# Supplementary material for: Noncanonical roles of chemokine regions in CCR9 activation revealed by structural modeling and mutational mapping
Source: Nat Commun. 2025 Aug 18;16:7695. doi: 10.1038/s41467-025-62321-9 (PMC12361432; doi:10.1038/s41467-025-62321-9)
Supplement: Supplementary file 3 — Supplementary Data 1 [file 41467_2025_62321_MOESM3_ESM.zip › SuppData1_3D_models/Fig3_Fig6_CCR9_CCL25_rnk15.pdb]

HEADER                                                        CCR9_CCL25_RNK15
EXPDTA    THEORETICAL MODEL
REMARK   3                                                              
REMARK   3 REFINEMENT OR HYDROGEN PLACEMENT:                            
REMARK   3   PROGRAM 1                  ICM 3.9                     
REMARK   3   AUTHORS 1      R.ABAGYAN, M.TOTROV                         
SEQRES   1 A  369  MET THR PRO THR ASP PHE THR SER PRO ILE PRO ASN MET 
SEQRES   2 A  369  ALA ASP ASP TYR GLY SER GLU SER THR SER SER MET GLU 
SEQRES   3 A  369  ASP TYR VAL ASN PHE ASN PHE THR ASP PHE TYR CYS GLU 
SEQRES   4 A  369  LYS ASN ASN VAL ARG GLN PHE ALA SER HIS PHE LEU PRO 
SEQRES   5 A  369  PRO LEU TYR TRP LEU VAL PHE ILE VAL GLY ALA LEU GLY 
SEQRES   6 A  369  ASN SER LEU VAL ILE LEU VAL TYR TRP TYR CYS THR ARG 
SEQRES   7 A  369  VAL LYS THR MET THR ASP MET PHE LEU LEU ASN LEU ALA 
SEQRES   8 A  369  ILE ALA ASP LEU LEU PHE LEU VAL THR LEU PRO PHE TRP 
SEQRES   9 A  369  ALA ILE ALA ALA ALA ASP GLN TRP LYS PHE GLN THR PHE 
SEQRES  10 A  369  MET CYS LYS VAL VAL ASN SER MET TYR LYS MET ASN PHE 
SEQRES  11 A  369  TYR SER CYS VAL LEU LEU ILE MET CYS ILE SER VAL ASP 
SEQRES  12 A  369  ARG TYR ILE ALA ILE ALA GLN ALA MET ARG ALA HIS THR 
SEQRES  13 A  369  TRP ARG GLU LYS ARG LEU LEU TYR SER LYS MET VAL CYS 
SEQRES  14 A  369  PHE THR ILE TRP VAL LEU ALA ALA ALA LEU CYS ILE PRO 
SEQRES  15 A  369  GLU ILE LEU TYR SER GLN ILE LYS GLU GLU SER GLY ILE 
SEQRES  16 A  369  ALA ILE CYS THR MET VAL TYR PRO SER ASP GLU SER THR 
SEQRES  17 A  369  LYS LEU LYS SER ALA VAL LEU THR LEU LYS VAL ILE LEU 
SEQRES  18 A  369  GLY PHE PHE LEU PRO PHE VAL VAL MET ALA CYS CYS TYR 
SEQRES  19 A  369  THR ILE ILE ILE HIS THR LEU ILE GLN ALA LYS LYS SER 
SEQRES  20 A  369  SER LYS HIS LYS ALA LEU LYS VAL THR ILE THR VAL LEU 
SEQRES  21 A  369  THR VAL PHE VAL LEU SER GLN PHE PRO TYR ASN CYS ILE 
SEQRES  22 A  369  LEU LEU VAL GLN THR ILE ASP ALA TYR ALA MET PHE ILE 
SEQRES  23 A  369  SER ASN CYS ALA VAL SER THR ASN ILE ASP ILE CYS PHE 
SEQRES  24 A  369  GLN VAL THR GLN THR ILE ALA PHE PHE HIS SER CYS LEU 
SEQRES  25 A  369  ASN PRO VAL LEU TYR VAL PHE VAL GLY GLU ARG PHE ARG 
SEQRES  26 A  369  ARG ASP LEU VAL LYS THR LEU LYS ASN LEU GLY CYS ILE 
SEQRES  27 A  369  SER GLN ALA GLN TRP VAL SER PHE THR ARG ARG GLU GLY 
SEQRES  28 A  369  SER LEU LYS LEU SER SER MET LEU LEU GLU THR THR SER 
SEQRES  29 A  369  GLY ALA LEU SER LEU                                 
SEQRES   1 B  127  PCA GLY VAL PHE GLU ASP CYS CYS LEU ALA TYR HIS TYR 
SEQRES   2 B  127  PRO ILE GLY TRP ALA VAL LEU ARG ARG ALA TRP THR TYR 
SEQRES   3 B  127  ARG ILE GLN GLU VAL SER GLY SER CYS ASN LEU PRO ALA 
SEQRES   4 B  127  ALA ILE PHE TYR LEU PRO LYS ARG HIS ARG LYS VAL CYS 
SEQRES   5 B  127  GLY ASN PRO LYS SER ARG GLU VAL GLN ARG ALA MET LYS 
SEQRES   6 B  127  LEU LEU ASP ALA ARG ASN LYS VAL PHE ALA LYS LEU HIS 
SEQRES   7 B  127  HIS ASN THR GLN THR PHE GLN ALA GLY PRO HIS ALA VAL 
SEQRES   8 B  127  LYS LYS LEU SER SER GLY ASN SER LYS LEU SER SER SER 
SEQRES   9 B  127  LYS PHE SER ASN PRO ILE SER SER SER LYS ARG ASN VAL 
SEQRES  10 B  127  SER LEU LEU ILE SER ALA ASN SER GLY LEU             
HELIX    1  HA ASP A   16  SER A   19  1
HELIX    2  HB GLU A   20  SER A   23  1
HELIX    3  HC MET A   25  ASN A   30  1
HELIX    4  HD ASN A   41  SER A   48  1
HELIX    5  HE PHE A   50  CYS A   76  1
HELIX    6  HF MET A   82  LEU A   98  1
HELIX    7  HG VAL A   99  THR A  100  1
HELIX    8  HH LEU A  101  ALA A  109  1
HELIX    9  HI THR A  116  SER A  141  1
HELIX   10  HJ ASP A  143  ALA A  149  1
HELIX   11  HK ALA A  151  THR A  156  1
HELIX   12  HL ARG A  158  ALA A  178  1
HELIX   13  HM LEU A  179  CYS A  180  1
HELIX   14  HN ILE A  181  TYR A  186  1
HELIX   15  HO VAL A  201  VAL A  201  9
HELIX   16  HP SER A  207  VAL A  219  1
HELIX   17  HQ ILE A  220  PHE A  224  1
HELIX   18  HR LEU A  225  GLN A  243  1
HELIX   19  HS SER A  247  SER A  248  1
HELIX   20  HT LYS A  249  SER A  266  1
HELIX   21  HU PHE A  268  THR A  278  1
HELIX   22  HV ASP A  280  ALA A  283  1
HELIX   23  HW CYS A  289  ASN A  294  1
HELIX   24  HX ASP A  296  PHE A  307  1
HELIX   25  HY PHE A  308  PHE A  308  5
HELIX    0  H@ HIS A  309  SER A  310  1
HELIX    1  HA LEU A  312  VAL A  320  1
HELIX    2  HB GLU A  322  ASN A  334  1
HELIX    3  HC GLN A  340  ALA A  366  1
HELIX    4  HD LEU A  367  SER A  368  1
HELIX    5  HE TRP B   17  LEU B   20  1
HELIX    6  HF ARG B   21  ARG B   22  1
HELIX    7  HG SER B   32  SER B   32  9
HELIX    8  HH LYS B   46  HIS B   48  1
HELIX    9  HI ARG B   58  GLN B   82  1
HELIX   10  HJ THR B   83  GLN B   85  1
SHEET    1  SA 1 TYR A  37  CYS A  38  0
SHEET    2  SB 1 SER A 187  GLU A 192  0
SHEET    3  SC 1 ILE A 195  MET A 200  0
SHEET    4  SD 1 CYS B   7  CYS B   8  0
SHEET    5  SE 1 THR B  25  GLN B  29  0
SHEET    6  SF 1 ALA B  39  TYR B  43  0
SHEET    7  SG 1 LYS B  50  GLY B  53  0
SSBOND   1 CYS A   38    CYS A  289 
SSBOND   2 CYS A  119    CYS A  198 
SSBOND   3 CYS B    7    CYS B   35 
SSBOND   4 CYS B    8    CYS B   52 
ATOM      1  N   MET A   1    -108.327-100.537 538.035  1.00 28.90           N
ATOM      2  CA  MET A   1    -108.679-101.461 539.101  1.00 28.90           C
ATOM      3  C   MET A   1    -109.461-100.750 540.207  1.00 28.90           C
ATOM      4  O   MET A   1    -109.228 -99.573 540.478  1.00 28.90           O
ATOM      5  HA  MET A   1    -109.305-102.221 538.635  1.00 28.90           H
ATOM      6  CB  MET A   1    -107.405-102.072 539.688  1.00 28.90           C
ATOM      7 1HB  MET A   1    -106.702-101.280 539.945  1.00 28.90           H
ATOM      8 2HB  MET A   1    -107.643-102.600 540.611  1.00 28.90           H
ATOM      9  CG  MET A   1    -106.752-103.037 538.696  1.00 28.90           C
ATOM     10 1HG  MET A   1    -107.361-103.936 538.596  1.00 28.90           H
ATOM     11 2HG  MET A   1    -106.700-102.577 537.709  1.00 28.90           H
ATOM     12  SD  MET A   1    -105.113-103.470 539.254  1.00 28.90           S
ATOM     13  CE  MET A   1    -104.721-104.766 538.090  1.00 28.90           C
ATOM     14 1HE  MET A   1    -105.449-105.572 538.185  1.00 28.90           H
ATOM     15 2HE  MET A   1    -104.753-104.365 537.077  1.00 28.90           H
ATOM     16 3HE  MET A   1    -103.723-105.151 538.298  1.00 28.90           H
ATOM     17  HN  MET A   1    -108.685 -99.610 538.145  1.00 28.90           H
ATOM     18  N   THR A   2    -110.372-101.494 540.815  1.00 28.27           N
ATOM     19  CA  THR A   2    -111.493-100.885 541.511  1.00 28.27           C
ATOM     20  C   THR A   2    -111.614-101.452 542.927  1.00 28.27           C
ATOM     21  O   THR A   2    -112.716-101.739 543.392  1.00 28.27           O
ATOM     22  HA  THR A   2    -111.297 -99.817 541.610  1.00 28.27           H
ATOM     23  HB  THR A   2    -113.630-100.698 541.163  1.00 28.27           H
ATOM     24  CB  THR A   2    -112.748-101.097 540.662  1.00 28.27           C
ATOM     25  OG1 THR A   2    -112.765-102.500 540.411  1.00 28.27           O
ATOM     26  HG1 THR A   2    -113.038-102.991 541.238  1.00 28.27           H
ATOM     27  CG2 THR A   2    -112.626-100.472 539.270  1.00 28.27           C
ATOM     28 1HG2 THR A   2    -111.784-100.920 538.743  1.00 28.27           H
ATOM     29 2HG2 THR A   2    -112.464 -99.398 539.367  1.00 28.27           H
ATOM     30 3HG2 THR A   2    -113.544-100.652 538.710  1.00 28.27           H
ATOM     31  HN  THR A   2    -110.353-102.494 540.838  1.00 28.27           H
ATOM     32  N   PRO A   3    -110.489-101.624 543.634  1.00 30.44           N
ATOM     33  CA  PRO A   3    -110.449-102.539 544.777  1.00 30.44           C
ATOM     34  C   PRO A   3    -111.275-102.035 545.949  1.00 30.44           C
ATOM     35  O   PRO A   3    -111.413-102.725 546.958  1.00 30.44           O
ATOM     36  HA  PRO A   3    -110.894-103.497 544.508  1.00 30.44           H
ATOM     37  CB  PRO A   3    -108.961-102.621 545.124  1.00 30.44           C
ATOM     38 1HB  PRO A   3    -108.806-102.761 546.193  1.00 30.44           H
ATOM     39 2HB  PRO A   3    -108.477-103.457 544.620  1.00 30.44           H
ATOM     40  CG  PRO A   3    -108.414-101.303 544.655  1.00 30.44           C
ATOM     41 1HG  PRO A   3    -108.544-100.530 545.413  1.00 30.44           H
ATOM     42 2HG  PRO A   3    -107.346-101.370 544.449  1.00 30.44           H
ATOM     43  CD  PRO A   3    -109.185-100.974 543.410  1.00 30.44           C
ATOM     44 1HD  PRO A   3    -109.291 -99.898 543.275  1.00 30.44           H
ATOM     45 2HD  PRO A   3    -108.692-101.361 542.518  1.00 30.44           H
ATOM     46  N   THR A   4    -111.807-100.833 545.783  1.00 27.28           N
ATOM     47  CA  THR A   4    -111.860 -99.880 546.879  1.00 27.28           C
ATOM     48  C   THR A   4    -113.086-100.142 547.755  1.00 27.28           C
ATOM     49  O   THR A   4    -113.286 -99.471 548.767  1.00 27.28           O
ATOM     50  HA  THR A   4    -110.981-100.030 547.507  1.00 27.28           H
ATOM     51  HB  THR A   4    -112.213 -97.740 546.993  1.00 27.28           H
ATOM     52  CB  THR A   4    -111.828 -98.472 546.283  1.00 27.28           C
ATOM     53  OG1 THR A   4    -112.561 -98.593 545.067  1.00 27.28           O
ATOM     54  HG1 THR A   4    -113.539 -98.668 545.262  1.00 27.28           H
ATOM     55  CG2 THR A   4    -110.426 -98.057 545.833  1.00 27.28           C
ATOM     56 1HG2 THR A   4    -110.068 -98.752 545.073  1.00 27.28           H
ATOM     57 2HG2 THR A   4    -109.750 -98.075 546.689  1.00 27.28           H
ATOM     58 3HG2 THR A   4    -110.460 -97.050 545.418  1.00 27.28           H
ATOM     59  HN  THR A   4    -112.197-100.508 544.922  1.00 27.28           H
ATOM     60  N   ASP A   5    -113.876-101.120 547.335  1.00 26.51           N
ATOM     61  CA  ASP A   5    -115.182-101.337 547.935  1.00 26.51           C
ATOM     62  C   ASP A   5    -115.010-102.076 549.264  1.00 26.51           C
ATOM     63  O   ASP A   5    -115.204-103.288 549.334  1.00 26.51           O
ATOM     64  HA  ASP A   5    -115.608-100.342 548.063  1.00 26.51           H
ATOM     65  CB  ASP A   5    -116.068-102.194 547.029  1.00 26.51           C
ATOM     66 1HB  ASP A   5    -115.515-103.073 546.698  1.00 26.51           H
ATOM     67 2HB  ASP A   5    -116.930-102.553 547.592  1.00 26.51           H
ATOM     68  CG  ASP A   5    -116.543-101.396 545.813  1.00 26.51           C
ATOM     69  OD1 ASP A   5    -116.350-100.161 545.834  1.00 26.51           O
ATOM     70  OD2 ASP A   5    -117.088-102.038 544.890  1.00 26.51           O
ATOM     71  HN  ASP A   5    -113.638-101.754 546.600  1.00 26.51           H
ATOM     72  N   PHE A   6    -114.649-101.313 550.286  1.00 25.52           N
ATOM     73  CA  PHE A   6    -114.663-101.828 551.645  1.00 25.52           C
ATOM     74  C   PHE A   6    -116.096-102.022 552.143  1.00 25.52           C
ATOM     75  O   PHE A   6    -116.726-101.078 552.618  1.00 25.52           O
ATOM     76  HA  PHE A   6    -114.151-102.790 551.632  1.00 25.52           H
ATOM     77  CB  PHE A   6    -113.967-100.787 552.524  1.00 25.52           C
ATOM     78 1HB  PHE A   6    -114.203 -99.791 552.147  1.00 25.52           H
ATOM     79 2HB  PHE A   6    -114.372-100.849 553.534  1.00 25.52           H
ATOM     80  CG  PHE A   6    -112.446-100.944 552.590  1.00 25.52           C
ATOM     81  HD1 PHE A   6    -112.529-102.403 554.134  1.00 25.52           H
ATOM     82  CD1 PHE A   6    -111.891-101.816 553.473  1.00 25.52           C
ATOM     83  HD2 PHE A   6    -112.096 -99.513 551.057  1.00 25.52           H
ATOM     84  CD2 PHE A   6    -111.651-100.212 551.765  1.00 25.52           C
ATOM     85  CE1 PHE A   6    -110.480-101.962 553.534  1.00 25.52           C
ATOM     86  HE1 PHE A   6    -110.034-102.661 554.242  1.00 25.52           H
ATOM     87  CE2 PHE A   6    -110.239-100.358 551.826  1.00 25.52           C
ATOM     88  HE2 PHE A   6    -109.602 -99.772 551.165  1.00 25.52           H
ATOM     89  CZ  PHE A   6    -109.684-101.230 552.709  1.00 25.52           C
ATOM     90  HZ  PHE A   6    -108.601-101.343 552.756  1.00 25.52           H
ATOM     91  HN  PHE A   6    -114.352-100.363 550.197  1.00 25.52           H
ATOM     92  N   THR A   7    -116.570-103.253 552.018  1.00 26.56           N
ATOM     93  CA  THR A   7    -117.858-103.620 552.582  1.00 26.56           C
ATOM     94  C   THR A   7    -117.758-103.743 554.104  1.00 26.56           C
ATOM     95  O   THR A   7    -117.674-104.848 554.638  1.00 26.56           O
ATOM     96  HA  THR A   7    -118.566-102.819 552.372  1.00 26.56           H
ATOM     97  HB  THR A   7    -119.178-105.339 552.422  1.00 26.56           H
ATOM     98  CB  THR A   7    -118.324-104.907 551.899  1.00 26.56           C
ATOM     99  OG1 THR A   7    -117.155-105.720 551.855  1.00 26.56           O
ATOM    100  HG1 THR A   7    -116.899-106.003 552.779  1.00 26.56           H
ATOM    101  CG2 THR A   7    -118.684-104.692 550.428  1.00 26.56           C
ATOM    102 1HG2 THR A   7    -117.810-104.324 549.890  1.00 26.56           H
ATOM    103 2HG2 THR A   7    -119.490-103.961 550.354  1.00 26.56           H
ATOM    104 3HG2 THR A   7    -119.008-105.636 549.991  1.00 26.56           H
ATOM    105  HN  THR A   7    -116.092-103.991 551.542  1.00 26.56           H
ATOM    106  N   SER A   8    -117.770-102.591 554.760  1.00 23.70           N
ATOM    107  CA  SER A   8    -117.678-102.555 556.210  1.00 23.70           C
ATOM    108  C   SER A   8    -118.894-103.249 556.828  1.00 23.70           C
ATOM    109  O   SER A   8    -120.018-102.763 556.708  1.00 23.70           O
ATOM    110  HA  SER A   8    -116.764-103.096 556.455  1.00 23.70           H
ATOM    111  CB  SER A   8    -117.572-101.117 556.720  1.00 23.70           C
ATOM    112 1HB  SER A   8    -117.646-101.111 557.807  1.00 23.70           H
ATOM    113 2HB  SER A   8    -116.591-100.714 556.465  1.00 23.70           H
ATOM    114  HG  SER A   8    -119.489-100.624 556.426  1.00 23.70           H
ATOM    115  OG  SER A   8    -118.586-100.279 556.171  1.00 23.70           O
ATOM    116  HN  SER A   8    -117.840-101.697 554.319  1.00 23.70           H
ATOM    117  N   PRO A   9    -118.693-104.392 557.498  1.00 28.36           N
ATOM    118  CA  PRO A   9    -119.809-105.105 558.125  1.00 28.36           C
ATOM    119  C   PRO A   9    -120.384-104.348 559.311  1.00 28.36           C
ATOM    120  O   PRO A   9    -119.741-104.243 560.355  1.00 28.36           O
ATOM    121  HA  PRO A   9    -120.637-105.202 557.422  1.00 28.36           H
ATOM    122  CB  PRO A   9    -119.194-106.441 558.547  1.00 28.36           C
ATOM    123 1HB  PRO A   9    -119.653-106.824 559.458  1.00 28.36           H
ATOM    124 2HB  PRO A   9    -119.325-107.204 557.780  1.00 28.36           H
ATOM    125  CG  PRO A   9    -117.743-106.113 558.757  1.00 28.36           C
ATOM    126 1HG  PRO A   9    -117.568-105.721 559.759  1.00 28.36           H
ATOM    127 2HG  PRO A   9    -117.119-107.001 558.649  1.00 28.36           H
ATOM    128  CD  PRO A   9    -117.412-105.090 557.710  1.00 28.36           C
ATOM    129 1HD  PRO A   9    -116.634-104.406 558.049  1.00 28.36           H
ATOM    130 2HD  PRO A   9    -117.052-105.555 556.793  1.00 28.36           H
ATOM    131  N   ILE A  10    -121.591-103.837 559.118  1.00 27.19           N
ATOM    132  CA  ILE A  10    -122.320-103.208 560.206  1.00 27.19           C
ATOM    133  C   ILE A  10    -122.708-104.271 561.235  1.00 27.19           C
ATOM    134  O   ILE A  10    -123.352-105.263 560.896  1.00 27.19           O
ATOM    135  HA  ILE A  10    -121.646-102.496 560.683  1.00 27.19           H
ATOM    136  HB  ILE A  10    -124.197-103.110 559.185  1.00 27.19           H
ATOM    137  CB  ILE A  10    -123.509-102.413 559.665  1.00 27.19           C
ATOM    138  CG1 ILE A  10    -123.061-101.415 558.596  1.00 27.19           C
ATOM    139 1HG1 ILE A  10    -122.322-100.732 559.017  1.00 27.19           H
ATOM    140 2HG1 ILE A  10    -122.573-101.946 557.778  1.00 27.19           H
ATOM    141  CG2 ILE A  10    -124.276-101.731 560.800  1.00 27.19           C
ATOM    142 1HG2 ILE A  10    -124.647-102.486 561.493  1.00 27.19           H
ATOM    143 2HG2 ILE A  10    -123.611-101.049 561.329  1.00 27.19           H
ATOM    144 3HG2 ILE A  10    -125.116-101.173 560.387  1.00 27.19           H
ATOM    145  CD1 ILE A  10    -124.250-100.618 558.056  1.00 27.19           C
ATOM    146 1HD1 ILE A  10    -124.974-101.301 557.613  1.00 27.19           H
ATOM    147 2HD1 ILE A  10    -124.720-100.068 558.872  1.00 27.19           H
ATOM    148 3HD1 ILE A  10    -123.903 -99.916 557.298  1.00 27.19           H
ATOM    149  HN  ILE A  10    -122.068-103.848 558.240  1.00 27.19           H
ATOM    150  N   PRO A  11    -122.326-104.086 562.506  1.00 29.10           N
ATOM    151  CA  PRO A  11    -122.577-105.107 563.526  1.00 29.10           C
ATOM    152  C   PRO A  11    -124.055-105.253 563.846  1.00 29.10           C
ATOM    153  O   PRO A  11    -124.779-104.261 563.922  1.00 29.10           O
ATOM    154  HA  PRO A  11    -122.266-106.086 563.162  1.00 29.10           H
ATOM    155  CB  PRO A  11    -121.781-104.613 564.736  1.00 29.10           C
ATOM    156 1HB  PRO A  11    -122.264-104.888 565.674  1.00 29.10           H
ATOM    157 2HB  PRO A  11    -120.778-105.041 564.759  1.00 29.10           H
ATOM    158  CG  PRO A  11    -121.740-103.123 564.552  1.00 29.10           C
ATOM    159 1HG  PRO A  11    -122.636-102.652 564.955  1.00 29.10           H
ATOM    160 2HG  PRO A  11    -120.888-102.685 565.071  1.00 29.10           H
ATOM    161  CD  PRO A  11    -121.637-102.911 563.069  1.00 29.10           C
ATOM    162 1HD  PRO A  11    -122.114-101.980 562.763  1.00 29.10           H
ATOM    163 2HD  PRO A  11    -120.598-102.860 562.743  1.00 29.10           H
ATOM    164  N   ASN A  12    -124.469-106.499 564.025  1.00 27.96           N
ATOM    165  CA  ASN A  12    -125.786-106.779 564.571  1.00 27.96           C
ATOM    166  C   ASN A  12    -125.786-106.479 566.071  1.00 27.96           C
ATOM    167  O   ASN A  12    -125.301-107.280 566.868  1.00 27.96           O
ATOM    168  HA  ASN A  12    -126.469-106.135 564.017  1.00 27.96           H
ATOM    169  CB  ASN A  12    -126.158-108.252 564.383  1.00 27.96           C
ATOM    170 1HB  ASN A  12    -125.280-108.876 564.547  1.00 27.96           H
ATOM    171 2HB  ASN A  12    -126.898-108.541 565.129  1.00 27.96           H
ATOM    172  CG  ASN A  12    -126.715-108.502 562.980  1.00 27.96           C
ATOM    173  OD1 ASN A  12    -127.131-107.595 562.278  1.00 27.96           O
ATOM    174  ND2 ASN A  12    -126.701-109.780 562.613  1.00 27.96           N
ATOM    175 1HD2 ASN A  12    -126.346-110.476 563.237  1.00 27.96           H
ATOM    176 2HD2 ASN A  12    -127.044-110.045 561.712  1.00 27.96           H
ATOM    177  HN  ASN A  12    -123.922-107.307 563.805  1.00 27.96           H
ATOM    178  N   MET A  13    -126.336-105.322 566.410  1.00 28.71           N
ATOM    179  CA  MET A  13    -126.489-104.947 567.806  1.00 28.71           C
ATOM    180  C   MET A  13    -127.783-105.519 568.388  1.00 28.71           C
ATOM    181  O   MET A  13    -128.827-104.869 568.347  1.00 28.71           O
ATOM    182  HA  MET A  13    -125.630-105.377 568.321  1.00 28.71           H
ATOM    183  CB  MET A  13    -126.505-103.422 567.926  1.00 28.71           C
ATOM    184 1HB  MET A  13    -125.709-102.997 567.314  1.00 28.71           H
ATOM    185 2HB  MET A  13    -127.446-103.033 567.538  1.00 28.71           H
ATOM    186  CG  MET A  13    -126.326-102.985 569.381  1.00 28.71           C
ATOM    187 1HG  MET A  13    -127.255-103.134 569.931  1.00 28.71           H
ATOM    188 2HG  MET A  13    -125.568-103.601 569.864  1.00 28.71           H
ATOM    189  SD  MET A  13    -125.847-101.266 569.448  1.00 28.71           S
ATOM    190  CE  MET A  13    -125.685-101.058 571.213  1.00 28.71           C
ATOM    191 1HE  MET A  13    -126.640-101.271 571.694  1.00 28.71           H
ATOM    192 2HE  MET A  13    -124.927-101.744 571.592  1.00 28.71           H
ATOM    193 3HE  MET A  13    -125.389-100.033 571.433  1.00 28.71           H
ATOM    194  HN  MET A  13    -126.672-104.649 565.752  1.00 28.71           H
ATOM    195  N   ALA A  14    -127.673-106.729 568.917  1.00 28.62           N
ATOM    196  CA  ALA A  14    -128.851-107.529 569.207  1.00 28.62           C
ATOM    197  C   ALA A  14    -129.492-107.033 570.505  1.00 28.62           C
ATOM    198  O   ALA A  14    -128.834-106.386 571.318  1.00 28.62           O
ATOM    199  HA  ALA A  14    -129.556-107.390 568.387  1.00 28.62           H
ATOM    200  CB  ALA A  14    -128.460-109.006 569.277  1.00 28.62           C
ATOM    201 1HB  ALA A  14    -128.037-109.316 568.321  1.00 28.62           H
ATOM    202 2HB  ALA A  14    -127.720-109.149 570.065  1.00 28.62           H
ATOM    203 3HB  ALA A  14    -129.343-109.606 569.494  1.00 28.62           H
ATOM    204  HN  ALA A  14    -126.801-107.162 569.146  1.00 28.62           H
ATOM    205  N   ASP A  15    -130.768-107.355 570.657  1.00 27.96           N
ATOM    206  CA  ASP A  15    -131.604-106.663 571.624  1.00 27.96           C
ATOM    207  C   ASP A  15    -131.422-107.305 573.001  1.00 27.96           C
ATOM    208  O   ASP A  15    -132.391-107.500 573.732  1.00 27.96           O
ATOM    209  HA  ASP A  15    -131.271-105.626 571.600  1.00 27.96           H
ATOM    210  CB  ASP A  15    -133.083-106.767 571.246  1.00 27.96           C
ATOM    211 1HB  ASP A  15    -133.405-107.806 571.304  1.00 27.96           H
ATOM    212 2HB  ASP A  15    -133.685-106.206 571.962  1.00 27.96           H
ATOM    213  CG  ASP A  15    -133.327-106.229 569.835  1.00 27.96           C
ATOM    214  OD1 ASP A  15    -133.083-105.019 569.638  1.00 27.96           O
ATOM    215  OD2 ASP A  15    -133.753-107.041 568.984  1.00 27.96           O
ATOM    216  HN  ASP A  15    -131.230-108.073 570.136  1.00 27.96           H
ATOM    217  N   ASP A  16    -130.172-107.614 573.313  1.00 30.11           N
ATOM    218  CA  ASP A  16    -129.874-108.463 574.455  1.00 30.11           C
ATOM    219  C   ASP A  16    -130.549-107.888 575.702  1.00 30.11           C
ATOM    220  O   ASP A  16    -130.779-108.605 576.674  1.00 30.11           O
ATOM    221  HA  ASP A  16    -130.260-109.447 574.188  1.00 30.11           H
ATOM    222  CB  ASP A  16    -128.368-108.524 574.717  1.00 30.11           C
ATOM    223 1HB  ASP A  16    -127.844-108.770 573.794  1.00 30.11           H
ATOM    224 2HB  ASP A  16    -128.011-107.545 575.036  1.00 30.11           H
ATOM    225  CG  ASP A  16    -128.040-109.566 575.789  1.00 30.11           C
ATOM    226  OD1 ASP A  16    -128.665-110.648 575.738  1.00 30.11           O
ATOM    227  OD2 ASP A  16    -127.173-109.257 576.634  1.00 30.11           O
ATOM    228  HN  ASP A  16    -129.373-107.297 572.803  1.00 30.11           H
ATOM    229  N   TYR A  17    -130.847-106.599 575.633  1.00 33.30           N
ATOM    230  CA  TYR A  17    -131.328-105.879 576.800  1.00 33.30           C
ATOM    231  C   TYR A  17    -132.563-106.559 577.393  1.00 33.30           C
ATOM    232  O   TYR A  17    -132.936-106.292 578.534  1.00 33.30           O
ATOM    233  HA  TYR A  17    -130.532-105.874 577.544  1.00 33.30           H
ATOM    234  CB  TYR A  17    -131.717-104.485 576.304  1.00 33.30           C
ATOM    235 1HB  TYR A  17    -132.310-104.586 575.395  1.00 33.30           H
ATOM    236 2HB  TYR A  17    -132.356-104.010 577.050  1.00 33.30           H
ATOM    237  CG  TYR A  17    -130.524-103.570 576.019  1.00 33.30           C
ATOM    238  HD1 TYR A  17    -130.064-103.280 578.092  1.00 33.30           H
ATOM    239  CD1 TYR A  17    -129.793-103.044 577.064  1.00 33.30           C
ATOM    240  HD2 TYR A  17    -130.759-103.686 573.890  1.00 33.30           H
ATOM    241  CD2 TYR A  17    -130.181-103.271 574.716  1.00 33.30           C
ATOM    242  CE1 TYR A  17    -128.670-102.183 576.795  1.00 33.30           C
ATOM    243  HE1 TYR A  17    -128.083-101.761 577.611  1.00 33.30           H
ATOM    244  HE2 TYR A  17    -128.775-102.166 573.423  1.00 33.30           H
ATOM    245  CE2 TYR A  17    -129.058-102.410 574.447  1.00 33.30           C
ATOM    246  CZ  TYR A  17    -128.358-101.909 575.500  1.00 33.30           C
ATOM    247  OH  TYR A  17    -127.297-101.096 575.246  1.00 33.30           O
ATOM    248  HH  TYR A  17    -127.188-100.974 574.260  1.00 33.30           H
ATOM    249  HN  TYR A  17    -130.764-106.049 574.802  1.00 33.30           H
ATOM    250  N   GLY A  18    -133.164-107.426 576.591  1.00 33.59           N
ATOM    251  CA  GLY A  18    -134.528-107.859 576.845  1.00 33.59           C
ATOM    252  C   GLY A  18    -134.628-108.605 578.177  1.00 33.59           C
ATOM    253  O   GLY A  18    -135.572-108.399 578.938  1.00 33.59           O
ATOM    254 1HA  GLY A  18    -135.191-106.994 576.857  1.00 33.59           H
ATOM    255 2HA  GLY A  18    -134.864-108.507 576.035  1.00 33.59           H
ATOM    256  HN  GLY A  18    -132.736-107.830 575.783  1.00 33.59           H
ATOM    257  N   SER A  19    -133.641-109.455 578.419  1.00 37.70           N
ATOM    258  CA  SER A  19    -133.868-110.666 579.188  1.00 37.70           C
ATOM    259  C   SER A  19    -133.958-110.330 580.678  1.00 37.70           C
ATOM    260  O   SER A  19    -134.860-110.800 581.371  1.00 37.70           O
ATOM    261  HA  SER A  19    -134.817-111.064 578.828  1.00 37.70           H
ATOM    262  CB  SER A  19    -132.760-111.691 578.942  1.00 37.70           C
ATOM    263 1HB  SER A  19    -133.015-112.628 579.438  1.00 37.70           H
ATOM    264 2HB  SER A  19    -132.693-111.904 577.875  1.00 37.70           H
ATOM    265  HG  SER A  19    -130.770-111.842 579.090  1.00 37.70           H
ATOM    266  OG  SER A  19    -131.495-111.235 579.414  1.00 37.70           O
ATOM    267  HN  SER A  19    -132.702-109.327 578.099  1.00 37.70           H
ATOM    268  N   GLU A  20    -133.012-109.519 581.128  1.00 37.67           N
ATOM    269  CA  GLU A  20    -132.757-109.382 582.552  1.00 37.67           C
ATOM    270  C   GLU A  20    -133.976-108.780 583.253  1.00 37.67           C
ATOM    271  O   GLU A  20    -134.043-108.759 584.481  1.00 37.67           O
ATOM    272  HA  GLU A  20    -132.586-110.396 582.914  1.00 37.67           H
ATOM    273  CB  GLU A  20    -131.506-108.540 582.807  1.00 37.67           C
ATOM    274 1HB  GLU A  20    -130.760-108.749 582.040  1.00 37.67           H
ATOM    275 2HB  GLU A  20    -131.778-107.486 582.868  1.00 37.67           H
ATOM    276  CG  GLU A  20    -130.868-108.899 584.151  1.00 37.67           C
ATOM    277 1HG  GLU A  20    -131.637-109.249 584.840  1.00 37.67           H
ATOM    278 2HG  GLU A  20    -130.163-109.719 584.015  1.00 37.67           H
ATOM    279  CD  GLU A  20    -130.147-107.692 584.754  1.00 37.67           C
ATOM    280  OE1 GLU A  20    -129.811-107.774 585.956  1.00 37.67           O
ATOM    281  OE2 GLU A  20    -129.946-106.715 584.001  1.00 37.67           O
ATOM    282  HN  GLU A  20    -132.426-108.963 580.539  1.00 37.67           H
ATOM    283  N   SER A  21    -134.910-108.304 582.443  1.00 42.83           N
ATOM    284  CA  SER A  21    -135.931-107.392 582.931  1.00 42.83           C
ATOM    285  C   SER A  21    -136.848-108.114 583.920  1.00 42.83           C
ATOM    286  O   SER A  21    -137.066-107.637 585.032  1.00 42.83           O
ATOM    287  HA  SER A  21    -135.387-106.590 583.430  1.00 42.83           H
ATOM    288  CB  SER A  21    -136.749-106.811 581.776  1.00 42.83           C
ATOM    289 1HB  SER A  21    -137.368-105.994 582.145  1.00 42.83           H
ATOM    290 2HB  SER A  21    -136.074-106.388 581.031  1.00 42.83           H
ATOM    291  HG  SER A  21    -137.099-108.208 580.386  1.00 42.83           H
ATOM    292  OG  SER A  21    -137.577-107.794 581.161  1.00 42.83           O
ATOM    293  HN  SER A  21    -134.976-108.531 581.471  1.00 42.83           H
ATOM    294  N   THR A  22    -137.362-109.253 583.478  1.00 43.84           N
ATOM    295  CA  THR A  22    -138.538-109.836 584.102  1.00 43.84           C
ATOM    296  C   THR A  22    -138.168-110.480 585.439  1.00 43.84           C
ATOM    297  O   THR A  22    -138.757-110.158 586.471  1.00 43.84           O
ATOM    298  HA  THR A  22    -139.245-109.035 584.317  1.00 43.84           H
ATOM    299  HB  THR A  22    -138.513-111.677 582.948  1.00 43.84           H
ATOM    300  CB  THR A  22    -139.163-110.816 583.107  1.00 43.84           C
ATOM    301  OG1 THR A  22    -139.426-110.021 581.954  1.00 43.84           O
ATOM    302  HG1 THR A  22    -139.554-110.609 581.156  1.00 43.84           H
ATOM    303  CG2 THR A  22    -140.546-111.297 583.551  1.00 43.84           C
ATOM    304 1HG2 THR A  22    -141.215-110.442 583.645  1.00 43.84           H
ATOM    305 2HG2 THR A  22    -140.464-111.802 584.514  1.00 43.84           H
ATOM    306 3HG2 THR A  22    -140.945-111.990 582.810  1.00 43.84           H
ATOM    307  HN  THR A  22    -136.988-109.774 582.710  1.00 43.84           H
ATOM    308  N   SER A  23    -137.196-111.377 585.379  1.00 44.57           N
ATOM    309  CA  SER A  23    -136.882-112.219 586.521  1.00 44.57           C
ATOM    310  C   SER A  23    -136.678-111.356 587.768  1.00 44.57           C
ATOM    311  O   SER A  23    -137.119-111.718 588.857  1.00 44.57           O
ATOM    312  HA  SER A  23    -137.747-112.871 586.645  1.00 44.57           H
ATOM    313  CB  SER A  23    -135.638-113.069 586.255  1.00 44.57           C
ATOM    314 1HB  SER A  23    -135.389-113.638 587.150  1.00 44.57           H
ATOM    315 2HB  SER A  23    -135.854-113.791 585.468  1.00 44.57           H
ATOM    316  HG  SER A  23    -133.722-112.855 585.717  1.00 44.57           H
ATOM    317  OG  SER A  23    -134.520-112.273 585.873  1.00 44.57           O
ATOM    318  HN  SER A  23    -136.628-111.533 584.571  1.00 44.57           H
ATOM    319  N   SER A  24    -136.010-110.230 587.565  1.00 46.28           N
ATOM    320  CA  SER A  24    -135.662-109.357 588.674  1.00 46.28           C
ATOM    321  C   SER A  24    -136.932-108.828 589.342  1.00 46.28           C
ATOM    322  O   SER A  24    -136.860-108.084 590.319  1.00 46.28           O
ATOM    323  HA  SER A  24    -135.097-109.981 589.366  1.00 46.28           H
ATOM    324  CB  SER A  24    -134.785-108.194 588.204  1.00 46.28           C
ATOM    325 1HB  SER A  24    -134.180-107.837 589.038  1.00 46.28           H
ATOM    326 2HB  SER A  24    -134.095-108.546 587.438  1.00 46.28           H
ATOM    327  HG  SER A  24    -136.096-107.427 586.900  1.00 46.28           H
ATOM    328  OG  SER A  24    -135.561-107.117 587.686  1.00 46.28           O
ATOM    329  HN  SER A  24    -135.709-109.912 586.666  1.00 46.28           H
ATOM    330  N   MET A  25    -138.066-109.232 588.789  1.00 45.40           N
ATOM    331  CA  MET A  25    -139.351-108.799 589.313  1.00 45.40           C
ATOM    332  C   MET A  25    -139.983-109.888 590.183  1.00 45.40           C
ATOM    333  O   MET A  25    -140.608-109.589 591.200  1.00 45.40           O
ATOM    334  HA  MET A  25    -139.139-107.918 589.918  1.00 45.40           H
ATOM    335  CB  MET A  25    -140.289-108.465 588.152  1.00 45.40           C
ATOM    336 1HB  MET A  25    -139.772-107.829 587.433  1.00 45.40           H
ATOM    337 2HB  MET A  25    -140.566-109.379 587.627  1.00 45.40           H
ATOM    338  CG  MET A  25    -141.550-107.757 588.652  1.00 45.40           C
ATOM    339 1HG  MET A  25    -142.265-107.649 587.837  1.00 45.40           H
ATOM    340 2HG  MET A  25    -142.034-108.359 589.422  1.00 45.40           H
ATOM    341  SD  MET A  25    -141.129-106.152 589.309  1.00 45.40           S
ATOM    342  CE  MET A  25    -141.163-105.184 587.810  1.00 45.40           C
ATOM    343 1HE  MET A  25    -140.432-105.580 587.105  1.00 45.40           H
ATOM    344 2HE  MET A  25    -142.158-105.235 587.368  1.00 45.40           H
ATOM    345 3HE  MET A  25    -140.921-104.147 588.041  1.00 45.40           H
ATOM    346  HN  MET A  25    -138.116-109.843 587.998  1.00 45.40           H
ATOM    347  N   GLU A  26    -139.798-111.127 589.752  1.00 47.46           N
ATOM    348  CA  GLU A  26    -140.517-112.241 590.346  1.00 47.46           C
ATOM    349  C   GLU A  26    -139.865-112.648 591.669  1.00 47.46           C
ATOM    350  O   GLU A  26    -140.549-112.818 592.677  1.00 47.46           O
ATOM    351  HA  GLU A  26    -141.525-111.870 590.530  1.00 47.46           H
ATOM    352  CB  GLU A  26    -140.586-113.426 589.381  1.00 47.46           C
ATOM    353 1HB  GLU A  26    -139.589-113.649 589.001  1.00 47.46           H
ATOM    354 2HB  GLU A  26    -141.058-114.275 589.876  1.00 47.46           H
ATOM    355  CG  GLU A  26    -141.457-113.095 588.168  1.00 47.46           C
ATOM    356 1HG  GLU A  26    -142.384-112.626 588.498  1.00 47.46           H
ATOM    357 2HG  GLU A  26    -140.943-112.373 587.533  1.00 47.46           H
ATOM    358  CD  GLU A  26    -141.777-114.356 587.362  1.00 47.46           C
ATOM    359  OE1 GLU A  26    -142.979-114.568 587.093  1.00 47.46           O
ATOM    360  OE2 GLU A  26    -140.812-115.078 587.033  1.00 47.46           O
ATOM    361  HN  GLU A  26    -139.172-111.374 589.012  1.00 47.46           H
ATOM    362  N   ASP A  27    -138.548-112.793 591.623  1.00 48.05           N
ATOM    363  CA  ASP A  27    -137.786-113.088 592.824  1.00 48.05           C
ATOM    364  C   ASP A  27    -138.238-112.158 593.952  1.00 48.05           C
ATOM    365  O   ASP A  27    -138.198-112.532 595.123  1.00 48.05           O
ATOM    366  HA  ASP A  27    -137.988-114.136 593.042  1.00 48.05           H
ATOM    367  CB  ASP A  27    -136.290-112.861 592.596  1.00 48.05           C
ATOM    368 1HB  ASP A  27    -136.144-112.000 591.944  1.00 48.05           H
ATOM    369 2HB  ASP A  27    -135.805-112.628 593.544  1.00 48.05           H
ATOM    370  CG  ASP A  27    -135.636-114.096 591.973  1.00 48.05           C
ATOM    371  OD1 ASP A  27    -136.248-115.180 592.089  1.00 48.05           O
ATOM    372  OD2 ASP A  27    -134.540-113.928 591.396  1.00 48.05           O
ATOM    373  HN  ASP A  27    -138.006-112.712 590.787  1.00 48.05           H
ATOM    374  N   TYR A  28    -138.659-110.965 593.559  1.00 49.13           N
ATOM    375  CA  TYR A  28    -138.966-109.924 594.525  1.00 49.13           C
ATOM    376  C   TYR A  28    -140.202-110.288 595.350  1.00 49.13           C
ATOM    377  O   TYR A  28    -140.296-109.934 596.524  1.00 49.13           O
ATOM    378  HA  TYR A  28    -138.110-109.822 595.192  1.00 49.13           H
ATOM    379  CB  TYR A  28    -139.265-108.665 593.708  1.00 49.13           C
ATOM    380 1HB  TYR A  28    -139.235-108.917 592.648  1.00 49.13           H
ATOM    381 2HB  TYR A  28    -140.280-108.334 593.928  1.00 49.13           H
ATOM    382  CG  TYR A  28    -138.299-107.509 593.970  1.00 49.13           C
ATOM    383  HD1 TYR A  28    -139.696-106.424 595.181  1.00 49.13           H
ATOM    384  CD1 TYR A  28    -138.695-106.442 594.751  1.00 49.13           C
ATOM    385  HD2 TYR A  28    -136.718-108.374 592.809  1.00 49.13           H
ATOM    386  CD2 TYR A  28    -137.031-107.532 593.426  1.00 49.13           C
ATOM    387  CE1 TYR A  28    -137.785-105.353 594.998  1.00 49.13           C
ATOM    388  HE1 TYR A  28    -138.085-104.505 595.613  1.00 49.13           H
ATOM    389  HE2 TYR A  28    -135.117-106.449 593.249  1.00 49.13           H
ATOM    390  CE2 TYR A  28    -136.121-106.443 593.673  1.00 49.13           C
ATOM    391  CZ  TYR A  28    -136.543-105.408 594.447  1.00 49.13           C
ATOM    392  OH  TYR A  28    -135.684-104.380 594.680  1.00 49.13           O
ATOM    393  HH  TYR A  28    -135.026-104.307 593.931  1.00 49.13           H
ATOM    394  HN  TYR A  28    -138.791-110.705 592.602  1.00 49.13           H
ATOM    395  N   VAL A  29    -141.120-110.991 594.702  1.00 48.30           N
ATOM    396  CA  VAL A  29    -142.398-111.302 595.320  1.00 48.30           C
ATOM    397  C   VAL A  29    -142.276-112.610 596.104  1.00 48.30           C
ATOM    398  O   VAL A  29    -142.748-112.706 597.236  1.00 48.30           O
ATOM    399  HA  VAL A  29    -142.631-110.496 596.016  1.00 48.30           H
ATOM    400  HB  VAL A  29    -143.482-112.331 593.797  1.00 48.30           H
ATOM    401  CB  VAL A  29    -143.497-111.343 594.256  1.00 48.30           C
ATOM    402  CG1 VAL A  29    -144.876-111.137 594.885  1.00 48.30           C
ATOM    403 1HG1 VAL A  29    -145.065-111.926 595.613  1.00 48.30           H
ATOM    404 2HG1 VAL A  29    -144.908-110.168 595.383  1.00 48.30           H
ATOM    405 3HG1 VAL A  29    -145.639-111.171 594.107  1.00 48.30           H
ATOM    406  CG2 VAL A  29    -143.236-110.310 593.158  1.00 48.30           C
ATOM    407 1HG2 VAL A  29    -143.211-109.312 593.596  1.00 48.30           H
ATOM    408 2HG2 VAL A  29    -142.279-110.522 592.680  1.00 48.30           H
ATOM    409 3HG2 VAL A  29    -144.032-110.361 592.415  1.00 48.30           H
ATOM    410  HN  VAL A  29    -141.002-111.345 593.774  1.00 48.30           H
ATOM    411  N   ASN A  30    -141.639-113.584 595.472  1.00 48.59           N
ATOM    412  CA  ASN A  30    -141.577-114.924 596.031  1.00 48.59           C
ATOM    413  C   ASN A  30    -140.530-114.959 597.146  1.00 48.59           C
ATOM    414  O   ASN A  30    -140.393-115.963 597.843  1.00 48.59           O
ATOM    415  HA  ASN A  30    -142.583-115.128 596.397  1.00 48.59           H
ATOM    416  CB  ASN A  30    -141.170-115.946 594.968  1.00 48.59           C
ATOM    417 1HB  ASN A  30    -140.450-115.498 594.283  1.00 48.59           H
ATOM    418 2HB  ASN A  30    -140.674-116.793 595.443  1.00 48.59           H
ATOM    419  CG  ASN A  30    -142.389-116.437 594.184  1.00 48.59           C
ATOM    420  OD1 ASN A  30    -143.529-116.184 594.536  1.00 48.59           O
ATOM    421  ND2 ASN A  30    -142.086-117.152 593.104  1.00 48.59           N
ATOM    422 1HD2 ASN A  30    -141.129-117.324 592.871  1.00 48.59           H
ATOM    423 2HD2 ASN A  30    -142.815-117.518 592.526  1.00 48.59           H
ATOM    424  HN  ASN A  30    -141.172-113.470 594.595  1.00 48.59           H
ATOM    425  N   PHE A  31    -139.817-113.850 597.279  1.00 48.97           N
ATOM    426  CA  PHE A  31    -139.050-113.594 598.486  1.00 48.97           C
ATOM    427  C   PHE A  31    -139.971-113.423 599.696  1.00 48.97           C
ATOM    428  O   PHE A  31    -140.498-112.336 599.930  1.00 48.97           O
ATOM    429  HA  PHE A  31    -138.401-114.455 598.645  1.00 48.97           H
ATOM    430  CB  PHE A  31    -138.279-112.293 598.259  1.00 48.97           C
ATOM    431 1HB  PHE A  31    -138.285-112.059 597.194  1.00 48.97           H
ATOM    432 2HB  PHE A  31    -138.799-111.480 598.766  1.00 48.97           H
ATOM    433  CG  PHE A  31    -136.830-112.334 598.748  1.00 48.97           C
ATOM    434  HD1 PHE A  31    -137.341-111.773 600.734  1.00 48.97           H
ATOM    435  CD1 PHE A  31    -136.541-112.039 600.044  1.00 48.97           C
ATOM    436  HD2 PHE A  31    -136.062-112.903 596.849  1.00 48.97           H
ATOM    437  CD2 PHE A  31    -135.830-112.666 597.887  1.00 48.97           C
ATOM    438  CE1 PHE A  31    -135.196-112.077 600.498  1.00 48.97           C
ATOM    439  HE1 PHE A  31    -134.964-111.841 601.536  1.00 48.97           H
ATOM    440  CE2 PHE A  31    -134.486-112.705 598.341  1.00 48.97           C
ATOM    441  HE2 PHE A  31    -133.685-112.971 597.651  1.00 48.97           H
ATOM    442  CZ  PHE A  31    -134.197-112.410 599.637  1.00 48.97           C
ATOM    443  HZ  PHE A  31    -133.164-112.439 599.985  1.00 48.97           H
ATOM    444  HN  PHE A  31    -139.759-113.135 596.582  1.00 48.97           H
ATOM    445  N   ASN A  32    -140.137-114.512 600.432  1.00 51.87           N
ATOM    446  CA  ASN A  32    -140.702-114.432 601.768  1.00 51.87           C
ATOM    447  C   ASN A  32    -139.690-113.773 602.707  1.00 51.87           C
ATOM    448  O   ASN A  32    -138.985-114.458 603.447  1.00 51.87           O
ATOM    449  HA  ASN A  32    -141.614-113.845 601.660  1.00 51.87           H
ATOM    450  CB  ASN A  32    -141.017-115.825 602.317  1.00 51.87           C
ATOM    451 1HB  ASN A  32    -140.461-116.576 601.755  1.00 51.87           H
ATOM    452 2HB  ASN A  32    -140.688-115.895 603.354  1.00 51.87           H
ATOM    453  CG  ASN A  32    -142.516-116.123 602.231  1.00 51.87           C
ATOM    454  OD1 ASN A  32    -143.357-115.252 602.380  1.00 51.87           O
ATOM    455  ND2 ASN A  32    -142.801-117.398 601.984  1.00 51.87           N
ATOM    456 1HD2 ASN A  32    -142.063-118.063 601.872  1.00 51.87           H
ATOM    457 2HD2 ASN A  32    -143.754-117.692 601.909  1.00 51.87           H
ATOM    458  HN  ASN A  32    -139.894-115.433 600.130  1.00 51.87           H
ATOM    459  N   PHE A  33    -139.650-112.450 602.646  1.00 57.32           N
ATOM    460  CA  PHE A  33    -139.038-111.670 603.709  1.00 57.32           C
ATOM    461  C   PHE A  33    -139.734-111.927 605.048  1.00 57.32           C
ATOM    462  O   PHE A  33    -140.788-111.356 605.323  1.00 57.32           O
ATOM    463  HA  PHE A  33    -137.996-111.979 603.779  1.00 57.32           H
ATOM    464  CB  PHE A  33    -139.206-110.196 603.336  1.00 57.32           C
ATOM    465 1HB  PHE A  33    -140.241-110.021 603.043  1.00 57.32           H
ATOM    466 2HB  PHE A  33    -139.017-109.584 604.218  1.00 57.32           H
ATOM    467  CG  PHE A  33    -138.286-109.731 602.205  1.00 57.32           C
ATOM    468  HD1 PHE A  33    -136.567-109.651 603.454  1.00 57.32           H
ATOM    469  CD1 PHE A  33    -136.968-109.503 602.451  1.00 57.32           C
ATOM    470  HD2 PHE A  33    -139.842-109.730 600.757  1.00 57.32           H
ATOM    471  CD2 PHE A  33    -138.786-109.547 600.954  1.00 57.32           C
ATOM    472  CE1 PHE A  33    -136.114-109.072 601.402  1.00 57.32           C
ATOM    473  HE1 PHE A  33    -135.058-108.889 601.599  1.00 57.32           H
ATOM    474  CE2 PHE A  33    -137.932-109.116 599.905  1.00 57.32           C
ATOM    475  HE2 PHE A  33    -138.333-108.968 598.902  1.00 57.32           H
ATOM    476  CZ  PHE A  33    -136.614-108.888 600.151  1.00 57.32           C
ATOM    477  HZ  PHE A  33    -135.959-108.557 599.345  1.00 57.32           H
ATOM    478  HN  PHE A  33    -140.024-111.913 601.890  1.00 57.32           H
ATOM    479  N   THR A  34    -139.116-112.788 605.844  1.00 69.06           N
ATOM    480  CA  THR A  34    -139.389-112.816 607.270  1.00 69.06           C
ATOM    481  C   THR A  34    -139.264-111.411 607.865  1.00 69.06           C
ATOM    482  O   THR A  34    -138.172-110.849 607.914  1.00 69.06           O
ATOM    483  HA  THR A  34    -140.420-113.135 607.417  1.00 69.06           H
ATOM    484  HB  THR A  34    -137.423-113.449 607.945  1.00 69.06           H
ATOM    485  CB  THR A  34    -138.443-113.833 607.912  1.00 69.06           C
ATOM    486  OG1 THR A  34    -138.630-115.016 607.141  1.00 69.06           O
ATOM    487  HG1 THR A  34    -137.864-115.643 607.284  1.00 69.06           H
ATOM    488  CG2 THR A  34    -138.883-114.233 609.322  1.00 69.06           C
ATOM    489 1HG2 THR A  34    -139.877-114.679 609.279  1.00 69.06           H
ATOM    490 2HG2 THR A  34    -138.909-113.350 609.960  1.00 69.06           H
ATOM    491 3HG2 THR A  34    -138.178-114.957 609.731  1.00 69.06           H
ATOM    492  HN  THR A  34    -138.442-113.456 605.529  1.00 69.06           H
ATOM    493  N   ASP A  35    -140.400-110.885 608.301  1.00 80.74           N
ATOM    494  CA  ASP A  35    -140.451-109.520 608.796  1.00 80.74           C
ATOM    495  C   ASP A  35    -139.668-109.428 610.107  1.00 80.74           C
ATOM    496  O   ASP A  35    -140.221-109.658 611.182  1.00 80.74           O
ATOM    497  HA  ASP A  35    -140.012-108.912 608.005  1.00 80.74           H
ATOM    498  CB  ASP A  35    -141.892-109.089 609.074  1.00 80.74           C
ATOM    499 1HB  ASP A  35    -142.503-109.965 609.288  1.00 80.74           H
ATOM    500 2HB  ASP A  35    -141.921-108.456 609.961  1.00 80.74           H
ATOM    501  CG  ASP A  35    -142.477-108.331 607.880  1.00 80.74           C
ATOM    502  OD1 ASP A  35    -141.756-107.456 607.354  1.00 80.74           O
ATOM    503  OD2 ASP A  35    -143.633-108.644 607.521  1.00 80.74           O
ATOM    504  HN  ASP A  35    -141.272-111.375 608.320  1.00 80.74           H
ATOM    505  N   PHE A  36    -138.393-109.091 609.976  1.00 90.24           N
ATOM    506  CA  PHE A  36    -137.538-108.931 611.140  1.00 90.24           C
ATOM    507  C   PHE A  36    -137.704-107.541 611.756  1.00 90.24           C
ATOM    508  O   PHE A  36    -137.188-107.273 612.840  1.00 90.24           O
ATOM    509  HA  PHE A  36    -137.837-109.687 611.867  1.00 90.24           H
ATOM    510  CB  PHE A  36    -136.095-109.095 610.660  1.00 90.24           C
ATOM    511 1HB  PHE A  36    -135.907-108.383 609.855  1.00 90.24           H
ATOM    512 2HB  PHE A  36    -135.420-108.838 611.476  1.00 90.24           H
ATOM    513  CG  PHE A  36    -135.759-110.503 610.164  1.00 90.24           C
ATOM    514  HD1 PHE A  36    -136.756-111.456 611.781  1.00 90.24           H
ATOM    515  CD1 PHE A  36    -136.180-111.589 610.866  1.00 90.24           C
ATOM    516  HD2 PHE A  36    -134.703-109.797 608.459  1.00 90.24           H
ATOM    517  CD2 PHE A  36    -135.040-110.668 609.022  1.00 90.24           C
ATOM    518  CE1 PHE A  36    -135.868-112.896 610.406  1.00 90.24           C
ATOM    519  HE1 PHE A  36    -136.206-113.766 610.968  1.00 90.24           H
ATOM    520  CE2 PHE A  36    -134.729-111.975 608.561  1.00 90.24           C
ATOM    521  HE2 PHE A  36    -134.152-112.107 607.646  1.00 90.24           H
ATOM    522  CZ  PHE A  36    -135.149-113.061 609.263  1.00 90.24           C
ATOM    523  HZ  PHE A  36    -134.910-114.064 608.910  1.00 90.24           H
ATOM    524  HN  PHE A  36    -137.946-108.928 609.097  1.00 90.24           H
ATOM    525  N   TYR A  37    -138.426-106.693 611.038  1.00 92.49           N
ATOM    526  CA  TYR A  37    -138.779-105.383 611.559  1.00 92.49           C
ATOM    527  C   TYR A  37    -140.052-105.454 612.404  1.00 92.49           C
ATOM    528  O   TYR A  37    -141.142-105.668 611.875  1.00 92.49           O
ATOM    529  HA  TYR A  37    -137.956-105.036 612.184  1.00 92.49           H
ATOM    530  CB  TYR A  37    -139.041-104.500 610.337  1.00 92.49           C
ATOM    531 1HB  TYR A  37    -138.173-104.541 609.679  1.00 92.49           H
ATOM    532 2HB  TYR A  37    -139.883-104.909 609.780  1.00 92.49           H
ATOM    533  CG  TYR A  37    -139.336-103.038 610.678  1.00 92.49           C
ATOM    534  HD1 TYR A  37    -141.461-103.318 610.695  1.00 92.49           H
ATOM    535  CD1 TYR A  37    -140.640-102.612 610.823  1.00 92.49           C
ATOM    536  HD2 TYR A  37    -137.266-102.480 610.726  1.00 92.49           H
ATOM    537  CD2 TYR A  37    -138.296-102.144 610.840  1.00 92.49           C
ATOM    538  CE1 TYR A  37    -140.918-101.236 611.144  1.00 92.49           C
ATOM    539  HE1 TYR A  37    -141.943-100.887 611.261  1.00 92.49           H
ATOM    540  HE2 TYR A  37    -137.762-100.052 611.292  1.00 92.49           H
ATOM    541  CE2 TYR A  37    -138.573-100.768 611.161  1.00 92.49           C
ATOM    542  CZ  TYR A  37    -139.870-100.382 611.297  1.00 92.49           C
ATOM    543  OH  TYR A  37    -140.132 -99.082 611.600  1.00 92.49           O
ATOM    544  HH  TYR A  37    -139.277 -98.591 611.764  1.00 92.49           H
ATOM    545  HN  TYR A  37    -138.767-106.888 610.118  1.00 92.49           H
ATOM    546  N   CYS A  38    -139.873-105.272 613.704  1.00 92.00           N
ATOM    547  CA  CYS A  38    -140.985-105.366 614.634  1.00 92.00           C
ATOM    548  C   CYS A  38    -141.526-103.956 614.880  1.00 92.00           C
ATOM    549  O   CYS A  38    -140.829-103.108 615.435  1.00 92.00           O
ATOM    550  HA  CYS A  38    -141.739-105.992 614.157  1.00 92.00           H
ATOM    551  CB  CYS A  38    -140.577-106.056 615.937  1.00 92.00           C
ATOM    552 1HB  CYS A  38    -139.927-106.904 615.721  1.00 92.00           H
ATOM    553 2HB  CYS A  38    -140.005-105.367 616.559  1.00 92.00           H
ATOM    554  SG  CYS A  38    -142.065-106.622 616.839  1.00 92.00           S
ATOM    555  HN  CYS A  38    -138.989-105.063 614.122  1.00 92.00           H
ATOM    556  N   GLU A  39    -142.764-103.749 614.456  1.00 90.53           N
ATOM    557  CA  GLU A  39    -143.522-102.590 614.896  1.00 90.53           C
ATOM    558  C   GLU A  39    -144.072-102.821 616.305  1.00 90.53           C
ATOM    559  O   GLU A  39    -144.736-103.825 616.560  1.00 90.53           O
ATOM    560  HA  GLU A  39    -142.810-101.765 614.908  1.00 90.53           H
ATOM    561  CB  GLU A  39    -144.649-102.267 613.914  1.00 90.53           C
ATOM    562 1HB  GLU A  39    -145.187-103.180 613.658  1.00 90.53           H
ATOM    563 2HB  GLU A  39    -145.291-101.492 614.333  1.00 90.53           H
ATOM    564  CG  GLU A  39    -144.091-101.702 612.606  1.00 90.53           C
ATOM    565 1HG  GLU A  39    -143.344-100.940 612.824  1.00 90.53           H
ATOM    566 2HG  GLU A  39    -143.587-102.493 612.050  1.00 90.53           H
ATOM    567  CD  GLU A  39    -145.206-101.100 611.748  1.00 90.53           C
ATOM    568  OE1 GLU A  39    -144.901-100.740 610.591  1.00 90.53           O
ATOM    569  OE2 GLU A  39    -146.339-101.014 612.270  1.00 90.53           O
ATOM    570  HN  GLU A  39    -143.247-104.355 613.823  1.00 90.53           H
ATOM    571  N   LYS A  40    -143.776-101.875 617.184  1.00 90.74           N
ATOM    572  CA  LYS A  40    -144.102-102.031 618.591  1.00 90.74           C
ATOM    573  C   LYS A  40    -145.407-101.292 618.893  1.00 90.74           C
ATOM    574  O   LYS A  40    -145.703-100.994 620.049  1.00 90.74           O
ATOM    575  HA  LYS A  40    -144.258-103.095 618.774  1.00 90.74           H
ATOM    576  CB  LYS A  40    -142.928-101.589 619.466  1.00 90.74           C
ATOM    577 1HB  LYS A  40    -142.712-100.536 619.286  1.00 90.74           H
ATOM    578 2HB  LYS A  40    -143.197-101.682 620.518  1.00 90.74           H
ATOM    579  CG  LYS A  40    -141.682-102.428 619.176  1.00 90.74           C
ATOM    580 1HG  LYS A  40    -141.413-102.334 618.124  1.00 90.74           H
ATOM    581 2HG  LYS A  40    -140.840-102.047 619.755  1.00 90.74           H
ATOM    582  CD  LYS A  40    -141.920-103.900 619.519  1.00 90.74           C
ATOM    583 1HD  LYS A  40    -142.300-103.983 620.537  1.00 90.74           H
ATOM    584 2HD  LYS A  40    -142.683-104.311 618.859  1.00 90.74           H
ATOM    585  CE  LYS A  40    -140.629-104.710 619.383  1.00 90.74           C
ATOM    586 1HE  LYS A  40    -140.390-104.849 618.329  1.00 90.74           H
ATOM    587 2HE  LYS A  40    -139.799-104.161 619.829  1.00 90.74           H
ATOM    588  NZ  LYS A  40    -140.772-106.026 620.044  1.00 90.74           N
ATOM    589 1HZ  LYS A  40    -139.951-106.591 619.854  1.00 90.74           H
ATOM    590 2HZ  LYS A  40    -140.867-105.894 621.045  1.00 90.74           H
ATOM    591 3HZ  LYS A  40    -141.595-106.497 619.686  1.00 90.74           H
ATOM    592  HN  LYS A  40    -143.323-101.015 616.948  1.00 90.74           H
ATOM    593  N   ASN A  41    -146.153-101.016 617.833  1.00 89.13           N
ATOM    594  CA  ASN A  41    -147.368-100.230 617.957  1.00 89.13           C
ATOM    595  C   ASN A  41    -148.259-100.842 619.040  1.00 89.13           C
ATOM    596  O   ASN A  41    -148.812-100.125 619.873  1.00 89.13           O
ATOM    597  HA  ASN A  41    -147.034 -99.224 618.212  1.00 89.13           H
ATOM    598  CB  ASN A  41    -148.156-100.222 616.646  1.00 89.13           C
ATOM    599 1HB  ASN A  41    -148.199-101.232 616.237  1.00 89.13           H
ATOM    600 2HB  ASN A  41    -149.183 -99.911 616.836  1.00 89.13           H
ATOM    601  CG  ASN A  41    -147.513 -99.280 615.626  1.00 89.13           C
ATOM    602  OD1 ASN A  41    -147.067 -98.190 615.944  1.00 89.13           O
ATOM    603  ND2 ASN A  41    -147.492 -99.759 614.385  1.00 89.13           N
ATOM    604 1HD2 ASN A  41    -147.875-100.662 614.191  1.00 89.13           H
ATOM    605 2HD2 ASN A  41    -147.092 -99.217 613.646  1.00 89.13           H
ATOM    606  HN  ASN A  41    -145.940-101.320 616.905  1.00 89.13           H
ATOM    607  N   ASN A  42    -148.370-102.162 618.994  1.00 91.29           N
ATOM    608  CA  ASN A  42    -149.208-102.876 619.942  1.00 91.29           C
ATOM    609  C   ASN A  42    -148.668-102.660 621.357  1.00 91.29           C
ATOM    610  O   ASN A  42    -149.438-102.476 622.298  1.00 91.29           O
ATOM    611  HA  ASN A  42    -150.207-102.462 619.810  1.00 91.29           H
ATOM    612  CB  ASN A  42    -149.202-104.379 619.658  1.00 91.29           C
ATOM    613 1HB  ASN A  42    -148.179-104.753 619.678  1.00 91.29           H
ATOM    614 2HB  ASN A  42    -149.748-104.903 620.443  1.00 91.29           H
ATOM    615  CG  ASN A  42    -149.836-104.683 618.299  1.00 91.29           C
ATOM    616  OD1 ASN A  42    -150.453-103.839 617.670  1.00 91.29           O
ATOM    617  ND2 ASN A  42    -149.649-105.932 617.882  1.00 91.29           N
ATOM    618 1HD2 ASN A  42    -149.133-106.576 618.447  1.00 91.29           H
ATOM    619 2HD2 ASN A  42    -150.026-106.228 617.004  1.00 91.29           H
ATOM    620  HN  ASN A  42    -147.901-102.739 618.326  1.00 91.29           H
ATOM    621  N   VAL A  43    -147.347-102.689 621.463  1.00 92.37           N
ATOM    622  CA  VAL A  43    -146.697-102.546 622.754  1.00 92.37           C
ATOM    623  C   VAL A  43    -146.933-101.131 623.286  1.00 92.37           C
ATOM    624  O   VAL A  43    -147.067-100.932 624.492  1.00 92.37           O
ATOM    625  HA  VAL A  43    -147.159-103.259 623.436  1.00 92.37           H
ATOM    626  HB  VAL A  43    -144.758-102.202 621.932  1.00 92.37           H
ATOM    627  CB  VAL A  43    -145.213-102.900 622.634  1.00 92.37           C
ATOM    628  CG1 VAL A  43    -144.501-102.743 623.980  1.00 92.37           C
ATOM    629 1HG1 VAL A  43    -144.589-101.710 624.319  1.00 92.37           H
ATOM    630 2HG1 VAL A  43    -144.961-103.406 624.713  1.00 92.37           H
ATOM    631 3HG1 VAL A  43    -143.448-103.000 623.866  1.00 92.37           H
ATOM    632  CG2 VAL A  43    -145.029-104.313 622.078  1.00 92.37           C
ATOM    633 1HG2 VAL A  43    -145.506-105.031 622.746  1.00 92.37           H
ATOM    634 2HG2 VAL A  43    -145.484-104.377 621.090  1.00 92.37           H
ATOM    635 3HG2 VAL A  43    -143.965-104.539 622.004  1.00 92.37           H
ATOM    636  HN  VAL A  43    -146.727-102.807 620.688  1.00 92.37           H
ATOM    637  N   ARG A  44    -146.977-100.185 622.359  1.00 91.00           N
ATOM    638  CA  ARG A  44    -147.188 -98.794 622.720  1.00 91.00           C
ATOM    639  C   ARG A  44    -148.639 -98.571 623.153  1.00 91.00           C
ATOM    640  O   ARG A  44    -148.902 -97.822 624.092  1.00 91.00           O
ATOM    641  HA  ARG A  44    -146.500 -98.613 623.546  1.00 91.00           H
ATOM    642  CB  ARG A  44    -146.865 -97.865 621.548  1.00 91.00           C
ATOM    643 1HB  ARG A  44    -147.460 -98.148 620.680  1.00 91.00           H
ATOM    644 2HB  ARG A  44    -147.140 -96.842 621.803  1.00 91.00           H
ATOM    645  CG  ARG A  44    -145.377 -97.926 621.194  1.00 91.00           C
ATOM    646 1HG  ARG A  44    -144.781 -97.894 622.106  1.00 91.00           H
ATOM    647 2HG  ARG A  44    -145.156 -98.873 620.702  1.00 91.00           H
ATOM    648  CD  ARG A  44    -144.983 -96.765 620.279  1.00 91.00           C
ATOM    649 1HD  ARG A  44    -145.509 -95.859 620.580  1.00 91.00           H
ATOM    650 2HD  ARG A  44    -143.917 -96.561 620.375  1.00 91.00           H
ATOM    651  NE  ARG A  44    -145.309 -97.095 618.874  1.00 91.00           N
ATOM    652  HE  ARG A  44    -146.262 -97.008 618.581  1.00 91.00           H
ATOM    653  CZ  ARG A  44    -144.409 -97.503 617.969  1.00 91.00           C
ATOM    654  NH1 ARG A  44    -143.119 -97.637 618.307  1.00 91.00           N
ATOM    655 1HH1 ARG A  44    -142.822 -97.433 619.240  1.00 91.00           H
ATOM    656 2HH1 ARG A  44    -142.453 -97.942 617.626  1.00 91.00           H
ATOM    657  NH2 ARG A  44    -144.817 -97.775 616.723  1.00 91.00           N
ATOM    658 1HH2 ARG A  44    -144.158 -98.080 616.036  1.00 91.00           H
ATOM    659 2HH2 ARG A  44    -145.782 -97.672 616.479  1.00 91.00           H
ATOM    660  HN  ARG A  44    -146.872-100.356 621.380  1.00 91.00           H
ATOM    661  N   GLN A  45    -149.542 -99.236 622.447  1.00 91.62           N
ATOM    662  CA  GLN A  45    -150.962 -99.074 622.706  1.00 91.62           C
ATOM    663  C   GLN A  45    -151.308 -99.587 624.105  1.00 91.62           C
ATOM    664  O   GLN A  45    -152.102 -98.973 624.816  1.00 91.62           O
ATOM    665  HA  GLN A  45    -151.146 -98.001 622.650  1.00 91.62           H
ATOM    666  CB  GLN A  45    -151.799 -99.782 621.639  1.00 91.62           C
ATOM    667 1HB  GLN A  45    -151.497 -99.441 620.649  1.00 91.62           H
ATOM    668 2HB  GLN A  45    -151.611-100.855 621.678  1.00 91.62           H
ATOM    669  CG  GLN A  45    -153.291 -99.513 621.844  1.00 91.62           C
ATOM    670 1HG  GLN A  45    -153.596 -99.869 622.828  1.00 91.62           H
ATOM    671 2HG  GLN A  45    -153.477 -98.440 621.821  1.00 91.62           H
ATOM    672  CD  GLN A  45    -154.126-100.204 620.764  1.00 91.62           C
ATOM    673  OE1 GLN A  45    -153.617-100.889 619.892  1.00 91.62           O
ATOM    674  NE2 GLN A  45    -155.434 -99.987 620.870  1.00 91.62           N
ATOM    675 1HE2 GLN A  45    -155.787 -99.414 621.610  1.00 91.62           H
ATOM    676 2HE2 GLN A  45    -156.064-100.396 620.210  1.00 91.62           H
ATOM    677  HN  GLN A  45    -149.317 -99.874 621.711  1.00 91.62           H
ATOM    678  N   PHE A  46    -150.696-100.708 624.458  1.00 93.48           N
ATOM    679  CA  PHE A  46    -150.867-101.268 625.787  1.00 93.48           C
ATOM    680  C   PHE A  46    -150.371-100.296 626.860  1.00 93.48           C
ATOM    681  O   PHE A  46    -151.075-100.025 627.831  1.00 93.48           O
ATOM    682  HA  PHE A  46    -151.933-101.447 625.928  1.00 93.48           H
ATOM    683  CB  PHE A  46    -150.028-102.546 625.846  1.00 93.48           C
ATOM    684 1HB  PHE A  46    -150.419-103.259 625.120  1.00 93.48           H
ATOM    685 2HB  PHE A  46    -149.007-102.312 625.545  1.00 93.48           H
ATOM    686  CG  PHE A  46    -149.999-103.208 627.225  1.00 93.48           C
ATOM    687  HD1 PHE A  46    -148.076-102.437 627.704  1.00 93.48           H
ATOM    688  CD1 PHE A  46    -148.920-103.042 628.036  1.00 93.48           C
ATOM    689  HD2 PHE A  46    -151.916-104.096 626.990  1.00 93.48           H
ATOM    690  CD2 PHE A  46    -151.052-103.963 627.640  1.00 93.48           C
ATOM    691  CE1 PHE A  46    -148.893-103.657 629.316  1.00 93.48           C
ATOM    692  HE1 PHE A  46    -148.028-103.524 629.966  1.00 93.48           H
ATOM    693  CE2 PHE A  46    -151.024-104.577 628.920  1.00 93.48           C
ATOM    694  HE2 PHE A  46    -151.868-105.182 629.252  1.00 93.48           H
ATOM    695  CZ  PHE A  46    -149.945-104.411 629.731  1.00 93.48           C
ATOM    696  HZ  PHE A  46    -149.925-104.883 630.713  1.00 93.48           H
ATOM    697  HN  PHE A  46    -150.093-101.229 623.854  1.00 93.48           H
ATOM    698  N   ALA A  47    -149.162 -99.798 626.648  1.00 92.96           N
ATOM    699  CA  ALA A  47    -148.515 -98.955 627.639  1.00 92.96           C
ATOM    700  C   ALA A  47    -149.420 -97.763 627.957  1.00 92.96           C
ATOM    701  O   ALA A  47    -149.581 -97.394 629.120  1.00 92.96           O
ATOM    702  HA  ALA A  47    -148.380 -99.549 628.543  1.00 92.96           H
ATOM    703  CB  ALA A  47    -147.141 -98.523 627.124  1.00 92.96           C
ATOM    704 1HB  ALA A  47    -146.527 -99.405 626.941  1.00 92.96           H
ATOM    705 2HB  ALA A  47    -147.260 -97.965 626.195  1.00 92.96           H
ATOM    706 3HB  ALA A  47    -146.656 -97.891 627.868  1.00 92.96           H
ATOM    707  HN  ALA A  47    -148.627 -99.961 625.818  1.00 92.96           H
ATOM    708  N   SER A  48    -149.986 -97.193 626.904  1.00 92.62           N
ATOM    709  CA  SER A  48    -150.644 -95.902 627.014  1.00 92.62           C
ATOM    710  C   SER A  48    -151.898 -96.027 627.883  1.00 92.62           C
ATOM    711  O   SER A  48    -152.338 -95.051 628.487  1.00 92.62           O
ATOM    712  HA  SER A  48    -149.914 -95.246 627.488  1.00 92.62           H
ATOM    713  CB  SER A  48    -151.007 -95.349 625.635  1.00 92.62           C
ATOM    714 1HB  SER A  48    -151.403 -94.339 625.742  1.00 92.62           H
ATOM    715 2HB  SER A  48    -150.107 -95.276 625.025  1.00 92.62           H
ATOM    716  HG  SER A  48    -152.169 -95.786 624.065  1.00 92.62           H
ATOM    717  OG  SER A  48    -151.967 -96.165 624.968  1.00 92.62           O
ATOM    718  HN  SER A  48    -150.000 -97.597 625.989  1.00 92.62           H
ATOM    719  N   HIS A  49    -152.437 -97.237 627.918  1.00 93.24           N
ATOM    720  CA  HIS A  49    -153.669 -97.487 628.646  1.00 93.24           C
ATOM    721  C   HIS A  49    -153.341 -97.992 630.052  1.00 93.24           C
ATOM    722  O   HIS A  49    -153.996 -97.612 631.021  1.00 93.24           O
ATOM    723  HA  HIS A  49    -154.185 -96.530 628.724  1.00 93.24           H
ATOM    724  CB  HIS A  49    -154.575 -98.443 627.868  1.00 93.24           C
ATOM    725 1HB  HIS A  49    -154.018 -99.352 627.642  1.00 93.24           H
ATOM    726 2HB  HIS A  49    -155.412 -98.733 628.505  1.00 93.24           H
ATOM    727  CG  HIS A  49    -155.116 -97.868 626.582  1.00 93.24           C
ATOM    728  HD1 HIS A  49    -153.417 -98.087 625.318  1.00 93.24           H
ATOM    729  ND1 HIS A  49    -154.364 -97.785 625.423  1.00 93.24           N
ATOM    730  CD2 HIS A  49    -156.341 -97.348 626.283  1.00 93.24           C
ATOM    731  HD2 HIS A  49    -157.181 -97.259 626.973  1.00 93.24           H
ATOM    732  CE1 HIS A  49    -155.113 -97.238 624.476  1.00 93.24           C
ATOM    733  HE1 HIS A  49    -154.804 -97.039 623.450  1.00 93.24           H
ATOM    734  NE2 HIS A  49    -156.338 -96.967 625.012  1.00 93.24           N
ATOM    735  HN  HIS A  49    -152.047 -98.036 627.461  1.00 93.24           H
ATOM    736  N   PHE A  50    -152.327 -98.842 630.119  1.00 94.36           N
ATOM    737  CA  PHE A  50    -152.094 -99.636 631.313  1.00 94.36           C
ATOM    738  C   PHE A  50    -151.275 -98.853 632.342  1.00 94.36           C
ATOM    739  O   PHE A  50    -151.598 -98.855 633.529  1.00 94.36           O
ATOM    740  HA  PHE A  50    -153.069 -99.879 631.736  1.00 94.36           H
ATOM    741  CB  PHE A  50    -151.300-100.871 630.881  1.00 94.36           C
ATOM    742 1HB  PHE A  50    -151.851-101.388 630.095  1.00 94.36           H
ATOM    743 2HB  PHE A  50    -150.353-100.549 630.448  1.00 94.36           H
ATOM    744  CG  PHE A  50    -151.016-101.857 632.017  1.00 94.36           C
ATOM    745  HD1 PHE A  50    -148.948-101.368 632.105  1.00 94.36           H
ATOM    746  CD1 PHE A  50    -149.755-101.975 632.514  1.00 94.36           C
ATOM    747  HD2 PHE A  50    -153.033-102.519 632.129  1.00 94.36           H
ATOM    748  CD2 PHE A  50    -152.023-102.614 632.528  1.00 94.36           C
ATOM    749  CE1 PHE A  50    -149.491-102.889 633.568  1.00 94.36           C
ATOM    750  HE1 PHE A  50    -148.481-102.985 633.967  1.00 94.36           H
ATOM    751  CE2 PHE A  50    -151.759-103.528 633.582  1.00 94.36           C
ATOM    752  HE2 PHE A  50    -152.566-104.136 633.992  1.00 94.36           H
ATOM    753  CZ  PHE A  50    -150.498-103.647 634.080  1.00 94.36           C
ATOM    754  HZ  PHE A  50    -150.296-104.349 634.889  1.00 94.36           H
ATOM    755  HN  PHE A  50    -151.672 -98.992 629.378  1.00 94.36           H
ATOM    756  N   LEU A  51    -150.232 -98.202 631.849  1.00 95.77           N
ATOM    757  CA  LEU A  51    -149.168 -97.727 632.717  1.00 95.77           C
ATOM    758  C   LEU A  51    -149.660 -96.507 633.499  1.00 95.77           C
ATOM    759  O   LEU A  51    -149.535 -96.458 634.722  1.00 95.77           O
ATOM    760  HA  LEU A  51    -148.944 -98.524 633.426  1.00 95.77           H
ATOM    761  CB  LEU A  51    -147.894 -97.467 631.910  1.00 95.77           C
ATOM    762 1HB  LEU A  51    -148.110 -96.703 631.163  1.00 95.77           H
ATOM    763 2HB  LEU A  51    -147.141 -97.053 632.581  1.00 95.77           H
ATOM    764  HG  LEU A  51    -148.031 -99.065 630.496  1.00 95.77           H
ATOM    765  CG  LEU A  51    -147.292 -98.680 631.199  1.00 95.77           C
ATOM    766  CD1 LEU A  51    -146.058 -98.282 630.385  1.00 95.77           C
ATOM    767 1HD1 LEU A  51    -146.340 -97.542 629.637  1.00 95.77           H
ATOM    768 2HD1 LEU A  51    -145.306 -97.858 631.050  1.00 95.77           H
ATOM    769 3HD1 LEU A  51    -145.650 -99.163 629.890  1.00 95.77           H
ATOM    770  CD2 LEU A  51    -146.986 -99.802 632.192  1.00 95.77           C
ATOM    771 1HD2 LEU A  51    -146.274 -99.445 632.936  1.00 95.77           H
ATOM    772 2HD2 LEU A  51    -147.906-100.110 632.688  1.00 95.77           H
ATOM    773 3HD2 LEU A  51    -146.559-100.652 631.660  1.00 95.77           H
ATOM    774  HN  LEU A  51    -150.108 -97.999 630.878  1.00 95.77           H
ATOM    775  N   PRO A  52    -150.226 -95.505 632.812  1.00 96.32           N
ATOM    776  CA  PRO A  52    -150.458 -94.200 633.435  1.00 96.32           C
ATOM    777  C   PRO A  52    -151.229 -94.313 634.740  1.00 96.32           C
ATOM    778  O   PRO A  52    -150.813 -93.766 635.760  1.00 96.32           O
ATOM    779  HA  PRO A  52    -149.508 -93.739 633.704  1.00 96.32           H
ATOM    780  CB  PRO A  52    -151.247 -93.428 632.375  1.00 96.32           C
ATOM    781 1HB  PRO A  52    -152.322 -93.539 632.514  1.00 96.32           H
ATOM    782 2HB  PRO A  52    -151.030 -92.360 632.412  1.00 96.32           H
ATOM    783  CG  PRO A  52    -150.781 -94.052 631.064  1.00 96.32           C
ATOM    784 1HG  PRO A  52    -151.488 -93.868 630.255  1.00 96.32           H
ATOM    785 2HG  PRO A  52    -149.826 -93.641 630.737  1.00 96.32           H
ATOM    786  CD  PRO A  52    -150.679 -95.529 631.409  1.00 96.32           C
ATOM    787 1HD  PRO A  52    -151.639 -96.036 631.307  1.00 96.32           H
ATOM    788 2HD  PRO A  52    -149.977 -96.049 630.758  1.00 96.32           H
ATOM    789  N   PRO A  53    -152.366 -95.022 634.740  1.00 97.12           N
ATOM    790  CA  PRO A  53    -153.167 -95.164 635.958  1.00 97.12           C
ATOM    791  C   PRO A  53    -152.346 -95.672 637.132  1.00 97.12           C
ATOM    792  O   PRO A  53    -152.493 -95.186 638.253  1.00 97.12           O
ATOM    793  HA  PRO A  53    -153.544 -94.191 636.274  1.00 97.12           H
ATOM    794  CB  PRO A  53    -154.261 -96.156 635.559  1.00 97.12           C
ATOM    795 1HB  PRO A  53    -153.974 -97.183 635.786  1.00 97.12           H
ATOM    796 2HB  PRO A  53    -155.193 -95.962 636.091  1.00 97.12           H
ATOM    797  CG  PRO A  53    -154.412 -95.931 634.059  1.00 97.12           C
ATOM    798 1HG  PRO A  53    -154.884 -96.782 633.568  1.00 97.12           H
ATOM    799 2HG  PRO A  53    -155.037 -95.065 633.840  1.00 97.12           H
ATOM    800  CD  PRO A  53    -152.977 -95.731 633.600  1.00 97.12           C
ATOM    801 1HD  PRO A  53    -152.478 -96.680 633.406  1.00 97.12           H
ATOM    802 2HD  PRO A  53    -152.924 -95.151 632.678  1.00 97.12           H
ATOM    803  N   LEU A  54    -151.496 -96.645 636.841  1.00 96.59           N
ATOM    804  CA  LEU A  54    -150.757 -97.331 637.887  1.00 96.59           C
ATOM    805  C   LEU A  54    -149.671 -96.401 638.432  1.00 96.59           C
ATOM    806  O   LEU A  54    -149.449 -96.341 639.640  1.00 96.59           O
ATOM    807  HA  LEU A  54    -151.458 -97.551 638.692  1.00 96.59           H
ATOM    808  CB  LEU A  54    -150.221 -98.669 637.375  1.00 96.59           C
ATOM    809 1HB  LEU A  54    -149.586 -98.477 636.510  1.00 96.59           H
ATOM    810 2HB  LEU A  54    -149.584 -99.102 638.147  1.00 96.59           H
ATOM    811  HG  LEU A  54    -151.906 -99.274 636.205  1.00 96.59           H
ATOM    812  CG  LEU A  54    -151.273 -99.707 636.980  1.00 96.59           C
ATOM    813  CD1 LEU A  54    -150.618-100.954 636.384  1.00 96.59           C
ATOM    814 1HD1 LEU A  54    -150.050-100.676 635.496  1.00 96.59           H
ATOM    815 2HD1 LEU A  54    -149.947-101.399 637.119  1.00 96.59           H
ATOM    816 3HD1 LEU A  54    -151.388-101.675 636.112  1.00 96.59           H
ATOM    817  CD2 LEU A  54    -152.180-100.047 638.165  1.00 96.59           C
ATOM    818 1HD2 LEU A  54    -151.578-100.452 638.978  1.00 96.59           H
ATOM    819 2HD2 LEU A  54    -152.688 -99.144 638.504  1.00 96.59           H
ATOM    820 3HD2 LEU A  54    -152.919-100.786 637.857  1.00 96.59           H
ATOM    821  HN  LEU A  54    -151.309 -96.966 635.912  1.00 96.59           H
ATOM    822  N   TYR A  55    -149.022 -95.699 637.514  1.00 96.06           N
ATOM    823  CA  TYR A  55    -147.942 -94.801 637.884  1.00 96.06           C
ATOM    824  C   TYR A  55    -148.454 -93.661 638.766  1.00 96.06           C
ATOM    825  O   TYR A  55    -147.762 -93.222 639.683  1.00 96.06           O
ATOM    826  HA  TYR A  55    -147.201 -95.376 638.439  1.00 96.06           H
ATOM    827  CB  TYR A  55    -147.412 -94.216 636.573  1.00 96.06           C
ATOM    828 1HB  TYR A  55    -148.256 -93.893 635.964  1.00 96.06           H
ATOM    829 2HB  TYR A  55    -146.821 -93.328 636.795  1.00 96.06           H
ATOM    830  CG  TYR A  55    -146.558 -95.189 635.757  1.00 96.06           C
ATOM    831  HD1 TYR A  55    -146.736 -96.774 637.190  1.00 96.06           H
ATOM    832  CD1 TYR A  55    -146.317 -96.462 636.234  1.00 96.06           C
ATOM    833  HD2 TYR A  55    -146.218 -93.789 634.170  1.00 96.06           H
ATOM    834  CD2 TYR A  55    -146.028 -94.794 634.546  1.00 96.06           C
ATOM    835  CE1 TYR A  55    -145.513 -97.378 635.467  1.00 96.06           C
ATOM    836  HE1 TYR A  55    -145.315 -98.386 635.831  1.00 96.06           H
ATOM    837  HE2 TYR A  55    -144.799 -95.410 632.821  1.00 96.06           H
ATOM    838  CE2 TYR A  55    -145.224 -95.710 633.779  1.00 96.06           C
ATOM    839  CZ  TYR A  55    -145.006 -96.956 634.277  1.00 96.06           C
ATOM    840  OH  TYR A  55    -144.247 -97.821 633.552  1.00 96.06           O
ATOM    841  HH  TYR A  55    -143.767 -97.329 632.826  1.00 96.06           H
ATOM    842  HN  TYR A  55    -149.224 -95.737 636.535  1.00 96.06           H
ATOM    843  N   TRP A  56    -149.663 -93.214 638.458  1.00 97.11           N
ATOM    844  CA  TRP A  56    -150.312 -92.194 639.264  1.00 97.11           C
ATOM    845  C   TRP A  56    -150.632 -92.804 640.631  1.00 97.11           C
ATOM    846  O   TRP A  56    -150.445 -92.159 641.661  1.00 97.11           O
ATOM    847  HA  TRP A  56    -149.612 -91.367 639.380  1.00 97.11           H
ATOM    848  CB  TRP A  56    -151.547 -91.638 638.554  1.00 97.11           C
ATOM    849 1HB  TRP A  56    -152.041 -92.448 638.018  1.00 97.11           H
ATOM    850 2HB  TRP A  56    -152.252 -91.275 639.303  1.00 97.11           H
ATOM    851  CG  TRP A  56    -151.243 -90.506 637.571  1.00 97.11           C
ATOM    852  HD1 TRP A  56    -151.765 -91.355 635.665  1.00 97.11           H
ATOM    853  CD1 TRP A  56    -151.391 -90.507 636.239  1.00 97.11           C
ATOM    854  CD2 TRP A  56    -150.729 -89.198 637.899  1.00 97.11           C
ATOM    855  NE1 TRP A  56    -151.012 -89.301 635.687  1.00 97.11           N
ATOM    856  HE1 TRP A  56    -151.032 -89.062 634.716  1.00 97.11           H
ATOM    857  CE2 TRP A  56    -150.596 -88.479 636.728  1.00 97.11           C
ATOM    858  HE3 TRP A  56    -150.482 -89.186 640.081  1.00 97.11           H
ATOM    859  CE3 TRP A  56    -150.387 -88.640 639.143  1.00 97.11           C
ATOM    860  CZ2 TRP A  56    -150.120 -87.164 636.685  1.00 97.11           C
ATOM    861  HZ2 TRP A  56    -150.024 -86.617 635.747  1.00 97.11           H
ATOM    862  CZ3 TRP A  56    -149.912 -87.324 639.084  1.00 97.11           C
ATOM    863  HZ3 TRP A  56    -149.633 -86.843 640.021  1.00 97.11           H
ATOM    864  CH2 TRP A  56    -149.773 -86.587 637.913  1.00 97.11           C
ATOM    865  HH2 TRP A  56    -149.395 -85.566 637.951  1.00 97.11           H
ATOM    866  HN  TRP A  56    -150.196 -93.537 637.676  1.00 97.11           H
ATOM    867  N   LEU A  57    -151.107 -94.040 640.595  1.00 97.21           N
ATOM    868  CA  LEU A  57    -151.473 -94.738 641.816  1.00 97.21           C
ATOM    869  C   LEU A  57    -150.231 -94.903 642.695  1.00 97.21           C
ATOM    870  O   LEU A  57    -150.255 -94.567 643.878  1.00 97.21           O
ATOM    871  HA  LEU A  57    -152.191 -94.112 642.347  1.00 97.21           H
ATOM    872  CB  LEU A  57    -152.176 -96.057 641.490  1.00 97.21           C
ATOM    873 1HB  LEU A  57    -153.075 -95.834 640.915  1.00 97.21           H
ATOM    874 2HB  LEU A  57    -151.522 -96.644 640.845  1.00 97.21           H
ATOM    875  HG  LEU A  57    -151.685 -97.083 643.301  1.00 97.21           H
ATOM    876  CG  LEU A  57    -152.572 -96.920 642.689  1.00 97.21           C
ATOM    877  CD1 LEU A  57    -153.599 -96.201 643.567  1.00 97.21           C
ATOM    878 1HD1 LEU A  57    -153.173 -95.267 643.933  1.00 97.21           H
ATOM    879 2HD1 LEU A  57    -154.492 -95.987 642.980  1.00 97.21           H
ATOM    880 3HD1 LEU A  57    -153.863 -96.837 644.412  1.00 97.21           H
ATOM    881  CD2 LEU A  57    -153.068 -98.295 642.236  1.00 97.21           C
ATOM    882 1HD2 LEU A  57    -153.938 -98.172 641.591  1.00 97.21           H
ATOM    883 2HD2 LEU A  57    -152.276 -98.803 641.686  1.00 97.21           H
ATOM    884 3HD2 LEU A  57    -153.343 -98.887 643.108  1.00 97.21           H
ATOM    885  HN  LEU A  57    -151.244 -94.563 639.753  1.00 97.21           H
ATOM    886  N   VAL A  58    -149.177 -95.421 642.082  1.00 96.45           N
ATOM    887  CA  VAL A  58    -147.956 -95.714 642.813  1.00 96.45           C
ATOM    888  C   VAL A  58    -147.373 -94.411 643.366  1.00 96.45           C
ATOM    889  O   VAL A  58    -146.903 -94.370 644.502  1.00 96.45           O
ATOM    890  HA  VAL A  58    -148.220 -96.362 643.649  1.00 96.45           H
ATOM    891  HB  VAL A  58    -146.835 -95.889 641.006  1.00 96.45           H
ATOM    892  CB  VAL A  58    -146.977 -96.473 641.915  1.00 96.45           C
ATOM    893  CG1 VAL A  58    -145.615 -96.625 642.594  1.00 96.45           C
ATOM    894 1HG1 VAL A  58    -145.202 -95.639 642.806  1.00 96.45           H
ATOM    895 2HG1 VAL A  58    -145.733 -97.177 643.527  1.00 96.45           H
ATOM    896 3HG1 VAL A  58    -144.939 -97.169 641.934  1.00 96.45           H
ATOM    897  CG2 VAL A  58    -147.546 -97.836 641.514  1.00 96.45           C
ATOM    898 1HG2 VAL A  58    -147.731 -98.430 642.409  1.00 96.45           H
ATOM    899 2HG2 VAL A  58    -148.480 -97.694 640.972  1.00 96.45           H
ATOM    900 3HG2 VAL A  58    -146.830 -98.354 640.876  1.00 96.45           H
ATOM    901  HN  VAL A  58    -149.148 -95.639 641.107  1.00 96.45           H
ATOM    902  N   PHE A  59    -147.422 -93.379 642.537  1.00 97.49           N
ATOM    903  CA  PHE A  59    -146.946 -92.068 642.944  1.00 97.49           C
ATOM    904  C   PHE A  59    -147.618 -91.621 644.244  1.00 97.49           C
ATOM    905  O   PHE A  59    -146.941 -91.315 645.224  1.00 97.49           O
ATOM    906  HA  PHE A  59    -145.871 -92.149 643.103  1.00 97.49           H
ATOM    907  CB  PHE A  59    -147.319 -91.090 641.828  1.00 97.49           C
ATOM    908 1HB  PHE A  59    -146.755 -91.346 640.931  1.00 97.49           H
ATOM    909 2HB  PHE A  59    -148.374 -91.215 641.587  1.00 97.49           H
ATOM    910  CG  PHE A  59    -147.060 -89.623 642.175  1.00 97.49           C
ATOM    911  HD1 PHE A  59    -149.097 -89.066 641.934  1.00 97.49           H
ATOM    912  CD1 PHE A  59    -148.088 -88.733 642.178  1.00 97.49           C
ATOM    913  HD2 PHE A  59    -144.976 -89.921 642.476  1.00 97.49           H
ATOM    914  CD2 PHE A  59    -145.801 -89.208 642.479  1.00 97.49           C
ATOM    915  CE1 PHE A  59    -147.848 -87.371 642.500  1.00 97.49           C
ATOM    916  HE1 PHE A  59    -148.672 -86.658 642.502  1.00 97.49           H
ATOM    917  CE2 PHE A  59    -145.560 -87.846 642.801  1.00 97.49           C
ATOM    918  HE2 PHE A  59    -144.552 -87.513 643.045  1.00 97.49           H
ATOM    919  CZ  PHE A  59    -146.589 -86.956 642.804  1.00 97.49           C
ATOM    920  HZ  PHE A  59    -146.405 -85.911 643.051  1.00 97.49           H
ATOM    921  HN  PHE A  59    -147.777 -93.429 641.603  1.00 97.49           H
ATOM    922  N   ILE A  60    -148.943 -91.597 644.210  1.00 97.45           N
ATOM    923  CA  ILE A  60    -149.708 -91.003 645.292  1.00 97.45           C
ATOM    924  C   ILE A  60    -149.442 -91.778 646.584  1.00 97.45           C
ATOM    925  O   ILE A  60    -149.076 -91.190 647.601  1.00 97.45           O
ATOM    926  HA  ILE A  60    -149.352 -89.982 645.423  1.00 97.45           H
ATOM    927  HB  ILE A  60    -151.503 -91.898 644.548  1.00 97.45           H
ATOM    928  CB  ILE A  60    -151.190 -90.922 644.919  1.00 97.45           C
ATOM    929  CG1 ILE A  60    -151.416 -89.915 643.789  1.00 97.45           C
ATOM    930 1HG1 ILE A  60    -151.297 -88.901 644.172  1.00 97.45           H
ATOM    931 2HG1 ILE A  60    -150.661 -90.055 643.016  1.00 97.45           H
ATOM    932  CG2 ILE A  60    -152.048 -90.609 646.146  1.00 97.45           C
ATOM    933 1HG2 ILE A  60    -151.918 -91.394 646.891  1.00 97.45           H
ATOM    934 2HG2 ILE A  60    -151.741 -89.652 646.570  1.00 97.45           H
ATOM    935 3HG2 ILE A  60    -153.097 -90.556 645.853  1.00 97.45           H
ATOM    936  CD1 ILE A  60    -152.811 -90.076 643.182  1.00 97.45           C
ATOM    937 1HD1 ILE A  60    -152.918 -91.083 642.779  1.00 97.45           H
ATOM    938 2HD1 ILE A  60    -153.564 -89.912 643.953  1.00 97.45           H
ATOM    939 3HD1 ILE A  60    -152.945 -89.349 642.382  1.00 97.45           H
ATOM    940  HN  ILE A  60    -149.490 -91.972 643.461  1.00 97.45           H
ATOM    941  N   VAL A  61    -149.635 -93.087 646.502  1.00 95.71           N
ATOM    942  CA  VAL A  61    -149.588 -93.926 647.688  1.00 95.71           C
ATOM    943  C   VAL A  61    -148.154 -93.970 648.220  1.00 95.71           C
ATOM    944  O   VAL A  61    -147.937 -93.955 649.430  1.00 95.71           O
ATOM    945  HA  VAL A  61    -150.228 -93.466 648.441  1.00 95.71           H
ATOM    946  HB  VAL A  61    -149.523 -95.761 646.600  1.00 95.71           H
ATOM    947  CB  VAL A  61    -150.151 -95.312 647.370  1.00 95.71           C
ATOM    948  CG1 VAL A  61    -150.104 -96.219 648.601  1.00 95.71           C
ATOM    949 1HG1 VAL A  61    -149.071 -96.329 648.932  1.00 95.71           H
ATOM    950 2HG1 VAL A  61    -150.697 -95.776 649.401  1.00 95.71           H
ATOM    951 3HG1 VAL A  61    -150.510 -97.198 648.347  1.00 95.71           H
ATOM    952  CG2 VAL A  61    -151.574 -95.213 646.816  1.00 95.71           C
ATOM    953 1HG2 VAL A  61    -152.218 -94.735 647.554  1.00 95.71           H
ATOM    954 2HG2 VAL A  61    -151.568 -94.620 645.902  1.00 95.71           H
ATOM    955 3HG2 VAL A  61    -151.950 -96.212 646.599  1.00 95.71           H
ATOM    956  HN  VAL A  61    -149.819 -93.572 645.648  1.00 95.71           H
ATOM    957  N   GLY A  62    -147.213 -94.025 647.289  1.00 96.07           N
ATOM    958  CA  GLY A  62    -145.807 -94.098 647.649  1.00 96.07           C
ATOM    959  C   GLY A  62    -145.353 -92.816 648.349  1.00 96.07           C
ATOM    960  O   GLY A  62    -144.634 -92.870 649.346  1.00 96.07           O
ATOM    961 1HA  GLY A  62    -145.640 -94.953 648.304  1.00 96.07           H
ATOM    962 2HA  GLY A  62    -145.207 -94.260 646.754  1.00 96.07           H
ATOM    963  HN  GLY A  62    -147.397 -94.020 646.306  1.00 96.07           H
ATOM    964  N   ALA A  63    -145.792 -91.693 647.800  1.00 97.07           N
ATOM    965  CA  ALA A  63    -145.356 -90.398 648.294  1.00 97.07           C
ATOM    966  C   ALA A  63    -145.853 -90.210 649.729  1.00 97.07           C
ATOM    967  O   ALA A  63    -145.097 -89.788 650.602  1.00 97.07           O
ATOM    968  HA  ALA A  63    -144.266 -90.392 648.293  1.00 97.07           H
ATOM    969  CB  ALA A  63    -145.856 -89.298 647.356  1.00 97.07           C
ATOM    970 1HB  ALA A  63    -145.451 -89.461 646.357  1.00 97.07           H
ATOM    971 2HB  ALA A  63    -146.945 -89.323 647.314  1.00 97.07           H
ATOM    972 3HB  ALA A  63    -145.529 -88.327 647.727  1.00 97.07           H
ATOM    973  HN  ALA A  63    -146.432 -91.658 647.033  1.00 97.07           H
ATOM    974  N   LEU A  64    -147.123 -90.533 649.928  1.00 94.60           N
ATOM    975  CA  LEU A  64    -147.733 -90.395 651.240  1.00 94.60           C
ATOM    976  C   LEU A  64    -147.019 -91.318 652.229  1.00 94.60           C
ATOM    977  O   LEU A  64    -146.706 -90.911 653.347  1.00 94.60           O
ATOM    978  HA  LEU A  64    -147.587 -89.364 651.561  1.00 94.60           H
ATOM    979  CB  LEU A  64    -149.242 -90.634 651.156  1.00 94.60           C
ATOM    980 1HB  LEU A  64    -149.412 -91.599 650.678  1.00 94.60           H
ATOM    981 2HB  LEU A  64    -149.636 -90.707 652.170  1.00 94.60           H
ATOM    982  HG  LEU A  64    -149.588 -89.427 649.424  1.00 94.60           H
ATOM    983  CG  LEU A  64    -150.048 -89.574 650.401  1.00 94.60           C
ATOM    984  CD1 LEU A  64    -151.483 -90.046 650.159  1.00 94.60           C
ATOM    985 1HD1 LEU A  64    -151.469 -90.962 649.568  1.00 94.60           H
ATOM    986 2HD1 LEU A  64    -151.969 -90.239 651.115  1.00 94.60           H
ATOM    987 3HD1 LEU A  64    -152.034 -89.275 649.621  1.00 94.60           H
ATOM    988  CD2 LEU A  64    -150.002 -88.229 651.129  1.00 94.60           C
ATOM    989 1HD2 LEU A  64    -150.423 -88.342 652.128  1.00 94.60           H
ATOM    990 2HD2 LEU A  64    -148.968 -87.893 651.206  1.00 94.60           H
ATOM    991 3HD2 LEU A  64    -150.583 -87.495 650.571  1.00 94.60           H
ATOM    992  HN  LEU A  64    -147.730 -90.883 649.214  1.00 94.60           H
ATOM    993  N   GLY A  65    -146.783 -92.543 651.783  1.00 92.09           N
ATOM    994  CA  GLY A  65    -146.220 -93.561 652.654  1.00 92.09           C
ATOM    995  C   GLY A  65    -144.835 -93.149 653.156  1.00 92.09           C
ATOM    996  O   GLY A  65    -144.579 -93.158 654.359  1.00 92.09           O
ATOM    997 1HA  GLY A  65    -146.884 -93.726 653.502  1.00 92.09           H
ATOM    998 2HA  GLY A  65    -146.150 -94.506 652.116  1.00 92.09           H
ATOM    999  HN  GLY A  65    -146.968 -92.842 650.847  1.00 92.09           H
ATOM   1000  N   ASN A  66    -143.978 -92.797 652.209  1.00 94.31           N
ATOM   1001  CA  ASN A  66    -142.576 -92.567 652.516  1.00 94.31           C
ATOM   1002  C   ASN A  66    -142.435 -91.247 653.275  1.00 94.31           C
ATOM   1003  O   ASN A  66    -141.584 -91.120 654.154  1.00 94.31           O
ATOM   1004  HA  ASN A  66    -142.269 -93.426 653.113  1.00 94.31           H
ATOM   1005  CB  ASN A  66    -141.741 -92.470 651.238  1.00 94.31           C
ATOM   1006 1HB  ASN A  66    -142.242 -91.820 650.520  1.00 94.31           H
ATOM   1007 2HB  ASN A  66    -140.777 -92.013 651.463  1.00 94.31           H
ATOM   1008  CG  ASN A  66    -141.525 -93.852 650.617  1.00 94.31           C
ATOM   1009  OD1 ASN A  66    -140.814 -94.692 651.144  1.00 94.31           O
ATOM   1010  ND2 ASN A  66    -142.175 -94.039 649.472  1.00 94.31           N
ATOM   1011 1HD2 ASN A  66    -142.742 -93.307 649.094  1.00 94.31           H
ATOM   1012 2HD2 ASN A  66    -142.096 -94.911 648.989  1.00 94.31           H
ATOM   1013  HN  ASN A  66    -144.227 -92.669 651.249  1.00 94.31           H
ATOM   1014  N   SER A  67    -143.281 -90.296 652.907  1.00 93.41           N
ATOM   1015  CA  SER A  67    -143.315 -89.017 653.596  1.00 93.41           C
ATOM   1016  C   SER A  67    -143.640 -89.228 655.076  1.00 93.41           C
ATOM   1017  O   SER A  67    -143.104 -88.533 655.938  1.00 93.41           O
ATOM   1018  HA  SER A  67    -142.315 -88.600 653.480  1.00 93.41           H
ATOM   1019  CB  SER A  67    -144.338 -88.075 652.957  1.00 93.41           C
ATOM   1020 1HB  SER A  67    -145.331 -88.518 653.025  1.00 93.41           H
ATOM   1021 2HB  SER A  67    -144.368 -87.139 653.516  1.00 93.41           H
ATOM   1022  HG  SER A  67    -144.699 -88.249 650.997  1.00 93.41           H
ATOM   1023  OG  SER A  67    -144.032 -87.801 651.592  1.00 93.41           O
ATOM   1024  HN  SER A  67    -143.934 -90.389 652.156  1.00 93.41           H
ATOM   1025  N   LEU A  68    -144.517 -90.190 655.325  1.00 88.77           N
ATOM   1026  CA  LEU A  68    -144.923 -90.498 656.686  1.00 88.77           C
ATOM   1027  C   LEU A  68    -143.732 -91.081 657.449  1.00 88.77           C
ATOM   1028  O   LEU A  68    -143.519 -90.757 658.616  1.00 88.77           O
ATOM   1029  HA  LEU A  68    -145.212 -89.561 657.161  1.00 88.77           H
ATOM   1030  CB  LEU A  68    -146.156 -91.404 656.685  1.00 88.77           C
ATOM   1031 1HB  LEU A  68    -146.948 -90.905 656.127  1.00 88.77           H
ATOM   1032 2HB  LEU A  68    -145.911 -92.317 656.143  1.00 88.77           H
ATOM   1033  HG  LEU A  68    -145.894 -92.235 658.638  1.00 88.77           H
ATOM   1034  CG  LEU A  68    -146.705 -91.792 658.059  1.00 88.77           C
ATOM   1035  CD1 LEU A  68    -147.185 -90.558 658.826  1.00 88.77           C
ATOM   1036 1HD1 LEU A  68    -146.352 -89.869 658.964  1.00 88.77           H
ATOM   1037 2HD1 LEU A  68    -147.975 -90.064 658.261  1.00 88.77           H
ATOM   1038 3HD1 LEU A  68    -147.570 -90.862 659.799  1.00 88.77           H
ATOM   1039  CD2 LEU A  68    -147.801 -92.851 657.933  1.00 88.77           C
ATOM   1040 1HD2 LEU A  68    -148.619 -92.458 657.329  1.00 88.77           H
ATOM   1041 2HD2 LEU A  68    -147.393 -93.742 657.456  1.00 88.77           H
ATOM   1042 3HD2 LEU A  68    -148.174 -93.109 658.925  1.00 88.77           H
ATOM   1043  HN  LEU A  68    -144.946 -90.752 654.618  1.00 88.77           H
ATOM   1044  N   VAL A  69    -142.987 -91.932 656.759  1.00 86.79           N
ATOM   1045  CA  VAL A  69    -141.835 -92.579 657.363  1.00 86.79           C
ATOM   1046  C   VAL A  69    -140.857 -91.511 657.859  1.00 86.79           C
ATOM   1047  O   VAL A  69    -140.386 -91.574 658.993  1.00 86.79           O
ATOM   1048  HA  VAL A  69    -142.191 -93.153 658.219  1.00 86.79           H
ATOM   1049  HB  VAL A  69    -141.005 -93.011 655.445  1.00 86.79           H
ATOM   1050  CB  VAL A  69    -141.201 -93.554 656.369  1.00 86.79           C
ATOM   1051  CG1 VAL A  69    -139.865 -94.082 656.896  1.00 86.79           C
ATOM   1052 1HG1 VAL A  69    -139.181 -93.248 657.052  1.00 86.79           H
ATOM   1053 2HG1 VAL A  69    -140.026 -94.602 657.840  1.00 86.79           H
ATOM   1054 3HG1 VAL A  69    -139.436 -94.773 656.170  1.00 86.79           H
ATOM   1055  CG2 VAL A  69    -142.156 -94.705 656.045  1.00 86.79           C
ATOM   1056 1HG2 VAL A  69    -142.397 -95.246 656.960  1.00 86.79           H
ATOM   1057 2HG2 VAL A  69    -143.071 -94.305 655.607  1.00 86.79           H
ATOM   1058 3HG2 VAL A  69    -141.680 -95.383 655.337  1.00 86.79           H
ATOM   1059  HN  VAL A  69    -143.159 -92.181 655.806  1.00 86.79           H
ATOM   1060  N   ILE A  70    -140.583 -90.554 656.984  1.00 89.31           N
ATOM   1061  CA  ILE A  70    -139.620 -89.511 657.294  1.00 89.31           C
ATOM   1062  C   ILE A  70    -140.116 -88.706 658.496  1.00 89.31           C
ATOM   1063  O   ILE A  70    -139.334 -88.354 659.378  1.00 89.31           O
ATOM   1064  HA  ILE A  70    -138.685 -90.000 657.568  1.00 89.31           H
ATOM   1065  HB  ILE A  70    -140.291 -88.320 655.649  1.00 89.31           H
ATOM   1066  CB  ILE A  70    -139.338 -88.657 656.056  1.00 89.31           C
ATOM   1067  CG1 ILE A  70    -138.649 -89.482 654.966  1.00 89.31           C
ATOM   1068 1HG1 ILE A  70    -137.682 -89.833 655.328  1.00 89.31           H
ATOM   1069 2HG1 ILE A  70    -139.246 -90.366 654.742  1.00 89.31           H
ATOM   1070  CG2 ILE A  70    -138.535 -87.408 656.423  1.00 89.31           C
ATOM   1071 1HG2 ILE A  70    -139.100 -86.810 657.138  1.00 89.31           H
ATOM   1072 2HG2 ILE A  70    -137.585 -87.704 656.867  1.00 89.31           H
ATOM   1073 3HG2 ILE A  70    -138.349 -86.819 655.524  1.00 89.31           H
ATOM   1074  CD1 ILE A  70    -138.454 -88.655 653.694  1.00 89.31           C
ATOM   1075 1HD1 ILE A  70    -139.425 -88.326 653.322  1.00 89.31           H
ATOM   1076 2HD1 ILE A  70    -137.837 -87.785 653.917  1.00 89.31           H
ATOM   1077 3HD1 ILE A  70    -137.963 -89.265 652.936  1.00 89.31           H
ATOM   1078  HN  ILE A  70    -141.004 -90.485 656.080  1.00 89.31           H
ATOM   1079  N   LEU A  71    -141.413 -88.437 658.493  1.00 85.16           N
ATOM   1080  CA  LEU A  71    -142.001 -87.575 659.504  1.00 85.16           C
ATOM   1081  C   LEU A  71    -141.859 -88.235 660.877  1.00 85.16           C
ATOM   1082  O   LEU A  71    -141.453 -87.589 661.842  1.00 85.16           O
ATOM   1083  HA  LEU A  71    -141.435 -86.643 659.509  1.00 85.16           H
ATOM   1084  CB  LEU A  71    -143.444 -87.224 659.136  1.00 85.16           C
ATOM   1085 1HB  LEU A  71    -143.486 -87.016 658.068  1.00 85.16           H
ATOM   1086 2HB  LEU A  71    -144.067 -88.102 659.314  1.00 85.16           H
ATOM   1087  HG  LEU A  71    -143.299 -85.262 659.974  1.00 85.16           H
ATOM   1088  CG  LEU A  71    -144.058 -86.039 659.884  1.00 85.16           C
ATOM   1089  CD1 LEU A  71    -145.225 -85.440 659.097  1.00 85.16           C
ATOM   1090 1HD1 LEU A  71    -144.870 -85.095 658.126  1.00 85.16           H
ATOM   1091 2HD1 LEU A  71    -145.995 -86.198 658.953  1.00 85.16           H
ATOM   1092 3HD1 LEU A  71    -145.643 -84.599 659.650  1.00 85.16           H
ATOM   1093  CD2 LEU A  71    -144.468 -86.438 661.303  1.00 85.16           C
ATOM   1094 1HD2 LEU A  71    -145.204 -87.240 661.256  1.00 85.16           H
ATOM   1095 2HD2 LEU A  71    -143.591 -86.781 661.851  1.00 85.16           H
ATOM   1096 3HD2 LEU A  71    -144.902 -85.576 661.811  1.00 85.16           H
ATOM   1097  HN  LEU A  71    -142.057 -88.796 657.818  1.00 85.16           H
ATOM   1098  N   VAL A  72    -142.202 -89.515 660.921  1.00 79.05           N
ATOM   1099  CA  VAL A  72    -142.171 -90.255 662.171  1.00 79.05           C
ATOM   1100  C   VAL A  72    -140.735 -90.301 662.696  1.00 79.05           C
ATOM   1101  O   VAL A  72    -140.503 -90.145 663.894  1.00 79.05           O
ATOM   1102  HA  VAL A  72    -142.790 -89.715 662.888  1.00 79.05           H
ATOM   1103  HB  VAL A  72    -142.261 -92.121 661.139  1.00 79.05           H
ATOM   1104  CB  VAL A  72    -142.780 -91.644 661.971  1.00 79.05           C
ATOM   1105  CG1 VAL A  72    -142.578 -92.515 663.212  1.00 79.05           C
ATOM   1106 1HG1 VAL A  72    -141.512 -92.626 663.409  1.00 79.05           H
ATOM   1107 2HG1 VAL A  72    -143.059 -92.043 664.069  1.00 79.05           H
ATOM   1108 3HG1 VAL A  72    -143.020 -93.497 663.043  1.00 79.05           H
ATOM   1109  CG2 VAL A  72    -144.262 -91.546 661.605  1.00 79.05           C
ATOM   1110 1HG2 VAL A  72    -144.801 -91.041 662.406  1.00 79.05           H
ATOM   1111 2HG2 VAL A  72    -144.372 -90.980 660.680  1.00 79.05           H
ATOM   1112 3HG2 VAL A  72    -144.670 -92.548 661.468  1.00 79.05           H
ATOM   1113  HN  VAL A  72    -142.495 -90.042 660.124  1.00 79.05           H
ATOM   1114  N   TYR A  73    -139.808 -90.517 661.774  1.00 80.53           N
ATOM   1115  CA  TYR A  73    -138.405 -90.629 662.135  1.00 80.53           C
ATOM   1116  C   TYR A  73    -137.927 -89.376 662.872  1.00 80.53           C
ATOM   1117  O   TYR A  73    -137.283 -89.472 663.915  1.00 80.53           O
ATOM   1118  HA  TYR A  73    -138.295 -91.491 662.792  1.00 80.53           H
ATOM   1119  CB  TYR A  73    -137.639 -90.754 660.817  1.00 80.53           C
ATOM   1120 1HB  TYR A  73    -137.949 -91.671 660.314  1.00 80.53           H
ATOM   1121 2HB  TYR A  73    -137.916 -89.925 660.167  1.00 80.53           H
ATOM   1122  CG  TYR A  73    -136.118 -90.769 660.980  1.00 80.53           C
ATOM   1123  HD1 TYR A  73    -135.913 -88.666 660.618  1.00 80.53           H
ATOM   1124  CD1 TYR A  73    -135.398 -89.600 660.843  1.00 80.53           C
ATOM   1125  HD2 TYR A  73    -136.035 -92.875 661.373  1.00 80.53           H
ATOM   1126  CD2 TYR A  73    -135.466 -91.952 661.265  1.00 80.53           C
ATOM   1127  CE1 TYR A  73    -133.966 -89.614 660.996  1.00 80.53           C
ATOM   1128  HE1 TYR A  73    -133.386 -88.697 660.890  1.00 80.53           H
ATOM   1129  HE2 TYR A  73    -133.507 -92.892 661.643  1.00 80.53           H
ATOM   1130  CE2 TYR A  73    -134.034 -91.965 661.418  1.00 80.53           C
ATOM   1131  CZ  TYR A  73    -133.355 -90.796 661.277  1.00 80.53           C
ATOM   1132  OH  TYR A  73    -132.003 -90.809 661.422  1.00 80.53           O
ATOM   1133  HH  TYR A  73    -131.690 -91.735 661.632  1.00 80.53           H
ATOM   1134  HN  TYR A  73    -140.002 -90.615 660.798  1.00 80.53           H
ATOM   1135  N   TRP A  74    -138.262 -88.228 662.300  1.00 79.79           N
ATOM   1136  CA  TRP A  74    -137.707 -86.969 662.767  1.00 79.79           C
ATOM   1137  C   TRP A  74    -138.307 -86.670 664.142  1.00 79.79           C
ATOM   1138  O   TRP A  74    -137.581 -86.371 665.089  1.00 79.79           O
ATOM   1139  HA  TRP A  74    -136.627 -87.092 662.850  1.00 79.79           H
ATOM   1140  CB  TRP A  74    -137.951 -85.851 661.751  1.00 79.79           C
ATOM   1141 1HB  TRP A  74    -138.924 -86.006 661.284  1.00 79.79           H
ATOM   1142 2HB  TRP A  74    -137.999 -84.899 662.279  1.00 79.79           H
ATOM   1143  CG  TRP A  74    -136.885 -85.759 660.658  1.00 79.79           C
ATOM   1144  HD1 TRP A  74    -137.791 -86.787 658.999  1.00 79.79           H
ATOM   1145  CD1 TRP A  74    -136.940 -86.243 659.409  1.00 79.79           C
ATOM   1146  CD2 TRP A  74    -135.595 -85.122 660.767  1.00 79.79           C
ATOM   1147  NE1 TRP A  74    -135.784 -85.965 658.709  1.00 79.79           N
ATOM   1148  HE1 TRP A  74    -135.589 -86.223 657.762  1.00 79.79           H
ATOM   1149  CE2 TRP A  74    -134.940 -85.262 659.560  1.00 79.79           C
ATOM   1150  HE3 TRP A  74    -135.497 -84.326 662.812  1.00 79.79           H
ATOM   1151  CE3 TRP A  74    -135.001 -84.450 661.850  1.00 79.79           C
ATOM   1152  CZ2 TRP A  74    -133.657 -84.757 659.321  1.00 79.79           C
ATOM   1153  HZ2 TRP A  74    -133.161 -84.880 658.359  1.00 79.79           H
ATOM   1154  CZ3 TRP A  74    -133.718 -83.951 661.595  1.00 79.79           C
ATOM   1155  HZ3 TRP A  74    -133.211 -83.420 662.401  1.00 79.79           H
ATOM   1156  CH2 TRP A  74    -133.045 -84.083 660.386  1.00 79.79           C
ATOM   1157  HH2 TRP A  74    -132.046 -83.665 660.266  1.00 79.79           H
ATOM   1158  HN  TRP A  74    -138.898 -88.151 661.532  1.00 79.79           H
ATOM   1159  N   TYR A  75    -139.627 -86.760 664.208  1.00 74.25           N
ATOM   1160  CA  TYR A  75    -140.365 -86.145 665.298  1.00 74.25           C
ATOM   1161  C   TYR A  75    -140.576 -87.135 666.446  1.00 74.25           C
ATOM   1162  O   TYR A  75    -140.817 -86.731 667.582  1.00 74.25           O
ATOM   1163  HA  TYR A  75    -139.785 -85.297 665.662  1.00 74.25           H
ATOM   1164  CB  TYR A  75    -141.727 -85.757 664.719  1.00 74.25           C
ATOM   1165 1HB  TYR A  75    -142.122 -86.599 664.150  1.00 74.25           H
ATOM   1166 2HB  TYR A  75    -142.421 -85.574 665.540  1.00 74.25           H
ATOM   1167  CG  TYR A  75    -141.691 -84.522 663.817  1.00 74.25           C
ATOM   1168  HD1 TYR A  75    -141.552 -83.148 665.457  1.00 74.25           H
ATOM   1169  CD1 TYR A  75    -141.599 -83.263 664.374  1.00 74.25           C
ATOM   1170  HD2 TYR A  75    -141.823 -85.662 662.006  1.00 74.25           H
ATOM   1171  CD2 TYR A  75    -141.750 -84.668 662.446  1.00 74.25           C
ATOM   1172  CE1 TYR A  75    -141.565 -82.100 663.524  1.00 74.25           C
ATOM   1173  HE1 TYR A  75    -141.492 -81.100 663.951  1.00 74.25           H
ATOM   1174  HE2 TYR A  75    -141.762 -83.606 660.512  1.00 74.25           H
ATOM   1175  CE2 TYR A  75    -141.716 -83.505 661.596  1.00 74.25           C
ATOM   1176  CZ  TYR A  75    -141.625 -82.279 662.177  1.00 74.25           C
ATOM   1177  OH  TYR A  75    -141.592 -81.182 661.375  1.00 74.25           O
ATOM   1178  HH  TYR A  75    -141.652 -81.457 660.416  1.00 74.25           H
ATOM   1179  HN  TYR A  75    -140.189 -87.241 663.536  1.00 74.25           H
ATOM   1180  N   CYS A  76    -140.476 -88.412 666.108  1.00 65.70           N
ATOM   1181  CA  CYS A  76    -140.921 -89.461 667.010  1.00 65.70           C
ATOM   1182  C   CYS A  76    -139.711 -90.321 667.381  1.00 65.70           C
ATOM   1183  O   CYS A  76    -139.659 -90.887 668.471  1.00 65.70           O
ATOM   1184  HA  CYS A  76    -141.329 -88.965 667.890  1.00 65.70           H
ATOM   1185  CB  CYS A  76    -142.047 -90.296 666.395  1.00 65.70           C
ATOM   1186 1HB  CYS A  76    -141.852 -90.459 665.335  1.00 65.70           H
ATOM   1187 2HB  CYS A  76    -142.082 -91.278 666.867  1.00 65.70           H
ATOM   1188  HG  CYS A  76    -144.388 -90.379 666.026  1.00 65.70           H
ATOM   1189  SG  CYS A  76    -143.650 -89.441 666.611  1.00 65.70           S
ATOM   1190  HN  CYS A  76    -140.101 -88.733 665.239  1.00 65.70           H
ATOM   1191  N   THR A  77    -138.768 -90.390 666.453  1.00 57.11           N
ATOM   1192  CA  THR A  77    -137.597 -91.232 666.637  1.00 57.11           C
ATOM   1193  C   THR A  77    -136.607 -90.566 667.595  1.00 57.11           C
ATOM   1194  O   THR A  77    -135.579 -90.044 667.167  1.00 57.11           O
ATOM   1195  HA  THR A  77    -137.915 -92.164 667.103  1.00 57.11           H
ATOM   1196  HB  THR A  77    -136.294 -92.351 665.307  1.00 57.11           H
ATOM   1197  CB  THR A  77    -137.004 -91.525 665.258  1.00 57.11           C
ATOM   1198  OG1 THR A  77    -136.465 -90.275 664.838  1.00 57.11           O
ATOM   1199  HG1 THR A  77    -136.933 -89.526 665.307  1.00 57.11           H
ATOM   1200  CG2 THR A  77    -138.078 -91.837 664.213  1.00 57.11           C
ATOM   1201 1HG2 THR A  77    -138.749 -90.984 664.116  1.00 57.11           H
ATOM   1202 2HG2 THR A  77    -138.647 -92.712 664.528  1.00 57.11           H
ATOM   1203 3HG2 THR A  77    -137.603 -92.038 663.253  1.00 57.11           H
ATOM   1204  HN  THR A  77    -138.794 -89.886 665.590  1.00 57.11           H
ATOM   1205  N   ARG A  78    -136.952 -90.606 668.874  1.00 61.24           N
ATOM   1206  CA  ARG A  78    -136.129 -89.973 669.891  1.00 61.24           C
ATOM   1207  C   ARG A  78    -134.723 -90.576 669.886  1.00 61.24           C
ATOM   1208  O   ARG A  78    -133.743 -89.877 670.141  1.00 61.24           O
ATOM   1209  HA  ARG A  78    -136.105 -88.919 669.615  1.00 61.24           H
ATOM   1210  CB  ARG A  78    -136.744 -90.144 671.281  1.00 61.24           C
ATOM   1211 1HB  ARG A  78    -137.129 -91.158 671.391  1.00 61.24           H
ATOM   1212 2HB  ARG A  78    -135.975 -90.010 672.042  1.00 61.24           H
ATOM   1213  CG  ARG A  78    -137.874 -89.137 671.508  1.00 61.24           C
ATOM   1214 1HG  ARG A  78    -137.571 -88.156 671.142  1.00 61.24           H
ATOM   1215 2HG  ARG A  78    -138.752 -89.434 670.935  1.00 61.24           H
ATOM   1216  CD  ARG A  78    -138.235 -89.044 672.992  1.00 61.24           C
ATOM   1217 1HD  ARG A  78    -138.690 -89.977 673.323  1.00 61.24           H
ATOM   1218 2HD  ARG A  78    -137.333 -88.900 673.586  1.00 61.24           H
ATOM   1219  NE  ARG A  78    -139.171 -87.919 673.216  1.00 61.24           N
ATOM   1220  HE  ARG A  78    -139.695 -87.583 672.433  1.00 61.24           H
ATOM   1221  CZ  ARG A  78    -139.358 -87.322 674.400  1.00 61.24           C
ATOM   1222  NH1 ARG A  78    -138.682 -87.730 675.483  1.00 61.24           N
ATOM   1223 1HH1 ARG A  78    -138.031 -88.486 675.410  1.00 61.24           H
ATOM   1224 2HH1 ARG A  78    -138.828 -87.280 676.363  1.00 61.24           H
ATOM   1225  NH2 ARG A  78    -140.233 -86.310 674.487  1.00 61.24           N
ATOM   1226 1HH2 ARG A  78    -140.384 -85.854 675.364  1.00 61.24           H
ATOM   1227 2HH2 ARG A  78    -140.733 -86.011 673.674  1.00 61.24           H
ATOM   1228  HN  ARG A  78    -137.775 -91.058 669.217  1.00 61.24           H
ATOM   1229  N   VAL A  79    -134.667 -91.867 669.592  1.00 68.83           N
ATOM   1230  CA  VAL A  79    -133.420 -92.604 669.692  1.00 68.83           C
ATOM   1231  C   VAL A  79    -133.225 -93.443 668.427  1.00 68.83           C
ATOM   1232  O   VAL A  79    -133.698 -94.576 668.350  1.00 68.83           O
ATOM   1233  HA  VAL A  79    -132.611 -91.876 669.757  1.00 68.83           H
ATOM   1234  HB  VAL A  79    -133.728 -94.452 670.715  1.00 68.83           H
ATOM   1235  CB  VAL A  79    -133.408 -93.442 670.972  1.00 68.83           C
ATOM   1236  CG1 VAL A  79    -131.996 -93.531 671.555  1.00 68.83           C
ATOM   1237 1HG1 VAL A  79    -131.331 -93.995 670.828  1.00 68.83           H
ATOM   1238 2HG1 VAL A  79    -131.636 -92.529 671.790  1.00 68.83           H
ATOM   1239 3HG1 VAL A  79    -132.016 -94.132 672.465  1.00 68.83           H
ATOM   1240  CG2 VAL A  79    -134.392 -92.884 672.001  1.00 68.83           C
ATOM   1241 1HG2 VAL A  79    -134.115 -91.860 672.251  1.00 68.83           H
ATOM   1242 2HG2 VAL A  79    -135.400 -92.897 671.585  1.00 68.83           H
ATOM   1243 3HG2 VAL A  79    -134.364 -93.498 672.901  1.00 68.83           H
ATOM   1244  HN  VAL A  79    -135.454 -92.406 669.291  1.00 68.83           H
ATOM   1245  N   LYS A  80    -132.529 -92.853 667.466  1.00 78.27           N
ATOM   1246  CA  LYS A  80    -132.406 -93.460 666.151  1.00 78.27           C
ATOM   1247  C   LYS A  80    -131.446 -94.649 666.231  1.00 78.27           C
ATOM   1248  O   LYS A  80    -130.655 -94.751 667.167  1.00 78.27           O
ATOM   1249  HA  LYS A  80    -133.391 -93.830 665.868  1.00 78.27           H
ATOM   1250  CB  LYS A  80    -132.001 -92.412 665.113  1.00 78.27           C
ATOM   1251 1HB  LYS A  80    -131.106 -91.888 665.449  1.00 78.27           H
ATOM   1252 2HB  LYS A  80    -131.748 -92.903 664.174  1.00 78.27           H
ATOM   1253  CG  LYS A  80    -133.130 -91.406 664.880  1.00 78.27           C
ATOM   1254 1HG  LYS A  80    -133.833 -91.805 664.149  1.00 78.27           H
ATOM   1255 2HG  LYS A  80    -133.684 -91.255 665.807  1.00 78.27           H
ATOM   1256  CD  LYS A  80    -132.578 -90.067 664.387  1.00 78.27           C
ATOM   1257 1HD  LYS A  80    -131.888 -89.659 665.126  1.00 78.27           H
ATOM   1258 2HD  LYS A  80    -132.009 -90.219 663.470  1.00 78.27           H
ATOM   1259  CE  LYS A  80    -133.709 -89.068 664.132  1.00 78.27           C
ATOM   1260 1HE  LYS A  80    -134.360 -89.441 663.341  1.00 78.27           H
ATOM   1261 2HE  LYS A  80    -134.322 -88.967 665.028  1.00 78.27           H
ATOM   1262  NZ  LYS A  80    -133.159 -87.748 663.749  1.00 78.27           N
ATOM   1263 1HZ  LYS A  80    -133.920 -87.112 663.543  1.00 78.27           H
ATOM   1264 2HZ  LYS A  80    -132.606 -87.378 664.514  1.00 78.27           H
ATOM   1265 3HZ  LYS A  80    -132.573 -87.852 662.928  1.00 78.27           H
ATOM   1266  HN  LYS A  80    -132.056 -91.979 667.574  1.00 78.27           H
ATOM   1267  N   THR A  81    -131.548 -95.519 665.237  1.00 81.40           N
ATOM   1268  CA  THR A  81    -130.689 -96.689 665.174  1.00 81.40           C
ATOM   1269  C   THR A  81    -130.093 -96.838 663.774  1.00 81.40           C
ATOM   1270  O   THR A  81    -130.471 -96.115 662.853  1.00 81.40           O
ATOM   1271  HA  THR A  81    -129.857 -96.541 665.862  1.00 81.40           H
ATOM   1272  HB  THR A  81    -130.869 -98.773 665.761  1.00 81.40           H
ATOM   1273  CB  THR A  81    -131.509 -97.902 665.619  1.00 81.40           C
ATOM   1274  OG1 THR A  81    -132.510 -98.031 664.613  1.00 81.40           O
ATOM   1275  HG1 THR A  81    -133.347 -97.567 664.901  1.00 81.40           H
ATOM   1276  CG2 THR A  81    -132.301 -97.636 666.900  1.00 81.40           C
ATOM   1277 1HG2 THR A  81    -132.990 -96.807 666.737  1.00 81.40           H
ATOM   1278 2HG2 THR A  81    -131.613 -97.383 667.707  1.00 81.40           H
ATOM   1279 3HG2 THR A  81    -132.865 -98.529 667.171  1.00 81.40           H
ATOM   1280  HN  THR A  81    -132.202 -95.434 664.485  1.00 81.40           H
ATOM   1281  N   MET A  82    -129.170 -97.782 663.656  1.00 85.81           N
ATOM   1282  CA  MET A  82    -128.557 -98.073 662.371  1.00 85.81           C
ATOM   1283  C   MET A  82    -129.616 -98.427 661.326  1.00 85.81           C
ATOM   1284  O   MET A  82    -129.556 -97.955 660.191  1.00 85.81           O
ATOM   1285  HA  MET A  82    -128.040 -97.159 662.079  1.00 85.81           H
ATOM   1286  CB  MET A  82    -127.579 -99.240 662.524  1.00 85.81           C
ATOM   1287 1HB  MET A  82    -126.814 -98.985 663.257  1.00 85.81           H
ATOM   1288 2HB  MET A  82    -128.108-100.114 662.906  1.00 85.81           H
ATOM   1289  CG  MET A  82    -126.919 -99.581 661.187  1.00 85.81           C
ATOM   1290 1HG  MET A  82    -127.552-100.264 660.622  1.00 85.81           H
ATOM   1291 2HG  MET A  82    -126.808 -98.678 660.586  1.00 85.81           H
ATOM   1292  SD  MET A  82    -125.320-100.324 661.468  1.00 85.81           S
ATOM   1293  CE  MET A  82    -124.787-100.559 659.780  1.00 85.81           C
ATOM   1294 1HE  MET A  82    -125.493-101.209 659.264  1.00 85.81           H
ATOM   1295 2HE  MET A  82    -124.744 -99.595 659.275  1.00 85.81           H
ATOM   1296 3HE  MET A  82    -123.798-101.018 659.772  1.00 85.81           H
ATOM   1297  HN  MET A  82    -128.841 -98.341 664.417  1.00 85.81           H
ATOM   1298  N   THR A  83    -130.561 -99.256 661.745  1.00 83.93           N
ATOM   1299  CA  THR A  83    -131.672 -99.622 660.883  1.00 83.93           C
ATOM   1300  C   THR A  83    -132.459 -98.376 660.469  1.00 83.93           C
ATOM   1301  O   THR A  83    -132.729 -98.172 659.287  1.00 83.93           O
ATOM   1302  HA  THR A  83    -131.269-100.062 659.971  1.00 83.93           H
ATOM   1303  HB  THR A  83    -133.286-100.177 662.226  1.00 83.93           H
ATOM   1304  CB  THR A  83    -132.521-100.660 661.620  1.00 83.93           C
ATOM   1305  OG1 THR A  83    -131.568-101.440 662.338  1.00 83.93           O
ATOM   1306  HG1 THR A  83    -130.823-101.714 661.730  1.00 83.93           H
ATOM   1307  CG2 THR A  83    -133.180-101.660 660.667  1.00 83.93           C
ATOM   1308 1HG2 THR A  83    -132.410-102.191 660.109  1.00 83.93           H
ATOM   1309 2HG2 THR A  83    -133.830-101.127 659.974  1.00 83.93           H
ATOM   1310 3HG2 THR A  83    -133.770-102.374 661.242  1.00 83.93           H
ATOM   1311  HN  THR A  83    -130.576 -99.673 662.654  1.00 83.93           H
ATOM   1312  N   ASP A  84    -132.805 -97.576 661.467  1.00 85.23           N
ATOM   1313  CA  ASP A  84    -133.642 -96.410 661.236  1.00 85.23           C
ATOM   1314  C   ASP A  84    -132.974 -95.507 660.197  1.00 85.23           C
ATOM   1315  O   ASP A  84    -133.654 -94.859 659.404  1.00 85.23           O
ATOM   1316  HA  ASP A  84    -134.597 -96.807 660.891  1.00 85.23           H
ATOM   1317  CB  ASP A  84    -133.824 -95.600 662.520  1.00 85.23           C
ATOM   1318 1HB  ASP A  84    -132.861 -95.209 662.848  1.00 85.23           H
ATOM   1319 2HB  ASP A  84    -134.466 -94.741 662.325  1.00 85.23           H
ATOM   1320  CG  ASP A  84    -134.436 -96.459 663.629  1.00 85.23           C
ATOM   1321  OD1 ASP A  84    -135.402 -97.188 663.314  1.00 85.23           O
ATOM   1322  OD2 ASP A  84    -133.924 -96.368 664.765  1.00 85.23           O
ATOM   1323  HN  ASP A  84    -132.525 -97.713 662.417  1.00 85.23           H
ATOM   1324  N   MET A  85    -131.649 -95.493 660.236  1.00 90.13           N
ATOM   1325  CA  MET A  85    -130.883 -94.658 659.327  1.00 90.13           C
ATOM   1326  C   MET A  85    -131.067 -95.113 657.878  1.00 90.13           C
ATOM   1327  O   MET A  85    -131.232 -94.287 656.981  1.00 90.13           O
ATOM   1328  HA  MET A  85    -131.277 -93.650 659.452  1.00 90.13           H
ATOM   1329  CB  MET A  85    -129.400 -94.727 659.699  1.00 90.13           C
ATOM   1330 1HB  MET A  85    -129.278 -94.519 660.762  1.00 90.13           H
ATOM   1331 2HB  MET A  85    -129.024 -95.735 659.526  1.00 90.13           H
ATOM   1332  CG  MET A  85    -128.583 -93.725 658.880  1.00 90.13           C
ATOM   1333 1HG  MET A  85    -127.521 -93.853 659.089  1.00 90.13           H
ATOM   1334 2HG  MET A  85    -128.723 -93.912 657.815  1.00 90.13           H
ATOM   1335  SD  MET A  85    -129.085 -92.059 659.277  1.00 90.13           S
ATOM   1336  CE  MET A  85    -128.569 -91.977 660.984  1.00 90.13           C
ATOM   1337 1HE  MET A  85    -129.089 -92.745 661.557  1.00 90.13           H
ATOM   1338 2HE  MET A  85    -127.494 -92.143 661.046  1.00 90.13           H
ATOM   1339 3HE  MET A  85    -128.810 -90.995 661.390  1.00 90.13           H
ATOM   1340  HN  MET A  85    -131.103 -96.037 660.873  1.00 90.13           H
ATOM   1341  N   PHE A  86    -131.034 -96.425 657.694  1.00 91.32           N
ATOM   1342  CA  PHE A  86    -131.226 -97.000 656.374  1.00 91.32           C
ATOM   1343  C   PHE A  86    -132.663 -96.794 655.889  1.00 91.32           C
ATOM   1344  O   PHE A  86    -132.894 -96.562 654.704  1.00 91.32           O
ATOM   1345  HA  PHE A  86    -130.540 -96.492 655.696  1.00 91.32           H
ATOM   1346  CB  PHE A  86    -130.952 -98.500 656.495  1.00 91.32           C
ATOM   1347 1HB  PHE A  86    -131.601 -98.917 657.266  1.00 91.32           H
ATOM   1348 2HB  PHE A  86    -131.219 -98.986 655.557  1.00 91.32           H
ATOM   1349  CG  PHE A  86    -129.499 -98.842 656.834  1.00 91.32           C
ATOM   1350  HD1 PHE A  86    -128.706 -97.339 655.556  1.00 91.32           H
ATOM   1351  CD1 PHE A  86    -128.484 -98.143 656.258  1.00 91.32           C
ATOM   1352  HD2 PHE A  86    -130.036-100.405 658.171  1.00 91.32           H
ATOM   1353  CD2 PHE A  86    -129.223 -99.844 657.710  1.00 91.32           C
ATOM   1354  CE1 PHE A  86    -127.136 -98.460 656.572  1.00 91.32           C
ATOM   1355  HE1 PHE A  86    -126.323 -97.900 656.111  1.00 91.32           H
ATOM   1356  CE2 PHE A  86    -127.875-100.161 658.024  1.00 91.32           C
ATOM   1357  HE2 PHE A  86    -127.653-100.965 658.727  1.00 91.32           H
ATOM   1358  CZ  PHE A  86    -126.860 -99.462 657.449  1.00 91.32           C
ATOM   1359  HZ  PHE A  86    -125.825 -99.706 657.690  1.00 91.32           H
ATOM   1360  HN  PHE A  86    -130.880 -97.088 658.426  1.00 91.32           H
ATOM   1361  N   LEU A  87    -133.590 -96.887 656.831  1.00 89.13           N
ATOM   1362  CA  LEU A  87    -134.999 -96.729 656.512  1.00 89.13           C
ATOM   1363  C   LEU A  87    -135.242 -95.314 655.983  1.00 89.13           C
ATOM   1364  O   LEU A  87    -136.025 -95.121 655.054  1.00 89.13           O
ATOM   1365  HA  LEU A  87    -135.236 -97.439 655.721  1.00 89.13           H
ATOM   1366  CB  LEU A  87    -135.865 -97.090 657.721  1.00 89.13           C
ATOM   1367 1HB  LEU A  87    -135.661 -96.374 658.517  1.00 89.13           H
ATOM   1368 2HB  LEU A  87    -136.912 -96.967 657.442  1.00 89.13           H
ATOM   1369  HG  LEU A  87    -134.804 -98.498 658.931  1.00 89.13           H
ATOM   1370  CG  LEU A  87    -135.679 -98.501 658.281  1.00 89.13           C
ATOM   1371  CD1 LEU A  87    -136.877 -98.913 659.139  1.00 89.13           C
ATOM   1372 1HD1 LEU A  87    -136.984 -98.218 659.971  1.00 89.13           H
ATOM   1373 2HD1 LEU A  87    -137.782 -98.896 658.531  1.00 89.13           H
ATOM   1374 3HD1 LEU A  87    -136.718 -99.920 659.525  1.00 89.13           H
ATOM   1375  CD2 LEU A  87    -135.404 -99.505 657.160  1.00 89.13           C
ATOM   1376 1HD2 LEU A  87    -136.244 -99.513 656.466  1.00 89.13           H
ATOM   1377 2HD2 LEU A  87    -134.497 -99.218 656.629  1.00 89.13           H
ATOM   1378 3HD2 LEU A  87    -135.275-100.500 657.586  1.00 89.13           H
ATOM   1379  HN  LEU A  87    -133.392 -97.066 657.795  1.00 89.13           H
ATOM   1380  N   LEU A  88    -134.556 -94.361 656.597  1.00 91.32           N
ATOM   1381  CA  LEU A  88    -134.679 -92.971 656.190  1.00 91.32           C
ATOM   1382  C   LEU A  88    -134.230 -92.828 654.735  1.00 91.32           C
ATOM   1383  O   LEU A  88    -134.956 -92.277 653.909  1.00 91.32           O
ATOM   1384  HA  LEU A  88    -135.734 -92.704 656.254  1.00 91.32           H
ATOM   1385  CB  LEU A  88    -133.923 -92.061 657.160  1.00 91.32           C
ATOM   1386 1HB  LEU A  88    -134.375 -92.158 658.147  1.00 91.32           H
ATOM   1387 2HB  LEU A  88    -132.898 -92.423 657.243  1.00 91.32           H
ATOM   1388  HG  LEU A  88    -133.689 -90.495 655.722  1.00 91.32           H
ATOM   1389  CG  LEU A  88    -133.881 -90.576 656.792  1.00 91.32           C
ATOM   1390  CD1 LEU A  88    -135.230 -89.907 657.062  1.00 91.32           C
ATOM   1391 1HD1 LEU A  88    -136.003 -90.393 656.466  1.00 91.32           H
ATOM   1392 2HD1 LEU A  88    -135.476 -89.998 658.120  1.00 91.32           H
ATOM   1393 3HD1 LEU A  88    -135.173 -88.852 656.792  1.00 91.32           H
ATOM   1394  CD2 LEU A  88    -132.734 -89.865 657.513  1.00 91.32           C
ATOM   1395 1HD2 LEU A  88    -132.871 -89.954 658.590  1.00 91.32           H
ATOM   1396 2HD2 LEU A  88    -131.787 -90.322 657.227  1.00 91.32           H
ATOM   1397 3HD2 LEU A  88    -132.728 -88.811 657.233  1.00 91.32           H
ATOM   1398  HN  LEU A  88    -133.928 -94.525 657.357  1.00 91.32           H
ATOM   1399  N   ASN A  89    -133.035 -93.333 654.466  1.00 94.78           N
ATOM   1400  CA  ASN A  89    -132.409 -93.125 653.171  1.00 94.78           C
ATOM   1401  C   ASN A  89    -133.209 -93.868 652.098  1.00 94.78           C
ATOM   1402  O   ASN A  89    -133.250 -93.443 650.944  1.00 94.78           O
ATOM   1403  HA  ASN A  89    -132.413 -92.046 653.021  1.00 94.78           H
ATOM   1404  CB  ASN A  89    -130.980 -93.670 653.156  1.00 94.78           C
ATOM   1405 1HB  ASN A  89    -130.940 -94.614 653.700  1.00 94.78           H
ATOM   1406 2HB  ASN A  89    -130.677 -93.880 652.130  1.00 94.78           H
ATOM   1407  CG  ASN A  89    -130.006 -92.672 653.786  1.00 94.78           C
ATOM   1408  OD1 ASN A  89    -129.336 -91.908 653.110  1.00 94.78           O
ATOM   1409  ND2 ASN A  89    -129.966 -92.720 655.114  1.00 94.78           N
ATOM   1410 1HD2 ASN A  89    -130.542 -93.371 655.609  1.00 94.78           H
ATOM   1411 2HD2 ASN A  89    -129.359 -92.106 655.619  1.00 94.78           H
ATOM   1412  HN  ASN A  89    -132.498 -93.874 655.113  1.00 94.78           H
ATOM   1413  N   LEU A  90    -133.824 -94.964 652.517  1.00 92.92           N
ATOM   1414  CA  LEU A  90    -134.631 -95.762 651.609  1.00 92.92           C
ATOM   1415  C   LEU A  90    -135.847 -94.948 651.164  1.00 92.92           C
ATOM   1416  O   LEU A  90    -136.152 -94.881 649.975  1.00 92.92           O
ATOM   1417  HA  LEU A  90    -134.020 -95.978 650.732  1.00 92.92           H
ATOM   1418  CB  LEU A  90    -134.991 -97.104 652.251  1.00 92.92           C
ATOM   1419 1HB  LEU A  90    -134.089 -97.525 652.695  1.00 92.92           H
ATOM   1420 2HB  LEU A  90    -135.690 -96.918 653.066  1.00 92.92           H
ATOM   1421  HG  LEU A  90    -136.351 -97.659 650.697  1.00 92.92           H
ATOM   1422  CG  LEU A  90    -135.603 -98.151 651.319  1.00 92.92           C
ATOM   1423  CD1 LEU A  90    -134.546 -98.732 650.377  1.00 92.92           C
ATOM   1424 1HD1 LEU A  90    -134.119 -97.932 649.772  1.00 92.92           H
ATOM   1425 2HD1 LEU A  90    -133.758 -99.204 650.964  1.00 92.92           H
ATOM   1426 3HD1 LEU A  90    -135.008 -99.473 649.726  1.00 92.92           H
ATOM   1427  CD2 LEU A  90    -136.322 -99.241 652.115  1.00 92.92           C
ATOM   1428 1HD2 LEU A  90    -135.612 -99.735 652.778  1.00 92.92           H
ATOM   1429 2HD2 LEU A  90    -137.120 -98.792 652.708  1.00 92.92           H
ATOM   1430 3HD2 LEU A  90    -136.748 -99.972 651.428  1.00 92.92           H
ATOM   1431  HN  LEU A  90    -133.778 -95.308 653.455  1.00 92.92           H
ATOM   1432  N   ALA A  91    -136.509 -94.349 652.144  1.00 93.88           N
ATOM   1433  CA  ALA A  91    -137.721 -93.594 651.876  1.00 93.88           C
ATOM   1434  C   ALA A  91    -137.381 -92.386 651.000  1.00 93.88           C
ATOM   1435  O   ALA A  91    -138.205 -91.942 650.202  1.00 93.88           O
ATOM   1436  HA  ALA A  91    -138.404 -94.245 651.331  1.00 93.88           H
ATOM   1437  CB  ALA A  91    -138.374 -93.189 653.199  1.00 93.88           C
ATOM   1438 1HB  ALA A  91    -138.622 -94.084 653.770  1.00 93.88           H
ATOM   1439 2HB  ALA A  91    -137.681 -92.573 653.772  1.00 93.88           H
ATOM   1440 3HB  ALA A  91    -139.283 -92.622 652.997  1.00 93.88           H
ATOM   1441  HN  ALA A  91    -136.230 -94.374 653.104  1.00 93.88           H
ATOM   1442  N   ILE A  92    -136.165 -91.889 651.179  1.00 96.41           N
ATOM   1443  CA  ILE A  92    -135.694 -90.763 650.391  1.00 96.41           C
ATOM   1444  C   ILE A  92    -135.492 -91.208 648.941  1.00 96.41           C
ATOM   1445  O   ILE A  92    -135.904 -90.515 648.012  1.00 96.41           O
ATOM   1446  HA  ILE A  92    -136.473 -90.000 650.413  1.00 96.41           H
ATOM   1447  HB  ILE A  92    -133.756 -90.959 651.273  1.00 96.41           H
ATOM   1448  CB  ILE A  92    -134.444 -90.151 651.026  1.00 96.41           C
ATOM   1449  CG1 ILE A  92    -134.787 -89.434 652.334  1.00 96.41           C
ATOM   1450 1HG1 ILE A  92    -135.337 -88.518 652.117  1.00 96.41           H
ATOM   1451 2HG1 ILE A  92    -135.442 -90.064 652.936  1.00 96.41           H
ATOM   1452  CG2 ILE A  92    -133.723 -89.229 650.040  1.00 96.41           C
ATOM   1453 1HG2 ILE A  92    -133.425 -89.800 649.161  1.00 96.41           H
ATOM   1454 2HG2 ILE A  92    -134.393 -88.423 649.740  1.00 96.41           H
ATOM   1455 3HG2 ILE A  92    -132.838 -88.808 650.517  1.00 96.41           H
ATOM   1456  CD1 ILE A  92    -133.521 -89.101 653.125  1.00 96.41           C
ATOM   1457 1HD1 ILE A  92    -132.987 -90.022 653.361  1.00 96.41           H
ATOM   1458 2HD1 ILE A  92    -132.880 -88.452 652.529  1.00 96.41           H
ATOM   1459 3HD1 ILE A  92    -133.794 -88.593 654.050  1.00 96.41           H
ATOM   1460  HN  ILE A  92    -135.509 -92.243 651.845  1.00 96.41           H
ATOM   1461  N   ALA A  93    -134.859 -92.362 648.793  1.00 96.52           N
ATOM   1462  CA  ALA A  93    -134.515 -92.864 647.473  1.00 96.52           C
ATOM   1463  C   ALA A  93    -135.799 -93.160 646.695  1.00 96.52           C
ATOM   1464  O   ALA A  93    -135.863 -92.936 645.488  1.00 96.52           O
ATOM   1465  HA  ALA A  93    -133.959 -92.082 646.956  1.00 96.52           H
ATOM   1466  CB  ALA A  93    -133.620 -94.097 647.612  1.00 96.52           C
ATOM   1467 1HB  ALA A  93    -132.709 -93.826 648.146  1.00 96.52           H
ATOM   1468 2HB  ALA A  93    -134.150 -94.870 648.168  1.00 96.52           H
ATOM   1469 3HB  ALA A  93    -133.363 -94.472 646.622  1.00 96.52           H
ATOM   1470  HN  ALA A  93    -134.582 -92.950 649.554  1.00 96.52           H
ATOM   1471  N   ASP A  94    -136.790 -93.659 647.419  1.00 96.50           N
ATOM   1472  CA  ASP A  94    -138.073 -93.975 646.815  1.00 96.50           C
ATOM   1473  C   ASP A  94    -138.738 -92.682 646.337  1.00 96.50           C
ATOM   1474  O   ASP A  94    -139.234 -92.613 645.214  1.00 96.50           O
ATOM   1475  HA  ASP A  94    -137.844 -94.653 645.993  1.00 96.50           H
ATOM   1476  CB  ASP A  94    -139.008 -94.643 647.825  1.00 96.50           C
ATOM   1477 1HB  ASP A  94    -138.909 -94.156 648.795  1.00 96.50           H
ATOM   1478 2HB  ASP A  94    -140.043 -94.514 647.508  1.00 96.50           H
ATOM   1479  CG  ASP A  94    -138.693 -96.134 647.961  1.00 96.50           C
ATOM   1480  OD1 ASP A  94    -138.233 -96.711 646.952  1.00 96.50           O
ATOM   1481  OD2 ASP A  94    -138.919 -96.663 649.070  1.00 96.50           O
ATOM   1482  HN  ASP A  94    -136.727 -93.848 648.399  1.00 96.50           H
ATOM   1483  N   LEU A  95    -138.728 -91.690 647.215  1.00 97.68           N
ATOM   1484  CA  LEU A  95    -139.366 -90.419 646.916  1.00 97.68           C
ATOM   1485  C   LEU A  95    -138.741 -89.825 645.652  1.00 97.68           C
ATOM   1486  O   LEU A  95    -139.447 -89.290 644.799  1.00 97.68           O
ATOM   1487  HA  LEU A  95    -140.419 -90.620 646.719  1.00 97.68           H
ATOM   1488  CB  LEU A  95    -139.302 -89.488 648.129  1.00 97.68           C
ATOM   1489 1HB  LEU A  95    -138.303 -89.555 648.561  1.00 97.68           H
ATOM   1490 2HB  LEU A  95    -139.431 -88.463 647.782  1.00 97.68           H
ATOM   1491  HG  LEU A  95    -140.233 -90.799 649.539  1.00 97.68           H
ATOM   1492  CG  LEU A  95    -140.325 -89.756 649.234  1.00 97.68           C
ATOM   1493  CD1 LEU A  95    -140.036 -88.898 650.468  1.00 97.68           C
ATOM   1494 1HD1 LEU A  95    -139.042 -89.132 650.848  1.00 97.68           H
ATOM   1495 2HD1 LEU A  95    -140.083 -87.844 650.196  1.00 97.68           H
ATOM   1496 3HD1 LEU A  95    -140.778 -89.109 651.238  1.00 97.68           H
ATOM   1497  CD2 LEU A  95    -141.752 -89.559 648.720  1.00 97.68           C
ATOM   1498 1HD2 LEU A  95    -141.875 -88.534 648.372  1.00 97.68           H
ATOM   1499 2HD2 LEU A  95    -141.940 -90.248 647.896  1.00 97.68           H
ATOM   1500 3HD2 LEU A  95    -142.459 -89.756 649.526  1.00 97.68           H
ATOM   1501  HN  LEU A  95    -138.295 -91.744 648.115  1.00 97.68           H
ATOM   1502  N   LEU A  96    -137.424 -89.941 645.571  1.00 97.27           N
ATOM   1503  CA  LEU A  96    -136.682 -89.310 644.492  1.00 97.27           C
ATOM   1504  C   LEU A  96    -137.114 -89.921 643.157  1.00 97.27           C
ATOM   1505  O   LEU A  96    -137.061 -89.259 642.122  1.00 97.27           O
ATOM   1506  HA  LEU A  96    -136.945 -88.253 644.489  1.00 97.27           H
ATOM   1507  CB  LEU A  96    -135.177 -89.402 644.752  1.00 97.27           C
ATOM   1508 1HB  LEU A  96    -134.942 -90.422 645.054  1.00 97.27           H
ATOM   1509 2HB  LEU A  96    -134.654 -89.219 643.813  1.00 97.27           H
ATOM   1510  HG  LEU A  96    -135.137 -88.636 646.748  1.00 97.27           H
ATOM   1511  CG  LEU A  96    -134.619 -88.445 645.808  1.00 97.27           C
ATOM   1512  CD1 LEU A  96    -133.131 -88.704 646.050  1.00 97.27           C
ATOM   1513 1HD1 LEU A  96    -132.992 -89.728 646.397  1.00 97.27           H
ATOM   1514 2HD1 LEU A  96    -132.580 -88.557 645.121  1.00 97.27           H
ATOM   1515 3HD1 LEU A  96    -132.760 -88.011 646.805  1.00 97.27           H
ATOM   1516  CD2 LEU A  96    -134.894 -86.989 645.428  1.00 97.27           C
ATOM   1517 1HD2 LEU A  96    -134.421 -86.767 644.472  1.00 97.27           H
ATOM   1518 2HD2 LEU A  96    -135.969 -86.831 645.347  1.00 97.27           H
ATOM   1519 3HD2 LEU A  96    -134.487 -86.331 646.196  1.00 97.27           H
ATOM   1520  HN  LEU A  96    -136.866 -90.453 646.224  1.00 97.27           H
ATOM   1521  N   PHE A  97    -137.531 -91.176 643.225  1.00 97.16           N
ATOM   1522  CA  PHE A  97    -138.017 -91.868 642.042  1.00 97.16           C
ATOM   1523  C   PHE A  97    -139.478 -91.514 641.761  1.00 97.16           C
ATOM   1524  O   PHE A  97    -139.840 -91.213 640.625  1.00 97.16           O
ATOM   1525  HA  PHE A  97    -137.399 -91.547 641.204  1.00 97.16           H
ATOM   1526  CB  PHE A  97    -137.913 -93.368 642.328  1.00 97.16           C
ATOM   1527 1HB  PHE A  97    -136.861 -93.652 642.345  1.00 97.16           H
ATOM   1528 2HB  PHE A  97    -138.313 -93.567 643.322  1.00 97.16           H
ATOM   1529  CG  PHE A  97    -138.647 -94.246 641.313  1.00 97.16           C
ATOM   1530  HD1 PHE A  97    -139.860 -95.175 642.791  1.00 97.16           H
ATOM   1531  CD1 PHE A  97    -139.610 -95.110 641.732  1.00 97.16           C
ATOM   1532  HD2 PHE A  97    -137.563 -93.472 639.655  1.00 97.16           H
ATOM   1533  CD2 PHE A  97    -138.336 -94.164 639.991  1.00 97.16           C
ATOM   1534  CE1 PHE A  97    -140.292 -95.925 640.790  1.00 97.16           C
ATOM   1535  HE1 PHE A  97    -141.064 -96.617 641.126  1.00 97.16           H
ATOM   1536  CE2 PHE A  97    -139.017 -94.980 639.049  1.00 97.16           C
ATOM   1537  HE2 PHE A  97    -138.767 -94.914 637.990  1.00 97.16           H
ATOM   1538  CZ  PHE A  97    -139.980 -95.843 639.469  1.00 97.16           C
ATOM   1539  HZ  PHE A  97    -140.503 -96.469 638.746  1.00 97.16           H
ATOM   1540  HN  PHE A  97    -137.542 -91.718 644.065  1.00 97.16           H
ATOM   1541  N   LEU A  98    -140.279 -91.562 642.816  1.00 97.65           N
ATOM   1542  CA  LEU A  98    -141.720 -91.450 642.668  1.00 97.65           C
ATOM   1543  C   LEU A  98    -142.052 -90.151 641.930  1.00 97.65           C
ATOM   1544  O   LEU A  98    -142.957 -90.120 641.098  1.00 97.65           O
ATOM   1545  HA  LEU A  98    -142.052 -92.289 642.056  1.00 97.65           H
ATOM   1546  CB  LEU A  98    -142.410 -91.579 644.027  1.00 97.65           C
ATOM   1547 1HB  LEU A  98    -141.925 -90.898 644.725  1.00 97.65           H
ATOM   1548 2HB  LEU A  98    -143.442 -91.245 643.921  1.00 97.65           H
ATOM   1549  HG  LEU A  98    -141.429 -93.418 644.507  1.00 97.65           H
ATOM   1550  CG  LEU A  98    -142.417 -92.979 644.645  1.00 97.65           C
ATOM   1551  CD1 LEU A  98    -142.676 -92.912 646.151  1.00 97.65           C
ATOM   1552 1HD1 LEU A  98    -141.893 -92.323 646.629  1.00 97.65           H
ATOM   1553 2HD1 LEU A  98    -143.644 -92.444 646.333  1.00 97.65           H
ATOM   1554 3HD1 LEU A  98    -142.676 -93.920 646.565  1.00 97.65           H
ATOM   1555  CD2 LEU A  98    -143.420 -93.888 643.931  1.00 97.65           C
ATOM   1556 1HD2 LEU A  98    -144.420 -93.464 644.016  1.00 97.65           H
ATOM   1557 2HD2 LEU A  98    -143.148 -93.972 642.879  1.00 97.65           H
ATOM   1558 3HD2 LEU A  98    -143.404 -94.877 644.390  1.00 97.65           H
ATOM   1559  HN  LEU A  98    -139.959 -91.676 643.757  1.00 97.65           H
ATOM   1560  N   VAL A  99    -141.302 -89.111 642.263  1.00 97.60           N
ATOM   1561  CA  VAL A  99    -141.561 -87.794 641.706  1.00 97.60           C
ATOM   1562  C   VAL A  99    -141.317 -87.826 640.196  1.00 97.60           C
ATOM   1563  O   VAL A  99    -141.653 -86.877 639.489  1.00 97.60           O
ATOM   1564  HA  VAL A  99    -142.610 -87.560 641.887  1.00 97.60           H
ATOM   1565  HB  VAL A  99    -140.896 -85.781 641.953  1.00 97.60           H
ATOM   1566  CB  VAL A  99    -140.711 -86.745 642.426  1.00 97.60           C
ATOM   1567  CG1 VAL A  99    -141.113 -86.631 643.898  1.00 97.60           C
ATOM   1568 1HG1 VAL A  99    -142.160 -86.339 643.967  1.00 97.60           H
ATOM   1569 2HG1 VAL A  99    -140.971 -87.593 644.390  1.00 97.60           H
ATOM   1570 3HG1 VAL A  99    -140.493 -85.879 644.387  1.00 97.60           H
ATOM   1571  CG2 VAL A  99    -139.220 -87.059 642.288  1.00 97.60           C
ATOM   1572 1HG2 VAL A  99    -139.012 -88.036 642.723  1.00 97.60           H
ATOM   1573 2HG2 VAL A  99    -138.946 -87.065 641.233  1.00 97.60           H
ATOM   1574 3HG2 VAL A  99    -138.639 -86.298 642.809  1.00 97.60           H
ATOM   1575  HN  VAL A  99    -140.532 -89.157 642.898  1.00 97.60           H
ATOM   1576  N   THR A 100    -140.734 -88.928 639.746  1.00 96.82           N
ATOM   1577  CA  THR A 100    -140.431 -89.091 638.335  1.00 96.82           C
ATOM   1578  C   THR A 100    -141.567 -89.835 637.629  1.00 96.82           C
ATOM   1579  O   THR A 100    -141.655 -89.821 636.402  1.00 96.82           O
ATOM   1580  HA  THR A 100    -140.366 -88.103 637.880  1.00 96.82           H
ATOM   1581  HB  THR A 100    -138.671 -89.696 637.214  1.00 96.82           H
ATOM   1582  CB  THR A 100    -139.079 -89.797 638.220  1.00 96.82           C
ATOM   1583  OG1 THR A 100    -139.346 -91.131 638.643  1.00 96.82           O
ATOM   1584  HG1 THR A 100    -139.395 -91.170 639.641  1.00 96.82           H
ATOM   1585  CG2 THR A 100    -138.060 -89.281 639.238  1.00 96.82           C
ATOM   1586 1HG2 THR A 100    -138.440 -89.444 640.246  1.00 96.82           H
ATOM   1587 2HG2 THR A 100    -137.897 -88.214 639.079  1.00 96.82           H
ATOM   1588 3HG2 THR A 100    -137.118 -89.815 639.113  1.00 96.82           H
ATOM   1589  HN  THR A 100    -140.470 -89.698 640.327  1.00 96.82           H
ATOM   1590  N   LEU A 101    -142.408 -90.467 638.434  1.00 96.73           N
ATOM   1591  CA  LEU A 101    -143.456 -91.321 637.901  1.00 96.73           C
ATOM   1592  C   LEU A 101    -144.425 -90.475 637.072  1.00 96.73           C
ATOM   1593  O   LEU A 101    -144.897 -90.913 636.024  1.00 96.73           O
ATOM   1594  HA  LEU A 101    -142.981 -92.048 637.242  1.00 96.73           H
ATOM   1595  CB  LEU A 101    -144.133 -92.105 639.027  1.00 96.73           C
ATOM   1596 1HB  LEU A 101    -144.381 -91.410 639.829  1.00 96.73           H
ATOM   1597 2HB  LEU A 101    -145.074 -92.505 638.649  1.00 96.73           H
ATOM   1598  HG  LEU A 101    -142.434 -92.843 640.097  1.00 96.73           H
ATOM   1599  CG  LEU A 101    -143.323 -93.259 639.621  1.00 96.73           C
ATOM   1600  CD1 LEU A 101    -144.119 -93.985 640.708  1.00 96.73           C
ATOM   1601 1HD1 LEU A 101    -144.367 -93.284 641.505  1.00 96.73           H
ATOM   1602 2HD1 LEU A 101    -145.037 -94.387 640.279  1.00 96.73           H
ATOM   1603 3HD1 LEU A 101    -143.520 -94.800 641.114  1.00 96.73           H
ATOM   1604  CD2 LEU A 101    -142.844 -94.214 638.527  1.00 96.73           C
ATOM   1605 1HD2 LEU A 101    -143.706 -94.627 638.002  1.00 96.73           H
ATOM   1606 2HD2 LEU A 101    -142.215 -93.672 637.821  1.00 96.73           H
ATOM   1607 3HD2 LEU A 101    -142.271 -95.025 638.977  1.00 96.73           H
ATOM   1608  HN  LEU A 101    -142.382 -90.403 639.432  1.00 96.73           H
ATOM   1609  N   PRO A 102    -144.737 -89.252 637.523  1.00 96.38           N
ATOM   1610  CA  PRO A 102    -145.664 -88.390 636.786  1.00 96.38           C
ATOM   1611  C   PRO A 102    -145.260 -88.220 635.331  1.00 96.38           C
ATOM   1612  O   PRO A 102    -146.111 -88.218 634.443  1.00 96.38           O
ATOM   1613  HA  PRO A 102    -146.654 -88.844 636.756  1.00 96.38           H
ATOM   1614  CB  PRO A 102    -145.610 -87.065 637.549  1.00 96.38           C
ATOM   1615 1HB  PRO A 102    -144.861 -86.392 637.132  1.00 96.38           H
ATOM   1616 2HB  PRO A 102    -146.565 -86.540 637.510  1.00 96.38           H
ATOM   1617  CG  PRO A 102    -145.259 -87.489 638.970  1.00 96.38           C
ATOM   1618 1HG  PRO A 102    -144.843 -86.664 639.548  1.00 96.38           H
ATOM   1619 2HG  PRO A 102    -146.135 -87.836 639.517  1.00 96.38           H
ATOM   1620  CD  PRO A 102    -144.246 -88.601 638.751  1.00 96.38           C
ATOM   1621 1HD  PRO A 102    -143.237 -88.210 638.621  1.00 96.38           H
ATOM   1622 2HD  PRO A 102    -144.211 -89.289 639.596  1.00 96.38           H
ATOM   1623  N   PHE A 103    -143.959 -88.080 635.123  1.00 96.09           N
ATOM   1624  CA  PHE A 103    -143.435 -87.845 633.788  1.00 96.09           C
ATOM   1625  C   PHE A 103    -143.558 -89.100 632.922  1.00 96.09           C
ATOM   1626  O   PHE A 103    -143.873 -89.012 631.736  1.00 96.09           O
ATOM   1627  HA  PHE A 103    -144.024 -87.041 633.347  1.00 96.09           H
ATOM   1628  CB  PHE A 103    -141.955 -87.490 633.945  1.00 96.09           C
ATOM   1629 1HB  PHE A 103    -141.449 -88.307 634.460  1.00 96.09           H
ATOM   1630 2HB  PHE A 103    -141.505 -87.410 632.956  1.00 96.09           H
ATOM   1631  CG  PHE A 103    -141.704 -86.190 634.711  1.00 96.09           C
ATOM   1632  HD1 PHE A 103    -141.500 -85.028 632.942  1.00 96.09           H
ATOM   1633  CD1 PHE A 103    -141.491 -85.031 634.032  1.00 96.09           C
ATOM   1634  HD2 PHE A 103    -141.864 -87.122 636.615  1.00 96.09           H
ATOM   1635  CD2 PHE A 103    -141.694 -86.193 636.071  1.00 96.09           C
ATOM   1636  CE1 PHE A 103    -141.258 -83.824 634.744  1.00 96.09           C
ATOM   1637  HE1 PHE A 103    -141.088 -82.895 634.200  1.00 96.09           H
ATOM   1638  CE2 PHE A 103    -141.461 -84.987 636.782  1.00 96.09           C
ATOM   1639  HE2 PHE A 103    -141.452 -84.989 637.872  1.00 96.09           H
ATOM   1640  CZ  PHE A 103    -141.248 -83.828 636.104  1.00 96.09           C
ATOM   1641  HZ  PHE A 103    -141.069 -82.901 636.650  1.00 96.09           H
ATOM   1642  HN  PHE A 103    -143.269 -88.125 635.846  1.00 96.09           H
ATOM   1643  N   TRP A 104    -143.303 -90.240 633.548  1.00 93.67           N
ATOM   1644  CA  TRP A 104    -143.420 -91.514 632.860  1.00 93.67           C
ATOM   1645  C   TRP A 104    -144.879 -91.689 632.434  1.00 93.67           C
ATOM   1646  O   TRP A 104    -145.156 -92.215 631.357  1.00 93.67           O
ATOM   1647  HA  TRP A 104    -142.777 -91.478 631.980  1.00 93.67           H
ATOM   1648  CB  TRP A 104    -142.912 -92.660 633.737  1.00 93.67           C
ATOM   1649 1HB  TRP A 104    -143.304 -92.533 634.746  1.00 93.67           H
ATOM   1650 2HB  TRP A 104    -143.310 -93.600 633.356  1.00 93.67           H
ATOM   1651  CG  TRP A 104    -141.387 -92.760 633.808  1.00 93.67           C
ATOM   1652  HD1 TRP A 104    -140.980 -92.604 635.914  1.00 93.67           H
ATOM   1653  CD1 TRP A 104    -140.607 -92.719 634.897  1.00 93.67           C
ATOM   1654  CD2 TRP A 104    -140.483 -92.921 632.694  1.00 93.67           C
ATOM   1655  NE1 TRP A 104    -139.272 -92.841 634.568  1.00 93.67           N
ATOM   1656  HE1 TRP A 104    -138.502 -92.839 635.206  1.00 93.67           H
ATOM   1657  CE2 TRP A 104    -139.195 -92.968 633.186  1.00 93.67           C
ATOM   1658  HE3 TRP A 104    -141.754 -92.990 630.904  1.00 93.67           H
ATOM   1659  CE3 TRP A 104    -140.746 -93.024 631.317  1.00 93.67           C
ATOM   1660  CZ2 TRP A 104    -138.067 -93.119 632.369  1.00 93.67           C
ATOM   1661  HZ2 TRP A 104    -137.059 -93.153 632.782  1.00 93.67           H
ATOM   1662  CZ3 TRP A 104    -139.609 -93.174 630.514  1.00 93.67           C
ATOM   1663  HZ3 TRP A 104    -139.756 -93.259 629.437  1.00 93.67           H
ATOM   1664  CH2 TRP A 104    -138.305 -93.223 630.994  1.00 93.67           C
ATOM   1665  HH2 TRP A 104    -137.471 -93.342 630.302  1.00 93.67           H
ATOM   1666  HN  TRP A 104    -143.021 -90.301 634.506  1.00 93.67           H
ATOM   1667  N   ALA A 105    -145.773 -91.237 633.301  1.00 95.10           N
ATOM   1668  CA  ALA A 105    -147.197 -91.406 633.064  1.00 95.10           C
ATOM   1669  C   ALA A 105    -147.596 -90.633 631.806  1.00 95.10           C
ATOM   1670  O   ALA A 105    -148.293 -91.162 630.942  1.00 95.10           O
ATOM   1671  HA  ALA A 105    -147.383 -92.468 632.902  1.00 95.10           H
ATOM   1672  CB  ALA A 105    -147.978 -90.952 634.299  1.00 95.10           C
ATOM   1673 1HB  ALA A 105    -147.679 -91.552 635.159  1.00 95.10           H
ATOM   1674 2HB  ALA A 105    -147.765 -89.902 634.498  1.00 95.10           H
ATOM   1675 3HB  ALA A 105    -149.045 -91.079 634.121  1.00 95.10           H
ATOM   1676  HN  ALA A 105    -145.539 -90.764 634.151  1.00 95.10           H
ATOM   1677  N   ILE A 106    -147.136 -89.391 631.742  1.00 94.40           N
ATOM   1678  CA  ILE A 106    -147.452 -88.533 630.613  1.00 94.40           C
ATOM   1679  C   ILE A 106    -146.823 -89.114 629.345  1.00 94.40           C
ATOM   1680  O   ILE A 106    -147.447 -89.121 628.285  1.00 94.40           O
ATOM   1681  HA  ILE A 106    -148.535 -88.536 630.494  1.00 94.40           H
ATOM   1682  HB  ILE A 106    -146.014 -87.103 631.292  1.00 94.40           H
ATOM   1683  CB  ILE A 106    -147.032 -87.091 630.902  1.00 94.40           C
ATOM   1684  CG1 ILE A 106    -147.921 -86.466 631.980  1.00 94.40           C
ATOM   1685 1HG1 ILE A 106    -148.892 -86.215 631.554  1.00 94.40           H
ATOM   1686 2HG1 ILE A 106    -148.099 -87.191 632.774  1.00 94.40           H
ATOM   1687  CG2 ILE A 106    -147.014 -86.257 629.619  1.00 94.40           C
ATOM   1688 1HG2 ILE A 106    -146.307 -86.692 628.913  1.00 94.40           H
ATOM   1689 2HG2 ILE A 106    -148.011 -86.249 629.178  1.00 94.40           H
ATOM   1690 3HG2 ILE A 106    -146.713 -85.236 629.854  1.00 94.40           H
ATOM   1691  CD1 ILE A 106    -147.273 -85.210 632.564  1.00 94.40           C
ATOM   1692 1HD1 ILE A 106    -146.313 -85.470 633.011  1.00 94.40           H
ATOM   1693 2HD1 ILE A 106    -147.119 -84.478 631.771  1.00 94.40           H
ATOM   1694 3HD1 ILE A 106    -147.926 -84.786 633.328  1.00 94.40           H
ATOM   1695  HN  ILE A 106    -146.559 -88.972 632.443  1.00 94.40           H
ATOM   1696  N   ALA A 107    -145.595 -89.589 629.495  1.00 93.59           N
ATOM   1697  CA  ALA A 107    -144.829 -90.059 628.354  1.00 93.59           C
ATOM   1698  C   ALA A 107    -145.471 -91.335 627.805  1.00 93.59           C
ATOM   1699  O   ALA A 107    -145.350 -91.634 626.618  1.00 93.59           O
ATOM   1700  HA  ALA A 107    -144.867 -89.285 627.587  1.00 93.59           H
ATOM   1701  CB  ALA A 107    -143.372 -90.270 628.768  1.00 93.59           C
ATOM   1702 1HB  ALA A 107    -142.954 -89.328 629.123  1.00 93.59           H
ATOM   1703 2HB  ALA A 107    -143.325 -91.011 629.567  1.00 93.59           H
ATOM   1704 3HB  ALA A 107    -142.798 -90.623 627.912  1.00 93.59           H
ATOM   1705  HN  ALA A 107    -145.125 -89.654 630.376  1.00 93.59           H
ATOM   1706  N   ALA A 108    -146.139 -92.053 628.696  1.00 92.65           N
ATOM   1707  CA  ALA A 108    -146.817 -93.279 628.311  1.00 92.65           C
ATOM   1708  C   ALA A 108    -148.152 -92.932 627.648  1.00 92.65           C
ATOM   1709  O   ALA A 108    -148.575 -93.603 626.709  1.00 92.65           O
ATOM   1710  HA  ALA A 108    -146.186 -93.795 627.589  1.00 92.65           H
ATOM   1711  CB  ALA A 108    -146.992 -94.173 629.541  1.00 92.65           C
ATOM   1712 1HB  ALA A 108    -146.014 -94.414 629.957  1.00 92.65           H
ATOM   1713 2HB  ALA A 108    -147.586 -93.649 630.290  1.00 92.65           H
ATOM   1714 3HB  ALA A 108    -147.501 -95.093 629.252  1.00 92.65           H
ATOM   1715  HN  ALA A 108    -146.220 -91.810 629.663  1.00 92.65           H
ATOM   1716  N   ALA A 109    -148.777 -91.884 628.164  1.00 92.15           N
ATOM   1717  CA  ALA A 109    -150.132 -91.548 627.760  1.00 92.15           C
ATOM   1718  C   ALA A 109    -150.123 -91.076 626.305  1.00 92.15           C
ATOM   1719  O   ALA A 109    -151.100 -91.264 625.582  1.00 92.15           O
ATOM   1720  HA  ALA A 109    -150.735 -92.452 627.836  1.00 92.15           H
ATOM   1721  CB  ALA A 109    -150.702 -90.494 628.712  1.00 92.15           C
ATOM   1722 1HB  ALA A 109    -150.713 -90.889 629.727  1.00 92.15           H
ATOM   1723 2HB  ALA A 109    -150.080 -89.599 628.677  1.00 92.15           H
ATOM   1724 3HB  ALA A 109    -151.718 -90.242 628.408  1.00 92.15           H
ATOM   1725  HN  ALA A 109    -148.375 -91.272 628.845  1.00 92.15           H
ATOM   1726  N   ASP A 110    -149.009 -90.472 625.919  1.00 86.94           N
ATOM   1727  CA  ASP A 110    -148.914 -89.841 624.613  1.00 86.94           C
ATOM   1728  C   ASP A 110    -147.487 -89.992 624.082  1.00 86.94           C
ATOM   1729  O   ASP A 110    -147.198 -90.918 623.324  1.00 86.94           O
ATOM   1730  HA  ASP A 110    -149.647 -90.355 623.992  1.00 86.94           H
ATOM   1731  CB  ASP A 110    -149.230 -88.346 624.699  1.00 86.94           C
ATOM   1732 1HB  ASP A 110    -150.220 -88.205 625.133  1.00 86.94           H
ATOM   1733 2HB  ASP A 110    -148.518 -87.858 625.364  1.00 86.94           H
ATOM   1734  CG  ASP A 110    -149.175 -87.694 623.316  1.00 86.94           C
ATOM   1735  OD1 ASP A 110    -148.466 -88.253 622.453  1.00 86.94           O
ATOM   1736  OD2 ASP A 110    -149.845 -86.651 623.154  1.00 86.94           O
ATOM   1737  HN  ASP A 110    -148.184 -90.409 626.480  1.00 86.94           H
ATOM   1738  N   GLN A 111    -146.633 -89.070 624.499  1.00 86.70           N
ATOM   1739  CA  GLN A 111    -145.245 -89.087 624.071  1.00 86.70           C
ATOM   1740  C   GLN A 111    -144.396 -88.202 624.987  1.00 86.70           C
ATOM   1741  O   GLN A 111    -144.930 -87.476 625.824  1.00 86.70           O
ATOM   1742  HA  GLN A 111    -144.926 -90.125 624.161  1.00 86.70           H
ATOM   1743  CB  GLN A 111    -145.116 -88.647 622.611  1.00 86.70           C
ATOM   1744 1HB  GLN A 111    -144.098 -88.823 622.263  1.00 86.70           H
ATOM   1745 2HB  GLN A 111    -145.775 -89.250 621.986  1.00 86.70           H
ATOM   1746  CG  GLN A 111    -145.467 -87.166 622.451  1.00 86.70           C
ATOM   1747 1HG  GLN A 111    -146.385 -86.946 622.995  1.00 86.70           H
ATOM   1748 2HG  GLN A 111    -144.680 -86.553 622.891  1.00 86.70           H
ATOM   1749  CD  GLN A 111    -145.641 -86.801 620.976  1.00 86.70           C
ATOM   1750  OE1 GLN A 111    -144.690 -86.530 620.260  1.00 86.70           O
ATOM   1751  NE2 GLN A 111    -146.905 -86.807 620.562  1.00 86.70           N
ATOM   1752 1HE2 GLN A 111    -147.639 -87.038 621.201  1.00 86.70           H
ATOM   1753 2HE2 GLN A 111    -147.122 -86.581 619.613  1.00 86.70           H
ATOM   1754  HN  GLN A 111    -146.875 -88.322 625.117  1.00 86.70           H
ATOM   1755  N   TRP A 112    -143.088 -88.292 624.797  1.00 91.89           N
ATOM   1756  CA  TRP A 112    -142.157 -87.554 625.634  1.00 91.89           C
ATOM   1757  C   TRP A 112    -142.175 -86.091 625.185  1.00 91.89           C
ATOM   1758  O   TRP A 112    -141.553 -85.738 624.184  1.00 91.89           O
ATOM   1759  HA  TRP A 112    -142.503 -87.632 626.664  1.00 91.89           H
ATOM   1760  CB  TRP A 112    -140.761 -88.177 625.583  1.00 91.89           C
ATOM   1761 1HB  TRP A 112    -140.839 -89.237 625.825  1.00 91.89           H
ATOM   1762 2HB  TRP A 112    -140.380 -88.109 624.564  1.00 91.89           H
ATOM   1763  CG  TRP A 112    -139.754 -87.526 626.533  1.00 91.89           C
ATOM   1764  HD1 TRP A 112    -138.830 -86.016 625.311  1.00 91.89           H
ATOM   1765  CD1 TRP A 112    -138.908 -86.519 626.275  1.00 91.89           C
ATOM   1766  CD2 TRP A 112    -139.520 -87.879 627.913  1.00 91.89           C
ATOM   1767  NE1 TRP A 112    -138.150 -86.198 627.382  1.00 91.89           N
ATOM   1768  HE1 TRP A 112    -137.452 -85.484 627.435  1.00 91.89           H
ATOM   1769  CE2 TRP A 112    -138.534 -87.052 628.410  1.00 91.89           C
ATOM   1770  HE3 TRP A 112    -140.904 -89.529 628.345  1.00 91.89           H
ATOM   1771  CE3 TRP A 112    -140.123 -88.865 628.714  1.00 91.89           C
ATOM   1772  CZ2 TRP A 112    -138.062 -87.126 629.726  1.00 91.89           C
ATOM   1773  HZ2 TRP A 112    -137.281 -86.461 630.095  1.00 91.89           H
ATOM   1774  CZ3 TRP A 112    -139.640 -88.926 630.027  1.00 91.89           C
ATOM   1775  HZ3 TRP A 112    -140.074 -89.674 630.691  1.00 91.89           H
ATOM   1776  CH2 TRP A 112    -138.648 -88.101 630.543  1.00 91.89           C
ATOM   1777  HH2 TRP A 112    -138.327 -88.212 631.578  1.00 91.89           H
ATOM   1778  HN  TRP A 112    -142.663 -88.855 624.088  1.00 91.89           H
ATOM   1779  N   LYS A 113    -142.895 -85.281 625.946  1.00 91.71           N
ATOM   1780  CA  LYS A 113    -143.106 -83.893 625.571  1.00 91.71           C
ATOM   1781  C   LYS A 113    -142.046 -83.020 626.246  1.00 91.71           C
ATOM   1782  O   LYS A 113    -142.102 -81.794 626.162  1.00 91.71           O
ATOM   1783  HA  LYS A 113    -142.975 -83.822 624.492  1.00 91.71           H
ATOM   1784  CB  LYS A 113    -144.543 -83.466 625.882  1.00 91.71           C
ATOM   1785 1HB  LYS A 113    -144.757 -83.637 626.937  1.00 91.71           H
ATOM   1786 2HB  LYS A 113    -144.655 -82.397 625.704  1.00 91.71           H
ATOM   1787  CG  LYS A 113    -145.543 -84.240 625.021  1.00 91.71           C
ATOM   1788 1HG  LYS A 113    -145.345 -84.048 623.966  1.00 91.71           H
ATOM   1789 2HG  LYS A 113    -145.413 -85.311 625.179  1.00 91.71           H
ATOM   1790  CD  LYS A 113    -146.981 -83.840 625.357  1.00 91.71           C
ATOM   1791 1HD  LYS A 113    -147.167 -83.997 626.419  1.00 91.71           H
ATOM   1792 2HD  LYS A 113    -147.121 -82.776 625.163  1.00 91.71           H
ATOM   1793  CE  LYS A 113    -147.982 -84.650 624.532  1.00 91.71           C
ATOM   1794 1HE  LYS A 113    -147.794 -84.499 623.469  1.00 91.71           H
ATOM   1795 2HE  LYS A 113    -147.851 -85.714 624.731  1.00 91.71           H
ATOM   1796  NZ  LYS A 113    -149.369 -84.247 624.858  1.00 91.71           N
ATOM   1797 1HZ  LYS A 113    -150.020 -84.847 624.365  1.00 91.71           H
ATOM   1798 2HZ  LYS A 113    -149.520 -84.332 625.857  1.00 91.71           H
ATOM   1799 3HZ  LYS A 113    -149.516 -83.284 624.575  1.00 91.71           H
ATOM   1800  HN  LYS A 113    -143.329 -85.557 626.804  1.00 91.71           H
ATOM   1801  N   PHE A 114    -141.105 -83.686 626.899  1.00 93.80           N
ATOM   1802  CA  PHE A 114    -140.152 -82.994 627.749  1.00 93.80           C
ATOM   1803  C   PHE A 114    -138.777 -82.918 627.082  1.00 93.80           C
ATOM   1804  O   PHE A 114    -138.497 -83.661 626.143  1.00 93.80           O
ATOM   1805  HA  PHE A 114    -140.533 -81.985 627.908  1.00 93.80           H
ATOM   1806  CB  PHE A 114    -140.034 -83.804 629.042  1.00 93.80           C
ATOM   1807 1HB  PHE A 114    -139.514 -84.737 628.828  1.00 93.80           H
ATOM   1808 2HB  PHE A 114    -139.418 -83.251 629.750  1.00 93.80           H
ATOM   1809  CG  PHE A 114    -141.378 -84.125 629.699  1.00 93.80           C
ATOM   1810  HD1 PHE A 114    -141.636 -82.153 630.450  1.00 93.80           H
ATOM   1811  CD1 PHE A 114    -142.053 -83.157 630.376  1.00 93.80           C
ATOM   1812  HD2 PHE A 114    -141.357 -86.154 629.064  1.00 93.80           H
ATOM   1813  CD2 PHE A 114    -141.898 -85.378 629.607  1.00 93.80           C
ATOM   1814  CE1 PHE A 114    -143.300 -83.455 630.986  1.00 93.80           C
ATOM   1815  HE1 PHE A 114    -143.840 -82.680 631.528  1.00 93.80           H
ATOM   1816  CE2 PHE A 114    -143.145 -85.676 630.217  1.00 93.80           C
ATOM   1817  HE2 PHE A 114    -143.562 -86.681 630.143  1.00 93.80           H
ATOM   1818  CZ  PHE A 114    -143.820 -84.708 630.893  1.00 93.80           C
ATOM   1819  HZ  PHE A 114    -144.777 -84.937 631.361  1.00 93.80           H
ATOM   1820  HN  PHE A 114    -140.989 -84.678 626.855  1.00 93.80           H
ATOM   1821  N   GLN A 115    -137.955 -82.013 627.594  1.00 94.54           N
ATOM   1822  CA  GLN A 115    -136.630 -81.805 627.036  1.00 94.54           C
ATOM   1823  C   GLN A 115    -135.714 -82.978 627.392  1.00 94.54           C
ATOM   1824  O   GLN A 115    -136.014 -83.751 628.301  1.00 94.54           O
ATOM   1825  HA  GLN A 115    -136.773 -81.763 625.957  1.00 94.54           H
ATOM   1826  CB  GLN A 115    -136.035 -80.480 627.516  1.00 94.54           C
ATOM   1827 1HB  GLN A 115    -136.102 -80.419 628.602  1.00 94.54           H
ATOM   1828 2HB  GLN A 115    -134.976 -80.438 627.259  1.00 94.54           H
ATOM   1829  CG  GLN A 115    -136.765 -79.292 626.887  1.00 94.54           C
ATOM   1830 1HG  GLN A 115    -136.751 -79.385 625.801  1.00 94.54           H
ATOM   1831 2HG  GLN A 115    -137.810 -79.299 627.194  1.00 94.54           H
ATOM   1832  CD  GLN A 115    -136.115 -77.969 627.298  1.00 94.54           C
ATOM   1833  OE1 GLN A 115    -135.308 -77.901 628.211  1.00 94.54           O
ATOM   1834  NE2 GLN A 115    -136.511 -76.924 626.576  1.00 94.54           N
ATOM   1835 1HE2 GLN A 115    -137.177 -77.048 625.841  1.00 94.54           H
ATOM   1836 2HE2 GLN A 115    -136.143 -76.015 626.769  1.00 94.54           H
ATOM   1837  HN  GLN A 115    -138.182 -81.430 628.374  1.00 94.54           H
ATOM   1838  N   THR A 116    -134.616 -83.074 626.657  1.00 95.30           N
ATOM   1839  CA  THR A 116    -133.703 -84.193 626.819  1.00 95.30           C
ATOM   1840  C   THR A 116    -133.160 -84.237 628.249  1.00 95.30           C
ATOM   1841  O   THR A 116    -132.893 -85.312 628.782  1.00 95.30           O
ATOM   1842  HA  THR A 116    -134.259 -85.117 626.660  1.00 95.30           H
ATOM   1843  HB  THR A 116    -131.870 -83.319 626.046  1.00 95.30           H
ATOM   1844  CB  THR A 116    -132.608 -84.067 625.757  1.00 95.30           C
ATOM   1845  OG1 THR A 116    -133.322 -83.796 624.554  1.00 95.30           O
ATOM   1846  HG1 THR A 116    -132.697 -83.438 623.859  1.00 95.30           H
ATOM   1847  CG2 THR A 116    -131.905 -85.398 625.481  1.00 95.30           C
ATOM   1848 1HG2 THR A 116    -132.633 -86.127 625.127  1.00 95.30           H
ATOM   1849 2HG2 THR A 116    -131.442 -85.761 626.398  1.00 95.30           H
ATOM   1850 3HG2 THR A 116    -131.138 -85.252 624.720  1.00 95.30           H
ATOM   1851  HN  THR A 116    -134.347 -82.406 625.963  1.00 95.30           H
ATOM   1852  N   PHE A 117    -133.013 -83.054 628.828  1.00 96.59           N
ATOM   1853  CA  PHE A 117    -132.517 -82.944 630.189  1.00 96.59           C
ATOM   1854  C   PHE A 117    -133.373 -83.769 631.153  1.00 96.59           C
ATOM   1855  O   PHE A 117    -132.844 -84.516 631.975  1.00 96.59           O
ATOM   1856  HA  PHE A 117    -131.497 -83.327 630.194  1.00 96.59           H
ATOM   1857  CB  PHE A 117    -132.609 -81.468 630.581  1.00 96.59           C
ATOM   1858 1HB  PHE A 117    -131.970 -80.886 629.916  1.00 96.59           H
ATOM   1859 2HB  PHE A 117    -133.631 -81.124 630.423  1.00 96.59           H
ATOM   1860  CG  PHE A 117    -132.207 -81.183 632.029  1.00 96.59           C
ATOM   1861  HD1 PHE A 117    -134.152 -80.524 632.581  1.00 96.59           H
ATOM   1862  CD1 PHE A 117    -133.128 -80.704 632.908  1.00 96.59           C
ATOM   1863  HD2 PHE A 117    -130.192 -81.791 631.733  1.00 96.59           H
ATOM   1864  CD2 PHE A 117    -130.929 -81.407 632.438  1.00 96.59           C
ATOM   1865  CE1 PHE A 117    -132.755 -80.439 634.253  1.00 96.59           C
ATOM   1866  HE1 PHE A 117    -133.493 -80.055 634.957  1.00 96.59           H
ATOM   1867  CE2 PHE A 117    -130.557 -81.142 633.782  1.00 96.59           C
ATOM   1868  HE2 PHE A 117    -129.533 -81.322 634.109  1.00 96.59           H
ATOM   1869  CZ  PHE A 117    -131.477 -80.663 634.661  1.00 96.59           C
ATOM   1870  HZ  PHE A 117    -131.191 -80.460 635.693  1.00 96.59           H
ATOM   1871  HN  PHE A 117    -133.226 -82.184 628.384  1.00 96.59           H
ATOM   1872  N   MET A 118    -134.681 -83.607 631.019  1.00 96.55           N
ATOM   1873  CA  MET A 118    -135.616 -84.351 631.846  1.00 96.55           C
ATOM   1874  C   MET A 118    -135.487 -85.856 631.601  1.00 96.55           C
ATOM   1875  O   MET A 118    -135.644 -86.654 632.523  1.00 96.55           O
ATOM   1876  HA  MET A 118    -135.345 -84.119 632.876  1.00 96.55           H
ATOM   1877  CB  MET A 118    -137.045 -83.903 631.531  1.00 96.55           C
ATOM   1878 1HB  MET A 118    -137.191 -83.875 630.452  1.00 96.55           H
ATOM   1879 2HB  MET A 118    -137.753 -84.629 631.930  1.00 96.55           H
ATOM   1880  CG  MET A 118    -137.330 -82.523 632.127  1.00 96.55           C
ATOM   1881 1HG  MET A 118    -136.540 -81.826 631.846  1.00 96.55           H
ATOM   1882 2HG  MET A 118    -138.262 -82.129 631.721  1.00 96.55           H
ATOM   1883  SD  MET A 118    -137.439 -82.636 633.905  1.00 96.55           S
ATOM   1884  CE  MET A 118    -135.849 -81.964 634.356  1.00 96.55           C
ATOM   1885 1HE  MET A 118    -135.059 -82.577 633.921  1.00 96.55           H
ATOM   1886 2HE  MET A 118    -135.765 -80.944 633.981  1.00 96.55           H
ATOM   1887 3HE  MET A 118    -135.750 -81.961 635.442  1.00 96.55           H
ATOM   1888  HN  MET A 118    -135.103 -82.982 630.363  1.00 96.55           H
ATOM   1889  N   CYS A 119    -135.201 -86.198 630.353  1.00 95.74           N
ATOM   1890  CA  CYS A 119    -135.066 -87.593 629.972  1.00 95.74           C
ATOM   1891  C   CYS A 119    -133.882 -88.188 630.737  1.00 95.74           C
ATOM   1892  O   CYS A 119    -133.988 -89.274 631.305  1.00 95.74           O
ATOM   1893  HA  CYS A 119    -135.996 -88.086 630.253  1.00 95.74           H
ATOM   1894  CB  CYS A 119    -134.905 -87.753 628.458  1.00 95.74           C
ATOM   1895 1HB  CYS A 119    -135.803 -87.402 627.950  1.00 95.74           H
ATOM   1896 2HB  CYS A 119    -134.078 -87.137 628.105  1.00 95.74           H
ATOM   1897  SG  CYS A 119    -134.597 -89.508 628.044  1.00 95.74           S
ATOM   1898  HN  CYS A 119    -135.063 -85.541 629.611  1.00 95.74           H
ATOM   1899  N   LYS A 120    -132.781 -87.450 630.728  1.00 96.74           N
ATOM   1900  CA  LYS A 120    -131.582 -87.886 631.423  1.00 96.74           C
ATOM   1901  C   LYS A 120    -131.903 -88.090 632.905  1.00 96.74           C
ATOM   1902  O   LYS A 120    -131.602 -89.140 633.470  1.00 96.74           O
ATOM   1903  HA  LYS A 120    -131.289 -88.847 630.998  1.00 96.74           H
ATOM   1904  CB  LYS A 120    -130.432 -86.910 631.171  1.00 96.74           C
ATOM   1905 1HB  LYS A 120    -130.776 -85.888 631.327  1.00 96.74           H
ATOM   1906 2HB  LYS A 120    -129.633 -87.089 631.891  1.00 96.74           H
ATOM   1907  CG  LYS A 120    -129.887 -87.059 629.749  1.00 96.74           C
ATOM   1908 1HG  LYS A 120    -129.437 -88.045 629.630  1.00 96.74           H
ATOM   1909 2HG  LYS A 120    -130.706 -86.994 629.033  1.00 96.74           H
ATOM   1910  CD  LYS A 120    -128.848 -85.978 629.444  1.00 96.74           C
ATOM   1911 1HD  LYS A 120    -129.309 -84.994 629.521  1.00 96.74           H
ATOM   1912 2HD  LYS A 120    -128.050 -86.016 630.185  1.00 96.74           H
ATOM   1913  CE  LYS A 120    -128.260 -86.164 628.044  1.00 96.74           C
ATOM   1914 1HE  LYS A 120    -129.054 -86.114 627.299  1.00 96.74           H
ATOM   1915 2HE  LYS A 120    -127.566 -85.352 627.824  1.00 96.74           H
ATOM   1916  NZ  LYS A 120    -127.559 -87.464 627.944  1.00 96.74           N
ATOM   1917 1HZ  LYS A 120    -126.982 -87.473 627.110  1.00 96.74           H
ATOM   1918 2HZ  LYS A 120    -126.974 -87.596 628.762  1.00 96.74           H
ATOM   1919 3HZ  LYS A 120    -128.241 -88.212 627.891  1.00 96.74           H
ATOM   1920  HN  LYS A 120    -132.701 -86.571 630.258  1.00 96.74           H
ATOM   1921  N   VAL A 121    -132.509 -87.069 633.492  1.00 97.19           N
ATOM   1922  CA  VAL A 121    -132.784 -87.082 634.919  1.00 97.19           C
ATOM   1923  C   VAL A 121    -133.689 -88.270 635.249  1.00 97.19           C
ATOM   1924  O   VAL A 121    -133.417 -89.023 636.183  1.00 97.19           O
ATOM   1925  HA  VAL A 121    -131.834 -87.211 635.436  1.00 97.19           H
ATOM   1926  HB  VAL A 121    -134.214 -85.515 634.685  1.00 97.19           H
ATOM   1927  CB  VAL A 121    -133.380 -85.740 635.349  1.00 97.19           C
ATOM   1928  CG1 VAL A 121    -133.923 -85.814 636.778  1.00 97.19           C
ATOM   1929 1HG1 VAL A 121    -134.702 -86.575 636.831  1.00 97.19           H
ATOM   1930 2HG1 VAL A 121    -133.115 -86.072 637.461  1.00 97.19           H
ATOM   1931 3HG1 VAL A 121    -134.341 -84.847 637.058  1.00 97.19           H
ATOM   1932  CG2 VAL A 121    -132.352 -84.615 635.211  1.00 97.19           C
ATOM   1933 1HG2 VAL A 121    -131.489 -84.832 635.840  1.00 97.19           H
ATOM   1934 2HG2 VAL A 121    -132.034 -84.539 634.171  1.00 97.19           H
ATOM   1935 3HG2 VAL A 121    -132.802 -83.672 635.523  1.00 97.19           H
ATOM   1936  HN  VAL A 121    -132.810 -86.245 633.011  1.00 97.19           H
ATOM   1937  N   VAL A 122    -134.748 -88.403 634.463  1.00 96.08           N
ATOM   1938  CA  VAL A 122    -135.842 -89.289 634.824  1.00 96.08           C
ATOM   1939  C   VAL A 122    -135.368 -90.741 634.730  1.00 96.08           C
ATOM   1940  O   VAL A 122    -135.772 -91.582 635.532  1.00 96.08           O
ATOM   1941  HA  VAL A 122    -136.111 -89.075 635.859  1.00 96.08           H
ATOM   1942  HB  VAL A 122    -136.728 -88.968 632.910  1.00 96.08           H
ATOM   1943  CB  VAL A 122    -137.061 -89.000 633.947  1.00 96.08           C
ATOM   1944  CG1 VAL A 122    -138.103 -90.114 634.071  1.00 96.08           C
ATOM   1945 1HG1 VAL A 122    -137.662 -91.060 633.757  1.00 96.08           H
ATOM   1946 2HG1 VAL A 122    -138.429 -90.192 635.108  1.00 96.08           H
ATOM   1947 3HG1 VAL A 122    -138.959 -89.883 633.437  1.00 96.08           H
ATOM   1948  CG2 VAL A 122    -137.671 -87.639 634.287  1.00 96.08           C
ATOM   1949 1HG2 VAL A 122    -137.983 -87.631 635.331  1.00 96.08           H
ATOM   1950 2HG2 VAL A 122    -136.929 -86.857 634.123  1.00 96.08           H
ATOM   1951 3HG2 VAL A 122    -138.536 -87.458 633.649  1.00 96.08           H
ATOM   1952  HN  VAL A 122    -134.865 -87.919 633.596  1.00 96.08           H
ATOM   1953  N   ASN A 123    -134.519 -90.990 633.744  1.00 95.55           N
ATOM   1954  CA  ASN A 123    -133.911 -92.301 633.593  1.00 95.55           C
ATOM   1955  C   ASN A 123    -132.950 -92.550 634.757  1.00 95.55           C
ATOM   1956  O   ASN A 123    -132.945 -93.631 635.343  1.00 95.55           O
ATOM   1957  HA  ASN A 123    -134.744 -93.004 633.584  1.00 95.55           H
ATOM   1958  CB  ASN A 123    -133.112 -92.391 632.292  1.00 95.55           C
ATOM   1959 1HB  ASN A 123    -132.674 -91.420 632.062  1.00 95.55           H
ATOM   1960 2HB  ASN A 123    -132.286 -93.092 632.416  1.00 95.55           H
ATOM   1961  CG  ASN A 123    -134.001 -92.843 631.132  1.00 95.55           C
ATOM   1962  OD1 ASN A 123    -135.039 -93.458 631.315  1.00 95.55           O
ATOM   1963  ND2 ASN A 123    -133.538 -92.506 629.932  1.00 95.55           N
ATOM   1964 1HD2 ASN A 123    -132.678 -92.001 629.852  1.00 95.55           H
ATOM   1965 2HD2 ASN A 123    -134.049 -92.757 629.110  1.00 95.55           H
ATOM   1966  HN  ASN A 123    -134.246 -90.316 633.058  1.00 95.55           H
ATOM   1967  N   SER A 124    -132.158 -91.530 635.058  1.00 96.85           N
ATOM   1968  CA  SER A 124    -131.064 -91.684 636.001  1.00 96.85           C
ATOM   1969  C   SER A 124    -131.616 -91.906 637.411  1.00 96.85           C
ATOM   1970  O   SER A 124    -131.070 -92.699 638.177  1.00 96.85           O
ATOM   1971  HA  SER A 124    -130.513 -92.562 635.663  1.00 96.85           H
ATOM   1972  CB  SER A 124    -130.141 -90.464 635.978  1.00 96.85           C
ATOM   1973 1HB  SER A 124    -130.686 -89.591 636.335  1.00 96.85           H
ATOM   1974 2HB  SER A 124    -129.311 -90.625 636.666  1.00 96.85           H
ATOM   1975  HG  SER A 124    -129.994 -89.338 634.330  1.00 96.85           H
ATOM   1976  OG  SER A 124    -129.632 -90.205 634.673  1.00 96.85           O
ATOM   1977  HN  SER A 124    -132.256 -90.614 634.669  1.00 96.85           H
ATOM   1978  N   MET A 125    -132.691 -91.192 637.710  1.00 97.16           N
ATOM   1979  CA  MET A 125    -133.283 -91.251 639.036  1.00 97.16           C
ATOM   1980  C   MET A 125    -133.821 -92.652 639.334  1.00 97.16           C
ATOM   1981  O   MET A 125    -133.736 -93.126 640.466  1.00 97.16           O
ATOM   1982  HA  MET A 125    -132.477 -91.009 639.728  1.00 97.16           H
ATOM   1983  CB  MET A 125    -134.423 -90.235 639.131  1.00 97.16           C
ATOM   1984 1HB  MET A 125    -135.050 -90.302 638.242  1.00 97.16           H
ATOM   1985 2HB  MET A 125    -135.057 -90.474 639.986  1.00 97.16           H
ATOM   1986  CG  MET A 125    -133.879 -88.813 639.274  1.00 97.16           C
ATOM   1987 1HG  MET A 125    -133.193 -88.593 638.457  1.00 97.16           H
ATOM   1988 2HG  MET A 125    -134.696 -88.094 639.206  1.00 97.16           H
ATOM   1989  SD  MET A 125    -133.040 -88.634 640.839  1.00 97.16           S
ATOM   1990  CE  MET A 125    -131.657 -87.624 640.336  1.00 97.16           C
ATOM   1991 1HE  MET A 125    -131.077 -88.153 639.580  1.00 97.16           H
ATOM   1992 2HE  MET A 125    -132.025 -86.685 639.921  1.00 97.16           H
ATOM   1993 3HE  MET A 125    -131.025 -87.417 641.200  1.00 97.16           H
ATOM   1994  HN  MET A 125    -133.155 -90.583 637.067  1.00 97.16           H
ATOM   1995  N   TYR A 126    -134.363 -93.276 638.298  1.00 94.66           N
ATOM   1996  CA  TYR A 126    -134.880 -94.628 638.426  1.00 94.66           C
ATOM   1997  C   TYR A 126    -133.766 -95.609 638.795  1.00 94.66           C
ATOM   1998  O   TYR A 126    -133.924 -96.419 639.707  1.00 94.66           O
ATOM   1999  HA  TYR A 126    -135.631 -94.628 639.216  1.00 94.66           H
ATOM   2000  CB  TYR A 126    -135.435 -94.999 637.049  1.00 94.66           C
ATOM   2001 1HB  TYR A 126    -136.354 -94.439 636.875  1.00 94.66           H
ATOM   2002 2HB  TYR A 126    -134.722 -94.687 636.285  1.00 94.66           H
ATOM   2003  CG  TYR A 126    -135.724 -96.491 636.876  1.00 94.66           C
ATOM   2004  HD1 TYR A 126    -134.642 -96.636 635.031  1.00 94.66           H
ATOM   2005  CD1 TYR A 126    -135.235 -97.166 635.776  1.00 94.66           C
ATOM   2006  HD2 TYR A 126    -136.861 -96.629 638.689  1.00 94.66           H
ATOM   2007  CD2 TYR A 126    -136.475 -97.162 637.820  1.00 94.66           C
ATOM   2008  CE1 TYR A 126    -135.508 -98.571 635.614  1.00 94.66           C
ATOM   2009  HE1 TYR A 126    -135.127 -99.116 634.750  1.00 94.66           H
ATOM   2010  HE2 TYR A 126    -137.339 -99.109 638.396  1.00 94.66           H
ATOM   2011  CE2 TYR A 126    -136.747 -98.567 637.658  1.00 94.66           C
ATOM   2012  CZ  TYR A 126    -136.250 -99.202 636.563  1.00 94.66           C
ATOM   2013  OH  TYR A 126    -136.507-100.529 636.409  1.00 94.66           O
ATOM   2014  HH  TYR A 126    -137.070-100.858 637.167  1.00 94.66           H
ATOM   2015  HN  TYR A 126    -134.452 -92.874 637.387  1.00 94.66           H
ATOM   2016  N   LYS A 127    -132.663 -95.503 638.067  1.00 95.13           N
ATOM   2017  CA  LYS A 127    -131.557 -96.428 638.246  1.00 95.13           C
ATOM   2018  C   LYS A 127    -130.871 -96.144 639.583  1.00 95.13           C
ATOM   2019  O   LYS A 127    -130.342 -97.054 640.220  1.00 95.13           O
ATOM   2020  HA  LYS A 127    -131.975 -97.435 638.280  1.00 95.13           H
ATOM   2021  CB  LYS A 127    -130.611 -96.371 637.045  1.00 95.13           C
ATOM   2022 1HB  LYS A 127    -130.388 -95.332 636.802  1.00 95.13           H
ATOM   2023 2HB  LYS A 127    -129.665 -96.849 637.299  1.00 95.13           H
ATOM   2024  CG  LYS A 127    -131.228 -97.063 635.828  1.00 95.13           C
ATOM   2025 1HG  LYS A 127    -132.049 -96.460 635.439  1.00 95.13           H
ATOM   2026 2HG  LYS A 127    -130.485 -97.139 635.033  1.00 95.13           H
ATOM   2027  CD  LYS A 127    -131.740 -98.458 636.191  1.00 95.13           C
ATOM   2028 1HD  LYS A 127    -130.983 -98.988 636.770  1.00 95.13           H
ATOM   2029 2HD  LYS A 127    -132.623 -98.372 636.824  1.00 95.13           H
ATOM   2030  CE  LYS A 127    -132.083 -99.261 634.934  1.00 95.13           C
ATOM   2031 1HE  LYS A 127    -132.782 -98.698 634.316  1.00 95.13           H
ATOM   2032 2HE  LYS A 127    -131.183 -99.416 634.338  1.00 95.13           H
ATOM   2033  NZ  LYS A 127    -132.675-100.567 635.299  1.00 95.13           N
ATOM   2034 1HZ  LYS A 127    -132.896-101.086 634.456  1.00 95.13           H
ATOM   2035 2HZ  LYS A 127    -132.012-101.095 635.856  1.00 95.13           H
ATOM   2036 3HZ  LYS A 127    -133.522-100.417 635.836  1.00 95.13           H
ATOM   2037  HN  LYS A 127    -132.520 -94.803 637.368  1.00 95.13           H
ATOM   2038  N   MET A 128    -130.902 -94.877 639.971  1.00 96.74           N
ATOM   2039  CA  MET A 128    -130.377 -94.477 641.265  1.00 96.74           C
ATOM   2040  C   MET A 128    -131.135 -95.166 642.401  1.00 96.74           C
ATOM   2041  O   MET A 128    -130.524 -95.727 643.309  1.00 96.74           O
ATOM   2042  HA  MET A 128    -129.334 -94.795 641.269  1.00 96.74           H
ATOM   2043  CB  MET A 128    -130.496 -92.959 641.417  1.00 96.74           C
ATOM   2044 1HB  MET A 128    -130.084 -92.468 640.536  1.00 96.74           H
ATOM   2045 2HB  MET A 128    -131.547 -92.678 641.476  1.00 96.74           H
ATOM   2046  CG  MET A 128    -129.761 -92.475 642.669  1.00 96.74           C
ATOM   2047 1HG  MET A 128    -130.246 -92.870 643.561  1.00 96.74           H
ATOM   2048 2HG  MET A 128    -128.738 -92.851 642.669  1.00 96.74           H
ATOM   2049  SD  MET A 128    -129.753 -90.690 642.719  1.00 96.74           S
ATOM   2050  CE  MET A 128    -128.623 -90.347 641.382  1.00 96.74           C
ATOM   2051 1HE  MET A 128    -127.655 -90.801 641.598  1.00 96.74           H
ATOM   2052 2HE  MET A 128    -129.019 -90.762 640.455  1.00 96.74           H
ATOM   2053 3HE  MET A 128    -128.503 -89.269 641.275  1.00 96.74           H
ATOM   2054  HN  MET A 128    -131.277 -94.133 639.418  1.00 96.74           H
ATOM   2055  N   ASN A 129    -132.455 -95.101 642.313  1.00 95.24           N
ATOM   2056  CA  ASN A 129    -133.304 -95.788 643.272  1.00 95.24           C
ATOM   2057  C   ASN A 129    -133.009 -97.288 643.224  1.00 95.24           C
ATOM   2058  O   ASN A 129    -132.831 -97.923 644.262  1.00 95.24           O
ATOM   2059  HA  ASN A 129    -133.060 -95.346 644.238  1.00 95.24           H
ATOM   2060  CB  ASN A 129    -134.784 -95.585 642.942  1.00 95.24           C
ATOM   2061 1HB  ASN A 129    -135.061 -94.546 643.118  1.00 95.24           H
ATOM   2062 2HB  ASN A 129    -134.955 -95.785 641.884  1.00 95.24           H
ATOM   2063  CG  ASN A 129    -135.666 -96.505 643.789  1.00 95.24           C
ATOM   2064  OD1 ASN A 129    -135.812 -97.686 643.523  1.00 95.24           O
ATOM   2065  ND2 ASN A 129    -136.243 -95.899 644.823  1.00 95.24           N
ATOM   2066 1HD2 ASN A 129    -136.082 -94.925 644.986  1.00 95.24           H
ATOM   2067 2HD2 ASN A 129    -136.839 -96.416 645.437  1.00 95.24           H
ATOM   2068  HN  ASN A 129    -132.944 -94.591 641.605  1.00 95.24           H
ATOM   2069  N   PHE A 130    -132.968 -97.812 642.007  1.00 94.00           N
ATOM   2070  CA  PHE A 130    -132.842 -99.246 641.814  1.00 94.00           C
ATOM   2071  C   PHE A 130    -131.671 -99.808 642.622  1.00 94.00           C
ATOM   2072  O   PHE A 130    -131.832-100.771 643.369  1.00 94.00           O
ATOM   2073  HA  PHE A 130    -133.771 -99.702 642.159  1.00 94.00           H
ATOM   2074  CB  PHE A 130    -132.576 -99.475 640.325  1.00 94.00           C
ATOM   2075 1HB  PHE A 130    -133.407 -99.066 639.750  1.00 94.00           H
ATOM   2076 2HB  PHE A 130    -131.684 -98.919 640.036  1.00 94.00           H
ATOM   2077  CG  PHE A 130    -132.388-100.946 639.945  1.00 94.00           C
ATOM   2078  HD1 PHE A 130    -130.309-100.722 639.563  1.00 94.00           H
ATOM   2079  CD1 PHE A 130    -131.159-101.403 639.583  1.00 94.00           C
ATOM   2080  HD2 PHE A 130    -134.434-101.429 640.260  1.00 94.00           H
ATOM   2081  CD2 PHE A 130    -133.449-101.795 639.970  1.00 94.00           C
ATOM   2082  CE1 PHE A 130    -130.985-102.767 639.231  1.00 94.00           C
ATOM   2083  HE1 PHE A 130    -130.000-103.133 638.940  1.00 94.00           H
ATOM   2084  CE2 PHE A 130    -133.275-103.160 639.618  1.00 94.00           C
ATOM   2085  HE2 PHE A 130    -134.126-103.841 639.638  1.00 94.00           H
ATOM   2086  CZ  PHE A 130    -132.046-103.617 639.256  1.00 94.00           C
ATOM   2087  HZ  PHE A 130    -131.913-104.664 638.985  1.00 94.00           H
ATOM   2088  HN  PHE A 130    -133.018 -97.275 641.165  1.00 94.00           H
ATOM   2089  N   TYR A 131    -130.517 -99.181 642.444  1.00 95.22           N
ATOM   2090  CA  TYR A 131    -129.311 -99.627 643.121  1.00 95.22           C
ATOM   2091  C   TYR A 131    -129.379 -99.324 644.620  1.00 95.22           C
ATOM   2092  O   TYR A 131    -129.131-100.201 645.446  1.00 95.22           O
ATOM   2093  HA  TYR A 131    -129.224-100.705 642.980  1.00 95.22           H
ATOM   2094  CB  TYR A 131    -128.161 -98.829 642.504  1.00 95.22           C
ATOM   2095 1HB  TYR A 131    -128.428 -97.773 642.496  1.00 95.22           H
ATOM   2096 2HB  TYR A 131    -127.280 -98.930 643.139  1.00 95.22           H
ATOM   2097  CG  TYR A 131    -127.798 -99.260 641.081  1.00 95.22           C
ATOM   2098  HD1 TYR A 131    -127.399-101.290 641.641  1.00 95.22           H
ATOM   2099  CD1 TYR A 131    -127.431-100.566 640.828  1.00 95.22           C
ATOM   2100  HD2 TYR A 131    -128.128 -97.310 640.252  1.00 95.22           H
ATOM   2101  CD2 TYR A 131    -127.838 -98.342 640.051  1.00 95.22           C
ATOM   2102  CE1 TYR A 131    -127.090-100.971 639.489  1.00 95.22           C
ATOM   2103  HE1 TYR A 131    -126.798-101.999 639.275  1.00 95.22           H
ATOM   2104  HE2 TYR A 131    -127.525 -98.032 637.890  1.00 95.22           H
ATOM   2105  CE2 TYR A 131    -127.497 -98.747 638.712  1.00 95.22           C
ATOM   2106  CZ  TYR A 131    -127.140-100.042 638.497  1.00 95.22           C
ATOM   2107  OH  TYR A 131    -126.817-100.424 637.233  1.00 95.22           O
ATOM   2108  HH  TYR A 131    -126.729 -99.620 636.644  1.00 95.22           H
ATOM   2109  HN  TYR A 131    -130.398 -98.385 641.852  1.00 95.22           H
ATOM   2110  N   SER A 132    -129.718 -98.080 644.924  1.00 95.32           N
ATOM   2111  CA  SER A 132    -129.596 -97.583 646.284  1.00 95.32           C
ATOM   2112  C   SER A 132    -130.497 -98.391 647.220  1.00 95.32           C
ATOM   2113  O   SER A 132    -130.107 -98.710 648.342  1.00 95.32           O
ATOM   2114  HA  SER A 132    -128.548 -97.722 646.549  1.00 95.32           H
ATOM   2115  CB  SER A 132    -129.948 -96.096 646.361  1.00 95.32           C
ATOM   2116 1HB  SER A 132    -129.750 -95.728 647.368  1.00 95.32           H
ATOM   2117 2HB  SER A 132    -129.304 -95.535 645.684  1.00 95.32           H
ATOM   2118  HG  SER A 132    -131.390 -95.615 645.059  1.00 95.32           H
ATOM   2119  OG  SER A 132    -131.312 -95.853 646.027  1.00 95.32           O
ATOM   2120  HN  SER A 132    -130.069 -97.418 644.262  1.00 95.32           H
ATOM   2121  N   CYS A 133    -131.686 -98.700 646.723  1.00 91.12           N
ATOM   2122  CA  CYS A 133    -132.706 -99.321 647.552  1.00 91.12           C
ATOM   2123  C   CYS A 133    -132.269-100.755 647.857  1.00 91.12           C
ATOM   2124  O   CYS A 133    -132.361-101.206 648.997  1.00 91.12           O
ATOM   2125  HA  CYS A 133    -132.766 -98.732 648.467  1.00 91.12           H
ATOM   2126  CB  CYS A 133    -134.083 -99.272 646.886  1.00 91.12           C
ATOM   2127 1HB  CYS A 133    -134.017 -99.653 645.867  1.00 91.12           H
ATOM   2128 2HB  CYS A 133    -134.778 -99.917 647.424  1.00 91.12           H
ATOM   2129  HG  CYS A 133    -133.939 -97.133 645.872  1.00 91.12           H
ATOM   2130  SG  CYS A 133    -134.710 -97.553 646.871  1.00 91.12           S
ATOM   2131  HN  CYS A 133    -131.956 -98.534 645.774  1.00 91.12           H
ATOM   2132  N   VAL A 134    -131.805-101.432 646.817  1.00 90.80           N
ATOM   2133  CA  VAL A 134    -131.421-102.828 646.944  1.00 90.80           C
ATOM   2134  C   VAL A 134    -130.211-102.937 647.874  1.00 90.80           C
ATOM   2135  O   VAL A 134    -130.132-103.852 648.692  1.00 90.80           O
ATOM   2136  HA  VAL A 134    -132.258-103.360 647.394  1.00 90.80           H
ATOM   2137  HB  VAL A 134    -130.382-102.844 645.080  1.00 90.80           H
ATOM   2138  CB  VAL A 134    -131.167-103.428 645.560  1.00 90.80           C
ATOM   2139  CG1 VAL A 134    -130.676-104.873 645.671  1.00 90.80           C
ATOM   2140 1HG1 VAL A 134    -129.746-104.899 646.239  1.00 90.80           H
ATOM   2141 2HG1 VAL A 134    -131.430-105.475 646.180  1.00 90.80           H
ATOM   2142 3HG1 VAL A 134    -130.504-105.276 644.673  1.00 90.80           H
ATOM   2143  CG2 VAL A 134    -132.419-103.340 644.685  1.00 90.80           C
ATOM   2144 1HG2 VAL A 134    -133.233-103.888 645.160  1.00 90.80           H
ATOM   2145 2HG2 VAL A 134    -132.706-102.295 644.566  1.00 90.80           H
ATOM   2146 3HG2 VAL A 134    -132.211-103.774 643.707  1.00 90.80           H
ATOM   2147  HN  VAL A 134    -131.689-101.043 645.903  1.00 90.80           H
ATOM   2148  N   LEU A 135    -129.297-101.990 647.717  1.00 92.89           N
ATOM   2149  CA  LEU A 135    -128.089-101.975 648.524  1.00 92.89           C
ATOM   2150  C   LEU A 135    -128.459-101.713 649.985  1.00 92.89           C
ATOM   2151  O   LEU A 135    -127.878-102.307 650.892  1.00 92.89           O
ATOM   2152  HA  LEU A 135    -127.637-102.965 648.454  1.00 92.89           H
ATOM   2153  CB  LEU A 135    -127.078-100.976 647.957  1.00 92.89           C
ATOM   2154 1HB  LEU A 135    -127.586-100.025 647.800  1.00 92.89           H
ATOM   2155 2HB  LEU A 135    -126.306-100.805 648.707  1.00 92.89           H
ATOM   2156  HG  LEU A 135    -127.171-101.644 645.927  1.00 92.89           H
ATOM   2157  CG  LEU A 135    -126.397-101.381 646.648  1.00 92.89           C
ATOM   2158  CD1 LEU A 135    -125.608-100.211 646.056  1.00 92.89           C
ATOM   2159 1HD1 LEU A 135    -126.285 -99.381 645.856  1.00 92.89           H
ATOM   2160 2HD1 LEU A 135    -124.843 -99.893 646.764  1.00 92.89           H
ATOM   2161 3HD1 LEU A 135    -125.134-100.526 645.126  1.00 92.89           H
ATOM   2162  CD2 LEU A 135    -125.523-102.621 646.845  1.00 92.89           C
ATOM   2163 1HD2 LEU A 135    -124.754-102.409 647.588  1.00 92.89           H
ATOM   2164 2HD2 LEU A 135    -126.141-103.450 647.188  1.00 92.89           H
ATOM   2165 3HD2 LEU A 135    -125.051-102.886 645.899  1.00 92.89           H
ATOM   2166  HN  LEU A 135    -129.372-101.244 647.055  1.00 92.89           H
ATOM   2167  N   LEU A 136    -129.424-100.823 650.167  1.00 92.02           N
ATOM   2168  CA  LEU A 136    -129.857-100.452 651.503  1.00 92.02           C
ATOM   2169  C   LEU A 136    -130.490-101.667 652.186  1.00 92.02           C
ATOM   2170  O   LEU A 136    -130.235-101.926 653.361  1.00 92.02           O
ATOM   2171  HA  LEU A 136    -128.970-100.164 652.066  1.00 92.02           H
ATOM   2172  CB  LEU A 136    -130.776 -99.230 651.449  1.00 92.02           C
ATOM   2173 1HB  LEU A 136    -131.481 -99.367 650.629  1.00 92.02           H
ATOM   2174 2HB  LEU A 136    -131.360 -99.198 652.369  1.00 92.02           H
ATOM   2175  HG  LEU A 136    -129.362 -97.969 650.457  1.00 92.02           H
ATOM   2176  CG  LEU A 136    -130.083 -97.878 651.269  1.00 92.02           C
ATOM   2177  CD1 LEU A 136    -131.088 -96.797 650.863  1.00 92.02           C
ATOM   2178 1HD1 LEU A 136    -131.560 -97.076 649.921  1.00 92.02           H
ATOM   2179 2HD1 LEU A 136    -131.849 -96.700 651.636  1.00 92.02           H
ATOM   2180 3HD1 LEU A 136    -130.569 -95.846 650.742  1.00 92.02           H
ATOM   2181  CD2 LEU A 136    -129.302 -97.491 652.526  1.00 92.02           C
ATOM   2182 1HD2 LEU A 136    -129.985 -97.423 653.372  1.00 92.02           H
ATOM   2183 2HD2 LEU A 136    -128.544 -98.247 652.730  1.00 92.02           H
ATOM   2184 3HD2 LEU A 136    -128.820 -96.525 652.371  1.00 92.02           H
ATOM   2185  HN  LEU A 136    -129.905-100.360 649.423  1.00 92.02           H
ATOM   2186  N   ILE A 137    -131.302-102.380 651.419  1.00 87.68           N
ATOM   2187  CA  ILE A 137    -132.037-103.512 651.957  1.00 87.68           C
ATOM   2188  C   ILE A 137    -131.056-104.636 652.296  1.00 87.68           C
ATOM   2189  O   ILE A 137    -131.271-105.387 653.246  1.00 87.68           O
ATOM   2190  HA  ILE A 137    -132.516-103.182 652.879  1.00 87.68           H
ATOM   2191  HB  ILE A 137    -132.723-104.015 649.995  1.00 87.68           H
ATOM   2192  CB  ILE A 137    -133.149-103.935 650.995  1.00 87.68           C
ATOM   2193  CG1 ILE A 137    -134.252-102.876 650.933  1.00 87.68           C
ATOM   2194 1HG1 ILE A 137    -134.812-102.874 651.868  1.00 87.68           H
ATOM   2195 2HG1 ILE A 137    -133.806-101.887 650.826  1.00 87.68           H
ATOM   2196  CG2 ILE A 137    -133.699-105.314 651.365  1.00 87.68           C
ATOM   2197 1HG2 ILE A 137    -132.896-106.050 651.317  1.00 87.68           H
ATOM   2198 2HG2 ILE A 137    -134.104-105.284 652.377  1.00 87.68           H
ATOM   2199 3HG2 ILE A 137    -134.488-105.590 650.665  1.00 87.68           H
ATOM   2200  CD1 ILE A 137    -135.202-103.142 649.763  1.00 87.68           C
ATOM   2201 1HD1 ILE A 137    -134.642-103.119 648.828  1.00 87.68           H
ATOM   2202 2HD1 ILE A 137    -135.664-104.121 649.886  1.00 87.68           H
ATOM   2203 3HD1 ILE A 137    -135.976-102.375 649.742  1.00 87.68           H
ATOM   2204  HN  ILE A 137    -131.462-102.194 650.449  1.00 87.68           H
ATOM   2205  N   MET A 138    -130.001-104.717 651.499  1.00 89.83           N
ATOM   2206  CA  MET A 138    -128.912-105.634 651.791  1.00 89.83           C
ATOM   2207  C   MET A 138    -128.258-105.299 653.133  1.00 89.83           C
ATOM   2208  O   MET A 138    -128.040-106.184 653.960  1.00 89.83           O
ATOM   2209  HA  MET A 138    -129.366-106.624 651.838  1.00 89.83           H
ATOM   2210  CB  MET A 138    -127.865-105.554 650.678  1.00 89.83           C
ATOM   2211 1HB  MET A 138    -128.344-105.708 649.712  1.00 89.83           H
ATOM   2212 2HB  MET A 138    -127.424-104.558 650.660  1.00 89.83           H
ATOM   2213  CG  MET A 138    -126.767-106.600 650.882  1.00 89.83           C
ATOM   2214 1HG  MET A 138    -126.331-106.492 651.875  1.00 89.83           H
ATOM   2215 2HG  MET A 138    -127.193-107.602 650.828  1.00 89.83           H
ATOM   2216  SD  MET A 138    -125.502-106.408 649.638  1.00 89.83           S
ATOM   2217  CE  MET A 138    -124.799-104.849 650.148  1.00 89.83           C
ATOM   2218 1HE  MET A 138    -125.568-104.077 650.120  1.00 89.83           H
ATOM   2219 2HE  MET A 138    -124.411-104.940 651.163  1.00 89.83           H
ATOM   2220 3HE  MET A 138    -123.988-104.578 649.472  1.00 89.83           H
ATOM   2221  HN  MET A 138    -129.883-104.172 650.670  1.00 89.83           H
ATOM   2222  N   CYS A 139    -127.962-104.019 653.308  1.00 91.82           N
ATOM   2223  CA  CYS A 139    -127.265-103.568 654.500  1.00 91.82           C
ATOM   2224  C   CYS A 139    -128.189-103.773 655.703  1.00 91.82           C
ATOM   2225  O   CYS A 139    -127.728-104.101 656.795  1.00 91.82           O
ATOM   2226  HA  CYS A 139    -126.370-104.183 654.591  1.00 91.82           H
ATOM   2227  CB  CYS A 139    -126.809-102.114 654.373  1.00 91.82           C
ATOM   2228 1HB  CYS A 139    -127.634-101.494 654.022  1.00 91.82           H
ATOM   2229 2HB  CYS A 139    -126.514-101.729 655.349  1.00 91.82           H
ATOM   2230  HG  CYS A 139    -126.130-102.118 652.100  1.00 91.82           H
ATOM   2231  SG  CYS A 139    -125.403-101.999 653.207  1.00 91.82           S
ATOM   2232  HN  CYS A 139    -128.191-103.298 652.654  1.00 91.82           H
ATOM   2233  N   ILE A 140    -129.476-103.570 655.462  1.00 87.06           N
ATOM   2234  CA  ILE A 140    -130.474-103.790 656.494  1.00 87.06           C
ATOM   2235  C   ILE A 140    -130.416-105.248 656.952  1.00 87.06           C
ATOM   2236  O   ILE A 140    -130.500-105.532 658.146  1.00 87.06           O
ATOM   2237  HA  ILE A 140    -130.216-103.152 657.340  1.00 87.06           H
ATOM   2238  HB  ILE A 140    -131.995-103.733 654.992  1.00 87.06           H
ATOM   2239  CB  ILE A 140    -131.856-103.354 656.004  1.00 87.06           C
ATOM   2240  CG1 ILE A 140    -131.958-101.829 655.934  1.00 87.06           C
ATOM   2241 1HG1 ILE A 140    -132.094-101.423 656.936  1.00 87.06           H
ATOM   2242 2HG1 ILE A 140    -131.026-101.416 655.547  1.00 87.06           H
ATOM   2243  CG2 ILE A 140    -132.962-103.962 656.869  1.00 87.06           C
ATOM   2244 1HG2 ILE A 140    -132.902-105.050 656.824  1.00 87.06           H
ATOM   2245 2HG2 ILE A 140    -132.838-103.634 657.901  1.00 87.06           H
ATOM   2246 3HG2 ILE A 140    -133.934-103.636 656.499  1.00 87.06           H
ATOM   2247  CD1 ILE A 140    -133.122-101.397 655.041  1.00 87.06           C
ATOM   2248 1HD1 ILE A 140    -132.970-101.784 654.033  1.00 87.06           H
ATOM   2249 2HD1 ILE A 140    -134.055-101.791 655.444  1.00 87.06           H
ATOM   2250 3HD1 ILE A 140    -133.171-100.309 655.008  1.00 87.06           H
ATOM   2251  HN  ILE A 140    -129.838-103.263 654.582  1.00 87.06           H
ATOM   2252  N   SER A 141    -130.272-106.136 655.979  1.00 85.67           N
ATOM   2253  CA  SER A 141    -130.296-107.562 656.256  1.00 85.67           C
ATOM   2254  C   SER A 141    -129.074-107.953 657.091  1.00 85.67           C
ATOM   2255  O   SER A 141    -129.177-108.773 658.002  1.00 85.67           O
ATOM   2256  HA  SER A 141    -131.214-107.731 656.819  1.00 85.67           H
ATOM   2257  CB  SER A 141    -130.336-108.375 654.961  1.00 85.67           C
ATOM   2258 1HB  SER A 141    -129.414-108.212 654.403  1.00 85.67           H
ATOM   2259 2HB  SER A 141    -130.381-109.437 655.200  1.00 85.67           H
ATOM   2260  HG  SER A 141    -131.183-107.331 653.478  1.00 85.67           H
ATOM   2261  OG  SER A 141    -131.451-108.025 654.146  1.00 85.67           O
ATOM   2262  HN  SER A 141    -130.142-105.894 655.017  1.00 85.67           H
ATOM   2263  N   VAL A 142    -127.946-107.348 656.749  1.00 88.16           N
ATOM   2264  CA  VAL A 142    -126.712-107.603 657.472  1.00 88.16           C
ATOM   2265  C   VAL A 142    -126.839-107.059 658.897  1.00 88.16           C
ATOM   2266  O   VAL A 142    -126.424-107.712 659.853  1.00 88.16           O
ATOM   2267  HA  VAL A 142    -126.576-108.683 657.520  1.00 88.16           H
ATOM   2268  HB  VAL A 142    -125.728-105.950 656.547  1.00 88.16           H
ATOM   2269  CB  VAL A 142    -125.526-107.009 656.709  1.00 88.16           C
ATOM   2270  CG1 VAL A 142    -124.237-107.121 657.526  1.00 88.16           C
ATOM   2271 1HG1 VAL A 142    -124.354-106.582 658.465  1.00 88.16           H
ATOM   2272 2HG1 VAL A 142    -124.029-108.171 657.733  1.00 88.16           H
ATOM   2273 3HG1 VAL A 142    -123.410-106.692 656.960  1.00 88.16           H
ATOM   2274  CG2 VAL A 142    -125.368-107.672 655.340  1.00 88.16           C
ATOM   2275 1HG2 VAL A 142    -125.199-108.741 655.471  1.00 88.16           H
ATOM   2276 2HG2 VAL A 142    -126.274-107.516 654.754  1.00 88.16           H
ATOM   2277 3HG2 VAL A 142    -124.518-107.231 654.819  1.00 88.16           H
ATOM   2278  HN  VAL A 142    -127.867-106.695 655.996  1.00 88.16           H
ATOM   2279  N   ASP A 143    -127.414-105.870 658.993  1.00 85.36           N
ATOM   2280  CA  ASP A 143    -127.535-105.199 660.277  1.00 85.36           C
ATOM   2281  C   ASP A 143    -128.397-106.049 661.212  1.00 85.36           C
ATOM   2282  O   ASP A 143    -128.121-106.137 662.408  1.00 85.36           O
ATOM   2283  HA  ASP A 143    -126.513-105.086 660.639  1.00 85.36           H
ATOM   2284  CB  ASP A 143    -128.209-103.834 660.123  1.00 85.36           C
ATOM   2285 1HB  ASP A 143    -127.657-103.231 659.402  1.00 85.36           H
ATOM   2286 2HB  ASP A 143    -129.215-103.964 659.726  1.00 85.36           H
ATOM   2287  CG  ASP A 143    -128.274-103.101 661.464  1.00 85.36           C
ATOM   2288  OD1 ASP A 143    -127.214-103.025 662.122  1.00 85.36           O
ATOM   2289  OD2 ASP A 143    -129.383-102.633 661.802  1.00 85.36           O
ATOM   2290  HN  ASP A 143    -127.792-105.367 658.216  1.00 85.36           H
ATOM   2291  N   ARG A 144    -129.424-106.654 660.633  1.00 79.55           N
ATOM   2292  CA  ARG A 144    -130.333-107.486 661.401  1.00 79.55           C
ATOM   2293  C   ARG A 144    -129.630-108.769 661.847  1.00 79.55           C
ATOM   2294  O   ARG A 144    -129.892-109.279 662.936  1.00 79.55           O
ATOM   2295  HA  ARG A 144    -130.614-106.874 662.259  1.00 79.55           H
ATOM   2296  CB  ARG A 144    -131.573-107.850 660.582  1.00 79.55           C
ATOM   2297 1HB  ARG A 144    -131.270-108.225 659.604  1.00 79.55           H
ATOM   2298 2HB  ARG A 144    -132.118-108.654 661.077  1.00 79.55           H
ATOM   2299  CG  ARG A 144    -132.490-106.637 660.407  1.00 79.55           C
ATOM   2300 1HG  ARG A 144    -132.763-106.240 661.384  1.00 79.55           H
ATOM   2301 2HG  ARG A 144    -131.957-105.847 659.879  1.00 79.55           H
ATOM   2302  CD  ARG A 144    -133.754-107.014 659.631  1.00 79.55           C
ATOM   2303 1HD  ARG A 144    -134.252-106.113 659.272  1.00 79.55           H
ATOM   2304 2HD  ARG A 144    -133.490-107.604 658.754  1.00 79.55           H
ATOM   2305  NE  ARG A 144    -134.671-107.783 660.501  1.00 79.55           N
ATOM   2306  HE  ARG A 144    -134.504-107.770 661.487  1.00 79.55           H
ATOM   2307  CZ  ARG A 144    -135.712-108.498 660.051  1.00 79.55           C
ATOM   2308  NH1 ARG A 144    -135.983-108.551 658.740  1.00 79.55           N
ATOM   2309 1HH1 ARG A 144    -135.407-108.056 658.089  1.00 79.55           H
ATOM   2310 2HH1 ARG A 144    -136.761-109.086 658.412  1.00 79.55           H
ATOM   2311  NH2 ARG A 144    -136.477-109.157 660.931  1.00 79.55           N
ATOM   2312 1HH2 ARG A 144    -137.257-109.695 660.611  1.00 79.55           H
ATOM   2313 2HH2 ARG A 144    -136.268-109.112 661.908  1.00 79.55           H
ATOM   2314  HN  ARG A 144    -129.637-106.582 659.658  1.00 79.55           H
ATOM   2315  N   TYR A 145    -128.751-109.255 660.983  1.00 83.28           N
ATOM   2316  CA  TYR A 145    -127.958-110.430 661.303  1.00 83.28           C
ATOM   2317  C   TYR A 145    -127.042-110.164 662.500  1.00 83.28           C
ATOM   2318  O   TYR A 145    -127.026-110.935 663.457  1.00 83.28           O
ATOM   2319  HA  TYR A 145    -128.643-111.240 661.553  1.00 83.28           H
ATOM   2320  CB  TYR A 145    -127.097-110.707 660.069  1.00 83.28           C
ATOM   2321 1HB  TYR A 145    -127.726-111.136 659.289  1.00 83.28           H
ATOM   2322 2HB  TYR A 145    -126.715-109.761 659.686  1.00 83.28           H
ATOM   2323  CG  TYR A 145    -125.920-111.648 660.330  1.00 83.28           C
ATOM   2324  HD1 TYR A 145    -124.443-110.169 659.851  1.00 83.28           H
ATOM   2325  CD1 TYR A 145    -124.626-111.197 660.166  1.00 83.28           C
ATOM   2326  HD2 TYR A 145    -127.174-113.305 660.858  1.00 83.28           H
ATOM   2327  CD2 TYR A 145    -126.152-112.949 660.729  1.00 83.28           C
ATOM   2328  CE1 TYR A 145    -123.518-112.083 660.412  1.00 83.28           C
ATOM   2329  HE1 TYR A 145    -122.491-111.739 660.286  1.00 83.28           H
ATOM   2330  HE2 TYR A 145    -125.212-114.864 661.289  1.00 83.28           H
ATOM   2331  CE2 TYR A 145    -125.043-113.835 660.974  1.00 83.28           C
ATOM   2332  CZ  TYR A 145    -123.781-113.358 660.803  1.00 83.28           C
ATOM   2333  OH  TYR A 145    -122.735-114.195 661.035  1.00 83.28           O
ATOM   2334  HH  TYR A 145    -121.872-113.717 660.871  1.00 83.28           H
ATOM   2335  HN  TYR A 145    -128.578-108.861 660.081  1.00 83.28           H
ATOM   2336  N   ILE A 146    -126.302-109.069 662.405  1.00 82.48           N
ATOM   2337  CA  ILE A 146    -125.331-108.731 663.432  1.00 82.48           C
ATOM   2338  C   ILE A 146    -126.057-108.511 664.761  1.00 82.48           C
ATOM   2339  O   ILE A 146    -125.568-108.919 665.814  1.00 82.48           O
ATOM   2340  HA  ILE A 146    -124.661-109.584 663.542  1.00 82.48           H
ATOM   2341  HB  ILE A 146    -125.148-106.740 662.672  1.00 82.48           H
ATOM   2342  CB  ILE A 146    -124.479-107.539 662.993  1.00 82.48           C
ATOM   2343  CG1 ILE A 146    -123.603-107.904 661.792  1.00 82.48           C
ATOM   2344 1HG1 ILE A 146    -122.811-108.583 662.108  1.00 82.48           H
ATOM   2345 2HG1 ILE A 146    -124.200-108.434 661.050  1.00 82.48           H
ATOM   2346  CG2 ILE A 146    -123.653-106.995 664.160  1.00 82.48           C
ATOM   2347 1HG2 ILE A 146    -124.321-106.671 664.958  1.00 82.48           H
ATOM   2348 2HG2 ILE A 146    -122.993-107.778 664.534  1.00 82.48           H
ATOM   2349 3HG2 ILE A 146    -123.056-106.148 663.820  1.00 82.48           H
ATOM   2350  CD1 ILE A 146    -122.988-106.653 661.162  1.00 82.48           C
ATOM   2351 1HD1 ILE A 146    -123.783-105.987 660.825  1.00 82.48           H
ATOM   2352 2HD1 ILE A 146    -122.373-106.139 661.900  1.00 82.48           H
ATOM   2353 3HD1 ILE A 146    -122.371-106.941 660.311  1.00 82.48           H
ATOM   2354  HN  ILE A 146    -126.357-108.420 661.646  1.00 82.48           H
ATOM   2355  N   ALA A 147    -127.211-107.868 664.669  1.00 77.40           N
ATOM   2356  CA  ALA A 147    -127.963-107.506 665.858  1.00 77.40           C
ATOM   2357  C   ALA A 147    -128.356-108.777 666.615  1.00 77.40           C
ATOM   2358  O   ALA A 147    -128.597-108.737 667.820  1.00 77.40           O
ATOM   2359  HA  ALA A 147    -127.313-106.903 666.492  1.00 77.40           H
ATOM   2360  CB  ALA A 147    -129.179-106.667 665.459  1.00 77.40           C
ATOM   2361 1HB  ALA A 147    -128.844-105.762 664.951  1.00 77.40           H
ATOM   2362 2HB  ALA A 147    -129.815-107.245 664.788  1.00 77.40           H
ATOM   2363 3HB  ALA A 147    -129.743-106.396 666.351  1.00 77.40           H
ATOM   2364  HN  ALA A 147    -127.632-107.595 663.804  1.00 77.40           H
ATOM   2365  N   ILE A 148    -128.408-109.875 665.875  1.00 76.30           N
ATOM   2366  CA  ILE A 148    -128.782-111.152 666.458  1.00 76.30           C
ATOM   2367  C   ILE A 148    -127.523-111.873 666.946  1.00 76.30           C
ATOM   2368  O   ILE A 148    -127.476-112.348 668.080  1.00 76.30           O
ATOM   2369  HA  ILE A 148    -129.417-110.946 667.319  1.00 76.30           H
ATOM   2370  HB  ILE A 148    -129.126-111.925 664.493  1.00 76.30           H
ATOM   2371  CB  ILE A 148    -129.613-111.970 665.467  1.00 76.30           C
ATOM   2372  CG1 ILE A 148    -131.012-111.372 665.301  1.00 76.30           C
ATOM   2373 1HG1 ILE A 148    -131.570-111.480 666.231  1.00 76.30           H
ATOM   2374 2HG1 ILE A 148    -130.933-110.304 665.099  1.00 76.30           H
ATOM   2375  CG2 ILE A 148    -129.665-113.443 665.879  1.00 76.30           C
ATOM   2376 1HG2 ILE A 148    -128.654-113.848 665.905  1.00 76.30           H
ATOM   2377 2HG2 ILE A 148    -130.115-113.528 666.868  1.00 76.30           H
ATOM   2378 3HG2 ILE A 148    -130.262-114.001 665.159  1.00 76.30           H
ATOM   2379  CD1 ILE A 148    -131.769-112.057 664.162  1.00 76.30           C
ATOM   2380 1HD1 ILE A 148    -131.220-111.926 663.230  1.00 76.30           H
ATOM   2381 2HD1 ILE A 148    -131.867-113.121 664.379  1.00 76.30           H
ATOM   2382 3HD1 ILE A 148    -132.760-111.613 664.065  1.00 76.30           H
ATOM   2383  HN  ILE A 148    -128.201-109.901 664.897  1.00 76.30           H
ATOM   2384  N   ALA A 149    -126.535-111.932 666.066  1.00 76.30           N
ATOM   2385  CA  ALA A 149    -125.365-112.758 666.309  1.00 76.30           C
ATOM   2386  C   ALA A 149    -124.542-112.149 667.446  1.00 76.30           C
ATOM   2387  O   ALA A 149    -123.867-112.866 668.182  1.00 76.30           O
ATOM   2388  HA  ALA A 149    -125.713-113.746 666.613  1.00 76.30           H
ATOM   2389  CB  ALA A 149    -124.559-112.896 665.015  1.00 76.30           C
ATOM   2390 1HB  ALA A 149    -125.179-113.361 664.249  1.00 76.30           H
ATOM   2391 2HB  ALA A 149    -124.243-111.909 664.677  1.00 76.30           H
ATOM   2392 3HB  ALA A 149    -123.682-113.516 665.198  1.00 76.30           H
ATOM   2393  HN  ALA A 149    -126.524-111.428 665.202  1.00 76.30           H
ATOM   2394  N   GLN A 150    -124.625-110.831 667.553  1.00 77.00           N
ATOM   2395  CA  GLN A 150    -123.779-110.101 668.481  1.00 77.00           C
ATOM   2396  C   GLN A 150    -124.632-109.229 669.405  1.00 77.00           C
ATOM   2397  O   GLN A 150    -124.222-108.134 669.785  1.00 77.00           O
ATOM   2398  HA  GLN A 150    -123.263-110.863 669.064  1.00 77.00           H
ATOM   2399  CB  GLN A 150    -122.745-109.257 667.733  1.00 77.00           C
ATOM   2400 1HB  GLN A 150    -123.250-108.477 667.163  1.00 77.00           H
ATOM   2401 2HB  GLN A 150    -122.092-108.757 668.448  1.00 77.00           H
ATOM   2402  CG  GLN A 150    -121.908-110.124 666.790  1.00 77.00           C
ATOM   2403 1HG  GLN A 150    -121.578-111.022 667.313  1.00 77.00           H
ATOM   2404 2HG  GLN A 150    -122.522-110.452 665.951  1.00 77.00           H
ATOM   2405  CD  GLN A 150    -120.693-109.353 666.269  1.00 77.00           C
ATOM   2406  OE1 GLN A 150    -120.351-108.286 666.750  1.00 77.00           O
ATOM   2407  NE2 GLN A 150    -120.063-109.953 665.263  1.00 77.00           N
ATOM   2408 1HE2 GLN A 150    -120.396-110.829 664.916  1.00 77.00           H
ATOM   2409 2HE2 GLN A 150    -119.256-109.527 664.854  1.00 77.00           H
ATOM   2410  HN  GLN A 150    -125.255-110.265 667.021  1.00 77.00           H
ATOM   2411  N   ALA A 151    -125.804-109.749 669.740  1.00 69.16           N
ATOM   2412  CA  ALA A 151    -126.805-108.955 670.431  1.00 69.16           C
ATOM   2413  C   ALA A 151    -126.159-108.257 671.629  1.00 69.16           C
ATOM   2414  O   ALA A 151    -126.476-107.106 671.927  1.00 69.16           O
ATOM   2415  HA  ALA A 151    -127.169-108.200 669.734  1.00 69.16           H
ATOM   2416  CB  ALA A 151    -127.975-109.852 670.841  1.00 69.16           C
ATOM   2417 1HB  ALA A 151    -128.418-110.300 669.951  1.00 69.16           H
ATOM   2418 2HB  ALA A 151    -127.615-110.638 671.504  1.00 69.16           H
ATOM   2419 3HB  ALA A 151    -128.726-109.255 671.359  1.00 69.16           H
ATOM   2420  HN  ALA A 151    -126.073-110.693 669.547  1.00 69.16           H
ATOM   2421  N   MET A 152    -125.264-108.982 672.283  1.00 65.66           N
ATOM   2422  CA  MET A 152    -124.628-108.477 673.489  1.00 65.66           C
ATOM   2423  C   MET A 152    -123.805-107.222 673.190  1.00 65.66           C
ATOM   2424  O   MET A 152    -123.886-106.234 673.918  1.00 65.66           O
ATOM   2425  HA  MET A 152    -125.443-108.231 674.169  1.00 65.66           H
ATOM   2426  CB  MET A 152    -123.718-109.557 674.077  1.00 65.66           C
ATOM   2427 1HB  MET A 152    -123.038-109.923 673.307  1.00 65.66           H
ATOM   2428 2HB  MET A 152    -123.102-109.128 674.867  1.00 65.66           H
ATOM   2429  CG  MET A 152    -124.538-110.720 674.637  1.00 65.66           C
ATOM   2430 1HG  MET A 152    -125.594-110.574 674.409  1.00 65.66           H
ATOM   2431 2HG  MET A 152    -124.236-111.653 674.159  1.00 65.66           H
ATOM   2432  SD  MET A 152    -124.306-110.837 676.403  1.00 65.66           S
ATOM   2433  CE  MET A 152    -122.673-111.555 676.454  1.00 65.66           C
ATOM   2434 1HE  MET A 152    -122.683-112.518 675.944  1.00 65.66           H
ATOM   2435 2HE  MET A 152    -121.967-110.889 675.957  1.00 65.66           H
ATOM   2436 3HE  MET A 152    -122.371-111.697 677.491  1.00 65.66           H
ATOM   2437  HN  MET A 152    -124.973-109.897 672.004  1.00 65.66           H
ATOM   2438  N   ARG A 153    -123.031-107.303 672.117  1.00 67.99           N
ATOM   2439  CA  ARG A 153    -122.154-106.206 671.743  1.00 67.99           C
ATOM   2440  C   ARG A 153    -122.952-105.101 671.049  1.00 67.99           C
ATOM   2441  O   ARG A 153    -122.542-103.942 671.046  1.00 67.99           O
ATOM   2442  HA  ARG A 153    -121.733-105.853 672.685  1.00 67.99           H
ATOM   2443  CB  ARG A 153    -121.040-106.685 670.810  1.00 67.99           C
ATOM   2444 1HB  ARG A 153    -121.472-107.241 669.978  1.00 67.99           H
ATOM   2445 2HB  ARG A 153    -120.523-105.825 670.385  1.00 67.99           H
ATOM   2446  CG  ARG A 153    -120.041-107.570 671.558  1.00 67.99           C
ATOM   2447 1HG  ARG A 153    -119.639-107.028 672.413  1.00 67.99           H
ATOM   2448 2HG  ARG A 153    -120.552-108.450 671.949  1.00 67.99           H
ATOM   2449  CD  ARG A 153    -118.898-108.004 670.638  1.00 67.99           C
ATOM   2450 1HD  ARG A 153    -119.284-108.636 669.838  1.00 67.99           H
ATOM   2451 2HD  ARG A 153    -118.449-107.131 670.165  1.00 67.99           H
ATOM   2452  NE  ARG A 153    -117.875-108.740 671.415  1.00 67.99           N
ATOM   2453  HE  ARG A 153    -118.023-108.851 672.398  1.00 67.99           H
ATOM   2454  CZ  ARG A 153    -116.764-109.267 670.883  1.00 67.99           C
ATOM   2455  NH1 ARG A 153    -116.515-109.149 669.572  1.00 67.99           N
ATOM   2456 1HH1 ARG A 153    -117.161-108.665 668.982  1.00 67.99           H
ATOM   2457 2HH1 ARG A 153    -115.683-109.546 669.183  1.00 67.99           H
ATOM   2458  NH2 ARG A 153    -115.905-109.914 671.683  1.00 67.99           N
ATOM   2459 1HH2 ARG A 153    -115.071-110.313 671.302  1.00 67.99           H
ATOM   2460 2HH2 ARG A 153    -116.098-109.998 672.660  1.00 67.99           H
ATOM   2461  HN  ARG A 153    -122.997-108.097 671.510  1.00 67.99           H
ATOM   2462  N   ALA A 154    -124.079-105.500 670.476  1.00 64.66           N
ATOM   2463  CA  ALA A 154    -124.814-104.623 669.580  1.00 64.66           C
ATOM   2464  C   ALA A 154    -125.315-103.407 670.361  1.00 64.66           C
ATOM   2465  O   ALA A 154    -125.617-102.369 669.773  1.00 64.66           O
ATOM   2466  HA  ALA A 154    -124.125-104.288 668.805  1.00 64.66           H
ATOM   2467  CB  ALA A 154    -125.954-105.404 668.923  1.00 64.66           C
ATOM   2468 1HB  ALA A 154    -125.543-106.240 668.357  1.00 64.66           H
ATOM   2469 2HB  ALA A 154    -126.626-105.783 669.693  1.00 64.66           H
ATOM   2470 3HB  ALA A 154    -126.505-104.746 668.251  1.00 64.66           H
ATOM   2471  HN  ALA A 154    -124.489-106.401 670.616  1.00 64.66           H
ATOM   2472  N   HIS A 155    -125.388-103.575 671.673  1.00 64.86           N
ATOM   2473  CA  HIS A 155    -125.911-102.527 672.534  1.00 64.86           C
ATOM   2474  C   HIS A 155    -124.833-101.466 672.763  1.00 64.86           C
ATOM   2475  O   HIS A 155    -125.062-100.281 672.522  1.00 64.86           O
ATOM   2476  HA  HIS A 155    -126.748-102.074 672.002  1.00 64.86           H
ATOM   2477  CB  HIS A 155    -126.451-103.115 673.839  1.00 64.86           C
ATOM   2478 1HB  HIS A 155    -127.113-103.949 673.603  1.00 64.86           H
ATOM   2479 2HB  HIS A 155    -125.619-103.522 674.414  1.00 64.86           H
ATOM   2480  CG  HIS A 155    -127.199-102.123 674.696  1.00 64.86           C
ATOM   2481  HD1 HIS A 155    -125.721-101.694 676.168  1.00 64.86           H
ATOM   2482  ND1 HIS A 155    -126.644-101.533 675.818  1.00 64.86           N
ATOM   2483  CD2 HIS A 155    -128.464-101.623 674.584  1.00 64.86           C
ATOM   2484  HD2 HIS A 155    -129.183-101.878 673.806  1.00 64.86           H
ATOM   2485  CE1 HIS A 155    -127.543-100.717 676.350  1.00 64.86           C
ATOM   2486  HE1 HIS A 155    -127.406-100.107 677.242  1.00 64.86           H
ATOM   2487  NE2 HIS A 155    -128.670-100.775 675.584  1.00 64.86           N
ATOM   2488  HN  HIS A 155    -125.098-104.406 672.147  1.00 64.86           H
ATOM   2489  N   THR A 156    -123.681-101.928 673.226  1.00 71.26           N
ATOM   2490  CA  THR A 156    -122.646-101.023 673.696  1.00 71.26           C
ATOM   2491  C   THR A 156    -122.038-100.253 672.522  1.00 71.26           C
ATOM   2492  O   THR A 156    -121.513 -99.155 672.701  1.00 71.26           O
ATOM   2493  HA  THR A 156    -123.105-100.289 674.357  1.00 71.26           H
ATOM   2494  HB  THR A 156    -120.793-101.218 674.813  1.00 71.26           H
ATOM   2495  CB  THR A 156    -121.620-101.845 674.479  1.00 71.26           C
ATOM   2496  OG1 THR A 156    -121.271-102.903 673.591  1.00 71.26           O
ATOM   2497  HG1 THR A 156    -120.425-103.341 673.897  1.00 71.26           H
ATOM   2498  CG2 THR A 156    -122.238-102.558 675.684  1.00 71.26           C
ATOM   2499 1HG2 THR A 156    -123.020-103.235 675.343  1.00 71.26           H
ATOM   2500 2HG2 THR A 156    -122.666-101.820 676.362  1.00 71.26           H
ATOM   2501 3HG2 THR A 156    -121.467-103.126 676.205  1.00 71.26           H
ATOM   2502  HN  THR A 156    -123.451-102.900 673.283  1.00 71.26           H
ATOM   2503  N   TRP A 157    -122.130-100.858 671.347  1.00 79.93           N
ATOM   2504  CA  TRP A 157    -121.487-100.304 670.167  1.00 79.93           C
ATOM   2505  C   TRP A 157    -122.530 -99.493 669.397  1.00 79.93           C
ATOM   2506  O   TRP A 157    -122.368 -99.240 668.204  1.00 79.93           O
ATOM   2507  HA  TRP A 157    -120.680 -99.652 670.503  1.00 79.93           H
ATOM   2508  CB  TRP A 157    -120.846-101.408 669.324  1.00 79.93           C
ATOM   2509 1HB  TRP A 157    -121.552-102.232 669.225  1.00 79.93           H
ATOM   2510 2HB  TRP A 157    -120.662-101.024 668.320  1.00 79.93           H
ATOM   2511  CG  TRP A 157    -119.533-101.946 669.896  1.00 79.93           C
ATOM   2512  HD1 TRP A 157    -119.785-101.704 672.019  1.00 79.93           H
ATOM   2513  CD1 TRP A 157    -119.165-102.027 671.182  1.00 79.93           C
ATOM   2514  CD2 TRP A 157    -118.422-102.478 669.145  1.00 79.93           C
ATOM   2515  NE1 TRP A 157    -117.903-102.569 671.315  1.00 79.93           N
ATOM   2516  HE1 TRP A 157    -117.415-102.729 672.172  1.00 79.93           H
ATOM   2517  CE2 TRP A 157    -117.437-102.853 670.037  1.00 79.93           C
ATOM   2518  HE3 TRP A 157    -119.016-102.350 667.034  1.00 79.93           H
ATOM   2519  CE3 TRP A 157    -118.254-102.638 667.758  1.00 79.93           C
ATOM   2520  CZ2 TRP A 157    -116.216-103.411 669.640  1.00 79.93           C
ATOM   2521  HZ2 TRP A 157    -115.453-103.699 670.364  1.00 79.93           H
ATOM   2522  CZ3 TRP A 157    -117.028-103.197 667.378  1.00 79.93           C
ATOM   2523  HZ3 TRP A 157    -116.846-103.343 666.313  1.00 79.93           H
ATOM   2524  CH2 TRP A 157    -116.026-103.579 668.263  1.00 79.93           C
ATOM   2525  HH2 TRP A 157    -115.098-104.008 667.886  1.00 79.93           H
ATOM   2526  HN  TRP A 157    -122.632-101.709 671.194  1.00 79.93           H
ATOM   2527  N   ARG A 158    -123.578 -99.106 670.110  1.00 77.20           N
ATOM   2528  CA  ARG A 158    -124.732 -98.494 669.474  1.00 77.20           C
ATOM   2529  C   ARG A 158    -124.299 -97.289 668.637  1.00 77.20           C
ATOM   2530  O   ARG A 158    -124.669 -97.175 667.469  1.00 77.20           O
ATOM   2531  HA  ARG A 158    -125.151 -99.279 668.844  1.00 77.20           H
ATOM   2532  CB  ARG A 158    -125.759 -98.042 670.514  1.00 77.20           C
ATOM   2533 1HB  ARG A 158    -126.064 -98.894 671.123  1.00 77.20           H
ATOM   2534 2HB  ARG A 158    -125.305 -97.315 671.187  1.00 77.20           H
ATOM   2535  CG  ARG A 158    -126.986 -97.425 669.840  1.00 77.20           C
ATOM   2536 1HG  ARG A 158    -126.672 -96.632 669.161  1.00 77.20           H
ATOM   2537 2HG  ARG A 158    -127.492 -98.179 669.238  1.00 77.20           H
ATOM   2538  CD  ARG A 158    -127.956 -96.860 670.880  1.00 77.20           C
ATOM   2539 1HD  ARG A 158    -128.215 -97.632 671.605  1.00 77.20           H
ATOM   2540 2HD  ARG A 158    -127.479 -96.051 671.433  1.00 77.20           H
ATOM   2541  NE  ARG A 158    -129.180 -96.362 670.213  1.00 77.20           N
ATOM   2542  HE  ARG A 158    -129.077 -95.890 669.337  1.00 77.20           H
ATOM   2543  CZ  ARG A 158    -130.416 -96.504 670.708  1.00 77.20           C
ATOM   2544  NH1 ARG A 158    -130.613 -97.128 671.878  1.00 77.20           N
ATOM   2545 1HH1 ARG A 158    -129.833 -97.492 672.388  1.00 77.20           H
ATOM   2546 2HH1 ARG A 158    -131.539 -97.230 672.241  1.00 77.20           H
ATOM   2547  NH2 ARG A 158    -131.454 -96.013 670.017  1.00 77.20           N
ATOM   2548 1HH2 ARG A 158    -132.383 -96.111 670.373  1.00 77.20           H
ATOM   2549 2HH2 ARG A 158    -131.299 -95.549 669.145  1.00 77.20           H
ATOM   2550  HN  ARG A 158    -123.645 -99.205 671.103  1.00 77.20           H
ATOM   2551  N   GLU A 159    -123.522 -96.420 669.266  1.00 82.73           N
ATOM   2552  CA  GLU A 159    -123.211 -95.129 668.675  1.00 82.73           C
ATOM   2553  C   GLU A 159    -122.277 -95.306 667.477  1.00 82.73           C
ATOM   2554  O   GLU A 159    -122.470 -94.678 666.437  1.00 82.73           O
ATOM   2555  HA  GLU A 159    -124.167 -94.725 668.343  1.00 82.73           H
ATOM   2556  CB  GLU A 159    -122.599 -94.185 669.712  1.00 82.73           C
ATOM   2557 1HB  GLU A 159    -121.740 -94.663 670.183  1.00 82.73           H
ATOM   2558 2HB  GLU A 159    -122.358 -93.231 669.243  1.00 82.73           H
ATOM   2559  CG  GLU A 159    -123.599 -93.876 670.829  1.00 82.73           C
ATOM   2560 1HG  GLU A 159    -124.542 -93.542 670.396  1.00 82.73           H
ATOM   2561 2HG  GLU A 159    -123.811 -94.783 671.393  1.00 82.73           H
ATOM   2562  CD  GLU A 159    -123.054 -92.799 671.770  1.00 82.73           C
ATOM   2563  OE1 GLU A 159    -123.892 -92.118 672.399  1.00 82.73           O
ATOM   2564  OE2 GLU A 159    -121.811 -92.681 671.838  1.00 82.73           O
ATOM   2565  HN  GLU A 159    -123.109 -96.585 670.162  1.00 82.73           H
ATOM   2566  N   LYS A 160    -121.285 -96.165 667.661  1.00 87.07           N
ATOM   2567  CA  LYS A 160    -120.358 -96.480 666.588  1.00 87.07           C
ATOM   2568  C   LYS A 160    -121.140 -97.007 665.383  1.00 87.07           C
ATOM   2569  O   LYS A 160    -120.859 -96.636 664.245  1.00 87.07           O
ATOM   2570  HA  LYS A 160    -119.864 -95.552 666.299  1.00 87.07           H
ATOM   2571  CB  LYS A 160    -119.271 -97.437 667.082  1.00 87.07           C
ATOM   2572 1HB  LYS A 160    -119.732 -98.330 667.503  1.00 87.07           H
ATOM   2573 2HB  LYS A 160    -118.658 -97.762 666.241  1.00 87.07           H
ATOM   2574  CG  LYS A 160    -118.387 -96.766 668.135  1.00 87.07           C
ATOM   2575 1HG  LYS A 160    -118.057 -95.793 667.771  1.00 87.07           H
ATOM   2576 2HG  LYS A 160    -118.967 -96.587 669.041  1.00 87.07           H
ATOM   2577  CD  LYS A 160    -117.171 -97.634 668.464  1.00 87.07           C
ATOM   2578 1HD  LYS A 160    -117.502 -98.588 668.875  1.00 87.07           H
ATOM   2579 2HD  LYS A 160    -116.620 -97.855 667.550  1.00 87.07           H
ATOM   2580  CE  LYS A 160    -116.251 -96.932 669.465  1.00 87.07           C
ATOM   2581 1HE  LYS A 160    -115.980 -95.946 669.089  1.00 87.07           H
ATOM   2582 2HE  LYS A 160    -116.778 -96.780 670.407  1.00 87.07           H
ATOM   2583  NZ  LYS A 160    -115.030 -97.735 669.697  1.00 87.07           N
ATOM   2584 1HZ  LYS A 160    -114.431 -97.255 670.361  1.00 87.07           H
ATOM   2585 2HZ  LYS A 160    -115.287 -98.643 670.069  1.00 87.07           H
ATOM   2586 3HZ  LYS A 160    -114.534 -97.857 668.821  1.00 87.07           H
ATOM   2587  HN  LYS A 160    -121.110 -96.640 668.524  1.00 87.07           H
ATOM   2588  N   ARG A 161    -122.107 -97.865 665.675  1.00 87.10           N
ATOM   2589  CA  ARG A 161    -122.950 -98.426 664.632  1.00 87.10           C
ATOM   2590  C   ARG A 161    -123.692 -97.311 663.892  1.00 87.10           C
ATOM   2591  O   ARG A 161    -123.875 -97.382 662.678  1.00 87.10           O
ATOM   2592  HA  ARG A 161    -122.261 -98.947 663.968  1.00 87.10           H
ATOM   2593  CB  ARG A 161    -123.968 -99.407 665.216  1.00 87.10           C
ATOM   2594 1HB  ARG A 161    -124.429 -98.973 666.103  1.00 87.10           H
ATOM   2595 2HB  ARG A 161    -124.767 -99.580 664.494  1.00 87.10           H
ATOM   2596  CG  ARG A 161    -123.303-100.737 665.578  1.00 87.10           C
ATOM   2597 1HG  ARG A 161    -122.943-101.225 664.673  1.00 87.10           H
ATOM   2598 2HG  ARG A 161    -122.434-100.553 666.209  1.00 87.10           H
ATOM   2599  CD  ARG A 161    -124.283-101.659 666.307  1.00 87.10           C
ATOM   2600 1HD  ARG A 161    -123.755-102.531 666.693  1.00 87.10           H
ATOM   2601 2HD  ARG A 161    -124.713-101.141 667.164  1.00 87.10           H
ATOM   2602  NE  ARG A 161    -125.358-102.087 665.384  1.00 87.10           N
ATOM   2603  HE  ARG A 161    -125.180-102.033 664.401  1.00 87.10           H
ATOM   2604  CZ  ARG A 161    -126.553-102.542 665.782  1.00 87.10           C
ATOM   2605  NH1 ARG A 161    -126.845-102.636 667.087  1.00 87.10           N
ATOM   2606 1HH1 ARG A 161    -126.168-102.365 667.771  1.00 87.10           H
ATOM   2607 2HH1 ARG A 161    -127.739-102.977 667.376  1.00 87.10           H
ATOM   2608  NH2 ARG A 161    -127.452-102.903 664.856  1.00 87.10           N
ATOM   2609 1HH2 ARG A 161    -128.349-103.245 665.137  1.00 87.10           H
ATOM   2610 2HH2 ARG A 161    -127.227-102.830 663.885  1.00 87.10           H
ATOM   2611  HN  ARG A 161    -122.318 -98.175 666.602  1.00 87.10           H
ATOM   2612  N   LEU A 162    -124.099 -96.307 664.655  1.00 89.63           N
ATOM   2613  CA  LEU A 162    -124.840 -95.192 664.092  1.00 89.63           C
ATOM   2614  C   LEU A 162    -123.917 -94.379 663.182  1.00 89.63           C
ATOM   2615  O   LEU A 162    -124.340 -93.900 662.130  1.00 89.63           O
ATOM   2616  HA  LEU A 162    -125.645 -95.608 663.485  1.00 89.63           H
ATOM   2617  CB  LEU A 162    -125.492 -94.366 665.202  1.00 89.63           C
ATOM   2618 1HB  LEU A 162    -126.043 -95.042 665.856  1.00 89.63           H
ATOM   2619 2HB  LEU A 162    -124.702 -93.915 665.804  1.00 89.63           H
ATOM   2620  HG  LEU A 162    -125.910 -92.622 664.036  1.00 89.63           H
ATOM   2621  CG  LEU A 162    -126.442 -93.257 664.745  1.00 89.63           C
ATOM   2622  CD1 LEU A 162    -127.651 -93.840 664.010  1.00 89.63           C
ATOM   2623 1HD1 LEU A 162    -127.312 -94.393 663.134  1.00 89.63           H
ATOM   2624 2HD1 LEU A 162    -128.192 -94.511 664.677  1.00 89.63           H
ATOM   2625 3HD1 LEU A 162    -128.310 -93.030 663.695  1.00 89.63           H
ATOM   2626  CD2 LEU A 162    -126.858 -92.371 665.921  1.00 89.63           C
ATOM   2627 1HD2 LEU A 162    -127.365 -92.978 666.671  1.00 89.63           H
ATOM   2628 2HD2 LEU A 162    -125.973 -91.913 666.361  1.00 89.63           H
ATOM   2629 3HD2 LEU A 162    -127.533 -91.592 665.567  1.00 89.63           H
ATOM   2630  HN  LEU A 162    -123.930 -96.248 665.639  1.00 89.63           H
ATOM   2631  N   LEU A 163    -122.673 -94.248 663.619  1.00 92.70           N
ATOM   2632  CA  LEU A 163    -121.679 -93.529 662.841  1.00 92.70           C
ATOM   2633  C   LEU A 163    -121.461 -94.249 661.509  1.00 92.70           C
ATOM   2634  O   LEU A 163    -121.568 -93.640 660.445  1.00 92.70           O
ATOM   2635  HA  LEU A 163    -122.079 -92.536 662.636  1.00 92.70           H
ATOM   2636  CB  LEU A 163    -120.397 -93.340 663.655  1.00 92.70           C
ATOM   2637 1HB  LEU A 163    -120.160 -94.283 664.147  1.00 92.70           H
ATOM   2638 2HB  LEU A 163    -119.580 -93.127 662.964  1.00 92.70           H
ATOM   2639  HG  LEU A 163    -121.361 -92.333 665.277  1.00 92.70           H
ATOM   2640  CG  LEU A 163    -120.431 -92.238 664.715  1.00 92.70           C
ATOM   2641  CD1 LEU A 163    -119.282 -92.400 665.712  1.00 92.70           C
ATOM   2642 1HD1 LEU A 163    -119.366 -93.366 666.209  1.00 92.70           H
ATOM   2643 2HD1 LEU A 163    -118.331 -92.345 665.182  1.00 92.70           H
ATOM   2644 3HD1 LEU A 163    -119.330 -91.604 666.455  1.00 92.70           H
ATOM   2645  CD2 LEU A 163    -120.436 -90.852 664.066  1.00 92.70           C
ATOM   2646 1HD2 LEU A 163    -119.535 -90.730 663.464  1.00 92.70           H
ATOM   2647 2HD2 LEU A 163    -121.315 -90.753 663.429  1.00 92.70           H
ATOM   2648 3HD2 LEU A 163    -120.461 -90.088 664.842  1.00 92.70           H
ATOM   2649  HN  LEU A 163    -122.343 -94.622 664.485  1.00 92.70           H
ATOM   2650  N   TYR A 164    -121.160 -95.535 661.610  1.00 93.30           N
ATOM   2651  CA  TYR A 164    -120.919 -96.343 660.427  1.00 93.30           C
ATOM   2652  C   TYR A 164    -122.126 -96.313 659.487  1.00 93.30           C
ATOM   2653  O   TYR A 164    -121.968 -96.336 658.267  1.00 93.30           O
ATOM   2654  HA  TYR A 164    -120.054 -95.930 659.908  1.00 93.30           H
ATOM   2655  CB  TYR A 164    -120.713 -97.774 660.927  1.00 93.30           C
ATOM   2656 1HB  TYR A 164    -121.563 -98.056 661.549  1.00 93.30           H
ATOM   2657 2HB  TYR A 164    -120.706 -98.450 660.072  1.00 93.30           H
ATOM   2658  CG  TYR A 164    -119.426 -97.974 661.729  1.00 93.30           C
ATOM   2659  HD1 TYR A 164    -118.217 -96.882 660.335  1.00 93.30           H
ATOM   2660  CD1 TYR A 164    -118.237 -97.444 661.269  1.00 93.30           C
ATOM   2661  HD2 TYR A 164    -120.391 -99.105 663.274  1.00 93.30           H
ATOM   2662  CD2 TYR A 164    -119.452 -98.685 662.911  1.00 93.30           C
ATOM   2663  CE1 TYR A 164    -117.025 -97.632 662.023  1.00 93.30           C
ATOM   2664  HE1 TYR A 164    -116.080 -97.218 661.672  1.00 93.30           H
ATOM   2665  HE2 TYR A 164    -118.247 -99.433 664.601  1.00 93.30           H
ATOM   2666  CE2 TYR A 164    -118.240 -98.874 663.665  1.00 93.30           C
ATOM   2667  CZ  TYR A 164    -117.086 -98.338 663.184  1.00 93.30           C
ATOM   2668  OH  TYR A 164    -115.942 -98.515 663.897  1.00 93.30           O
ATOM   2669  HH  TYR A 164    -115.168 -98.116 663.405  1.00 93.30           H
ATOM   2670  HN  TYR A 164    -121.079 -96.024 662.479  1.00 93.30           H
ATOM   2671  N   SER A 165    -123.304 -96.261 660.091  1.00 93.64           N
ATOM   2672  CA  SER A 165    -124.538 -96.248 659.324  1.00 93.64           C
ATOM   2673  C   SER A 165    -124.560 -95.039 658.387  1.00 93.64           C
ATOM   2674  O   SER A 165    -125.074 -95.121 657.273  1.00 93.64           O
ATOM   2675  HA  SER A 165    -124.531 -97.176 658.751  1.00 93.64           H
ATOM   2676  CB  SER A 165    -125.759 -96.228 660.245  1.00 93.64           C
ATOM   2677 1HB  SER A 165    -126.637 -96.561 659.691  1.00 93.64           H
ATOM   2678 2HB  SER A 165    -125.610 -96.936 661.060  1.00 93.64           H
ATOM   2679  HG  SER A 165    -125.137 -94.441 660.897  1.00 93.64           H
ATOM   2680  OG  SER A 165    -126.001 -94.931 660.782  1.00 93.64           O
ATOM   2681  HN  SER A 165    -123.423 -96.228 661.083  1.00 93.64           H
ATOM   2682  N   LYS A 166    -123.995 -93.944 658.874  1.00 95.26           N
ATOM   2683  CA  LYS A 166    -123.921 -92.726 658.085  1.00 95.26           C
ATOM   2684  C   LYS A 166    -122.997 -92.953 656.887  1.00 95.26           C
ATOM   2685  O   LYS A 166    -123.346 -92.617 655.757  1.00 95.26           O
ATOM   2686  HA  LYS A 166    -124.924 -92.517 657.713  1.00 95.26           H
ATOM   2687  CB  LYS A 166    -123.509 -91.542 658.964  1.00 95.26           C
ATOM   2688 1HB  LYS A 166    -122.592 -91.785 659.500  1.00 95.26           H
ATOM   2689 2HB  LYS A 166    -123.292 -90.678 658.337  1.00 95.26           H
ATOM   2690  CG  LYS A 166    -124.613 -91.191 659.963  1.00 95.26           C
ATOM   2691 1HG  LYS A 166    -125.517 -90.902 659.425  1.00 95.26           H
ATOM   2692 2HG  LYS A 166    -124.863 -92.069 660.558  1.00 95.26           H
ATOM   2693  CD  LYS A 166    -124.176 -90.050 660.884  1.00 95.26           C
ATOM   2694 1HD  LYS A 166    -123.296 -90.354 661.452  1.00 95.26           H
ATOM   2695 2HD  LYS A 166    -123.887 -89.186 660.287  1.00 95.26           H
ATOM   2696  CE  LYS A 166    -125.300 -89.660 661.846  1.00 95.26           C
ATOM   2697 1HE  LYS A 166    -126.201 -89.417 661.282  1.00 95.26           H
ATOM   2698 2HE  LYS A 166    -125.546 -90.505 662.490  1.00 95.26           H
ATOM   2699  NZ  LYS A 166    -124.897 -88.501 662.672  1.00 95.26           N
ATOM   2700 1HZ  LYS A 166    -125.646 -88.266 663.314  1.00 95.26           H
ATOM   2701 2HZ  LYS A 166    -124.062 -88.734 663.198  1.00 95.26           H
ATOM   2702 3HZ  LYS A 166    -124.706 -87.707 662.070  1.00 95.26           H
ATOM   2703  HN  LYS A 166    -123.592 -93.881 659.787  1.00 95.26           H
ATOM   2704  N   MET A 167    -121.837 -93.524 657.176  1.00 96.95           N
ATOM   2705  CA  MET A 167    -120.826 -93.724 656.152  1.00 96.95           C
ATOM   2706  C   MET A 167    -121.332 -94.669 655.060  1.00 96.95           C
ATOM   2707  O   MET A 167    -121.116 -94.424 653.874  1.00 96.95           O
ATOM   2708  HA  MET A 167    -120.637 -92.737 655.729  1.00 96.95           H
ATOM   2709  CB  MET A 167    -119.563 -94.308 656.788  1.00 96.95           C
ATOM   2710 1HB  MET A 167    -119.798 -95.260 657.264  1.00 96.95           H
ATOM   2711 2HB  MET A 167    -118.823 -94.513 656.014  1.00 96.95           H
ATOM   2712  CG  MET A 167    -118.974 -93.346 657.821  1.00 96.95           C
ATOM   2713 1HG  MET A 167    -118.680 -92.414 657.337  1.00 96.95           H
ATOM   2714 2HG  MET A 167    -119.728 -93.094 658.567  1.00 96.95           H
ATOM   2715  SD  MET A 167    -117.560 -94.092 658.615  1.00 96.95           S
ATOM   2716  CE  MET A 167    -116.355 -93.940 657.307  1.00 96.95           C
ATOM   2717 1HE  MET A 167    -116.704 -94.478 656.426  1.00 96.95           H
ATOM   2718 2HE  MET A 167    -116.219 -92.887 657.059  1.00 96.95           H
ATOM   2719 3HE  MET A 167    -115.405 -94.361 657.637  1.00 96.95           H
ATOM   2720  HN  MET A 167    -121.583 -93.845 658.089  1.00 96.95           H
ATOM   2721  N   VAL A 168    -121.995 -95.728 655.499  1.00 96.78           N
ATOM   2722  CA  VAL A 168    -122.497 -96.732 654.577  1.00 96.78           C
ATOM   2723  C   VAL A 168    -123.535 -96.095 653.651  1.00 96.78           C
ATOM   2724  O   VAL A 168    -123.586 -96.406 652.462  1.00 96.78           O
ATOM   2725  HA  VAL A 168    -121.656 -97.076 653.975  1.00 96.78           H
ATOM   2726  HB  VAL A 168    -123.752 -97.555 656.095  1.00 96.78           H
ATOM   2727  CB  VAL A 168    -123.045 -97.930 655.355  1.00 96.78           C
ATOM   2728  CG1 VAL A 168    -123.799 -98.887 654.429  1.00 96.78           C
ATOM   2729 1HG1 VAL A 168    -124.633 -98.361 653.964  1.00 96.78           H
ATOM   2730 2HG1 VAL A 168    -123.123 -99.252 653.656  1.00 96.78           H
ATOM   2731 3HG1 VAL A 168    -124.177 -99.730 655.008  1.00 96.78           H
ATOM   2732  CG2 VAL A 168    -121.925 -98.658 656.101  1.00 96.78           C
ATOM   2733 1HG2 VAL A 168    -121.184 -99.015 655.386  1.00 96.78           H
ATOM   2734 2HG2 VAL A 168    -121.451 -97.972 656.804  1.00 96.78           H
ATOM   2735 3HG2 VAL A 168    -122.342 -99.505 656.646  1.00 96.78           H
ATOM   2736  HN  VAL A 168    -122.191 -95.905 656.464  1.00 96.78           H
ATOM   2737  N   CYS A 169    -124.338 -95.215 654.232  1.00 97.33           N
ATOM   2738  CA  CYS A 169    -125.359 -94.517 653.470  1.00 97.33           C
ATOM   2739  C   CYS A 169    -124.667 -93.675 652.396  1.00 97.33           C
ATOM   2740  O   CYS A 169    -125.065 -93.697 651.233  1.00 97.33           O
ATOM   2741  HA  CYS A 169    -125.989 -95.282 653.016  1.00 97.33           H
ATOM   2742  CB  CYS A 169    -126.255 -93.666 654.372  1.00 97.33           C
ATOM   2743 1HB  CYS A 169    -125.643 -93.015 654.997  1.00 97.33           H
ATOM   2744 2HB  CYS A 169    -126.889 -93.020 653.764  1.00 97.33           H
ATOM   2745  HG  CYS A 169    -126.425 -94.834 656.430  1.00 97.33           H
ATOM   2746  SG  CYS A 169    -127.292 -94.747 655.424  1.00 97.33           S
ATOM   2747  HN  CYS A 169    -124.298 -94.977 655.203  1.00 97.33           H
ATOM   2748  N   PHE A 170    -123.642 -92.954 652.825  1.00 97.76           N
ATOM   2749  CA  PHE A 170    -122.939 -92.047 651.933  1.00 97.76           C
ATOM   2750  C   PHE A 170    -122.311 -92.807 650.763  1.00 97.76           C
ATOM   2751  O   PHE A 170    -122.441 -92.397 649.611  1.00 97.76           O
ATOM   2752  HA  PHE A 170    -123.672 -91.337 651.551  1.00 97.76           H
ATOM   2753  CB  PHE A 170    -121.828 -91.386 652.751  1.00 97.76           C
ATOM   2754 1HB  PHE A 170    -122.271 -90.906 653.624  1.00 97.76           H
ATOM   2755 2HB  PHE A 170    -121.154 -92.158 653.120  1.00 97.76           H
ATOM   2756  CG  PHE A 170    -121.016 -90.348 651.973  1.00 97.76           C
ATOM   2757  HD1 PHE A 170    -119.419 -91.695 651.579  1.00 97.76           H
ATOM   2758  CD1 PHE A 170    -119.808 -90.686 651.447  1.00 97.76           C
ATOM   2759  HD2 PHE A 170    -122.470 -88.818 652.230  1.00 97.76           H
ATOM   2760  CD2 PHE A 170    -121.502 -89.089 651.808  1.00 97.76           C
ATOM   2761  CE1 PHE A 170    -119.054 -89.723 650.725  1.00 97.76           C
ATOM   2762  HE1 PHE A 170    -118.086 -89.993 650.304  1.00 97.76           H
ATOM   2763  CE2 PHE A 170    -120.748 -88.126 651.087  1.00 97.76           C
ATOM   2764  HE2 PHE A 170    -121.137 -87.116 650.954  1.00 97.76           H
ATOM   2765  CZ  PHE A 170    -119.540 -88.463 650.560  1.00 97.76           C
ATOM   2766  HZ  PHE A 170    -118.962 -87.724 650.006  1.00 97.76           H
ATOM   2767  HN  PHE A 170    -123.291 -92.981 653.762  1.00 97.76           H
ATOM   2768  N   THR A 171    -121.644 -93.901 651.099  1.00 97.88           N
ATOM   2769  CA  THR A 171    -120.935 -94.682 650.100  1.00 97.88           C
ATOM   2770  C   THR A 171    -121.922 -95.301 649.108  1.00 97.88           C
ATOM   2771  O   THR A 171    -121.600 -95.475 647.934  1.00 97.88           O
ATOM   2772  HA  THR A 171    -120.290 -94.011 649.533  1.00 97.88           H
ATOM   2773  HB  THR A 171    -119.527 -96.336 650.121  1.00 97.88           H
ATOM   2774  CB  THR A 171    -120.078 -95.718 650.830  1.00 97.88           C
ATOM   2775  OG1 THR A 171    -121.004 -96.411 651.662  1.00 97.88           O
ATOM   2776  HG1 THR A 171    -121.537 -97.057 651.115  1.00 97.88           H
ATOM   2777  CG2 THR A 171    -119.099 -95.077 651.816  1.00 97.88           C
ATOM   2778 1HG2 THR A 171    -119.655 -94.514 652.566  1.00 97.88           H
ATOM   2779 2HG2 THR A 171    -118.429 -94.406 651.279  1.00 97.88           H
ATOM   2780 3HG2 THR A 171    -118.516 -95.857 652.307  1.00 97.88           H
ATOM   2781  HN  THR A 171    -121.583 -94.254 652.033  1.00 97.88           H
ATOM   2782  N   ILE A 172    -123.104 -95.615 649.617  1.00 97.17           N
ATOM   2783  CA  ILE A 172    -124.153 -96.175 648.782  1.00 97.17           C
ATOM   2784  C   ILE A 172    -124.592 -95.131 647.753  1.00 97.17           C
ATOM   2785  O   ILE A 172    -124.745 -95.443 646.573  1.00 97.17           O
ATOM   2786  HA  ILE A 172    -123.728 -97.026 648.249  1.00 97.17           H
ATOM   2787  HB  ILE A 172    -125.519 -95.967 650.414  1.00 97.17           H
ATOM   2788  CB  ILE A 172    -125.298 -96.708 649.645  1.00 97.17           C
ATOM   2789  CG1 ILE A 172    -124.891 -97.996 650.363  1.00 97.17           C
ATOM   2790 1HG1 ILE A 172    -124.787 -98.803 649.638  1.00 97.17           H
ATOM   2791 2HG1 ILE A 172    -123.916 -97.862 650.832  1.00 97.17           H
ATOM   2792  CG2 ILE A 172    -126.571 -96.892 648.816  1.00 97.17           C
ATOM   2793 1HG2 ILE A 172    -126.870 -95.933 648.391  1.00 97.17           H
ATOM   2794 2HG2 ILE A 172    -126.380 -97.602 648.011  1.00 97.17           H
ATOM   2795 3HG2 ILE A 172    -127.369 -97.271 649.454  1.00 97.17           H
ATOM   2796  CD1 ILE A 172    -125.924 -98.384 651.422  1.00 97.17           C
ATOM   2797 1HD1 ILE A 172    -126.007 -97.585 652.159  1.00 97.17           H
ATOM   2798 2HD1 ILE A 172    -126.892 -98.541 650.945  1.00 97.17           H
ATOM   2799 3HD1 ILE A 172    -125.610 -99.303 651.917  1.00 97.17           H
ATOM   2800  HN  ILE A 172    -123.349 -95.494 650.578  1.00 97.17           H
ATOM   2801  N   TRP A 173    -124.783 -93.913 648.239  1.00 97.38           N
ATOM   2802  CA  TRP A 173    -125.262 -92.836 647.389  1.00 97.38           C
ATOM   2803  C   TRP A 173    -124.222 -92.600 646.292  1.00 97.38           C
ATOM   2804  O   TRP A 173    -124.569 -92.481 645.118  1.00 97.38           O
ATOM   2805  HA  TRP A 173    -126.206 -93.155 646.946  1.00 97.38           H
ATOM   2806  CB  TRP A 173    -125.559 -91.580 648.212  1.00 97.38           C
ATOM   2807 1HB  TRP A 173    -124.780 -91.458 648.964  1.00 97.38           H
ATOM   2808 2HB  TRP A 173    -125.509 -90.710 647.558  1.00 97.38           H
ATOM   2809  CG  TRP A 173    -126.922 -91.600 648.908  1.00 97.38           C
ATOM   2810  HD1 TRP A 173    -126.408 -91.730 650.993  1.00 97.38           H
ATOM   2811  CD1 TRP A 173    -127.176 -91.673 650.222  1.00 97.38           C
ATOM   2812  CD2 TRP A 173    -128.214 -91.542 648.269  1.00 97.38           C
ATOM   2813  NE1 TRP A 173    -128.532 -91.667 650.475  1.00 97.38           N
ATOM   2814  HE1 TRP A 173    -128.966 -91.713 651.375  1.00 97.38           H
ATOM   2815  CE2 TRP A 173    -129.184 -91.584 649.250  1.00 97.38           C
ATOM   2816  HE3 TRP A 173    -127.807 -91.421 646.114  1.00 97.38           H
ATOM   2817  CE3 TRP A 173    -128.553 -91.456 646.907  1.00 97.38           C
ATOM   2818  CZ2 TRP A 173    -130.556 -91.547 648.974  1.00 97.38           C
ATOM   2819  HZ2 TRP A 173    -131.302 -91.582 649.768  1.00 97.38           H
ATOM   2820  CZ3 TRP A 173    -129.929 -91.420 646.648  1.00 97.38           C
ATOM   2821  HZ3 TRP A 173    -130.247 -91.353 645.608  1.00 97.38           H
ATOM   2822  CH2 TRP A 173    -130.917 -91.462 647.624  1.00 97.38           C
ATOM   2823  HH2 TRP A 173    -131.969 -91.429 647.340  1.00 97.38           H
ATOM   2824  HN  TRP A 173    -124.616 -93.658 649.191  1.00 97.38           H
ATOM   2825  N   VAL A 174    -122.968 -92.540 646.714  1.00 97.75           N
ATOM   2826  CA  VAL A 174    -121.880 -92.267 645.790  1.00 97.75           C
ATOM   2827  C   VAL A 174    -121.816 -93.378 644.741  1.00 97.75           C
ATOM   2828  O   VAL A 174    -121.654 -93.107 643.552  1.00 97.75           O
ATOM   2829  HA  VAL A 174    -122.103 -91.324 645.289  1.00 97.75           H
ATOM   2830  HB  VAL A 174    -120.436 -92.973 647.193  1.00 97.75           H
ATOM   2831  CB  VAL A 174    -120.569 -92.096 646.560  1.00 97.75           C
ATOM   2832  CG1 VAL A 174    -119.377 -92.020 645.604  1.00 97.75           C
ATOM   2833 1HG1 VAL A 174    -119.322 -92.938 645.019  1.00 97.75           H
ATOM   2834 2HG1 VAL A 174    -119.502 -91.169 644.934  1.00 97.75           H
ATOM   2835 3HG1 VAL A 174    -118.458 -91.899 646.178  1.00 97.75           H
ATOM   2836  CG2 VAL A 174    -120.623 -90.865 647.468  1.00 97.75           C
ATOM   2837 1HG2 VAL A 174    -120.791 -89.975 646.863  1.00 97.75           H
ATOM   2838 2HG2 VAL A 174    -121.437 -90.977 648.184  1.00 97.75           H
ATOM   2839 3HG2 VAL A 174    -119.679 -90.768 648.004  1.00 97.75           H
ATOM   2840  HN  VAL A 174    -122.690 -92.674 647.665  1.00 97.75           H
ATOM   2841  N   LEU A 175    -121.947 -94.607 645.219  1.00 96.95           N
ATOM   2842  CA  LEU A 175    -121.828 -95.765 644.349  1.00 96.95           C
ATOM   2843  C   LEU A 175    -122.966 -95.750 643.327  1.00 96.95           C
ATOM   2844  O   LEU A 175    -122.737 -95.947 642.134  1.00 96.95           O
ATOM   2845  HA  LEU A 175    -120.882 -95.676 643.814  1.00 96.95           H
ATOM   2846  CB  LEU A 175    -121.761 -97.051 645.175  1.00 96.95           C
ATOM   2847 1HB  LEU A 175    -120.889 -96.996 645.827  1.00 96.95           H
ATOM   2848 2HB  LEU A 175    -122.639 -97.092 645.820  1.00 96.95           H
ATOM   2849  HG  LEU A 175    -122.566 -98.417 643.740  1.00 96.95           H
ATOM   2850  CG  LEU A 175    -121.686 -98.356 644.380  1.00 96.95           C
ATOM   2851  CD1 LEU A 175    -120.460 -98.370 643.464  1.00 96.95           C
ATOM   2852 1HD1 LEU A 175    -120.520 -97.537 642.764  1.00 96.95           H
ATOM   2853 2HD1 LEU A 175    -119.556 -98.275 644.066  1.00 96.95           H
ATOM   2854 3HD1 LEU A 175    -120.431 -99.309 642.911  1.00 96.95           H
ATOM   2855  CD2 LEU A 175    -121.719 -99.569 645.312  1.00 96.95           C
ATOM   2856 1HD2 LEU A 175    -120.870 -99.526 645.994  1.00 96.95           H
ATOM   2857 2HD2 LEU A 175    -122.646 -99.562 645.885  1.00 96.95           H
ATOM   2858 3HD2 LEU A 175    -121.664-100.483 644.721  1.00 96.95           H
ATOM   2859  HN  LEU A 175    -122.132 -94.817 646.179  1.00 96.95           H
ATOM   2860  N   ALA A 176    -124.168 -95.513 643.831  1.00 96.71           N
ATOM   2861  CA  ALA A 176    -125.352 -95.547 642.989  1.00 96.71           C
ATOM   2862  C   ALA A 176    -125.244 -94.458 641.920  1.00 96.71           C
ATOM   2863  O   ALA A 176    -125.638 -94.668 640.774  1.00 96.71           O
ATOM   2864  HA  ALA A 176    -125.385 -96.521 642.502  1.00 96.71           H
ATOM   2865  CB  ALA A 176    -126.601 -95.388 643.859  1.00 96.71           C
ATOM   2866 1HB  ALA A 176    -126.646 -96.203 644.582  1.00 96.71           H
ATOM   2867 2HB  ALA A 176    -126.558 -94.436 644.387  1.00 96.71           H
ATOM   2868 3HB  ALA A 176    -127.489 -95.414 643.227  1.00 96.71           H
ATOM   2869  HN  ALA A 176    -124.339 -95.302 644.793  1.00 96.71           H
ATOM   2870  N   ALA A 177    -124.708 -93.319 642.333  1.00 97.50           N
ATOM   2871  CA  ALA A 177    -124.565 -92.189 641.431  1.00 97.50           C
ATOM   2872  C   ALA A 177    -123.659 -92.586 640.264  1.00 97.50           C
ATOM   2873  O   ALA A 177    -123.986 -92.332 639.105  1.00 97.50           O
ATOM   2874  HA  ALA A 177    -125.554 -91.945 641.045  1.00 97.50           H
ATOM   2875  CB  ALA A 177    -124.025 -90.984 642.204  1.00 97.50           C
ATOM   2876 1HB  ALA A 177    -124.719 -90.724 643.003  1.00 97.50           H
ATOM   2877 2HB  ALA A 177    -123.054 -91.232 642.633  1.00 97.50           H
ATOM   2878 3HB  ALA A 177    -123.917 -90.137 641.527  1.00 97.50           H
ATOM   2879  HN  ALA A 177    -124.377 -93.162 643.263  1.00 97.50           H
ATOM   2880  N   ALA A 178    -122.538 -93.203 640.609  1.00 97.79           N
ATOM   2881  CA  ALA A 178    -121.557 -93.587 639.609  1.00 97.79           C
ATOM   2882  C   ALA A 178    -122.178 -94.611 638.657  1.00 97.79           C
ATOM   2883  O   ALA A 178    -121.928 -94.577 637.453  1.00 97.79           O
ATOM   2884  HA  ALA A 178    -121.291 -92.693 639.044  1.00 97.79           H
ATOM   2885  CB  ALA A 178    -120.303 -94.122 640.303  1.00 97.79           C
ATOM   2886 1HB  ALA A 178    -119.884 -93.347 640.945  1.00 97.79           H
ATOM   2887 2HB  ALA A 178    -120.565 -94.991 640.907  1.00 97.79           H
ATOM   2888 3HB  ALA A 178    -119.567 -94.410 639.553  1.00 97.79           H
ATOM   2889  HN  ALA A 178    -122.298 -93.440 641.550  1.00 97.79           H
ATOM   2890  N   LEU A 179    -122.976 -95.498 639.233  1.00 96.55           N
ATOM   2891  CA  LEU A 179    -123.568 -96.581 638.466  1.00 96.55           C
ATOM   2892  C   LEU A 179    -124.673 -96.021 637.569  1.00 96.55           C
ATOM   2893  O   LEU A 179    -125.224 -96.738 636.734  1.00 96.55           O
ATOM   2894  HA  LEU A 179    -122.785 -96.997 637.831  1.00 96.55           H
ATOM   2895  CB  LEU A 179    -124.039 -97.701 639.396  1.00 96.55           C
ATOM   2896 1HB  LEU A 179    -124.686 -97.266 640.157  1.00 96.55           H
ATOM   2897 2HB  LEU A 179    -124.649 -98.395 638.817  1.00 96.55           H
ATOM   2898  HG  LEU A 179    -122.280 -97.796 640.609  1.00 96.55           H
ATOM   2899  CG  LEU A 179    -122.937 -98.499 640.097  1.00 96.55           C
ATOM   2900  CD1 LEU A 179    -123.525 -99.427 641.162  1.00 96.55           C
ATOM   2901 1HD1 LEU A 179    -124.056 -98.834 641.907  1.00 96.55           H
ATOM   2902 2HD1 LEU A 179    -124.217-100.125 640.693  1.00 96.55           H
ATOM   2903 3HD1 LEU A 179    -122.720 -99.981 641.645  1.00 96.55           H
ATOM   2904  CD2 LEU A 179    -122.081 -99.260 639.083  1.00 96.55           C
ATOM   2905 1HD2 LEU A 179    -122.710 -99.952 638.522  1.00 96.55           H
ATOM   2906 2HD2 LEU A 179    -121.617 -98.553 638.395  1.00 96.55           H
ATOM   2907 3HD2 LEU A 179    -121.306 -99.818 639.608  1.00 96.55           H
ATOM   2908  HN  LEU A 179    -123.220 -95.485 640.203  1.00 96.55           H
ATOM   2909  N   CYS A 180    -124.966 -94.745 637.771  1.00 96.39           N
ATOM   2910  CA  CYS A 180    -126.014 -94.087 637.009  1.00 96.39           C
ATOM   2911  C   CYS A 180    -125.354 -93.224 635.932  1.00 96.39           C
ATOM   2912  O   CYS A 180    -126.037 -92.513 635.197  1.00 96.39           O
ATOM   2913  HA  CYS A 180    -126.615 -94.876 636.558  1.00 96.39           H
ATOM   2914  CB  CYS A 180    -126.939 -93.267 637.910  1.00 96.39           C
ATOM   2915 1HB  CYS A 180    -126.355 -92.548 638.487  1.00 96.39           H
ATOM   2916 2HB  CYS A 180    -127.638 -92.694 637.302  1.00 96.39           H
ATOM   2917  HG  CYS A 180    -126.794 -94.785 639.727  1.00 96.39           H
ATOM   2918  SG  CYS A 180    -127.857 -94.375 639.040  1.00 96.39           S
ATOM   2919  HN  CYS A 180    -124.502 -94.164 638.441  1.00 96.39           H
ATOM   2920  N   ILE A 181    -124.033 -93.315 635.872  1.00 97.25           N
ATOM   2921  CA  ILE A 181    -123.273 -92.549 634.899  1.00 97.25           C
ATOM   2922  C   ILE A 181    -123.756 -92.901 633.490  1.00 97.25           C
ATOM   2923  O   ILE A 181    -123.993 -92.014 632.672  1.00 97.25           O
ATOM   2924  HA  ILE A 181    -123.479 -91.494 635.081  1.00 97.25           H
ATOM   2925  HB  ILE A 181    -121.593 -93.825 635.249  1.00 97.25           H
ATOM   2926  CB  ILE A 181    -121.772 -92.760 635.105  1.00 97.25           C
ATOM   2927  CG1 ILE A 181    -121.287 -92.046 636.369  1.00 97.25           C
ATOM   2928 1HG1 ILE A 181    -121.377 -90.967 636.238  1.00 97.25           H
ATOM   2929 2HG1 ILE A 181    -121.922 -92.319 637.211  1.00 97.25           H
ATOM   2930  CG2 ILE A 181    -120.983 -92.332 633.866  1.00 97.25           C
ATOM   2931 1HG2 ILE A 181    -121.304 -92.924 633.009  1.00 97.25           H
ATOM   2932 2HG2 ILE A 181    -121.164 -91.276 633.667  1.00 97.25           H
ATOM   2933 3HG2 ILE A 181    -119.919 -92.492 634.040  1.00 97.25           H
ATOM   2934  CD1 ILE A 181    -119.834 -92.409 636.679  1.00 97.25           C
ATOM   2935 1HD1 ILE A 181    -119.753 -93.485 636.833  1.00 97.25           H
ATOM   2936 2HD1 ILE A 181    -119.199 -92.112 635.845  1.00 97.25           H
ATOM   2937 3HD1 ILE A 181    -119.514 -91.888 637.582  1.00 97.25           H
ATOM   2938  HN  ILE A 181    -123.485 -93.898 636.472  1.00 97.25           H
ATOM   2939  N   PRO A 182    -123.908 -94.197 633.183  1.00 95.02           N
ATOM   2940  CA  PRO A 182    -124.336 -94.609 631.843  1.00 95.02           C
ATOM   2941  C   PRO A 182    -125.613 -93.911 631.405  1.00 95.02           C
ATOM   2942  O   PRO A 182    -125.698 -93.411 630.285  1.00 95.02           O
ATOM   2943  HA  PRO A 182    -123.586 -94.321 631.106  1.00 95.02           H
ATOM   2944  CB  PRO A 182    -124.531 -96.121 631.975  1.00 95.02           C
ATOM   2945 1HB  PRO A 182    -125.559 -96.371 632.237  1.00 95.02           H
ATOM   2946 2HB  PRO A 182    -124.306 -96.637 631.042  1.00 95.02           H
ATOM   2947  CG  PRO A 182    -123.558 -96.508 633.082  1.00 95.02           C
ATOM   2948 1HG  PRO A 182    -123.819 -97.464 633.535  1.00 95.02           H
ATOM   2949 2HG  PRO A 182    -122.540 -96.614 632.707  1.00 95.02           H
ATOM   2950  CD  PRO A 182    -123.688 -95.356 634.066  1.00 95.02           C
ATOM   2951 1HD  PRO A 182    -124.522 -95.502 634.752  1.00 95.02           H
ATOM   2952 2HD  PRO A 182    -122.792 -95.243 634.677  1.00 95.02           H
ATOM   2953  N   GLU A 183    -126.582 -93.896 632.309  1.00 95.12           N
ATOM   2954  CA  GLU A 183    -127.872 -93.299 632.013  1.00 95.12           C
ATOM   2955  C   GLU A 183    -127.704 -91.821 631.653  1.00 95.12           C
ATOM   2956  O   GLU A 183    -128.328 -91.332 630.713  1.00 95.12           O
ATOM   2957  HA  GLU A 183    -128.255 -93.848 631.152  1.00 95.12           H
ATOM   2958  CB  GLU A 183    -128.838 -93.471 633.187  1.00 95.12           C
ATOM   2959 1HB  GLU A 183    -128.294 -93.381 634.127  1.00 95.12           H
ATOM   2960 2HB  GLU A 183    -129.658 -92.758 633.095  1.00 95.12           H
ATOM   2961  CG  GLU A 183    -129.473 -94.863 633.176  1.00 95.12           C
ATOM   2962 1HG  GLU A 183    -130.222 -94.931 633.964  1.00 95.12           H
ATOM   2963 2HG  GLU A 183    -129.991 -95.023 632.230  1.00 95.12           H
ATOM   2964  CD  GLU A 183    -128.415 -95.950 633.374  1.00 95.12           C
ATOM   2965  OE1 GLU A 183    -128.684 -97.090 632.939  1.00 95.12           O
ATOM   2966  OE2 GLU A 183    -127.361 -95.615 633.957  1.00 95.12           O
ATOM   2967  HN  GLU A 183    -126.495 -94.282 633.227  1.00 95.12           H
ATOM   2968  N   ILE A 184    -126.856 -91.152 632.420  1.00 96.70           N
ATOM   2969  CA  ILE A 184    -126.692 -89.715 632.278  1.00 96.70           C
ATOM   2970  C   ILE A 184    -126.166 -89.402 630.876  1.00 96.70           C
ATOM   2971  O   ILE A 184    -126.590 -88.430 630.252  1.00 96.70           O
ATOM   2972  HA  ILE A 184    -127.678 -89.262 632.386  1.00 96.70           H
ATOM   2973  HB  ILE A 184    -124.886 -89.733 633.423  1.00 96.70           H
ATOM   2974  CB  ILE A 184    -125.814 -89.162 633.402  1.00 96.70           C
ATOM   2975  CG1 ILE A 184    -126.487 -89.345 634.764  1.00 96.70           C
ATOM   2976 1HG1 ILE A 184    -127.329 -88.658 634.852  1.00 96.70           H
ATOM   2977 2HG1 ILE A 184    -126.890 -90.355 634.842  1.00 96.70           H
ATOM   2978  CG2 ILE A 184    -125.441 -87.702 633.139  1.00 96.70           C
ATOM   2979 1HG2 ILE A 184    -124.892 -87.631 632.199  1.00 96.70           H
ATOM   2980 2HG2 ILE A 184    -126.348 -87.101 633.076  1.00 96.70           H
ATOM   2981 3HG2 ILE A 184    -124.817 -87.333 633.953  1.00 96.70           H
ATOM   2982  CD1 ILE A 184    -125.497 -89.095 635.903  1.00 96.70           C
ATOM   2983 1HD1 ILE A 184    -124.668 -89.799 635.825  1.00 96.70           H
ATOM   2984 2HD1 ILE A 184    -125.115 -88.076 635.836  1.00 96.70           H
ATOM   2985 3HD1 ILE A 184    -126.001 -89.231 636.860  1.00 96.70           H
ATOM   2986  HN  ILE A 184    -126.288 -91.574 633.127  1.00 96.70           H
ATOM   2987  N   LEU A 185    -125.249 -90.244 630.421  1.00 95.70           N
ATOM   2988  CA  LEU A 185    -124.550 -89.987 629.174  1.00 95.70           C
ATOM   2989  C   LEU A 185    -125.500 -90.237 628.001  1.00 95.70           C
ATOM   2990  O   LEU A 185    -125.727 -89.348 627.181  1.00 95.70           O
ATOM   2991  HA  LEU A 185    -124.266 -88.935 629.170  1.00 95.70           H
ATOM   2992  CB  LEU A 185    -123.259 -90.805 629.105  1.00 95.70           C
ATOM   2993 1HB  LEU A 185    -123.506 -91.852 629.279  1.00 95.70           H
ATOM   2994 2HB  LEU A 185    -122.863 -90.736 628.092  1.00 95.70           H
ATOM   2995  HG  LEU A 185    -122.548 -90.486 631.096  1.00 95.70           H
ATOM   2996  CG  LEU A 185    -122.155 -90.400 630.083  1.00 95.70           C
ATOM   2997  CD1 LEU A 185    -120.957 -91.346 629.981  1.00 95.70           C
ATOM   2998 1HD1 LEU A 185    -121.276 -92.362 630.215  1.00 95.70           H
ATOM   2999 2HD1 LEU A 185    -120.555 -91.316 628.968  1.00 95.70           H
ATOM   3000 3HD1 LEU A 185    -120.187 -91.036 630.687  1.00 95.70           H
ATOM   3001  CD2 LEU A 185    -121.750 -88.939 629.879  1.00 95.70           C
ATOM   3002 1HD2 LEU A 185    -121.383 -88.802 628.862  1.00 95.70           H
ATOM   3003 2HD2 LEU A 185    -122.615 -88.296 630.042  1.00 95.70           H
ATOM   3004 3HD2 LEU A 185    -120.964 -88.677 630.587  1.00 95.70           H
ATOM   3005  HN  LEU A 185    -124.983 -91.087 630.889  1.00 95.70           H
ATOM   3006  N   TYR A 186    -126.030 -91.450 627.958  1.00 95.05           N
ATOM   3007  CA  TYR A 186    -126.528 -92.006 626.711  1.00 95.05           C
ATOM   3008  C   TYR A 186    -128.034 -91.779 626.572  1.00 95.05           C
ATOM   3009  O   TYR A 186    -128.614 -92.058 625.524  1.00 95.05           O
ATOM   3010  HA  TYR A 186    -126.015 -91.504 625.891  1.00 95.05           H
ATOM   3011  CB  TYR A 186    -126.255 -93.510 626.781  1.00 95.05           C
ATOM   3012 1HB  TYR A 186    -126.824 -93.934 627.609  1.00 95.05           H
ATOM   3013 2HB  TYR A 186    -126.623 -93.979 625.869  1.00 95.05           H
ATOM   3014  CG  TYR A 186    -124.778 -93.867 626.961  1.00 95.05           C
ATOM   3015  HD1 TYR A 186    -124.107 -92.441 625.507  1.00 95.05           H
ATOM   3016  CD1 TYR A 186    -123.815 -93.212 626.220  1.00 95.05           C
ATOM   3017  HD2 TYR A 186    -125.169 -95.361 628.449  1.00 95.05           H
ATOM   3018  CD2 TYR A 186    -124.409 -94.843 627.864  1.00 95.05           C
ATOM   3019  CE1 TYR A 186    -122.425 -93.548 626.389  1.00 95.05           C
ATOM   3020  HE1 TYR A 186    -121.654 -93.039 625.811  1.00 95.05           H
ATOM   3021  HE2 TYR A 186    -122.714 -95.948 628.742  1.00 95.05           H
ATOM   3022  CE2 TYR A 186    -123.019 -95.179 628.033  1.00 95.05           C
ATOM   3023  CZ  TYR A 186    -122.095 -94.515 627.287  1.00 95.05           C
ATOM   3024  OH  TYR A 186    -120.783 -94.832 627.447  1.00 95.05           O
ATOM   3025  HH  TYR A 186    -120.222 -94.292 626.819  1.00 95.05           H
ATOM   3026  HN  TYR A 186    -126.122 -92.049 628.754  1.00 95.05           H
ATOM   3027  N   SER A 187    -128.626 -91.275 627.645  1.00 95.46           N
ATOM   3028  CA  SER A 187    -130.027 -90.891 627.617  1.00 95.46           C
ATOM   3029  C   SER A 187    -130.228 -89.716 626.657  1.00 95.46           C
ATOM   3030  O   SER A 187    -129.639 -88.652 626.841  1.00 95.46           O
ATOM   3031  HA  SER A 187    -130.560 -91.772 627.259  1.00 95.46           H
ATOM   3032  CB  SER A 187    -130.527 -90.525 629.016  1.00 95.46           C
ATOM   3033 1HB  SER A 187    -129.929 -89.704 629.411  1.00 95.46           H
ATOM   3034 2HB  SER A 187    -131.555 -90.169 628.952  1.00 95.46           H
ATOM   3035  HG  SER A 187    -129.800 -91.447 630.637  1.00 95.46           H
ATOM   3036  OG  SER A 187    -130.463 -91.632 629.911  1.00 95.46           O
ATOM   3037  HN  SER A 187    -128.165 -91.128 628.521  1.00 95.46           H
ATOM   3038  N   GLN A 188    -131.062 -89.948 625.654  1.00 93.27           N
ATOM   3039  CA  GLN A 188    -131.467 -88.881 624.756  1.00 93.27           C
ATOM   3040  C   GLN A 188    -132.877 -89.143 624.222  1.00 93.27           C
ATOM   3041  O   GLN A 188    -133.453 -90.201 624.473  1.00 93.27           O
ATOM   3042  HA  GLN A 188    -131.464 -87.975 625.362  1.00 93.27           H
ATOM   3043  CB  GLN A 188    -130.468 -88.721 623.608  1.00 93.27           C
ATOM   3044 1HB  GLN A 188    -130.705 -87.823 623.037  1.00 93.27           H
ATOM   3045 2HB  GLN A 188    -129.464 -88.586 624.012  1.00 93.27           H
ATOM   3046  CG  GLN A 188    -130.492 -89.941 622.685  1.00 93.27           C
ATOM   3047 1HG  GLN A 188    -130.320 -90.846 623.268  1.00 93.27           H
ATOM   3048 2HG  GLN A 188    -131.478 -90.037 622.230  1.00 93.27           H
ATOM   3049  CD  GLN A 188    -129.429 -89.822 621.592  1.00 93.27           C
ATOM   3050  OE1 GLN A 188    -128.457 -89.094 621.711  1.00 93.27           O
ATOM   3051  NE2 GLN A 188    -129.666 -90.577 620.523  1.00 93.27           N
ATOM   3052 1HE2 GLN A 188    -130.483 -91.153 620.488  1.00 93.27           H
ATOM   3053 2HE2 GLN A 188    -129.027 -90.569 619.753  1.00 93.27           H
ATOM   3054  HN  GLN A 188    -131.457 -90.844 625.452  1.00 93.27           H
ATOM   3055  N   ILE A 189    -133.392 -88.163 623.495  1.00 93.12           N
ATOM   3056  CA  ILE A 189    -134.696 -88.300 622.869  1.00 93.12           C
ATOM   3057  C   ILE A 189    -134.523 -88.869 621.459  1.00 93.12           C
ATOM   3058  O   ILE A 189    -133.678 -88.403 620.698  1.00 93.12           O
ATOM   3059  HA  ILE A 189    -135.269 -89.014 623.461  1.00 93.12           H
ATOM   3060  HB  ILE A 189    -134.847 -86.219 622.399  1.00 93.12           H
ATOM   3061  CB  ILE A 189    -135.452 -86.970 622.908  1.00 93.12           C
ATOM   3062  CG1 ILE A 189    -135.649 -86.493 624.348  1.00 93.12           C
ATOM   3063 1HG1 ILE A 189    -136.318 -87.175 624.873  1.00 93.12           H
ATOM   3064 2HG1 ILE A 189    -134.695 -86.514 624.875  1.00 93.12           H
ATOM   3065  CG2 ILE A 189    -136.778 -87.071 622.151  1.00 93.12           C
ATOM   3066 1HG2 ILE A 189    -136.583 -87.333 621.111  1.00 93.12           H
ATOM   3067 2HG2 ILE A 189    -137.400 -87.840 622.609  1.00 93.12           H
ATOM   3068 3HG2 ILE A 189    -137.294 -86.112 622.194  1.00 93.12           H
ATOM   3069  CD1 ILE A 189    -136.226 -85.077 624.382  1.00 93.12           C
ATOM   3070 1HD1 ILE A 189    -135.543 -84.393 623.878  1.00 93.12           H
ATOM   3071 2HD1 ILE A 189    -137.191 -85.065 623.875  1.00 93.12           H
ATOM   3072 3HD1 ILE A 189    -136.356 -84.762 625.418  1.00 93.12           H
ATOM   3073  HN  ILE A 189    -132.935 -87.288 623.331  1.00 93.12           H
ATOM   3074  N   LYS A 190    -135.339 -89.868 621.155  1.00 89.82           N
ATOM   3075  CA  LYS A 190    -135.399 -90.399 619.804  1.00 89.82           C
ATOM   3076  C   LYS A 190    -136.774 -90.100 619.203  1.00 89.82           C
ATOM   3077  O   LYS A 190    -137.798 -90.336 619.841  1.00 89.82           O
ATOM   3078  HA  LYS A 190    -134.644 -89.879 619.214  1.00 89.82           H
ATOM   3079  CB  LYS A 190    -135.035 -91.885 619.796  1.00 89.82           C
ATOM   3080 1HB  LYS A 190    -134.093 -92.036 620.323  1.00 89.82           H
ATOM   3081 2HB  LYS A 190    -135.795 -92.452 620.333  1.00 89.82           H
ATOM   3082  CG  LYS A 190    -134.914 -92.413 618.364  1.00 89.82           C
ATOM   3083 1HG  LYS A 190    -135.751 -92.050 617.768  1.00 89.82           H
ATOM   3084 2HG  LYS A 190    -134.004 -92.026 617.906  1.00 89.82           H
ATOM   3085  CD  LYS A 190    -134.892 -93.942 618.344  1.00 89.82           C
ATOM   3086 1HD  LYS A 190    -134.127 -94.308 619.030  1.00 89.82           H
ATOM   3087 2HD  LYS A 190    -135.848 -94.329 618.697  1.00 89.82           H
ATOM   3088  CE  LYS A 190    -134.612 -94.468 616.934  1.00 89.82           C
ATOM   3089 1HE  LYS A 190    -135.201 -93.907 616.208  1.00 89.82           H
ATOM   3090 2HE  LYS A 190    -133.563 -94.311 616.683  1.00 89.82           H
ATOM   3091  NZ  LYS A 190    -134.941 -95.908 616.843  1.00 89.82           N
ATOM   3092 1HZ  LYS A 190    -134.425 -96.324 616.076  1.00 89.82           H
ATOM   3093 2HZ  LYS A 190    -134.688 -96.368 617.710  1.00 89.82           H
ATOM   3094 3HZ  LYS A 190    -135.936 -96.018 616.681  1.00 89.82           H
ATOM   3095  HN  LYS A 190    -135.949 -90.312 621.811  1.00 89.82           H
ATOM   3096  N   GLU A 191    -136.751 -89.583 617.983  1.00 86.80           N
ATOM   3097  CA  GLU A 191    -137.979 -89.390 617.230  1.00 86.80           C
ATOM   3098  C   GLU A 191    -138.139 -90.496 616.184  1.00 86.80           C
ATOM   3099  O   GLU A 191    -137.325 -90.614 615.271  1.00 86.80           O
ATOM   3100  HA  GLU A 191    -138.782 -89.455 617.963  1.00 86.80           H
ATOM   3101  CB  GLU A 191    -138.008 -88.008 616.575  1.00 86.80           C
ATOM   3102 1HB  GLU A 191    -137.044 -87.801 616.111  1.00 86.80           H
ATOM   3103 2HB  GLU A 191    -138.843 -87.950 615.877  1.00 86.80           H
ATOM   3104  CG  GLU A 191    -138.241 -86.912 617.617  1.00 86.80           C
ATOM   3105 1HG  GLU A 191    -139.157 -87.119 618.169  1.00 86.80           H
ATOM   3106 2HG  GLU A 191    -137.425 -86.914 618.340  1.00 86.80           H
ATOM   3107  CD  GLU A 191    -138.338 -85.537 616.954  1.00 86.80           C
ATOM   3108  OE1 GLU A 191    -138.378 -84.543 617.711  1.00 86.80           O
ATOM   3109  OE2 GLU A 191    -138.371 -85.510 615.704  1.00 86.80           O
ATOM   3110  HN  GLU A 191    -135.917 -89.300 617.511  1.00 86.80           H
ATOM   3111  N   GLU A 192    -139.196 -91.277 616.354  1.00 77.63           N
ATOM   3112  CA  GLU A 192    -139.495 -92.345 615.415  1.00 77.63           C
ATOM   3113  C   GLU A 192    -141.003 -92.428 615.169  1.00 77.63           C
ATOM   3114  O   GLU A 192    -141.797 -92.260 616.094  1.00 77.63           O
ATOM   3115  HA  GLU A 192    -138.985 -92.070 614.492  1.00 77.63           H
ATOM   3116  CB  GLU A 192    -138.946 -93.683 615.913  1.00 77.63           C
ATOM   3117 1HB  GLU A 192    -137.866 -93.612 616.041  1.00 77.63           H
ATOM   3118 2HB  GLU A 192    -139.469 -93.980 616.822  1.00 77.63           H
ATOM   3119  CG  GLU A 192    -139.197 -94.793 614.890  1.00 77.63           C
ATOM   3120 1HG  GLU A 192    -140.183 -95.228 615.054  1.00 77.63           H
ATOM   3121 2HG  GLU A 192    -139.197 -94.373 613.884  1.00 77.63           H
ATOM   3122  CD  GLU A 192    -138.129 -95.884 614.993  1.00 77.63           C
ATOM   3123  OE1 GLU A 192    -137.887 -96.541 613.957  1.00 77.63           O
ATOM   3124  OE2 GLU A 192    -137.579 -96.038 616.105  1.00 77.63           O
ATOM   3125  HN  GLU A 192    -139.840 -91.190 617.114  1.00 77.63           H
ATOM   3126  N   SER A 193    -141.353 -92.688 613.918  1.00 72.82           N
ATOM   3127  CA  SER A 193    -142.747 -92.876 613.554  1.00 72.82           C
ATOM   3128  C   SER A 193    -143.562 -91.644 613.954  1.00 72.82           C
ATOM   3129  O   SER A 193    -144.785 -91.716 614.072  1.00 72.82           O
ATOM   3130  HA  SER A 193    -142.749 -93.001 612.472  1.00 72.82           H
ATOM   3131  CB  SER A 193    -143.325 -94.130 614.213  1.00 72.82           C
ATOM   3132 1HB  SER A 193    -143.264 -94.031 615.297  1.00 72.82           H
ATOM   3133 2HB  SER A 193    -144.381 -94.220 613.959  1.00 72.82           H
ATOM   3134  HG  SER A 193    -142.763 -96.032 614.488  1.00 72.82           H
ATOM   3135  OG  SER A 193    -142.638 -95.311 613.806  1.00 72.82           O
ATOM   3136  HN  SER A 193    -140.704 -92.771 613.161  1.00 72.82           H
ATOM   3137  N   GLY A 194    -142.853 -90.542 614.150  1.00 75.22           N
ATOM   3138  CA  GLY A 194    -143.495 -89.296 614.530  1.00 75.22           C
ATOM   3139  C   GLY A 194    -143.724 -89.236 616.042  1.00 75.22           C
ATOM   3140  O   GLY A 194    -144.427 -88.354 616.532  1.00 75.22           O
ATOM   3141 1HA  GLY A 194    -142.877 -88.454 614.219  1.00 75.22           H
ATOM   3142 2HA  GLY A 194    -144.449 -89.201 614.010  1.00 75.22           H
ATOM   3143  HN  GLY A 194    -141.859 -90.493 614.053  1.00 75.22           H
ATOM   3144  N   ILE A 195    -143.118 -90.187 616.738  1.00 84.95           N
ATOM   3145  CA  ILE A 195    -143.276 -90.275 618.180  1.00 84.95           C
ATOM   3146  C   ILE A 195    -141.939 -89.962 618.855  1.00 84.95           C
ATOM   3147  O   ILE A 195    -140.912 -90.540 618.503  1.00 84.95           O
ATOM   3148  HA  ILE A 195    -143.998 -89.514 618.476  1.00 84.95           H
ATOM   3149  HB  ILE A 195    -143.167 -92.409 618.249  1.00 84.95           H
ATOM   3150  CB  ILE A 195    -143.860 -91.633 618.573  1.00 84.95           C
ATOM   3151  CG1 ILE A 195    -145.189 -91.886 617.858  1.00 84.95           C
ATOM   3152 1HG1 ILE A 195    -145.926 -91.152 618.183  1.00 84.95           H
ATOM   3153 2HG1 ILE A 195    -145.059 -91.752 616.784  1.00 84.95           H
ATOM   3154  CG2 ILE A 195    -143.995 -91.752 620.092  1.00 84.95           C
ATOM   3155 1HG2 ILE A 195    -143.013 -91.648 620.554  1.00 84.95           H
ATOM   3156 2HG2 ILE A 195    -144.656 -90.968 620.461  1.00 84.95           H
ATOM   3157 3HG2 ILE A 195    -144.413 -92.727 620.344  1.00 84.95           H
ATOM   3158  CD1 ILE A 195    -145.705 -93.298 618.143  1.00 84.95           C
ATOM   3159 1HD1 ILE A 195    -144.975 -94.028 617.794  1.00 84.95           H
ATOM   3160 2HD1 ILE A 195    -145.857 -93.419 619.215  1.00 84.95           H
ATOM   3161 3HD1 ILE A 195    -146.650 -93.451 617.622  1.00 84.95           H
ATOM   3162  HN  ILE A 195    -142.529 -90.886 616.334  1.00 84.95           H
ATOM   3163  N   ALA A 196    -141.995 -89.047 619.812  1.00 91.73           N
ATOM   3164  CA  ALA A 196    -140.832 -88.745 620.628  1.00 91.73           C
ATOM   3165  C   ALA A 196    -140.695 -89.802 621.726  1.00 91.73           C
ATOM   3166  O   ALA A 196    -141.643 -90.059 622.466  1.00 91.73           O
ATOM   3167  HA  ALA A 196    -139.954 -88.788 619.983  1.00 91.73           H
ATOM   3168  CB  ALA A 196    -140.958 -87.329 621.194  1.00 91.73           C
ATOM   3169 1HB  ALA A 196    -141.022 -86.614 620.373  1.00 91.73           H
ATOM   3170 2HB  ALA A 196    -141.858 -87.262 621.806  1.00 91.73           H
ATOM   3171 3HB  ALA A 196    -140.085 -87.103 621.806  1.00 91.73           H
ATOM   3172  HN  ALA A 196    -142.815 -88.519 620.033  1.00 91.73           H
ATOM   3173  N   ILE A 197    -139.508 -90.386 621.797  1.00 90.85           N
ATOM   3174  CA  ILE A 197    -139.242 -91.424 622.778  1.00 90.85           C
ATOM   3175  C   ILE A 197    -137.987 -91.058 623.573  1.00 90.85           C
ATOM   3176  O   ILE A 197    -136.948 -90.746 622.992  1.00 90.85           O
ATOM   3177  HA  ILE A 197    -140.089 -91.450 623.464  1.00 90.85           H
ATOM   3178  HB  ILE A 197    -138.353 -92.769 621.374  1.00 90.85           H
ATOM   3179  CB  ILE A 197    -139.164 -92.794 622.102  1.00 90.85           C
ATOM   3180  CG1 ILE A 197    -140.451 -93.100 621.334  1.00 90.85           C
ATOM   3181 1HG1 ILE A 197    -141.299 -93.089 622.019  1.00 90.85           H
ATOM   3182 2HG1 ILE A 197    -140.630 -92.322 620.592  1.00 90.85           H
ATOM   3183  CG2 ILE A 197    -138.827 -93.888 623.117  1.00 90.85           C
ATOM   3184 1HG2 ILE A 197    -137.864 -93.671 623.579  1.00 90.85           H
ATOM   3185 2HG2 ILE A 197    -139.600 -93.921 623.885  1.00 90.85           H
ATOM   3186 3HG2 ILE A 197    -138.778 -94.851 622.609  1.00 90.85           H
ATOM   3187  CD1 ILE A 197    -140.366 -94.462 620.642  1.00 90.85           C
ATOM   3188 1HD1 ILE A 197    -139.532 -94.462 619.940  1.00 90.85           H
ATOM   3189 2HD1 ILE A 197    -140.211 -95.240 621.390  1.00 90.85           H
ATOM   3190 3HD1 ILE A 197    -141.294 -94.655 620.104  1.00 90.85           H
ATOM   3191  HN  ILE A 197    -138.738 -90.161 621.200  1.00 90.85           H
ATOM   3192  N   CYS A 198    -138.124 -91.108 624.890  1.00 93.67           N
ATOM   3193  CA  CYS A 198    -136.970 -91.002 625.767  1.00 93.67           C
ATOM   3194  C   CYS A 198    -136.319 -92.383 625.873  1.00 93.67           C
ATOM   3195  O   CYS A 198    -136.893 -93.301 626.455  1.00 93.67           O
ATOM   3196  HA  CYS A 198    -136.289 -90.288 625.304  1.00 93.67           H
ATOM   3197  CB  CYS A 198    -137.352 -90.445 627.140  1.00 93.67           C
ATOM   3198 1HB  CYS A 198    -137.660 -89.403 627.046  1.00 93.67           H
ATOM   3199 2HB  CYS A 198    -138.204 -90.994 627.540  1.00 93.67           H
ATOM   3200  SG  CYS A 198    -135.931 -90.575 628.286  1.00 93.67           S
ATOM   3201  HN  CYS A 198    -139.001 -91.219 625.357  1.00 93.67           H
ATOM   3202  N   THR A 199    -135.128 -92.485 625.301  1.00 92.90           N
ATOM   3203  CA  THR A 199    -134.409 -93.748 625.290  1.00 92.90           C
ATOM   3204  C   THR A 199    -132.924 -93.519 625.580  1.00 92.90           C
ATOM   3205  O   THR A 199    -132.462 -92.379 625.607  1.00 92.90           O
ATOM   3206  HA  THR A 199    -134.799 -94.372 626.094  1.00 92.90           H
ATOM   3207  HB  THR A 199    -135.716 -94.341 623.659  1.00 92.90           H
ATOM   3208  CB  THR A 199    -134.667 -94.428 623.944  1.00 92.90           C
ATOM   3209  OG1 THR A 199    -134.188 -95.757 624.129  1.00 92.90           O
ATOM   3210  HG1 THR A 199    -134.717 -96.393 623.566  1.00 92.90           H
ATOM   3211  CG2 THR A 199    -133.787 -93.867 622.826  1.00 92.90           C
ATOM   3212 1HG2 THR A 199    -132.737 -94.015 623.081  1.00 92.90           H
ATOM   3213 2HG2 THR A 199    -133.985 -92.801 622.708  1.00 92.90           H
ATOM   3214 3HG2 THR A 199    -134.010 -94.384 621.893  1.00 92.90           H
ATOM   3215  HN  THR A 199    -134.656 -91.727 624.851  1.00 92.90           H
ATOM   3216  N   MET A 200    -132.218 -94.620 625.790  1.00 93.91           N
ATOM   3217  CA  MET A 200    -130.768 -94.607 625.705  1.00 93.91           C
ATOM   3218  C   MET A 200    -130.297 -95.041 624.315  1.00 93.91           C
ATOM   3219  O   MET A 200    -130.849 -95.973 623.732  1.00 93.91           O
ATOM   3220  HA  MET A 200    -130.472 -93.575 625.890  1.00 93.91           H
ATOM   3221  CB  MET A 200    -130.185 -95.551 626.759  1.00 93.91           C
ATOM   3222 1HB  MET A 200    -130.711 -96.505 626.728  1.00 93.91           H
ATOM   3223 2HB  MET A 200    -129.139 -95.755 626.531  1.00 93.91           H
ATOM   3224  CG  MET A 200    -130.299 -94.945 628.159  1.00 93.91           C
ATOM   3225 1HG  MET A 200    -129.882 -93.938 628.164  1.00 93.91           H
ATOM   3226 2HG  MET A 200    -131.348 -94.857 628.442  1.00 93.91           H
ATOM   3227  SD  MET A 200    -129.434 -95.968 629.339  1.00 93.91           S
ATOM   3228  CE  MET A 200    -130.431 -97.446 629.258  1.00 93.91           C
ATOM   3229 1HE  MET A 200    -131.456 -97.209 629.544  1.00 93.91           H
ATOM   3230 2HE  MET A 200    -130.420 -97.837 628.240  1.00 93.91           H
ATOM   3231 3HE  MET A 200    -130.027 -98.195 629.939  1.00 93.91           H
ATOM   3232  HN  MET A 200    -132.620 -95.508 626.015  1.00 93.91           H
ATOM   3233  N   VAL A 201    -129.282 -94.344 623.825  1.00 94.74           N
ATOM   3234  CA  VAL A 201    -128.621 -94.749 622.596  1.00 94.74           C
ATOM   3235  C   VAL A 201    -127.123 -94.918 622.859  1.00 94.74           C
ATOM   3236  O   VAL A 201    -126.472 -94.009 623.370  1.00 94.74           O
ATOM   3237  HA  VAL A 201    -129.037 -95.712 622.300  1.00 94.74           H
ATOM   3238  HB  VAL A 201    -128.509 -92.778 621.784  1.00 94.74           H
ATOM   3239  CB  VAL A 201    -128.922 -93.741 621.484  1.00 94.74           C
ATOM   3240  CG1 VAL A 201    -128.251 -94.154 620.173  1.00 94.74           C
ATOM   3241 1HG1 VAL A 201    -127.171 -94.203 620.318  1.00 94.74           H
ATOM   3242 2HG1 VAL A 201    -128.621 -95.133 619.868  1.00 94.74           H
ATOM   3243 3HG1 VAL A 201    -128.481 -93.421 619.400  1.00 94.74           H
ATOM   3244  CG2 VAL A 201    -130.431 -93.567 621.297  1.00 94.74           C
ATOM   3245 1HG2 VAL A 201    -130.877 -94.525 621.030  1.00 94.74           H
ATOM   3246 2HG2 VAL A 201    -130.873 -93.206 622.225  1.00 94.74           H
ATOM   3247 3HG2 VAL A 201    -130.617 -92.846 620.501  1.00 94.74           H
ATOM   3248  HN  VAL A 201    -128.912 -93.520 624.253  1.00 94.74           H
ATOM   3249  N   TYR A 202    -126.621 -96.090 622.497  1.00 94.17           N
ATOM   3250  CA  TYR A 202    -125.228 -96.417 622.751  1.00 94.17           C
ATOM   3251  C   TYR A 202    -124.356 -96.075 621.541  1.00 94.17           C
ATOM   3252  O   TYR A 202    -124.428 -96.743 620.511  1.00 94.17           O
ATOM   3253  HA  TYR A 202    -124.895 -95.830 623.607  1.00 94.17           H
ATOM   3254  CB  TYR A 202    -125.185 -97.928 622.985  1.00 94.17           C
ATOM   3255 1HB  TYR A 202    -125.634 -98.431 622.128  1.00 94.17           H
ATOM   3256 2HB  TYR A 202    -124.145 -98.249 623.034  1.00 94.17           H
ATOM   3257  CG  TYR A 202    -125.904 -98.381 624.258  1.00 94.17           C
ATOM   3258  HD1 TYR A 202    -124.219 -97.988 625.523  1.00 94.17           H
ATOM   3259  CD1 TYR A 202    -125.248 -98.342 625.471  1.00 94.17           C
ATOM   3260  HD2 TYR A 202    -127.725 -98.860 623.233  1.00 94.17           H
ATOM   3261  CD2 TYR A 202    -127.208 -98.829 624.192  1.00 94.17           C
ATOM   3262  CE1 TYR A 202    -125.925 -98.768 626.669  1.00 94.17           C
ATOM   3263  HE1 TYR A 202    -125.419 -98.742 627.634  1.00 94.17           H
ATOM   3264  HE2 TYR A 202    -128.913 -99.611 625.351  1.00 94.17           H
ATOM   3265  CE2 TYR A 202    -127.884 -99.255 625.389  1.00 94.17           C
ATOM   3266  CZ  TYR A 202    -127.209 -99.204 626.569  1.00 94.17           C
ATOM   3267  OH  TYR A 202    -127.848 -99.606 627.700  1.00 94.17           O
ATOM   3268  HH  TYR A 202    -128.755 -99.959 627.473  1.00 94.17           H
ATOM   3269  HN  TYR A 202    -127.147 -96.807 622.040  1.00 94.17           H
ATOM   3270  N   PRO A 203    -123.519 -95.034 621.643  1.00 83.77           N
ATOM   3271  CA  PRO A 203    -122.621 -94.677 620.541  1.00 83.77           C
ATOM   3272  C   PRO A 203    -121.529 -95.713 620.329  1.00 83.77           C
ATOM   3273  O   PRO A 203    -121.429 -96.679 621.084  1.00 83.77           O
ATOM   3274  HA  PRO A 203    -123.172 -94.648 619.601  1.00 83.77           H
ATOM   3275  CB  PRO A 203    -122.046 -93.325 620.966  1.00 83.77           C
ATOM   3276 1HB  PRO A 203    -121.024 -93.193 620.609  1.00 83.77           H
ATOM   3277 2HB  PRO A 203    -122.631 -92.496 620.567  1.00 83.77           H
ATOM   3278  CG  PRO A 203    -122.104 -93.369 622.467  1.00 83.77           C
ATOM   3279 1HG  PRO A 203    -121.228 -93.866 622.881  1.00 83.77           H
ATOM   3280 2HG  PRO A 203    -122.130 -92.365 622.890  1.00 83.77           H
ATOM   3281  CD  PRO A 203    -123.360 -94.125 622.792  1.00 83.77           C
ATOM   3282 1HD  PRO A 203    -123.266 -94.674 623.729  1.00 83.77           H
ATOM   3283 2HD  PRO A 203    -124.215 -93.457 622.897  1.00 83.77           H
ATOM   3284  N   SER A 204    -120.732 -95.482 619.296  1.00 75.01           N
ATOM   3285  CA  SER A 204    -119.579 -96.328 619.037  1.00 75.01           C
ATOM   3286  C   SER A 204    -119.998 -97.548 618.215  1.00 75.01           C
ATOM   3287  O   SER A 204    -121.149 -97.977 618.278  1.00 75.01           O
ATOM   3288  HA  SER A 204    -118.886 -95.705 618.471  1.00 75.01           H
ATOM   3289  CB  SER A 204    -118.915 -96.770 620.343  1.00 75.01           C
ATOM   3290 1HB  SER A 204    -117.856 -96.957 620.167  1.00 75.01           H
ATOM   3291 2HB  SER A 204    -118.979 -95.963 621.073  1.00 75.01           H
ATOM   3292  HG  SER A 204    -119.100 -98.176 621.756  1.00 75.01           H
ATOM   3293  OG  SER A 204    -119.521 -97.943 620.879  1.00 75.01           O
ATOM   3294  HN  SER A 204    -120.863 -94.736 618.644  1.00 75.01           H
ATOM   3295  N   ASP A 205    -119.041 -98.073 617.464  1.00 75.73           N
ATOM   3296  CA  ASP A 205    -119.272 -99.287 616.700  1.00 75.73           C
ATOM   3297  C   ASP A 205    -119.505-100.454 617.661  1.00 75.73           C
ATOM   3298  O   ASP A 205    -120.022-101.497 617.263  1.00 75.73           O
ATOM   3299  HA  ASP A 205    -120.144 -99.075 616.082  1.00 75.73           H
ATOM   3300  CB  ASP A 205    -118.061 -99.627 615.828  1.00 75.73           C
ATOM   3301 1HB  ASP A 205    -117.143 -99.416 616.377  1.00 75.73           H
ATOM   3302 2HB  ASP A 205    -118.059-100.694 615.602  1.00 75.73           H
ATOM   3303  CG  ASP A 205    -118.080 -98.824 614.526  1.00 75.73           C
ATOM   3304  OD1 ASP A 205    -118.865 -99.210 613.633  1.00 75.73           O
ATOM   3305  OD2 ASP A 205    -117.309 -97.843 614.453  1.00 75.73           O
ATOM   3306  HN  ASP A 205    -118.124 -97.685 617.374  1.00 75.73           H
ATOM   3307  N   GLU A 206    -119.113-100.239 618.908  1.00 86.65           N
ATOM   3308  CA  GLU A 206    -119.134-101.306 619.894  1.00 86.65           C
ATOM   3309  C   GLU A 206    -120.388-101.200 620.764  1.00 86.65           C
ATOM   3310  O   GLU A 206    -120.454-101.795 621.839  1.00 86.65           O
ATOM   3311  HA  GLU A 206    -119.160-102.232 619.318  1.00 86.65           H
ATOM   3312  CB  GLU A 206    -117.868-101.285 620.752  1.00 86.65           C
ATOM   3313 1HB  GLU A 206    -117.744-100.300 621.201  1.00 86.65           H
ATOM   3314 2HB  GLU A 206    -117.908-102.090 621.486  1.00 86.65           H
ATOM   3315  CG  GLU A 206    -116.623-101.541 619.899  1.00 86.65           C
ATOM   3316 1HG  GLU A 206    -116.790-101.172 618.887  1.00 86.65           H
ATOM   3317 2HG  GLU A 206    -115.779-100.985 620.306  1.00 86.65           H
ATOM   3318  CD  GLU A 206    -116.285-103.032 619.855  1.00 86.65           C
ATOM   3319  OE1 GLU A 206    -116.702-103.680 618.871  1.00 86.65           O
ATOM   3320  OE2 GLU A 206    -115.618-103.491 620.807  1.00 86.65           O
ATOM   3321  HN  GLU A 206    -118.786 -99.357 619.248  1.00 86.65           H
ATOM   3322  N   SER A 207    -121.352-100.439 620.267  1.00 91.49           N
ATOM   3323  CA  SER A 207    -122.499-100.062 621.075  1.00 91.49           C
ATOM   3324  C   SER A 207    -123.199-101.313 621.608  1.00 91.49           C
ATOM   3325  O   SER A 207    -123.824-101.277 622.667  1.00 91.49           O
ATOM   3326  HA  SER A 207    -122.092 -99.473 621.897  1.00 91.49           H
ATOM   3327  CB  SER A 207    -123.480 -99.205 620.273  1.00 91.49           C
ATOM   3328 1HB  SER A 207    -124.445 -99.188 620.779  1.00 91.49           H
ATOM   3329 2HB  SER A 207    -123.120 -98.177 620.238  1.00 91.49           H
ATOM   3330  HG  SER A 207    -123.157 -99.110 618.300  1.00 91.49           H
ATOM   3331  OG  SER A 207    -123.651 -99.693 618.944  1.00 91.49           O
ATOM   3332  HN  SER A 207    -121.358-100.084 619.333  1.00 91.49           H
ATOM   3333  N   THR A 208    -123.072-102.392 620.849  1.00 92.20           N
ATOM   3334  CA  THR A 208    -123.650-103.663 621.251  1.00 92.20           C
ATOM   3335  C   THR A 208    -122.941-104.200 622.496  1.00 92.20           C
ATOM   3336  O   THR A 208    -123.591-104.654 623.437  1.00 92.20           O
ATOM   3337  HA  THR A 208    -124.692-103.496 621.523  1.00 92.20           H
ATOM   3338  HB  THR A 208    -124.040-105.573 620.293  1.00 92.20           H
ATOM   3339  CB  THR A 208    -123.581-104.614 620.054  1.00 92.20           C
ATOM   3340  OG1 THR A 208    -122.195-104.659 619.727  1.00 92.20           O
ATOM   3341  HG1 THR A 208    -122.005-105.457 619.155  1.00 92.20           H
ATOM   3342  CG2 THR A 208    -124.241-104.030 618.804  1.00 92.20           C
ATOM   3343 1HG2 THR A 208    -123.737-103.104 618.526  1.00 92.20           H
ATOM   3344 2HG2 THR A 208    -125.291-103.824 619.009  1.00 92.20           H
ATOM   3345 3HG2 THR A 208    -124.164-104.745 617.985  1.00 92.20           H
ATOM   3346  HN  THR A 208    -122.586-102.406 619.975  1.00 92.20           H
ATOM   3347  N   LYS A 209    -121.619-104.132 622.461  1.00 93.62           N
ATOM   3348  CA  LYS A 209    -120.818-104.545 623.601  1.00 93.62           C
ATOM   3349  C   LYS A 209    -121.152-103.658 624.802  1.00 93.62           C
ATOM   3350  O   LYS A 209    -121.236-104.141 625.930  1.00 93.62           O
ATOM   3351  HA  LYS A 209    -121.095-105.571 623.841  1.00 93.62           H
ATOM   3352  CB  LYS A 209    -119.331-104.552 623.237  1.00 93.62           C
ATOM   3353 1HB  LYS A 209    -119.046-103.578 622.838  1.00 93.62           H
ATOM   3354 2HB  LYS A 209    -118.734-104.716 624.134  1.00 93.62           H
ATOM   3355  CG  LYS A 209    -119.024-105.640 622.206  1.00 93.62           C
ATOM   3356 1HG  LYS A 209    -119.036-106.617 622.689  1.00 93.62           H
ATOM   3357 2HG  LYS A 209    -119.802-105.653 621.442  1.00 93.62           H
ATOM   3358  CD  LYS A 209    -117.662-105.406 621.551  1.00 93.62           C
ATOM   3359 1HD  LYS A 209    -117.727-104.566 620.859  1.00 93.62           H
ATOM   3360 2HD  LYS A 209    -116.930-105.135 622.312  1.00 93.62           H
ATOM   3361  CE  LYS A 209    -117.191-106.655 620.803  1.00 93.62           C
ATOM   3362 1HE  LYS A 209    -117.043-107.473 621.507  1.00 93.62           H
ATOM   3363 2HE  LYS A 209    -117.959-106.975 620.098  1.00 93.62           H
ATOM   3364  NZ  LYS A 209    -115.929-106.381 620.079  1.00 93.62           N
ATOM   3365 1HZ  LYS A 209    -115.504-107.257 619.798  1.00 93.62           H
ATOM   3366 2HZ  LYS A 209    -116.126-105.821 619.257  1.00 93.62           H
ATOM   3367 3HZ  LYS A 209    -115.294-105.876 620.687  1.00 93.62           H
ATOM   3368  HN  LYS A 209    -121.096-103.803 621.674  1.00 93.62           H
ATOM   3369  N   LEU A 210    -121.335-102.377 624.518  1.00 94.88           N
ATOM   3370  CA  LEU A 210    -121.593-101.408 625.569  1.00 94.88           C
ATOM   3371  C   LEU A 210    -122.926-101.737 626.245  1.00 94.88           C
ATOM   3372  O   LEU A 210    -123.013-101.768 627.472  1.00 94.88           O
ATOM   3373  HA  LEU A 210    -120.798-101.507 626.308  1.00 94.88           H
ATOM   3374  CB  LEU A 210    -121.521 -99.984 625.014  1.00 94.88           C
ATOM   3375 1HB  LEU A 210    -120.580 -99.872 624.476  1.00 94.88           H
ATOM   3376 2HB  LEU A 210    -122.322 -99.858 624.286  1.00 94.88           H
ATOM   3377  HG  LEU A 210    -122.566 -98.970 626.581  1.00 94.88           H
ATOM   3378  CG  LEU A 210    -121.624 -98.856 626.044  1.00 94.88           C
ATOM   3379  CD1 LEU A 210    -120.500 -98.953 627.077  1.00 94.88           C
ATOM   3380 1HD1 LEU A 210    -120.565 -99.909 627.597  1.00 94.88           H
ATOM   3381 2HD1 LEU A 210    -119.536 -98.879 626.573  1.00 94.88           H
ATOM   3382 3HD1 LEU A 210    -120.596 -98.140 627.797  1.00 94.88           H
ATOM   3383  CD2 LEU A 210    -121.656 -97.489 625.358  1.00 94.88           C
ATOM   3384 1HD2 LEU A 210    -120.743 -97.351 624.779  1.00 94.88           H
ATOM   3385 2HD2 LEU A 210    -122.519 -97.436 624.694  1.00 94.88           H
ATOM   3386 3HD2 LEU A 210    -121.730 -96.706 626.113  1.00 94.88           H
ATOM   3387  HN  LEU A 210    -121.309-102.000 623.593  1.00 94.88           H
ATOM   3388  N   LYS A 211    -123.931-101.975 625.415  1.00 95.36           N
ATOM   3389  CA  LYS A 211    -125.260-102.277 625.918  1.00 95.36           C
ATOM   3390  C   LYS A 211    -125.192-103.508 626.823  1.00 95.36           C
ATOM   3391  O   LYS A 211    -125.651-103.471 627.963  1.00 95.36           O
ATOM   3392  HA  LYS A 211    -125.584-101.426 626.517  1.00 95.36           H
ATOM   3393  CB  LYS A 211    -126.251-102.419 624.760  1.00 95.36           C
ATOM   3394 1HB  LYS A 211    -126.259-101.503 624.169  1.00 95.36           H
ATOM   3395 2HB  LYS A 211    -125.929-103.222 624.098  1.00 95.36           H
ATOM   3396  CG  LYS A 211    -127.661-102.711 625.278  1.00 95.36           C
ATOM   3397 1HG  LYS A 211    -127.688-103.703 625.728  1.00 95.36           H
ATOM   3398 2HG  LYS A 211    -127.920-101.998 626.060  1.00 95.36           H
ATOM   3399  CD  LYS A 211    -128.688-102.631 624.146  1.00 95.36           C
ATOM   3400 1HD  LYS A 211    -128.595-101.673 623.633  1.00 95.36           H
ATOM   3401 2HD  LYS A 211    -128.484-103.408 623.410  1.00 95.36           H
ATOM   3402  CE  LYS A 211    -130.111-102.791 624.685  1.00 95.36           C
ATOM   3403 1HE  LYS A 211    -130.226-103.776 625.136  1.00 95.36           H
ATOM   3404 2HE  LYS A 211    -130.293-102.057 625.470  1.00 95.36           H
ATOM   3405  NZ  LYS A 211    -131.099-102.618 623.597  1.00 95.36           N
ATOM   3406 1HZ  LYS A 211    -132.034-102.596 623.990  1.00 95.36           H
ATOM   3407 2HZ  LYS A 211    -130.917-101.747 623.110  1.00 95.36           H
ATOM   3408 3HZ  LYS A 211    -131.024-103.391 622.946  1.00 95.36           H
ATOM   3409  HN  LYS A 211    -123.848-101.965 624.419  1.00 95.36           H
ATOM   3410  N   SER A 212    -124.615-104.571 626.281  1.00 94.90           N
ATOM   3411  CA  SER A 212    -124.608-105.851 626.967  1.00 94.90           C
ATOM   3412  C   SER A 212    -123.818-105.741 628.273  1.00 94.90           C
ATOM   3413  O   SER A 212    -124.195-106.332 629.283  1.00 94.90           O
ATOM   3414  HA  SER A 212    -125.655-106.074 627.172  1.00 94.90           H
ATOM   3415  CB  SER A 212    -124.017-106.949 626.080  1.00 94.90           C
ATOM   3416 1HB  SER A 212    -123.822-107.836 626.683  1.00 94.90           H
ATOM   3417 2HB  SER A 212    -124.746-107.233 625.321  1.00 94.90           H
ATOM   3418  HG  SER A 212    -123.001-106.231 624.512  1.00 94.90           H
ATOM   3419  OG  SER A 212    -122.811-106.532 625.447  1.00 94.90           O
ATOM   3420  HN  SER A 212    -124.159-104.566 625.391  1.00 94.90           H
ATOM   3421  N   ALA A 213    -122.735-104.979 628.209  1.00 95.64           N
ATOM   3422  CA  ALA A 213    -121.897-104.771 629.377  1.00 95.64           C
ATOM   3423  C   ALA A 213    -122.686-103.997 630.435  1.00 95.64           C
ATOM   3424  O   ALA A 213    -122.711-104.383 631.602  1.00 95.64           O
ATOM   3425  HA  ALA A 213    -121.635-105.751 629.777  1.00 95.64           H
ATOM   3426  CB  ALA A 213    -120.613-104.049 628.963  1.00 95.64           C
ATOM   3427 1HB  ALA A 213    -120.075-104.654 628.233  1.00 95.64           H
ATOM   3428 2HB  ALA A 213    -120.865-103.085 628.521  1.00 95.64           H
ATOM   3429 3HB  ALA A 213    -119.985-103.893 629.840  1.00 95.64           H
ATOM   3430  HN  ALA A 213    -122.429-104.510 627.381  1.00 95.64           H
ATOM   3431  N   VAL A 214    -123.312-102.918 629.988  1.00 94.90           N
ATOM   3432  CA  VAL A 214    -124.046-102.049 630.892  1.00 94.90           C
ATOM   3433  C   VAL A 214    -125.192-102.837 631.531  1.00 94.90           C
ATOM   3434  O   VAL A 214    -125.544-102.601 632.685  1.00 94.90           O
ATOM   3435  HA  VAL A 214    -123.357-101.734 631.677  1.00 94.90           H
ATOM   3436  HB  VAL A 214    -124.900-101.113 629.176  1.00 94.90           H
ATOM   3437  CB  VAL A 214    -124.521-100.800 630.148  1.00 94.90           C
ATOM   3438  CG1 VAL A 214    -125.664-100.115 630.900  1.00 94.90           C
ATOM   3439 1HG1 VAL A 214    -126.502-100.805 630.994  1.00 94.90           H
ATOM   3440 2HG1 VAL A 214    -125.321 -99.822 631.893  1.00 94.90           H
ATOM   3441 3HG1 VAL A 214    -125.982 -99.230 630.350  1.00 94.90           H
ATOM   3442  CG2 VAL A 214    -123.362 -99.830 629.911  1.00 94.90           C
ATOM   3443 1HG2 VAL A 214    -122.939 -99.527 630.869  1.00 94.90           H
ATOM   3444 2HG2 VAL A 214    -122.593-100.321 629.314  1.00 94.90           H
ATOM   3445 3HG2 VAL A 214    -123.727 -98.950 629.380  1.00 94.90           H
ATOM   3446  HN  VAL A 214    -123.323-102.635 629.028  1.00 94.90           H
ATOM   3447  N   LEU A 215    -125.742-103.756 630.751  1.00 95.52           N
ATOM   3448  CA  LEU A 215    -126.912-104.501 631.184  1.00 95.52           C
ATOM   3449  C   LEU A 215    -126.480-105.602 632.155  1.00 95.52           C
ATOM   3450  O   LEU A 215    -127.173-105.881 633.131  1.00 95.52           O
ATOM   3451  HA  LEU A 215    -127.563-103.808 631.716  1.00 95.52           H
ATOM   3452  CB  LEU A 215    -127.694-105.020 629.975  1.00 95.52           C
ATOM   3453 1HB  LEU A 215    -127.603-104.292 629.169  1.00 95.52           H
ATOM   3454 2HB  LEU A 215    -127.222-105.939 629.629  1.00 95.52           H
ATOM   3455  HG  LEU A 215    -129.267-106.117 630.922  1.00 95.52           H
ATOM   3456  CG  LEU A 215    -129.181-105.298 630.208  1.00 95.52           C
ATOM   3457  CD1 LEU A 215    -129.876-104.084 630.826  1.00 95.52           C
ATOM   3458 1HD1 LEU A 215    -129.411-103.847 631.783  1.00 95.52           H
ATOM   3459 2HD1 LEU A 215    -129.781-103.230 630.156  1.00 95.52           H
ATOM   3460 3HD1 LEU A 215    -130.931-104.309 630.981  1.00 95.52           H
ATOM   3461  CD2 LEU A 215    -129.862-105.752 628.915  1.00 95.52           C
ATOM   3462 1HD2 LEU A 215    -129.767-104.972 628.161  1.00 95.52           H
ATOM   3463 2HD2 LEU A 215    -129.387-106.665 628.556  1.00 95.52           H
ATOM   3464 3HD2 LEU A 215    -130.918-105.944 629.109  1.00 95.52           H
ATOM   3465  HN  LEU A 215    -125.403-103.993 629.841  1.00 95.52           H
ATOM   3466  N   THR A 216    -125.336-106.198 631.852  1.00 96.25           N
ATOM   3467  CA  THR A 216    -124.762-107.206 632.727  1.00 96.25           C
ATOM   3468  C   THR A 216    -124.514-106.624 634.120  1.00 96.25           C
ATOM   3469  O   THR A 216    -124.833-107.256 635.127  1.00 96.25           O
ATOM   3470  HA  THR A 216    -125.486-108.013 632.842  1.00 96.25           H
ATOM   3471  HB  THR A 216    -122.752-106.959 631.942  1.00 96.25           H
ATOM   3472  CB  THR A 216    -123.496-107.747 632.060  1.00 96.25           C
ATOM   3473  OG1 THR A 216    -123.965-108.335 630.850  1.00 96.25           O
ATOM   3474  HG1 THR A 216    -123.774-107.729 630.078  1.00 96.25           H
ATOM   3475  CG2 THR A 216    -122.883-108.917 632.831  1.00 96.25           C
ATOM   3476 1HG2 THR A 216    -123.605-109.732 632.890  1.00 96.25           H
ATOM   3477 2HG2 THR A 216    -122.619-108.592 633.837  1.00 96.25           H
ATOM   3478 3HG2 THR A 216    -121.987-109.263 632.315  1.00 96.25           H
ATOM   3479  HN  THR A 216    -124.804-106.002 631.028  1.00 96.25           H
ATOM   3480  N   LEU A 217    -123.948-105.427 634.134  1.00 95.55           N
ATOM   3481  CA  LEU A 217    -123.598-104.779 635.387  1.00 95.55           C
ATOM   3482  C   LEU A 217    -124.855-104.625 636.246  1.00 95.55           C
ATOM   3483  O   LEU A 217    -124.813-104.835 637.457  1.00 95.55           O
ATOM   3484  HA  LEU A 217    -122.901-105.434 635.910  1.00 95.55           H
ATOM   3485  CB  LEU A 217    -122.869-103.460 635.123  1.00 95.55           C
ATOM   3486 1HB  LEU A 217    -122.044-103.655 634.438  1.00 95.55           H
ATOM   3487 2HB  LEU A 217    -123.555-102.784 634.612  1.00 95.55           H
ATOM   3488  HG  LEU A 217    -123.114-102.654 637.089  1.00 95.55           H
ATOM   3489  CG  LEU A 217    -122.313-102.742 636.355  1.00 95.55           C
ATOM   3490  CD1 LEU A 217    -121.192-103.556 637.004  1.00 95.55           C
ATOM   3491 1HD1 LEU A 217    -121.579-104.527 637.311  1.00 95.55           H
ATOM   3492 2HD1 LEU A 217    -120.383-103.696 636.287  1.00 95.55           H
ATOM   3493 3HD1 LEU A 217    -120.815-103.023 637.877  1.00 95.55           H
ATOM   3494  CD2 LEU A 217    -121.863-101.322 636.005  1.00 95.55           C
ATOM   3495 1HD2 LEU A 217    -121.084-101.365 635.245  1.00 95.55           H
ATOM   3496 2HD2 LEU A 217    -122.712-100.755 635.624  1.00 95.55           H
ATOM   3497 3HD2 LEU A 217    -121.473-100.835 636.898  1.00 95.55           H
ATOM   3498  HN  LEU A 217    -123.729-104.902 633.312  1.00 95.55           H
ATOM   3499  N   LYS A 218    -125.944-104.261 635.584  1.00 94.23           N
ATOM   3500  CA  LYS A 218    -127.199-104.032 636.278  1.00 94.23           C
ATOM   3501  C   LYS A 218    -127.685-105.346 636.894  1.00 94.23           C
ATOM   3502  O   LYS A 218    -128.193-105.360 638.014  1.00 94.23           O
ATOM   3503  HA  LYS A 218    -127.003-103.325 637.085  1.00 94.23           H
ATOM   3504  CB  LYS A 218    -128.218-103.378 635.342  1.00 94.23           C
ATOM   3505 1HB  LYS A 218    -128.232-103.906 634.388  1.00 94.23           H
ATOM   3506 2HB  LYS A 218    -129.217-103.464 635.768  1.00 94.23           H
ATOM   3507  CG  LYS A 218    -127.882-101.903 635.110  1.00 94.23           C
ATOM   3508 1HG  LYS A 218    -128.241-101.309 635.950  1.00 94.23           H
ATOM   3509 2HG  LYS A 218    -126.800-101.775 635.069  1.00 94.23           H
ATOM   3510  CD  LYS A 218    -128.511-101.395 633.811  1.00 94.23           C
ATOM   3511 1HD  LYS A 218    -128.195-102.025 632.979  1.00 94.23           H
ATOM   3512 2HD  LYS A 218    -129.597-101.472 633.875  1.00 94.23           H
ATOM   3513  CE  LYS A 218    -128.112 -99.944 633.540  1.00 94.23           C
ATOM   3514 1HE  LYS A 218    -128.622 -99.283 634.240  1.00 94.23           H
ATOM   3515 2HE  LYS A 218    -127.041 -99.818 633.704  1.00 94.23           H
ATOM   3516  NZ  LYS A 218    -128.454 -99.563 632.151  1.00 94.23           N
ATOM   3517 1HZ  LYS A 218    -127.752 -98.925 631.792  1.00 94.23           H
ATOM   3518 2HZ  LYS A 218    -128.484-100.394 631.570  1.00 94.23           H
ATOM   3519 3HZ  LYS A 218    -129.361 -99.109 632.139  1.00 94.23           H
ATOM   3520  HN  LYS A 218    -125.977-104.124 634.594  1.00 94.23           H
ATOM   3521  N   VAL A 219    -127.511-106.417 636.134  1.00 94.44           N
ATOM   3522  CA  VAL A 219    -128.012-107.717 636.548  1.00 94.44           C
ATOM   3523  C   VAL A 219    -127.204-108.211 637.749  1.00 94.44           C
ATOM   3524  O   VAL A 219    -127.764-108.769 638.692  1.00 94.44           O
ATOM   3525  HA  VAL A 219    -129.051-107.587 636.854  1.00 94.44           H
ATOM   3526  HB  VAL A 219    -127.019-108.586 634.871  1.00 94.44           H
ATOM   3527  CB  VAL A 219    -127.984-108.689 635.367  1.00 94.44           C
ATOM   3528  CG1 VAL A 219    -128.114-110.137 635.845  1.00 94.44           C
ATOM   3529 1HG1 VAL A 219    -127.286-110.374 636.514  1.00 94.44           H
ATOM   3530 2HG1 VAL A 219    -129.057-110.260 636.377  1.00 94.44           H
ATOM   3531 3HG1 VAL A 219    -128.091-110.807 634.986  1.00 94.44           H
ATOM   3532  CG2 VAL A 219    -129.074-108.348 634.350  1.00 94.44           C
ATOM   3533 1HG2 VAL A 219    -130.051-108.410 634.829  1.00 94.44           H
ATOM   3534 2HG2 VAL A 219    -128.917-107.337 633.974  1.00 94.44           H
ATOM   3535 3HG2 VAL A 219    -129.032-109.054 633.521  1.00 94.44           H
ATOM   3536  HN  VAL A 219    -127.040-106.407 635.253  1.00 94.44           H
ATOM   3537  N   ILE A 220    -125.900-107.989 637.676  1.00 94.13           N
ATOM   3538  CA  ILE A 220    -125.000-108.466 638.712  1.00 94.13           C
ATOM   3539  C   ILE A 220    -125.295-107.726 640.019  1.00 94.13           C
ATOM   3540  O   ILE A 220    -125.575-108.351 641.041  1.00 94.13           O
ATOM   3541  HA  ILE A 220    -125.206-109.526 638.862  1.00 94.13           H
ATOM   3542  HB  ILE A 220    -123.393-107.347 637.853  1.00 94.13           H
ATOM   3543  CB  ILE A 220    -123.545-108.349 638.254  1.00 94.13           C
ATOM   3544  CG1 ILE A 220    -123.244-109.337 637.126  1.00 94.13           C
ATOM   3545 1HG1 ILE A 220    -123.317-110.357 637.503  1.00 94.13           H
ATOM   3546 2HG1 ILE A 220    -123.990-109.234 636.339  1.00 94.13           H
ATOM   3547  CG2 ILE A 220    -122.584-108.514 639.433  1.00 94.13           C
ATOM   3548 1HG2 ILE A 220    -122.781-107.739 640.174  1.00 94.13           H
ATOM   3549 2HG2 ILE A 220    -122.730-109.495 639.886  1.00 94.13           H
ATOM   3550 3HG2 ILE A 220    -121.556-108.426 639.080  1.00 94.13           H
ATOM   3551  CD1 ILE A 220    -121.847-109.100 636.548  1.00 94.13           C
ATOM   3552 1HD1 ILE A 220    -121.786-108.087 636.150  1.00 94.13           H
ATOM   3553 2HD1 ILE A 220    -121.102-109.228 637.333  1.00 94.13           H
ATOM   3554 3HD1 ILE A 220    -121.659-109.816 635.748  1.00 94.13           H
ATOM   3555  HN  ILE A 220    -125.458-107.493 636.928  1.00 94.13           H
ATOM   3556  N   LEU A 221    -125.222-106.406 639.943  1.00 92.32           N
ATOM   3557  CA  LEU A 221    -125.173-105.589 641.144  1.00 92.32           C
ATOM   3558  C   LEU A 221    -126.598-105.247 641.582  1.00 92.32           C
ATOM   3559  O   LEU A 221    -126.836-104.939 642.749  1.00 92.32           O
ATOM   3560  HA  LEU A 221    -124.705-106.186 641.927  1.00 92.32           H
ATOM   3561  CB  LEU A 221    -124.286-104.362 640.921  1.00 92.32           C
ATOM   3562 1HB  LEU A 221    -124.683-103.801 640.075  1.00 92.32           H
ATOM   3563 2HB  LEU A 221    -124.366-103.717 641.796  1.00 92.32           H
ATOM   3564  HG  LEU A 221    -122.724-105.239 639.754  1.00 92.32           H
ATOM   3565  CG  LEU A 221    -122.805-104.642 640.663  1.00 92.32           C
ATOM   3566  CD1 LEU A 221    -122.035-103.343 640.421  1.00 92.32           C
ATOM   3567 1HD1 LEU A 221    -122.450-102.830 639.553  1.00 92.32           H
ATOM   3568 2HD1 LEU A 221    -122.121-102.701 641.298  1.00 92.32           H
ATOM   3569 3HD1 LEU A 221    -120.984-103.571 640.240  1.00 92.32           H
ATOM   3570  CD2 LEU A 221    -122.196-105.466 641.799  1.00 92.32           C
ATOM   3571 1HD2 LEU A 221    -122.290-104.917 642.736  1.00 92.32           H
ATOM   3572 2HD2 LEU A 221    -122.723-106.417 641.881  1.00 92.32           H
ATOM   3573 3HD2 LEU A 221    -121.143-105.652 641.590  1.00 92.32           H
ATOM   3574  HN  LEU A 221    -125.197-105.895 639.084  1.00 92.32           H
ATOM   3575  N   GLY A 222    -127.509-105.311 640.622  1.00 90.07           N
ATOM   3576  CA  GLY A 222    -128.883-104.906 640.866  1.00 90.07           C
ATOM   3577  C   GLY A 222    -129.717-106.079 641.386  1.00 90.07           C
ATOM   3578  O   GLY A 222    -130.814-105.883 641.906  1.00 90.07           O
ATOM   3579 1HA  GLY A 222    -128.903-104.092 641.590  1.00 90.07           H
ATOM   3580 2HA  GLY A 222    -129.323-104.523 639.945  1.00 90.07           H
ATOM   3581  HN  GLY A 222    -127.322-105.633 639.694  1.00 90.07           H
ATOM   3582  N   PHE A 223    -129.163-107.272 641.229  1.00 88.12           N
ATOM   3583  CA  PHE A 223    -129.884-108.484 641.583  1.00 88.12           C
ATOM   3584  C   PHE A 223    -128.973-109.469 642.317  1.00 88.12           C
ATOM   3585  O   PHE A 223    -129.069-109.621 643.533  1.00 88.12           O
ATOM   3586  HA  PHE A 223    -130.704-108.192 642.239  1.00 88.12           H
ATOM   3587  CB  PHE A 223    -130.356-109.121 640.274  1.00 88.12           C
ATOM   3588 1HB  PHE A 223    -130.897-108.375 639.693  1.00 88.12           H
ATOM   3589 2HB  PHE A 223    -129.484-109.411 639.688  1.00 88.12           H
ATOM   3590  CG  PHE A 223    -131.253-110.345 640.467  1.00 88.12           C
ATOM   3591  HD1 PHE A 223    -129.879-111.669 639.528  1.00 88.12           H
ATOM   3592  CD1 PHE A 223    -130.845-111.564 640.022  1.00 88.12           C
ATOM   3593  HD2 PHE A 223    -132.786-109.238 641.439  1.00 88.12           H
ATOM   3594  CD2 PHE A 223    -132.459-110.215 641.083  1.00 88.12           C
ATOM   3595  CE1 PHE A 223    -131.678-112.700 640.201  1.00 88.12           C
ATOM   3596  HE1 PHE A 223    -131.351-113.677 639.844  1.00 88.12           H
ATOM   3597  CE2 PHE A 223    -133.291-111.351 641.261  1.00 88.12           C
ATOM   3598  HE2 PHE A 223    -134.257-111.247 641.755  1.00 88.12           H
ATOM   3599  CZ  PHE A 223    -132.883-112.570 640.817  1.00 88.12           C
ATOM   3600  HZ  PHE A 223    -133.522-113.442 640.954  1.00 88.12           H
ATOM   3601  HN  PHE A 223    -128.242-107.418 640.868  1.00 88.12           H
ATOM   3602  N   PHE A 224    -128.108-110.113 641.546  1.00 91.10           N
ATOM   3603  CA  PHE A 224    -127.488-111.350 641.989  1.00 91.10           C
ATOM   3604  C   PHE A 224    -126.753-111.151 643.316  1.00 91.10           C
ATOM   3605  O   PHE A 224    -127.011-111.863 644.285  1.00 91.10           O
ATOM   3606  HA  PHE A 224    -128.284-112.082 642.123  1.00 91.10           H
ATOM   3607  CB  PHE A 224    -126.475-111.752 640.915  1.00 91.10           C
ATOM   3608 1HB  PHE A 224    -126.039-110.850 640.485  1.00 91.10           H
ATOM   3609 2HB  PHE A 224    -125.662-112.306 641.385  1.00 91.10           H
ATOM   3610  CG  PHE A 224    -127.067-112.602 639.788  1.00 91.10           C
ATOM   3611  HD1 PHE A 224    -127.029-114.391 640.935  1.00 91.10           H
ATOM   3612  CD1 PHE A 224    -127.280-113.931 639.979  1.00 91.10           C
ATOM   3613  HD2 PHE A 224    -127.209-110.962 638.443  1.00 91.10           H
ATOM   3614  CD2 PHE A 224    -127.380-112.027 638.596  1.00 91.10           C
ATOM   3615  CE1 PHE A 224    -127.829-114.720 638.934  1.00 91.10           C
ATOM   3616  HE1 PHE A 224    -128.000-115.785 639.087  1.00 91.10           H
ATOM   3617  CE2 PHE A 224    -127.930-112.816 637.551  1.00 91.10           C
ATOM   3618  HE2 PHE A 224    -128.181-112.356 636.595  1.00 91.10           H
ATOM   3619  CZ  PHE A 224    -128.142-114.145 637.742  1.00 91.10           C
ATOM   3620  HZ  PHE A 224    -128.564-114.751 636.939  1.00 91.10           H
ATOM   3621  HN  PHE A 224    -127.831-109.803 640.636  1.00 91.10           H
ATOM   3622  N   LEU A 225    -125.853-110.178 643.317  1.00 91.56           N
ATOM   3623  CA  LEU A 225    -124.978-109.970 644.459  1.00 91.56           C
ATOM   3624  C   LEU A 225    -125.826-109.705 645.704  1.00 91.56           C
ATOM   3625  O   LEU A 225    -125.698-110.406 646.707  1.00 91.56           O
ATOM   3626  HA  LEU A 225    -124.417-110.892 644.612  1.00 91.56           H
ATOM   3627  CB  LEU A 225    -123.962-108.866 644.160  1.00 91.56           C
ATOM   3628 1HB  LEU A 225    -123.251-109.243 643.425  1.00 91.56           H
ATOM   3629 2HB  LEU A 225    -124.488-108.031 643.696  1.00 91.56           H
ATOM   3630  HG  LEU A 225    -123.890-108.064 646.141  1.00 91.56           H
ATOM   3631  CG  LEU A 225    -123.178-108.333 645.361  1.00 91.56           C
ATOM   3632  CD1 LEU A 225    -122.261-109.413 645.940  1.00 91.56           C
ATOM   3633 1HD1 LEU A 225    -122.861-110.264 646.263  1.00 91.56           H
ATOM   3634 2HD1 LEU A 225    -121.554-109.736 645.176  1.00 91.56           H
ATOM   3635 3HD1 LEU A 225    -121.716-109.008 646.792  1.00 91.56           H
ATOM   3636  CD2 LEU A 225    -122.407-107.064 644.994  1.00 91.56           C
ATOM   3637 1HD2 LEU A 225    -121.706-107.284 644.189  1.00 91.56           H
ATOM   3638 2HD2 LEU A 225    -123.108-106.296 644.666  1.00 91.56           H
ATOM   3639 3HD2 LEU A 225    -121.859-106.706 645.866  1.00 91.56           H
ATOM   3640  HN  LEU A 225    -125.717-109.541 642.559  1.00 91.56           H
ATOM   3641  N   PRO A 226    -126.704-108.694 645.664  1.00 88.46           N
ATOM   3642  CA  PRO A 226    -127.589-108.417 646.798  1.00 88.46           C
ATOM   3643  C   PRO A 226    -128.371-109.646 647.233  1.00 88.46           C
ATOM   3644  O   PRO A 226    -128.514-109.906 648.426  1.00 88.46           O
ATOM   3645  HA  PRO A 226    -127.001-108.131 647.671  1.00 88.46           H
ATOM   3646  CB  PRO A 226    -128.511-107.312 646.278  1.00 88.46           C
ATOM   3647 1HB  PRO A 226    -129.420-107.722 645.838  1.00 88.46           H
ATOM   3648 2HB  PRO A 226    -128.820-106.639 647.077  1.00 88.46           H
ATOM   3649  CG  PRO A 226    -127.654-106.598 645.239  1.00 88.46           C
ATOM   3650 1HG  PRO A 226    -128.262-106.026 644.538  1.00 88.46           H
ATOM   3651 2HG  PRO A 226    -126.967-105.888 645.700  1.00 88.46           H
ATOM   3652  CD  PRO A 226    -126.921-107.743 644.559  1.00 88.46           C
ATOM   3653 1HD  PRO A 226    -127.516-108.186 643.760  1.00 88.46           H
ATOM   3654 2HD  PRO A 226    -125.985-107.413 644.109  1.00 88.46           H
ATOM   3655  N   PHE A 227    -128.861-110.377 646.242  1.00 88.60           N
ATOM   3656  CA  PHE A 227    -129.722-111.517 646.508  1.00 88.60           C
ATOM   3657  C   PHE A 227    -128.989-112.575 647.335  1.00 88.60           C
ATOM   3658  O   PHE A 227    -129.531-113.088 648.313  1.00 88.60           O
ATOM   3659  HA  PHE A 227    -130.581-111.150 647.069  1.00 88.60           H
ATOM   3660  CB  PHE A 227    -130.099-112.118 645.152  1.00 88.60           C
ATOM   3661 1HB  PHE A 227    -130.608-111.359 644.559  1.00 88.60           H
ATOM   3662 2HB  PHE A 227    -129.188-112.383 644.617  1.00 88.60           H
ATOM   3663  CG  PHE A 227    -130.995-113.355 645.248  1.00 88.60           C
ATOM   3664  HD1 PHE A 227    -129.381-114.712 644.977  1.00 88.60           H
ATOM   3665  CD1 PHE A 227    -130.453-114.597 645.135  1.00 88.60           C
ATOM   3666  HD2 PHE A 227    -132.767-112.216 645.535  1.00 88.60           H
ATOM   3667  CD2 PHE A 227    -132.333-113.212 645.445  1.00 88.60           C
ATOM   3668  CE1 PHE A 227    -131.284-115.745 645.224  1.00 88.60           C
ATOM   3669  HE1 PHE A 227    -130.850-116.741 645.134  1.00 88.60           H
ATOM   3670  CE2 PHE A 227    -133.164-114.360 645.534  1.00 88.60           C
ATOM   3671  HE2 PHE A 227    -134.237-114.245 645.692  1.00 88.60           H
ATOM   3672  CZ  PHE A 227    -132.622-115.602 645.421  1.00 88.60           C
ATOM   3673  HZ  PHE A 227    -133.260-116.483 645.490  1.00 88.60           H
ATOM   3674  HN  PHE A 227    -128.680-110.200 645.274  1.00 88.60           H
ATOM   3675  N   VAL A 228    -127.769-112.871 646.912  1.00 91.32           N
ATOM   3676  CA  VAL A 228    -126.964-113.872 647.590  1.00 91.32           C
ATOM   3677  C   VAL A 228    -126.767-113.459 649.050  1.00 91.32           C
ATOM   3678  O   VAL A 228    -126.945-114.270 649.958  1.00 91.32           O
ATOM   3679  HA  VAL A 228    -127.515-114.812 647.563  1.00 91.32           H
ATOM   3680  HB  VAL A 228    -125.189-113.096 646.694  1.00 91.32           H
ATOM   3681  CB  VAL A 228    -125.643-114.076 646.844  1.00 91.32           C
ATOM   3682  CG1 VAL A 228    -124.672-114.922 647.669  1.00 91.32           C
ATOM   3683 1HG1 VAL A 228    -124.465-114.421 648.614  1.00 91.32           H
ATOM   3684 2HG1 VAL A 228    -125.117-115.898 647.865  1.00 91.32           H
ATOM   3685 3HG1 VAL A 228    -123.742-115.052 647.115  1.00 91.32           H
ATOM   3686  CG2 VAL A 228    -125.882-114.700 645.468  1.00 91.32           C
ATOM   3687 1HG2 VAL A 228    -126.369-115.668 645.587  1.00 91.32           H
ATOM   3688 2HG2 VAL A 228    -126.520-114.043 644.877  1.00 91.32           H
ATOM   3689 3HG2 VAL A 228    -124.928-114.833 644.959  1.00 91.32           H
ATOM   3690  HN  VAL A 228    -127.331-112.440 646.123  1.00 91.32           H
ATOM   3691  N   VAL A 229    -126.403-112.198 649.232  1.00 90.46           N
ATOM   3692  CA  VAL A 229    -126.065-111.700 650.554  1.00 90.46           C
ATOM   3693  C   VAL A 229    -127.298-111.778 651.455  1.00 90.46           C
ATOM   3694  O   VAL A 229    -127.205-112.203 652.606  1.00 90.46           O
ATOM   3695  HA  VAL A 229    -125.290-112.349 650.962  1.00 90.46           H
ATOM   3696  HB  VAL A 229    -126.219-109.665 649.927  1.00 90.46           H
ATOM   3697  CB  VAL A 229    -125.490-110.285 650.448  1.00 90.46           C
ATOM   3698  CG1 VAL A 229    -125.264-109.681 651.835  1.00 90.46           C
ATOM   3699 1HG1 VAL A 229    -126.213-109.633 652.370  1.00 90.46           H
ATOM   3700 2HG1 VAL A 229    -124.564-110.302 652.393  1.00 90.46           H
ATOM   3701 3HG1 VAL A 229    -124.856-108.676 651.731  1.00 90.46           H
ATOM   3702  CG2 VAL A 229    -124.197-110.279 649.630  1.00 90.46           C
ATOM   3703 1HG2 VAL A 229    -123.459-110.921 650.112  1.00 90.46           H
ATOM   3704 2HG2 VAL A 229    -124.401-110.649 648.626  1.00 90.46           H
ATOM   3705 3HG2 VAL A 229    -123.810-109.261 649.571  1.00 90.46           H
ATOM   3706  HN  VAL A 229    -126.338-111.524 648.496  1.00 90.46           H
ATOM   3707  N   MET A 230    -128.426-111.361 650.898  1.00 88.79           N
ATOM   3708  CA  MET A 230    -129.671-111.350 651.647  1.00 88.79           C
ATOM   3709  C   MET A 230    -130.075-112.766 652.061  1.00 88.79           C
ATOM   3710  O   MET A 230    -130.457-112.997 653.207  1.00 88.79           O
ATOM   3711  HA  MET A 230    -129.474-110.747 652.534  1.00 88.79           H
ATOM   3712  CB  MET A 230    -130.778-110.733 650.790  1.00 88.79           C
ATOM   3713 1HB  MET A 230    -130.726-111.136 649.778  1.00 88.79           H
ATOM   3714 2HB  MET A 230    -131.752-111.008 651.194  1.00 88.79           H
ATOM   3715  CG  MET A 230    -130.650-109.209 650.744  1.00 88.79           C
ATOM   3716 1HG  MET A 230    -130.578-108.811 651.756  1.00 88.79           H
ATOM   3717 2HG  MET A 230    -129.734-108.927 650.225  1.00 88.79           H
ATOM   3718  SD  MET A 230    -132.063-108.503 649.911  1.00 88.79           S
ATOM   3719  CE  MET A 230    -131.637-108.866 648.216  1.00 88.79           C
ATOM   3720 1HE  MET A 230    -130.691-108.385 647.968  1.00 88.79           H
ATOM   3721 2HE  MET A 230    -131.541-109.944 648.089  1.00 88.79           H
ATOM   3722 3HE  MET A 230    -132.419-108.490 647.557  1.00 88.79           H
ATOM   3723  HN  MET A 230    -128.497-111.036 649.955  1.00 88.79           H
ATOM   3724  N   ALA A 231    -129.977-113.678 651.104  1.00 87.71           N
ATOM   3725  CA  ALA A 231    -130.375-115.055 651.340  1.00 87.71           C
ATOM   3726  C   ALA A 231    -129.541-115.634 652.485  1.00 87.71           C
ATOM   3727  O   ALA A 231    -130.083-116.242 653.407  1.00 87.71           O
ATOM   3728  HA  ALA A 231    -131.425-115.052 651.632  1.00 87.71           H
ATOM   3729  CB  ALA A 231    -130.225-115.859 650.046  1.00 87.71           C
ATOM   3730 1HB  ALA A 231    -130.859-115.425 649.273  1.00 87.71           H
ATOM   3731 2HB  ALA A 231    -129.185-115.832 649.720  1.00 87.71           H
ATOM   3732 3HB  ALA A 231    -130.523-116.892 650.224  1.00 87.71           H
ATOM   3733  HN  ALA A 231    -129.634-113.489 650.184  1.00 87.71           H
ATOM   3734  N   CYS A 232    -128.237-115.423 652.390  1.00 90.89           N
ATOM   3735  CA  CYS A 232    -127.317-115.966 653.375  1.00 90.89           C
ATOM   3736  C   CYS A 232    -127.641-115.337 654.732  1.00 90.89           C
ATOM   3737  O   CYS A 232    -127.556-116.001 655.764  1.00 90.89           O
ATOM   3738  HA  CYS A 232    -127.483-117.043 653.399  1.00 90.89           H
ATOM   3739  CB  CYS A 232    -125.858-115.738 652.974  1.00 90.89           C
ATOM   3740 1HB  CYS A 232    -125.696-114.685 652.747  1.00 90.89           H
ATOM   3741 2HB  CYS A 232    -125.200-115.990 653.806  1.00 90.89           H
ATOM   3742  HG  CYS A 232    -125.908-115.909 650.609  1.00 90.89           H
ATOM   3743  SG  CYS A 232    -125.443-116.763 651.516  1.00 90.89           S
ATOM   3744  HN  CYS A 232    -127.807-114.894 651.658  1.00 90.89           H
ATOM   3745  N   CYS A 233    -128.005-114.064 654.686  1.00 87.14           N
ATOM   3746  CA  CYS A 233    -128.311-113.329 655.902  1.00 87.14           C
ATOM   3747  C   CYS A 233    -129.509-113.998 656.579  1.00 87.14           C
ATOM   3748  O   CYS A 233    -129.450-114.335 657.760  1.00 87.14           O
ATOM   3749  HA  CYS A 233    -127.426-113.388 656.535  1.00 87.14           H
ATOM   3750  CB  CYS A 233    -128.570-111.848 655.618  1.00 87.14           C
ATOM   3751 1HB  CYS A 233    -129.283-111.746 654.800  1.00 87.14           H
ATOM   3752 2HB  CYS A 233    -129.018-111.375 656.491  1.00 87.14           H
ATOM   3753  HG  CYS A 233    -126.875-111.560 653.984  1.00 87.14           H
ATOM   3754  SG  CYS A 233    -127.002-111.009 655.187  1.00 87.14           S
ATOM   3755  HN  CYS A 233    -128.091-113.537 653.841  1.00 87.14           H
ATOM   3756  N   TYR A 234    -130.567-114.171 655.801  1.00 83.21           N
ATOM   3757  CA  TYR A 234    -131.850-114.565 656.359  1.00 83.21           C
ATOM   3758  C   TYR A 234    -131.864-116.057 656.701  1.00 83.21           C
ATOM   3759  O   TYR A 234    -132.557-116.479 657.625  1.00 83.21           O
ATOM   3760  HA  TYR A 234    -132.011-113.990 657.270  1.00 83.21           H
ATOM   3761  CB  TYR A 234    -132.886-114.295 655.266  1.00 83.21           C
ATOM   3762 1HB  TYR A 234    -132.484-114.626 654.309  1.00 83.21           H
ATOM   3763 2HB  TYR A 234    -133.773-114.897 655.464  1.00 83.21           H
ATOM   3764  CG  TYR A 234    -133.300-112.827 655.150  1.00 83.21           C
ATOM   3765  HD1 TYR A 234    -134.059-112.731 657.153  1.00 83.21           H
ATOM   3766  CD1 TYR A 234    -133.888-112.189 656.223  1.00 83.21           C
ATOM   3767  HD2 TYR A 234    -132.619-112.644 653.125  1.00 83.21           H
ATOM   3768  CD2 TYR A 234    -133.084-112.140 653.973  1.00 83.21           C
ATOM   3769  CE1 TYR A 234    -134.278-110.807 656.114  1.00 83.21           C
ATOM   3770  HE1 TYR A 234    -134.744-110.291 656.953  1.00 83.21           H
ATOM   3771  HE2 TYR A 234    -133.308-110.204 652.939  1.00 83.21           H
ATOM   3772  CE2 TYR A 234    -133.473-110.758 653.863  1.00 83.21           C
ATOM   3773  CZ  TYR A 234    -134.050-110.160 654.939  1.00 83.21           C
ATOM   3774  OH  TYR A 234    -134.418-108.854 654.836  1.00 83.21           O
ATOM   3775  HH  TYR A 234    -133.792-108.370 654.225  1.00 83.21           H
ATOM   3776  HN  TYR A 234    -130.559-114.046 654.809  1.00 83.21           H
ATOM   3777  N   THR A 235    -131.089-116.814 655.937  1.00 86.07           N
ATOM   3778  CA  THR A 235    -130.951-118.238 656.191  1.00 86.07           C
ATOM   3779  C   THR A 235    -130.411-118.478 657.602  1.00 86.07           C
ATOM   3780  O   THR A 235    -130.932-119.318 658.335  1.00 86.07           O
ATOM   3781  HA  THR A 235    -131.940-118.693 656.145  1.00 86.07           H
ATOM   3782  HB  THR A 235    -129.892-119.892 655.263  1.00 86.07           H
ATOM   3783  CB  THR A 235    -130.065-118.829 655.093  1.00 86.07           C
ATOM   3784  OG1 THR A 235    -128.902-118.007 655.104  1.00 86.07           O
ATOM   3785  HG1 THR A 235    -128.153-118.467 654.628  1.00 86.07           H
ATOM   3786  CG2 THR A 235    -130.652-118.626 653.694  1.00 86.07           C
ATOM   3787 1HG2 THR A 235    -130.763-117.560 653.498  1.00 86.07           H
ATOM   3788 2HG2 THR A 235    -131.627-119.110 653.636  1.00 86.07           H
ATOM   3789 3HG2 THR A 235    -129.984-119.065 652.953  1.00 86.07           H
ATOM   3790  HN  THR A 235    -130.564-116.470 655.159  1.00 86.07           H
ATOM   3791  N   ILE A 236    -129.374-117.726 657.941  1.00 85.17           N
ATOM   3792  CA  ILE A 236    -128.760-117.845 659.252  1.00 85.17           C
ATOM   3793  C   ILE A 236    -129.725-117.308 660.312  1.00 85.17           C
ATOM   3794  O   ILE A 236    -129.905-117.924 661.362  1.00 85.17           O
ATOM   3795  HA  ILE A 236    -128.596-118.905 659.441  1.00 85.17           H
ATOM   3796  HB  ILE A 236    -127.527-116.117 658.997  1.00 85.17           H
ATOM   3797  CB  ILE A 236    -127.390-117.164 659.266  1.00 85.17           C
ATOM   3798  CG1 ILE A 236    -126.460-117.782 658.220  1.00 85.17           C
ATOM   3799 1HG1 ILE A 236    -126.177-118.788 658.529  1.00 85.17           H
ATOM   3800 2HG1 ILE A 236    -126.987-117.877 657.271  1.00 85.17           H
ATOM   3801  CG2 ILE A 236    -126.777-117.194 660.668  1.00 85.17           C
ATOM   3802 1HG2 ILE A 236    -127.434-116.672 661.363  1.00 85.17           H
ATOM   3803 2HG2 ILE A 236    -126.657-118.229 660.989  1.00 85.17           H
ATOM   3804 3HG2 ILE A 236    -125.804-116.704 660.649  1.00 85.17           H
ATOM   3805  CD1 ILE A 236    -125.205-116.929 658.030  1.00 85.17           C
ATOM   3806 1HD1 ILE A 236    -125.491-115.931 657.698  1.00 85.17           H
ATOM   3807 2HD1 ILE A 236    -124.668-116.857 658.976  1.00 85.17           H
ATOM   3808 3HD1 ILE A 236    -124.561-117.391 657.281  1.00 85.17           H
ATOM   3809  HN  ILE A 236    -128.955-117.047 657.338  1.00 85.17           H
ATOM   3810  N   ILE A 237    -130.319-116.165 660.001  1.00 82.42           N
ATOM   3811  CA  ILE A 237    -131.248-115.530 660.921  1.00 82.42           C
ATOM   3812  C   ILE A 237    -132.342-116.529 661.304  1.00 82.42           C
ATOM   3813  O   ILE A 237    -132.647-116.699 662.483  1.00 82.42           O
ATOM   3814  HA  ILE A 237    -130.690-115.268 661.819  1.00 82.42           H
ATOM   3815  HB  ILE A 237    -132.027-114.405 659.277  1.00 82.42           H
ATOM   3816  CB  ILE A 237    -131.785-114.228 660.325  1.00 82.42           C
ATOM   3817  CG1 ILE A 237    -130.722-113.128 660.363  1.00 82.42           C
ATOM   3818 1HG1 ILE A 237    -130.568-112.802 661.391  1.00 82.42           H
ATOM   3819 2HG1 ILE A 237    -129.771-113.524 660.008  1.00 82.42           H
ATOM   3820  CG2 ILE A 237    -133.079-113.799 661.021  1.00 82.42           C
ATOM   3821 1HG2 ILE A 237    -133.833-114.577 660.897  1.00 82.42           H
ATOM   3822 2HG2 ILE A 237    -132.886-113.645 662.082  1.00 82.42           H
ATOM   3823 3HG2 ILE A 237    -133.439-112.870 660.578  1.00 82.42           H
ATOM   3824  CD1 ILE A 237    -131.137-111.934 659.500  1.00 82.42           C
ATOM   3825 1HD1 ILE A 237    -131.267-112.260 658.468  1.00 82.42           H
ATOM   3826 2HD1 ILE A 237    -132.076-111.526 659.873  1.00 82.42           H
ATOM   3827 3HD1 ILE A 237    -130.364-111.167 659.545  1.00 82.42           H
ATOM   3828  HN  ILE A 237    -130.176-115.676 659.141  1.00 82.42           H
ATOM   3829  N   ILE A 238    -132.903-117.163 660.285  1.00 80.88           N
ATOM   3830  CA  ILE A 238    -134.008-118.084 660.493  1.00 80.88           C
ATOM   3831  C   ILE A 238    -133.545-119.236 661.386  1.00 80.88           C
ATOM   3832  O   ILE A 238    -134.250-119.630 662.313  1.00 80.88           O
ATOM   3833  HA  ILE A 238    -134.794-117.538 661.014  1.00 80.88           H
ATOM   3834  HB  ILE A 238    -133.757-118.768 658.482  1.00 80.88           H
ATOM   3835  CB  ILE A 238    -134.586-118.539 659.152  1.00 80.88           C
ATOM   3836  CG1 ILE A 238    -135.400-117.421 658.497  1.00 80.88           C
ATOM   3837 1HG1 ILE A 238    -136.348-117.302 659.022  1.00 80.88           H
ATOM   3838 2HG1 ILE A 238    -134.865-116.476 658.588  1.00 80.88           H
ATOM   3839  CG2 ILE A 238    -135.403-119.823 659.314  1.00 80.88           C
ATOM   3840 1HG2 ILE A 238    -134.762-120.614 659.705  1.00 80.88           H
ATOM   3841 2HG2 ILE A 238    -136.225-119.645 660.007  1.00 80.88           H
ATOM   3842 3HG2 ILE A 238    -135.802-120.124 658.346  1.00 80.88           H
ATOM   3843  CD1 ILE A 238    -135.662-117.726 657.021  1.00 80.88           C
ATOM   3844 1HD1 ILE A 238    -134.712-117.820 656.495  1.00 80.88           H
ATOM   3845 2HD1 ILE A 238    -136.219-118.659 656.936  1.00 80.88           H
ATOM   3846 3HD1 ILE A 238    -136.242-116.915 656.580  1.00 80.88           H
ATOM   3847  HN  ILE A 238    -132.616-117.057 659.333  1.00 80.88           H
ATOM   3848  N   HIS A 239    -132.361-119.744 661.075  1.00 83.92           N
ATOM   3849  CA  HIS A 239    -131.827-120.890 661.792  1.00 83.92           C
ATOM   3850  C   HIS A 239    -131.729-120.562 663.284  1.00 83.92           C
ATOM   3851  O   HIS A 239    -132.179-121.338 664.125  1.00 83.92           O
ATOM   3852  HA  HIS A 239    -132.537-121.705 661.654  1.00 83.92           H
ATOM   3853  CB  HIS A 239    -130.489-121.330 661.193  1.00 83.92           C
ATOM   3854 1HB  HIS A 239    -130.621-121.505 660.126  1.00 83.92           H
ATOM   3855 2HB  HIS A 239    -129.771-120.517 661.297  1.00 83.92           H
ATOM   3856  CG  HIS A 239    -129.914-122.575 661.825  1.00 83.92           C
ATOM   3857  HD1 HIS A 239    -128.222-121.752 662.823  1.00 83.92           H
ATOM   3858  ND1 HIS A 239    -128.770-122.560 662.604  1.00 83.92           N
ATOM   3859  CD2 HIS A 239    -130.336-123.871 661.787  1.00 83.92           C
ATOM   3860  HD2 HIS A 239    -131.215-124.239 661.257  1.00 83.92           H
ATOM   3861  CE1 HIS A 239    -128.523-123.797 663.009  1.00 83.92           C
ATOM   3862  HE1 HIS A 239    -127.691-124.111 663.639  1.00 83.92           H
ATOM   3863  NE2 HIS A 239    -129.495-124.608 662.501  1.00 83.92           N
ATOM   3864  HN  HIS A 239    -131.772-119.387 660.350  1.00 83.92           H
ATOM   3865  N   THR A 240    -131.138-119.410 663.566  1.00 80.79           N
ATOM   3866  CA  THR A 240    -130.931-118.993 664.942  1.00 80.79           C
ATOM   3867  C   THR A 240    -132.274-118.741 665.631  1.00 80.79           C
ATOM   3868  O   THR A 240    -132.432-119.032 666.816  1.00 80.79           O
ATOM   3869  HA  THR A 240    -130.445-119.807 665.479  1.00 80.79           H
ATOM   3870  HB  THR A 240    -130.525-116.903 664.510  1.00 80.79           H
ATOM   3871  CB  THR A 240    -130.014-117.768 664.932  1.00 80.79           C
ATOM   3872  OG1 THR A 240    -128.857-118.206 664.225  1.00 80.79           O
ATOM   3873  HG1 THR A 240    -128.934-117.960 663.259  1.00 80.79           H
ATOM   3874  CG2 THR A 240    -129.488-117.419 666.326  1.00 80.79           C
ATOM   3875 1HG2 THR A 240    -128.920-118.261 666.721  1.00 80.79           H
ATOM   3876 2HG2 THR A 240    -130.327-117.204 666.988  1.00 80.79           H
ATOM   3877 3HG2 THR A 240    -128.843-116.543 666.262  1.00 80.79           H
ATOM   3878  HN  THR A 240    -130.805-118.768 662.875  1.00 80.79           H
ATOM   3879  N   LEU A 241    -133.207-118.202 664.860  1.00 77.95           N
ATOM   3880  CA  LEU A 241    -134.519-117.873 665.391  1.00 77.95           C
ATOM   3881  C   LEU A 241    -135.247-119.163 665.774  1.00 77.95           C
ATOM   3882  O   LEU A 241    -136.033-119.178 666.720  1.00 77.95           O
ATOM   3883  HA  LEU A 241    -134.367-117.281 666.293  1.00 77.95           H
ATOM   3884  CB  LEU A 241    -135.293-117.000 664.401  1.00 77.95           C
ATOM   3885 1HB  LEU A 241    -135.154-117.408 663.400  1.00 77.95           H
ATOM   3886 2HB  LEU A 241    -136.356-117.079 664.632  1.00 77.95           H
ATOM   3887  HG  LEU A 241    -133.851-115.441 664.147  1.00 77.95           H
ATOM   3888  CG  LEU A 241    -134.914-115.518 664.375  1.00 77.95           C
ATOM   3889  CD1 LEU A 241    -135.668-114.779 663.267  1.00 77.95           C
ATOM   3890 1HD1 LEU A 241    -135.421-115.220 662.302  1.00 77.95           H
ATOM   3891 2HD1 LEU A 241    -136.741-114.862 663.440  1.00 77.95           H
ATOM   3892 3HD1 LEU A 241    -135.380-113.728 663.271  1.00 77.95           H
ATOM   3893  CD2 LEU A 241    -135.131-114.872 665.745  1.00 77.95           C
ATOM   3894 1HD2 LEU A 241    -136.180-114.960 666.026  1.00 77.95           H
ATOM   3895 2HD2 LEU A 241    -134.512-115.378 666.486  1.00 77.95           H
ATOM   3896 3HD2 LEU A 241    -134.854-113.819 665.698  1.00 77.95           H
ATOM   3897  HN  LEU A 241    -133.078-117.991 663.891  1.00 77.95           H
ATOM   3898  N   ILE A 242    -134.960-120.213 665.019  1.00 78.87           N
ATOM   3899  CA  ILE A 242    -135.559-121.511 665.284  1.00 78.87           C
ATOM   3900  C   ILE A 242    -134.990-122.074 666.588  1.00 78.87           C
ATOM   3901  O   ILE A 242    -135.734-122.575 667.429  1.00 78.87           O
ATOM   3902  HA  ILE A 242    -136.630-121.356 665.413  1.00 78.87           H
ATOM   3903  HB  ILE A 242    -134.347-122.353 663.736  1.00 78.87           H
ATOM   3904  CB  ILE A 242    -135.377-122.440 664.082  1.00 78.87           C
ATOM   3905  CG1 ILE A 242    -136.280-122.017 662.921  1.00 78.87           C
ATOM   3906 1HG1 ILE A 242    -137.321-122.224 663.172  1.00 78.87           H
ATOM   3907 2HG1 ILE A 242    -136.197-120.942 662.764  1.00 78.87           H
ATOM   3908  CG2 ILE A 242    -135.600-123.900 664.479  1.00 78.87           C
ATOM   3909 1HG2 ILE A 242    -134.881-124.181 665.250  1.00 78.87           H
ATOM   3910 2HG2 ILE A 242    -136.612-124.022 664.865  1.00 78.87           H
ATOM   3911 3HG2 ILE A 242    -135.464-124.539 663.607  1.00 78.87           H
ATOM   3912  CD1 ILE A 242    -135.903-122.757 661.636  1.00 78.87           C
ATOM   3913 1HD1 ILE A 242    -134.870-122.529 661.376  1.00 78.87           H
ATOM   3914 2HD1 ILE A 242    -136.011-123.831 661.790  1.00 78.87           H
ATOM   3915 3HD1 ILE A 242    -136.561-122.438 660.827  1.00 78.87           H
ATOM   3916  HN  ILE A 242    -134.333-120.188 664.241  1.00 78.87           H
ATOM   3917  N   GLN A 243    -133.675-121.972 666.715  1.00 79.05           N
ATOM   3918  CA  GLN A 243    -132.987-122.547 667.859  1.00 79.05           C
ATOM   3919  C   GLN A 243    -133.390-121.818 669.142  1.00 79.05           C
ATOM   3920  O   GLN A 243    -133.380-122.404 670.223  1.00 79.05           O
ATOM   3921  HA  GLN A 243    -133.316-123.585 667.903  1.00 79.05           H
ATOM   3922  CB  GLN A 243    -131.470-122.510 667.661  1.00 79.05           C
ATOM   3923 1HB  GLN A 243    -131.158-121.499 667.399  1.00 79.05           H
ATOM   3924 2HB  GLN A 243    -130.972-122.766 668.596  1.00 79.05           H
ATOM   3925  CG  GLN A 243    -131.036-123.484 666.563  1.00 79.05           C
ATOM   3926 1HG  GLN A 243    -131.364-124.492 666.817  1.00 79.05           H
ATOM   3927 2HG  GLN A 243    -131.521-123.218 665.624  1.00 79.05           H
ATOM   3928  CD  GLN A 243    -129.517-123.466 666.383  1.00 79.05           C
ATOM   3929  OE1 GLN A 243    -128.844-122.490 666.670  1.00 79.05           O
ATOM   3930  NE2 GLN A 243    -129.017-124.597 665.893  1.00 79.05           N
ATOM   3931 1HE2 GLN A 243    -129.625-125.361 665.679  1.00 79.05           H
ATOM   3932 2HE2 GLN A 243    -128.033-124.682 665.739  1.00 79.05           H
ATOM   3933  HN  GLN A 243    -133.083-121.509 666.055  1.00 79.05           H
ATOM   3934  N   ALA A 244    -133.737-120.549 668.980  1.00 73.92           N
ATOM   3935  CA  ALA A 244    -134.103-119.722 670.117  1.00 73.92           C
ATOM   3936  C   ALA A 244    -135.291-120.358 670.843  1.00 73.92           C
ATOM   3937  O   ALA A 244    -136.229-120.835 670.206  1.00 73.92           O
ATOM   3938  HA  ALA A 244    -133.249-119.691 670.794  1.00 73.92           H
ATOM   3939  CB  ALA A 244    -134.405-118.301 669.639  1.00 73.92           C
ATOM   3940 1HB  ALA A 244    -133.521-117.884 669.157  1.00 73.92           H
ATOM   3941 2HB  ALA A 244    -135.230-118.325 668.926  1.00 73.92           H
ATOM   3942 3HB  ALA A 244    -134.680-117.681 670.492  1.00 73.92           H
ATOM   3943  HN  ALA A 244    -133.769-120.087 668.093  1.00 73.92           H
ATOM   3944  N   LYS A 245    -135.211-120.344 672.165  1.00 61.51           N
ATOM   3945  CA  LYS A 245    -136.273-120.903 672.984  1.00 61.51           C
ATOM   3946  C   LYS A 245    -137.407-119.883 673.107  1.00 61.51           C
ATOM   3947  O   LYS A 245    -138.528-120.236 673.470  1.00 61.51           O
ATOM   3948  HA  LYS A 245    -136.655-121.784 672.468  1.00 61.51           H
ATOM   3949  CB  LYS A 245    -135.720-121.372 674.332  1.00 61.51           C
ATOM   3950 1HB  LYS A 245    -135.134-120.574 674.787  1.00 61.51           H
ATOM   3951 2HB  LYS A 245    -136.544-121.589 675.011  1.00 61.51           H
ATOM   3952  CG  LYS A 245    -134.850-122.619 674.163  1.00 61.51           C
ATOM   3953 1HG  LYS A 245    -135.373-123.351 673.547  1.00 61.51           H
ATOM   3954 2HG  LYS A 245    -133.932-122.358 673.636  1.00 61.51           H
ATOM   3955  CD  LYS A 245    -134.508-123.238 675.520  1.00 61.51           C
ATOM   3956 1HD  LYS A 245    -133.918-122.533 676.106  1.00 61.51           H
ATOM   3957 2HD  LYS A 245    -135.425-123.428 676.078  1.00 61.51           H
ATOM   3958  CE  LYS A 245    -133.729-124.543 675.347  1.00 61.51           C
ATOM   3959 1HE  LYS A 245    -134.275-125.214 674.683  1.00 61.51           H
ATOM   3960 2HE  LYS A 245    -132.768-124.341 674.876  1.00 61.51           H
ATOM   3961  NZ  LYS A 245    -133.518-125.198 676.658  1.00 61.51           N
ATOM   3962 1HZ  LYS A 245    -132.996-126.057 676.526  1.00 61.51           H
ATOM   3963 2HZ  LYS A 245    -132.996-124.576 677.266  1.00 61.51           H
ATOM   3964 3HZ  LYS A 245    -134.416-125.408 677.079  1.00 61.51           H
ATOM   3965  HN  LYS A 245    -134.441-119.962 672.675  1.00 61.51           H
ATOM   3966  N   LYS A 246    -137.076-118.638 672.796  1.00 62.40           N
ATOM   3967  CA  LYS A 246    -137.924-117.521 673.178  1.00 62.40           C
ATOM   3968  C   LYS A 246    -139.227-117.579 672.379  1.00 62.40           C
ATOM   3969  O   LYS A 246    -139.204-117.654 671.152  1.00 62.40           O
ATOM   3970  HA  LYS A 246    -138.161-117.638 674.236  1.00 62.40           H
ATOM   3971  CB  LYS A 246    -137.168-116.200 673.028  1.00 62.40           C
ATOM   3972 1HB  LYS A 246    -136.136-116.326 673.356  1.00 62.40           H
ATOM   3973 2HB  LYS A 246    -137.134-115.913 671.976  1.00 62.40           H
ATOM   3974  CG  LYS A 246    -137.835-115.090 673.843  1.00 62.40           C
ATOM   3975 1HG  LYS A 246    -138.840-114.908 673.461  1.00 62.40           H
ATOM   3976 2HG  LYS A 246    -137.942-115.410 674.880  1.00 62.40           H
ATOM   3977  CD  LYS A 246    -137.018-113.798 673.783  1.00 62.40           C
ATOM   3978 1HD  LYS A 246    -135.984-114.005 674.056  1.00 62.40           H
ATOM   3979 2HD  LYS A 246    -137.008-113.417 672.762  1.00 62.40           H
ATOM   3980  CE  LYS A 246    -137.598-112.739 674.723  1.00 62.40           C
ATOM   3981 1HE  LYS A 246    -137.309-111.745 674.382  1.00 62.40           H
ATOM   3982 2HE  LYS A 246    -138.687-112.780 674.700  1.00 62.40           H
ATOM   3983  NZ  LYS A 246    -137.117-112.954 676.106  1.00 62.40           N
ATOM   3984 1HZ  LYS A 246    -137.726-112.469 676.755  1.00 62.40           H
ATOM   3985 2HZ  LYS A 246    -137.121-113.946 676.315  1.00 62.40           H
ATOM   3986 3HZ  LYS A 246    -136.173-112.594 676.195  1.00 62.40           H
ATOM   3987  HN  LYS A 246    -136.249-118.388 672.294  1.00 62.40           H
ATOM   3988  N   SER A 247    -140.333-117.542 673.109  1.00 56.08           N
ATOM   3989  CA  SER A 247    -141.634-117.784 672.508  1.00 56.08           C
ATOM   3990  C   SER A 247    -141.898-116.761 671.401  1.00 56.08           C
ATOM   3991  O   SER A 247    -142.495-117.090 670.378  1.00 56.08           O
ATOM   3992  HA  SER A 247    -141.577-118.791 672.094  1.00 56.08           H
ATOM   3993  CB  SER A 247    -142.744-117.727 673.559  1.00 56.08           C
ATOM   3994 1HB  SER A 247    -143.706-117.916 673.081  1.00 56.08           H
ATOM   3995 2HB  SER A 247    -142.592-118.520 674.291  1.00 56.08           H
ATOM   3996  HG  SER A 247    -143.475-116.487 674.949  1.00 56.08           H
ATOM   3997  OG  SER A 247    -142.785-116.469 674.225  1.00 56.08           O
ATOM   3998  HN  SER A 247    -140.349-117.351 674.090  1.00 56.08           H
ATOM   3999  N   SER A 248    -141.439-115.542 671.644  1.00 56.89           N
ATOM   4000  CA  SER A 248    -141.728-114.441 670.742  1.00 56.89           C
ATOM   4001  C   SER A 248    -141.103-114.709 669.371  1.00 56.89           C
ATOM   4002  O   SER A 248    -141.354-113.976 668.416  1.00 56.89           O
ATOM   4003  HA  SER A 248    -142.814-114.406 670.667  1.00 56.89           H
ATOM   4004  CB  SER A 248    -141.214-113.115 671.308  1.00 56.89           C
ATOM   4005 1HB  SER A 248    -141.477-112.305 670.629  1.00 56.89           H
ATOM   4006 2HB  SER A 248    -141.710-112.910 672.257  1.00 56.89           H
ATOM   4007  HG  SER A 248    -139.334-113.031 670.628  1.00 56.89           H
ATOM   4008  OG  SER A 248    -139.803-113.130 671.505  1.00 56.89           O
ATOM   4009  HN  SER A 248    -140.881-115.303 672.439  1.00 56.89           H
ATOM   4010  N   LYS A 249    -140.301-115.763 669.318  1.00 63.02           N
ATOM   4011  CA  LYS A 249    -139.502-116.037 668.136  1.00 63.02           C
ATOM   4012  C   LYS A 249    -140.424-116.169 666.922  1.00 63.02           C
ATOM   4013  O   LYS A 249    -140.088-115.715 665.830  1.00 63.02           O
ATOM   4014  HA  LYS A 249    -138.846-115.181 667.979  1.00 63.02           H
ATOM   4015  CB  LYS A 249    -138.608-117.257 668.364  1.00 63.02           C
ATOM   4016 1HB  LYS A 249    -137.893-117.347 667.547  1.00 63.02           H
ATOM   4017 2HB  LYS A 249    -138.030-117.122 669.279  1.00 63.02           H
ATOM   4018  CG  LYS A 249    -139.440-118.537 668.464  1.00 63.02           C
ATOM   4019 1HG  LYS A 249    -140.306-118.362 669.103  1.00 63.02           H
ATOM   4020 2HG  LYS A 249    -139.820-118.806 667.479  1.00 63.02           H
ATOM   4021  CD  LYS A 249    -138.608-119.690 669.029  1.00 63.02           C
ATOM   4022 1HD  LYS A 249    -137.619-119.688 668.569  1.00 63.02           H
ATOM   4023 2HD  LYS A 249    -138.461-119.547 670.099  1.00 63.02           H
ATOM   4024  CE  LYS A 249    -139.292-121.035 668.776  1.00 63.02           C
ATOM   4025 1HE  LYS A 249    -140.140-121.150 669.451  1.00 63.02           H
ATOM   4026 2HE  LYS A 249    -139.686-121.064 667.761  1.00 63.02           H
ATOM   4027  NZ  LYS A 249    -138.337-122.147 668.977  1.00 63.02           N
ATOM   4028 1HZ  LYS A 249    -138.838-123.029 668.964  1.00 63.02           H
ATOM   4029 2HZ  LYS A 249    -137.648-122.139 668.233  1.00 63.02           H
ATOM   4030 3HZ  LYS A 249    -137.871-122.037 669.870  1.00 63.02           H
ATOM   4031  HN  LYS A 249    -140.194-116.422 670.063  1.00 63.02           H
ATOM   4032  N   HIS A 250    -141.570-116.794 667.154  1.00 64.87           N
ATOM   4033  CA  HIS A 250    -142.470-117.135 666.066  1.00 64.87           C
ATOM   4034  C   HIS A 250    -142.980-115.855 665.402  1.00 64.87           C
ATOM   4035  O   HIS A 250    -143.169-115.814 664.187  1.00 64.87           O
ATOM   4036  HA  HIS A 250    -141.885-117.702 665.342  1.00 64.87           H
ATOM   4037  CB  HIS A 250    -143.602-118.038 666.560  1.00 64.87           C
ATOM   4038 1HB  HIS A 250    -144.112-117.544 667.387  1.00 64.87           H
ATOM   4039 2HB  HIS A 250    -144.333-118.158 665.760  1.00 64.87           H
ATOM   4040  CG  HIS A 250    -143.144-119.404 667.013  1.00 64.87           C
ATOM   4041  HD1 HIS A 250    -143.222-120.467 665.170  1.00 64.87           H
ATOM   4042  ND1 HIS A 250    -143.025-120.479 666.150  1.00 64.87           N
ATOM   4043  CD2 HIS A 250    -142.777-119.858 668.246  1.00 64.87           C
ATOM   4044  HD2 HIS A 250    -142.756-119.267 669.162  1.00 64.87           H
ATOM   4045  CE1 HIS A 250    -142.606-121.528 666.843  1.00 64.87           C
ATOM   4046  HE1 HIS A 250    -142.416-122.525 666.445  1.00 64.87           H
ATOM   4047  NE2 HIS A 250    -142.453-121.140 668.142  1.00 64.87           N
ATOM   4048  HN  HIS A 250    -141.884-117.066 668.064  1.00 64.87           H
ATOM   4049  N   LYS A 251    -143.189-114.840 666.228  1.00 65.84           N
ATOM   4050  CA  LYS A 251    -143.696-113.569 665.739  1.00 65.84           C
ATOM   4051  C   LYS A 251    -142.663-112.939 664.803  1.00 65.84           C
ATOM   4052  O   LYS A 251    -143.003-112.492 663.709  1.00 65.84           O
ATOM   4053  HA  LYS A 251    -144.600-113.777 665.166  1.00 65.84           H
ATOM   4054  CB  LYS A 251    -144.098-112.668 666.908  1.00 65.84           C
ATOM   4055 1HB  LYS A 251    -144.770-113.208 667.576  1.00 65.84           H
ATOM   4056 2HB  LYS A 251    -143.215-112.405 667.490  1.00 65.84           H
ATOM   4057  CG  LYS A 251    -144.784-111.394 666.408  1.00 65.84           C
ATOM   4058 1HG  LYS A 251    -144.115-110.858 665.735  1.00 65.84           H
ATOM   4059 2HG  LYS A 251    -145.672-111.657 665.833  1.00 65.84           H
ATOM   4060  CD  LYS A 251    -145.176-110.488 667.577  1.00 65.84           C
ATOM   4061 1HD  LYS A 251    -145.820-111.034 668.265  1.00 65.84           H
ATOM   4062 2HD  LYS A 251    -144.284-110.201 668.134  1.00 65.84           H
ATOM   4063  CE  LYS A 251    -145.898-109.234 667.079  1.00 65.84           C
ATOM   4064 1HE  LYS A 251    -145.263-108.696 666.375  1.00 65.84           H
ATOM   4065 2HE  LYS A 251    -146.802-109.518 666.541  1.00 65.84           H
ATOM   4066  NZ  LYS A 251    -146.247-108.352 668.215  1.00 65.84           N
ATOM   4067 1HZ  LYS A 251    -146.838-107.596 667.887  1.00 65.84           H
ATOM   4068 2HZ  LYS A 251    -146.744-108.887 668.919  1.00 65.84           H
ATOM   4069 3HZ  LYS A 251    -145.399-107.968 668.618  1.00 65.84           H
ATOM   4070  HN  LYS A 251    -143.019-114.877 667.213  1.00 65.84           H
ATOM   4071  N   ALA A 252    -141.423-112.923 665.268  1.00 65.50           N
ATOM   4072  CA  ALA A 252    -140.352-112.283 664.522  1.00 65.50           C
ATOM   4073  C   ALA A 252    -140.098-113.065 663.232  1.00 65.50           C
ATOM   4074  O   ALA A 252    -139.798-112.477 662.194  1.00 65.50           O
ATOM   4075  HA  ALA A 252    -140.681-111.276 664.267  1.00 65.50           H
ATOM   4076  CB  ALA A 252    -139.104-112.187 665.401  1.00 65.50           C
ATOM   4077 1HB  ALA A 252    -139.330-111.598 666.290  1.00 65.50           H
ATOM   4078 2HB  ALA A 252    -138.791-113.188 665.699  1.00 65.50           H
ATOM   4079 3HB  ALA A 252    -138.301-111.708 664.841  1.00 65.50           H
ATOM   4080  HN  ALA A 252    -141.145-113.336 666.136  1.00 65.50           H
ATOM   4081  N   LEU A 253    -140.226-114.380 663.339  1.00 73.59           N
ATOM   4082  CA  LEU A 253    -139.963-115.252 662.207  1.00 73.59           C
ATOM   4083  C   LEU A 253    -140.954-114.937 661.085  1.00 73.59           C
ATOM   4084  O   LEU A 253    -140.552-114.652 659.958  1.00 73.59           O
ATOM   4085  HA  LEU A 253    -138.957-115.031 661.851  1.00 73.59           H
ATOM   4086  CB  LEU A 253    -139.977-116.718 662.646  1.00 73.59           C
ATOM   4087 1HB  LEU A 253    -139.273-116.836 663.470  1.00 73.59           H
ATOM   4088 2HB  LEU A 253    -140.968-116.950 663.037  1.00 73.59           H
ATOM   4089  HG  LEU A 253    -140.332-117.621 660.740  1.00 73.59           H
ATOM   4090  CG  LEU A 253    -139.631-117.745 661.566  1.00 73.59           C
ATOM   4091  CD1 LEU A 253    -138.227-117.502 661.008  1.00 73.59           C
ATOM   4092 1HD1 LEU A 253    -138.177-116.505 660.571  1.00 73.59           H
ATOM   4093 2HD1 LEU A 253    -137.497-117.583 661.814  1.00 73.59           H
ATOM   4094 3HD1 LEU A 253    -138.007-118.246 660.242  1.00 73.59           H
ATOM   4095  CD2 LEU A 253    -139.800-119.172 662.091  1.00 73.59           C
ATOM   4096 1HD2 LEU A 253    -139.139-119.326 662.944  1.00 73.59           H
ATOM   4097 2HD2 LEU A 253    -140.834-119.325 662.401  1.00 73.59           H
ATOM   4098 3HD2 LEU A 253    -139.548-119.881 661.304  1.00 73.59           H
ATOM   4099  HN  LEU A 253    -140.503-114.848 664.178  1.00 73.59           H
ATOM   4100  N   LYS A 254    -142.231-114.999 661.432  1.00 73.24           N
ATOM   4101  CA  LYS A 254    -143.284-114.752 660.461  1.00 73.24           C
ATOM   4102  C   LYS A 254    -143.053-113.391 659.801  1.00 73.24           C
ATOM   4103  O   LYS A 254    -143.095-113.276 658.577  1.00 73.24           O
ATOM   4104  HA  LYS A 254    -143.209-115.524 659.695  1.00 73.24           H
ATOM   4105  CB  LYS A 254    -144.660-114.894 661.114  1.00 73.24           C
ATOM   4106 1HB  LYS A 254    -144.778-115.904 661.508  1.00 73.24           H
ATOM   4107 2HB  LYS A 254    -144.736-114.212 661.961  1.00 73.24           H
ATOM   4108  CG  LYS A 254    -145.776-114.598 660.111  1.00 73.24           C
ATOM   4109 1HG  LYS A 254    -145.737-113.549 659.818  1.00 73.24           H
ATOM   4110 2HG  LYS A 254    -145.624-115.188 659.207  1.00 73.24           H
ATOM   4111  CD  LYS A 254    -147.149-114.916 660.708  1.00 73.24           C
ATOM   4112 1HD  LYS A 254    -147.188-115.965 661.000  1.00 73.24           H
ATOM   4113 2HD  LYS A 254    -147.301-114.327 661.613  1.00 73.24           H
ATOM   4114  CE  LYS A 254    -148.265-114.617 659.706  1.00 73.24           C
ATOM   4115 1HE  LYS A 254    -148.323-113.543 659.525  1.00 73.24           H
ATOM   4116 2HE  LYS A 254    -148.040-115.089 658.750  1.00 73.24           H
ATOM   4117  NZ  LYS A 254    -149.564-115.110 660.215  1.00 73.24           N
ATOM   4118 1HZ  LYS A 254    -150.293-114.898 659.543  1.00 73.24           H
ATOM   4119 2HZ  LYS A 254    -149.514-116.114 660.353  1.00 73.24           H
ATOM   4120 3HZ  LYS A 254    -149.776-114.658 661.097  1.00 73.24           H
ATOM   4121  HN  LYS A 254    -142.550-115.213 662.356  1.00 73.24           H
ATOM   4122  N   VAL A 255    -142.815-112.395 660.641  1.00 68.92           N
ATOM   4123  CA  VAL A 255    -142.575-111.047 660.154  1.00 68.92           C
ATOM   4124  C   VAL A 255    -141.489-111.084 659.077  1.00 68.92           C
ATOM   4125  O   VAL A 255    -141.634-110.469 658.022  1.00 68.92           O
ATOM   4126  HA  VAL A 255    -143.502-110.689 659.705  1.00 68.92           H
ATOM   4127  HB  VAL A 255    -141.853-110.741 662.139  1.00 68.92           H
ATOM   4128  CB  VAL A 255    -142.227-110.123 661.323  1.00 68.92           C
ATOM   4129  CG1 VAL A 255    -141.121-109.140 660.933  1.00 68.92           C
ATOM   4130 1HG1 VAL A 255    -140.226-109.694 660.647  1.00 68.92           H
ATOM   4131 2HG1 VAL A 255    -141.455-108.531 660.094  1.00 68.92           H
ATOM   4132 3HG1 VAL A 255    -140.892-108.495 661.782  1.00 68.92           H
ATOM   4133  CG2 VAL A 255    -143.467-109.382 661.824  1.00 68.92           C
ATOM   4134 1HG2 VAL A 255    -143.883-108.781 661.016  1.00 68.92           H
ATOM   4135 2HG2 VAL A 255    -144.212-110.104 662.160  1.00 68.92           H
ATOM   4136 3HG2 VAL A 255    -143.192-108.732 662.655  1.00 68.92           H
ATOM   4137  HN  VAL A 255    -142.785-112.496 661.635  1.00 68.92           H
ATOM   4138  N   THR A 256    -140.424-111.812 659.381  1.00 69.99           N
ATOM   4139  CA  THR A 256    -139.224-111.761 658.563  1.00 69.99           C
ATOM   4140  C   THR A 256    -139.465-112.452 657.219  1.00 69.99           C
ATOM   4141  O   THR A 256    -139.020-111.967 656.180  1.00 69.99           O
ATOM   4142  HA  THR A 256    -138.999-110.716 658.349  1.00 69.99           H
ATOM   4143  HB  THR A 256    -138.254-113.437 659.547  1.00 69.99           H
ATOM   4144  CB  THR A 256    -138.077-112.377 659.367  1.00 69.99           C
ATOM   4145  OG1 THR A 256    -137.992-111.561 660.532  1.00 69.99           O
ATOM   4146  HG1 THR A 256    -138.316-112.069 661.330  1.00 69.99           H
ATOM   4147  CG2 THR A 256    -136.720-112.195 658.684  1.00 69.99           C
ATOM   4148 1HG2 THR A 256    -136.513-111.131 658.565  1.00 69.99           H
ATOM   4149 2HG2 THR A 256    -136.739-112.673 657.705  1.00 69.99           H
ATOM   4150 3HG2 THR A 256    -135.942-112.650 659.296  1.00 69.99           H
ATOM   4151  HN  THR A 256    -140.373-112.428 660.167  1.00 69.99           H
ATOM   4152  N   ILE A 257    -140.168-113.573 657.284  1.00 73.55           N
ATOM   4153  CA  ILE A 257    -140.507-114.313 656.081  1.00 73.55           C
ATOM   4154  C   ILE A 257    -141.353-113.428 655.164  1.00 73.55           C
ATOM   4155  O   ILE A 257    -141.103-113.355 653.961  1.00 73.55           O
ATOM   4156  HA  ILE A 257    -139.575-114.550 655.568  1.00 73.55           H
ATOM   4157  HB  ILE A 257    -141.989-115.437 657.137  1.00 73.55           H
ATOM   4158  CB  ILE A 257    -141.176-115.642 656.440  1.00 73.55           C
ATOM   4159  CG1 ILE A 257    -140.195-116.575 657.153  1.00 73.55           C
ATOM   4160 1HG1 ILE A 257    -139.436-116.917 656.448  1.00 73.55           H
ATOM   4161 2HG1 ILE A 257    -139.675-116.029 657.940  1.00 73.55           H
ATOM   4162  CG2 ILE A 257    -141.795-116.296 655.204  1.00 73.55           C
ATOM   4163 1HG2 ILE A 257    -142.546-115.631 654.778  1.00 73.55           H
ATOM   4164 2HG2 ILE A 257    -141.016-116.486 654.465  1.00 73.55           H
ATOM   4165 3HG2 ILE A 257    -142.264-117.239 655.488  1.00 73.55           H
ATOM   4166  CD1 ILE A 257    -140.921-117.780 657.753  1.00 73.55           C
ATOM   4167 1HD1 ILE A 257    -141.662-117.435 658.475  1.00 73.55           H
ATOM   4168 2HD1 ILE A 257    -141.419-118.336 656.959  1.00 73.55           H
ATOM   4169 3HD1 ILE A 257    -140.201-118.427 658.253  1.00 73.55           H
ATOM   4170  HN  ILE A 257    -140.503-113.974 658.136  1.00 73.55           H
ATOM   4171  N   THR A 258    -142.337-112.776 655.766  1.00 74.07           N
ATOM   4172  CA  THR A 258    -143.267-111.957 655.007  1.00 74.07           C
ATOM   4173  C   THR A 258    -142.510-110.908 654.190  1.00 74.07           C
ATOM   4174  O   THR A 258    -142.785-110.721 653.006  1.00 74.07           O
ATOM   4175  HA  THR A 258    -143.789-112.598 654.297  1.00 74.07           H
ATOM   4176  HB  THR A 258    -143.780-110.678 656.687  1.00 74.07           H
ATOM   4177  CB  THR A 258    -144.274-111.353 655.988  1.00 74.07           C
ATOM   4178  OG1 THR A 258    -144.911-112.486 656.572  1.00 74.07           O
ATOM   4179  HG1 THR A 258    -144.398-112.790 657.375  1.00 74.07           H
ATOM   4180  CG2 THR A 258    -145.409-110.612 655.279  1.00 74.07           C
ATOM   4181 1HG2 THR A 258    -145.946-111.304 654.630  1.00 74.07           H
ATOM   4182 2HG2 THR A 258    -144.995-109.800 654.680  1.00 74.07           H
ATOM   4183 3HG2 THR A 258    -146.095-110.203 656.020  1.00 74.07           H
ATOM   4184  HN  THR A 258    -142.503-112.801 656.752  1.00 74.07           H
ATOM   4185  N   VAL A 259    -141.571-110.251 654.856  1.00 70.88           N
ATOM   4186  CA  VAL A 259    -140.795-109.202 654.216  1.00 70.88           C
ATOM   4187  C   VAL A 259    -140.051-109.787 653.013  1.00 70.88           C
ATOM   4188  O   VAL A 259    -140.088-109.222 651.921  1.00 70.88           O
ATOM   4189  HA  VAL A 259    -141.494-108.445 653.861  1.00 70.88           H
ATOM   4190  HB  VAL A 259    -139.304-109.336 655.737  1.00 70.88           H
ATOM   4191  CB  VAL A 259    -139.862-108.546 655.235  1.00 70.88           C
ATOM   4192  CG1 VAL A 259    -138.853-107.627 654.542  1.00 70.88           C
ATOM   4193 1HG1 VAL A 259    -138.252-108.209 653.843  1.00 70.88           H
ATOM   4194 2HG1 VAL A 259    -139.385-106.845 654.001  1.00 70.88           H
ATOM   4195 3HG1 VAL A 259    -138.202-107.174 655.290  1.00 70.88           H
ATOM   4196  CG2 VAL A 259    -140.658-107.784 656.296  1.00 70.88           C
ATOM   4197 1HG2 VAL A 259    -141.253-107.007 655.816  1.00 70.88           H
ATOM   4198 2HG2 VAL A 259    -141.318-108.475 656.821  1.00 70.88           H
ATOM   4199 3HG2 VAL A 259    -139.970-107.327 657.008  1.00 70.88           H
ATOM   4200  HN  VAL A 259    -141.339-110.424 655.813  1.00 70.88           H
ATOM   4201  N   LEU A 260    -139.392-110.911 653.255  1.00 75.72           N
ATOM   4202  CA  LEU A 260    -138.549-111.518 652.239  1.00 75.72           C
ATOM   4203  C   LEU A 260    -139.411-111.913 651.038  1.00 75.72           C
ATOM   4204  O   LEU A 260    -139.033-111.671 649.892  1.00 75.72           O
ATOM   4205  HA  LEU A 260    -137.832-110.763 651.916  1.00 75.72           H
ATOM   4206  CB  LEU A 260    -137.748-112.680 652.830  1.00 75.72           C
ATOM   4207 1HB  LEU A 260    -137.142-112.296 653.651  1.00 75.72           H
ATOM   4208 2HB  LEU A 260    -138.449-113.396 653.259  1.00 75.72           H
ATOM   4209  HG  LEU A 260    -137.440-113.816 651.045  1.00 75.72           H
ATOM   4210  CG  LEU A 260    -136.830-113.425 651.859  1.00 75.72           C
ATOM   4211  CD1 LEU A 260    -135.803-112.476 651.239  1.00 75.72           C
ATOM   4212 1HD1 LEU A 260    -136.320-111.686 650.694  1.00 75.72           H
ATOM   4213 2HD1 LEU A 260    -135.193-112.035 652.027  1.00 75.72           H
ATOM   4214 3HD1 LEU A 260    -135.163-113.031 650.553  1.00 75.72           H
ATOM   4215  CD2 LEU A 260    -136.166-114.622 652.542  1.00 75.72           C
ATOM   4216 1HD2 LEU A 260    -135.572-114.275 653.387  1.00 75.72           H
ATOM   4217 2HD2 LEU A 260    -136.934-115.311 652.895  1.00 75.72           H
ATOM   4218 3HD2 LEU A 260    -135.519-115.134 651.829  1.00 75.72           H
ATOM   4219  HN  LEU A 260    -139.427-111.404 654.124  1.00 75.72           H
ATOM   4220  N   THR A 261    -140.552-112.515 651.341  1.00 81.27           N
ATOM   4221  CA  THR A 261    -141.438-113.007 650.300  1.00 81.27           C
ATOM   4222  C   THR A 261    -141.941-111.848 649.437  1.00 81.27           C
ATOM   4223  O   THR A 261    -141.995-111.959 648.213  1.00 81.27           O
ATOM   4224  HA  THR A 261    -140.868-113.667 649.647  1.00 81.27           H
ATOM   4225  HB  THR A 261    -143.165-113.151 651.610  1.00 81.27           H
ATOM   4226  CB  THR A 261    -142.563-113.797 650.971  1.00 81.27           C
ATOM   4227  OG1 THR A 261    -141.889-114.863 651.635  1.00 81.27           O
ATOM   4228  HG1 THR A 261    -141.623-114.579 652.556  1.00 81.27           H
ATOM   4229  CG2 THR A 261    -143.468-114.501 649.959  1.00 81.27           C
ATOM   4230 1HG2 THR A 261    -142.877-115.198 649.365  1.00 81.27           H
ATOM   4231 2HG2 THR A 261    -143.924-113.760 649.302  1.00 81.27           H
ATOM   4232 3HG2 THR A 261    -144.249-115.048 650.488  1.00 81.27           H
ATOM   4233  HN  THR A 261    -140.872-112.667 652.276  1.00 81.27           H
ATOM   4234  N   VAL A 262    -142.297-110.763 650.108  1.00 77.51           N
ATOM   4235  CA  VAL A 262    -142.866-109.613 649.426  1.00 77.51           C
ATOM   4236  C   VAL A 262    -141.834-109.042 648.452  1.00 77.51           C
ATOM   4237  O   VAL A 262    -142.155-108.754 647.300  1.00 77.51           O
ATOM   4238  HA  VAL A 262    -143.729-109.961 648.858  1.00 77.51           H
ATOM   4239  HB  VAL A 262    -142.545-108.405 651.156  1.00 77.51           H
ATOM   4240  CB  VAL A 262    -143.355-108.586 650.449  1.00 77.51           C
ATOM   4241  CG1 VAL A 262    -143.693-107.256 649.772  1.00 77.51           C
ATOM   4242 1HG1 VAL A 262    -142.804-106.863 649.279  1.00 77.51           H
ATOM   4243 2HG1 VAL A 262    -144.479-107.414 649.033  1.00 77.51           H
ATOM   4244 3HG1 VAL A 262    -144.038-106.544 650.522  1.00 77.51           H
ATOM   4245  CG2 VAL A 262    -144.554-109.122 651.234  1.00 77.51           C
ATOM   4246 1HG2 VAL A 262    -145.369-109.345 650.546  1.00 77.51           H
ATOM   4247 2HG2 VAL A 262    -144.265-110.031 651.762  1.00 77.51           H
ATOM   4248 3HG2 VAL A 262    -144.881-108.372 651.954  1.00 77.51           H
ATOM   4249  HN  VAL A 262    -142.203-110.662 651.099  1.00 77.51           H
ATOM   4250  N   PHE A 263    -140.615-108.894 648.950  1.00 77.37           N
ATOM   4251  CA  PHE A 263    -139.543-108.324 648.151  1.00 77.37           C
ATOM   4252  C   PHE A 263    -139.256-109.188 646.922  1.00 77.37           C
ATOM   4253  O   PHE A 263    -139.222-108.686 645.800  1.00 77.37           O
ATOM   4254  HA  PHE A 263    -139.871-107.335 647.830  1.00 77.37           H
ATOM   4255  CB  PHE A 263    -138.296-108.288 649.037  1.00 77.37           C
ATOM   4256 1HB  PHE A 263    -138.522-107.724 649.942  1.00 77.37           H
ATOM   4257 2HB  PHE A 263    -138.053-109.304 649.346  1.00 77.37           H
ATOM   4258  CG  PHE A 263    -137.071-107.669 648.361  1.00 77.37           C
ATOM   4259  HD1 PHE A 263    -136.338-109.541 647.669  1.00 77.37           H
ATOM   4260  CD1 PHE A 263    -136.180-108.463 647.710  1.00 77.37           C
ATOM   4261  HD2 PHE A 263    -137.587-105.687 648.933  1.00 77.37           H
ATOM   4262  CD2 PHE A 263    -136.873-106.324 648.411  1.00 77.37           C
ATOM   4263  CE1 PHE A 263    -135.043-107.889 647.082  1.00 77.37           C
ATOM   4264  HE1 PHE A 263    -134.328-108.526 646.560  1.00 77.37           H
ATOM   4265  CE2 PHE A 263    -135.736-105.750 647.783  1.00 77.37           C
ATOM   4266  HE2 PHE A 263    -135.577-104.672 647.824  1.00 77.37           H
ATOM   4267  CZ  PHE A 263    -134.845-106.544 647.132  1.00 77.37           C
ATOM   4268  HZ  PHE A 263    -133.972-106.104 646.651  1.00 77.37           H
ATOM   4269  HN  PHE A 263    -140.355-109.157 649.880  1.00 77.37           H
ATOM   4270  N   VAL A 264    -139.058-110.474 647.175  1.00 82.13           N
ATOM   4271  CA  VAL A 264    -138.686-111.396 646.116  1.00 82.13           C
ATOM   4272  C   VAL A 264    -139.753-111.365 645.020  1.00 82.13           C
ATOM   4273  O   VAL A 264    -139.432-111.238 643.839  1.00 82.13           O
ATOM   4274  HA  VAL A 264    -137.741-111.051 645.695  1.00 82.13           H
ATOM   4275  HB  VAL A 264    -139.339-113.054 647.290  1.00 82.13           H
ATOM   4276  CB  VAL A 264    -138.463-112.795 646.694  1.00 82.13           C
ATOM   4277  CG1 VAL A 264    -138.330-113.835 645.580  1.00 82.13           C
ATOM   4278 1HG1 VAL A 264    -139.241-113.844 644.981  1.00 82.13           H
ATOM   4279 2HG1 VAL A 264    -137.481-113.580 644.945  1.00 82.13           H
ATOM   4280 3HG1 VAL A 264    -138.173-114.820 646.019  1.00 82.13           H
ATOM   4281  CG2 VAL A 264    -137.243-112.820 647.616  1.00 82.13           C
ATOM   4282 1HG2 VAL A 264    -136.356-112.530 647.053  1.00 82.13           H
ATOM   4283 2HG2 VAL A 264    -137.395-112.121 648.439  1.00 82.13           H
ATOM   4284 3HG2 VAL A 264    -137.108-113.826 648.014  1.00 82.13           H
ATOM   4285  HN  VAL A 264    -139.146-110.885 648.082  1.00 82.13           H
ATOM   4286  N   LEU A 265    -141.001-111.483 645.450  1.00 86.77           N
ATOM   4287  CA  LEU A 265    -142.104-111.627 644.516  1.00 86.77           C
ATOM   4288  C   LEU A 265    -142.243-110.344 643.695  1.00 86.77           C
ATOM   4289  O   LEU A 265    -142.733-110.374 642.567  1.00 86.77           O
ATOM   4290  HA  LEU A 265    -141.854-112.445 643.839  1.00 86.77           H
ATOM   4291  CB  LEU A 265    -143.383-112.027 645.255  1.00 86.77           C
ATOM   4292 1HB  LEU A 265    -143.529-111.338 646.086  1.00 86.77           H
ATOM   4293 2HB  LEU A 265    -144.227-111.892 644.578  1.00 86.77           H
ATOM   4294  HG  LEU A 265    -142.583-113.586 646.480  1.00 86.77           H
ATOM   4295  CG  LEU A 265    -143.424-113.456 645.799  1.00 86.77           C
ATOM   4296  CD1 LEU A 265    -144.701-113.698 646.607  1.00 86.77           C
ATOM   4297 1HD1 LEU A 265    -144.738-113.003 647.446  1.00 86.77           H
ATOM   4298 2HD1 LEU A 265    -145.570-113.542 645.968  1.00 86.77           H
ATOM   4299 3HD1 LEU A 265    -144.705-114.721 646.982  1.00 86.77           H
ATOM   4300  CD2 LEU A 265    -143.256-114.477 644.673  1.00 86.77           C
ATOM   4301 1HD2 LEU A 265    -144.062-114.356 643.949  1.00 86.77           H
ATOM   4302 2HD2 LEU A 265    -142.298-114.319 644.179  1.00 86.77           H
ATOM   4303 3HD2 LEU A 265    -143.290-115.485 645.088  1.00 86.77           H
ATOM   4304  HN  LEU A 265    -141.262-111.481 646.416  1.00 86.77           H
ATOM   4305  N   SER A 266    -141.803-109.246 644.293  1.00 86.57           N
ATOM   4306  CA  SER A 266    -141.915-107.948 643.651  1.00 86.57           C
ATOM   4307  C   SER A 266    -140.781-107.764 642.640  1.00 86.57           C
ATOM   4308  O   SER A 266    -141.001-107.262 641.539  1.00 86.57           O
ATOM   4309  HA  SER A 266    -142.880-107.959 643.144  1.00 86.57           H
ATOM   4310  CB  SER A 266    -141.894-106.819 644.683  1.00 86.57           C
ATOM   4311 1HB  SER A 266    -142.084-105.868 644.185  1.00 86.57           H
ATOM   4312 2HB  SER A 266    -142.700-106.969 645.401  1.00 86.57           H
ATOM   4313  HG  SER A 266    -140.655-107.382 646.150  1.00 86.57           H
ATOM   4314  OG  SER A 266    -140.650-106.751 645.375  1.00 86.57           O
ATOM   4315  HN  SER A 266    -141.378-109.235 645.198  1.00 86.57           H
ATOM   4316  N   GLN A 267    -139.592-108.182 643.051  1.00 88.60           N
ATOM   4317  CA  GLN A 267    -138.380-107.801 642.345  1.00 88.60           C
ATOM   4318  C   GLN A 267    -137.965-108.905 641.371  1.00 88.60           C
ATOM   4319  O   GLN A 267    -137.437-108.622 640.296  1.00 88.60           O
ATOM   4320  HA  GLN A 267    -138.639-106.897 641.793  1.00 88.60           H
ATOM   4321  CB  GLN A 267    -137.251-107.483 643.327  1.00 88.60           C
ATOM   4322 1HB  GLN A 267    -137.101-108.327 644.001  1.00 88.60           H
ATOM   4323 2HB  GLN A 267    -136.318-107.342 642.781  1.00 88.60           H
ATOM   4324  CG  GLN A 267    -137.568-106.226 644.139  1.00 88.60           C
ATOM   4325 1HG  GLN A 267    -138.469-106.388 644.731  1.00 88.60           H
ATOM   4326 2HG  GLN A 267    -136.758-106.027 644.840  1.00 88.60           H
ATOM   4327  CD  GLN A 267    -137.765-105.016 643.223  1.00 88.60           C
ATOM   4328  OE1 GLN A 267    -137.098-104.854 642.215  1.00 88.60           O
ATOM   4329  NE2 GLN A 267    -138.716-104.180 643.628  1.00 88.60           N
ATOM   4330 1HE2 GLN A 267    -139.228-104.372 644.466  1.00 88.60           H
ATOM   4331 2HE2 GLN A 267    -138.920-103.359 643.095  1.00 88.60           H
ATOM   4332  HN  GLN A 267    -139.450-108.768 643.849  1.00 88.60           H
ATOM   4333  N   PHE A 268    -138.219-110.139 641.781  1.00 92.13           N
ATOM   4334  CA  PHE A 268    -137.718-111.289 641.048  1.00 92.13           C
ATOM   4335  C   PHE A 268    -138.222-111.281 639.603  1.00 92.13           C
ATOM   4336  O   PHE A 268    -137.438-111.431 638.668  1.00 92.13           O
ATOM   4337  HA  PHE A 268    -136.630-111.225 641.051  1.00 92.13           H
ATOM   4338  CB  PHE A 268    -138.251-112.537 641.755  1.00 92.13           C
ATOM   4339 1HB  PHE A 268    -138.015-112.469 642.817  1.00 92.13           H
ATOM   4340 2HB  PHE A 268    -139.338-112.553 641.670  1.00 92.13           H
ATOM   4341  CG  PHE A 268    -137.691-113.850 641.205  1.00 92.13           C
ATOM   4342  HD1 PHE A 268    -139.358-114.184 639.928  1.00 92.13           H
ATOM   4343  CD1 PHE A 268    -138.395-114.555 640.279  1.00 92.13           C
ATOM   4344  HD2 PHE A 268    -135.926-113.749 642.386  1.00 92.13           H
ATOM   4345  CD2 PHE A 268    -136.490-114.313 641.643  1.00 92.13           C
ATOM   4346  CE1 PHE A 268    -137.875-115.774 639.769  1.00 92.13           C
ATOM   4347  HE1 PHE A 268    -138.439-116.339 639.027  1.00 92.13           H
ATOM   4348  CE2 PHE A 268    -135.970-115.533 641.133  1.00 92.13           C
ATOM   4349  HE2 PHE A 268    -135.007-115.904 641.484  1.00 92.13           H
ATOM   4350  CZ  PHE A 268    -136.674-116.237 640.207  1.00 92.13           C
ATOM   4351  HZ  PHE A 268    -136.275-117.173 639.815  1.00 92.13           H
ATOM   4352  HN  PHE A 268    -138.756-110.358 642.596  1.00 92.13           H
ATOM   4353  N   PRO A 269    -139.534-111.106 639.396  1.00 94.71           N
ATOM   4354  CA  PRO A 269    -140.106-111.208 638.051  1.00 94.71           C
ATOM   4355  C   PRO A 269    -139.391-110.313 637.051  1.00 94.71           C
ATOM   4356  O   PRO A 269    -139.081-110.741 635.941  1.00 94.71           O
ATOM   4357  HA  PRO A 269    -139.981-112.221 637.667  1.00 94.71           H
ATOM   4358  CB  PRO A 269    -141.565-110.791 638.245  1.00 94.71           C
ATOM   4359 1HB  PRO A 269    -141.702-109.723 638.079  1.00 94.71           H
ATOM   4360 2HB  PRO A 269    -142.226-111.308 637.549  1.00 94.71           H
ATOM   4361  CG  PRO A 269    -141.854-111.179 639.690  1.00 94.71           C
ATOM   4362 1HG  PRO A 269    -142.714-110.641 640.089  1.00 94.71           H
ATOM   4363 2HG  PRO A 269    -142.085-112.240 639.786  1.00 94.71           H
ATOM   4364  CD  PRO A 269    -140.566-110.807 640.405  1.00 94.71           C
ATOM   4365 1HD  PRO A 269    -140.552-109.756 640.693  1.00 94.71           H
ATOM   4366 2HD  PRO A 269    -140.429-111.386 641.319  1.00 94.71           H
ATOM   4367  N   TYR A 270    -139.147-109.082 637.476  1.00 94.73           N
ATOM   4368  CA  TYR A 270    -138.541-108.095 636.600  1.00 94.73           C
ATOM   4369  C   TYR A 270    -137.116-108.500 636.219  1.00 94.73           C
ATOM   4370  O   TYR A 270    -136.743-108.448 635.048  1.00 94.73           O
ATOM   4371  HA  TYR A 270    -139.146-108.031 635.696  1.00 94.73           H
ATOM   4372  CB  TYR A 270    -138.491-106.793 637.402  1.00 94.73           C
ATOM   4373 1HB  TYR A 270    -139.510-106.445 637.575  1.00 94.73           H
ATOM   4374 2HB  TYR A 270    -138.055-106.997 638.380  1.00 94.73           H
ATOM   4375  CG  TYR A 270    -137.693-105.676 636.727  1.00 94.73           C
ATOM   4376  HD1 TYR A 270    -136.123-105.717 638.186  1.00 94.73           H
ATOM   4377  CD1 TYR A 270    -136.498-105.254 637.273  1.00 94.73           C
ATOM   4378  HD2 TYR A 270    -139.113-105.422 635.140  1.00 94.73           H
ATOM   4379  CD2 TYR A 270    -138.169-105.090 635.572  1.00 94.73           C
ATOM   4380  CE1 TYR A 270    -135.747-104.203 636.638  1.00 94.73           C
ATOM   4381  HE1 TYR A 270    -134.802-103.860 637.058  1.00 94.73           H
ATOM   4382  HE2 TYR A 270    -137.782-103.566 634.023  1.00 94.73           H
ATOM   4383  CE2 TYR A 270    -137.418-104.038 634.936  1.00 94.73           C
ATOM   4384  CZ  TYR A 270    -136.244-103.646 635.500  1.00 94.73           C
ATOM   4385  OH  TYR A 270    -135.535-102.653 634.900  1.00 94.73           O
ATOM   4386  HH  TYR A 270    -136.029-102.317 634.098  1.00 94.73           H
ATOM   4387  HN  TYR A 270    -139.355-108.758 638.399  1.00 94.73           H
ATOM   4388  N   ASN A 271    -136.357-108.895 637.231  1.00 94.27           N
ATOM   4389  CA  ASN A 271    -134.944-109.179 637.041  1.00 94.27           C
ATOM   4390  C   ASN A 271    -134.792-110.439 636.187  1.00 94.27           C
ATOM   4391  O   ASN A 271    -133.766-110.632 635.537  1.00 94.27           O
ATOM   4392  HA  ASN A 271    -134.538-108.293 636.553  1.00 94.27           H
ATOM   4393  CB  ASN A 271    -134.248-109.428 638.380  1.00 94.27           C
ATOM   4394 1HB  ASN A 271    -134.854-110.096 638.991  1.00 94.27           H
ATOM   4395 2HB  ASN A 271    -133.295-109.928 638.211  1.00 94.27           H
ATOM   4396  CG  ASN A 271    -134.014-108.114 639.130  1.00 94.27           C
ATOM   4397  OD1 ASN A 271    -133.178-107.303 638.767  1.00 94.27           O
ATOM   4398  ND2 ASN A 271    -134.797-107.950 640.192  1.00 94.27           N
ATOM   4399 1HD2 ASN A 271    -135.463-108.655 640.435  1.00 94.27           H
ATOM   4400 2HD2 ASN A 271    -134.720-107.123 640.747  1.00 94.27           H
ATOM   4401  HN  ASN A 271    -136.691-109.022 638.165  1.00 94.27           H
ATOM   4402  N   CYS A 272    -135.829-111.264 636.217  1.00 95.75           N
ATOM   4403  CA  CYS A 272    -135.891-112.419 635.337  1.00 95.75           C
ATOM   4404  C   CYS A 272    -135.906-111.921 633.891  1.00 95.75           C
ATOM   4405  O   CYS A 272    -135.149-112.410 633.054  1.00 95.75           O
ATOM   4406  HA  CYS A 272    -134.997-113.010 635.533  1.00 95.75           H
ATOM   4407  CB  CYS A 272    -137.100-113.303 635.649  1.00 95.75           C
ATOM   4408 1HB  CYS A 272    -138.002-112.693 635.707  1.00 95.75           H
ATOM   4409 2HB  CYS A 272    -137.252-114.022 634.845  1.00 95.75           H
ATOM   4410  HG  CYS A 272    -137.067-113.132 638.015  1.00 95.75           H
ATOM   4411  SG  CYS A 272    -136.839-114.183 637.233  1.00 95.75           S
ATOM   4412  HN  CYS A 272    -136.614-111.153 636.825  1.00 95.75           H
ATOM   4413  N   ILE A 273    -136.778-110.954 633.641  1.00 95.64           N
ATOM   4414  CA  ILE A 273    -136.928-110.410 632.302  1.00 95.64           C
ATOM   4415  C   ILE A 273    -135.671-109.620 631.932  1.00 95.64           C
ATOM   4416  O   ILE A 273    -135.234-109.644 630.783  1.00 95.64           O
ATOM   4417  HA  ILE A 273    -137.020-111.252 631.615  1.00 95.64           H
ATOM   4418  HB  ILE A 273    -138.172-108.784 632.921  1.00 95.64           H
ATOM   4419  CB  ILE A 273    -138.220-109.597 632.196  1.00 95.64           C
ATOM   4420  CG1 ILE A 273    -139.437-110.452 632.554  1.00 95.64           C
ATOM   4421 1HG1 ILE A 273    -139.335-110.827 633.572  1.00 95.64           H
ATOM   4422 2HG1 ILE A 273    -140.337-109.837 632.530  1.00 95.64           H
ATOM   4423  CG2 ILE A 273    -138.354-108.959 630.811  1.00 95.64           C
ATOM   4424 1HG2 ILE A 273    -137.508-108.296 630.633  1.00 95.64           H
ATOM   4425 2HG2 ILE A 273    -138.370-109.741 630.052  1.00 95.64           H
ATOM   4426 3HG2 ILE A 273    -139.281-108.387 630.764  1.00 95.64           H
ATOM   4427  CD1 ILE A 273    -139.588-111.625 631.584  1.00 95.64           C
ATOM   4428 1HD1 ILE A 273    -139.714-111.245 630.570  1.00 95.64           H
ATOM   4429 2HD1 ILE A 273    -138.696-112.250 631.629  1.00 95.64           H
ATOM   4430 3HD1 ILE A 273    -140.460-112.216 631.862  1.00 95.64           H
ATOM   4431  HN  ILE A 273    -137.372-110.545 634.332  1.00 95.64           H
ATOM   4432  N   LEU A 274    -135.126-108.937 632.929  1.00 94.99           N
ATOM   4433  CA  LEU A 274    -133.926-108.144 632.724  1.00 94.99           C
ATOM   4434  C   LEU A 274    -132.785-109.060 632.278  1.00 94.99           C
ATOM   4435  O   LEU A 274    -131.969-108.677 631.441  1.00 94.99           O
ATOM   4436  HA  LEU A 274    -134.135-107.436 631.922  1.00 94.99           H
ATOM   4437  CB  LEU A 274    -133.605-107.326 633.977  1.00 94.99           C
ATOM   4438 1HB  LEU A 274    -134.524-106.857 634.327  1.00 94.99           H
ATOM   4439 2HB  LEU A 274    -133.279-108.011 634.760  1.00 94.99           H
ATOM   4440  HG  LEU A 274    -131.678-106.678 633.312  1.00 94.99           H
ATOM   4441  CG  LEU A 274    -132.541-106.239 633.813  1.00 94.99           C
ATOM   4442  CD1 LEU A 274    -133.050-105.103 632.925  1.00 94.99           C
ATOM   4443 1HD1 LEU A 274    -133.302-105.496 631.940  1.00 94.99           H
ATOM   4444 2HD1 LEU A 274    -133.937-104.658 633.376  1.00 94.99           H
ATOM   4445 3HD1 LEU A 274    -132.274-104.344 632.825  1.00 94.99           H
ATOM   4446  CD2 LEU A 274    -132.061-105.732 635.175  1.00 94.99           C
ATOM   4447 1HD2 LEU A 274    -132.905-105.315 635.725  1.00 94.99           H
ATOM   4448 2HD2 LEU A 274    -131.632-106.559 635.740  1.00 94.99           H
ATOM   4449 3HD2 LEU A 274    -131.305-104.960 635.029  1.00 94.99           H
ATOM   4450  HN  LEU A 274    -135.490-108.921 633.860  1.00 94.99           H
ATOM   4451  N   LEU A 275    -132.764-110.251 632.856  1.00 96.69           N
ATOM   4452  CA  LEU A 275    -131.758-111.238 632.502  1.00 96.69           C
ATOM   4453  C   LEU A 275    -131.933-111.635 631.035  1.00 96.69           C
ATOM   4454  O   LEU A 275    -130.960-111.700 630.286  1.00 96.69           O
ATOM   4455  HA  LEU A 275    -130.782-110.765 632.618  1.00 96.69           H
ATOM   4456  CB  LEU A 275    -131.804-112.422 633.470  1.00 96.69           C
ATOM   4457 1HB  LEU A 275    -131.586-112.055 634.472  1.00 96.69           H
ATOM   4458 2HB  LEU A 275    -132.822-112.811 633.487  1.00 96.69           H
ATOM   4459  HG  LEU A 275    -131.056-113.929 632.149  1.00 96.69           H
ATOM   4460  CG  LEU A 275    -130.852-113.579 633.161  1.00 96.69           C
ATOM   4461  CD1 LEU A 275    -129.395-113.112 633.191  1.00 96.69           C
ATOM   4462 1HD1 LEU A 275    -129.248-112.330 632.446  1.00 96.69           H
ATOM   4463 2HD1 LEU A 275    -129.160-112.720 634.181  1.00 96.69           H
ATOM   4464 3HD1 LEU A 275    -128.739-113.953 632.968  1.00 96.69           H
ATOM   4465  CD2 LEU A 275    -131.096-114.757 634.105  1.00 96.69           C
ATOM   4466 1HD2 LEU A 275    -130.935-114.438 635.134  1.00 96.69           H
ATOM   4467 2HD2 LEU A 275    -132.121-115.109 633.989  1.00 96.69           H
ATOM   4468 3HD2 LEU A 275    -130.405-115.566 633.863  1.00 96.69           H
ATOM   4469  HN  LEU A 275    -133.418-110.546 633.554  1.00 96.69           H
ATOM   4470  N   VAL A 276    -133.181-111.889 630.669  1.00 96.25           N
ATOM   4471  CA  VAL A 276    -133.495-112.285 629.307  1.00 96.25           C
ATOM   4472  C   VAL A 276    -133.003-111.206 628.340  1.00 96.25           C
ATOM   4473  O   VAL A 276    -132.394-111.515 627.317  1.00 96.25           O
ATOM   4474  HA  VAL A 276    -132.958-113.211 629.101  1.00 96.25           H
ATOM   4475  HB  VAL A 276    -135.532-111.708 629.577  1.00 96.25           H
ATOM   4476  CB  VAL A 276    -134.993-112.566 629.176  1.00 96.25           C
ATOM   4477  CG1 VAL A 276    -135.394-112.729 627.708  1.00 96.25           C
ATOM   4478 1HG1 VAL A 276    -135.162-111.813 627.165  1.00 96.25           H
ATOM   4479 2HG1 VAL A 276    -134.843-113.561 627.271  1.00 96.25           H
ATOM   4480 3HG1 VAL A 276    -136.464-112.928 627.644  1.00 96.25           H
ATOM   4481  CG2 VAL A 276    -135.393-113.796 629.993  1.00 96.25           C
ATOM   4482 1HG2 VAL A 276    -134.842-114.666 629.635  1.00 96.25           H
ATOM   4483 2HG2 VAL A 276    -135.160-113.626 631.044  1.00 96.25           H
ATOM   4484 3HG2 VAL A 276    -136.463-113.973 629.882  1.00 96.25           H
ATOM   4485  HN  VAL A 276    -133.967-111.829 631.284  1.00 96.25           H
ATOM   4486  N   GLN A 277    -133.284-109.962 628.699  1.00 94.38           N
ATOM   4487  CA  GLN A 277    -132.874-108.835 627.879  1.00 94.38           C
ATOM   4488  C   GLN A 277    -131.347-108.760 627.805  1.00 94.38           C
ATOM   4489  O   GLN A 277    -130.792-108.309 626.805  1.00 94.38           O
ATOM   4490  HA  GLN A 277    -133.283-109.033 626.889  1.00 94.38           H
ATOM   4491  CB  GLN A 277    -133.461-107.526 628.411  1.00 94.38           C
ATOM   4492 1HB  GLN A 277    -133.303-107.464 629.488  1.00 94.38           H
ATOM   4493 2HB  GLN A 277    -132.940-106.680 627.963  1.00 94.38           H
ATOM   4494  CG  GLN A 277    -134.957-107.432 628.104  1.00 94.38           C
ATOM   4495 1HG  GLN A 277    -135.116-107.494 627.028  1.00 94.38           H
ATOM   4496 2HG  GLN A 277    -135.478-108.278 628.553  1.00 94.38           H
ATOM   4497  CD  GLN A 277    -135.545-106.124 628.637  1.00 94.38           C
ATOM   4498  OE1 GLN A 277    -135.008-105.491 629.532  1.00 94.38           O
ATOM   4499  NE2 GLN A 277    -136.675-105.755 628.040  1.00 94.38           N
ATOM   4500 1HE2 GLN A 277    -137.062-106.321 627.311  1.00 94.38           H
ATOM   4501 2HE2 GLN A 277    -137.136-104.913 628.318  1.00 94.38           H
ATOM   4502  HN  GLN A 277    -133.782-109.719 629.532  1.00 94.38           H
ATOM   4503  N   THR A 278    -130.712-109.209 628.878  1.00 95.63           N
ATOM   4504  CA  THR A 278    -129.260-109.210 628.942  1.00 95.63           C
ATOM   4505  C   THR A 278    -128.683-110.213 627.941  1.00 95.63           C
ATOM   4506  O   THR A 278    -127.725-109.906 627.232  1.00 95.63           O
ATOM   4507  HA  THR A 278    -128.903-108.223 628.649  1.00 95.63           H
ATOM   4508  HB  THR A 278    -129.075-110.523 630.663  1.00 95.63           H
ATOM   4509  CB  THR A 278    -128.852-109.492 630.389  1.00 95.63           C
ATOM   4510  OG1 THR A 278    -129.534-108.494 631.144  1.00 95.63           O
ATOM   4511  HG1 THR A 278    -130.458-108.805 631.366  1.00 95.63           H
ATOM   4512  CG2 THR A 278    -127.371-109.205 630.646  1.00 95.63           C
ATOM   4513 1HG2 THR A 278    -127.162-108.156 630.437  1.00 95.63           H
ATOM   4514 2HG2 THR A 278    -126.761-109.834 629.997  1.00 95.63           H
ATOM   4515 3HG2 THR A 278    -127.134-109.422 631.688  1.00 95.63           H
ATOM   4516  HN  THR A 278    -131.171-109.567 629.691  1.00 95.63           H
ATOM   4517  N   ILE A 279    -129.289-111.391 627.916  1.00 96.41           N
ATOM   4518  CA  ILE A 279    -128.805-112.463 627.062  1.00 96.41           C
ATOM   4519  C   ILE A 279    -128.998-112.068 625.597  1.00 96.41           C
ATOM   4520  O   ILE A 279    -128.108-112.272 624.773  1.00 96.41           O
ATOM   4521  HA  ILE A 279    -127.738-112.575 627.252  1.00 96.41           H
ATOM   4522  HB  ILE A 279    -130.553-113.639 627.431  1.00 96.41           H
ATOM   4523  CB  ILE A 279    -129.474-113.788 627.435  1.00 96.41           C
ATOM   4524  CG1 ILE A 279    -129.083-114.220 628.850  1.00 96.41           C
ATOM   4525 1HG1 ILE A 279    -128.065-114.609 628.847  1.00 96.41           H
ATOM   4526 2HG1 ILE A 279    -129.092-113.355 629.514  1.00 96.41           H
ATOM   4527  CG2 ILE A 279    -129.163-114.869 626.399  1.00 96.41           C
ATOM   4528 1HG2 ILE A 279    -129.532-114.554 625.423  1.00 96.41           H
ATOM   4529 2HG2 ILE A 279    -128.085-115.024 626.347  1.00 96.41           H
ATOM   4530 3HG2 ILE A 279    -129.650-115.801 626.688  1.00 96.41           H
ATOM   4531  CD1 ILE A 279    -130.041-115.288 629.381  1.00 96.41           C
ATOM   4532 1HD1 ILE A 279    -131.054-114.887 629.406  1.00 96.41           H
ATOM   4533 2HD1 ILE A 279    -130.011-116.160 628.729  1.00 96.41           H
ATOM   4534 3HD1 ILE A 279    -129.740-115.577 630.388  1.00 96.41           H
ATOM   4535  HN  ILE A 279    -130.094-111.618 628.464  1.00 96.41           H
ATOM   4536  N   ASP A 280    -130.167-111.510 625.316  1.00 96.10           N
ATOM   4537  CA  ASP A 280    -130.517-111.153 623.952  1.00 96.10           C
ATOM   4538  C   ASP A 280    -129.654-109.973 623.501  1.00 96.10           C
ATOM   4539  O   ASP A 280    -129.292-109.877 622.329  1.00 96.10           O
ATOM   4540  HA  ASP A 280    -130.334-112.052 623.364  1.00 96.10           H
ATOM   4541  CB  ASP A 280    -131.984-110.730 623.853  1.00 96.10           C
ATOM   4542 1HB  ASP A 280    -132.613-111.463 624.359  1.00 96.10           H
ATOM   4543 2HB  ASP A 280    -132.128-109.779 624.366  1.00 96.10           H
ATOM   4544  CG  ASP A 280    -132.420-110.599 622.392  1.00 96.10           C
ATOM   4545  OD1 ASP A 280    -132.289-111.610 621.668  1.00 96.10           O
ATOM   4546  OD2 ASP A 280    -132.873-109.492 622.032  1.00 96.10           O
ATOM   4547  HN  ASP A 280    -130.866-111.303 626.000  1.00 96.10           H
ATOM   4548  N   ALA A 281    -129.349-109.105 624.454  1.00 94.32           N
ATOM   4549  CA  ALA A 281    -128.507-107.954 624.177  1.00 94.32           C
ATOM   4550  C   ALA A 281    -127.125-108.434 623.731  1.00 94.32           C
ATOM   4551  O   ALA A 281    -126.350-107.666 623.162  1.00 94.32           O
ATOM   4552  HA  ALA A 281    -128.968-107.394 623.363  1.00 94.32           H
ATOM   4553  CB  ALA A 281    -128.442-107.058 625.416  1.00 94.32           C
ATOM   4554 1HB  ALA A 281    -129.446-106.720 625.674  1.00 94.32           H
ATOM   4555 2HB  ALA A 281    -128.023-107.622 626.250  1.00 94.32           H
ATOM   4556 3HB  ALA A 281    -127.810-106.195 625.208  1.00 94.32           H
ATOM   4557  HN  ALA A 281    -129.667-109.178 625.400  1.00 94.32           H
ATOM   4558  N   TYR A 282    -126.857-109.702 624.007  1.00 92.44           N
ATOM   4559  CA  TYR A 282    -125.597-110.305 623.607  1.00 92.44           C
ATOM   4560  C   TYR A 282    -125.787-111.224 622.399  1.00 92.44           C
ATOM   4561  O   TYR A 282    -125.033-111.145 621.430  1.00 92.44           O
ATOM   4562  HA  TYR A 282    -124.910-109.502 623.339  1.00 92.44           H
ATOM   4563  CB  TYR A 282    -125.132-111.141 624.801  1.00 92.44           C
ATOM   4564 1HB  TYR A 282    -125.077-110.501 625.682  1.00 92.44           H
ATOM   4565 2HB  TYR A 282    -125.880-111.906 625.010  1.00 92.44           H
ATOM   4566  CG  TYR A 282    -123.775-111.818 624.597  1.00 92.44           C
ATOM   4567  HD1 TYR A 282    -124.635-113.727 624.131  1.00 92.44           H
ATOM   4568  CD1 TYR A 282    -123.716-113.154 624.255  1.00 92.44           C
ATOM   4569  HD2 TYR A 282    -122.659-110.038 625.023  1.00 92.44           H
ATOM   4570  CD2 TYR A 282    -122.612-111.093 624.753  1.00 92.44           C
ATOM   4571  CE1 TYR A 282    -122.439-113.791 624.062  1.00 92.44           C
ATOM   4572  HE1 TYR A 282    -122.377-114.846 623.792  1.00 92.44           H
ATOM   4573  HE2 TYR A 282    -120.408-111.170 624.681  1.00 92.44           H
ATOM   4574  CE2 TYR A 282    -121.335-111.731 624.560  1.00 92.44           C
ATOM   4575  CZ  TYR A 282    -121.311-113.048 624.224  1.00 92.44           C
ATOM   4576  OH  TYR A 282    -120.106-113.650 624.042  1.00 92.44           O
ATOM   4577  HH  TYR A 282    -119.369-112.986 624.172  1.00 92.44           H
ATOM   4578  HN  TYR A 282    -127.482-110.313 624.493  1.00 92.44           H
ATOM   4579  N   ALA A 283    -126.798-112.074 622.496  1.00 94.29           N
ATOM   4580  CA  ALA A 283    -126.924-113.196 621.581  1.00 94.29           C
ATOM   4581  C   ALA A 283    -127.888-112.823 620.453  1.00 94.29           C
ATOM   4582  O   ALA A 283    -127.869-113.435 619.387  1.00 94.29           O
ATOM   4583  HA  ALA A 283    -125.939-113.389 621.156  1.00 94.29           H
ATOM   4584  CB  ALA A 283    -127.380-114.436 622.352  1.00 94.29           C
ATOM   4585 1HB  ALA A 283    -126.646-114.676 623.122  1.00 94.29           H
ATOM   4586 2HB  ALA A 283    -128.345-114.239 622.819  1.00 94.29           H
ATOM   4587 3HB  ALA A 283    -127.474-115.277 621.665  1.00 94.29           H
ATOM   4588  HN  ALA A 283    -127.522-112.006 623.183  1.00 94.29           H
ATOM   4589  N   MET A 284    -128.710-111.820 620.728  1.00 92.33           N
ATOM   4590  CA  MET A 284    -129.672-111.350 619.746  1.00 92.33           C
ATOM   4591  C   MET A 284    -130.461-112.518 619.150  1.00 92.33           C
ATOM   4592  O   MET A 284    -130.545-112.657 617.931  1.00 92.33           O
ATOM   4593  HA  MET A 284    -130.345-110.687 620.289  1.00 92.33           H
ATOM   4594  CB  MET A 284    -128.939-110.606 618.628  1.00 92.33           C
ATOM   4595 1HB  MET A 284    -128.159-111.244 618.213  1.00 92.33           H
ATOM   4596 2HB  MET A 284    -129.634-110.384 617.818  1.00 92.33           H
ATOM   4597  CG  MET A 284    -128.320-109.307 619.148  1.00 92.33           C
ATOM   4598 1HG  MET A 284    -129.097-108.555 619.288  1.00 92.33           H
ATOM   4599 2HG  MET A 284    -127.862-109.477 620.123  1.00 92.33           H
ATOM   4600  SD  MET A 284    -127.095-108.710 617.995  1.00 92.33           S
ATOM   4601  CE  MET A 284    -125.742-109.807 618.385  1.00 92.33           C
ATOM   4602 1HE  MET A 284    -125.463-109.683 619.431  1.00 92.33           H
ATOM   4603 2HE  MET A 284    -126.049-110.838 618.210  1.00 92.33           H
ATOM   4604 3HE  MET A 284    -124.888-109.570 617.750  1.00 92.33           H
ATOM   4605  HN  MET A 284    -128.725-111.332 621.601  1.00 92.33           H
ATOM   4606  N   PHE A 285    -131.020-113.327 620.038  1.00 92.30           N
ATOM   4607  CA  PHE A 285    -131.668-114.560 619.623  1.00 92.30           C
ATOM   4608  C   PHE A 285    -133.158-114.333 619.356  1.00 92.30           C
ATOM   4609  O   PHE A 285    -133.807-115.151 618.708  1.00 92.30           O
ATOM   4610  HA  PHE A 285    -131.182-114.887 618.704  1.00 92.30           H
ATOM   4611  CB  PHE A 285    -131.514-115.555 620.774  1.00 92.30           C
ATOM   4612 1HB  PHE A 285    -131.752-116.555 620.411  1.00 92.30           H
ATOM   4613 2HB  PHE A 285    -130.471-115.571 621.091  1.00 92.30           H
ATOM   4614  CG  PHE A 285    -132.395-115.246 621.987  1.00 92.30           C
ATOM   4615  HD1 PHE A 285    -130.917-114.039 622.923  1.00 92.30           H
ATOM   4616  CD1 PHE A 285    -131.923-114.454 622.986  1.00 92.30           C
ATOM   4617  HD2 PHE A 285    -134.029-116.400 621.264  1.00 92.30           H
ATOM   4618  CD2 PHE A 285    -133.650-115.764 622.065  1.00 92.30           C
ATOM   4619  CE1 PHE A 285    -132.741-114.167 624.111  1.00 92.30           C
ATOM   4620  HE1 PHE A 285    -132.363-113.532 624.912  1.00 92.30           H
ATOM   4621  CE2 PHE A 285    -134.468-115.477 623.190  1.00 92.30           C
ATOM   4622  HE2 PHE A 285    -135.474-115.893 623.253  1.00 92.30           H
ATOM   4623  CZ  PHE A 285    -133.996-114.685 624.189  1.00 92.30           C
ATOM   4624  HZ  PHE A 285    -134.624-114.465 625.053  1.00 92.30           H
ATOM   4625  HN  PHE A 285    -131.034-113.153 621.022  1.00 92.30           H
ATOM   4626  N   ILE A 286    -133.655-113.218 619.871  1.00 93.69           N
ATOM   4627  CA  ILE A 286    -135.061-112.884 619.716  1.00 93.69           C
ATOM   4628  C   ILE A 286    -135.279-112.238 618.346  1.00 93.69           C
ATOM   4629  O   ILE A 286    -135.428-111.021 618.246  1.00 93.69           O
ATOM   4630  HA  ILE A 286    -135.624-113.817 619.751  1.00 93.69           H
ATOM   4631  HB  ILE A 286    -135.011-111.070 620.846  1.00 93.69           H
ATOM   4632  CB  ILE A 286    -135.539-112.022 620.886  1.00 93.69           C
ATOM   4633  CG1 ILE A 286    -135.194-112.675 622.225  1.00 93.69           C
ATOM   4634 1HG1 ILE A 286    -135.795-113.574 622.361  1.00 93.69           H
ATOM   4635 2HG1 ILE A 286    -134.150-112.987 622.224  1.00 93.69           H
ATOM   4636  CG2 ILE A 286    -137.033-111.715 620.766  1.00 93.69           C
ATOM   4637 1HG2 ILE A 286    -137.220-111.177 619.836  1.00 93.69           H
ATOM   4638 2HG2 ILE A 286    -137.597-112.648 620.766  1.00 93.69           H
ATOM   4639 3HG2 ILE A 286    -137.347-111.101 621.610  1.00 93.69           H
ATOM   4640  CD1 ILE A 286    -135.442-111.710 623.386  1.00 93.69           C
ATOM   4641 1HD1 ILE A 286    -134.821-110.823 623.260  1.00 93.69           H
ATOM   4642 2HD1 ILE A 286    -136.493-111.419 623.399  1.00 93.69           H
ATOM   4643 3HD1 ILE A 286    -135.189-112.199 624.326  1.00 93.69           H
ATOM   4644  HN  ILE A 286    -133.117-112.550 620.385  1.00 93.69           H
ATOM   4645  N   SER A 287    -135.292-113.082 617.325  1.00 90.32           N
ATOM   4646  CA  SER A 287    -135.486-112.608 615.965  1.00 90.32           C
ATOM   4647  C   SER A 287    -136.979-112.437 615.679  1.00 90.32           C
ATOM   4648  O   SER A 287    -137.358-111.795 614.700  1.00 90.32           O
ATOM   4649  HA  SER A 287    -134.975-111.647 615.919  1.00 90.32           H
ATOM   4650  CB  SER A 287    -134.859-113.568 614.952  1.00 90.32           C
ATOM   4651 1HB  SER A 287    -135.012-113.183 613.944  1.00 90.32           H
ATOM   4652 2HB  SER A 287    -133.782-113.614 615.115  1.00 90.32           H
ATOM   4653  HG  SER A 287    -134.959-115.487 614.393  1.00 90.32           H
ATOM   4654  OG  SER A 287    -135.409-114.879 615.047  1.00 90.32           O
ATOM   4655  HN  SER A 287    -135.173-114.071 617.415  1.00 90.32           H
ATOM   4656  N   ASN A 288    -137.788-113.022 616.551  1.00 93.04           N
ATOM   4657  CA  ASN A 288    -139.211-113.144 616.287  1.00 93.04           C
ATOM   4658  C   ASN A 288    -139.940-111.934 616.876  1.00 93.04           C
ATOM   4659  O   ASN A 288    -139.825-111.655 618.068  1.00 93.04           O
ATOM   4660  HA  ASN A 288    -139.298-113.195 615.202  1.00 93.04           H
ATOM   4661  CB  ASN A 288    -139.786-114.404 616.937  1.00 93.04           C
ATOM   4662 1HB  ASN A 288    -139.215-115.275 616.616  1.00 93.04           H
ATOM   4663 2HB  ASN A 288    -139.684-114.338 618.020  1.00 93.04           H
ATOM   4664  CG  ASN A 288    -141.259-114.588 616.567  1.00 93.04           C
ATOM   4665  OD1 ASN A 288    -142.143-113.927 617.087  1.00 93.04           O
ATOM   4666  ND2 ASN A 288    -141.473-115.521 615.644  1.00 93.04           N
ATOM   4667 1HD2 ASN A 288    -140.702-116.028 615.257  1.00 93.04           H
ATOM   4668 2HD2 ASN A 288    -142.404-115.715 615.335  1.00 93.04           H
ATOM   4669  HN  ASN A 288    -137.485-113.407 617.422  1.00 93.04           H
ATOM   4670  N   CYS A 289    -140.674-111.248 616.012  1.00 92.97           N
ATOM   4671  CA  CYS A 289    -141.305-109.996 616.395  1.00 92.97           C
ATOM   4672  C   CYS A 289    -142.356-110.295 617.466  1.00 92.97           C
ATOM   4673  O   CYS A 289    -142.571-109.491 618.371  1.00 92.97           O
ATOM   4674  HA  CYS A 289    -140.517-109.358 616.793  1.00 92.97           H
ATOM   4675  CB  CYS A 289    -141.909-109.275 615.188  1.00 92.97           C
ATOM   4676 1HB  CYS A 289    -141.115-108.882 614.554  1.00 92.97           H
ATOM   4677 2HB  CYS A 289    -142.481-109.978 614.583  1.00 92.97           H
ATOM   4678  SG  CYS A 289    -142.991-107.911 615.751  1.00 92.97           S
ATOM   4679  HN  CYS A 289    -140.841-111.534 615.068  1.00 92.97           H
ATOM   4680  N   ALA A 290    -142.982-111.454 617.327  1.00 94.42           N
ATOM   4681  CA  ALA A 290    -144.068-111.829 618.218  1.00 94.42           C
ATOM   4682  C   ALA A 290    -143.505-112.098 619.615  1.00 94.42           C
ATOM   4683  O   ALA A 290    -144.063-111.640 620.611  1.00 94.42           O
ATOM   4684  HA  ALA A 290    -144.760-110.989 618.270  1.00 94.42           H
ATOM   4685  CB  ALA A 290    -144.804-113.041 617.643  1.00 94.42           C
ATOM   4686 1HB  ALA A 290    -145.209-112.789 616.663  1.00 94.42           H
ATOM   4687 2HB  ALA A 290    -144.110-113.875 617.545  1.00 94.42           H
ATOM   4688 3HB  ALA A 290    -145.618-113.322 618.312  1.00 94.42           H
ATOM   4689  HN  ALA A 290    -142.760-112.130 616.624  1.00 94.42           H
ATOM   4690  N   VAL A 291    -142.407-112.839 619.644  1.00 94.67           N
ATOM   4691  CA  VAL A 291    -141.743-113.144 620.900  1.00 94.67           C
ATOM   4692  C   VAL A 291    -141.261-111.844 621.546  1.00 94.67           C
ATOM   4693  O   VAL A 291    -141.413-111.651 622.751  1.00 94.67           O
ATOM   4694  HA  VAL A 291    -142.478-113.610 621.556  1.00 94.67           H
ATOM   4695  HB  VAL A 291    -139.901-113.697 619.975  1.00 94.67           H
ATOM   4696  CB  VAL A 291    -140.614-114.149 620.664  1.00 94.67           C
ATOM   4697  CG1 VAL A 291    -139.875-114.459 621.967  1.00 94.67           C
ATOM   4698 1HG1 VAL A 291    -139.447-113.541 622.370  1.00 94.67           H
ATOM   4699 2HG1 VAL A 291    -140.573-114.882 622.689  1.00 94.67           H
ATOM   4700 3HG1 VAL A 291    -139.077-115.176 621.771  1.00 94.67           H
ATOM   4701  CG2 VAL A 291    -141.146-115.429 620.017  1.00 94.67           C
ATOM   4702 1HG2 VAL A 291    -141.888-115.886 620.671  1.00 94.67           H
ATOM   4703 2HG2 VAL A 291    -141.605-115.188 619.058  1.00 94.67           H
ATOM   4704 3HG2 VAL A 291    -140.322-116.126 619.860  1.00 94.67           H
ATOM   4705  HN  VAL A 291    -141.973-113.228 618.831  1.00 94.67           H
ATOM   4706  N   SER A 292    -140.689-110.984 620.715  1.00 94.45           N
ATOM   4707  CA  SER A 292    -140.159-109.719 621.194  1.00 94.45           C
ATOM   4708  C   SER A 292    -141.286-108.872 621.788  1.00 94.45           C
ATOM   4709  O   SER A 292    -141.124-108.273 622.851  1.00 94.45           O
ATOM   4710  HA  SER A 292    -139.433-109.983 621.963  1.00 94.45           H
ATOM   4711  CB  SER A 292    -139.457-108.955 620.070  1.00 94.45           C
ATOM   4712 1HB  SER A 292    -138.761-109.620 619.559  1.00 94.45           H
ATOM   4713 2HB  SER A 292    -140.193-108.636 619.333  1.00 94.45           H
ATOM   4714  HG  SER A 292    -137.942-108.108 621.068  1.00 94.45           H
ATOM   4715  OG  SER A 292    -138.752-107.817 620.559  1.00 94.45           O
ATOM   4716  HN  SER A 292    -140.585-111.141 619.733  1.00 94.45           H
ATOM   4717  N   THR A 293    -142.404-108.848 621.076  1.00 94.01           N
ATOM   4718  CA  THR A 293    -143.547-108.060 621.505  1.00 94.01           C
ATOM   4719  C   THR A 293    -143.996-108.489 622.903  1.00 94.01           C
ATOM   4720  O   THR A 293    -144.233-107.647 623.768  1.00 94.01           O
ATOM   4721  HA  THR A 293    -143.240-107.017 621.574  1.00 94.01           H
ATOM   4722  HB  THR A 293    -144.889-109.250 620.278  1.00 94.01           H
ATOM   4723  CB  THR A 293    -144.642-108.202 620.445  1.00 94.01           C
ATOM   4724  OG1 THR A 293    -144.124-107.504 619.316  1.00 94.01           O
ATOM   4725  HG1 THR A 293    -143.815-108.156 618.623  1.00 94.01           H
ATOM   4726  CG2 THR A 293    -145.912-107.430 620.810  1.00 94.01           C
ATOM   4727 1HG2 THR A 293    -145.678-106.371 620.911  1.00 94.01           H
ATOM   4728 2HG2 THR A 293    -146.308-107.806 621.753  1.00 94.01           H
ATOM   4729 3HG2 THR A 293    -146.657-107.564 620.025  1.00 94.01           H
ATOM   4730  HN  THR A 293    -142.534-109.353 620.223  1.00 94.01           H
ATOM   4731  N   ASN A 294    -144.099-109.798 623.082  1.00 95.37           N
ATOM   4732  CA  ASN A 294    -144.593-110.346 624.333  1.00 95.37           C
ATOM   4733  C   ASN A 294    -143.591-110.041 625.449  1.00 95.37           C
ATOM   4734  O   ASN A 294    -143.983-109.771 626.583  1.00 95.37           O
ATOM   4735  HA  ASN A 294    -145.557-109.865 624.496  1.00 95.37           H
ATOM   4736  CB  ASN A 294    -144.753-111.865 624.244  1.00 95.37           C
ATOM   4737 1HB  ASN A 294    -143.840-112.308 623.846  1.00 95.37           H
ATOM   4738 2HB  ASN A 294    -144.899-112.278 625.242  1.00 95.37           H
ATOM   4739  CG  ASN A 294    -145.939-112.240 623.353  1.00 95.37           C
ATOM   4740  OD1 ASN A 294    -146.786-111.424 623.027  1.00 95.37           O
ATOM   4741  ND2 ASN A 294    -145.954-113.516 622.980  1.00 95.37           N
ATOM   4742 1HD2 ASN A 294    -145.228-114.134 623.284  1.00 95.37           H
ATOM   4743 2HD2 ASN A 294    -146.690-113.859 622.396  1.00 95.37           H
ATOM   4744  HN  ASN A 294    -143.852-110.478 622.391  1.00 95.37           H
ATOM   4745  N   ILE A 295    -142.318-110.094 625.088  1.00 94.77           N
ATOM   4746  CA  ILE A 295    -141.256-109.898 626.060  1.00 94.77           C
ATOM   4747  C   ILE A 295    -141.276-108.448 626.546  1.00 94.77           C
ATOM   4748  O   ILE A 295    -141.037-108.180 627.723  1.00 94.77           O
ATOM   4749  HA  ILE A 295    -141.465-110.550 626.909  1.00 94.77           H
ATOM   4750  HB  ILE A 295    -139.853-109.981 624.448  1.00 94.77           H
ATOM   4751  CB  ILE A 295    -139.909-110.333 625.478  1.00 94.77           C
ATOM   4752  CG1 ILE A 295    -139.794-111.858 625.441  1.00 94.77           C
ATOM   4753 1HG1 ILE A 295    -139.742-112.247 626.458  1.00 94.77           H
ATOM   4754 2HG1 ILE A 295    -140.687-112.283 624.983  1.00 94.77           H
ATOM   4755  CG2 ILE A 295    -138.749-109.688 626.239  1.00 94.77           C
ATOM   4756 1HG2 ILE A 295    -138.826-108.603 626.169  1.00 94.77           H
ATOM   4757 2HG2 ILE A 295    -138.790-109.989 627.286  1.00 94.77           H
ATOM   4758 3HG2 ILE A 295    -137.804-110.014 625.804  1.00 94.77           H
ATOM   4759  CD1 ILE A 295    -138.555-112.295 624.657  1.00 94.77           C
ATOM   4760 1HD1 ILE A 295    -138.623-111.925 623.634  1.00 94.77           H
ATOM   4761 2HD1 ILE A 295    -137.662-111.889 625.132  1.00 94.77           H
ATOM   4762 3HD1 ILE A 295    -138.497-113.384 624.647  1.00 94.77           H
ATOM   4763  HN  ILE A 295    -142.008-110.267 624.153  1.00 94.77           H
ATOM   4764  N   ASP A 296    -141.564-107.549 625.615  1.00 94.93           N
ATOM   4765  CA  ASP A 296    -141.593-106.131 625.928  1.00 94.93           C
ATOM   4766  C   ASP A 296    -142.756-105.846 626.881  1.00 94.93           C
ATOM   4767  O   ASP A 296    -142.617-105.063 627.819  1.00 94.93           O
ATOM   4768  HA  ASP A 296    -140.623-105.917 626.378  1.00 94.93           H
ATOM   4769  CB  ASP A 296    -141.800-105.292 624.665  1.00 94.93           C
ATOM   4770 1HB  ASP A 296    -142.700-105.625 624.147  1.00 94.93           H
ATOM   4771 2HB  ASP A 296    -141.957-104.249 624.939  1.00 94.93           H
ATOM   4772  CG  ASP A 296    -140.595-105.404 623.729  1.00 94.93           C
ATOM   4773  OD1 ASP A 296    -139.503-105.725 624.246  1.00 94.93           O
ATOM   4774  OD2 ASP A 296    -140.794-105.167 622.518  1.00 94.93           O
ATOM   4775  HN  ASP A 296    -141.774-107.777 624.665  1.00 94.93           H
ATOM   4776  N   ILE A 297    -143.876-106.498 626.606  1.00 95.03           N
ATOM   4777  CA  ILE A 297    -145.054-106.347 627.444  1.00 95.03           C
ATOM   4778  C   ILE A 297    -144.766-106.923 628.831  1.00 95.03           C
ATOM   4779  O   ILE A 297    -145.122-106.323 629.843  1.00 95.03           O
ATOM   4780  HA  ILE A 297    -145.247-105.279 627.547  1.00 95.03           H
ATOM   4781  HB  ILE A 297    -146.008-107.960 626.413  1.00 95.03           H
ATOM   4782  CB  ILE A 297    -146.278-106.964 626.764  1.00 95.03           C
ATOM   4783  CG1 ILE A 297    -146.692-106.150 625.536  1.00 95.03           C
ATOM   4784 1HG1 ILE A 297    -147.119-105.199 625.853  1.00 95.03           H
ATOM   4785 2HG1 ILE A 297    -145.813-105.920 624.935  1.00 95.03           H
ATOM   4786  CG2 ILE A 297    -147.430-107.132 627.756  1.00 95.03           C
ATOM   4787 1HG2 ILE A 297    -147.117-107.785 628.570  1.00 95.03           H
ATOM   4788 2HG2 ILE A 297    -147.708-106.157 628.158  1.00 95.03           H
ATOM   4789 3HG2 ILE A 297    -148.287-107.572 627.246  1.00 95.03           H
ATOM   4790  CD1 ILE A 297    -147.710-106.915 624.689  1.00 95.03           C
ATOM   4791 1HD1 ILE A 297    -147.271-107.855 624.353  1.00 95.03           H
ATOM   4792 2HD1 ILE A 297    -148.598-107.123 625.286  1.00 95.03           H
ATOM   4793 3HD1 ILE A 297    -147.987-106.314 623.823  1.00 95.03           H
ATOM   4794  HN  ILE A 297    -143.987-107.119 625.830  1.00 95.03           H
ATOM   4795  N   CYS A 298    -144.122-108.082 628.833  1.00 95.55           N
ATOM   4796  CA  CYS A 298    -143.756-108.732 630.080  1.00 95.55           C
ATOM   4797  C   CYS A 298    -142.882-107.768 630.885  1.00 95.55           C
ATOM   4798  O   CYS A 298    -143.017-107.672 632.104  1.00 95.55           O
ATOM   4799  HA  CYS A 298    -144.686-108.944 630.608  1.00 95.55           H
ATOM   4800  CB  CYS A 298    -143.055-110.070 629.836  1.00 95.55           C
ATOM   4801 1HB  CYS A 298    -142.329-109.967 629.029  1.00 95.55           H
ATOM   4802 2HB  CYS A 298    -142.501-110.367 630.726  1.00 95.55           H
ATOM   4803  HG  CYS A 298    -144.478-110.951 628.155  1.00 95.55           H
ATOM   4804  SG  CYS A 298    -144.287-111.353 629.409  1.00 95.55           S
ATOM   4805  HN  CYS A 298    -143.853-108.574 628.005  1.00 95.55           H
ATOM   4806  N   PHE A 299    -142.004-107.079 630.171  1.00 94.62           N
ATOM   4807  CA  PHE A 299    -141.115-106.118 630.803  1.00 94.62           C
ATOM   4808  C   PHE A 299    -141.910-105.009 631.496  1.00 94.62           C
ATOM   4809  O   PHE A 299    -141.632-104.666 632.644  1.00 94.62           O
ATOM   4810  HA  PHE A 299    -140.528-106.659 631.544  1.00 94.62           H
ATOM   4811  CB  PHE A 299    -140.263-105.500 629.692  1.00 94.62           C
ATOM   4812 1HB  PHE A 299    -139.736-106.296 629.167  1.00 94.62           H
ATOM   4813 2HB  PHE A 299    -140.921-105.021 628.967  1.00 94.62           H
ATOM   4814  CG  PHE A 299    -139.243-104.473 630.189  1.00 94.62           C
ATOM   4815  HD1 PHE A 299    -140.559-102.827 629.905  1.00 94.62           H
ATOM   4816  CD1 PHE A 299    -139.571-103.153 630.228  1.00 94.62           C
ATOM   4817  HD2 PHE A 299    -137.747-105.937 630.560  1.00 94.62           H
ATOM   4818  CD2 PHE A 299    -138.010-104.880 630.591  1.00 94.62           C
ATOM   4819  CE1 PHE A 299    -138.624-102.201 630.689  1.00 94.62           C
ATOM   4820  HE1 PHE A 299    -138.886-101.143 630.720  1.00 94.62           H
ATOM   4821  CE2 PHE A 299    -137.063-103.927 631.052  1.00 94.62           C
ATOM   4822  HE2 PHE A 299    -136.074-104.253 631.375  1.00 94.62           H
ATOM   4823  CZ  PHE A 299    -137.390-102.607 631.091  1.00 94.62           C
ATOM   4824  HZ  PHE A 299    -136.664-101.876 631.445  1.00 94.62           H
ATOM   4825  HN  PHE A 299    -141.895-107.168 629.181  1.00 94.62           H
ATOM   4826  N   GLN A 300    -142.884-104.480 630.769  1.00 94.01           N
ATOM   4827  CA  GLN A 300    -143.685-103.380 631.279  1.00 94.01           C
ATOM   4828  C   GLN A 300    -144.399-103.796 632.566  1.00 94.01           C
ATOM   4829  O   GLN A 300    -144.396-103.056 633.549  1.00 94.01           O
ATOM   4830  HA  GLN A 300    -142.976-102.579 631.491  1.00 94.01           H
ATOM   4831  CB  GLN A 300    -144.686-102.898 630.227  1.00 94.01           C
ATOM   4832 1HB  GLN A 300    -145.212-103.753 629.801  1.00 94.01           H
ATOM   4833 2HB  GLN A 300    -145.438-102.265 630.699  1.00 94.01           H
ATOM   4834  CG  GLN A 300    -143.981-102.119 629.115  1.00 94.01           C
ATOM   4835 1HG  GLN A 300    -143.390-101.313 629.549  1.00 94.01           H
ATOM   4836 2HG  GLN A 300    -143.287-102.776 628.590  1.00 94.01           H
ATOM   4837  CD  GLN A 300    -144.993-101.541 628.124  1.00 94.01           C
ATOM   4838  OE1 GLN A 300    -146.090-101.141 628.479  1.00 94.01           O
ATOM   4839  NE2 GLN A 300    -144.565-101.519 626.865  1.00 94.01           N
ATOM   4840 1HE2 GLN A 300    -143.653-101.863 626.640  1.00 94.01           H
ATOM   4841 2HE2 GLN A 300    -145.156-101.159 626.142  1.00 94.01           H
ATOM   4842  HN  GLN A 300    -143.127-104.790 629.850  1.00 94.01           H
ATOM   4843  N   VAL A 301    -144.996-104.978 632.519  1.00 95.32           N
ATOM   4844  CA  VAL A 301    -145.809-105.451 633.626  1.00 95.32           C
ATOM   4845  C   VAL A 301    -144.925-105.637 634.861  1.00 95.32           C
ATOM   4846  O   VAL A 301    -145.235-105.122 635.934  1.00 95.32           O
ATOM   4847  HA  VAL A 301    -146.552-104.683 633.840  1.00 95.32           H
ATOM   4848  HB  VAL A 301    -145.809-107.451 632.881  1.00 95.32           H
ATOM   4849  CB  VAL A 301    -146.550-106.728 633.224  1.00 95.32           C
ATOM   4850  CG1 VAL A 301    -147.282-107.337 634.421  1.00 95.32           C
ATOM   4851 1HG1 VAL A 301    -146.562-107.582 635.201  1.00 95.32           H
ATOM   4852 2HG1 VAL A 301    -148.007-106.620 634.807  1.00 95.32           H
ATOM   4853 3HG1 VAL A 301    -147.800-108.243 634.107  1.00 95.32           H
ATOM   4854  CG2 VAL A 301    -147.516-106.460 632.068  1.00 95.32           C
ATOM   4855 1HG2 VAL A 301    -148.248-105.713 632.372  1.00 95.32           H
ATOM   4856 2HG2 VAL A 301    -146.958-106.093 631.206  1.00 95.32           H
ATOM   4857 3HG2 VAL A 301    -148.029-107.384 631.802  1.00 95.32           H
ATOM   4858  HN  VAL A 301    -144.930-105.607 631.744  1.00 95.32           H
ATOM   4859  N   THR A 302    -143.841-106.374 634.667  1.00 95.01           N
ATOM   4860  CA  THR A 302    -142.977-106.740 635.776  1.00 95.01           C
ATOM   4861  C   THR A 302    -142.276-105.501 636.338  1.00 95.01           C
ATOM   4862  O   THR A 302    -142.023-105.418 637.539  1.00 95.01           O
ATOM   4863  HA  THR A 302    -143.597-107.146 636.575  1.00 95.01           H
ATOM   4864  HB  THR A 302    -141.350-108.145 636.090  1.00 95.01           H
ATOM   4865  CB  THR A 302    -142.006-107.816 635.285  1.00 95.01           C
ATOM   4866  OG1 THR A 302    -141.356-107.213 634.169  1.00 95.01           O
ATOM   4867  HG1 THR A 302    -140.613-107.801 633.848  1.00 95.01           H
ATOM   4868  CG2 THR A 302    -142.727-109.026 634.687  1.00 95.01           C
ATOM   4869 1HG2 THR A 302    -143.332-108.706 633.838  1.00 95.01           H
ATOM   4870 2HG2 THR A 302    -143.372-109.475 635.443  1.00 95.01           H
ATOM   4871 3HG2 THR A 302    -141.993-109.759 634.354  1.00 95.01           H
ATOM   4872  HN  THR A 302    -143.551-106.718 633.774  1.00 95.01           H
ATOM   4873  N   GLN A 303    -141.983-104.569 635.443  1.00 94.15           N
ATOM   4874  CA  GLN A 303    -141.375-103.312 635.843  1.00 94.15           C
ATOM   4875  C   GLN A 303    -142.313-102.543 636.777  1.00 94.15           C
ATOM   4876  O   GLN A 303    -141.872-101.971 637.773  1.00 94.15           O
ATOM   4877  HA  GLN A 303    -140.465-103.586 636.377  1.00 94.15           H
ATOM   4878  CB  GLN A 303    -141.005-102.468 634.622  1.00 94.15           C
ATOM   4879 1HB  GLN A 303    -140.279-103.005 634.011  1.00 94.15           H
ATOM   4880 2HB  GLN A 303    -141.888-102.311 634.002  1.00 94.15           H
ATOM   4881  CG  GLN A 303    -140.425-101.117 635.044  1.00 94.15           C
ATOM   4882 1HG  GLN A 303    -141.235-100.431 635.293  1.00 94.15           H
ATOM   4883 2HG  GLN A 303    -139.824-101.241 635.945  1.00 94.15           H
ATOM   4884  CD  GLN A 303    -139.566-100.516 633.930  1.00 94.15           C
ATOM   4885  OE1 GLN A 303    -140.059 -99.974 632.954  1.00 94.15           O
ATOM   4886  NE2 GLN A 303    -138.257-100.643 634.128  1.00 94.15           N
ATOM   4887 1HE2 GLN A 303    -137.917-101.099 634.950  1.00 94.15           H
ATOM   4888 2HE2 GLN A 303    -137.612-100.282 633.454  1.00 94.15           H
ATOM   4889  HN  GLN A 303    -142.153-104.663 634.462  1.00 94.15           H
ATOM   4890  N   THR A 304    -143.589-102.554 636.422  1.00 94.13           N
ATOM   4891  CA  THR A 304    -144.586-101.824 637.187  1.00 94.13           C
ATOM   4892  C   THR A 304    -144.751-102.445 638.576  1.00 94.13           C
ATOM   4893  O   THR A 304    -144.876-101.730 639.569  1.00 94.13           O
ATOM   4894  HA  THR A 304    -144.228-100.805 637.334  1.00 94.13           H
ATOM   4895  HB  THR A 304    -146.317-102.797 636.306  1.00 94.13           H
ATOM   4896  CB  THR A 304    -145.882-101.800 636.375  1.00 94.13           C
ATOM   4897  OG1 THR A 304    -145.504-101.206 635.136  1.00 94.13           O
ATOM   4898  HG1 THR A 304    -145.397-101.913 634.436  1.00 94.13           H
ATOM   4899  CG2 THR A 304    -146.916-100.831 636.952  1.00 94.13           C
ATOM   4900 1HG2 THR A 304    -146.505 -99.822 636.958  1.00 94.13           H
ATOM   4901 2HG2 THR A 304    -147.164-101.129 637.971  1.00 94.13           H
ATOM   4902 3HG2 THR A 304    -147.816-100.853 636.338  1.00 94.13           H
ATOM   4903  HN  THR A 304    -143.945-103.048 635.628  1.00 94.13           H
ATOM   4904  N   ILE A 305    -144.745-103.770 638.601  1.00 94.00           N
ATOM   4905  CA  ILE A 305    -144.842-104.495 639.857  1.00 94.00           C
ATOM   4906  C   ILE A 305    -143.677-104.093 640.764  1.00 94.00           C
ATOM   4907  O   ILE A 305    -143.849-103.945 641.973  1.00 94.00           O
ATOM   4908  HA  ILE A 305    -145.773-104.194 640.337  1.00 94.00           H
ATOM   4909  HB  ILE A 305    -144.144-106.275 638.898  1.00 94.00           H
ATOM   4910  CB  ILE A 305    -144.931-106.001 639.601  1.00 94.00           C
ATOM   4911  CG1 ILE A 305    -146.266-106.368 638.950  1.00 94.00           C
ATOM   4912 1HG1 ILE A 305    -147.064-106.306 639.690  1.00 94.00           H
ATOM   4913 2HG1 ILE A 305    -146.502-105.650 638.165  1.00 94.00           H
ATOM   4914  CG2 ILE A 305    -144.682-106.791 640.887  1.00 94.00           C
ATOM   4915 1HG2 ILE A 305    -143.688-106.560 641.269  1.00 94.00           H
ATOM   4916 2HG2 ILE A 305    -145.431-106.519 641.631  1.00 94.00           H
ATOM   4917 3HG2 ILE A 305    -144.752-107.859 640.676  1.00 94.00           H
ATOM   4918  CD1 ILE A 305    -146.219-107.780 638.361  1.00 94.00           C
ATOM   4919 1HD1 ILE A 305    -145.436-107.832 637.605  1.00 94.00           H
ATOM   4920 2HD1 ILE A 305    -146.007-108.497 639.154  1.00 94.00           H
ATOM   4921 3HD1 ILE A 305    -147.180-108.015 637.906  1.00 94.00           H
ATOM   4922  HN  ILE A 305    -144.676-104.345 637.786  1.00 94.00           H
ATOM   4923  N   ALA A 306    -142.517-103.929 640.146  1.00 93.14           N
ATOM   4924  CA  ALA A 306    -141.309-103.620 640.891  1.00 93.14           C
ATOM   4925  C   ALA A 306    -141.439-102.227 641.511  1.00 93.14           C
ATOM   4926  O   ALA A 306    -140.801-101.929 642.519  1.00 93.14           O
ATOM   4927  HA  ALA A 306    -141.214-104.355 641.690  1.00 93.14           H
ATOM   4928  CB  ALA A 306    -140.094-103.735 639.968  1.00 93.14           C
ATOM   4929 1HB  ALA A 306    -140.030-104.751 639.578  1.00 93.14           H
ATOM   4930 2HB  ALA A 306    -140.200-103.034 639.140  1.00 93.14           H
ATOM   4931 3HB  ALA A 306    -139.188-103.503 640.527  1.00 93.14           H
ATOM   4932  HN  ALA A 306    -142.395-104.004 639.156  1.00 93.14           H
ATOM   4933  N   PHE A 307    -142.271-101.410 640.881  1.00 93.62           N
ATOM   4934  CA  PHE A 307    -142.454-100.039 641.326  1.00 93.62           C
ATOM   4935  C   PHE A 307    -143.277 -99.986 642.615  1.00 93.62           C
ATOM   4936  O   PHE A 307    -143.101 -99.084 643.432  1.00 93.62           O
ATOM   4937  HA  PHE A 307    -141.464 -99.624 641.513  1.00 93.62           H
ATOM   4938  CB  PHE A 307    -143.215 -99.307 640.219  1.00 93.62           C
ATOM   4939 1HB  PHE A 307    -144.109 -99.878 639.967  1.00 93.62           H
ATOM   4940 2HB  PHE A 307    -143.551 -98.342 640.600  1.00 93.62           H
ATOM   4941  CG  PHE A 307    -142.397 -99.080 638.947  1.00 93.62           C
ATOM   4942  HD1 PHE A 307    -140.650 -99.992 639.745  1.00 93.62           H
ATOM   4943  CD1 PHE A 307    -141.104 -99.496 638.887  1.00 93.62           C
ATOM   4944  HD2 PHE A 307    -143.999 -98.128 637.924  1.00 93.62           H
ATOM   4945  CD2 PHE A 307    -142.962 -98.462 637.876  1.00 93.62           C
ATOM   4946  CE1 PHE A 307    -140.344 -99.286 637.706  1.00 93.62           C
ATOM   4947  HE1 PHE A 307    -139.307 -99.619 637.658  1.00 93.62           H
ATOM   4948  CE2 PHE A 307    -142.203 -98.251 636.694  1.00 93.62           C
ATOM   4949  HE2 PHE A 307    -142.656 -97.755 635.836  1.00 93.62           H
ATOM   4950  CZ  PHE A 307    -140.909 -98.667 636.635  1.00 93.62           C
ATOM   4951  HZ  PHE A 307    -140.326 -98.506 635.728  1.00 93.62           H
ATOM   4952  HN  PHE A 307    -142.814-101.671 640.082  1.00 93.62           H
ATOM   4953  N   PHE A 308    -144.158-100.966 642.758  1.00 92.07           N
ATOM   4954  CA  PHE A 308    -145.012-101.040 643.931  1.00 92.07           C
ATOM   4955  C   PHE A 308    -144.183-101.260 645.198  1.00 92.07           C
ATOM   4956  O   PHE A 308    -144.649-100.988 646.304  1.00 92.07           O
ATOM   4957  HA  PHE A 308    -145.542-100.091 644.006  1.00 92.07           H
ATOM   4958  CB  PHE A 308    -145.944-102.237 643.731  1.00 92.07           C
ATOM   4959 1HB  PHE A 308    -145.400-103.025 643.210  1.00 92.07           H
ATOM   4960 2HB  PHE A 308    -146.223-102.634 644.707  1.00 92.07           H
ATOM   4961  CG  PHE A 308    -147.216-101.910 642.947  1.00 92.07           C
ATOM   4962  HD1 PHE A 308    -148.258-101.213 644.664  1.00 92.07           H
ATOM   4963  CD1 PHE A 308    -148.298-101.394 643.590  1.00 92.07           C
ATOM   4964  HD2 PHE A 308    -146.399-102.549 641.091  1.00 92.07           H
ATOM   4965  CD2 PHE A 308    -147.265-102.136 641.606  1.00 92.07           C
ATOM   4966  CE1 PHE A 308    -149.479-101.091 642.862  1.00 92.07           C
ATOM   4967  HE1 PHE A 308    -150.346-100.678 643.377  1.00 92.07           H
ATOM   4968  CE2 PHE A 308    -148.446-101.832 640.878  1.00 92.07           C
ATOM   4969  HE2 PHE A 308    -148.486-102.013 639.804  1.00 92.07           H
ATOM   4970  CZ  PHE A 308    -149.528-101.317 641.521  1.00 92.07           C
ATOM   4971  HZ  PHE A 308    -150.434-101.084 640.962  1.00 92.07           H
ATOM   4972  HN  PHE A 308    -144.293-101.698 642.090  1.00 92.07           H
ATOM   4973  N   HIS A 309    -142.969-101.751 644.996  1.00 89.03           N
ATOM   4974  CA  HIS A 309    -142.053-101.964 646.103  1.00 89.03           C
ATOM   4975  C   HIS A 309    -141.916-100.671 646.911  1.00 89.03           C
ATOM   4976  O   HIS A 309    -141.877-100.704 648.140  1.00 89.03           O
ATOM   4977  HA  HIS A 309    -142.500-102.731 646.736  1.00 89.03           H
ATOM   4978  CB  HIS A 309    -140.709-102.496 645.602  1.00 89.03           C
ATOM   4979 1HB  HIS A 309    -140.853-103.502 645.207  1.00 89.03           H
ATOM   4980 2HB  HIS A 309    -140.369-101.873 644.775  1.00 89.03           H
ATOM   4981  CG  HIS A 309    -139.632-102.536 646.660  1.00 89.03           C
ATOM   4982  HD1 HIS A 309    -138.394-100.930 646.009  1.00 89.03           H
ATOM   4983  ND1 HIS A 309    -138.562-101.658 646.674  1.00 89.03           N
ATOM   4984  CD2 HIS A 309    -139.471-103.356 647.738  1.00 89.03           C
ATOM   4985  HD2 HIS A 309    -140.139-104.167 648.027  1.00 89.03           H
ATOM   4986  CE1 HIS A 309    -137.798-101.946 647.717  1.00 89.03           C
ATOM   4987  HE1 HIS A 309    -136.879-101.432 648.000  1.00 89.03           H
ATOM   4988  NE2 HIS A 309    -138.363-102.999 648.375  1.00 89.03           N
ATOM   4989  HN  HIS A 309    -142.610-102.002 644.096  1.00 89.03           H
ATOM   4990  N   SER A 310    -141.845 -99.564 646.187  1.00 90.67           N
ATOM   4991  CA  SER A 310    -141.519 -98.288 646.801  1.00 90.67           C
ATOM   4992  C   SER A 310    -142.673 -97.826 647.693  1.00 90.67           C
ATOM   4993  O   SER A 310    -142.491 -96.968 648.555  1.00 90.67           O
ATOM   4994  HA  SER A 310    -140.626 -98.475 647.397  1.00 90.67           H
ATOM   4995  CB  SER A 310    -141.211 -97.229 645.740  1.00 90.67           C
ATOM   4996 1HB  SER A 310    -142.078 -97.104 645.091  1.00 90.67           H
ATOM   4997 2HB  SER A 310    -141.037 -96.269 646.226  1.00 90.67           H
ATOM   4998  HG  SER A 310    -139.284 -97.731 645.545  1.00 90.67           H
[truncated: 233,924 more chars]
