# Supplementary material for: Noncanonical roles of chemokine regions in CCR9 activation revealed by structural modeling and mutational mapping
Source: Nat Commun. 2025 Aug 18;16:7695. doi: 10.1038/s41467-025-62321-9 (PMC12361432; doi:10.1038/s41467-025-62321-9)
Supplement: Supplementary file 3 — Supplementary Data 1 [file 41467_2025_62321_MOESM3_ESM.zip › SuppData1_3D_models/Fig4_CCR9_CCL25/Fig4EFG_CCR9_CCL25_rnk10.pdb]

HEADER                                                        CCR9_CCL25_RNK10
EXPDTA    THEORETICAL MODEL
REMARK   3                                                              
REMARK   3 REFINEMENT OR HYDROGEN PLACEMENT:                            
REMARK   3   PROGRAM 1                  ICM 3.9                     
REMARK   3   AUTHORS 1      R.ABAGYAN, M.TOTROV                         
SEQRES   1 U  369  MET THR PRO THR ASP PHE THR SER PRO ILE PRO ASN MET 
SEQRES   2 U  369  ALA ASP ASP TYR GLY SER GLU SER THR SER SER MET GLU 
SEQRES   3 U  369  ASP TYR VAL ASN PHE ASN PHE THR ASP PHE TYR CYS GLU 
SEQRES   4 U  369  LYS ASN ASN VAL ARG GLN PHE ALA SER HIS PHE LEU PRO 
SEQRES   5 U  369  PRO LEU TYR TRP LEU VAL PHE ILE VAL GLY ALA LEU GLY 
SEQRES   6 U  369  ASN SER LEU VAL ILE LEU VAL TYR TRP TYR CYS THR ARG 
SEQRES   7 U  369  VAL LYS THR MET THR ASP MET PHE LEU LEU ASN LEU ALA 
SEQRES   8 U  369  ILE ALA ASP LEU LEU PHE LEU VAL THR LEU PRO PHE TRP 
SEQRES   9 U  369  ALA ILE ALA ALA ALA ASP GLN TRP LYS PHE GLN THR PHE 
SEQRES  10 U  369  MET CYS LYS VAL VAL ASN SER MET TYR LYS MET ASN PHE 
SEQRES  11 U  369  TYR SER CYS VAL LEU LEU ILE MET CYS ILE SER VAL ASP 
SEQRES  12 U  369  ARG TYR ILE ALA ILE ALA GLN ALA MET ARG ALA HIS THR 
SEQRES  13 U  369  TRP ARG GLU LYS ARG LEU LEU TYR SER LYS MET VAL CYS 
SEQRES  14 U  369  PHE THR ILE TRP VAL LEU ALA ALA ALA LEU CYS ILE PRO 
SEQRES  15 U  369  GLU ILE LEU TYR SER GLN ILE LYS GLU GLU SER GLY ILE 
SEQRES  16 U  369  ALA ILE CYS THR MET VAL TYR PRO SER ASP GLU SER THR 
SEQRES  17 U  369  LYS LEU LYS SER ALA VAL LEU THR LEU LYS VAL ILE LEU 
SEQRES  18 U  369  GLY PHE PHE LEU PRO PHE VAL VAL MET ALA CYS CYS TYR 
SEQRES  19 U  369  THR ILE ILE ILE HIS THR LEU ILE GLN ALA LYS LYS SER 
SEQRES  20 U  369  SER LYS HIS LYS ALA LEU LYS VAL THR ILE THR VAL LEU 
SEQRES  21 U  369  THR VAL PHE VAL LEU SER GLN PHE PRO TYR ASN CYS ILE 
SEQRES  22 U  369  LEU LEU VAL GLN THR ILE ASP ALA TYR ALA MET PHE ILE 
SEQRES  23 U  369  SER ASN CYS ALA VAL SER THR ASN ILE ASP ILE CYS PHE 
SEQRES  24 U  369  GLN VAL THR GLN THR ILE ALA PHE PHE HIS SER CYS LEU 
SEQRES  25 U  369  ASN PRO VAL LEU TYR VAL PHE VAL GLY GLU ARG PHE ARG 
SEQRES  26 U  369  ARG ASP LEU VAL LYS THR LEU LYS ASN LEU GLY CYS ILE 
SEQRES  27 U  369  SER GLN ALA GLN TRP VAL SER PHE THR ARG ARG GLU GLY 
SEQRES  28 U  369  SER LEU LYS LEU SER SER MET LEU LEU GLU THR THR SER 
SEQRES  29 U  369  GLY ALA LEU SER LEU                                 
SEQRES   1 V  127  PCA GLY VAL PHE GLU ASP CYS CYS LEU ALA TYR HIS TYR 
SEQRES   2 V  127  PRO ILE GLY TRP ALA VAL LEU ARG ARG ALA TRP THR TYR 
SEQRES   3 V  127  ARG ILE GLN GLU VAL SER GLY SER CYS ASN LEU PRO ALA 
SEQRES   4 V  127  ALA ILE PHE TYR LEU PRO LYS ARG HIS ARG LYS VAL CYS 
SEQRES   5 V  127  GLY ASN PRO LYS SER ARG GLU VAL GLN ARG ALA MET LYS 
SEQRES   6 V  127  LEU LEU ASP ALA ARG ASN LYS VAL PHE ALA LYS LEU HIS 
SEQRES   7 V  127  HIS ASN THR GLN THR PHE GLN ALA GLY PRO HIS ALA VAL 
SEQRES   8 V  127  LYS LYS LEU SER SER GLY ASN SER LYS LEU SER SER SER 
SEQRES   9 V  127  LYS PHE SER ASN PRO ILE SER SER SER LYS ARG ASN VAL 
SEQRES  10 V  127  SER LEU LEU ILE SER ALA ASN SER GLY LEU             
HELIX    1  HA ASP U   15  ASP U   16  1
HELIX    2  HB TYR U   17  SER U   23  1
HELIX    3  HC MET U   25  ASN U   30  1
HELIX    4  HD ASN U   41  SER U   48  1
HELIX    5  HE PHE U   50  TYR U   75  1
HELIX    6  HF MET U   82  LEU U   98  1
HELIX    7  HG VAL U   99  THR U  100  1
HELIX    8  HH LEU U  101  ALA U  109  1
HELIX    9  HI THR U  116  SER U  141  1
HELIX   10  HJ ASP U  143  ALA U  149  1
HELIX   11  HK ALA U  151  THR U  156  1
HELIX   12  HL ARG U  158  LEU U  179  1
HELIX   13  HM CYS U  180  CYS U  180  5
HELIX   14  HN ILE U  181  TYR U  186  1
HELIX   15  HO VAL U  201  VAL U  201  9
HELIX   16  HP SER U  207  VAL U  219  1
HELIX   17  HQ ILE U  220  PHE U  224  1
HELIX   18  HR LEU U  225  GLN U  243  1
HELIX   19  HS SER U  247  SER U  248  1
HELIX   20  HT LYS U  249  SER U  266  1
HELIX   21  HU PHE U  268  THR U  278  1
HELIX   22  HV ASP U  280  ALA U  283  1
HELIX   23  HW CYS U  289  ASN U  294  1
HELIX   24  HX ASP U  296  PHE U  307  1
HELIX   25  HY PHE U  308  PHE U  308  5
HELIX    0  H@ HIS U  309  VAL U  320  1
HELIX    1  HA GLU U  322  ASN U  334  1
HELIX    2  HB GLN U  340  GLY U  365  1
HELIX    3  HC ALA U  366  SER U  368  1
HELIX    4  HD TRP V   17  LEU V   20  1
HELIX    5  HE ARG V   21  ARG V   22  1
HELIX    6  HF SER V   32  SER V   32  9
HELIX    7  HG LYS V   46  HIS V   48  1
HELIX    8  HH ARG V   58  GLN V   85  1
SHEET    1  SA 1 TYR U  37  CYS U  38  0
SHEET    2  SB 1 SER U 187  GLU U 192  0
SHEET    3  SC 1 ILE U 195  MET U 200  0
SHEET    4  SD 1 CYS V   7  CYS V   8  0
SHEET    5  SE 1 THR V  25  GLN V  29  0
SHEET    6  SF 1 ALA V  39  TYR V  43  0
SHEET    7  SG 1 LYS V  50  GLY V  53  0
SSBOND   1 CYS U   38    CYS U  289 
SSBOND   2 CYS U  119    CYS U  198 
SSBOND   3 CYS V    7    CYS V   35 
SSBOND   4 CYS V    8    CYS V   52 
ATOM      1  N   MET U   1    -129.305 -64.102 568.068  1.00  9.67           N
ATOM      2  CA  MET U   1    -129.074 -64.897 569.262  1.00  9.67           C
ATOM      3  C   MET U   1    -130.075 -66.050 569.356  1.00  9.67           C
ATOM      4  O   MET U   1    -131.236 -65.842 569.706  1.00  9.67           O
ATOM      5  HA  MET U   1    -128.063 -65.291 569.161  1.00  9.67           H
ATOM      6  CB  MET U   1    -129.203 -64.006 570.500  1.00  9.67           C
ATOM      7 1HB  MET U   1    -130.125 -63.427 570.441  1.00  9.67           H
ATOM      8 2HB  MET U   1    -129.274 -64.627 571.393  1.00  9.67           H
ATOM      9  CG  MET U   1    -128.007 -63.061 570.623  1.00  9.67           C
ATOM     10 1HG  MET U   1    -127.103 -63.631 570.842  1.00  9.67           H
ATOM     11 2HG  MET U   1    -127.838 -62.549 569.675  1.00  9.67           H
ATOM     12  SD  MET U   1    -128.302 -61.867 571.916  1.00  9.67           S
ATOM     13  CE  MET U   1    -126.683 -61.124 572.027  1.00  9.67           C
ATOM     14 1HE  MET U   1    -125.950 -61.887 572.289  1.00  9.67           H
ATOM     15 2HE  MET U   1    -126.419 -60.681 571.067  1.00  9.67           H
ATOM     16 3HE  MET U   1    -126.691 -60.350 572.795  1.00  9.67           H
ATOM     17  HN  MET U   1    -130.046 -64.428 567.480  1.00  9.67           H
ATOM     18  N   THR U   2    -129.589 -67.241 569.037  1.00  9.67           N
ATOM     19  CA  THR U   2    -130.421 -68.430 569.100  1.00  9.67           C
ATOM     20  C   THR U   2    -130.608 -68.873 570.553  1.00  9.67           C
ATOM     21  O   THR U   2    -129.653 -68.893 571.327  1.00  9.67           O
ATOM     22  HA  THR U   2    -131.409 -68.180 568.713  1.00  9.67           H
ATOM     23  HB  THR U   2    -130.163 -70.492 568.466  1.00  9.67           H
ATOM     24  CB  THR U   2    -129.782 -69.502 568.215  1.00  9.67           C
ATOM     25  OG1 THR U   2    -128.381 -69.317 568.402  1.00  9.67           O
ATOM     26  HG1 THR U   2    -128.113 -69.633 569.313  1.00  9.67           H
ATOM     27  CG2 THR U   2    -129.997 -69.235 566.724  1.00  9.67           C
ATOM     28 1HG2 THR U   2    -129.556 -68.274 566.460  1.00  9.67           H
ATOM     29 2HG2 THR U   2    -131.065 -69.215 566.509  1.00  9.67           H
ATOM     30 3HG2 THR U   2    -129.524 -70.025 566.142  1.00  9.67           H
ATOM     31  HN  THR U   2    -128.647 -67.399 568.740  1.00  9.67           H
ATOM     32  N   PRO U   3    -131.836 -69.236 570.947  1.00  9.67           N
ATOM     33  CA  PRO U   3    -132.074 -69.752 572.297  1.00  9.67           C
ATOM     34  C   PRO U   3    -131.451 -71.122 572.509  1.00  9.67           C
ATOM     35  O   PRO U   3    -131.727 -72.056 571.758  1.00  9.67           O
ATOM     36  HA  PRO U   3    -131.599 -69.107 573.036  1.00  9.67           H
ATOM     37  CB  PRO U   3    -133.599 -69.800 572.404  1.00  9.67           C
ATOM     38 1HB  PRO U   3    -133.932 -70.623 573.035  1.00  9.67           H
ATOM     39 2HB  PRO U   3    -134.000 -68.884 572.839  1.00  9.67           H
ATOM     40  CG  PRO U   3    -134.050 -69.978 570.982  1.00  9.67           C
ATOM     41 1HG  PRO U   3    -134.042 -71.029 570.695  1.00  9.67           H
ATOM     42 2HG  PRO U   3    -135.069 -69.618 570.843  1.00  9.67           H
ATOM     43  CD  PRO U   3    -133.079 -69.184 570.157  1.00  9.67           C
ATOM     44 1HD  PRO U   3    -132.944 -69.620 569.167  1.00  9.67           H
ATOM     45 2HD  PRO U   3    -133.421 -68.160 570.011  1.00  9.67           H
ATOM     46  N   THR U   4    -130.618 -71.206 573.536  1.00  9.67           N
ATOM     47  CA  THR U   4    -129.912 -72.442 573.828  1.00  9.67           C
ATOM     48  C   THR U   4    -130.858 -73.457 574.473  1.00  9.67           C
ATOM     49  O   THR U   4    -131.074 -73.428 575.683  1.00  9.67           O
ATOM     50  HA  THR U   4    -129.572 -72.874 572.887  1.00  9.67           H
ATOM     51  HB  THR U   4    -128.872 -72.397 575.735  1.00  9.67           H
ATOM     52  CB  THR U   4    -128.702 -72.101 574.700  1.00  9.67           C
ATOM     53  OG1 THR U   4    -128.501 -70.706 574.484  1.00  9.67           O
ATOM     54  HG1 THR U   4    -127.910 -70.331 575.199  1.00  9.67           H
ATOM     55  CG2 THR U   4    -127.412 -72.746 574.190  1.00  9.67           C
ATOM     56 1HG2 THR U   4    -127.206 -72.397 573.178  1.00  9.67           H
ATOM     57 2HG2 THR U   4    -127.526 -73.830 574.184  1.00  9.67           H
ATOM     58 3HG2 THR U   4    -126.585 -72.472 574.844  1.00  9.67           H
ATOM     59  HN  THR U   4    -130.423 -70.450 574.161  1.00  9.67           H
ATOM     60  N   ASP U   5    -131.397 -74.330 573.635  1.00  9.67           N
ATOM     61  CA  ASP U   5    -132.242 -75.409 574.119  1.00  9.67           C
ATOM     62  C   ASP U   5    -131.450 -76.267 575.107  1.00  9.67           C
ATOM     63  O   ASP U   5    -130.577 -77.035 574.706  1.00  9.67           O
ATOM     64  HA  ASP U   5    -133.095 -74.916 574.586  1.00  9.67           H
ATOM     65  CB  ASP U   5    -132.699 -76.309 572.970  1.00  9.67           C
ATOM     66 1HB  ASP U   5    -131.919 -76.358 572.210  1.00  9.67           H
ATOM     67 2HB  ASP U   5    -132.850 -77.325 573.337  1.00  9.67           H
ATOM     68  CG  ASP U   5    -133.995 -75.788 572.346  1.00  9.67           C
ATOM     69  OD1 ASP U   5    -134.799 -75.210 573.109  1.00  9.67           O
ATOM     70  OD2 ASP U   5    -134.152 -75.978 571.121  1.00  9.67           O
ATOM     71  HN  ASP U   5    -131.265 -74.310 572.644  1.00  9.67           H
ATOM     72  N   PHE U   6    -131.783 -76.109 576.379  1.00  9.67           N
ATOM     73  CA  PHE U   6    -131.230 -76.971 577.411  1.00  9.67           C
ATOM     74  C   PHE U   6    -131.874 -78.358 577.368  1.00  9.67           C
ATOM     75  O   PHE U   6    -132.484 -78.793 578.344  1.00  9.67           O
ATOM     76  HA  PHE U   6    -130.161 -77.062 577.217  1.00  9.67           H
ATOM     77  CB  PHE U   6    -131.546 -76.316 578.757  1.00  9.67           C
ATOM     78 1HB  PHE U   6    -132.585 -75.988 578.755  1.00  9.67           H
ATOM     79 2HB  PHE U   6    -131.449 -77.064 579.544  1.00  9.67           H
ATOM     80  CG  PHE U   6    -130.649 -75.123 579.094  1.00  9.67           C
ATOM     81  HD1 PHE U   6    -129.189 -76.321 580.069  1.00  9.67           H
ATOM     82  CD1 PHE U   6    -129.485 -75.316 579.769  1.00  9.67           C
ATOM     83  HD2 PHE U   6    -131.952 -73.713 578.178  1.00  9.67           H
ATOM     84  CD2 PHE U   6    -131.018 -73.868 578.718  1.00  9.67           C
ATOM     85  CE1 PHE U   6    -128.653 -74.208 580.081  1.00  9.67           C
ATOM     86  HE1 PHE U   6    -127.719 -74.363 580.622  1.00  9.67           H
ATOM     87  CE2 PHE U   6    -130.186 -72.761 579.031  1.00  9.67           C
ATOM     88  HE2 PHE U   6    -130.481 -71.755 578.730  1.00  9.67           H
ATOM     89  CZ  PHE U   6    -129.021 -72.954 579.706  1.00  9.67           C
ATOM     90  HZ  PHE U   6    -128.383 -72.104 579.946  1.00  9.67           H
ATOM     91  HN  PHE U   6    -132.416 -75.408 576.709  1.00  9.67           H
ATOM     92  N   THR U   7    -131.716 -79.014 576.228  1.00  9.67           N
ATOM     93  CA  THR U   7    -132.014 -80.433 576.133  1.00  9.67           C
ATOM     94  C   THR U   7    -131.042 -81.241 576.996  1.00  9.67           C
ATOM     95  O   THR U   7    -130.133 -81.886 576.475  1.00  9.67           O
ATOM     96  HA  THR U   7    -133.013 -80.602 576.534  1.00  9.67           H
ATOM     97  HB  THR U   7    -130.959 -80.891 574.290  1.00  9.67           H
ATOM     98  CB  THR U   7    -131.984 -80.825 574.655  1.00  9.67           C
ATOM     99  OG1 THR U   7    -132.800 -79.845 574.019  1.00  9.67           O
ATOM    100  HG1 THR U   7    -132.610 -79.826 573.037  1.00  9.67           H
ATOM    101  CG2 THR U   7    -132.708 -82.145 574.384  1.00  9.67           C
ATOM    102 1HG2 THR U   7    -133.752 -82.056 574.686  1.00  9.67           H
ATOM    103 2HG2 THR U   7    -132.232 -82.944 574.953  1.00  9.67           H
ATOM    104 3HG2 THR U   7    -132.657 -82.376 573.320  1.00  9.67           H
ATOM    105  HN  THR U   7    -131.392 -78.593 575.381  1.00  9.67           H
ATOM    106  N   SER U   8    -131.266 -81.179 578.300  1.00  9.67           N
ATOM    107  CA  SER U   8    -130.401 -81.868 579.242  1.00  9.67           C
ATOM    108  C   SER U   8    -130.293 -83.348 578.866  1.00  9.67           C
ATOM    109  O   SER U   8    -131.286 -84.072 578.891  1.00  9.67           O
ATOM    110  HA  SER U   8    -129.431 -81.379 579.154  1.00  9.67           H
ATOM    111  CB  SER U   8    -130.917 -81.721 580.674  1.00  9.67           C
ATOM    112 1HB  SER U   8    -130.251 -82.249 581.356  1.00  9.67           H
ATOM    113 2HB  SER U   8    -130.898 -80.669 580.960  1.00  9.67           H
ATOM    114  HG  SER U   8    -132.304 -83.141 580.419  1.00  9.67           H
ATOM    115  OG  SER U   8    -132.241 -82.227 580.819  1.00  9.67           O
ATOM    116  HN  SER U   8    -132.021 -80.670 578.714  1.00  9.67           H
ATOM    117  N   PRO U   9    -129.090 -83.821 578.514  1.00  9.67           N
ATOM    118  CA  PRO U   9    -128.902 -85.236 578.184  1.00  9.67           C
ATOM    119  C   PRO U   9    -129.055 -86.136 579.400  1.00  9.67           C
ATOM    120  O   PRO U   9    -128.064 -86.537 580.008  1.00  9.67           O
ATOM    121  HA  PRO U   9    -129.674 -85.566 577.488  1.00  9.67           H
ATOM    122  CB  PRO U   9    -127.484 -85.290 577.612  1.00  9.67           C
ATOM    123 1HB  PRO U   9    -126.996 -86.238 577.840  1.00  9.67           H
ATOM    124 2HB  PRO U   9    -127.485 -85.186 576.527  1.00  9.67           H
ATOM    125  CG  PRO U   9    -126.788 -84.137 578.276  1.00  9.67           C
ATOM    126 1HG  PRO U   9    -126.399 -84.422 579.254  1.00  9.67           H
ATOM    127 2HG  PRO U   9    -125.940 -83.795 577.684  1.00  9.67           H
ATOM    128  CD  PRO U   9    -127.830 -83.064 578.400  1.00  9.67           C
ATOM    129 1HD  PRO U   9    -127.658 -82.436 579.275  1.00  9.67           H
ATOM    130 2HD  PRO U   9    -127.834 -82.406 577.531  1.00  9.67           H
ATOM    131  N   ILE U  10    -130.305 -86.432 579.724  1.00  9.67           N
ATOM    132  CA  ILE U  10    -130.609 -87.577 580.565  1.00  9.67           C
ATOM    133  C   ILE U  10    -130.118 -88.854 579.879  1.00  9.67           C
ATOM    134  O   ILE U  10    -130.647 -89.248 578.841  1.00  9.67           O
ATOM    135  HA  ILE U  10    -130.059 -87.453 581.497  1.00  9.67           H
ATOM    136  HB  ILE U  10    -132.668 -87.650 579.990  1.00  9.67           H
ATOM    137  CB  ILE U  10    -132.098 -87.603 580.918  1.00  9.67           C
ATOM    138  CG1 ILE U  10    -132.512 -86.319 581.638  1.00  9.67           C
ATOM    139 1HG1 ILE U  10    -132.044 -86.282 582.622  1.00  9.67           H
ATOM    140 2HG1 ILE U  10    -132.154 -85.453 581.081  1.00  9.67           H
ATOM    141  CG2 ILE U  10    -132.448 -88.853 581.728  1.00  9.67           C
ATOM    142 1HG2 ILE U  10    -132.212 -89.742 581.143  1.00  9.67           H
ATOM    143 2HG2 ILE U  10    -131.869 -88.861 582.652  1.00  9.67           H
ATOM    144 3HG2 ILE U  10    -133.511 -88.846 581.965  1.00  9.67           H
ATOM    145  CD1 ILE U  10    -134.033 -86.241 581.788  1.00  9.67           C
ATOM    146 1HD1 ILE U  10    -134.497 -86.254 580.802  1.00  9.67           H
ATOM    147 2HD1 ILE U  10    -134.385 -87.095 582.366  1.00  9.67           H
ATOM    148 3HD1 ILE U  10    -134.301 -85.318 582.303  1.00  9.67           H
ATOM    149  HN  ILE U  10    -131.101 -85.907 579.422  1.00  9.67           H
ATOM    150  N   PRO U  11    -129.101 -89.520 580.443  1.00  9.67           N
ATOM    151  CA  PRO U  11    -128.467 -90.650 579.759  1.00  9.67           C
ATOM    152  C   PRO U  11    -129.388 -91.856 579.664  1.00  9.67           C
ATOM    153  O   PRO U  11    -130.087 -92.185 580.620  1.00  9.67           O
ATOM    154  HA  PRO U  11    -128.239 -90.385 578.727  1.00  9.67           H
ATOM    155  CB  PRO U  11    -127.233 -90.944 580.614  1.00  9.67           C
ATOM    156 1HB  PRO U  11    -126.987 -92.006 580.611  1.00  9.67           H
ATOM    157 2HB  PRO U  11    -126.354 -90.414 580.245  1.00  9.67           H
ATOM    158  CG  PRO U  11    -127.627 -90.472 581.984  1.00  9.67           C
ATOM    159 1HG  PRO U  11    -128.178 -91.243 582.523  1.00  9.67           H
ATOM    160 2HG  PRO U  11    -126.751 -90.229 582.584  1.00  9.67           H
ATOM    161  CD  PRO U  11    -128.480 -89.259 581.754  1.00  9.67           C
ATOM    162 1HD  PRO U  11    -129.229 -89.141 582.537  1.00  9.67           H
ATOM    163 2HD  PRO U  11    -127.884 -88.346 581.742  1.00  9.67           H
ATOM    164  N   ASN U  12    -129.363 -92.488 578.500  1.00  9.67           N
ATOM    165  CA  ASN U  12    -130.125 -93.708 578.294  1.00  9.67           C
ATOM    166  C   ASN U  12    -129.548 -94.819 579.175  1.00  9.67           C
ATOM    167  O   ASN U  12    -128.813 -95.679 578.693  1.00  9.67           O
ATOM    168  HA  ASN U  12    -131.150 -93.454 578.562  1.00  9.67           H
ATOM    169  CB  ASN U  12    -130.044 -94.170 576.838  1.00  9.67           C
ATOM    170 1HB  ASN U  12    -129.034 -94.013 576.458  1.00  9.67           H
ATOM    171 2HB  ASN U  12    -130.244 -95.240 576.780  1.00  9.67           H
ATOM    172  CG  ASN U  12    -131.046 -93.410 575.966  1.00  9.67           C
ATOM    173  OD1 ASN U  12    -131.841 -92.614 576.438  1.00  9.67           O
ATOM    174  ND2 ASN U  12    -130.964 -93.700 574.670  1.00  9.67           N
ATOM    175 1HD2 ASN U  12    -130.288 -94.363 574.348  1.00  9.67           H
ATOM    176 2HD2 ASN U  12    -131.577 -93.255 574.018  1.00  9.67           H
ATOM    177  HN  ASN U  12    -128.836 -92.181 577.707  1.00  9.67           H
ATOM    178  N   MET U  13    -129.903 -94.764 580.450  1.00  9.67           N
ATOM    179  CA  MET U  13    -129.611 -95.862 581.356  1.00  9.67           C
ATOM    180  C   MET U  13    -130.555 -97.041 581.112  1.00  9.67           C
ATOM    181  O   MET U  13    -130.538 -98.019 581.857  1.00  9.67           O
ATOM    182  HA  MET U  13    -128.585 -96.157 581.138  1.00  9.67           H
ATOM    183  CB  MET U  13    -129.757 -95.383 582.802  1.00  9.67           C
ATOM    184 1HB  MET U  13    -129.488 -94.328 582.868  1.00  9.67           H
ATOM    185 2HB  MET U  13    -130.798 -95.467 583.114  1.00  9.67           H
ATOM    186  CG  MET U  13    -128.869 -96.201 583.742  1.00  9.67           C
ATOM    187 1HG  MET U  13    -129.183 -97.244 583.736  1.00  9.67           H
ATOM    188 2HG  MET U  13    -127.837 -96.176 583.394  1.00  9.67           H
ATOM    189  SD  MET U  13    -128.969 -95.545 585.400  1.00  9.67           S
ATOM    190  CE  MET U  13    -127.735 -96.553 586.206  1.00  9.67           C
ATOM    191 1HE  MET U  13    -128.016 -97.603 586.128  1.00  9.67           H
ATOM    192 2HE  MET U  13    -126.769 -96.398 585.726  1.00  9.67           H
ATOM    193 3HE  MET U  13    -127.668 -96.272 587.257  1.00  9.67           H
ATOM    194  HN  MET U  13    -130.382 -93.990 580.864  1.00  9.67           H
ATOM    195  N   ALA U  14    -131.355 -96.909 580.064  1.00  9.67           N
ATOM    196  CA  ALA U  14    -132.476 -97.811 579.861  1.00  9.67           C
ATOM    197  C   ALA U  14    -131.950 -99.186 579.443  1.00  9.67           C
ATOM    198  O   ALA U  14    -132.450-100.212 579.902  1.00  9.67           O
ATOM    199  HA  ALA U  14    -133.002 -97.906 580.811  1.00  9.67           H
ATOM    200  CB  ALA U  14    -133.432 -97.213 578.826  1.00  9.67           C
ATOM    201 1HB  ALA U  14    -133.800 -96.252 579.184  1.00  9.67           H
ATOM    202 2HB  ALA U  14    -132.904 -97.072 577.883  1.00  9.67           H
ATOM    203 3HB  ALA U  14    -134.273 -97.890 578.674  1.00  9.67           H
ATOM    204  HN  ALA U  14    -131.248 -96.204 579.363  1.00  9.67           H
ATOM    205  N   ASP U  15    -130.948 -99.162 578.576  1.00  9.67           N
ATOM    206  CA  ASP U  15    -130.707-100.280 577.680  1.00  9.67           C
ATOM    207  C   ASP U  15    -130.209-101.479 578.490  1.00  9.67           C
ATOM    208  O   ASP U  15    -130.602-102.615 578.230  1.00  9.67           O
ATOM    209  HA  ASP U  15    -131.665-100.473 577.198  1.00  9.67           H
ATOM    210  CB  ASP U  15    -129.638 -99.934 576.642  1.00  9.67           C
ATOM    211 1HB  ASP U  15    -128.705 -99.682 577.146  1.00  9.67           H
ATOM    212 2HB  ASP U  15    -129.437-100.804 576.017  1.00  9.67           H
ATOM    213  CG  ASP U  15    -130.083 -98.761 575.767  1.00  9.67           C
ATOM    214  OD1 ASP U  15    -131.257 -98.357 575.913  1.00  9.67           O
ATOM    215  OD2 ASP U  15    -129.240 -98.294 574.970  1.00  9.67           O
ATOM    216  HN  ASP U  15    -130.309 -98.399 578.481  1.00  9.67           H
ATOM    217  N   ASP U  16    -129.350-101.184 579.456  1.00  9.67           N
ATOM    218  CA  ASP U  16    -128.704-102.232 580.228  1.00  9.67           C
ATOM    219  C   ASP U  16    -129.738-102.901 581.136  1.00  9.67           C
ATOM    220  O   ASP U  16    -129.465-103.943 581.731  1.00  9.67           O
ATOM    221  HA  ASP U  16    -128.292-102.919 579.489  1.00  9.67           H
ATOM    222  CB  ASP U  16    -127.596-101.659 581.114  1.00  9.67           C
ATOM    223 1HB  ASP U  16    -127.117-100.822 580.607  1.00  9.67           H
ATOM    224 2HB  ASP U  16    -128.028-101.270 582.036  1.00  9.67           H
ATOM    225  CG  ASP U  16    -126.552-102.728 581.445  1.00  9.67           C
ATOM    226  OD1 ASP U  16    -126.374-103.629 580.597  1.00  9.67           O
ATOM    227  OD2 ASP U  16    -125.956-102.619 582.538  1.00  9.67           O
ATOM    228  HN  ASP U  16    -129.096-100.252 579.712  1.00  9.67           H
ATOM    229  N   TYR U  17    -130.903-102.275 581.216  1.00  9.67           N
ATOM    230  CA  TYR U  17    -132.019-102.860 581.938  1.00  9.67           C
ATOM    231  C   TYR U  17    -132.586-104.067 581.188  1.00  9.67           C
ATOM    232  O   TYR U  17    -133.409-104.806 581.726  1.00  9.67           O
ATOM    233  HA  TYR U  17    -131.656-103.185 582.913  1.00  9.67           H
ATOM    234  CB  TYR U  17    -133.091-101.770 582.012  1.00  9.67           C
ATOM    235 1HB  TYR U  17    -133.361-101.471 580.999  1.00  9.67           H
ATOM    236 2HB  TYR U  17    -133.988-102.187 582.470  1.00  9.67           H
ATOM    237  CG  TYR U  17    -132.664-100.529 582.798  1.00  9.67           C
ATOM    238  HD1 TYR U  17    -131.427-101.635 584.155  1.00  9.67           H
ATOM    239  CD1 TYR U  17    -131.803-100.653 583.869  1.00  9.67           C
ATOM    240  HD2 TYR U  17    -133.821 -99.187 581.590  1.00  9.67           H
ATOM    241  CD2 TYR U  17    -133.141 -99.285 582.436  1.00  9.67           C
ATOM    242  CE1 TYR U  17    -131.401 -99.485 584.609  1.00  9.67           C
ATOM    243  HE1 TYR U  17    -130.722 -99.569 585.457  1.00  9.67           H
ATOM    244  HE2 TYR U  17    -133.108 -97.129 582.900  1.00  9.67           H
ATOM    245  CE2 TYR U  17    -132.739 -98.117 583.176  1.00  9.67           C
ATOM    246  CZ  TYR U  17    -131.889 -98.275 584.226  1.00  9.67           C
ATOM    247  OH  TYR U  17    -131.510 -97.171 584.924  1.00  9.67           O
ATOM    248  HH  TYR U  17    -131.920 -96.353 584.521  1.00  9.67           H
ATOM    249  HN  TYR U  17    -131.089-101.386 580.798  1.00  9.67           H
ATOM    250  N   GLY U  18    -132.123-104.229 579.958  1.00  9.67           N
ATOM    251  CA  GLY U  18    -132.705-105.216 579.063  1.00  9.67           C
ATOM    252  C   GLY U  18    -132.846-106.571 579.760  1.00  9.67           C
ATOM    253  O   GLY U  18    -133.928-106.922 580.228  1.00  9.67           O
ATOM    254 1HA  GLY U  18    -133.683-104.873 578.725  1.00  9.67           H
ATOM    255 2HA  GLY U  18    -132.079-105.322 578.177  1.00  9.67           H
ATOM    256  HN  GLY U  18    -131.367-103.701 579.570  1.00  9.67           H
ATOM    257  N   SER U  19    -131.737-107.295 579.806  1.00  9.67           N
ATOM    258  CA  SER U  19    -131.747-108.645 580.343  1.00  9.67           C
ATOM    259  C   SER U  19    -131.659-108.602 581.870  1.00  9.67           C
ATOM    260  O   SER U  19    -132.228-109.453 582.552  1.00  9.67           O
ATOM    261  HA  SER U  19    -132.697-109.074 580.026  1.00  9.67           H
ATOM    262  CB  SER U  19    -130.597-109.474 579.768  1.00  9.67           C
ATOM    263 1HB  SER U  19    -130.530-110.421 580.303  1.00  9.67           H
ATOM    264 2HB  SER U  19    -130.806-109.712 578.725  1.00  9.67           H
ATOM    265  HG  SER U  19    -128.623-109.352 579.461  1.00  9.67           H
ATOM    266  OG  SER U  19    -129.349-108.791 579.857  1.00  9.67           O
ATOM    267  HN  SER U  19    -130.846-106.973 579.486  1.00  9.67           H
ATOM    268  N   GLU U  20    -130.942-107.602 582.362  1.00  9.67           N
ATOM    269  CA  GLU U  20    -130.712-107.479 583.791  1.00  9.67           C
ATOM    270  C   GLU U  20    -132.031-107.209 584.519  1.00  9.67           C
ATOM    271  O   GLU U  20    -132.144-107.459 585.718  1.00  9.67           O
ATOM    272  HA  GLU U  20    -130.307-108.441 584.103  1.00  9.67           H
ATOM    273  CB  GLU U  20    -129.688-106.382 584.089  1.00  9.67           C
ATOM    274 1HB  GLU U  20    -128.941-106.353 583.296  1.00  9.67           H
ATOM    275 2HB  GLU U  20    -130.199-105.431 584.234  1.00  9.67           H
ATOM    276  CG  GLU U  20    -128.938-106.672 585.390  1.00  9.67           C
ATOM    277 1HG  GLU U  20    -129.560-107.283 586.045  1.00  9.67           H
ATOM    278 2HG  GLU U  20    -128.038-107.249 585.175  1.00  9.67           H
ATOM    279  CD  GLU U  20    -128.558-105.373 586.105  1.00  9.67           C
ATOM    280  OE1 GLU U  20    -127.669-105.446 586.980  1.00  9.67           O
ATOM    281  OE2 GLU U  20    -129.166-104.337 585.760  1.00  9.67           O
ATOM    282  HN  GLU U  20    -130.523-106.887 581.803  1.00  9.67           H
ATOM    283  N   SER U  21    -132.994-106.703 583.764  1.00  9.67           N
ATOM    284  CA  SER U  21    -134.293-106.374 584.327  1.00  9.67           C
ATOM    285  C   SER U  21    -134.987-107.646 584.818  1.00  9.67           C
ATOM    286  O   SER U  21    -135.610-107.647 585.879  1.00  9.67           O
ATOM    287  HA  SER U  21    -134.084-105.706 585.162  1.00  9.67           H
ATOM    288  CB  SER U  21    -135.170-105.651 583.304  1.00  9.67           C
ATOM    289 1HB  SER U  21    -136.084-105.307 583.789  1.00  9.67           H
ATOM    290 2HB  SER U  21    -134.649-104.766 582.940  1.00  9.67           H
ATOM    291  HG  SER U  21    -134.728-106.562 581.577  1.00  9.67           H
ATOM    292  OG  SER U  21    -135.506-106.490 582.201  1.00  9.67           O
ATOM    293  HN  SER U  21    -132.899-106.518 582.786  1.00  9.67           H
ATOM    294  N   THR U  22    -134.856-108.698 584.024  1.00  9.67           N
ATOM    295  CA  THR U  22    -135.590-109.926 584.280  1.00  9.67           C
ATOM    296  C   THR U  22    -135.072-110.601 585.551  1.00  9.67           C
ATOM    297  O   THR U  22    -135.844-110.893 586.463  1.00  9.67           O
ATOM    298  HA  THR U  22    -136.635-109.671 584.457  1.00  9.67           H
ATOM    299  HB  THR U  22    -134.480-111.224 582.938  1.00  9.67           H
ATOM    300  CB  THR U  22    -135.483-110.809 583.036  1.00  9.67           C
ATOM    301  OG1 THR U  22    -135.904-109.962 581.971  1.00  9.67           O
ATOM    302  HG1 THR U  22    -135.600-110.336 581.095  1.00  9.67           H
ATOM    303  CG2 THR U  22    -136.507-111.946 583.035  1.00  9.67           C
ATOM    304 1HG2 THR U  22    -137.514-111.528 583.064  1.00  9.67           H
ATOM    305 2HG2 THR U  22    -136.350-112.577 583.909  1.00  9.67           H
ATOM    306 3HG2 THR U  22    -136.388-112.542 582.130  1.00  9.67           H
ATOM    307  HN  THR U  22    -134.264-108.720 583.219  1.00  9.67           H
ATOM    308  N   SER U  23    -133.767-110.829 585.572  1.00  9.67           N
ATOM    309  CA  SER U  23    -133.144-111.515 586.692  1.00  9.67           C
ATOM    310  C   SER U  23    -133.298-110.683 587.966  1.00  9.67           C
ATOM    311  O   SER U  23    -133.591-111.222 589.032  1.00  9.67           O
ATOM    312  HA  SER U  23    -133.680-112.460 586.785  1.00  9.67           H
ATOM    313  CB  SER U  23    -131.666-111.793 586.414  1.00  9.67           C
ATOM    314 1HB  SER U  23    -131.211-112.249 587.294  1.00  9.67           H
ATOM    315 2HB  SER U  23    -131.579-112.514 585.601  1.00  9.67           H
ATOM    316  HG  SER U  23    -129.995-110.824 585.891  1.00  9.67           H
ATOM    317  OG  SER U  23    -130.954-110.607 586.074  1.00  9.67           O
ATOM    318  HN  SER U  23    -133.139-110.554 584.843  1.00  9.67           H
ATOM    319  N   SER U  24    -133.092-109.382 587.814  1.00  9.67           N
ATOM    320  CA  SER U  24    -133.177-108.474 588.945  1.00  9.67           C
ATOM    321  C   SER U  24    -134.632-108.336 589.398  1.00  9.67           C
ATOM    322  O   SER U  24    -134.905-107.777 590.459  1.00  9.67           O
ATOM    323  HA  SER U  24    -132.574-108.932 589.729  1.00  9.67           H
ATOM    324  CB  SER U  24    -132.598-107.102 588.593  1.00  9.67           C
ATOM    325 1HB  SER U  24    -132.460-106.522 589.506  1.00  9.67           H
ATOM    326 2HB  SER U  24    -131.613-107.228 588.144  1.00  9.67           H
ATOM    327  HG  SER U  24    -132.971-106.245 586.824  1.00  9.67           H
ATOM    328  OG  SER U  24    -133.439-106.381 587.697  1.00  9.67           O
ATOM    329  HN  SER U  24    -132.873-108.950 586.940  1.00  9.67           H
ATOM    330  N   MET U  25    -135.527-108.856 588.571  1.00  9.67           N
ATOM    331  CA  MET U  25    -136.931-108.930 588.939  1.00  9.67           C
ATOM    332  C   MET U  25    -137.227-110.214 589.715  1.00  9.67           C
ATOM    333  O   MET U  25    -137.943-110.188 590.715  1.00  9.67           O
ATOM    334  HA  MET U  25    -137.114-108.063 589.574  1.00  9.67           H
ATOM    335  CB  MET U  25    -137.793-108.887 587.675  1.00  9.67           C
ATOM    336 1HB  MET U  25    -137.494-108.041 587.056  1.00  9.67           H
ATOM    337 2HB  MET U  25    -137.626-109.788 587.086  1.00  9.67           H
ATOM    338  CG  MET U  25    -139.277-108.768 588.028  1.00  9.67           C
ATOM    339 1HG  MET U  25    -139.885-108.915 587.135  1.00  9.67           H
ATOM    340 2HG  MET U  25    -139.555-109.550 588.735  1.00  9.67           H
ATOM    341  SD  MET U  25    -139.611-107.163 588.733  1.00  9.67           S
ATOM    342  CE  MET U  25    -141.394-107.153 588.651  1.00  9.67           C
ATOM    343 1HE  MET U  25    -141.710-107.255 587.613  1.00  9.67           H
ATOM    344 2HE  MET U  25    -141.789-107.984 589.235  1.00  9.67           H
ATOM    345 3HE  MET U  25    -141.771-106.213 589.055  1.00  9.67           H
ATOM    346  HN  MET U  25    -135.308-109.221 587.666  1.00  9.67           H
ATOM    347  N   GLU U  26    -136.661-111.308 589.226  1.00  9.67           N
ATOM    348  CA  GLU U  26    -136.802-112.588 589.898  1.00  9.67           C
ATOM    349  C   GLU U  26    -136.161-112.532 591.286  1.00  9.67           C
ATOM    350  O   GLU U  26    -136.761-112.965 592.269  1.00  9.67           O
ATOM    351  HA  GLU U  26    -137.876-112.749 589.993  1.00  9.67           H
ATOM    352  CB  GLU U  26    -136.197-113.717 589.060  1.00  9.67           C
ATOM    353 1HB  GLU U  26    -135.215-113.417 588.695  1.00  9.67           H
ATOM    354 2HB  GLU U  26    -136.177-114.637 589.644  1.00  9.67           H
ATOM    355  CG  GLU U  26    -137.057-114.006 587.828  1.00  9.67           C
ATOM    356 1HG  GLU U  26    -138.082-114.213 588.136  1.00  9.67           H
ATOM    357 2HG  GLU U  26    -137.089-113.125 587.187  1.00  9.67           H
ATOM    358  CD  GLU U  26    -136.505-115.196 587.042  1.00  9.67           C
ATOM    359  OE1 GLU U  26    -137.324-116.072 586.688  1.00  9.67           O
ATOM    360  OE2 GLU U  26    -135.276-115.204 586.812  1.00  9.67           O
ATOM    361  HN  GLU U  26    -136.116-111.328 588.388  1.00  9.67           H
ATOM    362  N   ASP U  27    -134.950-111.995 591.323  1.00  9.67           N
ATOM    363  CA  ASP U  27    -134.221-111.878 592.574  1.00  9.67           C
ATOM    364  C   ASP U  27    -135.108-111.194 593.615  1.00  9.67           C
ATOM    365  O   ASP U  27    -135.143-111.605 594.774  1.00  9.67           O
ATOM    366  HA  ASP U  27    -133.964-112.901 592.852  1.00  9.67           H
ATOM    367  CB  ASP U  27    -132.958-111.032 592.399  1.00  9.67           C
ATOM    368 1HB  ASP U  27    -133.165-110.199 591.727  1.00  9.67           H
ATOM    369 2HB  ASP U  27    -132.668-110.603 593.358  1.00  9.67           H
ATOM    370  CG  ASP U  27    -131.808-111.872 591.840  1.00  9.67           C
ATOM    371  OD1 ASP U  27    -131.958-113.113 591.843  1.00  9.67           O
ATOM    372  OD2 ASP U  27    -130.805-111.254 591.422  1.00  9.67           O
ATOM    373  HN  ASP U  27    -134.470-111.643 590.519  1.00  9.67           H
ATOM    374  N   TYR U  28    -135.804-110.160 593.165  1.00  9.67           N
ATOM    375  CA  TYR U  28    -136.624-109.363 594.061  1.00  9.67           C
ATOM    376  C   TYR U  28    -137.876-110.132 594.488  1.00  9.67           C
ATOM    377  O   TYR U  28    -138.351-109.976 595.612  1.00  9.67           O
ATOM    378  HA  TYR U  28    -136.030-109.132 594.945  1.00  9.67           H
ATOM    379  CB  TYR U  28    -137.047-108.129 593.261  1.00  9.67           C
ATOM    380 1HB  TYR U  28    -136.154-107.577 592.966  1.00  9.67           H
ATOM    381 2HB  TYR U  28    -137.538-108.454 592.344  1.00  9.67           H
ATOM    382  CG  TYR U  28    -137.984-107.187 594.019  1.00  9.67           C
ATOM    383  HD1 TYR U  28    -139.744-107.905 593.025  1.00  9.67           H
ATOM    384  CD1 TYR U  28    -139.341-107.213 593.765  1.00  9.67           C
ATOM    385  HD2 TYR U  28    -136.403-106.291 595.155  1.00  9.67           H
ATOM    386  CD2 TYR U  28    -137.474-106.311 594.955  1.00  9.67           C
ATOM    387  CE1 TYR U  28    -140.223-106.326 594.478  1.00  9.67           C
ATOM    388  HE1 TYR U  28    -141.297-106.336 594.288  1.00  9.67           H
ATOM    389  HE2 TYR U  28    -137.967-104.728 596.410  1.00  9.67           H
ATOM    390  CE2 TYR U  28    -138.356-105.425 595.668  1.00  9.67           C
ATOM    391  CZ  TYR U  28    -139.688-105.476 595.394  1.00  9.67           C
ATOM    392  OH  TYR U  28    -140.521-104.639 596.068  1.00  9.67           O
ATOM    393  HH  TYR U  28    -140.005-104.112 596.743  1.00  9.67           H
ATOM    394  HN  TYR U  28    -135.814-109.866 592.209  1.00  9.67           H
ATOM    395  N   VAL U  29    -138.375-110.945 593.569  1.00  9.67           N
ATOM    396  CA  VAL U  29    -139.607-111.677 593.807  1.00  9.67           C
ATOM    397  C   VAL U  29    -139.322-112.859 594.736  1.00  9.67           C
ATOM    398  O   VAL U  29    -140.149-113.204 595.579  1.00  9.67           O
ATOM    399  HA  VAL U  29    -140.302-111.000 594.303  1.00  9.67           H
ATOM    400  HB  VAL U  29    -139.452-112.580 591.879  1.00  9.67           H
ATOM    401  CB  VAL U  29    -140.229-112.101 592.475  1.00  9.67           C
ATOM    402  CG1 VAL U  29    -141.349-113.121 592.692  1.00  9.67           C
ATOM    403 1HG1 VAL U  29    -140.945-114.005 593.186  1.00  9.67           H
ATOM    404 2HG1 VAL U  29    -142.126-112.680 593.316  1.00  9.67           H
ATOM    405 3HG1 VAL U  29    -141.774-113.405 591.729  1.00  9.67           H
ATOM    406  CG2 VAL U  29    -140.738-110.886 591.696  1.00  9.67           C
ATOM    407 1HG2 VAL U  29    -141.494-110.367 592.285  1.00  9.67           H
ATOM    408 2HG2 VAL U  29    -139.907-110.210 591.494  1.00  9.67           H
ATOM    409 3HG2 VAL U  29    -141.175-111.216 590.753  1.00  9.67           H
ATOM    410  HN  VAL U  29    -137.953-111.106 592.677  1.00  9.67           H
ATOM    411  N   ASN U  30    -138.149-113.446 594.551  1.00  9.67           N
ATOM    412  CA  ASN U  30    -137.789-114.646 595.287  1.00  9.67           C
ATOM    413  C   ASN U  30    -137.229-114.252 596.655  1.00  9.67           C
ATOM    414  O   ASN U  30    -137.093-115.095 597.541  1.00  9.67           O
ATOM    415  HA  ASN U  30    -138.711-115.222 595.365  1.00  9.67           H
ATOM    416  CB  ASN U  30    -136.713-115.444 594.548  1.00  9.67           C
ATOM    417 1HB  ASN U  30    -135.893-114.782 594.268  1.00  9.67           H
ATOM    418 2HB  ASN U  30    -136.298-116.202 595.211  1.00  9.67           H
ATOM    419  CG  ASN U  30    -137.288-116.111 593.297  1.00  9.67           C
ATOM    420  OD1 ASN U  30    -138.453-116.467 593.231  1.00  9.67           O
ATOM    421  ND2 ASN U  30    -136.407-116.261 592.311  1.00  9.67           N
ATOM    422 1HD2 ASN U  30    -135.465-115.947 592.430  1.00  9.67           H
ATOM    423 2HD2 ASN U  30    -136.687-116.688 591.451  1.00  9.67           H
ATOM    424  HN  ASN U  30    -137.453-113.116 593.914  1.00  9.67           H
ATOM    425  N   PHE U  31    -136.920-112.970 596.785  1.00  9.67           N
ATOM    426  CA  PHE U  31    -136.369-112.455 598.027  1.00  9.67           C
ATOM    427  C   PHE U  31    -137.343-112.664 599.188  1.00  9.67           C
ATOM    428  O   PHE U  31    -138.491-112.225 599.126  1.00  9.67           O
ATOM    429  HA  PHE U  31    -135.448-113.005 598.225  1.00  9.67           H
ATOM    430  CB  PHE U  31    -136.144-110.955 597.829  1.00  9.67           C
ATOM    431 1HB  PHE U  31    -135.520-110.805 596.948  1.00  9.67           H
ATOM    432 2HB  PHE U  31    -137.102-110.478 597.625  1.00  9.67           H
ATOM    433  CG  PHE U  31    -135.488-110.261 599.025  1.00  9.67           C
ATOM    434  HD1 PHE U  31    -137.343-109.615 599.839  1.00  9.67           H
ATOM    435  CD1 PHE U  31    -136.259-109.628 599.949  1.00  9.67           C
ATOM    436  HD2 PHE U  31    -133.518-110.784 598.421  1.00  9.67           H
ATOM    437  CD2 PHE U  31    -134.135-110.277 599.163  1.00  9.67           C
ATOM    438  CE1 PHE U  31    -135.651-108.983 601.059  1.00  9.67           C
ATOM    439  HE1 PHE U  31    -136.268-108.476 601.800  1.00  9.67           H
ATOM    440  CE2 PHE U  31    -133.527-109.632 600.272  1.00  9.67           C
ATOM    441  HE2 PHE U  31    -132.443-109.645 600.383  1.00  9.67           H
ATOM    442  CZ  PHE U  31    -134.298-108.999 601.197  1.00  9.67           C
ATOM    443  HZ  PHE U  31    -133.831-108.505 602.049  1.00  9.67           H
ATOM    444  HN  PHE U  31    -137.040-112.290 596.062  1.00  9.67           H
ATOM    445  N   ASN U  32    -136.851-113.334 600.219  1.00  9.67           N
ATOM    446  CA  ASN U  32    -137.667-113.612 601.389  1.00  9.67           C
ATOM    447  C   ASN U  32    -137.712-112.370 602.281  1.00  9.67           C
ATOM    448  O   ASN U  32    -136.794-112.130 603.064  1.00  9.67           O
ATOM    449  HA  ASN U  32    -138.648-113.880 600.997  1.00  9.67           H
ATOM    450  CB  ASN U  32    -137.079-114.762 602.209  1.00  9.67           C
ATOM    451 1HB  ASN U  32    -136.799-115.581 601.546  1.00  9.67           H
ATOM    452 2HB  ASN U  32    -136.168-114.430 602.708  1.00  9.67           H
ATOM    453  CG  ASN U  32    -138.083-115.262 603.250  1.00  9.67           C
ATOM    454  OD1 ASN U  32    -139.197-114.777 603.359  1.00  9.67           O
ATOM    455  ND2 ASN U  32    -137.627-116.256 604.007  1.00  9.67           N
ATOM    456 1HD2 ASN U  32    -136.702-116.609 603.866  1.00  9.67           H
ATOM    457 2HD2 ASN U  32    -138.210-116.652 604.717  1.00  9.67           H
ATOM    458  HN  ASN U  32    -135.915-113.684 600.263  1.00  9.67           H
ATOM    459  N   PHE U  33    -138.789-111.613 602.133  1.00  9.67           N
ATOM    460  CA  PHE U  33    -139.044-110.492 603.022  1.00  9.67           C
ATOM    461  C   PHE U  33    -139.625-110.970 604.354  1.00  9.67           C
ATOM    462  O   PHE U  33    -140.752-110.623 604.704  1.00  9.67           O
ATOM    463  HA  PHE U  33    -138.090-109.997 603.200  1.00  9.67           H
ATOM    464  CB  PHE U  33    -140.069-109.594 602.326  1.00  9.67           C
ATOM    465 1HB  PHE U  33    -140.967-110.175 602.121  1.00  9.67           H
ATOM    466 2HB  PHE U  33    -140.356-108.793 603.007  1.00  9.67           H
ATOM    467  CG  PHE U  33    -139.568-108.977 601.018  1.00  9.67           C
ATOM    468  HD1 PHE U  33    -138.748-107.268 601.980  1.00  9.67           H
ATOM    469  CD1 PHE U  33    -138.915-107.784 601.035  1.00  9.67           C
ATOM    470  HD2 PHE U  33    -140.301-110.577 599.825  1.00  9.67           H
ATOM    471  CD2 PHE U  33    -139.777-109.621 599.839  1.00  9.67           C
ATOM    472  CE1 PHE U  33    -138.451-107.212 599.821  1.00  9.67           C
ATOM    473  HE1 PHE U  33    -137.927-106.256 599.835  1.00  9.67           H
ATOM    474  CE2 PHE U  33    -139.313-109.048 598.625  1.00  9.67           C
ATOM    475  HE2 PHE U  33    -139.480-109.565 597.680  1.00  9.67           H
ATOM    476  CZ  PHE U  33    -138.659-107.856 598.642  1.00  9.67           C
ATOM    477  HZ  PHE U  33    -138.303-107.416 597.710  1.00  9.67           H
ATOM    478  HN  PHE U  33    -139.479-111.755 601.423  1.00  9.67           H
ATOM    479  N   THR U  34    -138.829-111.759 605.061  1.00  9.67           N
ATOM    480  CA  THR U  34    -139.080-112.007 606.471  1.00  9.67           C
ATOM    481  C   THR U  34    -139.134-110.687 607.242  1.00  9.67           C
ATOM    482  O   THR U  34    -138.191-109.899 607.199  1.00  9.67           O
ATOM    483  HA  THR U  34    -140.060-112.474 606.568  1.00  9.67           H
ATOM    484  HB  THR U  34    -137.033-112.471 607.029  1.00  9.67           H
ATOM    485  CB  THR U  34    -138.003-112.966 606.982  1.00  9.67           C
ATOM    486  OG1 THR U  34    -138.083-114.080 606.097  1.00  9.67           O
ATOM    487  HG1 THR U  34    -139.028-114.402 606.036  1.00  9.67           H
ATOM    488  CG2 THR U  34    -138.345-113.553 608.352  1.00  9.67           C
ATOM    489 1HG2 THR U  34    -139.283-114.105 608.288  1.00  9.67           H
ATOM    490 2HG2 THR U  34    -138.447-112.746 609.078  1.00  9.67           H
ATOM    491 3HG2 THR U  34    -137.548-114.226 608.668  1.00  9.67           H
ATOM    492  HN  THR U  34    -138.027-112.224 604.687  1.00  9.67           H
ATOM    493  N   ASP U  35    -140.249-110.486 607.931  1.00  9.67           N
ATOM    494  CA  ASP U  35    -140.476-109.237 608.638  1.00  9.67           C
ATOM    495  C   ASP U  35    -139.636-109.219 609.916  1.00  9.67           C
ATOM    496  O   ASP U  35    -140.161-109.417 611.011  1.00  9.67           O
ATOM    497  HA  ASP U  35    -140.186-108.454 607.937  1.00  9.67           H
ATOM    498  CB  ASP U  35    -141.946-109.090 609.036  1.00  9.67           C
ATOM    499 1HB  ASP U  35    -142.291-110.007 609.513  1.00  9.67           H
ATOM    500 2HB  ASP U  35    -142.049-108.291 609.771  1.00  9.67           H
ATOM    501  CG  ASP U  35    -142.817-108.784 607.816  1.00  9.67           C
ATOM    502  OD1 ASP U  35    -142.413-107.891 607.040  1.00  9.67           O
ATOM    503  OD2 ASP U  35    -143.867-109.449 607.687  1.00  9.67           O
ATOM    504  HN  ASP U  35    -140.986-111.156 608.009  1.00  9.67           H
ATOM    505  N   PHE U  36    -138.345-108.981 609.735  1.00  9.67           N
ATOM    506  CA  PHE U  36    -137.448-108.819 610.866  1.00  9.67           C
ATOM    507  C   PHE U  36    -137.605-107.434 611.496  1.00  9.67           C
ATOM    508  O   PHE U  36    -137.103-107.186 612.591  1.00  9.67           O
ATOM    509  HA  PHE U  36    -137.710-109.582 611.599  1.00  9.67           H
ATOM    510  CB  PHE U  36    -136.022-108.964 610.330  1.00  9.67           C
ATOM    511 1HB  PHE U  36    -135.881-108.263 609.507  1.00  9.67           H
ATOM    512 2HB  PHE U  36    -135.319-108.680 611.114  1.00  9.67           H
ATOM    513  CG  PHE U  36    -135.680-110.374 609.844  1.00  9.67           C
ATOM    514  HD1 PHE U  36    -136.673-111.321 611.468  1.00  9.67           H
ATOM    515  CD1 PHE U  36    -136.096-111.457 610.553  1.00  9.67           C
ATOM    516  HD2 PHE U  36    -134.626-109.676 608.135  1.00  9.67           H
ATOM    517  CD2 PHE U  36    -134.960-110.544 608.703  1.00  9.67           C
ATOM    518  CE1 PHE U  36    -135.778-112.765 610.103  1.00  9.67           C
ATOM    519  HE1 PHE U  36    -136.112-113.634 610.671  1.00  9.67           H
ATOM    520  CE2 PHE U  36    -134.642-111.852 608.252  1.00  9.67           C
ATOM    521  HE2 PHE U  36    -134.065-111.989 607.338  1.00  9.67           H
ATOM    522  CZ  PHE U  36    -135.058-112.936 608.961  1.00  9.67           C
ATOM    523  HZ  PHE U  36    -134.815-113.940 608.615  1.00  9.67           H
ATOM    524  HN  PHE U  36    -137.913-108.899 608.837  1.00  9.67           H
ATOM    525  N   TYR U  37    -138.303-106.567 610.777  1.00  9.67           N
ATOM    526  CA  TYR U  37    -138.690-105.279 611.326  1.00  9.67           C
ATOM    527  C   TYR U  37    -139.998-105.388 612.112  1.00  9.67           C
ATOM    528  O   TYR U  37    -141.045-105.692 611.542  1.00  9.67           O
ATOM    529  HA  TYR U  37    -137.897-104.948 611.997  1.00  9.67           H
ATOM    530  CB  TYR U  37    -138.906-104.356 610.124  1.00  9.67           C
ATOM    531 1HB  TYR U  37    -138.014-104.376 609.499  1.00  9.67           H
ATOM    532 2HB  TYR U  37    -139.727-104.747 609.522  1.00  9.67           H
ATOM    533  CG  TYR U  37    -139.215-102.906 610.501  1.00  9.67           C
ATOM    534  HD1 TYR U  37    -141.335-103.153 610.304  1.00  9.67           H
ATOM    535  CD1 TYR U  37    -140.523-102.467 610.541  1.00  9.67           C
ATOM    536  HD2 TYR U  37    -137.153-102.384 610.771  1.00  9.67           H
ATOM    537  CD2 TYR U  37    -138.186-102.037 610.802  1.00  9.67           C
ATOM    538  CE1 TYR U  37    -140.813-101.102 610.896  1.00  9.67           C
ATOM    539  HE1 TYR U  37    -141.841-100.742 610.931  1.00  9.67           H
ATOM    540  HE2 TYR U  37    -137.673 -99.975 611.396  1.00  9.67           H
ATOM    541  CE2 TYR U  37    -138.476-100.672 611.157  1.00  9.67           C
ATOM    542  CZ  TYR U  37    -139.776-100.272 611.186  1.00  9.67           C
ATOM    543  OH  TYR U  37    -140.050 -98.983 611.521  1.00  9.67           O
ATOM    544  HH  TYR U  37    -139.204 -98.501 611.748  1.00  9.67           H
ATOM    545  HN  TYR U  37    -138.602-106.733 609.837  1.00  9.67           H
ATOM    546  N   CYS U  38    -139.895-105.135 613.408  1.00  9.67           N
ATOM    547  CA  CYS U  38    -141.034-105.295 614.295  1.00  9.67           C
ATOM    548  C   CYS U  38    -141.576-103.906 614.638  1.00  9.67           C
ATOM    549  O   CYS U  38    -140.883-103.102 615.260  1.00  9.67           O
ATOM    550  HA  CYS U  38    -141.777-105.876 613.748  1.00  9.67           H
ATOM    551  CB  CYS U  38    -140.667-106.090 615.550  1.00  9.67           C
ATOM    552 1HB  CYS U  38    -140.194-107.031 615.269  1.00  9.67           H
ATOM    553 2HB  CYS U  38    -139.942-105.534 616.144  1.00  9.67           H
ATOM    554  SG  CYS U  38    -142.168-106.419 616.544  1.00  9.67           S
ATOM    555  HN  CYS U  38    -139.054-104.826 613.853  1.00  9.67           H
ATOM    556  N   GLU U  39    -142.809-103.666 614.216  1.00  9.67           N
ATOM    557  CA  GLU U  39    -143.534-102.486 614.656  1.00  9.67           C
ATOM    558  C   GLU U  39    -144.199-102.745 616.009  1.00  9.67           C
ATOM    559  O   GLU U  39    -145.048-103.627 616.129  1.00  9.67           O
ATOM    560  HA  GLU U  39    -142.780-101.705 614.758  1.00  9.67           H
ATOM    561  CB  GLU U  39    -144.565-102.055 613.612  1.00  9.67           C
ATOM    562 1HB  GLU U  39    -145.143-102.920 613.288  1.00  9.67           H
ATOM    563 2HB  GLU U  39    -145.182-101.251 614.014  1.00  9.67           H
ATOM    564  CG  GLU U  39    -143.881-101.490 612.366  1.00  9.67           C
ATOM    565 1HG  GLU U  39    -143.225-100.666 612.648  1.00  9.67           H
ATOM    566 2HG  GLU U  39    -143.252-102.256 611.913  1.00  9.67           H
ATOM    567  CD  GLU U  39    -144.913-101.002 611.347  1.00  9.67           C
ATOM    568  OE1 GLU U  39    -144.508-100.799 610.182  1.00  9.67           O
ATOM    569  OE2 GLU U  39    -146.083-100.842 611.757  1.00  9.67           O
ATOM    570  HN  GLU U  39    -143.310-104.260 613.587  1.00  9.67           H
ATOM    571  N   LYS U  40    -143.787-101.961 616.995  1.00  9.67           N
ATOM    572  CA  LYS U  40    -144.185-102.216 618.369  1.00  9.67           C
ATOM    573  C   LYS U  40    -145.363-101.309 618.731  1.00  9.67           C
ATOM    574  O   LYS U  40    -145.551-100.966 619.897  1.00  9.67           O
ATOM    575  HA  LYS U  40    -144.517-103.253 618.427  1.00  9.67           H
ATOM    576  CB  LYS U  40    -142.986-102.072 619.309  1.00  9.67           C
ATOM    577 1HB  LYS U  40    -142.639-101.038 619.307  1.00  9.67           H
ATOM    578 2HB  LYS U  40    -143.290-102.303 620.330  1.00  9.67           H
ATOM    579  CG  LYS U  40    -141.845-103.000 618.889  1.00  9.67           C
ATOM    580 1HG  LYS U  40    -142.248-103.971 618.603  1.00  9.67           H
ATOM    581 2HG  LYS U  40    -141.345-102.592 618.010  1.00  9.67           H
ATOM    582  CD  LYS U  40    -140.833-103.174 620.024  1.00  9.67           C
ATOM    583 1HD  LYS U  40    -140.424-102.203 620.303  1.00  9.67           H
ATOM    584 2HD  LYS U  40    -141.335-103.574 620.905  1.00  9.67           H
ATOM    585  CE  LYS U  40    -139.698-104.111 619.607  1.00  9.67           C
ATOM    586 1HE  LYS U  40    -140.111-105.035 619.202  1.00  9.67           H
ATOM    587 2HE  LYS U  40    -139.110-103.650 618.813  1.00  9.67           H
ATOM    588  NZ  LYS U  40    -138.827-104.416 620.764  1.00  9.67           N
ATOM    589 1HZ  LYS U  40    -138.136-105.107 620.493  1.00  9.67           H
ATOM    590 2HZ  LYS U  40    -138.358-103.570 621.066  1.00  9.67           H
ATOM    591 3HZ  LYS U  40    -139.390-104.781 621.524  1.00  9.67           H
ATOM    592  HN  LYS U  40    -143.194-101.166 616.867  1.00  9.67           H
ATOM    593  N   ASN U  41    -146.125-100.947 617.710  1.00  9.67           N
ATOM    594  CA  ASN U  41    -147.278-100.084 617.906  1.00  9.67           C
ATOM    595  C   ASN U  41    -148.187-100.690 618.977  1.00  9.67           C
ATOM    596  O   ASN U  41    -148.688 -99.978 619.845  1.00  9.67           O
ATOM    597  HA  ASN U  41    -146.867 -99.120 618.204  1.00  9.67           H
ATOM    598  CB  ASN U  41    -148.091 -99.951 616.616  1.00  9.67           C
ATOM    599 1HB  ASN U  41    -148.206-100.930 616.151  1.00  9.67           H
ATOM    600 2HB  ASN U  41    -149.092 -99.589 616.849  1.00  9.67           H
ATOM    601  CG  ASN U  41    -147.412 -98.991 615.637  1.00  9.67           C
ATOM    602  OD1 ASN U  41    -146.806 -98.002 616.015  1.00  9.67           O
ATOM    603  ND2 ASN U  41    -147.545 -99.338 614.360  1.00  9.67           N
ATOM    604 1HD2 ASN U  41    -148.055-100.163 614.116  1.00  9.67           H
ATOM    605 2HD2 ASN U  41    -147.136 -98.773 613.643  1.00  9.67           H
ATOM    606  HN  ASN U  41    -145.966-101.232 616.765  1.00  9.67           H
ATOM    607  N   ASN U  42    -148.371-101.998 618.880  1.00  9.67           N
ATOM    608  CA  ASN U  42    -149.250-102.700 619.800  1.00  9.67           C
ATOM    609  C   ASN U  42    -148.723-102.536 621.227  1.00  9.67           C
ATOM    610  O   ASN U  42    -149.502-102.364 622.164  1.00  9.67           O
ATOM    611  HA  ASN U  42    -150.231-102.245 619.663  1.00  9.67           H
ATOM    612  CB  ASN U  42    -149.298-104.196 619.484  1.00  9.67           C
ATOM    613 1HB  ASN U  42    -148.288-104.608 619.501  1.00  9.67           H
ATOM    614 2HB  ASN U  42    -149.867-104.717 620.254  1.00  9.67           H
ATOM    615  CG  ASN U  42    -149.933-104.447 618.115  1.00  9.67           C
ATOM    616  OD1 ASN U  42    -150.649-103.621 617.573  1.00  9.67           O
ATOM    617  ND2 ASN U  42    -149.633-105.630 617.587  1.00  9.67           N
ATOM    618 1HD2 ASN U  42    -149.039-106.263 618.084  1.00  9.67           H
ATOM    619 2HD2 ASN U  42    -150.000-105.887 616.693  1.00  9.67           H
ATOM    620  HN  ASN U  42    -147.934-102.575 618.191  1.00  9.67           H
ATOM    621  N   VAL U  43    -147.405-102.594 621.348  1.00  9.67           N
ATOM    622  CA  VAL U  43    -146.767-102.479 622.648  1.00  9.67           C
ATOM    623  C   VAL U  43    -147.014-101.078 623.211  1.00  9.67           C
ATOM    624  O   VAL U  43    -147.269-100.920 624.404  1.00  9.67           O
ATOM    625  HA  VAL U  43    -147.233-103.209 623.309  1.00  9.67           H
ATOM    626  HB  VAL U  43    -144.814-102.085 621.883  1.00  9.67           H
ATOM    627  CB  VAL U  43    -145.281-102.824 622.534  1.00  9.67           C
ATOM    628  CG1 VAL U  43    -144.594-102.749 623.899  1.00  9.67           C
ATOM    629 1HG1 VAL U  43    -144.688-101.739 624.298  1.00  9.67           H
ATOM    630 2HG1 VAL U  43    -145.065-103.455 624.583  1.00  9.67           H
ATOM    631 3HG1 VAL U  43    -143.539-102.998 623.789  1.00  9.67           H
ATOM    632  CG2 VAL U  43    -145.085-104.201 621.897  1.00  9.67           C
ATOM    633 1HG2 VAL U  43    -145.574-104.958 622.511  1.00  9.67           H
ATOM    634 2HG2 VAL U  43    -145.523-104.206 620.899  1.00  9.67           H
ATOM    635 3HG2 VAL U  43    -144.020-104.422 621.828  1.00  9.67           H
ATOM    636  HN  VAL U  43    -146.778-102.716 620.579  1.00  9.67           H
ATOM    637  N   ARG U  44    -146.929-100.096 622.325  1.00  9.67           N
ATOM    638  CA  ARG U  44    -147.103 -98.710 622.725  1.00  9.67           C
ATOM    639  C   ARG U  44    -148.560 -98.448 623.113  1.00  9.67           C
ATOM    640  O   ARG U  44    -148.831 -97.709 624.058  1.00  9.67           O
ATOM    641  HA  ARG U  44    -146.440 -98.581 623.581  1.00  9.67           H
ATOM    642  CB  ARG U  44    -146.704 -97.756 621.597  1.00  9.67           C
ATOM    643 1HB  ARG U  44    -147.231 -98.028 620.683  1.00  9.67           H
ATOM    644 2HB  ARG U  44    -147.007 -96.740 621.851  1.00  9.67           H
ATOM    645  CG  ARG U  44    -145.194 -97.798 621.353  1.00  9.67           C
ATOM    646 1HG  ARG U  44    -144.666 -97.735 622.305  1.00  9.67           H
ATOM    647 2HG  ARG U  44    -144.921 -98.751 620.900  1.00  9.67           H
ATOM    648  CD  ARG U  44    -144.754 -96.650 620.442  1.00  9.67           C
ATOM    649 1HD  ARG U  44    -145.230 -95.721 620.758  1.00  9.67           H
ATOM    650 2HD  ARG U  44    -143.677 -96.501 620.526  1.00  9.67           H
ATOM    651  NE  ARG U  44    -145.115 -96.951 619.039  1.00  9.67           N
ATOM    652  HE  ARG U  44    -146.058 -97.220 618.845  1.00  9.67           H
ATOM    653  CZ  ARG U  44    -144.257 -96.884 618.012  1.00  9.67           C
ATOM    654  NH1 ARG U  44    -142.981 -96.528 618.213  1.00  9.67           N
ATOM    655 1HH1 ARG U  44    -142.663 -96.309 619.136  1.00  9.67           H
ATOM    656 2HH1 ARG U  44    -142.347 -96.480 617.441  1.00  9.67           H
ATOM    657  NH2 ARG U  44    -144.694 -97.179 616.780  1.00  9.67           N
ATOM    658 1HH2 ARG U  44    -144.067 -97.134 616.002  1.00  9.67           H
ATOM    659 2HH2 ARG U  44    -145.648 -97.443 616.638  1.00  9.67           H
ATOM    660  HN  ARG U  44    -146.745-100.235 621.352  1.00  9.67           H
ATOM    661  N   GLN U  45    -149.459 -99.070 622.364  1.00  9.67           N
ATOM    662  CA  GLN U  45    -150.881 -98.872 622.584  1.00  9.67           C
ATOM    663  C   GLN U  45    -151.289 -99.424 623.951  1.00  9.67           C
ATOM    664  O   GLN U  45    -152.091 -98.815 624.657  1.00  9.67           O
ATOM    665  HA  GLN U  45    -151.031 -97.792 622.561  1.00  9.67           H
ATOM    666  CB  GLN U  45    -151.704 -99.515 621.465  1.00  9.67           C
ATOM    667 1HB  GLN U  45    -151.344 -99.165 620.497  1.00  9.67           H
ATOM    668 2HB  GLN U  45    -151.567-100.596 621.484  1.00  9.67           H
ATOM    669  CG  GLN U  45    -153.189 -99.181 621.615  1.00  9.67           C
ATOM    670 1HG  GLN U  45    -153.542 -99.505 622.594  1.00  9.67           H
ATOM    671 2HG  GLN U  45    -153.329 -98.101 621.567  1.00  9.67           H
ATOM    672  CD  GLN U  45    -154.016 -99.857 620.519  1.00  9.67           C
ATOM    673  OE1 GLN U  45    -153.542-100.704 619.781  1.00  9.67           O
ATOM    674  NE2 GLN U  45    -155.276 -99.436 620.456  1.00  9.67           N
ATOM    675 1HE2 GLN U  45    -155.603 -98.737 621.092  1.00  9.67           H
ATOM    676 2HE2 GLN U  45    -155.897 -99.819 619.772  1.00  9.67           H
ATOM    677  HN  GLN U  45    -149.229 -99.697 621.620  1.00  9.67           H
ATOM    678  N   PHE U  46    -150.718-100.572 624.284  1.00  9.67           N
ATOM    679  CA  PHE U  46    -150.943-101.169 625.590  1.00  9.67           C
ATOM    680  C   PHE U  46    -150.437-100.254 626.706  1.00  9.67           C
ATOM    681  O   PHE U  46    -151.153 -99.993 627.672  1.00  9.67           O
ATOM    682  HA  PHE U  46    -152.018-101.313 625.699  1.00  9.67           H
ATOM    683  CB  PHE U  46    -150.154-102.480 625.624  1.00  9.67           C
ATOM    684 1HB  PHE U  46    -150.558-103.155 624.870  1.00  9.67           H
ATOM    685 2HB  PHE U  46    -149.119-102.277 625.349  1.00  9.67           H
ATOM    686  CG  PHE U  46    -150.176-103.184 626.983  1.00  9.67           C
ATOM    687  HD1 PHE U  46    -148.265-102.445 627.548  1.00  9.67           H
ATOM    688  CD1 PHE U  46    -149.124-103.052 627.834  1.00  9.67           C
ATOM    689  HD2 PHE U  46    -152.092-104.046 626.657  1.00  9.67           H
ATOM    690  CD2 PHE U  46    -151.248-103.941 627.339  1.00  9.67           C
ATOM    691  CE1 PHE U  46    -149.144-103.705 629.095  1.00  9.67           C
ATOM    692  HE1 PHE U  46    -148.301-103.600 629.777  1.00  9.67           H
ATOM    693  CE2 PHE U  46    -151.269-104.594 628.600  1.00  9.67           C
ATOM    694  HE2 PHE U  46    -152.128-105.201 628.885  1.00  9.67           H
ATOM    695  CZ  PHE U  46    -150.216-104.462 629.451  1.00  9.67           C
ATOM    696  HZ  PHE U  46    -150.232-104.964 630.419  1.00  9.67           H
ATOM    697  HN  PHE U  46    -150.112-101.091 623.681  1.00  9.67           H
ATOM    698  N   ALA U  47    -149.207 -99.791 626.537  1.00  9.67           N
ATOM    699  CA  ALA U  47    -148.554 -99.006 627.570  1.00  9.67           C
ATOM    700  C   ALA U  47    -149.407 -97.775 627.886  1.00  9.67           C
ATOM    701  O   ALA U  47    -149.553 -97.398 629.047  1.00  9.67           O
ATOM    702  HA  ALA U  47    -148.483 -99.627 628.463  1.00  9.67           H
ATOM    703  CB  ALA U  47    -147.142 -98.635 627.114  1.00  9.67           C
ATOM    704 1HB  ALA U  47    -146.569 -99.544 626.931  1.00  9.67           H
ATOM    705 2HB  ALA U  47    -147.198 -98.050 626.196  1.00  9.67           H
ATOM    706 3HB  ALA U  47    -146.652 -98.046 627.890  1.00  9.67           H
ATOM    707  HN  ALA U  47    -148.661 -99.944 625.713  1.00  9.67           H
ATOM    708  N   SER U  48    -149.948 -97.184 626.831  1.00  9.67           N
ATOM    709  CA  SER U  48    -150.585 -95.883 626.947  1.00  9.67           C
ATOM    710  C   SER U  48    -151.837 -95.989 627.820  1.00  9.67           C
ATOM    711  O   SER U  48    -152.262 -95.006 628.424  1.00  9.67           O
ATOM    712  HA  SER U  48    -149.843 -95.240 627.420  1.00  9.67           H
ATOM    713  CB  SER U  48    -150.943 -95.320 625.570  1.00  9.67           C
ATOM    714 1HB  SER U  48    -151.276 -94.288 625.676  1.00  9.67           H
ATOM    715 2HB  SER U  48    -150.053 -95.305 624.942  1.00  9.67           H
ATOM    716  HG  SER U  48    -152.168 -95.695 624.032  1.00  9.67           H
ATOM    717  OG  SER U  48    -151.962 -96.083 624.931  1.00  9.67           O
ATOM    718  HN  SER U  48    -149.957 -97.578 625.912  1.00  9.67           H
ATOM    719  N   HIS U  49    -152.393 -97.191 627.858  1.00  9.67           N
ATOM    720  CA  HIS U  49    -153.604 -97.432 628.623  1.00  9.67           C
ATOM    721  C   HIS U  49    -153.239 -97.969 630.008  1.00  9.67           C
ATOM    722  O   HIS U  49    -153.862 -97.604 631.004  1.00  9.67           O
ATOM    723  HA  HIS U  49    -154.100 -96.467 628.736  1.00  9.67           H
ATOM    724  CB  HIS U  49    -154.554 -98.357 627.859  1.00  9.67           C
ATOM    725 1HB  HIS U  49    -154.026 -99.278 627.611  1.00  9.67           H
ATOM    726 2HB  HIS U  49    -155.382 -98.631 628.513  1.00  9.67           H
ATOM    727  CG  HIS U  49    -155.111 -97.755 626.592  1.00  9.67           C
ATOM    728  HD1 HIS U  49    -153.511 -98.151 625.243  1.00  9.67           H
ATOM    729  ND1 HIS U  49    -154.420 -97.762 625.392  1.00  9.67           N
ATOM    730  CD2 HIS U  49    -156.298 -97.130 626.348  1.00  9.67           C
ATOM    731  HD2 HIS U  49    -157.087 -96.953 627.080  1.00  9.67           H
ATOM    732  CE1 HIS U  49    -155.167 -97.164 624.476  1.00  9.67           C
ATOM    733  HE1 HIS U  49    -154.899 -97.011 623.431  1.00  9.67           H
ATOM    734  NE2 HIS U  49    -156.331 -96.773 625.071  1.00  9.67           N
ATOM    735  HN  HIS U  49    -152.029 -97.991 627.380  1.00  9.67           H
ATOM    736  N   PHE U  50    -152.231 -98.829 630.027  1.00  9.67           N
ATOM    737  CA  PHE U  50    -151.962 -99.641 631.202  1.00  9.67           C
ATOM    738  C   PHE U  50    -151.150 -98.858 632.236  1.00  9.67           C
ATOM    739  O   PHE U  50    -151.468 -98.878 633.424  1.00  9.67           O
ATOM    740  HA  PHE U  50    -152.925 -99.917 631.631  1.00  9.67           H
ATOM    741  CB  PHE U  50    -151.144-100.846 630.734  1.00  9.67           C
ATOM    742 1HB  PHE U  50    -151.707-101.381 629.969  1.00  9.67           H
ATOM    743 2HB  PHE U  50    -150.227-100.490 630.264  1.00  9.67           H
ATOM    744  CG  PHE U  50    -150.779-101.823 631.854  1.00  9.67           C
ATOM    745  HD1 PHE U  50    -148.736-101.237 631.885  1.00  9.67           H
ATOM    746  CD1 PHE U  50    -149.501-101.884 632.314  1.00  9.67           C
ATOM    747  HD2 PHE U  50    -152.759-102.582 632.021  1.00  9.67           H
ATOM    748  CD2 PHE U  50    -151.734-102.631 632.389  1.00  9.67           C
ATOM    749  CE1 PHE U  50    -149.163-102.791 633.353  1.00  9.67           C
ATOM    750  HE1 PHE U  50    -148.138-102.840 633.722  1.00  9.67           H
ATOM    751  CE2 PHE U  50    -151.396-103.537 633.429  1.00  9.67           C
ATOM    752  HE2 PHE U  50    -152.161-104.184 633.858  1.00  9.67           H
ATOM    753  CZ  PHE U  50    -150.117-103.598 633.889  1.00  9.67           C
ATOM    754  HZ  PHE U  50    -149.858-104.294 634.686  1.00  9.67           H
ATOM    755  HN  PHE U  50    -151.605 -98.974 629.261  1.00  9.67           H
ATOM    756  N   LEU U  51    -150.118 -98.188 631.746  1.00  9.67           N
ATOM    757  CA  LEU U  51    -149.063 -97.698 632.616  1.00  9.67           C
ATOM    758  C   LEU U  51    -149.577 -96.493 633.406  1.00  9.67           C
ATOM    759  O   LEU U  51    -149.465 -96.455 634.630  1.00  9.67           O
ATOM    760  HA  LEU U  51    -148.823 -98.495 633.320  1.00  9.67           H
ATOM    761  CB  LEU U  51    -147.794 -97.408 631.811  1.00  9.67           C
ATOM    762 1HB  LEU U  51    -148.032 -96.663 631.052  1.00  9.67           H
ATOM    763 2HB  LEU U  51    -147.058 -96.961 632.478  1.00  9.67           H
ATOM    764  HG  LEU U  51    -147.867 -99.021 630.407  1.00  9.67           H
ATOM    765  CG  LEU U  51    -147.150 -98.612 631.119  1.00  9.67           C
ATOM    766  CD1 LEU U  51    -145.914 -98.189 630.322  1.00  9.67           C
ATOM    767 1HD1 LEU U  51    -146.202 -97.462 629.563  1.00  9.67           H
ATOM    768 2HD1 LEU U  51    -145.184 -97.740 630.996  1.00  9.67           H
ATOM    769 3HD1 LEU U  51    -145.476 -99.063 629.841  1.00  9.67           H
ATOM    770  CD2 LEU U  51    -146.832 -99.718 632.127  1.00  9.67           C
ATOM    771 1HD2 LEU U  51    -146.142 -99.336 632.879  1.00  9.67           H
ATOM    772 2HD2 LEU U  51    -147.753-100.044 632.610  1.00  9.67           H
ATOM    773 3HD2 LEU U  51    -146.375-100.561 631.608  1.00  9.67           H
ATOM    774  HN  LEU U  51    -149.996 -97.979 630.775  1.00  9.67           H
ATOM    775  N   PRO U  52    -150.149 -95.491 632.724  1.00  9.67           N
ATOM    776  CA  PRO U  52    -150.410 -94.197 633.360  1.00  9.67           C
ATOM    777  C   PRO U  52    -151.196 -94.339 634.654  1.00  9.67           C
ATOM    778  O   PRO U  52    -150.799 -93.802 635.687  1.00  9.67           O
ATOM    779  HA  PRO U  52    -149.470 -93.726 633.648  1.00  9.67           H
ATOM    780  CB  PRO U  52    -151.196 -93.424 632.300  1.00  9.67           C
ATOM    781 1HB  PRO U  52    -152.271 -93.553 632.424  1.00  9.67           H
ATOM    782 2HB  PRO U  52    -150.996 -92.354 632.353  1.00  9.67           H
ATOM    783  CG  PRO U  52    -150.704 -94.024 630.988  1.00  9.67           C
ATOM    784 1HG  PRO U  52    -151.403 -93.841 630.172  1.00  9.67           H
ATOM    785 2HG  PRO U  52    -149.751 -93.594 630.678  1.00  9.67           H
ATOM    786  CD  PRO U  52    -150.584 -95.503 631.316  1.00  9.67           C
ATOM    787 1HD  PRO U  52    -151.534 -96.023 631.195  1.00  9.67           H
ATOM    788 2HD  PRO U  52    -149.865 -96.004 630.667  1.00  9.67           H
ATOM    789  N   PRO U  53    -152.324 -95.060 634.628  1.00  9.67           N
ATOM    790  CA  PRO U  53    -153.140 -95.228 635.834  1.00  9.67           C
ATOM    791  C   PRO U  53    -152.329 -95.742 637.012  1.00  9.67           C
ATOM    792  O   PRO U  53    -152.482 -95.259 638.133  1.00  9.67           O
ATOM    793  HA  PRO U  53    -153.533 -94.264 636.157  1.00  9.67           H
ATOM    794  CB  PRO U  53    -154.217 -96.227 635.407  1.00  9.67           C
ATOM    795 1HB  PRO U  53    -153.921 -97.254 635.624  1.00  9.67           H
ATOM    796 2HB  PRO U  53    -155.157 -96.051 635.928  1.00  9.67           H
ATOM    797  CG  PRO U  53    -154.350 -95.985 633.908  1.00  9.67           C
ATOM    798 1HG  PRO U  53    -154.805 -96.834 633.399  1.00  9.67           H
ATOM    799 2HG  PRO U  53    -154.981 -95.123 633.692  1.00  9.67           H
ATOM    800  CD  PRO U  53    -152.911 -95.761 633.472  1.00  9.67           C
ATOM    801 1HD  PRO U  53    -152.398 -96.702 633.272  1.00  9.67           H
ATOM    802 2HD  PRO U  53    -152.852 -95.169 632.558  1.00  9.67           H
ATOM    803  N   LEU U  54    -151.480 -96.717 636.724  1.00  9.67           N
ATOM    804  CA  LEU U  54    -150.761 -97.418 637.775  1.00  9.67           C
ATOM    805  C   LEU U  54    -149.668 -96.507 638.335  1.00  9.67           C
ATOM    806  O   LEU U  54    -149.450 -96.462 639.545  1.00  9.67           O
ATOM    807  HA  LEU U  54    -151.474 -97.632 638.572  1.00  9.67           H
ATOM    808  CB  LEU U  54    -150.239 -98.762 637.263  1.00  9.67           C
ATOM    809 1HB  LEU U  54    -149.594 -98.575 636.405  1.00  9.67           H
ATOM    810 2HB  LEU U  54    -149.617 -99.207 638.039  1.00  9.67           H
ATOM    811  HG  LEU U  54    -151.925 -99.335 636.078  1.00  9.67           H
ATOM    812  CG  LEU U  54    -151.303 -99.783 636.853  1.00  9.67           C
ATOM    813  CD1 LEU U  54    -150.659-101.033 636.249  1.00  9.67           C
ATOM    814 1HD1 LEU U  54    -150.083-100.755 635.367  1.00  9.67           H
ATOM    815 2HD1 LEU U  54    -149.998-101.492 636.984  1.00  9.67           H
ATOM    816 3HD1 LEU U  54    -151.437-101.742 635.967  1.00  9.67           H
ATOM    817  CD2 LEU U  54    -152.220-100.122 638.030  1.00  9.67           C
ATOM    818 1HD2 LEU U  54    -151.627-100.541 638.843  1.00  9.67           H
ATOM    819 2HD2 LEU U  54    -152.719 -99.216 638.374  1.00  9.67           H
ATOM    820 3HD2 LEU U  54    -152.966-100.849 637.711  1.00  9.67           H
ATOM    821  HN  LEU U  54    -151.280 -97.029 635.796  1.00  9.67           H
ATOM    822  N   TYR U  55    -149.008 -95.801 637.428  1.00  9.67           N
ATOM    823  CA  TYR U  55    -147.924 -94.914 637.813  1.00  9.67           C
ATOM    824  C   TYR U  55    -148.435 -93.774 638.697  1.00  9.67           C
ATOM    825  O   TYR U  55    -147.748 -93.346 639.623  1.00  9.67           O
ATOM    826  HA  TYR U  55    -147.194 -95.498 638.373  1.00  9.67           H
ATOM    827  CB  TYR U  55    -147.376 -94.327 636.510  1.00  9.67           C
ATOM    828 1HB  TYR U  55    -148.212 -94.014 635.885  1.00  9.67           H
ATOM    829 2HB  TYR U  55    -146.799 -93.432 636.742  1.00  9.67           H
ATOM    830  CG  TYR U  55    -146.496 -95.292 635.714  1.00  9.67           C
ATOM    831  HD1 TYR U  55    -146.616 -96.846 637.187  1.00  9.67           H
ATOM    832  CD1 TYR U  55    -146.213 -96.545 636.220  1.00  9.67           C
ATOM    833  HD2 TYR U  55    -146.208 -93.921 634.091  1.00  9.67           H
ATOM    834  CD2 TYR U  55    -145.985 -94.911 634.491  1.00  9.67           C
ATOM    835  CE1 TYR U  55    -145.384 -97.453 635.471  1.00  9.67           C
ATOM    836  HE1 TYR U  55    -145.152 -98.445 635.859  1.00  9.67           H
ATOM    837  HE2 TYR U  55    -144.746 -95.531 632.774  1.00  9.67           H
ATOM    838  CE2 TYR U  55    -145.156 -95.819 633.742  1.00  9.67           C
ATOM    839  CZ  TYR U  55    -144.897 -97.046 634.269  1.00  9.67           C
ATOM    840  OH  TYR U  55    -144.114 -97.904 633.561  1.00  9.67           O
ATOM    841  HH  TYR U  55    -143.962 -98.741 634.087  1.00  9.67           H
ATOM    842  HN  TYR U  55    -149.203 -95.829 636.447  1.00  9.67           H
ATOM    843  N   TRP U  56    -149.637 -93.316 638.379  1.00  9.67           N
ATOM    844  CA  TRP U  56    -150.285 -92.294 639.184  1.00  9.67           C
ATOM    845  C   TRP U  56    -150.626 -92.908 640.543  1.00  9.67           C
ATOM    846  O   TRP U  56    -150.445 -92.271 641.579  1.00  9.67           O
ATOM    847  HA  TRP U  56    -149.578 -91.474 639.312  1.00  9.67           H
ATOM    848  CB  TRP U  56    -151.506 -91.721 638.463  1.00  9.67           C
ATOM    849 1HB  TRP U  56    -151.986 -92.517 637.893  1.00  9.67           H
ATOM    850 2HB  TRP U  56    -152.228 -91.381 639.206  1.00  9.67           H
ATOM    851  CG  TRP U  56    -151.184 -90.561 637.518  1.00  9.67           C
ATOM    852  HD1 TRP U  56    -151.697 -91.346 635.582  1.00  9.67           H
ATOM    853  CD1 TRP U  56    -151.321 -90.520 636.186  1.00  9.67           C
ATOM    854  CD2 TRP U  56    -150.662 -89.268 637.891  1.00  9.67           C
ATOM    855  NE1 TRP U  56    -150.927 -89.300 635.675  1.00  9.67           N
ATOM    856  HE1 TRP U  56    -150.937 -89.030 634.712  1.00  9.67           H
ATOM    857  CE2 TRP U  56    -150.514 -88.515 636.745  1.00  9.67           C
ATOM    858  HE3 TRP U  56    -150.435 -89.327 640.075  1.00  9.67           H
ATOM    859  CE3 TRP U  56    -150.327 -88.752 639.155  1.00  9.67           C
ATOM    860  CZ2 TRP U  56    -150.027 -87.202 636.748  1.00  9.67           C
ATOM    861  HZ2 TRP U  56    -149.919 -86.627 635.828  1.00  9.67           H
ATOM    862  CZ3 TRP U  56    -149.841 -87.439 639.141  1.00  9.67           C
ATOM    863  HZ3 TRP U  56    -149.566 -86.991 640.096  1.00  9.67           H
ATOM    864  CH2 TRP U  56    -149.686 -86.668 637.996  1.00  9.67           C
ATOM    865  HH2 TRP U  56    -149.300 -85.651 638.069  1.00  9.67           H
ATOM    866  HN  TRP U  56    -150.165 -93.630 637.590  1.00  9.67           H
ATOM    867  N   LEU U  57    -151.115 -94.139 640.494  1.00  9.67           N
ATOM    868  CA  LEU U  57    -151.489 -94.844 641.708  1.00  9.67           C
ATOM    869  C   LEU U  57    -150.252 -95.020 642.592  1.00  9.67           C
ATOM    870  O   LEU U  57    -150.279 -94.688 643.776  1.00  9.67           O
ATOM    871  HA  LEU U  57    -152.207 -94.221 642.240  1.00  9.67           H
ATOM    872  CB  LEU U  57    -152.193 -96.159 641.368  1.00  9.67           C
ATOM    873 1HB  LEU U  57    -153.086 -95.930 640.787  1.00  9.67           H
ATOM    874 2HB  LEU U  57    -151.536 -96.745 640.726  1.00  9.67           H
ATOM    875  HG  LEU U  57    -151.721 -97.196 643.178  1.00  9.67           H
ATOM    876  CG  LEU U  57    -152.603 -97.028 642.559  1.00  9.67           C
ATOM    877  CD1 LEU U  57    -153.637 -96.312 643.430  1.00  9.67           C
ATOM    878 1HD1 LEU U  57    -153.214 -95.381 643.806  1.00  9.67           H
ATOM    879 2HD1 LEU U  57    -154.524 -96.094 642.835  1.00  9.67           H
ATOM    880 3HD1 LEU U  57    -153.911 -96.952 644.269  1.00  9.67           H
ATOM    881  CD2 LEU U  57    -153.096 -98.399 642.094  1.00  9.67           C
ATOM    882 1HD2 LEU U  57    -153.959 -98.273 641.441  1.00  9.67           H
ATOM    883 2HD2 LEU U  57    -152.299 -98.906 641.549  1.00  9.67           H
ATOM    884 3HD2 LEU U  57    -153.380 -98.997 642.960  1.00  9.67           H
ATOM    885  HN  LEU U  57    -151.256 -94.651 639.647  1.00  9.67           H
ATOM    886  N   VAL U  58    -149.197 -95.541 641.982  1.00  9.67           N
ATOM    887  CA  VAL U  58    -147.975 -95.826 642.714  1.00  9.67           C
ATOM    888  C   VAL U  58    -147.412 -94.522 643.284  1.00  9.67           C
ATOM    889  O   VAL U  58    -146.984 -94.479 644.437  1.00  9.67           O
ATOM    890  HA  VAL U  58    -148.233 -96.488 643.540  1.00  9.67           H
ATOM    891  HB  VAL U  58    -146.856 -95.970 640.902  1.00  9.67           H
ATOM    892  CB  VAL U  58    -146.983 -96.560 641.810  1.00  9.67           C
ATOM    893  CG1 VAL U  58    -145.615 -96.685 642.484  1.00  9.67           C
ATOM    894 1HG1 VAL U  58    -145.223 -95.691 642.698  1.00  9.67           H
ATOM    895 2HG1 VAL U  58    -145.719 -97.243 643.415  1.00  9.67           H
ATOM    896 3HG1 VAL U  58    -144.929 -97.211 641.820  1.00  9.67           H
ATOM    897  CG2 VAL U  58    -147.522 -97.933 641.406  1.00  9.67           C
ATOM    898 1HG2 VAL U  58    -147.692 -98.534 642.299  1.00  9.67           H
ATOM    899 2HG2 VAL U  58    -148.462 -97.810 640.866  1.00  9.67           H
ATOM    900 3HG2 VAL U  58    -146.798 -98.434 640.763  1.00  9.67           H
ATOM    901  HN  VAL U  58    -149.169 -95.767 641.008  1.00  9.67           H
ATOM    902  N   PHE U  59    -147.430 -93.492 642.451  1.00  9.67           N
ATOM    903  CA  PHE U  59    -146.939 -92.188 642.863  1.00  9.67           C
ATOM    904  C   PHE U  59    -147.632 -91.720 644.144  1.00  9.67           C
ATOM    905  O   PHE U  59    -146.971 -91.402 645.131  1.00  9.67           O
ATOM    906  HA  PHE U  59    -145.869 -92.289 643.047  1.00  9.67           H
ATOM    907  CB  PHE U  59    -147.267 -91.210 641.733  1.00  9.67           C
ATOM    908 1HB  PHE U  59    -146.704 -91.496 640.844  1.00  9.67           H
ATOM    909 2HB  PHE U  59    -148.324 -91.299 641.484  1.00  9.67           H
ATOM    910  CG  PHE U  59    -146.958 -89.749 642.066  1.00  9.67           C
ATOM    911  HD1 PHE U  59    -148.992 -89.146 641.928  1.00  9.67           H
ATOM    912  CD1 PHE U  59    -147.965 -88.836 642.121  1.00  9.67           C
ATOM    913  HD2 PHE U  59    -144.869 -90.093 642.263  1.00  9.67           H
ATOM    914  CD2 PHE U  59    -145.677 -89.362 642.307  1.00  9.67           C
ATOM    915  CE1 PHE U  59    -147.679 -87.480 642.430  1.00  9.67           C
ATOM    916  HE1 PHE U  59    -148.486 -86.749 642.474  1.00  9.67           H
ATOM    917  CE2 PHE U  59    -145.390 -88.006 642.617  1.00  9.67           C
ATOM    918  HE2 PHE U  59    -144.363 -87.696 642.810  1.00  9.67           H
ATOM    919  CZ  PHE U  59    -146.398 -87.094 642.671  1.00  9.67           C
ATOM    920  HZ  PHE U  59    -146.178 -86.053 642.909  1.00  9.67           H
ATOM    921  HN  PHE U  59    -147.772 -93.538 641.513  1.00  9.67           H
ATOM    922  N   ILE U  60    -148.956 -91.693 644.086  1.00  9.67           N
ATOM    923  CA  ILE U  60    -149.739 -91.095 645.154  1.00  9.67           C
ATOM    924  C   ILE U  60    -149.489 -91.861 646.455  1.00  9.67           C
ATOM    925  O   ILE U  60    -149.154 -91.263 647.477  1.00  9.67           O
ATOM    926  HA  ILE U  60    -149.387 -90.071 645.283  1.00  9.67           H
ATOM    927  HB  ILE U  60    -151.518 -91.998 644.384  1.00  9.67           H
ATOM    928  CB  ILE U  60    -151.215 -91.020 644.759  1.00  9.67           C
ATOM    929  CG1 ILE U  60    -151.429 -90.016 643.624  1.00  9.67           C
ATOM    930 1HG1 ILE U  60    -151.327 -89.001 644.009  1.00  9.67           H
ATOM    931 2HG1 ILE U  60    -150.656 -90.148 642.867  1.00  9.67           H
ATOM    932  CG2 ILE U  60    -152.093 -90.709 645.973  1.00  9.67           C
ATOM    933 1HG2 ILE U  60    -151.970 -91.493 646.720  1.00  9.67           H
ATOM    934 2HG2 ILE U  60    -151.796 -89.751 646.399  1.00  9.67           H
ATOM    935 3HG2 ILE U  60    -153.137 -90.662 645.663  1.00  9.67           H
ATOM    936  CD1 ILE U  60    -152.810 -90.192 642.990  1.00  9.67           C
ATOM    937 1HD1 ILE U  60    -152.898 -91.200 642.585  1.00  9.67           H
ATOM    938 2HD1 ILE U  60    -153.579 -90.035 643.745  1.00  9.67           H
ATOM    939 3HD1 ILE U  60    -152.935 -89.465 642.186  1.00  9.67           H
ATOM    940  HN  ILE U  60    -149.490 -92.069 643.330  1.00  9.67           H
ATOM    941  N   VAL U  61    -149.661 -93.172 646.375  1.00  9.67           N
ATOM    942  CA  VAL U  61    -149.621 -94.006 647.564  1.00  9.67           C
ATOM    943  C   VAL U  61    -148.203 -94.002 648.138  1.00  9.67           C
ATOM    944  O   VAL U  61    -148.020 -93.902 649.350  1.00  9.67           O
ATOM    945  HA  VAL U  61    -150.297 -93.566 648.297  1.00  9.67           H
ATOM    946  HB  VAL U  61    -149.509 -95.812 646.432  1.00  9.67           H
ATOM    947  CB  VAL U  61    -150.128 -95.411 647.234  1.00  9.67           C
ATOM    948  CG1 VAL U  61    -149.991 -96.341 648.442  1.00  9.67           C
ATOM    949 1HG1 VAL U  61    -148.943 -96.407 648.732  1.00  9.67           H
ATOM    950 2HG1 VAL U  61    -150.575 -95.945 649.273  1.00  9.67           H
ATOM    951 3HG1 VAL U  61    -150.359 -97.333 648.180  1.00  9.67           H
ATOM    952  CG2 VAL U  61    -151.574 -95.370 646.736  1.00  9.67           C
ATOM    953 1HG2 VAL U  61    -152.213 -94.940 647.508  1.00  9.67           H
ATOM    954 2HG2 VAL U  61    -151.631 -94.758 645.835  1.00  9.67           H
ATOM    955 3HG2 VAL U  61    -151.910 -96.381 646.509  1.00  9.67           H
ATOM    956  HN  VAL U  61    -149.824 -93.663 645.519  1.00  9.67           H
ATOM    957  N   GLY U  62    -147.235 -94.111 647.239  1.00  9.67           N
ATOM    958  CA  GLY U  62    -145.843 -94.202 647.646  1.00  9.67           C
ATOM    959  C   GLY U  62    -145.372 -92.894 648.284  1.00  9.67           C
ATOM    960  O   GLY U  62    -144.656 -92.909 649.284  1.00  9.67           O
ATOM    961 1HA  GLY U  62    -145.720 -95.021 648.355  1.00  9.67           H
ATOM    962 2HA  GLY U  62    -145.222 -94.434 646.781  1.00  9.67           H
ATOM    963  HN  GLY U  62    -147.389 -94.138 646.252  1.00  9.67           H
ATOM    964  N   ALA U  63    -145.793 -91.793 647.679  1.00  9.67           N
ATOM    965  CA  ALA U  63    -145.354 -90.481 648.123  1.00  9.67           C
ATOM    966  C   ALA U  63    -145.871 -90.227 649.541  1.00  9.67           C
ATOM    967  O   ALA U  63    -145.129 -89.755 650.401  1.00  9.67           O
ATOM    968  HA  ALA U  63    -144.264 -90.483 648.138  1.00  9.67           H
ATOM    969  CB  ALA U  63    -145.832 -89.419 647.130  1.00  9.67           C
ATOM    970 1HB  ALA U  63    -145.413 -89.628 646.146  1.00  9.67           H
ATOM    971 2HB  ALA U  63    -146.920 -89.438 647.074  1.00  9.67           H
ATOM    972 3HB  ALA U  63    -145.502 -88.435 647.464  1.00  9.67           H
ATOM    973  HN  ALA U  63    -146.421 -91.787 646.901  1.00  9.67           H
ATOM    974  N   LEU U  64    -147.139 -90.553 649.741  1.00  9.67           N
ATOM    975  CA  LEU U  64    -147.763 -90.369 651.041  1.00  9.67           C
ATOM    976  C   LEU U  64    -147.051 -91.248 652.072  1.00  9.67           C
ATOM    977  O   LEU U  64    -146.730 -90.789 653.167  1.00  9.67           O
ATOM    978  HA  LEU U  64    -147.627 -89.326 651.324  1.00  9.67           H
ATOM    979  CB  LEU U  64    -149.270 -90.623 650.952  1.00  9.67           C
ATOM    980 1HB  LEU U  64    -149.428 -91.597 650.491  1.00  9.67           H
ATOM    981 2HB  LEU U  64    -149.668 -90.681 651.965  1.00  9.67           H
ATOM    982  HG  LEU U  64    -149.627 -89.463 649.191  1.00  9.67           H
ATOM    983  CG  LEU U  64    -150.080 -89.583 650.175  1.00  9.67           C
ATOM    984  CD1 LEU U  64    -151.517 -90.060 649.956  1.00  9.67           C
ATOM    985 1HD1 LEU U  64    -151.508 -90.992 649.390  1.00  9.67           H
ATOM    986 2HD1 LEU U  64    -151.996 -90.226 650.921  1.00  9.67           H
ATOM    987 3HD1 LEU U  64    -152.071 -89.303 649.401  1.00  9.67           H
ATOM    988  CD2 LEU U  64    -150.028 -88.219 650.865  1.00  9.67           C
ATOM    989 1HD2 LEU U  64    -150.441 -88.304 651.870  1.00  9.67           H
ATOM    990 2HD2 LEU U  64    -148.993 -87.882 650.926  1.00  9.67           H
ATOM    991 3HD2 LEU U  64    -150.612 -87.499 650.292  1.00  9.67           H
ATOM    992  HN  LEU U  64    -147.737 -90.935 649.036  1.00  9.67           H
ATOM    993  N   GLY U  65    -146.827 -92.495 651.685  1.00  9.67           N
ATOM    994  CA  GLY U  65    -146.293 -93.481 652.610  1.00  9.67           C
ATOM    995  C   GLY U  65    -144.901 -93.077 653.099  1.00  9.67           C
ATOM    996  O   GLY U  65    -144.650 -93.036 654.302  1.00  9.67           O
ATOM    997 1HA  GLY U  65    -146.965 -93.587 653.461  1.00  9.67           H
ATOM    998 2HA  GLY U  65    -146.243 -94.453 652.121  1.00  9.67           H
ATOM    999  HN  GLY U  65    -147.002 -92.834 650.761  1.00  9.67           H
ATOM   1000  N   ASN U  66    -144.033 -92.789 652.141  1.00  9.67           N
ATOM   1001  CA  ASN U  66    -142.629 -92.567 652.445  1.00  9.67           C
ATOM   1002  C   ASN U  66    -142.466 -91.202 653.116  1.00  9.67           C
ATOM   1003  O   ASN U  66    -141.613 -91.032 653.986  1.00  9.67           O
ATOM   1004  HA  ASN U  66    -142.344 -93.391 653.099  1.00  9.67           H
ATOM   1005  CB  ASN U  66    -141.782 -92.571 651.170  1.00  9.67           C
ATOM   1006 1HB  ASN U  66    -142.261 -91.955 650.409  1.00  9.67           H
ATOM   1007 2HB  ASN U  66    -140.809 -92.125 651.375  1.00  9.67           H
ATOM   1008  CG  ASN U  66    -141.596 -93.994 650.639  1.00  9.67           C
ATOM   1009  OD1 ASN U  66    -140.898 -94.812 651.215  1.00  9.67           O
ATOM   1010  ND2 ASN U  66    -142.258 -94.242 649.513  1.00  9.67           N
ATOM   1011 1HD2 ASN U  66    -142.814 -93.525 649.091  1.00  9.67           H
ATOM   1012 2HD2 ASN U  66    -142.200 -95.145 649.087  1.00  9.67           H
ATOM   1013  HN  ASN U  66    -144.274 -92.706 651.174  1.00  9.67           H
ATOM   1014  N   SER U  67    -143.298 -90.264 652.688  1.00  9.67           N
ATOM   1015  CA  SER U  67    -143.311 -88.943 653.291  1.00  9.67           C
ATOM   1016  C   SER U  67    -143.641 -89.051 654.781  1.00  9.67           C
ATOM   1017  O   SER U  67    -143.081 -88.321 655.599  1.00  9.67           O
ATOM   1018  HA  SER U  67    -142.304 -88.551 653.150  1.00  9.67           H
ATOM   1019  CB  SER U  67    -144.316 -88.027 652.590  1.00  9.67           C
ATOM   1020 1HB  SER U  67    -145.316 -88.452 652.678  1.00  9.67           H
ATOM   1021 2HB  SER U  67    -144.336 -87.059 653.092  1.00  9.67           H
ATOM   1022  HG  SER U  67    -144.679 -88.301 650.641  1.00  9.67           H
ATOM   1023  OG  SER U  67    -144.000 -87.841 651.213  1.00  9.67           O
ATOM   1024  HN  SER U  67    -143.954 -90.396 651.944  1.00  9.67           H
ATOM   1025  N   LEU U  68    -144.547 -89.967 655.089  1.00  9.67           N
ATOM   1026  CA  LEU U  68    -144.967 -90.170 656.465  1.00  9.67           C
ATOM   1027  C   LEU U  68    -143.787 -90.701 657.282  1.00  9.67           C
ATOM   1028  O   LEU U  68    -143.590 -90.299 658.428  1.00  9.67           O
ATOM   1029  HA  LEU U  68    -145.256 -89.199 656.866  1.00  9.67           H
ATOM   1030  CB  LEU U  68    -146.205 -91.068 656.520  1.00  9.67           C
ATOM   1031 1HB  LEU U  68    -146.998 -90.596 655.938  1.00  9.67           H
ATOM   1032 2HB  LEU U  68    -145.968 -92.011 656.029  1.00  9.67           H
ATOM   1033  HG  LEU U  68    -145.942 -91.800 658.512  1.00  9.67           H
ATOM   1034  CG  LEU U  68    -146.750 -91.375 657.916  1.00  9.67           C
ATOM   1035  CD1 LEU U  68    -147.207 -90.096 658.620  1.00  9.67           C
ATOM   1036 1HD1 LEU U  68    -146.362 -89.413 658.717  1.00  9.67           H
ATOM   1037 2HD1 LEU U  68    -147.993 -89.620 658.035  1.00  9.67           H
ATOM   1038 3HD1 LEU U  68    -147.589 -90.343 659.611  1.00  9.67           H
ATOM   1039  CD2 LEU U  68    -147.863 -92.423 657.852  1.00  9.67           C
ATOM   1040 1HD2 LEU U  68    -148.679 -92.049 657.233  1.00  9.67           H
ATOM   1041 2HD2 LEU U  68    -147.471 -93.343 657.420  1.00  9.67           H
ATOM   1042 3HD2 LEU U  68    -148.232 -92.623 658.858  1.00  9.67           H
ATOM   1043  HN  LEU U  68    -144.990 -90.562 654.420  1.00  9.67           H
ATOM   1044  N   VAL U  69    -143.032 -91.594 656.660  1.00  9.67           N
ATOM   1045  CA  VAL U  69    -141.900 -92.213 657.328  1.00  9.67           C
ATOM   1046  C   VAL U  69    -140.923 -91.125 657.779  1.00  9.67           C
ATOM   1047  O   VAL U  69    -140.510 -91.099 658.937  1.00  9.67           O
ATOM   1048  HA  VAL U  69    -142.281 -92.730 658.209  1.00  9.67           H
ATOM   1049  HB  VAL U  69    -141.029 -92.768 655.460  1.00  9.67           H
ATOM   1050  CB  VAL U  69    -141.255 -93.253 656.410  1.00  9.67           C
ATOM   1051  CG1 VAL U  69    -139.940 -93.765 657.001  1.00  9.67           C
ATOM   1052 1HG1 VAL U  69    -139.248 -92.931 657.125  1.00  9.67           H
ATOM   1053 2HG1 VAL U  69    -140.131 -94.225 657.970  1.00  9.67           H
ATOM   1054 3HG1 VAL U  69    -139.502 -94.503 656.328  1.00  9.67           H
ATOM   1055  CG2 VAL U  69    -142.217 -94.409 656.130  1.00  9.67           C
ATOM   1056 1HG2 VAL U  69    -142.488 -94.892 657.069  1.00  9.67           H
ATOM   1057 2HG2 VAL U  69    -143.115 -94.026 655.646  1.00  9.67           H
ATOM   1058 3HG2 VAL U  69    -141.733 -95.134 655.475  1.00  9.67           H
ATOM   1059  HN  VAL U  69    -143.184 -91.896 655.718  1.00  9.67           H
ATOM   1060  N   ILE U  70    -140.582 -90.255 656.840  1.00  9.67           N
ATOM   1061  CA  ILE U  70    -139.608 -89.210 657.106  1.00  9.67           C
ATOM   1062  C   ILE U  70    -140.124 -88.311 658.231  1.00  9.67           C
ATOM   1063  O   ILE U  70    -139.368 -87.927 659.121  1.00  9.67           O
ATOM   1064  HA  ILE U  70    -138.693 -89.696 657.446  1.00  9.67           H
ATOM   1065  HB  ILE U  70    -140.197 -88.085 655.386  1.00  9.67           H
ATOM   1066  CB  ILE U  70    -139.268 -88.454 655.820  1.00  9.67           C
ATOM   1067  CG1 ILE U  70    -138.626 -89.385 654.790  1.00  9.67           C
ATOM   1068 1HG1 ILE U  70    -137.687 -89.775 655.183  1.00  9.67           H
ATOM   1069 2HG1 ILE U  70    -139.277 -90.241 654.612  1.00  9.67           H
ATOM   1070  CG2 ILE U  70    -138.392 -87.235 656.116  1.00  9.67           C
ATOM   1071 1HG2 ILE U  70    -138.922 -86.561 656.788  1.00  9.67           H
ATOM   1072 2HG2 ILE U  70    -137.464 -87.560 656.586  1.00  9.67           H
ATOM   1073 3HG2 ILE U  70    -138.165 -86.716 655.185  1.00  9.67           H
ATOM   1074  CD1 ILE U  70    -138.368 -88.651 653.473  1.00  9.67           C
ATOM   1075 1HD1 ILE U  70    -139.313 -88.283 653.071  1.00  9.67           H
ATOM   1076 2HD1 ILE U  70    -137.698 -87.810 653.650  1.00  9.67           H
ATOM   1077 3HD1 ILE U  70    -137.912 -89.335 652.758  1.00  9.67           H
ATOM   1078  HN  ILE U  70    -140.959 -90.255 655.914  1.00  9.67           H
ATOM   1079  N   LEU U  71    -141.410 -88.000 658.153  1.00  9.67           N
ATOM   1080  CA  LEU U  71    -142.011 -87.063 659.087  1.00  9.67           C
ATOM   1081  C   LEU U  71    -141.918 -87.631 660.504  1.00  9.67           C
ATOM   1082  O   LEU U  71    -141.641 -86.900 661.453  1.00  9.67           O
ATOM   1083  HA  LEU U  71    -141.430 -86.142 659.045  1.00  9.67           H
ATOM   1084  CB  LEU U  71    -143.438 -86.718 658.655  1.00  9.67           C
ATOM   1085 1HB  LEU U  71    -143.439 -86.543 657.579  1.00  9.67           H
ATOM   1086 2HB  LEU U  71    -144.072 -87.585 658.838  1.00  9.67           H
ATOM   1087  HG  LEU U  71    -143.304 -84.741 659.460  1.00  9.67           H
ATOM   1088  CG  LEU U  71    -144.071 -85.505 659.341  1.00  9.67           C
ATOM   1089  CD1 LEU U  71    -145.179 -84.902 658.475  1.00  9.67           C
ATOM   1090 1HD1 LEU U  71    -144.762 -84.585 657.520  1.00  9.67           H
ATOM   1091 2HD1 LEU U  71    -145.953 -85.650 658.303  1.00  9.67           H
ATOM   1092 3HD1 LEU U  71    -145.612 -84.042 658.986  1.00  9.67           H
ATOM   1093  CD2 LEU U  71    -144.570 -85.866 660.742  1.00  9.67           C
ATOM   1094 1HD2 LEU U  71    -145.318 -86.657 660.668  1.00  9.67           H
ATOM   1095 2HD2 LEU U  71    -143.733 -86.213 661.347  1.00  9.67           H
ATOM   1096 3HD2 LEU U  71    -145.016 -84.987 661.207  1.00  9.67           H
ATOM   1097  HN  LEU U  71    -142.036 -88.376 657.469  1.00  9.67           H
ATOM   1098  N   VAL U  72    -142.155 -88.931 660.603  1.00  9.67           N
ATOM   1099  CA  VAL U  72    -142.155 -89.596 661.895  1.00  9.67           C
ATOM   1100  C   VAL U  72    -140.770 -89.466 662.531  1.00  9.67           C
ATOM   1101  O   VAL U  72    -140.652 -89.100 663.700  1.00  9.67           O
ATOM   1102  HA  VAL U  72    -142.881 -89.085 662.527  1.00  9.67           H
ATOM   1103  HB  VAL U  72    -141.981 -91.512 660.972  1.00  9.67           H
ATOM   1104  CB  VAL U  72    -142.606 -91.049 661.736  1.00  9.67           C
ATOM   1105  CG1 VAL U  72    -142.411 -91.829 663.037  1.00  9.67           C
ATOM   1106 1HG1 VAL U  72    -141.357 -91.818 663.313  1.00  9.67           H
ATOM   1107 2HG1 VAL U  72    -142.999 -91.366 663.830  1.00  9.67           H
ATOM   1108 3HG1 VAL U  72    -142.740 -92.859 662.896  1.00  9.67           H
ATOM   1109  CG2 VAL U  72    -144.059 -91.124 661.263  1.00  9.67           C
ATOM   1110 1HG2 VAL U  72    -144.704 -90.637 661.994  1.00  9.67           H
ATOM   1111 2HG2 VAL U  72    -144.155 -90.621 660.301  1.00  9.67           H
ATOM   1112 3HG2 VAL U  72    -144.354 -92.168 661.158  1.00  9.67           H
ATOM   1113  HN  VAL U  72    -142.343 -89.526 659.821  1.00  9.67           H
ATOM   1114  N   TYR U  73    -139.757 -89.772 661.735  1.00  9.67           N
ATOM   1115  CA  TYR U  73    -138.389 -89.759 662.225  1.00  9.67           C
ATOM   1116  C   TYR U  73    -137.934 -88.333 662.542  1.00  9.67           C
ATOM   1117  O   TYR U  73    -137.092 -88.126 663.414  1.00  9.67           O
ATOM   1118  HA  TYR U  73    -138.352 -90.355 663.136  1.00  9.67           H
ATOM   1119  CB  TYR U  73    -137.529 -90.315 661.088  1.00  9.67           C
ATOM   1120 1HB  TYR U  73    -137.925 -89.958 660.138  1.00  9.67           H
ATOM   1121 2HB  TYR U  73    -136.519 -89.917 661.182  1.00  9.67           H
ATOM   1122  CG  TYR U  73    -137.457 -91.843 661.052  1.00  9.67           C
ATOM   1123  HD1 TYR U  73    -136.578 -91.993 663.002  1.00  9.67           H
ATOM   1124  CD1 TYR U  73    -136.937 -92.535 662.127  1.00  9.67           C
ATOM   1125  HD2 TYR U  73    -138.323 -91.983 659.096  1.00  9.67           H
ATOM   1126  CD2 TYR U  73    -137.912 -92.529 659.945  1.00  9.67           C
ATOM   1127  CE1 TYR U  73    -136.870 -93.973 662.094  1.00  9.67           C
ATOM   1128  HE1 TYR U  73    -136.461 -94.532 662.936  1.00  9.67           H
ATOM   1129  HE2 TYR U  73    -138.201 -94.522 659.043  1.00  9.67           H
ATOM   1130  CE2 TYR U  73    -137.845 -93.967 659.911  1.00  9.67           C
ATOM   1131  CZ  TYR U  73    -137.327 -94.618 660.987  1.00  9.67           C
ATOM   1132  OH  TYR U  73    -137.264 -95.976 660.955  1.00  9.67           O
ATOM   1133  HH  TYR U  73    -136.754 -96.313 661.747  1.00  9.67           H
ATOM   1134  HN  TYR U  73    -139.859 -90.026 660.773  1.00  9.67           H
ATOM   1135  N   TRP U  74    -138.512 -87.387 661.816  1.00  9.67           N
ATOM   1136  CA  TRP U  74    -138.118 -85.995 661.952  1.00  9.67           C
ATOM   1137  C   TRP U  74    -138.597 -85.499 663.318  1.00  9.67           C
ATOM   1138  O   TRP U  74    -137.820 -84.931 664.084  1.00  9.67           O
ATOM   1139  HA  TRP U  74    -137.030 -85.949 661.900  1.00  9.67           H
ATOM   1140  CB  TRP U  74    -138.655 -85.157 660.790  1.00  9.67           C
ATOM   1141 1HB  TRP U  74    -138.490 -85.698 659.858  1.00  9.67           H
ATOM   1142 2HB  TRP U  74    -139.733 -85.043 660.905  1.00  9.67           H
ATOM   1143  CG  TRP U  74    -138.019 -83.770 660.676  1.00  9.67           C
ATOM   1144  HD1 TRP U  74    -139.412 -82.502 661.716  1.00  9.67           H
ATOM   1145  CD1 TRP U  74    -138.482 -82.608 661.157  1.00  9.67           C
ATOM   1146  CD2 TRP U  74    -136.777 -83.445 660.017  1.00  9.67           C
ATOM   1147  NE1 TRP U  74    -137.633 -81.562 660.858  1.00  9.67           N
ATOM   1148  HE1 TRP U  74    -137.763 -80.603 661.109  1.00  9.67           H
ATOM   1149  CE2 TRP U  74    -136.563 -82.088 660.142  1.00  9.67           C
ATOM   1150  HE3 TRP U  74    -136.011 -85.346 659.225  1.00  9.67           H
ATOM   1151  CE3 TRP U  74    -135.865 -84.271 659.337  1.00  9.67           C
ATOM   1152  CZ2 TRP U  74    -135.443 -81.436 659.613  1.00  9.67           C
ATOM   1153  HZ2 TRP U  74    -135.296 -80.362 659.725  1.00  9.67           H
ATOM   1154  CZ3 TRP U  74    -134.750 -83.605 658.814  1.00  9.67           C
ATOM   1155  HZ3 TRP U  74    -134.011 -84.199 658.277  1.00  9.67           H
ATOM   1156  CH2 TRP U  74    -134.520 -82.239 658.931  1.00  9.67           C
ATOM   1157  HH2 TRP U  74    -133.625 -81.795 658.495  1.00  9.67           H
ATOM   1158  HN  TRP U  74    -139.234 -87.558 661.147  1.00  9.67           H
ATOM   1159  N   TYR U  75    -139.875 -85.732 663.582  1.00  9.67           N
ATOM   1160  CA  TYR U  75    -140.552 -85.045 664.668  1.00  9.67           C
ATOM   1161  C   TYR U  75    -140.586 -85.912 665.928  1.00  9.67           C
ATOM   1162  O   TYR U  75    -140.618 -85.393 667.043  1.00  9.67           O
ATOM   1163  HA  TYR U  75    -140.002 -84.129 664.881  1.00  9.67           H
ATOM   1164  CB  TYR U  75    -141.985 -84.808 664.188  1.00  9.67           C
ATOM   1165 1HB  TYR U  75    -142.361 -85.723 663.731  1.00  9.67           H
ATOM   1166 2HB  TYR U  75    -142.617 -84.601 665.052  1.00  9.67           H
ATOM   1167  CG  TYR U  75    -142.124 -83.660 663.186  1.00  9.67           C
ATOM   1168  HD1 TYR U  75    -142.023 -82.139 664.694  1.00  9.67           H
ATOM   1169  CD1 TYR U  75    -142.123 -82.353 663.630  1.00  9.67           C
ATOM   1170  HD2 TYR U  75    -142.251 -84.964 661.489  1.00  9.67           H
ATOM   1171  CD2 TYR U  75    -142.250 -83.932 661.839  1.00  9.67           C
ATOM   1172  CE1 TYR U  75    -142.253 -81.273 662.687  1.00  9.67           C
ATOM   1173  HE1 TYR U  75    -142.254 -80.236 663.023  1.00  9.67           H
ATOM   1174  HE2 TYR U  75    -142.481 -83.052 659.829  1.00  9.67           H
ATOM   1175  CE2 TYR U  75    -142.380 -82.851 660.896  1.00  9.67           C
ATOM   1176  CZ  TYR U  75    -142.375 -81.575 661.366  1.00  9.67           C
ATOM   1177  OH  TYR U  75    -142.498 -80.555 660.476  1.00  9.67           O
ATOM   1178  HH  TYR U  75    -142.574 -80.919 659.547  1.00  9.67           H
ATOM   1179  HN  TYR U  75    -140.443 -86.376 663.069  1.00  9.67           H
ATOM   1180  N   CYS U  76    -140.577 -87.219 665.709  1.00  9.67           N
ATOM   1181  CA  CYS U  76    -140.923 -88.157 666.764  1.00  9.67           C
ATOM   1182  C   CYS U  76    -139.679 -88.981 667.101  1.00  9.67           C
ATOM   1183  O   CYS U  76    -139.387 -89.221 668.272  1.00  9.67           O
ATOM   1184  HA  CYS U  76    -141.237 -87.562 667.622  1.00  9.67           H
ATOM   1185  CB  CYS U  76    -142.105 -89.044 666.367  1.00  9.67           C
ATOM   1186 1HB  CYS U  76    -142.008 -89.348 665.325  1.00  9.67           H
ATOM   1187 2HB  CYS U  76    -142.105 -89.954 666.967  1.00  9.67           H
ATOM   1188  HG  CYS U  76    -143.512 -87.300 665.588  1.00  9.67           H
ATOM   1189  SG  CYS U  76    -143.676 -88.137 666.609  1.00  9.67           S
ATOM   1190  HN  CYS U  76    -140.340 -87.638 664.833  1.00  9.67           H
ATOM   1191  N   THR U  77    -138.980 -89.393 666.054  1.00  9.67           N
ATOM   1192  CA  THR U  77    -137.900 -90.354 666.206  1.00  9.67           C
ATOM   1193  C   THR U  77    -136.594 -89.782 665.652  1.00  9.67           C
ATOM   1194  O   THR U  77    -136.337 -89.861 664.452  1.00  9.67           O
ATOM   1195  HA  THR U  77    -137.746 -90.532 667.270  1.00  9.67           H
ATOM   1196  HB  THR U  77    -137.460 -92.250 665.239  1.00  9.67           H
ATOM   1197  CB  THR U  77    -138.329 -91.657 665.527  1.00  9.67           C
ATOM   1198  OG1 THR U  77    -139.166 -91.231 664.455  1.00  9.67           O
ATOM   1199  HG1 THR U  77    -139.287 -91.977 663.800  1.00  9.67           H
ATOM   1200  CG2 THR U  77    -139.252 -92.500 666.409  1.00  9.67           C
ATOM   1201 1HG2 THR U  77    -140.152 -91.931 666.641  1.00  9.67           H
ATOM   1202 2HG2 THR U  77    -138.736 -92.758 667.334  1.00  9.67           H
ATOM   1203 3HG2 THR U  77    -139.526 -93.413 665.880  1.00  9.67           H
ATOM   1204  HN  THR U  77    -139.140 -89.082 665.117  1.00  9.67           H
ATOM   1205  N   ARG U  78    -135.804 -89.217 666.553  1.00  9.67           N
ATOM   1206  CA  ARG U  78    -134.367 -89.144 666.347  1.00  9.67           C
ATOM   1207  C   ARG U  78    -133.814 -90.520 665.972  1.00  9.67           C
ATOM   1208  O   ARG U  78    -134.034 -91.497 666.686  1.00  9.67           O
ATOM   1209  HA  ARG U  78    -134.239 -88.434 665.530  1.00  9.67           H
ATOM   1210  CB  ARG U  78    -133.655 -88.640 667.604  1.00  9.67           C
ATOM   1211 1HB  ARG U  78    -133.994 -89.209 668.470  1.00  9.67           H
ATOM   1212 2HB  ARG U  78    -132.583 -88.809 667.511  1.00  9.67           H
ATOM   1213  CG  ARG U  78    -133.926 -87.151 667.828  1.00  9.67           C
ATOM   1214 1HG  ARG U  78    -133.899 -86.625 666.874  1.00  9.67           H
ATOM   1215 2HG  ARG U  78    -134.927 -87.017 668.238  1.00  9.67           H
ATOM   1216  CD  ARG U  78    -132.894 -86.544 668.780  1.00  9.67           C
ATOM   1217 1HD  ARG U  78    -132.846 -87.129 669.699  1.00  9.67           H
ATOM   1218 2HD  ARG U  78    -131.903 -86.580 668.327  1.00  9.67           H
ATOM   1219  NE  ARG U  78    -133.255 -85.143 669.092  1.00  9.67           N
ATOM   1220  HE  ARG U  78    -134.167 -84.825 668.831  1.00  9.67           H
ATOM   1221  CZ  ARG U  78    -132.438 -84.274 669.702  1.00  9.67           C
ATOM   1222  NH1 ARG U  78    -131.205 -84.646 670.074  1.00  9.67           N
ATOM   1223 1HH1 ARG U  78    -130.889 -85.578 669.897  1.00  9.67           H
ATOM   1224 2HH1 ARG U  78    -130.602 -83.991 670.529  1.00  9.67           H
ATOM   1225  NH2 ARG U  78    -132.871 -83.028 669.935  1.00  9.67           N
ATOM   1226 1HH2 ARG U  78    -132.274 -82.367 670.389  1.00  9.67           H
ATOM   1227 2HH2 ARG U  78    -133.793 -82.758 669.654  1.00  9.67           H
ATOM   1228  HN  ARG U  78    -136.129 -88.816 667.409  1.00  9.67           H
ATOM   1229  N   VAL U  79    -133.105 -90.553 664.853  1.00  9.67           N
ATOM   1230  CA  VAL U  79    -132.576 -91.804 664.338  1.00  9.67           C
ATOM   1231  C   VAL U  79    -131.653 -92.432 665.385  1.00  9.67           C
ATOM   1232  O   VAL U  79    -130.660 -91.826 665.785  1.00  9.67           O
ATOM   1233  HA  VAL U  79    -133.420 -92.473 664.169  1.00  9.67           H
ATOM   1234  HB  VAL U  79    -130.975 -90.993 663.184  1.00  9.67           H
ATOM   1235  CB  VAL U  79    -131.882 -91.567 662.996  1.00  9.67           C
ATOM   1236  CG1 VAL U  79    -131.475 -92.891 662.347  1.00  9.67           C
ATOM   1237 1HG1 VAL U  79    -130.789 -93.422 663.006  1.00  9.67           H
ATOM   1238 2HG1 VAL U  79    -132.363 -93.501 662.178  1.00  9.67           H
ATOM   1239 3HG1 VAL U  79    -130.984 -92.693 661.394  1.00  9.67           H
ATOM   1240  CG2 VAL U  79    -132.770 -90.746 662.057  1.00  9.67           C
ATOM   1241 1HG2 VAL U  79    -133.702 -91.282 661.879  1.00  9.67           H
ATOM   1242 2HG2 VAL U  79    -132.987 -89.781 662.514  1.00  9.67           H
ATOM   1243 3HG2 VAL U  79    -132.253 -90.592 661.110  1.00  9.67           H
ATOM   1244  HN  VAL U  79    -132.892 -89.745 664.302  1.00  9.67           H
ATOM   1245  N   LYS U  80    -132.014 -93.637 665.799  1.00  9.67           N
ATOM   1246  CA  LYS U  80    -131.583 -94.146 667.090  1.00  9.67           C
ATOM   1247  C   LYS U  80    -130.883 -95.492 666.895  1.00  9.67           C
ATOM   1248  O   LYS U  80    -130.299 -96.034 667.833  1.00  9.67           O
ATOM   1249  HA  LYS U  80    -130.861 -93.437 667.496  1.00  9.67           H
ATOM   1250  CB  LYS U  80    -132.761 -94.201 668.065  1.00  9.67           C
ATOM   1251 1HB  LYS U  80    -133.699 -94.148 667.512  1.00  9.67           H
ATOM   1252 2HB  LYS U  80    -132.756 -95.154 668.593  1.00  9.67           H
ATOM   1253  CG  LYS U  80    -132.691 -93.052 669.074  1.00  9.67           C
ATOM   1254 1HG  LYS U  80    -131.830 -93.189 669.728  1.00  9.67           H
ATOM   1255 2HG  LYS U  80    -132.545 -92.109 668.547  1.00  9.67           H
ATOM   1256  CD  LYS U  80    -133.969 -92.981 669.912  1.00  9.67           C
ATOM   1257 1HD  LYS U  80    -134.840 -93.071 669.263  1.00  9.67           H
ATOM   1258 2HD  LYS U  80    -134.001 -93.821 670.606  1.00  9.67           H
ATOM   1259  CE  LYS U  80    -134.041 -91.666 670.691  1.00  9.67           C
ATOM   1260 1HE  LYS U  80    -133.163 -91.566 671.329  1.00  9.67           H
ATOM   1261 2HE  LYS U  80    -134.029 -90.825 669.998  1.00  9.67           H
ATOM   1262  NZ  LYS U  80    -135.269 -91.619 671.516  1.00  9.67           N
ATOM   1263 1HZ  LYS U  80    -135.300 -90.743 672.026  1.00  9.67           H
ATOM   1264 2HZ  LYS U  80    -136.083 -91.689 670.915  1.00  9.67           H
ATOM   1265 3HZ  LYS U  80    -135.266 -92.392 672.171  1.00  9.67           H
ATOM   1266  HN  LYS U  80    -132.590 -94.261 665.270  1.00  9.67           H
ATOM   1267  N   THR U  81    -130.964 -95.994 665.671  1.00  9.67           N
ATOM   1268  CA  THR U  81    -130.382 -97.286 665.352  1.00  9.67           C
ATOM   1269  C   THR U  81    -129.823 -97.282 663.928  1.00  9.67           C
ATOM   1270  O   THR U  81    -130.149 -96.402 663.132  1.00  9.67           O
ATOM   1271  HA  THR U  81    -129.541 -97.460 666.024  1.00  9.67           H
ATOM   1272  HB  THR U  81    -131.010 -99.353 665.577  1.00  9.67           H
ATOM   1273  CB  THR U  81    -131.450 -98.356 665.583  1.00  9.67           C
ATOM   1274  OG1 THR U  81    -132.417 -98.106 664.567  1.00  9.67           O
ATOM   1275  HG1 THR U  81    -133.109 -97.466 664.903  1.00  9.67           H
ATOM   1276  CG2 THR U  81    -132.218 -98.145 666.889  1.00  9.67           C
ATOM   1277 1HG2 THR U  81    -132.715 -97.175 666.865  1.00  9.67           H
ATOM   1278 2HG2 THR U  81    -131.524 -98.178 667.728  1.00  9.67           H
ATOM   1279 3HG2 THR U  81    -132.964 -98.932 667.003  1.00  9.67           H
ATOM   1280  HN  THR U  81    -131.417 -95.534 664.908  1.00  9.67           H
ATOM   1281  N   MET U  82    -128.992 -98.275 663.649  1.00  9.67           N
ATOM   1282  CA  MET U  82    -128.430 -98.429 662.318  1.00  9.67           C
ATOM   1283  C   MET U  82    -129.529 -98.678 661.284  1.00  9.67           C
ATOM   1284  O   MET U  82    -129.501 -98.109 660.194  1.00  9.67           O
ATOM   1285  HA  MET U  82    -127.925 -97.488 662.102  1.00  9.67           H
ATOM   1286  CB  MET U  82    -127.447 -99.602 662.312  1.00  9.67           C
ATOM   1287 1HB  MET U  82    -126.875 -99.607 663.240  1.00  9.67           H
ATOM   1288 2HB  MET U  82    -127.997-100.542 662.271  1.00  9.67           H
ATOM   1289  CG  MET U  82    -126.493 -99.512 661.119  1.00  9.67           C
ATOM   1290 1HG  MET U  82    -127.044 -99.660 660.190  1.00  9.67           H
ATOM   1291 2HG  MET U  82    -126.051 -98.517 661.071  1.00  9.67           H
ATOM   1292  SD  MET U  82    -125.209-100.742 661.269  1.00  9.67           S
ATOM   1293  CE  MET U  82    -124.537-100.693 659.617  1.00  9.67           C
ATOM   1294 1HE  MET U  82    -125.316-100.951 658.900  1.00  9.67           H
ATOM   1295 2HE  MET U  82    -124.166 -99.689 659.405  1.00  9.67           H
ATOM   1296 3HE  MET U  82    -123.717-101.407 659.536  1.00  9.67           H
ATOM   1297  HN  MET U  82    -128.703 -98.965 664.312  1.00  9.67           H
ATOM   1298  N   THR U  83    -130.471 -99.530 661.662  1.00  9.67           N
ATOM   1299  CA  THR U  83    -131.621 -99.799 660.815  1.00  9.67           C
ATOM   1300  C   THR U  83    -132.339 -98.495 660.462  1.00  9.67           C
ATOM   1301  O   THR U  83    -132.564 -98.203 659.288  1.00  9.67           O
ATOM   1302  HA  THR U  83    -131.265-100.231 659.879  1.00  9.67           H
ATOM   1303  HB  THR U  83    -133.213-100.303 662.204  1.00  9.67           H
ATOM   1304  CB  THR U  83    -132.515-100.809 661.537  1.00  9.67           C
ATOM   1305  OG1 THR U  83    -131.596-101.697 662.167  1.00  9.67           O
ATOM   1306  HG1 THR U  83    -130.888-101.974 661.517  1.00  9.67           H
ATOM   1307  CG2 THR U  83    -133.291-101.702 660.568  1.00  9.67           C
ATOM   1308 1HG2 THR U  83    -132.590-102.258 659.946  1.00  9.67           H
ATOM   1309 2HG2 THR U  83    -133.927-101.083 659.934  1.00  9.67           H
ATOM   1310 3HG2 THR U  83    -133.909-102.400 661.132  1.00  9.67           H
ATOM   1311  HN  THR U  83    -130.457-100.031 662.527  1.00  9.67           H
ATOM   1312  N   ASP U  84    -132.680 -97.745 661.500  1.00  9.67           N
ATOM   1313  CA  ASP U  84    -133.461 -96.532 661.323  1.00  9.67           C
ATOM   1314  C   ASP U  84    -132.815 -95.668 660.239  1.00  9.67           C
ATOM   1315  O   ASP U  84    -133.511 -95.053 659.433  1.00  9.67           O
ATOM   1316  HA  ASP U  84    -134.459 -96.873 661.045  1.00  9.67           H
ATOM   1317  CB  ASP U  84    -133.509 -95.714 662.615  1.00  9.67           C
ATOM   1318 1HB  ASP U  84    -132.495 -95.473 662.934  1.00  9.67           H
ATOM   1319 2HB  ASP U  84    -134.018 -94.768 662.431  1.00  9.67           H
ATOM   1320  CG  ASP U  84    -134.230 -96.481 663.724  1.00  9.67           C
ATOM   1321  OD1 ASP U  84    -135.301 -97.049 663.417  1.00  9.67           O
ATOM   1322  OD2 ASP U  84    -133.695 -96.483 664.854  1.00  9.67           O
ATOM   1323  HN  ASP U  84    -132.432 -97.953 662.446  1.00  9.67           H
ATOM   1324  N   MET U  85    -131.490 -95.649 660.254  1.00  9.67           N
ATOM   1325  CA  MET U  85    -130.743 -94.814 659.328  1.00  9.67           C
ATOM   1326  C   MET U  85    -130.977 -95.253 657.882  1.00  9.67           C
ATOM   1327  O   MET U  85    -131.182 -94.419 657.001  1.00  9.67           O
ATOM   1328  HA  MET U  85    -131.122 -93.803 659.474  1.00  9.67           H
ATOM   1329  CB  MET U  85    -129.250 -94.901 659.653  1.00  9.67           C
ATOM   1330 1HB  MET U  85    -129.094 -94.711 660.715  1.00  9.67           H
ATOM   1331 2HB  MET U  85    -128.889 -95.909 659.453  1.00  9.67           H
ATOM   1332  CG  MET U  85    -128.450 -93.892 658.827  1.00  9.67           C
ATOM   1333 1HG  MET U  85    -127.383 -94.031 659.002  1.00  9.67           H
ATOM   1334 2HG  MET U  85    -128.623 -94.062 657.764  1.00  9.67           H
ATOM   1335  SD  MET U  85    -128.928 -92.229 659.263  1.00  9.67           S
ATOM   1336  CE  MET U  85    -128.223 -92.124 660.900  1.00  9.67           C
ATOM   1337 1HE  MET U  85    -128.663 -92.892 661.535  1.00  9.67           H
ATOM   1338 2HE  MET U  85    -127.145 -92.274 660.842  1.00  9.67           H
ATOM   1339 3HE  MET U  85    -128.430 -91.140 661.322  1.00  9.67           H
ATOM   1340  HN  MET U  85    -130.930 -96.189 660.882  1.00  9.67           H
ATOM   1341  N   PHE U  86    -130.939 -96.563 657.681  1.00  9.67           N
ATOM   1342  CA  PHE U  86    -131.168 -97.124 656.361  1.00  9.67           C
ATOM   1343  C   PHE U  86    -132.619 -96.917 655.921  1.00  9.67           C
ATOM   1344  O   PHE U  86    -132.886 -96.677 654.744  1.00  9.67           O
ATOM   1345  HA  PHE U  86    -130.503 -96.607 655.669  1.00  9.67           H
ATOM   1346  CB  PHE U  86    -130.887 -98.625 656.458  1.00  9.67           C
ATOM   1347 1HB  PHE U  86    -131.539 -99.058 657.217  1.00  9.67           H
ATOM   1348 2HB  PHE U  86    -131.147 -99.095 655.509  1.00  9.67           H
ATOM   1349  CG  PHE U  86    -129.435 -98.965 656.799  1.00  9.67           C
ATOM   1350  HD1 PHE U  86    -128.644 -97.405 655.591  1.00  9.67           H
ATOM   1351  CD1 PHE U  86    -128.421 -98.233 656.263  1.00  9.67           C
ATOM   1352  HD2 PHE U  86    -129.970-100.586 658.067  1.00  9.67           H
ATOM   1353  CD2 PHE U  86    -129.158 -99.999 657.638  1.00  9.67           C
ATOM   1354  CE1 PHE U  86    -127.074 -98.549 656.580  1.00  9.67           C
ATOM   1355  HE1 PHE U  86    -126.261 -97.963 656.150  1.00  9.67           H
ATOM   1356  CE2 PHE U  86    -127.810-100.315 657.954  1.00  9.67           C
ATOM   1357  HE2 PHE U  86    -127.588-101.144 658.626  1.00  9.67           H
ATOM   1358  CZ  PHE U  86    -126.796 -99.583 657.418  1.00  9.67           C
ATOM   1359  HZ  PHE U  86    -125.762 -99.825 657.662  1.00  9.67           H
ATOM   1360  HN  PHE U  86    -130.757 -97.233 658.400  1.00  9.67           H
ATOM   1361  N   LEU U  87    -133.518 -97.016 656.889  1.00  9.67           N
ATOM   1362  CA  LEU U  87    -134.938 -96.892 656.608  1.00  9.67           C
ATOM   1363  C   LEU U  87    -135.232 -95.479 656.101  1.00  9.67           C
ATOM   1364  O   LEU U  87    -136.033 -95.298 655.185  1.00  9.67           O
ATOM   1365  HA  LEU U  87    -135.177 -97.600 655.814  1.00  9.67           H
ATOM   1366  CB  LEU U  87    -135.763 -97.290 657.833  1.00  9.67           C
ATOM   1367 1HB  LEU U  87    -135.661 -96.508 658.585  1.00  9.67           H
ATOM   1368 2HB  LEU U  87    -136.814 -97.320 657.545  1.00  9.67           H
ATOM   1369  HG  LEU U  87    -134.509 -98.486 659.087  1.00  9.67           H
ATOM   1370  CG  LEU U  87    -135.403 -98.630 658.479  1.00  9.67           C
ATOM   1371  CD1 LEU U  87    -136.515 -99.104 659.416  1.00  9.67           C
ATOM   1372 1HD1 LEU U  87    -136.667 -98.366 660.203  1.00  9.67           H
ATOM   1373 2HD1 LEU U  87    -137.439 -99.226 658.850  1.00  9.67           H
ATOM   1374 3HD1 LEU U  87    -136.233-100.058 659.861  1.00  9.67           H
ATOM   1375  CD2 LEU U  87    -135.063 -99.677 657.416  1.00  9.67           C
ATOM   1376 1HD2 LEU U  87    -135.923 -99.824 656.763  1.00  9.67           H
ATOM   1377 2HD2 LEU U  87    -134.213 -99.333 656.826  1.00  9.67           H
ATOM   1378 3HD2 LEU U  87    -134.810-100.619 657.902  1.00  9.67           H
ATOM   1379  HN  LEU U  87    -133.290 -97.178 657.849  1.00  9.67           H
ATOM   1380  N   LEU U  88    -134.567 -94.513 656.719  1.00  9.67           N
ATOM   1381  CA  LEU U  88    -134.764 -93.120 656.356  1.00  9.67           C
ATOM   1382  C   LEU U  88    -134.270 -92.895 654.926  1.00  9.67           C
ATOM   1383  O   LEU U  88    -134.969 -92.292 654.112  1.00  9.67           O
ATOM   1384  HA  LEU U  88    -135.835 -92.922 656.387  1.00  9.67           H
ATOM   1385  CB  LEU U  88    -134.104 -92.201 657.386  1.00  9.67           C
ATOM   1386 1HB  LEU U  88    -134.546 -92.404 658.362  1.00  9.67           H
ATOM   1387 2HB  LEU U  88    -133.048 -92.463 657.454  1.00  9.67           H
ATOM   1388  HG  LEU U  88    -133.761 -90.497 656.140  1.00  9.67           H
ATOM   1389  CG  LEU U  88    -134.212 -90.699 657.111  1.00  9.67           C
ATOM   1390  CD1 LEU U  88    -135.675 -90.260 657.031  1.00  9.67           C
ATOM   1391 1HD1 LEU U  88    -136.172 -90.800 656.225  1.00  9.67           H
ATOM   1392 2HD1 LEU U  88    -136.173 -90.479 657.975  1.00  9.67           H
ATOM   1393 3HD1 LEU U  88    -135.723 -89.189 656.835  1.00  9.67           H
ATOM   1394  CD2 LEU U  88    -133.428 -89.894 658.150  1.00  9.67           C
ATOM   1395 1HD2 LEU U  88    -133.828 -90.097 659.144  1.00  9.67           H
ATOM   1396 2HD2 LEU U  88    -132.377 -90.181 658.115  1.00  9.67           H
ATOM   1397 3HD2 LEU U  88    -133.522 -88.830 657.931  1.00  9.67           H
ATOM   1398  HN  LEU U  88    -133.907 -94.670 657.453  1.00  9.67           H
ATOM   1399  N   ASN U  89    -133.071 -93.392 654.663  1.00  9.67           N
ATOM   1400  CA  ASN U  89    -132.444 -93.189 653.367  1.00  9.67           C
ATOM   1401  C   ASN U  89    -133.245 -93.932 652.296  1.00  9.67           C
ATOM   1402  O   ASN U  89    -133.304 -93.497 651.147  1.00  9.67           O
ATOM   1403  HA  ASN U  89    -132.445 -92.109 653.215  1.00  9.67           H
ATOM   1404  CB  ASN U  89    -131.016 -93.737 653.354  1.00  9.67           C
ATOM   1405 1HB  ASN U  89    -130.974 -94.668 653.920  1.00  9.67           H
ATOM   1406 2HB  ASN U  89    -130.722 -93.972 652.331  1.00  9.67           H
ATOM   1407  CG  ASN U  89    -130.035 -92.726 653.953  1.00  9.67           C
ATOM   1408  OD1 ASN U  89    -129.373 -91.976 653.255  1.00  9.67           O
ATOM   1409  ND2 ASN U  89    -129.980 -92.748 655.282  1.00  9.67           N
ATOM   1410 1HD2 ASN U  89    -130.550 -93.388 655.795  1.00  9.67           H
ATOM   1411 2HD2 ASN U  89    -129.368 -92.123 655.767  1.00  9.67           H
ATOM   1412  HN  ASN U  89    -132.530 -93.923 655.315  1.00  9.67           H
ATOM   1413  N   LEU U  90    -133.842 -95.040 652.711  1.00  9.67           N
ATOM   1414  CA  LEU U  90    -134.607 -95.866 651.793  1.00  9.67           C
ATOM   1415  C   LEU U  90    -135.865 -95.110 651.360  1.00  9.67           C
ATOM   1416  O   LEU U  90    -136.221 -95.113 650.183  1.00  9.67           O
ATOM   1417  HA  LEU U  90    -133.987 -96.037 650.913  1.00  9.67           H
ATOM   1418  CB  LEU U  90    -134.896 -97.233 652.417  1.00  9.67           C
ATOM   1419 1HB  LEU U  90    -133.947 -97.691 652.696  1.00  9.67           H
ATOM   1420 2HB  LEU U  90    -135.458 -97.079 653.337  1.00  9.67           H
ATOM   1421  HG  LEU U  90    -136.698 -97.873 651.460  1.00  9.67           H
ATOM   1422  CG  LEU U  90    -135.668 -98.221 651.540  1.00  9.67           C
ATOM   1423  CD1 LEU U  90    -135.093 -98.261 650.122  1.00  9.67           C
ATOM   1424 1HD1 LEU U  90    -135.161 -97.269 649.675  1.00  9.67           H
ATOM   1425 2HD1 LEU U  90    -134.049 -98.571 650.162  1.00  9.67           H
ATOM   1426 3HD1 LEU U  90    -135.661 -98.971 649.520  1.00  9.67           H
ATOM   1427  CD2 LEU U  90    -135.708 -99.609 652.181  1.00  9.67           C
ATOM   1428 1HD2 LEU U  90    -134.691 -99.978 652.312  1.00  9.67           H
ATOM   1429 2HD2 LEU U  90    -136.199 -99.546 653.153  1.00  9.67           H
ATOM   1430 3HD2 LEU U  90    -136.263-100.291 651.537  1.00  9.67           H
ATOM   1431  HN  LEU U  90    -133.808 -95.374 653.653  1.00  9.67           H
ATOM   1432  N   ALA U  91    -136.503 -94.480 652.336  1.00  9.67           N
ATOM   1433  CA  ALA U  91    -137.708 -93.713 652.068  1.00  9.67           C
ATOM   1434  C   ALA U  91    -137.363 -92.527 651.165  1.00  9.67           C
ATOM   1435  O   ALA U  91    -138.169 -92.125 650.328  1.00  9.67           O
ATOM   1436  HA  ALA U  91    -138.407 -94.365 651.546  1.00  9.67           H
ATOM   1437  CB  ALA U  91    -138.338 -93.274 653.392  1.00  9.67           C
ATOM   1438 1HB  ALA U  91    -138.591 -94.154 653.983  1.00  9.67           H
ATOM   1439 2HB  ALA U  91    -137.630 -92.657 653.944  1.00  9.67           H
ATOM   1440 3HB  ALA U  91    -139.242 -92.699 653.191  1.00  9.67           H
ATOM   1441  HN  ALA U  91    -136.210 -94.487 653.292  1.00  9.67           H
ATOM   1442  N   ILE U  92    -136.164 -92.000 651.367  1.00  9.67           N
ATOM   1443  CA  ILE U  92    -135.701 -90.870 650.579  1.00  9.67           C
ATOM   1444  C   ILE U  92    -135.530 -91.305 649.122  1.00  9.67           C
ATOM   1445  O   ILE U  92    -135.985 -90.619 648.208  1.00  9.67           O
ATOM   1446  HA  ILE U  92    -136.475 -90.103 650.622  1.00  9.67           H
ATOM   1447  HB  ILE U  92    -133.748 -91.085 651.424  1.00  9.67           H
ATOM   1448  CB  ILE U  92    -134.436 -90.270 651.195  1.00  9.67           C
ATOM   1449  CG1 ILE U  92    -134.750 -89.560 652.513  1.00  9.67           C
ATOM   1450 1HG1 ILE U  92    -135.266 -88.622 652.310  1.00  9.67           H
ATOM   1451 2HG1 ILE U  92    -135.427 -90.174 653.108  1.00  9.67           H
ATOM   1452  CG2 ILE U  92    -133.727 -89.347 650.201  1.00  9.67           C
ATOM   1453 1HG2 ILE U  92    -133.449 -89.915 649.313  1.00  9.67           H
ATOM   1454 2HG2 ILE U  92    -134.397 -88.535 649.918  1.00  9.67           H
ATOM   1455 3HG2 ILE U  92    -132.831 -88.935 650.664  1.00  9.67           H
ATOM   1456  CD1 ILE U  92    -133.471 -89.285 653.306  1.00  9.67           C
ATOM   1457 1HD1 ILE U  92    -132.971 -90.228 653.528  1.00  9.67           H
ATOM   1458 2HD1 ILE U  92    -132.808 -88.651 652.717  1.00  9.67           H
ATOM   1459 3HD1 ILE U  92    -133.724 -88.780 654.238  1.00  9.67           H
ATOM   1460  HN  ILE U  92    -135.515 -92.332 652.051  1.00  9.67           H
ATOM   1461  N   ALA U  93    -134.874 -92.443 648.951  1.00  9.67           N
ATOM   1462  CA  ALA U  93    -134.575 -92.942 647.619  1.00  9.67           C
ATOM   1463  C   ALA U  93    -135.883 -93.179 646.863  1.00  9.67           C
ATOM   1464  O   ALA U  93    -136.022 -92.768 645.712  1.00  9.67           O
ATOM   1465  HA  ALA U  93    -133.998 -92.176 647.100  1.00  9.67           H
ATOM   1466  CB  ALA U  93    -133.725 -94.210 647.728  1.00  9.67           C
ATOM   1467 1HB  ALA U  93    -132.795 -93.980 648.247  1.00  9.67           H
ATOM   1468 2HB  ALA U  93    -134.275 -94.969 648.285  1.00  9.67           H
ATOM   1469 3HB  ALA U  93    -133.501 -94.583 646.729  1.00  9.67           H
ATOM   1470  HN  ALA U  93    -134.549 -93.019 649.701  1.00  9.67           H
ATOM   1471  N   ASP U  94    -136.809 -93.842 647.540  1.00  9.67           N
ATOM   1472  CA  ASP U  94    -138.091 -94.165 646.936  1.00  9.67           C
ATOM   1473  C   ASP U  94    -138.738 -92.883 646.407  1.00  9.67           C
ATOM   1474  O   ASP U  94    -139.265 -92.863 645.297  1.00  9.67           O
ATOM   1475  HA  ASP U  94    -137.862 -94.875 646.141  1.00  9.67           H
ATOM   1476  CB  ASP U  94    -139.042 -94.787 647.961  1.00  9.67           C
ATOM   1477 1HB  ASP U  94    -138.953 -94.260 648.911  1.00  9.67           H
ATOM   1478 2HB  ASP U  94    -140.072 -94.668 647.625  1.00  9.67           H
ATOM   1479  CG  ASP U  94    -138.734 -96.271 648.165  1.00  9.67           C
ATOM   1480  OD1 ASP U  94    -138.420 -96.930 647.150  1.00  9.67           O
ATOM   1481  OD2 ASP U  94    -138.818 -96.714 649.331  1.00  9.67           O
ATOM   1482  HN  ASP U  94    -136.695 -94.156 648.483  1.00  9.67           H
ATOM   1483  N   LEU U  95    -138.676 -91.845 647.228  1.00  9.67           N
ATOM   1484  CA  LEU U  95    -139.295 -90.578 646.880  1.00  9.67           C
ATOM   1485  C   LEU U  95    -138.659 -90.040 645.596  1.00  9.67           C
ATOM   1486  O   LEU U  95    -139.358 -89.543 644.714  1.00  9.67           O
ATOM   1487  HA  LEU U  95    -140.350 -90.772 646.687  1.00  9.67           H
ATOM   1488  CB  LEU U  95    -139.221 -89.603 648.057  1.00  9.67           C
ATOM   1489 1HB  LEU U  95    -138.226 -89.671 648.497  1.00  9.67           H
ATOM   1490 2HB  LEU U  95    -139.331 -88.590 647.672  1.00  9.67           H
ATOM   1491  HG  LEU U  95    -140.098 -90.801 649.597  1.00  9.67           H
ATOM   1492  CG  LEU U  95    -140.254 -89.812 649.166  1.00  9.67           C
ATOM   1493  CD1 LEU U  95    -140.064 -88.794 650.292  1.00  9.67           C
ATOM   1494 1HD1 LEU U  95    -139.066 -88.905 650.717  1.00  9.67           H
ATOM   1495 2HD1 LEU U  95    -140.178 -87.786 649.893  1.00  9.67           H
ATOM   1496 3HD1 LEU U  95    -140.811 -88.965 651.067  1.00  9.67           H
ATOM   1497  CD2 LEU U  95    -141.676 -89.785 648.603  1.00  9.67           C
ATOM   1498 1HD2 LEU U  95    -141.861 -88.820 648.130  1.00  9.67           H
ATOM   1499 2HD2 LEU U  95    -141.790 -90.579 647.865  1.00  9.67           H
ATOM   1500 3HD2 LEU U  95    -142.391 -89.936 649.412  1.00  9.67           H
ATOM   1501  HN  LEU U  95    -138.214 -91.860 648.115  1.00  9.67           H
ATOM   1502  N   LEU U  96    -137.341 -90.158 645.532  1.00  9.67           N
ATOM   1503  CA  LEU U  96    -136.598 -89.639 644.396  1.00  9.67           C
ATOM   1504  C   LEU U  96    -137.069 -90.339 643.120  1.00  9.67           C
ATOM   1505  O   LEU U  96    -137.028 -89.757 642.038  1.00  9.67           O
ATOM   1506  HA  LEU U  96    -136.829 -88.577 644.313  1.00  9.67           H
ATOM   1507  CB  LEU U  96    -135.092 -89.756 644.643  1.00  9.67           C
ATOM   1508 1HB  LEU U  96    -134.868 -90.789 644.910  1.00  9.67           H
ATOM   1509 2HB  LEU U  96    -134.574 -89.549 643.707  1.00  9.67           H
ATOM   1510  HG  LEU U  96    -134.979 -89.106 646.677  1.00  9.67           H
ATOM   1511  CG  LEU U  96    -134.516 -88.842 645.726  1.00  9.67           C
ATOM   1512  CD1 LEU U  96    -133.010 -89.057 645.881  1.00  9.67           C
ATOM   1513 1HD1 LEU U  96    -132.817 -90.094 646.160  1.00  9.67           H
ATOM   1514 2HD1 LEU U  96    -132.512 -88.837 644.937  1.00  9.67           H
ATOM   1515 3HD1 LEU U  96    -132.626 -88.395 646.657  1.00  9.67           H
ATOM   1516  CD2 LEU U  96    -134.860 -87.378 645.447  1.00  9.67           C
ATOM   1517 1HD2 LEU U  96    -134.444 -87.084 644.484  1.00  9.67           H
ATOM   1518 2HD2 LEU U  96    -135.943 -87.256 645.427  1.00  9.67           H
ATOM   1519 3HD2 LEU U  96    -134.439 -86.750 646.232  1.00  9.67           H
ATOM   1520  HN  LEU U  96    -136.784 -90.598 646.236  1.00  9.67           H
ATOM   1521  N   PHE U  97    -137.504 -91.579 643.290  1.00  9.67           N
ATOM   1522  CA  PHE U  97    -138.022 -92.350 642.173  1.00  9.67           C
ATOM   1523  C   PHE U  97    -139.456 -91.933 641.836  1.00  9.67           C
ATOM   1524  O   PHE U  97    -139.790 -91.731 640.670  1.00  9.67           O
ATOM   1525  HA  PHE U  97    -137.378 -92.151 641.316  1.00  9.67           H
ATOM   1526  CB  PHE U  97    -138.019 -93.818 642.602  1.00  9.67           C
ATOM   1527 1HB  PHE U  97    -136.998 -94.198 642.552  1.00  9.67           H
ATOM   1528 2HB  PHE U  97    -138.332 -93.882 643.644  1.00  9.67           H
ATOM   1529  CG  PHE U  97    -138.924 -94.716 641.756  1.00  9.67           C
ATOM   1530  HD1 PHE U  97    -140.188 -95.212 643.392  1.00  9.67           H
ATOM   1531  CD1 PHE U  97    -139.984 -95.346 642.330  1.00  9.67           C
ATOM   1532  HD2 PHE U  97    -137.819 -94.379 639.971  1.00  9.67           H
ATOM   1533  CD2 PHE U  97    -138.668 -94.884 640.431  1.00  9.67           C
ATOM   1534  CE1 PHE U  97    -140.824 -96.180 641.545  1.00  9.67           C
ATOM   1535  HE1 PHE U  97    -141.673 -96.685 642.005  1.00  9.67           H
ATOM   1536  CE2 PHE U  97    -139.509 -95.718 639.646  1.00  9.67           C
ATOM   1537  HE2 PHE U  97    -139.304 -95.852 638.584  1.00  9.67           H
ATOM   1538  CZ  PHE U  97    -140.568 -96.348 640.220  1.00  9.67           C
ATOM   1539  HZ  PHE U  97    -141.213 -96.988 639.617  1.00  9.67           H
ATOM   1540  HN  PHE U  97    -137.507 -92.055 644.169  1.00  9.67           H
ATOM   1541  N   LEU U  98    -140.264 -91.816 642.880  1.00  9.67           N
ATOM   1542  CA  LEU U  98    -141.695 -91.641 642.701  1.00  9.67           C
ATOM   1543  C   LEU U  98    -141.952 -90.378 641.876  1.00  9.67           C
ATOM   1544  O   LEU U  98    -142.847 -90.354 641.034  1.00  9.67           O
ATOM   1545  HA  LEU U  98    -142.062 -92.500 642.140  1.00  9.67           H
ATOM   1546  CB  LEU U  98    -142.409 -91.646 644.055  1.00  9.67           C
ATOM   1547 1HB  LEU U  98    -141.890 -90.955 644.719  1.00  9.67           H
ATOM   1548 2HB  LEU U  98    -143.417 -91.256 643.914  1.00  9.67           H
ATOM   1549  HG  LEU U  98    -141.573 -93.538 644.600  1.00  9.67           H
ATOM   1550  CG  LEU U  98    -142.510 -93.003 644.754  1.00  9.67           C
ATOM   1551  CD1 LEU U  98    -142.688 -92.830 646.264  1.00  9.67           C
ATOM   1552 1HD1 LEU U  98    -141.833 -92.290 646.671  1.00  9.67           H
ATOM   1553 2HD1 LEU U  98    -143.600 -92.267 646.460  1.00  9.67           H
ATOM   1554 3HD1 LEU U  98    -142.757 -93.810 646.737  1.00  9.67           H
ATOM   1555  CD2 LEU U  98    -143.622 -93.855 644.140  1.00  9.67           C
ATOM   1556 1HD2 LEU U  98    -144.576 -93.337 644.243  1.00  9.67           H
ATOM   1557 2HD2 LEU U  98    -143.411 -94.021 643.084  1.00  9.67           H
ATOM   1558 3HD2 LEU U  98    -143.673 -94.814 644.656  1.00  9.67           H
ATOM   1559  HN  LEU U  98    -139.956 -91.839 643.831  1.00  9.67           H
ATOM   1560  N   VAL U  99    -141.149 -89.359 642.148  1.00  9.67           N
ATOM   1561  CA  VAL U  99    -141.314 -88.079 641.481  1.00  9.67           C
ATOM   1562  C   VAL U  99    -141.016 -88.243 639.989  1.00  9.67           C
ATOM   1563  O   VAL U  99    -141.286 -87.343 639.196  1.00  9.67           O
ATOM   1564  HA  VAL U  99    -142.354 -87.777 641.600  1.00  9.67           H
ATOM   1565  HB  VAL U  99    -140.570 -86.083 641.617  1.00  9.67           H
ATOM   1566  CB  VAL U  99    -140.434 -87.022 642.153  1.00  9.67           C
ATOM   1567  CG1 VAL U  99    -140.858 -86.800 643.606  1.00  9.67           C
ATOM   1568 1HG1 VAL U  99    -141.893 -86.462 643.635  1.00  9.67           H
ATOM   1569 2HG1 VAL U  99    -140.765 -87.735 644.159  1.00  9.67           H
ATOM   1570 3HG1 VAL U  99    -140.216 -86.044 644.060  1.00  9.67           H
ATOM   1571  CG2 VAL U  99    -138.955 -87.404 642.065  1.00  9.67           C
ATOM   1572 1HG2 VAL U  99    -138.796 -88.359 642.564  1.00  9.67           H
ATOM   1573 2HG2 VAL U  99    -138.663 -87.487 641.018  1.00  9.67           H
ATOM   1574 3HG2 VAL U  99    -138.352 -86.636 642.550  1.00  9.67           H
ATOM   1575  HN  VAL U  99    -140.399 -89.399 642.808  1.00  9.67           H
ATOM   1576  N   THR U 100    -140.465 -89.400 639.653  1.00  9.67           N
ATOM   1577  CA  THR U 100    -140.157 -89.707 638.266  1.00  9.67           C
ATOM   1578  C   THR U 100    -141.398 -90.246 637.551  1.00  9.67           C
ATOM   1579  O   THR U 100    -141.511 -90.139 636.331  1.00  9.67           O
ATOM   1580  HA  THR U 100    -139.875 -88.782 637.764  1.00  9.67           H
ATOM   1581  HB  THR U 100    -138.489 -90.681 637.273  1.00  9.67           H
ATOM   1582  CB  THR U 100    -138.975 -90.679 638.248  1.00  9.67           C
ATOM   1583  OG1 THR U 100    -139.541 -91.921 638.656  1.00  9.67           O
ATOM   1584  HG1 THR U 100    -138.942 -92.675 638.387  1.00  9.67           H
ATOM   1585  CG2 THR U 100    -137.943 -90.365 639.333  1.00  9.67           C
ATOM   1586 1HG2 THR U 100    -138.415 -90.429 640.313  1.00  9.67           H
ATOM   1587 2HG2 THR U 100    -137.552 -89.359 639.182  1.00  9.67           H
ATOM   1588 3HG2 THR U 100    -137.126 -91.085 639.275  1.00  9.67           H
ATOM   1589  HN  THR U 100    -140.229 -90.119 640.307  1.00  9.67           H
ATOM   1590  N   LEU U 101    -142.298 -90.813 638.342  1.00  9.67           N
ATOM   1591  CA  LEU U 101    -143.380 -91.612 637.792  1.00  9.67           C
ATOM   1592  C   LEU U 101    -144.303 -90.712 636.967  1.00  9.67           C
ATOM   1593  O   LEU U 101    -144.750 -91.099 635.888  1.00  9.67           O
ATOM   1594  HA  LEU U 101    -142.934 -92.352 637.127  1.00  9.67           H
ATOM   1595  CB  LEU U 101    -144.100 -92.377 638.904  1.00  9.67           C
ATOM   1596 1HB  LEU U 101    -144.351 -91.674 639.698  1.00  9.67           H
ATOM   1597 2HB  LEU U 101    -145.040 -92.758 638.505  1.00  9.67           H
ATOM   1598  HG  LEU U 101    -142.422 -93.152 639.980  1.00  9.67           H
ATOM   1599  CG  LEU U 101    -143.329 -93.545 639.521  1.00  9.67           C
ATOM   1600  CD1 LEU U 101    -144.143 -94.214 640.631  1.00  9.67           C
ATOM   1601 1HD1 LEU U 101    -144.359 -93.486 641.413  1.00  9.67           H
ATOM   1602 2HD1 LEU U 101    -145.078 -94.592 640.218  1.00  9.67           H
ATOM   1603 3HD1 LEU U 101    -143.572 -95.041 641.053  1.00  9.67           H
ATOM   1604  CD2 LEU U 101    -142.895 -94.545 638.447  1.00  9.67           C
ATOM   1605 1HD2 LEU U 101    -143.775 -94.937 637.939  1.00  9.67           H
ATOM   1606 2HD2 LEU U 101    -142.250 -94.044 637.724  1.00  9.67           H
ATOM   1607 3HD2 LEU U 101    -142.349 -95.365 638.913  1.00  9.67           H
ATOM   1608  HN  LEU U 101    -142.295 -90.734 639.339  1.00  9.67           H
ATOM   1609  N   PRO U 102    -144.604 -89.502 637.456  1.00  9.67           N
ATOM   1610  CA  PRO U 102    -145.505 -88.599 636.736  1.00  9.67           C
ATOM   1611  C   PRO U 102    -145.073 -88.383 635.294  1.00  9.67           C
ATOM   1612  O   PRO U 102    -145.907 -88.358 634.390  1.00  9.67           O
ATOM   1613  HA  PRO U 102    -146.501 -89.037 636.672  1.00  9.67           H
ATOM   1614  CB  PRO U 102    -145.445 -87.303 637.547  1.00  9.67           C
ATOM   1615 1HB  PRO U 102    -144.678 -86.628 637.168  1.00  9.67           H
ATOM   1616 2HB  PRO U 102    -146.391 -86.763 637.510  1.00  9.67           H
ATOM   1617  CG  PRO U 102    -145.125 -87.784 638.957  1.00  9.67           C
ATOM   1618 1HG  PRO U 102    -144.707 -86.987 639.571  1.00  9.67           H
ATOM   1619 2HG  PRO U 102    -146.016 -88.136 639.477  1.00  9.67           H
ATOM   1620  CD  PRO U 102    -144.125 -88.903 638.716  1.00  9.67           C
ATOM   1621 1HD  PRO U 102    -143.108 -88.523 638.617  1.00  9.67           H
ATOM   1622 2HD  PRO U 102    -144.115 -89.621 639.536  1.00  9.67           H
ATOM   1623  N   PHE U 103    -143.769 -88.231 635.117  1.00  9.67           N
ATOM   1624  CA  PHE U 103    -143.219 -87.965 633.799  1.00  9.67           C
ATOM   1625  C   PHE U 103    -143.399 -89.172 632.876  1.00  9.67           C
ATOM   1626  O   PHE U 103    -143.710 -89.014 631.696  1.00  9.67           O
ATOM   1627  HA  PHE U 103    -143.759 -87.112 633.389  1.00  9.67           H
ATOM   1628  CB  PHE U 103    -141.724 -87.699 633.984  1.00  9.67           C
ATOM   1629 1HB  PHE U 103    -141.274 -88.550 634.495  1.00  9.67           H
ATOM   1630 2HB  PHE U 103    -141.253 -87.631 633.003  1.00  9.67           H
ATOM   1631  CG  PHE U 103    -141.411 -86.425 634.772  1.00  9.67           C
ATOM   1632  HD1 PHE U 103    -141.416 -85.190 633.041  1.00  9.67           H
ATOM   1633  CD1 PHE U 103    -141.291 -85.236 634.123  1.00  9.67           C
ATOM   1634  HD2 PHE U 103    -141.351 -87.435 636.642  1.00  9.67           H
ATOM   1635  CD2 PHE U 103    -141.254 -86.482 636.122  1.00  9.67           C
ATOM   1636  CE1 PHE U 103    -141.001 -84.054 634.855  1.00  9.67           C
ATOM   1637  HE1 PHE U 103    -140.904 -83.101 634.334  1.00  9.67           H
ATOM   1638  CE2 PHE U 103    -140.964 -85.300 636.854  1.00  9.67           C
ATOM   1639  HE2 PHE U 103    -140.838 -85.345 637.935  1.00  9.67           H
ATOM   1640  CZ  PHE U 103    -140.844 -84.111 636.204  1.00  9.67           C
ATOM   1641  HZ  PHE U 103    -140.621 -83.204 636.766  1.00  9.67           H
ATOM   1642  HN  PHE U 103    -143.095 -88.287 635.853  1.00  9.67           H
ATOM   1643  N   TRP U 104    -143.197 -90.350 633.448  1.00  9.67           N
ATOM   1644  CA  TRP U 104    -143.315 -91.581 632.686  1.00  9.67           C
ATOM   1645  C   TRP U 104    -144.788 -91.770 632.318  1.00  9.67           C
ATOM   1646  O   TRP U 104    -145.103 -92.326 631.267  1.00  9.67           O
ATOM   1647  HA  TRP U 104    -142.716 -91.473 631.782  1.00  9.67           H
ATOM   1648  CB  TRP U 104    -142.737 -92.765 633.465  1.00  9.67           C
ATOM   1649 1HB  TRP U 104    -143.185 -92.787 634.458  1.00  9.67           H
ATOM   1650 2HB  TRP U 104    -143.024 -93.690 632.965  1.00  9.67           H
ATOM   1651  CG  TRP U 104    -141.214 -92.731 633.608  1.00  9.67           C
ATOM   1652  HD1 TRP U 104    -140.919 -92.758 635.738  1.00  9.67           H
ATOM   1653  CD1 TRP U 104    -140.491 -92.732 634.736  1.00  9.67           C
ATOM   1654  CD2 TRP U 104    -140.250 -92.692 632.534  1.00  9.67           C
ATOM   1655  NE1 TRP U 104    -139.138 -92.696 634.470  1.00  9.67           N
ATOM   1656  HE1 TRP U 104    -138.401 -92.689 635.146  1.00  9.67           H
ATOM   1657  CE2 TRP U 104    -138.987 -92.671 633.088  1.00  9.67           C
ATOM   1658  HE3 TRP U 104    -141.428 -92.691 630.680  1.00  9.67           H
ATOM   1659  CE3 TRP U 104    -140.440 -92.675 631.141  1.00  9.67           C
ATOM   1660  CZ2 TRP U 104    -137.815 -92.632 632.323  1.00  9.67           C
ATOM   1661  HZ2 TRP U 104    -136.828 -92.616 632.784  1.00  9.67           H
ATOM   1662  CZ3 TRP U 104    -139.259 -92.636 630.390  1.00  9.67           C
ATOM   1663  HZ3 TRP U 104    -139.350 -92.621 629.304  1.00  9.67           H
ATOM   1664  CH2 TRP U 104    -137.980 -92.614 630.933  1.00  9.67           C
ATOM   1665  HH2 TRP U 104    -137.108 -92.583 630.278  1.00  9.67           H
ATOM   1666  HN  TRP U 104    -142.956 -90.470 634.411  1.00  9.67           H
ATOM   1667  N   ALA U 105    -145.652 -91.297 633.205  1.00  9.67           N
ATOM   1668  CA  ALA U 105    -147.084 -91.418 632.993  1.00  9.67           C
ATOM   1669  C   ALA U 105    -147.481 -90.616 631.751  1.00  9.67           C
ATOM   1670  O   ALA U 105    -148.217 -91.110 630.898  1.00  9.67           O
ATOM   1671  HA  ALA U 105    -147.306 -92.471 632.821  1.00  9.67           H
ATOM   1672  CB  ALA U 105    -147.827 -90.956 634.248  1.00  9.67           C
ATOM   1673 1HB  ALA U 105    -147.532 -91.576 635.094  1.00  9.67           H
ATOM   1674 2HB  ALA U 105    -147.578 -89.915 634.455  1.00  9.67           H
ATOM   1675 3HB  ALA U 105    -148.902 -91.047 634.088  1.00  9.67           H
ATOM   1676  HN  ALA U 105    -145.388 -90.839 634.053  1.00  9.67           H
ATOM   1677  N   ILE U 106    -146.976 -89.393 631.690  1.00  9.67           N
ATOM   1678  CA  ILE U 106    -147.269 -88.518 630.568  1.00  9.67           C
ATOM   1679  C   ILE U 106    -146.676 -89.117 629.291  1.00  9.67           C
ATOM   1680  O   ILE U 106    -147.333 -89.146 628.252  1.00  9.67           O
ATOM   1681  HA  ILE U 106    -148.353 -88.477 630.459  1.00  9.67           H
ATOM   1682  HB  ILE U 106    -145.755 -87.145 631.199  1.00  9.67           H
ATOM   1683  CB  ILE U 106    -146.790 -87.094 630.859  1.00  9.67           C
ATOM   1684  CG1 ILE U 106    -147.606 -86.460 631.987  1.00  9.67           C
ATOM   1685 1HG1 ILE U 106    -148.592 -86.183 631.615  1.00  9.67           H
ATOM   1686 2HG1 ILE U 106    -147.759 -87.188 632.783  1.00  9.67           H
ATOM   1687  CG2 ILE U 106    -146.805 -86.240 629.589  1.00  9.67           C
ATOM   1688 1HG2 ILE U 106    -146.147 -86.685 628.844  1.00  9.67           H
ATOM   1689 2HG2 ILE U 106    -147.821 -86.193 629.196  1.00  9.67           H
ATOM   1690 3HG2 ILE U 106    -146.460 -85.233 629.825  1.00  9.67           H
ATOM   1691  CD1 ILE U 106    -146.900 -85.224 632.547  1.00  9.67           C
ATOM   1692 1HD1 ILE U 106    -145.924 -85.510 632.940  1.00  9.67           H
ATOM   1693 2HD1 ILE U 106    -146.771 -84.488 631.753  1.00  9.67           H
ATOM   1694 3HD1 ILE U 106    -147.502 -84.793 633.347  1.00  9.67           H
ATOM   1695  HN  ILE U 106    -146.379 -88.999 632.388  1.00  9.67           H
ATOM   1696  N   ALA U 107    -145.441 -89.581 629.411  1.00  9.67           N
ATOM   1697  CA  ALA U 107    -144.698 -90.040 628.250  1.00  9.67           C
ATOM   1698  C   ALA U 107    -145.365 -91.297 627.688  1.00  9.67           C
ATOM   1699  O   ALA U 107    -145.249 -91.586 626.498  1.00  9.67           O
ATOM   1700  HA  ALA U 107    -144.736 -89.252 627.498  1.00  9.67           H
ATOM   1701  CB  ALA U 107    -143.238 -90.280 628.640  1.00  9.67           C
ATOM   1702 1HB  ALA U 107    -142.802 -89.350 629.006  1.00  9.67           H
ATOM   1703 2HB  ALA U 107    -143.191 -91.036 629.424  1.00  9.67           H
ATOM   1704 3HB  ALA U 107    -142.681 -90.625 627.769  1.00  9.67           H
ATOM   1705  HN  ALA U 107    -144.950 -89.645 630.280  1.00  9.67           H
ATOM   1706  N   ALA U 108    -146.049 -92.010 628.570  1.00  9.67           N
ATOM   1707  CA  ALA U 108    -146.751 -93.219 628.172  1.00  9.67           C
ATOM   1708  C   ALA U 108    -148.085 -92.839 627.525  1.00  9.67           C
ATOM   1709  O   ALA U 108    -148.551 -93.519 626.612  1.00  9.67           O
ATOM   1710  HA  ALA U 108    -146.134 -93.735 627.437  1.00  9.67           H
ATOM   1711  CB  ALA U 108    -146.932 -94.128 629.389  1.00  9.67           C
ATOM   1712 1HB  ALA U 108    -145.955 -94.392 629.794  1.00  9.67           H
ATOM   1713 2HB  ALA U 108    -147.511 -93.606 630.151  1.00  9.67           H
ATOM   1714 3HB  ALA U 108    -147.459 -95.035 629.091  1.00  9.67           H
ATOM   1715  HN  ALA U 108    -146.128 -91.775 629.539  1.00  9.67           H
ATOM   1716  N   ALA U 109    -148.661 -91.755 628.023  1.00  9.67           N
ATOM   1717  CA  ALA U 109    -149.995 -91.358 627.607  1.00  9.67           C
ATOM   1718  C   ALA U 109    -149.936 -90.807 626.181  1.00  9.67           C
ATOM   1719  O   ALA U 109    -150.904 -90.916 625.429  1.00  9.67           O
ATOM   1720  HA  ALA U 109    -150.625 -92.247 627.618  1.00  9.67           H
ATOM   1721  CB  ALA U 109    -150.559 -90.341 628.602  1.00  9.67           C
ATOM   1722 1HB  ALA U 109    -150.607 -90.791 629.593  1.00  9.67           H
ATOM   1723 2HB  ALA U 109    -149.912 -89.465 628.632  1.00  9.67           H
ATOM   1724 3HB  ALA U 109    -151.560 -90.043 628.289  1.00  9.67           H
ATOM   1725  HN  ALA U 109    -148.232 -91.154 628.698  1.00  9.67           H
ATOM   1726  N   ASP U 110    -148.791 -90.227 625.851  1.00  9.67           N
ATOM   1727  CA  ASP U 110    -148.627 -89.574 624.563  1.00  9.67           C
ATOM   1728  C   ASP U 110    -147.183 -89.749 624.088  1.00  9.67           C
ATOM   1729  O   ASP U 110    -146.866 -90.716 623.396  1.00  9.67           O
ATOM   1730  HA  ASP U 110    -149.345 -90.060 623.902  1.00  9.67           H
ATOM   1731  CB  ASP U 110    -148.913 -88.075 624.666  1.00  9.67           C
ATOM   1732 1HB  ASP U 110    -149.912 -87.918 625.072  1.00  9.67           H
ATOM   1733 2HB  ASP U 110    -148.210 -87.614 625.361  1.00  9.67           H
ATOM   1734  CG  ASP U 110    -148.801 -87.400 623.297  1.00  9.67           C
ATOM   1735  OD1 ASP U 110    -148.212 -88.037 622.397  1.00  9.67           O
ATOM   1736  OD2 ASP U 110    -149.307 -86.263 623.181  1.00  9.67           O
ATOM   1737  HN  ASP U 110    -147.987 -90.200 626.444  1.00  9.67           H
ATOM   1738  N   GLN U 111    -146.346 -88.799 624.479  1.00  9.67           N
ATOM   1739  CA  GLN U 111    -144.941 -88.843 624.112  1.00  9.67           C
ATOM   1740  C   GLN U 111    -144.118 -87.969 625.061  1.00  9.67           C
ATOM   1741  O   GLN U 111    -144.675 -87.254 625.892  1.00  9.67           O
ATOM   1742  HA  GLN U 111    -144.646 -89.887 624.221  1.00  9.67           H
ATOM   1743  CB  GLN U 111    -144.739 -88.413 622.658  1.00  9.67           C
ATOM   1744 1HB  GLN U 111    -143.706 -88.595 622.361  1.00  9.67           H
ATOM   1745 2HB  GLN U 111    -145.369 -89.018 622.006  1.00  9.67           H
ATOM   1746  CG  GLN U 111    -145.077 -86.932 622.472  1.00  9.67           C
ATOM   1747 1HG  GLN U 111    -146.038 -86.713 622.937  1.00  9.67           H
ATOM   1748 2HG  GLN U 111    -144.331 -86.320 622.978  1.00  9.67           H
ATOM   1749  CD  GLN U 111    -145.127 -86.564 620.988  1.00  9.67           C
ATOM   1750  OE1 GLN U 111    -144.124 -86.260 620.363  1.00  9.67           O
ATOM   1751  NE2 GLN U 111    -146.347 -86.607 620.460  1.00  9.67           N
ATOM   1752 1HE2 GLN U 111    -147.128 -86.865 621.029  1.00  9.67           H
ATOM   1753 2HE2 GLN U 111    -146.483 -86.383 619.496  1.00  9.67           H
ATOM   1754  HN  GLN U 111    -146.614 -88.012 625.034  1.00  9.67           H
ATOM   1755  N   TRP U 112    -142.805 -88.056 624.905  1.00  9.67           N
ATOM   1756  CA  TRP U 112    -141.899 -87.304 625.756  1.00  9.67           C
ATOM   1757  C   TRP U 112    -141.918 -85.845 625.295  1.00  9.67           C
ATOM   1758  O   TRP U 112    -141.331 -85.507 624.268  1.00  9.67           O
ATOM   1759  HA  TRP U 112    -142.266 -87.376 626.780  1.00  9.67           H
ATOM   1760  CB  TRP U 112    -140.497 -87.917 625.741  1.00  9.67           C
ATOM   1761 1HB  TRP U 112    -140.574 -88.980 625.966  1.00  9.67           H
ATOM   1762 2HB  TRP U 112    -140.085 -87.832 624.735  1.00  9.67           H
ATOM   1763  CG  TRP U 112    -139.525 -87.271 626.731  1.00  9.67           C
ATOM   1764  HD1 TRP U 112    -138.549 -85.761 625.549  1.00  9.67           H
ATOM   1765  CD1 TRP U 112    -138.667 -86.266 626.507  1.00  9.67           C
ATOM   1766  CD2 TRP U 112    -139.345 -87.628 628.117  1.00  9.67           C
ATOM   1767  NE1 TRP U 112    -137.950 -85.951 627.644  1.00  9.67           N
ATOM   1768  HE1 TRP U 112    -137.253 -85.239 627.726  1.00  9.67           H
ATOM   1769  CE2 TRP U 112    -138.376 -86.806 628.654  1.00  9.67           C
ATOM   1770  HE3 TRP U 112    -140.749 -89.276 628.492  1.00  9.67           H
ATOM   1771  CE3 TRP U 112    -139.981 -88.614 628.892  1.00  9.67           C
ATOM   1772  CZ2 TRP U 112    -137.955 -86.885 629.987  1.00  9.67           C
ATOM   1773  HZ2 TRP U 112    -137.187 -86.224 630.387  1.00  9.67           H
ATOM   1774  CZ3 TRP U 112    -139.549 -88.681 630.222  1.00  9.67           C
ATOM   1775  HZ3 TRP U 112    -140.010 -89.429 630.868  1.00  9.67           H
ATOM   1776  CH2 TRP U 112    -138.575 -87.860 630.778  1.00  9.67           C
ATOM   1777  HH2 TRP U 112    -138.294 -87.975 631.825  1.00  9.67           H
ATOM   1778  HN  TRP U 112    -142.360 -88.626 624.214  1.00  9.67           H
ATOM   1779  N   LYS U 113    -142.600 -85.020 626.076  1.00  9.67           N
ATOM   1780  CA  LYS U 113    -142.828 -83.639 625.687  1.00  9.67           C
ATOM   1781  C   LYS U 113    -141.736 -82.755 626.293  1.00  9.67           C
ATOM   1782  O   LYS U 113    -141.737 -81.541 626.099  1.00  9.67           O
ATOM   1783  HA  LYS U 113    -142.751 -83.588 624.601  1.00  9.67           H
ATOM   1784  CB  LYS U 113    -144.247 -83.205 626.060  1.00  9.67           C
ATOM   1785 1HB  LYS U 113    -144.391 -83.305 627.136  1.00  9.67           H
ATOM   1786 2HB  LYS U 113    -144.385 -82.151 625.817  1.00  9.67           H
ATOM   1787  CG  LYS U 113    -145.290 -84.046 625.321  1.00  9.67           C
ATOM   1788 1HG  LYS U 113    -145.133 -83.962 624.245  1.00  9.67           H
ATOM   1789 2HG  LYS U 113    -145.166 -85.097 625.581  1.00  9.67           H
ATOM   1790  CD  LYS U 113    -146.709 -83.592 625.672  1.00  9.67           C
ATOM   1791 1HD  LYS U 113    -146.858 -83.655 626.749  1.00  9.67           H
ATOM   1792 2HD  LYS U 113    -146.840 -82.547 625.392  1.00  9.67           H
ATOM   1793  CE  LYS U 113    -147.752 -84.452 624.955  1.00  9.67           C
ATOM   1794 1HE  LYS U 113    -147.566 -84.440 623.881  1.00  9.67           H
ATOM   1795 2HE  LYS U 113    -147.664 -85.488 625.282  1.00  9.67           H
ATOM   1796  NZ  LYS U 113    -149.116 -83.952 625.235  1.00  9.67           N
ATOM   1797 1HZ  LYS U 113    -149.794 -84.532 624.753  1.00  9.67           H
ATOM   1798 2HZ  LYS U 113    -149.291 -83.985 626.233  1.00  9.67           H
ATOM   1799 3HZ  LYS U 113    -149.199 -82.995 624.909  1.00  9.67           H
ATOM   1800  HN  LYS U 113    -142.991 -85.281 626.959  1.00  9.67           H
ATOM   1801  N   PHE U 114    -140.830 -83.400 627.013  1.00  9.67           N
ATOM   1802  CA  PHE U 114    -139.854 -82.676 627.810  1.00  9.67           C
ATOM   1803  C   PHE U 114    -138.494 -82.637 627.109  1.00  9.67           C
ATOM   1804  O   PHE U 114    -138.243 -83.415 626.190  1.00  9.67           O
ATOM   1805  HA  PHE U 114    -140.227 -81.659 627.932  1.00  9.67           H
ATOM   1806  CB  PHE U 114    -139.710 -83.429 629.134  1.00  9.67           C
ATOM   1807 1HB  PHE U 114    -139.231 -84.389 628.944  1.00  9.67           H
ATOM   1808 2HB  PHE U 114    -139.047 -82.865 629.790  1.00  9.67           H
ATOM   1809  CG  PHE U 114    -141.036 -83.671 629.859  1.00  9.67           C
ATOM   1810  HD1 PHE U 114    -141.115 -81.702 630.658  1.00  9.67           H
ATOM   1811  CD1 PHE U 114    -141.604 -82.674 630.589  1.00  9.67           C
ATOM   1812  HD2 PHE U 114    -141.191 -85.682 629.187  1.00  9.67           H
ATOM   1813  CD2 PHE U 114    -141.647 -84.883 629.772  1.00  9.67           C
ATOM   1814  CE1 PHE U 114    -142.834 -82.899 631.262  1.00  9.67           C
ATOM   1815  HE1 PHE U 114    -143.289 -82.100 631.847  1.00  9.67           H
ATOM   1816  CE2 PHE U 114    -142.877 -85.108 630.445  1.00  9.67           C
ATOM   1817  HE2 PHE U 114    -143.366 -86.080 630.376  1.00  9.67           H
ATOM   1818  CZ  PHE U 114    -143.445 -84.111 631.175  1.00  9.67           C
ATOM   1819  HZ  PHE U 114    -144.389 -84.284 631.691  1.00  9.67           H
ATOM   1820  HN  PHE U 114    -140.756 -84.396 627.057  1.00  9.67           H
ATOM   1821  N   GLN U 115    -137.653 -81.723 627.570  1.00  9.67           N
ATOM   1822  CA  GLN U 115    -136.344 -81.539 626.966  1.00  9.67           C
ATOM   1823  C   GLN U 115    -135.427 -82.712 627.318  1.00  9.67           C
ATOM   1824  O   GLN U 115    -135.719 -83.479 628.234  1.00  9.67           O
ATOM   1825  HA  GLN U 115    -136.521 -81.517 625.891  1.00  9.67           H
ATOM   1826  CB  GLN U 115    -135.723 -80.209 627.398  1.00  9.67           C
ATOM   1827 1HB  GLN U 115    -135.727 -80.138 628.486  1.00  9.67           H
ATOM   1828 2HB  GLN U 115    -134.682 -80.169 627.079  1.00  9.67           H
ATOM   1829  CG  GLN U 115    -136.490 -79.026 626.803  1.00  9.67           C
ATOM   1830 1HG  GLN U 115    -136.528 -79.122 625.717  1.00  9.67           H
ATOM   1831 2HG  GLN U 115    -137.520 -79.039 627.160  1.00  9.67           H
ATOM   1832  CD  GLN U 115    -135.831 -77.699 627.180  1.00  9.67           C
ATOM   1833  OE1 GLN U 115    -134.929 -77.635 627.999  1.00  9.67           O
ATOM   1834  NE2 GLN U 115    -136.330 -76.645 626.540  1.00  9.67           N
ATOM   1835 1HE2 GLN U 115    -137.071 -76.767 625.879  1.00  9.67           H
ATOM   1836 2HE2 GLN U 115    -135.964 -75.732 626.719  1.00  9.67           H
ATOM   1837  HN  GLN U 115    -137.852 -81.116 628.339  1.00  9.67           H
ATOM   1838  N   THR U 116    -134.337 -82.814 626.572  1.00  9.67           N
ATOM   1839  CA  THR U 116    -133.414 -83.923 626.743  1.00  9.67           C
ATOM   1840  C   THR U 116    -132.857 -83.939 628.168  1.00  9.67           C
ATOM   1841  O   THR U 116    -132.621 -85.005 628.734  1.00  9.67           O
ATOM   1842  HA  THR U 116    -133.966 -84.853 626.605  1.00  9.67           H
ATOM   1843  HB  THR U 116    -131.621 -83.018 625.915  1.00  9.67           H
ATOM   1844  CB  THR U 116    -132.331 -83.807 625.668  1.00  9.67           C
ATOM   1845  OG1 THR U 116    -133.061 -83.621 624.459  1.00  9.67           O
ATOM   1846  HG1 THR U 116    -132.456 -83.269 623.745  1.00  9.67           H
ATOM   1847  CG2 THR U 116    -131.579 -85.122 625.451  1.00  9.67           C
ATOM   1848 1HG2 THR U 116    -132.281 -85.895 625.139  1.00  9.67           H
ATOM   1849 2HG2 THR U 116    -131.097 -85.423 626.382  1.00  9.67           H
ATOM   1850 3HG2 THR U 116    -130.822 -84.984 624.679  1.00  9.67           H
ATOM   1851  HN  THR U 116    -134.081 -82.156 625.863  1.00  9.67           H
ATOM   1852  N   PHE U 117    -132.663 -82.744 628.707  1.00  9.67           N
ATOM   1853  CA  PHE U 117    -132.160 -82.607 630.063  1.00  9.67           C
ATOM   1854  C   PHE U 117    -133.020 -83.398 631.050  1.00  9.67           C
ATOM   1855  O   PHE U 117    -132.498 -84.159 631.863  1.00  9.67           O
ATOM   1856  HA  PHE U 117    -131.144 -83.002 630.072  1.00  9.67           H
ATOM   1857  CB  PHE U 117    -132.232 -81.121 630.419  1.00  9.67           C
ATOM   1858 1HB  PHE U 117    -131.594 -80.562 629.734  1.00  9.67           H
ATOM   1859 2HB  PHE U 117    -133.252 -80.770 630.264  1.00  9.67           H
ATOM   1860  CG  PHE U 117    -131.812 -80.805 631.856  1.00  9.67           C
ATOM   1861  HD1 PHE U 117    -133.813 -80.537 632.525  1.00  9.67           H
ATOM   1862  CD1 PHE U 117    -132.757 -80.531 632.795  1.00  9.67           C
ATOM   1863  HD2 PHE U 117    -129.738 -81.016 631.441  1.00  9.67           H
ATOM   1864  CD2 PHE U 117    -130.495 -80.797 632.194  1.00  9.67           C
ATOM   1865  CE1 PHE U 117    -132.367 -80.237 634.129  1.00  9.67           C
ATOM   1866  HE1 PHE U 117    -133.124 -80.018 634.882  1.00  9.67           H
ATOM   1867  CE2 PHE U 117    -130.106 -80.503 633.528  1.00  9.67           C
ATOM   1868  HE2 PHE U 117    -129.050 -80.497 633.798  1.00  9.67           H
ATOM   1869  CZ  PHE U 117    -131.050 -80.229 634.467  1.00  9.67           C
ATOM   1870  HZ  PHE U 117    -130.751 -80.004 635.491  1.00  9.67           H
ATOM   1871  HN  PHE U 117    -132.844 -81.881 628.234  1.00  9.67           H
ATOM   1872  N   MET U 118    -134.325 -83.192 630.946  1.00  9.67           N
ATOM   1873  CA  MET U 118    -135.263 -83.876 631.819  1.00  9.67           C
ATOM   1874  C   MET U 118    -135.201 -85.390 631.613  1.00  9.67           C
ATOM   1875  O   MET U 118    -135.374 -86.157 632.559  1.00  9.67           O
ATOM   1876  HA  MET U 118    -134.953 -83.628 632.834  1.00  9.67           H
ATOM   1877  CB  MET U 118    -136.682 -83.379 631.534  1.00  9.67           C
ATOM   1878 1HB  MET U 118    -136.881 -83.433 630.464  1.00  9.67           H
ATOM   1879 2HB  MET U 118    -137.405 -84.030 632.026  1.00  9.67           H
ATOM   1880  CG  MET U 118    -136.868 -81.941 632.022  1.00  9.67           C
ATOM   1881 1HG  MET U 118    -136.218 -81.271 631.460  1.00  9.67           H
ATOM   1882 2HG  MET U 118    -137.893 -81.617 631.842  1.00  9.67           H
ATOM   1883  SD  MET U 118    -136.493 -81.834 633.764  1.00  9.67           S
ATOM   1884  CE  MET U 118    -137.706 -82.973 634.412  1.00  9.67           C
ATOM   1885 1HE  MET U 118    -138.706 -82.626 634.152  1.00  9.67           H
ATOM   1886 2HE  MET U 118    -137.541 -83.962 633.984  1.00  9.67           H
ATOM   1887 3HE  MET U 118    -137.610 -83.027 635.497  1.00  9.67           H
ATOM   1888  HN  MET U 118    -134.742 -82.572 630.281  1.00  9.67           H
ATOM   1889  N   CYS U 119    -134.953 -85.776 630.370  1.00  9.67           N
ATOM   1890  CA  CYS U 119    -134.836 -87.185 630.033  1.00  9.67           C
ATOM   1891  C   CYS U 119    -133.659 -87.770 630.815  1.00  9.67           C
ATOM   1892  O   CYS U 119    -133.782 -88.827 631.431  1.00  9.67           O
ATOM   1893  HA  CYS U 119    -135.772 -87.657 630.331  1.00  9.67           H
ATOM   1894  CB  CYS U 119    -134.680 -87.395 628.525  1.00  9.67           C
ATOM   1895 1HB  CYS U 119    -135.578 -87.057 628.008  1.00  9.67           H
ATOM   1896 2HB  CYS U 119    -133.851 -86.794 628.150  1.00  9.67           H
ATOM   1897  SG  CYS U 119    -134.380 -89.164 628.167  1.00  9.67           S
ATOM   1898  HN  CYS U 119    -134.834 -85.147 629.602  1.00  9.67           H
ATOM   1899  N   LYS U 120    -132.543 -87.056 630.766  1.00  9.67           N
ATOM   1900  CA  LYS U 120    -131.347 -87.486 631.470  1.00  9.67           C
ATOM   1901  C   LYS U 120    -131.661 -87.626 632.961  1.00  9.67           C
ATOM   1902  O   LYS U 120    -131.383 -88.662 633.563  1.00  9.67           O
ATOM   1903  HA  LYS U 120    -131.075 -88.467 631.081  1.00  9.67           H
ATOM   1904  CB  LYS U 120    -130.181 -86.541 631.172  1.00  9.67           C
ATOM   1905 1HB  LYS U 120    -130.504 -85.508 631.297  1.00  9.67           H
ATOM   1906 2HB  LYS U 120    -129.378 -86.712 631.889  1.00  9.67           H
ATOM   1907  CG  LYS U 120    -129.656 -86.750 629.750  1.00  9.67           C
ATOM   1908 1HG  LYS U 120    -129.239 -87.752 629.656  1.00  9.67           H
ATOM   1909 2HG  LYS U 120    -130.480 -86.679 629.040  1.00  9.67           H
ATOM   1910  CD  LYS U 120    -128.586 -85.712 629.404  1.00  9.67           C
ATOM   1911 1HD  LYS U 120    -129.022 -84.713 629.429  1.00  9.67           H
ATOM   1912 2HD  LYS U 120    -127.796 -85.734 630.154  1.00  9.67           H
ATOM   1913  CE  LYS U 120    -127.991 -85.979 628.020  1.00  9.67           C
ATOM   1914 1HE  LYS U 120    -128.778 -85.948 627.266  1.00  9.67           H
ATOM   1915 2HE  LYS U 120    -127.277 -85.196 627.767  1.00  9.67           H
ATOM   1916  NZ  LYS U 120    -127.321 -87.299 627.990  1.00  9.67           N
ATOM   1917 1HZ  LYS U 120    -126.739 -87.364 627.162  1.00  9.67           H
ATOM   1918 2HZ  LYS U 120    -126.744 -87.404 628.817  1.00  9.67           H
ATOM   1919 3HZ  LYS U 120    -128.020 -88.033 627.970  1.00  9.67           H
ATOM   1920  HN  LYS U 120    -132.450 -86.199 630.258  1.00  9.67           H
ATOM   1921  N   VAL U 121    -132.235 -86.568 633.514  1.00  9.67           N
ATOM   1922  CA  VAL U 121    -132.479 -86.511 634.945  1.00  9.67           C
ATOM   1923  C   VAL U 121    -133.402 -87.664 635.347  1.00  9.67           C
ATOM   1924  O   VAL U 121    -133.111 -88.396 636.291  1.00  9.67           O
ATOM   1925  HA  VAL U 121    -131.520 -86.638 635.448  1.00  9.67           H
ATOM   1926  HB  VAL U 121    -133.886 -84.929 634.678  1.00  9.67           H
ATOM   1927  CB  VAL U 121    -133.036 -85.138 635.327  1.00  9.67           C
ATOM   1928  CG1 VAL U 121    -133.537 -85.133 636.773  1.00  9.67           C
ATOM   1929 1HG1 VAL U 121    -134.327 -85.875 636.886  1.00  9.67           H
ATOM   1930 2HG1 VAL U 121    -132.713 -85.375 637.444  1.00  9.67           H
ATOM   1931 3HG1 VAL U 121    -133.927 -84.146 637.018  1.00  9.67           H
ATOM   1932  CG2 VAL U 121    -131.993 -84.042 635.104  1.00  9.67           C
ATOM   1933 1HG2 VAL U 121    -131.115 -84.246 635.717  1.00  9.67           H
ATOM   1934 2HG2 VAL U 121    -131.705 -84.022 634.053  1.00  9.67           H
ATOM   1935 3HG2 VAL U 121    -132.415 -83.076 635.384  1.00  9.67           H
ATOM   1936  HN  VAL U 121    -132.530 -85.761 633.003  1.00  9.67           H
ATOM   1937  N   VAL U 122    -134.495 -87.788 634.609  1.00  9.67           N
ATOM   1938  CA  VAL U 122    -135.555 -88.706 634.991  1.00  9.67           C
ATOM   1939  C   VAL U 122    -135.021 -90.139 634.955  1.00  9.67           C
ATOM   1940  O   VAL U 122    -135.290 -90.929 635.858  1.00  9.67           O
ATOM   1941  HA  VAL U 122    -135.845 -88.466 636.014  1.00  9.67           H
ATOM   1942  HB  VAL U 122    -136.443 -88.565 633.056  1.00  9.67           H
ATOM   1943  CB  VAL U 122    -136.775 -88.500 634.092  1.00  9.67           C
ATOM   1944  CG1 VAL U 122    -137.817 -89.597 634.321  1.00  9.67           C
ATOM   1945 1HG1 VAL U 122    -137.377 -90.568 634.096  1.00  9.67           H
ATOM   1946 2HG1 VAL U 122    -138.142 -89.577 635.361  1.00  9.67           H
ATOM   1947 3HG1 VAL U 122    -138.674 -89.426 633.669  1.00  9.67           H
ATOM   1948  CG2 VAL U 122    -137.384 -87.112 634.304  1.00  9.67           C
ATOM   1949 1HG2 VAL U 122    -137.695 -87.006 635.343  1.00  9.67           H
ATOM   1950 2HG2 VAL U 122    -136.643 -86.350 634.067  1.00  9.67           H
ATOM   1951 3HG2 VAL U 122    -138.250 -86.992 633.652  1.00  9.67           H
ATOM   1952  HN  VAL U 122    -134.662 -87.277 633.766  1.00  9.67           H
ATOM   1953  N   ASN U 123    -134.273 -90.431 633.901  1.00  9.67           N
ATOM   1954  CA  ASN U 123    -133.678 -91.748 633.747  1.00  9.67           C
ATOM   1955  C   ASN U 123    -132.696 -91.996 634.894  1.00  9.67           C
ATOM   1956  O   ASN U 123    -132.688 -93.074 635.487  1.00  9.67           O
ATOM   1957  HA  ASN U 123    -134.516 -92.444 633.758  1.00  9.67           H
ATOM   1958  CB  ASN U 123    -132.904 -91.852 632.432  1.00  9.67           C
ATOM   1959 1HB  ASN U 123    -132.470 -90.884 632.183  1.00  9.67           H
ATOM   1960 2HB  ASN U 123    -132.076 -92.552 632.547  1.00  9.67           H
ATOM   1961  CG  ASN U 123    -133.816 -92.316 631.294  1.00  9.67           C
ATOM   1962  OD1 ASN U 123    -134.900 -92.833 631.505  1.00  9.67           O
ATOM   1963  ND2 ASN U 123    -133.317 -92.103 630.080  1.00  9.67           N
ATOM   1964 1HD2 ASN U 123    -132.420 -91.674 629.976  1.00  9.67           H
ATOM   1965 2HD2 ASN U 123    -133.839 -92.372 629.270  1.00  9.67           H
ATOM   1966  HN  ASN U 123    -134.073 -89.788 633.161  1.00  9.67           H
ATOM   1967  N   SER U 124    -131.893 -90.980 635.173  1.00  9.67           N
ATOM   1968  CA  SER U 124    -130.807 -91.125 636.127  1.00  9.67           C
ATOM   1969  C   SER U 124    -131.370 -91.346 637.532  1.00  9.67           C
ATOM   1970  O   SER U 124    -130.887 -92.201 638.272  1.00  9.67           O
ATOM   1971  HA  SER U 124    -130.248 -92.001 635.797  1.00  9.67           H
ATOM   1972  CB  SER U 124    -129.890 -89.900 636.109  1.00  9.67           C
ATOM   1973 1HB  SER U 124    -130.449 -89.024 636.439  1.00  9.67           H
ATOM   1974 2HB  SER U 124    -129.077 -90.045 636.821  1.00  9.67           H
ATOM   1975  HG  SER U 124    -129.803 -88.870 634.396  1.00  9.67           H
ATOM   1976  OG  SER U 124    -129.349 -89.657 634.814  1.00  9.67           O
ATOM   1977  HN  SER U 124    -131.974 -90.073 634.760  1.00  9.67           H
ATOM   1978  N   MET U 125    -132.386 -90.559 637.858  1.00  9.67           N
ATOM   1979  CA  MET U 125    -133.014 -90.650 639.165  1.00  9.67           C
ATOM   1980  C   MET U 125    -133.607 -92.042 639.393  1.00  9.67           C
ATOM   1981  O   MET U 125    -133.532 -92.580 640.497  1.00  9.67           O
ATOM   1982  HA  MET U 125    -132.218 -90.465 639.886  1.00  9.67           H
ATOM   1983  CB  MET U 125    -134.120 -89.599 639.275  1.00  9.67           C
ATOM   1984 1HB  MET U 125    -134.750 -89.636 638.386  1.00  9.67           H
ATOM   1985 2HB  MET U 125    -134.759 -89.826 640.128  1.00  9.67           H
ATOM   1986  CG  MET U 125    -133.530 -88.196 639.431  1.00  9.67           C
ATOM   1987 1HG  MET U 125    -132.899 -88.155 640.319  1.00  9.67           H
ATOM   1988 2HG  MET U 125    -132.894 -87.963 638.577  1.00  9.67           H
ATOM   1989  SD  MET U 125    -134.842 -86.993 639.559  1.00  9.67           S
ATOM   1990  CE  MET U 125    -135.202 -87.111 641.303  1.00  9.67           C
ATOM   1991 1HE  MET U 125    -135.510 -88.129 641.543  1.00  9.67           H
ATOM   1992 2HE  MET U 125    -134.310 -86.857 641.876  1.00  9.67           H
ATOM   1993 3HE  MET U 125    -136.006 -86.420 641.556  1.00  9.67           H
ATOM   1994  HN  MET U 125    -132.778 -89.871 637.248  1.00  9.67           H
ATOM   1995  N   TYR U 126    -134.183 -92.586 638.331  1.00  9.67           N
ATOM   1996  CA  TYR U 126    -134.779 -93.909 638.398  1.00  9.67           C
ATOM   1997  C   TYR U 126    -133.730 -94.966 638.748  1.00  9.67           C
ATOM   1998  O   TYR U 126    -133.955 -95.805 639.619  1.00  9.67           O
ATOM   1999  HA  TYR U 126    -135.543 -93.895 639.175  1.00  9.67           H
ATOM   2000  CB  TYR U 126    -135.327 -94.196 636.998  1.00  9.67           C
ATOM   2001 1HB  TYR U 126    -136.216 -93.587 636.836  1.00  9.67           H
ATOM   2002 2HB  TYR U 126    -134.588 -93.886 636.259  1.00  9.67           H
ATOM   2003  CG  TYR U 126    -135.682 -95.665 636.758  1.00  9.67           C
ATOM   2004  HD1 TYR U 126    -134.513 -95.806 634.967  1.00  9.67           H
ATOM   2005  CD1 TYR U 126    -135.170 -96.328 635.662  1.00  9.67           C
ATOM   2006  HD2 TYR U 126    -136.919 -95.803 638.505  1.00  9.67           H
ATOM   2007  CD2 TYR U 126    -136.514 -96.326 637.639  1.00  9.67           C
ATOM   2008  CE1 TYR U 126    -135.504 -97.711 635.436  1.00  9.67           C
ATOM   2009  HE1 TYR U 126    -135.107 -98.247 634.574  1.00  9.67           H
ATOM   2010  HE2 TYR U 126    -137.504 -98.243 638.100  1.00  9.67           H
ATOM   2011  CE2 TYR U 126    -136.848 -97.709 637.413  1.00  9.67           C
ATOM   2012  CZ  TYR U 126    -136.327 -98.333 636.323  1.00  9.67           C
ATOM   2013  OH  TYR U 126    -136.642 -99.638 636.109  1.00  9.67           O
ATOM   2014  HH  TYR U 126    -137.032-100.036 636.940  1.00  9.67           H
ATOM   2015  HN  TYR U 126    -134.246 -92.139 637.438  1.00  9.67           H
ATOM   2016  N   LYS U 127    -132.605 -94.891 638.051  1.00  9.67           N
ATOM   2017  CA  LYS U 127    -131.552 -95.878 638.222  1.00  9.67           C
ATOM   2018  C   LYS U 127    -130.860 -95.650 639.568  1.00  9.67           C
ATOM   2019  O   LYS U 127    -130.395 -96.598 640.199  1.00  9.67           O
ATOM   2020  HA  LYS U 127    -132.023 -96.860 638.238  1.00  9.67           H
ATOM   2021  CB  LYS U 127    -130.596 -95.854 637.028  1.00  9.67           C
ATOM   2022 1HB  LYS U 127    -130.317 -94.825 636.801  1.00  9.67           H
ATOM   2023 2HB  LYS U 127    -129.678 -96.384 637.281  1.00  9.67           H
ATOM   2024  CG  LYS U 127    -131.240 -96.496 635.798  1.00  9.67           C
ATOM   2025 1HG  LYS U 127    -132.043 -95.859 635.428  1.00  9.67           H
ATOM   2026 2HG  LYS U 127    -130.504 -96.578 634.998  1.00  9.67           H
ATOM   2027  CD  LYS U 127    -131.795 -97.883 636.130  1.00  9.67           C
ATOM   2028 1HD  LYS U 127    -131.071 -98.433 636.732  1.00  9.67           H
ATOM   2029 2HD  LYS U 127    -132.698 -97.782 636.732  1.00  9.67           H
ATOM   2030  CE  LYS U 127    -132.109 -98.668 634.856  1.00  9.67           C
ATOM   2031 1HE  LYS U 127    -132.794 -98.098 634.229  1.00  9.67           H
ATOM   2032 2HE  LYS U 127    -131.196 -98.815 634.278  1.00  9.67           H
ATOM   2033  NZ  LYS U 127    -132.708 -99.980 635.189  1.00  9.67           N
ATOM   2034 1HZ  LYS U 127    -132.893-100.494 634.335  1.00  9.67           H
ATOM   2035 2HZ  LYS U 127    -132.064-100.508 635.768  1.00  9.67           H
ATOM   2036 3HZ  LYS U 127    -133.576 -99.837 635.693  1.00  9.67           H
ATOM   2037  HN  LYS U 127    -132.409 -94.176 637.381  1.00  9.67           H
ATOM   2038  N   MET U 128    -130.814 -94.388 639.967  1.00  9.67           N
ATOM   2039  CA  MET U 128    -130.260 -94.033 641.263  1.00  9.67           C
ATOM   2040  C   MET U 128    -131.001 -94.751 642.392  1.00  9.67           C
ATOM   2041  O   MET U 128    -130.377 -95.315 643.289  1.00  9.67           O
ATOM   2042  HA  MET U 128    -129.220 -94.358 641.237  1.00  9.67           H
ATOM   2043  CB  MET U 128    -130.364 -92.520 641.465  1.00  9.67           C
ATOM   2044 1HB  MET U 128    -129.973 -92.004 640.589  1.00  9.67           H
ATOM   2045 2HB  MET U 128    -131.411 -92.233 641.563  1.00  9.67           H
ATOM   2046  CG  MET U 128    -129.591 -92.079 642.710  1.00  9.67           C
ATOM   2047 1HG  MET U 128    -129.849 -91.050 642.963  1.00  9.67           H
ATOM   2048 2HG  MET U 128    -129.875 -92.696 643.562  1.00  9.67           H
ATOM   2049  SD  MET U 128    -127.835 -92.213 642.419  1.00  9.67           S
ATOM   2050  CE  MET U 128    -127.214 -91.565 643.961  1.00  9.67           C
ATOM   2051 1HE  MET U 128    -127.564 -90.541 644.092  1.00  9.67           H
ATOM   2052 2HE  MET U 128    -127.575 -92.180 644.786  1.00  9.67           H
ATOM   2053 3HE  MET U 128    -126.124 -91.577 643.948  1.00  9.67           H
ATOM   2054  HN  MET U 128    -131.145 -93.617 639.424  1.00  9.67           H
ATOM   2055  N   ASN U 129    -132.323 -94.707 642.310  1.00  9.67           N
ATOM   2056  CA  ASN U 129    -133.156 -95.387 643.288  1.00  9.67           C
ATOM   2057  C   ASN U 129    -132.902 -96.894 643.208  1.00  9.67           C
ATOM   2058  O   ASN U 129    -132.760 -97.558 644.234  1.00  9.67           O
ATOM   2059  HA  ASN U 129    -132.868 -94.966 644.251  1.00  9.67           H
ATOM   2060  CB  ASN U 129    -134.641 -95.142 643.012  1.00  9.67           C
ATOM   2061 1HB  ASN U 129    -134.880 -94.095 643.193  1.00  9.67           H
ATOM   2062 2HB  ASN U 129    -134.857 -95.342 641.962  1.00  9.67           H
ATOM   2063  CG  ASN U 129    -135.517 -96.032 643.896  1.00  9.67           C
ATOM   2064  OD1 ASN U 129    -135.670 -95.810 645.086  1.00  9.67           O
ATOM   2065  ND2 ASN U 129    -136.081 -97.049 643.250  1.00  9.67           N
ATOM   2066 1HD2 ASN U 129    -135.914 -97.174 642.272  1.00  9.67           H
ATOM   2067 2HD2 ASN U 129    -136.672 -97.687 643.742  1.00  9.67           H
ATOM   2068  HN  ASN U 129    -132.823 -94.220 641.595  1.00  9.67           H
ATOM   2069  N   PHE U 130    -132.853 -97.389 641.980  1.00  9.67           N
ATOM   2070  CA  PHE U 130    -132.758 -98.821 641.755  1.00  9.67           C
ATOM   2071  C   PHE U 130    -131.593 -99.424 642.543  1.00  9.67           C
ATOM   2072  O   PHE U 130    -131.773-100.395 643.278  1.00  9.67           O
ATOM   2073  HA  PHE U 130    -133.693 -99.265 642.095  1.00  9.67           H
ATOM   2074  CB  PHE U 130    -132.504 -99.023 640.259  1.00  9.67           C
ATOM   2075 1HB  PHE U 130    -133.317 -98.561 639.698  1.00  9.67           H
ATOM   2076 2HB  PHE U 130    -131.589 -98.499 639.983  1.00  9.67           H
ATOM   2077  CG  PHE U 130    -132.382-100.489 639.841  1.00  9.67           C
ATOM   2078  HD1 PHE U 130    -130.268-100.394 639.630  1.00  9.67           H
ATOM   2079  CD1 PHE U 130    -131.160-101.016 639.558  1.00  9.67           C
ATOM   2080  HD2 PHE U 130    -134.474-100.843 639.978  1.00  9.67           H
ATOM   2081  CD2 PHE U 130    -133.495-101.266 639.751  1.00  9.67           C
ATOM   2082  CE1 PHE U 130    -131.047-102.377 639.169  1.00  9.67           C
ATOM   2083  HE1 PHE U 130    -130.068-102.799 638.942  1.00  9.67           H
ATOM   2084  CE2 PHE U 130    -133.381-102.627 639.363  1.00  9.67           C
ATOM   2085  HE2 PHE U 130    -134.273-103.249 639.291  1.00  9.67           H
ATOM   2086  CZ  PHE U 130    -132.160-103.154 639.080  1.00  9.67           C
ATOM   2087  HZ  PHE U 130    -132.073-104.199 638.782  1.00  9.67           H
ATOM   2088  HN  PHE U 130    -132.877 -96.831 641.151  1.00  9.67           H
ATOM   2089  N   TYR U 131    -130.425 -98.825 642.364  1.00  9.67           N
ATOM   2090  CA  TYR U 131    -129.221 -99.325 643.004  1.00  9.67           C
ATOM   2091  C   TYR U 131    -129.255 -99.069 644.512  1.00  9.67           C
ATOM   2092  O   TYR U 131    -128.978 -99.968 645.305  1.00  9.67           O
ATOM   2093  HA  TYR U 131    -129.168-100.400 642.827  1.00  9.67           H
ATOM   2094  CB  TYR U 131    -128.060 -98.540 642.391  1.00  9.67           C
ATOM   2095 1HB  TYR U 131    -128.288 -97.476 642.440  1.00  9.67           H
ATOM   2096 2HB  TYR U 131    -127.166 -98.703 642.994  1.00  9.67           H
ATOM   2097  CG  TYR U 131    -127.753 -98.915 640.940  1.00  9.67           C
ATOM   2098  HD1 TYR U 131    -127.363-100.972 641.400  1.00  9.67           H
ATOM   2099  CD1 TYR U 131    -127.413-100.213 640.619  1.00  9.67           C
ATOM   2100  HD2 TYR U 131    -128.085 -96.928 640.204  1.00  9.67           H
ATOM   2101  CD2 TYR U 131    -127.817 -97.954 639.951  1.00  9.67           C
ATOM   2102  CE1 TYR U 131    -127.124-100.566 639.253  1.00  9.67           C
ATOM   2103  HE1 TYR U 131    -126.854-101.588 638.987  1.00  9.67           H
ATOM   2104  HE2 TYR U 131    -127.574 -97.557 637.795  1.00  9.67           H
ATOM   2105  CE2 TYR U 131    -127.528 -98.306 638.585  1.00  9.67           C
ATOM   2106  CZ  TYR U 131    -127.196 -99.595 638.304  1.00  9.67           C
ATOM   2107  OH  TYR U 131    -126.924 -99.928 637.013  1.00  9.67           O
ATOM   2108  HH  TYR U 131    -126.791 -99.101 636.468  1.00  9.67           H
ATOM   2109  HN  TYR U 131    -130.295 -98.013 641.795  1.00  9.67           H
ATOM   2110  N   SER U 132    -129.596 -97.838 644.863  1.00  9.67           N
ATOM   2111  CA  SER U 132    -129.470 -97.389 646.240  1.00  9.67           C
ATOM   2112  C   SER U 132    -130.388 -98.214 647.145  1.00  9.67           C
ATOM   2113  O   SER U 132    -129.985 -98.629 648.230  1.00  9.67           O
ATOM   2114  HA  SER U 132    -128.425 -97.554 646.502  1.00  9.67           H
ATOM   2115  CB  SER U 132    -129.798 -95.901 646.366  1.00  9.67           C
ATOM   2116 1HB  SER U 132    -129.738 -95.604 647.414  1.00  9.67           H
ATOM   2117 2HB  SER U 132    -129.052 -95.317 645.826  1.00  9.67           H
ATOM   2118  HG  SER U 132    -131.018 -95.085 645.005  1.00  9.67           H
ATOM   2119  OG  SER U 132    -131.095 -95.595 645.861  1.00  9.67           O
ATOM   2120  HN  SER U 132    -129.953 -97.153 644.227  1.00  9.67           H
ATOM   2121  N   CYS U 133    -131.604 -98.427 646.664  1.00  9.67           N
ATOM   2122  CA  CYS U 133    -132.610 -99.118 647.453  1.00  9.67           C
ATOM   2123  C   CYS U 133    -132.142-100.558 647.672  1.00  9.67           C
ATOM   2124  O   CYS U 133    -132.214-101.076 648.786  1.00  9.67           O
ATOM   2125  HA  CYS U 133    -132.683 -98.587 648.402  1.00  9.67           H
ATOM   2126  CB  CYS U 133    -133.987 -99.060 646.790  1.00  9.67           C
ATOM   2127 1HB  CYS U 133    -133.909 -99.356 645.744  1.00  9.67           H
ATOM   2128 2HB  CYS U 133    -134.662 -99.768 647.271  1.00  9.67           H
ATOM   2129  HG  CYS U 133    -135.650 -97.548 646.031  1.00  9.67           H
ATOM   2130  SG  CYS U 133    -134.669 -97.367 646.911  1.00  9.67           S
ATOM   2131  HN  CYS U 133    -131.905 -98.137 645.756  1.00  9.67           H
ATOM   2132  N   VAL U 134    -131.673-101.165 646.592  1.00  9.67           N
ATOM   2133  CA  VAL U 134    -131.271-102.561 646.633  1.00  9.67           C
ATOM   2134  C   VAL U 134    -130.102-102.723 647.607  1.00  9.67           C
ATOM   2135  O   VAL U 134    -130.066-103.675 648.385  1.00  9.67           O
ATOM   2136  HA  VAL U 134    -132.119-103.137 647.004  1.00  9.67           H
ATOM   2137  HB  VAL U 134    -130.283-102.323 644.756  1.00  9.67           H
ATOM   2138  CB  VAL U 134    -130.945-103.054 645.221  1.00  9.67           C
ATOM   2139  CG1 VAL U 134    -130.210-104.395 645.265  1.00  9.67           C
ATOM   2140 1HG1 VAL U 134    -129.278-104.280 645.818  1.00  9.67           H
ATOM   2141 2HG1 VAL U 134    -130.837-105.137 645.758  1.00  9.67           H
ATOM   2142 3HG1 VAL U 134    -129.991-104.721 644.248  1.00  9.67           H
ATOM   2143  CG2 VAL U 134    -132.212-103.150 644.368  1.00  9.67           C
ATOM   2144 1HG2 VAL U 134    -132.909-103.849 644.830  1.00  9.67           H
ATOM   2145 2HG2 VAL U 134    -132.678-102.167 644.297  1.00  9.67           H
ATOM   2146 3HG2 VAL U 134    -131.952-103.502 643.370  1.00  9.67           H
ATOM   2147  HN  VAL U 134    -131.566-100.721 645.703  1.00  9.67           H
ATOM   2148  N   LEU U 135    -129.176-101.779 647.532  1.00  9.67           N
ATOM   2149  CA  LEU U 135    -128.006-101.807 648.393  1.00  9.67           C
ATOM   2150  C   LEU U 135    -128.444-101.619 649.847  1.00  9.67           C
ATOM   2151  O   LEU U 135    -127.900-102.253 650.750  1.00  9.67           O
ATOM   2152  HA  LEU U 135    -127.552-102.794 648.295  1.00  9.67           H
ATOM   2153  CB  LEU U 135    -126.971-100.783 647.925  1.00  9.67           C
ATOM   2154 1HB  LEU U 135    -127.469 -99.822 647.803  1.00  9.67           H
ATOM   2155 2HB  LEU U 135    -126.228-100.660 648.714  1.00  9.67           H
ATOM   2156  HG  LEU U 135    -126.985-101.339 645.860  1.00  9.67           H
ATOM   2157  CG  LEU U 135    -126.240-101.116 646.623  1.00  9.67           C
ATOM   2158  CD1 LEU U 135    -125.430 -99.916 646.126  1.00  9.67           C
ATOM   2159 1HD1 LEU U 135    -126.100 -99.075 645.946  1.00  9.67           H
ATOM   2160 2HD1 LEU U 135    -124.693 -99.638 646.880  1.00  9.67           H
ATOM   2161 3HD1 LEU U 135    -124.921-100.180 645.200  1.00  9.67           H
ATOM   2162  CD2 LEU U 135    -125.372-102.365 646.785  1.00  9.67           C
ATOM   2163 1HD2 LEU U 135    -124.632-102.195 647.567  1.00  9.67           H
ATOM   2164 2HD2 LEU U 135    -126.001-103.212 647.058  1.00  9.67           H
ATOM   2165 3HD2 LEU U 135    -124.863-102.579 645.845  1.00  9.67           H
ATOM   2166  HN  LEU U 135    -129.215-101.006 646.898  1.00  9.67           H
ATOM   2167  N   LEU U 136    -129.423-100.744 650.028  1.00  9.67           N
ATOM   2168  CA  LEU U 136    -129.910-100.432 651.361  1.00  9.67           C
ATOM   2169  C   LEU U 136    -130.558-101.678 651.967  1.00  9.67           C
ATOM   2170  O   LEU U 136    -130.311-102.009 653.126  1.00  9.67           O
ATOM   2171  HA  LEU U 136    -129.047-100.161 651.969  1.00  9.67           H
ATOM   2172  CB  LEU U 136    -130.836 -99.214 651.321  1.00  9.67           C
ATOM   2173 1HB  LEU U 136    -131.521 -99.331 650.481  1.00  9.67           H
ATOM   2174 2HB  LEU U 136    -131.440 -99.213 652.228  1.00  9.67           H
ATOM   2175  HG  LEU U 136    -129.404 -97.917 650.404  1.00  9.67           H
ATOM   2176  CG  LEU U 136    -130.149 -97.853 651.197  1.00  9.67           C
ATOM   2177  CD1 LEU U 136    -131.149 -96.769 650.791  1.00  9.67           C
ATOM   2178 1HD1 LEU U 136    -131.593 -97.025 649.829  1.00  9.67           H
ATOM   2179 2HD1 LEU U 136    -131.933 -96.697 651.545  1.00  9.67           H
ATOM   2180 3HD1 LEU U 136    -130.634 -95.811 650.710  1.00  9.67           H
ATOM   2181  CD2 LEU U 136    -129.406 -97.494 652.486  1.00  9.67           C
ATOM   2182 1HD2 LEU U 136    -130.114 -97.454 653.314  1.00  9.67           H
ATOM   2183 2HD2 LEU U 136    -128.649 -98.250 652.691  1.00  9.67           H
ATOM   2184 3HD2 LEU U 136    -128.927 -96.522 652.370  1.00  9.67           H
ATOM   2185  HN  LEU U 136    -129.879-100.254 649.286  1.00  9.67           H
ATOM   2186  N   ILE U 137    -131.375-102.334 651.157  1.00  9.67           N
ATOM   2187  CA  ILE U 137    -132.090-103.515 651.611  1.00  9.67           C
ATOM   2188  C   ILE U 137    -131.082-104.598 652.002  1.00  9.67           C
ATOM   2189  O   ILE U 137    -131.286-105.318 652.977  1.00  9.67           O
ATOM   2190  HA  ILE U 137    -132.656-103.233 652.499  1.00  9.67           H
ATOM   2191  HB  ILE U 137    -132.593-104.008 649.592  1.00  9.67           H
ATOM   2192  CB  ILE U 137    -133.100-103.969 650.556  1.00  9.67           C
ATOM   2193  CG1 ILE U 137    -134.245-102.962 650.423  1.00  9.67           C
ATOM   2194 1HG1 ILE U 137    -134.905-103.041 651.287  1.00  9.67           H
ATOM   2195 2HG1 ILE U 137    -133.843-101.948 650.421  1.00  9.67           H
ATOM   2196  CG2 ILE U 137    -133.611-105.380 650.855  1.00  9.67           C
ATOM   2197 1HG2 ILE U 137    -132.772-106.076 650.858  1.00  9.67           H
ATOM   2198 2HG2 ILE U 137    -134.096-105.391 651.831  1.00  9.67           H
ATOM   2199 3HG2 ILE U 137    -134.327-105.677 650.090  1.00  9.67           H
ATOM   2200  CD1 ILE U 137    -135.043-103.203 649.141  1.00  9.67           C
ATOM   2201 1HD1 ILE U 137    -134.384-103.100 648.278  1.00  9.67           H
ATOM   2202 2HD1 ILE U 137    -135.462-104.209 649.158  1.00  9.67           H
ATOM   2203 3HD1 ILE U 137    -135.849-102.474 649.072  1.00  9.67           H
ATOM   2204  HN  ILE U 137    -131.551-102.073 650.208  1.00  9.67           H
ATOM   2205  N   MET U 138    -130.014-104.677 651.221  1.00  9.67           N
ATOM   2206  CA  MET U 138    -128.941-105.612 651.512  1.00  9.67           C
ATOM   2207  C   MET U 138    -128.293-105.299 652.863  1.00  9.67           C
ATOM   2208  O   MET U 138    -128.071-106.199 653.672  1.00  9.67           O
ATOM   2209  HA  MET U 138    -129.410-106.596 651.546  1.00  9.67           H
ATOM   2210  CB  MET U 138    -127.884-105.537 650.409  1.00  9.67           C
ATOM   2211 1HB  MET U 138    -128.360-105.663 649.436  1.00  9.67           H
ATOM   2212 2HB  MET U 138    -127.419-104.551 650.412  1.00  9.67           H
ATOM   2213  CG  MET U 138    -126.813-106.613 650.602  1.00  9.67           C
ATOM   2214 1HG  MET U 138    -126.357-106.511 651.586  1.00  9.67           H
ATOM   2215 2HG  MET U 138    -127.269-107.602 650.562  1.00  9.67           H
ATOM   2216  SD  MET U 138    -125.566-106.466 649.334  1.00  9.67           S
ATOM   2217  CE  MET U 138    -124.824-104.913 649.806  1.00  9.67           C
ATOM   2218 1HE  MET U 138    -125.579-104.127 649.779  1.00  9.67           H
ATOM   2219 2HE  MET U 138    -124.422-104.994 650.816  1.00  9.67           H
ATOM   2220 3HE  MET U 138    -124.019-104.668 649.113  1.00  9.67           H
ATOM   2221  HN  MET U 138    -129.877-104.118 650.403  1.00  9.67           H
ATOM   2222  N   CYS U 139    -128.008-104.021 653.064  1.00  9.67           N
ATOM   2223  CA  CYS U 139    -127.338-103.586 654.278  1.00  9.67           C
ATOM   2224  C   CYS U 139    -128.267-103.859 655.463  1.00  9.67           C
ATOM   2225  O   CYS U 139    -127.813-104.262 656.532  1.00  9.67           O
ATOM   2226  HA  CYS U 139    -126.424-104.174 654.359  1.00  9.67           H
ATOM   2227  CB  CYS U 139    -126.928-102.114 654.201  1.00  9.67           C
ATOM   2228 1HB  CYS U 139    -127.759-101.516 653.826  1.00  9.67           H
ATOM   2229 2HB  CYS U 139    -126.692-101.741 655.198  1.00  9.67           H
ATOM   2230  HG  CYS U 139    -126.147-102.063 651.962  1.00  9.67           H
ATOM   2231  SG  CYS U 139    -125.477-101.925 653.102  1.00  9.67           S
ATOM   2232  HN  CYS U 139    -128.226-103.291 652.416  1.00  9.67           H
ATOM   2233  N   ILE U 140    -129.551-103.627 655.233  1.00  9.67           N
ATOM   2234  CA  ILE U 140    -130.551-103.871 656.258  1.00  9.67           C
ATOM   2235  C   ILE U 140    -130.501-105.342 656.674  1.00  9.67           C
ATOM   2236  O   ILE U 140    -130.614-105.661 657.857  1.00  9.67           O
ATOM   2237  HA  ILE U 140    -130.289-103.259 657.122  1.00  9.67           H
ATOM   2238  HB  ILE U 140    -132.074-103.768 654.761  1.00  9.67           H
ATOM   2239  CB  ILE U 140    -131.931-103.413 655.781  1.00  9.67           C
ATOM   2240  CG1 ILE U 140    -132.020-101.886 655.746  1.00  9.67           C
ATOM   2241 1HG1 ILE U 140    -132.121-101.500 656.760  1.00  9.67           H
ATOM   2242 2HG1 ILE U 140    -131.097-101.474 655.338  1.00  9.67           H
ATOM   2243  CG2 ILE U 140    -133.039-104.032 656.635  1.00  9.67           C
ATOM   2244 1HG2 ILE U 140    -132.988-105.119 656.565  1.00  9.67           H
ATOM   2245 2HG2 ILE U 140    -132.910-103.729 657.674  1.00  9.67           H
ATOM   2246 3HG2 ILE U 140    -134.009-103.690 656.274  1.00  9.67           H
ATOM   2247  CD1 ILE U 140    -133.208-101.426 654.899  1.00  9.67           C
ATOM   2248 1HD1 ILE U 140    -133.091-101.793 653.879  1.00  9.67           H
ATOM   2249 2HD1 ILE U 140    -134.131-101.820 655.323  1.00  9.67           H
ATOM   2250 3HD1 ILE U 140    -133.248-100.336 654.890  1.00  9.67           H
ATOM   2251  HN  ILE U 140    -129.911-103.281 654.366  1.00  9.67           H
ATOM   2252  N   SER U 141    -130.332-106.200 655.679  1.00  9.67           N
ATOM   2253  CA  SER U 141    -130.365-107.634 655.912  1.00  9.67           C
ATOM   2254  C   SER U 141    -129.136-108.061 656.716  1.00  9.67           C
ATOM   2255  O   SER U 141    -129.236-108.897 657.613  1.00  9.67           O
ATOM   2256  HA  SER U 141    -131.276-107.812 656.483  1.00  9.67           H
ATOM   2257  CB  SER U 141    -130.431-108.406 654.593  1.00  9.67           C
ATOM   2258 1HB  SER U 141    -129.528-108.211 654.013  1.00  9.67           H
ATOM   2259 2HB  SER U 141    -130.452-109.476 654.799  1.00  9.67           H
ATOM   2260  HG  SER U 141    -131.351-107.293 653.207  1.00  9.67           H
ATOM   2261  OG  SER U 141    -131.575-108.049 653.822  1.00  9.67           O
ATOM   2262  HN  SER U 141    -130.175-105.930 654.729  1.00  9.67           H
ATOM   2263  N   VAL U 142    -128.004-107.468 656.367  1.00  9.67           N
ATOM   2264  CA  VAL U 142    -126.761-107.757 657.063  1.00  9.67           C
ATOM   2265  C   VAL U 142    -126.867-107.267 658.509  1.00  9.67           C
ATOM   2266  O   VAL U 142    -126.488-107.979 659.438  1.00  9.67           O
ATOM   2267  HA  VAL U 142    -126.630-108.839 657.068  1.00  9.67           H
ATOM   2268  HB  VAL U 142    -125.785-106.076 656.182  1.00  9.67           H
ATOM   2269  CB  VAL U 142    -125.583-107.140 656.308  1.00  9.67           C
ATOM   2270  CG1 VAL U 142    -124.286-107.280 657.107  1.00  9.67           C
ATOM   2271 1HG1 VAL U 142    -124.392-106.770 658.065  1.00  9.67           H
ATOM   2272 2HG1 VAL U 142    -124.077-108.335 657.279  1.00  9.67           H
ATOM   2273 3HG1 VAL U 142    -123.464-106.833 656.547  1.00  9.67           H
ATOM   2274  CG2 VAL U 142    -125.438-107.759 654.916  1.00  9.67           C
ATOM   2275 1HG2 VAL U 142    -125.269-108.832 655.012  1.00  9.67           H
ATOM   2276 2HG2 VAL U 142    -126.350-107.584 654.344  1.00  9.67           H
ATOM   2277 3HG2 VAL U 142    -124.593-107.303 654.401  1.00  9.67           H
ATOM   2278  HN  VAL U 142    -127.927-106.803 655.624  1.00  9.67           H
ATOM   2279  N   ASP U 143    -127.384-106.056 658.654  1.00  9.67           N
ATOM   2280  CA  ASP U 143    -127.511-105.449 659.968  1.00  9.67           C
ATOM   2281  C   ASP U 143    -128.402-106.328 660.847  1.00  9.67           C
ATOM   2282  O   ASP U 143    -128.129-106.505 662.033  1.00  9.67           O
ATOM   2283  HA  ASP U 143    -126.492-105.374 660.349  1.00  9.67           H
ATOM   2284  CB  ASP U 143    -128.156-104.064 659.875  1.00  9.67           C
ATOM   2285 1HB  ASP U 143    -127.588-103.440 659.186  1.00  9.67           H
ATOM   2286 2HB  ASP U 143    -129.163-104.155 659.466  1.00  9.67           H
ATOM   2287  CG  ASP U 143    -128.216-103.394 661.249  1.00  9.67           C
ATOM   2288  OD1 ASP U 143    -127.152-103.343 661.902  1.00  9.67           O
ATOM   2289  OD2 ASP U 143    -129.325-102.947 661.614  1.00  9.67           O
ATOM   2290  HN  ASP U 143    -127.711-105.493 657.895  1.00  9.67           H
ATOM   2291  N   ARG U 144    -129.450-106.855 660.231  1.00  9.67           N
ATOM   2292  CA  ARG U 144    -130.401-107.685 660.951  1.00  9.67           C
ATOM   2293  C   ARG U 144    -129.735-108.987 661.401  1.00  9.67           C
ATOM   2294  O   ARG U 144    -130.021-109.493 662.485  1.00  9.67           O
ATOM   2295  HA  ARG U 144    -130.704-107.083 661.808  1.00  9.67           H
ATOM   2296  CB  ARG U 144    -131.614-108.015 660.079  1.00  9.67           C
ATOM   2297 1HB  ARG U 144    -131.957-107.114 659.571  1.00  9.67           H
ATOM   2298 2HB  ARG U 144    -131.328-108.728 659.306  1.00  9.67           H
ATOM   2299  CG  ARG U 144    -132.752-108.597 660.921  1.00  9.67           C
ATOM   2300 1HG  ARG U 144    -132.466-109.579 661.297  1.00  9.67           H
ATOM   2301 2HG  ARG U 144    -132.929-107.961 661.789  1.00  9.67           H
ATOM   2302  CD  ARG U 144    -134.037-108.714 660.099  1.00  9.67           C
ATOM   2303 1HD  ARG U 144    -134.305-107.741 659.687  1.00  9.67           H
ATOM   2304 2HD  ARG U 144    -133.879-109.385 659.255  1.00  9.67           H
ATOM   2305  NE  ARG U 144    -135.137-109.223 660.949  1.00  9.67           N
ATOM   2306  HE  ARG U 144    -135.000-109.229 661.939  1.00  9.67           H
ATOM   2307  CZ  ARG U 144    -136.306-109.676 660.474  1.00  9.67           C
ATOM   2308  NH1 ARG U 144    -136.544-109.691 659.155  1.00  9.67           N
ATOM   2309 1HH1 ARG U 144    -135.847-109.362 658.518  1.00  9.67           H
ATOM   2310 2HH1 ARG U 144    -137.418-110.030 658.809  1.00  9.67           H
ATOM   2311  NH2 ARG U 144    -137.232-110.114 661.338  1.00  9.67           N
ATOM   2312 1HH2 ARG U 144    -138.109-110.455 661.000  1.00  9.67           H
ATOM   2313 2HH2 ARG U 144    -137.046-110.099 662.320  1.00  9.67           H
ATOM   2314  HN  ARG U 144    -129.654-106.723 659.261  1.00  9.67           H
ATOM   2315  N   TYR U 145    -128.860-109.493 660.544  1.00  9.67           N
ATOM   2316  CA  TYR U 145    -128.109-110.695 660.864  1.00  9.67           C
ATOM   2317  C   TYR U 145    -127.189-110.464 662.065  1.00  9.67           C
ATOM   2318  O   TYR U 145    -127.198-111.242 663.017  1.00  9.67           O
ATOM   2319  HA  TYR U 145    -128.822-111.482 661.108  1.00  9.67           H
ATOM   2320  CB  TYR U 145    -127.253-110.998 659.633  1.00  9.67           C
ATOM   2321 1HB  TYR U 145    -127.888-111.427 658.858  1.00  9.67           H
ATOM   2322 2HB  TYR U 145    -126.858-110.062 659.238  1.00  9.67           H
ATOM   2323  CG  TYR U 145    -126.088-111.952 659.904  1.00  9.67           C
ATOM   2324  HD1 TYR U 145    -124.591-110.457 659.552  1.00  9.67           H
ATOM   2325  CD1 TYR U 145    -124.788-111.497 659.815  1.00  9.67           C
ATOM   2326  HD2 TYR U 145    -127.364-113.627 660.307  1.00  9.67           H
ATOM   2327  CD2 TYR U 145    -126.337-113.268 660.237  1.00  9.67           C
ATOM   2328  CE1 TYR U 145    -123.692-112.395 660.070  1.00  9.67           C
ATOM   2329  HE1 TYR U 145    -122.660-112.048 660.004  1.00  9.67           H
ATOM   2330  HE2 TYR U 145    -125.423-115.207 660.756  1.00  9.67           H
ATOM   2331  CE2 TYR U 145    -125.241-114.166 660.492  1.00  9.67           C
ATOM   2332  CZ  TYR U 145    -123.972-113.685 660.396  1.00  9.67           C
ATOM   2333  OH  TYR U 145    -122.937-114.533 660.637  1.00  9.67           O
ATOM   2334  HH  TYR U 145    -122.067-114.060 660.495  1.00  9.67           H
ATOM   2335  HN  TYR U 145    -128.661-109.096 659.648  1.00  9.67           H
ATOM   2336  N   ILE U 146    -126.418-109.390 661.981  1.00  9.67           N
ATOM   2337  CA  ILE U 146    -125.441-109.087 663.014  1.00  9.67           C
ATOM   2338  C   ILE U 146    -126.164-108.868 664.345  1.00  9.67           C
ATOM   2339  O   ILE U 146    -125.687-109.300 665.393  1.00  9.67           O
ATOM   2340  HA  ILE U 146    -124.791-109.956 663.114  1.00  9.67           H
ATOM   2341  HB  ILE U 146    -125.212-107.094 662.273  1.00  9.67           H
ATOM   2342  CB  ILE U 146    -124.562-107.909 662.591  1.00  9.67           C
ATOM   2343  CG1 ILE U 146    -123.685-108.281 661.394  1.00  9.67           C
ATOM   2344 1HG1 ILE U 146    -122.904-108.972 661.712  1.00  9.67           H
ATOM   2345 2HG1 ILE U 146    -124.285-108.801 660.647  1.00  9.67           H
ATOM   2346  CG2 ILE U 146    -123.734-107.392 663.769  1.00  9.67           C
ATOM   2347 1HG2 ILE U 146    -124.401-107.062 664.565  1.00  9.67           H
ATOM   2348 2HG2 ILE U 146    -123.093-108.191 664.141  1.00  9.67           H
ATOM   2349 3HG2 ILE U 146    -123.118-106.555 663.441  1.00  9.67           H
ATOM   2350  CD1 ILE U 146    -123.051-107.036 660.771  1.00  9.67           C
ATOM   2351 1HD1 ILE U 146    -123.835-106.359 660.432  1.00  9.67           H
ATOM   2352 2HD1 ILE U 146    -122.432-106.533 661.514  1.00  9.67           H
ATOM   2353 3HD1 ILE U 146    -122.433-107.329 659.922  1.00  9.67           H
ATOM   2354  HN  ILE U 146    -126.451-108.735 661.227  1.00  9.67           H
ATOM   2355  N   ALA U 147    -127.304-108.199 664.259  1.00  9.67           N
ATOM   2356  CA  ALA U 147    -128.050-107.834 665.452  1.00  9.67           C
ATOM   2357  C   ALA U 147    -128.499-109.105 666.175  1.00  9.67           C
ATOM   2358  O   ALA U 147    -128.743-109.084 667.381  1.00  9.67           O
ATOM   2359  HA  ALA U 147    -127.380-107.273 666.103  1.00  9.67           H
ATOM   2360  CB  ALA U 147    -129.226-106.936 665.064  1.00  9.67           C
ATOM   2361 1HB  ALA U 147    -128.851-106.034 664.581  1.00  9.67           H
ATOM   2362 2HB  ALA U 147    -129.881-107.472 664.377  1.00  9.67           H
ATOM   2363 3HB  ALA U 147    -129.785-106.663 665.959  1.00  9.67           H
ATOM   2364  HN  ALA U 147    -127.718-107.907 663.397  1.00  9.67           H
ATOM   2365  N   ILE U 148    -128.596-110.181 665.409  1.00  9.67           N
ATOM   2366  CA  ILE U 148    -129.051-111.449 665.953  1.00  9.67           C
ATOM   2367  C   ILE U 148    -127.841-112.274 666.395  1.00  9.67           C
ATOM   2368  O   ILE U 148    -127.814-112.794 667.509  1.00  9.67           O
ATOM   2369  HA  ILE U 148    -129.658-111.229 666.831  1.00  9.67           H
ATOM   2370  HB  ILE U 148    -129.468-112.143 663.973  1.00  9.67           H
ATOM   2371  CB  ILE U 148    -129.953-112.171 664.949  1.00  9.67           C
ATOM   2372  CG1 ILE U 148    -131.297-111.454 664.806  1.00  9.67           C
ATOM   2373 1HG1 ILE U 148    -131.846-111.513 665.746  1.00  9.67           H
ATOM   2374 2HG1 ILE U 148    -131.130-110.397 664.599  1.00  9.67           H
ATOM   2375  CG2 ILE U 148    -130.125-113.643 665.326  1.00  9.67           C
ATOM   2376 1HG2 ILE U 148    -129.151-114.132 665.335  1.00  9.67           H
ATOM   2377 2HG2 ILE U 148    -130.577-113.715 666.315  1.00  9.67           H
ATOM   2378 3HG2 ILE U 148    -130.770-114.132 664.596  1.00  9.67           H
ATOM   2379  CD1 ILE U 148    -132.131-112.073 663.682  1.00  9.67           C
ATOM   2380 1HD1 ILE U 148    -131.590-111.991 662.740  1.00  9.67           H
ATOM   2381 2HD1 ILE U 148    -132.317-113.124 663.904  1.00  9.67           H
ATOM   2382 3HD1 ILE U 148    -133.082-111.545 663.602  1.00  9.67           H
ATOM   2383  HN  ILE U 148    -128.370-110.196 664.435  1.00  9.67           H
ATOM   2384  N   ALA U 149    -126.869-112.367 665.500  1.00  9.67           N
ATOM   2385  CA  ALA U 149    -125.745-113.264 665.705  1.00  9.67           C
ATOM   2386  C   ALA U 149    -124.868-112.726 666.837  1.00  9.67           C
ATOM   2387  O   ALA U 149    -124.250-113.497 667.569  1.00  9.67           O
ATOM   2388  HA  ALA U 149    -126.145-114.235 665.997  1.00  9.67           H
ATOM   2389  CB  ALA U 149    -124.972-113.424 664.394  1.00  9.67           C
ATOM   2390 1HB  ALA U 149    -125.632-113.837 663.631  1.00  9.67           H
ATOM   2391 2HB  ALA U 149    -124.605-112.450 664.068  1.00  9.67           H
ATOM   2392 3HB  ALA U 149    -124.129-114.097 664.549  1.00  9.67           H
ATOM   2393  HN  ALA U 149    -126.841-111.843 664.648  1.00  9.67           H
ATOM   2394  N   GLN U 150    -124.842-111.406 666.945  1.00  9.67           N
ATOM   2395  CA  GLN U 150    -123.933-110.749 667.870  1.00  9.67           C
ATOM   2396  C   GLN U 150    -124.701-109.776 668.767  1.00  9.67           C
ATOM   2397  O   GLN U 150    -124.206-108.695 669.084  1.00  9.67           O
ATOM   2398  HA  GLN U 150    -123.505-111.549 668.473  1.00  9.67           H
ATOM   2399  CB  GLN U 150    -122.810-110.031 667.118  1.00  9.67           C
ATOM   2400 1HB  GLN U 150    -123.229-109.231 666.508  1.00  9.67           H
ATOM   2401 2HB  GLN U 150    -122.131-109.565 667.832  1.00  9.67           H
ATOM   2402  CG  GLN U 150    -122.035-111.006 666.230  1.00  9.67           C
ATOM   2403 1HG  GLN U 150    -121.806-111.912 666.791  1.00  9.67           H
ATOM   2404 2HG  GLN U 150    -122.654-111.303 665.384  1.00  9.67           H
ATOM   2405  CD  GLN U 150    -120.738-110.373 665.722  1.00  9.67           C
ATOM   2406  OE1 GLN U 150    -120.353-109.284 666.116  1.00  9.67           O
ATOM   2407  NE2 GLN U 150    -120.088-111.113 664.828  1.00  9.67           N
ATOM   2408 1HE2 GLN U 150    -120.459-111.998 664.548  1.00  9.67           H
ATOM   2409 2HE2 GLN U 150    -119.229-110.784 664.437  1.00  9.67           H
ATOM   2410  HN  GLN U 150    -125.425-110.789 666.416  1.00  9.67           H
ATOM   2411  N   ALA U 151    -125.898-110.195 669.152  1.00  9.67           N
ATOM   2412  CA  ALA U 151    -126.835-109.292 669.798  1.00  9.67           C
ATOM   2413  C   ALA U 151    -126.104-108.495 670.881  1.00  9.67           C
ATOM   2414  O   ALA U 151    -126.285-107.284 670.994  1.00  9.67           O
ATOM   2415  HA  ALA U 151    -127.208-108.602 669.041  1.00  9.67           H
ATOM   2416  CB  ALA U 151    -128.012-110.092 670.358  1.00  9.67           C
ATOM   2417 1HB  ALA U 151    -128.515-110.616 669.545  1.00  9.67           H
ATOM   2418 2HB  ALA U 151    -127.646-110.817 671.085  1.00  9.67           H
ATOM   2419 3HB  ALA U 151    -128.715-109.414 670.843  1.00  9.67           H
ATOM   2420  HN  ALA U 151    -126.230-111.130 669.028  1.00  9.67           H
ATOM   2421  N   MET U 152    -125.293-109.207 671.649  1.00  9.67           N
ATOM   2422  CA  MET U 152    -124.586-108.595 672.761  1.00  9.67           C
ATOM   2423  C   MET U 152    -123.664-107.475 672.275  1.00  9.67           C
ATOM   2424  O   MET U 152    -123.777-106.335 672.723  1.00  9.67           O
ATOM   2425  HA  MET U 152    -125.360-108.183 673.409  1.00  9.67           H
ATOM   2426  CB  MET U 152    -123.760-109.658 673.488  1.00  9.67           C
ATOM   2427 1HB  MET U 152    -123.128-110.184 672.773  1.00  9.67           H
ATOM   2428 2HB  MET U 152    -123.096-109.179 674.207  1.00  9.67           H
ATOM   2429  CG  MET U 152    -124.665-110.658 674.209  1.00  9.67           C
ATOM   2430 1HG  MET U 152    -125.324-111.148 673.492  1.00  9.67           H
ATOM   2431 2HG  MET U 152    -124.062-111.439 674.673  1.00  9.67           H
ATOM   2432  SD  MET U 152    -125.634-109.819 675.452  1.00  9.67           S
ATOM   2433  CE  MET U 152    -124.382-109.558 676.697  1.00  9.67           C
ATOM   2434 1HE  MET U 152    -123.985-110.520 677.020  1.00  9.67           H
ATOM   2435 2HE  MET U 152    -123.576-108.954 676.281  1.00  9.67           H
ATOM   2436 3HE  MET U 152    -124.820-109.041 677.550  1.00  9.67           H
ATOM   2437  HN  MET U 152    -125.116-110.183 671.522  1.00  9.67           H
ATOM   2438  N   ARG U 153    -122.772-107.839 671.366  1.00  9.67           N
ATOM   2439  CA  ARG U 153    -121.805-106.889 670.844  1.00  9.67           C
ATOM   2440  C   ARG U 153    -122.521-105.734 670.141  1.00  9.67           C
ATOM   2441  O   ARG U 153    -122.100-104.583 670.246  1.00  9.67           O
ATOM   2442  HA  ARG U 153    -121.259-106.538 671.720  1.00  9.67           H
ATOM   2443  CB  ARG U 153    -120.848-107.562 669.858  1.00  9.67           C
ATOM   2444 1HB  ARG U 153    -121.419-108.097 669.099  1.00  9.67           H
ATOM   2445 2HB  ARG U 153    -120.261-106.804 669.339  1.00  9.67           H
ATOM   2446  CG  ARG U 153    -119.912-108.535 670.579  1.00  9.67           C
ATOM   2447 1HG  ARG U 153    -119.386-108.013 671.379  1.00  9.67           H
ATOM   2448 2HG  ARG U 153    -120.496-109.328 671.045  1.00  9.67           H
ATOM   2449  CD  ARG U 153    -118.899-109.143 669.607  1.00  9.67           C
ATOM   2450 1HD  ARG U 153    -119.415-109.751 668.864  1.00  9.67           H
ATOM   2451 2HD  ARG U 153    -118.381-108.351 669.066  1.00  9.67           H
ATOM   2452  NE  ARG U 153    -117.921-109.971 670.348  1.00  9.67           N
ATOM   2453  HE  ARG U 153    -118.027-110.047 671.339  1.00  9.67           H
ATOM   2454  CZ  ARG U 153    -116.903-110.625 669.773  1.00  9.67           C
ATOM   2455  NH1 ARG U 153    -116.713-110.558 668.448  1.00  9.67           N
ATOM   2456 1HH1 ARG U 153    -117.333-110.018 667.880  1.00  9.67           H
ATOM   2457 2HH1 ARG U 153    -115.950-111.050 668.027  1.00  9.67           H
ATOM   2458  NH2 ARG U 153    -116.077-111.347 670.543  1.00  9.67           N
ATOM   2459 1HH2 ARG U 153    -115.312-111.841 670.130  1.00  9.67           H
ATOM   2460 2HH2 ARG U 153    -116.226-111.391 671.531  1.00  9.67           H
ATOM   2461  HN  ARG U 153    -122.704-108.762 670.987  1.00  9.67           H
ATOM   2462  N   ALA U 154    -123.591-106.082 669.441  1.00  9.67           N
ATOM   2463  CA  ALA U 154    -124.301-105.110 668.627  1.00  9.67           C
ATOM   2464  C   ALA U 154    -124.928-104.051 669.537  1.00  9.67           C
ATOM   2465  O   ALA U 154    -125.160-102.921 669.111  1.00  9.67           O
ATOM   2466  HA  ALA U 154    -123.573-104.629 667.973  1.00  9.67           H
ATOM   2467  CB  ALA U 154    -125.340-105.828 667.765  1.00  9.67           C
ATOM   2468 1HB  ALA U 154    -124.840-106.547 667.116  1.00  9.67           H
ATOM   2469 2HB  ALA U 154    -126.049-106.349 668.408  1.00  9.67           H
ATOM   2470 3HB  ALA U 154    -125.873-105.098 667.154  1.00  9.67           H
ATOM   2471  HN  ALA U 154    -123.971-107.006 669.424  1.00  9.67           H
ATOM   2472  N   HIS U 155    -125.186-104.456 670.772  1.00  9.67           N
ATOM   2473  CA  HIS U 155    -125.744-103.545 671.757  1.00  9.67           C
ATOM   2474  C   HIS U 155    -124.664-102.563 672.217  1.00  9.67           C
ATOM   2475  O   HIS U 155    -124.880-101.352 672.218  1.00  9.67           O
ATOM   2476  HA  HIS U 155    -126.537-102.990 671.256  1.00  9.67           H
ATOM   2477  CB  HIS U 155    -126.376-104.318 672.916  1.00  9.67           C
ATOM   2478 1HB  HIS U 155    -127.024-105.094 672.510  1.00  9.67           H
ATOM   2479 2HB  HIS U 155    -125.587-104.821 673.476  1.00  9.67           H
ATOM   2480  CG  HIS U 155    -127.176-103.457 673.864  1.00  9.67           C
ATOM   2481  HD1 HIS U 155    -125.704-103.045 675.346  1.00  9.67           H
ATOM   2482  ND1 HIS U 155    -126.643-102.923 675.024  1.00  9.67           N
ATOM   2483  CD2 HIS U 155    -128.475-103.044 673.811  1.00  9.67           C
ATOM   2484  HD2 HIS U 155    -129.189-103.285 673.024  1.00  9.67           H
ATOM   2485  CE1 HIS U 155    -127.587-102.222 675.634  1.00  9.67           C
ATOM   2486  HE1 HIS U 155    -127.477-101.680 676.573  1.00  9.67           H
ATOM   2487  NE2 HIS U 155    -128.722-102.299 674.881  1.00  9.67           N
ATOM   2488  HN  HIS U 155    -125.020-105.385 671.102  1.00  9.67           H
ATOM   2489  N   THR U 156    -123.524-103.123 672.598  1.00  9.67           N
ATOM   2490  CA  THR U 156    -122.468-102.331 673.205  1.00  9.67           C
ATOM   2491  C   THR U 156    -121.975-101.261 672.229  1.00  9.67           C
ATOM   2492  O   THR U 156    -121.650-100.147 672.635  1.00  9.67           O
ATOM   2493  HA  THR U 156    -122.883-101.809 674.068  1.00  9.67           H
ATOM   2494  HB  THR U 156    -120.793-103.659 672.817  1.00  9.67           H
ATOM   2495  CB  THR U 156    -121.367-103.287 673.666  1.00  9.67           C
ATOM   2496  OG1 THR U 156    -122.059-104.276 674.422  1.00  9.67           O
ATOM   2497  HG1 THR U 156    -122.127-105.124 673.895  1.00  9.67           H
ATOM   2498  CG2 THR U 156    -120.418-102.642 674.679  1.00  9.67           C
ATOM   2499 1HG2 THR U 156    -120.982-102.330 675.558  1.00  9.67           H
ATOM   2500 2HG2 THR U 156    -119.940-101.772 674.226  1.00  9.67           H
ATOM   2501 3HG2 THR U 156    -119.655-103.363 674.973  1.00  9.67           H
ATOM   2502  HN  THR U 156    -123.318-104.096 672.497  1.00  9.67           H
ATOM   2503  N   TRP U 157    -121.934-101.638 670.959  1.00  9.67           N
ATOM   2504  CA  TRP U 157    -121.308-100.801 669.950  1.00  9.67           C
ATOM   2505  C   TRP U 157    -122.408 -99.999 669.251  1.00  9.67           C
ATOM   2506  O   TRP U 157    -122.276 -99.646 668.081  1.00  9.67           O
ATOM   2507  HA  TRP U 157    -120.619-100.125 670.458  1.00  9.67           H
ATOM   2508  CB  TRP U 157    -120.474-101.641 668.981  1.00  9.67           C
ATOM   2509 1HB  TRP U 157    -121.096-102.444 668.585  1.00  9.67           H
ATOM   2510 2HB  TRP U 157    -120.181-101.019 668.135  1.00  9.67           H
ATOM   2511  CG  TRP U 157    -119.218-102.251 669.607  1.00  9.67           C
ATOM   2512  HD1 TRP U 157    -119.537-101.976 671.717  1.00  9.67           H
ATOM   2513  CD1 TRP U 157    -118.906-102.342 670.907  1.00  9.67           C
ATOM   2514  CD2 TRP U 157    -118.112-102.854 668.903  1.00  9.67           C
ATOM   2515  NE1 TRP U 157    -117.684-102.957 671.091  1.00  9.67           N
ATOM   2516  HE1 TRP U 157    -117.239-103.138 671.968  1.00  9.67           H
ATOM   2517  CE2 TRP U 157    -117.186-103.278 669.834  1.00  9.67           C
ATOM   2518  HE3 TRP U 157    -118.617-102.709 666.770  1.00  9.67           H
ATOM   2519  CE3 TRP U 157    -117.901-103.035 667.525  1.00  9.67           C
ATOM   2520  CZ2 TRP U 157    -115.986-103.910 669.488  1.00  9.67           C
ATOM   2521  HZ2 TRP U 157    -115.270-104.236 670.243  1.00  9.67           H
ATOM   2522  CZ3 TRP U 157    -116.697-103.668 667.195  1.00  9.67           C
ATOM   2523  HZ3 TRP U 157    -116.483-103.833 666.139  1.00  9.67           H
ATOM   2524  CH2 TRP U 157    -115.754-104.101 668.121  1.00  9.67           C
ATOM   2525  HH2 TRP U 157    -114.839-104.587 667.783  1.00  9.67           H
ATOM   2526  HN  TRP U 157    -122.319-102.495 670.617  1.00  9.67           H
ATOM   2527  N   ARG U 158    -123.469 -99.734 670.000  1.00  9.67           N
ATOM   2528  CA  ARG U 158    -124.664 -99.145 669.421  1.00  9.67           C
ATOM   2529  C   ARG U 158    -124.317 -97.843 668.696  1.00  9.67           C
ATOM   2530  O   ARG U 158    -124.789 -97.603 667.585  1.00  9.67           O
ATOM   2531  HA  ARG U 158    -125.036 -99.896 668.724  1.00  9.67           H
ATOM   2532  CB  ARG U 158    -125.712 -98.856 670.498  1.00  9.67           C
ATOM   2533 1HB  ARG U 158    -125.956 -99.776 671.029  1.00  9.67           H
ATOM   2534 2HB  ARG U 158    -125.303 -98.163 671.233  1.00  9.67           H
ATOM   2535  CG  ARG U 158    -126.982 -98.264 669.883  1.00  9.67           C
ATOM   2536 1HG  ARG U 158    -126.749 -97.315 669.402  1.00  9.67           H
ATOM   2537 2HG  ARG U 158    -127.359 -98.931 669.107  1.00  9.67           H
ATOM   2538  CD  ARG U 158    -128.060 -98.052 670.948  1.00  9.67           C
ATOM   2539 1HD  ARG U 158    -128.294 -98.999 671.435  1.00  9.67           H
ATOM   2540 2HD  ARG U 158    -127.691 -97.378 671.721  1.00  9.67           H
ATOM   2541  NE  ARG U 158    -129.280 -97.488 670.328  1.00  9.67           N
ATOM   2542  HE  ARG U 158    -129.261 -97.296 669.347  1.00  9.67           H
ATOM   2543  CZ  ARG U 158    -130.408 -97.220 670.999  1.00  9.67           C
ATOM   2544  NH1 ARG U 158    -130.490 -97.459 672.315  1.00  9.67           N
ATOM   2545 1HH1 ARG U 158    -129.705 -97.840 672.804  1.00  9.67           H
ATOM   2546 2HH1 ARG U 158    -131.336 -97.256 672.808  1.00  9.67           H
ATOM   2547  NH2 ARG U 158    -131.454 -96.710 670.334  1.00  9.67           N
ATOM   2548 1HH2 ARG U 158    -132.304 -96.505 670.820  1.00  9.67           H
ATOM   2549 2HH2 ARG U 158    -131.385 -96.535 669.352  1.00  9.67           H
ATOM   2550  HN  ARG U 158    -123.519 -99.914 670.982  1.00  9.67           H
ATOM   2551  N   GLU U 159    -123.496 -97.038 669.353  1.00  9.67           N
ATOM   2552  CA  GLU U 159    -123.185 -95.712 668.847  1.00  9.67           C
ATOM   2553  C   GLU U 159    -122.281 -95.811 667.616  1.00  9.67           C
ATOM   2554  O   GLU U 159    -122.528 -95.156 666.605  1.00  9.67           O
ATOM   2555  HA  GLU U 159    -124.144 -95.276 668.567  1.00  9.67           H
ATOM   2556  CB  GLU U 159    -122.540 -94.848 669.933  1.00  9.67           C
ATOM   2557 1HB  GLU U 159    -121.686 -95.373 670.360  1.00  9.67           H
ATOM   2558 2HB  GLU U 159    -122.283 -93.872 669.521  1.00  9.67           H
ATOM   2559  CG  GLU U 159    -123.518 -94.588 671.080  1.00  9.67           C
ATOM   2560 1HG  GLU U 159    -124.460 -94.213 670.681  1.00  9.67           H
ATOM   2561 2HG  GLU U 159    -123.739 -95.525 671.593  1.00  9.67           H
ATOM   2562  CD  GLU U 159    -122.941 -93.580 672.075  1.00  9.67           C
ATOM   2563  OE1 GLU U 159    -123.747 -93.025 672.853  1.00  9.67           O
ATOM   2564  OE2 GLU U 159    -121.706 -93.386 672.035  1.00  9.67           O
ATOM   2565  HN  GLU U 159    -123.047 -97.278 670.214  1.00  9.67           H
ATOM   2566  N   LYS U 160    -121.252 -96.636 667.743  1.00  9.67           N
ATOM   2567  CA  LYS U 160    -120.330 -96.858 666.642  1.00  9.67           C
ATOM   2568  C   LYS U 160    -121.115 -97.306 665.407  1.00  9.67           C
ATOM   2569  O   LYS U 160    -120.865 -96.828 664.302  1.00  9.67           O
ATOM   2570  HA  LYS U 160    -119.852 -95.904 666.419  1.00  9.67           H
ATOM   2571  CB  LYS U 160    -119.225 -97.833 667.055  1.00  9.67           C
ATOM   2572 1HB  LYS U 160    -119.670 -98.751 667.438  1.00  9.67           H
ATOM   2573 2HB  LYS U 160    -118.632 -98.106 666.183  1.00  9.67           H
ATOM   2574  CG  LYS U 160    -118.319 -97.214 668.122  1.00  9.67           C
ATOM   2575 1HG  LYS U 160    -117.976 -96.235 667.790  1.00  9.67           H
ATOM   2576 2HG  LYS U 160    -118.886 -97.059 669.040  1.00  9.67           H
ATOM   2577  CD  LYS U 160    -117.115 -98.113 668.406  1.00  9.67           C
ATOM   2578 1HD  LYS U 160    -117.456 -99.074 668.793  1.00  9.67           H
ATOM   2579 2HD  LYS U 160    -116.580 -98.315 667.478  1.00  9.67           H
ATOM   2580  CE  LYS U 160    -116.168 -97.459 669.415  1.00  9.67           C
ATOM   2581 1HE  LYS U 160    -115.888 -96.465 669.067  1.00  9.67           H
ATOM   2582 2HE  LYS U 160    -116.677 -97.331 670.370  1.00  9.67           H
ATOM   2583  NZ  LYS U 160    -114.955 -98.287 669.600  1.00  9.67           N
ATOM   2584 1HZ  LYS U 160    -114.346 -97.846 670.280  1.00  9.67           H
ATOM   2585 2HZ  LYS U 160    -115.221 -99.207 669.931  1.00  9.67           H
ATOM   2586 3HZ  LYS U 160    -114.467 -98.374 668.715  1.00  9.67           H
ATOM   2587  HN  LYS U 160    -121.044 -97.148 668.577  1.00  9.67           H
ATOM   2588  N   ARG U 161    -122.048 -98.218 665.638  1.00  9.67           N
ATOM   2589  CA  ARG U 161    -122.859 -98.749 664.555  1.00  9.67           C
ATOM   2590  C   ARG U 161    -123.627 -97.621 663.864  1.00  9.67           C
ATOM   2591  O   ARG U 161    -123.803 -97.640 662.647  1.00  9.67           O
ATOM   2592  HA  ARG U 161    -122.145 -99.212 663.874  1.00  9.67           H
ATOM   2593  CB  ARG U 161    -123.852 -99.792 665.072  1.00  9.67           C
ATOM   2594 1HB  ARG U 161    -124.344 -99.417 665.970  1.00  9.67           H
ATOM   2595 2HB  ARG U 161    -124.631 -99.957 664.327  1.00  9.67           H
ATOM   2596  CG  ARG U 161    -123.147-101.114 665.383  1.00  9.67           C
ATOM   2597 1HG  ARG U 161    -122.741-101.538 664.465  1.00  9.67           H
ATOM   2598 2HG  ARG U 161    -122.305-100.933 666.051  1.00  9.67           H
ATOM   2599  CD  ARG U 161    -124.112-102.111 666.028  1.00  9.67           C
ATOM   2600 1HD  ARG U 161    -123.565-102.989 666.371  1.00  9.67           H
ATOM   2601 2HD  ARG U 161    -124.578-101.663 666.906  1.00  9.67           H
ATOM   2602  NE  ARG U 161    -125.152-102.511 665.054  1.00  9.67           N
ATOM   2603  HE  ARG U 161    -124.922-102.476 664.082  1.00  9.67           H
ATOM   2604  CZ  ARG U 161    -126.383-102.919 665.394  1.00  9.67           C
ATOM   2605  NH1 ARG U 161    -126.745-102.986 666.683  1.00  9.67           N
ATOM   2606 1HH1 ARG U 161    -126.095-102.731 667.399  1.00  9.67           H
ATOM   2607 2HH1 ARG U 161    -127.665-103.291 666.928  1.00  9.67           H
ATOM   2608  NH2 ARG U 161    -127.245-103.258 664.427  1.00  9.67           N
ATOM   2609 1HH2 ARG U 161    -128.167-103.565 664.664  1.00  9.67           H
ATOM   2610 2HH2 ARG U 161    -126.967-103.205 663.468  1.00  9.67           H
ATOM   2611  HN  ARG U 161    -122.253 -98.592 666.542  1.00  9.67           H
ATOM   2612  N   LEU U 162    -124.064 -96.665 664.671  1.00  9.67           N
ATOM   2613  CA  LEU U 162    -124.833 -95.545 664.156  1.00  9.67           C
ATOM   2614  C   LEU U 162    -123.940 -94.689 663.257  1.00  9.67           C
ATOM   2615  O   LEU U 162    -124.379 -94.212 662.211  1.00  9.67           O
ATOM   2616  HA  LEU U 162    -125.642 -95.955 663.550  1.00  9.67           H
ATOM   2617  CB  LEU U 162    -125.478 -94.765 665.304  1.00  9.67           C
ATOM   2618 1HB  LEU U 162    -126.045 -95.465 665.919  1.00  9.67           H
ATOM   2619 2HB  LEU U 162    -124.685 -94.360 665.932  1.00  9.67           H
ATOM   2620  HG  LEU U 162    -125.852 -92.948 664.241  1.00  9.67           H
ATOM   2621  CG  LEU U 162    -126.406 -93.619 664.898  1.00  9.67           C
ATOM   2622  CD1 LEU U 162    -127.606 -94.139 664.104  1.00  9.67           C
ATOM   2623 1HD1 LEU U 162    -127.255 -94.641 663.202  1.00  9.67           H
ATOM   2624 2HD1 LEU U 162    -128.169 -94.844 664.717  1.00  9.67           H
ATOM   2625 3HD1 LEU U 162    -128.249 -93.303 663.828  1.00  9.67           H
ATOM   2626  CD2 LEU U 162    -126.836 -92.803 666.119  1.00  9.67           C
ATOM   2627 1HD2 LEU U 162    -127.365 -93.449 666.819  1.00  9.67           H
ATOM   2628 2HD2 LEU U 162    -125.955 -92.384 666.605  1.00  9.67           H
ATOM   2629 3HD2 LEU U 162    -127.495 -91.995 665.802  1.00  9.67           H
ATOM   2630  HN  LEU U 162    -123.901 -96.648 665.657  1.00  9.67           H
ATOM   2631  N   LEU U 163    -122.701 -94.518 663.696  1.00  9.67           N
ATOM   2632  CA  LEU U 163    -121.734 -93.751 662.931  1.00  9.67           C
ATOM   2633  C   LEU U 163    -121.490 -94.441 661.587  1.00  9.67           C
ATOM   2634  O   LEU U 163    -121.546 -93.802 660.538  1.00  9.67           O
ATOM   2635  HA  LEU U 163    -122.172 -92.771 662.741  1.00  9.67           H
ATOM   2636  CB  LEU U 163    -120.460 -93.527 663.747  1.00  9.67           C
ATOM   2637 1HB  LEU U 163    -120.732 -93.035 664.681  1.00  9.67           H
ATOM   2638 2HB  LEU U 163    -120.045 -94.501 664.009  1.00  9.67           H
ATOM   2639  HG  LEU U 163    -119.106 -93.186 662.127  1.00  9.67           H
ATOM   2640  CG  LEU U 163    -119.365 -92.702 663.069  1.00  9.67           C
ATOM   2641  CD1 LEU U 163    -119.866 -91.297 662.732  1.00  9.67           C
ATOM   2642 1HD1 LEU U 163    -120.719 -91.367 662.058  1.00  9.67           H
ATOM   2643 2HD1 LEU U 163    -120.168 -90.790 663.649  1.00  9.67           H
ATOM   2644 3HD1 LEU U 163    -119.068 -90.732 662.251  1.00  9.67           H
ATOM   2645  CD2 LEU U 163    -118.095 -92.669 663.922  1.00  9.67           C
ATOM   2646 1HD2 LEU U 163    -118.320 -92.222 664.891  1.00  9.67           H
ATOM   2647 2HD2 LEU U 163    -117.728 -93.685 664.068  1.00  9.67           H
ATOM   2648 3HD2 LEU U 163    -117.333 -92.076 663.417  1.00  9.67           H
ATOM   2649  HN  LEU U 163    -122.357 -94.894 664.557  1.00  9.67           H
ATOM   2650  N   TYR U 164    -121.225 -95.737 661.664  1.00  9.67           N
ATOM   2651  CA  TYR U 164    -120.946 -96.516 660.469  1.00  9.67           C
ATOM   2652  C   TYR U 164    -122.134 -96.485 659.505  1.00  9.67           C
ATOM   2653  O   TYR U 164    -121.951 -96.468 658.289  1.00  9.67           O
ATOM   2654  HA  TYR U 164    -120.078 -96.078 659.977  1.00  9.67           H
ATOM   2655  CB  TYR U 164    -120.727 -97.954 660.944  1.00  9.67           C
ATOM   2656 1HB  TYR U 164    -121.522 -98.220 661.641  1.00  9.67           H
ATOM   2657 2HB  TYR U 164    -120.814 -98.625 660.090  1.00  9.67           H
ATOM   2658  CG  TYR U 164    -119.375 -98.186 661.622  1.00  9.67           C
ATOM   2659  HD1 TYR U 164    -118.253 -97.369 659.988  1.00  9.67           H
ATOM   2660  CD1 TYR U 164    -118.210 -97.822 660.978  1.00  9.67           C
ATOM   2661  HD2 TYR U 164    -120.242 -99.047 663.384  1.00  9.67           H
ATOM   2662  CD2 TYR U 164    -119.322 -98.760 662.876  1.00  9.67           C
ATOM   2663  CE1 TYR U 164    -116.937 -98.041 661.616  1.00  9.67           C
ATOM   2664  HE1 TYR U 164    -116.009 -97.758 661.119  1.00  9.67           H
ATOM   2665  HE2 TYR U 164    -117.992 -99.430 664.503  1.00  9.67           H
ATOM   2666  CE2 TYR U 164    -118.049 -98.978 663.513  1.00  9.67           C
ATOM   2667  CZ  TYR U 164    -116.920 -98.608 662.852  1.00  9.67           C
ATOM   2668  OH  TYR U 164    -115.718 -98.814 663.454  1.00  9.67           O
ATOM   2669  HH  TYR U 164    -114.979 -98.488 662.864  1.00  9.67           H
ATOM   2670  HN  TYR U 164    -121.199 -96.253 662.520  1.00  9.67           H
ATOM   2671  N   SER U 165    -123.326 -96.480 660.085  1.00  9.67           N
ATOM   2672  CA  SER U 165    -124.542 -96.399 659.294  1.00  9.67           C
ATOM   2673  C   SER U 165    -124.521 -95.138 658.428  1.00  9.67           C
ATOM   2674  O   SER U 165    -124.983 -95.155 657.288  1.00  9.67           O
ATOM   2675  HA  SER U 165    -124.540 -97.292 658.669  1.00  9.67           H
ATOM   2676  CB  SER U 165    -125.783 -96.407 660.189  1.00  9.67           C
ATOM   2677 1HB  SER U 165    -126.624 -95.977 659.647  1.00  9.67           H
ATOM   2678 2HB  SER U 165    -126.050 -97.436 660.429  1.00  9.67           H
ATOM   2679  HG  SER U 165    -125.248 -94.757 661.187  1.00  9.67           H
ATOM   2680  OG  SER U 165    -125.575 -95.678 661.396  1.00  9.67           O
ATOM   2681  HN  SER U 165    -123.467 -96.529 661.073  1.00  9.67           H
ATOM   2682  N   LYS U 166    -123.980 -94.074 659.002  1.00  9.67           N
ATOM   2683  CA  LYS U 166    -123.903 -92.803 658.302  1.00  9.67           C
ATOM   2684  C   LYS U 166    -122.967 -92.944 657.100  1.00  9.67           C
ATOM   2685  O   LYS U 166    -123.314 -92.546 655.989  1.00  9.67           O
ATOM   2686  HA  LYS U 166    -124.903 -92.571 657.935  1.00  9.67           H
ATOM   2687  CB  LYS U 166    -123.502 -91.684 659.265  1.00  9.67           C
ATOM   2688 1HB  LYS U 166    -122.610 -91.976 659.818  1.00  9.67           H
ATOM   2689 2HB  LYS U 166    -123.247 -90.787 658.700  1.00  9.67           H
ATOM   2690  CG  LYS U 166    -124.636 -91.370 660.243  1.00  9.67           C
ATOM   2691 1HG  LYS U 166    -125.535 -91.099 659.689  1.00  9.67           H
ATOM   2692 2HG  LYS U 166    -124.877 -92.261 660.824  1.00  9.67           H
ATOM   2693  CD  LYS U 166    -124.247 -90.230 661.186  1.00  9.67           C
ATOM   2694 1HD  LYS U 166    -123.385 -90.525 661.784  1.00  9.67           H
ATOM   2695 2HD  LYS U 166    -123.948 -89.358 660.604  1.00  9.67           H
ATOM   2696  CE  LYS U 166    -125.411 -89.859 662.107  1.00  9.67           C
ATOM   2697 1HE  LYS U 166    -126.303 -89.657 661.514  1.00  9.67           H
ATOM   2698 2HE  LYS U 166    -125.647 -90.699 662.761  1.00  9.67           H
ATOM   2699  NZ  LYS U 166    -125.070 -88.671 662.921  1.00  9.67           N
ATOM   2700 1HZ  LYS U 166    -125.841 -88.454 663.543  1.00  9.67           H
ATOM   2701 2HZ  LYS U 166    -124.238 -88.864 663.469  1.00  9.67           H
ATOM   2702 3HZ  LYS U 166    -124.896 -87.881 662.310  1.00  9.67           H
ATOM   2703  HN  LYS U 166    -123.599 -94.070 659.927  1.00  9.67           H
ATOM   2704  N   MET U 167    -121.800 -93.513 657.362  1.00  9.67           N
ATOM   2705  CA  MET U 167    -120.800 -93.686 656.322  1.00  9.67           C
ATOM   2706  C   MET U 167    -121.323 -94.592 655.205  1.00  9.67           C
ATOM   2707  O   MET U 167    -121.181 -94.275 654.026  1.00  9.67           O
ATOM   2708  HA  MET U 167    -120.610 -92.687 655.929  1.00  9.67           H
ATOM   2709  CB  MET U 167    -119.535 -94.297 656.926  1.00  9.67           C
ATOM   2710 1HB  MET U 167    -119.773 -95.258 657.383  1.00  9.67           H
ATOM   2711 2HB  MET U 167    -118.808 -94.491 656.137  1.00  9.67           H
ATOM   2712  CG  MET U 167    -118.922 -93.365 657.973  1.00  9.67           C
ATOM   2713 1HG  MET U 167    -118.658 -92.412 657.515  1.00  9.67           H
ATOM   2714 2HG  MET U 167    -119.652 -93.152 658.754  1.00  9.67           H
ATOM   2715  SD  MET U 167    -117.470 -94.120 658.687  1.00  9.67           S
ATOM   2716  CE  MET U 167    -116.347 -93.999 657.304  1.00  9.67           C
ATOM   2717 1HE  MET U 167    -116.757 -94.544 656.454  1.00  9.67           H
ATOM   2718 2HE  MET U 167    -116.214 -92.951 657.034  1.00  9.67           H
ATOM   2719 3HE  MET U 167    -115.383 -94.428 657.580  1.00  9.67           H
ATOM   2720  HN  MET U 167    -121.533 -93.851 658.265  1.00  9.67           H
ATOM   2721  N   VAL U 168    -121.916 -95.703 655.618  1.00  9.67           N
ATOM   2722  CA  VAL U 168    -122.395 -96.692 654.667  1.00  9.67           C
ATOM   2723  C   VAL U 168    -123.425 -96.045 653.739  1.00  9.67           C
ATOM   2724  O   VAL U 168    -123.412 -96.280 652.532  1.00  9.67           O
ATOM   2725  HA  VAL U 168    -121.542 -97.017 654.072  1.00  9.67           H
ATOM   2726  HB  VAL U 168    -123.650 -97.555 656.163  1.00  9.67           H
ATOM   2727  CB  VAL U 168    -122.944 -97.911 655.412  1.00  9.67           C
ATOM   2728  CG1 VAL U 168    -123.698 -98.841 654.461  1.00  9.67           C
ATOM   2729 1HG1 VAL U 168    -124.532 -98.303 654.011  1.00  9.67           H
ATOM   2730 2HG1 VAL U 168    -123.023 -99.186 653.678  1.00  9.67           H
ATOM   2731 3HG1 VAL U 168    -124.077 -99.699 655.016  1.00  9.67           H
ATOM   2732  CG2 VAL U 168    -121.824 -98.659 656.138  1.00  9.67           C
ATOM   2733 1HG2 VAL U 168    -121.083 -98.997 655.413  1.00  9.67           H
ATOM   2734 2HG2 VAL U 168    -121.349 -97.993 656.859  1.00  9.67           H
ATOM   2735 3HG2 VAL U 168    -122.241 -99.521 656.660  1.00  9.67           H
ATOM   2736  HN  VAL U 168    -122.071 -95.930 656.579  1.00  9.67           H
ATOM   2737  N   CYS U 169    -124.294 -95.244 654.339  1.00  9.67           N
ATOM   2738  CA  CYS U 169    -125.333 -94.567 653.582  1.00  9.67           C
ATOM   2739  C   CYS U 169    -124.663 -93.684 652.528  1.00  9.67           C
ATOM   2740  O   CYS U 169    -125.026 -93.729 651.354  1.00  9.67           O
ATOM   2741  HA  CYS U 169    -125.934 -95.345 653.110  1.00  9.67           H
ATOM   2742  CB  CYS U 169    -126.263 -93.763 654.493  1.00  9.67           C
ATOM   2743 1HB  CYS U 169    -125.677 -93.105 655.135  1.00  9.67           H
ATOM   2744 2HB  CYS U 169    -126.913 -93.127 653.892  1.00  9.67           H
ATOM   2745  HG  CYS U 169    -126.374 -95.046 656.485  1.00  9.67           H
ATOM   2746  SG  CYS U 169    -127.272 -94.897 655.516  1.00  9.67           S
ATOM   2747  HN  CYS U 169    -124.295 -95.055 655.321  1.00  9.67           H
ATOM   2748  N   PHE U 170    -123.696 -92.902 652.986  1.00  9.67           N
ATOM   2749  CA  PHE U 170    -122.993 -91.987 652.103  1.00  9.67           C
ATOM   2750  C   PHE U 170    -122.319 -92.741 650.956  1.00  9.67           C
ATOM   2751  O   PHE U 170    -122.409 -92.331 649.800  1.00  9.67           O
ATOM   2752  HA  PHE U 170    -123.733 -91.297 651.697  1.00  9.67           H
ATOM   2753  CB  PHE U 170    -121.919 -91.292 652.942  1.00  9.67           C
ATOM   2754 1HB  PHE U 170    -122.396 -90.800 653.790  1.00  9.67           H
ATOM   2755 2HB  PHE U 170    -121.246 -92.047 653.349  1.00  9.67           H
ATOM   2756  CG  PHE U 170    -121.095 -90.261 652.169  1.00  9.67           C
ATOM   2757  HD1 PHE U 170    -119.460 -91.587 651.874  1.00  9.67           H
ATOM   2758  CD1 PHE U 170    -119.862 -90.589 651.699  1.00  9.67           C
ATOM   2759  HD2 PHE U 170    -122.585 -88.753 652.327  1.00  9.67           H
ATOM   2760  CD2 PHE U 170    -121.597 -89.015 651.951  1.00  9.67           C
ATOM   2761  CE1 PHE U 170    -119.097 -89.631 650.982  1.00  9.67           C
ATOM   2762  HE1 PHE U 170    -118.109 -89.894 650.606  1.00  9.67           H
ATOM   2763  CE2 PHE U 170    -120.833 -88.058 651.233  1.00  9.67           C
ATOM   2764  HE2 PHE U 170    -121.235 -87.060 651.058  1.00  9.67           H
ATOM   2765  CZ  PHE U 170    -119.599 -88.386 650.764  1.00  9.67           C
ATOM   2766  HZ  PHE U 170    -119.013 -87.650 650.213  1.00  9.67           H
ATOM   2767  HN  PHE U 170    -123.393 -92.887 653.939  1.00  9.67           H
ATOM   2768  N   THR U 171    -121.657 -93.832 651.315  1.00  9.67           N
ATOM   2769  CA  THR U 171    -120.964 -94.645 650.330  1.00  9.67           C
ATOM   2770  C   THR U 171    -121.950 -95.173 649.286  1.00  9.67           C
ATOM   2771  O   THR U 171    -121.628 -95.239 648.101  1.00  9.67           O
ATOM   2772  HA  THR U 171    -120.249 -94.013 649.804  1.00  9.67           H
ATOM   2773  HB  THR U 171    -120.914 -96.438 651.557  1.00  9.67           H
ATOM   2774  CB  THR U 171    -120.216 -95.753 651.075  1.00  9.67           C
ATOM   2775  OG1 THR U 171    -119.338 -95.052 651.950  1.00  9.67           O
ATOM   2776  HG1 THR U 171    -119.782 -94.903 652.833  1.00  9.67           H
ATOM   2777  CG2 THR U 171    -119.278 -96.543 650.160  1.00  9.67           C
ATOM   2778 1HG2 THR U 171    -118.538 -95.869 649.729  1.00  9.67           H
ATOM   2779 2HG2 THR U 171    -119.856 -97.007 649.360  1.00  9.67           H
ATOM   2780 3HG2 THR U 171    -118.772 -97.316 650.738  1.00  9.67           H
ATOM   2781  HN  THR U 171    -121.590 -94.160 652.257  1.00  9.67           H
ATOM   2782  N   ILE U 172    -123.131 -95.537 649.764  1.00  9.67           N
ATOM   2783  CA  ILE U 172    -124.153 -96.091 648.892  1.00  9.67           C
ATOM   2784  C   ILE U 172    -124.584 -95.028 647.879  1.00  9.67           C
ATOM   2785  O   ILE U 172    -124.695 -95.311 646.687  1.00  9.67           O
ATOM   2786  HA  ILE U 172    -123.704 -96.923 648.350  1.00  9.67           H
ATOM   2787  HB  ILE U 172    -125.556 -95.942 650.500  1.00  9.67           H
ATOM   2788  CB  ILE U 172    -125.310 -96.659 649.717  1.00  9.67           C
ATOM   2789  CG1 ILE U 172    -124.902 -97.962 650.408  1.00  9.67           C
ATOM   2790 1HG1 ILE U 172    -124.799 -98.754 649.667  1.00  9.67           H
ATOM   2791 2HG1 ILE U 172    -123.927 -97.838 650.880  1.00  9.67           H
ATOM   2792  CG2 ILE U 172    -126.562 -96.835 648.856  1.00  9.67           C
ATOM   2793 1HG2 ILE U 172    -126.863 -95.869 648.451  1.00  9.67           H
ATOM   2794 2HG2 ILE U 172    -126.347 -97.521 648.037  1.00  9.67           H
ATOM   2795 3HG2 ILE U 172    -127.369 -97.240 649.466  1.00  9.67           H
ATOM   2796  CD1 ILE U 172    -125.935 -98.371 651.460  1.00  9.67           C
ATOM   2797 1HD1 ILE U 172    -126.017 -97.586 652.213  1.00  9.67           H
ATOM   2798 2HD1 ILE U 172    -126.903 -98.517 650.981  1.00  9.67           H
ATOM   2799 3HD1 ILE U 172    -125.621 -99.299 651.936  1.00  9.67           H
ATOM   2800  HN  ILE U 172    -123.393 -95.458 650.726  1.00  9.67           H
ATOM   2801  N   TRP U 173    -124.815 -93.828 648.391  1.00  9.67           N
ATOM   2802  CA  TRP U 173    -125.274 -92.733 647.553  1.00  9.67           C
ATOM   2803  C   TRP U 173    -124.202 -92.466 646.494  1.00  9.67           C
ATOM   2804  O   TRP U 173    -124.513 -92.324 645.313  1.00  9.67           O
ATOM   2805  HA  TRP U 173    -126.202 -93.047 647.073  1.00  9.67           H
ATOM   2806  CB  TRP U 173    -125.604 -91.499 648.395  1.00  9.67           C
ATOM   2807 1HB  TRP U 173    -124.830 -91.371 649.152  1.00  9.67           H
ATOM   2808 2HB  TRP U 173    -125.573 -90.617 647.756  1.00  9.67           H
ATOM   2809  CG  TRP U 173    -126.967 -91.563 649.086  1.00  9.67           C
ATOM   2810  HD1 TRP U 173    -126.459 -91.893 651.150  1.00  9.67           H
ATOM   2811  CD1 TRP U 173    -127.225 -91.754 650.387  1.00  9.67           C
ATOM   2812  CD2 TRP U 173    -128.258 -91.428 648.455  1.00  9.67           C
ATOM   2813  NE1 TRP U 173    -128.581 -91.751 650.640  1.00  9.67           N
ATOM   2814  HE1 TRP U 173    -129.017 -91.874 651.532  1.00  9.67           H
ATOM   2815  CE2 TRP U 173    -129.230 -91.547 649.428  1.00  9.67           C
ATOM   2816  HE3 TRP U 173    -127.846 -91.115 646.320  1.00  9.67           H
ATOM   2817  CE3 TRP U 173    -128.594 -91.213 647.107  1.00  9.67           C
ATOM   2818  CZ2 TRP U 173    -130.601 -91.465 649.157  1.00  9.67           C
ATOM   2819  HZ2 TRP U 173    -131.349 -91.562 649.943  1.00  9.67           H
ATOM   2820  CZ3 TRP U 173    -129.968 -91.133 646.852  1.00  9.67           C
ATOM   2821  HZ3 TRP U 173    -130.284 -90.966 645.822  1.00  9.67           H
ATOM   2822  CH2 TRP U 173    -130.959 -91.250 647.820  1.00  9.67           C
ATOM   2823  HH2 TRP U 173    -132.010 -91.176 647.540  1.00  9.67           H
ATOM   2824  HN  TRP U 173    -124.694 -93.599 649.356  1.00  9.67           H
ATOM   2825  N   VAL U 174    -122.962 -92.405 646.957  1.00  9.67           N
ATOM   2826  CA  VAL U 174    -121.848 -92.106 646.073  1.00  9.67           C
ATOM   2827  C   VAL U 174    -121.743 -93.198 645.006  1.00  9.67           C
ATOM   2828  O   VAL U 174    -121.538 -92.902 643.829  1.00  9.67           O
ATOM   2829  HA  VAL U 174    -122.062 -91.156 645.584  1.00  9.67           H
ATOM   2830  HB  VAL U 174    -120.445 -92.828 647.511  1.00  9.67           H
ATOM   2831  CB  VAL U 174    -120.563 -91.941 646.888  1.00  9.67           C
ATOM   2832  CG1 VAL U 174    -119.342 -91.844 645.972  1.00  9.67           C
ATOM   2833 1HG1 VAL U 174    -119.262 -92.752 645.375  1.00  9.67           H
ATOM   2834 2HG1 VAL U 174    -119.450 -90.983 645.312  1.00  9.67           H
ATOM   2835 3HG1 VAL U 174    -118.443 -91.727 646.577  1.00  9.67           H
ATOM   2836  CG2 VAL U 174    -120.653 -90.726 647.813  1.00  9.67           C
ATOM   2837 1HG2 VAL U 174    -120.807 -89.826 647.217  1.00  9.67           H
ATOM   2838 2HG2 VAL U 174    -121.490 -90.854 648.501  1.00  9.67           H
ATOM   2839 3HG2 VAL U 174    -119.728 -90.632 648.380  1.00  9.67           H
ATOM   2840  HN  VAL U 174    -122.714 -92.555 647.914  1.00  9.67           H
ATOM   2841  N   LEU U 175    -121.887 -94.436 645.455  1.00  9.67           N
ATOM   2842  CA  LEU U 175    -121.720 -95.577 644.570  1.00  9.67           C
ATOM   2843  C   LEU U 175    -122.835 -95.573 643.523  1.00  9.67           C
ATOM   2844  O   LEU U 175    -122.578 -95.773 642.337  1.00  9.67           O
ATOM   2845  HA  LEU U 175    -120.765 -95.456 644.059  1.00  9.67           H
ATOM   2846  CB  LEU U 175    -121.639 -96.873 645.378  1.00  9.67           C
ATOM   2847 1HB  LEU U 175    -120.779 -96.810 646.045  1.00  9.67           H
ATOM   2848 2HB  LEU U 175    -122.526 -96.941 646.008  1.00  9.67           H
ATOM   2849  HG  LEU U 175    -122.394 -98.234 643.911  1.00  9.67           H
ATOM   2850  CG  LEU U 175    -121.525 -98.164 644.565  1.00  9.67           C
ATOM   2851  CD1 LEU U 175    -120.285 -98.140 643.669  1.00  9.67           C
ATOM   2852 1HD1 LEU U 175    -120.352 -97.298 642.980  1.00  9.67           H
ATOM   2853 2HD1 LEU U 175    -119.393 -98.035 644.285  1.00  9.67           H
ATOM   2854 3HD1 LEU U 175    -120.228 -99.069 643.102  1.00  9.67           H
ATOM   2855  CD2 LEU U 175    -121.547 -99.392 645.479  1.00  9.67           C
ATOM   2856 1HD2 LEU U 175    -120.710 -99.342 646.175  1.00  9.67           H
ATOM   2857 2HD2 LEU U 175    -122.483 -99.412 646.037  1.00  9.67           H
ATOM   2858 3HD2 LEU U 175    -121.465-100.295 644.875  1.00  9.67           H
ATOM   2859  HN  LEU U 175    -122.115 -94.665 646.401  1.00  9.67           H
ATOM   2860  N   ALA U 176    -124.050 -95.344 643.999  1.00  9.67           N
ATOM   2861  CA  ALA U 176    -125.211 -95.362 643.126  1.00  9.67           C
ATOM   2862  C   ALA U 176    -125.063 -94.270 642.065  1.00  9.67           C
ATOM   2863  O   ALA U 176    -125.445 -94.464 640.912  1.00  9.67           O
ATOM   2864  HA  ALA U 176    -125.241 -96.333 642.634  1.00  9.67           H
ATOM   2865  CB  ALA U 176    -126.481 -95.193 643.963  1.00  9.67           C
ATOM   2866 1HB  ALA U 176    -126.554 -96.010 644.681  1.00  9.67           H
ATOM   2867 2HB  ALA U 176    -126.442 -94.243 644.496  1.00  9.67           H
ATOM   2868 3HB  ALA U 176    -127.352 -95.207 643.308  1.00  9.67           H
ATOM   2869  HN  ALA U 176    -124.246 -95.149 644.960  1.00  9.67           H
ATOM   2870  N   ALA U 177    -124.508 -93.145 642.492  1.00  9.67           N
ATOM   2871  CA  ALA U 177    -124.327 -92.013 641.599  1.00  9.67           C
ATOM   2872  C   ALA U 177    -123.425 -92.428 640.435  1.00  9.67           C
ATOM   2873  O   ALA U 177    -123.744 -92.171 639.275  1.00  9.67           O
ATOM   2874  HA  ALA U 177    -125.306 -91.738 641.208  1.00  9.67           H
ATOM   2875  CB  ALA U 177    -123.759 -90.829 642.384  1.00  9.67           C
ATOM   2876 1HB  ALA U 177    -124.451 -90.556 643.180  1.00  9.67           H
ATOM   2877 2HB  ALA U 177    -122.798 -91.107 642.817  1.00  9.67           H
ATOM   2878 3HB  ALA U 177    -123.623 -89.981 641.713  1.00  9.67           H
ATOM   2879  HN  ALA U 177    -124.186 -93.001 643.428  1.00  9.67           H
ATOM   2880  N   ALA U 178    -122.315 -93.062 640.784  1.00  9.67           N
ATOM   2881  CA  ALA U 178    -121.332 -93.454 639.789  1.00  9.67           C
ATOM   2882  C   ALA U 178    -121.958 -94.471 638.833  1.00  9.67           C
ATOM   2883  O   ALA U 178    -121.696 -94.442 637.631  1.00  9.67           O
ATOM   2884  HA  ALA U 178    -121.055 -92.562 639.227  1.00  9.67           H
ATOM   2885  CB  ALA U 178    -120.087 -94.002 640.489  1.00  9.67           C
ATOM   2886 1HB  ALA U 178    -119.664 -93.232 641.134  1.00  9.67           H
ATOM   2887 2HB  ALA U 178    -120.360 -94.869 641.091  1.00  9.67           H
ATOM   2888 3HB  ALA U 178    -119.349 -94.296 639.742  1.00  9.67           H
ATOM   2889  HN  ALA U 178    -122.084 -93.308 641.726  1.00  9.67           H
ATOM   2890  N   LEU U 179    -122.774 -95.347 639.402  1.00  9.67           N
ATOM   2891  CA  LEU U 179    -123.380 -96.417 638.629  1.00  9.67           C
ATOM   2892  C   LEU U 179    -124.446 -95.831 637.702  1.00  9.67           C
ATOM   2893  O   LEU U 179    -124.938 -96.515 636.805  1.00  9.67           O
ATOM   2894  HA  LEU U 179    -122.595 -96.861 638.016  1.00  9.67           H
ATOM   2895  CB  LEU U 179    -123.906 -97.515 639.555  1.00  9.67           C
ATOM   2896 1HB  LEU U 179    -124.552 -97.054 640.302  1.00  9.67           H
ATOM   2897 2HB  LEU U 179    -124.529 -98.191 638.969  1.00  9.67           H
ATOM   2898  HG  LEU U 179    -122.167 -97.662 640.791  1.00  9.67           H
ATOM   2899  CG  LEU U 179    -122.846 -98.346 640.281  1.00  9.67           C
ATOM   2900  CD1 LEU U 179    -123.483 -99.233 641.352  1.00  9.67           C
ATOM   2901 1HD1 LEU U 179    -123.998 -98.609 642.082  1.00  9.67           H
ATOM   2902 2HD1 LEU U 179    -124.198 -99.910 640.885  1.00  9.67           H
ATOM   2903 3HD1 LEU U 179    -122.707 -99.813 641.853  1.00  9.67           H
ATOM   2904  CD2 LEU U 179    -122.010 -99.156 639.289  1.00  9.67           C
ATOM   2905 1HD2 LEU U 179    -122.660 -99.830 638.731  1.00  9.67           H
ATOM   2906 2HD2 LEU U 179    -121.509 -98.479 638.597  1.00  9.67           H
ATOM   2907 3HD2 LEU U 179    -121.264 -99.737 639.831  1.00  9.67           H
ATOM   2908  HN  LEU U 179    -123.022 -95.332 640.370  1.00  9.67           H
ATOM   2909  N   CYS U 180    -124.772 -94.571 637.950  1.00  9.67           N
ATOM   2910  CA  CYS U 180    -125.805 -93.900 637.179  1.00  9.67           C
ATOM   2911  C   CYS U 180    -125.126 -93.036 636.115  1.00  9.67           C
ATOM   2912  O   CYS U 180    -125.795 -92.312 635.379  1.00  9.67           O
ATOM   2913  HA  CYS U 180    -126.408 -94.682 636.717  1.00  9.67           H
ATOM   2914  CB  CYS U 180    -126.734 -93.077 638.075  1.00  9.67           C
ATOM   2915 1HB  CYS U 180    -126.150 -92.376 638.671  1.00  9.67           H
ATOM   2916 2HB  CYS U 180    -127.413 -92.485 637.461  1.00  9.67           H
ATOM   2917  HG  CYS U 180    -126.654 -94.581 639.907  1.00  9.67           H
ATOM   2918  SG  CYS U 180    -127.690 -94.187 639.172  1.00  9.67           S
ATOM   2919  HN  CYS U 180    -124.345 -94.012 638.660  1.00  9.67           H
ATOM   2920  N   ILE U 181    -123.806 -93.141 636.066  1.00  9.67           N
ATOM   2921  CA  ILE U 181    -123.030 -92.382 635.101  1.00  9.67           C
ATOM   2922  C   ILE U 181    -123.509 -92.720 633.688  1.00  9.67           C
ATOM   2923  O   ILE U 181    -123.759 -91.825 632.883  1.00  9.67           O
ATOM   2924  HA  ILE U 181    -123.222 -91.325 635.287  1.00  9.67           H
ATOM   2925  HB  ILE U 181    -121.370 -93.683 635.455  1.00  9.67           H
ATOM   2926  CB  ILE U 181    -121.533 -92.615 635.316  1.00  9.67           C
ATOM   2927  CG1 ILE U 181    -121.046 -91.914 636.586  1.00  9.67           C
ATOM   2928 1HG1 ILE U 181    -121.118 -90.834 636.460  1.00  9.67           H
ATOM   2929 2HG1 ILE U 181    -121.691 -92.181 637.423  1.00  9.67           H
ATOM   2930  CG2 ILE U 181    -120.730 -92.192 634.084  1.00  9.67           C
ATOM   2931 1HG2 ILE U 181    -121.054 -92.774 633.222  1.00  9.67           H
ATOM   2932 2HG2 ILE U 181    -120.895 -91.132 633.890  1.00  9.67           H
ATOM   2933 3HG2 ILE U 181    -119.670 -92.368 634.264  1.00  9.67           H
ATOM   2934  CD1 ILE U 181    -119.600 -92.301 636.905  1.00  9.67           C
ATOM   2935 1HD1 ILE U 181    -119.537 -93.379 637.054  1.00  9.67           H
ATOM   2936 2HD1 ILE U 181    -118.955 -92.010 636.076  1.00  9.67           H
ATOM   2937 3HD1 ILE U 181    -119.279 -91.789 637.812  1.00  9.67           H
ATOM   2938  HN  ILE U 181    -123.270 -93.731 636.670  1.00  9.67           H
ATOM   2939  N   PRO U 182    -123.644 -94.013 633.363  1.00  9.67           N
ATOM   2940  CA  PRO U 182    -124.063 -94.413 632.017  1.00  9.67           C
ATOM   2941  C   PRO U 182    -125.348 -93.725 631.585  1.00  9.67           C
ATOM   2942  O   PRO U 182    -125.452 -93.248 630.457  1.00  9.67           O
ATOM   2943  HA  PRO U 182    -123.316 -94.105 631.285  1.00  9.67           H
ATOM   2944  CB  PRO U 182    -124.239 -95.928 632.127  1.00  9.67           C
ATOM   2945 1HB  PRO U 182    -125.264 -96.196 632.383  1.00  9.67           H
ATOM   2946 2HB  PRO U 182    -124.005 -96.429 631.187  1.00  9.67           H
ATOM   2947  CG  PRO U 182    -123.263 -96.318 633.231  1.00  9.67           C
ATOM   2948 1HG  PRO U 182    -123.512 -97.284 633.669  1.00  9.67           H
ATOM   2949 2HG  PRO U 182    -122.243 -96.405 632.857  1.00  9.67           H
ATOM   2950  CD  PRO U 182    -123.409 -95.182 634.230  1.00  9.67           C
ATOM   2951 1HD  PRO U 182    -124.243 -95.348 634.912  1.00  9.67           H
ATOM   2952 2HD  PRO U 182    -122.517 -95.066 634.845  1.00  9.67           H
ATOM   2953  N   GLU U 183    -126.302 -93.694 632.504  1.00  9.67           N
ATOM   2954  CA  GLU U 183    -127.600 -93.108 632.216  1.00  9.67           C
ATOM   2955  C   GLU U 183    -127.445 -91.631 631.846  1.00  9.67           C
ATOM   2956  O   GLU U 183    -128.103 -91.146 630.927  1.00  9.67           O
ATOM   2957  HA  GLU U 183    -127.986 -93.665 631.362  1.00  9.67           H
ATOM   2958  CB  GLU U 183    -128.554 -93.280 633.399  1.00  9.67           C
ATOM   2959 1HB  GLU U 183    -128.001 -93.185 634.334  1.00  9.67           H
ATOM   2960 2HB  GLU U 183    -129.378 -92.571 633.313  1.00  9.67           H
ATOM   2961  CG  GLU U 183    -129.183 -94.675 633.398  1.00  9.67           C
ATOM   2962 1HG  GLU U 183    -129.947 -94.734 634.174  1.00  9.67           H
ATOM   2963 2HG  GLU U 183    -129.682 -94.852 632.446  1.00  9.67           H
ATOM   2964  CD  GLU U 183    -128.124 -95.754 633.634  1.00  9.67           C
ATOM   2965  OE1 GLU U 183    -128.407 -96.915 633.270  1.00  9.67           O
ATOM   2966  OE2 GLU U 183    -127.056 -95.392 634.173  1.00  9.67           O
ATOM   2967  HN  GLU U 183    -126.199 -94.058 633.430  1.00  9.67           H
ATOM   2968  N   ILE U 184    -126.573 -90.958 632.582  1.00  9.67           N
ATOM   2969  CA  ILE U 184    -126.391 -89.527 632.405  1.00  9.67           C
ATOM   2970  C   ILE U 184    -125.892 -89.253 630.985  1.00  9.67           C
ATOM   2971  O   ILE U 184    -126.327 -88.297 630.345  1.00  9.67           O
ATOM   2972  HA  ILE U 184    -127.367 -89.057 632.525  1.00  9.67           H
ATOM   2973  HB  ILE U 184    -124.605 -89.609 633.578  1.00  9.67           H
ATOM   2974  CB  ILE U 184    -125.480 -88.964 633.497  1.00  9.67           C
ATOM   2975  CG1 ILE U 184    -126.179 -88.980 634.858  1.00  9.67           C
ATOM   2976 1HG1 ILE U 184    -126.958 -88.217 634.879  1.00  9.67           H
ATOM   2977 2HG1 ILE U 184    -126.670 -89.941 635.007  1.00  9.67           H
ATOM   2978  CG2 ILE U 184    -124.978 -87.567 633.126  1.00  9.67           C
ATOM   2979 1HG2 ILE U 184    -125.830 -86.906 632.964  1.00  9.67           H
ATOM   2980 2HG2 ILE U 184    -124.364 -87.174 633.936  1.00  9.67           H
ATOM   2981 3HG2 ILE U 184    -124.384 -87.624 632.214  1.00  9.67           H
ATOM   2982  CD1 ILE U 184    -125.182 -88.728 635.990  1.00  9.67           C
ATOM   2983 1HD1 ILE U 184    -125.639 -88.996 636.943  1.00  9.67           H
ATOM   2984 2HD1 ILE U 184    -124.291 -89.337 635.831  1.00  9.67           H
ATOM   2985 3HD1 ILE U 184    -124.904 -87.674 636.003  1.00  9.67           H
ATOM   2986  HN  ILE U 184    -125.998 -91.373 633.287  1.00  9.67           H
ATOM   2987  N   LEU U 185    -124.986 -90.108 630.535  1.00  9.67           N
ATOM   2988  CA  LEU U 185    -124.291 -89.871 629.281  1.00  9.67           C
ATOM   2989  C   LEU U 185    -125.250 -90.125 628.116  1.00  9.67           C
ATOM   2990  O   LEU U 185    -125.492 -89.235 627.301  1.00  9.67           O
ATOM   2991  HA  LEU U 185    -123.997 -88.821 629.264  1.00  9.67           H
ATOM   2992  CB  LEU U 185    -123.008 -90.702 629.214  1.00  9.67           C
ATOM   2993 1HB  LEU U 185    -123.268 -91.748 629.372  1.00  9.67           H
ATOM   2994 2HB  LEU U 185    -122.600 -90.623 628.206  1.00  9.67           H
ATOM   2995  HG  LEU U 185    -122.312 -90.429 631.218  1.00  9.67           H
ATOM   2996  CG  LEU U 185    -121.911 -90.322 630.210  1.00  9.67           C
ATOM   2997  CD1 LEU U 185    -120.715 -91.269 630.095  1.00  9.67           C
ATOM   2998 1HD1 LEU U 185    -121.038 -92.289 630.304  1.00  9.67           H
ATOM   2999 2HD1 LEU U 185    -120.305 -91.217 629.087  1.00  9.67           H
ATOM   3000 3HD1 LEU U 185    -119.949 -90.977 630.814  1.00  9.67           H
ATOM   3001  CD2 LEU U 185    -121.500 -88.857 630.041  1.00  9.67           C
ATOM   3002 1HD2 LEU U 185    -121.125 -88.700 629.030  1.00  9.67           H
ATOM   3003 2HD2 LEU U 185    -122.364 -88.216 630.212  1.00  9.67           H
ATOM   3004 3HD2 LEU U 185    -120.719 -88.614 630.761  1.00  9.67           H
ATOM   3005  HN  LEU U 185    -124.726 -90.948 631.010  1.00  9.67           H
ATOM   3006  N   TYR U 186    -125.769 -91.343 628.073  1.00  9.67           N
ATOM   3007  CA  TYR U 186    -126.302 -91.886 626.835  1.00  9.67           C
ATOM   3008  C   TYR U 186    -127.811 -91.654 626.739  1.00  9.67           C
ATOM   3009  O   TYR U 186    -128.421 -91.933 625.708  1.00  9.67           O
ATOM   3010  HA  TYR U 186    -125.810 -91.379 626.006  1.00  9.67           H
ATOM   3011  CB  TYR U 186    -126.032 -93.392 626.886  1.00  9.67           C
ATOM   3012 1HB  TYR U 186    -126.564 -93.817 627.737  1.00  9.67           H
ATOM   3013 2HB  TYR U 186    -126.445 -93.854 625.989  1.00  9.67           H
ATOM   3014  CG  TYR U 186    -124.550 -93.755 626.994  1.00  9.67           C
ATOM   3015  HD1 TYR U 186    -123.988 -92.578 625.293  1.00  9.67           H
ATOM   3016  CD1 TYR U 186    -123.646 -93.242 626.087  1.00  9.67           C
ATOM   3017  HD2 TYR U 186    -124.832 -95.001 628.716  1.00  9.67           H
ATOM   3018  CD2 TYR U 186    -124.118 -94.596 628.000  1.00  9.67           C
ATOM   3019  CE1 TYR U 186    -122.251 -93.584 626.189  1.00  9.67           C
ATOM   3020  HE1 TYR U 186    -121.526 -93.186 625.479  1.00  9.67           H
ATOM   3021  HE2 TYR U 186    -122.368 -95.601 628.891  1.00  9.67           H
ATOM   3022  CE2 TYR U 186    -122.723 -94.938 628.102  1.00  9.67           C
ATOM   3023  CZ  TYR U 186    -121.858 -94.415 627.191  1.00  9.67           C
ATOM   3024  OH  TYR U 186    -120.541 -94.738 627.288  1.00  9.67           O
ATOM   3025  HH  TYR U 186    -120.028 -94.308 626.545  1.00  9.67           H
ATOM   3026  HN  TYR U 186    -125.830 -91.953 628.863  1.00  9.67           H
ATOM   3027  N   SER U 187    -128.370 -91.144 627.827  1.00  9.67           N
ATOM   3028  CA  SER U 187    -129.763 -90.731 627.829  1.00  9.67           C
ATOM   3029  C   SER U 187    -129.960 -89.553 626.873  1.00  9.67           C
ATOM   3030  O   SER U 187    -129.331 -88.508 627.031  1.00  9.67           O
ATOM   3031  HA  SER U 187    -130.323 -91.601 627.486  1.00  9.67           H
ATOM   3032  CB  SER U 187    -130.223 -90.353 629.239  1.00  9.67           C
ATOM   3033 1HB  SER U 187    -129.579 -89.566 629.631  1.00  9.67           H
ATOM   3034 2HB  SER U 187    -131.233 -89.945 629.193  1.00  9.67           H
ATOM   3035  HG  SER U 187    -129.559 -91.301 630.872  1.00  9.67           H
ATOM   3036  OG  SER U 187    -130.202 -91.469 630.124  1.00  9.67           O
ATOM   3037  HN  SER U 187    -127.889 -91.014 628.694  1.00  9.67           H
ATOM   3038  N   GLN U 188    -130.837 -89.761 625.902  1.00  9.67           N
ATOM   3039  CA  GLN U 188    -131.233 -88.687 625.007  1.00  9.67           C
ATOM   3040  C   GLN U 188    -132.635 -88.946 624.453  1.00  9.67           C
ATOM   3041  O   GLN U 188    -133.215 -90.004 624.693  1.00  9.67           O
ATOM   3042  HA  GLN U 188    -131.239 -87.786 625.621  1.00  9.67           H
ATOM   3043  CB  GLN U 188    -130.219 -88.514 623.875  1.00  9.67           C
ATOM   3044 1HB  GLN U 188    -130.460 -87.621 623.298  1.00  9.67           H
ATOM   3045 2HB  GLN U 188    -129.223 -88.365 624.293  1.00  9.67           H
ATOM   3046  CG  GLN U 188    -130.213 -89.736 622.954  1.00  9.67           C
ATOM   3047 1HG  GLN U 188    -130.078 -90.642 623.546  1.00  9.67           H
ATOM   3048 2HG  GLN U 188    -131.177 -89.823 622.453  1.00  9.67           H
ATOM   3049  CD  GLN U 188    -129.098 -89.631 621.911  1.00  9.67           C
ATOM   3050  OE1 GLN U 188    -128.055 -89.041 622.137  1.00  9.67           O
ATOM   3051  NE2 GLN U 188    -129.376 -90.236 620.759  1.00  9.67           N
ATOM   3052 1HE2 GLN U 188    -130.252 -90.703 620.639  1.00  9.67           H
ATOM   3053 2HE2 GLN U 188    -128.709 -90.223 620.014  1.00  9.67           H
ATOM   3054  HN  GLN U 188    -131.274 -90.643 625.722  1.00  9.67           H
ATOM   3055  N   ILE U 189    -133.139 -87.963 623.722  1.00  9.67           N
ATOM   3056  CA  ILE U 189    -134.421 -88.109 623.052  1.00  9.67           C
ATOM   3057  C   ILE U 189    -134.199 -88.710 621.663  1.00  9.67           C
ATOM   3058  O   ILE U 189    -133.363 -88.228 620.900  1.00  9.67           O
ATOM   3059  HA  ILE U 189    -135.018 -88.807 623.639  1.00  9.67           H
ATOM   3060  HB  ILE U 189    -134.540 -86.036 622.540  1.00  9.67           H
ATOM   3061  CB  ILE U 189    -135.171 -86.776 623.034  1.00  9.67           C
ATOM   3062  CG1 ILE U 189    -135.430 -86.273 624.455  1.00  9.67           C
ATOM   3063 1HG1 ILE U 189    -136.110 -86.953 624.967  1.00  9.67           H
ATOM   3064 2HG1 ILE U 189    -134.497 -86.270 625.019  1.00  9.67           H
ATOM   3065  CG2 ILE U 189    -136.462 -86.885 622.219  1.00  9.67           C
ATOM   3066 1HG2 ILE U 189    -136.222 -87.165 621.194  1.00  9.67           H
ATOM   3067 2HG2 ILE U 189    -137.108 -87.643 622.662  1.00  9.67           H
ATOM   3068 3HG2 ILE U 189    -136.975 -85.923 622.222  1.00  9.67           H
ATOM   3069  CD1 ILE U 189    -136.026 -84.864 624.437  1.00  9.67           C
ATOM   3070 1HD1 ILE U 189    -135.332 -84.182 623.946  1.00  9.67           H
ATOM   3071 2HD1 ILE U 189    -136.970 -84.875 623.893  1.00  9.67           H
ATOM   3072 3HD1 ILE U 189    -136.200 -84.530 625.460  1.00  9.67           H
ATOM   3073  HN  ILE U 189    -132.689 -87.081 623.585  1.00  9.67           H
ATOM   3074  N   LYS U 190    -134.963 -89.754 621.376  1.00  9.67           N
ATOM   3075  CA  LYS U 190    -134.993 -90.313 620.035  1.00  9.67           C
ATOM   3076  C   LYS U 190    -136.332 -89.973 619.376  1.00  9.67           C
ATOM   3077  O   LYS U 190    -137.390 -90.179 619.968  1.00  9.67           O
ATOM   3078  HA  LYS U 190    -134.197 -89.836 619.464  1.00  9.67           H
ATOM   3079  CB  LYS U 190    -134.689 -91.812 620.072  1.00  9.67           C
ATOM   3080 1HB  LYS U 190    -133.838 -91.998 620.726  1.00  9.67           H
ATOM   3081 2HB  LYS U 190    -135.539 -92.348 620.495  1.00  9.67           H
ATOM   3082  CG  LYS U 190    -134.389 -92.345 618.670  1.00  9.67           C
ATOM   3083 1HG  LYS U 190    -135.151 -91.997 617.973  1.00  9.67           H
ATOM   3084 2HG  LYS U 190    -133.434 -91.948 618.323  1.00  9.67           H
ATOM   3085  CD  LYS U 190    -134.344 -93.874 618.663  1.00  9.67           C
ATOM   3086 1HD  LYS U 190    -133.779 -94.229 619.525  1.00  9.67           H
ATOM   3087 2HD  LYS U 190    -135.355 -94.272 618.759  1.00  9.67           H
ATOM   3088  CE  LYS U 190    -133.704 -94.399 617.376  1.00  9.67           C
ATOM   3089 1HE  LYS U 190    -134.147 -93.900 616.513  1.00  9.67           H
ATOM   3090 2HE  LYS U 190    -132.640 -94.162 617.369  1.00  9.67           H
ATOM   3091  NZ  LYS U 190    -133.894 -95.862 617.261  1.00  9.67           N
ATOM   3092 1HZ  LYS U 190    -133.123 -96.263 616.738  1.00  9.67           H
ATOM   3093 2HZ  LYS U 190    -133.924 -96.272 618.188  1.00  9.67           H
ATOM   3094 3HZ  LYS U 190    -134.765 -96.053 616.779  1.00  9.67           H
ATOM   3095  HN  LYS U 190    -135.552 -90.215 622.039  1.00  9.67           H
ATOM   3096  N   GLU U 191    -136.242 -89.458 618.158  1.00  9.67           N
ATOM   3097  CA  GLU U 191    -137.432 -89.191 617.368  1.00  9.67           C
ATOM   3098  C   GLU U 191    -137.625 -90.284 616.314  1.00  9.67           C
ATOM   3099  O   GLU U 191    -136.812 -90.421 615.402  1.00  9.67           O
ATOM   3100  HA  GLU U 191    -138.260 -89.210 618.077  1.00  9.67           H
ATOM   3101  CB  GLU U 191    -137.359 -87.808 616.718  1.00  9.67           C
ATOM   3102 1HB  GLU U 191    -136.381 -87.669 616.258  1.00  9.67           H
ATOM   3103 2HB  GLU U 191    -138.186 -87.688 616.017  1.00  9.67           H
ATOM   3104  CG  GLU U 191    -137.516 -86.702 617.763  1.00  9.67           C
ATOM   3105 1HG  GLU U 191    -138.446 -86.846 618.313  1.00  9.67           H
ATOM   3106 2HG  GLU U 191    -136.704 -86.764 618.488  1.00  9.67           H
ATOM   3107  CD  GLU U 191    -137.515 -85.321 617.104  1.00  9.67           C
ATOM   3108  OE1 GLU U 191    -137.535 -84.329 617.865  1.00  9.67           O
ATOM   3109  OE2 GLU U 191    -137.495 -85.289 615.855  1.00  9.67           O
ATOM   3110  HN  GLU U 191    -135.377 -89.225 617.712  1.00  9.67           H
ATOM   3111  N   GLU U 192    -138.706 -91.032 616.475  1.00  9.67           N
ATOM   3112  CA  GLU U 192    -139.065 -92.048 615.501  1.00  9.67           C
ATOM   3113  C   GLU U 192    -140.509 -91.852 615.036  1.00  9.67           C
ATOM   3114  O   GLU U 192    -141.413 -91.693 615.856  1.00  9.67           O
ATOM   3115  HA  GLU U 192    -138.383 -91.900 614.663  1.00  9.67           H
ATOM   3116  CB  GLU U 192    -138.859 -93.453 616.072  1.00  9.67           C
ATOM   3117 1HB  GLU U 192    -139.189 -93.479 617.111  1.00  9.67           H
ATOM   3118 2HB  GLU U 192    -139.364 -94.184 615.441  1.00  9.67           H
ATOM   3119  CG  GLU U 192    -137.377 -93.833 616.072  1.00  9.67           C
ATOM   3120 1HG  GLU U 192    -136.912 -93.498 615.144  1.00  9.67           H
ATOM   3121 2HG  GLU U 192    -136.866 -93.321 616.887  1.00  9.67           H
ATOM   3122  CD  GLU U 192    -137.199 -95.345 616.221  1.00  9.67           C
ATOM   3123  OE1 GLU U 192    -136.090 -95.821 615.895  1.00  9.67           O
ATOM   3124  OE2 GLU U 192    -138.176 -95.991 616.657  1.00  9.67           O
ATOM   3125  HN  GLU U 192    -139.331 -90.953 617.253  1.00  9.67           H
ATOM   3126  N   SER U 193    -140.682 -91.869 613.723  1.00  9.67           N
ATOM   3127  CA  SER U 193    -142.014 -91.858 613.143  1.00  9.67           C
ATOM   3128  C   SER U 193    -142.806 -90.661 613.674  1.00  9.67           C
ATOM   3129  O   SER U 193    -144.035 -90.688 613.701  1.00  9.67           O
ATOM   3130  HA  SER U 193    -141.860 -91.767 612.068  1.00  9.67           H
ATOM   3131  CB  SER U 193    -142.757 -93.161 613.444  1.00  9.67           C
ATOM   3132 1HB  SER U 193    -142.888 -93.264 614.521  1.00  9.67           H
ATOM   3133 2HB  SER U 193    -143.754 -93.120 613.004  1.00  9.67           H
ATOM   3134  HG  SER U 193    -142.517 -95.138 613.241  1.00  9.67           H
ATOM   3135  OG  SER U 193    -142.063 -94.299 612.940  1.00  9.67           O
ATOM   3136  HN  SER U 193    -139.933 -91.890 613.060  1.00  9.67           H
ATOM   3137  N   GLY U 194    -142.069 -89.639 614.084  1.00  9.67           N
ATOM   3138  CA  GLY U 194    -142.687 -88.423 614.583  1.00  9.67           C
ATOM   3139  C   GLY U 194    -143.037 -88.555 616.067  1.00  9.67           C
ATOM   3140  O   GLY U 194    -143.720 -87.698 616.626  1.00  9.67           O
ATOM   3141 1HA  GLY U 194    -142.010 -87.581 614.440  1.00  9.67           H
ATOM   3142 2HA  GLY U 194    -143.589 -88.208 614.011  1.00  9.67           H
ATOM   3143  HN  GLY U 194    -141.069 -89.633 614.078  1.00  9.67           H
ATOM   3144  N   ILE U 195    -142.554 -89.636 616.662  1.00  9.67           N
ATOM   3145  CA  ILE U 195    -142.759 -89.862 618.083  1.00  9.67           C
ATOM   3146  C   ILE U 195    -141.448 -89.605 618.829  1.00  9.67           C
ATOM   3147  O   ILE U 195    -140.417 -90.188 618.499  1.00  9.67           O
ATOM   3148  HA  ILE U 195    -143.499 -89.139 618.426  1.00  9.67           H
ATOM   3149  HB  ILE U 195    -142.631 -91.993 617.950  1.00  9.67           H
ATOM   3150  CB  ILE U 195    -143.341 -91.256 618.325  1.00  9.67           C
ATOM   3151  CG1 ILE U 195    -144.644 -91.448 617.547  1.00  9.67           C
ATOM   3152 1HG1 ILE U 195    -145.395 -90.746 617.909  1.00  9.67           H
ATOM   3153 2HG1 ILE U 195    -144.480 -91.224 616.493  1.00  9.67           H
ATOM   3154  CG2 ILE U 195    -143.522 -91.523 619.821  1.00  9.67           C
ATOM   3155 1HG2 ILE U 195    -142.555 -91.456 620.321  1.00  9.67           H
ATOM   3156 2HG2 ILE U 195    -144.201 -90.782 620.242  1.00  9.67           H
ATOM   3157 3HG2 ILE U 195    -143.937 -92.520 619.965  1.00  9.67           H
ATOM   3158  CD1 ILE U 195    -145.165 -92.880 617.695  1.00  9.67           C
ATOM   3159 1HD1 ILE U 195    -144.422 -93.578 617.309  1.00  9.67           H
ATOM   3160 2HD1 ILE U 195    -145.351 -93.092 618.747  1.00  9.67           H
ATOM   3161 3HD1 ILE U 195    -146.092 -92.989 617.132  1.00  9.67           H
ATOM   3162  HN  ILE U 195    -142.033 -90.348 616.191  1.00  9.67           H
ATOM   3163  N   ALA U 196    -141.531 -88.732 619.822  1.00  9.67           N
ATOM   3164  CA  ALA U 196    -140.386 -88.452 620.671  1.00  9.67           C
ATOM   3165  C   ALA U 196    -140.300 -89.514 621.770  1.00  9.67           C
ATOM   3166  O   ALA U 196    -141.261 -89.728 622.507  1.00  9.67           O
ATOM   3167  HA  ALA U 196    -139.491 -88.511 620.052  1.00  9.67           H
ATOM   3168  CB  ALA U 196    -140.502 -87.036 621.237  1.00  9.67           C
ATOM   3169 1HB  ALA U 196    -140.530 -86.318 620.417  1.00  9.67           H
ATOM   3170 2HB  ALA U 196    -141.418 -86.952 621.823  1.00  9.67           H
ATOM   3171 3HB  ALA U 196    -139.643 -86.827 621.874  1.00  9.67           H
ATOM   3172  HN  ALA U 196    -142.360 -88.220 620.049  1.00  9.67           H
ATOM   3173  N   ILE U 197    -139.141 -90.150 621.845  1.00  9.67           N
ATOM   3174  CA  ILE U 197    -138.931 -91.213 622.814  1.00  9.67           C
ATOM   3175  C   ILE U 197    -137.708 -90.882 623.671  1.00  9.67           C
ATOM   3176  O   ILE U 197    -136.617 -90.669 623.145  1.00  9.67           O
ATOM   3177  HA  ILE U 197    -139.808 -91.242 623.461  1.00  9.67           H
ATOM   3178  HB  ILE U 197    -137.994 -92.542 621.425  1.00  9.67           H
ATOM   3179  CB  ILE U 197    -138.841 -92.569 622.111  1.00  9.67           C
ATOM   3180  CG1 ILE U 197    -140.093 -92.836 621.273  1.00  9.67           C
ATOM   3181 1HG1 ILE U 197    -140.971 -92.851 621.919  1.00  9.67           H
ATOM   3182 2HG1 ILE U 197    -140.237 -92.025 620.559  1.00  9.67           H
ATOM   3183  CG2 ILE U 197    -138.574 -93.691 623.116  1.00  9.67           C
ATOM   3184 1HG2 ILE U 197    -137.632 -93.501 623.631  1.00  9.67           H
ATOM   3185 2HG2 ILE U 197    -139.385 -93.728 623.844  1.00  9.67           H
ATOM   3186 3HG2 ILE U 197    -138.515 -94.643 622.589  1.00  9.67           H
ATOM   3187  CD1 ILE U 197    -139.979 -94.167 620.526  1.00  9.67           C
ATOM   3188 1HD1 ILE U 197    -139.115 -94.139 619.863  1.00  9.67           H
ATOM   3189 2HD1 ILE U 197    -139.860 -94.977 621.245  1.00  9.67           H
ATOM   3190 3HD1 ILE U 197    -140.882 -94.332 619.939  1.00  9.67           H
ATOM   3191  HN  ILE U 197    -138.354 -89.951 621.260  1.00  9.67           H
ATOM   3192  N   CYS U 198    -137.931 -90.850 624.977  1.00  9.67           N
ATOM   3193  CA  CYS U 198    -136.834 -90.724 625.921  1.00  9.67           C
ATOM   3194  C   CYS U 198    -136.186 -92.099 626.091  1.00  9.67           C
ATOM   3195  O   CYS U 198    -136.799 -93.015 626.638  1.00  9.67           O
ATOM   3196  HA  CYS U 198    -136.128 -90.015 625.488  1.00  9.67           H
ATOM   3197  CB  CYS U 198    -137.301 -90.144 627.257  1.00  9.67           C
ATOM   3198 1HB  CYS U 198    -137.635 -89.115 627.120  1.00  9.67           H
ATOM   3199 2HB  CYS U 198    -138.155 -90.709 627.630  1.00  9.67           H
ATOM   3200  SG  CYS U 198    -135.936 -90.199 628.475  1.00  9.67           S
ATOM   3201  HN  CYS U 198    -138.840 -90.908 625.390  1.00  9.67           H
ATOM   3202  N   THR U 199    -134.955 -92.202 625.612  1.00  9.67           N
ATOM   3203  CA  THR U 199    -134.262 -93.479 625.596  1.00  9.67           C
ATOM   3204  C   THR U 199    -132.777 -93.283 625.907  1.00  9.67           C
ATOM   3205  O   THR U 199    -132.305 -92.153 626.015  1.00  9.67           O
ATOM   3206  HA  THR U 199    -134.675 -94.104 626.388  1.00  9.67           H
ATOM   3207  HB  THR U 199    -135.556 -94.009 623.933  1.00  9.67           H
ATOM   3208  CB  THR U 199    -134.518 -94.138 624.239  1.00  9.67           C
ATOM   3209  OG1 THR U 199    -134.093 -95.486 624.423  1.00  9.67           O
ATOM   3210  HG1 THR U 199    -134.511 -96.074 623.730  1.00  9.67           H
ATOM   3211  CG2 THR U 199    -133.593 -93.603 623.144  1.00  9.67           C
ATOM   3212 1HG2 THR U 199    -132.556 -93.792 623.420  1.00  9.67           H
ATOM   3213 2HG2 THR U 199    -133.748 -92.530 623.031  1.00  9.67           H
ATOM   3214 3HG2 THR U 199    -133.816 -94.104 622.203  1.00  9.67           H
ATOM   3215  HN  THR U 199    -134.434 -91.433 625.241  1.00  9.67           H
ATOM   3216  N   MET U 200    -132.081 -94.403 626.041  1.00  9.67           N
ATOM   3217  CA  MET U 200    -130.630 -94.395 625.974  1.00  9.67           C
ATOM   3218  C   MET U 200    -130.143 -94.812 624.585  1.00  9.67           C
ATOM   3219  O   MET U 200    -130.604 -95.811 624.036  1.00  9.67           O
ATOM   3220  HA  MET U 200    -130.332 -93.366 626.176  1.00  9.67           H
ATOM   3221  CB  MET U 200    -130.064 -95.354 627.023  1.00  9.67           C
ATOM   3222 1HB  MET U 200    -130.498 -96.345 626.886  1.00  9.67           H
ATOM   3223 2HB  MET U 200    -128.988 -95.456 626.885  1.00  9.67           H
ATOM   3224  CG  MET U 200    -130.357 -94.854 628.439  1.00  9.67           C
ATOM   3225 1HG  MET U 200    -130.451 -93.768 628.437  1.00  9.67           H
ATOM   3226 2HG  MET U 200    -131.310 -95.255 628.785  1.00  9.67           H
ATOM   3227  SD  MET U 200    -129.048 -95.351 629.545  1.00  9.67           S
ATOM   3228  CE  MET U 200    -128.919 -97.079 629.117  1.00  9.67           C
ATOM   3229 1HE  MET U 200    -129.872 -97.572 629.309  1.00  9.67           H
ATOM   3230 2HE  MET U 200    -128.667 -97.174 628.061  1.00  9.67           H
ATOM   3231 3HE  MET U 200    -128.141 -97.546 629.721  1.00  9.67           H
ATOM   3232  HN  MET U 200    -132.492 -95.302 626.194  1.00  9.67           H
ATOM   3233  N   VAL U 201    -129.217 -94.026 624.056  1.00  9.67           N
ATOM   3234  CA  VAL U 201    -128.613 -94.339 622.772  1.00  9.67           C
ATOM   3235  C   VAL U 201    -127.116 -94.589 622.965  1.00  9.67           C
ATOM   3236  O   VAL U 201    -126.415 -93.763 623.547  1.00  9.67           O
ATOM   3237  HA  VAL U 201    -129.077 -95.254 622.405  1.00  9.67           H
ATOM   3238  HB  VAL U 201    -128.453 -92.305 622.144  1.00  9.67           H
ATOM   3239  CB  VAL U 201    -128.908 -93.222 621.769  1.00  9.67           C
ATOM   3240  CG1 VAL U 201    -128.286 -93.531 620.406  1.00  9.67           C
ATOM   3241 1HG1 VAL U 201    -127.206 -93.628 620.513  1.00  9.67           H
ATOM   3242 2HG1 VAL U 201    -128.698 -94.464 620.021  1.00  9.67           H
ATOM   3243 3HG1 VAL U 201    -128.511 -92.721 619.712  1.00  9.67           H
ATOM   3244  CG2 VAL U 201    -130.414 -92.982 621.643  1.00  9.67           C
ATOM   3245 1HG2 VAL U 201    -130.900 -93.896 621.301  1.00  9.67           H
ATOM   3246 2HG2 VAL U 201    -130.819 -92.696 622.613  1.00  9.67           H
ATOM   3247 3HG2 VAL U 201    -130.596 -92.184 620.923  1.00  9.67           H
ATOM   3248  HN  VAL U 201    -128.879 -93.190 624.489  1.00  9.67           H
ATOM   3249  N   TYR U 202    -126.670 -95.732 622.464  1.00  9.67           N
ATOM   3250  CA  TYR U 202    -125.274 -96.112 622.594  1.00  9.67           C
ATOM   3251  C   TYR U 202    -124.478 -95.709 621.351  1.00  9.67           C
ATOM   3252  O   TYR U 202    -124.974 -95.815 620.231  1.00  9.67           O
ATOM   3253  HA  TYR U 202    -124.864 -95.596 623.462  1.00  9.67           H
ATOM   3254  CB  TYR U 202    -125.262 -97.637 622.720  1.00  9.67           C
ATOM   3255 1HB  TYR U 202    -125.781 -98.067 621.863  1.00  9.67           H
ATOM   3256 2HB  TYR U 202    -124.231 -97.987 622.677  1.00  9.67           H
ATOM   3257  CG  TYR U 202    -125.909 -98.161 624.004  1.00  9.67           C
ATOM   3258  HD1 TYR U 202    -124.101 -98.014 625.148  1.00  9.67           H
ATOM   3259  CD1 TYR U 202    -125.157 -98.287 625.154  1.00  9.67           C
ATOM   3260  HD2 TYR U 202    -127.839 -98.407 623.104  1.00  9.67           H
ATOM   3261  CD2 TYR U 202    -127.245 -98.507 624.012  1.00  9.67           C
ATOM   3262  CE1 TYR U 202    -125.765 -98.780 626.362  1.00  9.67           C
ATOM   3263  HE1 TYR U 202    -125.183 -98.884 627.277  1.00  9.67           H
ATOM   3264  HE2 TYR U 202    -128.908 -99.276 625.240  1.00  9.67           H
ATOM   3265  CE2 TYR U 202    -127.854 -98.999 625.220  1.00  9.67           C
ATOM   3266  CZ  TYR U 202    -127.084 -99.112 626.336  1.00  9.67           C
ATOM   3267  OH  TYR U 202    -127.659 -99.577 627.477  1.00  9.67           O
ATOM   3268  HH  TYR U 202    -128.642 -99.702 627.338  1.00  9.67           H
ATOM   3269  HN  TYR U 202    -127.244 -96.392 621.979  1.00  9.67           H
ATOM   3270  N   PRO U 203    -123.234 -95.241 621.525  1.00  9.67           N
ATOM   3271  CA  PRO U 203    -122.453 -94.737 620.393  1.00  9.67           C
ATOM   3272  C   PRO U 203    -122.052 -95.843 619.431  1.00  9.67           C
ATOM   3273  O   PRO U 203    -121.873 -96.990 619.838  1.00  9.67           O
ATOM   3274  HA  PRO U 203    -123.052 -94.048 619.799  1.00  9.67           H
ATOM   3275  CB  PRO U 203    -121.234 -94.090 621.054  1.00  9.67           C
ATOM   3276 1HB  PRO U 203    -120.345 -94.179 620.430  1.00  9.67           H
ATOM   3277 2HB  PRO U 203    -121.392 -93.027 621.233  1.00  9.67           H
ATOM   3278  CG  PRO U 203    -121.082 -94.850 622.341  1.00  9.67           C
ATOM   3279 1HG  PRO U 203    -120.510 -95.765 622.193  1.00  9.67           H
ATOM   3280 2HG  PRO U 203    -120.550 -94.259 623.087  1.00  9.67           H
ATOM   3281  CD  PRO U 203    -122.482 -95.153 622.790  1.00  9.67           C
ATOM   3282 1HD  PRO U 203    -122.530 -96.086 623.351  1.00  9.67           H
ATOM   3283 2HD  PRO U 203    -122.875 -94.370 623.437  1.00  9.67           H
ATOM   3284  N   SER U 204    -121.920 -95.466 618.168  1.00  9.67           N
ATOM   3285  CA  SER U 204    -121.863 -96.446 617.096  1.00  9.67           C
ATOM   3286  C   SER U 204    -120.770 -97.476 617.387  1.00  9.67           C
ATOM   3287  O   SER U 204    -120.872 -98.629 616.971  1.00  9.67           O
ATOM   3288  HA  SER U 204    -122.844 -96.921 617.087  1.00  9.67           H
ATOM   3289  CB  SER U 204    -121.612 -95.772 615.746  1.00  9.67           C
ATOM   3290 1HB  SER U 204    -121.384 -96.532 614.998  1.00  9.67           H
ATOM   3291 2HB  SER U 204    -122.520 -95.265 615.419  1.00  9.67           H
ATOM   3292  HG  SER U 204    -119.667 -95.315 615.861  1.00  9.67           H
ATOM   3293  OG  SER U 204    -120.542 -94.833 615.809  1.00  9.67           O
ATOM   3294  HN  SER U 204    -121.853 -94.513 617.873  1.00  9.67           H
ATOM   3295  N   ASP U 205    -119.749 -97.023 618.099  1.00  9.67           N
ATOM   3296  CA  ASP U 205    -118.576 -97.848 618.334  1.00  9.67           C
ATOM   3297  C   ASP U 205    -118.919 -98.937 619.352  1.00  9.67           C
ATOM   3298  O   ASP U 205    -119.111 -98.649 620.533  1.00  9.67           O
ATOM   3299  HA  ASP U 205    -118.313 -98.257 617.358  1.00  9.67           H
ATOM   3300  CB  ASP U 205    -117.422 -97.017 618.900  1.00  9.67           C
ATOM   3301 1HB  ASP U 205    -117.738 -96.533 619.824  1.00  9.67           H
ATOM   3302 2HB  ASP U 205    -116.588 -97.671 619.152  1.00  9.67           H
ATOM   3303  CG  ASP U 205    -116.963 -95.959 617.894  1.00  9.67           C
ATOM   3304  OD1 ASP U 205    -117.053 -96.252 616.682  1.00  9.67           O
ATOM   3305  OD2 ASP U 205    -116.534 -94.882 618.361  1.00  9.67           O
ATOM   3306  HN  ASP U 205    -119.714 -96.112 618.510  1.00  9.67           H
ATOM   3307  N   GLU U 206    -118.985-100.164 618.859  1.00  9.67           N
ATOM   3308  CA  GLU U 206    -119.215-101.308 619.725  1.00  9.67           C
ATOM   3309  C   GLU U 206    -120.433-101.060 620.618  1.00  9.67           C
ATOM   3310  O   GLU U 206    -120.502-101.572 621.735  1.00  9.67           O
ATOM   3311  HA  GLU U 206    -119.413-102.144 619.054  1.00  9.67           H
ATOM   3312  CB  GLU U 206    -117.974-101.619 620.563  1.00  9.67           C
ATOM   3313 1HB  GLU U 206    -117.713-100.752 621.170  1.00  9.67           H
ATOM   3314 2HB  GLU U 206    -118.145-102.521 621.152  1.00  9.67           H
ATOM   3315  CG  GLU U 206    -116.767-101.911 619.669  1.00  9.67           C
ATOM   3316 1HG  GLU U 206    -116.531-101.030 619.073  1.00  9.67           H
ATOM   3317 2HG  GLU U 206    -115.895-102.121 620.287  1.00  9.67           H
ATOM   3318  CD  GLU U 206    -117.044-103.099 618.746  1.00  9.67           C
ATOM   3319  OE1 GLU U 206    -117.350-102.839 617.562  1.00  9.67           O
ATOM   3320  OE2 GLU U 206    -116.943-104.241 619.244  1.00  9.67           O
ATOM   3321  HN  GLU U 206    -118.885-100.383 617.888  1.00  9.67           H
ATOM   3322  N   SER U 207    -121.362-100.275 620.094  1.00  9.67           N
ATOM   3323  CA  SER U 207    -122.566 -99.942 620.835  1.00  9.67           C
ATOM   3324  C   SER U 207    -123.120-101.192 621.523  1.00  9.67           C
ATOM   3325  O   SER U 207    -123.470-101.153 622.701  1.00  9.67           O
ATOM   3326  HA  SER U 207    -122.255 -99.205 621.575  1.00  9.67           H
ATOM   3327  CB  SER U 207    -123.626 -99.328 619.918  1.00  9.67           C
ATOM   3328 1HB  SER U 207    -124.544 -99.165 620.483  1.00  9.67           H
ATOM   3329 2HB  SER U 207    -123.286 -98.351 619.574  1.00  9.67           H
ATOM   3330  HG  SER U 207    -124.433 -99.647 618.115  1.00  9.67           H
ATOM   3331  OG  SER U 207    -123.903-100.157 618.792  1.00  9.67           O
ATOM   3332  HN  SER U 207    -121.302 -99.870 619.182  1.00  9.67           H
ATOM   3333  N   THR U 208    -123.181-102.272 620.757  1.00  9.67           N
ATOM   3334  CA  THR U 208    -123.756-103.510 621.254  1.00  9.67           C
ATOM   3335  C   THR U 208    -123.037-103.959 622.527  1.00  9.67           C
ATOM   3336  O   THR U 208    -123.678-104.341 623.505  1.00  9.67           O
ATOM   3337  HA  THR U 208    -124.796-103.322 621.523  1.00  9.67           H
ATOM   3338  HB  THR U 208    -122.705-104.579 619.682  1.00  9.67           H
ATOM   3339  CB  THR U 208    -123.699-104.544 620.127  1.00  9.67           C
ATOM   3340  OG1 THR U 208    -124.753-104.159 619.249  1.00  9.67           O
ATOM   3341  HG1 THR U 208    -125.629-104.195 619.729  1.00  9.67           H
ATOM   3342  CG2 THR U 208    -124.098-105.944 620.597  1.00  9.67           C
ATOM   3343 1HG2 THR U 208    -125.136-105.934 620.929  1.00  9.67           H
ATOM   3344 2HG2 THR U 208    -123.455-106.247 621.423  1.00  9.67           H
ATOM   3345 3HG2 THR U 208    -123.988-106.649 619.772  1.00  9.67           H
ATOM   3346  HN  THR U 208    -122.848-102.309 619.815  1.00  9.67           H
ATOM   3347  N   LYS U 209    -121.714-103.897 622.475  1.00  9.67           N
ATOM   3348  CA  LYS U 209    -120.899-104.366 623.582  1.00  9.67           C
ATOM   3349  C   LYS U 209    -121.171-103.499 624.813  1.00  9.67           C
ATOM   3350  O   LYS U 209    -121.240-104.007 625.931  1.00  9.67           O
ATOM   3351  HA  LYS U 209    -121.206-105.388 623.804  1.00  9.67           H
ATOM   3352  CB  LYS U 209    -119.424-104.414 623.178  1.00  9.67           C
ATOM   3353 1HB  LYS U 209    -119.135-103.466 622.726  1.00  9.67           H
ATOM   3354 2HB  LYS U 209    -118.804-104.545 624.065  1.00  9.67           H
ATOM   3355  CG  LYS U 209    -119.162-105.556 622.193  1.00  9.67           C
ATOM   3356 1HG  LYS U 209    -119.492-106.499 622.629  1.00  9.67           H
ATOM   3357 2HG  LYS U 209    -119.749-105.401 621.288  1.00  9.67           H
ATOM   3358  CD  LYS U 209    -117.677-105.643 621.838  1.00  9.67           C
ATOM   3359 1HD  LYS U 209    -117.345-104.696 621.411  1.00  9.67           H
ATOM   3360 2HD  LYS U 209    -117.092-105.808 622.742  1.00  9.67           H
ATOM   3361  CE  LYS U 209    -117.417-106.776 620.842  1.00  9.67           C
ATOM   3362 1HE  LYS U 209    -117.386-107.730 621.368  1.00  9.67           H
ATOM   3363 2HE  LYS U 209    -118.237-106.833 620.126  1.00  9.67           H
ATOM   3364  NZ  LYS U 209    -116.141-106.555 620.127  1.00  9.67           N
ATOM   3365 1HZ  LYS U 209    -115.941-107.355 619.536  1.00  9.67           H
ATOM   3366 2HZ  LYS U 209    -116.214-105.721 619.554  1.00  9.67           H
ATOM   3367 3HZ  LYS U 209    -115.392-106.437 620.801  1.00  9.67           H
ATOM   3368  HN  LYS U 209    -121.202-103.535 621.696  1.00  9.67           H
ATOM   3369  N   LEU U 210    -121.318-102.206 624.566  1.00  9.67           N
ATOM   3370  CA  LEU U 210    -121.531-101.257 625.646  1.00  9.67           C
ATOM   3371  C   LEU U 210    -122.877-101.546 626.315  1.00  9.67           C
ATOM   3372  O   LEU U 210    -122.967-101.594 627.541  1.00  9.67           O
ATOM   3373  HA  LEU U 210    -120.740-101.414 626.380  1.00  9.67           H
ATOM   3374  CB  LEU U 210    -121.395 -99.822 625.133  1.00  9.67           C
ATOM   3375 1HB  LEU U 210    -120.432 -99.726 624.634  1.00  9.67           H
ATOM   3376 2HB  LEU U 210    -122.164 -99.653 624.379  1.00  9.67           H
ATOM   3377  HG  LEU U 210    -122.474 -98.809 626.677  1.00  9.67           H
ATOM   3378  CG  LEU U 210    -121.504 -98.720 626.189  1.00  9.67           C
ATOM   3379  CD1 LEU U 210    -120.435 -98.889 627.270  1.00  9.67           C
ATOM   3380 1HD1 LEU U 210    -120.563 -99.855 627.759  1.00  9.67           H
ATOM   3381 2HD1 LEU U 210    -119.446 -98.841 626.815  1.00  9.67           H
ATOM   3382 3HD1 LEU U 210    -120.535 -98.092 628.008  1.00  9.67           H
ATOM   3383  CD2 LEU U 210    -121.450 -97.334 625.542  1.00  9.67           C
ATOM   3384 1HD2 LEU U 210    -120.506 -97.218 625.010  1.00  9.67           H
ATOM   3385 2HD2 LEU U 210    -122.277 -97.229 624.840  1.00  9.67           H
ATOM   3386 3HD2 LEU U 210    -121.529 -96.569 626.314  1.00  9.67           H
ATOM   3387  HN  LEU U 210    -121.294-101.805 623.651  1.00  9.67           H
ATOM   3388  N   LYS U 211    -123.889-101.732 625.481  1.00  9.67           N
ATOM   3389  CA  LYS U 211    -125.219-102.043 625.975  1.00  9.67           C
ATOM   3390  C   LYS U 211    -125.153-103.295 626.852  1.00  9.67           C
ATOM   3391  O   LYS U 211    -125.659-103.300 627.973  1.00  9.67           O
ATOM   3392  HA  LYS U 211    -125.542-101.205 626.594  1.00  9.67           H
ATOM   3393  CB  LYS U 211    -126.209-102.156 624.814  1.00  9.67           C
ATOM   3394 1HB  LYS U 211    -126.243-101.214 624.267  1.00  9.67           H
ATOM   3395 2HB  LYS U 211    -125.869-102.919 624.114  1.00  9.67           H
ATOM   3396  CG  LYS U 211    -127.609-102.509 625.320  1.00  9.67           C
ATOM   3397 1HG  LYS U 211    -127.608-103.519 625.731  1.00  9.67           H
ATOM   3398 2HG  LYS U 211    -127.887-101.836 626.131  1.00  9.67           H
ATOM   3399  CD  LYS U 211    -128.640-102.413 624.194  1.00  9.67           C
ATOM   3400 1HD  LYS U 211    -128.586-101.428 623.730  1.00  9.67           H
ATOM   3401 2HD  LYS U 211    -128.406-103.143 623.419  1.00  9.67           H
ATOM   3402  CE  LYS U 211    -130.055-102.657 624.723  1.00  9.67           C
ATOM   3403 1HE  LYS U 211    -130.134-103.673 625.110  1.00  9.67           H
ATOM   3404 2HE  LYS U 211    -130.261-101.982 625.553  1.00  9.67           H
ATOM   3405  NZ  LYS U 211    -131.052-102.450 623.649  1.00  9.67           N
ATOM   3406 1HZ  LYS U 211    -131.986-102.492 624.042  1.00  9.67           H
ATOM   3407 2HZ  LYS U 211    -130.906-101.542 623.222  1.00  9.67           H
ATOM   3408 3HZ  LYS U 211    -130.949-103.174 622.947  1.00  9.67           H
ATOM   3409  HN  LYS U 211    -123.811-101.673 624.486  1.00  9.67           H
ATOM   3410  N   SER U 212    -124.525-104.327 626.307  1.00  9.67           N
ATOM   3411  CA  SER U 212    -124.485-105.616 626.976  1.00  9.67           C
ATOM   3412  C   SER U 212    -123.852-105.467 628.361  1.00  9.67           C
ATOM   3413  O   SER U 212    -124.371-105.993 629.345  1.00  9.67           O
ATOM   3414  HA  SER U 212    -125.525-105.929 627.063  1.00  9.67           H
ATOM   3415  CB  SER U 212    -123.711-106.643 626.147  1.00  9.67           C
ATOM   3416 1HB  SER U 212    -122.694-106.288 625.987  1.00  9.67           H
ATOM   3417 2HB  SER U 212    -123.639-107.578 626.703  1.00  9.67           H
ATOM   3418  HG  SER U 212    -123.978-106.250 624.203  1.00  9.67           H
ATOM   3419  OG  SER U 212    -124.331-106.888 624.887  1.00  9.67           O
ATOM   3420  HN  SER U 212    -124.051-104.292 625.428  1.00  9.67           H
ATOM   3421  N   ALA U 213    -122.739-104.749 628.394  1.00  9.67           N
ATOM   3422  CA  ALA U 213    -122.004-104.564 629.634  1.00  9.67           C
ATOM   3423  C   ALA U 213    -122.883-103.814 630.637  1.00  9.67           C
ATOM   3424  O   ALA U 213    -122.934-104.173 631.812  1.00  9.67           O
ATOM   3425  HA  ALA U 213    -121.773-105.552 630.033  1.00  9.67           H
ATOM   3426  CB  ALA U 213    -120.692-103.831 629.345  1.00  9.67           C
ATOM   3427 1HB  ALA U 213    -120.092-104.419 628.651  1.00  9.67           H
ATOM   3428 2HB  ALA U 213    -120.910-102.858 628.904  1.00  9.67           H
ATOM   3429 3HB  ALA U 213    -120.141-103.692 630.275  1.00  9.67           H
ATOM   3430  HN  ALA U 213    -122.341-104.298 627.595  1.00  9.67           H
ATOM   3431  N   VAL U 214    -123.553-102.787 630.135  1.00  9.67           N
ATOM   3432  CA  VAL U 214    -124.352-101.925 630.990  1.00  9.67           C
ATOM   3433  C   VAL U 214    -125.487-102.742 631.610  1.00  9.67           C
ATOM   3434  O   VAL U 214    -125.813-102.568 632.784  1.00  9.67           O
ATOM   3435  HA  VAL U 214    -123.704-101.562 631.788  1.00  9.67           H
ATOM   3436  HB  VAL U 214    -125.253-101.079 629.251  1.00  9.67           H
ATOM   3437  CB  VAL U 214    -124.849-100.716 630.196  1.00  9.67           C
ATOM   3438  CG1 VAL U 214    -125.973 -99.995 630.942  1.00  9.67           C
ATOM   3439 1HG1 VAL U 214    -126.807-100.681 631.094  1.00  9.67           H
ATOM   3440 2HG1 VAL U 214    -125.605 -99.651 631.909  1.00  9.67           H
ATOM   3441 3HG1 VAL U 214    -126.308 -99.139 630.356  1.00  9.67           H
ATOM   3442  CG2 VAL U 214    -123.699 -99.758 629.879  1.00  9.67           C
ATOM   3443 1HG2 VAL U 214    -123.252 -99.406 630.808  1.00  9.67           H
ATOM   3444 2HG2 VAL U 214    -122.945-100.278 629.288  1.00  9.67           H
ATOM   3445 3HG2 VAL U 214    -124.080 -98.907 629.314  1.00  9.67           H
ATOM   3446  HN  VAL U 214    -123.555-102.540 629.166  1.00  9.67           H
ATOM   3447  N   LEU U 215    -126.060-103.615 630.794  1.00  9.67           N
ATOM   3448  CA  LEU U 215    -127.159-104.451 631.245  1.00  9.67           C
ATOM   3449  C   LEU U 215    -126.632-105.483 632.244  1.00  9.67           C
ATOM   3450  O   LEU U 215    -127.273-105.753 633.259  1.00  9.67           O
ATOM   3451  HA  LEU U 215    -127.871-103.805 631.759  1.00  9.67           H
ATOM   3452  CB  LEU U 215    -127.888-105.068 630.050  1.00  9.67           C
ATOM   3453 1HB  LEU U 215    -127.254-104.964 629.170  1.00  9.67           H
ATOM   3454 2HB  LEU U 215    -128.006-106.136 630.234  1.00  9.67           H
ATOM   3455  HG  LEU U 215    -129.871-104.514 630.630  1.00  9.67           H
ATOM   3456  CG  LEU U 215    -129.263-104.480 629.726  1.00  9.67           C
ATOM   3457  CD1 LEU U 215    -129.147-103.011 629.314  1.00  9.67           C
ATOM   3458 1HD1 LEU U 215    -128.705-102.438 630.130  1.00  9.67           H
ATOM   3459 2HD1 LEU U 215    -128.515-102.930 628.430  1.00  9.67           H
ATOM   3460 3HD1 LEU U 215    -130.138-102.617 629.089  1.00  9.67           H
ATOM   3461  CD2 LEU U 215    -129.982-105.317 628.666  1.00  9.67           C
ATOM   3462 1HD2 LEU U 215    -129.386-105.337 627.754  1.00  9.67           H
ATOM   3463 2HD2 LEU U 215    -130.115-106.334 629.036  1.00  9.67           H
ATOM   3464 3HD2 LEU U 215    -130.956-104.877 628.455  1.00  9.67           H
ATOM   3465  HN  LEU U 215    -125.785-103.755 629.843  1.00  9.67           H
ATOM   3466  N   THR U 216    -125.471-106.033 631.921  1.00  9.67           N
ATOM   3467  CA  THR U 216    -124.874-107.065 632.753  1.00  9.67           C
ATOM   3468  C   THR U 216    -124.607-106.527 634.160  1.00  9.67           C
ATOM   3469  O   THR U 216    -124.861-107.212 635.149  1.00  9.67           O
ATOM   3470  HA  THR U 216    -125.589-107.881 632.853  1.00  9.67           H
ATOM   3471  HB  THR U 216    -122.874-106.778 631.955  1.00  9.67           H
ATOM   3472  CB  THR U 216    -123.615-107.572 632.047  1.00  9.67           C
ATOM   3473  OG1 THR U 216    -124.098-108.107 630.818  1.00  9.67           O
ATOM   3474  HG1 THR U 216    -123.899-107.477 630.068  1.00  9.67           H
ATOM   3475  CG2 THR U 216    -122.990-108.774 632.757  1.00  9.67           C
ATOM   3476 1HG2 THR U 216    -123.709-109.592 632.789  1.00  9.67           H
ATOM   3477 2HG2 THR U 216    -122.714-108.492 633.773  1.00  9.67           H
ATOM   3478 3HG2 THR U 216    -122.100-109.093 632.215  1.00  9.67           H
ATOM   3479  HN  THR U 216    -124.941-105.785 631.110  1.00  9.67           H
ATOM   3480  N   LEU U 217    -124.098-105.304 634.205  1.00  9.67           N
ATOM   3481  CA  LEU U 217    -123.783-104.671 635.474  1.00  9.67           C
ATOM   3482  C   LEU U 217    -125.064-104.526 636.298  1.00  9.67           C
ATOM   3483  O   LEU U 217    -125.054-104.737 637.510  1.00  9.67           O
ATOM   3484  HA  LEU U 217    -123.101-105.331 636.009  1.00  9.67           H
ATOM   3485  CB  LEU U 217    -123.047-103.349 635.245  1.00  9.67           C
ATOM   3486 1HB  LEU U 217    -122.194-103.539 634.594  1.00  9.67           H
ATOM   3487 2HB  LEU U 217    -123.713-102.673 634.709  1.00  9.67           H
ATOM   3488  HG  LEU U 217    -123.380-102.537 637.196  1.00  9.67           H
ATOM   3489  CG  LEU U 217    -122.545-102.635 636.502  1.00  9.67           C
ATOM   3490  CD1 LEU U 217    -121.466-103.458 637.207  1.00  9.67           C
ATOM   3491 1HD1 LEU U 217    -121.878-104.426 637.496  1.00  9.67           H
ATOM   3492 2HD1 LEU U 217    -120.624-103.609 636.531  1.00  9.67           H
ATOM   3493 3HD1 LEU U 217    -121.127-102.928 638.097  1.00  9.67           H
ATOM   3494  CD2 LEU U 217    -122.063-101.220 636.173  1.00  9.67           C
ATOM   3495 1HD2 LEU U 217    -121.248-101.273 635.451  1.00  9.67           H
ATOM   3496 2HD2 LEU U 217    -122.887-100.645 635.749  1.00  9.67           H
ATOM   3497 3HD2 LEU U 217    -121.712-100.735 637.083  1.00  9.67           H
ATOM   3498  HN  LEU U 217    -123.900-104.751 633.396  1.00  9.67           H
ATOM   3499  N   LYS U 218    -126.137-104.168 635.608  1.00  9.67           N
ATOM   3500  CA  LYS U 218    -127.417-103.967 636.265  1.00  9.67           C
ATOM   3501  C   LYS U 218    -127.889-105.291 636.869  1.00  9.67           C
ATOM   3502  O   LYS U 218    -128.400-105.320 637.988  1.00  9.67           O
ATOM   3503  HA  LYS U 218    -127.260-103.254 637.075  1.00  9.67           H
ATOM   3504  CB  LYS U 218    -128.423-103.339 635.298  1.00  9.67           C
ATOM   3505 1HB  LYS U 218    -128.378-103.851 634.337  1.00  9.67           H
ATOM   3506 2HB  LYS U 218    -129.434-103.473 635.682  1.00  9.67           H
ATOM   3507  CG  LYS U 218    -128.138-101.849 635.102  1.00  9.67           C
ATOM   3508 1HG  LYS U 218    -128.478-101.292 635.976  1.00  9.67           H
ATOM   3509 2HG  LYS U 218    -127.064-101.688 635.019  1.00  9.67           H
ATOM   3510  CD  LYS U 218    -128.837-101.317 633.849  1.00  9.67           C
ATOM   3511 1HD  LYS U 218    -128.524-101.895 632.980  1.00  9.67           H
ATOM   3512 2HD  LYS U 218    -129.915-101.448 633.946  1.00  9.67           H
ATOM   3513  CE  LYS U 218    -128.515 -99.838 633.627  1.00  9.67           C
ATOM   3514 1HE  LYS U 218    -129.041 -99.231 634.364  1.00  9.67           H
ATOM   3515 2HE  LYS U 218    -127.449 -99.666 633.775  1.00  9.67           H
ATOM   3516  NZ  LYS U 218    -128.907 -99.421 632.262  1.00  9.67           N
ATOM   3517 1HZ  LYS U 218    -128.367 -98.608 631.989  1.00  9.67           H
ATOM   3518 2HZ  LYS U 218    -128.728-100.179 631.613  1.00  9.67           H
ATOM   3519 3HZ  LYS U 218    -129.894 -99.191 632.249  1.00  9.67           H
ATOM   3520  HN  LYS U 218    -126.141-104.015 634.620  1.00  9.67           H
ATOM   3521  N   VAL U 219    -127.700-106.355 636.103  1.00  9.67           N
ATOM   3522  CA  VAL U 219    -128.201-107.660 636.498  1.00  9.67           C
ATOM   3523  C   VAL U 219    -127.408-108.161 637.707  1.00  9.67           C
ATOM   3524  O   VAL U 219    -127.982-108.714 638.644  1.00  9.67           O
ATOM   3525  HA  VAL U 219    -129.244-107.538 636.789  1.00  9.67           H
ATOM   3526  HB  VAL U 219    -127.164-108.537 634.852  1.00  9.67           H
ATOM   3527  CB  VAL U 219    -128.149-108.623 635.310  1.00  9.67           C
ATOM   3528  CG1 VAL U 219    -128.330-110.071 635.769  1.00  9.67           C
ATOM   3529 1HG1 VAL U 219    -127.535-110.333 636.466  1.00  9.67           H
ATOM   3530 2HG1 VAL U 219    -129.296-110.177 636.263  1.00  9.67           H
ATOM   3531 3HG1 VAL U 219    -128.289-110.734 634.905  1.00  9.67           H
ATOM   3532  CG2 VAL U 219    -129.191-108.247 634.254  1.00  9.67           C
ATOM   3533 1HG2 VAL U 219    -130.187-108.291 634.696  1.00  9.67           H
ATOM   3534 2HG2 VAL U 219    -128.997-107.237 633.895  1.00  9.67           H
ATOM   3535 3HG2 VAL U 219    -129.133-108.947 633.421  1.00  9.67           H
ATOM   3536  HN  VAL U 219    -127.217-106.335 635.227  1.00  9.67           H
ATOM   3537  N   ILE U 220    -126.102-107.948 637.648  1.00  9.67           N
ATOM   3538  CA  ILE U 220    -125.216-108.434 638.692  1.00  9.67           C
ATOM   3539  C   ILE U 220    -125.535-107.711 640.002  1.00  9.67           C
ATOM   3540  O   ILE U 220    -125.812-108.350 641.016  1.00  9.67           O
ATOM   3541  HA  ILE U 220    -125.420-109.496 638.825  1.00  9.67           H
ATOM   3542  HB  ILE U 220    -123.604-107.300 637.862  1.00  9.67           H
ATOM   3543  CB  ILE U 220    -123.755-108.304 638.258  1.00  9.67           C
ATOM   3544  CG1 ILE U 220    -123.427-109.288 637.133  1.00  9.67           C
ATOM   3545 1HG1 ILE U 220    -123.488-110.309 637.509  1.00  9.67           H
ATOM   3546 2HG1 ILE U 220    -124.167-109.196 636.338  1.00  9.67           H
ATOM   3547  CG2 ILE U 220    -122.812-108.465 639.453  1.00  9.67           C
ATOM   3548 1HG2 ILE U 220    -123.027-107.693 640.192  1.00  9.67           H
ATOM   3549 2HG2 ILE U 220    -122.958-109.447 639.901  1.00  9.67           H
ATOM   3550 3HG2 ILE U 220    -121.780-108.368 639.116  1.00  9.67           H
ATOM   3551  CD1 ILE U 220    -122.029-109.029 636.569  1.00  9.67           C
ATOM   3552 1HD1 ILE U 220    -121.979-108.015 636.172  1.00  9.67           H
ATOM   3553 2HD1 ILE U 220    -121.290-109.146 637.361  1.00  9.67           H
ATOM   3554 3HD1 ILE U 220    -121.822-109.742 635.771  1.00  9.67           H
ATOM   3555  HN  ILE U 220    -125.649-107.455 636.905  1.00  9.67           H
ATOM   3556  N   LEU U 221    -125.486-106.389 639.939  1.00  9.67           N
ATOM   3557  CA  LEU U 221    -125.511-105.580 641.146  1.00  9.67           C
ATOM   3558  C   LEU U 221    -126.963-105.327 641.556  1.00  9.67           C
ATOM   3559  O   LEU U 221    -127.245-105.070 642.725  1.00  9.67           O
ATOM   3560  HA  LEU U 221    -125.024-106.155 641.934  1.00  9.67           H
ATOM   3561  CB  LEU U 221    -124.695-104.300 640.950  1.00  9.67           C
ATOM   3562 1HB  LEU U 221    -125.114-103.752 640.106  1.00  9.67           H
ATOM   3563 2HB  LEU U 221    -124.823-103.673 641.832  1.00  9.67           H
ATOM   3564  HG  LEU U 221    -123.070-105.061 639.786  1.00  9.67           H
ATOM   3565  CG  LEU U 221    -123.197-104.490 640.706  1.00  9.67           C
ATOM   3566  CD1 LEU U 221    -122.499-103.144 640.503  1.00  9.67           C
ATOM   3567 1HD1 LEU U 221    -122.932-102.637 639.640  1.00  9.67           H
ATOM   3568 2HD1 LEU U 221    -122.634-102.527 641.391  1.00  9.67           H
ATOM   3569 3HD1 LEU U 221    -121.435-103.308 640.331  1.00  9.67           H
ATOM   3570  CD2 LEU U 221    -122.557-105.303 641.834  1.00  9.67           C
ATOM   3571 1HD2 LEU U 221    -122.693-104.781 642.781  1.00  9.67           H
ATOM   3572 2HD2 LEU U 221    -123.029-106.284 641.888  1.00  9.67           H
ATOM   3573 3HD2 LEU U 221    -121.492-105.423 641.635  1.00  9.67           H
ATOM   3574  HN  LEU U 221    -125.431-105.872 639.085  1.00  9.67           H
ATOM   3575  N   GLY U 222    -127.845-105.410 640.571  1.00  9.67           N
ATOM   3576  CA  GLY U 222    -129.241-105.068 640.787  1.00  9.67           C
ATOM   3577  C   GLY U 222    -130.018-106.261 641.347  1.00  9.67           C
ATOM   3578  O   GLY U 222    -131.072-106.089 641.957  1.00  9.67           O
ATOM   3579 1HA  GLY U 222    -129.311-104.227 641.478  1.00  9.67           H
ATOM   3580 2HA  GLY U 222    -129.690-104.746 639.847  1.00  9.67           H
ATOM   3581  HN  GLY U 222    -127.621-105.703 639.642  1.00  9.67           H
ATOM   3582  N   PHE U 223    -129.467-107.444 641.118  1.00  9.67           N
ATOM   3583  CA  PHE U 223    -130.171-108.673 641.447  1.00  9.67           C
ATOM   3584  C   PHE U 223    -129.249-109.655 642.171  1.00  9.67           C
ATOM   3585  O   PHE U 223    -129.391-109.874 643.373  1.00  9.67           O
ATOM   3586  HA  PHE U 223    -131.000-108.405 642.101  1.00  9.67           H
ATOM   3587  CB  PHE U 223    -130.623-109.296 640.125  1.00  9.67           C
ATOM   3588 1HB  PHE U 223    -131.160-108.545 639.545  1.00  9.67           H
ATOM   3589 2HB  PHE U 223    -129.742-109.575 639.546  1.00  9.67           H
ATOM   3590  CG  PHE U 223    -131.517-110.527 640.290  1.00  9.67           C
ATOM   3591  HD1 PHE U 223    -130.178-111.808 639.248  1.00  9.67           H
ATOM   3592  CD1 PHE U 223    -131.127-111.725 639.778  1.00  9.67           C
ATOM   3593  HD2 PHE U 223    -133.013-109.463 641.362  1.00  9.67           H
ATOM   3594  CD2 PHE U 223    -132.701-110.423 640.951  1.00  9.67           C
ATOM   3595  CE1 PHE U 223    -131.957-112.867 639.932  1.00  9.67           C
ATOM   3596  HE1 PHE U 223    -131.644-113.827 639.520  1.00  9.67           H
ATOM   3597  CE2 PHE U 223    -133.531-111.565 641.105  1.00  9.67           C
ATOM   3598  HE2 PHE U 223    -134.480-111.482 641.634  1.00  9.67           H
ATOM   3599  CZ  PHE U 223    -133.141-112.763 640.592  1.00  9.67           C
ATOM   3600  HZ  PHE U 223    -133.778-113.639 640.710  1.00  9.67           H
ATOM   3601  HN  PHE U 223    -128.560-107.571 640.717  1.00  9.67           H
ATOM   3602  N   PHE U 224    -128.324-110.222 641.410  1.00  9.67           N
ATOM   3603  CA  PHE U 224    -127.648-111.436 641.832  1.00  9.67           C
ATOM   3604  C   PHE U 224    -126.951-111.236 643.179  1.00  9.67           C
ATOM   3605  O   PHE U 224    -127.203-111.976 644.128  1.00  9.67           O
ATOM   3606  HA  PHE U 224    -128.407-112.212 641.929  1.00  9.67           H
ATOM   3607  CB  PHE U 224    -126.594-111.754 640.768  1.00  9.67           C
ATOM   3608 1HB  PHE U 224    -126.212-110.819 640.359  1.00  9.67           H
ATOM   3609 2HB  PHE U 224    -125.755-112.261 641.243  1.00  9.67           H
ATOM   3610  CG  PHE U 224    -127.112-112.623 639.620  1.00  9.67           C
ATOM   3611  HD1 PHE U 224    -126.793-114.442 640.672  1.00  9.67           H
ATOM   3612  CD1 PHE U 224    -127.140-113.976 639.750  1.00  9.67           C
ATOM   3613  HD2 PHE U 224    -127.523-110.957 638.365  1.00  9.67           H
ATOM   3614  CD2 PHE U 224    -127.545-112.042 638.469  1.00  9.67           C
ATOM   3615  CE1 PHE U 224    -127.620-114.782 638.684  1.00  9.67           C
ATOM   3616  HE1 PHE U 224    -127.642-115.867 638.789  1.00  9.67           H
ATOM   3617  CE2 PHE U 224    -128.025-112.848 637.403  1.00  9.67           C
ATOM   3618  HE2 PHE U 224    -128.372-112.382 636.481  1.00  9.67           H
ATOM   3619  CZ  PHE U 224    -128.053-114.201 637.534  1.00  9.67           C
ATOM   3620  HZ  PHE U 224    -128.422-114.820 636.715  1.00  9.67           H
ATOM   3621  HN  PHE U 224    -128.036-109.865 640.521  1.00  9.67           H
ATOM   3622  N   LEU U 225    -126.087-110.232 643.219  1.00  9.67           N
ATOM   3623  CA  LEU U 225    -125.282-109.984 644.402  1.00  9.67           C
ATOM   3624  C   LEU U 225    -126.202-109.786 645.608  1.00  9.67           C
ATOM   3625  O   LEU U 225    -126.065-110.474 646.618  1.00  9.67           O
ATOM   3626  HA  LEU U 225    -124.673-110.872 644.575  1.00  9.67           H
ATOM   3627  CB  LEU U 225    -124.322-108.817 644.163  1.00  9.67           C
ATOM   3628 1HB  LEU U 225    -123.585-109.125 643.421  1.00  9.67           H
ATOM   3629 2HB  LEU U 225    -124.886-107.992 643.728  1.00  9.67           H
ATOM   3630  HG  LEU U 225    -124.304-108.148 646.194  1.00  9.67           H
ATOM   3631  CG  LEU U 225    -123.578-108.296 645.394  1.00  9.67           C
ATOM   3632  CD1 LEU U 225    -122.559-109.322 645.894  1.00  9.67           C
ATOM   3633 1HD1 LEU U 225    -123.074-110.245 646.160  1.00  9.67           H
ATOM   3634 2HD1 LEU U 225    -121.833-109.525 645.107  1.00  9.67           H
ATOM   3635 3HD1 LEU U 225    -122.045-108.926 646.770  1.00  9.67           H
ATOM   3636  CD2 LEU U 225    -122.933-106.938 645.112  1.00  9.67           C
ATOM   3637 1HD2 LEU U 225    -122.223-107.036 644.291  1.00  9.67           H
ATOM   3638 2HD2 LEU U 225    -123.706-106.218 644.840  1.00  9.67           H
ATOM   3639 3HD2 LEU U 225    -122.411-106.591 646.003  1.00  9.67           H
ATOM   3640  HN  LEU U 225    -125.934-109.595 642.463  1.00  9.67           H
ATOM   3641  N   PRO U 226    -127.154-108.845 645.525  1.00  9.67           N
ATOM   3642  CA  PRO U 226    -128.103-108.634 646.621  1.00  9.67           C
ATOM   3643  C   PRO U 226    -128.805-109.919 647.031  1.00  9.67           C
ATOM   3644  O   PRO U 226    -128.899-110.227 648.219  1.00  9.67           O
ATOM   3645  HA  PRO U 226    -127.576-108.300 647.514  1.00  9.67           H
ATOM   3646  CB  PRO U 226    -129.086-107.607 646.056  1.00  9.67           C
ATOM   3647 1HB  PRO U 226    -129.941-108.088 645.582  1.00  9.67           H
ATOM   3648 2HB  PRO U 226    -129.479-106.956 646.837  1.00  9.67           H
ATOM   3649  CG  PRO U 226    -128.245-106.832 645.047  1.00  9.67           C
ATOM   3650 1HG  PRO U 226    -128.866-106.312 644.318  1.00  9.67           H
ATOM   3651 2HG  PRO U 226    -127.635-106.069 645.531  1.00  9.67           H
ATOM   3652  CD  PRO U 226    -127.399-107.919 644.405  1.00  9.67           C
ATOM   3653 1HD  PRO U 226    -127.924-108.410 643.587  1.00  9.67           H
ATOM   3654 2HD  PRO U 226    -126.473-107.519 643.992  1.00  9.67           H
ATOM   3655  N   PHE U 227    -129.283-110.641 646.029  1.00  9.67           N
ATOM   3656  CA  PHE U 227    -130.102-111.815 646.276  1.00  9.67           C
ATOM   3657  C   PHE U 227    -129.333-112.859 647.087  1.00  9.67           C
ATOM   3658  O   PHE U 227    -129.860-113.413 648.051  1.00  9.67           O
ATOM   3659  HA  PHE U 227    -130.974-111.488 646.843  1.00  9.67           H
ATOM   3660  CB  PHE U 227    -130.458-112.408 644.911  1.00  9.67           C
ATOM   3661 1HB  PHE U 227    -130.985-111.654 644.326  1.00  9.67           H
ATOM   3662 2HB  PHE U 227    -129.538-112.641 644.377  1.00  9.67           H
ATOM   3663  CG  PHE U 227    -131.321-113.669 644.987  1.00  9.67           C
ATOM   3664  HD1 PHE U 227    -129.668-114.979 644.719  1.00  9.67           H
ATOM   3665  CD1 PHE U 227    -130.744-114.895 644.868  1.00  9.67           C
ATOM   3666  HD2 PHE U 227    -133.126-112.582 645.267  1.00  9.67           H
ATOM   3667  CD2 PHE U 227    -132.664-113.565 645.172  1.00  9.67           C
ATOM   3668  CE1 PHE U 227    -131.545-116.066 644.938  1.00  9.67           C
ATOM   3669  HE1 PHE U 227    -131.083-117.049 644.842  1.00  9.67           H
ATOM   3670  CE2 PHE U 227    -133.465-114.735 645.242  1.00  9.67           C
ATOM   3671  HE2 PHE U 227    -134.541-114.652 645.391  1.00  9.67           H
ATOM   3672  CZ  PHE U 227    -132.888-115.961 645.123  1.00  9.67           C
ATOM   3673  HZ  PHE U 227    -133.503-116.860 645.177  1.00  9.67           H
ATOM   3674  HN  PHE U 227    -129.119-110.436 645.064  1.00  9.67           H
ATOM   3675  N   VAL U 228    -128.099-113.097 646.668  1.00  9.67           N
ATOM   3676  CA  VAL U 228    -127.257-114.076 647.334  1.00  9.67           C
ATOM   3677  C   VAL U 228    -127.065-113.667 648.795  1.00  9.67           C
ATOM   3678  O   VAL U 228    -127.221-114.487 649.699  1.00  9.67           O
ATOM   3679  HA  VAL U 228    -127.778-115.033 647.303  1.00  9.67           H
ATOM   3680  HB  VAL U 228    -125.512-113.237 646.436  1.00  9.67           H
ATOM   3681  CB  VAL U 228    -125.936-114.232 646.577  1.00  9.67           C
ATOM   3682  CG1 VAL U 228    -124.935-115.059 647.387  1.00  9.67           C
ATOM   3683 1HG1 VAL U 228    -124.738-114.562 648.337  1.00  9.67           H
ATOM   3684 2HG1 VAL U 228    -125.350-116.049 647.574  1.00  9.67           H
ATOM   3685 3HG1 VAL U 228    -124.005-115.153 646.826  1.00  9.67           H
ATOM   3686  CG2 VAL U 228    -126.165-114.846 645.195  1.00  9.67           C
ATOM   3687 1HG2 VAL U 228    -126.622-115.830 645.306  1.00  9.67           H
ATOM   3688 2HG2 VAL U 228    -126.826-114.202 644.615  1.00  9.67           H
ATOM   3689 3HG2 VAL U 228    -125.210-114.945 644.679  1.00  9.67           H
ATOM   3690  HN  VAL U 228    -127.674-112.634 645.889  1.00  9.67           H
ATOM   3691  N   VAL U 229    -126.729-112.400 648.983  1.00  9.67           N
ATOM   3692  CA  VAL U 229    -126.405-111.899 650.308  1.00  9.67           C
ATOM   3693  C   VAL U 229    -127.625-112.051 651.218  1.00  9.67           C
ATOM   3694  O   VAL U 229    -127.502-112.497 652.357  1.00  9.67           O
ATOM   3695  HA  VAL U 229    -125.595-112.513 650.702  1.00  9.67           H
ATOM   3696  HB  VAL U 229    -126.650-109.877 649.670  1.00  9.67           H
ATOM   3697  CB  VAL U 229    -125.904-110.456 650.214  1.00  9.67           C
ATOM   3698  CG1 VAL U 229    -125.752-109.837 651.605  1.00  9.67           C
ATOM   3699 1HG1 VAL U 229    -126.718-109.840 652.111  1.00  9.67           H
ATOM   3700 2HG1 VAL U 229    -125.036-110.419 652.185  1.00  9.67           H
ATOM   3701 3HG1 VAL U 229    -125.395-108.812 651.509  1.00  9.67           H
ATOM   3702  CG2 VAL U 229    -124.590-110.382 649.434  1.00  9.67           C
ATOM   3703 1HG2 VAL U 229    -123.833-110.982 649.939  1.00  9.67           H
ATOM   3704 2HG2 VAL U 229    -124.744-110.764 648.425  1.00  9.67           H
ATOM   3705 3HG2 VAL U 229    -124.256-109.345 649.383  1.00  9.67           H
ATOM   3706  HN  VAL U 229    -126.676-111.721 648.250  1.00  9.67           H
ATOM   3707  N   MET U 230    -128.775-111.670 650.681  1.00  9.67           N
ATOM   3708  CA  MET U 230    -130.012-111.733 651.439  1.00  9.67           C
ATOM   3709  C   MET U 230    -130.365-113.179 651.795  1.00  9.67           C
ATOM   3710  O   MET U 230    -130.716-113.473 652.937  1.00  9.67           O
ATOM   3711  HA  MET U 230    -129.828-111.162 652.349  1.00  9.67           H
ATOM   3712  CB  MET U 230    -131.147-111.118 650.617  1.00  9.67           C
ATOM   3713 1HB  MET U 230    -131.059-111.433 649.578  1.00  9.67           H
ATOM   3714 2HB  MET U 230    -132.106-111.487 650.982  1.00  9.67           H
ATOM   3715  CG  MET U 230    -131.118-109.591 650.699  1.00  9.67           C
ATOM   3716 1HG  MET U 230    -131.127-109.273 651.741  1.00  9.67           H
ATOM   3717 2HG  MET U 230    -130.195-109.213 650.258  1.00  9.67           H
ATOM   3718  SD  MET U 230    -132.526-108.907 649.842  1.00  9.67           S
ATOM   3719  CE  MET U 230    -131.908-108.922 648.167  1.00  9.67           C
ATOM   3720 1HE  MET U 230    -131.010-108.306 648.106  1.00  9.67           H
ATOM   3721 2HE  MET U 230    -131.667-109.945 647.878  1.00  9.67           H
ATOM   3722 3HE  MET U 230    -132.668-108.523 647.496  1.00  9.67           H
ATOM   3723  HN  MET U 230    -128.869-111.325 649.747  1.00  9.67           H
ATOM   3724  N   ALA U 231    -130.258-114.043 650.797  1.00  9.67           N
ATOM   3725  CA  ALA U 231    -130.615-115.440 650.975  1.00  9.67           C
ATOM   3726  C   ALA U 231    -129.778-116.035 652.110  1.00  9.67           C
ATOM   3727  O   ALA U 231    -130.306-116.727 652.979  1.00  9.67           O
ATOM   3728  HA  ALA U 231    -131.668-115.481 651.253  1.00  9.67           H
ATOM   3729  CB  ALA U 231    -130.424-116.189 649.655  1.00  9.67           C
ATOM   3730 1HB  ALA U 231    -131.062-115.746 648.890  1.00  9.67           H
ATOM   3731 2HB  ALA U 231    -129.382-116.117 649.344  1.00  9.67           H
ATOM   3732 3HB  ALA U 231    -130.692-117.237 649.789  1.00  9.67           H
ATOM   3733  HN  ALA U 231    -129.936-113.803 649.881  1.00  9.67           H
ATOM   3734  N   CYS U 232    -128.486-115.744 652.064  1.00  9.67           N
ATOM   3735  CA  CYS U 232    -127.569-116.250 653.071  1.00  9.67           C
ATOM   3736  C   CYS U 232    -127.985-115.682 654.429  1.00  9.67           C
ATOM   3737  O   CYS U 232    -128.101-116.421 655.406  1.00  9.67           O
ATOM   3738  HA  CYS U 232    -127.662-117.336 653.061  1.00  9.67           H
ATOM   3739  CB  CYS U 232    -126.115-115.913 652.732  1.00  9.67           C
ATOM   3740 1HB  CYS U 232    -126.017-114.845 652.539  1.00  9.67           H
ATOM   3741 2HB  CYS U 232    -125.473-116.144 653.582  1.00  9.67           H
ATOM   3742  HG  CYS U 232    -126.080-116.029 650.363  1.00  9.67           H
ATOM   3743  SG  CYS U 232    -125.577-116.866 651.266  1.00  9.67           S
ATOM   3744  HN  CYS U 232    -128.066-115.174 651.358  1.00  9.67           H
ATOM   3745  N   CYS U 233    -128.199-114.375 654.447  1.00  9.67           N
ATOM   3746  CA  CYS U 233    -128.458-113.676 655.695  1.00  9.67           C
ATOM   3747  C   CYS U 233    -129.679-114.315 656.359  1.00  9.67           C
ATOM   3748  O   CYS U 233    -129.617-114.726 657.517  1.00  9.67           O
ATOM   3749  HA  CYS U 233    -127.570-113.803 656.315  1.00  9.67           H
ATOM   3750  CB  CYS U 233    -128.649-112.174 655.473  1.00  9.67           C
ATOM   3751 1HB  CYS U 233    -129.354-112.005 654.660  1.00  9.67           H
ATOM   3752 2HB  CYS U 233    -129.077-111.718 656.366  1.00  9.67           H
ATOM   3753  HG  CYS U 233    -126.973-111.835 653.829  1.00  9.67           H
ATOM   3754  SG  CYS U 233    -127.043-111.390 655.081  1.00  9.67           S
ATOM   3755  HN  CYS U 233    -128.197-113.796 653.632  1.00  9.67           H
ATOM   3756  N   TYR U 234    -130.761-114.379 655.597  1.00  9.67           N
ATOM   3757  CA  TYR U 234    -132.040-114.797 656.147  1.00  9.67           C
ATOM   3758  C   TYR U 234    -132.043-116.297 656.446  1.00  9.67           C
ATOM   3759  O   TYR U 234    -132.738-116.751 657.354  1.00  9.67           O
ATOM   3760  HA  TYR U 234    -132.203-114.248 657.075  1.00  9.67           H
ATOM   3761  CB  TYR U 234    -133.080-114.503 655.065  1.00  9.67           C
ATOM   3762 1HB  TYR U 234    -132.679-114.803 654.097  1.00  9.67           H
ATOM   3763 2HB  TYR U 234    -133.963-115.116 655.248  1.00  9.67           H
ATOM   3764  CG  TYR U 234    -133.503-113.034 654.992  1.00  9.67           C
ATOM   3765  HD1 TYR U 234    -134.239-112.995 657.005  1.00  9.67           H
ATOM   3766  CD1 TYR U 234    -134.083-112.427 656.087  1.00  9.67           C
ATOM   3767  HD2 TYR U 234    -132.848-112.795 652.964  1.00  9.67           H
ATOM   3768  CD2 TYR U 234    -133.305-112.316 653.830  1.00  9.67           C
ATOM   3769  CE1 TYR U 234    -134.481-111.045 656.018  1.00  9.67           C
ATOM   3770  HE1 TYR U 234    -134.940-110.554 656.876  1.00  9.67           H
ATOM   3771  HE2 TYR U 234    -133.553-110.355 652.849  1.00  9.67           H
ATOM   3772  CE2 TYR U 234    -133.704-110.934 653.761  1.00  9.67           C
ATOM   3773  CZ  TYR U 234    -134.272-110.367 654.858  1.00  9.67           C
ATOM   3774  OH  TYR U 234    -134.648-109.061 654.793  1.00  9.67           O
ATOM   3775  HH  TYR U 234    -134.168-108.604 654.044  1.00  9.67           H
ATOM   3776  HN  TYR U 234    -130.774-114.151 654.624  1.00  9.67           H
ATOM   3777  N   THR U 235    -131.259-117.026 655.666  1.00  9.67           N
ATOM   3778  CA  THR U 235    -131.089-118.451 655.896  1.00  9.67           C
ATOM   3779  C   THR U 235    -130.583-118.704 657.318  1.00  9.67           C
ATOM   3780  O   THR U 235    -131.132-119.538 658.036  1.00  9.67           O
ATOM   3781  HA  THR U 235    -132.064-118.931 655.813  1.00  9.67           H
ATOM   3782  HB  THR U 235    -129.171-118.537 654.880  1.00  9.67           H
ATOM   3783  CB  THR U 235    -130.157-118.997 654.813  1.00  9.67           C
ATOM   3784  OG1 THR U 235    -130.863-118.763 653.597  1.00  9.67           O
ATOM   3785  HG1 THR U 235    -130.403-118.052 653.066  1.00  9.67           H
ATOM   3786  CG2 THR U 235    -130.015-120.519 654.875  1.00  9.67           C
ATOM   3787 1HG2 THR U 235    -130.993-120.981 654.740  1.00  9.67           H
ATOM   3788 2HG2 THR U 235    -129.608-120.807 655.844  1.00  9.67           H
ATOM   3789 3HG2 THR U 235    -129.343-120.854 654.085  1.00  9.67           H
ATOM   3790  HN  THR U 235    -130.746-116.659 654.890  1.00  9.67           H
ATOM   3791  N   ILE U 236    -129.542-117.970 657.681  1.00  9.67           N
ATOM   3792  CA  ILE U 236    -128.937-118.126 658.993  1.00  9.67           C
ATOM   3793  C   ILE U 236    -129.905-117.609 660.060  1.00  9.67           C
ATOM   3794  O   ILE U 236    -130.078-118.237 661.103  1.00  9.67           O
ATOM   3795  HA  ILE U 236    -128.781-119.192 659.156  1.00  9.67           H
ATOM   3796  HB  ILE U 236    -127.692-116.396 658.812  1.00  9.67           H
ATOM   3797  CB  ILE U 236    -127.562-117.456 659.033  1.00  9.67           C
ATOM   3798  CG1 ILE U 236    -126.641-118.031 657.956  1.00  9.67           C
ATOM   3799 1HG1 ILE U 236    -126.286-119.015 658.264  1.00  9.67           H
ATOM   3800 2HG1 ILE U 236    -127.199-118.170 657.030  1.00  9.67           H
ATOM   3801  CG2 ILE U 236    -126.944-117.554 660.429  1.00  9.67           C
ATOM   3802 1HG2 ILE U 236    -127.595-117.060 661.150  1.00  9.67           H
ATOM   3803 2HG2 ILE U 236    -126.830-118.603 660.702  1.00  9.67           H
ATOM   3804 3HG2 ILE U 236    -125.968-117.070 660.429  1.00  9.67           H
ATOM   3805  CD1 ILE U 236    -125.447-117.108 657.705  1.00  9.67           C
ATOM   3806 1HD1 ILE U 236    -125.805-116.133 657.374  1.00  9.67           H
ATOM   3807 2HD1 ILE U 236    -124.877-116.992 658.627  1.00  9.67           H
ATOM   3808 3HD1 ILE U 236    -124.808-117.541 656.935  1.00  9.67           H
ATOM   3809  HN  ILE U 236    -129.113-117.281 657.097  1.00  9.67           H
ATOM   3810  N   ILE U 237    -130.509-116.468 659.762  1.00  9.67           N
ATOM   3811  CA  ILE U 237    -131.423-115.838 660.699  1.00  9.67           C
ATOM   3812  C   ILE U 237    -132.516-116.834 661.088  1.00  9.67           C
ATOM   3813  O   ILE U 237    -132.801-117.020 662.270  1.00  9.67           O
ATOM   3814  HA  ILE U 237    -130.851-115.586 661.593  1.00  9.67           H
ATOM   3815  HB  ILE U 237    -132.207-114.690 659.074  1.00  9.67           H
ATOM   3816  CB  ILE U 237    -131.962-114.527 660.124  1.00  9.67           C
ATOM   3817  CG1 ILE U 237    -130.898-113.428 660.173  1.00  9.67           C
ATOM   3818 1HG1 ILE U 237    -130.785-113.072 661.197  1.00  9.67           H
ATOM   3819 2HG1 ILE U 237    -129.934-113.836 659.868  1.00  9.67           H
ATOM   3820  CG2 ILE U 237    -133.252-114.107 660.830  1.00  9.67           C
ATOM   3821 1HG2 ILE U 237    -134.007-114.883 660.699  1.00  9.67           H
ATOM   3822 2HG2 ILE U 237    -133.056-113.967 661.893  1.00  9.67           H
ATOM   3823 3HG2 ILE U 237    -133.614-113.173 660.401  1.00  9.67           H
ATOM   3824  CD1 ILE U 237    -131.275-112.259 659.260  1.00  9.67           C
ATOM   3825 1HD1 ILE U 237    -131.364-112.614 658.233  1.00  9.67           H
ATOM   3826 2HD1 ILE U 237    -132.227-111.838 659.583  1.00  9.67           H
ATOM   3827 3HD1 ILE U 237    -130.502-111.492 659.314  1.00  9.67           H
ATOM   3828  HN  ILE U 237    -130.384-115.977 658.899  1.00  9.67           H
ATOM   3829  N   ILE U 238    -133.100-117.450 660.070  1.00  9.67           N
ATOM   3830  CA  ILE U 238    -134.213-118.359 660.284  1.00  9.67           C
ATOM   3831  C   ILE U 238    -133.749-119.529 661.154  1.00  9.67           C
ATOM   3832  O   ILE U 238    -134.451-119.935 662.079  1.00  9.67           O
ATOM   3833  HA  ILE U 238    -134.984-117.811 660.824  1.00  9.67           H
ATOM   3834  HB  ILE U 238    -134.002-119.026 658.262  1.00  9.67           H
ATOM   3835  CB  ILE U 238    -134.817-118.790 658.946  1.00  9.67           C
ATOM   3836  CG1 ILE U 238    -135.621-117.651 658.315  1.00  9.67           C
ATOM   3837 1HG1 ILE U 238    -136.558-117.519 658.856  1.00  9.67           H
ATOM   3838 2HG1 ILE U 238    -135.066-116.717 658.405  1.00  9.67           H
ATOM   3839  CG2 ILE U 238    -135.654-120.061 659.106  1.00  9.67           C
ATOM   3840 1HG2 ILE U 238    -135.022-120.867 659.480  1.00  9.67           H
ATOM   3841 2HG2 ILE U 238    -136.463-119.877 659.812  1.00  9.67           H
ATOM   3842 3HG2 ILE U 238    -136.072-120.345 658.140  1.00  9.67           H
ATOM   3843  CD1 ILE U 238    -135.912-117.937 656.840  1.00  9.67           C
ATOM   3844 1HD1 ILE U 238    -134.972-118.044 656.298  1.00  9.67           H
ATOM   3845 2HD1 ILE U 238    -136.487-118.859 656.756  1.00  9.67           H
ATOM   3846 3HD1 ILE U 238    -136.484-117.112 656.416  1.00  9.67           H
ATOM   3847  HN  ILE U 238    -132.826-117.335 659.115  1.00  9.67           H
ATOM   3848  N   HIS U 239    -132.570-120.038 660.827  1.00  9.67           N
ATOM   3849  CA  HIS U 239    -132.025-121.181 661.540  1.00  9.67           C
ATOM   3850  C   HIS U 239    -131.896-120.845 663.027  1.00  9.67           C
ATOM   3851  O   HIS U 239    -132.316-121.623 663.881  1.00  9.67           O
ATOM   3852  HA  HIS U 239    -132.740-121.994 661.420  1.00  9.67           H
ATOM   3853  CB  HIS U 239    -130.701-121.628 660.916  1.00  9.67           C
ATOM   3854 1HB  HIS U 239    -130.862-121.835 659.858  1.00  9.67           H
ATOM   3855 2HB  HIS U 239    -129.987-120.807 660.976  1.00  9.67           H
ATOM   3856  CG  HIS U 239    -130.098-122.850 661.567  1.00  9.67           C
ATOM   3857  HD1 HIS U 239    -128.392-121.984 662.503  1.00  9.67           H
ATOM   3858  ND1 HIS U 239    -128.936-122.802 662.318  1.00  9.67           N
ATOM   3859  CD2 HIS U 239    -130.507-124.151 661.573  1.00  9.67           C
ATOM   3860  HD2 HIS U 239    -131.394-124.542 661.075  1.00  9.67           H
ATOM   3861  CE1 HIS U 239    -128.667-124.025 662.751  1.00  9.67           C
ATOM   3862  HE1 HIS U 239    -127.816-124.314 663.368  1.00  9.67           H
ATOM   3863  NE2 HIS U 239    -129.642-124.860 662.288  1.00  9.67           N
ATOM   3864  HN  HIS U 239    -131.993-119.683 660.092  1.00  9.67           H
ATOM   3865  N   THR U 240    -131.314-119.684 663.290  1.00  9.67           N
ATOM   3866  CA  THR U 240    -131.089-119.253 664.659  1.00  9.67           C
ATOM   3867  C   THR U 240    -132.423-119.025 665.373  1.00  9.67           C
ATOM   3868  O   THR U 240    -132.555-119.320 666.559  1.00  9.67           O
ATOM   3869  HA  THR U 240    -130.575-120.053 665.191  1.00  9.67           H
ATOM   3870  HB  THR U 240    -130.730-117.163 664.187  1.00  9.67           H
ATOM   3871  CB  THR U 240    -130.199-118.009 664.623  1.00  9.67           C
ATOM   3872  OG1 THR U 240    -129.035-118.435 663.919  1.00  9.67           O
ATOM   3873  HG1 THR U 240    -129.127-118.221 662.947  1.00  9.67           H
ATOM   3874  CG2 THR U 240    -129.676-117.623 666.008  1.00  9.67           C
ATOM   3875 1HG2 THR U 240    -129.088-118.445 666.417  1.00  9.67           H
ATOM   3876 2HG2 THR U 240    -130.517-117.415 666.669  1.00  9.67           H
ATOM   3877 3HG2 THR U 240    -129.050-116.735 665.926  1.00  9.67           H
ATOM   3878  HN  THR U 240    -130.999-119.044 662.589  1.00  9.67           H
ATOM   3879  N   LEU U 241    -133.379-118.502 664.619  1.00  9.67           N
ATOM   3880  CA  LEU U 241    -134.676-118.166 665.181  1.00  9.67           C
ATOM   3881  C   LEU U 241    -135.389-119.451 665.609  1.00  9.67           C
ATOM   3882  O   LEU U 241    -136.093-119.467 666.618  1.00  9.67           O
ATOM   3883  HA  LEU U 241    -134.501-117.557 666.067  1.00  9.67           H
ATOM   3884  CB  LEU U 241    -135.482-117.315 664.198  1.00  9.67           C
ATOM   3885 1HB  LEU U 241    -135.369-117.741 663.201  1.00  9.67           H
ATOM   3886 2HB  LEU U 241    -136.537-117.393 664.460  1.00  9.67           H
ATOM   3887  HG  LEU U 241    -134.055-115.755 663.872  1.00  9.67           H
ATOM   3888  CG  LEU U 241    -135.110-115.832 664.134  1.00  9.67           C
ATOM   3889  CD1 LEU U 241    -135.902-115.115 663.038  1.00  9.67           C
ATOM   3890 1HD1 LEU U 241    -135.682-115.573 662.073  1.00  9.67           H
ATOM   3891 2HD1 LEU U 241    -136.968-115.200 663.245  1.00  9.67           H
ATOM   3892 3HD1 LEU U 241    -135.618-114.063 663.014  1.00  9.67           H
ATOM   3893  CD2 LEU U 241    -135.287-115.163 665.499  1.00  9.67           C
ATOM   3894 1HD2 LEU U 241    -136.326-115.249 665.814  1.00  9.67           H
ATOM   3895 2HD2 LEU U 241    -134.643-115.653 666.229  1.00  9.67           H
ATOM   3896 3HD2 LEU U 241    -135.016-114.110 665.425  1.00  9.67           H
ATOM   3897  HN  LEU U 241    -133.278-118.307 663.643  1.00  9.67           H
ATOM   3898  N   ILE U 242    -135.181-120.496 664.822  1.00  9.67           N
ATOM   3899  CA  ILE U 242    -135.804-121.779 665.101  1.00  9.67           C
ATOM   3900  C   ILE U 242    -135.234-122.345 666.403  1.00  9.67           C
ATOM   3901  O   ILE U 242    -135.978-122.847 667.243  1.00  9.67           O
ATOM   3902  HA  ILE U 242    -136.871-121.601 665.239  1.00  9.67           H
ATOM   3903  HB  ILE U 242    -134.625-122.659 663.549  1.00  9.67           H
ATOM   3904  CB  ILE U 242    -135.654-122.719 663.903  1.00  9.67           C
ATOM   3905  CG1 ILE U 242    -136.556-122.282 662.746  1.00  9.67           C
ATOM   3906 1HG1 ILE U 242    -137.596-122.500 662.989  1.00  9.67           H
ATOM   3907 2HG1 ILE U 242    -136.480-121.203 662.610  1.00  9.67           H
ATOM   3908  CG2 ILE U 242    -135.909-124.171 664.311  1.00  9.67           C
ATOM   3909 1HG2 ILE U 242    -135.191-124.464 665.077  1.00  9.67           H
ATOM   3910 2HG2 ILE U 242    -136.921-124.266 664.705  1.00  9.67           H
ATOM   3911 3HG2 ILE U 242    -135.796-124.818 663.441  1.00  9.67           H
ATOM   3912  CD1 ILE U 242    -136.167-122.994 661.449  1.00  9.67           C
ATOM   3913 1HD1 ILE U 242    -135.135-122.754 661.198  1.00  9.67           H
ATOM   3914 2HD1 ILE U 242    -136.267-124.071 661.583  1.00  9.67           H
ATOM   3915 3HD1 ILE U 242    -136.824-122.665 660.644  1.00  9.67           H
ATOM   3916  HN  ILE U 242    -134.601-120.476 664.008  1.00  9.67           H
ATOM   3917  N   GLN U 243    -133.919-122.246 666.528  1.00  9.67           N
ATOM   3918  CA  GLN U 243    -133.232-122.815 667.675  1.00  9.67           C
ATOM   3919  C   GLN U 243    -133.591-122.042 668.946  1.00  9.67           C
ATOM   3920  O   GLN U 243    -133.499-122.578 670.049  1.00  9.67           O
ATOM   3921  HA  GLN U 243    -133.594-123.840 667.750  1.00  9.67           H
ATOM   3922  CB  GLN U 243    -131.718-122.832 667.454  1.00  9.67           C
ATOM   3923 1HB  GLN U 243    -131.374-121.832 667.188  1.00  9.67           H
ATOM   3924 2HB  GLN U 243    -131.214-123.107 668.381  1.00  9.67           H
ATOM   3925  CG  GLN U 243    -131.337-123.819 666.348  1.00  9.67           C
ATOM   3926 1HG  GLN U 243    -131.749-124.802 666.576  1.00  9.67           H
ATOM   3927 2HG  GLN U 243    -131.777-123.500 665.403  1.00  9.67           H
ATOM   3928  CD  GLN U 243    -129.817-123.918 666.202  1.00  9.67           C
ATOM   3929  OE1 GLN U 243    -129.062-123.129 666.747  1.00  9.67           O
ATOM   3930  NE2 GLN U 243    -129.412-124.928 665.437  1.00  9.67           N
ATOM   3931 1HE2 GLN U 243    -130.084-125.539 665.019  1.00  9.67           H
ATOM   3932 2HE2 GLN U 243    -128.435-125.076 665.281  1.00  9.67           H
ATOM   3933  HN  GLN U 243    -133.327-121.788 665.865  1.00  9.67           H
ATOM   3934  N   ALA U 244    -133.993-120.795 668.748  1.00  9.67           N
ATOM   3935  CA  ALA U 244    -134.321-119.928 669.867  1.00  9.67           C
ATOM   3936  C   ALA U 244    -135.428-120.577 670.702  1.00  9.67           C
ATOM   3937  O   ALA U 244    -136.372-121.144 670.154  1.00  9.67           O
ATOM   3938  HA  ALA U 244    -133.427-119.827 670.482  1.00  9.67           H
ATOM   3939  CB  ALA U 244    -134.720-118.547 669.344  1.00  9.67           C
ATOM   3940 1HB  ALA U 244    -133.890-118.118 668.783  1.00  9.67           H
ATOM   3941 2HB  ALA U 244    -135.588-118.642 668.692  1.00  9.67           H
ATOM   3942 3HB  ALA U 244    -134.966-117.897 670.184  1.00  9.67           H
ATOM   3943  HN  ALA U 244    -134.095-120.377 667.846  1.00  9.67           H
ATOM   3944  N   LYS U 245    -135.274-120.472 672.014  1.00  9.67           N
ATOM   3945  CA  LYS U 245    -136.259-121.024 672.929  1.00  9.67           C
ATOM   3946  C   LYS U 245    -137.358-119.988 673.173  1.00  9.67           C
ATOM   3947  O   LYS U 245    -138.424-120.319 673.691  1.00  9.67           O
ATOM   3948  HA  LYS U 245    -136.705-121.892 672.444  1.00  9.67           H
ATOM   3949  CB  LYS U 245    -135.583-121.517 674.210  1.00  9.67           C
ATOM   3950 1HB  LYS U 245    -134.945-120.731 674.615  1.00  9.67           H
ATOM   3951 2HB  LYS U 245    -136.339-121.734 674.964  1.00  9.67           H
ATOM   3952  CG  LYS U 245    -134.748-122.771 673.941  1.00  9.67           C
ATOM   3953 1HG  LYS U 245    -135.338-123.491 673.375  1.00  9.67           H
ATOM   3954 2HG  LYS U 245    -133.885-122.513 673.327  1.00  9.67           H
ATOM   3955  CD  LYS U 245    -134.277-123.407 675.250  1.00  9.67           C
ATOM   3956 1HD  LYS U 245    -133.608-122.722 675.772  1.00  9.67           H
ATOM   3957 2HD  LYS U 245    -135.132-123.577 675.905  1.00  9.67           H
ATOM   3958  CE  LYS U 245    -133.556-124.731 674.989  1.00  9.67           C
ATOM   3959 1HE  LYS U 245    -134.180-125.375 674.368  1.00  9.67           H
ATOM   3960 2HE  LYS U 245    -132.636-124.548 674.434  1.00  9.67           H
ATOM   3961  NZ  LYS U 245    -133.246-125.413 676.265  1.00  9.67           N
ATOM   3962 1HZ  LYS U 245    -132.765-126.285 676.074  1.00  9.67           H
ATOM   3963 2HZ  LYS U 245    -132.652-124.817 676.831  1.00  9.67           H
ATOM   3964 3HZ  LYS U 245    -134.107-125.604 676.764  1.00  9.67           H
ATOM   3965  HN  LYS U 245    -134.496-120.022 672.451  1.00  9.67           H
ATOM   3966  N   LYS U 246    -137.061-118.755 672.790  1.00  9.67           N
ATOM   3967  CA  LYS U 246    -137.920-117.636 673.136  1.00  9.67           C
ATOM   3968  C   LYS U 246    -139.243-117.761 672.377  1.00  9.67           C
ATOM   3969  O   LYS U 246    -139.251-118.026 671.176  1.00  9.67           O
ATOM   3970  HA  LYS U 246    -138.128-117.701 674.204  1.00  9.67           H
ATOM   3971  CB  LYS U 246    -137.196-116.310 672.895  1.00  9.67           C
ATOM   3972 1HB  LYS U 246    -136.702-116.332 671.924  1.00  9.67           H
ATOM   3973 2HB  LYS U 246    -137.921-115.496 672.865  1.00  9.67           H
ATOM   3974  CG  LYS U 246    -136.165-116.041 673.993  1.00  9.67           C
ATOM   3975 1HG  LYS U 246    -136.553-116.383 674.953  1.00  9.67           H
ATOM   3976 2HG  LYS U 246    -135.259-116.613 673.794  1.00  9.67           H
ATOM   3977  CD  LYS U 246    -135.827-114.551 674.075  1.00  9.67           C
ATOM   3978 1HD  LYS U 246    -135.266-114.253 673.190  1.00  9.67           H
ATOM   3979 2HD  LYS U 246    -136.747-113.966 674.082  1.00  9.67           H
ATOM   3980  CE  LYS U 246    -135.010-114.242 675.331  1.00  9.67           C
ATOM   3981 1HE  LYS U 246    -135.303-114.915 676.137  1.00  9.67           H
ATOM   3982 2HE  LYS U 246    -133.952-114.419 675.137  1.00  9.67           H
ATOM   3983  NZ  LYS U 246    -135.215-112.838 675.751  1.00  9.67           N
ATOM   3984 1HZ  LYS U 246    -134.620-112.632 676.545  1.00  9.67           H
ATOM   3985 2HZ  LYS U 246    -134.981-112.218 674.983  1.00  9.67           H
ATOM   3986 3HZ  LYS U 246    -136.186-112.702 676.012  1.00  9.67           H
ATOM   3987  HN  LYS U 246    -136.251-118.516 672.253  1.00  9.67           H
ATOM   3988  N   SER U 247    -140.330-117.564 673.109  1.00  9.67           N
ATOM   3989  CA  SER U 247    -141.656-117.716 672.536  1.00  9.67           C
ATOM   3990  C   SER U 247    -141.851-116.714 671.397  1.00  9.67           C
ATOM   3991  O   SER U 247    -142.510-117.019 670.403  1.00  9.67           O
ATOM   3992  HA  SER U 247    -141.692-118.738 672.158  1.00  9.67           H
ATOM   3993  CB  SER U 247    -142.740-117.529 673.599  1.00  9.67           C
ATOM   3994 1HB  SER U 247    -143.719-117.710 673.155  1.00  9.67           H
ATOM   3995 2HB  SER U 247    -142.607-118.269 674.388  1.00  9.67           H
ATOM   3996  HG  SER U 247    -143.368-116.161 674.918  1.00  9.67           H
ATOM   3997  OG  SER U 247    -142.712-116.222 674.166  1.00  9.67           O
ATOM   3998  HN  SER U 247    -140.314-117.307 674.076  1.00  9.67           H
ATOM   3999  N   SER U 248    -141.267-115.539 671.578  1.00  9.67           N
ATOM   4000  CA  SER U 248    -141.487-114.442 670.650  1.00  9.67           C
ATOM   4001  C   SER U 248    -140.917-114.799 669.276  1.00  9.67           C
ATOM   4002  O   SER U 248    -141.121-114.068 668.307  1.00  9.67           O
ATOM   4003  HA  SER U 248    -142.569-114.322 670.597  1.00  9.67           H
ATOM   4004  CB  SER U 248    -140.855-113.148 671.167  1.00  9.67           C
ATOM   4005 1HB  SER U 248    -141.059-112.340 670.465  1.00  9.67           H
ATOM   4006 2HB  SER U 248    -141.319-112.871 672.114  1.00  9.67           H
ATOM   4007  HG  SER U 248    -139.069-112.420 671.700  1.00  9.67           H
ATOM   4008  OG  SER U 248    -139.448-113.276 671.348  1.00  9.67           O
ATOM   4009  HN  SER U 248    -140.655-115.330 672.341  1.00  9.67           H
ATOM   4010  N   LYS U 249    -140.215-115.921 669.234  1.00  9.67           N
ATOM   4011  CA  LYS U 249    -139.480-116.301 668.040  1.00  9.67           C
ATOM   4012  C   LYS U 249    -140.456-116.453 666.872  1.00  9.67           C
ATOM   4013  O   LYS U 249    -140.119-116.140 665.731  1.00  9.67           O
ATOM   4014  HA  LYS U 249    -138.790-115.489 667.809  1.00  9.67           H
ATOM   4015  CB  LYS U 249    -138.637-117.550 668.304  1.00  9.67           C
ATOM   4016 1HB  LYS U 249    -137.918-117.686 667.496  1.00  9.67           H
ATOM   4017 2HB  LYS U 249    -138.063-117.419 669.221  1.00  9.67           H
ATOM   4018  CG  LYS U 249    -139.521-118.793 668.422  1.00  9.67           C
ATOM   4019 1HG  LYS U 249    -140.361-118.584 669.083  1.00  9.67           H
ATOM   4020 2HG  LYS U 249    -139.938-119.041 667.445  1.00  9.67           H
ATOM   4021  CD  LYS U 249    -138.724-119.983 668.960  1.00  9.67           C
ATOM   4022 1HD  LYS U 249    -137.771-120.054 668.436  1.00  9.67           H
ATOM   4023 2HD  LYS U 249    -138.498-119.827 670.014  1.00  9.67           H
ATOM   4024  CE  LYS U 249    -139.504-121.288 668.787  1.00  9.67           C
ATOM   4025 1HE  LYS U 249    -140.321-121.328 669.508  1.00  9.67           H
ATOM   4026 2HE  LYS U 249    -139.953-121.322 667.795  1.00  9.67           H
ATOM   4027  NZ  LYS U 249    -138.612-122.454 668.974  1.00  9.67           N
ATOM   4028 1HZ  LYS U 249    -139.166-123.303 669.003  1.00  9.67           H
ATOM   4029 2HZ  LYS U 249    -137.956-122.504 668.203  1.00  9.67           H
ATOM   4030 3HZ  LYS U 249    -138.102-122.353 669.845  1.00  9.67           H
ATOM   4031  HN  LYS U 249    -140.145-116.565 669.996  1.00  9.67           H
ATOM   4032  N   HIS U 250    -141.647-116.934 667.197  1.00  9.67           N
ATOM   4033  CA  HIS U 250    -142.631-117.250 666.175  1.00  9.67           C
ATOM   4034  C   HIS U 250    -143.061-115.966 665.463  1.00  9.67           C
ATOM   4035  O   HIS U 250    -143.250-115.959 664.247  1.00  9.67           O
ATOM   4036  HA  HIS U 250    -142.138-117.906 665.458  1.00  9.67           H
ATOM   4037  CB  HIS U 250    -143.811-118.018 666.775  1.00  9.67           C
ATOM   4038 1HB  HIS U 250    -144.220-117.443 667.606  1.00  9.67           H
ATOM   4039 2HB  HIS U 250    -144.597-118.099 666.025  1.00  9.67           H
ATOM   4040  CG  HIS U 250    -143.457-119.402 667.265  1.00  9.67           C
ATOM   4041  HD1 HIS U 250    -143.638-120.509 665.456  1.00  9.67           H
ATOM   4042  ND1 HIS U 250    -143.432-120.508 666.434  1.00  9.67           N
ATOM   4043  CD2 HIS U 250    -143.112-119.846 668.508  1.00  9.67           C
ATOM   4044  HD2 HIS U 250    -143.034-119.232 669.405  1.00  9.67           H
ATOM   4045  CE1 HIS U 250    -143.088-121.565 667.155  1.00  9.67           C
ATOM   4046  HE1 HIS U 250    -142.982-122.585 666.786  1.00  9.67           H
ATOM   4047  NE2 HIS U 250    -142.891-121.153 668.440  1.00  9.67           N
ATOM   4048  HN  HIS U 250    -141.943-117.108 668.136  1.00  9.67           H
ATOM   4049  N   LYS U 251    -143.203-114.909 666.250  1.00  9.67           N
ATOM   4050  CA  LYS U 251    -143.620-113.626 665.711  1.00  9.67           C
ATOM   4051  C   LYS U 251    -142.542-113.102 664.760  1.00  9.67           C
ATOM   4052  O   LYS U 251    -142.851-112.615 663.674  1.00  9.67           O
ATOM   4053  HA  LYS U 251    -144.533-113.792 665.140  1.00  9.67           H
ATOM   4054  CB  LYS U 251    -143.964-112.656 666.844  1.00  9.67           C
ATOM   4055 1HB  LYS U 251    -144.681-113.121 667.521  1.00  9.67           H
ATOM   4056 2HB  LYS U 251    -143.069-112.440 667.427  1.00  9.67           H
ATOM   4057  CG  LYS U 251    -144.547-111.353 666.292  1.00  9.67           C
ATOM   4058 1HG  LYS U 251    -143.823-110.880 665.629  1.00  9.67           H
ATOM   4059 2HG  LYS U 251    -145.432-111.571 665.695  1.00  9.67           H
ATOM   4060  CD  LYS U 251    -144.913-110.393 667.425  1.00  9.67           C
ATOM   4061 1HD  LYS U 251    -145.611-110.879 668.107  1.00  9.67           H
ATOM   4062 2HD  LYS U 251    -144.021-110.149 668.003  1.00  9.67           H
ATOM   4063  CE  LYS U 251    -145.538-109.109 666.876  1.00  9.67           C
ATOM   4064 1HE  LYS U 251    -144.821-108.594 666.236  1.00  9.67           H
ATOM   4065 2HE  LYS U 251    -146.400-109.354 666.256  1.00  9.67           H
ATOM   4066  NZ  LYS U 251    -145.952-108.219 667.983  1.00  9.67           N
ATOM   4067 1HZ  LYS U 251    -146.527-107.469 667.617  1.00  9.67           H
ATOM   4068 2HZ  LYS U 251    -146.484-108.751 668.663  1.00  9.67           H
ATOM   4069 3HZ  LYS U 251    -145.130-107.828 668.429  1.00  9.67           H
ATOM   4070  HN  LYS U 251    -143.039-114.921 667.236  1.00  9.67           H
ATOM   4071  N   ALA U 252    -141.299-113.221 665.202  1.00  9.67           N
ATOM   4072  CA  ALA U 252    -140.177-112.721 664.426  1.00  9.67           C
ATOM   4073  C   ALA U 252    -140.088-113.496 663.110  1.00  9.67           C
ATOM   4074  O   ALA U 252    -139.837-112.912 662.057  1.00  9.67           O
ATOM   4075  HA  ALA U 252    -140.367-111.670 664.207  1.00  9.67           H
ATOM   4076  CB  ALA U 252    -138.895-112.828 665.254  1.00  9.67           C
ATOM   4077 1HB  ALA U 252    -138.999-112.236 666.163  1.00  9.67           H
ATOM   4078 2HB  ALA U 252    -138.718-113.871 665.517  1.00  9.67           H
ATOM   4079 3HB  ALA U 252    -138.054-112.453 664.671  1.00  9.67           H
ATOM   4080  HN  ALA U 252    -141.053-113.649 666.073  1.00  9.67           H
ATOM   4081  N   LEU U 253    -140.298-114.800 663.213  1.00  9.67           N
ATOM   4082  CA  LEU U 253    -140.163-115.673 662.059  1.00  9.67           C
ATOM   4083  C   LEU U 253    -141.182-115.265 660.994  1.00  9.67           C
ATOM   4084  O   LEU U 253    -140.827-115.073 659.831  1.00  9.67           O
ATOM   4085  HA  LEU U 253    -139.162-115.526 661.653  1.00  9.67           H
ATOM   4086  CB  LEU U 253    -140.269-117.140 662.482  1.00  9.67           C
ATOM   4087 1HB  LEU U 253    -139.539-117.324 663.270  1.00  9.67           H
ATOM   4088 2HB  LEU U 253    -141.255-117.302 662.916  1.00  9.67           H
ATOM   4089  HG  LEU U 253    -140.777-117.981 660.582  1.00  9.67           H
ATOM   4090  CG  LEU U 253    -140.054-118.174 661.375  1.00  9.67           C
ATOM   4091  CD1 LEU U 253    -138.660-118.037 660.759  1.00  9.67           C
ATOM   4092 1HD1 LEU U 253    -138.548-117.040 660.333  1.00  9.67           H
ATOM   4093 2HD1 LEU U 253    -137.906-118.190 661.531  1.00  9.67           H
ATOM   4094 3HD1 LEU U 253    -138.534-118.784 659.975  1.00  9.67           H
ATOM   4095  CD2 LEU U 253    -140.317-119.591 661.889  1.00  9.67           C
ATOM   4096 1HD2 LEU U 253    -139.635-119.811 662.711  1.00  9.67           H
ATOM   4097 2HD2 LEU U 253    -141.346-119.664 662.242  1.00  9.67           H
ATOM   4098 3HD2 LEU U 253    -140.157-120.306 661.083  1.00  9.67           H
ATOM   4099  HN  LEU U 253    -140.556-115.260 664.062  1.00  9.67           H
ATOM   4100  N   LYS U 254    -142.428-115.144 661.428  1.00  9.67           N
ATOM   4101  CA  LYS U 254    -143.504-114.782 660.521  1.00  9.67           C
ATOM   4102  C   LYS U 254    -143.128-113.500 659.776  1.00  9.67           C
ATOM   4103  O   LYS U 254    -143.268-113.422 658.557  1.00  9.67           O
ATOM   4104  HA  LYS U 254    -143.604-115.587 659.794  1.00  9.67           H
ATOM   4105  CB  LYS U 254    -144.832-114.687 661.277  1.00  9.67           C
ATOM   4106 1HB  LYS U 254    -145.049-115.640 661.759  1.00  9.67           H
ATOM   4107 2HB  LYS U 254    -144.752-113.942 662.068  1.00  9.67           H
ATOM   4108  CG  LYS U 254    -145.975-114.315 660.331  1.00  9.67           C
ATOM   4109 1HG  LYS U 254    -145.830-113.300 659.961  1.00  9.67           H
ATOM   4110 2HG  LYS U 254    -145.964-114.975 659.464  1.00  9.67           H
ATOM   4111  CD  LYS U 254    -147.328-114.417 661.039  1.00  9.67           C
ATOM   4112 1HD  LYS U 254    -147.469-115.429 661.417  1.00  9.67           H
ATOM   4113 2HD  LYS U 254    -147.342-113.750 661.902  1.00  9.67           H
ATOM   4114  CE  LYS U 254    -148.472-114.056 660.090  1.00  9.67           C
ATOM   4115 1HE  LYS U 254    -148.408-113.002 659.818  1.00  9.67           H
ATOM   4116 2HE  LYS U 254    -148.383-114.630 659.168  1.00  9.67           H
ATOM   4117  NZ  LYS U 254    -149.780-114.330 660.727  1.00  9.67           N
ATOM   4118 1HZ  LYS U 254    -150.526-114.082 660.088  1.00  9.67           H
ATOM   4119 2HZ  LYS U 254    -149.844-115.316 660.955  1.00  9.67           H
ATOM   4120 3HZ  LYS U 254    -149.864-113.781 661.575  1.00  9.67           H
ATOM   4121  HN  LYS U 254    -142.706-115.289 662.377  1.00  9.67           H
ATOM   4122  N   VAL U 255    -142.658-112.525 660.541  1.00  9.67           N
ATOM   4123  CA  VAL U 255    -142.321-111.228 659.979  1.00  9.67           C
ATOM   4124  C   VAL U 255    -141.232-111.404 658.919  1.00  9.67           C
ATOM   4125  O   VAL U 255    -141.314-110.824 657.837  1.00  9.67           O
ATOM   4126  HA  VAL U 255    -143.218-110.836 659.498  1.00  9.67           H
ATOM   4127  HB  VAL U 255    -141.218-110.779 661.749  1.00  9.67           H
ATOM   4128  CB  VAL U 255    -141.920-110.262 661.095  1.00  9.67           C
ATOM   4129  CG1 VAL U 255    -141.211-109.031 660.525  1.00  9.67           C
ATOM   4130 1HG1 VAL U 255    -140.312-109.344 659.993  1.00  9.67           H
ATOM   4131 2HG1 VAL U 255    -141.879-108.513 659.838  1.00  9.67           H
ATOM   4132 3HG1 VAL U 255    -140.936-108.361 661.340  1.00  9.67           H
ATOM   4133  CG2 VAL U 255    -143.134-109.857 661.933  1.00  9.67           C
ATOM   4134 1HG2 VAL U 255    -143.869-109.367 661.294  1.00  9.67           H
ATOM   4135 2HG2 VAL U 255    -143.578-110.745 662.382  1.00  9.67           H
ATOM   4136 3HG2 VAL U 255    -142.820-109.170 662.718  1.00  9.67           H
ATOM   4137  HN  VAL U 255    -142.506-112.611 661.526  1.00  9.67           H
ATOM   4138  N   THR U 256    -140.237-112.207 659.266  1.00  9.67           N
ATOM   4139  CA  THR U 256    -139.123-112.452 658.366  1.00  9.67           C
ATOM   4140  C   THR U 256    -139.627-113.015 657.035  1.00  9.67           C
ATOM   4141  O   THR U 256    -139.247-112.533 655.969  1.00  9.67           O
ATOM   4142  HA  THR U 256    -138.642-111.499 658.148  1.00  9.67           H
ATOM   4143  HB  THR U 256    -138.573-114.354 659.258  1.00  9.67           H
ATOM   4144  CB  THR U 256    -138.132-113.374 659.079  1.00  9.67           C
ATOM   4145  OG1 THR U 256    -137.758-112.645 660.245  1.00  9.67           O
ATOM   4146  HG1 THR U 256    -138.345-112.902 661.012  1.00  9.67           H
ATOM   4147  CG2 THR U 256    -136.823-113.536 658.305  1.00  9.67           C
ATOM   4148 1HG2 THR U 256    -136.348-112.563 658.184  1.00  9.67           H
ATOM   4149 2HG2 THR U 256    -137.031-113.963 657.324  1.00  9.67           H
ATOM   4150 3HG2 THR U 256    -136.155-114.200 658.855  1.00  9.67           H
ATOM   4151  HN  THR U 256    -140.184-112.685 660.143  1.00  9.67           H
ATOM   4152  N   ILE U 257    -140.476-114.027 657.141  1.00  9.67           N
ATOM   4153  CA  ILE U 257    -140.961-114.723 655.961  1.00  9.67           C
ATOM   4154  C   ILE U 257    -141.738-113.743 655.079  1.00  9.67           C
ATOM   4155  O   ILE U 257    -141.534-113.697 653.867  1.00  9.67           O
ATOM   4156  HA  ILE U 257    -140.090-115.071 655.406  1.00  9.67           H
ATOM   4157  HB  ILE U 257    -142.504-115.661 657.106  1.00  9.67           H
ATOM   4158  CB  ILE U 257    -141.766-115.960 656.362  1.00  9.67           C
ATOM   4159  CG1 ILE U 257    -140.867-117.012 657.015  1.00  9.67           C
ATOM   4160 1HG1 ILE U 257    -140.206-117.446 656.265  1.00  9.67           H
ATOM   4161 2HG1 ILE U 257    -140.232-116.538 657.764  1.00  9.67           H
ATOM   4162  CG2 ILE U 257    -142.535-116.526 655.166  1.00  9.67           C
ATOM   4163 1HG2 ILE U 257    -143.222-115.770 654.785  1.00  9.67           H
ATOM   4164 2HG2 ILE U 257    -141.831-116.806 654.382  1.00  9.67           H
ATOM   4165 3HG2 ILE U 257    -143.098-117.405 655.479  1.00  9.67           H
ATOM   4166  CD1 ILE U 257    -141.700-118.115 657.670  1.00  9.67           C
ATOM   4167 1HD1 ILE U 257    -142.342-117.680 658.436  1.00  9.67           H
ATOM   4168 2HD1 ILE U 257    -142.316-118.603 656.915  1.00  9.67           H
ATOM   4169 3HD1 ILE U 257    -141.036-118.849 658.127  1.00  9.67           H
ATOM   4170  HN  ILE U 257    -140.830-114.371 658.010  1.00  9.67           H
ATOM   4171  N   THR U 258    -142.612-112.983 655.723  1.00  9.67           N
ATOM   4172  CA  THR U 258    -143.464-112.050 655.005  1.00  9.67           C
ATOM   4173  C   THR U 258    -142.617-111.094 654.162  1.00  9.67           C
ATOM   4174  O   THR U 258    -142.903-110.877 652.986  1.00  9.67           O
ATOM   4175  HA  THR U 258    -144.088-112.617 654.314  1.00  9.67           H
ATOM   4176  HB  THR U 258    -143.751-110.732 656.708  1.00  9.67           H
ATOM   4177  CB  THR U 258    -144.351-111.336 656.027  1.00  9.67           C
ATOM   4178  OG1 THR U 258    -145.097-112.388 656.633  1.00  9.67           O
ATOM   4179  HG1 THR U 258    -144.602-112.746 657.425  1.00  9.67           H
ATOM   4180  CG2 THR U 258    -145.414-110.457 655.367  1.00  9.67           C
ATOM   4181 1HG2 THR U 258    -146.056-111.073 654.738  1.00  9.67           H
ATOM   4182 2HG2 THR U 258    -144.928-109.697 654.755  1.00  9.67           H
ATOM   4183 3HG2 THR U 258    -146.015-109.973 656.137  1.00  9.67           H
ATOM   4184  HN  THR U 258    -142.743-112.998 656.714  1.00  9.67           H
ATOM   4185  N   VAL U 259    -141.590-110.548 654.798  1.00  9.67           N
ATOM   4186  CA  VAL U 259    -140.732-109.578 654.139  1.00  9.67           C
ATOM   4187  C   VAL U 259    -140.072-110.231 652.922  1.00  9.67           C
ATOM   4188  O   VAL U 259    -140.063-109.657 651.834  1.00  9.67           O
ATOM   4189  HA  VAL U 259    -141.364-108.758 653.797  1.00  9.67           H
ATOM   4190  HB  VAL U 259    -139.225-109.852 655.625  1.00  9.67           H
ATOM   4191  CB  VAL U 259    -139.719-109.012 655.136  1.00  9.67           C
ATOM   4192  CG1 VAL U 259    -138.647-108.188 654.421  1.00  9.67           C
ATOM   4193 1HG1 VAL U 259    -138.119-108.820 653.707  1.00  9.67           H
ATOM   4194 2HG1 VAL U 259    -139.119-107.359 653.893  1.00  9.67           H
ATOM   4195 3HG1 VAL U 259    -137.941-107.797 655.153  1.00  9.67           H
ATOM   4196  CG2 VAL U 259    -140.418-108.185 656.217  1.00  9.67           C
ATOM   4197 1HG2 VAL U 259    -140.951-107.355 655.751  1.00  9.67           H
ATOM   4198 2HG2 VAL U 259    -141.125-108.814 656.756  1.00  9.67           H
ATOM   4199 3HG2 VAL U 259    -139.675-107.794 656.912  1.00  9.67           H
ATOM   4200  HN  VAL U 259    -141.342-110.758 655.743  1.00  9.67           H
ATOM   4201  N   LEU U 260    -139.537-111.422 653.147  1.00  9.67           N
ATOM   4202  CA  LEU U 260    -138.782-112.110 652.113  1.00  9.67           C
ATOM   4203  C   LEU U 260    -139.704-112.411 650.930  1.00  9.67           C
ATOM   4204  O   LEU U 260    -139.326-112.210 649.777  1.00  9.67           O
ATOM   4205  HA  LEU U 260    -137.998-111.433 651.776  1.00  9.67           H
ATOM   4206  CB  LEU U 260    -138.094-113.350 652.688  1.00  9.67           C
ATOM   4207 1HB  LEU U 260    -137.469-113.039 653.525  1.00  9.67           H
ATOM   4208 2HB  LEU U 260    -138.861-114.012 653.091  1.00  9.67           H
ATOM   4209  HG  LEU U 260    -137.852-114.443 650.866  1.00  9.67           H
ATOM   4210  CG  LEU U 260    -137.230-114.150 651.712  1.00  9.67           C
ATOM   4211  CD1 LEU U 260    -136.090-113.293 651.159  1.00  9.67           C
ATOM   4212 1HD1 LEU U 260    -136.504-112.432 650.634  1.00  9.67           H
ATOM   4213 2HD1 LEU U 260    -135.462-112.949 651.981  1.00  9.67           H
ATOM   4214 3HD1 LEU U 260    -135.491-113.886 650.468  1.00  9.67           H
ATOM   4215  CD2 LEU U 260    -136.717-115.437 652.362  1.00  9.67           C
ATOM   4216 1HD2 LEU U 260    -136.116-115.187 653.237  1.00  9.67           H
ATOM   4217 2HD2 LEU U 260    -137.563-116.053 652.666  1.00  9.67           H
ATOM   4218 3HD2 LEU U 260    -136.105-115.986 651.647  1.00  9.67           H
ATOM   4219  HN  LEU U 260    -139.612-111.914 654.014  1.00  9.67           H
ATOM   4220  N   THR U 261    -140.896-112.890 651.256  1.00  9.67           N
ATOM   4221  CA  THR U 261    -141.849-113.286 650.233  1.00  9.67           C
ATOM   4222  C   THR U 261    -142.260-112.077 649.391  1.00  9.67           C
ATOM   4223  O   THR U 261    -142.355-112.171 648.168  1.00  9.67           O
ATOM   4224  HA  THR U 261    -141.359-113.992 649.562  1.00  9.67           H
ATOM   4225  HB  THR U 261    -143.531-113.288 651.608  1.00  9.67           H
ATOM   4226  CB  THR U 261    -143.028-113.973 650.926  1.00  9.67           C
ATOM   4227  OG1 THR U 261    -142.450-115.128 651.529  1.00  9.67           O
ATOM   4228  HG1 THR U 261    -142.107-114.903 652.441  1.00  9.67           H
ATOM   4229  CG2 THR U 261    -144.042-114.540 649.931  1.00  9.67           C
ATOM   4230 1HG2 THR U 261    -143.553-115.275 649.292  1.00  9.67           H
ATOM   4231 2HG2 THR U 261    -144.439-113.732 649.316  1.00  9.67           H
ATOM   4232 3HG2 THR U 261    -144.858-115.017 650.475  1.00  9.67           H
ATOM   4233  HN  THR U 261    -141.213-113.008 652.197  1.00  9.67           H
ATOM   4234  N   VAL U 262    -142.494-110.969 650.078  1.00  9.67           N
ATOM   4235  CA  VAL U 262    -142.949-109.759 649.415  1.00  9.67           C
ATOM   4236  C   VAL U 262    -141.884-109.298 648.418  1.00  9.67           C
ATOM   4237  O   VAL U 262    -142.202-108.934 647.287  1.00  9.67           O
ATOM   4238  HA  VAL U 262    -143.858-110.005 648.867  1.00  9.67           H
ATOM   4239  HB  VAL U 262    -142.466-108.625 651.157  1.00  9.67           H
ATOM   4240  CB  VAL U 262    -143.296-108.691 650.454  1.00  9.67           C
ATOM   4241  CG1 VAL U 262    -143.466-107.320 649.797  1.00  9.67           C
ATOM   4242 1HG1 VAL U 262    -142.537-107.037 649.302  1.00  9.67           H
ATOM   4243 2HG1 VAL U 262    -144.270-107.367 649.062  1.00  9.67           H
ATOM   4244 3HG1 VAL U 262    -143.713-106.580 650.558  1.00  9.67           H
ATOM   4245  CG2 VAL U 262    -144.549-109.080 651.242  1.00  9.67           C
ATOM   4246 1HG2 VAL U 262    -145.390-109.188 650.557  1.00  9.67           H
ATOM   4247 2HG2 VAL U 262    -144.376-110.026 651.756  1.00  9.67           H
ATOM   4248 3HG2 VAL U 262    -144.774-108.304 651.974  1.00  9.67           H
ATOM   4249  HN  VAL U 262    -142.379-110.890 651.068  1.00  9.67           H
ATOM   4250  N   PHE U 263    -140.640-109.329 648.874  1.00  9.67           N
ATOM   4251  CA  PHE U 263    -139.529-108.883 648.049  1.00  9.67           C
ATOM   4252  C   PHE U 263    -139.392-109.752 646.798  1.00  9.67           C
ATOM   4253  O   PHE U 263    -139.325-109.236 645.683  1.00  9.67           O
ATOM   4254  HA  PHE U 263    -139.738-107.855 647.754  1.00  9.67           H
ATOM   4255  CB  PHE U 263    -138.261-109.022 648.893  1.00  9.67           C
ATOM   4256 1HB  PHE U 263    -138.374-108.428 649.801  1.00  9.67           H
ATOM   4257 2HB  PHE U 263    -138.156-110.061 649.204  1.00  9.67           H
ATOM   4258  CG  PHE U 263    -136.983-108.588 648.173  1.00  9.67           C
ATOM   4259  HD1 PHE U 263    -136.510-110.561 647.537  1.00  9.67           H
ATOM   4260  CD1 PHE U 263    -136.215-109.511 647.535  1.00  9.67           C
ATOM   4261  HD2 PHE U 263    -137.231-106.538 648.682  1.00  9.67           H
ATOM   4262  CD2 PHE U 263    -136.615-107.279 648.170  1.00  9.67           C
ATOM   4263  CE1 PHE U 263    -135.029-109.108 646.866  1.00  9.67           C
ATOM   4264  HE1 PHE U 263    -134.413-109.849 646.355  1.00  9.67           H
ATOM   4265  CE2 PHE U 263    -135.429-106.876 647.501  1.00  9.67           C
ATOM   4266  HE2 PHE U 263    -135.134-105.826 647.499  1.00  9.67           H
ATOM   4267  CZ  PHE U 263    -134.661-107.799 646.863  1.00  9.67           C
ATOM   4268  HZ  PHE U 263    -133.751-107.490 646.350  1.00  9.67           H
ATOM   4269  HN  PHE U 263    -140.386-109.650 649.786  1.00  9.67           H
ATOM   4270  N   VAL U 264    -139.355-111.057 647.024  1.00  9.67           N
ATOM   4271  CA  VAL U 264    -139.127-111.998 645.940  1.00  9.67           C
ATOM   4272  C   VAL U 264    -140.227-111.835 644.889  1.00  9.67           C
ATOM   4273  O   VAL U 264    -139.939-111.717 643.698  1.00  9.67           O
ATOM   4274  HA  VAL U 264    -138.168-111.751 645.486  1.00  9.67           H
ATOM   4275  HB  VAL U 264    -139.915-113.596 647.116  1.00  9.67           H
ATOM   4276  CB  VAL U 264    -139.037-113.422 646.494  1.00  9.67           C
ATOM   4277  CG1 VAL U 264    -139.051-114.452 645.363  1.00  9.67           C
ATOM   4278 1HG1 VAL U 264    -139.977-114.356 644.795  1.00  9.67           H
ATOM   4279 2HG1 VAL U 264    -138.201-114.279 644.703  1.00  9.67           H
ATOM   4280 3HG1 VAL U 264    -138.986-115.455 645.784  1.00  9.67           H
ATOM   4281  CG2 VAL U 264    -137.797-113.590 647.374  1.00  9.67           C
ATOM   4282 1HG2 VAL U 264    -136.903-113.387 646.784  1.00  9.67           H
ATOM   4283 2HG2 VAL U 264    -137.847-112.893 648.210  1.00  9.67           H
ATOM   4284 3HG2 VAL U 264    -137.757-114.611 647.754  1.00  9.67           H
ATOM   4285  HN  VAL U 264    -139.477-111.472 647.925  1.00  9.67           H
ATOM   4286  N   LEU U 265    -141.463-111.832 645.366  1.00  9.67           N
ATOM   4287  CA  LEU U 265    -142.609-111.883 644.475  1.00  9.67           C
ATOM   4288  C   LEU U 265    -142.656-110.602 643.638  1.00  9.67           C
ATOM   4289  O   LEU U 265    -143.176-110.604 642.523  1.00  9.67           O
ATOM   4290  HA  LEU U 265    -142.464-112.729 643.803  1.00  9.67           H
ATOM   4291  CB  LEU U 265    -143.891-112.148 645.266  1.00  9.67           C
ATOM   4292 1HB  LEU U 265    -143.939-111.437 646.092  1.00  9.67           H
ATOM   4293 2HB  LEU U 265    -144.744-111.941 644.619  1.00  9.67           H
ATOM   4294  HG  LEU U 265    -143.192-113.766 646.477  1.00  9.67           H
ATOM   4295  CG  LEU U 265    -144.049-113.559 645.835  1.00  9.67           C
ATOM   4296  CD1 LEU U 265    -145.302-113.662 646.707  1.00  9.67           C
ATOM   4297 1HD1 LEU U 265    -145.227-112.958 647.535  1.00  9.67           H
ATOM   4298 2HD1 LEU U 265    -146.182-113.427 646.108  1.00  9.67           H
ATOM   4299 3HD1 LEU U 265    -145.390-114.676 647.099  1.00  9.67           H
ATOM   4300  CD2 LEU U 265    -144.040-114.605 644.718  1.00  9.67           C
ATOM   4301 1HD2 LEU U 265    -144.865-114.410 644.032  1.00  9.67           H
ATOM   4302 2HD2 LEU U 265    -143.096-114.549 644.176  1.00  9.67           H
ATOM   4303 3HD2 LEU U 265    -144.154-115.599 645.150  1.00  9.67           H
ATOM   4304  HN  LEU U 265    -141.686-111.797 646.340  1.00  9.67           H
ATOM   4305  N   SER U 266    -142.106-109.540 644.209  1.00  9.67           N
ATOM   4306  CA  SER U 266    -142.183-108.231 643.583  1.00  9.67           C
ATOM   4307  C   SER U 266    -141.002-108.036 642.631  1.00  9.67           C
ATOM   4308  O   SER U 266    -141.167-107.512 641.530  1.00  9.67           O
ATOM   4309  HA  SER U 266    -143.123-108.229 643.032  1.00  9.67           H
ATOM   4310  CB  SER U 266    -142.208-107.119 644.634  1.00  9.67           C
ATOM   4311 1HB  SER U 266    -142.239-106.150 644.136  1.00  9.67           H
ATOM   4312 2HB  SER U 266    -143.118-107.201 645.228  1.00  9.67           H
ATOM   4313  HG  SER U 266    -141.330-107.573 646.375  1.00  9.67           H
ATOM   4314  OG  SER U 266    -141.073-107.173 645.495  1.00  9.67           O
ATOM   4315  HN  SER U 266    -141.617-109.564 645.080  1.00  9.67           H
ATOM   4316  N   GLN U 267    -139.836-108.467 643.090  1.00  9.67           N
ATOM   4317  CA  GLN U 267    -138.592-108.102 642.434  1.00  9.67           C
ATOM   4318  C   GLN U 267    -138.186-109.180 641.428  1.00  9.67           C
ATOM   4319  O   GLN U 267    -137.676-108.871 640.352  1.00  9.67           O
ATOM   4320  HA  GLN U 267    -138.803-107.169 641.911  1.00  9.67           H
ATOM   4321  CB  GLN U 267    -137.482-107.861 643.458  1.00  9.67           C
ATOM   4322 1HB  GLN U 267    -137.335-108.759 644.059  1.00  9.67           H
ATOM   4323 2HB  GLN U 267    -136.541-107.666 642.942  1.00  9.67           H
ATOM   4324  CG  GLN U 267    -137.823-106.681 644.371  1.00  9.67           C
ATOM   4325 1HG  GLN U 267    -138.706-106.919 644.964  1.00  9.67           H
ATOM   4326 2HG  GLN U 267    -137.006-106.510 645.071  1.00  9.67           H
ATOM   4327  CD  GLN U 267    -138.077-105.413 643.554  1.00  9.67           C
ATOM   4328  OE1 GLN U 267    -137.269-104.993 642.743  1.00  9.67           O
ATOM   4329  NE2 GLN U 267    -139.244-104.828 643.813  1.00  9.67           N
ATOM   4330 1HE2 GLN U 267    -139.862-105.224 644.491  1.00  9.67           H
ATOM   4331 2HE2 GLN U 267    -139.501-103.991 643.329  1.00  9.67           H
ATOM   4332  HN  GLN U 267    -139.733-109.054 643.893  1.00  9.67           H
ATOM   4333  N   PHE U 268    -138.427-110.425 641.813  1.00  9.67           N
ATOM   4334  CA  PHE U 268    -137.903-111.555 641.065  1.00  9.67           C
ATOM   4335  C   PHE U 268    -138.400-111.533 639.619  1.00  9.67           C
ATOM   4336  O   PHE U 268    -137.607-111.631 638.684  1.00  9.67           O
ATOM   4337  HA  PHE U 268    -136.816-111.473 641.075  1.00  9.67           H
ATOM   4338  CB  PHE U 268    -138.417-112.822 641.751  1.00  9.67           C
ATOM   4339 1HB  PHE U 268    -138.211-112.755 642.819  1.00  9.67           H
ATOM   4340 2HB  PHE U 268    -139.500-112.870 641.638  1.00  9.67           H
ATOM   4341  CG  PHE U 268    -137.806-114.115 641.208  1.00  9.67           C
ATOM   4342  HD1 PHE U 268    -139.462-114.527 639.941  1.00  9.67           H
ATOM   4343  CD1 PHE U 268    -138.483-114.855 640.290  1.00  9.67           C
ATOM   4344  HD2 PHE U 268    -136.041-113.932 642.379  1.00  9.67           H
ATOM   4345  CD2 PHE U 268    -136.584-114.525 641.643  1.00  9.67           C
ATOM   4346  CE1 PHE U 268    -137.916-116.055 639.786  1.00  9.67           C
ATOM   4347  HE1 PHE U 268    -138.459-116.648 639.050  1.00  9.67           H
ATOM   4348  CE2 PHE U 268    -136.016-115.725 641.139  1.00  9.67           C
ATOM   4349  HE2 PHE U 268    -135.037-116.053 641.489  1.00  9.67           H
ATOM   4350  CZ  PHE U 268    -136.694-116.465 640.221  1.00  9.67           C
ATOM   4351  HZ  PHE U 268    -136.258-117.386 639.835  1.00  9.67           H
ATOM   4352  HN  PHE U 268    -138.968-110.666 642.619  1.00  9.67           H
ATOM   4353  N   PRO U 269    -139.718-111.406 639.409  1.00  9.67           N
ATOM   4354  CA  PRO U 269    -140.279-111.500 638.059  1.00  9.67           C
ATOM   4355  C   PRO U 269    -139.596-110.556 637.083  1.00  9.67           C
ATOM   4356  O   PRO U 269    -139.265-110.946 635.965  1.00  9.67           O
ATOM   4357  HA  PRO U 269    -140.113-112.498 637.653  1.00  9.67           H
ATOM   4358  CB  PRO U 269    -141.754-111.145 638.254  1.00  9.67           C
ATOM   4359 1HB  PRO U 269    -141.933-110.079 638.112  1.00  9.67           H
ATOM   4360 2HB  PRO U 269    -142.391-111.671 637.544  1.00  9.67           H
ATOM   4361  CG  PRO U 269    -142.034-111.576 639.689  1.00  9.67           C
ATOM   4362 1HG  PRO U 269    -142.917-111.081 640.095  1.00  9.67           H
ATOM   4363 2HG  PRO U 269    -142.223-112.647 639.760  1.00  9.67           H
ATOM   4364  CD  PRO U 269    -140.765-111.170 640.419  1.00  9.67           C
ATOM   4365 1HD  PRO U 269    -140.793-110.125 640.730  1.00  9.67           H
ATOM   4366 2HD  PRO U 269    -140.609-111.763 641.320  1.00  9.67           H
ATOM   4367  N   TYR U 270    -139.402-109.326 637.536  1.00  9.67           N
ATOM   4368  CA  TYR U 270    -138.852-108.290 636.678  1.00  9.67           C
ATOM   4369  C   TYR U 270    -137.404-108.605 636.297  1.00  9.67           C
ATOM   4370  O   TYR U 270    -137.016-108.452 635.140  1.00  9.67           O
ATOM   4371  HA  TYR U 270    -139.457-108.247 635.773  1.00  9.67           H
ATOM   4372  CB  TYR U 270    -138.881-107.001 637.502  1.00  9.67           C
ATOM   4373 1HB  TYR U 270    -139.918-106.741 637.715  1.00  9.67           H
ATOM   4374 2HB  TYR U 270    -138.394-107.183 638.460  1.00  9.67           H
ATOM   4375  CG  TYR U 270    -138.202-105.812 636.820  1.00  9.67           C
ATOM   4376  HD1 TYR U 270    -136.867-105.448 638.458  1.00  9.67           H
ATOM   4377  CD1 TYR U 270    -137.186-105.135 637.464  1.00  9.67           C
ATOM   4378  HD2 TYR U 270    -139.409-105.950 635.053  1.00  9.67           H
ATOM   4379  CD2 TYR U 270    -138.606-105.415 635.561  1.00  9.67           C
ATOM   4380  CE1 TYR U 270    -136.547-104.016 636.822  1.00  9.67           C
ATOM   4381  HE1 TYR U 270    -135.743-103.473 637.319  1.00  9.67           H
ATOM   4382  HE2 TYR U 270    -138.276-103.972 633.926  1.00  9.67           H
ATOM   4383  CE2 TYR U 270    -137.967-104.296 634.920  1.00  9.67           C
ATOM   4384  CZ  TYR U 270    -136.969-103.651 635.581  1.00  9.67           C
ATOM   4385  OH  TYR U 270    -136.365-102.594 634.975  1.00  9.67           O
ATOM   4386  HH  TYR U 270    -135.850-102.062 635.648  1.00  9.67           H
ATOM   4387  HN  TYR U 270    -139.613-109.034 638.469  1.00  9.67           H
ATOM   4388  N   ASN U 271    -136.645-109.041 637.292  1.00  9.67           N
ATOM   4389  CA  ASN U 271    -135.227-109.292 637.097  1.00  9.67           C
ATOM   4390  C   ASN U 271    -135.050-110.513 636.192  1.00  9.67           C
ATOM   4391  O   ASN U 271    -134.035-110.641 635.509  1.00  9.67           O
ATOM   4392  HA  ASN U 271    -134.834-108.380 636.649  1.00  9.67           H
ATOM   4393  CB  ASN U 271    -134.532-109.585 638.428  1.00  9.67           C
ATOM   4394 1HB  ASN U 271    -135.138-110.275 639.015  1.00  9.67           H
ATOM   4395 2HB  ASN U 271    -133.577-110.078 638.243  1.00  9.67           H
ATOM   4396  CG  ASN U 271    -134.302-108.297 639.222  1.00  9.67           C
ATOM   4397  OD1 ASN U 271    -133.499-107.451 638.863  1.00  9.67           O
ATOM   4398  ND2 ASN U 271    -135.050-108.196 640.317  1.00  9.67           N
ATOM   4399 1HD2 ASN U 271    -135.690-108.927 640.555  1.00  9.67           H
ATOM   4400 2HD2 ASN U 271    -134.972-107.390 640.903  1.00  9.67           H
ATOM   4401  HN  ASN U 271    -136.983-109.221 638.216  1.00  9.67           H
ATOM   4402  N   CYS U 272    -136.053-111.379 636.217  1.00  9.67           N
ATOM   4403  CA  CYS U 272    -136.088-112.509 635.304  1.00  9.67           C
ATOM   4404  C   CYS U 272    -136.117-111.969 633.872  1.00  9.67           C
ATOM   4405  O   CYS U 272    -135.366-112.432 633.015  1.00  9.67           O
ATOM   4406  HA  CYS U 272    -135.180-113.084 635.482  1.00  9.67           H
ATOM   4407  CB  CYS U 272    -137.275-113.430 635.590  1.00  9.67           C
ATOM   4408 1HB  CYS U 272    -138.195-112.848 635.638  1.00  9.67           H
ATOM   4409 2HB  CYS U 272    -137.394-114.147 634.778  1.00  9.67           H
ATOM   4410  HG  CYS U 272    -137.314-113.286 637.958  1.00  9.67           H
ATOM   4411  SG  CYS U 272    -137.013-114.315 637.171  1.00  9.67           S
ATOM   4412  HN  CYS U 272    -136.829-111.317 636.844  1.00  9.67           H
ATOM   4413  N   ILE U 273    -136.992-110.997 633.658  1.00  9.67           N
ATOM   4414  CA  ILE U 273    -137.173-110.433 632.331  1.00  9.67           C
ATOM   4415  C   ILE U 273    -135.932-109.622 631.953  1.00  9.67           C
ATOM   4416  O   ILE U 273    -135.510-109.630 630.798  1.00  9.67           O
ATOM   4417  HA  ILE U 273    -137.268-111.264 631.633  1.00  9.67           H
ATOM   4418  HB  ILE U 273    -138.432-108.845 633.015  1.00  9.67           H
ATOM   4419  CB  ILE U 273    -138.475-109.633 632.263  1.00  9.67           C
ATOM   4420  CG1 ILE U 273    -139.679-110.514 632.600  1.00  9.67           C
ATOM   4421 1HG1 ILE U 273    -139.561-110.930 633.601  1.00  9.67           H
ATOM   4422 2HG1 ILE U 273    -140.586-109.910 632.610  1.00  9.67           H
ATOM   4423  CG2 ILE U 273    -138.628-108.949 630.902  1.00  9.67           C
ATOM   4424 1HG2 ILE U 273    -137.791-108.270 630.741  1.00  9.67           H
ATOM   4425 2HG2 ILE U 273    -138.640-109.704 630.116  1.00  9.67           H
ATOM   4426 3HG2 ILE U 273    -139.562-108.388 630.881  1.00  9.67           H
ATOM   4427  CD1 ILE U 273    -139.828-111.650 631.585  1.00  9.67           C
ATOM   4428 1HD1 ILE U 273    -139.970-111.231 630.589  1.00  9.67           H
ATOM   4429 2HD1 ILE U 273    -138.930-112.267 631.595  1.00  9.67           H
ATOM   4430 3HD1 ILE U 273    -140.692-112.261 631.848  1.00  9.67           H
ATOM   4431  HN  ILE U 273    -137.569-110.597 634.370  1.00  9.67           H
ATOM   4432  N   LEU U 274    -135.383-108.941 632.948  1.00  9.67           N
ATOM   4433  CA  LEU U 274    -134.166-108.174 632.748  1.00  9.67           C
ATOM   4434  C   LEU U 274    -133.059-109.103 632.244  1.00  9.67           C
ATOM   4435  O   LEU U 274    -132.278-108.727 631.371  1.00  9.67           O
ATOM   4436  HA  LEU U 274    -134.371-107.431 631.977  1.00  9.67           H
ATOM   4437  CB  LEU U 274    -133.796-107.413 634.023  1.00  9.67           C
ATOM   4438 1HB  LEU U 274    -134.013-108.051 634.879  1.00  9.67           H
ATOM   4439 2HB  LEU U 274    -132.720-107.238 634.019  1.00  9.67           H
ATOM   4440  HG  LEU U 274    -135.577-106.248 634.237  1.00  9.67           H
ATOM   4441  CG  LEU U 274    -134.502-106.071 634.231  1.00  9.67           C
ATOM   4442  CD1 LEU U 274    -134.135-105.464 635.587  1.00  9.67           C
ATOM   4443 1HD1 LEU U 274    -134.437-106.145 636.383  1.00  9.67           H
ATOM   4444 2HD1 LEU U 274    -133.058-105.304 635.634  1.00  9.67           H
ATOM   4445 3HD1 LEU U 274    -134.650-104.511 635.709  1.00  9.67           H
ATOM   4446  CD2 LEU U 274    -134.208-105.112 633.076  1.00  9.67           C
ATOM   4447 1HD2 LEU U 274    -133.134-104.936 633.013  1.00  9.67           H
ATOM   4448 2HD2 LEU U 274    -134.560-105.550 632.141  1.00  9.67           H
ATOM   4449 3HD2 LEU U 274    -134.722-104.166 633.249  1.00  9.67           H
ATOM   4450  HN  LEU U 274    -135.755-108.909 633.876  1.00  9.67           H
ATOM   4451  N   LEU U 275    -133.029-110.298 632.814  1.00  9.67           N
ATOM   4452  CA  LEU U 275    -132.019-111.276 632.448  1.00  9.67           C
ATOM   4453  C   LEU U 275    -132.180-111.641 630.971  1.00  9.67           C
ATOM   4454  O   LEU U 275    -131.201-111.685 630.228  1.00  9.67           O
ATOM   4455  HA  LEU U 275    -131.045-110.806 632.583  1.00  9.67           H
ATOM   4456  CB  LEU U 275    -132.074-112.481 633.389  1.00  9.67           C
ATOM   4457 1HB  LEU U 275    -131.913-112.129 634.408  1.00  9.67           H
ATOM   4458 2HB  LEU U 275    -133.080-112.900 633.352  1.00  9.67           H
ATOM   4459  HG  LEU U 275    -131.227-113.944 632.079  1.00  9.67           H
ATOM   4460  CG  LEU U 275    -131.074-113.603 633.103  1.00  9.67           C
ATOM   4461  CD1 LEU U 275    -129.635-113.092 633.198  1.00  9.67           C
ATOM   4462 1HD1 LEU U 275    -129.483-112.294 632.471  1.00  9.67           H
ATOM   4463 2HD1 LEU U 275    -129.452-112.708 634.202  1.00  9.67           H
ATOM   4464 3HD1 LEU U 275    -128.944-113.909 632.990  1.00  9.67           H
ATOM   4465  CD2 LEU U 275    -131.318-114.803 634.019  1.00  9.67           C
ATOM   4466 1HD2 LEU U 275    -131.208-114.494 635.059  1.00  9.67           H
ATOM   4467 2HD2 LEU U 275    -132.326-115.184 633.858  1.00  9.67           H
ATOM   4468 3HD2 LEU U 275    -130.593-115.585 633.795  1.00  9.67           H
ATOM   4469  HN  LEU U 275    -133.677-110.601 633.513  1.00  9.67           H
ATOM   4470  N   VAL U 276    -133.423-111.895 630.590  1.00  9.67           N
ATOM   4471  CA  VAL U 276    -133.725-112.261 629.216  1.00  9.67           C
ATOM   4472  C   VAL U 276    -133.239-111.154 628.279  1.00  9.67           C
ATOM   4473  O   VAL U 276    -132.585-111.429 627.274  1.00  9.67           O
ATOM   4474  HA  VAL U 276    -133.177-113.176 628.992  1.00  9.67           H
ATOM   4475  HB  VAL U 276    -135.769-111.697 629.453  1.00  9.67           H
ATOM   4476  CB  VAL U 276    -135.219-112.556 629.069  1.00  9.67           C
ATOM   4477  CG1 VAL U 276    -135.600-112.738 627.599  1.00  9.67           C
ATOM   4478 1HG1 VAL U 276    -135.367-111.827 627.047  1.00  9.67           H
ATOM   4479 2HG1 VAL U 276    -135.036-113.571 627.178  1.00  9.67           H
ATOM   4480 3HG1 VAL U 276    -136.667-112.946 627.523  1.00  9.67           H
ATOM   4481  CG2 VAL U 276    -135.621-113.779 629.895  1.00  9.67           C
ATOM   4482 1HG2 VAL U 276    -135.058-114.648 629.555  1.00  9.67           H
ATOM   4483 2HG2 VAL U 276    -135.403-113.595 630.947  1.00  9.67           H
ATOM   4484 3HG2 VAL U 276    -136.688-113.966 629.773  1.00  9.67           H
ATOM   4485  HN  VAL U 276    -134.215-111.853 631.200  1.00  9.67           H
ATOM   4486  N   GLN U 277    -133.576-109.925 628.642  1.00  9.67           N
ATOM   4487  CA  GLN U 277    -133.212-108.778 627.828  1.00  9.67           C
ATOM   4488  C   GLN U 277    -131.689-108.653 627.738  1.00  9.67           C
ATOM   4489  O   GLN U 277    -131.158-108.204 626.724  1.00  9.67           O
ATOM   4490  HA  GLN U 277    -133.625-108.980 626.840  1.00  9.67           H
ATOM   4491  CB  GLN U 277    -133.835-107.494 628.380  1.00  9.67           C
ATOM   4492 1HB  GLN U 277    -133.680-107.444 629.458  1.00  9.67           H
ATOM   4493 2HB  GLN U 277    -133.336-106.627 627.946  1.00  9.67           H
ATOM   4494  CG  GLN U 277    -135.332-107.435 628.071  1.00  9.67           C
ATOM   4495 1HG  GLN U 277    -135.489-107.520 626.996  1.00  9.67           H
ATOM   4496 2HG  GLN U 277    -135.837-108.283 628.535  1.00  9.67           H
ATOM   4497  CD  GLN U 277    -135.946-106.129 628.579  1.00  9.67           C
ATOM   4498  OE1 GLN U 277    -135.429-105.475 629.470  1.00  9.67           O
ATOM   4499  NE2 GLN U 277    -137.075-105.786 627.965  1.00  9.67           N
ATOM   4500 1HE2 GLN U 277    -137.446-106.368 627.241  1.00  9.67           H
ATOM   4501 2HE2 GLN U 277    -137.552-104.948 628.227  1.00  9.67           H
ATOM   4502  HN  GLN U 277    -134.088-109.708 629.473  1.00  9.67           H
ATOM   4503  N   THR U 278    -131.030-109.059 628.814  1.00  9.67           N
ATOM   4504  CA  THR U 278    -129.581-108.974 628.879  1.00  9.67           C
ATOM   4505  C   THR U 278    -128.944-109.994 627.933  1.00  9.67           C
ATOM   4506  O   THR U 278    -127.968-109.688 627.250  1.00  9.67           O
ATOM   4507  HA  THR U 278    -129.278-107.985 628.533  1.00  9.67           H
ATOM   4508  HB  THR U 278    -129.437-110.145 630.703  1.00  9.67           H
ATOM   4509  CB  THR U 278    -129.162-109.155 630.339  1.00  9.67           C
ATOM   4510  OG1 THR U 278    -129.774-108.060 631.014  1.00  9.67           O
ATOM   4511  HG1 THR U 278    -130.632-108.354 631.435  1.00  9.67           H
ATOM   4512  CG2 THR U 278    -127.663-108.932 630.551  1.00  9.67           C
ATOM   4513 1HG2 THR U 278    -127.401-107.918 630.249  1.00  9.67           H
ATOM   4514 2HG2 THR U 278    -127.101-109.647 629.949  1.00  9.67           H
ATOM   4515 3HG2 THR U 278    -127.419-109.073 631.604  1.00  9.67           H
ATOM   4516  HN  THR U 278    -131.468-109.439 629.628  1.00  9.67           H
ATOM   4517  N   ILE U 279    -129.521-111.187 627.924  1.00  9.67           N
ATOM   4518  CA  ILE U 279    -129.019-112.255 627.077  1.00  9.67           C
ATOM   4519  C   ILE U 279    -129.228-111.877 625.610  1.00  9.67           C
ATOM   4520  O   ILE U 279    -128.337-112.067 624.783  1.00  9.67           O
ATOM   4521  HA  ILE U 279    -127.949-112.343 627.262  1.00  9.67           H
ATOM   4522  HB  ILE U 279    -130.738-113.457 627.497  1.00  9.67           H
ATOM   4523  CB  ILE U 279    -129.656-113.591 627.465  1.00  9.67           C
ATOM   4524  CG1 ILE U 279    -129.214-114.023 628.865  1.00  9.67           C
ATOM   4525 1HG1 ILE U 279    -128.189-114.390 628.829  1.00  9.67           H
ATOM   4526 2HG1 ILE U 279    -129.221-113.163 629.534  1.00  9.67           H
ATOM   4527  CG2 ILE U 279    -129.364-114.664 626.415  1.00  9.67           C
ATOM   4528 1HG2 ILE U 279    -129.769-114.350 625.453  1.00  9.67           H
ATOM   4529 2HG2 ILE U 279    -128.286-114.803 626.328  1.00  9.67           H
ATOM   4530 3HG2 ILE U 279    -129.828-115.603 626.715  1.00  9.67           H
ATOM   4531  CD1 ILE U 279    -130.133-115.114 629.418  1.00  9.67           C
ATOM   4532 1HD1 ILE U 279    -131.154-114.735 629.475  1.00  9.67           H
ATOM   4533 2HD1 ILE U 279    -130.105-115.982 628.758  1.00  9.67           H
ATOM   4534 3HD1 ILE U 279    -129.796-115.403 630.413  1.00  9.67           H
ATOM   4535  HN  ILE U 279    -130.316-111.427 628.481  1.00  9.67           H
ATOM   4536  N   ASP U 280    -130.411-111.350 625.330  1.00  9.67           N
ATOM   4537  CA  ASP U 280    -130.776-111.010 623.965  1.00  9.67           C
ATOM   4538  C   ASP U 280    -129.912-109.840 623.488  1.00  9.67           C
ATOM   4539  O   ASP U 280    -129.568-109.759 622.310  1.00  9.67           O
ATOM   4540  HA  ASP U 280    -130.603-111.918 623.388  1.00  9.67           H
ATOM   4541  CB  ASP U 280    -132.242-110.582 623.877  1.00  9.67           C
ATOM   4542 1HB  ASP U 280    -132.870-111.320 624.375  1.00  9.67           H
ATOM   4543 2HB  ASP U 280    -132.381-109.638 624.402  1.00  9.67           H
ATOM   4544  CG  ASP U 280    -132.682-110.431 622.419  1.00  9.67           C
ATOM   4545  OD1 ASP U 280    -132.528-111.423 621.674  1.00  9.67           O
ATOM   4546  OD2 ASP U 280    -133.162-109.327 622.083  1.00  9.67           O
ATOM   4547  HN  ASP U 280    -131.113-111.155 626.016  1.00  9.67           H
ATOM   4548  N   ALA U 281    -129.587-108.964 624.427  1.00  9.67           N
ATOM   4549  CA  ALA U 281    -128.738-107.824 624.125  1.00  9.67           C
ATOM   4550  C   ALA U 281    -127.398-108.323 623.581  1.00  9.67           C
ATOM   4551  O   ALA U 281    -126.756-107.641 622.783  1.00  9.67           O
ATOM   4552  HA  ALA U 281    -129.236-107.234 623.356  1.00  9.67           H
ATOM   4553  CB  ALA U 281    -128.574-106.964 625.380  1.00  9.67           C
ATOM   4554 1HB  ALA U 281    -129.552-106.611 625.709  1.00  9.67           H
ATOM   4555 2HB  ALA U 281    -128.117-107.558 626.171  1.00  9.67           H
ATOM   4556 3HB  ALA U 281    -127.937-106.109 625.153  1.00  9.67           H
ATOM   4557  HN  ALA U 281    -129.894-109.023 625.377  1.00  9.67           H
ATOM   4558  N   TYR U 282    -127.015-109.508 624.034  1.00  9.67           N
ATOM   4559  CA  TYR U 282    -125.753-110.096 623.618  1.00  9.67           C
ATOM   4560  C   TYR U 282    -125.944-110.999 622.398  1.00  9.67           C
ATOM   4561  O   TYR U 282    -125.184-110.917 621.435  1.00  9.67           O
ATOM   4562  HA  TYR U 282    -125.074-109.284 623.357  1.00  9.67           H
ATOM   4563  CB  TYR U 282    -125.275-110.945 624.797  1.00  9.67           C
ATOM   4564 1HB  TYR U 282    -125.221-110.317 625.686  1.00  9.67           H
ATOM   4565 2HB  TYR U 282    -126.016-111.719 624.998  1.00  9.67           H
ATOM   4566  CG  TYR U 282    -123.914-111.609 624.575  1.00  9.67           C
ATOM   4567  HD1 TYR U 282    -124.759-113.529 624.136  1.00  9.67           H
ATOM   4568  CD1 TYR U 282    -123.845-112.946 624.241  1.00  9.67           C
ATOM   4569  HD2 TYR U 282    -122.811-109.813 624.972  1.00  9.67           H
ATOM   4570  CD2 TYR U 282    -122.757-110.869 624.709  1.00  9.67           C
ATOM   4571  CE1 TYR U 282    -122.564-113.570 624.032  1.00  9.67           C
ATOM   4572  HE1 TYR U 282    -122.495-114.625 623.768  1.00  9.67           H
ATOM   4573  HE2 TYR U 282    -120.554-110.922 624.602  1.00  9.67           H
ATOM   4574  CE2 TYR U 282    -121.476-111.494 624.500  1.00  9.67           C
ATOM   4575  CZ  TYR U 282    -121.443-112.813 624.172  1.00  9.67           C
ATOM   4576  OH  TYR U 282    -120.233-113.403 623.974  1.00  9.67           O
ATOM   4577  HH  TYR U 282    -119.502-112.730 624.090  1.00  9.67           H
ATOM   4578  HN  TYR U 282    -127.550-110.062 624.672  1.00  9.67           H
ATOM   4579  N   ALA U 283    -126.965-111.841 622.479  1.00  9.67           N
ATOM   4580  CA  ALA U 283    -127.078-112.969 621.571  1.00  9.67           C
ATOM   4581  C   ALA U 283    -128.010-112.598 620.416  1.00  9.67           C
ATOM   4582  O   ALA U 283    -127.971-113.221 619.357  1.00  9.67           O
ATOM   4583  HA  ALA U 283    -126.084-113.176 621.173  1.00  9.67           H
ATOM   4584  CB  ALA U 283    -127.565-114.198 622.342  1.00  9.67           C
ATOM   4585 1HB  ALA U 283    -126.853-114.437 623.132  1.00  9.67           H
ATOM   4586 2HB  ALA U 283    -128.540-113.987 622.783  1.00  9.67           H
ATOM   4587 3HB  ALA U 283    -127.650-115.044 621.660  1.00  9.67           H
ATOM   4588  HN  ALA U 283    -127.704-111.761 623.148  1.00  9.67           H
ATOM   4589  N   MET U 284    -128.827-111.584 620.660  1.00  9.67           N
ATOM   4590  CA  MET U 284    -129.790-111.142 619.665  1.00  9.67           C
ATOM   4591  C   MET U 284    -130.591-112.324 619.116  1.00  9.67           C
ATOM   4592  O   MET U 284    -130.773-112.446 617.905  1.00  9.67           O
ATOM   4593  HA  MET U 284    -130.456-110.454 620.186  1.00  9.67           H
ATOM   4594  CB  MET U 284    -129.056-110.446 618.518  1.00  9.67           C
ATOM   4595 1HB  MET U 284    -128.430-111.166 617.992  1.00  9.67           H
ATOM   4596 2HB  MET U 284    -129.779-110.065 617.797  1.00  9.67           H
ATOM   4597  CG  MET U 284    -128.191-109.295 619.039  1.00  9.67           C
ATOM   4598 1HG  MET U 284    -128.819-108.553 619.532  1.00  9.67           H
ATOM   4599 2HG  MET U 284    -127.490-109.666 619.786  1.00  9.67           H
ATOM   4600  SD  MET U 284    -127.301-108.541 617.688  1.00  9.67           S
ATOM   4601  CE  MET U 284    -126.234-107.437 618.599  1.00  9.67           C
ATOM   4602 1HE  MET U 284    -126.841-106.738 619.175  1.00  9.67           H
ATOM   4603 2HE  MET U 284    -125.605-108.015 619.275  1.00  9.67           H
ATOM   4604 3HE  MET U 284    -125.605-106.883 617.902  1.00  9.67           H
ATOM   4605  HN  MET U 284    -128.839-111.069 621.517  1.00  9.67           H
ATOM   4606  N   PHE U 285    -131.050-113.165 620.032  1.00  9.67           N
ATOM   4607  CA  PHE U 285    -131.685-114.414 619.650  1.00  9.67           C
ATOM   4608  C   PHE U 285    -133.173-114.207 619.361  1.00  9.67           C
ATOM   4609  O   PHE U 285    -133.810-115.049 618.730  1.00  9.67           O
ATOM   4610  HA  PHE U 285    -131.187-114.767 618.747  1.00  9.67           H
ATOM   4611  CB  PHE U 285    -131.536-115.372 620.834  1.00  9.67           C
ATOM   4612 1HB  PHE U 285    -131.709-116.391 620.488  1.00  9.67           H
ATOM   4613 2HB  PHE U 285    -130.509-115.328 621.196  1.00  9.67           H
ATOM   4614  CG  PHE U 285    -132.485-115.076 621.997  1.00  9.67           C
ATOM   4615  HD1 PHE U 285    -131.091-113.817 622.992  1.00  9.67           H
ATOM   4616  CD1 PHE U 285    -132.087-114.260 623.009  1.00  9.67           C
ATOM   4617  HD2 PHE U 285    -134.047-116.283 621.207  1.00  9.67           H
ATOM   4618  CD2 PHE U 285    -133.728-115.629 622.018  1.00  9.67           C
ATOM   4619  CE1 PHE U 285    -132.968-113.985 624.088  1.00  9.67           C
ATOM   4620  HE1 PHE U 285    -132.648-113.331 624.900  1.00  9.67           H
ATOM   4621  CE2 PHE U 285    -134.609-115.354 623.097  1.00  9.67           C
ATOM   4622  HE2 PHE U 285    -135.604-115.797 623.115  1.00  9.67           H
ATOM   4623  CZ  PHE U 285    -134.210-114.538 624.110  1.00  9.67           C
ATOM   4624  HZ  PHE U 285    -134.886-114.327 624.938  1.00  9.67           H
ATOM   4625  HN  PHE U 285    -130.993-113.003 621.017  1.00  9.67           H
ATOM   4626  N   ILE U 286    -133.684-113.081 619.837  1.00  9.67           N
ATOM   4627  CA  ILE U 286    -135.081-112.743 619.621  1.00  9.67           C
ATOM   4628  C   ILE U 286    -135.233-112.065 618.258  1.00  9.67           C
ATOM   4629  O   ILE U 286    -135.225-110.838 618.166  1.00  9.67           O
ATOM   4630  HA  ILE U 286    -135.644-113.676 619.607  1.00  9.67           H
ATOM   4631  HB  ILE U 286    -135.062-110.970 620.817  1.00  9.67           H
ATOM   4632  CB  ILE U 286    -135.617-111.908 620.786  1.00  9.67           C
ATOM   4633  CG1 ILE U 286    -135.381-112.617 622.122  1.00  9.67           C
ATOM   4634 1HG1 ILE U 286    -136.017-113.500 622.186  1.00  9.67           H
ATOM   4635 2HG1 ILE U 286    -134.349-112.962 622.177  1.00  9.67           H
ATOM   4636  CG2 ILE U 286    -137.090-111.556 620.576  1.00  9.67           C
ATOM   4637 1HG2 ILE U 286    -137.199-110.981 619.656  1.00  9.67           H
ATOM   4638 2HG2 ILE U 286    -137.677-112.472 620.504  1.00  9.67           H
ATOM   4639 3HG2 ILE U 286    -137.446-110.962 621.418  1.00  9.67           H
ATOM   4640  CD1 ILE U 286    -135.677-111.683 623.297  1.00  9.67           C
ATOM   4641 1HD1 ILE U 286    -135.023-110.812 623.243  1.00  9.67           H
ATOM   4642 2HD1 ILE U 286    -136.716-111.359 623.251  1.00  9.67           H
ATOM   4643 3HD1 ILE U 286    -135.501-112.211 624.234  1.00  9.67           H
ATOM   4644  HN  ILE U 286    -133.163-112.407 620.360  1.00  9.67           H
ATOM   4645  N   SER U 287    -135.368-112.893 617.232  1.00  9.67           N
ATOM   4646  CA  SER U 287    -135.557-112.389 615.883  1.00  9.67           C
ATOM   4647  C   SER U 287    -137.050-112.215 615.595  1.00  9.67           C
ATOM   4648  O   SER U 287    -137.427-111.504 614.664  1.00  9.67           O
ATOM   4649  HA  SER U 287    -135.049-111.425 615.861  1.00  9.67           H
ATOM   4650  CB  SER U 287    -134.923-113.323 614.851  1.00  9.67           C
ATOM   4651 1HB  SER U 287    -135.082-112.921 613.851  1.00  9.67           H
ATOM   4652 2HB  SER U 287    -133.845-113.362 615.011  1.00  9.67           H
ATOM   4653  HG  SER U 287    -135.008-115.232 614.255  1.00  9.67           H
ATOM   4654  OG  SER U 287    -135.461-114.641 614.923  1.00  9.67           O
ATOM   4655  HN  SER U 287    -135.349-113.890 617.312  1.00  9.67           H
ATOM   4656  N   ASN U 288    -137.859-112.876 616.410  1.00  9.67           N
ATOM   4657  CA  ASN U 288    -139.286-112.953 616.147  1.00  9.67           C
ATOM   4658  C   ASN U 288    -139.986-111.764 616.807  1.00  9.67           C
ATOM   4659  O   ASN U 288    -139.844-111.543 618.009  1.00  9.67           O
ATOM   4660  HA  ASN U 288    -139.378-112.942 615.061  1.00  9.67           H
ATOM   4661  CB  ASN U 288    -139.884-114.236 616.729  1.00  9.67           C
ATOM   4662 1HB  ASN U 288    -139.313-115.098 616.381  1.00  9.67           H
ATOM   4663 2HB  ASN U 288    -139.804-114.219 617.816  1.00  9.67           H
ATOM   4664  CG  ASN U 288    -141.350-114.391 616.322  1.00  9.67           C
ATOM   4665  OD1 ASN U 288    -142.202-113.582 616.653  1.00  9.67           O
ATOM   4666  ND2 ASN U 288    -141.597-115.472 615.588  1.00  9.67           N
ATOM   4667 1HD2 ASN U 288    -140.852-116.096 615.350  1.00  9.67           H
ATOM   4668 2HD2 ASN U 288    -142.527-115.661 615.272  1.00  9.67           H
ATOM   4669  HN  ASN U 288    -137.554-113.352 617.235  1.00  9.67           H
ATOM   4670  N   CYS U 289    -140.728-111.029 615.992  1.00  9.67           N
ATOM   4671  CA  CYS U 289    -141.318-109.779 616.440  1.00  9.67           C
ATOM   4672  C   CYS U 289    -142.393-110.100 617.480  1.00  9.67           C
ATOM   4673  O   CYS U 289    -142.576-109.354 618.440  1.00  9.67           O
ATOM   4674  HA  CYS U 289    -140.512-109.194 616.884  1.00  9.67           H
ATOM   4675  CB  CYS U 289    -141.880-108.967 615.271  1.00  9.67           C
ATOM   4676 1HB  CYS U 289    -141.091-108.764 614.546  1.00  9.67           H
ATOM   4677 2HB  CYS U 289    -142.648-109.543 614.753  1.00  9.67           H
ATOM   4678  SG  CYS U 289    -142.585-107.393 615.883  1.00  9.67           S
ATOM   4679  HN  CYS U 289    -140.927-111.274 615.043  1.00  9.67           H
ATOM   4680  N   ALA U 290    -143.077-111.212 617.253  1.00  9.67           N
ATOM   4681  CA  ALA U 290    -144.155-111.621 618.137  1.00  9.67           C
ATOM   4682  C   ALA U 290    -143.585-111.927 619.523  1.00  9.67           C
ATOM   4683  O   ALA U 290    -144.189-111.581 620.537  1.00  9.67           O
ATOM   4684  HA  ALA U 290    -144.853-110.788 618.216  1.00  9.67           H
ATOM   4685  CB  ALA U 290    -144.885-112.821 617.530  1.00  9.67           C
ATOM   4686 1HB  ALA U 290    -145.297-112.543 616.559  1.00  9.67           H
ATOM   4687 2HB  ALA U 290    -144.186-113.647 617.405  1.00  9.67           H
ATOM   4688 3HB  ALA U 290    -145.694-113.127 618.193  1.00  9.67           H
ATOM   4689  HN  ALA U 290    -142.904-111.828 616.484  1.00  9.67           H
ATOM   4690  N   VAL U 291    -142.427-112.571 619.523  1.00  9.67           N
ATOM   4691  CA  VAL U 291    -141.759-112.910 620.768  1.00  9.67           C
ATOM   4692  C   VAL U 291    -141.310-111.626 621.467  1.00  9.67           C
ATOM   4693  O   VAL U 291    -141.469-111.487 622.679  1.00  9.67           O
ATOM   4694  HA  VAL U 291    -142.484-113.420 621.402  1.00  9.67           H
ATOM   4695  HB  VAL U 291    -139.896-113.376 619.837  1.00  9.67           H
ATOM   4696  CB  VAL U 291    -140.605-113.877 620.496  1.00  9.67           C
ATOM   4697  CG1 VAL U 291    -139.872-114.234 621.791  1.00  9.67           C
ATOM   4698 1HG1 VAL U 291    -139.469-113.327 622.242  1.00  9.67           H
ATOM   4699 2HG1 VAL U 291    -140.568-114.706 622.484  1.00  9.67           H
ATOM   4700 3HG1 VAL U 291    -139.056-114.922 621.569  1.00  9.67           H
ATOM   4701  CG2 VAL U 291    -141.101-115.136 619.782  1.00  9.67           C
ATOM   4702 1HG2 VAL U 291    -141.840-115.640 620.406  1.00  9.67           H
ATOM   4703 2HG2 VAL U 291    -141.557-114.860 618.831  1.00  9.67           H
ATOM   4704 3HG2 VAL U 291    -140.261-115.807 619.601  1.00  9.67           H
ATOM   4705  HN  VAL U 291    -141.948-112.860 618.694  1.00  9.67           H
ATOM   4706  N   SER U 292    -140.759-110.719 620.674  1.00  9.67           N
ATOM   4707  CA  SER U 292    -140.305-109.442 621.198  1.00  9.67           C
ATOM   4708  C   SER U 292    -141.477-108.693 621.836  1.00  9.67           C
ATOM   4709  O   SER U 292    -141.358-108.178 622.947  1.00  9.67           O
ATOM   4710  HA  SER U 292    -139.555-109.689 621.948  1.00  9.67           H
ATOM   4711  CB  SER U 292    -139.666-108.591 620.099  1.00  9.67           C
ATOM   4712 1HB  SER U 292    -138.815-109.125 619.676  1.00  9.67           H
ATOM   4713 2HB  SER U 292    -140.383-108.444 619.291  1.00  9.67           H
ATOM   4714  HG  SER U 292    -138.540-107.448 621.294  1.00  9.67           H
ATOM   4715  OG  SER U 292    -139.236-107.324 620.587  1.00  9.67           O
ATOM   4716  HN  SER U 292    -140.621-110.846 619.691  1.00  9.67           H
ATOM   4717  N   THR U 293    -142.582-108.655 621.105  1.00  9.67           N
ATOM   4718  CA  THR U 293    -143.747-107.909 621.549  1.00  9.67           C
ATOM   4719  C   THR U 293    -144.189-108.386 622.934  1.00  9.67           C
ATOM   4720  O   THR U 293    -144.431-107.574 623.826  1.00  9.67           O
ATOM   4721  HA  THR U 293    -143.468-106.860 621.646  1.00  9.67           H
ATOM   4722  HB  THR U 293    -145.072-109.101 620.307  1.00  9.67           H
ATOM   4723  CB  THR U 293    -144.834-108.052 620.482  1.00  9.67           C
ATOM   4724  OG1 THR U 293    -144.315-107.343 619.360  1.00  9.67           O
ATOM   4725  HG1 THR U 293    -143.833-107.973 618.751  1.00  9.67           H
ATOM   4726  CG2 THR U 293    -146.112-107.292 620.843  1.00  9.67           C
ATOM   4727 1HG2 THR U 293    -145.886-106.231 620.953  1.00  9.67           H
ATOM   4728 2HG2 THR U 293    -146.511-107.677 621.782  1.00  9.67           H
ATOM   4729 3HG2 THR U 293    -146.851-107.426 620.053  1.00  9.67           H
ATOM   4730  HN  THR U 293    -142.688-109.120 620.227  1.00  9.67           H
ATOM   4731  N   ASN U 294    -144.281-109.701 623.071  1.00  9.67           N
ATOM   4732  CA  ASN U 294    -144.777-110.292 624.302  1.00  9.67           C
ATOM   4733  C   ASN U 294    -143.788-110.007 625.434  1.00  9.67           C
ATOM   4734  O   ASN U 294    -144.194-109.743 626.565  1.00  9.67           O
ATOM   4735  HA  ASN U 294    -145.749-109.829 624.471  1.00  9.67           H
ATOM   4736  CB  ASN U 294    -144.917-111.810 624.167  1.00  9.67           C
ATOM   4737 1HB  ASN U 294    -144.000-112.227 623.750  1.00  9.67           H
ATOM   4738 2HB  ASN U 294    -145.050-112.256 625.152  1.00  9.67           H
ATOM   4739  CG  ASN U 294    -146.103-112.174 623.272  1.00  9.67           C
ATOM   4740  OD1 ASN U 294    -146.999-111.381 623.032  1.00  9.67           O
ATOM   4741  ND2 ASN U 294    -146.058-113.414 622.792  1.00  9.67           N
ATOM   4742 1HD2 ASN U 294    -145.294-114.014 623.028  1.00  9.67           H
ATOM   4743 2HD2 ASN U 294    -146.790-113.746 622.196  1.00  9.67           H
ATOM   4744  HN  ASN U 294    -144.024-110.356 622.361  1.00  9.67           H
ATOM   4745  N   ILE U 295    -142.510-110.071 625.091  1.00  9.67           N
ATOM   4746  CA  ILE U 295    -141.460-109.881 626.077  1.00  9.67           C
ATOM   4747  C   ILE U 295    -141.500-108.439 626.587  1.00  9.67           C
ATOM   4748  O   ILE U 295    -141.302-108.192 627.776  1.00  9.67           O
ATOM   4749  HA  ILE U 295    -141.672-110.549 626.912  1.00  9.67           H
ATOM   4750  HB  ILE U 295    -140.038-109.918 624.480  1.00  9.67           H
ATOM   4751  CB  ILE U 295    -140.104-110.293 625.501  1.00  9.67           C
ATOM   4752  CG1 ILE U 295    -139.977-111.816 625.432  1.00  9.67           C
ATOM   4753 1HG1 ILE U 295    -139.919-112.226 626.440  1.00  9.67           H
ATOM   4754 2HG1 ILE U 295    -140.867-112.238 624.967  1.00  9.67           H
ATOM   4755  CG2 ILE U 295    -138.957-109.657 626.290  1.00  9.67           C
ATOM   4756 1HG2 ILE U 295    -139.042-108.571 626.243  1.00  9.67           H
ATOM   4757 2HG2 ILE U 295    -139.008-109.981 627.330  1.00  9.67           H
ATOM   4758 3HG2 ILE U 295    -138.005-109.966 625.860  1.00  9.67           H
ATOM   4759  CD1 ILE U 295    -138.736-112.227 624.637  1.00  9.67           C
ATOM   4760 1HD1 ILE U 295    -138.808-111.836 623.622  1.00  9.67           H
ATOM   4761 2HD1 ILE U 295    -137.845-111.824 625.119  1.00  9.67           H
ATOM   4762 3HD1 ILE U 295    -138.669-113.315 624.604  1.00  9.67           H
ATOM   4763  HN  ILE U 295    -142.189-110.248 624.160  1.00  9.67           H
ATOM   4764  N   ASP U 296    -141.757-107.525 625.663  1.00  9.67           N
ATOM   4765  CA  ASP U 296    -141.769-106.110 625.993  1.00  9.67           C
ATOM   4766  C   ASP U 296    -142.969-105.811 626.893  1.00  9.67           C
ATOM   4767  O   ASP U 296    -142.877-104.988 627.803  1.00  9.67           O
ATOM   4768  HA  ASP U 296    -140.817-105.925 626.492  1.00  9.67           H
ATOM   4769  CB  ASP U 296    -141.897-105.252 624.733  1.00  9.67           C
ATOM   4770 1HB  ASP U 296    -142.769-105.567 624.161  1.00  9.67           H
ATOM   4771 2HB  ASP U 296    -142.058-104.211 625.013  1.00  9.67           H
ATOM   4772  CG  ASP U 296    -140.643-105.364 623.863  1.00  9.67           C
ATOM   4773  OD1 ASP U 296    -139.579-105.678 624.440  1.00  9.67           O
ATOM   4774  OD2 ASP U 296    -140.776-105.133 622.642  1.00  9.67           O
ATOM   4775  HN  ASP U 296    -141.954-107.738 624.706  1.00  9.67           H
ATOM   4776  N   ILE U 297    -144.067-106.495 626.608  1.00  9.67           N
ATOM   4777  CA  ILE U 297    -145.260-106.371 627.428  1.00  9.67           C
ATOM   4778  C   ILE U 297    -144.984-106.955 628.815  1.00  9.67           C
ATOM   4779  O   ILE U 297    -145.341-106.354 629.827  1.00  9.67           O
ATOM   4780  HA  ILE U 297    -145.473-105.308 627.537  1.00  9.67           H
ATOM   4781  HB  ILE U 297    -146.167-107.987 626.360  1.00  9.67           H
ATOM   4782  CB  ILE U 297    -146.463-107.003 626.723  1.00  9.67           C
ATOM   4783  CG1 ILE U 297    -146.880-106.178 625.504  1.00  9.67           C
ATOM   4784 1HG1 ILE U 297    -147.306-105.230 625.831  1.00  9.67           H
ATOM   4785 2HG1 ILE U 297    -146.002-105.942 624.903  1.00  9.67           H
ATOM   4786  CG2 ILE U 297    -147.623-107.211 627.699  1.00  9.67           C
ATOM   4787 1HG2 ILE U 297    -147.305-107.870 628.506  1.00  9.67           H
ATOM   4788 2HG2 ILE U 297    -147.926-106.249 628.113  1.00  9.67           H
ATOM   4789 3HG2 ILE U 297    -148.464-107.661 627.172  1.00  9.67           H
ATOM   4790  CD1 ILE U 297    -147.900-106.936 624.652  1.00  9.67           C
ATOM   4791 1HD1 ILE U 297    -147.461-107.872 624.307  1.00  9.67           H
ATOM   4792 2HD1 ILE U 297    -148.786-107.149 625.250  1.00  9.67           H
ATOM   4793 3HD1 ILE U 297    -148.179-106.327 623.792  1.00  9.67           H
ATOM   4794  HN  ILE U 297    -144.150-107.123 625.834  1.00  9.67           H
ATOM   4795  N   CYS U 298    -144.350-108.118 628.816  1.00  9.67           N
ATOM   4796  CA  CYS U 298    -144.019-108.788 630.062  1.00  9.67           C
ATOM   4797  C   CYS U 298    -143.147-107.847 630.896  1.00  9.67           C
ATOM   4798  O   CYS U 298    -143.292-107.778 632.116  1.00  9.67           O
ATOM   4799  HA  CYS U 298    -144.962-108.992 630.569  1.00  9.67           H
ATOM   4800  CB  CYS U 298    -143.333-110.134 629.816  1.00  9.67           C
ATOM   4801 1HB  CYS U 298    -142.593-110.034 629.023  1.00  9.67           H
ATOM   4802 2HB  CYS U 298    -142.799-110.448 630.713  1.00  9.67           H
ATOM   4803  HG  CYS U 298    -144.738-110.980 628.103  1.00  9.67           H
ATOM   4804  SG  CYS U 298    -144.577-111.395 629.356  1.00  9.67           S
ATOM   4805  HN  CYS U 298    -144.065-108.601 627.988  1.00  9.67           H
ATOM   4806  N   PHE U 299    -142.259-107.147 630.206  1.00  9.67           N
ATOM   4807  CA  PHE U 299    -141.381-106.194 630.864  1.00  9.67           C
ATOM   4808  C   PHE U 299    -142.188-105.108 631.578  1.00  9.67           C
ATOM   4809  O   PHE U 299    -141.919-104.790 632.736  1.00  9.67           O
ATOM   4810  HA  PHE U 299    -140.794-106.749 631.596  1.00  9.67           H
ATOM   4811  CB  PHE U 299    -140.528-105.545 629.773  1.00  9.67           C
ATOM   4812 1HB  PHE U 299    -139.967-106.322 629.254  1.00  9.67           H
ATOM   4813 2HB  PHE U 299    -141.187-105.082 629.038  1.00  9.67           H
ATOM   4814  CG  PHE U 299    -139.549-104.490 630.294  1.00  9.67           C
ATOM   4815  HD1 PHE U 299    -140.941-102.897 630.081  1.00  9.67           H
ATOM   4816  CD1 PHE U 299    -139.935-103.189 630.381  1.00  9.67           C
ATOM   4817  HD2 PHE U 299    -137.985-105.897 630.598  1.00  9.67           H
ATOM   4818  CD2 PHE U 299    -138.294-104.854 630.669  1.00  9.67           C
ATOM   4819  CE1 PHE U 299    -139.026-102.211 630.865  1.00  9.67           C
ATOM   4820  HE1 PHE U 299    -139.335-101.168 630.935  1.00  9.67           H
ATOM   4821  CE2 PHE U 299    -137.385-103.876 631.152  1.00  9.67           C
ATOM   4822  HE2 PHE U 299    -136.379-104.168 631.453  1.00  9.67           H
ATOM   4823  CZ  PHE U 299    -137.771-102.575 631.240  1.00  9.67           C
ATOM   4824  HZ  PHE U 299    -137.073-101.824 631.611  1.00  9.67           H
ATOM   4825  HN  PHE U 299    -142.136-107.222 629.216  1.00  9.67           H
ATOM   4826  N   GLN U 300    -143.161-104.569 630.859  1.00  9.67           N
ATOM   4827  CA  GLN U 300    -143.965-103.479 631.385  1.00  9.67           C
ATOM   4828  C   GLN U 300    -144.686-103.918 632.661  1.00  9.67           C
ATOM   4829  O   GLN U 300    -144.696-103.193 633.654  1.00  9.67           O
ATOM   4830  HA  GLN U 300    -143.257-102.682 631.616  1.00  9.67           H
ATOM   4831  CB  GLN U 300    -144.961-102.976 630.337  1.00  9.67           C
ATOM   4832 1HB  GLN U 300    -145.481-103.823 629.890  1.00  9.67           H
ATOM   4833 2HB  GLN U 300    -145.716-102.355 630.818  1.00  9.67           H
ATOM   4834  CG  GLN U 300    -144.250-102.174 629.246  1.00  9.67           C
ATOM   4835 1HG  GLN U 300    -143.683-101.360 629.699  1.00  9.67           H
ATOM   4836 2HG  GLN U 300    -143.534-102.811 628.728  1.00  9.67           H
ATOM   4837  CD  GLN U 300    -145.255-101.605 628.242  1.00  9.67           C
ATOM   4838  OE1 GLN U 300    -146.350-101.193 628.586  1.00  9.67           O
ATOM   4839  NE2 GLN U 300    -144.822-101.607 626.984  1.00  9.67           N
ATOM   4840 1HE2 GLN U 300    -143.912-101.960 626.769  1.00  9.67           H
ATOM   4841 2HE2 GLN U 300    -145.407-101.255 626.253  1.00  9.67           H
ATOM   4842  HN  GLN U 300    -143.403-104.864 629.934  1.00  9.67           H
ATOM   4843  N   VAL U 301    -145.271-105.105 632.592  1.00  9.67           N
ATOM   4844  CA  VAL U 301    -146.086-105.602 633.688  1.00  9.67           C
ATOM   4845  C   VAL U 301    -145.206-105.800 634.923  1.00  9.67           C
ATOM   4846  O   VAL U 301    -145.515-105.289 635.999  1.00  9.67           O
ATOM   4847  HA  VAL U 301    -146.837-104.843 633.910  1.00  9.67           H
ATOM   4848  HB  VAL U 301    -146.068-107.587 632.904  1.00  9.67           H
ATOM   4849  CB  VAL U 301    -146.815-106.878 633.261  1.00  9.67           C
ATOM   4850  CG1 VAL U 301    -147.540-107.518 634.447  1.00  9.67           C
ATOM   4851 1HG1 VAL U 301    -146.816-107.770 635.222  1.00  9.67           H
ATOM   4852 2HG1 VAL U 301    -148.271-106.815 634.848  1.00  9.67           H
ATOM   4853 3HG1 VAL U 301    -148.049-108.423 634.116  1.00  9.67           H
ATOM   4854  CG2 VAL U 301    -147.785-106.598 632.112  1.00  9.67           C
ATOM   4855 1HG2 VAL U 301    -148.524-105.864 632.431  1.00  9.67           H
ATOM   4856 2HG2 VAL U 301    -147.232-106.208 631.257  1.00  9.67           H
ATOM   4857 3HG2 VAL U 301    -148.289-107.522 631.829  1.00  9.67           H
ATOM   4858  HN  VAL U 301    -145.196-105.721 631.808  1.00  9.67           H
ATOM   4859  N   THR U 302    -144.126-106.544 634.728  1.00  9.67           N
ATOM   4860  CA  THR U 302    -143.268-106.923 635.838  1.00  9.67           C
ATOM   4861  C   THR U 302    -142.585-105.689 636.430  1.00  9.67           C
ATOM   4862  O   THR U 302    -142.366-105.615 637.638  1.00  9.67           O
ATOM   4863  HA  THR U 302    -143.891-107.351 636.623  1.00  9.67           H
ATOM   4864  HB  THR U 302    -141.612-108.297 636.131  1.00  9.67           H
ATOM   4865  CB  THR U 302    -142.284-107.980 635.334  1.00  9.67           C
ATOM   4866  OG1 THR U 302    -141.658-107.364 634.211  1.00  9.67           O
ATOM   4867  HG1 THR U 302    -142.114-107.647 633.367  1.00  9.67           H
ATOM   4868  CG2 THR U 302    -142.988-109.203 634.743  1.00  9.67           C
ATOM   4869 1HG2 THR U 302    -143.609-108.894 633.902  1.00  9.67           H
ATOM   4870 2HG2 THR U 302    -143.615-109.665 635.506  1.00  9.67           H
ATOM   4871 3HG2 THR U 302    -142.244-109.922 634.401  1.00  9.67           H
ATOM   4872  HN  THR U 302    -143.836-106.884 633.834  1.00  9.67           H
ATOM   4873  N   GLN U 303    -142.267-104.750 635.551  1.00  9.67           N
ATOM   4874  CA  GLN U 303    -141.664-103.498 635.978  1.00  9.67           C
ATOM   4875  C   GLN U 303    -142.595-102.765 636.946  1.00  9.67           C
ATOM   4876  O   GLN U 303    -142.150-102.253 637.973  1.00  9.67           O
ATOM   4877  HA  GLN U 303    -140.744-103.780 636.491  1.00  9.67           H
ATOM   4878  CB  GLN U 303    -141.319-102.617 634.776  1.00  9.67           C
ATOM   4879 1HB  GLN U 303    -140.577-103.119 634.154  1.00  9.67           H
ATOM   4880 2HB  GLN U 303    -142.206-102.473 634.159  1.00  9.67           H
ATOM   4881  CG  GLN U 303    -140.779-101.259 635.229  1.00  9.67           C
ATOM   4882 1HG  GLN U 303    -141.607-100.613 635.519  1.00  9.67           H
ATOM   4883 2HG  GLN U 303    -140.152-101.389 636.110  1.00  9.67           H
ATOM   4884  CD  GLN U 303    -139.971-100.591 634.114  1.00  9.67           C
ATOM   4885  OE1 GLN U 303    -140.452 -99.736 633.390  1.00  9.67           O
ATOM   4886  NE2 GLN U 303    -138.718-101.028 634.019  1.00  9.67           N
ATOM   4887 1HE2 GLN U 303    -138.385-101.733 634.645  1.00  9.67           H
ATOM   4888 2HE2 GLN U 303    -138.109-100.652 633.320  1.00  9.67           H
ATOM   4889  HN  GLN U 303    -142.413-104.833 634.565  1.00  9.67           H
ATOM   4890  N   THR U 304    -143.869-102.736 636.585  1.00  9.67           N
ATOM   4891  CA  THR U 304    -144.852-102.004 637.366  1.00  9.67           C
ATOM   4892  C   THR U 304    -145.028-102.649 638.742  1.00  9.67           C
ATOM   4893  O   THR U 304    -145.172-101.952 639.744  1.00  9.67           O
ATOM   4894  HA  THR U 304    -144.476-100.995 637.531  1.00  9.67           H
ATOM   4895  HB  THR U 304    -146.602-102.927 636.468  1.00  9.67           H
ATOM   4896  CB  THR U 304    -146.147-101.940 636.554  1.00  9.67           C
ATOM   4897  OG1 THR U 304    -145.758-101.334 635.325  1.00  9.67           O
ATOM   4898  HG1 THR U 304    -145.622-102.035 634.625  1.00  9.67           H
ATOM   4899  CG2 THR U 304    -147.162-100.961 637.147  1.00  9.67           C
ATOM   4900 1HG2 THR U 304    -146.731 -99.960 637.170  1.00  9.67           H
ATOM   4901 2HG2 THR U 304    -147.416-101.270 638.161  1.00  9.67           H
ATOM   4902 3HG2 THR U 304    -148.063-100.954 636.533  1.00  9.67           H
ATOM   4903  HN  THR U 304    -144.232-103.201 635.777  1.00  9.67           H
ATOM   4904  N   ILE U 305    -145.012-103.974 638.745  1.00  9.67           N
ATOM   4905  CA  ILE U 305    -145.113-104.720 639.988  1.00  9.67           C
ATOM   4906  C   ILE U 305    -143.943-104.344 640.900  1.00  9.67           C
ATOM   4907  O   ILE U 305    -144.120-104.179 642.106  1.00  9.67           O
ATOM   4908  HA  ILE U 305    -146.040-104.420 640.475  1.00  9.67           H
ATOM   4909  HB  ILE U 305    -144.420-106.491 639.009  1.00  9.67           H
ATOM   4910  CB  ILE U 305    -145.214-106.221 639.705  1.00  9.67           C
ATOM   4911  CG1 ILE U 305    -146.544-106.563 639.030  1.00  9.67           C
ATOM   4912 1HG1 ILE U 305    -147.354-106.484 639.754  1.00  9.67           H
ATOM   4913 2HG1 ILE U 305    -146.751-105.840 638.240  1.00  9.67           H
ATOM   4914  CG2 ILE U 305    -144.993-107.035 640.981  1.00  9.67           C
ATOM   4915 1HG2 ILE U 305    -144.002-106.821 641.382  1.00  9.67           H
ATOM   4916 2HG2 ILE U 305    -145.749-106.767 641.719  1.00  9.67           H
ATOM   4917 3HG2 ILE U 305    -145.071-108.098 640.752  1.00  9.67           H
ATOM   4918  CD1 ILE U 305    -146.513-107.975 638.442  1.00  9.67           C
ATOM   4919 1HD1 ILE U 305    -145.717-108.042 637.700  1.00  9.67           H
ATOM   4920 2HD1 ILE U 305    -146.330-108.696 639.238  1.00  9.67           H
ATOM   4921 3HD1 ILE U 305    -147.470-108.192 637.968  1.00  9.67           H
ATOM   4922  HN  ILE U 305    -144.931-104.535 637.921  1.00  9.67           H
ATOM   4923  N   ALA U 306    -142.774-104.220 640.289  1.00  9.67           N
ATOM   4924  CA  ALA U 306    -141.563-103.937 641.041  1.00  9.67           C
ATOM   4925  C   ALA U 306    -141.680-102.555 641.687  1.00  9.67           C
ATOM   4926  O   ALA U 306    -141.147-102.326 642.772  1.00  9.67           O
ATOM   4927  HA  ALA U 306    -141.477-104.689 641.825  1.00  9.67           H
ATOM   4928  CB  ALA U 306    -140.350-104.048 640.116  1.00  9.67           C
ATOM   4929 1HB  ALA U 306    -140.296-105.057 639.706  1.00  9.67           H
ATOM   4930 2HB  ALA U 306    -140.447-103.330 639.301  1.00  9.67           H
ATOM   4931 3HB  ALA U 306    -139.442-103.836 640.680  1.00  9.67           H
ATOM   4932  HN  ALA U 306    -142.647-104.308 639.301  1.00  9.67           H
ATOM   4933  N   PHE U 307    -142.379-101.670 640.992  1.00  9.67           N
ATOM   4934  CA  PHE U 307    -142.495-100.292 641.438  1.00  9.67           C
ATOM   4935  C   PHE U 307    -143.330-100.197 642.717  1.00  9.67           C
ATOM   4936  O   PHE U 307    -143.068 -99.352 643.572  1.00  9.67           O
ATOM   4937  HA  PHE U 307    -141.486 -99.931 641.637  1.00  9.67           H
ATOM   4938  CB  PHE U 307    -143.202 -99.519 640.323  1.00  9.67           C
ATOM   4939 1HB  PHE U 307    -144.095-100.068 640.024  1.00  9.67           H
ATOM   4940 2HB  PHE U 307    -143.535 -98.558 640.715  1.00  9.67           H
ATOM   4941  CG  PHE U 307    -142.334 -99.276 639.087  1.00  9.67           C
ATOM   4942  HD1 PHE U 307    -140.628-100.221 639.932  1.00  9.67           H
ATOM   4943  CD1 PHE U 307    -141.043 -99.704 639.067  1.00  9.67           C
ATOM   4944  HD2 PHE U 307    -143.887 -98.287 638.023  1.00  9.67           H
ATOM   4945  CD2 PHE U 307    -142.852 -98.631 638.007  1.00  9.67           C
ATOM   4946  CE1 PHE U 307    -140.237 -99.479 637.920  1.00  9.67           C
ATOM   4947  HE1 PHE U 307    -139.203 -99.822 637.904  1.00  9.67           H
ATOM   4948  CE2 PHE U 307    -142.047 -98.405 636.860  1.00  9.67           C
ATOM   4949  HE2 PHE U 307    -142.462 -97.888 635.995  1.00  9.67           H
ATOM   4950  CZ  PHE U 307    -140.756 -98.834 636.841  1.00  9.67           C
ATOM   4951  HZ  PHE U 307    -140.138 -98.661 635.960  1.00  9.67           H
ATOM   4952  HN  PHE U 307    -142.861-101.881 640.142  1.00  9.67           H
ATOM   4953  N   PHE U 308    -144.318-101.075 642.807  1.00  9.67           N
ATOM   4954  CA  PHE U 308    -145.191-101.102 643.968  1.00  9.67           C
ATOM   4955  C   PHE U 308    -144.394-101.367 645.247  1.00  9.67           C
ATOM   4956  O   PHE U 308    -144.872-101.096 646.347  1.00  9.67           O
ATOM   4957  HA  PHE U 308    -145.670-100.125 644.035  1.00  9.67           H
ATOM   4958  CB  PHE U 308    -146.184-102.246 643.754  1.00  9.67           C
ATOM   4959 1HB  PHE U 308    -145.679-103.060 643.232  1.00  9.67           H
ATOM   4960 2HB  PHE U 308    -146.492-102.633 644.725  1.00  9.67           H
ATOM   4961  CG  PHE U 308    -147.431-101.848 642.961  1.00  9.67           C
ATOM   4962  HD1 PHE U 308    -148.346-100.888 644.622  1.00  9.67           H
ATOM   4963  CD1 PHE U 308    -148.432-101.158 643.570  1.00  9.67           C
ATOM   4964  HD2 PHE U 308    -146.735-102.738 641.160  1.00  9.67           H
ATOM   4965  CD2 PHE U 308    -147.538-102.185 641.648  1.00  9.67           C
ATOM   4966  CE1 PHE U 308    -149.589-100.788 642.834  1.00  9.67           C
ATOM   4967  HE1 PHE U 308    -150.391-100.235 643.322  1.00  9.67           H
ATOM   4968  CE2 PHE U 308    -148.695-101.815 640.912  1.00  9.67           C
ATOM   4969  HE2 PHE U 308    -148.780-102.085 639.859  1.00  9.67           H
ATOM   4970  CZ  PHE U 308    -149.696-101.125 641.521  1.00  9.67           C
ATOM   4971  HZ  PHE U 308    -150.584-100.841 640.956  1.00  9.67           H
ATOM   4972  HN  PHE U 308    -144.525-101.758 642.106  1.00  9.67           H
ATOM   4973  N   HIS U 309    -143.193-101.893 645.060  1.00  9.67           N
ATOM   4974  CA  HIS U 309    -142.328-102.204 646.185  1.00  9.67           C
ATOM   4975  C   HIS U 309    -142.058-100.932 646.992  1.00  9.67           C
ATOM   4976  O   HIS U 309    -141.940-100.982 648.215  1.00  9.67           O
ATOM   4977  HA  HIS U 309    -142.872-102.912 646.811  1.00  9.67           H
ATOM   4978  CB  HIS U 309    -141.045-102.889 645.712  1.00  9.67           C
ATOM   4979 1HB  HIS U 309    -141.309-103.721 645.059  1.00  9.67           H
ATOM   4980 2HB  HIS U 309    -140.469-102.184 645.112  1.00  9.67           H
ATOM   4981  CG  HIS U 309    -140.173-103.403 646.832  1.00  9.67           C
ATOM   4982  HD1 HIS U 309    -139.266-101.588 647.478  1.00  9.67           H
ATOM   4983  ND1 HIS U 309    -139.360-102.578 647.589  1.00  9.67           N
ATOM   4984  CD2 HIS U 309    -139.998-104.666 647.317  1.00  9.67           C
ATOM   4985  HD2 HIS U 309    -140.491-105.565 646.947  1.00  9.67           H
ATOM   4986  CE1 HIS U 309    -138.727-103.321 648.485  1.00  9.67           C
ATOM   4987  HE1 HIS U 309    -138.015-102.961 649.228  1.00  9.67           H
ATOM   4988  NE2 HIS U 309    -139.124-104.615 648.315  1.00  9.67           N
ATOM   4989  HN  HIS U 309    -142.809-102.105 644.161  1.00  9.67           H
ATOM   4990  N   SER U 310    -141.970 -99.822 646.274  1.00  9.67           N
ATOM   4991  CA  SER U 310    -141.677 -98.546 646.904  1.00  9.67           C
ATOM   4992  C   SER U 310    -142.817 -98.153 647.846  1.00  9.67           C
ATOM   4993  O   SER U 310    -142.606 -97.418 648.809  1.00  9.67           O
ATOM   4994  HA  SER U 310    -140.756 -98.704 647.464  1.00  9.67           H
ATOM   4995  CB  SER U 310    -141.455 -97.453 645.856  1.00  9.67           C
ATOM   4996 1HB  SER U 310    -141.169 -96.526 646.354  1.00  9.67           H
ATOM   4997 2HB  SER U 310    -140.625 -97.736 645.208  1.00  9.67           H
ATOM   4998  HG  SER U 310    -142.565 -97.756 644.219  1.00  9.67           H
ATOM   4999  OG  SER U 310    -142.619 -97.226 645.066  1.00  9.67           O
[truncated: 233,845 more chars]
