# Supplementary material for: Noncanonical roles of chemokine regions in CCR9 activation revealed by structural modeling and mutational mapping
Source: Nat Commun. 2025 Aug 18;16:7695. doi: 10.1038/s41467-025-62321-9 (PMC12361432; doi:10.1038/s41467-025-62321-9)
Supplement: Supplementary file 3 — Supplementary Data 1 [file 41467_2025_62321_MOESM3_ESM.zip › SuppData1_3D_models/Fig4_CCR9_CCL25/Fig4HIJ_CCR9_CCL25_rnk0.pdb]

HEADER                                                        CCR9_CCL25_RNK0
EXPDTA    THEORETICAL MODEL
REMARK   3                                                              
REMARK   3 REFINEMENT OR HYDROGEN PLACEMENT:                            
REMARK   3   PROGRAM 1                  ICM 3.9                     
REMARK   3   AUTHORS 1      R.ABAGYAN, M.TOTROV                         
SEQRES   1 A  369  MET THR PRO THR ASP PHE THR SER PRO ILE PRO ASN MET 
SEQRES   2 A  369  ALA ASP ASP TYR GLY SER GLU SER THR SER SER MET GLU 
SEQRES   3 A  369  ASP TYR VAL ASN PHE ASN PHE THR ASP PHE TYR CYS GLU 
SEQRES   4 A  369  LYS ASN ASN VAL ARG GLN PHE ALA SER HIS PHE LEU PRO 
SEQRES   5 A  369  PRO LEU TYR TRP LEU VAL PHE ILE VAL GLY ALA LEU GLY 
SEQRES   6 A  369  ASN SER LEU VAL ILE LEU VAL TYR TRP TYR CYS THR ARG 
SEQRES   7 A  369  VAL LYS THR MET THR ASP MET PHE LEU LEU ASN LEU ALA 
SEQRES   8 A  369  ILE ALA ASP LEU LEU PHE LEU VAL THR LEU PRO PHE TRP 
SEQRES   9 A  369  ALA ILE ALA ALA ALA ASP GLN TRP LYS PHE GLN THR PHE 
SEQRES  10 A  369  MET CYS LYS VAL VAL ASN SER MET TYR LYS MET ASN PHE 
SEQRES  11 A  369  TYR SER CYS VAL LEU LEU ILE MET CYS ILE SER VAL ASP 
SEQRES  12 A  369  ARG TYR ILE ALA ILE ALA GLN ALA MET ARG ALA HIS THR 
SEQRES  13 A  369  TRP ARG GLU LYS ARG LEU LEU TYR SER LYS MET VAL CYS 
SEQRES  14 A  369  PHE THR ILE TRP VAL LEU ALA ALA ALA LEU CYS ILE PRO 
SEQRES  15 A  369  GLU ILE LEU TYR SER GLN ILE LYS GLU GLU SER GLY ILE 
SEQRES  16 A  369  ALA ILE CYS THR MET VAL TYR PRO SER ASP GLU SER THR 
SEQRES  17 A  369  LYS LEU LYS SER ALA VAL LEU THR LEU LYS VAL ILE LEU 
SEQRES  18 A  369  GLY PHE PHE LEU PRO PHE VAL VAL MET ALA CYS CYS TYR 
SEQRES  19 A  369  THR ILE ILE ILE HIS THR LEU ILE GLN ALA LYS LYS SER 
SEQRES  20 A  369  SER LYS HIS LYS ALA LEU LYS VAL THR ILE THR VAL LEU 
SEQRES  21 A  369  THR VAL PHE VAL LEU SER GLN PHE PRO TYR ASN CYS ILE 
SEQRES  22 A  369  LEU LEU VAL GLN THR ILE ASP ALA TYR ALA MET PHE ILE 
SEQRES  23 A  369  SER ASN CYS ALA VAL SER THR ASN ILE ASP ILE CYS PHE 
SEQRES  24 A  369  GLN VAL THR GLN THR ILE ALA PHE PHE HIS SER CYS LEU 
SEQRES  25 A  369  ASN PRO VAL LEU TYR VAL PHE VAL GLY GLU ARG PHE ARG 
SEQRES  26 A  369  ARG ASP LEU VAL LYS THR LEU LYS ASN LEU GLY CYS ILE 
SEQRES  27 A  369  SER GLN ALA GLN TRP VAL SER PHE THR ARG ARG GLU GLY 
SEQRES  28 A  369  SER LEU LYS LEU SER SER MET LEU LEU GLU THR THR SER 
SEQRES  29 A  369  GLY ALA LEU SER LEU                                 
SEQRES   1 B  127  PCA GLY VAL PHE GLU ASP CYS CYS LEU ALA TYR HIS TYR 
SEQRES   2 B  127  PRO ILE GLY TRP ALA VAL LEU ARG ARG ALA TRP THR TYR 
SEQRES   3 B  127  ARG ILE GLN GLU VAL SER GLY SER CYS ASN LEU PRO ALA 
SEQRES   4 B  127  ALA ILE PHE TYR LEU PRO LYS ARG HIS ARG LYS VAL CYS 
SEQRES   5 B  127  GLY ASN PRO LYS SER ARG GLU VAL GLN ARG ALA MET LYS 
SEQRES   6 B  127  LEU LEU ASP ALA ARG ASN LYS VAL PHE ALA LYS LEU HIS 
SEQRES   7 B  127  HIS ASN THR GLN THR PHE GLN ALA GLY PRO HIS ALA VAL 
SEQRES   8 B  127  LYS LYS LEU SER SER GLY ASN SER LYS LEU SER SER SER 
SEQRES   9 B  127  LYS PHE SER ASN PRO ILE SER SER SER LYS ARG ASN VAL 
SEQRES  10 B  127  SER LEU LEU ILE SER ALA ASN SER GLY LEU             
HELIX    1  HA ASP A   15  ASP A   16  1
HELIX    2  HB TYR A   17  SER A   19  1
HELIX    3  HC SER A   21  ASN A   30  1
HELIX    4  HD ASN A   41  SER A   48  1
HELIX    5  HE PHE A   50  TYR A   75  1
HELIX    6  HF MET A   82  LEU A   98  1
HELIX    7  HG VAL A   99  THR A  100  1
HELIX    8  HH LEU A  101  ALA A  109  1
HELIX    9  HI THR A  116  SER A  141  1
HELIX   10  HJ ASP A  143  ALA A  149  1
HELIX   11  HK ALA A  151  THR A  156  1
HELIX   12  HL ARG A  158  LEU A  179  1
HELIX   13  HM CYS A  180  CYS A  180  5
HELIX   14  HN ILE A  181  TYR A  186  1
HELIX   15  HO VAL A  201  VAL A  201  9
HELIX   16  HP SER A  207  VAL A  219  1
HELIX   17  HQ ILE A  220  PHE A  224  1
HELIX   18  HR LEU A  225  GLN A  243  1
HELIX   19  HS SER A  247  SER A  248  1
HELIX   20  HT LYS A  249  SER A  266  1
HELIX   21  HU PHE A  268  THR A  278  1
HELIX   22  HV ASP A  280  ALA A  283  1
HELIX   23  HW CYS A  289  ASN A  294  1
HELIX   24  HX ASP A  296  SER A  310  1
HELIX   25  HY LEU A  312  VAL A  320  1
HELIX    0  H@ GLU A  322  ASN A  334  1
HELIX    1  HA GLN A  340  ALA A  366  1
HELIX    2  HB LEU A  367  SER A  368  1
HELIX    3  HC TRP B   17  LEU B   20  1
HELIX    4  HD ARG B   21  ARG B   22  1
HELIX    5  HE SER B   32  SER B   32  9
HELIX    6  HF LYS B   46  HIS B   48  1
HELIX    7  HG ARG B   58  GLN B   85  1
HELIX    8  HH ALA B   86  ALA B   86  5
SHEET    1  SA 1 TYR A  37  CYS A  38  0
SHEET    2  SB 1 SER A 187  GLU A 192  0
SHEET    3  SC 1 ILE A 195  MET A 200  0
SHEET    4  SD 1 CYS B   7  CYS B   8  0
SHEET    5  SE 1 THR B  25  GLN B  29  0
SHEET    6  SF 1 ALA B  39  TYR B  43  0
SHEET    7  SG 1 LYS B  50  GLY B  53  0
SSBOND   1 CYS A   38    CYS A  289 
SSBOND   2 CYS A  119    CYS A  198 
SSBOND   3 CYS B    8    CYS B   52 
SSBOND   4 CYS B   35    CYS B    7 
ATOM      1  N   MET A   1    -116.418 -95.564 537.808  1.00  9.10           N
ATOM      2  CA  MET A   1    -115.858 -95.310 539.125  1.00  9.10           C
ATOM      3  C   MET A   1    -116.964 -95.097 540.160  1.00  9.10           C
ATOM      4  O   MET A   1    -117.662 -94.085 540.129  1.00  9.10           O
ATOM      5  HA  MET A   1    -115.283 -96.202 539.375  1.00  9.10           H
ATOM      6  CB  MET A   1    -114.965 -94.069 539.069  1.00  9.10           C
ATOM      7 1HB  MET A   1    -115.500 -93.253 538.583  1.00  9.10           H
ATOM      8 2HB  MET A   1    -114.731 -93.739 540.081  1.00  9.10           H
ATOM      9  CG  MET A   1    -113.669 -94.361 538.310  1.00  9.10           C
ATOM     10 1HG  MET A   1    -113.017 -94.991 538.914  1.00  9.10           H
ATOM     11 2HG  MET A   1    -113.889 -94.913 537.396  1.00  9.10           H
ATOM     12  SD  MET A   1    -112.838 -92.832 537.911  1.00  9.10           S
ATOM     13  CE  MET A   1    -111.279 -93.470 537.321  1.00  9.10           C
ATOM     14 1HE  MET A   1    -110.797 -94.042 538.115  1.00  9.10           H
ATOM     15 2HE  MET A   1    -111.453 -94.117 536.461  1.00  9.10           H
ATOM     16 3HE  MET A   1    -110.634 -92.642 537.028  1.00  9.10           H
ATOM     17  HN  MET A   1    -117.417 -95.538 537.762  1.00  9.10           H
ATOM     18  N   THR A   2    -117.090 -96.068 541.053  1.00  9.10           N
ATOM     19  CA  THR A   2    -118.337 -96.267 541.771  1.00  9.10           C
ATOM     20  C   THR A   2    -118.231 -95.705 543.190  1.00  9.10           C
ATOM     21  O   THR A   2    -117.158 -95.729 543.792  1.00  9.10           O
ATOM     22  HA  THR A   2    -119.120 -95.705 541.263  1.00  9.10           H
ATOM     23  HB  THR A   2    -119.410 -98.013 542.494  1.00  9.10           H
ATOM     24  CB  THR A   2    -118.673 -97.759 541.732  1.00  9.10           C
ATOM     25  OG1 THR A   2    -117.408 -98.403 541.862  1.00  9.10           O
ATOM     26  HG1 THR A   2    -117.088 -98.341 542.807  1.00  9.10           H
ATOM     27  CG2 THR A   2    -119.181 -98.209 540.361  1.00  9.10           C
ATOM     28 1HG2 THR A   2    -118.416 -98.018 539.609  1.00  9.10           H
ATOM     29 2HG2 THR A   2    -120.085 -97.655 540.109  1.00  9.10           H
ATOM     30 3HG2 THR A   2    -119.404 -99.276 540.388  1.00  9.10           H
ATOM     31  HN  THR A   2    -116.360 -96.711 541.287  1.00  9.10           H
ATOM     32  N   PRO A   3    -119.336 -95.192 543.748  1.00  9.10           N
ATOM     33  CA  PRO A   3    -119.335 -94.733 545.139  1.00  9.10           C
ATOM     34  C   PRO A   3    -118.825 -95.797 546.098  1.00  9.10           C
ATOM     35  O   PRO A   3    -119.078 -96.985 545.903  1.00  9.10           O
ATOM     36  HA  PRO A   3    -118.650 -93.893 545.256  1.00  9.10           H
ATOM     37  CB  PRO A   3    -120.800 -94.383 545.406  1.00  9.10           C
ATOM     38 1HB  PRO A   3    -121.345 -95.229 545.824  1.00  9.10           H
ATOM     39 2HB  PRO A   3    -120.893 -93.562 546.118  1.00  9.10           H
ATOM     40  CG  PRO A   3    -121.328 -93.997 544.029  1.00  9.10           C
ATOM     41 1HG  PRO A   3    -122.414 -94.062 543.980  1.00  9.10           H
ATOM     42 2HG  PRO A   3    -121.069 -92.971 543.770  1.00  9.10           H
ATOM     43  CD  PRO A   3    -120.653 -95.005 543.113  1.00  9.10           C
ATOM     44 1HD  PRO A   3    -121.209 -95.941 543.062  1.00  9.10           H
ATOM     45 2HD  PRO A   3    -120.569 -94.632 542.093  1.00  9.10           H
ATOM     46  N   THR A   4    -118.114 -95.338 547.117  1.00  9.10           N
ATOM     47  CA  THR A   4    -117.293 -96.229 547.918  1.00  9.10           C
ATOM     48  C   THR A   4    -118.008 -96.587 549.222  1.00  9.10           C
ATOM     49  O   THR A   4    -119.178 -96.251 549.405  1.00  9.10           O
ATOM     50  HA  THR A   4    -117.154 -97.158 547.365  1.00  9.10           H
ATOM     51  HB  THR A   4    -115.361 -96.076 548.900  1.00  9.10           H
ATOM     52  CB  THR A   4    -115.936 -95.556 548.134  1.00  9.10           C
ATOM     53  OG1 THR A   4    -116.264 -94.200 548.427  1.00  9.10           O
ATOM     54  HG1 THR A   4    -116.621 -94.128 549.358  1.00  9.10           H
ATOM     55  CG2 THR A   4    -115.113 -95.471 546.847  1.00  9.10           C
ATOM     56 1HG2 THR A   4    -115.660 -94.892 546.104  1.00  9.10           H
ATOM     57 2HG2 THR A   4    -114.932 -96.475 546.465  1.00  9.10           H
ATOM     58 3HG2 THR A   4    -114.160 -94.984 547.057  1.00  9.10           H
ATOM     59  HN  THR A   4    -118.094 -94.378 547.398  1.00  9.10           H
ATOM     60  N   ASP A   5    -117.276 -97.262 550.096  1.00  9.10           N
ATOM     61  CA  ASP A   5    -117.826 -98.402 550.810  1.00  9.10           C
ATOM     62  C   ASP A   5    -118.756 -97.904 551.918  1.00  9.10           C
ATOM     63  O   ASP A   5    -119.718 -98.581 552.277  1.00  9.10           O
ATOM     64  HA  ASP A   5    -118.352 -98.986 550.055  1.00  9.10           H
ATOM     65  CB  ASP A   5    -116.717 -99.231 551.461  1.00  9.10           C
ATOM     66 1HB  ASP A   5    -116.295 -98.682 552.303  1.00  9.10           H
ATOM     67 2HB  ASP A   5    -117.136-100.155 551.861  1.00  9.10           H
ATOM     68  CG  ASP A   5    -115.614 -99.558 550.453  1.00  9.10           C
ATOM     69  OD1 ASP A   5    -115.927-100.283 549.485  1.00  9.10           O
ATOM     70  OD2 ASP A   5    -114.482 -99.076 550.675  1.00  9.10           O
ATOM     71  HN  ASP A   5    -116.326 -97.043 550.318  1.00  9.10           H
ATOM     72  N   PHE A   6    -118.437 -96.723 552.429  1.00  9.10           N
ATOM     73  CA  PHE A   6    -118.465 -96.497 553.864  1.00  9.10           C
ATOM     74  C   PHE A   6    -119.790 -96.966 554.468  1.00  9.10           C
ATOM     75  O   PHE A   6    -120.695 -96.162 554.686  1.00  9.10           O
ATOM     76  HA  PHE A   6    -117.646 -97.071 554.297  1.00  9.10           H
ATOM     77  CB  PHE A   6    -118.324 -94.989 554.081  1.00  9.10           C
ATOM     78 1HB  PHE A   6    -119.064 -94.473 553.469  1.00  9.10           H
ATOM     79 2HB  PHE A   6    -118.554 -94.759 555.121  1.00  9.10           H
ATOM     80  CG  PHE A   6    -116.936 -94.439 553.748  1.00  9.10           C
ATOM     81  HD1 PHE A   6    -116.052 -95.224 555.514  1.00  9.10           H
ATOM     82  CD1 PHE A   6    -115.896 -94.657 554.597  1.00  9.10           C
ATOM     83  HD2 PHE A   6    -117.575 -93.556 551.922  1.00  9.10           H
ATOM     84  CD2 PHE A   6    -116.741 -93.732 552.602  1.00  9.10           C
ATOM     85  CE1 PHE A   6    -114.607 -94.147 554.287  1.00  9.10           C
ATOM     86  HE1 PHE A   6    -113.774 -94.322 554.968  1.00  9.10           H
ATOM     87  CE2 PHE A   6    -115.453 -93.221 552.293  1.00  9.10           C
ATOM     88  HE2 PHE A   6    -115.297 -92.654 551.375  1.00  9.10           H
ATOM     89  CZ  PHE A   6    -114.413 -93.440 553.142  1.00  9.10           C
ATOM     90  HZ  PHE A   6    -113.424 -93.048 552.904  1.00  9.10           H
ATOM     91  HN  PHE A   6    -118.164 -95.933 551.881  1.00  9.10           H
ATOM     92  N   THR A   7    -119.862 -98.264 554.721  1.00  9.10           N
ATOM     93  CA  THR A   7    -120.806 -98.786 555.694  1.00  9.10           C
ATOM     94  C   THR A   7    -120.376 -98.403 557.112  1.00  9.10           C
ATOM     95  O   THR A   7    -119.539 -99.074 557.713  1.00  9.10           O
ATOM     96  HA  THR A   7    -121.775 -98.320 555.517  1.00  9.10           H
ATOM     97  HB  THR A   7    -121.583-100.746 556.220  1.00  9.10           H
ATOM     98  CB  THR A   7    -120.919-100.297 555.481  1.00  9.10           C
ATOM     99  OG1 THR A   7    -119.569-100.753 555.509  1.00  9.10           O
ATOM    100  HG1 THR A   7    -119.162-100.564 556.402  1.00  9.10           H
ATOM    101  CG2 THR A   7    -121.404-100.655 554.075  1.00  9.10           C
ATOM    102 1HG2 THR A   7    -120.703-100.263 553.338  1.00  9.10           H
ATOM    103 2HG2 THR A   7    -122.388-100.218 553.908  1.00  9.10           H
ATOM    104 3HG2 THR A   7    -121.466-101.739 553.977  1.00  9.10           H
ATOM    105  HN  THR A   7    -119.290 -98.953 554.275  1.00  9.10           H
ATOM    106  N   SER A   8    -120.970 -97.326 557.605  1.00  9.10           N
ATOM    107  CA  SER A   8    -120.887 -97.008 559.020  1.00  9.10           C
ATOM    108  C   SER A   8    -122.146 -97.493 559.741  1.00  9.10           C
ATOM    109  O   SER A   8    -123.055 -96.708 560.006  1.00  9.10           O
ATOM    110  HA  SER A   8    -120.008 -97.540 559.385  1.00  9.10           H
ATOM    111  CB  SER A   8    -120.698 -95.505 559.237  1.00  9.10           C
ATOM    112 1HB  SER A   8    -120.631 -95.298 560.305  1.00  9.10           H
ATOM    113 2HB  SER A   8    -119.754 -95.190 558.792  1.00  9.10           H
ATOM    114  HG  SER A   8    -122.632 -95.014 559.090  1.00  9.10           H
ATOM    115  OG  SER A   8    -121.764 -94.746 558.673  1.00  9.10           O
ATOM    116  HN  SER A   8    -121.499 -96.678 557.057  1.00  9.10           H
ATOM    117  N   PRO A   9    -122.223 -98.790 560.068  1.00  9.10           N
ATOM    118  CA  PRO A   9    -123.403 -99.327 560.751  1.00  9.10           C
ATOM    119  C   PRO A   9    -123.528 -98.816 562.177  1.00  9.10           C
ATOM    120  O   PRO A   9    -122.844 -99.302 563.076  1.00  9.10           O
ATOM    121  HA  PRO A   9    -124.312 -98.994 560.249  1.00  9.10           H
ATOM    122  CB  PRO A   9    -123.189-100.842 560.707  1.00  9.10           C
ATOM    123 1HB  PRO A   9    -123.608-101.332 561.586  1.00  9.10           H
ATOM    124 2HB  PRO A   9    -123.666-101.290 559.836  1.00  9.10           H
ATOM    125  CG  PRO A   9    -121.695-100.988 560.654  1.00  9.10           C
ATOM    126 1HG  PRO A   9    -121.260-100.960 561.653  1.00  9.10           H
ATOM    127 2HG  PRO A   9    -121.408-101.940 560.208  1.00  9.10           H
ATOM    128  CD  PRO A   9    -121.213 -99.835 559.822  1.00  9.10           C
ATOM    129 1HD  PRO A   9    -120.218 -99.511 560.124  1.00  9.10           H
ATOM    130 2HD  PRO A   9    -121.157-100.098 558.766  1.00  9.10           H
ATOM    131  N   ILE A  10    -124.407 -97.840 562.346  1.00  9.10           N
ATOM    132  CA  ILE A  10    -124.637 -97.260 563.659  1.00  9.10           C
ATOM    133  C   ILE A  10    -125.211 -98.329 564.591  1.00  9.10           C
ATOM    134  O   ILE A  10    -126.308 -98.834 564.361  1.00  9.10           O
ATOM    135  HA  ILE A  10    -123.671 -96.943 564.050  1.00  9.10           H
ATOM    136  HB  ILE A  10    -126.473 -96.302 563.123  1.00  9.10           H
ATOM    137  CB  ILE A  10    -125.512 -96.009 563.546  1.00  9.10           C
ATOM    138  CG1 ILE A  10    -124.890 -94.989 562.590  1.00  9.10           C
ATOM    139 1HG1 ILE A  10    -123.914 -94.682 562.967  1.00  9.10           H
ATOM    140 2HG1 ILE A  10    -124.725 -95.451 561.617  1.00  9.10           H
ATOM    141  CG2 ILE A  10    -125.789 -95.408 564.925  1.00  9.10           C
ATOM    142 1HG2 ILE A  10    -126.306 -96.141 565.544  1.00  9.10           H
ATOM    143 2HG2 ILE A  10    -124.846 -95.134 565.398  1.00  9.10           H
ATOM    144 3HG2 ILE A  10    -126.413 -94.521 564.816  1.00  9.10           H
ATOM    145  CD1 ILE A  10    -125.792 -93.763 562.434  1.00  9.10           C
ATOM    146 1HD1 ILE A  10    -126.758 -94.072 562.034  1.00  9.10           H
ATOM    147 2HD1 ILE A  10    -125.934 -93.291 563.405  1.00  9.10           H
ATOM    148 3HD1 ILE A  10    -125.326 -93.055 561.749  1.00  9.10           H
ATOM    149  HN  ILE A  10    -124.956 -97.446 561.608  1.00  9.10           H
ATOM    150  N   PRO A  11    -124.482 -98.692 565.655  1.00  9.10           N
ATOM    151  CA  PRO A  11    -124.896 -99.810 566.507  1.00  9.10           C
ATOM    152  C   PRO A  11    -126.154 -99.497 567.300  1.00  9.10           C
ATOM    153  O   PRO A  11    -126.266 -98.426 567.895  1.00  9.10           O
ATOM    154  HA  PRO A  11    -125.154-100.674 565.894  1.00  9.10           H
ATOM    155  CB  PRO A  11    -123.689-100.035 567.421  1.00  9.10           C
ATOM    156 1HB  PRO A  11    -123.993-100.385 568.407  1.00  9.10           H
ATOM    157 2HB  PRO A  11    -123.011-100.784 567.013  1.00  9.10           H
ATOM    158  CG  PRO A  11    -123.040 -98.682 567.492  1.00  9.10           C
ATOM    159 1HG  PRO A  11    -123.502 -98.063 568.261  1.00  9.10           H
ATOM    160 2HG  PRO A  11    -121.983 -98.765 567.742  1.00  9.10           H
ATOM    161  CD  PRO A  11    -123.227 -98.081 566.129  1.00  9.10           C
ATOM    162 1HD  PRO A  11    -123.302 -96.995 566.176  1.00  9.10           H
ATOM    163 2HD  PRO A  11    -122.392 -98.316 565.469  1.00  9.10           H
ATOM    164  N   ASN A  12    -127.075-100.449 567.287  1.00  9.10           N
ATOM    165  CA  ASN A  12    -128.296-100.320 568.065  1.00  9.10           C
ATOM    166  C   ASN A  12    -127.972-100.512 569.548  1.00  9.10           C
ATOM    167  O   ASN A  12    -127.934-101.639 570.038  1.00  9.10           O
ATOM    168  HA  ASN A  12    -128.671 -99.320 567.846  1.00  9.10           H
ATOM    169  CB  ASN A  12    -129.320-101.383 567.664  1.00  9.10           C
ATOM    170 1HB  ASN A  12    -128.808-102.314 567.422  1.00  9.10           H
ATOM    171 2HB  ASN A  12    -129.982-101.592 568.505  1.00  9.10           H
ATOM    172  CG  ASN A  12    -130.145-100.922 566.461  1.00  9.10           C
ATOM    173  OD1 ASN A  12    -130.215 -99.748 566.135  1.00  9.10           O
ATOM    174  ND2 ASN A  12    -130.766-101.909 565.820  1.00  9.10           N
ATOM    175 1HD2 ASN A  12    -130.667-102.852 566.139  1.00  9.10           H
ATOM    176 2HD2 ASN A  12    -131.330-101.709 565.020  1.00  9.10           H
ATOM    177  HN  ASN A  12    -126.999-101.294 566.758  1.00  9.10           H
ATOM    178  N   MET A  13    -127.747 -99.393 570.221  1.00  9.10           N
ATOM    179  CA  MET A  13    -127.329 -99.428 571.613  1.00  9.10           C
ATOM    180  C   MET A  13    -128.538 -99.532 572.545  1.00  9.10           C
ATOM    181  O   MET A  13    -128.432 -99.251 573.738  1.00  9.10           O
ATOM    182  HA  MET A  13    -126.708-100.318 571.710  1.00  9.10           H
ATOM    183  CB  MET A  13    -126.539 -98.159 571.941  1.00  9.10           C
ATOM    184 1HB  MET A  13    -125.916 -97.884 571.089  1.00  9.10           H
ATOM    185 2HB  MET A  13    -127.228 -97.332 572.112  1.00  9.10           H
ATOM    186  CG  MET A  13    -125.661 -98.364 573.177  1.00  9.10           C
ATOM    187 1HG  MET A  13    -126.282 -98.614 574.037  1.00  9.10           H
ATOM    188 2HG  MET A  13    -124.985 -99.204 573.017  1.00  9.10           H
ATOM    189  SD  MET A  13    -124.724 -96.883 573.513  1.00  9.10           S
ATOM    190  CE  MET A  13    -123.698 -97.462 574.854  1.00  9.10           C
ATOM    191 1HE  MET A  13    -124.330 -97.784 575.682  1.00  9.10           H
ATOM    192 2HE  MET A  13    -123.093 -98.301 574.511  1.00  9.10           H
ATOM    193 3HE  MET A  13    -123.046 -96.655 575.187  1.00  9.10           H
ATOM    194  HN  MET A  13    -127.845 -98.477 569.833  1.00  9.10           H
ATOM    195  N   ALA A  14    -129.658 -99.938 571.967  1.00  9.10           N
ATOM    196  CA  ALA A  14    -130.953 -99.479 572.440  1.00  9.10           C
ATOM    197  C   ALA A  14    -131.361-100.295 573.668  1.00  9.10           C
ATOM    198  O   ALA A  14    -131.341 -99.788 574.789  1.00  9.10           O
ATOM    199  HA  ALA A  14    -130.850 -98.432 572.727  1.00  9.10           H
ATOM    200  CB  ALA A  14    -131.976 -99.581 571.307  1.00  9.10           C
ATOM    201 1HB  ALA A  14    -131.655 -98.961 570.470  1.00  9.10           H
ATOM    202 2HB  ALA A  14    -132.055-100.618 570.981  1.00  9.10           H
ATOM    203 3HB  ALA A  14    -132.948 -99.237 571.662  1.00  9.10           H
ATOM    204  HN  ALA A  14    -129.691-100.567 571.190  1.00  9.10           H
ATOM    205  N   ASP A  15    -131.721-101.545 573.416  1.00  9.10           N
ATOM    206  CA  ASP A  15    -132.855-102.148 574.095  1.00  9.10           C
ATOM    207  C   ASP A  15    -132.364-102.894 575.337  1.00  9.10           C
ATOM    208  O   ASP A  15    -133.153-103.523 576.040  1.00  9.10           O
ATOM    209  HA  ASP A  15    -133.516-101.317 574.342  1.00  9.10           H
ATOM    210  CB  ASP A  15    -133.567-103.155 573.189  1.00  9.10           C
ATOM    211 1HB  ASP A  15    -132.848-103.882 572.812  1.00  9.10           H
ATOM    212 2HB  ASP A  15    -134.308-103.709 573.766  1.00  9.10           H
ATOM    213  CG  ASP A  15    -134.250-102.450 572.015  1.00  9.10           C
ATOM    214  OD1 ASP A  15    -134.647-101.280 572.209  1.00  9.10           O
ATOM    215  OD2 ASP A  15    -134.359-103.096 570.951  1.00  9.10           O
ATOM    216  HN  ASP A  15    -131.253-102.141 572.764  1.00  9.10           H
ATOM    217  N   ASP A  16    -131.063-102.799 575.569  1.00  9.10           N
ATOM    218  CA  ASP A  16    -130.405-103.684 576.515  1.00  9.10           C
ATOM    219  C   ASP A  16    -130.991-103.458 577.910  1.00  9.10           C
ATOM    220  O   ASP A  16    -130.743-104.242 578.825  1.00  9.10           O
ATOM    221  HA  ASP A  16    -130.592-104.691 576.142  1.00  9.10           H
ATOM    222  CB  ASP A  16    -128.903-103.401 576.581  1.00  9.10           C
ATOM    223 1HB  ASP A  16    -128.522-103.204 575.579  1.00  9.10           H
ATOM    224 2HB  ASP A  16    -128.724-102.503 577.172  1.00  9.10           H
ATOM    225  CG  ASP A  16    -128.149-104.581 577.196  1.00  9.10           C
ATOM    226  OD1 ASP A  16    -128.538-105.728 576.885  1.00  9.10           O
ATOM    227  OD2 ASP A  16    -127.201-104.311 577.964  1.00  9.10           O
ATOM    228  HN  ASP A  16    -130.463-102.134 575.125  1.00  9.10           H
ATOM    229  N   TYR A  17    -131.757-102.384 578.029  1.00  9.10           N
ATOM    230  CA  TYR A  17    -132.310-101.998 579.316  1.00  9.10           C
ATOM    231  C   TYR A  17    -133.423-102.957 579.744  1.00  9.10           C
ATOM    232  O   TYR A  17    -133.751-103.045 580.926  1.00  9.10           O
ATOM    233  HA  TYR A  17    -131.507-102.034 580.052  1.00  9.10           H
ATOM    234  CB  TYR A  17    -132.905-100.602 579.118  1.00  9.10           C
ATOM    235 1HB  TYR A  17    -133.548-100.614 578.238  1.00  9.10           H
ATOM    236 2HB  TYR A  17    -133.537-100.363 579.973  1.00  9.10           H
ATOM    237  CG  TYR A  17    -131.858 -99.498 578.952  1.00  9.10           C
ATOM    238  HD1 TYR A  17    -131.279 -99.536 581.015  1.00  9.10           H
ATOM    239  CD1 TYR A  17    -131.118 -99.080 580.038  1.00  9.10           C
ATOM    240  HD2 TYR A  17    -132.240 -99.252 576.856  1.00  9.10           H
ATOM    241  CD2 TYR A  17    -131.655 -98.921 577.715  1.00  9.10           C
ATOM    242  CE1 TYR A  17    -130.134 -98.041 579.882  1.00  9.10           C
ATOM    243  HE1 TYR A  17    -129.542 -97.701 580.732  1.00  9.10           H
ATOM    244  HE2 TYR A  17    -130.500 -97.418 576.587  1.00  9.10           H
ATOM    245  CE2 TYR A  17    -130.670 -97.882 577.558  1.00  9.10           C
ATOM    246  CZ  TYR A  17    -129.958 -97.493 578.649  1.00  9.10           C
ATOM    247  OH  TYR A  17    -129.028 -96.512 578.502  1.00  9.10           O
ATOM    248  HH  TYR A  17    -129.006 -96.202 577.551  1.00  9.10           H
ATOM    249  HN  TYR A  17    -131.999-101.783 577.267  1.00  9.10           H
ATOM    250  N   GLY A  18    -133.972-103.652 578.759  1.00  9.10           N
ATOM    251  CA  GLY A  18    -135.347-104.115 578.846  1.00  9.10           C
ATOM    252  C   GLY A  18    -135.473-105.275 579.837  1.00  9.10           C
ATOM    253  O   GLY A  18    -136.135-105.147 580.866  1.00  9.10           O
ATOM    254 1HA  GLY A  18    -135.992-103.294 579.158  1.00  9.10           H
ATOM    255 2HA  GLY A  18    -135.690-104.434 577.862  1.00  9.10           H
ATOM    256  HN  GLY A  18    -133.496-103.899 577.915  1.00  9.10           H
ATOM    257  N   SER A  19    -134.829-106.379 579.491  1.00  9.10           N
ATOM    258  CA  SER A  19    -135.308-107.687 579.907  1.00  9.10           C
ATOM    259  C   SER A  19    -134.988-107.915 581.385  1.00  9.10           C
ATOM    260  O   SER A  19    -135.796-108.482 582.119  1.00  9.10           O
ATOM    261  HA  SER A  19    -136.386-107.663 579.748  1.00  9.10           H
ATOM    262  CB  SER A  19    -134.692-108.796 579.052  1.00  9.10           C
ATOM    263 1HB  SER A  19    -134.864-109.760 579.532  1.00  9.10           H
ATOM    264 2HB  SER A  19    -135.193-108.829 578.084  1.00  9.10           H
ATOM    265  HG  SER A  19    -132.929-109.330 578.272  1.00  9.10           H
ATOM    266  OG  SER A  19    -133.294-108.606 578.857  1.00  9.10           O
ATOM    267  HN  SER A  19    -133.996-106.391 578.938  1.00  9.10           H
ATOM    268  N   GLU A  20    -133.806-107.463 581.778  1.00  9.10           N
ATOM    269  CA  GLU A  20    -133.295-107.760 583.106  1.00  9.10           C
ATOM    270  C   GLU A  20    -134.186-107.119 584.172  1.00  9.10           C
ATOM    271  O   GLU A  20    -134.044-107.407 585.360  1.00  9.10           O
ATOM    272  HA  GLU A  20    -133.333-108.845 583.195  1.00  9.10           H
ATOM    273  CB  GLU A  20    -131.845-107.295 583.252  1.00  9.10           C
ATOM    274 1HB  GLU A  20    -131.324-107.413 582.302  1.00  9.10           H
ATOM    275 2HB  GLU A  20    -131.823-106.273 583.632  1.00  9.10           H
ATOM    276  CG  GLU A  20    -131.095-108.151 584.275  1.00  9.10           C
ATOM    277 1HG  GLU A  20    -131.703-108.269 585.171  1.00  9.10           H
ATOM    278 2HG  GLU A  20    -130.930-109.149 583.868  1.00  9.10           H
ATOM    279  CD  GLU A  20    -129.753-107.516 584.643  1.00  9.10           C
ATOM    280  OE1 GLU A  20    -128.799-108.293 584.867  1.00  9.10           O
ATOM    281  OE2 GLU A  20    -129.710-106.267 584.691  1.00  9.10           O
ATOM    282  HN  GLU A  20    -133.203-106.905 581.208  1.00  9.10           H
ATOM    283  N   SER A  21    -135.085-106.262 583.710  1.00  9.10           N
ATOM    284  CA  SER A  21    -135.836-105.407 584.613  1.00  9.10           C
ATOM    285  C   SER A  21    -136.878-106.232 585.370  1.00  9.10           C
ATOM    286  O   SER A  21    -137.148-105.973 586.542  1.00  9.10           O
ATOM    287  HA  SER A  21    -135.098-104.996 585.302  1.00  9.10           H
ATOM    288  CB  SER A  21    -136.513-104.265 583.853  1.00  9.10           C
ATOM    289 1HB  SER A  21    -136.743-103.454 584.545  1.00  9.10           H
ATOM    290 2HB  SER A  21    -135.823-103.864 583.110  1.00  9.10           H
ATOM    291  HG  SER A  21    -137.518-105.463 582.603  1.00  9.10           H
ATOM    292  OG  SER A  21    -137.711-104.689 583.207  1.00  9.10           O
ATOM    293  HN  SER A  21    -135.302-106.149 582.741  1.00  9.10           H
ATOM    294  N   THR A  22    -137.437-107.208 584.670  1.00  9.10           N
ATOM    295  CA  THR A  22    -138.700-107.797 585.081  1.00  9.10           C
ATOM    296  C   THR A  22    -138.465-108.876 586.140  1.00  9.10           C
ATOM    297  O   THR A  22    -139.022-108.807 587.235  1.00  9.10           O
ATOM    298  HA  THR A  22    -139.306-107.019 585.546  1.00  9.10           H
ATOM    299  HB  THR A  22    -139.041-109.307 583.557  1.00  9.10           H
ATOM    300  CB  THR A  22    -139.409-108.318 583.829  1.00  9.10           C
ATOM    301  OG1 THR A  22    -139.198-107.295 582.860  1.00  9.10           O
ATOM    302  HG1 THR A  22    -139.392-107.647 581.944  1.00  9.10           H
ATOM    303  CG2 THR A  22    -140.929-108.367 583.995  1.00  9.10           C
ATOM    304 1HG2 THR A  22    -141.304-107.364 584.200  1.00  9.10           H
ATOM    305 2HG2 THR A  22    -141.183-109.027 584.824  1.00  9.10           H
ATOM    306 3HG2 THR A  22    -141.382-108.744 583.078  1.00  9.10           H
ATOM    307  HN  THR A  22    -137.042-107.595 583.837  1.00  9.10           H
ATOM    308  N   SER A  23    -137.641-109.847 585.777  1.00  9.10           N
ATOM    309  CA  SER A  23    -137.412-110.995 586.638  1.00  9.10           C
ATOM    310  C   SER A  23    -136.927-110.530 588.013  1.00  9.10           C
ATOM    311  O   SER A  23    -137.413-111.003 589.039  1.00  9.10           O
ATOM    312  HA  SER A  23    -138.379-111.491 586.721  1.00  9.10           H
ATOM    313  CB  SER A  23    -136.398-111.957 586.015  1.00  9.10           C
ATOM    314 1HB  SER A  23    -136.153-112.740 586.733  1.00  9.10           H
ATOM    315 2HB  SER A  23    -136.847-112.447 585.151  1.00  9.10           H
ATOM    316  HG  SER A  23    -134.568-111.943 585.206  1.00  9.10           H
ATOM    317  OG  SER A  23    -135.205-111.289 585.615  1.00  9.10           O
ATOM    318  HN  SER A  23    -137.135-109.858 584.915  1.00  9.10           H
ATOM    319  N   SER A  24    -135.975-109.609 587.989  1.00  9.10           N
ATOM    320  CA  SER A  24    -135.378-109.118 589.219  1.00  9.10           C
ATOM    321  C   SER A  24    -136.413-108.330 590.024  1.00  9.10           C
ATOM    322  O   SER A  24    -136.114-107.836 591.110  1.00  9.10           O
ATOM    323  HA  SER A  24    -135.066-110.009 589.764  1.00  9.10           H
ATOM    324  CB  SER A  24    -134.155-108.245 588.927  1.00  9.10           C
ATOM    325 1HB  SER A  24    -133.587-108.100 589.846  1.00  9.10           H
ATOM    326 2HB  SER A  24    -133.500-108.761 588.225  1.00  9.10           H
ATOM    327  HG  SER A  24    -134.708-107.061 587.411  1.00  9.10           H
ATOM    328  OG  SER A  24    -134.521-106.977 588.390  1.00  9.10           O
ATOM    329  HN  SER A  24    -135.613-109.201 587.151  1.00  9.10           H
ATOM    330  N   MET A  25    -137.608-108.237 589.461  1.00  9.10           N
ATOM    331  CA  MET A  25    -138.736-107.679 590.187  1.00  9.10           C
ATOM    332  C   MET A  25    -139.558-108.782 590.857  1.00  9.10           C
ATOM    333  O   MET A  25    -139.948-108.653 592.016  1.00  9.10           O
ATOM    334  HA  MET A  25    -138.303-107.027 590.946  1.00  9.10           H
ATOM    335  CB  MET A  25    -139.626-106.893 589.222  1.00  9.10           C
ATOM    336 1HB  MET A  25    -139.006-106.297 588.553  1.00  9.10           H
ATOM    337 2HB  MET A  25    -140.193-107.585 588.600  1.00  9.10           H
ATOM    338  CG  MET A  25    -140.588-105.979 589.984  1.00  9.10           C
ATOM    339 1HG  MET A  25    -141.479-105.793 589.384  1.00  9.10           H
ATOM    340 2HG  MET A  25    -140.918-106.468 590.901  1.00  9.10           H
ATOM    341  SD  MET A  25    -139.783-104.434 590.373  1.00  9.10           S
ATOM    342  CE  MET A  25    -140.480-104.119 591.986  1.00  9.10           C
ATOM    343 1HE  MET A  25    -141.565-104.045 591.905  1.00  9.10           H
ATOM    344 2HE  MET A  25    -140.221-104.935 592.660  1.00  9.10           H
ATOM    345 3HE  MET A  25    -140.081-103.183 592.378  1.00  9.10           H
ATOM    346  HN  MET A  25    -137.812-108.535 588.529  1.00  9.10           H
ATOM    347  N   GLU A  26    -139.796-109.842 590.098  1.00  9.10           N
ATOM    348  CA  GLU A  26    -140.761-110.850 590.503  1.00  9.10           C
ATOM    349  C   GLU A  26    -140.198-111.693 591.649  1.00  9.10           C
ATOM    350  O   GLU A  26    -140.898-111.971 592.621  1.00  9.10           O
ATOM    351  HA  GLU A  26    -141.634-110.295 590.846  1.00  9.10           H
ATOM    352  CB  GLU A  26    -141.161-111.732 589.319  1.00  9.10           C
ATOM    353 1HB  GLU A  26    -141.236-111.125 588.417  1.00  9.10           H
ATOM    354 2HB  GLU A  26    -140.458-112.560 589.223  1.00  9.10           H
ATOM    355  CG  GLU A  26    -142.538-112.360 589.543  1.00  9.10           C
ATOM    356 1HG  GLU A  26    -142.425-113.330 590.028  1.00  9.10           H
ATOM    357 2HG  GLU A  26    -143.122-111.733 590.218  1.00  9.10           H
ATOM    358  CD  GLU A  26    -143.286-112.529 588.220  1.00  9.10           C
ATOM    359  OE1 GLU A  26    -144.488-112.186 588.199  1.00  9.10           O
ATOM    360  OE2 GLU A  26    -142.639-112.997 587.258  1.00  9.10           O
ATOM    361  HN  GLU A  26    -139.344-110.016 589.223  1.00  9.10           H
ATOM    362  N   ASP A  27    -138.939-112.076 591.496  1.00  9.10           N
ATOM    363  CA  ASP A  27    -138.231-112.764 592.563  1.00  9.10           C
ATOM    364  C   ASP A  27    -138.455-112.020 593.881  1.00  9.10           C
ATOM    365  O   ASP A  27    -138.658-112.642 594.922  1.00  9.10           O
ATOM    366  HA  ASP A  27    -138.646-113.772 592.578  1.00  9.10           H
ATOM    367  CB  ASP A  27    -136.726-112.802 592.291  1.00  9.10           C
ATOM    368 1HB  ASP A  27    -136.408-111.856 591.853  1.00  9.10           H
ATOM    369 2HB  ASP A  27    -136.186-112.915 593.230  1.00  9.10           H
ATOM    370  CG  ASP A  27    -136.368-113.952 591.348  1.00  9.10           C
ATOM    371  OD1 ASP A  27    -137.178-114.902 591.279  1.00  9.10           O
ATOM    372  OD2 ASP A  27    -135.293-113.856 590.718  1.00  9.10           O
ATOM    373  HN  ASP A  27    -138.405-111.924 590.665  1.00  9.10           H
ATOM    374  N   TYR A  28    -138.411-110.699 593.792  1.00  9.10           N
ATOM    375  CA  TYR A  28    -138.371-109.869 594.984  1.00  9.10           C
ATOM    376  C   TYR A  28    -139.781-109.615 595.522  1.00  9.10           C
ATOM    377  O   TYR A  28    -139.945-109.173 596.658  1.00  9.10           O
ATOM    378  HA  TYR A  28    -137.791-110.396 595.742  1.00  9.10           H
ATOM    379  CB  TYR A  28    -137.756-108.537 594.551  1.00  9.10           C
ATOM    380 1HB  TYR A  28    -137.865-108.432 593.472  1.00  9.10           H
ATOM    381 2HB  TYR A  28    -138.318-107.723 595.009  1.00  9.10           H
ATOM    382  CG  TYR A  28    -136.278-108.387 594.917  1.00  9.10           C
ATOM    383  HD1 TYR A  28    -136.679-108.006 596.989  1.00  9.10           H
ATOM    384  CD1 TYR A  28    -135.914-108.114 596.220  1.00  9.10           C
ATOM    385  HD2 TYR A  28    -135.596-108.739 592.915  1.00  9.10           H
ATOM    386  CD2 TYR A  28    -135.309-108.523 593.944  1.00  9.10           C
ATOM    387  CE1 TYR A  28    -134.523-107.972 596.564  1.00  9.10           C
ATOM    388  HE1 TYR A  28    -134.221-107.756 597.590  1.00  9.10           H
ATOM    389  HE2 TYR A  28    -133.142-108.487 593.530  1.00  9.10           H
ATOM    390  CE2 TYR A  28    -133.918-108.382 594.288  1.00  9.10           C
ATOM    391  CZ  TYR A  28    -133.593-108.113 595.582  1.00  9.10           C
ATOM    392  OH  TYR A  28    -132.280-107.979 595.907  1.00  9.10           O
ATOM    393  HH  TYR A  28    -132.192-107.601 596.828  1.00  9.10           H
ATOM    394  HN  TYR A  28    -138.401-110.196 592.927  1.00  9.10           H
ATOM    395  N   VAL A  29    -140.762-109.907 594.681  1.00  9.10           N
ATOM    396  CA  VAL A  29    -142.142-109.963 595.132  1.00  9.10           C
ATOM    397  C   VAL A  29    -142.373-111.272 595.890  1.00  9.10           C
ATOM    398  O   VAL A  29    -143.075-111.293 596.900  1.00  9.10           O
ATOM    399  HA  VAL A  29    -142.300-109.130 595.816  1.00  9.10           H
ATOM    400  HB  VAL A  29    -142.926-110.618 593.258  1.00  9.10           H
ATOM    401  CB  VAL A  29    -143.089-109.786 593.943  1.00  9.10           C
ATOM    402  CG1 VAL A  29    -144.550-109.828 594.394  1.00  9.10           C
ATOM    403 1HG1 VAL A  29    -144.757-110.789 594.866  1.00  9.10           H
ATOM    404 2HG1 VAL A  29    -144.733-109.026 595.109  1.00  9.10           H
ATOM    405 3HG1 VAL A  29    -145.201-109.700 593.530  1.00  9.10           H
ATOM    406  CG2 VAL A  29    -142.785-108.490 593.188  1.00  9.10           C
ATOM    407 1HG2 VAL A  29    -142.906-107.641 593.861  1.00  9.10           H
ATOM    408 2HG2 VAL A  29    -141.760-108.517 592.818  1.00  9.10           H
ATOM    409 3HG2 VAL A  29    -143.472-108.389 592.348  1.00  9.10           H
ATOM    410  HN  VAL A  29    -140.627-110.101 593.709  1.00  9.10           H
ATOM    411  N   ASN A  30    -141.769-112.333 595.373  1.00  9.10           N
ATOM    412  CA  ASN A  30    -141.999-113.662 595.914  1.00  9.10           C
ATOM    413  C   ASN A  30    -140.980-113.941 597.020  1.00  9.10           C
ATOM    414  O   ASN A  30    -141.058-114.965 597.697  1.00  9.10           O
ATOM    415  HA  ASN A  30    -143.024-113.647 596.285  1.00  9.10           H
ATOM    416  CB  ASN A  30    -141.830-114.732 594.834  1.00  9.10           C
ATOM    417 1HB  ASN A  30    -141.283-114.317 593.987  1.00  9.10           H
ATOM    418 2HB  ASN A  30    -141.234-115.557 595.224  1.00  9.10           H
ATOM    419  CG  ASN A  30    -143.188-115.256 594.363  1.00  9.10           C
ATOM    420  OD1 ASN A  30    -144.228-114.953 594.925  1.00  9.10           O
ATOM    421  ND2 ASN A  30    -143.122-116.056 593.303  1.00  9.10           N
ATOM    422 1HD2 ASN A  30    -142.236-116.265 592.889  1.00  9.10           H
ATOM    423 2HD2 ASN A  30    -143.958-116.450 592.920  1.00  9.10           H
ATOM    424  HN  ASN A  30    -141.135-112.294 594.602  1.00  9.10           H
ATOM    425  N   PHE A  31    -140.047-113.012 597.169  1.00  9.10           N
ATOM    426  CA  PHE A  31    -139.247-112.942 598.380  1.00  9.10           C
ATOM    427  C   PHE A  31    -140.115-112.590 599.591  1.00  9.10           C
ATOM    428  O   PHE A  31    -140.259-111.418 599.935  1.00  9.10           O
ATOM    429  HA  PHE A  31    -138.800-113.925 598.530  1.00  9.10           H
ATOM    430  CB  PHE A  31    -138.212-111.835 598.170  1.00  9.10           C
ATOM    431 1HB  PHE A  31    -138.697-110.985 597.691  1.00  9.10           H
ATOM    432 2HB  PHE A  31    -137.858-111.494 599.143  1.00  9.10           H
ATOM    433  CG  PHE A  31    -137.009-112.261 597.326  1.00  9.10           C
ATOM    434  HD1 PHE A  31    -136.707-114.060 598.418  1.00  9.10           H
ATOM    435  CD1 PHE A  31    -136.366-113.428 597.599  1.00  9.10           C
ATOM    436  HD2 PHE A  31    -137.099-110.537 596.085  1.00  9.10           H
ATOM    437  CD2 PHE A  31    -136.583-111.472 596.303  1.00  9.10           C
ATOM    438  CE1 PHE A  31    -135.249-113.822 596.815  1.00  9.10           C
ATOM    439  HE1 PHE A  31    -134.733-114.757 597.034  1.00  9.10           H
ATOM    440  CE2 PHE A  31    -135.467-111.867 595.520  1.00  9.10           C
ATOM    441  HE2 PHE A  31    -135.125-111.235 594.700  1.00  9.10           H
ATOM    442  CZ  PHE A  31    -134.823-113.034 595.792  1.00  9.10           C
ATOM    443  HZ  PHE A  31    -133.966-113.337 595.191  1.00  9.10           H
ATOM    444  HN  PHE A  31    -139.835-112.317 596.482  1.00  9.10           H
ATOM    445  N   ASN A  32    -140.670-113.626 600.202  1.00  9.10           N
ATOM    446  CA  ASN A  32    -141.086-113.539 601.592  1.00  9.10           C
ATOM    447  C   ASN A  32    -139.849-113.409 602.483  1.00  9.10           C
ATOM    448  O   ASN A  32    -139.462-114.363 603.157  1.00  9.10           O
ATOM    449  HA  ASN A  32    -141.731-112.662 601.644  1.00  9.10           H
ATOM    450  CB  ASN A  32    -141.846-114.797 602.019  1.00  9.10           C
ATOM    451 1HB  ASN A  32    -141.479-115.656 601.457  1.00  9.10           H
ATOM    452 2HB  ASN A  32    -141.657-115.000 603.073  1.00  9.10           H
ATOM    453  CG  ASN A  32    -143.350-114.634 601.787  1.00  9.10           C
ATOM    454  OD1 ASN A  32    -143.870-113.537 601.668  1.00  9.10           O
ATOM    455  ND2 ASN A  32    -144.016-115.783 601.730  1.00  9.10           N
ATOM    456 1HD2 ASN A  32    -143.528-116.650 601.836  1.00  9.10           H
ATOM    457 2HD2 ASN A  32    -145.005-115.781 601.581  1.00  9.10           H
ATOM    458  HN  ASN A  32    -140.836-114.510 599.766  1.00  9.10           H
ATOM    459  N   PHE A  33    -139.263-112.221 602.457  1.00  9.10           N
ATOM    460  CA  PHE A  33    -138.412-111.783 603.550  1.00  9.10           C
ATOM    461  C   PHE A  33    -139.150-111.867 604.888  1.00  9.10           C
ATOM    462  O   PHE A  33    -140.172-111.210 605.079  1.00  9.10           O
ATOM    463  HA  PHE A  33    -137.547-112.446 603.572  1.00  9.10           H
ATOM    464  CB  PHE A  33    -138.045-110.323 603.275  1.00  9.10           C
ATOM    465 1HB  PHE A  33    -138.958-109.760 603.082  1.00  9.10           H
ATOM    466 2HB  PHE A  33    -137.591-109.898 604.169  1.00  9.10           H
ATOM    467  CG  PHE A  33    -137.089-110.134 602.096  1.00  9.10           C
ATOM    468  HD1 PHE A  33    -135.573-111.352 602.955  1.00  9.10           H
ATOM    469  CD1 PHE A  33    -135.869-110.735 602.106  1.00  9.10           C
ATOM    470  HD2 PHE A  33    -138.435-108.882 601.028  1.00  9.10           H
ATOM    471  CD2 PHE A  33    -137.458-109.365 601.037  1.00  9.10           C
ATOM    472  CE1 PHE A  33    -134.981-110.560 601.012  1.00  9.10           C
ATOM    473  HE1 PHE A  33    -134.003-111.042 601.021  1.00  9.10           H
ATOM    474  CE2 PHE A  33    -136.570-109.189 599.943  1.00  9.10           C
ATOM    475  HE2 PHE A  33    -136.866-108.572 599.094  1.00  9.10           H
ATOM    476  CZ  PHE A  33    -135.350-109.790 599.953  1.00  9.10           C
ATOM    477  HZ  PHE A  33    -134.669-109.655 599.113  1.00  9.10           H
ATOM    478  HN  PHE A  33    -139.362-111.565 601.709  1.00  9.10           H
ATOM    479  N   THR A  34    -138.603-112.681 605.779  1.00  9.10           N
ATOM    480  CA  THR A  34    -138.959-112.599 607.185  1.00  9.10           C
ATOM    481  C   THR A  34    -138.864-111.153 607.675  1.00  9.10           C
ATOM    482  O   THR A  34    -137.798-110.542 607.619  1.00  9.10           O
ATOM    483  HA  THR A  34    -139.999-112.907 607.295  1.00  9.10           H
ATOM    484  HB  THR A  34    -137.042-113.171 608.032  1.00  9.10           H
ATOM    485  CB  THR A  34    -138.056-113.562 607.959  1.00  9.10           C
ATOM    486  OG1 THR A  34    -138.190-114.798 607.262  1.00  9.10           O
ATOM    487  HG1 THR A  34    -137.441-115.413 607.509  1.00  9.10           H
ATOM    488  CG2 THR A  34    -138.589-113.866 609.361  1.00  9.10           C
ATOM    489 1HG2 THR A  34    -139.577-114.320 609.284  1.00  9.10           H
ATOM    490 2HG2 THR A  34    -138.658-112.940 609.931  1.00  9.10           H
ATOM    491 3HG2 THR A  34    -137.911-114.554 609.866  1.00  9.10           H
ATOM    492  HN  THR A  34    -137.930-113.386 605.554  1.00  9.10           H
ATOM    493  N   ASP A  35    -139.995-110.646 608.145  1.00  9.10           N
ATOM    494  CA  ASP A  35    -140.081-109.251 608.543  1.00  9.10           C
ATOM    495  C   ASP A  35    -139.359-109.060 609.879  1.00  9.10           C
ATOM    496  O   ASP A  35    -139.956-109.228 610.941  1.00  9.10           O
ATOM    497  HA  ASP A  35    -139.613-108.692 607.733  1.00  9.10           H
ATOM    498  CB  ASP A  35    -141.538-108.820 608.728  1.00  9.10           C
ATOM    499 1HB  ASP A  35    -142.164-109.316 607.987  1.00  9.10           H
ATOM    500 2HB  ASP A  35    -141.893-109.136 609.709  1.00  9.10           H
ATOM    501  CG  ASP A  35    -141.682-107.303 608.592  1.00  9.10           C
ATOM    502  OD1 ASP A  35    -140.628-106.630 608.597  1.00  9.10           O
ATOM    503  OD2 ASP A  35    -142.842-106.850 608.486  1.00  9.10           O
ATOM    504  HN  ASP A  35    -140.839-111.170 608.255  1.00  9.10           H
ATOM    505  N   PHE A  36    -138.084-108.713 609.781  1.00  9.10           N
ATOM    506  CA  PHE A  36    -137.261-108.545 610.967  1.00  9.10           C
ATOM    507  C   PHE A  36    -137.483-107.169 611.598  1.00  9.10           C
ATOM    508  O   PHE A  36    -136.941-106.876 612.663  1.00  9.10           O
ATOM    509  HA  PHE A  36    -137.554-109.320 611.676  1.00  9.10           H
ATOM    510  CB  PHE A  36    -135.803-108.658 610.519  1.00  9.10           C
ATOM    511 1HB  PHE A  36    -135.615-107.922 609.736  1.00  9.10           H
ATOM    512 2HB  PHE A  36    -135.155-108.403 611.357  1.00  9.10           H
ATOM    513  CG  PHE A  36    -135.417-110.044 609.998  1.00  9.10           C
ATOM    514  HD1 PHE A  36    -136.403-111.062 611.583  1.00  9.10           H
ATOM    515  CD1 PHE A  36    -135.812-111.158 610.672  1.00  9.10           C
ATOM    516  HD2 PHE A  36    -134.363-109.271 608.322  1.00  9.10           H
ATOM    517  CD2 PHE A  36    -134.680-110.163 608.862  1.00  9.10           C
ATOM    518  CE1 PHE A  36    -135.454-112.444 610.189  1.00  9.10           C
ATOM    519  HE1 PHE A  36    -135.771-113.336 610.729  1.00  9.10           H
ATOM    520  CE2 PHE A  36    -134.322-111.449 608.378  1.00  9.10           C
ATOM    521  HE2 PHE A  36    -133.731-111.545 607.468  1.00  9.10           H
ATOM    522  CZ  PHE A  36    -134.717-112.563 609.052  1.00  9.10           C
ATOM    523  HZ  PHE A  36    -134.442-113.550 608.681  1.00  9.10           H
ATOM    524  HN  PHE A  36    -137.614-108.547 608.914  1.00  9.10           H
ATOM    525  N   TYR A  37    -138.281-106.362 610.915  1.00  9.10           N
ATOM    526  CA  TYR A  37    -138.679-105.072 611.452  1.00  9.10           C
ATOM    527  C   TYR A  37    -139.961-105.193 612.278  1.00  9.10           C
ATOM    528  O   TYR A  37    -141.043-105.385 611.727  1.00  9.10           O
ATOM    529  HA  TYR A  37    -137.874-104.712 612.094  1.00  9.10           H
ATOM    530  CB  TYR A  37    -138.949-104.176 610.242  1.00  9.10           C
ATOM    531 1HB  TYR A  37    -138.092-104.222 609.570  1.00  9.10           H
ATOM    532 2HB  TYR A  37    -139.805-104.570 609.695  1.00  9.10           H
ATOM    533  CG  TYR A  37    -139.220-102.713 610.599  1.00  9.10           C
ATOM    534  HD1 TYR A  37    -141.347-102.971 610.663  1.00  9.10           H
ATOM    535  CD1 TYR A  37    -140.516-102.275 610.777  1.00  9.10           C
ATOM    536  HD2 TYR A  37    -137.144-102.177 610.602  1.00  9.10           H
ATOM    537  CD2 TYR A  37    -138.168-101.831 610.743  1.00  9.10           C
ATOM    538  CE1 TYR A  37    -140.772-100.898 611.113  1.00  9.10           C
ATOM    539  HE1 TYR A  37    -141.791-100.539 611.256  1.00  9.10           H
ATOM    540  HE2 TYR A  37    -137.601 -99.748 611.195  1.00  9.10           H
ATOM    541  CE2 TYR A  37    -138.423-100.454 611.079  1.00  9.10           C
ATOM    542  CZ  TYR A  37    -139.712-100.056 611.247  1.00  9.10           C
ATOM    543  OH  TYR A  37    -139.953 -98.755 611.564  1.00  9.10           O
ATOM    544  HH  TYR A  37    -139.091 -98.282 611.746  1.00  9.10           H
ATOM    545  HN  TYR A  37    -138.653-106.576 610.012  1.00  9.10           H
ATOM    546  N   CYS A  38    -139.796-105.076 613.588  1.00  9.10           N
ATOM    547  CA  CYS A  38    -140.912-105.258 614.501  1.00  9.10           C
ATOM    548  C   CYS A  38    -141.464-103.878 614.865  1.00  9.10           C
ATOM    549  O   CYS A  38    -140.788-103.088 615.522  1.00  9.10           O
ATOM    550  HA  CYS A  38    -141.659-105.846 613.970  1.00  9.10           H
ATOM    551  CB  CYS A  38    -140.503-106.054 615.742  1.00  9.10           C
ATOM    552 1HB  CYS A  38    -139.975-106.960 615.446  1.00  9.10           H
ATOM    553 2HB  CYS A  38    -139.813-105.467 616.350  1.00  9.10           H
ATOM    554  SG  CYS A  38    -141.985-106.488 616.724  1.00  9.10           S
ATOM    555  HN  CYS A  38    -138.923-104.862 614.025  1.00  9.10           H
ATOM    556  N   GLU A  39    -142.688-103.630 614.422  1.00  9.10           N
ATOM    557  CA  GLU A  39    -143.432-102.471 614.886  1.00  9.10           C
ATOM    558  C   GLU A  39    -144.005-102.732 616.280  1.00  9.10           C
ATOM    559  O   GLU A  39    -144.701-103.724 616.493  1.00  9.10           O
ATOM    560  HA  GLU A  39    -142.705-101.660 614.931  1.00  9.10           H
ATOM    561  CB  GLU A  39    -144.539-102.099 613.898  1.00  9.10           C
ATOM    562 1HB  GLU A  39    -145.085-102.995 613.603  1.00  9.10           H
ATOM    563 2HB  GLU A  39    -145.177-101.330 614.334  1.00  9.10           H
ATOM    564  CG  GLU A  39    -143.954-101.499 612.618  1.00  9.10           C
ATOM    565 1HG  GLU A  39    -143.293-100.669 612.871  1.00  9.10           H
ATOM    566 2HG  GLU A  39    -143.346-102.245 612.107  1.00  9.10           H
ATOM    567  CD  GLU A  39    -145.063-101.009 611.685  1.00  9.10           C
ATOM    568  OE1 GLU A  39    -144.725-100.674 610.529  1.00  9.10           O
ATOM    569  OE2 GLU A  39    -146.223-100.982 612.148  1.00  9.10           O
ATOM    570  HN  GLU A  39    -143.170-104.204 613.759  1.00  9.10           H
ATOM    571  N   LYS A  40    -143.693-101.825 617.193  1.00  9.10           N
ATOM    572  CA  LYS A  40    -144.026-102.026 618.593  1.00  9.10           C
ATOM    573  C   LYS A  40    -145.331-101.294 618.912  1.00  9.10           C
ATOM    574  O   LYS A  40    -145.633-101.034 620.076  1.00  9.10           O
ATOM    575  HA  LYS A  40    -144.184-103.094 618.741  1.00  9.10           H
ATOM    576  CB  LYS A  40    -142.855-101.613 619.487  1.00  9.10           C
ATOM    577 1HB  LYS A  40    -142.624-100.560 619.328  1.00  9.10           H
ATOM    578 2HB  LYS A  40    -143.137-101.722 620.535  1.00  9.10           H
ATOM    579  CG  LYS A  40    -141.617-102.463 619.196  1.00  9.10           C
ATOM    580 1HG  LYS A  40    -141.335-102.354 618.148  1.00  9.10           H
ATOM    581 2HG  LYS A  40    -140.777-102.103 619.790  1.00  9.10           H
ATOM    582  CD  LYS A  40    -141.877-103.937 619.510  1.00  9.10           C
ATOM    583 1HD  LYS A  40    -142.298-104.031 620.511  1.00  9.10           H
ATOM    584 2HD  LYS A  40    -142.617-104.335 618.815  1.00  9.10           H
ATOM    585  CE  LYS A  40    -140.587-104.754 619.414  1.00  9.10           C
ATOM    586 1HE  LYS A  40    -140.375-104.989 618.371  1.00  9.10           H
ATOM    587 2HE  LYS A  40    -139.748-104.165 619.785  1.00  9.10           H
ATOM    588  NZ  LYS A  40    -140.707-106.005 620.195  1.00  9.10           N
ATOM    589 1HZ  LYS A  40    -139.866-106.560 620.077  1.00  9.10           H
ATOM    590 2HZ  LYS A  40    -140.828-105.780 621.177  1.00  9.10           H
ATOM    591 3HZ  LYS A  40    -141.508-106.533 619.868  1.00  9.10           H
ATOM    592  HN  LYS A  40    -143.221-100.967 616.990  1.00  9.10           H
ATOM    593  N   ASN A  41    -146.070-100.981 617.857  1.00  9.10           N
ATOM    594  CA  ASN A  41    -147.296-100.214 618.003  1.00  9.10           C
ATOM    595  C   ASN A  41    -148.175-100.865 619.073  1.00  9.10           C
ATOM    596  O   ASN A  41    -148.738-100.176 619.922  1.00  9.10           O
ATOM    597  HA  ASN A  41    -146.974 -99.211 618.281  1.00  9.10           H
ATOM    598  CB  ASN A  41    -148.087-100.186 616.694  1.00  9.10           C
ATOM    599 1HB  ASN A  41    -148.119-101.187 616.263  1.00  9.10           H
ATOM    600 2HB  ASN A  41    -149.117 -99.891 616.893  1.00  9.10           H
ATOM    601  CG  ASN A  41    -147.457 -99.214 615.693  1.00  9.10           C
ATOM    602  OD1 ASN A  41    -146.876 -98.203 616.052  1.00  9.10           O
ATOM    603  ND2 ASN A  41    -147.605 -99.576 614.422  1.00  9.10           N
ATOM    604 1HD2 ASN A  41    -148.093-100.418 614.195  1.00  9.10           H
ATOM    605 2HD2 ASN A  41    -147.227 -99.005 613.693  1.00  9.10           H
ATOM    606  HN  ASN A  41    -145.844-101.243 616.919  1.00  9.10           H
ATOM    607  N   ASN A  42    -148.267-102.184 618.996  1.00  9.10           N
ATOM    608  CA  ASN A  42    -149.114-102.930 619.911  1.00  9.10           C
ATOM    609  C   ASN A  42    -148.620-102.720 621.344  1.00  9.10           C
ATOM    610  O   ASN A  42    -149.421-102.580 622.266  1.00  9.10           O
ATOM    611  HA  ASN A  42    -150.119-102.538 619.755  1.00  9.10           H
ATOM    612  CB  ASN A  42    -149.065-104.429 619.609  1.00  9.10           C
ATOM    613 1HB  ASN A  42    -148.030-104.772 619.620  1.00  9.10           H
ATOM    614 2HB  ASN A  42    -149.591-104.979 620.390  1.00  9.10           H
ATOM    615  CG  ASN A  42    -149.695-104.736 618.249  1.00  9.10           C
ATOM    616  OD1 ASN A  42    -150.429-103.943 617.684  1.00  9.10           O
ATOM    617  ND2 ASN A  42    -149.369-105.928 617.758  1.00  9.10           N
ATOM    618 1HD2 ASN A  42    -148.761-106.532 618.274  1.00  9.10           H
ATOM    619 2HD2 ASN A  42    -149.732-106.221 616.874  1.00  9.10           H
ATOM    620  HN  ASN A  42    -147.775-102.741 618.326  1.00  9.10           H
ATOM    621  N   VAL A  43    -147.302-102.704 621.485  1.00  9.10           N
ATOM    622  CA  VAL A  43    -146.692-102.513 622.789  1.00  9.10           C
ATOM    623  C   VAL A  43    -147.036-101.116 623.309  1.00  9.10           C
ATOM    624  O   VAL A  43    -147.344-100.946 624.488  1.00  9.10           O
ATOM    625  HA  VAL A  43    -147.120-103.254 623.465  1.00  9.10           H
ATOM    626  HB  VAL A  43    -144.748-101.977 622.090  1.00  9.10           H
ATOM    627  CB  VAL A  43    -145.185-102.765 622.704  1.00  9.10           C
ATOM    628  CG1 VAL A  43    -144.538-102.696 624.089  1.00  9.10           C
ATOM    629 1HG1 VAL A  43    -144.703-101.707 624.518  1.00  9.10           H
ATOM    630 2HG1 VAL A  43    -144.983-103.452 624.735  1.00  9.10           H
ATOM    631 3HG1 VAL A  43    -143.467-102.878 623.999  1.00  9.10           H
ATOM    632  CG2 VAL A  43    -144.891-104.105 622.027  1.00  9.10           C
ATOM    633 1HG2 VAL A  43    -145.347-104.910 622.603  1.00  9.10           H
ATOM    634 2HG2 VAL A  43    -145.302-104.101 621.018  1.00  9.10           H
ATOM    635 3HG2 VAL A  43    -143.813-104.259 621.980  1.00  9.10           H
ATOM    636  HN  VAL A  43    -146.657-102.818 620.729  1.00  9.10           H
ATOM    637  N   ARG A  44    -146.971-100.150 622.404  1.00  9.10           N
ATOM    638  CA  ARG A  44    -147.220 -98.765 622.768  1.00  9.10           C
ATOM    639  C   ARG A  44    -148.682 -98.580 623.182  1.00  9.10           C
ATOM    640  O   ARG A  44    -148.975 -97.855 624.131  1.00  9.10           O
ATOM    641  HA  ARG A  44    -146.549 -98.572 623.604  1.00  9.10           H
ATOM    642  CB  ARG A  44    -146.904 -97.824 621.604  1.00  9.10           C
ATOM    643 1HB  ARG A  44    -147.497 -98.105 620.733  1.00  9.10           H
ATOM    644 2HB  ARG A  44    -147.187 -96.806 621.868  1.00  9.10           H
ATOM    645  CG  ARG A  44    -145.416 -97.870 621.251  1.00  9.10           C
ATOM    646 1HG  ARG A  44    -144.821 -97.855 622.164  1.00  9.10           H
ATOM    647 2HG  ARG A  44    -145.188 -98.805 620.739  1.00  9.10           H
ATOM    648  CD  ARG A  44    -145.026 -96.688 620.362  1.00  9.10           C
ATOM    649 1HD  ARG A  44    -145.596 -95.804 620.649  1.00  9.10           H
ATOM    650 2HD  ARG A  44    -143.973 -96.447 620.503  1.00  9.10           H
ATOM    651  NE  ARG A  44    -145.283 -97.016 618.942  1.00  9.10           N
ATOM    652  HE  ARG A  44    -146.179 -97.391 618.702  1.00  9.10           H
ATOM    653  CZ  ARG A  44    -144.391 -96.842 617.957  1.00  9.10           C
ATOM    654  NH1 ARG A  44    -143.176 -96.343 618.221  1.00  9.10           N
ATOM    655 1HH1 ARG A  44    -142.929 -96.097 619.158  1.00  9.10           H
ATOM    656 2HH1 ARG A  44    -142.516 -96.216 617.480  1.00  9.10           H
ATOM    657  NH2 ARG A  44    -144.733 -97.174 616.705  1.00  9.10           N
ATOM    658 1HH2 ARG A  44    -144.079 -97.050 615.959  1.00  9.10           H
ATOM    659 2HH2 ARG A  44    -145.642 -97.546 616.516  1.00  9.10           H
ATOM    660  HN  ARG A  44    -146.754-100.301 621.440  1.00  9.10           H
ATOM    661  N   GLN A  45    -149.560 -99.248 622.448  1.00  9.10           N
ATOM    662  CA  GLN A  45    -150.988 -99.096 622.669  1.00  9.10           C
ATOM    663  C   GLN A  45    -151.375 -99.649 624.042  1.00  9.10           C
ATOM    664  O   GLN A  45    -152.206 -99.067 624.738  1.00  9.10           O
ATOM    665  HA  GLN A  45    -151.174 -98.023 622.636  1.00  9.10           H
ATOM    666  CB  GLN A  45    -151.790 -99.778 621.558  1.00  9.10           C
ATOM    667 1HB  GLN A  45    -151.450 -99.419 620.587  1.00  9.10           H
ATOM    668 2HB  GLN A  45    -151.611-100.853 621.582  1.00  9.10           H
ATOM    669  CG  GLN A  45    -153.287 -99.502 621.714  1.00  9.10           C
ATOM    670 1HG  GLN A  45    -153.624 -99.848 622.691  1.00  9.10           H
ATOM    671 2HG  GLN A  45    -153.468 -98.428 621.676  1.00  9.10           H
ATOM    672  CD  GLN A  45    -154.091-100.199 620.615  1.00  9.10           C
ATOM    673  OE1 GLN A  45    -153.581-101.005 619.854  1.00  9.10           O
ATOM    674  NE2 GLN A  45    -155.372 -99.845 620.574  1.00  9.10           N
ATOM    675 1HE2 GLN A  45    -155.727 -99.178 621.228  1.00  9.10           H
ATOM    676 2HE2 GLN A  45    -155.980-100.247 619.889  1.00  9.10           H
ATOM    677  HN  GLN A  45    -149.311 -99.882 621.717  1.00  9.10           H
ATOM    678  N   PHE A  46    -150.754-100.766 624.392  1.00  9.10           N
ATOM    679  CA  PHE A  46    -150.962-101.360 625.701  1.00  9.10           C
ATOM    680  C   PHE A  46    -150.484-100.422 626.812  1.00  9.10           C
ATOM    681  O   PHE A  46    -151.209-100.173 627.773  1.00  9.10           O
ATOM    682  HA  PHE A  46    -152.033-101.534 625.811  1.00  9.10           H
ATOM    683  CB  PHE A  46    -150.135-102.647 625.745  1.00  9.10           C
ATOM    684 1HB  PHE A  46    -150.521-103.340 624.998  1.00  9.10           H
ATOM    685 2HB  PHE A  46    -149.108-102.416 625.466  1.00  9.10           H
ATOM    686  CG  PHE A  46    -150.134-103.339 627.110  1.00  9.10           C
ATOM    687  HD1 PHE A  46    -148.186-102.649 627.610  1.00  9.10           H
ATOM    688  CD1 PHE A  46    -149.052-103.230 627.927  1.00  9.10           C
ATOM    689  HD2 PHE A  46    -152.082-104.151 626.851  1.00  9.10           H
ATOM    690  CD2 PHE A  46    -151.215-104.064 627.506  1.00  9.10           C
ATOM    691  CE1 PHE A  46    -149.051-103.873 629.193  1.00  9.10           C
ATOM    692  HE1 PHE A  46    -148.184-103.785 629.848  1.00  9.10           H
ATOM    693  CE2 PHE A  46    -151.214-104.706 628.772  1.00  9.10           C
ATOM    694  HE2 PHE A  46    -152.080-105.287 629.089  1.00  9.10           H
ATOM    695  CZ  PHE A  46    -150.132-104.597 629.589  1.00  9.10           C
ATOM    696  HZ  PHE A  46    -150.131-105.090 630.561  1.00  9.10           H
ATOM    697  HN  PHE A  46    -150.119-101.261 623.799  1.00  9.10           H
ATOM    698  N   ALA A  47    -149.266 -99.929 626.642  1.00  9.10           N
ATOM    699  CA  ALA A  47    -148.634 -99.126 627.674  1.00  9.10           C
ATOM    700  C   ALA A  47    -149.512 -97.911 627.979  1.00  9.10           C
ATOM    701  O   ALA A  47    -149.668 -97.528 629.138  1.00  9.10           O
ATOM    702  HA  ALA A  47    -148.554 -99.741 628.571  1.00  9.10           H
ATOM    703  CB  ALA A  47    -147.227 -98.729 627.222  1.00  9.10           C
ATOM    704 1HB  ALA A  47    -146.635 -99.628 627.047  1.00  9.10           H
ATOM    705 2HB  ALA A  47    -147.290 -98.151 626.301  1.00  9.10           H
ATOM    706 3HB  ALA A  47    -146.752 -98.127 627.997  1.00  9.10           H
ATOM    707  HN  ALA A  47    -148.716-100.069 625.819  1.00  9.10           H
ATOM    708  N   SER A  48    -150.063 -97.337 626.919  1.00  9.10           N
ATOM    709  CA  SER A  48    -150.721 -96.046 627.024  1.00  9.10           C
ATOM    710  C   SER A  48    -151.960 -96.161 627.914  1.00  9.10           C
ATOM    711  O   SER A  48    -152.383 -95.181 628.525  1.00  9.10           O
ATOM    712  HA  SER A  48    -149.984 -95.383 627.477  1.00  9.10           H
ATOM    713  CB  SER A  48    -151.107 -95.511 625.644  1.00  9.10           C
ATOM    714 1HB  SER A  48    -151.461 -94.485 625.739  1.00  9.10           H
ATOM    715 2HB  SER A  48    -150.224 -95.485 625.005  1.00  9.10           H
ATOM    716  HG  SER A  48    -152.336 -95.937 624.123  1.00  9.10           H
ATOM    717  OG  SER A  48    -152.116 -96.306 625.026  1.00  9.10           O
ATOM    718  HN  SER A  48    -150.064 -97.739 626.004  1.00  9.10           H
ATOM    719  N   HIS A  49    -152.507 -97.367 627.960  1.00  9.10           N
ATOM    720  CA  HIS A  49    -153.702 -97.617 628.747  1.00  9.10           C
ATOM    721  C   HIS A  49    -153.306 -98.121 630.136  1.00  9.10           C
ATOM    722  O   HIS A  49    -153.891 -97.714 631.139  1.00  9.10           O
ATOM    723  HA  HIS A  49    -154.215 -96.661 628.849  1.00  9.10           H
ATOM    724  CB  HIS A  49    -154.644 -98.576 628.015  1.00  9.10           C
ATOM    725 1HB  HIS A  49    -154.097 -99.484 627.763  1.00  9.10           H
ATOM    726 2HB  HIS A  49    -155.448 -98.866 628.691  1.00  9.10           H
ATOM    727  CG  HIS A  49    -155.247 -98.002 626.756  1.00  9.10           C
ATOM    728  HD1 HIS A  49    -153.691 -98.413 625.362  1.00  9.10           H
ATOM    729  ND1 HIS A  49    -154.597 -98.027 625.534  1.00  9.10           N
ATOM    730  CD2 HIS A  49    -156.447 -97.389 626.540  1.00  9.10           C
ATOM    731  HD2 HIS A  49    -157.211 -97.203 627.295  1.00  9.10           H
ATOM    732  CE1 HIS A  49    -155.378 -97.451 624.632  1.00  9.10           C
ATOM    733  HE1 HIS A  49    -155.146 -97.317 623.576  1.00  9.10           H
ATOM    734  NE2 HIS A  49    -156.524 -97.056 625.258  1.00  9.10           N
ATOM    735  HN  HIS A  49    -152.148 -98.163 627.472  1.00  9.10           H
ATOM    736  N   PHE A  50    -152.314 -99.000 630.151  1.00  9.10           N
ATOM    737  CA  PHE A  50    -152.042 -99.801 631.333  1.00  9.10           C
ATOM    738  C   PHE A  50    -151.234 -99.005 632.360  1.00  9.10           C
ATOM    739  O   PHE A  50    -151.544 -99.028 633.551  1.00  9.10           O
ATOM    740  HA  PHE A  50    -153.004-100.077 631.764  1.00  9.10           H
ATOM    741  CB  PHE A  50    -151.217-101.006 630.876  1.00  9.10           C
ATOM    742 1HB  PHE A  50    -151.781-101.554 630.121  1.00  9.10           H
ATOM    743 2HB  PHE A  50    -150.306-100.649 630.396  1.00  9.10           H
ATOM    744  CG  PHE A  50    -150.839-101.966 632.006  1.00  9.10           C
ATOM    745  HD1 PHE A  50    -148.797-101.375 632.007  1.00  9.10           H
ATOM    746  CD1 PHE A  50    -149.556-102.017 632.453  1.00  9.10           C
ATOM    747  HD2 PHE A  50    -152.815-102.726 632.204  1.00  9.10           H
ATOM    748  CD2 PHE A  50    -151.786-102.767 632.562  1.00  9.10           C
ATOM    749  CE1 PHE A  50    -149.205-102.908 633.502  1.00  9.10           C
ATOM    750  HE1 PHE A  50    -148.176-102.949 633.860  1.00  9.10           H
ATOM    751  CE2 PHE A  50    -151.435-103.658 633.611  1.00  9.10           C
ATOM    752  HE2 PHE A  50    -152.194-104.301 634.057  1.00  9.10           H
ATOM    753  CZ  PHE A  50    -150.152-103.710 634.059  1.00  9.10           C
ATOM    754  HZ  PHE A  50    -149.883-104.393 634.864  1.00  9.10           H
ATOM    755  HN  PHE A  50    -151.704 -99.168 629.377  1.00  9.10           H
ATOM    756  N   LEU A  51    -150.215 -98.321 631.863  1.00  9.10           N
ATOM    757  CA  LEU A  51    -149.156 -97.823 632.725  1.00  9.10           C
ATOM    758  C   LEU A  51    -149.670 -96.615 633.511  1.00  9.10           C
ATOM    759  O   LEU A  51    -149.552 -96.570 634.734  1.00  9.10           O
ATOM    760  HA  LEU A  51    -148.910 -98.616 633.431  1.00  9.10           H
ATOM    761  CB  LEU A  51    -147.893 -97.535 631.910  1.00  9.10           C
ATOM    762 1HB  LEU A  51    -148.131 -96.775 631.166  1.00  9.10           H
ATOM    763 2HB  LEU A  51    -147.145 -97.105 632.577  1.00  9.10           H
ATOM    764  HG  LEU A  51    -148.003 -99.132 630.492  1.00  9.10           H
ATOM    765  CG  LEU A  51    -147.269 -98.734 631.193  1.00  9.10           C
ATOM    766  CD1 LEU A  51    -146.047 -98.309 630.377  1.00  9.10           C
ATOM    767 1HD1 LEU A  51    -146.346 -97.573 629.631  1.00  9.10           H
ATOM    768 2HD1 LEU A  51    -145.301 -97.872 631.040  1.00  9.10           H
ATOM    769 3HD1 LEU A  51    -145.623 -99.180 629.878  1.00  9.10           H
ATOM    770  CD2 LEU A  51    -146.937 -99.852 632.183  1.00  9.10           C
ATOM    771 1HD2 LEU A  51    -146.230 -99.482 632.926  1.00  9.10           H
ATOM    772 2HD2 LEU A  51    -147.850-100.179 632.682  1.00  9.10           H
ATOM    773 3HD2 LEU A  51    -146.495-100.692 631.647  1.00  9.10           H
ATOM    774  HN  LEU A  51    -150.106 -98.106 630.892  1.00  9.10           H
ATOM    775  N   PRO A  52    -150.247 -95.618 632.826  1.00  9.10           N
ATOM    776  CA  PRO A  52    -150.487 -94.315 633.450  1.00  9.10           C
ATOM    777  C   PRO A  52    -151.251 -94.434 634.759  1.00  9.10           C
ATOM    778  O   PRO A  52    -150.832 -93.888 635.778  1.00  9.10           O
ATOM    779  HA  PRO A  52    -149.540 -93.846 633.715  1.00  9.10           H
ATOM    780  CB  PRO A  52    -151.287 -93.549 632.394  1.00  9.10           C
ATOM    781 1HB  PRO A  52    -152.361 -93.669 632.538  1.00  9.10           H
ATOM    782 2HB  PRO A  52    -151.079 -92.480 632.430  1.00  9.10           H
ATOM    783  CG  PRO A  52    -150.822 -94.169 631.081  1.00  9.10           C
ATOM    784 1HG  PRO A  52    -151.534 -93.991 630.275  1.00  9.10           H
ATOM    785 2HG  PRO A  52    -149.872 -93.750 630.750  1.00  9.10           H
ATOM    786  CD  PRO A  52    -150.706 -95.645 631.426  1.00  9.10           C
ATOM    787 1HD  PRO A  52    -151.662 -96.160 631.328  1.00  9.10           H
ATOM    788 2HD  PRO A  52    -150.002 -96.159 630.771  1.00  9.10           H
ATOM    789  N   PRO A  53    -152.386 -95.147 634.762  1.00  9.10           N
ATOM    790  CA  PRO A  53    -153.184 -95.289 635.982  1.00  9.10           C
ATOM    791  C   PRO A  53    -152.360 -95.790 637.156  1.00  9.10           C
ATOM    792  O   PRO A  53    -152.497 -95.294 638.273  1.00  9.10           O
ATOM    793  HA  PRO A  53    -153.565 -94.317 636.296  1.00  9.10           H
ATOM    794  CB  PRO A  53    -154.275 -96.286 635.588  1.00  9.10           C
ATOM    795 1HB  PRO A  53    -153.984 -97.311 635.817  1.00  9.10           H
ATOM    796 2HB  PRO A  53    -155.207 -96.094 636.120  1.00  9.10           H
ATOM    797  CG  PRO A  53    -154.429 -96.066 634.087  1.00  9.10           C
ATOM    798 1HG  PRO A  53    -154.898 -96.920 633.599  1.00  9.10           H
ATOM    799 2HG  PRO A  53    -155.057 -95.203 633.867  1.00  9.10           H
ATOM    800  CD  PRO A  53    -152.995 -95.861 633.626  1.00  9.10           C
ATOM    801 1HD  PRO A  53    -152.493 -96.809 633.433  1.00  9.10           H
ATOM    802 2HD  PRO A  53    -152.946 -95.285 632.702  1.00  9.10           H
ATOM    803  N   LEU A  54    -151.516 -96.771 636.870  1.00  9.10           N
ATOM    804  CA  LEU A  54    -150.767 -97.444 637.917  1.00  9.10           C
ATOM    805  C   LEU A  54    -149.682 -96.505 638.446  1.00  9.10           C
ATOM    806  O   LEU A  54    -149.456 -96.429 639.653  1.00  9.10           O
ATOM    807  HA  LEU A  54    -151.463 -97.660 638.729  1.00  9.10           H
ATOM    808  CB  LEU A  54    -150.229 -98.785 637.414  1.00  9.10           C
ATOM    809 1HB  LEU A  54    -149.588 -98.597 636.553  1.00  9.10           H
ATOM    810 2HB  LEU A  54    -149.599 -99.216 638.192  1.00  9.10           H
ATOM    811  HG  LEU A  54    -151.906 -99.392 636.233  1.00  9.10           H
ATOM    812  CG  LEU A  54    -151.280 -99.823 637.015  1.00  9.10           C
ATOM    813  CD1 LEU A  54    -150.621-101.073 636.428  1.00  9.10           C
ATOM    814 1HD1 LEU A  54    -150.046-100.800 635.544  1.00  9.10           H
ATOM    815 2HD1 LEU A  54    -149.957-101.516 637.171  1.00  9.10           H
ATOM    816 3HD1 LEU A  54    -151.391-101.794 636.153  1.00  9.10           H
ATOM    817  CD2 LEU A  54    -152.196-100.157 638.194  1.00  9.10           C
ATOM    818 1HD2 LEU A  54    -151.601-100.560 639.014  1.00  9.10           H
ATOM    819 2HD2 LEU A  54    -152.706 -99.253 638.526  1.00  9.10           H
ATOM    820 3HD2 LEU A  54    -152.933-100.897 637.883  1.00  9.10           H
ATOM    821  HN  LEU A  54    -151.341 -97.106 635.944  1.00  9.10           H
ATOM    822  N   TYR A  55    -149.038 -95.813 637.517  1.00  9.10           N
ATOM    823  CA  TYR A  55    -147.946 -94.923 637.870  1.00  9.10           C
ATOM    824  C   TYR A  55    -148.438 -93.773 638.751  1.00  9.10           C
ATOM    825  O   TYR A  55    -147.737 -93.345 639.667  1.00  9.10           O
ATOM    826  HA  TYR A  55    -147.204 -95.502 638.421  1.00  9.10           H
ATOM    827  CB  TYR A  55    -147.425 -94.351 636.549  1.00  9.10           C
ATOM    828 1HB  TYR A  55    -148.274 -94.052 635.935  1.00  9.10           H
ATOM    829 2HB  TYR A  55    -146.848 -93.450 636.758  1.00  9.10           H
ATOM    830  CG  TYR A  55    -146.554 -95.323 635.751  1.00  9.10           C
ATOM    831  HD1 TYR A  55    -146.829 -96.936 637.136  1.00  9.10           H
ATOM    832  CD1 TYR A  55    -146.361 -96.611 636.207  1.00  9.10           C
ATOM    833  HD2 TYR A  55    -146.114 -93.895 634.214  1.00  9.10           H
ATOM    834  CD2 TYR A  55    -145.961 -94.912 634.574  1.00  9.10           C
ATOM    835  CE1 TYR A  55    -145.541 -97.526 635.456  1.00  9.10           C
ATOM    836  HE1 TYR A  55    -145.381 -98.546 635.805  1.00  9.10           H
ATOM    837  HE2 TYR A  55    -144.668 -95.515 632.892  1.00  9.10           H
ATOM    838  CE2 TYR A  55    -145.142 -95.827 633.823  1.00  9.10           C
ATOM    839  CZ  TYR A  55    -144.972 -97.089 634.301  1.00  9.10           C
ATOM    840  OH  TYR A  55    -144.198 -97.953 633.591  1.00  9.10           O
ATOM    841  HH  TYR A  55    -144.073 -98.802 634.105  1.00  9.10           H
ATOM    842  HN  TYR A  55    -149.253 -95.854 636.541  1.00  9.10           H
ATOM    843  N   TRP A  56    -149.638 -93.305 638.442  1.00  9.10           N
ATOM    844  CA  TRP A  56    -150.266 -92.269 639.244  1.00  9.10           C
ATOM    845  C   TRP A  56    -150.574 -92.858 640.622  1.00  9.10           C
ATOM    846  O   TRP A  56    -150.353 -92.208 641.642  1.00  9.10           O
ATOM    847  HA  TRP A  56    -149.557 -91.446 639.340  1.00  9.10           H
ATOM    848  CB  TRP A  56    -151.505 -91.709 638.543  1.00  9.10           C
ATOM    849 1HB  TRP A  56    -152.009 -92.519 638.015  1.00  9.10           H
ATOM    850 2HB  TRP A  56    -152.201 -91.339 639.296  1.00  9.10           H
ATOM    851  CG  TRP A  56    -151.204 -90.583 637.551  1.00  9.10           C
ATOM    852  HD1 TRP A  56    -151.744 -91.440 635.653  1.00  9.10           H
ATOM    853  CD1 TRP A  56    -151.363 -90.591 636.221  1.00  9.10           C
ATOM    854  CD2 TRP A  56    -150.682 -89.275 637.868  1.00  9.10           C
ATOM    855  NE1 TRP A  56    -150.983 -89.389 635.659  1.00  9.10           N
ATOM    856  HE1 TRP A  56    -151.010 -89.155 634.687  1.00  9.10           H
ATOM    857  CE2 TRP A  56    -150.556 -88.563 636.693  1.00  9.10           C
ATOM    858  HE3 TRP A  56    -150.419 -89.254 640.049  1.00  9.10           H
ATOM    859  CE3 TRP A  56    -150.328 -88.712 639.107  1.00  9.10           C
ATOM    860  CZ2 TRP A  56    -150.075 -87.250 636.640  1.00  9.10           C
ATOM    861  HZ2 TRP A  56    -149.984 -86.709 635.698  1.00  9.10           H
ATOM    862  CZ3 TRP A  56    -149.849 -87.399 639.037  1.00  9.10           C
ATOM    863  HZ3 TRP A  56    -149.560 -86.915 639.970  1.00  9.10           H
ATOM    864  CH2 TRP A  56    -149.716 -86.669 637.862  1.00  9.10           C
ATOM    865  HH2 TRP A  56    -149.334 -85.648 637.892  1.00  9.10           H
ATOM    866  HN  TRP A  56    -150.178 -93.622 637.663  1.00  9.10           H
ATOM    867  N   LEU A  57    -151.080 -94.082 640.607  1.00  9.10           N
ATOM    868  CA  LEU A  57    -151.436 -94.761 641.842  1.00  9.10           C
ATOM    869  C   LEU A  57    -150.188 -94.910 642.714  1.00  9.10           C
ATOM    870  O   LEU A  57    -150.195 -94.530 643.884  1.00  9.10           O
ATOM    871  HA  LEU A  57    -152.151 -94.128 642.368  1.00  9.10           H
ATOM    872  CB  LEU A  57    -152.139 -96.086 641.542  1.00  9.10           C
ATOM    873 1HB  LEU A  57    -153.046 -95.874 640.977  1.00  9.10           H
ATOM    874 2HB  LEU A  57    -151.492 -96.679 640.896  1.00  9.10           H
ATOM    875  HG  LEU A  57    -151.621 -97.080 643.364  1.00  9.10           H
ATOM    876  CG  LEU A  57    -152.515 -96.935 642.758  1.00  9.10           C
ATOM    877  CD1 LEU A  57    -153.543 -96.215 643.633  1.00  9.10           C
ATOM    878 1HD1 LEU A  57    -153.124 -95.271 643.982  1.00  9.10           H
ATOM    879 2HD1 LEU A  57    -154.443 -96.019 643.050  1.00  9.10           H
ATOM    880 3HD1 LEU A  57    -153.793 -96.840 644.489  1.00  9.10           H
ATOM    881  CD2 LEU A  57    -153.000 -98.322 642.329  1.00  9.10           C
ATOM    882 1HD2 LEU A  57    -153.876 -98.219 641.689  1.00  9.10           H
ATOM    883 2HD2 LEU A  57    -152.207 -98.830 641.780  1.00  9.10           H
ATOM    884 3HD2 LEU A  57    -153.261 -98.905 643.212  1.00  9.10           H
ATOM    885  HN  LEU A  57    -151.248 -94.608 639.773  1.00  9.10           H
ATOM    886  N   VAL A  58    -149.146 -95.463 642.111  1.00  9.10           N
ATOM    887  CA  VAL A  58    -147.923 -95.750 642.842  1.00  9.10           C
ATOM    888  C   VAL A  58    -147.333 -94.442 643.372  1.00  9.10           C
ATOM    889  O   VAL A  58    -146.872 -94.382 644.511  1.00  9.10           O
ATOM    890  HA  VAL A  58    -148.187 -96.384 643.688  1.00  9.10           H
ATOM    891  HB  VAL A  58    -146.813 -95.960 641.031  1.00  9.10           H
ATOM    892  CB  VAL A  58    -146.952 -96.527 641.952  1.00  9.10           C
ATOM    893  CG1 VAL A  58    -145.586 -96.670 642.626  1.00  9.10           C
ATOM    894 1HG1 VAL A  58    -145.169 -95.681 642.817  1.00  9.10           H
ATOM    895 2HG1 VAL A  58    -145.700 -97.205 643.569  1.00  9.10           H
ATOM    896 3HG1 VAL A  58    -144.914 -97.227 641.972  1.00  9.10           H
ATOM    897  CG2 VAL A  58    -147.525 -97.896 641.578  1.00  9.10           C
ATOM    898 1HG2 VAL A  58    -147.706 -98.473 642.485  1.00  9.10           H
ATOM    899 2HG2 VAL A  58    -148.463 -97.762 641.039  1.00  9.10           H
ATOM    900 3HG2 VAL A  58    -146.814 -98.427 640.946  1.00  9.10           H
ATOM    901  HN  VAL A  58    -149.128 -95.714 641.143  1.00  9.10           H
ATOM    902  N   PHE A  59    -147.365 -93.427 642.521  1.00  9.10           N
ATOM    903  CA  PHE A  59    -146.868 -92.116 642.901  1.00  9.10           C
ATOM    904  C   PHE A  59    -147.541 -91.625 644.185  1.00  9.10           C
ATOM    905  O   PHE A  59    -146.864 -91.295 645.158  1.00  9.10           O
ATOM    906  HA  PHE A  59    -145.796 -92.213 643.069  1.00  9.10           H
ATOM    907  CB  PHE A  59    -147.215 -91.158 641.760  1.00  9.10           C
ATOM    908 1HB  PHE A  59    -146.652 -91.446 640.873  1.00  9.10           H
ATOM    909 2HB  PHE A  59    -148.272 -91.268 641.516  1.00  9.10           H
ATOM    910  CG  PHE A  59    -146.929 -89.688 642.073  1.00  9.10           C
ATOM    911  HD1 PHE A  59    -148.962 -89.104 641.849  1.00  9.10           H
ATOM    912  CD1 PHE A  59    -147.944 -88.783 642.072  1.00  9.10           C
ATOM    913  HD2 PHE A  59    -144.847 -90.012 642.351  1.00  9.10           H
ATOM    914  CD2 PHE A  59    -145.660 -89.286 642.351  1.00  9.10           C
ATOM    915  CE1 PHE A  59    -147.679 -87.418 642.362  1.00  9.10           C
ATOM    916  HE1 PHE A  59    -148.492 -86.692 642.361  1.00  9.10           H
ATOM    917  CE2 PHE A  59    -145.395 -87.922 642.641  1.00  9.10           C
ATOM    918  HE2 PHE A  59    -144.378 -87.600 642.864  1.00  9.10           H
ATOM    919  CZ  PHE A  59    -146.410 -87.016 642.640  1.00  9.10           C
ATOM    920  HZ  PHE A  59    -146.206 -85.969 642.863  1.00  9.10           H
ATOM    921  HN  PHE A  59    -147.722 -93.490 641.589  1.00  9.10           H
ATOM    922  N   ILE A  60    -148.865 -91.593 644.147  1.00  9.10           N
ATOM    923  CA  ILE A  60    -149.630 -90.977 645.217  1.00  9.10           C
ATOM    924  C   ILE A  60    -149.371 -91.730 646.523  1.00  9.10           C
ATOM    925  O   ILE A  60    -149.010 -91.126 647.532  1.00  9.10           O
ATOM    926  HA  ILE A  60    -149.268 -89.955 645.330  1.00  9.10           H
ATOM    927  HB  ILE A  60    -151.428 -91.874 644.485  1.00  9.10           H
ATOM    928  CB  ILE A  60    -151.110 -90.893 644.838  1.00  9.10           C
ATOM    929  CG1 ILE A  60    -151.327 -89.906 643.689  1.00  9.10           C
ATOM    930 1HG1 ILE A  60    -151.202 -88.886 644.053  1.00  9.10           H
ATOM    931 2HG1 ILE A  60    -150.571 -90.065 642.920  1.00  9.10           H
ATOM    932  CG2 ILE A  60    -151.969 -90.551 646.057  1.00  9.10           C
ATOM    933 1HG2 ILE A  60    -151.846 -91.324 646.816  1.00  9.10           H
ATOM    934 2HG2 ILE A  60    -151.658 -89.589 646.463  1.00  9.10           H
ATOM    935 3HG2 ILE A  60    -153.017 -90.498 645.759  1.00  9.10           H
ATOM    936  CD1 ILE A  60    -152.722 -90.070 643.082  1.00  9.10           C
ATOM    937 1HD1 ILE A  60    -152.834 -91.083 642.698  1.00  9.10           H
ATOM    938 2HD1 ILE A  60    -153.475 -89.885 643.848  1.00  9.10           H
ATOM    939 3HD1 ILE A  60    -152.849 -89.356 642.268  1.00  9.10           H
ATOM    940  HN  ILE A  60    -149.412 -91.979 643.404  1.00  9.10           H
ATOM    941  N   VAL A  61    -149.565 -93.039 646.462  1.00  9.10           N
ATOM    942  CA  VAL A  61    -149.504 -93.862 647.658  1.00  9.10           C
ATOM    943  C   VAL A  61    -148.072 -93.860 648.199  1.00  9.10           C
ATOM    944  O   VAL A  61    -147.863 -93.791 649.409  1.00  9.10           O
ATOM    945  HA  VAL A  61    -150.160 -93.410 648.402  1.00  9.10           H
ATOM    946  HB  VAL A  61    -149.411 -95.690 646.561  1.00  9.10           H
ATOM    947  CB  VAL A  61    -150.027 -95.267 647.355  1.00  9.10           C
ATOM    948  CG1 VAL A  61    -149.902 -96.175 648.580  1.00  9.10           C
ATOM    949 1HG1 VAL A  61    -148.855 -96.248 648.874  1.00  9.10           H
ATOM    950 2HG1 VAL A  61    -150.482 -95.756 649.403  1.00  9.10           H
ATOM    951 3HG1 VAL A  61    -150.281 -97.168 648.337  1.00  9.10           H
ATOM    952  CG2 VAL A  61    -151.471 -95.218 646.853  1.00  9.10           C
ATOM    953 1HG2 VAL A  61    -152.106 -94.766 647.616  1.00  9.10           H
ATOM    954 2HG2 VAL A  61    -151.519 -94.623 645.941  1.00  9.10           H
ATOM    955 3HG2 VAL A  61    -151.818 -96.230 646.645  1.00  9.10           H
ATOM    956  HN  VAL A  61    -149.762 -93.537 645.617  1.00  9.10           H
ATOM    957  N   GLY A  62    -147.125 -93.938 647.276  1.00  9.10           N
ATOM    958  CA  GLY A  62    -145.722 -94.007 647.648  1.00  9.10           C
ATOM    959  C   GLY A  62    -145.263 -92.701 648.302  1.00  9.10           C
ATOM    960  O   GLY A  62    -144.540 -92.722 649.297  1.00  9.10           O
ATOM    961 1HA  GLY A  62    -145.565 -94.837 648.337  1.00  9.10           H
ATOM    962 2HA  GLY A  62    -145.117 -94.207 646.764  1.00  9.10           H
ATOM    963  HN  GLY A  62    -147.302 -93.954 646.292  1.00  9.10           H
ATOM    964  N   ALA A  63    -145.703 -91.597 647.716  1.00  9.10           N
ATOM    965  CA  ALA A  63    -145.278 -90.286 648.176  1.00  9.10           C
ATOM    966  C   ALA A  63    -145.758 -90.076 649.614  1.00  9.10           C
ATOM    967  O   ALA A  63    -144.992 -89.636 650.470  1.00  9.10           O
ATOM    968  HA  ALA A  63    -144.189 -90.265 648.159  1.00  9.10           H
ATOM    969  CB  ALA A  63    -145.808 -89.214 647.222  1.00  9.10           C
ATOM    970 1HB  ALA A  63    -145.415 -89.392 646.221  1.00  9.10           H
ATOM    971 2HB  ALA A  63    -146.897 -89.255 647.197  1.00  9.10           H
ATOM    972 3HB  ALA A  63    -145.490 -88.230 647.568  1.00  9.10           H
ATOM    973  HN  ALA A  63    -146.335 -91.589 646.942  1.00  9.10           H
ATOM    974  N   LEU A  64    -147.024 -90.400 649.835  1.00  9.10           N
ATOM    975  CA  LEU A  64    -147.619 -90.236 651.151  1.00  9.10           C
ATOM    976  C   LEU A  64    -146.902 -91.150 652.147  1.00  9.10           C
ATOM    977  O   LEU A  64    -146.540 -90.719 653.241  1.00  9.10           O
ATOM    978  HA  LEU A  64    -147.460 -89.202 651.455  1.00  9.10           H
ATOM    979  CB  LEU A  64    -149.131 -90.463 651.086  1.00  9.10           C
ATOM    980 1HB  LEU A  64    -149.313 -91.446 650.653  1.00  9.10           H
ATOM    981 2HB  LEU A  64    -149.518 -90.487 652.105  1.00  9.10           H
ATOM    982  HG  LEU A  64    -149.493 -89.353 649.295  1.00  9.10           H
ATOM    983  CG  LEU A  64    -149.930 -89.429 650.291  1.00  9.10           C
ATOM    984  CD1 LEU A  64    -151.382 -89.878 650.114  1.00  9.10           C
ATOM    985 1HD1 LEU A  64    -151.407 -90.827 649.578  1.00  9.10           H
ATOM    986 2HD1 LEU A  64    -151.847 -90.001 651.092  1.00  9.10           H
ATOM    987 3HD1 LEU A  64    -151.928 -89.125 649.545  1.00  9.10           H
ATOM    988  CD2 LEU A  64    -149.832 -88.045 650.935  1.00  9.10           C
ATOM    989 1HD2 LEU A  64    -150.228 -88.088 651.950  1.00  9.10           H
ATOM    990 2HD2 LEU A  64    -148.789 -87.732 650.965  1.00  9.10           H
ATOM    991 3HD2 LEU A  64    -150.410 -87.330 650.349  1.00  9.10           H
ATOM    992  HN  LEU A  64    -147.637 -90.767 649.136  1.00  9.10           H
ATOM    993  N   GLY A  65    -146.718 -92.395 651.733  1.00  9.10           N
ATOM    994  CA  GLY A  65    -146.198 -93.413 652.630  1.00  9.10           C
ATOM    995  C   GLY A  65    -144.788 -93.057 653.105  1.00  9.10           C
ATOM    996  O   GLY A  65    -144.512 -93.066 654.304  1.00  9.10           O
ATOM    997 1HA  GLY A  65    -146.860 -93.517 653.490  1.00  9.10           H
ATOM    998 2HA  GLY A  65    -146.182 -94.377 652.122  1.00  9.10           H
ATOM    999  HN  GLY A  65    -146.918 -92.711 650.806  1.00  9.10           H
ATOM   1000  N   ASN A  66    -143.933 -92.751 652.141  1.00  9.10           N
ATOM   1001  CA  ASN A  66    -142.521 -92.557 652.426  1.00  9.10           C
ATOM   1002  C   ASN A  66    -142.330 -91.221 653.147  1.00  9.10           C
ATOM   1003  O   ASN A  66    -141.442 -91.087 653.987  1.00  9.10           O
ATOM   1004  HA  ASN A  66    -142.234 -93.409 653.042  1.00  9.10           H
ATOM   1005  CB  ASN A  66    -141.699 -92.520 651.136  1.00  9.10           C
ATOM   1006 1HB  ASN A  66    -142.181 -91.863 650.412  1.00  9.10           H
ATOM   1007 2HB  ASN A  66    -140.714 -92.100 651.340  1.00  9.10           H
ATOM   1008  CG  ASN A  66    -141.549 -93.921 650.541  1.00  9.10           C
ATOM   1009  OD1 ASN A  66    -140.919 -94.800 651.106  1.00  9.10           O
ATOM   1010  ND2 ASN A  66    -142.161 -94.081 649.371  1.00  9.10           N
ATOM   1011 1HD2 ASN A  66    -142.662 -93.318 648.961  1.00  9.10           H
ATOM   1012 2HD2 ASN A  66    -142.121 -94.963 648.901  1.00  9.10           H
ATOM   1013  HN  ASN A  66    -144.190 -92.636 651.181  1.00  9.10           H
ATOM   1014  N   SER A  67    -143.178 -90.267 652.793  1.00  9.10           N
ATOM   1015  CA  SER A  67    -143.181 -88.980 653.467  1.00  9.10           C
ATOM   1016  C   SER A  67    -143.478 -89.170 654.956  1.00  9.10           C
ATOM   1017  O   SER A  67    -142.900 -88.487 655.800  1.00  9.10           O
ATOM   1018  HA  SER A  67    -142.178 -88.578 653.325  1.00  9.10           H
ATOM   1019  CB  SER A  67    -144.204 -88.031 652.839  1.00  9.10           C
ATOM   1020 1HB  SER A  67    -145.198 -88.473 652.908  1.00  9.10           H
ATOM   1021 2HB  SER A  67    -144.229 -87.100 653.404  1.00  9.10           H
ATOM   1022  HG  SER A  67    -144.595 -88.160 650.881  1.00  9.10           H
ATOM   1023  OG  SER A  67    -143.903 -87.750 651.475  1.00  9.10           O
ATOM   1024  HN  SER A  67    -143.853 -90.362 652.061  1.00  9.10           H
ATOM   1025  N   LEU A  68    -144.379 -90.102 655.233  1.00  9.10           N
ATOM   1026  CA  LEU A  68    -144.754 -90.395 656.605  1.00  9.10           C
ATOM   1027  C   LEU A  68    -143.555 -90.999 657.340  1.00  9.10           C
ATOM   1028  O   LEU A  68    -143.330 -90.707 658.513  1.00  9.10           O
ATOM   1029  HA  LEU A  68    -145.011 -89.450 657.083  1.00  9.10           H
ATOM   1030  CB  LEU A  68    -146.005 -91.275 656.642  1.00  9.10           C
ATOM   1031 1HB  LEU A  68    -146.792 -90.778 656.076  1.00  9.10           H
ATOM   1032 2HB  LEU A  68    -145.783 -92.210 656.126  1.00  9.10           H
ATOM   1033  HG  LEU A  68    -145.743 -92.052 658.618  1.00  9.10           H
ATOM   1034  CG  LEU A  68    -146.549 -91.610 658.032  1.00  9.10           C
ATOM   1035  CD1 LEU A  68    -146.997 -90.343 658.765  1.00  9.10           C
ATOM   1036 1HD1 LEU A  68    -146.149 -89.668 658.875  1.00  9.10           H
ATOM   1037 2HD1 LEU A  68    -147.782 -89.850 658.191  1.00  9.10           H
ATOM   1038 3HD1 LEU A  68    -147.380 -90.609 659.750  1.00  9.10           H
ATOM   1039  CD2 LEU A  68    -147.669 -92.649 657.948  1.00  9.10           C
ATOM   1040 1HD2 LEU A  68    -148.483 -92.257 657.338  1.00  9.10           H
ATOM   1041 2HD2 LEU A  68    -147.283 -93.562 657.495  1.00  9.10           H
ATOM   1042 3HD2 LEU A  68    -148.038 -92.868 658.950  1.00  9.10           H
ATOM   1043  HN  LEU A  68    -144.847 -90.650 654.540  1.00  9.10           H
ATOM   1044  N   VAL A  69    -142.818 -91.830 656.618  1.00  9.10           N
ATOM   1045  CA  VAL A  69    -141.666 -92.502 657.195  1.00  9.10           C
ATOM   1046  C   VAL A  69    -140.660 -91.456 657.679  1.00  9.10           C
ATOM   1047  O   VAL A  69    -140.156 -91.544 658.798  1.00  9.10           O
ATOM   1048  HA  VAL A  69    -142.016 -93.076 658.054  1.00  9.10           H
ATOM   1049  HB  VAL A  69    -140.861 -92.930 655.266  1.00  9.10           H
ATOM   1050  CB  VAL A  69    -141.069 -93.482 656.183  1.00  9.10           C
ATOM   1051  CG1 VAL A  69    -139.749 -94.062 656.693  1.00  9.10           C
ATOM   1052 1HG1 VAL A  69    -139.037 -93.254 656.859  1.00  9.10           H
ATOM   1053 2HG1 VAL A  69    -139.923 -94.591 657.630  1.00  9.10           H
ATOM   1054 3HG1 VAL A  69    -139.347 -94.755 655.954  1.00  9.10           H
ATOM   1055  CG2 VAL A  69    -142.064 -94.595 655.846  1.00  9.10           C
ATOM   1056 1HG2 VAL A  69    -142.318 -95.142 656.753  1.00  9.10           H
ATOM   1057 2HG2 VAL A  69    -142.967 -94.159 655.420  1.00  9.10           H
ATOM   1058 3HG2 VAL A  69    -141.614 -95.277 655.124  1.00  9.10           H
ATOM   1059  HN  VAL A  69    -142.995 -92.046 655.658  1.00  9.10           H
ATOM   1060  N   ILE A  70    -140.397 -90.489 656.812  1.00  9.10           N
ATOM   1061  CA  ILE A  70    -139.418 -89.459 657.114  1.00  9.10           C
ATOM   1062  C   ILE A  70    -139.901 -88.638 658.311  1.00  9.10           C
ATOM   1063  O   ILE A  70    -139.118 -88.315 659.204  1.00  9.10           O
ATOM   1064  HA  ILE A  70    -138.491 -89.960 657.391  1.00  9.10           H
ATOM   1065  HB  ILE A  70    -140.071 -88.244 655.479  1.00  9.10           H
ATOM   1066  CB  ILE A  70    -139.124 -88.617 655.870  1.00  9.10           C
ATOM   1067  CG1 ILE A  70    -138.486 -89.469 654.771  1.00  9.10           C
ATOM   1068 1HG1 ILE A  70    -137.524 -89.849 655.113  1.00  9.10           H
ATOM   1069 2HG1 ILE A  70    -139.116 -90.334 654.564  1.00  9.10           H
ATOM   1070  CG2 ILE A  70    -138.268 -87.399 656.222  1.00  9.10           C
ATOM   1071 1HG2 ILE A  70    -138.797 -86.780 656.946  1.00  9.10           H
ATOM   1072 2HG2 ILE A  70    -137.322 -87.732 656.650  1.00  9.10           H
ATOM   1073 3HG2 ILE A  70    -138.074 -86.819 655.320  1.00  9.10           H
ATOM   1074  CD1 ILE A  70    -138.293 -88.655 653.490  1.00  9.10           C
ATOM   1075 1HD1 ILE A  70    -139.261 -88.297 653.137  1.00  9.10           H
ATOM   1076 2HD1 ILE A  70    -137.644 -87.804 653.694  1.00  9.10           H
ATOM   1077 3HD1 ILE A  70    -137.838 -89.284 652.724  1.00  9.10           H
ATOM   1078  HN  ILE A  70    -140.839 -90.404 655.919  1.00  9.10           H
ATOM   1079  N   LEU A  71    -141.188 -88.323 658.292  1.00  9.10           N
ATOM   1080  CA  LEU A  71    -141.769 -87.483 659.326  1.00  9.10           C
ATOM   1081  C   LEU A  71    -141.651 -88.191 660.678  1.00  9.10           C
ATOM   1082  O   LEU A  71    -141.268 -87.577 661.672  1.00  9.10           O
ATOM   1083  HA  LEU A  71    -141.185 -86.564 659.366  1.00  9.10           H
ATOM   1084  CB  LEU A  71    -143.202 -87.095 658.958  1.00  9.10           C
ATOM   1085 1HB  LEU A  71    -143.194 -86.661 657.958  1.00  9.10           H
ATOM   1086 2HB  LEU A  71    -143.802 -88.003 658.907  1.00  9.10           H
ATOM   1087  HG  LEU A  71    -143.161 -85.371 660.223  1.00  9.10           H
ATOM   1088  CG  LEU A  71    -143.894 -86.112 659.904  1.00  9.10           C
ATOM   1089  CD1 LEU A  71    -145.016 -85.358 659.187  1.00  9.10           C
ATOM   1090 1HD1 LEU A  71    -144.601 -84.801 658.347  1.00  9.10           H
ATOM   1091 2HD1 LEU A  71    -145.756 -86.070 658.821  1.00  9.10           H
ATOM   1092 3HD1 LEU A  71    -145.492 -84.666 659.883  1.00  9.10           H
ATOM   1093  CD2 LEU A  71    -144.394 -86.823 661.163  1.00  9.10           C
ATOM   1094 1HD2 LEU A  71    -145.107 -87.599 660.884  1.00  9.10           H
ATOM   1095 2HD2 LEU A  71    -143.551 -87.275 661.685  1.00  9.10           H
ATOM   1096 3HD2 LEU A  71    -144.882 -86.101 661.819  1.00  9.10           H
ATOM   1097  HN  LEU A  71    -141.829 -88.632 657.589  1.00  9.10           H
ATOM   1098  N   VAL A  72    -141.988 -89.472 660.670  1.00  9.10           N
ATOM   1099  CA  VAL A  72    -141.958 -90.261 661.890  1.00  9.10           C
ATOM   1100  C   VAL A  72    -140.530 -90.287 662.440  1.00  9.10           C
ATOM   1101  O   VAL A  72    -140.325 -90.182 663.648  1.00  9.10           O
ATOM   1102  HA  VAL A  72    -142.605 -89.769 662.616  1.00  9.10           H
ATOM   1103  HB  VAL A  72    -141.988 -92.077 660.770  1.00  9.10           H
ATOM   1104  CB  VAL A  72    -142.521 -91.659 661.623  1.00  9.10           C
ATOM   1105  CG1 VAL A  72    -142.287 -92.581 662.822  1.00  9.10           C
ATOM   1106 1HG1 VAL A  72    -141.217 -92.666 663.012  1.00  9.10           H
ATOM   1107 2HG1 VAL A  72    -142.781 -92.167 663.701  1.00  9.10           H
ATOM   1108 3HG1 VAL A  72    -142.697 -93.568 662.605  1.00  9.10           H
ATOM   1109  CG2 VAL A  72    -144.006 -91.592 661.264  1.00  9.10           C
ATOM   1110 1HG2 VAL A  72    -144.560 -91.144 662.089  1.00  9.10           H
ATOM   1111 2HG2 VAL A  72    -144.136 -90.986 660.367  1.00  9.10           H
ATOM   1112 3HG2 VAL A  72    -144.381 -92.599 661.080  1.00  9.10           H
ATOM   1113  HN  VAL A  72    -142.277 -89.970 659.852  1.00  9.10           H
ATOM   1114  N   TYR A  73    -139.580 -90.426 661.527  1.00  9.10           N
ATOM   1115  CA  TYR A  73    -138.178 -90.466 661.905  1.00  9.10           C
ATOM   1116  C   TYR A  73    -137.764 -89.173 662.611  1.00  9.10           C
ATOM   1117  O   TYR A  73    -137.021 -89.207 663.590  1.00  9.10           O
ATOM   1118  HA  TYR A  73    -138.037 -91.304 662.587  1.00  9.10           H
ATOM   1119  CB  TYR A  73    -137.392 -90.594 660.599  1.00  9.10           C
ATOM   1120 1HB  TYR A  73    -137.708 -91.501 660.084  1.00  9.10           H
ATOM   1121 2HB  TYR A  73    -137.645 -89.755 659.951  1.00  9.10           H
ATOM   1122  CG  TYR A  73    -135.874 -90.635 660.787  1.00  9.10           C
ATOM   1123  HD1 TYR A  73    -135.678 -88.500 660.840  1.00  9.10           H
ATOM   1124  CD1 TYR A  73    -135.160 -89.458 660.892  1.00  9.10           C
ATOM   1125  HD2 TYR A  73    -135.783 -92.777 660.770  1.00  9.10           H
ATOM   1126  CD2 TYR A  73    -135.219 -91.848 660.853  1.00  9.10           C
ATOM   1127  CE1 TYR A  73    -133.732 -89.496 661.069  1.00  9.10           C
ATOM   1128  HE1 TYR A  73    -133.156 -88.575 661.153  1.00  9.10           H
ATOM   1129  HE2 TYR A  73    -133.261 -92.837 661.083  1.00  9.10           H
ATOM   1130  CE2 TYR A  73    -133.791 -91.886 661.030  1.00  9.10           C
ATOM   1131  CZ  TYR A  73    -133.118 -90.708 661.130  1.00  9.10           C
ATOM   1132  OH  TYR A  73    -131.768 -90.744 661.297  1.00  9.10           O
ATOM   1133  HH  TYR A  73    -131.393 -89.819 661.248  1.00  9.10           H
ATOM   1134  HN  TYR A  73    -139.756 -90.511 660.546  1.00  9.10           H
ATOM   1135  N   TRP A  74    -138.263 -88.064 662.086  1.00  9.10           N
ATOM   1136  CA  TRP A  74    -137.811 -86.756 662.530  1.00  9.10           C
ATOM   1137  C   TRP A  74    -138.335 -86.532 663.950  1.00  9.10           C
ATOM   1138  O   TRP A  74    -137.567 -86.208 664.855  1.00  9.10           O
ATOM   1139  HA  TRP A  74    -136.721 -86.763 662.531  1.00  9.10           H
ATOM   1140  CB  TRP A  74    -138.249 -85.663 661.552  1.00  9.10           C
ATOM   1141 1HB  TRP A  74    -138.064 -86.006 660.534  1.00  9.10           H
ATOM   1142 2HB  TRP A  74    -139.324 -85.514 661.648  1.00  9.10           H
ATOM   1143  CG  TRP A  74    -137.541 -84.323 661.760  1.00  9.10           C
ATOM   1144  HD1 TRP A  74    -135.940 -84.815 663.110  1.00  9.10           H
ATOM   1145  CD1 TRP A  74    -136.467 -84.066 662.519  1.00  9.10           C
ATOM   1146  CD2 TRP A  74    -137.904 -83.059 661.166  1.00  9.10           C
ATOM   1147  NE1 TRP A  74    -136.112 -82.734 662.458  1.00  9.10           N
ATOM   1148  HE1 TRP A  74    -135.347 -82.302 662.937  1.00  9.10           H
ATOM   1149  CE2 TRP A  74    -137.014 -82.102 661.610  1.00  9.10           C
ATOM   1150  HE3 TRP A  74    -139.665 -83.471 659.920  1.00  9.10           H
ATOM   1151  CE3 TRP A  74    -138.949 -82.734 660.284  1.00  9.10           C
ATOM   1152  CZ2 TRP A  74    -137.079 -80.757 661.224  1.00  9.10           C
ATOM   1153  HZ2 TRP A  74    -136.363 -80.020 661.589  1.00  9.10           H
ATOM   1154  CZ3 TRP A  74    -139.000 -81.386 659.909  1.00  9.10           C
ATOM   1155  HZ3 TRP A  74    -139.793 -81.080 659.225  1.00  9.10           H
ATOM   1156  CH2 TRP A  74    -138.112 -80.411 660.346  1.00  9.10           C
ATOM   1157  HH2 TRP A  74    -138.220 -79.380 660.006  1.00  9.10           H
ATOM   1158  HN  TRP A  74    -138.962 -88.049 661.371  1.00  9.10           H
ATOM   1159  N   TYR A  75    -139.639 -86.715 664.101  1.00  9.10           N
ATOM   1160  CA  TYR A  75    -140.307 -86.347 665.338  1.00  9.10           C
ATOM   1161  C   TYR A  75    -140.067 -87.397 666.424  1.00  9.10           C
ATOM   1162  O   TYR A  75    -140.303 -87.141 667.604  1.00  9.10           O
ATOM   1163  HA  TYR A  75    -139.899 -85.392 665.670  1.00  9.10           H
ATOM   1164  CB  TYR A  75    -141.801 -86.300 665.012  1.00  9.10           C
ATOM   1165 1HB  TYR A  75    -142.044 -87.129 664.347  1.00  9.10           H
ATOM   1166 2HB  TYR A  75    -142.368 -86.452 665.930  1.00  9.10           H
ATOM   1167  CG  TYR A  75    -142.255 -84.993 664.359  1.00  9.10           C
ATOM   1168  HD1 TYR A  75    -142.443 -83.956 666.226  1.00  9.10           H
ATOM   1169  CD1 TYR A  75    -142.541 -83.893 665.143  1.00  9.10           C
ATOM   1170  HD2 TYR A  75    -142.153 -85.782 662.368  1.00  9.10           H
ATOM   1171  CD2 TYR A  75    -142.378 -84.913 662.987  1.00  9.10           C
ATOM   1172  CE1 TYR A  75    -142.968 -82.663 664.528  1.00  9.10           C
ATOM   1173  HE1 TYR A  75    -143.197 -81.787 665.135  1.00  9.10           H
ATOM   1174  HE2 TYR A  75    -142.907 -83.606 661.290  1.00  9.10           H
ATOM   1175  CE2 TYR A  75    -142.806 -83.683 662.373  1.00  9.10           C
ATOM   1176  CZ  TYR A  75    -143.079 -82.618 663.174  1.00  9.10           C
ATOM   1177  OH  TYR A  75    -143.482 -81.456 662.594  1.00  9.10           O
ATOM   1178  HH  TYR A  75    -143.645 -80.762 663.295  1.00  9.10           H
ATOM   1179  HN  TYR A  75    -140.234 -87.105 663.399  1.00  9.10           H
ATOM   1180  N   CYS A  76    -139.601 -88.558 665.987  1.00  9.10           N
ATOM   1181  CA  CYS A  76    -139.376 -89.666 666.901  1.00  9.10           C
ATOM   1182  C   CYS A  76    -138.252 -89.275 667.862  1.00  9.10           C
ATOM   1183  O   CYS A  76    -137.105 -89.112 667.449  1.00  9.10           O
ATOM   1184  HA  CYS A  76    -140.311 -89.821 667.440  1.00  9.10           H
ATOM   1185  CB  CYS A  76    -139.061 -90.962 666.151  1.00  9.10           C
ATOM   1186 1HB  CYS A  76    -139.899 -91.233 665.508  1.00  9.10           H
ATOM   1187 2HB  CYS A  76    -138.196 -90.816 665.504  1.00  9.10           H
ATOM   1188  HG  CYS A  76    -139.951 -92.336 667.868  1.00  9.10           H
ATOM   1189  SG  CYS A  76    -138.728 -92.310 667.344  1.00  9.10           S
ATOM   1190  HN  CYS A  76    -139.379 -88.747 665.031  1.00  9.10           H
ATOM   1191  N   THR A  77    -138.621 -89.136 669.127  1.00  9.10           N
ATOM   1192  CA  THR A  77    -137.720 -88.557 670.110  1.00  9.10           C
ATOM   1193  C   THR A  77    -136.734 -89.612 670.615  1.00  9.10           C
ATOM   1194  O   THR A  77    -135.898 -89.326 671.471  1.00  9.10           O
ATOM   1195  HA  THR A  77    -137.134 -87.778 669.622  1.00  9.10           H
ATOM   1196  HB  THR A  77    -137.986 -87.223 671.804  1.00  9.10           H
ATOM   1197  CB  THR A  77    -138.569 -87.937 671.222  1.00  9.10           C
ATOM   1198  OG1 THR A  77    -139.068 -89.059 671.945  1.00  9.10           O
ATOM   1199  HG1 THR A  77    -138.408 -89.336 672.644  1.00  9.10           H
ATOM   1200  CG2 THR A  77    -139.827 -87.251 670.685  1.00  9.10           C
ATOM   1201 1HG2 THR A  77    -140.443 -87.981 670.160  1.00  9.10           H
ATOM   1202 2HG2 THR A  77    -139.541 -86.455 669.997  1.00  9.10           H
ATOM   1203 3HG2 THR A  77    -140.392 -86.828 671.515  1.00  9.10           H
ATOM   1204  HN  THR A  77    -139.515 -89.410 669.483  1.00  9.10           H
ATOM   1205  N   ARG A  78    -136.863 -90.809 670.064  1.00  9.10           N
ATOM   1206  CA  ARG A  78    -136.109 -91.948 670.561  1.00  9.10           C
ATOM   1207  C   ARG A  78    -134.783 -92.076 669.809  1.00  9.10           C
ATOM   1208  O   ARG A  78    -134.688 -91.697 668.643  1.00  9.10           O
ATOM   1209  HA  ARG A  78    -135.943 -91.732 671.616  1.00  9.10           H
ATOM   1210  CB  ARG A  78    -136.904 -93.246 670.404  1.00  9.10           C
ATOM   1211 1HB  ARG A  78    -136.565 -93.975 671.139  1.00  9.10           H
ATOM   1212 2HB  ARG A  78    -137.959 -93.057 670.605  1.00  9.10           H
ATOM   1213  CG  ARG A  78    -136.743 -93.820 668.995  1.00  9.10           C
ATOM   1214 1HG  ARG A  78    -136.980 -93.054 668.257  1.00  9.10           H
ATOM   1215 2HG  ARG A  78    -135.705 -94.109 668.833  1.00  9.10           H
ATOM   1216  CD  ARG A  78    -137.653 -95.033 668.790  1.00  9.10           C
ATOM   1217 1HD  ARG A  78    -137.209 -95.914 669.253  1.00  9.10           H
ATOM   1218 2HD  ARG A  78    -138.613 -94.865 669.280  1.00  9.10           H
ATOM   1219  NE  ARG A  78    -137.860 -95.272 667.344  1.00  9.10           N
ATOM   1220  HE  ARG A  78    -138.800 -95.322 667.007  1.00  9.10           H
ATOM   1221  CZ  ARG A  78    -136.866 -95.426 666.459  1.00  9.10           C
ATOM   1222  NH1 ARG A  78    -135.587 -95.368 666.855  1.00  9.10           N
ATOM   1223 1HH1 ARG A  78    -135.369 -95.209 667.818  1.00  9.10           H
ATOM   1224 2HH1 ARG A  78    -134.851 -95.484 666.188  1.00  9.10           H
ATOM   1225  NH2 ARG A  78    -137.170 -95.638 665.171  1.00  9.10           N
ATOM   1226 1HH2 ARG A  78    -136.440 -95.754 664.497  1.00  9.10           H
ATOM   1227 2HH2 ARG A  78    -138.127 -95.679 664.883  1.00  9.10           H
ATOM   1228  HN  ARG A  78    -137.468 -91.008 669.293  1.00  9.10           H
ATOM   1229  N   VAL A  79    -133.793 -92.611 670.507  1.00  9.10           N
ATOM   1230  CA  VAL A  79    -132.493 -92.847 669.903  1.00  9.10           C
ATOM   1231  C   VAL A  79    -132.676 -93.615 668.593  1.00  9.10           C
ATOM   1232  O   VAL A  79    -133.308 -94.670 668.571  1.00  9.10           O
ATOM   1233  HA  VAL A  79    -132.052 -91.875 669.680  1.00  9.10           H
ATOM   1234  HB  VAL A  79    -131.973 -94.570 671.050  1.00  9.10           H
ATOM   1235  CB  VAL A  79    -131.577 -93.566 670.895  1.00  9.10           C
ATOM   1236  CG1 VAL A  79    -130.160 -93.702 670.334  1.00  9.10           C
ATOM   1237 1HG1 VAL A  79    -130.189 -94.274 669.407  1.00  9.10           H
ATOM   1238 2HG1 VAL A  79    -129.751 -92.711 670.137  1.00  9.10           H
ATOM   1239 3HG1 VAL A  79    -129.530 -94.217 671.059  1.00  9.10           H
ATOM   1240  CG2 VAL A  79    -131.565 -92.852 672.248  1.00  9.10           C
ATOM   1241 1HG2 VAL A  79    -131.205 -91.831 672.117  1.00  9.10           H
ATOM   1242 2HG2 VAL A  79    -132.576 -92.831 672.657  1.00  9.10           H
ATOM   1243 3HG2 VAL A  79    -130.907 -93.384 672.934  1.00  9.10           H
ATOM   1244  HN  VAL A  79    -133.868 -92.881 671.467  1.00  9.10           H
ATOM   1245  N   LYS A  80    -132.112 -93.057 667.532  1.00  9.10           N
ATOM   1246  CA  LYS A  80    -132.110 -93.730 666.244  1.00  9.10           C
ATOM   1247  C   LYS A  80    -131.236 -94.983 666.330  1.00  9.10           C
ATOM   1248  O   LYS A  80    -130.368 -95.081 667.196  1.00  9.10           O
ATOM   1249  HA  LYS A  80    -133.134 -94.037 666.034  1.00  9.10           H
ATOM   1250  CB  LYS A  80    -131.690 -92.763 665.135  1.00  9.10           C
ATOM   1251 1HB  LYS A  80    -130.606 -92.649 665.137  1.00  9.10           H
ATOM   1252 2HB  LYS A  80    -131.965 -93.176 664.165  1.00  9.10           H
ATOM   1253  CG  LYS A  80    -132.353 -91.396 665.320  1.00  9.10           C
ATOM   1254 1HG  LYS A  80    -132.045 -90.965 666.273  1.00  9.10           H
ATOM   1255 2HG  LYS A  80    -132.014 -90.715 664.538  1.00  9.10           H
ATOM   1256  CD  LYS A  80    -133.877 -91.515 665.276  1.00  9.10           C
ATOM   1257 1HD  LYS A  80    -134.189 -91.876 664.296  1.00  9.10           H
ATOM   1258 2HD  LYS A  80    -134.209 -92.252 666.007  1.00  9.10           H
ATOM   1259  CE  LYS A  80    -134.541 -90.167 665.564  1.00  9.10           C
ATOM   1260 1HE  LYS A  80    -134.193 -89.781 666.522  1.00  9.10           H
ATOM   1261 2HE  LYS A  80    -134.251 -89.442 664.803  1.00  9.10           H
ATOM   1262  NZ  LYS A  80    -136.014 -90.309 665.586  1.00  9.10           N
ATOM   1263 1HZ  LYS A  80    -136.436 -89.418 665.822  1.00  9.10           H
ATOM   1264 2HZ  LYS A  80    -136.339 -90.605 664.672  1.00  9.10           H
ATOM   1265 3HZ  LYS A  80    -136.277 -91.001 666.278  1.00  9.10           H
ATOM   1266  HN  LYS A  80    -131.663 -92.163 667.543  1.00  9.10           H
ATOM   1267  N   THR A  81    -131.496 -95.910 665.420  1.00  9.10           N
ATOM   1268  CA  THR A  81    -130.652 -97.085 665.286  1.00  9.10           C
ATOM   1269  C   THR A  81    -130.175 -97.237 663.841  1.00  9.10           C
ATOM   1270  O   THR A  81    -130.650 -96.536 662.949  1.00  9.10           O
ATOM   1271  HA  THR A  81    -129.765 -96.943 665.903  1.00  9.10           H
ATOM   1272  HB  THR A  81    -130.822 -99.191 665.791  1.00  9.10           H
ATOM   1273  CB  THR A  81    -131.440 -98.294 665.796  1.00  9.10           C
ATOM   1274  OG1 THR A  81    -132.592 -98.336 664.958  1.00  9.10           O
ATOM   1275  HG1 THR A  81    -132.401 -98.879 664.141  1.00  9.10           H
ATOM   1276  CG2 THR A  81    -132.008 -98.073 667.200  1.00  9.10           C
ATOM   1277 1HG2 THR A  81    -132.679 -97.215 667.189  1.00  9.10           H
ATOM   1278 2HG2 THR A  81    -131.191 -97.887 667.897  1.00  9.10           H
ATOM   1279 3HG2 THR A  81    -132.557 -98.961 667.513  1.00  9.10           H
ATOM   1280  HN  THR A  81    -132.266 -95.868 664.783  1.00  9.10           H
ATOM   1281  N   MET A  82    -129.240 -98.158 663.654  1.00  9.10           N
ATOM   1282  CA  MET A  82    -128.679 -98.396 662.335  1.00  9.10           C
ATOM   1283  C   MET A  82    -129.784 -98.615 661.300  1.00  9.10           C
ATOM   1284  O   MET A  82    -129.741 -98.044 660.211  1.00  9.10           O
ATOM   1285  HA  MET A  82    -128.114 -97.497 662.089  1.00  9.10           H
ATOM   1286  CB  MET A  82    -127.771 -99.628 662.382  1.00  9.10           C
ATOM   1287 1HB  MET A  82    -127.242 -99.658 663.334  1.00  9.10           H
ATOM   1288 2HB  MET A  82    -128.377-100.532 662.325  1.00  9.10           H
ATOM   1289  CG  MET A  82    -126.763 -99.609 661.231  1.00  9.10           C
ATOM   1290 1HG  MET A  82    -127.284 -99.695 660.278  1.00  9.10           H
ATOM   1291 2HG  MET A  82    -126.230 -98.659 661.219  1.00  9.10           H
ATOM   1292  SD  MET A  82    -125.604-100.955 661.414  1.00  9.10           S
ATOM   1293  CE  MET A  82    -124.760-100.852 659.845  1.00  9.10           C
ATOM   1294 1HE  MET A  82    -125.477-100.992 659.036  1.00  9.10           H
ATOM   1295 2HE  MET A  82    -124.290 -99.873 659.748  1.00  9.10           H
ATOM   1296 3HE  MET A  82    -123.996-101.628 659.792  1.00  9.10           H
ATOM   1297  HN  MET A  82    -128.868 -98.733 664.382  1.00  9.10           H
ATOM   1298  N   THR A  83    -130.747 -99.444 661.675  1.00  9.10           N
ATOM   1299  CA  THR A  83    -131.884 -99.710 660.812  1.00  9.10           C
ATOM   1300  C   THR A  83    -132.582 -98.402 660.430  1.00  9.10           C
ATOM   1301  O   THR A  83    -132.911 -98.187 659.265  1.00  9.10           O
ATOM   1302  HA  THR A  83    -131.517-100.157 659.888  1.00  9.10           H
ATOM   1303  HB  THR A  83    -133.651-100.188 661.982  1.00  9.10           H
ATOM   1304  CB  THR A  83    -132.802-100.701 661.530  1.00  9.10           C
ATOM   1305  OG1 THR A  83    -131.938-101.379 662.438  1.00  9.10           O
ATOM   1306  HG1 THR A  83    -131.251-101.900 661.932  1.00  9.10           H
ATOM   1307  CG2 THR A  83    -133.310-101.807 660.603  1.00  9.10           C
ATOM   1308 1HG2 THR A  83    -132.462-102.364 660.203  1.00  9.10           H
ATOM   1309 2HG2 THR A  83    -133.873-101.363 659.782  1.00  9.10           H
ATOM   1310 3HG2 THR A  83    -133.957-102.482 661.163  1.00  9.10           H
ATOM   1311  HN  THR A  83    -130.758 -99.928 662.550  1.00  9.10           H
ATOM   1312  N   ASP A  84    -132.786 -97.563 661.435  1.00  9.10           N
ATOM   1313  CA  ASP A  84    -133.549 -96.341 661.246  1.00  9.10           C
ATOM   1314  C   ASP A  84    -132.851 -95.465 660.204  1.00  9.10           C
ATOM   1315  O   ASP A  84    -133.509 -94.761 659.439  1.00  9.10           O
ATOM   1316  HA  ASP A  84    -134.537 -96.668 660.922  1.00  9.10           H
ATOM   1317  CB  ASP A  84    -133.643 -95.543 662.548  1.00  9.10           C
ATOM   1318 1HB  ASP A  84    -132.648 -95.221 662.854  1.00  9.10           H
ATOM   1319 2HB  ASP A  84    -134.233 -94.642 662.384  1.00  9.10           H
ATOM   1320  CG  ASP A  84    -134.278 -96.381 663.660  1.00  9.10           C
ATOM   1321  OD1 ASP A  84    -135.407 -96.865 663.431  1.00  9.10           O
ATOM   1322  OD2 ASP A  84    -133.619 -96.518 664.713  1.00  9.10           O
ATOM   1323  HN  ASP A  84    -132.442 -97.707 662.363  1.00  9.10           H
ATOM   1324  N   MET A  85    -131.528 -95.537 660.207  1.00  9.10           N
ATOM   1325  CA  MET A  85    -130.733 -94.738 659.291  1.00  9.10           C
ATOM   1326  C   MET A  85    -130.947 -95.187 657.844  1.00  9.10           C
ATOM   1327  O   MET A  85    -131.098 -94.357 656.949  1.00  9.10           O
ATOM   1328  HA  MET A  85    -131.083 -93.713 659.416  1.00  9.10           H
ATOM   1329  CB  MET A  85    -129.252 -94.868 659.653  1.00  9.10           C
ATOM   1330 1HB  MET A  85    -129.109 -94.626 660.706  1.00  9.10           H
ATOM   1331 2HB  MET A  85    -128.930 -95.901 659.516  1.00  9.10           H
ATOM   1332  CG  MET A  85    -128.393 -93.943 658.789  1.00  9.10           C
ATOM   1333 1HG  MET A  85    -127.342 -94.055 659.055  1.00  9.10           H
ATOM   1334 2HG  MET A  85    -128.488 -94.219 657.739  1.00  9.10           H
ATOM   1335  SD  MET A  85    -128.901 -92.247 659.020  1.00  9.10           S
ATOM   1336  CE  MET A  85    -128.547 -92.052 660.759  1.00  9.10           C
ATOM   1337 1HE  MET A  85    -129.132 -92.771 661.332  1.00  9.10           H
ATOM   1338 2HE  MET A  85    -127.486 -92.224 660.935  1.00  9.10           H
ATOM   1339 3HE  MET A  85    -128.808 -91.041 661.072  1.00  9.10           H
ATOM   1340  HN  MET A  85    -131.002 -96.127 660.820  1.00  9.10           H
ATOM   1341  N   PHE A  86    -130.952 -96.499 657.660  1.00  9.10           N
ATOM   1342  CA  PHE A  86    -131.167 -97.069 656.341  1.00  9.10           C
ATOM   1343  C   PHE A  86    -132.600 -96.823 655.865  1.00  9.10           C
ATOM   1344  O   PHE A  86    -132.826 -96.521 654.694  1.00  9.10           O
ATOM   1345  HA  PHE A  86    -130.471 -96.579 655.659  1.00  9.10           H
ATOM   1346  CB  PHE A  86    -130.933 -98.576 656.461  1.00  9.10           C
ATOM   1347 1HB  PHE A  86    -131.591 -98.975 657.233  1.00  9.10           H
ATOM   1348 2HB  PHE A  86    -131.217 -99.053 655.523  1.00  9.10           H
ATOM   1349  CG  PHE A  86    -129.489 -98.957 656.793  1.00  9.10           C
ATOM   1350  HD1 PHE A  86    -128.660 -97.480 655.508  1.00  9.10           H
ATOM   1351  CD1 PHE A  86    -128.458 -98.288 656.212  1.00  9.10           C
ATOM   1352  HD2 PHE A  86    -130.063-100.502 658.137  1.00  9.10           H
ATOM   1353  CD2 PHE A  86    -129.237 -99.965 657.671  1.00  9.10           C
ATOM   1354  CE1 PHE A  86    -127.118 -98.642 656.520  1.00  9.10           C
ATOM   1355  HE1 PHE A  86    -126.292 -98.106 656.054  1.00  9.10           H
ATOM   1356  CE2 PHE A  86    -127.897-100.319 657.979  1.00  9.10           C
ATOM   1357  HE2 PHE A  86    -127.695-101.127 658.683  1.00  9.10           H
ATOM   1358  CZ  PHE A  86    -126.866 -99.650 657.398  1.00  9.10           C
ATOM   1359  HZ  PHE A  86    -125.837 -99.921 657.635  1.00  9.10           H
ATOM   1360  HN  PHE A  86    -130.812 -97.167 658.391  1.00  9.10           H
ATOM   1361  N   LEU A  87    -133.531 -96.963 656.797  1.00  9.10           N
ATOM   1362  CA  LEU A  87    -134.940 -96.800 656.479  1.00  9.10           C
ATOM   1363  C   LEU A  87    -135.185 -95.372 655.987  1.00  9.10           C
ATOM   1364  O   LEU A  87    -135.985 -95.153 655.079  1.00  9.10           O
ATOM   1365  HA  LEU A  87    -135.173 -97.489 655.667  1.00  9.10           H
ATOM   1366  CB  LEU A  87    -135.809 -97.196 657.674  1.00  9.10           C
ATOM   1367 1HB  LEU A  87    -135.445 -96.666 658.554  1.00  9.10           H
ATOM   1368 2HB  LEU A  87    -136.825 -96.849 657.490  1.00  9.10           H
ATOM   1369  HG  LEU A  87    -134.887 -98.991 658.384  1.00  9.10           H
ATOM   1370  CG  LEU A  87    -135.861 -98.691 657.998  1.00  9.10           C
ATOM   1371  CD1 LEU A  87    -136.889 -98.978 659.095  1.00  9.10           C
ATOM   1372 1HD1 LEU A  87    -136.617 -98.433 659.999  1.00  9.10           H
ATOM   1373 2HD1 LEU A  87    -137.876 -98.658 658.761  1.00  9.10           H
ATOM   1374 3HD1 LEU A  87    -136.906-100.047 659.306  1.00  9.10           H
ATOM   1375  CD2 LEU A  87    -136.123 -99.517 656.737  1.00  9.10           C
ATOM   1376 1HD2 LEU A  87    -137.076 -99.220 656.300  1.00  9.10           H
ATOM   1377 2HD2 LEU A  87    -135.323 -99.343 656.017  1.00  9.10           H
ATOM   1378 3HD2 LEU A  87    -136.155-100.575 656.996  1.00  9.10           H
ATOM   1379  HN  LEU A  87    -133.337 -97.182 657.753  1.00  9.10           H
ATOM   1380  N   LEU A  88    -134.481 -94.437 656.609  1.00  9.10           N
ATOM   1381  CA  LEU A  88    -134.582 -93.041 656.219  1.00  9.10           C
ATOM   1382  C   LEU A  88    -134.152 -92.892 654.758  1.00  9.10           C
ATOM   1383  O   LEU A  88    -134.878 -92.318 653.949  1.00  9.10           O
ATOM   1384  HA  LEU A  88    -135.630 -92.753 656.301  1.00  9.10           H
ATOM   1385  CB  LEU A  88    -133.793 -92.156 657.186  1.00  9.10           C
ATOM   1386 1HB  LEU A  88    -134.259 -92.220 658.169  1.00  9.10           H
ATOM   1387 2HB  LEU A  88    -132.787 -92.565 657.283  1.00  9.10           H
ATOM   1388  HG  LEU A  88    -133.319 -90.621 655.774  1.00  9.10           H
ATOM   1389  CG  LEU A  88    -133.677 -90.679 656.802  1.00  9.10           C
ATOM   1390  CD1 LEU A  88    -135.044 -89.993 656.844  1.00  9.10           C
ATOM   1391 1HD1 LEU A  88    -135.719 -90.485 656.144  1.00  9.10           H
ATOM   1392 2HD1 LEU A  88    -135.453 -90.061 657.852  1.00  9.10           H
ATOM   1393 3HD1 LEU A  88    -134.933 -88.945 656.567  1.00  9.10           H
ATOM   1394  CD2 LEU A  88    -132.648 -89.963 657.679  1.00  9.10           C
ATOM   1395 1HD2 LEU A  88    -132.953 -90.030 658.724  1.00  9.10           H
ATOM   1396 2HD2 LEU A  88    -131.673 -90.434 657.554  1.00  9.10           H
ATOM   1397 3HD2 LEU A  88    -132.586 -88.916 657.385  1.00  9.10           H
ATOM   1398  HN  LEU A  88    -133.853 -94.620 657.365  1.00  9.10           H
ATOM   1399  N   ASN A  89    -132.971 -93.418 654.466  1.00  9.10           N
ATOM   1400  CA  ASN A  89    -132.365 -93.218 653.161  1.00  9.10           C
ATOM   1401  C   ASN A  89    -133.185 -93.959 652.103  1.00  9.10           C
ATOM   1402  O   ASN A  89    -133.256 -93.528 650.953  1.00  9.10           O
ATOM   1403  HA  ASN A  89    -132.365 -92.139 653.007  1.00  9.10           H
ATOM   1404  CB  ASN A  89    -130.939 -93.770 653.125  1.00  9.10           C
ATOM   1405 1HB  ASN A  89    -130.899 -94.719 653.659  1.00  9.10           H
ATOM   1406 2HB  ASN A  89    -130.649 -93.972 652.094  1.00  9.10           H
ATOM   1407  CG  ASN A  89    -129.953 -92.783 653.753  1.00  9.10           C
ATOM   1408  OD1 ASN A  89    -129.281 -92.021 653.077  1.00  9.10           O
ATOM   1409  ND2 ASN A  89    -129.904 -92.838 655.081  1.00  9.10           N
ATOM   1410 1HD2 ASN A  89    -130.482 -93.487 655.576  1.00  9.10           H
ATOM   1411 2HD2 ASN A  89    -129.289 -92.232 655.585  1.00  9.10           H
ATOM   1412  HN  ASN A  89    -132.433 -93.972 655.101  1.00  9.10           H
ATOM   1413  N   LEU A  90    -133.786 -95.060 652.530  1.00  9.10           N
ATOM   1414  CA  LEU A  90    -134.578 -95.878 651.628  1.00  9.10           C
ATOM   1415  C   LEU A  90    -135.810 -95.089 651.180  1.00  9.10           C
ATOM   1416  O   LEU A  90    -136.153 -95.084 649.998  1.00  9.10           O
ATOM   1417  HA  LEU A  90    -133.964 -96.087 650.752  1.00  9.10           H
ATOM   1418  CB  LEU A  90    -134.912 -97.223 652.278  1.00  9.10           C
ATOM   1419 1HB  LEU A  90    -133.995 -97.643 652.689  1.00  9.10           H
ATOM   1420 2HB  LEU A  90    -135.584 -97.041 653.117  1.00  9.10           H
ATOM   1421  HG  LEU A  90    -136.360 -97.788 650.808  1.00  9.10           H
ATOM   1422  CG  LEU A  90    -135.555 -98.268 651.363  1.00  9.10           C
ATOM   1423  CD1 LEU A  90    -134.548 -98.791 650.337  1.00  9.10           C
ATOM   1424 1HD1 LEU A  90    -134.190 -97.964 649.724  1.00  9.10           H
ATOM   1425 2HD1 LEU A  90    -133.706 -99.250 650.855  1.00  9.10           H
ATOM   1426 3HD1 LEU A  90    -135.030 -99.533 649.700  1.00  9.10           H
ATOM   1427  CD2 LEU A  90    -136.181 -99.400 652.180  1.00  9.10           C
ATOM   1428 1HD2 LEU A  90    -135.410 -99.885 652.779  1.00  9.10           H
ATOM   1429 2HD2 LEU A  90    -136.949 -98.992 652.838  1.00  9.10           H
ATOM   1430 3HD2 LEU A  90    -136.630-100.129 651.506  1.00  9.10           H
ATOM   1431  HN  LEU A  90    -133.737 -95.395 653.471  1.00  9.10           H
ATOM   1432  N   ALA A  91    -136.442 -94.440 652.147  1.00  9.10           N
ATOM   1433  CA  ALA A  91    -137.644 -93.672 651.871  1.00  9.10           C
ATOM   1434  C   ALA A  91    -137.296 -92.502 650.948  1.00  9.10           C
ATOM   1435  O   ALA A  91    -138.097 -92.118 650.098  1.00  9.10           O
ATOM   1436  HA  ALA A  91    -138.348 -94.329 651.361  1.00  9.10           H
ATOM   1437  CB  ALA A  91    -138.267 -93.209 653.190  1.00  9.10           C
ATOM   1438 1HB  ALA A  91    -138.523 -94.078 653.796  1.00  9.10           H
ATOM   1439 2HB  ALA A  91    -137.554 -92.586 653.730  1.00  9.10           H
ATOM   1440 3HB  ALA A  91    -139.169 -92.633 652.982  1.00  9.10           H
ATOM   1441  HN  ALA A  91    -136.146 -94.434 653.102  1.00  9.10           H
ATOM   1442  N   ILE A  92    -136.100 -91.968 651.148  1.00  9.10           N
ATOM   1443  CA  ILE A  92    -135.632 -90.856 650.338  1.00  9.10           C
ATOM   1444  C   ILE A  92    -135.442 -91.326 648.895  1.00  9.10           C
ATOM   1445  O   ILE A  92    -135.880 -90.659 647.958  1.00  9.10           O
ATOM   1446  HA  ILE A  92    -136.409 -90.092 650.353  1.00  9.10           H
ATOM   1447  HB  ILE A  92    -133.680 -91.040 651.192  1.00  9.10           H
ATOM   1448  CB  ILE A  92    -134.376 -90.236 650.953  1.00  9.10           C
ATOM   1449  CG1 ILE A  92    -134.704 -89.518 652.264  1.00  9.10           C
ATOM   1450 1HG1 ILE A  92    -135.252 -88.600 652.053  1.00  9.10           H
ATOM   1451 2HG1 ILE A  92    -135.356 -90.145 652.873  1.00  9.10           H
ATOM   1452  CG2 ILE A  92    -133.675 -89.313 649.955  1.00  9.10           C
ATOM   1453 1HG2 ILE A  92    -133.386 -89.885 649.072  1.00  9.10           H
ATOM   1454 2HG2 ILE A  92    -134.353 -88.511 649.662  1.00  9.10           H
ATOM   1455 3HG2 ILE A  92    -132.785 -88.886 650.418  1.00  9.10           H
ATOM   1456  CD1 ILE A  92    -133.429 -89.190 653.044  1.00  9.10           C
ATOM   1457 1HD1 ILE A  92    -132.897 -90.113 653.274  1.00  9.10           H
ATOM   1458 2HD1 ILE A  92    -132.792 -88.543 652.441  1.00  9.10           H
ATOM   1459 3HD1 ILE A  92    -133.692 -88.680 653.971  1.00  9.10           H
ATOM   1460  HN  ILE A  92    -135.456 -92.282 651.846  1.00  9.10           H
ATOM   1461  N   ALA A  93    -134.790 -92.471 648.760  1.00  9.10           N
ATOM   1462  CA  ALA A  93    -134.463 -92.996 647.445  1.00  9.10           C
ATOM   1463  C   ALA A  93    -135.755 -93.262 646.671  1.00  9.10           C
ATOM   1464  O   ALA A  93    -135.838 -92.978 645.477  1.00  9.10           O
ATOM   1465  HA  ALA A  93    -133.884 -92.237 646.919  1.00  9.10           H
ATOM   1466  CB  ALA A  93    -133.604 -94.253 647.596  1.00  9.10           C
ATOM   1467 1HB  ALA A  93    -132.685 -94.004 648.127  1.00  9.10           H
ATOM   1468 2HB  ALA A  93    -134.157 -95.005 648.160  1.00  9.10           H
ATOM   1469 3HB  ALA A  93    -133.359 -94.647 646.610  1.00  9.10           H
ATOM   1470  HN  ALA A  93    -134.487 -93.036 649.528  1.00  9.10           H
ATOM   1471  N   ASP A  94    -136.732 -93.805 647.383  1.00  9.10           N
ATOM   1472  CA  ASP A  94    -138.014 -94.122 646.775  1.00  9.10           C
ATOM   1473  C   ASP A  94    -138.669 -92.833 646.276  1.00  9.10           C
ATOM   1474  O   ASP A  94    -139.177 -92.783 645.156  1.00  9.10           O
ATOM   1475  HA  ASP A  94    -137.783 -94.813 645.964  1.00  9.10           H
ATOM   1476  CB  ASP A  94    -138.958 -94.771 647.788  1.00  9.10           C
ATOM   1477 1HB  ASP A  94    -138.879 -94.257 648.746  1.00  9.10           H
ATOM   1478 2HB  ASP A  94    -139.989 -94.661 647.452  1.00  9.10           H
ATOM   1479  CG  ASP A  94    -138.631 -96.254 647.971  1.00  9.10           C
ATOM   1480  OD1 ASP A  94    -138.125 -96.848 646.994  1.00  9.10           O
ATOM   1481  OD2 ASP A  94    -138.895 -96.761 649.082  1.00  9.10           O
ATOM   1482  HN  ASP A  94    -136.659 -94.027 648.355  1.00  9.10           H
ATOM   1483  N   LEU A  95    -138.637 -91.821 647.130  1.00  9.10           N
ATOM   1484  CA  LEU A  95    -139.262 -90.549 646.808  1.00  9.10           C
ATOM   1485  C   LEU A  95    -138.627 -89.981 645.537  1.00  9.10           C
ATOM   1486  O   LEU A  95    -139.322 -89.430 644.685  1.00  9.10           O
ATOM   1487  HA  LEU A  95    -140.316 -90.744 646.610  1.00  9.10           H
ATOM   1488  CB  LEU A  95    -139.194 -89.600 648.006  1.00  9.10           C
ATOM   1489 1HB  LEU A  95    -138.190 -89.652 648.429  1.00  9.10           H
ATOM   1490 2HB  LEU A  95    -139.336 -88.581 647.646  1.00  9.10           H
ATOM   1491  HG  LEU A  95    -140.062 -90.882 649.482  1.00  9.10           H
ATOM   1492  CG  LEU A  95    -140.203 -89.861 649.127  1.00  9.10           C
ATOM   1493  CD1 LEU A  95    -139.954 -88.930 650.316  1.00  9.10           C
ATOM   1494 1HD1 LEU A  95    -138.950 -89.097 650.704  1.00  9.10           H
ATOM   1495 2HD1 LEU A  95    -140.051 -87.894 649.992  1.00  9.10           H
ATOM   1496 3HD1 LEU A  95    -140.686 -89.137 651.097  1.00  9.10           H
ATOM   1497  CD2 LEU A  95    -141.638 -89.756 648.607  1.00  9.10           C
ATOM   1498 1HD2 LEU A  95    -141.808 -88.756 648.209  1.00  9.10           H
ATOM   1499 2HD2 LEU A  95    -141.793 -90.493 647.818  1.00  9.10           H
ATOM   1500 3HD2 LEU A  95    -142.335 -89.946 649.423  1.00  9.10           H
ATOM   1501  HN  LEU A  95    -138.195 -91.860 648.027  1.00  9.10           H
ATOM   1502  N   LEU A  96    -137.314 -90.135 645.450  1.00  9.10           N
ATOM   1503  CA  LEU A  96    -136.565 -89.562 644.345  1.00  9.10           C
ATOM   1504  C   LEU A  96    -137.009 -90.220 643.037  1.00  9.10           C
ATOM   1505  O   LEU A  96    -136.918 -89.614 641.971  1.00  9.10           O
ATOM   1506  HA  LEU A  96    -136.811 -88.501 644.299  1.00  9.10           H
ATOM   1507  CB  LEU A  96    -135.061 -89.667 644.606  1.00  9.10           C
ATOM   1508 1HB  LEU A  96    -134.835 -90.688 644.913  1.00  9.10           H
ATOM   1509 2HB  LEU A  96    -134.536 -89.494 643.666  1.00  9.10           H
ATOM   1510  HG  LEU A  96    -134.954 -88.948 646.617  1.00  9.10           H
ATOM   1511  CG  LEU A  96    -134.494 -88.711 645.658  1.00  9.10           C
ATOM   1512  CD1 LEU A  96    -132.985 -88.907 645.820  1.00  9.10           C
ATOM   1513 1HD1 LEU A  96    -132.783 -89.931 646.133  1.00  9.10           H
ATOM   1514 2HD1 LEU A  96    -132.490 -88.713 644.868  1.00  9.10           H
ATOM   1515 3HD1 LEU A  96    -132.608 -88.215 646.573  1.00  9.10           H
ATOM   1516  CD2 LEU A  96    -134.852 -87.260 645.330  1.00  9.10           C
ATOM   1517 1HD2 LEU A  96    -134.439 -86.995 644.357  1.00  9.10           H
ATOM   1518 2HD2 LEU A  96    -135.937 -87.151 645.306  1.00  9.10           H
ATOM   1519 3HD2 LEU A  96    -134.437 -86.602 646.094  1.00  9.10           H
ATOM   1520  HN  LEU A  96    -136.765 -90.640 646.116  1.00  9.10           H
ATOM   1521  N   PHE A  97    -137.482 -91.452 643.162  1.00  9.10           N
ATOM   1522  CA  PHE A  97    -137.990 -92.179 642.011  1.00  9.10           C
ATOM   1523  C   PHE A  97    -139.438 -91.789 641.712  1.00  9.10           C
ATOM   1524  O   PHE A  97    -139.787 -91.514 640.565  1.00  9.10           O
ATOM   1525  HA  PHE A  97    -137.361 -91.917 641.160  1.00  9.10           H
ATOM   1526  CB  PHE A  97    -137.937 -93.667 642.364  1.00  9.10           C
ATOM   1527 1HB  PHE A  97    -136.898 -93.995 642.358  1.00  9.10           H
ATOM   1528 2HB  PHE A  97    -138.309 -93.803 643.379  1.00  9.10           H
ATOM   1529  CG  PHE A  97    -138.743 -94.559 641.418  1.00  9.10           C
ATOM   1530  HD1 PHE A  97    -139.911 -95.396 642.984  1.00  9.10           H
ATOM   1531  CD1 PHE A  97    -139.710 -95.377 641.913  1.00  9.10           C
ATOM   1532  HD2 PHE A  97    -137.717 -93.879 639.684  1.00  9.10           H
ATOM   1533  CD2 PHE A  97    -138.492 -94.535 640.081  1.00  9.10           C
ATOM   1534  CE1 PHE A  97    -140.458 -96.205 641.035  1.00  9.10           C
ATOM   1535  HE1 PHE A  97    -141.233 -96.860 641.432  1.00  9.10           H
ATOM   1536  CE2 PHE A  97    -139.240 -95.363 639.203  1.00  9.10           C
ATOM   1537  HE2 PHE A  97    -139.039 -95.343 638.132  1.00  9.10           H
ATOM   1538  CZ  PHE A  97    -140.208 -96.180 639.699  1.00  9.10           C
ATOM   1539  HZ  PHE A  97    -140.782 -96.816 639.025  1.00  9.10           H
ATOM   1540  HN  PHE A  97    -137.521 -91.950 644.028  1.00  9.10           H
ATOM   1541  N   LEU A  98    -140.244 -91.776 642.764  1.00  9.10           N
ATOM   1542  CA  LEU A  98    -141.682 -91.649 642.604  1.00  9.10           C
ATOM   1543  C   LEU A  98    -141.993 -90.372 641.820  1.00  9.10           C
ATOM   1544  O   LEU A  98    -142.907 -90.351 640.998  1.00  9.10           O
ATOM   1545  HA  LEU A  98    -142.023 -92.504 642.019  1.00  9.10           H
ATOM   1546  CB  LEU A  98    -142.382 -91.722 643.963  1.00  9.10           C
ATOM   1547 1HB  LEU A  98    -141.897 -91.016 644.637  1.00  9.10           H
ATOM   1548 2HB  LEU A  98    -143.412 -91.389 643.838  1.00  9.10           H
ATOM   1549  HG  LEU A  98    -141.415 -93.549 644.511  1.00  9.10           H
ATOM   1550  CG  LEU A  98    -142.398 -93.097 644.635  1.00  9.10           C
ATOM   1551  CD1 LEU A  98    -142.651 -92.968 646.139  1.00  9.10           C
ATOM   1552 1HD1 LEU A  98    -141.861 -92.368 646.590  1.00  9.10           H
ATOM   1553 2HD1 LEU A  98    -143.614 -92.486 646.305  1.00  9.10           H
ATOM   1554 3HD1 LEU A  98    -142.658 -93.960 646.592  1.00  9.10           H
ATOM   1555  CD2 LEU A  98    -143.411 -94.025 643.961  1.00  9.10           C
ATOM   1556 1HD2 LEU A  98    -144.407 -93.588 644.032  1.00  9.10           H
ATOM   1557 2HD2 LEU A  98    -143.144 -94.152 642.912  1.00  9.10           H
ATOM   1558 3HD2 LEU A  98    -143.402 -94.994 644.458  1.00  9.10           H
ATOM   1559  HN  LEU A  98    -139.929 -91.851 643.710  1.00  9.10           H
ATOM   1560  N   VAL A  99    -141.214 -89.338 642.103  1.00  9.10           N
ATOM   1561  CA  VAL A  99    -141.439 -88.041 641.488  1.00  9.10           C
ATOM   1562  C   VAL A  99    -141.193 -88.146 639.982  1.00  9.10           C
ATOM   1563  O   VAL A  99    -141.537 -87.237 639.228  1.00  9.10           O
ATOM   1564  HA  VAL A  99    -142.483 -87.775 641.655  1.00  9.10           H
ATOM   1565  HB  VAL A  99    -140.643 -87.123 643.243  1.00  9.10           H
ATOM   1566  CB  VAL A  99    -140.566 -86.983 642.165  1.00  9.10           C
ATOM   1567  CG1 VAL A  99    -139.096 -87.153 641.773  1.00  9.10           C
ATOM   1568 1HG1 VAL A  99    -138.750 -88.140 642.080  1.00  9.10           H
ATOM   1569 2HG1 VAL A  99    -138.994 -87.052 640.692  1.00  9.10           H
ATOM   1570 3HG1 VAL A  99    -138.498 -86.388 642.267  1.00  9.10           H
ATOM   1571  CG2 VAL A  99    -141.061 -85.573 641.837  1.00  9.10           C
ATOM   1572 1HG2 VAL A  99    -141.027 -85.417 640.759  1.00  9.10           H
ATOM   1573 2HG2 VAL A  99    -142.086 -85.457 642.189  1.00  9.10           H
ATOM   1574 3HG2 VAL A  99    -140.422 -84.840 642.331  1.00  9.10           H
ATOM   1575  HN  VAL A  99    -140.443 -89.377 642.739  1.00  9.10           H
ATOM   1576  N   THR A 100    -140.599 -89.264 639.588  1.00  9.10           N
ATOM   1577  CA  THR A 100    -140.311 -89.503 638.184  1.00  9.10           C
ATOM   1578  C   THR A 100    -141.532 -90.104 637.484  1.00  9.10           C
ATOM   1579  O   THR A 100    -141.662 -90.009 636.265  1.00  9.10           O
ATOM   1580  HA  THR A 100    -140.108 -88.545 637.707  1.00  9.10           H
ATOM   1581  HB  THR A 100    -138.602 -90.317 637.118  1.00  9.10           H
ATOM   1582  CB  THR A 100    -139.066 -90.389 638.102  1.00  9.10           C
ATOM   1583  OG1 THR A 100    -139.536 -91.683 638.467  1.00  9.10           O
ATOM   1584  HG1 THR A 100    -140.276 -91.603 639.135  1.00  9.10           H
ATOM   1585  CG2 THR A 100    -138.033 -90.049 639.178  1.00  9.10           C
ATOM   1586 1HG2 THR A 100    -138.478 -90.186 640.164  1.00  9.10           H
ATOM   1587 2HG2 THR A 100    -137.716 -89.013 639.064  1.00  9.10           H
ATOM   1588 3HG2 THR A 100    -137.171 -90.707 639.074  1.00  9.10           H
ATOM   1589  HN  THR A 100    -140.317 -89.995 640.208  1.00  9.10           H
ATOM   1590  N   LEU A 101    -142.395 -90.709 638.286  1.00  9.10           N
ATOM   1591  CA  LEU A 101    -143.467 -91.530 637.749  1.00  9.10           C
ATOM   1592  C   LEU A 101    -144.410 -90.653 636.922  1.00  9.10           C
ATOM   1593  O   LEU A 101    -144.865 -91.060 635.854  1.00  9.10           O
ATOM   1594  HA  LEU A 101    -143.013 -92.268 637.087  1.00  9.10           H
ATOM   1595  CB  LEU A 101    -144.168 -92.298 638.871  1.00  9.10           C
ATOM   1596 1HB  LEU A 101    -144.412 -91.596 639.668  1.00  9.10           H
ATOM   1597 2HB  LEU A 101    -145.113 -92.683 638.486  1.00  9.10           H
ATOM   1598  HG  LEU A 101    -142.476 -93.065 639.931  1.00  9.10           H
ATOM   1599  CG  LEU A 101    -143.384 -93.463 639.478  1.00  9.10           C
ATOM   1600  CD1 LEU A 101    -144.184 -94.143 640.591  1.00  9.10           C
ATOM   1601 1HD1 LEU A 101    -144.400 -93.419 641.377  1.00  9.10           H
ATOM   1602 2HD1 LEU A 101    -145.120 -94.526 640.184  1.00  9.10           H
ATOM   1603 3HD1 LEU A 101    -143.604 -94.967 641.005  1.00  9.10           H
ATOM   1604  CD2 LEU A 101    -142.951 -94.455 638.396  1.00  9.10           C
ATOM   1605 1HD2 LEU A 101    -143.833 -94.852 637.893  1.00  9.10           H
ATOM   1606 2HD2 LEU A 101    -142.316 -93.947 637.671  1.00  9.10           H
ATOM   1607 3HD2 LEU A 101    -142.395 -95.273 638.855  1.00  9.10           H
ATOM   1608  HN  LEU A 101    -142.371 -90.646 639.284  1.00  9.10           H
ATOM   1609  N   PRO A 102    -144.718 -89.439 637.398  1.00  9.10           N
ATOM   1610  CA  PRO A 102    -145.635 -88.555 636.673  1.00  9.10           C
ATOM   1611  C   PRO A 102    -145.219 -88.355 635.225  1.00  9.10           C
ATOM   1612  O   PRO A 102    -146.062 -88.346 634.329  1.00  9.10           O
ATOM   1613  HA  PRO A 102    -146.627 -89.003 636.625  1.00  9.10           H
ATOM   1614  CB  PRO A 102    -145.580 -87.248 637.465  1.00  9.10           C
ATOM   1615 1HB  PRO A 102    -144.824 -86.570 637.070  1.00  9.10           H
ATOM   1616 2HB  PRO A 102    -146.532 -86.717 637.430  1.00  9.10           H
ATOM   1617  CG  PRO A 102    -145.242 -87.705 638.879  1.00  9.10           C
ATOM   1618 1HG  PRO A 102    -144.826 -86.895 639.478  1.00  9.10           H
ATOM   1619 2HG  PRO A 102    -146.125 -88.059 639.412  1.00  9.10           H
ATOM   1620  CD  PRO A 102    -144.234 -88.818 638.644  1.00  9.10           C
ATOM   1621 1HD  PRO A 102    -143.221 -88.430 638.530  1.00  9.10           H
ATOM   1622 2HD  PRO A 102    -144.209 -89.524 639.473  1.00  9.10           H
ATOM   1623  N   PHE A 103    -143.917 -88.199 635.033  1.00  9.10           N
ATOM   1624  CA  PHE A 103    -143.382 -87.940 633.707  1.00  9.10           C
ATOM   1625  C   PHE A 103    -143.569 -89.154 632.793  1.00  9.10           C
ATOM   1626  O   PHE A 103    -143.906 -89.006 631.620  1.00  9.10           O
ATOM   1627  HA  PHE A 103    -143.930 -87.092 633.297  1.00  9.10           H
ATOM   1628  CB  PHE A 103    -141.886 -87.667 633.873  1.00  9.10           C
ATOM   1629 1HB  PHE A 103    -141.429 -88.510 634.392  1.00  9.10           H
ATOM   1630 2HB  PHE A 103    -141.425 -87.612 632.887  1.00  9.10           H
ATOM   1631  CG  PHE A 103    -141.570 -86.383 634.642  1.00  9.10           C
ATOM   1632  HD1 PHE A 103    -141.361 -85.217 632.875  1.00  9.10           H
ATOM   1633  CD1 PHE A 103    -141.329 -85.228 633.965  1.00  9.10           C
ATOM   1634  HD2 PHE A 103    -141.722 -87.321 636.543  1.00  9.10           H
ATOM   1635  CD2 PHE A 103    -141.529 -86.395 636.001  1.00  9.10           C
ATOM   1636  CE1 PHE A 103    -141.035 -84.035 634.678  1.00  9.10           C
ATOM   1637  HE1 PHE A 103    -140.842 -83.110 634.136  1.00  9.10           H
ATOM   1638  CE2 PHE A 103    -141.235 -85.203 636.714  1.00  9.10           C
ATOM   1639  HE2 PHE A 103    -141.203 -85.213 637.803  1.00  9.10           H
ATOM   1640  CZ  PHE A 103    -140.995 -84.048 636.037  1.00  9.10           C
ATOM   1641  HZ  PHE A 103    -140.769 -83.133 636.585  1.00  9.10           H
ATOM   1642  HN  PHE A 103    -143.235 -88.247 635.762  1.00  9.10           H
ATOM   1643  N   TRP A 104    -143.341 -90.326 633.367  1.00  9.10           N
ATOM   1644  CA  TRP A 104    -143.457 -91.563 632.613  1.00  9.10           C
ATOM   1645  C   TRP A 104    -144.930 -91.759 632.249  1.00  9.10           C
ATOM   1646  O   TRP A 104    -145.245 -92.280 631.181  1.00  9.10           O
ATOM   1647  HA  TRP A 104    -142.860 -91.458 631.707  1.00  9.10           H
ATOM   1648  CB  TRP A 104    -142.873 -92.740 633.397  1.00  9.10           C
ATOM   1649 1HB  TRP A 104    -143.332 -92.769 634.385  1.00  9.10           H
ATOM   1650 2HB  TRP A 104    -143.141 -93.668 632.893  1.00  9.10           H
ATOM   1651  CG  TRP A 104    -141.352 -92.686 633.559  1.00  9.10           C
ATOM   1652  HD1 TRP A 104    -141.086 -92.635 635.693  1.00  9.10           H
ATOM   1653  CD1 TRP A 104    -140.645 -92.640 634.696  1.00  9.10           C
ATOM   1654  CD2 TRP A 104    -140.374 -92.676 632.498  1.00  9.10           C
ATOM   1655  NE1 TRP A 104    -139.288 -92.600 634.447  1.00  9.10           N
ATOM   1656  HE1 TRP A 104    -138.561 -92.562 635.132  1.00  9.10           H
ATOM   1657  CE2 TRP A 104    -139.118 -92.623 633.067  1.00  9.10           C
ATOM   1658  HE3 TRP A 104    -141.526 -92.752 630.629  1.00  9.10           H
ATOM   1659  CE3 TRP A 104    -140.545 -92.710 631.103  1.00  9.10           C
ATOM   1660  CZ2 TRP A 104    -137.937 -92.599 632.317  1.00  9.10           C
ATOM   1661  HZ2 TRP A 104    -136.956 -92.557 632.791  1.00  9.10           H
ATOM   1662  CZ3 TRP A 104    -139.354 -92.685 630.367  1.00  9.10           C
ATOM   1663  HZ3 TRP A 104    -139.430 -92.710 629.280  1.00  9.10           H
ATOM   1664  CH2 TRP A 104    -138.082 -92.632 630.925  1.00  9.10           C
ATOM   1665  HH2 TRP A 104    -137.202 -92.616 630.282  1.00  9.10           H
ATOM   1666  HN  TRP A 104    -143.081 -90.439 634.326  1.00  9.10           H
ATOM   1667  N   ALA A 105    -145.793 -91.331 633.159  1.00  9.10           N
ATOM   1668  CA  ALA A 105    -147.224 -91.488 632.966  1.00  9.10           C
ATOM   1669  C   ALA A 105    -147.659 -90.690 631.736  1.00  9.10           C
ATOM   1670  O   ALA A 105    -148.395 -91.197 630.890  1.00  9.10           O
ATOM   1671  HA  ALA A 105    -147.421 -92.546 632.790  1.00  9.10           H
ATOM   1672  CB  ALA A 105    -147.962 -91.054 634.234  1.00  9.10           C
ATOM   1673 1HB  ALA A 105    -147.638 -91.671 635.072  1.00  9.10           H
ATOM   1674 2HB  ALA A 105    -147.737 -90.008 634.445  1.00  9.10           H
ATOM   1675 3HB  ALA A 105    -149.035 -91.172 634.088  1.00  9.10           H
ATOM   1676  HN  ALA A 105    -145.528 -90.884 634.014  1.00  9.10           H
ATOM   1677  N   ILE A 106    -147.187 -89.453 631.675  1.00  9.10           N
ATOM   1678  CA  ILE A 106    -147.518 -88.580 630.562  1.00  9.10           C
ATOM   1679  C   ILE A 106    -146.924 -89.154 629.274  1.00  9.10           C
ATOM   1680  O   ILE A 106    -147.583 -89.168 628.235  1.00  9.10           O
ATOM   1681  HA  ILE A 106    -148.603 -88.569 630.467  1.00  9.10           H
ATOM   1682  HB  ILE A 106    -146.048 -87.173 631.222  1.00  9.10           H
ATOM   1683  CB  ILE A 106    -147.074 -87.145 630.856  1.00  9.10           C
ATOM   1684  CG1 ILE A 106    -147.930 -86.523 631.961  1.00  9.10           C
ATOM   1685 1HG1 ILE A 106    -148.907 -86.252 631.561  1.00  9.10           H
ATOM   1686 2HG1 ILE A 106    -148.101 -87.256 632.750  1.00  9.10           H
ATOM   1687  CG2 ILE A 106    -147.077 -86.298 629.583  1.00  9.10           C
ATOM   1688 1HG2 ILE A 106    -146.392 -86.733 628.855  1.00  9.10           H
ATOM   1689 2HG2 ILE A 106    -148.084 -86.274 629.165  1.00  9.10           H
ATOM   1690 3HG2 ILE A 106    -146.758 -85.283 629.821  1.00  9.10           H
ATOM   1691  CD1 ILE A 106    -147.252 -85.283 632.548  1.00  9.10           C
ATOM   1692 1HD1 ILE A 106    -146.286 -85.562 632.969  1.00  9.10           H
ATOM   1693 2HD1 ILE A 106    -147.105 -84.543 631.761  1.00  9.10           H
ATOM   1694 3HD1 ILE A 106    -147.881 -84.861 633.331  1.00  9.10           H
ATOM   1695  HN  ILE A 106    -146.589 -89.048 632.367  1.00  9.10           H
ATOM   1696  N   ALA A 107    -145.687 -89.615 629.384  1.00  9.10           N
ATOM   1697  CA  ALA A 107    -144.949 -90.064 628.216  1.00  9.10           C
ATOM   1698  C   ALA A 107    -145.610 -91.323 627.653  1.00  9.10           C
ATOM   1699  O   ALA A 107    -145.541 -91.581 626.452  1.00  9.10           O
ATOM   1700  HA  ALA A 107    -144.997 -89.273 627.468  1.00  9.10           H
ATOM   1701  CB  ALA A 107    -143.484 -90.295 628.595  1.00  9.10           C
ATOM   1702 1HB  ALA A 107    -143.053 -89.363 628.961  1.00  9.10           H
ATOM   1703 2HB  ALA A 107    -143.426 -91.054 629.375  1.00  9.10           H
ATOM   1704 3HB  ALA A 107    -142.931 -90.632 627.718  1.00  9.10           H
ATOM   1705  HN  ALA A 107    -145.191 -89.684 630.250  1.00  9.10           H
ATOM   1706  N   ALA A 108    -146.237 -92.074 628.547  1.00  9.10           N
ATOM   1707  CA  ALA A 108    -146.922 -93.293 628.152  1.00  9.10           C
ATOM   1708  C   ALA A 108    -148.275 -92.936 627.533  1.00  9.10           C
ATOM   1709  O   ALA A 108    -148.746 -93.619 626.625  1.00  9.10           O
ATOM   1710  HA  ALA A 108    -146.308 -93.790 627.400  1.00  9.10           H
ATOM   1711  CB  ALA A 108    -147.061 -94.217 629.364  1.00  9.10           C
ATOM   1712 1HB  ALA A 108    -146.071 -94.464 629.748  1.00  9.10           H
ATOM   1713 2HB  ALA A 108    -147.636 -93.712 630.141  1.00  9.10           H
ATOM   1714 3HB  ALA A 108    -147.575 -95.131 629.067  1.00  9.10           H
ATOM   1715  HN  ALA A 108    -146.281 -91.862 629.523  1.00  9.10           H
ATOM   1716  N   ALA A 109    -148.861 -91.866 628.049  1.00  9.10           N
ATOM   1717  CA  ALA A 109    -150.209 -91.489 627.658  1.00  9.10           C
ATOM   1718  C   ALA A 109    -150.188 -90.949 626.227  1.00  9.10           C
ATOM   1719  O   ALA A 109    -151.167 -91.083 625.495  1.00  9.10           O
ATOM   1720  HA  ALA A 109    -150.827 -92.387 627.690  1.00  9.10           H
ATOM   1721  CB  ALA A 109    -150.765 -90.472 628.657  1.00  9.10           C
ATOM   1722 1HB  ALA A 109    -150.786 -90.915 629.653  1.00  9.10           H
ATOM   1723 2HB  ALA A 109    -150.129 -89.587 628.667  1.00  9.10           H
ATOM   1724 3HB  ALA A 109    -151.776 -90.190 628.364  1.00  9.10           H
ATOM   1725  HN  ALA A 109    -148.432 -91.262 628.722  1.00  9.10           H
ATOM   1726  N   ASP A 110    -149.061 -90.350 625.871  1.00  9.10           N
ATOM   1727  CA  ASP A 110    -148.934 -89.702 624.577  1.00  9.10           C
ATOM   1728  C   ASP A 110    -147.496 -89.848 624.077  1.00  9.10           C
ATOM   1729  O   ASP A 110    -147.189 -90.765 623.317  1.00  9.10           O
ATOM   1730  HA  ASP A 110    -149.653 -90.208 623.932  1.00  9.10           H
ATOM   1731  CB  ASP A 110    -149.252 -88.209 624.675  1.00  9.10           C
ATOM   1732 1HB  ASP A 110    -150.255 -88.072 625.078  1.00  9.10           H
ATOM   1733 2HB  ASP A 110    -148.561 -87.732 625.370  1.00  9.10           H
ATOM   1734  CG  ASP A 110    -149.151 -87.536 623.304  1.00  9.10           C
ATOM   1735  OD1 ASP A 110    -148.614 -88.194 622.387  1.00  9.10           O
ATOM   1736  OD2 ASP A 110    -149.613 -86.379 623.205  1.00  9.10           O
ATOM   1737  HN  ASP A 110    -148.246 -90.304 626.448  1.00  9.10           H
ATOM   1738  N   GLN A 111    -146.652 -88.930 624.524  1.00  9.10           N
ATOM   1739  CA  GLN A 111    -145.252 -88.948 624.136  1.00  9.10           C
ATOM   1740  C   GLN A 111    -144.431 -88.056 625.069  1.00  9.10           C
ATOM   1741  O   GLN A 111    -144.989 -87.333 625.893  1.00  9.10           O
ATOM   1742  HA  GLN A 111    -144.935 -89.985 624.243  1.00  9.10           H
ATOM   1743  CB  GLN A 111    -145.081 -88.520 622.677  1.00  9.10           C
ATOM   1744 1HB  GLN A 111    -144.041 -88.648 622.376  1.00  9.10           H
ATOM   1745 2HB  GLN A 111    -145.681 -89.162 622.033  1.00  9.10           H
ATOM   1746  CG  GLN A 111    -145.497 -87.060 622.482  1.00  9.10           C
ATOM   1747 1HG  GLN A 111    -146.461 -86.886 622.960  1.00  9.10           H
ATOM   1748 2HG  GLN A 111    -144.777 -86.404 622.970  1.00  9.10           H
ATOM   1749  CD  GLN A 111    -145.588 -86.710 620.995  1.00  9.10           C
ATOM   1750  OE1 GLN A 111    -144.594 -86.533 620.311  1.00  9.10           O
ATOM   1751  NE2 GLN A 111    -146.833 -86.621 620.536  1.00  9.10           N
ATOM   1752 1HE2 GLN A 111    -147.606 -86.778 621.151  1.00  9.10           H
ATOM   1753 2HE2 GLN A 111    -146.996 -86.396 619.575  1.00  9.10           H
ATOM   1754  HN  GLN A 111    -146.910 -88.184 625.138  1.00  9.10           H
ATOM   1755  N   TRP A 112    -143.118 -88.135 624.908  1.00  9.10           N
ATOM   1756  CA  TRP A 112    -142.214 -87.368 625.747  1.00  9.10           C
ATOM   1757  C   TRP A 112    -142.269 -85.908 625.291  1.00  9.10           C
ATOM   1758  O   TRP A 112    -141.775 -85.572 624.216  1.00  9.10           O
ATOM   1759  HA  TRP A 112    -142.563 -87.450 626.777  1.00  9.10           H
ATOM   1760  CB  TRP A 112    -140.800 -87.953 625.709  1.00  9.10           C
ATOM   1761 1HB  TRP A 112    -140.850 -89.012 625.963  1.00  9.10           H
ATOM   1762 2HB  TRP A 112    -140.418 -87.886 624.691  1.00  9.10           H
ATOM   1763  CG  TRP A 112    -139.815 -87.263 626.655  1.00  9.10           C
ATOM   1764  HD1 TRP A 112    -138.888 -85.779 625.403  1.00  9.10           H
ATOM   1765  CD1 TRP A 112    -138.976 -86.255 626.380  1.00  9.10           C
ATOM   1766  CD2 TRP A 112    -139.599 -87.573 628.048  1.00  9.10           C
ATOM   1767  NE1 TRP A 112    -138.239 -85.894 627.489  1.00  9.10           N
ATOM   1768  HE1 TRP A 112    -137.549 -85.171 627.532  1.00  9.10           H
ATOM   1769  CE2 TRP A 112    -138.629 -86.722 628.535  1.00  9.10           C
ATOM   1770  HE3 TRP A 112    -140.972 -89.226 628.507  1.00  9.10           H
ATOM   1771  CE3 TRP A 112    -140.204 -88.542 628.868  1.00  9.10           C
ATOM   1772  CZ2 TRP A 112    -138.178 -86.753 629.860  1.00  9.10           C
ATOM   1773  HZ2 TRP A 112    -137.410 -86.068 630.221  1.00  9.10           H
ATOM   1774  CZ3 TRP A 112    -139.741 -88.560 630.189  1.00  9.10           C
ATOM   1775  HZ3 TRP A 112    -140.177 -89.293 630.869  1.00  9.10           H
ATOM   1776  CH2 TRP A 112    -138.766 -87.709 630.696  1.00  9.10           C
ATOM   1777  HH2 TRP A 112    -138.460 -87.787 631.739  1.00  9.10           H
ATOM   1778  HN  TRP A 112    -142.672 -88.710 624.222  1.00  9.10           H
ATOM   1779  N   LYS A 113    -142.873 -85.081 626.131  1.00  9.10           N
ATOM   1780  CA  LYS A 113    -143.121 -83.696 625.769  1.00  9.10           C
ATOM   1781  C   LYS A 113    -142.064 -82.805 626.424  1.00  9.10           C
ATOM   1782  O   LYS A 113    -142.107 -81.583 626.289  1.00  9.10           O
ATOM   1783  HA  LYS A 113    -143.016 -83.617 624.687  1.00  9.10           H
ATOM   1784  CB  LYS A 113    -144.559 -83.301 626.114  1.00  9.10           C
ATOM   1785 1HB  LYS A 113    -144.756 -83.514 627.165  1.00  9.10           H
ATOM   1786 2HB  LYS A 113    -144.687 -82.227 625.978  1.00  9.10           H
ATOM   1787  CG  LYS A 113    -145.560 -84.056 625.238  1.00  9.10           C
ATOM   1788 1HG  LYS A 113    -145.389 -83.811 624.190  1.00  9.10           H
ATOM   1789 2HG  LYS A 113    -145.405 -85.129 625.344  1.00  9.10           H
ATOM   1790  CD  LYS A 113    -146.999 -83.703 625.621  1.00  9.10           C
ATOM   1791 1HD  LYS A 113    -147.165 -83.929 626.674  1.00  9.10           H
ATOM   1792 2HD  LYS A 113    -147.160 -82.632 625.496  1.00  9.10           H
ATOM   1793  CE  LYS A 113    -148.001 -84.478 624.763  1.00  9.10           C
ATOM   1794 1HE  LYS A 113    -147.835 -84.255 623.709  1.00  9.10           H
ATOM   1795 2HE  LYS A 113    -147.845 -85.549 624.891  1.00  9.10           H
ATOM   1796  NZ  LYS A 113    -149.388 -84.124 625.138  1.00  9.10           N
ATOM   1797 1HZ  LYS A 113    -150.037 -84.700 624.614  1.00  9.10           H
ATOM   1798 2HZ  LYS A 113    -149.520 -84.283 626.131  1.00  9.10           H
ATOM   1799 3HZ  LYS A 113    -149.556 -83.147 624.928  1.00  9.10           H
ATOM   1800  HN  LYS A 113    -143.191 -85.343 627.042  1.00  9.10           H
ATOM   1801  N   PHE A 114    -141.140 -83.451 627.120  1.00  9.10           N
ATOM   1802  CA  PHE A 114    -140.189 -82.732 627.950  1.00  9.10           C
ATOM   1803  C   PHE A 114    -138.824 -82.640 627.266  1.00  9.10           C
ATOM   1804  O   PHE A 114    -138.567 -83.340 626.288  1.00  9.10           O
ATOM   1805  HA  PHE A 114    -140.587 -81.728 628.102  1.00  9.10           H
ATOM   1806  CB  PHE A 114    -140.042 -83.525 629.251  1.00  9.10           C
ATOM   1807 1HB  PHE A 114    -139.489 -84.441 629.045  1.00  9.10           H
ATOM   1808 2HB  PHE A 114    -139.446 -82.943 629.953  1.00  9.10           H
ATOM   1809  CG  PHE A 114    -141.373 -83.887 629.913  1.00  9.10           C
ATOM   1810  HD1 PHE A 114    -141.628 -81.958 630.770  1.00  9.10           H
ATOM   1811  CD1 PHE A 114    -142.041 -82.960 630.650  1.00  9.10           C
ATOM   1812  HD2 PHE A 114    -141.353 -85.880 629.173  1.00  9.10           H
ATOM   1813  CD2 PHE A 114    -141.888 -85.137 629.764  1.00  9.10           C
ATOM   1814  CE1 PHE A 114    -143.276 -83.296 631.264  1.00  9.10           C
ATOM   1815  HE1 PHE A 114    -143.811 -82.553 631.856  1.00  9.10           H
ATOM   1816  CE2 PHE A 114    -143.124 -85.473 630.378  1.00  9.10           C
ATOM   1817  HE2 PHE A 114    -143.537 -86.475 630.258  1.00  9.10           H
ATOM   1818  CZ  PHE A 114    -143.791 -84.546 631.115  1.00  9.10           C
ATOM   1819  HZ  PHE A 114    -144.740 -84.804 631.587  1.00  9.10           H
ATOM   1820  HN  PHE A 114    -141.036 -84.446 627.123  1.00  9.10           H
ATOM   1821  N   GLN A 115    -137.984 -81.770 627.807  1.00  9.10           N
ATOM   1822  CA  GLN A 115    -136.671 -81.538 627.230  1.00  9.10           C
ATOM   1823  C   GLN A 115    -135.750 -82.726 627.511  1.00  9.10           C
ATOM   1824  O   GLN A 115    -136.028 -83.537 628.393  1.00  9.10           O
ATOM   1825  HA  GLN A 115    -136.839 -81.445 626.156  1.00  9.10           H
ATOM   1826  CB  GLN A 115    -136.063 -80.236 627.755  1.00  9.10           C
ATOM   1827 1HB  GLN A 115    -136.090 -80.232 628.845  1.00  9.10           H
ATOM   1828 2HB  GLN A 115    -135.015 -80.176 627.462  1.00  9.10           H
ATOM   1829  CG  GLN A 115    -136.820 -79.020 627.216  1.00  9.10           C
ATOM   1830 1HG  GLN A 115    -136.827 -79.046 626.127  1.00  9.10           H
ATOM   1831 2HG  GLN A 115    -137.859 -79.060 627.543  1.00  9.10           H
ATOM   1832  CD  GLN A 115    -136.178 -77.717 627.697  1.00  9.10           C
ATOM   1833  OE1 GLN A 115    -135.378 -77.692 628.619  1.00  9.10           O
ATOM   1834  NE2 GLN A 115    -136.571 -76.640 627.024  1.00  9.10           N
ATOM   1835 1HE2 GLN A 115    -137.230 -76.730 626.277  1.00  9.10           H
ATOM   1836 2HE2 GLN A 115    -136.206 -75.740 627.264  1.00  9.10           H
ATOM   1837  HN  GLN A 115    -138.188 -81.230 628.624  1.00  9.10           H
ATOM   1838  N   THR A 116    -134.671 -82.792 626.744  1.00  9.10           N
ATOM   1839  CA  THR A 116    -133.721 -83.883 626.881  1.00  9.10           C
ATOM   1840  C   THR A 116    -133.144 -83.912 628.298  1.00  9.10           C
ATOM   1841  O   THR A 116    -132.868 -84.983 628.837  1.00  9.10           O
ATOM   1842  HA  THR A 116    -134.253 -84.823 626.733  1.00  9.10           H
ATOM   1843  HB  THR A 116    -131.987 -82.894 626.025  1.00  9.10           H
ATOM   1844  CB  THR A 116    -132.657 -83.722 625.794  1.00  9.10           C
ATOM   1845  OG1 THR A 116    -133.407 -83.589 624.590  1.00  9.10           O
ATOM   1846  HG1 THR A 116    -132.831 -83.204 623.869  1.00  9.10           H
ATOM   1847  CG2 THR A 116    -131.838 -84.997 625.583  1.00  9.10           C
ATOM   1848 1HG2 THR A 116    -132.501 -85.810 625.286  1.00  9.10           H
ATOM   1849 2HG2 THR A 116    -131.332 -85.262 626.512  1.00  9.10           H
ATOM   1850 3HG2 THR A 116    -131.097 -84.829 624.802  1.00  9.10           H
ATOM   1851  HN  THR A 116    -134.443 -82.119 626.041  1.00  9.10           H
ATOM   1852  N   PHE A 117    -132.979 -82.724 628.860  1.00  9.10           N
ATOM   1853  CA  PHE A 117    -132.450 -82.601 630.208  1.00  9.10           C
ATOM   1854  C   PHE A 117    -133.293 -83.401 631.202  1.00  9.10           C
ATOM   1855  O   PHE A 117    -132.754 -84.144 632.022  1.00  9.10           O
ATOM   1856  HA  PHE A 117    -131.434 -82.996 630.194  1.00  9.10           H
ATOM   1857  CB  PHE A 117    -132.515 -81.118 630.580  1.00  9.10           C
ATOM   1858 1HB  PHE A 117    -131.900 -80.551 629.881  1.00  9.10           H
ATOM   1859 2HB  PHE A 117    -133.540 -80.768 630.458  1.00  9.10           H
ATOM   1860  CG  PHE A 117    -132.054 -80.814 632.007  1.00  9.10           C
ATOM   1861  HD1 PHE A 117    -133.998 -80.250 632.659  1.00  9.10           H
ATOM   1862  CD1 PHE A 117    -132.951 -80.380 632.933  1.00  9.10           C
ATOM   1863  HD2 PHE A 117    -130.030 -81.324 631.606  1.00  9.10           H
ATOM   1864  CD2 PHE A 117    -130.748 -80.977 632.349  1.00  9.10           C
ATOM   1865  CE1 PHE A 117    -132.523 -80.098 634.257  1.00  9.10           C
ATOM   1866  HE1 PHE A 117    -133.242 -79.750 634.999  1.00  9.10           H
ATOM   1867  CE2 PHE A 117    -130.321 -80.694 633.673  1.00  9.10           C
ATOM   1868  HE2 PHE A 117    -129.274 -80.825 633.947  1.00  9.10           H
ATOM   1869  CZ  PHE A 117    -131.217 -80.261 634.599  1.00  9.10           C
ATOM   1870  HZ  PHE A 117    -130.889 -80.044 635.616  1.00  9.10           H
ATOM   1871  HN  PHE A 117    -133.198 -81.858 628.411  1.00  9.10           H
ATOM   1872  N   MET A 118    -134.602 -83.223 631.098  1.00  9.10           N
ATOM   1873  CA  MET A 118    -135.526 -83.950 631.951  1.00  9.10           C
ATOM   1874  C   MET A 118    -135.417 -85.458 631.719  1.00  9.10           C
ATOM   1875  O   MET A 118    -135.558 -86.246 632.653  1.00  9.10           O
ATOM   1876  HA  MET A 118    -135.232 -83.711 632.973  1.00  9.10           H
ATOM   1877  CB  MET A 118    -136.957 -83.492 631.662  1.00  9.10           C
ATOM   1878 1HB  MET A 118    -137.123 -83.464 630.585  1.00  9.10           H
ATOM   1879 2HB  MET A 118    -137.664 -84.211 632.075  1.00  9.10           H
ATOM   1880  CG  MET A 118    -137.221 -82.108 632.259  1.00  9.10           C
ATOM   1881 1HG  MET A 118    -136.444 -81.412 631.942  1.00  9.10           H
ATOM   1882 2HG  MET A 118    -138.169 -81.718 631.889  1.00  9.10           H
ATOM   1883  SD  MET A 118    -137.258 -82.209 634.041  1.00  9.10           S
ATOM   1884  CE  MET A 118    -135.671 -81.487 634.425  1.00  9.10           C
ATOM   1885 1HE  MET A 118    -134.881 -82.080 633.964  1.00  9.10           H
ATOM   1886 2HE  MET A 118    -135.633 -80.468 634.040  1.00  9.10           H
ATOM   1887 3HE  MET A 118    -135.531 -81.473 635.506  1.00  9.10           H
ATOM   1888  HN  MET A 118    -135.031 -82.597 630.447  1.00  9.10           H
ATOM   1889  N   CYS A 119    -135.165 -85.816 630.468  1.00  9.10           N
ATOM   1890  CA  CYS A 119    -135.040 -87.216 630.100  1.00  9.10           C
ATOM   1891  C   CYS A 119    -133.853 -87.809 630.863  1.00  9.10           C
ATOM   1892  O   CYS A 119    -133.962 -88.886 631.447  1.00  9.10           O
ATOM   1893  HA  CYS A 119    -135.970 -87.701 630.394  1.00  9.10           H
ATOM   1894  CB  CYS A 119    -134.891 -87.392 628.588  1.00  9.10           C
ATOM   1895 1HB  CYS A 119    -135.785 -87.029 628.082  1.00  9.10           H
ATOM   1896 2HB  CYS A 119    -134.055 -86.795 628.224  1.00  9.10           H
ATOM   1897  SG  CYS A 119    -134.619 -89.157 628.187  1.00  9.10           S
ATOM   1898  HN  CYS A 119    -135.047 -85.169 629.715  1.00  9.10           H
ATOM   1899  N   LYS A 120    -132.748 -87.079 630.834  1.00  9.10           N
ATOM   1900  CA  LYS A 120    -131.548 -87.509 631.532  1.00  9.10           C
ATOM   1901  C   LYS A 120    -131.863 -87.679 633.020  1.00  9.10           C
ATOM   1902  O   LYS A 120    -131.560 -88.717 633.608  1.00  9.10           O
ATOM   1903  HA  LYS A 120    -131.264 -88.480 631.126  1.00  9.10           H
ATOM   1904  CB  LYS A 120    -130.392 -86.547 631.255  1.00  9.10           C
ATOM   1905 1HB  LYS A 120    -130.735 -85.518 631.367  1.00  9.10           H
ATOM   1906 2HB  LYS A 120    -129.601 -86.701 631.989  1.00  9.10           H
ATOM   1907  CG  LYS A 120    -129.834 -86.753 629.845  1.00  9.10           C
ATOM   1908 1HG  LYS A 120    -129.361 -87.733 629.777  1.00  9.10           H
ATOM   1909 2HG  LYS A 120    -130.649 -86.741 629.122  1.00  9.10           H
ATOM   1910  CD  LYS A 120    -128.817 -85.665 629.493  1.00  9.10           C
ATOM   1911 1HD  LYS A 120    -129.300 -84.688 629.525  1.00  9.10           H
ATOM   1912 2HD  LYS A 120    -128.021 -85.651 630.237  1.00  9.10           H
ATOM   1913  CE  LYS A 120    -128.221 -85.900 628.104  1.00  9.10           C
ATOM   1914 1HE  LYS A 120    -128.912 -86.488 627.500  1.00  9.10           H
ATOM   1915 2HE  LYS A 120    -128.085 -84.946 627.594  1.00  9.10           H
ATOM   1916  NZ  LYS A 120    -126.923 -86.602 628.210  1.00  9.10           N
ATOM   1917 1HZ  LYS A 120    -126.604 -86.864 627.283  1.00  9.10           H
ATOM   1918 2HZ  LYS A 120    -126.240 -85.988 628.641  1.00  9.10           H
ATOM   1919 3HZ  LYS A 120    -127.034 -87.435 628.777  1.00  9.10           H
ATOM   1920  HN  LYS A 120    -132.664 -86.210 630.346  1.00  9.10           H
ATOM   1921  N   VAL A 121    -132.467 -86.645 633.587  1.00  9.10           N
ATOM   1922  CA  VAL A 121    -132.731 -86.623 635.015  1.00  9.10           C
ATOM   1923  C   VAL A 121    -133.623 -87.811 635.382  1.00  9.10           C
ATOM   1924  O   VAL A 121    -133.332 -88.542 636.328  1.00  9.10           O
ATOM   1925  HA  VAL A 121    -131.776 -86.730 635.528  1.00  9.10           H
ATOM   1926  HB  VAL A 121    -134.184 -85.081 634.758  1.00  9.10           H
ATOM   1927  CB  VAL A 121    -133.336 -85.276 635.415  1.00  9.10           C
ATOM   1928  CG1 VAL A 121    -133.856 -85.313 636.853  1.00  9.10           C
ATOM   1929 1HG1 VAL A 121    -134.624 -86.081 636.942  1.00  9.10           H
ATOM   1930 2HG1 VAL A 121    -133.033 -85.542 637.531  1.00  9.10           H
ATOM   1931 3HG1 VAL A 121    -134.280 -84.343 637.112  1.00  9.10           H
ATOM   1932  CG2 VAL A 121    -132.325 -84.143 635.226  1.00  9.10           C
ATOM   1933 1HG2 VAL A 121    -131.449 -84.331 635.847  1.00  9.10           H
ATOM   1934 2HG2 VAL A 121    -132.024 -84.095 634.180  1.00  9.10           H
ATOM   1935 3HG2 VAL A 121    -132.780 -83.197 635.518  1.00  9.10           H
ATOM   1936  HN  VAL A 121    -132.772 -85.834 633.088  1.00  9.10           H
ATOM   1937  N   VAL A 122    -134.692 -87.968 634.615  1.00  9.10           N
ATOM   1938  CA  VAL A 122    -135.738 -88.911 634.972  1.00  9.10           C
ATOM   1939  C   VAL A 122    -135.170 -90.331 634.940  1.00  9.10           C
ATOM   1940  O   VAL A 122    -135.423 -91.125 635.844  1.00  9.10           O
ATOM   1941  HA  VAL A 122    -136.054 -88.683 635.989  1.00  9.10           H
ATOM   1942  HB  VAL A 122    -136.578 -88.688 633.022  1.00  9.10           H
ATOM   1943  CB  VAL A 122    -136.944 -88.729 634.048  1.00  9.10           C
ATOM   1944  CG1 VAL A 122    -137.903 -89.916 634.158  1.00  9.10           C
ATOM   1945 1HG1 VAL A 122    -137.382 -90.831 633.876  1.00  9.10           H
ATOM   1946 2HG1 VAL A 122    -138.258 -90.002 635.185  1.00  9.10           H
ATOM   1947 3HG1 VAL A 122    -138.751 -89.761 633.492  1.00  9.10           H
ATOM   1948  CG2 VAL A 122    -137.665 -87.412 634.342  1.00  9.10           C
ATOM   1949 1HG2 VAL A 122    -138.013 -87.411 635.375  1.00  9.10           H
ATOM   1950 2HG2 VAL A 122    -136.979 -86.579 634.189  1.00  9.10           H
ATOM   1951 3HG2 VAL A 122    -138.518 -87.308 633.672  1.00  9.10           H
ATOM   1952  HN  VAL A 122    -134.848 -87.464 633.765  1.00  9.10           H
ATOM   1953  N   ASN A 123    -134.412 -90.608 633.889  1.00  9.10           N
ATOM   1954  CA  ASN A 123    -133.801 -91.917 633.730  1.00  9.10           C
ATOM   1955  C   ASN A 123    -132.808 -92.153 634.869  1.00  9.10           C
ATOM   1956  O   ASN A 123    -132.784 -93.230 635.463  1.00  9.10           O
ATOM   1957  HA  ASN A 123    -134.631 -92.624 633.747  1.00  9.10           H
ATOM   1958  CB  ASN A 123    -133.036 -92.012 632.408  1.00  9.10           C
ATOM   1959 1HB  ASN A 123    -132.626 -91.035 632.151  1.00  9.10           H
ATOM   1960 2HB  ASN A 123    -132.192 -92.692 632.521  1.00  9.10           H
ATOM   1961  CG  ASN A 123    -133.947 -92.502 631.281  1.00  9.10           C
ATOM   1962  OD1 ASN A 123    -134.971 -93.127 631.503  1.00  9.10           O
ATOM   1963  ND2 ASN A 123    -133.519 -92.185 630.063  1.00  9.10           N
ATOM   1964 1HD2 ASN A 123    -132.669 -91.671 629.950  1.00  9.10           H
ATOM   1965 2HD2 ASN A 123    -134.046 -92.462 629.260  1.00  9.10           H
ATOM   1966  HN  ASN A 123    -134.213 -89.958 633.156  1.00  9.10           H
ATOM   1967  N   SER A 124    -132.013 -91.129 635.140  1.00  9.10           N
ATOM   1968  CA  SER A 124    -130.907 -91.266 636.073  1.00  9.10           C
ATOM   1969  C   SER A 124    -131.442 -91.505 637.487  1.00  9.10           C
ATOM   1970  O   SER A 124    -130.909 -92.333 638.224  1.00  9.10           O
ATOM   1971  HA  SER A 124    -130.342 -92.131 635.726  1.00  9.10           H
ATOM   1972  CB  SER A 124    -130.008 -90.028 636.048  1.00  9.10           C
ATOM   1973 1HB  SER A 124    -130.569 -89.166 636.410  1.00  9.10           H
ATOM   1974 2HB  SER A 124    -129.172 -90.173 636.731  1.00  9.10           H
ATOM   1975  HG  SER A 124    -129.914 -88.909 634.391  1.00  9.10           H
ATOM   1976  OG  SER A 124    -129.511 -89.755 634.741  1.00  9.10           O
ATOM   1977  HN  SER A 124    -132.114 -90.220 634.735  1.00  9.10           H
ATOM   1978  N   MET A 125    -132.488 -90.764 637.822  1.00  9.10           N
ATOM   1979  CA  MET A 125    -133.069 -90.848 639.152  1.00  9.10           C
ATOM   1980  C   MET A 125    -133.629 -92.247 639.418  1.00  9.10           C
ATOM   1981  O   MET A 125    -133.494 -92.774 640.521  1.00  9.10           O
ATOM   1982  HA  MET A 125    -132.252 -90.640 639.842  1.00  9.10           H
ATOM   1983  CB  MET A 125    -134.189 -89.815 639.286  1.00  9.10           C
ATOM   1984 1HB  MET A 125    -134.817 -89.836 638.395  1.00  9.10           H
ATOM   1985 2HB  MET A 125    -134.827 -90.073 640.131  1.00  9.10           H
ATOM   1986  CG  MET A 125    -133.618 -88.409 639.480  1.00  9.10           C
ATOM   1987 1HG  MET A 125    -132.909 -88.182 638.683  1.00  9.10           H
ATOM   1988 2HG  MET A 125    -134.417 -87.671 639.416  1.00  9.10           H
ATOM   1989  SD  MET A 125    -132.808 -88.293 641.067  1.00  9.10           S
ATOM   1990  CE  MET A 125    -131.883 -86.785 640.833  1.00  9.10           C
ATOM   1991 1HE  MET A 125    -131.198 -86.905 639.994  1.00  9.10           H
ATOM   1992 2HE  MET A 125    -132.571 -85.965 640.626  1.00  9.10           H
ATOM   1993 3HE  MET A 125    -131.315 -86.563 641.737  1.00  9.10           H
ATOM   1994  HN  MET A 125    -132.936 -90.118 637.205  1.00  9.10           H
ATOM   1995  N   TYR A 126    -134.247 -92.808 638.388  1.00  9.10           N
ATOM   1996  CA  TYR A 126    -134.797 -94.149 638.486  1.00  9.10           C
ATOM   1997  C   TYR A 126    -133.700 -95.171 638.788  1.00  9.10           C
ATOM   1998  O   TYR A 126    -133.859 -96.017 639.667  1.00  9.10           O
ATOM   1999  HA  TYR A 126    -135.524 -94.156 639.299  1.00  9.10           H
ATOM   2000  CB  TYR A 126    -135.402 -94.458 637.115  1.00  9.10           C
ATOM   2001 1HB  TYR A 126    -136.326 -93.891 637.001  1.00  9.10           H
ATOM   2002 2HB  TYR A 126    -134.718 -94.110 636.341  1.00  9.10           H
ATOM   2003  CG  TYR A 126    -135.698 -95.941 636.885  1.00  9.10           C
ATOM   2004  HD1 TYR A 126    -134.635 -96.014 635.025  1.00  9.10           H
ATOM   2005  CD1 TYR A 126    -135.222 -96.572 635.754  1.00  9.10           C
ATOM   2006  HD2 TYR A 126    -136.818 -96.149 638.702  1.00  9.10           H
ATOM   2007  CD2 TYR A 126    -136.441 -96.647 637.809  1.00  9.10           C
ATOM   2008  CE1 TYR A 126    -135.500 -97.969 635.538  1.00  9.10           C
ATOM   2009  HE1 TYR A 126    -135.130 -98.479 634.649  1.00  9.10           H
ATOM   2010  HE2 TYR A 126    -137.306 -98.613 638.314  1.00  9.10           H
ATOM   2011  CE2 TYR A 126    -136.720 -98.043 637.592  1.00  9.10           C
ATOM   2012  CZ  TYR A 126    -136.236 -98.635 636.468  1.00  9.10           C
ATOM   2013  OH  TYR A 126    -136.499 -99.954 636.263  1.00  9.10           O
ATOM   2014  HH  TYR A 126    -137.005-100.326 637.041  1.00  9.10           H
ATOM   2015  HN  TYR A 126    -134.374 -92.362 637.502  1.00  9.10           H
ATOM   2016  N   LYS A 127    -132.610 -95.060 638.042  1.00  9.10           N
ATOM   2017  CA  LYS A 127    -131.535 -96.033 638.138  1.00  9.10           C
ATOM   2018  C   LYS A 127    -130.785 -95.830 639.456  1.00  9.10           C
ATOM   2019  O   LYS A 127    -130.248 -96.781 640.021  1.00  9.10           O
ATOM   2020  HA  LYS A 127    -131.991 -97.023 638.149  1.00  9.10           H
ATOM   2021  CB  LYS A 127    -130.636 -95.961 636.902  1.00  9.10           C
ATOM   2022 1HB  LYS A 127    -130.380 -94.922 636.693  1.00  9.10           H
ATOM   2023 2HB  LYS A 127    -129.702 -96.487 637.096  1.00  9.10           H
ATOM   2024  CG  LYS A 127    -131.329 -96.575 635.684  1.00  9.10           C
ATOM   2025 1HG  LYS A 127    -132.140 -95.925 635.356  1.00  9.10           H
ATOM   2026 2HG  LYS A 127    -130.623 -96.645 634.856  1.00  9.10           H
ATOM   2027  CD  LYS A 127    -131.881 -97.965 636.010  1.00  9.10           C
ATOM   2028 1HD  LYS A 127    -131.127 -98.544 636.542  1.00  9.10           H
ATOM   2029 2HD  LYS A 127    -132.740 -97.872 636.675  1.00  9.10           H
ATOM   2030  CE  LYS A 127    -132.294 -98.703 634.735  1.00  9.10           C
ATOM   2031 1HE  LYS A 127    -132.984 -98.088 634.158  1.00  9.10           H
ATOM   2032 2HE  LYS A 127    -131.419 -98.875 634.108  1.00  9.10           H
ATOM   2033  NZ  LYS A 127    -132.933 -99.996 635.069  1.00  9.10           N
ATOM   2034 1HZ  LYS A 127    -133.224-100.459 634.215  1.00  9.10           H
ATOM   2035 2HZ  LYS A 127    -132.271-100.583 635.564  1.00  9.10           H
ATOM   2036 3HZ  LYS A 127    -133.743 -99.830 635.656  1.00  9.10           H
ATOM   2037  HN  LYS A 127    -132.457 -94.324 637.383  1.00  9.10           H
ATOM   2038  N   MET A 128    -130.773 -94.584 639.907  1.00  9.10           N
ATOM   2039  CA  MET A 128    -130.212 -94.265 641.209  1.00  9.10           C
ATOM   2040  C   MET A 128    -130.978 -94.977 642.326  1.00  9.10           C
ATOM   2041  O   MET A 128    -130.374 -95.528 643.244  1.00  9.10           O
ATOM   2042  HA  MET A 128    -129.183 -94.622 641.180  1.00  9.10           H
ATOM   2043  CB  MET A 128    -130.270 -92.753 641.433  1.00  9.10           C
ATOM   2044 1HB  MET A 128    -129.818 -92.238 640.586  1.00  9.10           H
ATOM   2045 2HB  MET A 128    -131.310 -92.429 641.485  1.00  9.10           H
ATOM   2046  CG  MET A 128    -129.544 -92.361 642.722  1.00  9.10           C
ATOM   2047 1HG  MET A 128    -130.057 -92.791 643.583  1.00  9.10           H
ATOM   2048 2HG  MET A 128    -128.533 -92.769 642.718  1.00  9.10           H
ATOM   2049  SD  MET A 128    -129.484 -90.584 642.873  1.00  9.10           S
ATOM   2050  CE  MET A 128    -128.282 -90.206 641.609  1.00  9.10           C
ATOM   2051 1HE  MET A 128    -127.340 -90.703 641.842  1.00  9.10           H
ATOM   2052 2HE  MET A 128    -128.648 -90.556 640.643  1.00  9.10           H
ATOM   2053 3HE  MET A 128    -128.124 -89.128 641.568  1.00  9.10           H
ATOM   2054  HN  MET A 128    -131.137 -93.802 639.401  1.00  9.10           H
ATOM   2055  N   ASN A 129    -132.298 -94.943 642.209  1.00  9.10           N
ATOM   2056  CA  ASN A 129    -133.150 -95.666 643.138  1.00  9.10           C
ATOM   2057  C   ASN A 129    -132.872 -97.165 643.017  1.00  9.10           C
ATOM   2058  O   ASN A 129    -132.686 -97.849 644.022  1.00  9.10           O
ATOM   2059  HA  ASN A 129    -132.897 -95.273 644.123  1.00  9.10           H
ATOM   2060  CB  ASN A 129    -134.629 -95.432 642.825  1.00  9.10           C
ATOM   2061 1HB  ASN A 129    -134.902 -94.409 643.084  1.00  9.10           H
ATOM   2062 2HB  ASN A 129    -134.800 -95.545 641.754  1.00  9.10           H
ATOM   2063  CG  ASN A 129    -135.515 -96.413 643.595  1.00  9.10           C
ATOM   2064  OD1 ASN A 129    -135.660 -97.570 643.237  1.00  9.10           O
ATOM   2065  ND2 ASN A 129    -136.096 -95.889 644.670  1.00  9.10           N
ATOM   2066 1HD2 ASN A 129    -135.934 -94.931 644.909  1.00  9.10           H
ATOM   2067 2HD2 ASN A 129    -136.694 -96.452 645.240  1.00  9.10           H
ATOM   2068  HN  ASN A 129    -132.783 -94.434 641.498  1.00  9.10           H
ATOM   2069  N   PHE A 130    -132.853 -97.633 641.777  1.00  9.10           N
ATOM   2070  CA  PHE A 130    -132.760 -99.059 641.517  1.00  9.10           C
ATOM   2071  C   PHE A 130    -131.616 -99.689 642.314  1.00  9.10           C
ATOM   2072  O   PHE A 130    -131.802-100.713 642.969  1.00  9.10           O
ATOM   2073  HA  PHE A 130    -133.705 -99.507 641.825  1.00  9.10           H
ATOM   2074  CB  PHE A 130    -132.475 -99.223 640.022  1.00  9.10           C
ATOM   2075 1HB  PHE A 130    -133.302 -98.794 639.456  1.00  9.10           H
ATOM   2076 2HB  PHE A 130    -131.583 -98.651 639.768  1.00  9.10           H
ATOM   2077  CG  PHE A 130    -132.274-100.675 639.583  1.00  9.10           C
ATOM   2078  HD1 PHE A 130    -130.174-100.451 639.335  1.00  9.10           H
ATOM   2079  CD1 PHE A 130    -131.029-101.125 639.272  1.00  9.10           C
ATOM   2080  HD2 PHE A 130    -134.338-101.155 639.753  1.00  9.10           H
ATOM   2081  CD2 PHE A 130    -133.340-101.516 639.504  1.00  9.10           C
ATOM   2082  CE1 PHE A 130    -130.842-102.472 638.864  1.00  9.10           C
ATOM   2083  HE1 PHE A 130    -129.844-102.833 638.614  1.00  9.10           H
ATOM   2084  CE2 PHE A 130    -133.153-102.863 639.096  1.00  9.10           C
ATOM   2085  HE2 PHE A 130    -134.008-103.537 639.033  1.00  9.10           H
ATOM   2086  CZ  PHE A 130    -131.908-103.313 638.785  1.00  9.10           C
ATOM   2087  HZ  PHE A 130    -131.765-104.347 638.472  1.00  9.10           H
ATOM   2088  HN  PHE A 130    -132.900 -97.056 640.961  1.00  9.10           H
ATOM   2089  N   TYR A 131    -130.459 -99.050 642.233  1.00  9.10           N
ATOM   2090  CA  TYR A 131    -129.280 -99.545 642.924  1.00  9.10           C
ATOM   2091  C   TYR A 131    -129.381 -99.293 644.429  1.00  9.10           C
ATOM   2092  O   TYR A 131    -129.217-100.213 645.229  1.00  9.10           O
ATOM   2093  HA  TYR A 131    -129.212-100.618 642.746  1.00  9.10           H
ATOM   2094  CB  TYR A 131    -128.098 -98.750 642.364  1.00  9.10           C
ATOM   2095 1HB  TYR A 131    -128.324 -97.686 642.432  1.00  9.10           H
ATOM   2096 2HB  TYR A 131    -127.224 -98.931 642.989  1.00  9.10           H
ATOM   2097  CG  TYR A 131    -127.750 -99.092 640.914  1.00  9.10           C
ATOM   2098  HD1 TYR A 131    -127.322-101.147 641.348  1.00  9.10           H
ATOM   2099  CD1 TYR A 131    -127.372-100.376 640.579  1.00  9.10           C
ATOM   2100  HD2 TYR A 131    -128.113 -97.101 640.205  1.00  9.10           H
ATOM   2101  CD2 TYR A 131    -127.814 -98.115 639.941  1.00  9.10           C
ATOM   2102  CE1 TYR A 131    -127.044-100.697 639.214  1.00  9.10           C
ATOM   2103  HE1 TYR A 131    -126.744-101.708 638.936  1.00  9.10           H
ATOM   2104  HE2 TYR A 131    -127.532 -97.675 637.797  1.00  9.10           H
ATOM   2105  CE2 TYR A 131    -127.486 -98.437 638.576  1.00  9.10           C
ATOM   2106  CZ  TYR A 131    -127.117 -99.712 638.280  1.00  9.10           C
ATOM   2107  OH  TYR A 131    -126.808-100.015 636.991  1.00  9.10           O
ATOM   2108  HH  TYR A 131    -126.646 -99.176 636.471  1.00  9.10           H
ATOM   2109  HN  TYR A 131    -130.319 -98.210 641.708  1.00  9.10           H
ATOM   2110  N   SER A 132    -129.651 -98.041 644.771  1.00  9.10           N
ATOM   2111  CA  SER A 132    -129.507 -97.593 646.145  1.00  9.10           C
ATOM   2112  C   SER A 132    -130.470 -98.364 647.051  1.00  9.10           C
ATOM   2113  O   SER A 132    -130.120 -98.719 648.175  1.00  9.10           O
ATOM   2114  HA  SER A 132    -128.473 -97.810 646.413  1.00  9.10           H
ATOM   2115  CB  SER A 132    -129.758 -96.088 646.263  1.00  9.10           C
ATOM   2116 1HB  SER A 132    -129.662 -95.785 647.306  1.00  9.10           H
ATOM   2117 2HB  SER A 132    -128.994 -95.548 645.703  1.00  9.10           H
ATOM   2118  HG  SER A 132    -130.960 -95.207 644.927  1.00  9.10           H
ATOM   2119  OG  SER A 132    -131.048 -95.722 645.780  1.00  9.10           O
ATOM   2120  HN  SER A 132    -129.963 -97.341 644.128  1.00  9.10           H
ATOM   2121  N   CYS A 133    -131.664 -98.599 646.527  1.00  9.10           N
ATOM   2122  CA  CYS A 133    -132.714 -99.228 647.310  1.00  9.10           C
ATOM   2123  C   CYS A 133    -132.272-100.653 647.651  1.00  9.10           C
ATOM   2124  O   CYS A 133    -132.340-101.068 648.807  1.00  9.10           O
ATOM   2125  HA  CYS A 133    -132.829 -98.632 648.216  1.00  9.10           H
ATOM   2126  CB  CYS A 133    -134.057 -99.207 646.577  1.00  9.10           C
ATOM   2127 1HB  CYS A 133    -133.914 -99.487 645.533  1.00  9.10           H
ATOM   2128 2HB  CYS A 133    -134.731 -99.943 647.015  1.00  9.10           H
ATOM   2129  HG  CYS A 133    -136.051 -97.929 646.454  1.00  9.10           H
ATOM   2130  SG  CYS A 133    -134.800 -97.538 646.681  1.00  9.10           S
ATOM   2131  HN  CYS A 133    -131.918 -98.369 645.588  1.00  9.10           H
ATOM   2132  N   VAL A 134    -131.829-101.362 646.623  1.00  9.10           N
ATOM   2133  CA  VAL A 134    -131.507-102.771 646.770  1.00  9.10           C
ATOM   2134  C   VAL A 134    -130.297-102.920 647.694  1.00  9.10           C
ATOM   2135  O   VAL A 134    -130.225-103.861 648.482  1.00  9.10           O
ATOM   2136  HA  VAL A 134    -132.365-103.258 647.235  1.00  9.10           H
ATOM   2137  HB  VAL A 134    -130.412-102.942 644.946  1.00  9.10           H
ATOM   2138  CB  VAL A 134    -131.291-103.405 645.394  1.00  9.10           C
ATOM   2139  CG1 VAL A 134    -131.019-104.906 645.518  1.00  9.10           C
ATOM   2140 1HG1 VAL A 134    -130.125-105.064 646.121  1.00  9.10           H
ATOM   2141 2HG1 VAL A 134    -131.870-105.391 645.997  1.00  9.10           H
ATOM   2142 3HG1 VAL A 134    -130.869-105.331 644.526  1.00  9.10           H
ATOM   2143  CG2 VAL A 134    -132.484-103.138 644.474  1.00  9.10           C
ATOM   2144 1HG2 VAL A 134    -133.386-103.562 644.916  1.00  9.10           H
ATOM   2145 2HG2 VAL A 134    -132.612-102.063 644.348  1.00  9.10           H
ATOM   2146 3HG2 VAL A 134    -132.304-103.599 643.503  1.00  9.10           H
ATOM   2147  HN  VAL A 134    -131.690-100.990 645.705  1.00  9.10           H
ATOM   2148  N   LEU A 135    -129.375-101.977 647.565  1.00  9.10           N
ATOM   2149  CA  LEU A 135    -128.181-101.979 648.393  1.00  9.10           C
ATOM   2150  C   LEU A 135    -128.576-101.727 649.850  1.00  9.10           C
ATOM   2151  O   LEU A 135    -128.018-102.334 650.762  1.00  9.10           O
ATOM   2152  HA  LEU A 135    -127.737-102.972 648.323  1.00  9.10           H
ATOM   2153  CB  LEU A 135    -127.153-100.983 647.853  1.00  9.10           C
ATOM   2154 1HB  LEU A 135    -127.648-100.024 647.705  1.00  9.10           H
ATOM   2155 2HB  LEU A 135    -126.388-100.832 648.615  1.00  9.10           H
ATOM   2156  HG  LEU A 135    -127.229-101.613 645.811  1.00  9.10           H
ATOM   2157  CG  LEU A 135    -126.461-101.376 646.547  1.00  9.10           C
ATOM   2158  CD1 LEU A 135    -125.644-100.210 645.987  1.00  9.10           C
ATOM   2159 1HD1 LEU A 135    -126.304 -99.364 645.792  1.00  9.10           H
ATOM   2160 2HD1 LEU A 135    -124.883 -99.918 646.711  1.00  9.10           H
ATOM   2161 3HD1 LEU A 135    -125.163-100.516 645.058  1.00  9.10           H
ATOM   2162  CD2 LEU A 135    -125.610-102.634 646.733  1.00  9.10           C
ATOM   2163 1HD2 LEU A 135    -124.848-102.448 647.490  1.00  9.10           H
ATOM   2164 2HD2 LEU A 135    -126.247-103.459 647.053  1.00  9.10           H
ATOM   2165 3HD2 LEU A 135    -125.129-102.891 645.789  1.00  9.10           H
ATOM   2166  HN  LEU A 135    -129.434-101.223 646.911  1.00  9.10           H
ATOM   2167  N   LEU A 136    -129.535-100.829 650.022  1.00  9.10           N
ATOM   2168  CA  LEU A 136    -129.989-100.466 651.354  1.00  9.10           C
ATOM   2169  C   LEU A 136    -130.659-101.676 652.007  1.00  9.10           C
ATOM   2170  O   LEU A 136    -130.425-101.962 653.181  1.00  9.10           O
ATOM   2171  HA  LEU A 136    -129.108-100.201 651.939  1.00  9.10           H
ATOM   2172  CB  LEU A 136    -130.883 -99.225 651.295  1.00  9.10           C
ATOM   2173 1HB  LEU A 136    -131.573 -99.338 650.460  1.00  9.10           H
ATOM   2174 2HB  LEU A 136    -131.485 -99.192 652.204  1.00  9.10           H
ATOM   2175  HG  LEU A 136    -129.410 -97.986 650.363  1.00  9.10           H
ATOM   2176  CG  LEU A 136    -130.161 -97.885 651.147  1.00  9.10           C
ATOM   2177  CD1 LEU A 136    -131.130 -96.786 650.705  1.00  9.10           C
ATOM   2178 1HD1 LEU A 136    -131.570 -97.054 649.745  1.00  9.10           H
ATOM   2179 2HD1 LEU A 136    -131.919 -96.677 651.449  1.00  9.10           H
ATOM   2180 3HD1 LEU A 136    -130.591 -95.844 650.607  1.00  9.10           H
ATOM   2181  CD2 LEU A 136    -129.422 -97.514 652.434  1.00  9.10           C
ATOM   2182 1HD2 LEU A 136    -130.137 -97.437 653.254  1.00  9.10           H
ATOM   2183 2HD2 LEU A 136    -128.686 -98.284 652.666  1.00  9.10           H
ATOM   2184 3HD2 LEU A 136    -128.918 -96.557 652.301  1.00  9.10           H
ATOM   2185  HN  LEU A 136    -129.998-100.354 649.274  1.00  9.10           H
ATOM   2186  N   ILE A 137    -131.480-102.355 651.219  1.00  9.10           N
ATOM   2187  CA  ILE A 137    -132.205-103.513 651.714  1.00  9.10           C
ATOM   2188  C   ILE A 137    -131.207-104.584 652.157  1.00  9.10           C
ATOM   2189  O   ILE A 137    -131.383-105.208 653.202  1.00  9.10           O
ATOM   2190  HA  ILE A 137    -132.777-103.192 652.585  1.00  9.10           H
ATOM   2191  HB  ILE A 137    -132.684-104.128 649.723  1.00  9.10           H
ATOM   2192  CB  ILE A 137    -133.210-104.002 650.669  1.00  9.10           C
ATOM   2193  CG1 ILE A 137    -134.312-102.966 650.440  1.00  9.10           C
ATOM   2194 1HG1 ILE A 137    -135.021-102.995 651.267  1.00  9.10           H
ATOM   2195 2HG1 ILE A 137    -133.878-101.966 650.427  1.00  9.10           H
ATOM   2196  CG2 ILE A 137    -133.780-105.369 651.055  1.00  9.10           C
ATOM   2197 1HG2 ILE A 137    -132.969-106.094 651.126  1.00  9.10           H
ATOM   2198 2HG2 ILE A 137    -134.286-105.293 652.017  1.00  9.10           H
ATOM   2199 3HG2 ILE A 137    -134.491-105.693 650.295  1.00  9.10           H
ATOM   2200  CD1 ILE A 137    -135.045-103.227 649.122  1.00  9.10           C
ATOM   2201 1HD1 ILE A 137    -134.336-103.173 648.296  1.00  9.10           H
ATOM   2202 2HD1 ILE A 137    -135.497-104.218 649.149  1.00  9.10           H
ATOM   2203 3HD1 ILE A 137    -135.822-102.476 648.984  1.00  9.10           H
ATOM   2204  HN  ILE A 137    -131.652-102.127 650.261  1.00  9.10           H
ATOM   2205  N   MET A 138    -130.180-104.765 651.339  1.00  9.10           N
ATOM   2206  CA  MET A 138    -129.127-105.714 651.659  1.00  9.10           C
ATOM   2207  C   MET A 138    -128.489-105.390 653.011  1.00  9.10           C
ATOM   2208  O   MET A 138    -128.274-106.283 653.829  1.00  9.10           O
ATOM   2209  HA  MET A 138    -129.614-106.688 651.702  1.00  9.10           H
ATOM   2210  CB  MET A 138    -128.056-105.675 650.566  1.00  9.10           C
ATOM   2211 1HB  MET A 138    -128.511-105.885 649.598  1.00  9.10           H
ATOM   2212 2HB  MET A 138    -127.628-104.674 650.507  1.00  9.10           H
ATOM   2213  CG  MET A 138    -126.949-106.693 650.848  1.00  9.10           C
ATOM   2214 1HG  MET A 138    -126.574-106.564 651.863  1.00  9.10           H
ATOM   2215 2HG  MET A 138    -127.349-107.705 650.782  1.00  9.10           H
ATOM   2216  SD  MET A 138    -125.618-106.487 649.676  1.00  9.10           S
ATOM   2217  CE  MET A 138    -124.989-104.900 650.197  1.00  9.10           C
ATOM   2218 1HE  MET A 138    -125.776-104.151 650.110  1.00  9.10           H
ATOM   2219 2HE  MET A 138    -124.660-104.963 651.235  1.00  9.10           H
ATOM   2220 3HE  MET A 138    -124.147-104.618 649.566  1.00  9.10           H
ATOM   2221  HN  MET A 138    -130.062-104.278 650.474  1.00  9.10           H
ATOM   2222  N   CYS A 139    -128.205-104.111 653.204  1.00  9.10           N
ATOM   2223  CA  CYS A 139    -127.539-103.667 654.417  1.00  9.10           C
ATOM   2224  C   CYS A 139    -128.480-103.909 655.598  1.00  9.10           C
ATOM   2225  O   CYS A 139    -128.036-104.267 656.688  1.00  9.10           O
ATOM   2226  HA  CYS A 139    -126.634-104.267 654.514  1.00  9.10           H
ATOM   2227  CB  CYS A 139    -127.107-102.202 654.322  1.00  9.10           C
ATOM   2228 1HB  CYS A 139    -127.938-101.592 653.969  1.00  9.10           H
ATOM   2229 2HB  CYS A 139    -126.835-101.830 655.309  1.00  9.10           H
ATOM   2230  HG  CYS A 139    -126.393-102.152 652.060  1.00  9.10           H
ATOM   2231  SG  CYS A 139    -125.685-102.042 653.181  1.00  9.10           S
ATOM   2232  HN  CYS A 139    -128.421-103.385 652.551  1.00  9.10           H
ATOM   2233  N   ILE A 140    -129.764-103.702 655.342  1.00  9.10           N
ATOM   2234  CA  ILE A 140    -130.775-103.919 656.363  1.00  9.10           C
ATOM   2235  C   ILE A 140    -130.770-105.392 656.776  1.00  9.10           C
ATOM   2236  O   ILE A 140    -130.919-105.711 657.954  1.00  9.10           O
ATOM   2237  HA  ILE A 140    -130.498-103.317 657.229  1.00  9.10           H
ATOM   2238  HB  ILE A 140    -132.297-103.783 654.867  1.00  9.10           H
ATOM   2239  CB  ILE A 140    -132.138-103.419 655.882  1.00  9.10           C
ATOM   2240  CG1 ILE A 140    -132.173-101.890 655.824  1.00  9.10           C
ATOM   2241 1HG1 ILE A 140    -132.289-101.488 656.830  1.00  9.10           H
ATOM   2242 2HG1 ILE A 140    -131.225-101.516 655.438  1.00  9.10           H
ATOM   2243  CG2 ILE A 140    -133.267-103.986 656.746  1.00  9.10           C
ATOM   2244 1HG2 ILE A 140    -133.254-105.074 656.691  1.00  9.10           H
ATOM   2245 2HG2 ILE A 140    -133.125-103.672 657.780  1.00  9.10           H
ATOM   2246 3HG2 ILE A 140    -134.225-103.615 656.382  1.00  9.10           H
ATOM   2247  CD1 ILE A 140    -133.321-101.401 654.938  1.00  9.10           C
ATOM   2248 1HD1 ILE A 140    -133.189-101.786 653.927  1.00  9.10           H
ATOM   2249 2HD1 ILE A 140    -134.269-101.757 655.342  1.00  9.10           H
ATOM   2250 3HD1 ILE A 140    -133.322-100.311 654.915  1.00  9.10           H
ATOM   2251  HN  ILE A 140    -130.116-103.394 654.458  1.00  9.10           H
ATOM   2252  N   SER A 141    -130.599-106.251 655.781  1.00  9.10           N
ATOM   2253  CA  SER A 141    -130.601-107.684 656.022  1.00  9.10           C
ATOM   2254  C   SER A 141    -129.388-108.075 656.867  1.00  9.10           C
ATOM   2255  O   SER A 141    -129.493-108.916 657.759  1.00  9.10           O
ATOM   2256  HA  SER A 141    -131.526-107.884 656.564  1.00  9.10           H
ATOM   2257  CB  SER A 141    -130.605-108.463 654.705  1.00  9.10           C
ATOM   2258 1HB  SER A 141    -129.707-108.220 654.138  1.00  9.10           H
ATOM   2259 2HB  SER A 141    -130.568-109.532 654.916  1.00  9.10           H
ATOM   2260  HG  SER A 141    -131.605-107.344 653.382  1.00  9.10           H
ATOM   2261  OG  SER A 141    -131.756-108.175 653.917  1.00  9.10           O
ATOM   2262  HN  SER A 141    -130.460-105.983 654.828  1.00  9.10           H
ATOM   2263  N   VAL A 142    -128.263-107.446 656.557  1.00  9.10           N
ATOM   2264  CA  VAL A 142    -127.033-107.711 657.283  1.00  9.10           C
ATOM   2265  C   VAL A 142    -127.199-107.268 658.738  1.00  9.10           C
ATOM   2266  O   VAL A 142    -126.842-108.001 659.659  1.00  9.10           O
ATOM   2267  HA  VAL A 142    -126.864-108.788 657.262  1.00  9.10           H
ATOM   2268  HB  VAL A 142    -126.093-105.973 656.477  1.00  9.10           H
ATOM   2269  CB  VAL A 142    -125.855-107.032 656.582  1.00  9.10           C
ATOM   2270  CG1 VAL A 142    -124.579-107.146 657.419  1.00  9.10           C
ATOM   2271 1HG1 VAL A 142    -124.734-106.666 658.386  1.00  9.10           H
ATOM   2272 2HG1 VAL A 142    -124.337-108.198 657.570  1.00  9.10           H
ATOM   2273 3HG1 VAL A 142    -123.758-106.655 656.898  1.00  9.10           H
ATOM   2274  CG2 VAL A 142    -125.645-107.608 655.181  1.00  9.10           C
ATOM   2275 1HG2 VAL A 142    -125.439-108.676 655.254  1.00  9.10           H
ATOM   2276 2HG2 VAL A 142    -126.544-107.451 654.585  1.00  9.10           H
ATOM   2277 3HG2 VAL A 142    -124.801-107.108 654.705  1.00  9.10           H
ATOM   2278  HN  VAL A 142    -128.185-106.768 655.827  1.00  9.10           H
ATOM   2279  N   ASP A 143    -127.742-106.070 658.900  1.00  9.10           N
ATOM   2280  CA  ASP A 143    -127.937-105.510 660.227  1.00  9.10           C
ATOM   2281  C   ASP A 143    -128.867-106.423 661.029  1.00  9.10           C
ATOM   2282  O   ASP A 143    -128.660-106.630 662.224  1.00  9.10           O
ATOM   2283  HA  ASP A 143    -126.939-105.446 660.661  1.00  9.10           H
ATOM   2284  CB  ASP A 143    -128.584-104.126 660.151  1.00  9.10           C
ATOM   2285 1HB  ASP A 143    -127.994-103.480 659.501  1.00  9.10           H
ATOM   2286 2HB  ASP A 143    -129.575-104.208 659.704  1.00  9.10           H
ATOM   2287  CG  ASP A 143    -128.696-103.496 661.540  1.00  9.10           C
ATOM   2288  OD1 ASP A 143    -127.667-103.500 662.250  1.00  9.10           O
ATOM   2289  OD2 ASP A 143    -129.808-103.024 661.862  1.00  9.10           O
ATOM   2290  HN  ASP A 143    -128.045-105.487 658.147  1.00  9.10           H
ATOM   2291  N   ARG A 144    -129.871-106.945 660.340  1.00  9.10           N
ATOM   2292  CA  ARG A 144    -130.842-107.818 660.977  1.00  9.10           C
ATOM   2293  C   ARG A 144    -130.174-109.122 661.418  1.00  9.10           C
ATOM   2294  O   ARG A 144    -130.481-109.652 662.484  1.00  9.10           O
ATOM   2295  HA  ARG A 144    -131.203-107.253 661.836  1.00  9.10           H
ATOM   2296  CB  ARG A 144    -131.998-108.140 660.029  1.00  9.10           C
ATOM   2297 1HB  ARG A 144    -132.378-107.219 659.587  1.00  9.10           H
ATOM   2298 2HB  ARG A 144    -131.639-108.762 659.209  1.00  9.10           H
ATOM   2299  CG  ARG A 144    -133.128-108.862 660.767  1.00  9.10           C
ATOM   2300 1HG  ARG A 144    -132.790-109.851 661.077  1.00  9.10           H
ATOM   2301 2HG  ARG A 144    -133.383-108.314 661.674  1.00  9.10           H
ATOM   2302  CD  ARG A 144    -134.366-108.995 659.879  1.00  9.10           C
ATOM   2303 1HD  ARG A 144    -134.741-108.006 659.614  1.00  9.10           H
ATOM   2304 2HD  ARG A 144    -134.104-109.497 658.948  1.00  9.10           H
ATOM   2305  NE  ARG A 144    -135.417-109.759 660.587  1.00  9.10           N
ATOM   2306  HE  ARG A 144    -135.128-110.445 661.255  1.00  9.10           H
ATOM   2307  CZ  ARG A 144    -136.732-109.591 660.388  1.00  9.10           C
ATOM   2308  NH1 ARG A 144    -137.176-108.686 659.505  1.00  9.10           N
ATOM   2309 1HH1 ARG A 144    -136.524-108.131 658.988  1.00  9.10           H
ATOM   2310 2HH1 ARG A 144    -138.158-108.566 659.363  1.00  9.10           H
ATOM   2311  NH2 ARG A 144    -137.596-110.340 661.087  1.00  9.10           N
ATOM   2312 1HH2 ARG A 144    -138.580-110.227 660.950  1.00  9.10           H
ATOM   2313 2HH2 ARG A 144    -137.256-111.013 661.744  1.00  9.10           H
ATOM   2314  HN  ARG A 144    -130.026-106.780 659.366  1.00  9.10           H
ATOM   2315  N   TYR A 145    -129.272-109.603 660.574  1.00  9.10           N
ATOM   2316  CA  TYR A 145    -128.524-110.809 660.885  1.00  9.10           C
ATOM   2317  C   TYR A 145    -127.654-110.610 662.127  1.00  9.10           C
ATOM   2318  O   TYR A 145    -127.688-111.423 663.050  1.00  9.10           O
ATOM   2319  HA  TYR A 145    -129.240-111.609 661.075  1.00  9.10           H
ATOM   2320  CB  TYR A 145    -127.618-111.066 659.679  1.00  9.10           C
ATOM   2321 1HB  TYR A 145    -128.217-111.485 658.870  1.00  9.10           H
ATOM   2322 2HB  TYR A 145    -127.225-110.113 659.323  1.00  9.10           H
ATOM   2323  CG  TYR A 145    -126.448-112.008 659.969  1.00  9.10           C
ATOM   2324  HD1 TYR A 145    -124.981-110.447 659.880  1.00  9.10           H
ATOM   2325  CD1 TYR A 145    -125.163-111.511 660.035  1.00  9.10           C
ATOM   2326  HD2 TYR A 145    -127.694-113.747 660.112  1.00  9.10           H
ATOM   2327  CD2 TYR A 145    -126.679-113.354 660.164  1.00  9.10           C
ATOM   2328  CE1 TYR A 145    -124.061-112.397 660.308  1.00  9.10           C
ATOM   2329  HE1 TYR A 145    -123.041-112.018 660.362  1.00  9.10           H
ATOM   2330  HE2 TYR A 145    -125.745-115.306 660.594  1.00  9.10           H
ATOM   2331  CE2 TYR A 145    -125.577-114.241 660.437  1.00  9.10           C
ATOM   2332  CZ  TYR A 145    -124.323-113.719 660.496  1.00  9.10           C
ATOM   2333  OH  TYR A 145    -123.283-114.556 660.754  1.00  9.10           O
ATOM   2334  HH  TYR A 145    -123.618-115.491 660.873  1.00  9.10           H
ATOM   2335  HN  TYR A 145    -129.051-109.183 659.693  1.00  9.10           H
ATOM   2336  N   ILE A 146    -126.896-109.523 662.112  1.00  9.10           N
ATOM   2337  CA  ILE A 146    -125.979-109.235 663.201  1.00  9.10           C
ATOM   2338  C   ILE A 146    -126.765-109.131 664.510  1.00  9.10           C
ATOM   2339  O   ILE A 146    -126.324-109.629 665.544  1.00  9.10           O
ATOM   2340  HA  ILE A 146    -125.289-110.076 663.279  1.00  9.10           H
ATOM   2341  HB  ILE A 146    -125.820-107.201 662.561  1.00  9.10           H
ATOM   2342  CB  ILE A 146    -125.144-107.993 662.885  1.00  9.10           C
ATOM   2343  CG1 ILE A 146    -124.177-108.262 661.730  1.00  9.10           C
ATOM   2344 1HG1 ILE A 146    -123.377-108.920 662.068  1.00  9.10           H
ATOM   2345 2HG1 ILE A 146    -124.699-108.781 660.927  1.00  9.10           H
ATOM   2346  CG2 ILE A 146    -124.420-107.486 664.133  1.00  9.10           C
ATOM   2347 1HG2 ILE A 146    -125.152-107.229 664.899  1.00  9.10           H
ATOM   2348 2HG2 ILE A 146    -123.757-108.265 664.510  1.00  9.10           H
ATOM   2349 3HG2 ILE A 146    -123.834-106.602 663.880  1.00  9.10           H
ATOM   2350  CD1 ILE A 146    -123.581-106.956 661.199  1.00  9.10           C
ATOM   2351 1HD1 ILE A 146    -124.382-106.311 660.840  1.00  9.10           H
ATOM   2352 2HD1 ILE A 146    -123.039-106.452 661.999  1.00  9.10           H
ATOM   2353 3HD1 ILE A 146    -122.897-107.176 660.379  1.00  9.10           H
ATOM   2354  HN  ILE A 146    -126.901-108.848 661.374  1.00  9.10           H
ATOM   2355  N   ALA A 147    -127.915-108.480 664.421  1.00  9.10           N
ATOM   2356  CA  ALA A 147    -128.705-108.191 665.607  1.00  9.10           C
ATOM   2357  C   ALA A 147    -129.152-109.505 666.250  1.00  9.10           C
ATOM   2358  O   ALA A 147    -129.369-109.567 667.459  1.00  9.10           O
ATOM   2359  HA  ALA A 147    -128.066-107.652 666.307  1.00  9.10           H
ATOM   2360  CB  ALA A 147    -129.886-107.295 665.228  1.00  9.10           C
ATOM   2361 1HB  ALA A 147    -129.513-106.363 664.803  1.00  9.10           H
ATOM   2362 2HB  ALA A 147    -130.508-107.806 664.493  1.00  9.10           H
ATOM   2363 3HB  ALA A 147    -130.477-107.078 666.117  1.00  9.10           H
ATOM   2364  HN  ALA A 147    -128.308-108.153 663.562  1.00  9.10           H
ATOM   2365  N   ILE A 148    -129.277-110.524 665.412  1.00  9.10           N
ATOM   2366  CA  ILE A 148    -129.832-111.792 665.853  1.00  9.10           C
ATOM   2367  C   ILE A 148    -128.690-112.752 666.194  1.00  9.10           C
ATOM   2368  O   ILE A 148    -128.671-113.341 667.273  1.00  9.10           O
ATOM   2369  HA  ILE A 148    -130.403-111.600 666.761  1.00  9.10           H
ATOM   2370  HB  ILE A 148    -130.313-112.330 663.840  1.00  9.10           H
ATOM   2371  CB  ILE A 148    -130.808-112.342 664.811  1.00  9.10           C
ATOM   2372  CG1 ILE A 148    -132.047-111.452 664.698  1.00  9.10           C
ATOM   2373 1HG1 ILE A 148    -132.599-111.470 665.638  1.00  9.10           H
ATOM   2374 2HG1 ILE A 148    -131.744-110.420 664.526  1.00  9.10           H
ATOM   2375  CG2 ILE A 148    -131.172-113.797 665.115  1.00  9.10           C
ATOM   2376 1HG2 ILE A 148    -130.269-114.407 665.105  1.00  9.10           H
ATOM   2377 2HG2 ILE A 148    -131.640-113.856 666.098  1.00  9.10           H
ATOM   2378 3HG2 ILE A 148    -131.867-114.163 664.359  1.00  9.10           H
ATOM   2379  CD1 ILE A 148    -132.955-111.919 663.558  1.00  9.10           C
ATOM   2380 1HD1 ILE A 148    -132.406-111.876 662.617  1.00  9.10           H
ATOM   2381 2HD1 ILE A 148    -133.276-112.943 663.745  1.00  9.10           H
ATOM   2382 3HD1 ILE A 148    -133.828-111.269 663.499  1.00  9.10           H
ATOM   2383  HN  ILE A 148    -129.008-110.493 664.449  1.00  9.10           H
ATOM   2384  N   ALA A 149    -127.767-112.880 665.252  1.00  9.10           N
ATOM   2385  CA  ALA A 149    -126.762-113.927 665.327  1.00  9.10           C
ATOM   2386  C   ALA A 149    -125.637-113.483 666.264  1.00  9.10           C
ATOM   2387  O   ALA A 149    -124.930-114.315 666.829  1.00  9.10           O
ATOM   2388  HA  ALA A 149    -127.238-114.816 665.741  1.00  9.10           H
ATOM   2389  CB  ALA A 149    -126.255-114.250 663.920  1.00  9.10           C
ATOM   2390 1HB  ALA A 149    -127.087-114.588 663.302  1.00  9.10           H
ATOM   2391 2HB  ALA A 149    -125.815-113.355 663.478  1.00  9.10           H
ATOM   2392 3HB  ALA A 149    -125.501-115.035 663.976  1.00  9.10           H
ATOM   2393  HN  ALA A 149    -127.699-112.285 664.451  1.00  9.10           H
ATOM   2394  N   GLN A 150    -125.507-112.171 666.400  1.00  9.10           N
ATOM   2395  CA  GLN A 150    -124.419-111.604 667.178  1.00  9.10           C
ATOM   2396  C   GLN A 150    -124.961-110.589 668.187  1.00  9.10           C
ATOM   2397  O   GLN A 150    -124.349-109.547 668.415  1.00  9.10           O
ATOM   2398  HA  GLN A 150    -123.970-112.446 667.705  1.00  9.10           H
ATOM   2399  CB  GLN A 150    -123.368-110.964 666.268  1.00  9.10           C
ATOM   2400 1HB  GLN A 150    -123.813-110.133 665.722  1.00  9.10           H
ATOM   2401 2HB  GLN A 150    -122.560-110.552 666.873  1.00  9.10           H
ATOM   2402  CG  GLN A 150    -122.803-111.987 665.280  1.00  9.10           C
ATOM   2403 1HG  GLN A 150    -122.563-112.911 665.806  1.00  9.10           H
ATOM   2404 2HG  GLN A 150    -123.558-112.232 664.533  1.00  9.10           H
ATOM   2405  CD  GLN A 150    -121.550-111.447 664.589  1.00  9.10           C
ATOM   2406  OE1 GLN A 150    -120.944-110.477 665.015  1.00  9.10           O
ATOM   2407  NE2 GLN A 150    -121.196-112.126 663.502  1.00  9.10           N
ATOM   2408 1HE2 GLN A 150    -121.738-112.913 663.206  1.00  9.10           H
ATOM   2409 2HE2 GLN A 150    -120.389-111.850 662.980  1.00  9.10           H
ATOM   2410  HN  GLN A 150    -126.127-111.502 665.990  1.00  9.10           H
ATOM   2411  N   ALA A 151    -126.104-110.930 668.765  1.00  9.10           N
ATOM   2412  CA  ALA A 151    -126.827-109.991 669.605  1.00  9.10           C
ATOM   2413  C   ALA A 151    -125.865-109.386 670.631  1.00  9.10           C
ATOM   2414  O   ALA A 151    -125.926-108.191 670.915  1.00  9.10           O
ATOM   2415  HA  ALA A 151    -127.207-109.196 668.964  1.00  9.10           H
ATOM   2416  CB  ALA A 151    -128.010-110.701 670.265  1.00  9.10           C
ATOM   2417 1HB  ALA A 151    -128.678-111.087 669.494  1.00  9.10           H
ATOM   2418 2HB  ALA A 151    -127.644-111.527 670.874  1.00  9.10           H
ATOM   2419 3HB  ALA A 151    -128.552-109.996 670.895  1.00  9.10           H
ATOM   2420  HN  ALA A 151    -126.535-111.827 668.666  1.00  9.10           H
ATOM   2421  N   MET A 152    -124.999-110.240 671.157  1.00  9.10           N
ATOM   2422  CA  MET A 152    -124.033-109.807 672.152  1.00  9.10           C
ATOM   2423  C   MET A 152    -123.200-108.633 671.633  1.00  9.10           C
ATOM   2424  O   MET A 152    -123.115-107.592 672.283  1.00  9.10           O
ATOM   2425  HA  MET A 152    -124.621-109.491 673.014  1.00  9.10           H
ATOM   2426  CB  MET A 152    -123.107-110.973 672.506  1.00  9.10           C
ATOM   2427 1HB  MET A 152    -122.818-111.501 671.598  1.00  9.10           H
ATOM   2428 2HB  MET A 152    -122.192-110.591 672.958  1.00  9.10           H
ATOM   2429  CG  MET A 152    -123.792-111.943 673.471  1.00  9.10           C
ATOM   2430 1HG  MET A 152    -124.818-112.125 673.149  1.00  9.10           H
ATOM   2431 2HG  MET A 152    -123.279-112.905 673.458  1.00  9.10           H
ATOM   2432  SD  MET A 152    -123.782-111.270 675.124  1.00  9.10           S
ATOM   2433  CE  MET A 152    -122.130-111.715 675.630  1.00  9.10           C
ATOM   2434 1HE  MET A 152    -122.018-112.799 675.592  1.00  9.10           H
ATOM   2435 2HE  MET A 152    -121.407-111.252 674.959  1.00  9.10           H
ATOM   2436 3HE  MET A 152    -121.955-111.367 676.648  1.00  9.10           H
ATOM   2437  HN  MET A 152    -124.951-111.209 670.915  1.00  9.10           H
ATOM   2438  N   ARG A 153    -122.605-108.840 670.467  1.00  9.10           N
ATOM   2439  CA  ARG A 153    -121.752-107.826 669.872  1.00  9.10           C
ATOM   2440  C   ARG A 153    -122.582-106.608 669.462  1.00  9.10           C
ATOM   2441  O   ARG A 153    -122.109-105.475 669.539  1.00  9.10           O
ATOM   2442  HA  ARG A 153    -121.038-107.569 670.654  1.00  9.10           H
ATOM   2443  CB  ARG A 153    -121.021-108.373 668.644  1.00  9.10           C
ATOM   2444 1HB  ARG A 153    -121.738-108.835 667.965  1.00  9.10           H
ATOM   2445 2HB  ARG A 153    -120.551-107.553 668.101  1.00  9.10           H
ATOM   2446  CG  ARG A 153    -119.961-109.399 669.049  1.00  9.10           C
ATOM   2447 1HG  ARG A 153    -119.233-108.932 669.714  1.00  9.10           H
ATOM   2448 2HG  ARG A 153    -120.428-110.210 669.607  1.00  9.10           H
ATOM   2449  CD  ARG A 153    -119.247-109.964 667.820  1.00  9.10           C
ATOM   2450 1HD  ARG A 153    -119.940-110.565 667.231  1.00  9.10           H
ATOM   2451 2HD  ARG A 153    -118.907-109.150 667.179  1.00  9.10           H
ATOM   2452  NE  ARG A 153    -118.093-110.791 668.240  1.00  9.10           N
ATOM   2453  HE  ARG A 153    -117.935-110.910 669.220  1.00  9.10           H
ATOM   2454  CZ  ARG A 153    -117.248-111.388 667.389  1.00  9.10           C
ATOM   2455  NH1 ARG A 153    -117.413-111.262 666.065  1.00  9.10           N
ATOM   2456 1HH1 ARG A 153    -118.171-110.718 665.705  1.00  9.10           H
ATOM   2457 2HH1 ARG A 153    -116.777-111.711 665.437  1.00  9.10           H
ATOM   2458  NH2 ARG A 153    -116.235-112.115 667.882  1.00  9.10           N
ATOM   2459 1HH2 ARG A 153    -115.596-112.567 667.260  1.00  9.10           H
ATOM   2460 2HH2 ARG A 153    -116.120-112.204 668.871  1.00  9.10           H
ATOM   2461  HN  ARG A 153    -122.699-109.680 669.934  1.00  9.10           H
ATOM   2462  N   ALA A 154    -123.806-106.882 669.035  1.00  9.10           N
ATOM   2463  CA  ALA A 154    -124.663-105.838 668.499  1.00  9.10           C
ATOM   2464  C   ALA A 154    -124.972-104.822 669.600  1.00  9.10           C
ATOM   2465  O   ALA A 154    -125.184-103.643 669.320  1.00  9.10           O
ATOM   2466  HA  ALA A 154    -124.117-105.339 667.698  1.00  9.10           H
ATOM   2467  CB  ALA A 154    -125.929-106.468 667.914  1.00  9.10           C
ATOM   2468 1HB  ALA A 154    -125.657-107.159 667.117  1.00  9.10           H
ATOM   2469 2HB  ALA A 154    -126.462-107.008 668.697  1.00  9.10           H
ATOM   2470 3HB  ALA A 154    -126.572-105.684 667.512  1.00  9.10           H
ATOM   2471  HN  ALA A 154    -124.212-107.796 669.051  1.00  9.10           H
ATOM   2472  N   HIS A 155    -124.988-105.316 670.829  1.00  9.10           N
ATOM   2473  CA  HIS A 155    -125.314-104.476 671.969  1.00  9.10           C
ATOM   2474  C   HIS A 155    -124.151-103.523 672.253  1.00  9.10           C
ATOM   2475  O   HIS A 155    -124.343-102.310 672.333  1.00  9.10           O
ATOM   2476  HA  HIS A 155    -126.190-103.892 671.687  1.00  9.10           H
ATOM   2477  CB  HIS A 155    -125.692-105.328 673.182  1.00  9.10           C
ATOM   2478 1HB  HIS A 155    -126.433-106.067 672.877  1.00  9.10           H
ATOM   2479 2HB  HIS A 155    -124.812-105.878 673.515  1.00  9.10           H
ATOM   2480  CG  HIS A 155    -126.242-104.535 674.343  1.00  9.10           C
ATOM   2481  HD1 HIS A 155    -124.505-104.385 675.564  1.00  9.10           H
ATOM   2482  ND1 HIS A 155    -125.472-104.170 675.433  1.00  9.10           N
ATOM   2483  CD2 HIS A 155    -127.493-104.039 674.571  1.00  9.10           C
ATOM   2484  HD2 HIS A 155    -128.351-104.145 673.908  1.00  9.10           H
ATOM   2485  CE1 HIS A 155    -126.235-103.487 676.274  1.00  9.10           C
ATOM   2486  HE1 HIS A 155    -125.918-103.063 677.227  1.00  9.10           H
ATOM   2487  NE2 HIS A 155    -127.487-103.408 675.738  1.00  9.10           N
ATOM   2488  HN  HIS A 155    -124.783-106.269 671.052  1.00  9.10           H
ATOM   2489  N   THR A 156    -122.971-104.107 672.399  1.00  9.10           N
ATOM   2490  CA  THR A 156    -121.831-103.371 672.918  1.00  9.10           C
ATOM   2491  C   THR A 156    -121.414-102.273 671.937  1.00  9.10           C
ATOM   2492  O   THR A 156    -120.899-101.234 672.345  1.00  9.10           O
ATOM   2493  HA  THR A 156    -122.131-102.877 673.842  1.00  9.10           H
ATOM   2494  HB  THR A 156    -119.813-103.866 673.554  1.00  9.10           H
ATOM   2495  CB  THR A 156    -120.715-104.375 673.215  1.00  9.10           C
ATOM   2496  OG1 THR A 156    -120.585-105.118 672.006  1.00  9.10           O
ATOM   2497  HG1 THR A 156    -119.712-105.605 671.996  1.00  9.10           H
ATOM   2498  CG2 THR A 156    -121.131-105.422 674.252  1.00  9.10           C
ATOM   2499 1HG2 THR A 156    -121.993-105.977 673.882  1.00  9.10           H
ATOM   2500 2HG2 THR A 156    -121.392-104.924 675.185  1.00  9.10           H
ATOM   2501 3HG2 THR A 156    -120.303-106.109 674.426  1.00  9.10           H
ATOM   2502  HN  THR A 156    -122.789-105.063 672.171  1.00  9.10           H
ATOM   2503  N   TRP A 157    -121.652-102.542 670.661  1.00  9.10           N
ATOM   2504  CA  TRP A 157    -121.129-101.690 669.607  1.00  9.10           C
ATOM   2505  C   TRP A 157    -122.276-100.818 669.091  1.00  9.10           C
ATOM   2506  O   TRP A 157    -122.240-100.346 667.956  1.00  9.10           O
ATOM   2507  HA  TRP A 157    -120.350-101.063 670.040  1.00  9.10           H
ATOM   2508  CB  TRP A 157    -120.470-102.523 668.506  1.00  9.10           C
ATOM   2509 1HB  TRP A 157    -121.176-103.281 668.166  1.00  9.10           H
ATOM   2510 2HB  TRP A 157    -120.260-101.878 667.653  1.00  9.10           H
ATOM   2511  CG  TRP A 157    -119.173-103.211 668.938  1.00  9.10           C
ATOM   2512  HD1 TRP A 157    -119.185-102.985 671.077  1.00  9.10           H
ATOM   2513  CD1 TRP A 157    -118.691-103.356 670.179  1.00  9.10           C
ATOM   2514  CD2 TRP A 157    -118.208-103.845 668.073  1.00  9.10           C
ATOM   2515  NE1 TRP A 157    -117.489-104.035 670.178  1.00  9.10           N
ATOM   2516  HE1 TRP A 157    -116.938-104.264 670.981  1.00  9.10           H
ATOM   2517  CE2 TRP A 157    -117.186-104.342 668.857  1.00  9.10           C
ATOM   2518  HE3 TRP A 157    -118.992-103.611 666.035  1.00  9.10           H
ATOM   2519  CE3 TRP A 157    -118.197-103.994 666.675  1.00  9.10           C
ATOM   2520  CZ2 TRP A 157    -116.079-105.020 668.334  1.00  9.10           C
ATOM   2521  HZ2 TRP A 157    -115.285-105.403 668.974  1.00  9.10           H
ATOM   2522  CZ3 TRP A 157    -117.084-104.675 666.168  1.00  9.10           C
ATOM   2523  HZ3 TRP A 157    -117.026-104.818 665.089  1.00  9.10           H
ATOM   2524  CH2 TRP A 157    -116.047-105.181 666.943  1.00  9.10           C
ATOM   2525  HH2 TRP A 157    -115.213-105.700 666.471  1.00  9.10           H
ATOM   2526  HN  TRP A 157    -122.191-103.323 670.346  1.00  9.10           H
ATOM   2527  N   ARG A 158    -123.267-100.630 669.951  1.00  9.10           N
ATOM   2528  CA  ARG A 158    -124.518-100.024 669.529  1.00  9.10           C
ATOM   2529  C   ARG A 158    -124.258 -98.659 668.888  1.00  9.10           C
ATOM   2530  O   ARG A 158    -124.841 -98.333 667.856  1.00  9.10           O
ATOM   2531  HA  ARG A 158    -124.937-100.723 668.806  1.00  9.10           H
ATOM   2532  CB  ARG A 158    -125.472 -99.850 670.713  1.00  9.10           C
ATOM   2533 1HB  ARG A 158    -125.660-100.817 671.178  1.00  9.10           H
ATOM   2534 2HB  ARG A 158    -125.007 -99.217 671.469  1.00  9.10           H
ATOM   2535  CG  ARG A 158    -126.796 -99.228 670.263  1.00  9.10           C
ATOM   2536 1HG  ARG A 158    -126.619 -98.219 669.888  1.00  9.10           H
ATOM   2537 2HG  ARG A 158    -127.212 -99.806 669.439  1.00  9.10           H
ATOM   2538  CD  ARG A 158    -127.799 -99.180 671.418  1.00  9.10           C
ATOM   2539 1HD  ARG A 158    -128.071-100.192 671.716  1.00  9.10           H
ATOM   2540 2HD  ARG A 158    -127.344 -98.703 672.286  1.00  9.10           H
ATOM   2541  NE  ARG A 158    -129.008 -98.433 671.006  1.00  9.10           N
ATOM   2542  HE  ARG A 158    -129.054 -98.095 670.066  1.00  9.10           H
ATOM   2543  CZ  ARG A 158    -130.047 -98.180 671.815  1.00  9.10           C
ATOM   2544  NH1 ARG A 158    -130.040 -98.609 673.084  1.00  9.10           N
ATOM   2545 1HH1 ARG A 158    -129.256 -99.122 673.435  1.00  9.10           H
ATOM   2546 2HH1 ARG A 158    -130.819 -98.417 673.681  1.00  9.10           H
ATOM   2547  NH2 ARG A 158    -131.092 -97.493 671.335  1.00  9.10           N
ATOM   2548 1HH2 ARG A 158    -131.875 -97.296 671.925  1.00  9.10           H
ATOM   2549 2HH2 ARG A 158    -131.089 -97.176 670.386  1.00  9.10           H
ATOM   2550  HN  ARG A 158    -123.224-100.883 670.917  1.00  9.10           H
ATOM   2551  N   GLU A 159    -123.381 -97.899 669.527  1.00  9.10           N
ATOM   2552  CA  GLU A 159    -123.129 -96.531 669.106  1.00  9.10           C
ATOM   2553  C   GLU A 159    -122.324 -96.516 667.805  1.00  9.10           C
ATOM   2554  O   GLU A 159    -122.703 -95.848 666.844  1.00  9.10           O
ATOM   2555  HA  GLU A 159    -124.114 -96.094 668.936  1.00  9.10           H
ATOM   2556  CB  GLU A 159    -122.413 -95.742 670.203  1.00  9.10           C
ATOM   2557 1HB  GLU A 159    -121.526 -96.286 670.527  1.00  9.10           H
ATOM   2558 2HB  GLU A 159    -122.194 -94.735 669.849  1.00  9.10           H
ATOM   2559  CG  GLU A 159    -123.306 -95.581 671.435  1.00  9.10           C
ATOM   2560 1HG  GLU A 159    -124.275 -95.181 671.136  1.00  9.10           H
ATOM   2561 2HG  GLU A 159    -123.489 -96.556 671.886  1.00  9.10           H
ATOM   2562  CD  GLU A 159    -122.659 -94.651 672.464  1.00  9.10           C
ATOM   2563  OE1 GLU A 159    -123.420 -94.102 673.290  1.00  9.10           O
ATOM   2564  OE2 GLU A 159    -121.419 -94.511 672.401  1.00  9.10           O
ATOM   2565  HN  GLU A 159    -122.849 -98.202 670.317  1.00  9.10           H
ATOM   2566  N   LYS A 160    -121.228 -97.260 667.816  1.00  9.10           N
ATOM   2567  CA  LYS A 160    -120.354 -97.323 666.657  1.00  9.10           C
ATOM   2568  C   LYS A 160    -121.172 -97.721 665.427  1.00  9.10           C
ATOM   2569  O   LYS A 160    -120.937 -97.216 664.331  1.00  9.10           O
ATOM   2570  HA  LYS A 160    -119.953 -96.322 666.496  1.00  9.10           H
ATOM   2571  CB  LYS A 160    -119.166 -98.247 666.931  1.00  9.10           C
ATOM   2572 1HB  LYS A 160    -119.527 -99.232 667.228  1.00  9.10           H
ATOM   2573 2HB  LYS A 160    -118.587 -98.382 666.018  1.00  9.10           H
ATOM   2574  CG  LYS A 160    -118.268 -97.675 668.030  1.00  9.10           C
ATOM   2575 1HG  LYS A 160    -117.963 -96.663 667.765  1.00  9.10           H
ATOM   2576 2HG  LYS A 160    -118.828 -97.604 668.963  1.00  9.10           H
ATOM   2577  CD  LYS A 160    -117.030 -98.549 668.238  1.00  9.10           C
ATOM   2578 1HD  LYS A 160    -117.335 -99.552 668.538  1.00  9.10           H
ATOM   2579 2HD  LYS A 160    -116.489 -98.649 667.297  1.00  9.10           H
ATOM   2580  CE  LYS A 160    -116.108 -97.951 669.302  1.00  9.10           C
ATOM   2581 1HE  LYS A 160    -115.819 -96.940 669.014  1.00  9.10           H
ATOM   2582 2HE  LYS A 160    -116.640 -97.873 670.250  1.00  9.10           H
ATOM   2583  NZ  LYS A 160    -114.900 -98.789 669.472  1.00  9.10           N
ATOM   2584 1HZ  LYS A 160    -114.296 -98.373 670.172  1.00  9.10           H
ATOM   2585 2HZ  LYS A 160    -115.173 -99.719 669.770  1.00  9.10           H
ATOM   2586 3HZ  LYS A 160    -114.404 -98.849 668.589  1.00  9.10           H
ATOM   2587  HN  LYS A 160    -120.935 -97.812 668.597  1.00  9.10           H
ATOM   2588  N   ARG A 161    -122.116 -98.624 665.651  1.00  9.10           N
ATOM   2589  CA  ARG A 161    -122.945 -99.124 664.568  1.00  9.10           C
ATOM   2590  C   ARG A 161    -123.682 -97.970 663.886  1.00  9.10           C
ATOM   2591  O   ARG A 161    -123.880 -97.986 662.673  1.00  9.10           O
ATOM   2592  HA  ARG A 161    -122.247 -99.604 663.882  1.00  9.10           H
ATOM   2593  CB  ARG A 161    -123.967-100.140 665.081  1.00  9.10           C
ATOM   2594 1HB  ARG A 161    -124.430 -99.767 665.995  1.00  9.10           H
ATOM   2595 2HB  ARG A 161    -124.764-100.262 664.348  1.00  9.10           H
ATOM   2596  CG  ARG A 161    -123.307-101.493 665.353  1.00  9.10           C
ATOM   2597 1HG  ARG A 161    -122.996-101.946 664.412  1.00  9.10           H
ATOM   2598 2HG  ARG A 161    -122.406-101.349 665.950  1.00  9.10           H
ATOM   2599  CD  ARG A 161    -124.265-102.434 666.086  1.00  9.10           C
ATOM   2600 1HD  ARG A 161    -123.738-103.338 666.392  1.00  9.10           H
ATOM   2601 2HD  ARG A 161    -124.633-101.957 666.994  1.00  9.10           H
ATOM   2602  NE  ARG A 161    -125.401-102.786 665.205  1.00  9.10           N
ATOM   2603  HE  ARG A 161    -125.277-102.688 664.218  1.00  9.10           H
ATOM   2604  CZ  ARG A 161    -126.586-103.228 665.648  1.00  9.10           C
ATOM   2605  NH1 ARG A 161    -126.809-103.379 666.960  1.00  9.10           N
ATOM   2606 1HH1 ARG A 161    -126.088-103.161 667.618  1.00  9.10           H
ATOM   2607 2HH1 ARG A 161    -127.696-103.709 667.282  1.00  9.10           H
ATOM   2608  NH2 ARG A 161    -127.545-103.517 664.758  1.00  9.10           N
ATOM   2609 1HH2 ARG A 161    -128.435-103.848 665.071  1.00  9.10           H
ATOM   2610 2HH2 ARG A 161    -127.371-103.402 663.780  1.00  9.10           H
ATOM   2611  HN  ARG A 161    -122.318 -99.010 666.551  1.00  9.10           H
ATOM   2612  N   LEU A 162    -124.067 -96.995 664.697  1.00  9.10           N
ATOM   2613  CA  LEU A 162    -124.834 -95.866 664.198  1.00  9.10           C
ATOM   2614  C   LEU A 162    -123.946 -95.014 663.288  1.00  9.10           C
ATOM   2615  O   LEU A 162    -124.394 -94.537 662.247  1.00  9.10           O
ATOM   2616  HA  LEU A 162    -125.655 -96.266 663.603  1.00  9.10           H
ATOM   2617  CB  LEU A 162    -125.454 -95.085 665.358  1.00  9.10           C
ATOM   2618 1HB  LEU A 162    -126.056 -95.772 665.952  1.00  9.10           H
ATOM   2619 2HB  LEU A 162    -124.649 -94.729 666.002  1.00  9.10           H
ATOM   2620  HG  LEU A 162    -125.733 -93.221 664.347  1.00  9.10           H
ATOM   2621  CG  LEU A 162    -126.327 -93.889 664.971  1.00  9.10           C
ATOM   2622  CD1 LEU A 162    -127.530 -94.336 664.138  1.00  9.10           C
ATOM   2623 1HD1 LEU A 162    -127.181 -94.823 663.228  1.00  9.10           H
ATOM   2624 2HD1 LEU A 162    -128.133 -95.036 664.717  1.00  9.10           H
ATOM   2625 3HD1 LEU A 162    -128.133 -93.466 663.877  1.00  9.10           H
ATOM   2626  CD2 LEU A 162    -126.749 -93.095 666.209  1.00  9.10           C
ATOM   2627 1HD2 LEU A 162    -127.318 -93.741 666.878  1.00  9.10           H
ATOM   2628 2HD2 LEU A 162    -125.862 -92.728 666.725  1.00  9.10           H
ATOM   2629 3HD2 LEU A 162    -127.369 -92.251 665.905  1.00  9.10           H
ATOM   2630  HN  LEU A 162    -123.864 -96.968 665.676  1.00  9.10           H
ATOM   2631  N   LEU A 163    -122.702 -94.849 663.715  1.00  9.10           N
ATOM   2632  CA  LEU A 163    -121.737 -94.094 662.934  1.00  9.10           C
ATOM   2633  C   LEU A 163    -121.534 -94.780 661.581  1.00  9.10           C
ATOM   2634  O   LEU A 163    -121.590 -94.131 660.537  1.00  9.10           O
ATOM   2635  HA  LEU A 163    -122.160 -93.105 662.759  1.00  9.10           H
ATOM   2636  CB  LEU A 163    -120.442 -93.900 663.725  1.00  9.10           C
ATOM   2637 1HB  LEU A 163    -120.685 -93.407 664.666  1.00  9.10           H
ATOM   2638 2HB  LEU A 163    -120.041 -94.882 663.974  1.00  9.10           H
ATOM   2639  HG  LEU A 163    -119.123 -93.571 662.074  1.00  9.10           H
ATOM   2640  CG  LEU A 163    -119.345 -93.093 663.028  1.00  9.10           C
ATOM   2641  CD1 LEU A 163    -119.821 -91.671 662.721  1.00  9.10           C
ATOM   2642 1HD1 LEU A 163    -120.692 -91.713 662.069  1.00  9.10           H
ATOM   2643 2HD1 LEU A 163    -120.087 -91.169 663.651  1.00  9.10           H
ATOM   2644 3HD1 LEU A 163    -119.022 -91.120 662.226  1.00  9.10           H
ATOM   2645  CD2 LEU A 163    -118.053 -93.101 663.848  1.00  9.10           C
ATOM   2646 1HD2 LEU A 163    -118.242 -92.661 664.827  1.00  9.10           H
ATOM   2647 2HD2 LEU A 163    -117.708 -94.127 663.971  1.00  9.10           H
ATOM   2648 3HD2 LEU A 163    -117.290 -92.520 663.330  1.00  9.10           H
ATOM   2649  HN  LEU A 163    -122.352 -95.220 664.575  1.00  9.10           H
ATOM   2650  N   TYR A 164    -121.302 -96.083 661.643  1.00  9.10           N
ATOM   2651  CA  TYR A 164    -121.035 -96.854 660.440  1.00  9.10           C
ATOM   2652  C   TYR A 164    -122.217 -96.783 659.470  1.00  9.10           C
ATOM   2653  O   TYR A 164    -122.026 -96.758 658.256  1.00  9.10           O
ATOM   2654  HA  TYR A 164    -120.154 -96.431 659.959  1.00  9.10           H
ATOM   2655  CB  TYR A 164    -120.853 -98.302 660.899  1.00  9.10           C
ATOM   2656 1HB  TYR A 164    -121.715 -98.593 661.500  1.00  9.10           H
ATOM   2657 2HB  TYR A 164    -120.842 -98.951 660.024  1.00  9.10           H
ATOM   2658  CG  TYR A 164    -119.579 -98.542 661.711  1.00  9.10           C
ATOM   2659  HD1 TYR A 164    -118.347 -97.386 660.390  1.00  9.10           H
ATOM   2660  CD1 TYR A 164    -118.383 -97.992 661.296  1.00  9.10           C
ATOM   2661  HD2 TYR A 164    -120.569 -99.743 663.184  1.00  9.10           H
ATOM   2662  CD2 TYR A 164    -119.625 -99.309 662.857  1.00  9.10           C
ATOM   2663  CE1 TYR A 164    -117.183 -98.217 662.060  1.00  9.10           C
ATOM   2664  HE1 TYR A 164    -116.232 -97.789 661.743  1.00  9.10           H
ATOM   2665  HE2 TYR A 164    -118.447-100.138 664.528  1.00  9.10           H
ATOM   2666  CE2 TYR A 164    -118.425 -99.535 663.621  1.00  9.10           C
ATOM   2667  CZ  TYR A 164    -117.263 -98.978 663.184  1.00  9.10           C
ATOM   2668  OH  TYR A 164    -116.130 -99.191 663.906  1.00  9.10           O
ATOM   2669  HH  TYR A 164    -115.349 -98.764 663.450  1.00  9.10           H
ATOM   2670  HN  TYR A 164    -121.295 -96.610 662.493  1.00  9.10           H
ATOM   2671  N   SER A 165    -123.411 -96.753 660.044  1.00  9.10           N
ATOM   2672  CA  SER A 165    -124.621 -96.639 659.247  1.00  9.10           C
ATOM   2673  C   SER A 165    -124.558 -95.381 658.379  1.00  9.10           C
ATOM   2674  O   SER A 165    -125.010 -95.389 657.235  1.00  9.10           O
ATOM   2675  HA  SER A 165    -124.642 -97.533 658.624  1.00  9.10           H
ATOM   2676  CB  SER A 165    -125.865 -96.608 660.137  1.00  9.10           C
ATOM   2677 1HB  SER A 165    -126.695 -96.169 659.584  1.00  9.10           H
ATOM   2678 2HB  SER A 165    -126.155 -97.628 660.390  1.00  9.10           H
ATOM   2679  HG  SER A 165    -125.257 -94.972 661.116  1.00  9.10           H
ATOM   2680  OG  SER A 165    -125.647 -95.867 661.334  1.00  9.10           O
ATOM   2681  HN  SER A 165    -123.558 -96.806 661.031  1.00  9.10           H
ATOM   2682  N   LYS A 166    -123.994 -94.329 658.956  1.00  9.10           N
ATOM   2683  CA  LYS A 166    -123.899 -93.056 658.262  1.00  9.10           C
ATOM   2684  C   LYS A 166    -122.967 -93.206 657.058  1.00  9.10           C
ATOM   2685  O   LYS A 166    -123.304 -92.787 655.951  1.00  9.10           O
ATOM   2686  HA  LYS A 166    -124.896 -92.807 657.898  1.00  9.10           H
ATOM   2687  CB  LYS A 166    -123.480 -91.948 659.230  1.00  9.10           C
ATOM   2688 1HB  LYS A 166    -122.588 -92.255 659.776  1.00  9.10           H
ATOM   2689 2HB  LYS A 166    -123.218 -91.051 658.670  1.00  9.10           H
ATOM   2690  CG  LYS A 166    -124.604 -91.629 660.218  1.00  9.10           C
ATOM   2691 1HG  LYS A 166    -125.502 -91.340 659.671  1.00  9.10           H
ATOM   2692 2HG  LYS A 166    -124.854 -92.522 660.791  1.00  9.10           H
ATOM   2693  CD  LYS A 166    -124.195 -90.503 661.169  1.00  9.10           C
ATOM   2694 1HD  LYS A 166    -123.330 -90.813 661.755  1.00  9.10           H
ATOM   2695 2HD  LYS A 166    -123.893 -89.628 660.594  1.00  9.10           H
ATOM   2696  CE  LYS A 166    -125.346 -90.132 662.106  1.00  9.10           C
ATOM   2697 1HE  LYS A 166    -126.242 -89.916 661.524  1.00  9.10           H
ATOM   2698 2HE  LYS A 166    -125.583 -90.976 662.753  1.00  9.10           H
ATOM   2699  NZ  LYS A 166    -124.986 -88.955 662.929  1.00  9.10           N
ATOM   2700 1HZ  LYS A 166    -125.749 -88.738 663.561  1.00  9.10           H
ATOM   2701 2HZ  LYS A 166    -124.150 -89.161 663.465  1.00  9.10           H
ATOM   2702 3HZ  LYS A 166    -124.812 -88.160 662.324  1.00  9.10           H
ATOM   2703  HN  LYS A 166    -123.608 -94.338 659.878  1.00  9.10           H
ATOM   2704  N   MET A 167    -121.813 -93.803 657.314  1.00  9.10           N
ATOM   2705  CA  MET A 167    -120.812 -93.976 656.274  1.00  9.10           C
ATOM   2706  C   MET A 167    -121.344 -94.857 655.142  1.00  9.10           C
ATOM   2707  O   MET A 167    -121.161 -94.543 653.967  1.00  9.10           O
ATOM   2708  HA  MET A 167    -120.605 -92.974 655.897  1.00  9.10           H
ATOM   2709  CB  MET A 167    -119.558 -94.615 656.873  1.00  9.10           C
ATOM   2710 1HB  MET A 167    -119.799 -95.606 657.257  1.00  9.10           H
ATOM   2711 2HB  MET A 167    -118.806 -94.748 656.095  1.00  9.10           H
ATOM   2712  CG  MET A 167    -118.987 -93.751 657.999  1.00  9.10           C
ATOM   2713 1HG  MET A 167    -119.700 -93.692 658.821  1.00  9.10           H
ATOM   2714 2HG  MET A 167    -118.080 -94.208 658.395  1.00  9.10           H
ATOM   2715  SD  MET A 167    -118.625 -92.113 657.388  1.00  9.10           S
ATOM   2716  CE  MET A 167    -117.279 -92.486 656.277  1.00  9.10           C
ATOM   2717 1HE  MET A 167    -116.461 -92.940 656.837  1.00  9.10           H
ATOM   2718 2HE  MET A 167    -117.623 -93.179 655.510  1.00  9.10           H
ATOM   2719 3HE  MET A 167    -116.931 -91.567 655.807  1.00  9.10           H
ATOM   2720  HN  MET A 167    -121.557 -94.166 658.210  1.00  9.10           H
ATOM   2721  N   VAL A 168    -121.992 -95.944 655.536  1.00  9.10           N
ATOM   2722  CA  VAL A 168    -122.499 -96.904 654.571  1.00  9.10           C
ATOM   2723  C   VAL A 168    -123.502 -96.211 653.647  1.00  9.10           C
ATOM   2724  O   VAL A 168    -123.467 -96.402 652.432  1.00  9.10           O
ATOM   2725  HA  VAL A 168    -121.654 -97.249 653.975  1.00  9.10           H
ATOM   2726  HB  VAL A 168    -123.790 -97.744 656.048  1.00  9.10           H
ATOM   2727  CB  VAL A 168    -123.092 -98.113 655.297  1.00  9.10           C
ATOM   2728  CG1 VAL A 168    -123.871 -99.006 654.329  1.00  9.10           C
ATOM   2729 1HG1 VAL A 168    -124.684 -98.434 653.882  1.00  9.10           H
ATOM   2730 2HG1 VAL A 168    -123.203 -99.362 653.545  1.00  9.10           H
ATOM   2731 3HG1 VAL A 168    -124.282 -99.857 654.872  1.00  9.10           H
ATOM   2732  CG2 VAL A 168    -122.002 -98.908 656.019  1.00  9.10           C
ATOM   2733 1HG2 VAL A 168    -121.269 -99.261 655.294  1.00  9.10           H
ATOM   2734 2HG2 VAL A 168    -121.509 -98.268 656.751  1.00  9.10           H
ATOM   2735 3HG2 VAL A 168    -122.451 -99.762 656.527  1.00  9.10           H
ATOM   2736  HN  VAL A 168    -122.171 -96.172 656.493  1.00  9.10           H
ATOM   2737  N   CYS A 169    -124.372 -95.420 654.258  1.00  9.10           N
ATOM   2738  CA  CYS A 169    -125.390 -94.706 653.506  1.00  9.10           C
ATOM   2739  C   CYS A 169    -124.693 -93.831 652.463  1.00  9.10           C
ATOM   2740  O   CYS A 169    -125.064 -93.842 651.290  1.00  9.10           O
ATOM   2741  HA  CYS A 169    -126.011 -95.462 653.025  1.00  9.10           H
ATOM   2742  CB  CYS A 169    -126.299 -93.886 654.424  1.00  9.10           C
ATOM   2743 1HB  CYS A 169    -125.696 -93.301 655.118  1.00  9.10           H
ATOM   2744 2HB  CYS A 169    -126.882 -93.178 653.834  1.00  9.10           H
ATOM   2745  HG  CYS A 169    -126.513 -95.400 656.237  1.00  9.10           H
ATOM   2746  SG  CYS A 169    -127.419 -94.996 655.351  1.00  9.10           S
ATOM   2747  HN  CYS A 169    -124.388 -95.264 655.245  1.00  9.10           H
ATOM   2748  N   PHE A 170    -123.694 -93.094 652.928  1.00  9.10           N
ATOM   2749  CA  PHE A 170    -122.963 -92.190 652.056  1.00  9.10           C
ATOM   2750  C   PHE A 170    -122.314 -92.951 650.898  1.00  9.10           C
ATOM   2751  O   PHE A 170    -122.398 -92.525 649.747  1.00  9.10           O
ATOM   2752  HA  PHE A 170    -123.680 -91.471 651.660  1.00  9.10           H
ATOM   2753  CB  PHE A 170    -121.866 -91.543 652.903  1.00  9.10           C
ATOM   2754 1HB  PHE A 170    -122.325 -91.048 653.759  1.00  9.10           H
ATOM   2755 2HB  PHE A 170    -121.216 -92.324 653.298  1.00  9.10           H
ATOM   2756  CG  PHE A 170    -121.012 -90.526 652.143  1.00  9.10           C
ATOM   2757  HD1 PHE A 170    -119.429 -91.905 651.804  1.00  9.10           H
ATOM   2758  CD1 PHE A 170    -119.796 -90.889 651.655  1.00  9.10           C
ATOM   2759  HD2 PHE A 170    -122.443 -88.967 652.348  1.00  9.10           H
ATOM   2760  CD2 PHE A 170    -121.468 -89.258 651.957  1.00  9.10           C
ATOM   2761  CE1 PHE A 170    -119.003 -89.945 650.949  1.00  9.10           C
ATOM   2762  HE1 PHE A 170    -118.028 -90.236 650.558  1.00  9.10           H
ATOM   2763  CE2 PHE A 170    -120.676 -88.315 651.251  1.00  9.10           C
ATOM   2764  HE2 PHE A 170    -121.042 -87.299 651.102  1.00  9.10           H
ATOM   2765  CZ  PHE A 170    -119.460 -88.678 650.763  1.00  9.10           C
ATOM   2766  HZ  PHE A 170    -118.852 -87.953 650.221  1.00  9.10           H
ATOM   2767  HN  PHE A 170    -123.385 -93.108 653.878  1.00  9.10           H
ATOM   2768  N   THR A 171    -121.682 -94.063 651.242  1.00  9.10           N
ATOM   2769  CA  THR A 171    -121.002 -94.875 650.248  1.00  9.10           C
ATOM   2770  C   THR A 171    -121.991 -95.359 649.186  1.00  9.10           C
ATOM   2771  O   THR A 171    -121.663 -95.406 648.002  1.00  9.10           O
ATOM   2772  HA  THR A 171    -120.267 -94.252 649.739  1.00  9.10           H
ATOM   2773  HB  THR A 171    -121.006 -96.704 651.421  1.00  9.10           H
ATOM   2774  CB  THR A 171    -120.287 -96.015 650.977  1.00  9.10           C
ATOM   2775  OG1 THR A 171    -119.423 -95.352 651.896  1.00  9.10           O
ATOM   2776  HG1 THR A 171    -119.885 -95.231 652.774  1.00  9.10           H
ATOM   2777  CG2 THR A 171    -119.336 -96.789 650.063  1.00  9.10           C
ATOM   2778 1HG2 THR A 171    -118.576 -96.113 649.673  1.00  9.10           H
ATOM   2779 2HG2 THR A 171    -119.898 -97.221 649.235  1.00  9.10           H
ATOM   2780 3HG2 THR A 171    -118.855 -97.586 650.631  1.00  9.10           H
ATOM   2781  HN  THR A 171    -121.630 -94.410 652.179  1.00  9.10           H
ATOM   2782  N   ILE A 172    -123.183 -95.707 649.649  1.00  9.10           N
ATOM   2783  CA  ILE A 172    -124.203 -96.241 648.763  1.00  9.10           C
ATOM   2784  C   ILE A 172    -124.606 -95.168 647.750  1.00  9.10           C
ATOM   2785  O   ILE A 172    -124.730 -95.449 646.559  1.00  9.10           O
ATOM   2786  HA  ILE A 172    -123.761 -97.078 648.222  1.00  9.10           H
ATOM   2787  HB  ILE A 172    -125.630 -96.073 650.347  1.00  9.10           H
ATOM   2788  CB  ILE A 172    -125.378 -96.796 649.571  1.00  9.10           C
ATOM   2789  CG1 ILE A 172    -124.993 -98.099 650.275  1.00  9.10           C
ATOM   2790 1HG1 ILE A 172    -124.865 -98.891 649.537  1.00  9.10           H
ATOM   2791 2HG1 ILE A 172    -124.034 -97.975 650.779  1.00  9.10           H
ATOM   2792  CG2 ILE A 172    -126.618 -96.965 648.691  1.00  9.10           C
ATOM   2793 1HG2 ILE A 172    -126.904 -95.998 648.277  1.00  9.10           H
ATOM   2794 2HG2 ILE A 172    -126.396 -97.656 647.879  1.00  9.10           H
ATOM   2795 3HG2 ILE A 172    -127.438 -97.360 649.291  1.00  9.10           H
ATOM   2796  CD1 ILE A 172    -126.060 -98.509 651.292  1.00  9.10           C
ATOM   2797 1HD1 ILE A 172    -126.168 -97.725 652.042  1.00  9.10           H
ATOM   2798 2HD1 ILE A 172    -127.012 -98.656 650.781  1.00  9.10           H
ATOM   2799 3HD1 ILE A 172    -125.761 -99.438 651.777  1.00  9.10           H
ATOM   2800  HN  ILE A 172    -123.455 -95.628 650.608  1.00  9.10           H
ATOM   2801  N   TRP A 173    -124.800 -93.961 648.260  1.00  9.10           N
ATOM   2802  CA  TRP A 173    -125.254 -92.860 647.428  1.00  9.10           C
ATOM   2803  C   TRP A 173    -124.188 -92.602 646.362  1.00  9.10           C
ATOM   2804  O   TRP A 173    -124.505 -92.457 645.182  1.00  9.10           O
ATOM   2805  HA  TRP A 173    -126.188 -93.164 646.954  1.00  9.10           H
ATOM   2806  CB  TRP A 173    -125.565 -91.624 648.274  1.00  9.10           C
ATOM   2807 1HB  TRP A 173    -124.797 -91.518 649.040  1.00  9.10           H
ATOM   2808 2HB  TRP A 173    -125.508 -90.739 647.641  1.00  9.10           H
ATOM   2809  CG  TRP A 173    -126.937 -91.662 648.950  1.00  9.10           C
ATOM   2810  HD1 TRP A 173    -126.452 -91.877 651.035  1.00  9.10           H
ATOM   2811  CD1 TRP A 173    -127.210 -91.785 650.257  1.00  9.10           C
ATOM   2812  CD2 TRP A 173    -128.220 -91.570 648.297  1.00  9.10           C
ATOM   2813  NE1 TRP A 173    -128.569 -91.779 650.492  1.00  9.10           N
ATOM   2814  HE1 TRP A 173    -129.016 -91.857 651.383  1.00  9.10           H
ATOM   2815  CE2 TRP A 173    -129.204 -91.645 649.263  1.00  9.10           C
ATOM   2816  HE3 TRP A 173    -127.782 -91.368 646.154  1.00  9.10           H
ATOM   2817  CE3 TRP A 173    -128.540 -91.429 646.935  1.00  9.10           C
ATOM   2818  CZ2 TRP A 173    -130.571 -91.587 648.970  1.00  9.10           C
ATOM   2819  HZ2 TRP A 173    -131.329 -91.648 649.751  1.00  9.10           H
ATOM   2820  CZ3 TRP A 173    -129.912 -91.373 646.659  1.00  9.10           C
ATOM   2821  HZ3 TRP A 173    -130.215 -91.264 645.618  1.00  9.10           H
ATOM   2822  CH2 TRP A 173    -130.914 -91.447 647.620  1.00  9.10           C
ATOM   2823  HH2 TRP A 173    -131.961 -91.395 647.323  1.00  9.10           H
ATOM   2824  HN  TRP A 173    -124.652 -93.730 649.222  1.00  9.10           H
ATOM   2825  N   VAL A 174    -122.943 -92.552 646.815  1.00  9.10           N
ATOM   2826  CA  VAL A 174    -121.832 -92.277 645.921  1.00  9.10           C
ATOM   2827  C   VAL A 174    -121.771 -93.359 644.841  1.00  9.10           C
ATOM   2828  O   VAL A 174    -121.568 -93.057 643.666  1.00  9.10           O
ATOM   2829  HA  VAL A 174    -122.023 -91.316 645.444  1.00  9.10           H
ATOM   2830  HB  VAL A 174    -120.434 -93.055 647.334  1.00  9.10           H
ATOM   2831  CB  VAL A 174    -120.533 -92.159 646.722  1.00  9.10           C
ATOM   2832  CG1 VAL A 174    -119.320 -92.087 645.792  1.00  9.10           C
ATOM   2833 1HG1 VAL A 174    -119.275 -92.990 645.184  1.00  9.10           H
ATOM   2834 2HG1 VAL A 174    -119.411 -91.216 645.143  1.00  9.10           H
ATOM   2835 3HG1 VAL A 174    -118.411 -92.003 646.387  1.00  9.10           H
ATOM   2836  CG2 VAL A 174    -120.577 -90.952 647.661  1.00  9.10           C
ATOM   2837 1HG2 VAL A 174    -120.711 -90.041 647.077  1.00  9.10           H
ATOM   2838 2HG2 VAL A 174    -121.408 -91.062 648.357  1.00  9.10           H
ATOM   2839 3HG2 VAL A 174    -119.642 -90.891 648.218  1.00  9.10           H
ATOM   2840  HN  VAL A 174    -122.691 -92.696 647.772  1.00  9.10           H
ATOM   2841  N   LEU A 175    -121.952 -94.597 645.278  1.00  9.10           N
ATOM   2842  CA  LEU A 175    -121.844 -95.732 644.377  1.00  9.10           C
ATOM   2843  C   LEU A 175    -122.965 -95.662 643.338  1.00  9.10           C
ATOM   2844  O   LEU A 175    -122.721 -95.826 642.144  1.00  9.10           O
ATOM   2845  HA  LEU A 175    -120.888 -95.648 643.859  1.00  9.10           H
ATOM   2846  CB  LEU A 175    -121.817 -97.042 645.166  1.00  9.10           C
ATOM   2847 1HB  LEU A 175    -120.964 -97.018 645.844  1.00  9.10           H
ATOM   2848 2HB  LEU A 175    -122.714 -97.089 645.784  1.00  9.10           H
ATOM   2849  HG  LEU A 175    -122.593 -98.348 643.661  1.00  9.10           H
ATOM   2850  CG  LEU A 175    -121.737 -98.324 644.335  1.00  9.10           C
ATOM   2851  CD1 LEU A 175    -120.478 -98.337 643.467  1.00  9.10           C
ATOM   2852 1HD1 LEU A 175    -120.494 -97.483 642.791  1.00  9.10           H
ATOM   2853 2HD1 LEU A 175    -119.596 -98.279 644.105  1.00  9.10           H
ATOM   2854 3HD1 LEU A 175    -120.446 -99.259 642.887  1.00  9.10           H
ATOM   2855  CD2 LEU A 175    -121.831 -99.563 645.228  1.00  9.10           C
ATOM   2856 1HD2 LEU A 175    -121.009 -99.558 645.943  1.00  9.10           H
ATOM   2857 2HD2 LEU A 175    -122.780 -99.553 645.765  1.00  9.10           H
ATOM   2858 3HD2 LEU A 175    -121.772-100.460 644.612  1.00  9.10           H
ATOM   2859  HN  LEU A 175    -122.168 -94.829 646.226  1.00  9.10           H
ATOM   2860  N   ALA A 176    -124.170 -95.417 643.832  1.00  9.10           N
ATOM   2861  CA  ALA A 176    -125.345 -95.426 642.976  1.00  9.10           C
ATOM   2862  C   ALA A 176    -125.239 -94.288 641.960  1.00  9.10           C
ATOM   2863  O   ALA A 176    -125.692 -94.421 640.824  1.00  9.10           O
ATOM   2864  HA  ALA A 176    -125.360 -96.377 642.443  1.00  9.10           H
ATOM   2865  CB  ALA A 176    -126.605 -95.324 643.838  1.00  9.10           C
ATOM   2866 1HB  ALA A 176    -126.647 -96.172 644.522  1.00  9.10           H
ATOM   2867 2HB  ALA A 176    -126.580 -94.396 644.410  1.00  9.10           H
ATOM   2868 3HB  ALA A 176    -127.486 -95.331 643.196  1.00  9.10           H
ATOM   2869  HN  ALA A 176    -124.350 -95.216 644.794  1.00  9.10           H
ATOM   2870  N   ALA A 177    -124.640 -93.193 642.405  1.00  9.10           N
ATOM   2871  CA  ALA A 177    -124.478 -92.028 641.552  1.00  9.10           C
ATOM   2872  C   ALA A 177    -123.542 -92.376 640.393  1.00  9.10           C
ATOM   2873  O   ALA A 177    -123.794 -91.995 639.251  1.00  9.10           O
ATOM   2874  HA  ALA A 177    -125.459 -91.772 641.152  1.00  9.10           H
ATOM   2875  CB  ALA A 177    -123.964 -90.853 642.385  1.00  9.10           C
ATOM   2876 1HB  ALA A 177    -124.679 -90.627 643.176  1.00  9.10           H
ATOM   2877 2HB  ALA A 177    -123.002 -91.114 642.828  1.00  9.10           H
ATOM   2878 3HB  ALA A 177    -123.843 -89.979 641.745  1.00  9.10           H
ATOM   2879  HN  ALA A 177    -124.268 -93.096 643.329  1.00  9.10           H
ATOM   2880  N   ALA A 178    -122.481 -93.095 640.727  1.00  9.10           N
ATOM   2881  CA  ALA A 178    -121.502 -93.492 639.730  1.00  9.10           C
ATOM   2882  C   ALA A 178    -122.145 -94.481 638.755  1.00  9.10           C
ATOM   2883  O   ALA A 178    -121.880 -94.437 637.555  1.00  9.10           O
ATOM   2884  HA  ALA A 178    -121.204 -92.598 639.183  1.00  9.10           H
ATOM   2885  CB  ALA A 178    -120.271 -94.078 640.426  1.00  9.10           C
ATOM   2886 1HB  ALA A 178    -119.835 -93.326 641.084  1.00  9.10           H
ATOM   2887 2HB  ALA A 178    -120.566 -94.948 641.013  1.00  9.10           H
ATOM   2888 3HB  ALA A 178    -119.537 -94.375 639.677  1.00  9.10           H
ATOM   2889  HN  ALA A 178    -122.285 -93.405 641.658  1.00  9.10           H
ATOM   2890  N   LEU A 179    -122.979 -95.350 639.308  1.00  9.10           N
ATOM   2891  CA  LEU A 179    -123.546 -96.440 638.532  1.00  9.10           C
ATOM   2892  C   LEU A 179    -124.624 -95.888 637.597  1.00  9.10           C
ATOM   2893  O   LEU A 179    -125.068 -96.578 636.681  1.00  9.10           O
ATOM   2894  HA  LEU A 179    -122.745 -96.861 637.926  1.00  9.10           H
ATOM   2895  CB  LEU A 179    -124.046 -97.552 639.457  1.00  9.10           C
ATOM   2896 1HB  LEU A 179    -124.704 -97.107 640.204  1.00  9.10           H
ATOM   2897 2HB  LEU A 179    -124.651 -98.241 638.869  1.00  9.10           H
ATOM   2898  HG  LEU A 179    -122.321 -97.658 640.716  1.00  9.10           H
ATOM   2899  CG  LEU A 179    -122.966 -98.356 640.183  1.00  9.10           C
ATOM   2900  CD1 LEU A 179    -123.585 -99.288 641.227  1.00  9.10           C
ATOM   2901 1HD1 LEU A 179    -124.133 -98.697 641.961  1.00  9.10           H
ATOM   2902 2HD1 LEU A 179    -124.267 -99.982 640.736  1.00  9.10           H
ATOM   2903 3HD1 LEU A 179    -122.795 -99.847 641.728  1.00  9.10           H
ATOM   2904  CD2 LEU A 179    -122.086 -99.115 639.188  1.00  9.10           C
ATOM   2905 1HD2 LEU A 179    -122.702 -99.802 638.608  1.00  9.10           H
ATOM   2906 2HD2 LEU A 179    -121.602 -98.406 638.517  1.00  9.10           H
ATOM   2907 3HD2 LEU A 179    -121.327 -99.679 639.731  1.00  9.10           H
ATOM   2908  HN  LEU A 179    -123.267 -95.317 640.265  1.00  9.10           H
ATOM   2909  N   CYS A 180    -125.012 -94.649 637.859  1.00  9.10           N
ATOM   2910  CA  CYS A 180    -126.038 -94.001 637.059  1.00  9.10           C
ATOM   2911  C   CYS A 180    -125.353 -93.037 636.089  1.00  9.10           C
ATOM   2912  O   CYS A 180    -126.015 -92.231 635.437  1.00  9.10           O
ATOM   2913  HA  CYS A 180    -126.558 -94.791 636.518  1.00  9.10           H
ATOM   2914  CB  CYS A 180    -127.072 -93.290 637.934  1.00  9.10           C
ATOM   2915 1HB  CYS A 180    -127.999 -93.154 637.378  1.00  9.10           H
ATOM   2916 2HB  CYS A 180    -127.310 -93.905 638.803  1.00  9.10           H
ATOM   2917  HG  CYS A 180    -127.564 -91.232 639.006  1.00  9.10           H
ATOM   2918  SG  CYS A 180    -126.425 -91.667 638.476  1.00  9.10           S
ATOM   2919  HN  CYS A 180    -124.639 -94.091 638.601  1.00  9.10           H
ATOM   2920  N   ILE A 181    -124.034 -93.151 636.023  1.00  9.10           N
ATOM   2921  CA  ILE A 181    -123.260 -92.355 635.086  1.00  9.10           C
ATOM   2922  C   ILE A 181    -123.763 -92.615 633.665  1.00  9.10           C
ATOM   2923  O   ILE A 181    -124.003 -91.678 632.906  1.00  9.10           O
ATOM   2924  HA  ILE A 181    -123.433 -91.307 635.327  1.00  9.10           H
ATOM   2925  HB  ILE A 181    -121.619 -93.694 635.384  1.00  9.10           H
ATOM   2926  CB  ILE A 181    -121.764 -92.620 635.267  1.00  9.10           C
ATOM   2927  CG1 ILE A 181    -121.238 -91.952 636.539  1.00  9.10           C
ATOM   2928 1HG1 ILE A 181    -121.308 -90.869 636.440  1.00  9.10           H
ATOM   2929 2HG1 ILE A 181    -121.862 -92.235 637.387  1.00  9.10           H
ATOM   2930  CG2 ILE A 181    -120.977 -92.191 634.027  1.00  9.10           C
ATOM   2931 1HG2 ILE A 181    -121.329 -92.752 633.161  1.00  9.10           H
ATOM   2932 2HG2 ILE A 181    -121.125 -91.125 633.854  1.00  9.10           H
ATOM   2933 3HG2 ILE A 181    -119.917 -92.390 634.182  1.00  9.10           H
ATOM   2934  CD1 ILE A 181    -119.787 -92.353 636.809  1.00  9.10           C
ATOM   2935 1HD1 ILE A 181    -119.725 -93.435 636.931  1.00  9.10           H
ATOM   2936 2HD1 ILE A 181    -119.163 -92.047 635.970  1.00  9.10           H
ATOM   2937 3HD1 ILE A 181    -119.438 -91.864 637.719  1.00  9.10           H
ATOM   2938  HN  ILE A 181    -123.498 -93.772 636.594  1.00  9.10           H
ATOM   2939  N   PRO A 182    -123.932 -93.888 633.280  1.00  9.10           N
ATOM   2940  CA  PRO A 182    -124.354 -94.214 631.916  1.00  9.10           C
ATOM   2941  C   PRO A 182    -125.618 -93.473 631.510  1.00  9.10           C
ATOM   2942  O   PRO A 182    -125.688 -92.909 630.419  1.00  9.10           O
ATOM   2943  HA  PRO A 182    -123.595 -93.894 631.202  1.00  9.10           H
ATOM   2944  CB  PRO A 182    -124.572 -95.728 631.956  1.00  9.10           C
ATOM   2945 1HB  PRO A 182    -125.606 -95.978 632.195  1.00  9.10           H
ATOM   2946 2HB  PRO A 182    -124.347 -96.191 630.996  1.00  9.10           H
ATOM   2947  CG  PRO A 182    -123.614 -96.194 633.045  1.00  9.10           C
ATOM   2948 1HG  PRO A 182    -123.892 -97.172 633.438  1.00  9.10           H
ATOM   2949 2HG  PRO A 182    -122.594 -96.293 632.672  1.00  9.10           H
ATOM   2950  CD  PRO A 182    -123.735 -95.101 634.094  1.00  9.10           C
ATOM   2951 1HD  PRO A 182    -124.577 -95.274 634.764  1.00  9.10           H
ATOM   2952 2HD  PRO A 182    -122.843 -95.038 634.718  1.00  9.10           H
ATOM   2953  N   GLU A 183    -126.592 -93.493 632.408  1.00  9.10           N
ATOM   2954  CA  GLU A 183    -127.887 -92.900 632.121  1.00  9.10           C
ATOM   2955  C   GLU A 183    -127.735 -91.405 631.838  1.00  9.10           C
ATOM   2956  O   GLU A 183    -128.436 -90.855 630.990  1.00  9.10           O
ATOM   2957  HA  GLU A 183    -128.248 -93.411 631.229  1.00  9.10           H
ATOM   2958  CB  GLU A 183    -128.868 -93.144 633.270  1.00  9.10           C
ATOM   2959 1HB  GLU A 183    -128.349 -93.047 634.223  1.00  9.10           H
ATOM   2960 2HB  GLU A 183    -129.721 -92.472 633.173  1.00  9.10           H
ATOM   2961  CG  GLU A 183    -129.431 -94.566 633.217  1.00  9.10           C
ATOM   2962 1HG  GLU A 183    -130.225 -94.674 633.957  1.00  9.10           H
ATOM   2963 2HG  GLU A 183    -129.879 -94.748 632.240  1.00  9.10           H
ATOM   2964  CD  GLU A 183    -128.335 -95.600 633.482  1.00  9.10           C
ATOM   2965  OE1 GLU A 183    -128.533 -96.759 633.057  1.00  9.10           O
ATOM   2966  OE2 GLU A 183    -127.324 -95.208 634.104  1.00  9.10           O
ATOM   2967  HN  GLU A 183    -126.507 -93.904 633.316  1.00  9.10           H
ATOM   2968  N   ILE A 184    -126.814 -90.788 632.565  1.00  9.10           N
ATOM   2969  CA  ILE A 184    -126.597 -89.357 632.440  1.00  9.10           C
ATOM   2970  C   ILE A 184    -126.100 -89.042 631.028  1.00  9.10           C
ATOM   2971  O   ILE A 184    -126.495 -88.038 630.436  1.00  9.10           O
ATOM   2972  HA  ILE A 184    -127.560 -88.866 632.585  1.00  9.10           H
ATOM   2973  HB  ILE A 184    -124.808 -89.529 633.598  1.00  9.10           H
ATOM   2974  CB  ILE A 184    -125.665 -88.858 633.546  1.00  9.10           C
ATOM   2975  CG1 ILE A 184    -126.358 -88.902 634.909  1.00  9.10           C
ATOM   2976 1HG1 ILE A 184    -127.138 -88.142 634.949  1.00  9.10           H
ATOM   2977 2HG1 ILE A 184    -126.847 -89.867 635.041  1.00  9.10           H
ATOM   2978  CG2 ILE A 184    -125.127 -87.462 633.221  1.00  9.10           C
ATOM   2979 1HG2 ILE A 184    -124.552 -87.501 632.296  1.00  9.10           H
ATOM   2980 2HG2 ILE A 184    -125.961 -86.770 633.103  1.00  9.10           H
ATOM   2981 3HG2 ILE A 184    -124.485 -87.123 634.034  1.00  9.10           H
ATOM   2982  CD1 ILE A 184    -125.355 -88.672 636.042  1.00  9.10           C
ATOM   2983 1HD1 ILE A 184    -125.078 -87.619 636.074  1.00  9.10           H
ATOM   2984 2HD1 ILE A 184    -125.808 -88.958 636.991  1.00  9.10           H
ATOM   2985 3HD1 ILE A 184    -124.465 -89.277 635.867  1.00  9.10           H
ATOM   2986  HN  ILE A 184    -126.224 -91.249 633.228  1.00  9.10           H
ATOM   2987  N   LEU A 185    -125.241 -89.918 630.528  1.00  9.10           N
ATOM   2988  CA  LEU A 185    -124.543 -89.654 629.281  1.00  9.10           C
ATOM   2989  C   LEU A 185    -125.501 -89.877 628.109  1.00  9.10           C
ATOM   2990  O   LEU A 185    -125.716 -88.976 627.299  1.00  9.10           O
ATOM   2991  HA  LEU A 185    -124.245 -88.606 629.289  1.00  9.10           H
ATOM   2992  CB  LEU A 185    -123.263 -90.488 629.197  1.00  9.10           C
ATOM   2993 1HB  LEU A 185    -123.527 -91.537 629.333  1.00  9.10           H
ATOM   2994 2HB  LEU A 185    -122.855 -90.390 628.191  1.00  9.10           H
ATOM   2995  HG  LEU A 185    -122.560 -90.275 631.205  1.00  9.10           H
ATOM   2996  CG  LEU A 185    -122.164 -90.134 630.200  1.00  9.10           C
ATOM   2997  CD1 LEU A 185    -120.963 -91.071 630.051  1.00  9.10           C
ATOM   2998 1HD1 LEU A 185    -121.281 -92.098 630.229  1.00  9.10           H
ATOM   2999 2HD1 LEU A 185    -120.558 -90.985 629.043  1.00  9.10           H
ATOM   3000 3HD1 LEU A 185    -120.197 -90.796 630.776  1.00  9.10           H
ATOM   3001  CD2 LEU A 185    -121.762 -88.663 630.075  1.00  9.10           C
ATOM   3002 1HD2 LEU A 185    -121.391 -88.472 629.068  1.00  9.10           H
ATOM   3003 2HD2 LEU A 185    -122.629 -88.031 630.269  1.00  9.10           H
ATOM   3004 3HD2 LEU A 185    -120.979 -88.438 630.799  1.00  9.10           H
ATOM   3005  HN  LEU A 185    -125.019 -90.792 630.960  1.00  9.10           H
ATOM   3006  N   TYR A 186    -126.050 -91.081 628.056  1.00  9.10           N
ATOM   3007  CA  TYR A 186    -126.553 -91.619 626.803  1.00  9.10           C
ATOM   3008  C   TYR A 186    -128.072 -91.465 626.711  1.00  9.10           C
ATOM   3009  O   TYR A 186    -128.679 -91.847 625.711  1.00  9.10           O
ATOM   3010  HA  TYR A 186    -126.089 -91.064 625.988  1.00  9.10           H
ATOM   3011  CB  TYR A 186    -126.203 -93.109 626.813  1.00  9.10           C
ATOM   3012 1HB  TYR A 186    -126.724 -93.588 627.642  1.00  9.10           H
ATOM   3013 2HB  TYR A 186    -126.575 -93.565 625.896  1.00  9.10           H
ATOM   3014  CG  TYR A 186    -124.705 -93.395 626.938  1.00  9.10           C
ATOM   3015  HD1 TYR A 186    -124.170 -92.067 625.343  1.00  9.10           H
ATOM   3016  CD1 TYR A 186    -123.810 -92.767 626.096  1.00  9.10           C
ATOM   3017  HD2 TYR A 186    -124.957 -94.778 628.557  1.00  9.10           H
ATOM   3018  CD2 TYR A 186    -124.250 -94.282 627.892  1.00  9.10           C
ATOM   3019  CE1 TYR A 186    -122.401 -93.037 626.214  1.00  9.10           C
ATOM   3020  HE1 TYR A 186    -121.683 -92.547 625.555  1.00  9.10           H
ATOM   3021  HE2 TYR A 186    -122.467 -95.250 628.759  1.00  9.10           H
ATOM   3022  CE2 TYR A 186    -122.840 -94.552 628.010  1.00  9.10           C
ATOM   3023  CZ  TYR A 186    -121.985 -93.916 627.165  1.00  9.10           C
ATOM   3024  OH  TYR A 186    -120.654 -94.170 627.276  1.00  9.10           O
ATOM   3025  HH  TYR A 186    -120.151 -93.679 626.564  1.00  9.10           H
ATOM   3026  HN  TYR A 186    -126.154 -91.684 628.847  1.00  9.10           H
ATOM   3027  N   SER A 187    -128.644 -90.905 627.767  1.00  9.10           N
ATOM   3028  CA  SER A 187    -130.047 -90.528 627.747  1.00  9.10           C
ATOM   3029  C   SER A 187    -130.260 -89.360 626.782  1.00  9.10           C
ATOM   3030  O   SER A 187    -129.675 -88.292 626.955  1.00  9.10           O
ATOM   3031  HA  SER A 187    -130.579 -91.413 627.399  1.00  9.10           H
ATOM   3032  CB  SER A 187    -130.537 -90.156 629.147  1.00  9.10           C
ATOM   3033 1HB  SER A 187    -129.918 -89.352 629.547  1.00  9.10           H
ATOM   3034 2HB  SER A 187    -131.556 -89.773 629.085  1.00  9.10           H
ATOM   3035  HG  SER A 187    -129.881 -91.078 630.798  1.00  9.10           H
ATOM   3036  OG  SER A 187    -130.503 -91.268 630.038  1.00  9.10           O
ATOM   3037  HN  SER A 187    -128.166 -90.709 628.623  1.00  9.10           H
ATOM   3038  N   GLN A 188    -131.101 -89.602 625.787  1.00  9.10           N
ATOM   3039  CA  GLN A 188    -131.520 -88.541 624.886  1.00  9.10           C
ATOM   3040  C   GLN A 188    -132.933 -88.814 624.367  1.00  9.10           C
ATOM   3041  O   GLN A 188    -133.482 -89.893 624.587  1.00  9.10           O
ATOM   3042  HA  GLN A 188    -131.517 -87.632 625.488  1.00  9.10           H
ATOM   3043  CB  GLN A 188    -130.532 -88.381 623.730  1.00  9.10           C
ATOM   3044 1HB  GLN A 188    -130.801 -87.509 623.134  1.00  9.10           H
ATOM   3045 2HB  GLN A 188    -129.532 -88.202 624.123  1.00  9.10           H
ATOM   3046  CG  GLN A 188    -130.520 -89.627 622.842  1.00  9.10           C
ATOM   3047 1HG  GLN A 188    -130.370 -90.515 623.457  1.00  9.10           H
ATOM   3048 2HG  GLN A 188    -131.488 -89.739 622.352  1.00  9.10           H
ATOM   3049  CD  GLN A 188    -129.416 -89.539 621.787  1.00  9.10           C
ATOM   3050  OE1 GLN A 188    -128.375 -88.936 621.990  1.00  9.10           O
ATOM   3051  NE2 GLN A 188    -129.700 -90.171 620.652  1.00  9.10           N
ATOM   3052 1HE2 GLN A 188    -130.574 -90.646 620.550  1.00  9.10           H
ATOM   3053 2HE2 GLN A 188    -129.040 -90.170 619.900  1.00  9.10           H
ATOM   3054  HN  GLN A 188    -131.493 -90.501 625.592  1.00  9.10           H
ATOM   3055  N   ILE A 189    -133.481 -87.819 623.686  1.00  9.10           N
ATOM   3056  CA  ILE A 189    -134.762 -87.984 623.019  1.00  9.10           C
ATOM   3057  C   ILE A 189    -134.532 -88.554 621.618  1.00  9.10           C
ATOM   3058  O   ILE A 189    -133.711 -88.039 620.861  1.00  9.10           O
ATOM   3059  HA  ILE A 189    -135.340 -88.706 623.595  1.00  9.10           H
ATOM   3060  HB  ILE A 189    -134.946 -85.913 622.517  1.00  9.10           H
ATOM   3061  CB  ILE A 189    -135.544 -86.669 623.027  1.00  9.10           C
ATOM   3062  CG1 ILE A 189    -135.772 -86.175 624.457  1.00  9.10           C
ATOM   3063 1HG1 ILE A 189    -136.429 -86.867 624.984  1.00  9.10           H
ATOM   3064 2HG1 ILE A 189    -134.824 -86.162 624.996  1.00  9.10           H
ATOM   3065  CG2 ILE A 189    -136.856 -86.806 622.252  1.00  9.10           C
ATOM   3066 1HG2 ILE A 189    -136.641 -87.078 621.219  1.00  9.10           H
ATOM   3067 2HG2 ILE A 189    -137.470 -87.581 622.712  1.00  9.10           H
ATOM   3068 3HG2 ILE A 189    -137.392 -85.857 622.274  1.00  9.10           H
ATOM   3069  CD1 ILE A 189    -136.387 -84.774 624.462  1.00  9.10           C
ATOM   3070 1HD1 ILE A 189    -135.716 -84.081 623.956  1.00  9.10           H
ATOM   3071 2HD1 ILE A 189    -137.345 -84.797 623.944  1.00  9.10           H
ATOM   3072 3HD1 ILE A 189    -136.539 -84.448 625.491  1.00  9.10           H
ATOM   3073  HN  ILE A 189    -133.067 -86.914 623.586  1.00  9.10           H
ATOM   3074  N   LYS A 190    -135.273 -89.610 621.315  1.00  9.10           N
ATOM   3075  CA  LYS A 190    -135.280 -90.157 619.969  1.00  9.10           C
ATOM   3076  C   LYS A 190    -136.669 -89.971 619.355  1.00  9.10           C
ATOM   3077  O   LYS A 190    -137.675 -90.331 619.964  1.00  9.10           O
ATOM   3078  HA  LYS A 190    -134.563 -89.586 619.380  1.00  9.10           H
ATOM   3079  CB  LYS A 190    -134.802 -91.611 619.979  1.00  9.10           C
ATOM   3080 1HB  LYS A 190    -133.842 -91.679 620.489  1.00  9.10           H
ATOM   3081 2HB  LYS A 190    -135.506 -92.225 620.542  1.00  9.10           H
ATOM   3082  CG  LYS A 190    -134.669 -92.154 618.555  1.00  9.10           C
ATOM   3083 1HG  LYS A 190    -135.639 -92.128 618.059  1.00  9.10           H
ATOM   3084 2HG  LYS A 190    -133.999 -91.515 617.979  1.00  9.10           H
ATOM   3085  CD  LYS A 190    -134.133 -93.587 618.563  1.00  9.10           C
ATOM   3086 1HD  LYS A 190    -133.088 -93.587 618.874  1.00  9.10           H
ATOM   3087 2HD  LYS A 190    -134.683 -94.181 619.293  1.00  9.10           H
ATOM   3088  CE  LYS A 190    -134.258 -94.227 617.179  1.00  9.10           C
ATOM   3089 1HE  LYS A 190    -135.250 -94.035 616.771  1.00  9.10           H
ATOM   3090 2HE  LYS A 190    -133.540 -93.773 616.496  1.00  9.10           H
ATOM   3091  NZ  LYS A 190    -134.021 -95.686 617.259  1.00  9.10           N
ATOM   3092 1HZ  LYS A 190    -134.293 -96.121 616.384  1.00  9.10           H
ATOM   3093 2HZ  LYS A 190    -133.037 -95.860 617.431  1.00  9.10           H
ATOM   3094 3HZ  LYS A 190    -134.571 -96.076 618.016  1.00  9.10           H
ATOM   3095  HN  LYS A 190    -135.859 -90.088 621.969  1.00  9.10           H
ATOM   3096  N   GLU A 191    -136.680 -89.409 618.155  1.00  9.10           N
ATOM   3097  CA  GLU A 191    -137.920 -89.246 617.416  1.00  9.10           C
ATOM   3098  C   GLU A 191    -138.110 -90.405 616.434  1.00  9.10           C
ATOM   3099  O   GLU A 191    -137.186 -90.761 615.704  1.00  9.10           O
ATOM   3100  HA  GLU A 191    -138.710 -89.266 618.167  1.00  9.10           H
ATOM   3101  CB  GLU A 191    -137.953 -87.901 616.688  1.00  9.10           C
ATOM   3102 1HB  GLU A 191    -137.008 -87.741 616.169  1.00  9.10           H
ATOM   3103 2HB  GLU A 191    -138.819 -87.861 616.028  1.00  9.10           H
ATOM   3104  CG  GLU A 191    -138.113 -86.746 617.679  1.00  9.10           C
ATOM   3105 1HG  GLU A 191    -139.020 -86.888 618.266  1.00  9.10           H
ATOM   3106 2HG  GLU A 191    -137.278 -86.745 618.380  1.00  9.10           H
ATOM   3107  CD  GLU A 191    -138.175 -85.402 616.950  1.00  9.10           C
ATOM   3108  OE1 GLU A 191    -138.214 -84.373 617.658  1.00  9.10           O
ATOM   3109  OE2 GLU A 191    -138.183 -85.435 615.700  1.00  9.10           O
ATOM   3110  HN  GLU A 191    -135.863 -89.069 617.689  1.00  9.10           H
ATOM   3111  N   GLU A 192    -139.312 -90.960 616.449  1.00  9.10           N
ATOM   3112  CA  GLU A 192    -139.624 -92.094 615.595  1.00  9.10           C
ATOM   3113  C   GLU A 192    -141.097 -92.061 615.185  1.00  9.10           C
ATOM   3114  O   GLU A 192    -141.981 -91.982 616.037  1.00  9.10           O
ATOM   3115  HA  GLU A 192    -138.992 -91.975 614.714  1.00  9.10           H
ATOM   3116  CB  GLU A 192    -139.276 -93.413 616.287  1.00  9.10           C
ATOM   3117 1HB  GLU A 192    -138.218 -93.422 616.550  1.00  9.10           H
ATOM   3118 2HB  GLU A 192    -139.935 -93.564 617.142  1.00  9.10           H
ATOM   3119  CG  GLU A 192    -139.507 -94.601 615.350  1.00  9.10           C
ATOM   3120 1HG  GLU A 192    -140.558 -94.889 615.375  1.00  9.10           H
ATOM   3121 2HG  GLU A 192    -139.280 -94.310 614.325  1.00  9.10           H
ATOM   3122  CD  GLU A 192    -138.636 -95.793 615.752  1.00  9.10           C
ATOM   3123  OE1 GLU A 192    -137.605 -95.996 615.075  1.00  9.10           O
ATOM   3124  OE2 GLU A 192    -139.021 -96.474 616.727  1.00  9.10           O
ATOM   3125  HN  GLU A 192    -140.065 -90.649 617.028  1.00  9.10           H
ATOM   3126  N   SER A 193    -141.317 -92.123 613.880  1.00  9.10           N
ATOM   3127  CA  SER A 193    -142.666 -92.244 613.353  1.00  9.10           C
ATOM   3128  C   SER A 193    -143.538 -91.103 613.880  1.00  9.10           C
ATOM   3129  O   SER A 193    -144.754 -91.248 613.995  1.00  9.10           O
ATOM   3130  HA  SER A 193    -142.560 -92.176 612.270  1.00  9.10           H
ATOM   3131  CB  SER A 193    -143.282 -93.596 613.720  1.00  9.10           C
ATOM   3132 1HB  SER A 193    -143.413 -93.653 614.801  1.00  9.10           H
ATOM   3133 2HB  SER A 193    -144.273 -93.676 613.274  1.00  9.10           H
ATOM   3134  HG  SER A 193    -142.758 -95.527 613.744  1.00  9.10           H
ATOM   3135  OG  SER A 193    -142.475 -94.686 613.283  1.00  9.10           O
ATOM   3136  HN  SER A 193    -140.595 -92.092 613.189  1.00  9.10           H
ATOM   3137  N   GLY A 194    -142.883 -89.993 614.187  1.00  9.10           N
ATOM   3138  CA  GLY A 194    -143.586 -88.819 614.674  1.00  9.10           C
ATOM   3139  C   GLY A 194    -143.793 -88.892 616.188  1.00  9.10           C
ATOM   3140  O   GLY A 194    -144.470 -88.044 616.768  1.00  9.10           O
ATOM   3141 1HA  GLY A 194    -143.020 -87.921 614.424  1.00  9.10           H
ATOM   3142 2HA  GLY A 194    -144.552 -88.736 614.175  1.00  9.10           H
ATOM   3143  HN  GLY A 194    -141.891 -89.889 614.108  1.00  9.10           H
ATOM   3144  N   ILE A 195    -143.197 -89.913 616.786  1.00  9.10           N
ATOM   3145  CA  ILE A 195    -143.301 -90.104 618.223  1.00  9.10           C
ATOM   3146  C   ILE A 195    -141.948 -89.806 618.872  1.00  9.10           C
ATOM   3147  O   ILE A 195    -140.932 -90.387 618.493  1.00  9.10           O
ATOM   3148  HA  ILE A 195    -144.030 -89.385 618.596  1.00  9.10           H
ATOM   3149  HB  ILE A 195    -143.172 -92.235 618.092  1.00  9.10           H
ATOM   3150  CB  ILE A 195    -143.841 -91.500 618.540  1.00  9.10           C
ATOM   3151  CG1 ILE A 195    -145.223 -91.709 617.916  1.00  9.10           C
ATOM   3152 1HG1 ILE A 195    -145.938 -91.025 618.373  1.00  9.10           H
ATOM   3153 2HG1 ILE A 195    -145.186 -91.469 616.854  1.00  9.10           H
ATOM   3154  CG2 ILE A 195    -143.848 -91.756 620.048  1.00  9.10           C
ATOM   3155 1HG2 ILE A 195    -142.832 -91.678 620.435  1.00  9.10           H
ATOM   3156 2HG2 ILE A 195    -144.481 -91.017 620.539  1.00  9.10           H
ATOM   3157 3HG2 ILE A 195    -144.237 -92.755 620.246  1.00  9.10           H
ATOM   3158  CD1 ILE A 195    -145.697 -93.151 618.104  1.00  9.10           C
ATOM   3159 1HD1 ILE A 195    -144.992 -93.830 617.625  1.00  9.10           H
ATOM   3160 2HD1 ILE A 195    -145.756 -93.379 619.168  1.00  9.10           H
ATOM   3161 3HD1 ILE A 195    -146.682 -93.272 617.651  1.00  9.10           H
ATOM   3162  HN  ILE A 195    -142.652 -90.601 616.307  1.00  9.10           H
ATOM   3163  N   ALA A 196    -141.979 -88.901 619.839  1.00  9.10           N
ATOM   3164  CA  ALA A 196    -140.795 -88.609 620.628  1.00  9.10           C
ATOM   3165  C   ALA A 196    -140.694 -89.611 621.780  1.00  9.10           C
ATOM   3166  O   ALA A 196    -141.647 -89.789 622.537  1.00  9.10           O
ATOM   3167  HA  ALA A 196    -139.926 -88.726 619.980  1.00  9.10           H
ATOM   3168  CB  ALA A 196    -140.852 -87.161 621.119  1.00  9.10           C
ATOM   3169 1HB  ALA A 196    -140.893 -86.488 620.262  1.00  9.10           H
ATOM   3170 2HB  ALA A 196    -141.741 -87.021 621.733  1.00  9.10           H
ATOM   3171 3HB  ALA A 196    -139.963 -86.942 621.711  1.00  9.10           H
ATOM   3172  HN  ALA A 196    -142.792 -88.374 620.086  1.00  9.10           H
ATOM   3173  N   ILE A 197    -139.532 -90.240 621.876  1.00  9.10           N
ATOM   3174  CA  ILE A 197    -139.293 -91.215 622.926  1.00  9.10           C
ATOM   3175  C   ILE A 197    -138.031 -90.826 623.700  1.00  9.10           C
ATOM   3176  O   ILE A 197    -136.983 -90.584 623.104  1.00  9.10           O
ATOM   3177  HA  ILE A 197    -140.142 -91.175 623.608  1.00  9.10           H
ATOM   3178  HB  ILE A 197    -138.425 -92.676 621.628  1.00  9.10           H
ATOM   3179  CB  ILE A 197    -139.245 -92.629 622.344  1.00  9.10           C
ATOM   3180  CG1 ILE A 197    -140.531 -92.950 621.580  1.00  9.10           C
ATOM   3181 1HG1 ILE A 197    -141.381 -92.917 622.261  1.00  9.10           H
ATOM   3182 2HG1 ILE A 197    -140.704 -92.192 620.816  1.00  9.10           H
ATOM   3183  CG2 ILE A 197    -138.953 -93.661 623.434  1.00  9.10           C
ATOM   3184 1HG2 ILE A 197    -137.990 -93.441 623.895  1.00  9.10           H
ATOM   3185 2HG2 ILE A 197    -139.736 -93.622 624.192  1.00  9.10           H
ATOM   3186 3HG2 ILE A 197    -138.925 -94.658 622.993  1.00  9.10           H
ATOM   3187  CD1 ILE A 197    -140.449 -94.331 620.925  1.00  9.10           C
ATOM   3188 1HD1 ILE A 197    -139.613 -94.353 620.226  1.00  9.10           H
ATOM   3189 2HD1 ILE A 197    -140.301 -95.089 621.694  1.00  9.10           H
ATOM   3190 3HD1 ILE A 197    -141.376 -94.534 620.389  1.00  9.10           H
ATOM   3191  HN  ILE A 197    -138.763 -90.092 621.254  1.00  9.10           H
ATOM   3192  N   CYS A 198    -138.174 -90.777 625.016  1.00  9.10           N
ATOM   3193  CA  CYS A 198    -137.021 -90.641 625.890  1.00  9.10           C
ATOM   3194  C   CYS A 198    -136.385 -92.021 626.064  1.00  9.10           C
ATOM   3195  O   CYS A 198    -136.971 -92.905 626.687  1.00  9.10           O
ATOM   3196  HA  CYS A 198    -136.332 -89.957 625.394  1.00  9.10           H
ATOM   3197  CB  CYS A 198    -137.400 -90.013 627.233  1.00  9.10           C
ATOM   3198 1HB  CYS A 198    -137.651 -88.962 627.094  1.00  9.10           H
ATOM   3199 2HB  CYS A 198    -138.287 -90.503 627.635  1.00  9.10           H
ATOM   3200  SG  CYS A 198    -136.010 -90.172 628.412  1.00  9.10           S
ATOM   3201  HN  CYS A 198    -139.056 -90.829 625.485  1.00  9.10           H
ATOM   3202  N   THR A 199    -135.193 -92.163 625.503  1.00  9.10           N
ATOM   3203  CA  THR A 199    -134.528 -93.455 625.475  1.00  9.10           C
ATOM   3204  C   THR A 199    -133.031 -93.290 625.739  1.00  9.10           C
ATOM   3205  O   THR A 199    -132.516 -92.173 625.741  1.00  9.10           O
ATOM   3206  HA  THR A 199    -134.930 -94.066 626.283  1.00  9.10           H
ATOM   3207  HB  THR A 199    -135.891 -94.001 623.873  1.00  9.10           H
ATOM   3208  CB  THR A 199    -134.839 -94.118 624.131  1.00  9.10           C
ATOM   3209  OG1 THR A 199    -134.391 -95.461 624.294  1.00  9.10           O
ATOM   3210  HG1 THR A 199    -134.812 -96.048 623.603  1.00  9.10           H
ATOM   3211  CG2 THR A 199    -133.972 -93.572 622.995  1.00  9.10           C
ATOM   3212 1HG2 THR A 199    -132.921 -93.750 623.222  1.00  9.10           H
ATOM   3213 2HG2 THR A 199    -134.144 -92.501 622.889  1.00  9.10           H
ATOM   3214 3HG2 THR A 199    -134.233 -94.075 622.064  1.00  9.10           H
ATOM   3215  HN  THR A 199    -134.685 -91.417 625.073  1.00  9.10           H
ATOM   3216  N   MET A 200    -132.372 -94.419 625.957  1.00  9.10           N
ATOM   3217  CA  MET A 200    -130.923 -94.470 625.868  1.00  9.10           C
ATOM   3218  C   MET A 200    -130.469 -94.667 624.421  1.00  9.10           C
ATOM   3219  O   MET A 200    -131.088 -95.420 623.669  1.00  9.10           O
ATOM   3220  HA  MET A 200    -130.573 -93.506 626.238  1.00  9.10           H
ATOM   3221  CB  MET A 200    -130.398 -95.620 626.730  1.00  9.10           C
ATOM   3222 1HB  MET A 200    -130.917 -96.542 626.466  1.00  9.10           H
ATOM   3223 2HB  MET A 200    -129.340 -95.780 626.524  1.00  9.10           H
ATOM   3224  CG  MET A 200    -130.595 -95.325 628.218  1.00  9.10           C
ATOM   3225 1HG  MET A 200    -131.563 -94.848 628.378  1.00  9.10           H
ATOM   3226 2HG  MET A 200    -130.601 -96.256 628.784  1.00  9.10           H
ATOM   3227  SD  MET A 200    -129.288 -94.261 628.807  1.00  9.10           S
ATOM   3228  CE  MET A 200    -127.994 -95.467 629.050  1.00  9.10           C
ATOM   3229 1HE  MET A 200    -128.322 -96.210 629.777  1.00  9.10           H
ATOM   3230 2HE  MET A 200    -127.772 -95.957 628.103  1.00  9.10           H
ATOM   3231 3HE  MET A 200    -127.098 -94.968 629.420  1.00  9.10           H
ATOM   3232  HN  MET A 200    -132.812 -95.287 626.190  1.00  9.10           H
ATOM   3233  N   VAL A 201    -129.392 -93.979 624.072  1.00  9.10           N
ATOM   3234  CA  VAL A 201    -128.745 -94.199 622.790  1.00  9.10           C
ATOM   3235  C   VAL A 201    -127.245 -94.404 623.009  1.00  9.10           C
ATOM   3236  O   VAL A 201    -126.564 -93.523 623.532  1.00  9.10           O
ATOM   3237  HA  VAL A 201    -129.164 -95.109 622.362  1.00  9.10           H
ATOM   3238  HB  VAL A 201    -128.639 -92.131 622.272  1.00  9.10           H
ATOM   3239  CB  VAL A 201    -129.057 -93.041 621.841  1.00  9.10           C
ATOM   3240  CG1 VAL A 201    -128.402 -93.259 620.476  1.00  9.10           C
ATOM   3241 1HG1 VAL A 201    -127.321 -93.328 620.599  1.00  9.10           H
ATOM   3242 2HG1 VAL A 201    -128.777 -94.182 620.036  1.00  9.10           H
ATOM   3243 3HG1 VAL A 201    -128.640 -92.421 619.820  1.00  9.10           H
ATOM   3244  CG2 VAL A 201    -130.568 -92.841 621.698  1.00  9.10           C
ATOM   3245 1HG2 VAL A 201    -131.018 -93.750 621.300  1.00  9.10           H
ATOM   3246 2HG2 VAL A 201    -130.999 -92.619 622.674  1.00  9.10           H
ATOM   3247 3HG2 VAL A 201    -130.762 -92.012 621.018  1.00  9.10           H
ATOM   3248  HN  VAL A 201    -128.963 -93.282 624.648  1.00  9.10           H
ATOM   3249  N   TYR A 202    -126.773 -95.572 622.599  1.00  9.10           N
ATOM   3250  CA  TYR A 202    -125.370 -95.913 622.764  1.00  9.10           C
ATOM   3251  C   TYR A 202    -124.557 -95.500 621.536  1.00  9.10           C
ATOM   3252  O   TYR A 202    -125.025 -95.629 620.406  1.00  9.10           O
ATOM   3253  HA  TYR A 202    -124.995 -95.378 623.636  1.00  9.10           H
ATOM   3254  CB  TYR A 202    -125.320 -97.436 622.906  1.00  9.10           C
ATOM   3255 1HB  TYR A 202    -125.835 -97.886 622.058  1.00  9.10           H
ATOM   3256 2HB  TYR A 202    -124.281 -97.761 622.858  1.00  9.10           H
ATOM   3257  CG  TYR A 202    -125.944 -97.961 624.201  1.00  9.10           C
ATOM   3258  HD1 TYR A 202    -124.130 -97.762 625.327  1.00  9.10           H
ATOM   3259  CD1 TYR A 202    -125.179 -98.059 625.345  1.00  9.10           C
ATOM   3260  HD2 TYR A 202    -127.876 -98.259 623.320  1.00  9.10           H
ATOM   3261  CD2 TYR A 202    -127.272 -98.336 624.224  1.00  9.10           C
ATOM   3262  CE1 TYR A 202    -125.766 -98.553 626.564  1.00  9.10           C
ATOM   3263  HE1 TYR A 202    -125.173 -98.636 627.474  1.00  9.10           H
ATOM   3264  HE2 TYR A 202    -128.906 -99.131 625.475  1.00  9.10           H
ATOM   3265  CE2 TYR A 202    -127.859 -98.831 625.442  1.00  9.10           C
ATOM   3266  CZ  TYR A 202    -127.077 -98.915 626.552  1.00  9.10           C
ATOM   3267  OH  TYR A 202    -127.632 -99.381 627.703  1.00  9.10           O
ATOM   3268  HH  TYR A 202    -128.605 -99.563 627.564  1.00  9.10           H
ATOM   3269  HN  TYR A 202    -127.331 -96.277 622.161  1.00  9.10           H
ATOM   3270  N   PRO A 203    -123.330 -94.999 621.733  1.00  9.10           N
ATOM   3271  CA  PRO A 203    -122.542 -94.472 620.616  1.00  9.10           C
ATOM   3272  C   PRO A 203    -122.093 -95.566 619.661  1.00  9.10           C
ATOM   3273  O   PRO A 203    -121.856 -96.699 620.077  1.00  9.10           O
ATOM   3274  HA  PRO A 203    -123.149 -93.799 620.011  1.00  9.10           H
ATOM   3275  CB  PRO A 203    -121.354 -93.793 621.300  1.00  9.10           C
ATOM   3276 1HB  PRO A 203    -120.451 -93.856 620.692  1.00  9.10           H
ATOM   3277 2HB  PRO A 203    -121.544 -92.734 621.477  1.00  9.10           H
ATOM   3278  CG  PRO A 203    -121.205 -94.549 622.589  1.00  9.10           C
ATOM   3279 1HG  PRO A 203    -120.605 -95.448 622.451  1.00  9.10           H
ATOM   3280 2HG  PRO A 203    -120.703 -93.945 623.345  1.00  9.10           H
ATOM   3281  CD  PRO A 203    -122.604 -94.891 623.011  1.00  9.10           C
ATOM   3282 1HD  PRO A 203    -122.637 -95.826 623.572  1.00  9.10           H
ATOM   3283 2HD  PRO A 203    -123.030 -94.119 623.652  1.00  9.10           H
ATOM   3284  N   SER A 204    -121.987 -95.194 618.394  1.00  9.10           N
ATOM   3285  CA  SER A 204    -121.944 -96.179 617.326  1.00  9.10           C
ATOM   3286  C   SER A 204    -120.869 -97.226 617.623  1.00  9.10           C
ATOM   3287  O   SER A 204    -121.068 -98.413 617.372  1.00  9.10           O
ATOM   3288  HA  SER A 204    -122.933 -96.637 617.316  1.00  9.10           H
ATOM   3289  CB  SER A 204    -121.678 -95.513 615.974  1.00  9.10           C
ATOM   3290 1HB  SER A 204    -121.446 -96.279 615.233  1.00  9.10           H
ATOM   3291 2HB  SER A 204    -122.582 -95.006 615.636  1.00  9.10           H
ATOM   3292  HG  SER A 204    -119.729 -95.058 615.993  1.00  9.10           H
ATOM   3293  OG  SER A 204    -120.605 -94.578 616.041  1.00  9.10           O
ATOM   3294  HN  SER A 204    -121.932 -94.242 618.093  1.00  9.10           H
ATOM   3295  N   ASP A 205    -119.753 -96.747 618.153  1.00  9.10           N
ATOM   3296  CA  ASP A 205    -118.582 -97.592 618.321  1.00  9.10           C
ATOM   3297  C   ASP A 205    -118.833 -98.585 619.457  1.00  9.10           C
ATOM   3298  O   ASP A 205    -118.966 -98.189 620.614  1.00  9.10           O
ATOM   3299  HA  ASP A 205    -118.445 -98.085 617.358  1.00  9.10           H
ATOM   3300  CB  ASP A 205    -117.350 -96.760 618.683  1.00  9.10           C
ATOM   3301 1HB  ASP A 205    -117.557 -96.166 619.573  1.00  9.10           H
ATOM   3302 2HB  ASP A 205    -116.519 -97.421 618.927  1.00  9.10           H
ATOM   3303  CG  ASP A 205    -116.953 -95.837 617.529  1.00  9.10           C
ATOM   3304  OD1 ASP A 205    -117.115 -96.276 616.370  1.00  9.10           O
ATOM   3305  OD2 ASP A 205    -116.497 -94.713 617.832  1.00  9.10           O
ATOM   3306  HN  ASP A 205    -119.641 -95.804 618.465  1.00  9.10           H
ATOM   3307  N   GLU A 206    -118.890 -99.856 619.088  1.00  9.10           N
ATOM   3308  CA  GLU A 206    -119.063-100.913 620.069  1.00  9.10           C
ATOM   3309  C   GLU A 206    -120.306-100.648 620.922  1.00  9.10           C
ATOM   3310  O   GLU A 206    -120.394-101.111 622.058  1.00  9.10           O
ATOM   3311  HA  GLU A 206    -119.200-101.826 619.490  1.00  9.10           H
ATOM   3312  CB  GLU A 206    -117.817-101.057 620.946  1.00  9.10           C
ATOM   3313 1HB  GLU A 206    -117.627-100.121 621.470  1.00  9.10           H
ATOM   3314 2HB  GLU A 206    -117.936-101.910 621.615  1.00  9.10           H
ATOM   3315  CG  GLU A 206    -116.579-101.347 620.095  1.00  9.10           C
ATOM   3316 1HG  GLU A 206    -116.497-100.603 619.302  1.00  9.10           H
ATOM   3317 2HG  GLU A 206    -115.683-101.258 620.709  1.00  9.10           H
ATOM   3318  CD  GLU A 206    -116.649-102.747 619.483  1.00  9.10           C
ATOM   3319  OE1 GLU A 206    -115.583-103.226 619.039  1.00  9.10           O
ATOM   3320  OE2 GLU A 206    -117.766-103.307 619.474  1.00  9.10           O
ATOM   3321  HN  GLU A 206    -118.820-100.166 618.140  1.00  9.10           H
ATOM   3322  N   SER A 207    -121.234 -99.902 620.341  1.00  9.10           N
ATOM   3323  CA  SER A 207    -122.501 -99.637 621.001  1.00  9.10           C
ATOM   3324  C   SER A 207    -123.013-100.907 621.682  1.00  9.10           C
ATOM   3325  O   SER A 207    -123.449-100.867 622.832  1.00  9.10           O
ATOM   3326  HA  SER A 207    -122.285 -98.866 621.741  1.00  9.10           H
ATOM   3327  CB  SER A 207    -123.540 -99.112 620.008  1.00  9.10           C
ATOM   3328 1HB  SER A 207    -124.540 -99.272 620.411  1.00  9.10           H
ATOM   3329 2HB  SER A 207    -123.414 -98.036 619.886  1.00  9.10           H
ATOM   3330  HG  SER A 207    -122.914 -99.170 618.108  1.00  9.10           H
ATOM   3331  OG  SER A 207    -123.434 -99.748 618.737  1.00  9.10           O
ATOM   3332  HN  SER A 207    -121.132 -99.484 619.438  1.00  9.10           H
ATOM   3333  N   THR A 208    -122.944-102.005 620.944  1.00  9.10           N
ATOM   3334  CA  THR A 208    -123.536-103.252 621.399  1.00  9.10           C
ATOM   3335  C   THR A 208    -122.823-103.754 622.656  1.00  9.10           C
ATOM   3336  O   THR A 208    -123.470-104.136 623.630  1.00  9.10           O
ATOM   3337  HA  THR A 208    -124.573-103.059 621.674  1.00  9.10           H
ATOM   3338  HB  THR A 208    -123.859-105.225 620.549  1.00  9.10           H
ATOM   3339  CB  THR A 208    -123.493-104.247 620.237  1.00  9.10           C
ATOM   3340  OG1 THR A 208    -122.138-104.210 619.798  1.00  9.10           O
ATOM   3341  HG1 THR A 208    -121.937-105.014 619.239  1.00  9.10           H
ATOM   3342  CG2 THR A 208    -124.291-103.767 619.024  1.00  9.10           C
ATOM   3343 1HG2 THR A 208    -125.300-103.497 619.336  1.00  9.10           H
ATOM   3344 2HG2 THR A 208    -124.341-104.564 618.283  1.00  9.10           H
ATOM   3345 3HG2 THR A 208    -123.801-102.896 618.588  1.00  9.10           H
ATOM   3346  HN  THR A 208    -122.494-102.052 620.052  1.00  9.10           H
ATOM   3347  N   LYS A 209    -121.500-103.736 622.594  1.00  9.10           N
ATOM   3348  CA  LYS A 209    -120.692-104.176 623.719  1.00  9.10           C
ATOM   3349  C   LYS A 209    -121.015-103.314 624.941  1.00  9.10           C
ATOM   3350  O   LYS A 209    -121.083-103.819 626.061  1.00  9.10           O
ATOM   3351  HA  LYS A 209    -120.972-105.206 623.939  1.00  9.10           H
ATOM   3352  CB  LYS A 209    -119.209-104.180 623.344  1.00  9.10           C
ATOM   3353 1HB  LYS A 209    -118.911-103.186 623.009  1.00  9.10           H
ATOM   3354 2HB  LYS A 209    -118.608-104.411 624.224  1.00  9.10           H
ATOM   3355  CG  LYS A 209    -118.924-105.202 622.242  1.00  9.10           C
ATOM   3356 1HG  LYS A 209    -119.261-106.189 622.561  1.00  9.10           H
ATOM   3357 2HG  LYS A 209    -119.491-104.945 621.348  1.00  9.10           H
ATOM   3358  CD  LYS A 209    -117.431-105.250 621.911  1.00  9.10           C
ATOM   3359 1HD  LYS A 209    -117.066-104.241 621.715  1.00  9.10           H
ATOM   3360 2HD  LYS A 209    -116.876-105.629 622.769  1.00  9.10           H
ATOM   3361  CE  LYS A 209    -117.168-106.138 620.693  1.00  9.10           C
ATOM   3362 1HE  LYS A 209    -117.198-107.187 620.987  1.00  9.10           H
ATOM   3363 2HE  LYS A 209    -117.955-105.993 619.953  1.00  9.10           H
ATOM   3364  NZ  LYS A 209    -115.852-105.821 620.095  1.00  9.10           N
ATOM   3365 1HZ  LYS A 209    -115.465-106.656 619.669  1.00  9.10           H
ATOM   3366 2HZ  LYS A 209    -115.966-105.102 619.389  1.00  9.10           H
ATOM   3367 3HZ  LYS A 209    -115.224-105.488 620.818  1.00  9.10           H
ATOM   3368  HN  LYS A 209    -120.981-103.429 621.796  1.00  9.10           H
ATOM   3369  N   LEU A 210    -121.207-102.028 624.685  1.00  9.10           N
ATOM   3370  CA  LEU A 210    -121.443-101.078 625.759  1.00  9.10           C
ATOM   3371  C   LEU A 210    -122.778-101.399 626.433  1.00  9.10           C
ATOM   3372  O   LEU A 210    -122.862-101.449 627.660  1.00  9.10           O
ATOM   3373  HA  LEU A 210    -120.646-101.209 626.491  1.00  9.10           H
ATOM   3374  CB  LEU A 210    -121.346 -99.644 625.236  1.00  9.10           C
ATOM   3375 1HB  LEU A 210    -120.389 -99.527 624.727  1.00  9.10           H
ATOM   3376 2HB  LEU A 210    -122.125 -99.498 624.487  1.00  9.10           H
ATOM   3377  HG  LEU A 210    -122.435 -98.650 626.785  1.00  9.10           H
ATOM   3378  CG  LEU A 210    -121.473 -98.537 626.285  1.00  9.10           C
ATOM   3379  CD1 LEU A 210    -120.389 -98.671 627.356  1.00  9.10           C
ATOM   3380 1HD1 LEU A 210    -120.485 -99.636 627.853  1.00  9.10           H
ATOM   3381 2HD1 LEU A 210    -119.406 -98.599 626.890  1.00  9.10           H
ATOM   3382 3HD1 LEU A 210    -120.502 -97.872 628.089  1.00  9.10           H
ATOM   3383  CD2 LEU A 210    -121.463 -97.156 625.629  1.00  9.10           C
ATOM   3384 1HD2 LEU A 210    -120.528 -97.017 625.086  1.00  9.10           H
ATOM   3385 2HD2 LEU A 210    -122.300 -97.077 624.935  1.00  9.10           H
ATOM   3386 3HD2 LEU A 210    -121.555 -96.388 626.397  1.00  9.10           H
ATOM   3387  HN  LEU A 210    -121.203-101.635 623.766  1.00  9.10           H
ATOM   3388  N   LYS A 211    -123.789-101.607 625.603  1.00  9.10           N
ATOM   3389  CA  LYS A 211    -125.113-101.936 626.103  1.00  9.10           C
ATOM   3390  C   LYS A 211    -125.030-103.202 626.959  1.00  9.10           C
ATOM   3391  O   LYS A 211    -125.559-103.241 628.068  1.00  9.10           O
ATOM   3392  HA  LYS A 211    -125.437-101.111 626.738  1.00  9.10           H
ATOM   3393  CB  LYS A 211    -126.112-102.038 624.949  1.00  9.10           C
ATOM   3394 1HB  LYS A 211    -126.139-101.096 624.401  1.00  9.10           H
ATOM   3395 2HB  LYS A 211    -125.785-102.805 624.247  1.00  9.10           H
ATOM   3396  CG  LYS A 211    -127.513-102.375 625.464  1.00  9.10           C
ATOM   3397 1HG  LYS A 211    -127.519-103.384 625.878  1.00  9.10           H
ATOM   3398 2HG  LYS A 211    -127.779-101.697 626.274  1.00  9.10           H
ATOM   3399  CD  LYS A 211    -128.549-102.272 624.343  1.00  9.10           C
ATOM   3400 1HD  LYS A 211    -128.505-101.280 623.893  1.00  9.10           H
ATOM   3401 2HD  LYS A 211    -128.312-102.989 623.557  1.00  9.10           H
ATOM   3402  CE  LYS A 211    -129.959-102.536 624.874  1.00  9.10           C
ATOM   3403 1HE  LYS A 211    -130.024-103.552 625.263  1.00  9.10           H
ATOM   3404 2HE  LYS A 211    -130.174-101.862 625.704  1.00  9.10           H
ATOM   3405  NZ  LYS A 211    -130.961-102.345 623.801  1.00  9.10           N
ATOM   3406 1HZ  LYS A 211    -131.892-102.351 624.203  1.00  9.10           H
ATOM   3407 2HZ  LYS A 211    -130.797-101.457 623.340  1.00  9.10           H
ATOM   3408 3HZ  LYS A 211    -130.880-103.097 623.126  1.00  9.10           H
ATOM   3409  HN  LYS A 211    -123.715-101.553 624.607  1.00  9.10           H
ATOM   3410  N   SER A 212    -124.362-104.206 626.410  1.00  9.10           N
ATOM   3411  CA  SER A 212    -124.275-105.497 627.070  1.00  9.10           C
ATOM   3412  C   SER A 212    -123.622-105.338 628.445  1.00  9.10           C
ATOM   3413  O   SER A 212    -124.084-105.919 629.426  1.00  9.10           O
ATOM   3414  HA  SER A 212    -125.305-105.839 627.173  1.00  9.10           H
ATOM   3415  CB  SER A 212    -123.488-106.498 626.222  1.00  9.10           C
ATOM   3416 1HB  SER A 212    -123.967-106.603 625.249  1.00  9.10           H
ATOM   3417 2HB  SER A 212    -122.485-106.112 626.043  1.00  9.10           H
ATOM   3418  HG  SER A 212    -124.310-108.084 627.125  1.00  9.10           H
ATOM   3419  OG  SER A 212    -123.400-107.775 626.848  1.00  9.10           O
ATOM   3420  HN  SER A 212    -123.887-104.148 625.531  1.00  9.10           H
ATOM   3421  N   ALA A 213    -122.559-104.548 628.472  1.00  9.10           N
ATOM   3422  CA  ALA A 213    -121.813-104.340 629.702  1.00  9.10           C
ATOM   3423  C   ALA A 213    -122.704-103.624 630.719  1.00  9.10           C
ATOM   3424  O   ALA A 213    -122.755-104.010 631.885  1.00  9.10           O
ATOM   3425  HA  ALA A 213    -121.541-105.319 630.095  1.00  9.10           H
ATOM   3426  CB  ALA A 213    -120.533-103.559 629.396  1.00  9.10           C
ATOM   3427 1HB  ALA A 213    -119.922-104.124 628.692  1.00  9.10           H
ATOM   3428 2HB  ALA A 213    -120.791-102.594 628.960  1.00  9.10           H
ATOM   3429 3HB  ALA A 213    -119.973-103.403 630.318  1.00  9.10           H
ATOM   3430  HN  ALA A 213    -122.207-104.057 627.676  1.00  9.10           H
ATOM   3431  N   VAL A 214    -123.384-102.592 630.239  1.00  9.10           N
ATOM   3432  CA  VAL A 214    -124.208-101.770 631.109  1.00  9.10           C
ATOM   3433  C   VAL A 214    -125.328-102.627 631.703  1.00  9.10           C
ATOM   3434  O   VAL A 214    -125.705-102.446 632.859  1.00  9.10           O
ATOM   3435  HA  VAL A 214    -123.574-101.411 631.919  1.00  9.10           H
ATOM   3436  HB  VAL A 214    -125.124-100.905 629.386  1.00  9.10           H
ATOM   3437  CB  VAL A 214    -124.728-100.554 630.340  1.00  9.10           C
ATOM   3438  CG1 VAL A 214    -125.869 -99.873 631.099  1.00  9.10           C
ATOM   3439 1HG1 VAL A 214    -126.688-100.578 631.234  1.00  9.10           H
ATOM   3440 2HG1 VAL A 214    -125.510 -99.542 632.074  1.00  9.10           H
ATOM   3441 3HG1 VAL A 214    -126.220 -99.012 630.530  1.00  9.10           H
ATOM   3442  CG2 VAL A 214    -123.598 -99.566 630.045  1.00  9.10           C
ATOM   3443 1HG2 VAL A 214    -123.160 -99.225 630.984  1.00  9.10           H
ATOM   3444 2HG2 VAL A 214    -122.833-100.058 629.445  1.00  9.10           H
ATOM   3445 3HG2 VAL A 214    -123.996 -98.712 629.498  1.00  9.10           H
ATOM   3446  HN  VAL A 214    -123.378-102.317 629.278  1.00  9.10           H
ATOM   3447  N   LEU A 215    -125.828-103.540 630.884  1.00  9.10           N
ATOM   3448  CA  LEU A 215    -126.913-104.410 631.306  1.00  9.10           C
ATOM   3449  C   LEU A 215    -126.382-105.422 632.324  1.00  9.10           C
ATOM   3450  O   LEU A 215    -127.009-105.657 633.355  1.00  9.10           O
ATOM   3451  HA  LEU A 215    -127.660-103.786 631.797  1.00  9.10           H
ATOM   3452  CB  LEU A 215    -127.587-105.054 630.093  1.00  9.10           C
ATOM   3453 1HB  LEU A 215    -126.809-105.416 629.420  1.00  9.10           H
ATOM   3454 2HB  LEU A 215    -128.146-105.925 630.432  1.00  9.10           H
ATOM   3455  HG  LEU A 215    -127.992-103.249 629.018  1.00  9.10           H
ATOM   3456  CG  LEU A 215    -128.534-104.154 629.296  1.00  9.10           C
ATOM   3457  CD1 LEU A 215    -128.973-104.834 627.997  1.00  9.10           C
ATOM   3458 1HD1 LEU A 215    -128.097-105.049 627.385  1.00  9.10           H
ATOM   3459 2HD1 LEU A 215    -129.490-105.765 628.232  1.00  9.10           H
ATOM   3460 3HD1 LEU A 215    -129.645-104.173 627.451  1.00  9.10           H
ATOM   3461  CD2 LEU A 215    -129.728-103.722 630.149  1.00  9.10           C
ATOM   3462 1HD2 LEU A 215    -130.277-104.604 630.478  1.00  9.10           H
ATOM   3463 2HD2 LEU A 215    -129.372-103.171 631.020  1.00  9.10           H
ATOM   3464 3HD2 LEU A 215    -130.385-103.084 629.558  1.00  9.10           H
ATOM   3465  HN  LEU A 215    -125.505-103.690 629.949  1.00  9.10           H
ATOM   3466  N   THR A 216    -125.233-105.994 631.997  1.00  9.10           N
ATOM   3467  CA  THR A 216    -124.607-106.970 632.874  1.00  9.10           C
ATOM   3468  C   THR A 216    -124.391-106.374 634.267  1.00  9.10           C
ATOM   3469  O   THR A 216    -124.631-107.038 635.274  1.00  9.10           O
ATOM   3470  HA  THR A 216    -125.286-107.814 632.989  1.00  9.10           H
ATOM   3471  HB  THR A 216    -122.611-106.617 632.091  1.00  9.10           H
ATOM   3472  CB  THR A 216    -123.313-107.442 632.208  1.00  9.10           C
ATOM   3473  OG1 THR A 216    -123.749-108.055 630.998  1.00  9.10           O
ATOM   3474  HG1 THR A 216    -123.619-107.428 630.230  1.00  9.10           H
ATOM   3475  CG2 THR A 216    -122.639-108.579 632.979  1.00  9.10           C
ATOM   3476 1HG2 THR A 216    -123.317-109.430 633.038  1.00  9.10           H
ATOM   3477 2HG2 THR A 216    -122.394-108.240 633.986  1.00  9.10           H
ATOM   3478 3HG2 THR A 216    -121.726-108.876 632.463  1.00  9.10           H
ATOM   3479  HN  THR A 216    -124.732-105.802 631.154  1.00  9.10           H
ATOM   3480  N   LEU A 217    -123.940-105.128 634.279  1.00  9.10           N
ATOM   3481  CA  LEU A 217    -123.646-104.451 635.530  1.00  9.10           C
ATOM   3482  C   LEU A 217    -124.928-104.339 636.358  1.00  9.10           C
ATOM   3483  O   LEU A 217    -124.909-104.546 637.570  1.00  9.10           O
ATOM   3484  HA  LEU A 217    -122.935-105.069 636.077  1.00  9.10           H
ATOM   3485  CB  LEU A 217    -122.967-103.106 635.265  1.00  9.10           C
ATOM   3486 1HB  LEU A 217    -122.130-103.271 634.586  1.00  9.10           H
ATOM   3487 2HB  LEU A 217    -123.675-102.459 634.747  1.00  9.10           H
ATOM   3488  HG  LEU A 217    -123.270-102.260 637.206  1.00  9.10           H
ATOM   3489  CG  LEU A 217    -122.448-102.362 636.497  1.00  9.10           C
ATOM   3490  CD1 LEU A 217    -121.345-103.160 637.196  1.00  9.10           C
ATOM   3491 1HD1 LEU A 217    -121.740-104.126 637.511  1.00  9.10           H
ATOM   3492 2HD1 LEU A 217    -120.516-103.314 636.506  1.00  9.10           H
ATOM   3493 3HD1 LEU A 217    -120.995-102.609 638.068  1.00  9.10           H
ATOM   3494  CD2 LEU A 217    -121.989-100.949 636.132  1.00  9.10           C
ATOM   3495 1HD2 LEU A 217    -121.188-101.006 635.395  1.00  9.10           H
ATOM   3496 2HD2 LEU A 217    -122.827-100.391 635.714  1.00  9.10           H
ATOM   3497 3HD2 LEU A 217    -121.625-100.442 637.026  1.00  9.10           H
ATOM   3498  HN  LEU A 217    -123.775-104.585 633.455  1.00  9.10           H
ATOM   3499  N   LYS A 218    -126.013-104.014 635.669  1.00  9.10           N
ATOM   3500  CA  LYS A 218    -127.297-103.849 636.329  1.00  9.10           C
ATOM   3501  C   LYS A 218    -127.725-105.184 636.943  1.00  9.10           C
ATOM   3502  O   LYS A 218    -128.233-105.222 638.062  1.00  9.10           O
ATOM   3503  HA  LYS A 218    -127.160-103.127 637.135  1.00  9.10           H
ATOM   3504  CB  LYS A 218    -128.324-103.258 635.362  1.00  9.10           C
ATOM   3505 1HB  LYS A 218    -128.275-103.783 634.408  1.00  9.10           H
ATOM   3506 2HB  LYS A 218    -129.329-103.410 635.756  1.00  9.10           H
ATOM   3507  CG  LYS A 218    -128.076-101.765 635.143  1.00  9.10           C
ATOM   3508 1HG  LYS A 218    -128.446-101.202 636.000  1.00  9.10           H
ATOM   3509 2HG  LYS A 218    -127.005-101.576 635.076  1.00  9.10           H
ATOM   3510  CD  LYS A 218    -128.767-101.275 633.868  1.00  9.10           C
ATOM   3511 1HD  LYS A 218    -128.415-101.855 633.015  1.00  9.10           H
ATOM   3512 2HD  LYS A 218    -129.841-101.441 633.946  1.00  9.10           H
ATOM   3513  CE  LYS A 218    -128.490 -99.789 633.631  1.00  9.10           C
ATOM   3514 1HE  LYS A 218    -129.040 -99.191 634.357  1.00  9.10           H
ATOM   3515 2HE  LYS A 218    -127.431 -99.582 633.783  1.00  9.10           H
ATOM   3516  NZ  LYS A 218    -128.886 -99.401 632.259  1.00  9.10           N
ATOM   3517 1HZ  LYS A 218    -128.398 -98.553 631.993  1.00  9.10           H
ATOM   3518 2HZ  LYS A 218    -128.645-100.146 631.614  1.00  9.10           H
ATOM   3519 3HZ  LYS A 218    -129.887 -99.239 632.229  1.00  9.10           H
ATOM   3520  HN  LYS A 218    -126.023-103.863 634.681  1.00  9.10           H
ATOM   3521  N   VAL A 219    -127.504-106.246 636.182  1.00  9.10           N
ATOM   3522  CA  VAL A 219    -127.940-107.568 636.598  1.00  9.10           C
ATOM   3523  C   VAL A 219    -127.162-107.987 637.847  1.00  9.10           C
ATOM   3524  O   VAL A 219    -127.745-108.491 638.806  1.00  9.10           O
ATOM   3525  HA  VAL A 219    -128.999-107.501 636.850  1.00  9.10           H
ATOM   3526  HB  VAL A 219    -126.788-108.442 635.029  1.00  9.10           H
ATOM   3527  CB  VAL A 219    -127.791-108.557 635.440  1.00  9.10           C
ATOM   3528  CG1 VAL A 219    -127.935-109.999 635.929  1.00  9.10           C
ATOM   3529 1HG1 VAL A 219    -127.165-110.210 636.671  1.00  9.10           H
ATOM   3530 2HG1 VAL A 219    -128.919-110.134 636.379  1.00  9.10           H
ATOM   3531 3HG1 VAL A 219    -127.824-110.681 635.086  1.00  9.10           H
ATOM   3532  CG2 VAL A 219    -128.794-108.252 634.326  1.00  9.10           C
ATOM   3533 1HG2 VAL A 219    -129.807-108.326 634.720  1.00  9.10           H
ATOM   3534 2HG2 VAL A 219    -128.623-107.244 633.949  1.00  9.10           H
ATOM   3535 3HG2 VAL A 219    -128.666-108.970 633.516  1.00  9.10           H
ATOM   3536  HN  VAL A 219    -127.038-106.213 635.298  1.00  9.10           H
ATOM   3537  N   ILE A 220    -125.857-107.763 637.795  1.00  9.10           N
ATOM   3538  CA  ILE A 220    -124.975-108.230 638.851  1.00  9.10           C
ATOM   3539  C   ILE A 220    -125.301-107.487 640.148  1.00  9.10           C
ATOM   3540  O   ILE A 220    -125.610-108.109 641.163  1.00  9.10           O
ATOM   3541  HA  ILE A 220    -125.177-109.291 639.000  1.00  9.10           H
ATOM   3542  HB  ILE A 220    -123.358-107.102 638.022  1.00  9.10           H
ATOM   3543  CB  ILE A 220    -123.512-108.105 638.421  1.00  9.10           C
ATOM   3544  CG1 ILE A 220    -123.183-109.093 637.300  1.00  9.10           C
ATOM   3545 1HG1 ILE A 220    -123.236-110.112 637.682  1.00  9.10           H
ATOM   3546 2HG1 ILE A 220    -123.927-109.010 636.508  1.00  9.10           H
ATOM   3547  CG2 ILE A 220    -122.573-108.264 639.619  1.00  9.10           C
ATOM   3548 1HG2 ILE A 220    -122.789-107.489 640.355  1.00  9.10           H
ATOM   3549 2HG2 ILE A 220    -122.722-109.245 640.070  1.00  9.10           H
ATOM   3550 3HG2 ILE A 220    -121.540-108.170 639.285  1.00  9.10           H
ATOM   3551  CD1 ILE A 220    -121.789-108.829 636.728  1.00  9.10           C
ATOM   3552 1HD1 ILE A 220    -121.747-107.817 636.326  1.00  9.10           H
ATOM   3553 2HD1 ILE A 220    -121.045-108.937 637.518  1.00  9.10           H
ATOM   3554 3HD1 ILE A 220    -121.580-109.545 635.933  1.00  9.10           H
ATOM   3555  HN  ILE A 220    -125.403-107.273 637.051  1.00  9.10           H
ATOM   3556  N   LEU A 221    -125.220-106.167 640.072  1.00  9.10           N
ATOM   3557  CA  LEU A 221    -125.200-105.348 641.273  1.00  9.10           C
ATOM   3558  C   LEU A 221    -126.633-104.970 641.652  1.00  9.10           C
ATOM   3559  O   LEU A 221    -126.914-104.674 642.812  1.00  9.10           O
ATOM   3560  HA  LEU A 221    -124.779-105.955 642.075  1.00  9.10           H
ATOM   3561  CB  LEU A 221    -124.275-104.144 641.084  1.00  9.10           C
ATOM   3562 1HB  LEU A 221    -124.626-103.573 640.225  1.00  9.10           H
ATOM   3563 2HB  LEU A 221    -124.370-103.498 641.957  1.00  9.10           H
ATOM   3564  HG  LEU A 221    -122.694-105.058 639.972  1.00  9.10           H
ATOM   3565  CG  LEU A 221    -122.793-104.462 640.879  1.00  9.10           C
ATOM   3566  CD1 LEU A 221    -121.981-103.182 640.670  1.00  9.10           C
ATOM   3567 1HD1 LEU A 221    -122.351-102.657 639.790  1.00  9.10           H
ATOM   3568 2HD1 LEU A 221    -122.083-102.540 641.545  1.00  9.10           H
ATOM   3569 3HD1 LEU A 221    -120.931-103.437 640.527  1.00  9.10           H
ATOM   3570  CD2 LEU A 221    -122.248-105.304 642.034  1.00  9.10           C
ATOM   3571 1HD2 LEU A 221    -122.361-104.756 642.969  1.00  9.10           H
ATOM   3572 2HD2 LEU A 221    -122.801-106.241 642.093  1.00  9.10           H
ATOM   3573 3HD2 LEU A 221    -121.192-105.516 641.863  1.00  9.10           H
ATOM   3574  HN  LEU A 221    -125.170-105.658 639.213  1.00  9.10           H
ATOM   3575  N   GLY A 222    -127.501-104.992 640.651  1.00  9.10           N
ATOM   3576  CA  GLY A 222    -128.878-104.570 640.845  1.00  9.10           C
ATOM   3577  C   GLY A 222    -129.734-105.721 641.379  1.00  9.10           C
ATOM   3578  O   GLY A 222    -130.858-105.506 641.828  1.00  9.10           O
ATOM   3579 1HA  GLY A 222    -128.911-103.734 641.544  1.00  9.10           H
ATOM   3580 2HA  GLY A 222    -129.289-104.213 639.901  1.00  9.10           H
ATOM   3581  HN  GLY A 222    -127.277-105.290 639.723  1.00  9.10           H
ATOM   3582  N   PHE A 223    -129.168-106.917 641.311  1.00  9.10           N
ATOM   3583  CA  PHE A 223    -129.903-108.114 641.683  1.00  9.10           C
ATOM   3584  C   PHE A 223    -128.987-109.128 642.372  1.00  9.10           C
ATOM   3585  O   PHE A 223    -129.060-109.312 643.585  1.00  9.10           O
ATOM   3586  HA  PHE A 223    -130.689-107.809 642.375  1.00  9.10           H
ATOM   3587  CB  PHE A 223    -130.443-108.728 640.390  1.00  9.10           C
ATOM   3588 1HB  PHE A 223    -130.990-107.964 639.838  1.00  9.10           H
ATOM   3589 2HB  PHE A 223    -129.602-109.031 639.766  1.00  9.10           H
ATOM   3590  CG  PHE A 223    -131.359-109.934 640.609  1.00  9.10           C
ATOM   3591  HD1 PHE A 223    -130.105-111.256 639.513  1.00  9.10           H
ATOM   3592  CD1 PHE A 223    -131.025-111.145 640.087  1.00  9.10           C
ATOM   3593  HD2 PHE A 223    -132.774-108.825 641.743  1.00  9.10           H
ATOM   3594  CD2 PHE A 223    -132.506-109.795 641.325  1.00  9.10           C
ATOM   3595  CE1 PHE A 223    -131.875-112.264 640.290  1.00  9.10           C
ATOM   3596  HE1 PHE A 223    -131.608-113.234 639.871  1.00  9.10           H
ATOM   3597  CE2 PHE A 223    -133.357-110.914 641.528  1.00  9.10           C
ATOM   3598  HE2 PHE A 223    -134.277-110.803 642.102  1.00  9.10           H
ATOM   3599  CZ  PHE A 223    -133.023-112.125 641.006  1.00  9.10           C
ATOM   3600  HZ  PHE A 223    -133.675-112.984 641.162  1.00  9.10           H
ATOM   3601  HN  PHE A 223    -128.228-107.075 641.009  1.00  9.10           H
ATOM   3602  N   PHE A 224    -128.145-109.759 641.566  1.00  9.10           N
ATOM   3603  CA  PHE A 224    -127.533-111.017 641.960  1.00  9.10           C
ATOM   3604  C   PHE A 224    -126.793-110.873 643.291  1.00  9.10           C
ATOM   3605  O   PHE A 224    -127.037-111.635 644.226  1.00  9.10           O
ATOM   3606  HA  PHE A 224    -128.335-111.746 642.069  1.00  9.10           H
ATOM   3607  CB  PHE A 224    -126.526-111.385 640.868  1.00  9.10           C
ATOM   3608 1HB  PHE A 224    -126.158-110.471 640.404  1.00  9.10           H
ATOM   3609 2HB  PHE A 224    -125.670-111.877 641.329  1.00  9.10           H
ATOM   3610  CG  PHE A 224    -127.095-112.299 639.780  1.00  9.10           C
ATOM   3611  HD1 PHE A 224    -126.439-114.078 640.741  1.00  9.10           H
ATOM   3612  CD1 PHE A 224    -126.956-113.648 639.884  1.00  9.10           C
ATOM   3613  HD2 PHE A 224    -127.852-110.681 638.627  1.00  9.10           H
ATOM   3614  CD2 PHE A 224    -127.740-111.762 638.710  1.00  9.10           C
ATOM   3615  CE1 PHE A 224    -127.484-114.495 638.874  1.00  9.10           C
ATOM   3616  HE1 PHE A 224    -127.372-115.576 638.957  1.00  9.10           H
ATOM   3617  CE2 PHE A 224    -128.268-112.609 637.701  1.00  9.10           C
ATOM   3618  HE2 PHE A 224    -128.785-112.179 636.843  1.00  9.10           H
ATOM   3619  CZ  PHE A 224    -128.129-113.958 637.804  1.00  9.10           C
ATOM   3620  HZ  PHE A 224    -128.534-114.609 637.029  1.00  9.10           H
ATOM   3621  HN  PHE A 224    -127.880-109.425 640.661  1.00  9.10           H
ATOM   3622  N   LEU A 225    -125.904-109.891 643.336  1.00  9.10           N
ATOM   3623  CA  LEU A 225    -125.023-109.731 644.479  1.00  9.10           C
ATOM   3624  C   LEU A 225    -125.864-109.527 645.741  1.00  9.10           C
ATOM   3625  O   LEU A 225    -125.722-110.268 646.713  1.00  9.10           O
ATOM   3626  HA  LEU A 225    -124.457-110.656 644.588  1.00  9.10           H
ATOM   3627  CB  LEU A 225    -124.014-108.609 644.225  1.00  9.10           C
ATOM   3628 1HB  LEU A 225    -123.346-108.923 643.423  1.00  9.10           H
ATOM   3629 2HB  LEU A 225    -124.556-107.735 643.865  1.00  9.10           H
ATOM   3630  HG  LEU A 225    -123.823-108.045 646.279  1.00  9.10           H
ATOM   3631  CG  LEU A 225    -123.162-108.188 645.424  1.00  9.10           C
ATOM   3632  CD1 LEU A 225    -122.167-109.287 645.802  1.00  9.10           C
ATOM   3633 1HD1 LEU A 225    -122.709-110.196 646.061  1.00  9.10           H
ATOM   3634 2HD1 LEU A 225    -121.507-109.485 644.958  1.00  9.10           H
ATOM   3635 3HD1 LEU A 225    -121.574-108.961 646.657  1.00  9.10           H
ATOM   3636  CD2 LEU A 225    -122.468-106.851 645.161  1.00  9.10           C
ATOM   3637 1HD2 LEU A 225    -121.821-106.942 644.288  1.00  9.10           H
ATOM   3638 2HD2 LEU A 225    -123.218-106.081 644.978  1.00  9.10           H
ATOM   3639 3HD2 LEU A 225    -121.869-106.575 646.029  1.00  9.10           H
ATOM   3640  HN  LEU A 225    -125.782-109.215 642.609  1.00  9.10           H
ATOM   3641  N   PRO A 226    -126.752-108.523 645.750  1.00  9.10           N
ATOM   3642  CA  PRO A 226    -127.640-108.312 646.896  1.00  9.10           C
ATOM   3643  C   PRO A 226    -128.410-109.568 647.268  1.00  9.10           C
ATOM   3644  O   PRO A 226    -128.522-109.906 648.445  1.00  9.10           O
ATOM   3645  HA  PRO A 226    -127.056-108.063 647.782  1.00  9.10           H
ATOM   3646  CB  PRO A 226    -128.572-107.191 646.429  1.00  9.10           C
ATOM   3647 1HB  PRO A 226    -129.477-107.588 645.969  1.00  9.10           H
ATOM   3648 2HB  PRO A 226    -128.889-106.561 647.260  1.00  9.10           H
ATOM   3649  CG  PRO A 226    -127.722-106.418 645.428  1.00  9.10           C
ATOM   3650 1HG  PRO A 226    -128.335-105.818 644.755  1.00  9.10           H
ATOM   3651 2HG  PRO A 226    -127.042-105.725 645.924  1.00  9.10           H
ATOM   3652  CD  PRO A 226    -126.977-107.521 644.693  1.00  9.10           C
ATOM   3653 1HD  PRO A 226    -127.567-107.930 643.873  1.00  9.10           H
ATOM   3654 2HD  PRO A 226    -126.044-107.160 644.261  1.00  9.10           H
ATOM   3655  N   PHE A 227    -128.926-110.233 646.244  1.00  9.10           N
ATOM   3656  CA  PHE A 227    -129.795-111.378 646.456  1.00  9.10           C
ATOM   3657  C   PHE A 227    -129.068-112.482 647.226  1.00  9.10           C
ATOM   3658  O   PHE A 227    -129.620-113.059 648.161  1.00  9.10           O
ATOM   3659  HA  PHE A 227    -130.648-111.032 647.039  1.00  9.10           H
ATOM   3660  CB  PHE A 227    -130.183-111.906 645.074  1.00  9.10           C
ATOM   3661 1HB  PHE A 227    -130.671-111.108 644.515  1.00  9.10           H
ATOM   3662 2HB  PHE A 227    -129.277-112.170 644.529  1.00  9.10           H
ATOM   3663  CG  PHE A 227    -131.110-113.123 645.111  1.00  9.10           C
ATOM   3664  HD1 PHE A 227    -129.531-114.506 644.774  1.00  9.10           H
ATOM   3665  CD1 PHE A 227    -130.600-114.372 644.939  1.00  9.10           C
ATOM   3666  HD2 PHE A 227    -132.853-111.955 645.455  1.00  9.10           H
ATOM   3667  CD2 PHE A 227    -132.444-112.956 645.317  1.00  9.10           C
ATOM   3668  CE1 PHE A 227    -131.460-115.502 644.973  1.00  9.10           C
ATOM   3669  HE1 PHE A 227    -131.051-116.502 644.835  1.00  9.10           H
ATOM   3670  CE2 PHE A 227    -133.304-114.086 645.351  1.00  9.10           C
ATOM   3671  HE2 PHE A 227    -134.373-113.952 645.516  1.00  9.10           H
ATOM   3672  CZ  PHE A 227    -132.794-115.334 645.179  1.00  9.10           C
ATOM   3673  HZ  PHE A 227    -133.454-116.201 645.206  1.00  9.10           H
ATOM   3674  HN  PHE A 227    -128.759-110.001 645.285  1.00  9.10           H
ATOM   3675  N   VAL A 228    -127.840-112.745 646.803  1.00  9.10           N
ATOM   3676  CA  VAL A 228    -127.039-113.785 647.427  1.00  9.10           C
ATOM   3677  C   VAL A 228    -126.842-113.451 648.907  1.00  9.10           C
ATOM   3678  O   VAL A 228    -127.015-114.312 649.769  1.00  9.10           O
ATOM   3679  HA  VAL A 228    -127.595-114.719 647.348  1.00  9.10           H
ATOM   3680  HB  VAL A 228    -125.266-112.968 646.564  1.00  9.10           H
ATOM   3681  CB  VAL A 228    -125.720-113.954 646.671  1.00  9.10           C
ATOM   3682  CG1 VAL A 228    -124.747-114.835 647.456  1.00  9.10           C
ATOM   3683 1HG1 VAL A 228    -124.540-114.376 648.423  1.00  9.10           H
ATOM   3684 2HG1 VAL A 228    -125.191-115.819 647.609  1.00  9.10           H
ATOM   3685 3HG1 VAL A 228    -123.818-114.939 646.897  1.00  9.10           H
ATOM   3686  CG2 VAL A 228    -125.960-114.516 645.268  1.00  9.10           C
ATOM   3687 1HG2 VAL A 228    -126.445-115.489 645.345  1.00  9.10           H
ATOM   3688 2HG2 VAL A 228    -126.599-113.834 644.707  1.00  9.10           H
ATOM   3689 3HG2 VAL A 228    -125.005-114.626 644.753  1.00  9.10           H
ATOM   3690  HN  VAL A 228    -127.392-112.261 646.050  1.00  9.10           H
ATOM   3691  N   VAL A 229    -126.483-112.201 649.156  1.00  9.10           N
ATOM   3692  CA  VAL A 229    -126.182-111.764 650.509  1.00  9.10           C
ATOM   3693  C   VAL A 229    -127.426-111.932 651.384  1.00  9.10           C
ATOM   3694  O   VAL A 229    -127.342-112.452 652.495  1.00  9.10           O
ATOM   3695  HA  VAL A 229    -125.392-112.409 650.895  1.00  9.10           H
ATOM   3696  HB  VAL A 229    -126.382-109.710 649.965  1.00  9.10           H
ATOM   3697  CB  VAL A 229    -125.653-110.328 650.490  1.00  9.10           C
ATOM   3698  CG1 VAL A 229    -125.508-109.779 651.910  1.00  9.10           C
ATOM   3699 1HG1 VAL A 229    -126.480-109.787 652.405  1.00  9.10           H
ATOM   3700 2HG1 VAL A 229    -124.810-110.401 652.471  1.00  9.10           H
ATOM   3701 3HG1 VAL A 229    -125.131-108.757 651.868  1.00  9.10           H
ATOM   3702  CG2 VAL A 229    -124.328-110.242 649.730  1.00  9.10           C
ATOM   3703 1HG2 VAL A 229    -123.589-110.880 650.215  1.00  9.10           H
ATOM   3704 2HG2 VAL A 229    -124.476-110.573 648.702  1.00  9.10           H
ATOM   3705 3HG2 VAL A 229    -123.975-109.210 649.732  1.00  9.10           H
ATOM   3706  HN  VAL A 229    -126.397-111.493 648.455  1.00  9.10           H
ATOM   3707  N   MET A 230    -128.551-111.481 650.849  1.00  9.10           N
ATOM   3708  CA  MET A 230    -129.805-111.544 651.580  1.00  9.10           C
ATOM   3709  C   MET A 230    -130.180-112.993 651.901  1.00  9.10           C
ATOM   3710  O   MET A 230    -130.557-113.304 653.030  1.00  9.10           O
ATOM   3711  HA  MET A 230    -129.634-110.993 652.504  1.00  9.10           H
ATOM   3712  CB  MET A 230    -130.916-110.903 650.746  1.00  9.10           C
ATOM   3713 1HB  MET A 230    -130.845-111.246 649.714  1.00  9.10           H
ATOM   3714 2HB  MET A 230    -131.888-111.221 651.122  1.00  9.10           H
ATOM   3715  CG  MET A 230    -130.821-109.376 650.789  1.00  9.10           C
ATOM   3716 1HG  MET A 230    -130.787-109.034 651.823  1.00  9.10           H
ATOM   3717 2HG  MET A 230    -129.896-109.047 650.315  1.00  9.10           H
ATOM   3718  SD  MET A 230    -132.224-108.654 649.954  1.00  9.10           S
ATOM   3719  CE  MET A 230    -131.635-108.691 648.269  1.00  9.10           C
ATOM   3720 1HE  MET A 230    -130.721-108.102 648.191  1.00  9.10           H
ATOM   3721 2HE  MET A 230    -131.429-109.721 647.979  1.00  9.10           H
ATOM   3722 3HE  MET A 230    -132.395-108.272 647.610  1.00  9.10           H
ATOM   3723  HN  MET A 230    -128.615-111.079 649.935  1.00  9.10           H
ATOM   3724  N   ALA A 231    -130.063-113.839 650.889  1.00  9.10           N
ATOM   3725  CA  ALA A 231    -130.451-115.232 651.030  1.00  9.10           C
ATOM   3726  C   ALA A 231    -129.643-115.870 652.162  1.00  9.10           C
ATOM   3727  O   ALA A 231    -130.194-116.592 652.992  1.00  9.10           O
ATOM   3728  HA  ALA A 231    -131.509-115.257 651.291  1.00  9.10           H
ATOM   3729  CB  ALA A 231    -130.255-115.954 649.695  1.00  9.10           C
ATOM   3730 1HB  ALA A 231    -130.872-115.480 648.932  1.00  9.10           H
ATOM   3731 2HB  ALA A 231    -129.207-115.897 649.401  1.00  9.10           H
ATOM   3732 3HB  ALA A 231    -130.546-116.999 649.801  1.00  9.10           H
ATOM   3733  HN  ALA A 231    -129.711-113.587 649.987  1.00  9.10           H
ATOM   3734  N   CYS A 232    -128.350-115.581 652.159  1.00  9.10           N
ATOM   3735  CA  CYS A 232    -127.461-116.121 653.173  1.00  9.10           C
ATOM   3736  C   CYS A 232    -127.912-115.596 654.537  1.00  9.10           C
ATOM   3737  O   CYS A 232    -128.037-116.363 655.491  1.00  9.10           O
ATOM   3738  HA  CYS A 232    -127.554-117.206 653.126  1.00  9.10           H
ATOM   3739  CB  CYS A 232    -125.998-115.776 652.884  1.00  9.10           C
ATOM   3740 1HB  CYS A 232    -125.898-114.707 652.697  1.00  9.10           H
ATOM   3741 2HB  CYS A 232    -125.383-116.007 653.754  1.00  9.10           H
ATOM   3742  HG  CYS A 232    -125.874-115.879 650.518  1.00  9.10           H
ATOM   3743  SG  CYS A 232    -125.407-116.722 651.434  1.00  9.10           S
ATOM   3744  HN  CYS A 232    -127.910-114.991 651.482  1.00  9.10           H
ATOM   3745  N   CYS A 233    -128.146-114.293 654.586  1.00  9.10           N
ATOM   3746  CA  CYS A 233    -128.475-113.638 655.841  1.00  9.10           C
ATOM   3747  C   CYS A 233    -129.713-114.320 656.428  1.00  9.10           C
ATOM   3748  O   CYS A 233    -129.701-114.751 657.580  1.00  9.10           O
ATOM   3749  HA  CYS A 233    -127.614-113.768 656.497  1.00  9.10           H
ATOM   3750  CB  CYS A 233    -128.686-112.134 655.656  1.00  9.10           C
ATOM   3751 1HB  CYS A 233    -129.344-111.953 654.806  1.00  9.10           H
ATOM   3752 2HB  CYS A 233    -129.178-111.717 656.534  1.00  9.10           H
ATOM   3753  HG  CYS A 233    -126.941-111.670 654.117  1.00  9.10           H
ATOM   3754  SG  CYS A 233    -127.077-111.305 655.389  1.00  9.10           S
ATOM   3755  HN  CYS A 233    -128.113-113.689 653.790  1.00  9.10           H
ATOM   3756  N   TYR A 234    -130.751-114.397 655.609  1.00  9.10           N
ATOM   3757  CA  TYR A 234    -132.043-114.866 656.080  1.00  9.10           C
ATOM   3758  C   TYR A 234    -132.012-116.370 656.359  1.00  9.10           C
ATOM   3759  O   TYR A 234    -132.744-116.861 657.217  1.00  9.10           O
ATOM   3760  HA  TYR A 234    -132.276-114.337 657.004  1.00  9.10           H
ATOM   3761  CB  TYR A 234    -133.032-114.590 654.945  1.00  9.10           C
ATOM   3762 1HB  TYR A 234    -132.554-114.828 653.995  1.00  9.10           H
ATOM   3763 2HB  TYR A 234    -133.885-115.260 655.050  1.00  9.10           H
ATOM   3764  CG  TYR A 234    -133.538-113.147 654.898  1.00  9.10           C
ATOM   3765  HD1 TYR A 234    -134.540-113.283 656.788  1.00  9.10           H
ATOM   3766  CD1 TYR A 234    -134.299-112.648 655.935  1.00  9.10           C
ATOM   3767  HD2 TYR A 234    -132.631-112.738 652.998  1.00  9.10           H
ATOM   3768  CD2 TYR A 234    -133.233-112.344 653.817  1.00  9.10           C
ATOM   3769  CE1 TYR A 234    -134.776-111.290 655.890  1.00  9.10           C
ATOM   3770  HE1 TYR A 234    -135.378-110.884 656.702  1.00  9.10           H
ATOM   3771  HE2 TYR A 234    -133.475-110.341 652.925  1.00  9.10           H
ATOM   3772  CE2 TYR A 234    -133.709-110.986 653.772  1.00  9.10           C
ATOM   3773  CZ  TYR A 234    -134.457-110.526 654.811  1.00  9.10           C
ATOM   3774  OH  TYR A 234    -134.907-109.243 654.768  1.00  9.10           O
ATOM   3775  HH  TYR A 234    -134.385-108.720 654.095  1.00  9.10           H
ATOM   3776  HN  TYR A 234    -130.720-114.146 654.641  1.00  9.10           H
ATOM   3777  N   THR A 235    -131.157-117.059 655.619  1.00  9.10           N
ATOM   3778  CA  THR A 235    -130.963-118.484 655.830  1.00  9.10           C
ATOM   3779  C   THR A 235    -130.563-118.758 657.281  1.00  9.10           C
ATOM   3780  O   THR A 235    -131.150-119.615 657.939  1.00  9.10           O
ATOM   3781  HA  THR A 235    -131.914-118.989 655.659  1.00  9.10           H
ATOM   3782  HB  THR A 235    -128.974-118.479 654.956  1.00  9.10           H
ATOM   3783  CB  THR A 235    -129.933-118.977 654.812  1.00  9.10           C
ATOM   3784  OG1 THR A 235    -130.558-118.755 653.550  1.00  9.10           O
ATOM   3785  HG1 THR A 235    -130.138-117.970 653.094  1.00  9.10           H
ATOM   3786  CG2 THR A 235    -129.734-120.493 654.867  1.00  9.10           C
ATOM   3787 1HG2 THR A 235    -130.680-120.991 654.656  1.00  9.10           H
ATOM   3788 2HG2 THR A 235    -129.387-120.777 655.860  1.00  9.10           H
ATOM   3789 3HG2 THR A 235    -128.993-120.789 654.125  1.00  9.10           H
ATOM   3790  HN  THR A 235    -130.604-116.661 654.887  1.00  9.10           H
ATOM   3791  N   ILE A 236    -129.566-118.014 657.737  1.00  9.10           N
ATOM   3792  CA  ILE A 236    -129.040-118.208 659.078  1.00  9.10           C
ATOM   3793  C   ILE A 236    -130.062-117.704 660.099  1.00  9.10           C
ATOM   3794  O   ILE A 236    -130.275-118.335 661.133  1.00  9.10           O
ATOM   3795  HA  ILE A 236    -128.905-119.279 659.224  1.00  9.10           H
ATOM   3796  HB  ILE A 236    -127.774-116.484 659.043  1.00  9.10           H
ATOM   3797  CB  ILE A 236    -127.663-117.555 659.212  1.00  9.10           C
ATOM   3798  CG1 ILE A 236    -126.699-118.083 658.148  1.00  9.10           C
ATOM   3799 1HG1 ILE A 236    -126.405-119.104 658.392  1.00  9.10           H
ATOM   3800 2HG1 ILE A 236    -127.203-118.119 657.182  1.00  9.10           H
ATOM   3801  CG2 ILE A 236    -127.108-117.734 660.627  1.00  9.10           C
ATOM   3802 1HG2 ILE A 236    -127.785-117.271 661.344  1.00  9.10           H
ATOM   3803 2HG2 ILE A 236    -127.014-118.797 660.849  1.00  9.10           H
ATOM   3804 3HG2 ILE A 236    -126.128-117.260 660.695  1.00  9.10           H
ATOM   3805  CD1 ILE A 236    -125.455-117.198 658.047  1.00  9.10           C
ATOM   3806 1HD1 ILE A 236    -125.751-116.184 657.779  1.00  9.10           H
ATOM   3807 2HD1 ILE A 236    -124.941-117.184 659.008  1.00  9.10           H
ATOM   3808 3HD1 ILE A 236    -124.787-117.596 657.283  1.00  9.10           H
ATOM   3809  HN  ILE A 236    -129.120-117.292 657.208  1.00  9.10           H
ATOM   3810  N   ILE A 237    -130.667-116.571 659.773  1.00  9.10           N
ATOM   3811  CA  ILE A 237    -131.657-115.972 660.652  1.00  9.10           C
ATOM   3812  C   ILE A 237    -132.740-117.004 660.973  1.00  9.10           C
ATOM   3813  O   ILE A 237    -133.085-117.206 662.136  1.00  9.10           O
ATOM   3814  HA  ILE A 237    -131.150-115.704 661.580  1.00  9.10           H
ATOM   3815  HB  ILE A 237    -132.411-114.858 658.989  1.00  9.10           H
ATOM   3816  CB  ILE A 237    -132.201-114.678 660.043  1.00  9.10           C
ATOM   3817  CG1 ILE A 237    -131.160-113.559 660.112  1.00  9.10           C
ATOM   3818 1HG1 ILE A 237    -131.084-113.190 661.135  1.00  9.10           H
ATOM   3819 2HG1 ILE A 237    -130.180-113.952 659.842  1.00  9.10           H
ATOM   3820  CG2 ILE A 237    -133.521-114.274 660.704  1.00  9.10           C
ATOM   3821 1HG2 ILE A 237    -134.257-115.065 660.559  1.00  9.10           H
ATOM   3822 2HG2 ILE A 237    -133.361-114.118 661.771  1.00  9.10           H
ATOM   3823 3HG2 ILE A 237    -133.886-113.351 660.252  1.00  9.10           H
ATOM   3824  CD1 ILE A 237    -131.530-112.408 659.175  1.00  9.10           C
ATOM   3825 1HD1 ILE A 237    -131.581-112.775 658.150  1.00  9.10           H
ATOM   3826 2HD1 ILE A 237    -132.499-112.001 659.464  1.00  9.10           H
ATOM   3827 3HD1 ILE A 237    -130.773-111.626 659.244  1.00  9.10           H
ATOM   3828  HN  ILE A 237    -130.492-116.066 658.928  1.00  9.10           H
ATOM   3829  N   ILE A 238    -133.246-117.630 659.920  1.00  9.10           N
ATOM   3830  CA  ILE A 238    -134.349-118.564 660.064  1.00  9.10           C
ATOM   3831  C   ILE A 238    -133.904-119.742 660.934  1.00  9.10           C
ATOM   3832  O   ILE A 238    -134.646-120.187 661.809  1.00  9.10           O
ATOM   3833  HA  ILE A 238    -135.156-118.041 660.578  1.00  9.10           H
ATOM   3834  HB  ILE A 238    -134.030-119.190 658.044  1.00  9.10           H
ATOM   3835  CB  ILE A 238    -134.882-118.980 658.692  1.00  9.10           C
ATOM   3836  CG1 ILE A 238    -135.673-117.843 658.043  1.00  9.10           C
ATOM   3837 1HG1 ILE A 238    -136.634-117.732 658.544  1.00  9.10           H
ATOM   3838 2HG1 ILE A 238    -135.137-116.903 658.171  1.00  9.10           H
ATOM   3839  CG2 ILE A 238    -135.703-120.267 658.789  1.00  9.10           C
ATOM   3840 1HG2 ILE A 238    -135.077-121.070 659.179  1.00  9.10           H
ATOM   3841 2HG2 ILE A 238    -136.549-120.109 659.459  1.00  9.10           H
ATOM   3842 3HG2 ILE A 238    -136.069-120.540 657.800  1.00  9.10           H
ATOM   3843  CD1 ILE A 238    -135.896-118.110 656.553  1.00  9.10           C
ATOM   3844 1HD1 ILE A 238    -134.933-118.197 656.051  1.00  9.10           H
ATOM   3845 2HD1 ILE A 238    -136.454-119.039 656.430  1.00  9.10           H
ATOM   3846 3HD1 ILE A 238    -136.461-117.287 656.117  1.00  9.10           H
ATOM   3847  HN  ILE A 238    -132.915-117.508 658.985  1.00  9.10           H
ATOM   3848  N   HIS A 239    -132.696-120.213 660.663  1.00  9.10           N
ATOM   3849  CA  HIS A 239    -132.163-121.360 661.378  1.00  9.10           C
ATOM   3850  C   HIS A 239    -132.120-121.056 662.877  1.00  9.10           C
ATOM   3851  O   HIS A 239    -132.569-121.862 663.691  1.00  9.10           O
ATOM   3852  HA  HIS A 239    -132.852-122.186 661.203  1.00  9.10           H
ATOM   3853  CB  HIS A 239    -130.798-121.764 660.816  1.00  9.10           C
ATOM   3854 1HB  HIS A 239    -130.896-121.938 659.744  1.00  9.10           H
ATOM   3855 2HB  HIS A 239    -130.104-120.934 660.942  1.00  9.10           H
ATOM   3856  CG  HIS A 239    -130.210-122.997 661.459  1.00  9.10           C
ATOM   3857  HD1 HIS A 239    -128.726-122.110 662.703  1.00  9.10           H
ATOM   3858  ND1 HIS A 239    -129.177-122.942 662.378  1.00  9.10           N
ATOM   3859  CD2 HIS A 239    -130.520-124.317 661.308  1.00  9.10           C
ATOM   3860  HD2 HIS A 239    -131.294-124.718 660.653  1.00  9.10           H
ATOM   3861  CE1 HIS A 239    -128.886-124.179 662.755  1.00  9.10           C
ATOM   3862  HE1 HIS A 239    -128.116-124.466 663.471  1.00  9.10           H
ATOM   3863  NE2 HIS A 239    -129.720-125.029 662.090  1.00  9.10           N
ATOM   3864  HN  HIS A 239    -132.087-119.825 659.972  1.00  9.10           H
ATOM   3865  N   THR A 240    -131.575-119.892 663.197  1.00  9.10           N
ATOM   3866  CA  THR A 240    -131.432-119.488 664.585  1.00  9.10           C
ATOM   3867  C   THR A 240    -132.807-119.313 665.234  1.00  9.10           C
ATOM   3868  O   THR A 240    -132.995-119.654 666.400  1.00  9.10           O
ATOM   3869  HA  THR A 240    -130.924-120.287 665.125  1.00  9.10           H
ATOM   3870  HB  THR A 240    -131.092-117.388 664.146  1.00  9.10           H
ATOM   3871  CB  THR A 240    -130.576-118.221 664.624  1.00  9.10           C
ATOM   3872  OG1 THR A 240    -129.347-118.613 664.019  1.00  9.10           O
ATOM   3873  HG1 THR A 240    -129.367-118.409 663.040  1.00  9.10           H
ATOM   3874  CG2 THR A 240    -130.180-117.825 666.048  1.00  9.10           C
ATOM   3875 1HG2 THR A 240    -129.606-118.632 666.503  1.00  9.10           H
ATOM   3876 2HG2 THR A 240    -131.079-117.641 666.637  1.00  9.10           H
ATOM   3877 3HG2 THR A 240    -129.574-116.919 666.018  1.00  9.10           H
ATOM   3878  HN  THR A 240    -131.235-119.231 662.528  1.00  9.10           H
ATOM   3879  N   LEU A 241    -133.732-118.781 664.449  1.00  9.10           N
ATOM   3880  CA  LEU A 241    -135.079-118.537 664.938  1.00  9.10           C
ATOM   3881  C   LEU A 241    -135.761-119.875 665.229  1.00  9.10           C
ATOM   3882  O   LEU A 241    -136.605-119.965 666.120  1.00  9.10           O
ATOM   3883  HA  LEU A 241    -134.991-117.983 665.873  1.00  9.10           H
ATOM   3884  CB  LEU A 241    -135.853-117.652 663.958  1.00  9.10           C
ATOM   3885 1HB  LEU A 241    -135.706-118.044 662.952  1.00  9.10           H
ATOM   3886 2HB  LEU A 241    -136.916-117.740 664.183  1.00  9.10           H
ATOM   3887  HG  LEU A 241    -134.423-116.082 663.709  1.00  9.10           H
ATOM   3888  CG  LEU A 241    -135.480-116.168 663.957  1.00  9.10           C
ATOM   3889  CD1 LEU A 241    -136.260-115.409 662.882  1.00  9.10           C
ATOM   3890 1HD1 LEU A 241    -136.031-115.827 661.902  1.00  9.10           H
ATOM   3891 2HD1 LEU A 241    -137.329-115.501 663.075  1.00  9.10           H
ATOM   3892 3HD1 LEU A 241    -135.977-114.356 662.903  1.00  9.10           H
ATOM   3893  CD2 LEU A 241    -135.671-115.554 665.345  1.00  9.10           C
ATOM   3894 1HD2 LEU A 241    -136.713-115.653 665.646  1.00  9.10           H
ATOM   3895 2HD2 LEU A 241    -135.035-116.073 666.062  1.00  9.10           H
ATOM   3896 3HD2 LEU A 241    -135.399-114.499 665.316  1.00  9.10           H
ATOM   3897  HN  LEU A 241    -133.575-118.520 663.496  1.00  9.10           H
ATOM   3898  N   ILE A 242    -135.371-120.882 664.461  1.00  9.10           N
ATOM   3899  CA  ILE A 242    -135.926-122.213 664.634  1.00  9.10           C
ATOM   3900  C   ILE A 242    -135.449-122.791 665.968  1.00  9.10           C
ATOM   3901  O   ILE A 242    -136.191-123.505 666.640  1.00  9.10           O
ATOM   3902  HA  ILE A 242    -137.011-122.113 664.670  1.00  9.10           H
ATOM   3903  HB  ILE A 242    -134.551-122.920 663.156  1.00  9.10           H
ATOM   3904  CB  ILE A 242    -135.592-123.094 663.428  1.00  9.10           C
ATOM   3905  CG1 ILE A 242    -136.444-122.710 662.216  1.00  9.10           C
ATOM   3906 1HG1 ILE A 242    -137.479-123.011 662.385  1.00  9.10           H
ATOM   3907 2HG1 ILE A 242    -136.443-121.627 662.095  1.00  9.10           H
ATOM   3908  CG2 ILE A 242    -135.727-124.577 663.777  1.00  9.10           C
ATOM   3909 1HG2 ILE A 242    -135.043-124.823 664.589  1.00  9.10           H
ATOM   3910 2HG2 ILE A 242    -136.751-124.785 664.089  1.00  9.10           H
ATOM   3911 3HG2 ILE A 242    -135.484-125.180 662.902  1.00  9.10           H
ATOM   3912  CD1 ILE A 242    -135.916-123.372 660.942  1.00  9.10           C
ATOM   3913 1HD1 ILE A 242    -134.890-123.050 660.764  1.00  9.10           H
ATOM   3914 2HD1 ILE A 242    -135.942-124.456 661.059  1.00  9.10           H
ATOM   3915 3HD1 ILE A 242    -136.540-123.083 660.097  1.00  9.10           H
ATOM   3916  HN  ILE A 242    -134.690-120.799 663.734  1.00  9.10           H
ATOM   3917  N   GLN A 243    -134.212-122.462 666.311  1.00  9.10           N
ATOM   3918  CA  GLN A 243    -133.620-122.954 667.543  1.00  9.10           C
ATOM   3919  C   GLN A 243    -134.109-122.127 668.734  1.00  9.10           C
ATOM   3920  O   GLN A 243    -133.920-122.517 669.885  1.00  9.10           O
ATOM   3921  HA  GLN A 243    -133.967-123.983 667.640  1.00  9.10           H
ATOM   3922  CB  GLN A 243    -132.093-122.945 667.459  1.00  9.10           C
ATOM   3923 1HB  GLN A 243    -131.743-121.939 667.229  1.00  9.10           H
ATOM   3924 2HB  GLN A 243    -131.671-123.216 668.427  1.00  9.10           H
ATOM   3925  CG  GLN A 243    -131.597-123.921 666.390  1.00  9.10           C
ATOM   3926 1HG  GLN A 243    -131.962-124.924 666.610  1.00  9.10           H
ATOM   3927 2HG  GLN A 243    -132.004-123.639 665.419  1.00  9.10           H
ATOM   3928  CD  GLN A 243    -130.068-123.932 666.325  1.00  9.10           C
ATOM   3929  OE1 GLN A 243    -129.396-123.010 666.757  1.00  9.10           O
ATOM   3930  NE2 GLN A 243    -129.558-125.023 665.761  1.00  9.10           N
ATOM   3931 1HE2 GLN A 243    -130.166-125.743 665.426  1.00  9.10           H
ATOM   3932 2HE2 GLN A 243    -128.568-125.123 665.672  1.00  9.10           H
ATOM   3933  HN  GLN A 243    -133.619-121.871 665.764  1.00  9.10           H
ATOM   3934  N   ALA A 244    -134.728-120.999 668.416  1.00  9.10           N
ATOM   3935  CA  ALA A 244    -135.142-120.058 669.442  1.00  9.10           C
ATOM   3936  C   ALA A 244    -136.222-120.703 670.314  1.00  9.10           C
ATOM   3937  O   ALA A 244    -136.932-121.602 669.866  1.00  9.10           O
ATOM   3938  HA  ALA A 244    -134.272-119.837 670.061  1.00  9.10           H
ATOM   3939  CB  ALA A 244    -135.622-118.763 668.784  1.00  9.10           C
ATOM   3940 1HB  ALA A 244    -134.810-118.329 668.201  1.00  9.10           H
ATOM   3941 2HB  ALA A 244    -136.465-118.979 668.128  1.00  9.10           H
ATOM   3942 3HB  ALA A 244    -135.933-118.057 669.555  1.00  9.10           H
ATOM   3943  HN  ALA A 244    -134.946-120.726 667.479  1.00  9.10           H
ATOM   3944  N   LYS A 245    -136.311-120.219 671.544  1.00  9.10           N
ATOM   3945  CA  LYS A 245    -137.330-120.696 672.464  1.00  9.10           C
ATOM   3946  C   LYS A 245    -138.714-120.382 671.892  1.00  9.10           C
ATOM   3947  O   LYS A 245    -138.863-119.464 671.087  1.00  9.10           O
ATOM   3948  HA  LYS A 245    -137.224-121.778 672.537  1.00  9.10           H
ATOM   3949  CB  LYS A 245    -137.099-120.123 673.864  1.00  9.10           C
ATOM   3950 1HB  LYS A 245    -136.936-119.048 673.799  1.00  9.10           H
ATOM   3951 2HB  LYS A 245    -137.990-120.274 674.474  1.00  9.10           H
ATOM   3952  CG  LYS A 245    -135.895-120.787 674.536  1.00  9.10           C
ATOM   3953 1HG  LYS A 245    -135.936-121.865 674.379  1.00  9.10           H
ATOM   3954 2HG  LYS A 245    -134.974-120.432 674.074  1.00  9.10           H
ATOM   3955  CD  LYS A 245    -135.869-120.486 676.036  1.00  9.10           C
ATOM   3956 1HD  LYS A 245    -135.727-119.416 676.193  1.00  9.10           H
ATOM   3957 2HD  LYS A 245    -136.830-120.748 676.480  1.00  9.10           H
ATOM   3958  CE  LYS A 245    -134.750-121.262 676.732  1.00  9.10           C
ATOM   3959 1HE  LYS A 245    -134.779-122.308 676.425  1.00  9.10           H
ATOM   3960 2HE  LYS A 245    -133.781-120.867 676.426  1.00  9.10           H
ATOM   3961  NZ  LYS A 245    -134.889-121.166 678.202  1.00  9.10           N
ATOM   3962 1HZ  LYS A 245    -134.137-121.680 678.647  1.00  9.10           H
ATOM   3963 2HZ  LYS A 245    -134.846-120.193 678.483  1.00  9.10           H
ATOM   3964 3HZ  LYS A 245    -135.780-121.560 678.483  1.00  9.10           H
ATOM   3965  HN  LYS A 245    -135.704-119.516 671.914  1.00  9.10           H
ATOM   3966  N   LYS A 246    -139.691-121.162 672.331  1.00  9.10           N
ATOM   3967  CA  LYS A 246    -140.930-121.300 671.584  1.00  9.10           C
ATOM   3968  C   LYS A 246    -141.671-119.962 671.580  1.00  9.10           C
ATOM   3969  O   LYS A 246    -142.366-119.635 670.620  1.00  9.10           O
ATOM   3970  HA  LYS A 246    -140.666-121.552 670.557  1.00  9.10           H
ATOM   3971  CB  LYS A 246    -141.761-122.461 672.135  1.00  9.10           C
ATOM   3972 1HB  LYS A 246    -141.123-123.333 672.280  1.00  9.10           H
ATOM   3973 2HB  LYS A 246    -142.161-122.194 673.113  1.00  9.10           H
ATOM   3974  CG  LYS A 246    -142.908-122.813 671.187  1.00  9.10           C
ATOM   3975 1HG  LYS A 246    -143.560-121.949 671.063  1.00  9.10           H
ATOM   3976 2HG  LYS A 246    -142.509-123.055 670.202  1.00  9.10           H
ATOM   3977  CD  LYS A 246    -143.718-123.997 671.721  1.00  9.10           C
ATOM   3978 1HD  LYS A 246    -143.068-124.865 671.834  1.00  9.10           H
ATOM   3979 2HD  LYS A 246    -144.106-123.759 672.711  1.00  9.10           H
ATOM   3980  CE  LYS A 246    -144.875-124.338 670.780  1.00  9.10           C
ATOM   3981 1HE  LYS A 246    -145.505-123.460 670.636  1.00  9.10           H
ATOM   3982 2HE  LYS A 246    -144.486-124.616 669.801  1.00  9.10           H
ATOM   3983  NZ  LYS A 246    -145.682-125.449 671.334  1.00  9.10           N
ATOM   3984 1HZ  LYS A 246    -146.449-125.656 670.703  1.00  9.10           H
ATOM   3985 2HZ  LYS A 246    -145.098-126.272 671.438  1.00  9.10           H
ATOM   3986 3HZ  LYS A 246    -146.051-125.180 672.239  1.00  9.10           H
ATOM   3987  HN  LYS A 246    -139.647-121.691 673.178  1.00  9.10           H
ATOM   3988  N   SER A 247    -141.497-119.222 672.666  1.00  9.10           N
ATOM   3989  CA  SER A 247    -142.427-118.158 673.004  1.00  9.10           C
ATOM   3990  C   SER A 247    -142.590-117.209 671.816  1.00  9.10           C
ATOM   3991  O   SER A 247    -143.710-116.882 671.427  1.00  9.10           O
ATOM   3992  HA  SER A 247    -143.370-118.659 673.226  1.00  9.10           H
ATOM   3993  CB  SER A 247    -141.957-117.387 674.239  1.00  9.10           C
ATOM   3994 1HB  SER A 247    -142.712-116.651 674.516  1.00  9.10           H
ATOM   3995 2HB  SER A 247    -141.859-118.074 675.080  1.00  9.10           H
ATOM   3996  HG  SER A 247    -140.409-116.279 674.856  1.00  9.10           H
ATOM   3997  OG  SER A 247    -140.713-116.730 674.017  1.00  9.10           O
ATOM   3998  HN  SER A 247    -140.739-119.340 673.307  1.00  9.10           H
ATOM   3999  N   SER A 248    -141.456-116.792 671.272  1.00  9.10           N
ATOM   4000  CA  SER A 248    -141.445-115.720 670.291  1.00  9.10           C
ATOM   4001  C   SER A 248    -141.094-116.278 668.910  1.00  9.10           C
ATOM   4002  O   SER A 248    -141.304-115.613 667.897  1.00  9.10           O
ATOM   4003  HA  SER A 248    -142.458-115.316 670.294  1.00  9.10           H
ATOM   4004  CB  SER A 248    -140.457-114.621 670.687  1.00  9.10           C
ATOM   4005 1HB  SER A 248    -140.435-113.857 669.911  1.00  9.10           H
ATOM   4006 2HB  SER A 248    -140.800-114.137 671.602  1.00  9.10           H
ATOM   4007  HG  SER A 248    -138.542-114.409 671.226  1.00  9.10           H
ATOM   4008  OG  SER A 248    -139.142-115.132 670.886  1.00  9.10           O
ATOM   4009  HN  SER A 248    -140.558-117.174 671.491  1.00  9.10           H
ATOM   4010  N   LYS A 249    -140.564-117.492 668.915  1.00  9.10           N
ATOM   4011  CA  LYS A 249    -140.095-118.108 667.686  1.00  9.10           C
ATOM   4012  C   LYS A 249    -141.109-117.850 666.570  1.00  9.10           C
ATOM   4013  O   LYS A 249    -140.746-117.384 665.491  1.00  9.10           O
ATOM   4014  HA  LYS A 249    -139.155-117.626 667.417  1.00  9.10           H
ATOM   4015  CB  LYS A 249    -139.793-119.591 667.911  1.00  9.10           C
ATOM   4016 1HB  LYS A 249    -138.874-119.697 668.487  1.00  9.10           H
ATOM   4017 2HB  LYS A 249    -140.591-120.043 668.500  1.00  9.10           H
ATOM   4018  CG  LYS A 249    -139.654-120.331 666.579  1.00  9.10           C
ATOM   4019 1HG  LYS A 249    -140.618-120.357 666.071  1.00  9.10           H
ATOM   4020 2HG  LYS A 249    -138.966-119.791 665.929  1.00  9.10           H
ATOM   4021  CD  LYS A 249    -139.146-121.758 666.795  1.00  9.10           C
ATOM   4022 1HD  LYS A 249    -138.100-121.733 667.101  1.00  9.10           H
ATOM   4023 2HD  LYS A 249    -139.704-122.228 667.605  1.00  9.10           H
ATOM   4024  CE  LYS A 249    -139.290-122.590 665.519  1.00  9.10           C
ATOM   4025 1HE  LYS A 249    -140.340-122.642 665.228  1.00  9.10           H
ATOM   4026 2HE  LYS A 249    -138.757-122.107 664.700  1.00  9.10           H
ATOM   4027  NZ  LYS A 249    -138.759-123.956 665.728  1.00  9.10           N
ATOM   4028 1HZ  LYS A 249    -138.681-124.428 664.834  1.00  9.10           H
ATOM   4029 2HZ  LYS A 249    -137.844-123.900 666.162  1.00  9.10           H
ATOM   4030 3HZ  LYS A 249    -139.388-124.475 666.331  1.00  9.10           H
ATOM   4031  HN  LYS A 249    -140.455-118.051 669.737  1.00  9.10           H
ATOM   4032  N   HIS A 250    -142.362-118.163 666.869  1.00  9.10           N
ATOM   4033  CA  HIS A 250    -143.383-118.229 665.838  1.00  9.10           C
ATOM   4034  C   HIS A 250    -143.586-116.841 665.227  1.00  9.10           C
ATOM   4035  O   HIS A 250    -143.731-116.708 664.013  1.00  9.10           O
ATOM   4036  HA  HIS A 250    -143.007-118.903 665.068  1.00  9.10           H
ATOM   4037  CB  HIS A 250    -144.677-118.828 666.392  1.00  9.10           C
ATOM   4038 1HB  HIS A 250    -144.950-118.297 667.304  1.00  9.10           H
ATOM   4039 2HB  HIS A 250    -145.480-118.660 665.674  1.00  9.10           H
ATOM   4040  CG  HIS A 250    -144.591-120.305 666.693  1.00  9.10           C
ATOM   4041  HD1 HIS A 250    -144.857-121.112 664.741  1.00  9.10           H
ATOM   4042  ND1 HIS A 250    -144.708-121.277 665.715  1.00  9.10           N
ATOM   4043  CD2 HIS A 250    -144.396-120.964 667.871  1.00  9.10           C
ATOM   4044  HD2 HIS A 250    -144.264-120.499 668.848  1.00  9.10           H
ATOM   4045  CE1 HIS A 250    -144.589-122.465 666.291  1.00  9.10           C
ATOM   4046  HE1 HIS A 250    -144.637-123.429 665.785  1.00  9.10           H
ATOM   4047  NE2 HIS A 250    -144.396-122.269 667.627  1.00  9.10           N
ATOM   4048  HN  HIS A 250    -142.681-118.369 667.794  1.00  9.10           H
ATOM   4049  N   LYS A 251    -143.590-115.841 666.097  1.00  9.10           N
ATOM   4050  CA  LYS A 251    -143.908-114.486 665.679  1.00  9.10           C
ATOM   4051  C   LYS A 251    -142.780-113.953 664.794  1.00  9.10           C
ATOM   4052  O   LYS A 251    -143.030-113.439 663.704  1.00  9.10           O
ATOM   4053  HA  LYS A 251    -144.820-114.533 665.084  1.00  9.10           H
ATOM   4054  CB  LYS A 251    -144.204-113.606 666.894  1.00  9.10           C
ATOM   4055 1HB  LYS A 251    -144.868-114.135 667.579  1.00  9.10           H
ATOM   4056 2HB  LYS A 251    -143.280-113.407 667.438  1.00  9.10           H
ATOM   4057  CG  LYS A 251    -144.848-112.285 666.470  1.00  9.10           C
ATOM   4058 1HG  LYS A 251    -144.185-111.755 665.787  1.00  9.10           H
ATOM   4059 2HG  LYS A 251    -145.772-112.484 665.927  1.00  9.10           H
ATOM   4060  CD  LYS A 251    -145.145-111.404 667.686  1.00  9.10           C
ATOM   4061 1HD  LYS A 251    -145.628-111.999 668.461  1.00  9.10           H
ATOM   4062 2HD  LYS A 251    -144.210-111.032 668.106  1.00  9.10           H
ATOM   4063  CE  LYS A 251    -146.044-110.227 667.304  1.00  9.10           C
ATOM   4064 1HE  LYS A 251    -145.576-109.647 666.509  1.00  9.10           H
ATOM   4065 2HE  LYS A 251    -146.992-110.597 666.913  1.00  9.10           H
ATOM   4066  NZ  LYS A 251    -146.291-109.361 668.479  1.00  9.10           N
ATOM   4067 1HZ  LYS A 251    -147.093-108.768 668.299  1.00  9.10           H
ATOM   4068 2HZ  LYS A 251    -146.473-109.938 669.292  1.00  9.10           H
ATOM   4069 3HZ  LYS A 251    -145.475-108.783 668.650  1.00  9.10           H
ATOM   4070  HN  LYS A 251    -143.382-115.945 667.069  1.00  9.10           H
ATOM   4071  N   ALA A 252    -141.561-114.093 665.294  1.00  9.10           N
ATOM   4072  CA  ALA A 252    -140.401-113.557 664.602  1.00  9.10           C
ATOM   4073  C   ALA A 252    -140.282-114.219 663.228  1.00  9.10           C
ATOM   4074  O   ALA A 252    -139.897-113.573 662.255  1.00  9.10           O
ATOM   4075  HA  ALA A 252    -140.560-112.487 664.468  1.00  9.10           H
ATOM   4076  CB  ALA A 252    -139.152-113.766 665.461  1.00  9.10           C
ATOM   4077 1HB  ALA A 252    -139.276-113.252 666.414  1.00  9.10           H
ATOM   4078 2HB  ALA A 252    -139.008-114.832 665.639  1.00  9.10           H
ATOM   4079 3HB  ALA A 252    -138.283-113.364 664.941  1.00  9.10           H
ATOM   4080  HN  ALA A 252    -141.360-114.561 666.155  1.00  9.10           H
ATOM   4081  N   LEU A 253    -140.620-115.500 663.192  1.00  9.10           N
ATOM   4082  CA  LEU A 253    -140.509-116.269 661.965  1.00  9.10           C
ATOM   4083  C   LEU A 253    -141.482-115.708 660.926  1.00  9.10           C
ATOM   4084  O   LEU A 253    -141.092-115.422 659.795  1.00  9.10           O
ATOM   4085  HA  LEU A 253    -139.493-116.142 661.590  1.00  9.10           H
ATOM   4086  CB  LEU A 253    -140.704-117.760 662.247  1.00  9.10           C
ATOM   4087 1HB  LEU A 253    -140.055-118.040 663.077  1.00  9.10           H
ATOM   4088 2HB  LEU A 253    -141.730-117.915 662.580  1.00  9.10           H
ATOM   4089  HG  LEU A 253    -141.060-118.409 660.241  1.00  9.10           H
ATOM   4090  CG  LEU A 253    -140.428-118.706 661.077  1.00  9.10           C
ATOM   4091  CD1 LEU A 253    -138.975-118.590 660.610  1.00  9.10           C
ATOM   4092 1HD1 LEU A 253    -138.778-117.568 660.287  1.00  9.10           H
ATOM   4093 2HD1 LEU A 253    -138.307-118.847 661.432  1.00  9.10           H
ATOM   4094 3HD1 LEU A 253    -138.806-119.273 659.777  1.00  9.10           H
ATOM   4095  CD2 LEU A 253    -140.801-120.146 661.437  1.00  9.10           C
ATOM   4096 1HD2 LEU A 253    -140.213-120.470 662.295  1.00  9.10           H
ATOM   4097 2HD2 LEU A 253    -141.861-120.196 661.683  1.00  9.10           H
ATOM   4098 3HD2 LEU A 253    -140.594-120.797 660.587  1.00  9.10           H
ATOM   4099  HN  LEU A 253    -140.964-116.010 663.981  1.00  9.10           H
ATOM   4100  N   LYS A 254    -142.730-115.566 661.347  1.00  9.10           N
ATOM   4101  CA  LYS A 254    -143.769-115.074 660.458  1.00  9.10           C
ATOM   4102  C   LYS A 254    -143.328-113.739 659.855  1.00  9.10           C
ATOM   4103  O   LYS A 254    -143.401-113.548 658.642  1.00  9.10           O
ATOM   4104  HA  LYS A 254    -143.877-115.799 659.651  1.00  9.10           H
ATOM   4105  CB  LYS A 254    -145.112-115.006 661.188  1.00  9.10           C
ATOM   4106 1HB  LYS A 254    -145.369-115.992 661.578  1.00  9.10           H
ATOM   4107 2HB  LYS A 254    -145.030-114.337 662.045  1.00  9.10           H
ATOM   4108  CG  LYS A 254    -146.220-114.516 660.254  1.00  9.10           C
ATOM   4109 1HG  LYS A 254    -146.021-113.486 659.958  1.00  9.10           H
ATOM   4110 2HG  LYS A 254    -146.223-115.114 659.343  1.00  9.10           H
ATOM   4111  CD  LYS A 254    -147.588-114.602 660.934  1.00  9.10           C
ATOM   4112 1HD  LYS A 254    -147.786-115.633 661.230  1.00  9.10           H
ATOM   4113 2HD  LYS A 254    -147.584-114.004 661.844  1.00  9.10           H
ATOM   4114  CE  LYS A 254    -148.696-114.113 659.999  1.00  9.10           C
ATOM   4115 1HE  LYS A 254    -148.558-113.052 659.787  1.00  9.10           H
ATOM   4116 2HE  LYS A 254    -148.635-114.639 659.047  1.00  9.10           H
ATOM   4117  NZ  LYS A 254    -150.025-114.333 660.611  1.00  9.10           N
ATOM   4118 1HZ  LYS A 254    -150.747-114.006 659.979  1.00  9.10           H
ATOM   4119 2HZ  LYS A 254    -150.155-115.323 660.789  1.00  9.10           H
ATOM   4120 3HZ  LYS A 254    -150.084-113.823 661.485  1.00  9.10           H
ATOM   4121  HN  LYS A 254    -143.035-115.779 662.276  1.00  9.10           H
ATOM   4122  N   VAL A 255    -142.882-112.850 660.730  1.00  9.10           N
ATOM   4123  CA  VAL A 255    -142.453-111.529 660.302  1.00  9.10           C
ATOM   4124  C   VAL A 255    -141.400-111.671 659.201  1.00  9.10           C
ATOM   4125  O   VAL A 255    -141.441-110.956 658.201  1.00  9.10           O
ATOM   4126  HA  VAL A 255    -143.323-111.018 659.890  1.00  9.10           H
ATOM   4127  HB  VAL A 255    -141.308-111.372 662.096  1.00  9.10           H
ATOM   4128  CB  VAL A 255    -141.956-110.725 661.505  1.00  9.10           C
ATOM   4129  CG1 VAL A 255    -141.130-109.518 661.054  1.00  9.10           C
ATOM   4130 1HG1 VAL A 255    -140.268-109.861 660.482  1.00  9.10           H
ATOM   4131 2HG1 VAL A 255    -141.745-108.870 660.430  1.00  9.10           H
ATOM   4132 3HG1 VAL A 255    -140.789-108.964 661.929  1.00  9.10           H
ATOM   4133  CG2 VAL A 255    -143.123-110.290 662.393  1.00  9.10           C
ATOM   4134 1HG2 VAL A 255    -143.807-109.668 661.816  1.00  9.10           H
ATOM   4135 2HG2 VAL A 255    -143.651-111.171 662.756  1.00  9.10           H
ATOM   4136 3HG2 VAL A 255    -142.741-109.720 663.241  1.00  9.10           H
ATOM   4137  HN  VAL A 255    -142.811-113.019 661.713  1.00  9.10           H
ATOM   4138  N   THR A 256    -140.481-112.600 659.422  1.00  9.10           N
ATOM   4139  CA  THR A 256    -139.358-112.773 658.516  1.00  9.10           C
ATOM   4140  C   THR A 256    -139.846-113.261 657.150  1.00  9.10           C
ATOM   4141  O   THR A 256    -139.447-112.727 656.117  1.00  9.10           O
ATOM   4142  HA  THR A 256    -138.890-111.801 658.359  1.00  9.10           H
ATOM   4143  HB  THR A 256    -138.758-114.734 659.232  1.00  9.10           H
ATOM   4144  CB  THR A 256    -138.357-113.721 659.178  1.00  9.10           C
ATOM   4145  OG1 THR A 256    -138.072-113.106 660.431  1.00  9.10           O
ATOM   4146  HG1 THR A 256    -138.565-113.575 661.163  1.00  9.10           H
ATOM   4147  CG2 THR A 256    -137.007-113.744 658.458  1.00  9.10           C
ATOM   4148 1HG2 THR A 256    -136.576-112.743 658.464  1.00  9.10           H
ATOM   4149 2HG2 THR A 256    -137.150-114.072 657.428  1.00  9.10           H
ATOM   4150 3HG2 THR A 256    -136.335-114.433 658.969  1.00  9.10           H
ATOM   4151  HN  THR A 256    -140.494-113.225 660.202  1.00  9.10           H
ATOM   4152  N   ILE A 257    -140.703-114.270 657.190  1.00  9.10           N
ATOM   4153  CA  ILE A 257    -141.181-114.895 655.968  1.00  9.10           C
ATOM   4154  C   ILE A 257    -141.916-113.854 655.122  1.00  9.10           C
ATOM   4155  O   ILE A 257    -141.670-113.737 653.922  1.00  9.10           O
ATOM   4156  HA  ILE A 257    -140.308-115.237 655.413  1.00  9.10           H
ATOM   4157  HB  ILE A 257    -142.766-115.851 657.040  1.00  9.10           H
ATOM   4158  CB  ILE A 257    -142.024-116.130 656.292  1.00  9.10           C
ATOM   4159  CG1 ILE A 257    -141.162-117.237 656.902  1.00  9.10           C
ATOM   4160 1HG1 ILE A 257    -140.478-117.627 656.148  1.00  9.10           H
ATOM   4161 2HG1 ILE A 257    -140.551-116.826 657.705  1.00  9.10           H
ATOM   4162  CG2 ILE A 257    -142.787-116.613 655.056  1.00  9.10           C
ATOM   4163 1HG2 ILE A 257    -143.448-115.821 654.706  1.00  9.10           H
ATOM   4164 2HG2 ILE A 257    -142.078-116.870 654.269  1.00  9.10           H
ATOM   4165 3HG2 ILE A 257    -143.378-117.492 655.315  1.00  9.10           H
ATOM   4166  CD1 ILE A 257    -142.032-118.373 657.445  1.00  9.10           C
ATOM   4167 1HD1 ILE A 257    -142.698-117.984 658.215  1.00  9.10           H
ATOM   4168 2HD1 ILE A 257    -142.623-118.797 656.634  1.00  9.10           H
ATOM   4169 3HD1 ILE A 257    -141.394-119.146 657.873  1.00  9.10           H
ATOM   4170  HN  ILE A 257    -141.069-114.661 658.035  1.00  9.10           H
ATOM   4171  N   THR A 258    -142.805-113.123 655.780  1.00  9.10           N
ATOM   4172  CA  THR A 258    -143.654-112.171 655.084  1.00  9.10           C
ATOM   4173  C   THR A 258    -142.803-111.190 654.275  1.00  9.10           C
ATOM   4174  O   THR A 258    -143.103-110.914 653.114  1.00  9.10           O
ATOM   4175  HA  THR A 258    -144.273-112.719 654.374  1.00  9.10           H
ATOM   4176  HB  THR A 258    -143.950-110.933 656.844  1.00  9.10           H
ATOM   4177  CB  THR A 258    -144.547-111.489 656.122  1.00  9.10           C
ATOM   4178  OG1 THR A 258    -145.331-112.551 656.658  1.00  9.10           O
ATOM   4179  HG1 THR A 258    -144.864-112.957 657.444  1.00  9.10           H
ATOM   4180  CG2 THR A 258    -145.576-110.553 655.483  1.00  9.10           C
ATOM   4181 1HG2 THR A 258    -146.218-111.123 654.811  1.00  9.10           H
ATOM   4182 2HG2 THR A 258    -145.060-109.775 654.921  1.00  9.10           H
ATOM   4183 3HG2 THR A 258    -146.184-110.095 656.264  1.00  9.10           H
ATOM   4184  HN  THR A 258    -142.948-113.174 656.768  1.00  9.10           H
ATOM   4185  N   VAL A 259    -141.759-110.690 654.920  1.00  9.10           N
ATOM   4186  CA  VAL A 259    -140.903-109.694 654.298  1.00  9.10           C
ATOM   4187  C   VAL A 259    -140.231-110.304 653.066  1.00  9.10           C
ATOM   4188  O   VAL A 259    -140.187-109.681 652.007  1.00  9.10           O
ATOM   4189  HA  VAL A 259    -141.537-108.868 653.979  1.00  9.10           H
ATOM   4190  HB  VAL A 259    -139.405-110.007 655.786  1.00  9.10           H
ATOM   4191  CB  VAL A 259    -139.900-109.155 655.321  1.00  9.10           C
ATOM   4192  CG1 VAL A 259    -138.828-108.303 654.640  1.00  9.10           C
ATOM   4193 1HG1 VAL A 259    -138.291-108.909 653.910  1.00  9.10           H
ATOM   4194 2HG1 VAL A 259    -139.300-107.460 654.135  1.00  9.10           H
ATOM   4195 3HG1 VAL A 259    -138.128-107.932 655.389  1.00  9.10           H
ATOM   4196  CG2 VAL A 259    -140.611-108.366 656.422  1.00  9.10           C
ATOM   4197 1HG2 VAL A 259    -141.145-107.525 655.979  1.00  9.10           H
ATOM   4198 2HG2 VAL A 259    -141.319-109.016 656.936  1.00  9.10           H
ATOM   4199 3HG2 VAL A 259    -139.875-107.994 657.135  1.00  9.10           H
ATOM   4200  HN  VAL A 259    -141.497-110.953 655.848  1.00  9.10           H
ATOM   4201  N   LEU A 260    -139.723-111.514 653.246  1.00  9.10           N
ATOM   4202  CA  LEU A 260    -138.984-112.181 652.188  1.00  9.10           C
ATOM   4203  C   LEU A 260    -139.909-112.405 650.989  1.00  9.10           C
ATOM   4204  O   LEU A 260    -139.523-112.157 649.848  1.00  9.10           O
ATOM   4205  HA  LEU A 260    -138.178-111.514 651.882  1.00  9.10           H
ATOM   4206  CB  LEU A 260    -138.336-113.464 652.713  1.00  9.10           C
ATOM   4207 1HB  LEU A 260    -137.720-113.210 653.575  1.00  9.10           H
ATOM   4208 2HB  LEU A 260    -139.125-114.127 653.069  1.00  9.10           H
ATOM   4209  HG  LEU A 260    -138.077-114.449 650.832  1.00  9.10           H
ATOM   4210  CG  LEU A 260    -137.472-114.236 651.714  1.00  9.10           C
ATOM   4211  CD1 LEU A 260    -136.282-113.393 651.252  1.00  9.10           C
ATOM   4212 1HD1 LEU A 260    -136.644-112.485 650.771  1.00  9.10           H
ATOM   4213 2HD1 LEU A 260    -135.668-113.129 652.113  1.00  9.10           H
ATOM   4214 3HD1 LEU A 260    -135.684-113.966 650.543  1.00  9.10           H
ATOM   4215  CD2 LEU A 260    -137.031-115.581 652.295  1.00  9.10           C
ATOM   4216 1HD2 LEU A 260    -136.451-115.412 653.202  1.00  9.10           H
ATOM   4217 2HD2 LEU A 260    -137.911-116.180 652.533  1.00  9.10           H
ATOM   4218 3HD2 LEU A 260    -136.419-116.109 651.565  1.00  9.10           H
ATOM   4219  HN  LEU A 260    -139.811-112.037 654.095  1.00  9.10           H
ATOM   4220  N   THR A 261    -141.112-112.872 651.289  1.00  9.10           N
ATOM   4221  CA  THR A 261    -142.068-113.202 650.247  1.00  9.10           C
ATOM   4222  C   THR A 261    -142.399-111.961 649.414  1.00  9.10           C
ATOM   4223  O   THR A 261    -142.448-112.028 648.187  1.00  9.10           O
ATOM   4224  HA  THR A 261    -141.607-113.925 649.574  1.00  9.10           H
ATOM   4225  HB  THR A 261    -143.788-113.119 651.571  1.00  9.10           H
ATOM   4226  CB  THR A 261    -143.294-113.832 650.911  1.00  9.10           C
ATOM   4227  OG1 THR A 261    -142.783-115.003 651.543  1.00  9.10           O
ATOM   4228  HG1 THR A 261    -142.469-114.784 652.467  1.00  9.10           H
ATOM   4229  CG2 THR A 261    -144.302-114.368 649.892  1.00  9.10           C
ATOM   4230 1HG2 THR A 261    -143.825-115.131 649.276  1.00  9.10           H
ATOM   4231 2HG2 THR A 261    -144.646-113.552 649.258  1.00  9.10           H
ATOM   4232 3HG2 THR A 261    -145.152-114.805 650.417  1.00  9.10           H
ATOM   4233  HN  THR A 261    -141.435-113.025 652.223  1.00  9.10           H
ATOM   4234  N   VAL A 262    -142.617-110.858 650.116  1.00  9.10           N
ATOM   4235  CA  VAL A 262    -143.039-109.629 649.466  1.00  9.10           C
ATOM   4236  C   VAL A 262    -141.943-109.163 648.506  1.00  9.10           C
ATOM   4237  O   VAL A 262    -142.229-108.758 647.380  1.00  9.10           O
ATOM   4238  HA  VAL A 262    -143.937-109.853 648.890  1.00  9.10           H
ATOM   4239  HB  VAL A 262    -142.565-108.499 651.213  1.00  9.10           H
ATOM   4240  CB  VAL A 262    -143.400-108.578 650.517  1.00  9.10           C
ATOM   4241  CG1 VAL A 262    -143.607-107.206 649.873  1.00  9.10           C
ATOM   4242 1HG1 VAL A 262    -142.689-106.898 649.372  1.00  9.10           H
ATOM   4243 2HG1 VAL A 262    -144.416-107.265 649.145  1.00  9.10           H
ATOM   4244 3HG1 VAL A 262    -143.862-106.478 650.643  1.00  9.10           H
ATOM   4245  CG2 VAL A 262    -144.636-109.002 651.314  1.00  9.10           C
ATOM   4246 1HG2 VAL A 262    -145.481-109.123 650.636  1.00  9.10           H
ATOM   4247 2HG2 VAL A 262    -144.437-109.947 651.818  1.00  9.10           H
ATOM   4248 3HG2 VAL A 262    -144.870-108.237 652.054  1.00  9.10           H
ATOM   4249  HN  VAL A 262    -142.510-110.796 651.108  1.00  9.10           H
ATOM   4250  N   PHE A 263    -140.710-109.234 648.986  1.00  9.10           N
ATOM   4251  CA  PHE A 263    -139.573-108.791 648.199  1.00  9.10           C
ATOM   4252  C   PHE A 263    -139.421-109.634 646.931  1.00  9.10           C
ATOM   4253  O   PHE A 263    -139.315-109.094 645.831  1.00  9.10           O
ATOM   4254  HA  PHE A 263    -139.756-107.752 647.922  1.00  9.10           H
ATOM   4255  CB  PHE A 263    -138.328-108.972 649.069  1.00  9.10           C
ATOM   4256 1HB  PHE A 263    -138.442-108.379 649.977  1.00  9.10           H
ATOM   4257 2HB  PHE A 263    -138.260-110.016 649.376  1.00  9.10           H
ATOM   4258  CG  PHE A 263    -137.022-108.574 648.378  1.00  9.10           C
ATOM   4259  HD1 PHE A 263    -136.509-110.579 647.892  1.00  9.10           H
ATOM   4260  CD1 PHE A 263    -136.221-109.529 647.835  1.00  9.10           C
ATOM   4261  HD2 PHE A 263    -137.304-106.498 648.742  1.00  9.10           H
ATOM   4262  CD2 PHE A 263    -136.662-107.264 648.307  1.00  9.10           C
ATOM   4263  CE1 PHE A 263    -135.009-109.160 647.194  1.00  9.10           C
ATOM   4264  HE1 PHE A 263    -134.367-109.926 646.759  1.00  9.10           H
ATOM   4265  CE2 PHE A 263    -135.450-106.895 647.665  1.00  9.10           C
ATOM   4266  HE2 PHE A 263    -135.162-105.845 647.608  1.00  9.10           H
ATOM   4267  CZ  PHE A 263    -134.649-107.850 647.122  1.00  9.10           C
ATOM   4268  HZ  PHE A 263    -133.719-107.566 646.630  1.00  9.10           H
ATOM   4269  HN  PHE A 263    -140.483-109.587 649.894  1.00  9.10           H
ATOM   4270  N   VAL A 264    -139.417-110.944 647.127  1.00  9.10           N
ATOM   4271  CA  VAL A 264    -139.169-111.865 646.031  1.00  9.10           C
ATOM   4272  C   VAL A 264    -140.238-111.669 644.954  1.00  9.10           C
ATOM   4273  O   VAL A 264    -139.919-111.540 643.773  1.00  9.10           O
ATOM   4274  HA  VAL A 264    -138.196-111.617 645.607  1.00  9.10           H
ATOM   4275  HB  VAL A 264    -140.001-113.479 647.151  1.00  9.10           H
ATOM   4276  CB  VAL A 264    -139.106-113.300 646.556  1.00  9.10           C
ATOM   4277  CG1 VAL A 264    -139.099-114.306 645.403  1.00  9.10           C
ATOM   4278 1HG1 VAL A 264    -140.009-114.189 644.814  1.00  9.10           H
ATOM   4279 2HG1 VAL A 264    -138.230-114.127 644.770  1.00  9.10           H
ATOM   4280 3HG1 VAL A 264    -139.054-115.318 645.805  1.00  9.10           H
ATOM   4281  CG2 VAL A 264    -137.890-113.499 647.464  1.00  9.10           C
ATOM   4282 1HG2 VAL A 264    -136.980-113.292 646.902  1.00  9.10           H
ATOM   4283 2HG2 VAL A 264    -137.956-112.818 648.313  1.00  9.10           H
ATOM   4284 3HG2 VAL A 264    -137.870-114.527 647.824  1.00  9.10           H
ATOM   4285  HN  VAL A 264    -139.579-111.377 648.014  1.00  9.10           H
ATOM   4286  N   LEU A 265    -141.486-111.652 645.400  1.00  9.10           N
ATOM   4287  CA  LEU A 265    -142.610-111.657 644.480  1.00  9.10           C
ATOM   4288  C   LEU A 265    -142.608-110.359 643.671  1.00  9.10           C
ATOM   4289  O   LEU A 265    -143.105-110.324 642.546  1.00  9.10           O
ATOM   4290  HA  LEU A 265    -142.466-112.492 643.794  1.00  9.10           H
ATOM   4291  CB  LEU A 265    -143.918-111.910 645.233  1.00  9.10           C
ATOM   4292 1HB  LEU A 265    -143.972-111.214 646.070  1.00  9.10           H
ATOM   4293 2HB  LEU A 265    -144.748-111.675 644.568  1.00  9.10           H
ATOM   4294  HG  LEU A 265    -143.297-113.554 646.452  1.00  9.10           H
ATOM   4295  CG  LEU A 265    -144.118-113.328 645.772  1.00  9.10           C
ATOM   4296  CD1 LEU A 265    -145.414-113.430 646.579  1.00  9.10           C
ATOM   4297 1HD1 LEU A 265    -145.374-112.738 647.421  1.00  9.10           H
ATOM   4298 2HD1 LEU A 265    -146.261-113.175 645.940  1.00  9.10           H
ATOM   4299 3HD1 LEU A 265    -145.532-114.448 646.950  1.00  9.10           H
ATOM   4300  CD2 LEU A 265    -144.065-114.357 644.641  1.00  9.10           C
ATOM   4301 1HD2 LEU A 265    -144.852-114.143 643.918  1.00  9.10           H
ATOM   4302 2HD2 LEU A 265    -143.094-114.304 644.148  1.00  9.10           H
ATOM   4303 3HD2 LEU A 265    -144.210-115.356 645.052  1.00  9.10           H
ATOM   4304  HN  LEU A 265    -141.733-111.634 646.369  1.00  9.10           H
ATOM   4305  N   SER A 266    -142.042-109.324 644.274  1.00  9.10           N
ATOM   4306  CA  SER A 266    -142.086-107.998 643.682  1.00  9.10           C
ATOM   4307  C   SER A 266    -140.903-107.810 642.730  1.00  9.10           C
ATOM   4308  O   SER A 266    -141.067-107.297 641.625  1.00  9.10           O
ATOM   4309  HA  SER A 266    -143.027-107.957 643.135  1.00  9.10           H
ATOM   4310  CB  SER A 266    -142.076-106.913 644.761  1.00  9.10           C
ATOM   4311 1HB  SER A 266    -142.053-105.931 644.288  1.00  9.10           H
ATOM   4312 2HB  SER A 266    -142.999-106.967 645.338  1.00  9.10           H
ATOM   4313  HG  SER A 266    -141.255-107.435 646.511  1.00  9.10           H
ATOM   4314  OG  SER A 266    -140.961-107.043 645.639  1.00  9.10           O
ATOM   4315  HN  SER A 266    -141.561-109.381 645.149  1.00  9.10           H
ATOM   4316  N   GLN A 267    -139.737-108.235 643.195  1.00  9.10           N
ATOM   4317  CA  GLN A 267    -138.491-107.857 642.550  1.00  9.10           C
ATOM   4318  C   GLN A 267    -138.063-108.932 641.550  1.00  9.10           C
ATOM   4319  O   GLN A 267    -137.537-108.619 640.483  1.00  9.10           O
ATOM   4320  HA  GLN A 267    -138.708-106.927 642.024  1.00  9.10           H
ATOM   4321  CB  GLN A 267    -137.393-107.602 643.585  1.00  9.10           C
ATOM   4322 1HB  GLN A 267    -137.277-108.480 644.221  1.00  9.10           H
ATOM   4323 2HB  GLN A 267    -136.440-107.446 643.079  1.00  9.10           H
ATOM   4324  CG  GLN A 267    -137.725-106.382 644.447  1.00  9.10           C
ATOM   4325 1HG  GLN A 267    -138.633-106.571 645.018  1.00  9.10           H
ATOM   4326 2HG  GLN A 267    -136.924-106.213 645.167  1.00  9.10           H
ATOM   4327  CD  GLN A 267    -137.911-105.134 643.581  1.00  9.10           C
ATOM   4328  OE1 GLN A 267    -137.120-104.832 642.703  1.00  9.10           O
ATOM   4329  NE2 GLN A 267    -138.999-104.428 643.877  1.00  9.10           N
ATOM   4330 1HE2 GLN A 267    -139.608-104.732 644.610  1.00  9.10           H
ATOM   4331 2HE2 GLN A 267    -139.209-103.595 643.366  1.00  9.10           H
ATOM   4332  HN  GLN A 267    -139.636-108.827 643.995  1.00  9.10           H
ATOM   4333  N   PHE A 268    -138.304-110.179 641.931  1.00  9.10           N
ATOM   4334  CA  PHE A 268    -137.757-111.305 641.194  1.00  9.10           C
ATOM   4335  C   PHE A 268    -138.236-111.294 639.740  1.00  9.10           C
ATOM   4336  O   PHE A 268    -137.431-111.409 638.817  1.00  9.10           O
ATOM   4337  HA  PHE A 268    -136.672-111.211 641.218  1.00  9.10           H
ATOM   4338  CB  PHE A 268    -138.268-112.576 641.876  1.00  9.10           C
ATOM   4339 1HB  PHE A 268    -138.113-112.486 642.951  1.00  9.10           H
ATOM   4340 2HB  PHE A 268    -139.342-112.656 641.714  1.00  9.10           H
ATOM   4341  CG  PHE A 268    -137.595-113.859 641.384  1.00  9.10           C
ATOM   4342  HD1 PHE A 268    -139.184-114.344 640.057  1.00  9.10           H
ATOM   4343  CD1 PHE A 268    -138.211-114.636 640.453  1.00  9.10           C
ATOM   4344  HD2 PHE A 268    -135.888-113.601 642.624  1.00  9.10           H
ATOM   4345  CD2 PHE A 268    -136.381-114.223 641.878  1.00  9.10           C
ATOM   4346  CE1 PHE A 268    -137.587-115.827 639.996  1.00  9.10           C
ATOM   4347  HE1 PHE A 268    -138.081-116.449 639.250  1.00  9.10           H
ATOM   4348  CE2 PHE A 268    -135.757-115.414 641.422  1.00  9.10           C
ATOM   4349  HE2 PHE A 268    -134.785-115.706 641.818  1.00  9.10           H
ATOM   4350  CZ  PHE A 268    -136.373-116.191 640.490  1.00  9.10           C
ATOM   4351  HZ  PHE A 268    -135.894-117.105 640.140  1.00  9.10           H
ATOM   4352  HN  PHE A 268    -138.860-110.423 642.725  1.00  9.10           H
ATOM   4353  N   PRO A 269    -139.549-111.155 639.511  1.00  9.10           N
ATOM   4354  CA  PRO A 269    -140.096-111.284 638.158  1.00  9.10           C
ATOM   4355  C   PRO A 269    -139.389-110.379 637.162  1.00  9.10           C
ATOM   4356  O   PRO A 269    -139.041-110.812 636.064  1.00  9.10           O
ATOM   4357  HA  PRO A 269    -139.939-112.296 637.786  1.00  9.10           H
ATOM   4358  CB  PRO A 269    -141.568-110.903 638.326  1.00  9.10           C
ATOM   4359 1HB  PRO A 269    -141.731-109.840 638.148  1.00  9.10           H
ATOM   4360 2HB  PRO A 269    -142.205-111.443 637.625  1.00  9.10           H
ATOM   4361  CG  PRO A 269    -141.870-111.285 639.770  1.00  9.10           C
ATOM   4362 1HG  PRO A 269    -142.750-110.767 640.151  1.00  9.10           H
ATOM   4363 2HG  PRO A 269    -142.074-112.351 639.872  1.00  9.10           H
ATOM   4364  CD  PRO A 269    -140.603-110.874 640.502  1.00  9.10           C
ATOM   4365 1HD  PRO A 269    -140.621-109.820 640.780  1.00  9.10           H
ATOM   4366 2HD  PRO A 269    -140.465-111.441 641.422  1.00  9.10           H
ATOM   4367  N   TYR A 270    -139.195-109.135 637.574  1.00  9.10           N
ATOM   4368  CA  TYR A 270    -138.619-108.135 636.691  1.00  9.10           C
ATOM   4369  C   TYR A 270    -137.176-108.490 636.328  1.00  9.10           C
ATOM   4370  O   TYR A 270    -136.788-108.414 635.163  1.00  9.10           O
ATOM   4371  HA  TYR A 270    -139.218-108.106 635.781  1.00  9.10           H
ATOM   4372  CB  TYR A 270    -138.627-106.823 637.478  1.00  9.10           C
ATOM   4373 1HB  TYR A 270    -139.660-106.517 637.643  1.00  9.10           H
ATOM   4374 2HB  TYR A 270    -138.186-106.997 638.459  1.00  9.10           H
ATOM   4375  CG  TYR A 270    -137.876-105.681 636.791  1.00  9.10           C
ATOM   4376  HD1 TYR A 270    -136.354-105.582 638.298  1.00  9.10           H
ATOM   4377  CD1 TYR A 270    -136.727-105.171 637.360  1.00  9.10           C
ATOM   4378  HD2 TYR A 270    -139.255-105.564 635.153  1.00  9.10           H
ATOM   4379  CD2 TYR A 270    -138.347-105.161 635.603  1.00  9.10           C
ATOM   4380  CE1 TYR A 270    -136.019-104.096 636.713  1.00  9.10           C
ATOM   4381  HE1 TYR A 270    -135.110-103.684 637.152  1.00  9.10           H
ATOM   4382  HE2 TYR A 270    -138.001-103.667 634.017  1.00  9.10           H
ATOM   4383  CE2 TYR A 270    -137.639-104.087 634.956  1.00  9.10           C
ATOM   4384  CZ  TYR A 270    -136.510-103.607 635.543  1.00  9.10           C
ATOM   4385  OH  TYR A 270    -135.842-102.592 634.933  1.00  9.10           O
ATOM   4386  HH  TYR A 270    -136.248-102.405 634.038  1.00  9.10           H
ATOM   4387  HN  TYR A 270    -139.422-108.808 638.492  1.00  9.10           H
ATOM   4388  N   ASN A 271    -136.419-108.869 637.348  1.00  9.10           N
ATOM   4389  CA  ASN A 271    -134.995-109.103 637.177  1.00  9.10           C
ATOM   4390  C   ASN A 271    -134.788-110.350 636.314  1.00  9.10           C
ATOM   4391  O   ASN A 271    -133.751-110.497 635.669  1.00  9.10           O
ATOM   4392  HA  ASN A 271    -134.611-108.200 636.703  1.00  9.10           H
ATOM   4393  CB  ASN A 271    -134.310-109.341 638.524  1.00  9.10           C
ATOM   4394 1HB  ASN A 271    -134.903-110.035 639.120  1.00  9.10           H
ATOM   4395 2HB  ASN A 271    -133.338-109.807 638.364  1.00  9.10           H
ATOM   4396  CG  ASN A 271    -134.133-108.028 639.288  1.00  9.10           C
ATOM   4397  OD1 ASN A 271    -133.347-107.168 638.923  1.00  9.10           O
ATOM   4398  ND2 ASN A 271    -134.904-107.921 640.367  1.00  9.10           N
ATOM   4399 1HD2 ASN A 271    -135.527-108.663 640.611  1.00  9.10           H
ATOM   4400 2HD2 ASN A 271    -134.860-107.098 640.933  1.00  9.10           H
ATOM   4401  HN  ASN A 271    -136.763-109.015 638.275  1.00  9.10           H
ATOM   4402  N   CYS A 272    -135.791-111.215 636.331  1.00  9.10           N
ATOM   4403  CA  CYS A 272    -135.806-112.361 635.437  1.00  9.10           C
ATOM   4404  C   CYS A 272    -135.820-111.845 633.996  1.00  9.10           C
ATOM   4405  O   CYS A 272    -135.035-112.297 633.164  1.00  9.10           O
ATOM   4406  HA  CYS A 272    -134.895-112.925 635.637  1.00  9.10           H
ATOM   4407  CB  CYS A 272    -136.990-113.287 635.724  1.00  9.10           C
ATOM   4408 1HB  CYS A 272    -137.914-112.710 635.752  1.00  9.10           H
ATOM   4409 2HB  CYS A 272    -137.093-114.017 634.921  1.00  9.10           H
ATOM   4410  HG  CYS A 272    -137.060-113.107 638.088  1.00  9.10           H
ATOM   4411  SG  CYS A 272    -136.740-114.145 637.321  1.00  9.10           S
ATOM   4412  HN  CYS A 272    -136.582-111.143 636.939  1.00  9.10           H
ATOM   4413  N   ILE A 273    -136.722-110.908 633.746  1.00  9.10           N
ATOM   4414  CA  ILE A 273    -136.892-110.371 632.406  1.00  9.10           C
ATOM   4415  C   ILE A 273    -135.657-109.550 632.030  1.00  9.10           C
ATOM   4416  O   ILE A 273    -135.209-109.585 630.885  1.00  9.10           O
ATOM   4417  HA  ILE A 273    -136.966-111.217 631.722  1.00  9.10           H
ATOM   4418  HB  ILE A 273    -138.168-108.767 633.017  1.00  9.10           H
ATOM   4419  CB  ILE A 273    -138.204-109.591 632.304  1.00  9.10           C
ATOM   4420  CG1 ILE A 273    -139.396-110.469 632.689  1.00  9.10           C
ATOM   4421 1HG1 ILE A 273    -139.284-110.809 633.718  1.00  9.10           H
ATOM   4422 2HG1 ILE A 273    -140.314-109.883 632.645  1.00  9.10           H
ATOM   4423  CG2 ILE A 273    -138.370-108.977 630.912  1.00  9.10           C
ATOM   4424 1HG2 ILE A 273    -137.542-108.296 630.714  1.00  9.10           H
ATOM   4425 2HG2 ILE A 273    -138.375-109.769 630.164  1.00  9.10           H
ATOM   4426 3HG2 ILE A 273    -139.310-108.428 630.867  1.00  9.10           H
ATOM   4427  CD1 ILE A 273    -139.511-111.677 631.756  1.00  9.10           C
ATOM   4428 1HD1 ILE A 273    -139.647-111.332 630.731  1.00  9.10           H
ATOM   4429 2HD1 ILE A 273    -138.602-112.274 631.821  1.00  9.10           H
ATOM   4430 3HD1 ILE A 273    -140.367-112.284 632.052  1.00  9.10           H
ATOM   4431  HN  ILE A 273    -137.329-110.517 634.438  1.00  9.10           H
ATOM   4432  N   LEU A 274    -135.142-108.830 633.016  1.00  9.10           N
ATOM   4433  CA  LEU A 274    -133.964-108.007 632.804  1.00  9.10           C
ATOM   4434  C   LEU A 274    -132.796-108.896 632.372  1.00  9.10           C
ATOM   4435  O   LEU A 274    -131.978-108.494 631.546  1.00  9.10           O
ATOM   4436  HA  LEU A 274    -134.190-107.315 631.992  1.00  9.10           H
ATOM   4437  CB  LEU A 274    -133.668-107.165 634.047  1.00  9.10           C
ATOM   4438 1HB  LEU A 274    -134.565-106.599 634.300  1.00  9.10           H
ATOM   4439 2HB  LEU A 274    -133.472-107.839 634.880  1.00  9.10           H
ATOM   4440  HG  LEU A 274    -131.619-106.742 633.605  1.00  9.10           H
ATOM   4441  CG  LEU A 274    -132.498-106.186 633.931  1.00  9.10           C
ATOM   4442  CD1 LEU A 274    -132.777-105.120 632.871  1.00  9.10           C
ATOM   4443 1HD1 LEU A 274    -132.928-105.600 631.904  1.00  9.10           H
ATOM   4444 2HD1 LEU A 274    -133.673-104.562 633.143  1.00  9.10           H
ATOM   4445 3HD1 LEU A 274    -131.929-104.437 632.809  1.00  9.10           H
ATOM   4446  CD2 LEU A 274    -132.163-105.569 635.291  1.00  9.10           C
ATOM   4447 1HD2 LEU A 274    -133.032-105.031 635.669  1.00  9.10           H
ATOM   4448 2HD2 LEU A 274    -131.891-106.358 635.991  1.00  9.10           H
ATOM   4449 3HD2 LEU A 274    -131.328-104.878 635.180  1.00  9.10           H
ATOM   4450  HN  LEU A 274    -135.515-108.804 633.943  1.00  9.10           H
ATOM   4451  N   LEU A 275    -132.756-110.088 632.950  1.00  9.10           N
ATOM   4452  CA  LEU A 275    -131.727-111.053 632.603  1.00  9.10           C
ATOM   4453  C   LEU A 275    -131.878-111.446 631.132  1.00  9.10           C
ATOM   4454  O   LEU A 275    -130.898-111.468 630.389  1.00  9.10           O
ATOM   4455  HA  LEU A 275    -130.762-110.563 632.733  1.00  9.10           H
ATOM   4456  CB  LEU A 275    -131.764-112.243 633.565  1.00  9.10           C
ATOM   4457 1HB  LEU A 275    -131.571-111.876 634.573  1.00  9.10           H
ATOM   4458 2HB  LEU A 275    -132.772-112.656 633.562  1.00  9.10           H
ATOM   4459  HG  LEU A 275    -130.957-113.725 632.250  1.00  9.10           H
ATOM   4460  CG  LEU A 275    -130.779-113.376 633.268  1.00  9.10           C
ATOM   4461  CD1 LEU A 275    -129.334-112.876 633.327  1.00  9.10           C
ATOM   4462 1HD1 LEU A 275    -129.192-112.086 632.589  1.00  9.10           H
ATOM   4463 2HD1 LEU A 275    -129.126-112.484 634.323  1.00  9.10           H
ATOM   4464 3HD1 LEU A 275    -128.655-113.701 633.113  1.00  9.10           H
ATOM   4465  CD2 LEU A 275    -131.013-114.565 634.201  1.00  9.10           C
ATOM   4466 1HD2 LEU A 275    -130.878-114.247 635.235  1.00  9.10           H
ATOM   4467 2HD2 LEU A 275    -132.027-114.939 634.065  1.00  9.10           H
ATOM   4468 3HD2 LEU A 275    -130.299-115.355 633.968  1.00  9.10           H
ATOM   4469  HN  LEU A 275    -133.409-110.396 633.642  1.00  9.10           H
ATOM   4470  N   VAL A 276    -133.112-111.747 630.757  1.00  9.10           N
ATOM   4471  CA  VAL A 276    -133.400-112.157 629.393  1.00  9.10           C
ATOM   4472  C   VAL A 276    -132.933-111.065 628.428  1.00  9.10           C
ATOM   4473  O   VAL A 276    -132.292-111.357 627.419  1.00  9.10           O
ATOM   4474  HA  VAL A 276    -132.833-113.066 629.195  1.00  9.10           H
ATOM   4475  HB  VAL A 276    -135.457-111.631 629.616  1.00  9.10           H
ATOM   4476  CB  VAL A 276    -134.888-112.485 629.248  1.00  9.10           C
ATOM   4477  CG1 VAL A 276    -135.261-112.702 627.780  1.00  9.10           C
ATOM   4478 1HG1 VAL A 276    -135.047-111.796 627.213  1.00  9.10           H
ATOM   4479 2HG1 VAL A 276    -134.679-113.530 627.376  1.00  9.10           H
ATOM   4480 3HG1 VAL A 276    -136.323-112.934 627.706  1.00  9.10           H
ATOM   4481  CG2 VAL A 276    -135.265-113.702 630.095  1.00  9.10           C
ATOM   4482 1HG2 VAL A 276    -134.684-114.565 629.771  1.00  9.10           H
ATOM   4483 2HG2 VAL A 276    -135.054-113.494 631.144  1.00  9.10           H
ATOM   4484 3HG2 VAL A 276    -136.328-113.914 629.974  1.00  9.10           H
ATOM   4485  HN  VAL A 276    -133.905-111.715 631.365  1.00  9.10           H
ATOM   4486  N   GLN A 277    -133.271-109.831 628.771  1.00  9.10           N
ATOM   4487  CA  GLN A 277    -132.911-108.697 627.938  1.00  9.10           C
ATOM   4488  C   GLN A 277    -131.389-108.575 627.837  1.00  9.10           C
ATOM   4489  O   GLN A 277    -130.863-108.161 626.806  1.00  9.10           O
ATOM   4490  HA  GLN A 277    -133.330-108.913 626.956  1.00  9.10           H
ATOM   4491  CB  GLN A 277    -133.530-107.404 628.474  1.00  9.10           C
ATOM   4492 1HB  GLN A 277    -133.371-107.340 629.550  1.00  9.10           H
ATOM   4493 2HB  GLN A 277    -133.030-106.545 628.026  1.00  9.10           H
ATOM   4494  CG  GLN A 277    -135.028-107.346 628.169  1.00  9.10           C
ATOM   4495 1HG  GLN A 277    -135.187-107.429 627.094  1.00  9.10           H
ATOM   4496 2HG  GLN A 277    -135.530-108.196 628.633  1.00  9.10           H
ATOM   4497  CD  GLN A 277    -135.642-106.042 628.682  1.00  9.10           C
ATOM   4498  OE1 GLN A 277    -135.113-105.381 629.561  1.00  9.10           O
ATOM   4499  NE2 GLN A 277    -136.784-105.711 628.087  1.00  9.10           N
ATOM   4500 1HE2 GLN A 277    -137.164-106.299 627.372  1.00  9.10           H
ATOM   4501 2HE2 GLN A 277    -137.262-104.875 628.354  1.00  9.10           H
ATOM   4502  HN  GLN A 277    -133.782-109.602 629.600  1.00  9.10           H
ATOM   4503  N   THR A 278    -130.724-108.944 628.923  1.00  9.10           N
ATOM   4504  CA  THR A 278    -129.275-108.855 628.980  1.00  9.10           C
ATOM   4505  C   THR A 278    -128.640-109.884 628.042  1.00  9.10           C
ATOM   4506  O   THR A 278    -127.664-109.585 627.356  1.00  9.10           O
ATOM   4507  HA  THR A 278    -128.977-107.869 628.621  1.00  9.10           H
ATOM   4508  HB  THR A 278    -129.080-110.019 630.803  1.00  9.10           H
ATOM   4509  CB  THR A 278    -128.848-109.018 630.440  1.00  9.10           C
ATOM   4510  OG1 THR A 278    -129.507-107.950 631.116  1.00  9.10           O
ATOM   4511  HG1 THR A 278    -130.353-108.280 631.534  1.00  9.10           H
ATOM   4512  CG2 THR A 278    -127.360-108.731 630.651  1.00  9.10           C
ATOM   4513 1HG2 THR A 278    -127.142-107.706 630.350  1.00  9.10           H
ATOM   4514 2HG2 THR A 278    -126.768-109.420 630.049  1.00  9.10           H
ATOM   4515 3HG2 THR A 278    -127.111-108.861 631.704  1.00  9.10           H
ATOM   4516  HN  THR A 278    -131.159-109.298 629.751  1.00  9.10           H
ATOM   4517  N   ILE A 279    -129.221-111.075 628.043  1.00  9.10           N
ATOM   4518  CA  ILE A 279    -128.717-112.153 627.209  1.00  9.10           C
ATOM   4519  C   ILE A 279    -128.921-111.792 625.737  1.00  9.10           C
ATOM   4520  O   ILE A 279    -128.021-111.972 624.919  1.00  9.10           O
ATOM   4521  HA  ILE A 279    -127.647-112.240 627.398  1.00  9.10           H
ATOM   4522  HB  ILE A 279    -130.439-113.353 627.623  1.00  9.10           H
ATOM   4523  CB  ILE A 279    -129.357-113.484 627.610  1.00  9.10           C
ATOM   4524  CG1 ILE A 279    -128.935-113.892 629.023  1.00  9.10           C
ATOM   4525 1HG1 ILE A 279    -127.902-114.241 629.011  1.00  9.10           H
ATOM   4526 2HG1 ILE A 279    -128.970-113.024 629.682  1.00  9.10           H
ATOM   4527  CG2 ILE A 279    -129.046-114.574 626.582  1.00  9.10           C
ATOM   4528 1HG2 ILE A 279    -129.437-114.277 625.609  1.00  9.10           H
ATOM   4529 2HG2 ILE A 279    -127.967-114.711 626.514  1.00  9.10           H
ATOM   4530 3HG2 ILE A 279    -129.513-115.509 626.892  1.00  9.10           H
ATOM   4531  CD1 ILE A 279    -129.845-114.993 629.571  1.00  9.10           C
ATOM   4532 1HD1 ILE A 279    -130.872-114.632 629.604  1.00  9.10           H
ATOM   4533 2HD1 ILE A 279    -129.787-115.867 628.923  1.00  9.10           H
ATOM   4534 3HD1 ILE A 279    -129.522-115.264 630.577  1.00  9.10           H
ATOM   4535  HN  ILE A 279    -130.019-111.308 628.598  1.00  9.10           H
ATOM   4536  N   ASP A 280    -130.112-111.288 625.444  1.00  9.10           N
ATOM   4537  CA  ASP A 280    -130.471-110.967 624.073  1.00  9.10           C
ATOM   4538  C   ASP A 280    -129.618-109.793 623.588  1.00  9.10           C
ATOM   4539  O   ASP A 280    -129.256-109.727 622.415  1.00  9.10           O
ATOM   4540  HA  ASP A 280    -130.285-111.879 623.507  1.00  9.10           H
ATOM   4541  CB  ASP A 280    -131.941-110.556 623.971  1.00  9.10           C
ATOM   4542 1HB  ASP A 280    -132.567-111.304 624.458  1.00  9.10           H
ATOM   4543 2HB  ASP A 280    -132.098-109.616 624.501  1.00  9.10           H
ATOM   4544  CG  ASP A 280    -132.367-110.400 622.510  1.00  9.10           C
ATOM   4545  OD1 ASP A 280    -132.212-111.392 621.765  1.00  9.10           O
ATOM   4546  OD2 ASP A 280    -132.839-109.293 622.171  1.00  9.10           O
ATOM   4547  HN  ASP A 280    -130.822-111.100 626.122  1.00  9.10           H
ATOM   4548  N   ALA A 281    -129.321-108.896 624.517  1.00  9.10           N
ATOM   4549  CA  ALA A 281    -128.486-107.747 624.207  1.00  9.10           C
ATOM   4550  C   ALA A 281    -127.108-108.231 623.754  1.00  9.10           C
ATOM   4551  O   ALA A 281    -126.382-107.503 623.078  1.00  9.10           O
ATOM   4552  HA  ALA A 281    -128.959-107.204 623.389  1.00  9.10           H
ATOM   4553  CB  ALA A 281    -128.409-106.828 625.429  1.00  9.10           C
ATOM   4554 1HB  ALA A 281    -129.411-106.489 625.692  1.00  9.10           H
ATOM   4555 2HB  ALA A 281    -127.978-107.375 626.268  1.00  9.10           H
ATOM   4556 3HB  ALA A 281    -127.783-105.967 625.196  1.00  9.10           H
ATOM   4557  HN  ALA A 281    -129.639-108.944 625.463  1.00  9.10           H
ATOM   4558  N   TYR A 282    -126.788-109.456 624.143  1.00  9.10           N
ATOM   4559  CA  TYR A 282    -125.526-110.061 623.752  1.00  9.10           C
ATOM   4560  C   TYR A 282    -125.705-110.958 622.525  1.00  9.10           C
ATOM   4561  O   TYR A 282    -124.954-110.849 621.557  1.00  9.10           O
ATOM   4562  HA  TYR A 282    -124.830-109.258 623.507  1.00  9.10           H
ATOM   4563  CB  TYR A 282    -125.085-110.921 624.938  1.00  9.10           C
ATOM   4564 1HB  TYR A 282    -125.066-110.302 625.835  1.00  9.10           H
ATOM   4565 2HB  TYR A 282    -125.827-111.701 625.104  1.00  9.10           H
ATOM   4566  CG  TYR A 282    -123.713-111.573 624.757  1.00  9.10           C
ATOM   4567  HD1 TYR A 282    -124.529-113.489 624.248  1.00  9.10           H
ATOM   4568  CD1 TYR A 282    -123.623-112.903 624.401  1.00  9.10           C
ATOM   4569  HD2 TYR A 282    -122.636-109.781 625.231  1.00  9.10           H
ATOM   4570  CD2 TYR A 282    -122.565-110.831 624.949  1.00  9.10           C
ATOM   4571  CE1 TYR A 282    -122.332-113.518 624.230  1.00  9.10           C
ATOM   4572  HE1 TYR A 282    -122.246-114.567 623.949  1.00  9.10           H
ATOM   4573  HE2 TYR A 282    -120.359-110.871 624.928  1.00  9.10           H
ATOM   4574  CE2 TYR A 282    -121.274-111.446 624.779  1.00  9.10           C
ATOM   4575  CZ  TYR A 282    -121.221-112.758 624.428  1.00  9.10           C
ATOM   4576  OH  TYR A 282    -120.001-113.338 624.267  1.00  9.10           O
ATOM   4577  HH  TYR A 282    -119.279-112.662 624.414  1.00  9.10           H
ATOM   4578  HN  TYR A 282    -127.373-110.032 624.715  1.00  9.10           H
ATOM   4579  N   ALA A 283    -126.704-111.824 622.606  1.00  9.10           N
ATOM   4580  CA  ALA A 283    -126.801-112.943 621.684  1.00  9.10           C
ATOM   4581  C   ALA A 283    -127.738-112.571 620.534  1.00  9.10           C
ATOM   4582  O   ALA A 283    -127.691-113.182 619.467  1.00  9.10           O
ATOM   4583  HA  ALA A 283    -125.804-113.131 621.284  1.00  9.10           H
ATOM   4584  CB  ALA A 283    -127.271-114.188 622.439  1.00  9.10           C
ATOM   4585 1HB  ALA A 283    -126.556-114.427 623.227  1.00  9.10           H
ATOM   4586 2HB  ALA A 283    -128.248-113.997 622.882  1.00  9.10           H
ATOM   4587 3HB  ALA A 283    -127.343-115.027 621.747  1.00  9.10           H
ATOM   4588  HN  ALA A 283    -127.437-111.771 623.285  1.00  9.10           H
ATOM   4589  N   MET A 284    -128.567-111.569 620.789  1.00  9.10           N
ATOM   4590  CA  MET A 284    -129.519-111.113 619.790  1.00  9.10           C
ATOM   4591  C   MET A 284    -130.306-112.287 619.205  1.00  9.10           C
ATOM   4592  O   MET A 284    -130.441-112.404 617.988  1.00  9.10           O
ATOM   4593  HA  MET A 284    -130.195-110.439 620.316  1.00  9.10           H
ATOM   4594  CB  MET A 284    -128.773-110.388 618.668  1.00  9.10           C
ATOM   4595 1HB  MET A 284    -128.130-111.093 618.140  1.00  9.10           H
ATOM   4596 2HB  MET A 284    -129.488-110.003 617.941  1.00  9.10           H
ATOM   4597  CG  MET A 284    -127.930-109.238 619.223  1.00  9.10           C
ATOM   4598 1HG  MET A 284    -128.561-108.557 619.795  1.00  9.10           H
ATOM   4599 2HG  MET A 284    -127.177-109.626 619.908  1.00  9.10           H
ATOM   4600  SD  MET A 284    -127.141-108.358 617.885  1.00  9.10           S
ATOM   4601  CE  MET A 284    -126.216-107.147 618.814  1.00  9.10           C
ATOM   4602 1HE  MET A 284    -126.902-106.537 619.401  1.00  9.10           H
ATOM   4603 2HE  MET A 284    -125.519-107.655 619.481  1.00  9.10           H
ATOM   4604 3HE  MET A 284    -125.660-106.509 618.126  1.00  9.10           H
ATOM   4605  HN  MET A 284    -128.596-111.074 621.657  1.00  9.10           H
ATOM   4606  N   PHE A 285    -130.804-113.128 620.099  1.00  9.10           N
ATOM   4607  CA  PHE A 285    -131.437-114.370 619.688  1.00  9.10           C
ATOM   4608  C   PHE A 285    -132.924-114.158 619.400  1.00  9.10           C
ATOM   4609  O   PHE A 285    -133.557-114.985 618.745  1.00  9.10           O
ATOM   4610  HA  PHE A 285    -130.936-114.702 618.778  1.00  9.10           H
ATOM   4611  CB  PHE A 285    -131.289-115.354 620.851  1.00  9.10           C
ATOM   4612 1HB  PHE A 285    -131.506-116.360 620.492  1.00  9.10           H
ATOM   4613 2HB  PHE A 285    -130.252-115.352 621.185  1.00  9.10           H
ATOM   4614  CG  PHE A 285    -132.195-115.046 622.044  1.00  9.10           C
ATOM   4615  HD1 PHE A 285    -130.743-113.828 623.007  1.00  9.10           H
ATOM   4616  CD1 PHE A 285    -131.747-114.249 623.051  1.00  9.10           C
ATOM   4617  HD2 PHE A 285    -133.808-116.211 621.293  1.00  9.10           H
ATOM   4618  CD2 PHE A 285    -133.449-115.571 622.099  1.00  9.10           C
ATOM   4619  CE1 PHE A 285    -132.588-113.964 624.159  1.00  9.10           C
ATOM   4620  HE1 PHE A 285    -132.229-113.325 624.965  1.00  9.10           H
ATOM   4621  CE2 PHE A 285    -134.290-115.286 623.207  1.00  9.10           C
ATOM   4622  HE2 PHE A 285    -135.295-115.707 623.251  1.00  9.10           H
ATOM   4623  CZ  PHE A 285    -133.842-114.489 624.214  1.00  9.10           C
ATOM   4624  HZ  PHE A 285    -134.488-114.270 625.064  1.00  9.10           H
ATOM   4625  HN  PHE A 285    -130.781-112.973 621.087  1.00  9.10           H
ATOM   4626  N   ILE A 286    -133.439-113.046 619.904  1.00  9.10           N
ATOM   4627  CA  ILE A 286    -134.843-112.720 619.717  1.00  9.10           C
ATOM   4628  C   ILE A 286    -135.026-112.024 618.367  1.00  9.10           C
ATOM   4629  O   ILE A 286    -135.091-110.798 618.301  1.00  9.10           O
ATOM   4630  HA  ILE A 286    -135.397-113.659 619.699  1.00  9.10           H
ATOM   4631  HB  ILE A 286    -134.843-110.953 620.921  1.00  9.10           H
ATOM   4632  CB  ILE A 286    -135.367-111.908 620.903  1.00  9.10           C
ATOM   4633  CG1 ILE A 286    -135.064-112.614 622.227  1.00  9.10           C
ATOM   4634 1HG1 ILE A 286    -135.671-113.516 622.309  1.00  9.10           H
ATOM   4635 2HG1 ILE A 286    -134.021-112.928 622.245  1.00  9.10           H
ATOM   4636  CG2 ILE A 286    -136.858-111.604 620.744  1.00  9.10           C
ATOM   4637 1HG2 ILE A 286    -137.016-111.030 619.831  1.00  9.10           H
ATOM   4638 2HG2 ILE A 286    -137.415-112.539 620.687  1.00  9.10           H
ATOM   4639 3HG2 ILE A 286    -137.204-111.026 621.600  1.00  9.10           H
ATOM   4640  CD1 ILE A 286    -135.347-111.693 623.416  1.00  9.10           C
ATOM   4641 1HD1 ILE A 286    -134.721-110.803 623.343  1.00  9.10           H
ATOM   4642 2HD1 ILE A 286    -136.397-111.401 623.408  1.00  9.10           H
ATOM   4643 3HD1 ILE A 286    -135.123-112.219 624.344  1.00  9.10           H
ATOM   4644  HN  ILE A 286    -132.916-112.376 620.429  1.00  9.10           H
ATOM   4645  N   SER A 287    -135.103-112.838 617.324  1.00  9.10           N
ATOM   4646  CA  SER A 287    -135.309-112.317 615.983  1.00  9.10           C
ATOM   4647  C   SER A 287    -136.806-112.172 615.702  1.00  9.10           C
ATOM   4648  O   SER A 287    -137.204-111.428 614.807  1.00  9.10           O
ATOM   4649  HA  SER A 287    -134.822-111.342 615.974  1.00  9.10           H
ATOM   4650  CB  SER A 287    -134.658-113.222 614.935  1.00  9.10           C
ATOM   4651 1HB  SER A 287    -134.835-112.811 613.941  1.00  9.10           H
ATOM   4652 2HB  SER A 287    -133.579-113.234 615.087  1.00  9.10           H
ATOM   4653  HG  SER A 287    -134.693-115.125 614.318  1.00  9.10           H
ATOM   4654  OG  SER A 287    -135.160-114.554 614.993  1.00  9.10           O
ATOM   4655  HN  SER A 287    -135.028-113.833 617.384  1.00  9.10           H
ATOM   4656  N   ASN A 288    -137.595-112.895 616.483  1.00  9.10           N
ATOM   4657  CA  ASN A 288    -139.022-112.987 616.227  1.00  9.10           C
ATOM   4658  C   ASN A 288    -139.729-111.789 616.865  1.00  9.10           C
ATOM   4659  O   ASN A 288    -139.579-111.541 618.061  1.00  9.10           O
ATOM   4660  HA  ASN A 288    -139.118-112.996 615.141  1.00  9.10           H
ATOM   4661  CB  ASN A 288    -139.611-114.262 616.834  1.00  9.10           C
ATOM   4662 1HB  ASN A 288    -139.051-115.128 616.482  1.00  9.10           H
ATOM   4663 2HB  ASN A 288    -139.506-114.234 617.918  1.00  9.10           H
ATOM   4664  CG  ASN A 288    -141.087-114.416 616.463  1.00  9.10           C
ATOM   4665  OD1 ASN A 288    -141.953-113.707 616.949  1.00  9.10           O
ATOM   4666  ND2 ASN A 288    -141.324-115.378 615.576  1.00  9.10           N
ATOM   4667 1HD2 ASN A 288    -140.568-115.923 615.215  1.00  9.10           H
ATOM   4668 2HD2 ASN A 288    -142.259-115.556 615.269  1.00  9.10           H
ATOM   4669  HN  ASN A 288    -137.275-113.411 617.278  1.00  9.10           H
ATOM   4670  N   CYS A 289    -140.484-111.079 616.040  1.00  9.10           N
ATOM   4671  CA  CYS A 289    -141.088-109.829 616.467  1.00  9.10           C
ATOM   4672  C   CYS A 289    -142.157-110.146 617.515  1.00  9.10           C
ATOM   4673  O   CYS A 289    -142.344-109.388 618.466  1.00  9.10           O
ATOM   4674  HA  CYS A 289    -140.289-109.226 616.899  1.00  9.10           H
ATOM   4675  CB  CYS A 289    -141.663-109.045 615.286  1.00  9.10           C
ATOM   4676 1HB  CYS A 289    -140.874-108.827 614.566  1.00  9.10           H
ATOM   4677 2HB  CYS A 289    -142.409-109.647 614.768  1.00  9.10           H
ATOM   4678  SG  CYS A 289    -142.417-107.486 615.876  1.00  9.10           S
ATOM   4679  HN  CYS A 289    -140.684-111.344 615.097  1.00  9.10           H
ATOM   4680  N   ALA A 290    -142.832-111.267 617.306  1.00  9.10           N
ATOM   4681  CA  ALA A 290    -143.923-111.658 618.181  1.00  9.10           C
ATOM   4682  C   ALA A 290    -143.372-111.947 619.579  1.00  9.10           C
ATOM   4683  O   ALA A 290    -143.938-111.505 620.577  1.00  9.10           O
ATOM   4684  HA  ALA A 290    -144.618-110.820 618.241  1.00  9.10           H
ATOM   4685  CB  ALA A 290    -144.652-112.862 617.582  1.00  9.10           C
ATOM   4686 1HB  ALA A 290    -145.050-112.595 616.603  1.00  9.10           H
ATOM   4687 2HB  ALA A 290    -143.955-113.693 617.477  1.00  9.10           H
ATOM   4688 3HB  ALA A 290    -145.471-113.155 618.239  1.00  9.10           H
ATOM   4689  HN  ALA A 290    -142.643-111.901 616.556  1.00  9.10           H
ATOM   4690  N   VAL A 291    -142.273-112.688 619.605  1.00  9.10           N
ATOM   4691  CA  VAL A 291    -141.618-113.010 620.862  1.00  9.10           C
ATOM   4692  C   VAL A 291    -141.134-111.720 621.525  1.00  9.10           C
ATOM   4693  O   VAL A 291    -141.301-111.537 622.730  1.00  9.10           O
ATOM   4694  HA  VAL A 291    -142.359-113.481 621.508  1.00  9.10           H
ATOM   4695  HB  VAL A 291    -139.779-113.565 619.931  1.00  9.10           H
ATOM   4696  CB  VAL A 291    -140.492-114.017 620.621  1.00  9.10           C
ATOM   4697  CG1 VAL A 291    -139.750-114.332 621.922  1.00  9.10           C
ATOM   4698 1HG1 VAL A 291    -139.319-113.415 622.325  1.00  9.10           H
ATOM   4699 2HG1 VAL A 291    -140.448-114.754 622.644  1.00  9.10           H
ATOM   4700 3HG1 VAL A 291    -138.955-115.050 621.722  1.00  9.10           H
ATOM   4701  CG2 VAL A 291    -141.028-115.295 619.972  1.00  9.10           C
ATOM   4702 1HG2 VAL A 291    -141.770-115.751 620.627  1.00  9.10           H
ATOM   4703 2HG2 VAL A 291    -141.489-115.051 619.015  1.00  9.10           H
ATOM   4704 3HG2 VAL A 291    -140.206-115.993 619.812  1.00  9.10           H
ATOM   4705  HN  VAL A 291    -141.833-113.064 618.790  1.00  9.10           H
ATOM   4706  N   SER A 292    -140.544-110.858 620.710  1.00  9.10           N
ATOM   4707  CA  SER A 292    -140.004-109.605 621.210  1.00  9.10           C
ATOM   4708  C   SER A 292    -141.124-108.758 621.818  1.00  9.10           C
ATOM   4709  O   SER A 292    -140.951-108.166 622.883  1.00  9.10           O
ATOM   4710  HA  SER A 292    -139.280-109.887 621.974  1.00  9.10           H
ATOM   4711  CB  SER A 292    -139.296-108.828 620.098  1.00  9.10           C
ATOM   4712 1HB  SER A 292    -138.600-109.489 619.581  1.00  9.10           H
ATOM   4713 2HB  SER A 292    -140.029-108.498 619.362  1.00  9.10           H
ATOM   4714  HG  SER A 292    -137.777-107.997 621.102  1.00  9.10           H
ATOM   4715  OG  SER A 292    -138.590-107.698 620.603  1.00  9.10           O
ATOM   4716  HN  SER A 292    -140.433-111.004 619.727  1.00  9.10           H
ATOM   4717  N   THR A 293    -142.247-108.727 621.117  1.00  9.10           N
ATOM   4718  CA  THR A 293    -143.382-107.933 621.555  1.00  9.10           C
ATOM   4719  C   THR A 293    -143.858-108.398 622.933  1.00  9.10           C
ATOM   4720  O   THR A 293    -144.102-107.579 623.818  1.00  9.10           O
ATOM   4721  HA  THR A 293    -143.057-106.898 621.662  1.00  9.10           H
ATOM   4722  HB  THR A 293    -144.747-109.056 620.292  1.00  9.10           H
ATOM   4723  CB  THR A 293    -144.465-108.019 620.477  1.00  9.10           C
ATOM   4724  OG1 THR A 293    -143.904-107.327 619.365  1.00  9.10           O
ATOM   4725  HG1 THR A 293    -143.548-107.982 618.699  1.00  9.10           H
ATOM   4726  CG2 THR A 293    -145.711-107.207 620.833  1.00  9.10           C
ATOM   4727 1HG2 THR A 293    -145.439-106.158 620.952  1.00  9.10           H
ATOM   4728 2HG2 THR A 293    -146.135-107.580 621.765  1.00  9.10           H
ATOM   4729 3HG2 THR A 293    -146.448-107.303 620.035  1.00  9.10           H
ATOM   4730  HN  THR A 293    -142.388-109.231 620.265  1.00  9.10           H
ATOM   4731  N   ASN A 294    -143.976-109.710 623.071  1.00  9.10           N
ATOM   4732  CA  ASN A 294    -144.471-110.291 624.307  1.00  9.10           C
ATOM   4733  C   ASN A 294    -143.488-109.985 625.439  1.00  9.10           C
ATOM   4734  O   ASN A 294    -143.899-109.707 626.565  1.00  9.10           O
ATOM   4735  HA  ASN A 294    -145.448-109.833 624.468  1.00  9.10           H
ATOM   4736  CB  ASN A 294    -144.599-111.811 624.190  1.00  9.10           C
ATOM   4737 1HB  ASN A 294    -143.676-112.227 623.785  1.00  9.10           H
ATOM   4738 2HB  ASN A 294    -144.736-112.246 625.180  1.00  9.10           H
ATOM   4739  CG  ASN A 294    -145.775-112.195 623.290  1.00  9.10           C
ATOM   4740  OD1 ASN A 294    -146.640-111.392 622.979  1.00  9.10           O
ATOM   4741  ND2 ASN A 294    -145.760-113.463 622.891  1.00  9.10           N
ATOM   4742 1HD2 ASN A 294    -145.021-114.070 623.183  1.00  9.10           H
ATOM   4743 2HD2 ASN A 294    -146.488-113.810 622.300  1.00  9.10           H
ATOM   4744  HN  ASN A 294    -143.741-110.371 622.358  1.00  9.10           H
ATOM   4745  N   ILE A 295    -142.209-110.047 625.102  1.00  9.10           N
ATOM   4746  CA  ILE A 295    -141.163-109.855 626.092  1.00  9.10           C
ATOM   4747  C   ILE A 295    -141.209-108.413 626.602  1.00  9.10           C
ATOM   4748  O   ILE A 295    -141.005-108.165 627.790  1.00  9.10           O
ATOM   4749  HA  ILE A 295    -141.376-110.523 626.926  1.00  9.10           H
ATOM   4750  HB  ILE A 295    -139.737-109.891 624.499  1.00  9.10           H
ATOM   4751  CB  ILE A 295    -139.803-110.262 625.522  1.00  9.10           C
ATOM   4752  CG1 ILE A 295    -139.669-111.785 625.459  1.00  9.10           C
ATOM   4753 1HG1 ILE A 295    -139.611-112.190 626.469  1.00  9.10           H
ATOM   4754 2HG1 ILE A 295    -140.557-112.213 624.994  1.00  9.10           H
ATOM   4755  CG2 ILE A 295    -138.662-109.618 626.311  1.00  9.10           C
ATOM   4756 1HG2 ILE A 295    -138.752-108.533 626.260  1.00  9.10           H
ATOM   4757 2HG2 ILE A 295    -138.715-109.938 627.352  1.00  9.10           H
ATOM   4758 3HG2 ILE A 295    -137.707-109.924 625.885  1.00  9.10           H
ATOM   4759  CD1 ILE A 295    -138.425-112.194 624.668  1.00  9.10           C
ATOM   4760 1HD1 ILE A 295    -138.498-111.808 623.651  1.00  9.10           H
ATOM   4761 2HD1 ILE A 295    -137.537-111.784 625.149  1.00  9.10           H
ATOM   4762 3HD1 ILE A 295    -138.353-113.281 624.639  1.00  9.10           H
ATOM   4763  HN  ILE A 295    -141.883-110.225 624.173  1.00  9.10           H
ATOM   4764  N   ASP A 296    -141.478-107.501 625.680  1.00  9.10           N
ATOM   4765  CA  ASP A 296    -141.529-106.088 626.017  1.00  9.10           C
ATOM   4766  C   ASP A 296    -142.717-105.834 626.948  1.00  9.10           C
ATOM   4767  O   ASP A 296    -142.610-105.060 627.898  1.00  9.10           O
ATOM   4768  HA  ASP A 296    -140.573-105.872 626.493  1.00  9.10           H
ATOM   4769  CB  ASP A 296    -141.718-105.230 624.765  1.00  9.10           C
ATOM   4770 1HB  ASP A 296    -142.594-105.572 624.213  1.00  9.10           H
ATOM   4771 2HB  ASP A 296    -141.907-104.196 625.053  1.00  9.10           H
ATOM   4772  CG  ASP A 296    -140.483-105.296 623.864  1.00  9.10           C
ATOM   4773  OD1 ASP A 296    -139.403-105.620 624.404  1.00  9.10           O
ATOM   4774  OD2 ASP A 296    -140.647-105.022 622.655  1.00  9.10           O
ATOM   4775  HN  ASP A 296    -141.657-107.713 624.719  1.00  9.10           H
ATOM   4776  N   ILE A 297    -143.821-106.500 626.642  1.00  9.10           N
ATOM   4777  CA  ILE A 297    -145.012-106.391 627.466  1.00  9.10           C
ATOM   4778  C   ILE A 297    -144.725-106.974 628.851  1.00  9.10           C
ATOM   4779  O   ILE A 297    -145.091-106.383 629.866  1.00  9.10           O
ATOM   4780  HA  ILE A 297    -145.237-105.330 627.578  1.00  9.10           H
ATOM   4781  HB  ILE A 297    -145.906-108.017 626.402  1.00  9.10           H
ATOM   4782  CB  ILE A 297    -146.210-107.035 626.764  1.00  9.10           C
ATOM   4783  CG1 ILE A 297    -146.636-106.216 625.544  1.00  9.10           C
ATOM   4784 1HG1 ILE A 297    -147.062-105.267 625.870  1.00  9.10           H
ATOM   4785 2HG1 ILE A 297    -145.762-105.981 624.936  1.00  9.10           H
ATOM   4786  CG2 ILE A 297    -147.367-107.252 627.741  1.00  9.10           C
ATOM   4787 1HG2 ILE A 297    -147.042-107.907 628.550  1.00  9.10           H
ATOM   4788 2HG2 ILE A 297    -147.678-106.293 628.154  1.00  9.10           H
ATOM   4789 3HG2 ILE A 297    -148.204-107.711 627.216  1.00  9.10           H
ATOM   4790  CD1 ILE A 297    -147.660-106.979 624.702  1.00  9.10           C
ATOM   4791 1HD1 ILE A 297    -147.222-107.916 624.358  1.00  9.10           H
ATOM   4792 2HD1 ILE A 297    -148.542-107.190 625.306  1.00  9.10           H
ATOM   4793 3HD1 ILE A 297    -147.946-106.374 623.841  1.00  9.10           H
ATOM   4794  HN  ILE A 297    -143.908-107.104 625.850  1.00  9.10           H
ATOM   4795  N   CYS A 298    -144.072-108.127 628.849  1.00  9.10           N
ATOM   4796  CA  CYS A 298    -143.717-108.789 630.093  1.00  9.10           C
ATOM   4797  C   CYS A 298    -142.866-107.826 630.923  1.00  9.10           C
ATOM   4798  O   CYS A 298    -143.031-107.737 632.139  1.00  9.10           O
ATOM   4799  HA  CYS A 298    -144.653-109.017 630.603  1.00  9.10           H
ATOM   4800  CB  CYS A 298    -142.999-110.116 629.842  1.00  9.10           C
ATOM   4801 1HB  CYS A 298    -142.224-109.983 629.088  1.00  9.10           H
ATOM   4802 2HB  CYS A 298    -142.502-110.448 630.754  1.00  9.10           H
ATOM   4803  HG  CYS A 298    -144.322-110.923 628.047  1.00  9.10           H
ATOM   4804  SG  CYS A 298    -144.198-111.382 629.289  1.00  9.10           S
ATOM   4805  HN  CYS A 298    -143.786-108.606 628.019  1.00  9.10           H
ATOM   4806  N   PHE A 299    -141.973-107.131 630.234  1.00  9.10           N
ATOM   4807  CA  PHE A 299    -141.100-106.174 630.892  1.00  9.10           C
ATOM   4808  C   PHE A 299    -141.911-105.078 631.585  1.00  9.10           C
ATOM   4809  O   PHE A 299    -141.671-104.765 632.750  1.00  9.10           O
ATOM   4810  HA  PHE A 299    -140.523-106.722 631.637  1.00  9.10           H
ATOM   4811  CB  PHE A 299    -140.231-105.540 629.804  1.00  9.10           C
ATOM   4812 1HB  PHE A 299    -139.688-106.327 629.282  1.00  9.10           H
ATOM   4813 2HB  PHE A 299    -140.878-105.059 629.071  1.00  9.10           H
ATOM   4814  CG  PHE A 299    -139.228-104.511 630.330  1.00  9.10           C
ATOM   4815  HD1 PHE A 299    -140.538-102.868 630.005  1.00  9.10           H
ATOM   4816  CD1 PHE A 299    -139.559-103.192 630.357  1.00  9.10           C
ATOM   4817  HD2 PHE A 299    -137.741-105.972 630.747  1.00  9.10           H
ATOM   4818  CD2 PHE A 299    -138.006-104.915 630.770  1.00  9.10           C
ATOM   4819  CE1 PHE A 299    -138.628-102.237 630.845  1.00  9.10           C
ATOM   4820  HE1 PHE A 299    -138.893-101.180 630.867  1.00  9.10           H
ATOM   4821  CE2 PHE A 299    -137.076-103.960 631.258  1.00  9.10           C
ATOM   4822  HE2 PHE A 299    -136.096-104.284 631.610  1.00  9.10           H
ATOM   4823  CZ  PHE A 299    -137.406-102.641 631.285  1.00  9.10           C
ATOM   4824  HZ  PHE A 299    -136.692-101.908 631.660  1.00  9.10           H
ATOM   4825  HN  PHE A 299    -141.842-107.213 629.246  1.00  9.10           H
ATOM   4826  N   GLN A 300    -142.854-104.523 630.838  1.00  9.10           N
ATOM   4827  CA  GLN A 300    -143.664-103.428 631.346  1.00  9.10           C
ATOM   4828  C   GLN A 300    -144.425-103.868 632.598  1.00  9.10           C
ATOM   4829  O   GLN A 300    -144.483-103.134 633.583  1.00  9.10           O
ATOM   4830  HA  GLN A 300    -142.957-102.639 631.601  1.00  9.10           H
ATOM   4831  CB  GLN A 300    -144.625-102.913 630.273  1.00  9.10           C
ATOM   4832 1HB  GLN A 300    -145.117-103.754 629.786  1.00  9.10           H
ATOM   4833 2HB  GLN A 300    -145.406-102.311 630.737  1.00  9.10           H
ATOM   4834  CG  GLN A 300    -143.883-102.076 629.229  1.00  9.10           C
ATOM   4835 1HG  GLN A 300    -143.330-101.278 629.723  1.00  9.10           H
ATOM   4836 2HG  GLN A 300    -143.151-102.698 628.712  1.00  9.10           H
ATOM   4837  CD  GLN A 300    -144.857-101.476 628.213  1.00  9.10           C
ATOM   4838  OE1 GLN A 300    -146.049-101.735 628.231  1.00  9.10           O
ATOM   4839  NE2 GLN A 300    -144.286-100.662 627.330  1.00  9.10           N
ATOM   4840 1HE2 GLN A 300    -143.301-100.492 627.371  1.00  9.10           H
ATOM   4841 2HE2 GLN A 300    -144.840-100.220 626.625  1.00  9.10           H
ATOM   4842  HN  GLN A 300    -143.068-104.808 629.904  1.00  9.10           H
ATOM   4843  N   VAL A 301    -144.990-105.064 632.519  1.00  9.10           N
ATOM   4844  CA  VAL A 301    -145.825-105.570 633.594  1.00  9.10           C
ATOM   4845  C   VAL A 301    -144.975-105.750 634.854  1.00  9.10           C
ATOM   4846  O   VAL A 301    -145.317-105.234 635.916  1.00  9.10           O
ATOM   4847  HA  VAL A 301    -146.593-104.822 633.794  1.00  9.10           H
ATOM   4848  HB  VAL A 301    -145.756-107.549 632.799  1.00  9.10           H
ATOM   4849  CB  VAL A 301    -146.522-106.859 633.154  1.00  9.10           C
ATOM   4850  CG1 VAL A 301    -147.244-107.521 634.329  1.00  9.10           C
ATOM   4851 1HG1 VAL A 301    -146.522-107.763 635.109  1.00  9.10           H
ATOM   4852 2HG1 VAL A 301    -147.993-106.838 634.727  1.00  9.10           H
ATOM   4853 3HG1 VAL A 301    -147.730-108.435 633.988  1.00  9.10           H
ATOM   4854  CG2 VAL A 301    -147.487-106.593 631.997  1.00  9.10           C
ATOM   4855 1HG2 VAL A 301    -148.246-105.877 632.314  1.00  9.10           H
ATOM   4856 2HG2 VAL A 301    -146.936-106.187 631.149  1.00  9.10           H
ATOM   4857 3HG2 VAL A 301    -147.969-107.526 631.704  1.00  9.10           H
ATOM   4858  HN  VAL A 301    -144.884-105.682 631.740  1.00  9.10           H
ATOM   4859  N   THR A 302    -143.884-106.484 634.692  1.00  9.10           N
ATOM   4860  CA  THR A 302    -143.050-106.843 635.826  1.00  9.10           C
ATOM   4861  C   THR A 302    -142.373-105.600 636.406  1.00  9.10           C
ATOM   4862  O   THR A 302    -142.162-105.509 637.614  1.00  9.10           O
ATOM   4863  HA  THR A 302    -143.689-107.253 636.608  1.00  9.10           H
ATOM   4864  HB  THR A 302    -141.411-108.225 636.183  1.00  9.10           H
ATOM   4865  CB  THR A 302    -142.059-107.914 635.364  1.00  9.10           C
ATOM   4866  OG1 THR A 302    -141.399-107.319 634.250  1.00  9.10           O
ATOM   4867  HG1 THR A 302    -141.843-107.601 633.399  1.00  9.10           H
ATOM   4868  CG2 THR A 302    -142.757-109.141 634.772  1.00  9.10           C
ATOM   4869 1HG2 THR A 302    -143.352-108.839 633.910  1.00  9.10           H
ATOM   4870 2HG2 THR A 302    -143.407-109.587 635.524  1.00  9.10           H
ATOM   4871 3HG2 THR A 302    -142.008-109.869 634.460  1.00  9.10           H
ATOM   4872  HN  THR A 302    -143.569-106.831 633.809  1.00  9.10           H
ATOM   4873  N   GLN A 303    -142.051-104.671 635.516  1.00  9.10           N
ATOM   4874  CA  GLN A 303    -141.454-103.413 635.931  1.00  9.10           C
ATOM   4875  C   GLN A 303    -142.397-102.662 636.872  1.00  9.10           C
ATOM   4876  O   GLN A 303    -141.961-102.102 637.876  1.00  9.10           O
ATOM   4877  HA  GLN A 303    -140.542-103.687 636.461  1.00  9.10           H
ATOM   4878  CB  GLN A 303    -141.090-102.554 634.718  1.00  9.10           C
ATOM   4879 1HB  GLN A 303    -140.366-103.082 634.097  1.00  9.10           H
ATOM   4880 2HB  GLN A 303    -141.976-102.389 634.105  1.00  9.10           H
ATOM   4881  CG  GLN A 303    -140.508-101.208 635.155  1.00  9.10           C
ATOM   4882 1HG  GLN A 303    -141.311-100.553 635.493  1.00  9.10           H
ATOM   4883 2HG  GLN A 303    -139.839-101.355 636.003  1.00  9.10           H
ATOM   4884  CD  GLN A 303    -139.747-100.541 634.008  1.00  9.10           C
ATOM   4885  OE1 GLN A 303    -140.319 -99.918 633.129  1.00  9.10           O
ATOM   4886  NE2 GLN A 303    -138.428-100.706 634.065  1.00  9.10           N
ATOM   4887 1HE2 GLN A 303    -138.022-101.229 634.814  1.00  9.10           H
ATOM   4888 2HE2 GLN A 303    -137.843-100.307 633.359  1.00  9.10           H
ATOM   4889  HN  GLN A 303    -142.192-104.768 634.531  1.00  9.10           H
ATOM   4890  N   THR A 304    -143.673-102.675 636.514  1.00  9.10           N
ATOM   4891  CA  THR A 304    -144.674-101.960 637.286  1.00  9.10           C
ATOM   4892  C   THR A 304    -144.832-102.593 638.670  1.00  9.10           C
ATOM   4893  O   THR A 304    -144.979-101.887 639.667  1.00  9.10           O
ATOM   4894  HA  THR A 304    -144.325-100.938 637.440  1.00  9.10           H
ATOM   4895  HB  THR A 304    -146.397-102.940 636.398  1.00  9.10           H
ATOM   4896  CB  THR A 304    -145.971-101.940 636.476  1.00  9.10           C
ATOM   4897  OG1 THR A 304    -145.600-101.332 635.241  1.00  9.10           O
ATOM   4898  HG1 THR A 304    -145.462-102.034 634.543  1.00  9.10           H
ATOM   4899  CG2 THR A 304    -147.014-100.985 637.062  1.00  9.10           C
ATOM   4900 1HG2 THR A 304    -146.612 -99.973 637.077  1.00  9.10           H
ATOM   4901 2HG2 THR A 304    -147.258-101.294 638.078  1.00  9.10           H
ATOM   4902 3HG2 THR A 304    -147.915-101.010 636.449  1.00  9.10           H
ATOM   4903  HN  THR A 304    -144.024-103.161 635.714  1.00  9.10           H
ATOM   4904  N   ILE A 305    -144.796-103.917 638.688  1.00  9.10           N
ATOM   4905  CA  ILE A 305    -144.885-104.652 639.938  1.00  9.10           C
ATOM   4906  C   ILE A 305    -143.731-104.236 640.852  1.00  9.10           C
ATOM   4907  O   ILE A 305    -143.912-104.092 642.060  1.00  9.10           O
ATOM   4908  HA  ILE A 305    -145.823-104.370 640.417  1.00  9.10           H
ATOM   4909  HB  ILE A 305    -144.145-106.415 638.982  1.00  9.10           H
ATOM   4910  CB  ILE A 305    -144.948-106.157 639.672  1.00  9.10           C
ATOM   4911  CG1 ILE A 305    -146.266-106.540 638.996  1.00  9.10           C
ATOM   4912 1HG1 ILE A 305    -147.085-106.449 639.709  1.00  9.10           H
ATOM   4913 2HG1 ILE A 305    -146.475-105.847 638.180  1.00  9.10           H
ATOM   4914  CG2 ILE A 305    -144.711-106.952 640.958  1.00  9.10           C
ATOM   4915 1HG2 ILE A 305    -143.728-106.708 641.360  1.00  9.10           H
ATOM   4916 2HG2 ILE A 305    -145.477-106.694 641.690  1.00  9.10           H
ATOM   4917 3HG2 ILE A 305    -144.761-108.018 640.740  1.00  9.10           H
ATOM   4918  CD1 ILE A 305    -146.209-107.970 638.456  1.00  9.10           C
ATOM   4919 1HD1 ILE A 305    -145.405-108.051 637.725  1.00  9.10           H
ATOM   4920 2HD1 ILE A 305    -146.024-108.662 639.278  1.00  9.10           H
ATOM   4921 3HD1 ILE A 305    -147.159-108.217 637.980  1.00  9.10           H
ATOM   4922  HN  ILE A 305    -144.709-104.485 637.869  1.00  9.10           H
ATOM   4923  N   ALA A 306    -142.570-104.055 640.240  1.00  9.10           N
ATOM   4924  CA  ALA A 306    -141.373-103.714 640.991  1.00  9.10           C
ATOM   4925  C   ALA A 306    -141.540-102.320 641.601  1.00  9.10           C
ATOM   4926  O   ALA A 306    -141.018-102.045 642.680  1.00  9.10           O
ATOM   4927  HA  ALA A 306    -141.266-104.442 641.794  1.00  9.10           H
ATOM   4928  CB  ALA A 306    -140.152-103.807 640.075  1.00  9.10           C
ATOM   4929 1HB  ALA A 306    -140.062-104.823 639.691  1.00  9.10           H
ATOM   4930 2HB  ALA A 306    -140.268-103.113 639.242  1.00  9.10           H
ATOM   4931 3HB  ALA A 306    -139.254-103.550 640.638  1.00  9.10           H
ATOM   4932  HN  ALA A 306    -142.439-104.138 639.252  1.00  9.10           H
ATOM   4933  N   PHE A 307    -142.269-101.478 640.884  1.00  9.10           N
ATOM   4934  CA  PHE A 307    -142.453-100.100 641.306  1.00  9.10           C
ATOM   4935  C   PHE A 307    -143.320-100.023 642.564  1.00  9.10           C
ATOM   4936  O   PHE A 307    -143.110 -99.160 643.415  1.00  9.10           O
ATOM   4937  HA  PHE A 307    -141.464 -99.694 641.522  1.00  9.10           H
ATOM   4938  CB  PHE A 307    -143.166 -99.374 640.164  1.00  9.10           C
ATOM   4939 1HB  PHE A 307    -144.044 -99.950 639.872  1.00  9.10           H
ATOM   4940 2HB  PHE A 307    -143.524 -98.410 640.527  1.00  9.10           H
ATOM   4941  CG  PHE A 307    -142.291 -99.144 638.929  1.00  9.10           C
ATOM   4942  HD1 PHE A 307    -140.572-100.026 639.817  1.00  9.10           H
ATOM   4943  CD1 PHE A 307    -140.991 -99.543 638.934  1.00  9.10           C
ATOM   4944  HD2 PHE A 307    -143.856 -98.222 637.824  1.00  9.10           H
ATOM   4945  CD2 PHE A 307    -142.814 -98.542 637.828  1.00  9.10           C
ATOM   4946  CE1 PHE A 307    -140.179 -99.330 637.789  1.00  9.10           C
ATOM   4947  HE1 PHE A 307    -139.137 -99.649 637.792  1.00  9.10           H
ATOM   4948  CE2 PHE A 307    -142.002 -98.329 636.682  1.00  9.10           C
ATOM   4949  HE2 PHE A 307    -142.421 -97.846 635.800  1.00  9.10           H
ATOM   4950  CZ  PHE A 307    -140.702 -98.727 636.687  1.00  9.10           C
ATOM   4951  HZ  PHE A 307    -140.079 -98.564 635.808  1.00  9.10           H
ATOM   4952  HN  PHE A 307    -142.729-101.724 640.030  1.00  9.10           H
ATOM   4953  N   PHE A 308    -144.276-100.937 642.642  1.00  9.10           N
ATOM   4954  CA  PHE A 308    -145.174-100.985 643.783  1.00  9.10           C
ATOM   4955  C   PHE A 308    -144.396-101.198 645.084  1.00  9.10           C
ATOM   4956  O   PHE A 308    -144.875-100.848 646.162  1.00  9.10           O
ATOM   4957  HA  PHE A 308    -145.694-100.028 643.826  1.00  9.10           H
ATOM   4958  CB  PHE A 308    -146.113-102.173 643.564  1.00  9.10           C
ATOM   4959 1HB  PHE A 308    -145.578-102.949 643.017  1.00  9.10           H
ATOM   4960 2HB  PHE A 308    -146.382-102.594 644.533  1.00  9.10           H
ATOM   4961  CG  PHE A 308    -147.393-101.822 642.803  1.00  9.10           C
ATOM   4962  HD1 PHE A 308    -148.336-100.974 644.509  1.00  9.10           H
ATOM   4963  CD1 PHE A 308    -148.422-101.212 643.449  1.00  9.10           C
ATOM   4964  HD2 PHE A 308    -146.676-102.609 640.963  1.00  9.10           H
ATOM   4965  CD2 PHE A 308    -147.501-102.120 641.481  1.00  9.10           C
ATOM   4966  CE1 PHE A 308    -149.610-100.887 642.743  1.00  9.10           C
ATOM   4967  HE1 PHE A 308    -150.436-100.398 643.261  1.00  9.10           H
ATOM   4968  CE2 PHE A 308    -148.689-101.794 640.774  1.00  9.10           C
ATOM   4969  HE2 PHE A 308    -148.776-102.033 639.714  1.00  9.10           H
ATOM   4970  CZ  PHE A 308    -149.719-101.185 641.420  1.00  9.10           C
ATOM   4971  HZ  PHE A 308    -150.631-100.934 640.878  1.00  9.10           H
ATOM   4972  HN  PHE A 308    -144.441-101.634 641.945  1.00  9.10           H
ATOM   4973  N   HIS A 309    -143.210-101.770 644.940  1.00  9.10           N
ATOM   4974  CA  HIS A 309    -142.382-102.077 646.094  1.00  9.10           C
ATOM   4975  C   HIS A 309    -142.069-100.789 646.858  1.00  9.10           C
ATOM   4976  O   HIS A 309    -142.025-100.787 648.087  1.00  9.10           O
ATOM   4977  HA  HIS A 309    -142.970-102.736 646.734  1.00  9.10           H
ATOM   4978  CB  HIS A 309    -141.123-102.838 645.673  1.00  9.10           C
ATOM   4979 1HB  HIS A 309    -141.417-103.714 645.095  1.00  9.10           H
ATOM   4980 2HB  HIS A 309    -140.532-102.204 645.012  1.00  9.10           H
ATOM   4981  CG  HIS A 309    -140.258-103.281 646.828  1.00  9.10           C
ATOM   4982  HD1 HIS A 309    -139.122-101.511 647.160  1.00  9.10           H
ATOM   4983  ND1 HIS A 309    -139.320-102.455 647.423  1.00  9.10           N
ATOM   4984  CD2 HIS A 309    -140.199-104.471 647.493  1.00  9.10           C
ATOM   4985  HD2 HIS A 309    -140.808-105.350 647.281  1.00  9.10           H
ATOM   4986  CE1 HIS A 309    -138.729-103.128 648.399  1.00  9.10           C
ATOM   4987  HE1 HIS A 309    -137.944-102.750 649.054  1.00  9.10           H
ATOM   4988  NE2 HIS A 309    -139.275-104.377 648.441  1.00  9.10           N
ATOM   4989  HN  HIS A 309    -142.814-102.023 644.057  1.00  9.10           H
ATOM   4990  N   SER A 310    -141.860 -99.724 646.098  1.00  9.10           N
ATOM   4991  CA  SER A 310    -141.432 -98.463 646.679  1.00  9.10           C
ATOM   4992  C   SER A 310    -142.558 -97.868 647.527  1.00  9.10           C
ATOM   4993  O   SER A 310    -142.316 -97.008 648.372  1.00  9.10           O
ATOM   4994  HA  SER A 310    -140.572 -98.709 647.303  1.00  9.10           H
ATOM   4995  CB  SER A 310    -141.006 -97.473 645.593  1.00  9.10           C
ATOM   4996 1HB  SER A 310    -141.812 -97.361 644.869  1.00  9.10           H
ATOM   4997 2HB  SER A 310    -140.841 -96.493 646.041  1.00  9.10           H
ATOM   4998  HG  SER A 310    -139.051 -97.900 645.560  1.00  9.10           H
ATOM   4999  OG  SER A 310    -139.821 -97.894 644.922  1.00  9.10           O
[truncated: 233,845 more chars]
