# Supplementary material for: Noncanonical roles of chemokine regions in CCR9 activation revealed by structural modeling and mutational mapping
Source: Nat Commun. 2025 Aug 18;16:7695. doi: 10.1038/s41467-025-62321-9 (PMC12361432; doi:10.1038/s41467-025-62321-9)
Supplement: Supplementary file 3 — Supplementary Data 1 [file 41467_2025_62321_MOESM3_ESM.zip › SuppData1_3D_models/Fig4_CCR9_CCL25/Fig4HIJ_CCR9_CCL25_rnk1.pdb]

HEADER                                                        CCR9_CCL25_RNK1
EXPDTA    THEORETICAL MODEL
REMARK   3                                                              
REMARK   3 REFINEMENT OR HYDROGEN PLACEMENT:                            
REMARK   3   PROGRAM 1                  ICM 3.9                     
REMARK   3   AUTHORS 1      R.ABAGYAN, M.TOTROV                         
SEQRES   1 C  369  MET THR PRO THR ASP PHE THR SER PRO ILE PRO ASN MET 
SEQRES   2 C  369  ALA ASP ASP TYR GLY SER GLU SER THR SER SER MET GLU 
SEQRES   3 C  369  ASP TYR VAL ASN PHE ASN PHE THR ASP PHE TYR CYS GLU 
SEQRES   4 C  369  LYS ASN ASN VAL ARG GLN PHE ALA SER HIS PHE LEU PRO 
SEQRES   5 C  369  PRO LEU TYR TRP LEU VAL PHE ILE VAL GLY ALA LEU GLY 
SEQRES   6 C  369  ASN SER LEU VAL ILE LEU VAL TYR TRP TYR CYS THR ARG 
SEQRES   7 C  369  VAL LYS THR MET THR ASP MET PHE LEU LEU ASN LEU ALA 
SEQRES   8 C  369  ILE ALA ASP LEU LEU PHE LEU VAL THR LEU PRO PHE TRP 
SEQRES   9 C  369  ALA ILE ALA ALA ALA ASP GLN TRP LYS PHE GLN THR PHE 
SEQRES  10 C  369  MET CYS LYS VAL VAL ASN SER MET TYR LYS MET ASN PHE 
SEQRES  11 C  369  TYR SER CYS VAL LEU LEU ILE MET CYS ILE SER VAL ASP 
SEQRES  12 C  369  ARG TYR ILE ALA ILE ALA GLN ALA MET ARG ALA HIS THR 
SEQRES  13 C  369  TRP ARG GLU LYS ARG LEU LEU TYR SER LYS MET VAL CYS 
SEQRES  14 C  369  PHE THR ILE TRP VAL LEU ALA ALA ALA LEU CYS ILE PRO 
SEQRES  15 C  369  GLU ILE LEU TYR SER GLN ILE LYS GLU GLU SER GLY ILE 
SEQRES  16 C  369  ALA ILE CYS THR MET VAL TYR PRO SER ASP GLU SER THR 
SEQRES  17 C  369  LYS LEU LYS SER ALA VAL LEU THR LEU LYS VAL ILE LEU 
SEQRES  18 C  369  GLY PHE PHE LEU PRO PHE VAL VAL MET ALA CYS CYS TYR 
SEQRES  19 C  369  THR ILE ILE ILE HIS THR LEU ILE GLN ALA LYS LYS SER 
SEQRES  20 C  369  SER LYS HIS LYS ALA LEU LYS VAL THR ILE THR VAL LEU 
SEQRES  21 C  369  THR VAL PHE VAL LEU SER GLN PHE PRO TYR ASN CYS ILE 
SEQRES  22 C  369  LEU LEU VAL GLN THR ILE ASP ALA TYR ALA MET PHE ILE 
SEQRES  23 C  369  SER ASN CYS ALA VAL SER THR ASN ILE ASP ILE CYS PHE 
SEQRES  24 C  369  GLN VAL THR GLN THR ILE ALA PHE PHE HIS SER CYS LEU 
SEQRES  25 C  369  ASN PRO VAL LEU TYR VAL PHE VAL GLY GLU ARG PHE ARG 
SEQRES  26 C  369  ARG ASP LEU VAL LYS THR LEU LYS ASN LEU GLY CYS ILE 
SEQRES  27 C  369  SER GLN ALA GLN TRP VAL SER PHE THR ARG ARG GLU GLY 
SEQRES  28 C  369  SER LEU LYS LEU SER SER MET LEU LEU GLU THR THR SER 
SEQRES  29 C  369  GLY ALA LEU SER LEU                                 
SEQRES   1 D  127  PCA GLY VAL PHE GLU ASP CYS CYS LEU ALA TYR HIS TYR 
SEQRES   2 D  127  PRO ILE GLY TRP ALA VAL LEU ARG ARG ALA TRP THR TYR 
SEQRES   3 D  127  ARG ILE GLN GLU VAL SER GLY SER CYS ASN LEU PRO ALA 
SEQRES   4 D  127  ALA ILE PHE TYR LEU PRO LYS ARG HIS ARG LYS VAL CYS 
SEQRES   5 D  127  GLY ASN PRO LYS SER ARG GLU VAL GLN ARG ALA MET LYS 
SEQRES   6 D  127  LEU LEU ASP ALA ARG ASN LYS VAL PHE ALA LYS LEU HIS 
SEQRES   7 D  127  HIS ASN THR GLN THR PHE GLN ALA GLY PRO HIS ALA VAL 
SEQRES   8 D  127  LYS LYS LEU SER SER GLY ASN SER LYS LEU SER SER SER 
SEQRES   9 D  127  LYS PHE SER ASN PRO ILE SER SER SER LYS ARG ASN VAL 
SEQRES  10 D  127  SER LEU LEU ILE SER ALA ASN SER GLY LEU             
HELIX    1  HA MET C   13  TYR C   17  1
HELIX    2  HB SER C   19  SER C   19  5
HELIX    3  HC GLU C   20  SER C   23  1
HELIX    4  HD MET C   25  ASN C   30  1
HELIX    5  HE ASN C   41  SER C   48  1
HELIX    6  HF PHE C   50  TYR C   75  1
HELIX    7  HG MET C   82  LEU C   98  1
HELIX    8  HH VAL C   99  THR C  100  1
HELIX    9  HI LEU C  101  ALA C  109  1
HELIX   10  HJ THR C  116  SER C  141  1
HELIX   11  HK ASP C  143  ALA C  149  1
HELIX   12  HL ALA C  151  THR C  156  1
HELIX   13  HM ARG C  158  LEU C  179  1
HELIX   14  HN CYS C  180  CYS C  180  5
HELIX   15  HO ILE C  181  TYR C  186  1
HELIX   16  HP VAL C  201  VAL C  201  9
HELIX   17  HQ SER C  207  VAL C  219  1
HELIX   18  HR ILE C  220  PHE C  224  1
HELIX   19  HS LEU C  225  GLN C  243  1
HELIX   20  HT SER C  247  SER C  248  1
HELIX   21  HU LYS C  249  SER C  266  1
HELIX   22  HV PHE C  268  THR C  278  1
HELIX   23  HW ASP C  280  ALA C  283  1
HELIX   24  HX CYS C  289  ASN C  294  1
HELIX   25  HY ASP C  296  SER C  310  1
HELIX    0  H@ LEU C  312  VAL C  320  1
HELIX    1  HA GLU C  322  ASN C  334  1
HELIX    2  HB GLN C  340  ALA C  366  1
HELIX    3  HC LEU C  367  SER C  368  1
HELIX    4  HD TRP D   17  LEU D   20  1
HELIX    5  HE ARG D   21  ARG D   22  1
HELIX    6  HF SER D   32  SER D   32  9
HELIX    7  HG LYS D   46  HIS D   48  1
HELIX    8  HH ARG D   58  PHE D   84  1
HELIX    9  HI GLN D   85  HIS D   89  1
SHEET    1  SA 1 TYR C  37  CYS C  38  0
SHEET    2  SB 1 SER C 187  GLU C 192  0
SHEET    3  SC 1 ILE C 195  MET C 200  0
SHEET    4  SD 1 CYS D   7  CYS D   8  0
SHEET    5  SE 1 THR D  25  GLN D  29  0
SHEET    6  SF 1 ALA D  39  TYR D  43  0
SHEET    7  SG 1 LYS D  50  GLY D  53  0
SSBOND   1 CYS C   38    CYS C  289 
SSBOND   2 CYS C  119    CYS C  198 
SSBOND   3 CYS D    8    CYS D   52 
SSBOND   4 CYS D   35    CYS D    7 
ATOM      1  N   MET C   1    -116.003 -97.934 540.045  1.00  9.26           N
ATOM      2  CA  MET C   1    -115.449 -97.707 541.368  1.00  9.26           C
ATOM      3  C   MET C   1    -116.508 -97.925 542.451  1.00  9.26           C
ATOM      4  O   MET C   1    -117.591 -97.345 542.391  1.00  9.26           O
ATOM      5  HA  MET C   1    -114.648 -98.438 541.481  1.00  9.26           H
ATOM      6  CB  MET C   1    -114.913 -96.277 541.459  1.00  9.26           C
ATOM      7 1HB  MET C   1    -115.497 -95.624 540.810  1.00  9.26           H
ATOM      8 2HB  MET C   1    -115.032 -95.904 542.476  1.00  9.26           H
ATOM      9  CG  MET C   1    -113.438 -96.217 541.057  1.00  9.26           C
ATOM     10 1HG  MET C   1    -112.828 -96.723 541.805  1.00  9.26           H
ATOM     11 2HG  MET C   1    -113.288 -96.743 540.114  1.00  9.26           H
ATOM     12  SD  MET C   1    -112.918 -94.517 540.896  1.00  9.26           S
ATOM     13  CE  MET C   1    -111.149 -94.741 540.817  1.00  9.26           C
ATOM     14 1HE  MET C   1    -110.803 -95.225 541.730  1.00  9.26           H
ATOM     15 2HE  MET C   1    -110.899 -95.364 539.958  1.00  9.26           H
ATOM     16 3HE  MET C   1    -110.664 -93.770 540.715  1.00  9.26           H
ATOM     17  HN  MET C   1    -116.974 -98.173 540.028  1.00  9.26           H
ATOM     18  N   THR C   2    -116.157 -98.764 543.415  1.00  9.26           N
ATOM     19  CA  THR C   2    -117.160 -99.426 544.232  1.00  9.26           C
ATOM     20  C   THR C   2    -117.700 -98.469 545.296  1.00  9.26           C
ATOM     21  O   THR C   2    -117.062 -98.258 546.327  1.00  9.26           O
ATOM     22  HA  THR C   2    -118.000 -99.698 543.592  1.00  9.26           H
ATOM     23  HB  THR C   2    -117.188-101.144 545.561  1.00  9.26           H
ATOM     24  CB  THR C   2    -116.532-100.693 544.816  1.00  9.26           C
ATOM     25  OG1 THR C   2    -115.262-100.262 545.296  1.00  9.26           O
ATOM     26  HG1 THR C   2    -115.382 -99.576 546.013  1.00  9.26           H
ATOM     27  CG2 THR C   2    -116.193-101.728 543.742  1.00  9.26           C
ATOM     28 1HG2 THR C   2    -115.484-101.298 543.034  1.00  9.26           H
ATOM     29 2HG2 THR C   2    -117.103-102.017 543.215  1.00  9.26           H
ATOM     30 3HG2 THR C   2    -115.751-102.607 544.211  1.00  9.26           H
ATOM     31  HN  THR C   2    -115.210 -98.992 543.642  1.00  9.26           H
ATOM     32  N   PRO C   3    -118.878 -97.874 545.068  1.00  9.26           N
ATOM     33  CA  PRO C   3    -119.513 -97.039 546.091  1.00  9.26           C
ATOM     34  C   PRO C   3    -119.648 -97.761 547.422  1.00  9.26           C
ATOM     35  O   PRO C   3    -120.211 -98.852 547.485  1.00  9.26           O
ATOM     36  HA  PRO C   3    -118.892 -96.168 546.301  1.00  9.26           H
ATOM     37  CB  PRO C   3    -120.877 -96.700 545.487  1.00  9.26           C
ATOM     38 1HB  PRO C   3    -121.639 -97.419 545.789  1.00  9.26           H
ATOM     39 2HB  PRO C   3    -121.224 -95.717 545.806  1.00  9.26           H
ATOM     40  CG  PRO C   3    -120.621 -96.748 543.986  1.00  9.26           C
ATOM     41 1HG  PRO C   3    -121.545 -96.878 543.421  1.00  9.26           H
ATOM     42 2HG  PRO C   3    -120.167 -95.826 543.623  1.00  9.26           H
ATOM     43  CD  PRO C   3    -119.689 -97.940 543.838  1.00  9.26           C
ATOM     44 1HD  PRO C   3    -120.239 -98.878 543.772  1.00  9.26           H
ATOM     45 2HD  PRO C   3    -119.079 -97.868 542.938  1.00  9.26           H
ATOM     46  N   THR C   4    -119.123 -97.125 548.459  1.00  9.26           N
ATOM     47  CA  THR C   4    -118.997 -97.779 549.751  1.00  9.26           C
ATOM     48  C   THR C   4    -120.327 -97.731 550.505  1.00  9.26           C
ATOM     49  O   THR C   4    -120.811 -96.654 550.850  1.00  9.26           O
ATOM     50  HA  THR C   4    -118.761 -98.830 549.583  1.00  9.26           H
ATOM     51  HB  THR C   4    -118.122 -96.917 551.543  1.00  9.26           H
ATOM     52  CB  THR C   4    -117.845 -97.112 550.507  1.00  9.26           C
ATOM     53  OG1 THR C   4    -117.537 -95.961 549.725  1.00  9.26           O
ATOM     54  HG1 THR C   4    -118.192 -95.231 549.918  1.00  9.26           H
ATOM     55  CG2 THR C   4    -116.561 -97.943 550.470  1.00  9.26           C
ATOM     56 1HG2 THR C   4    -116.248 -98.082 549.435  1.00  9.26           H
ATOM     57 2HG2 THR C   4    -116.745 -98.916 550.927  1.00  9.26           H
ATOM     58 3HG2 THR C   4    -115.777 -97.425 551.021  1.00  9.26           H
ATOM     59  HN  THR C   4    -118.788 -96.184 548.427  1.00  9.26           H
ATOM     60  N   ASP C   5    -120.881 -98.912 550.738  1.00  9.26           N
ATOM     61  CA  ASP C   5    -122.155 -99.018 551.428  1.00  9.26           C
ATOM     62  C   ASP C   5    -121.949 -98.740 552.918  1.00  9.26           C
ATOM     63  O   ASP C   5    -122.115 -99.632 553.748  1.00  9.26           O
ATOM     64  HA  ASP C   5    -122.801 -98.279 550.952  1.00  9.26           H
ATOM     65  CB  ASP C   5    -122.743-100.423 551.286  1.00  9.26           C
ATOM     66 1HB  ASP C   5    -121.998-101.164 551.575  1.00  9.26           H
ATOM     67 2HB  ASP C   5    -123.587-100.538 551.966  1.00  9.26           H
ATOM     68  CG  ASP C   5    -123.200-100.684 549.849  1.00  9.26           C
ATOM     69  OD1 ASP C   5    -123.795 -99.753 549.265  1.00  9.26           O
ATOM     70  OD2 ASP C   5    -122.943-101.809 549.368  1.00  9.26           O
ATOM     71  HN  ASP C   5    -120.474 -99.784 550.466  1.00  9.26           H
ATOM     72  N   PHE C   6    -121.589 -97.499 553.212  1.00  9.26           N
ATOM     73  CA  PHE C   6    -121.433 -97.071 554.592  1.00  9.26           C
ATOM     74  C   PHE C   6    -122.795 -96.842 555.251  1.00  9.26           C
ATOM     75  O   PHE C   6    -123.031 -95.793 555.848  1.00  9.26           O
ATOM     76  HA  PHE C   6    -120.905 -97.866 555.119  1.00  9.26           H
ATOM     77  CB  PHE C   6    -120.663 -95.749 554.566  1.00  9.26           C
ATOM     78 1HB  PHE C   6    -121.151 -95.070 553.868  1.00  9.26           H
ATOM     79 2HB  PHE C   6    -120.721 -95.288 555.552  1.00  9.26           H
ATOM     80  CG  PHE C   6    -119.192 -95.894 554.172  1.00  9.26           C
ATOM     81  HD1 PHE C   6    -118.672 -96.915 555.962  1.00  9.26           H
ATOM     82  CD1 PHE C   6    -118.322 -96.518 555.010  1.00  9.26           C
ATOM     83  HD2 PHE C   6    -119.453 -94.897 552.312  1.00  9.26           H
ATOM     84  CD2 PHE C   6    -118.755 -95.398 552.983  1.00  9.26           C
ATOM     85  CE1 PHE C   6    -116.956 -96.652 554.643  1.00  9.26           C
ATOM     86  HE1 PHE C   6    -116.258 -97.152 555.315  1.00  9.26           H
ATOM     87  CE2 PHE C   6    -117.390 -95.532 552.617  1.00  9.26           C
ATOM     88  HE2 PHE C   6    -117.039 -95.134 551.665  1.00  9.26           H
ATOM     89  CZ  PHE C   6    -116.519 -96.156 553.455  1.00  9.26           C
ATOM     90  HZ  PHE C   6    -115.471 -96.259 553.174  1.00  9.26           H
ATOM     91  HN  PHE C   6    -121.405 -96.793 552.527  1.00  9.26           H
ATOM     92  N   THR C   7    -123.655 -97.842 555.122  1.00  9.26           N
ATOM     93  CA  THR C   7    -124.847 -97.915 555.950  1.00  9.26           C
ATOM     94  C   THR C   7    -124.464 -98.114 557.418  1.00  9.26           C
ATOM     95  O   THR C   7    -124.240 -99.240 557.858  1.00  9.26           O
ATOM     96  HA  THR C   7    -125.372 -96.963 555.882  1.00  9.26           H
ATOM     97  HB  THR C   7    -126.234 -99.567 556.206  1.00  9.26           H
ATOM     98  CB  THR C   7    -125.738 -99.030 555.398  1.00  9.26           C
ATOM     99  OG1 THR C   7    -124.859 -99.809 554.590  1.00  9.26           O
ATOM    100  HG1 THR C   7    -124.277-100.379 555.170  1.00  9.26           H
ATOM    101  CG2 THR C   7    -126.786 -98.508 554.413  1.00  9.26           C
ATOM    102 1HG2 THR C   7    -126.286 -98.030 553.570  1.00  9.26           H
ATOM    103 2HG2 THR C   7    -127.427 -97.784 554.914  1.00  9.26           H
ATOM    104 3HG2 THR C   7    -127.391 -99.340 554.051  1.00  9.26           H
ATOM    105  HN  THR C   7    -123.548 -98.590 554.467  1.00  9.26           H
ATOM    106  N   SER C   8    -124.402 -97.002 558.136  1.00  9.26           N
ATOM    107  CA  SER C   8    -123.992 -97.033 559.529  1.00  9.26           C
ATOM    108  C   SER C   8    -125.123 -97.593 560.395  1.00  9.26           C
ATOM    109  O   SER C   8    -125.961 -96.841 560.890  1.00  9.26           O
ATOM    110  HA  SER C   8    -123.124 -97.691 559.560  1.00  9.26           H
ATOM    111  CB  SER C   8    -123.591 -95.639 560.016  1.00  9.26           C
ATOM    112 1HB  SER C   8    -123.570 -95.628 561.106  1.00  9.26           H
ATOM    113 2HB  SER C   8    -122.581 -95.412 559.676  1.00  9.26           H
ATOM    114  HG  SER C   8    -125.408 -94.809 559.893  1.00  9.26           H
ATOM    115  OG  SER C   8    -124.486 -94.632 559.549  1.00  9.26           O
ATOM    116  HN  SER C   8    -124.626 -96.094 557.781  1.00  9.26           H
ATOM    117  N   PRO C   9    -125.167 -98.917 560.592  1.00  9.26           N
ATOM    118  CA  PRO C   9    -126.209 -99.522 561.426  1.00  9.26           C
ATOM    119  C   PRO C   9    -126.291 -98.881 562.802  1.00  9.26           C
ATOM    120  O   PRO C   9    -125.423 -99.101 563.646  1.00  9.26           O
ATOM    121  HA  PRO C   9    -127.189 -99.359 560.977  1.00  9.26           H
ATOM    122  CB  PRO C   9    -125.799-100.993 561.509  1.00  9.26           C
ATOM    123 1HB  PRO C   9    -125.173-101.187 562.380  1.00  9.26           H
ATOM    124 2HB  PRO C   9    -126.667-101.648 561.589  1.00  9.26           H
ATOM    125  CG  PRO C   9    -125.038-101.222 560.208  1.00  9.26           C
ATOM    126 1HG  PRO C   9    -124.389-102.095 560.267  1.00  9.26           H
ATOM    127 2HG  PRO C   9    -125.713-101.397 559.370  1.00  9.26           H
ATOM    128  CD  PRO C   9    -124.249 -99.933 560.045  1.00  9.26           C
ATOM    129 1HD  PRO C   9    -123.309 -99.962 560.597  1.00  9.26           H
ATOM    130 2HD  PRO C   9    -123.997 -99.741 559.002  1.00  9.26           H
ATOM    131  N   ILE C  10    -127.342 -98.097 562.993  1.00  9.26           N
ATOM    132  CA  ILE C  10    -127.600 -97.495 564.290  1.00  9.26           C
ATOM    133  C   ILE C  10    -127.971 -98.590 565.291  1.00  9.26           C
ATOM    134  O   ILE C  10    -129.082 -99.118 565.256  1.00  9.26           O
ATOM    135  HA  ILE C  10    -126.676 -97.023 564.621  1.00  9.26           H
ATOM    136  HB  ILE C  10    -129.557 -96.827 563.741  1.00  9.26           H
ATOM    137  CB  ILE C  10    -128.653 -96.391 564.168  1.00  9.26           C
ATOM    138  CG1 ILE C  10    -128.187 -95.291 563.212  1.00  9.26           C
ATOM    139 1HG1 ILE C  10    -127.265 -94.846 563.587  1.00  9.26           H
ATOM    140 2HG1 ILE C  10    -127.958 -95.724 562.238  1.00  9.26           H
ATOM    141  CG2 ILE C  10    -129.026 -95.835 565.543  1.00  9.26           C
ATOM    142 1HG2 ILE C  10    -129.430 -96.636 566.162  1.00  9.26           H
ATOM    143 2HG2 ILE C  10    -128.139 -95.420 566.020  1.00  9.26           H
ATOM    144 3HG2 ILE C  10    -129.776 -95.052 565.427  1.00  9.26           H
ATOM    145  CD1 ILE C  10    -129.257 -94.209 563.056  1.00  9.26           C
ATOM    146 1HD1 ILE C  10    -130.169 -94.655 562.658  1.00  9.26           H
ATOM    147 2HD1 ILE C  10    -129.466 -93.762 564.029  1.00  9.26           H
ATOM    148 3HD1 ILE C  10    -128.900 -93.440 562.372  1.00  9.26           H
ATOM    149  HN  ILE C  10    -128.008 -97.872 562.282  1.00  9.26           H
ATOM    150  N   PRO C  11    -127.053 -98.951 566.198  1.00  9.26           N
ATOM    151  CA  PRO C  11    -127.333-100.002 567.179  1.00  9.26           C
ATOM    152  C   PRO C  11    -128.618 -99.744 567.950  1.00  9.26           C
ATOM    153  O   PRO C  11    -128.807 -98.663 568.505  1.00  9.26           O
ATOM    154  HA  PRO C  11    -127.491-100.954 566.673  1.00  9.26           H
ATOM    155  CB  PRO C  11    -126.108 -99.979 568.095  1.00  9.26           C
ATOM    156 1HB  PRO C  11    -126.259 -99.322 568.952  1.00  9.26           H
ATOM    157 2HB  PRO C  11    -125.884-100.970 568.491  1.00  9.26           H
ATOM    158  CG  PRO C  11    -124.996 -99.471 567.185  1.00  9.26           C
ATOM    159 1HG  PRO C  11    -124.159 -99.067 567.755  1.00  9.26           H
ATOM    160 2HG  PRO C  11    -124.588-100.266 566.562  1.00  9.26           H
ATOM    161  CD  PRO C  11    -125.695 -98.402 566.361  1.00  9.26           C
ATOM    162 1HD  PRO C  11    -125.710 -97.440 566.874  1.00  9.26           H
ATOM    163 2HD  PRO C  11    -125.199 -98.240 565.404  1.00  9.26           H
ATOM    164  N   ASN C  12    -129.476-100.754 567.962  1.00  9.26           N
ATOM    165  CA  ASN C  12    -130.671-100.710 568.787  1.00  9.26           C
ATOM    166  C   ASN C  12    -130.280-100.899 570.254  1.00  9.26           C
ATOM    167  O   ASN C  12    -130.198-102.026 570.739  1.00  9.26           O
ATOM    168  HA  ASN C  12    -131.116 -99.734 568.596  1.00  9.26           H
ATOM    169  CB  ASN C  12    -131.642-101.831 568.409  1.00  9.26           C
ATOM    170 1HB  ASN C  12    -131.102-102.629 567.900  1.00  9.26           H
ATOM    171 2HB  ASN C  12    -132.073-102.264 569.312  1.00  9.26           H
ATOM    172  CG  ASN C  12    -132.760-101.306 567.506  1.00  9.26           C
ATOM    173  OD1 ASN C  12    -132.972-100.113 567.367  1.00  9.26           O
ATOM    174  ND2 ASN C  12    -133.460-102.262 566.901  1.00  9.26           N
ATOM    175 1HD2 ASN C  12    -133.234-103.223 567.059  1.00  9.26           H
ATOM    176 2HD2 ASN C  12    -134.213-102.019 566.289  1.00  9.26           H
ATOM    177  HN  ASN C  12    -129.365-101.588 567.423  1.00  9.26           H
ATOM    178  N   MET C  13    -130.048 -99.777 570.920  1.00  9.26           N
ATOM    179  CA  MET C  13    -129.547 -99.806 572.284  1.00  9.26           C
ATOM    180  C   MET C  13    -130.675-100.096 573.276  1.00  9.26           C
ATOM    181  O   MET C  13    -130.444-100.163 574.482  1.00  9.26           O
ATOM    182  HA  MET C  13    -128.815-100.613 572.310  1.00  9.26           H
ATOM    183  CB  MET C  13    -128.905 -98.459 572.621  1.00  9.26           C
ATOM    184 1HB  MET C  13    -128.483 -98.017 571.718  1.00  9.26           H
ATOM    185 2HB  MET C  13    -129.666 -97.770 572.987  1.00  9.26           H
ATOM    186  CG  MET C  13    -127.808 -98.623 573.675  1.00  9.26           C
ATOM    187 1HG  MET C  13    -128.240 -98.987 574.607  1.00  9.26           H
ATOM    188 2HG  MET C  13    -127.085 -99.370 573.346  1.00  9.26           H
ATOM    189  SD  MET C  13    -126.988 -97.062 573.951  1.00  9.26           S
ATOM    190  CE  MET C  13    -125.594 -97.611 574.921  1.00  9.26           C
ATOM    191 1HE  MET C  13    -125.952 -98.091 575.832  1.00  9.26           H
ATOM    192 2HE  MET C  13    -125.007 -98.323 574.342  1.00  9.26           H
ATOM    193 3HE  MET C  13    -124.973 -96.754 575.182  1.00  9.26           H
ATOM    194  HN  MET C  13    -130.197 -98.862 570.544  1.00  9.26           H
ATOM    195  N   ALA C  14    -131.872-100.261 572.731  1.00  9.26           N
ATOM    196  CA  ALA C  14    -133.080-100.134 573.528  1.00  9.26           C
ATOM    197  C   ALA C  14    -133.292-101.418 574.333  1.00  9.26           C
ATOM    198  O   ALA C  14    -133.815-101.378 575.446  1.00  9.26           O
ATOM    199  HA  ALA C  14    -132.938 -99.302 574.218  1.00  9.26           H
ATOM    200  CB  ALA C  14    -134.265 -99.818 572.612  1.00  9.26           C
ATOM    201 1HB  ALA C  14    -134.077 -98.882 572.086  1.00  9.26           H
ATOM    202 2HB  ALA C  14    -134.389-100.623 571.888  1.00  9.26           H
ATOM    203 3HB  ALA C  14    -135.171 -99.723 573.210  1.00  9.26           H
ATOM    204  HN  ALA C  14    -132.022-100.477 571.767  1.00  9.26           H
ATOM    205  N   ASP C  15    -132.876-102.527 573.739  1.00  9.26           N
ATOM    206  CA  ASP C  15    -133.437-103.820 574.090  1.00  9.26           C
ATOM    207  C   ASP C  15    -132.928-104.233 575.473  1.00  9.26           C
ATOM    208  O   ASP C  15    -133.545-105.059 576.144  1.00  9.26           O
ATOM    209  HA  ASP C  15    -134.518-103.679 574.069  1.00  9.26           H
ATOM    210  CB  ASP C  15    -133.011-104.896 573.089  1.00  9.26           C
ATOM    211 1HB  ASP C  15    -131.945-104.804 572.883  1.00  9.26           H
ATOM    212 2HB  ASP C  15    -133.169-105.883 573.522  1.00  9.26           H
ATOM    213  CG  ASP C  15    -133.800-104.773 571.784  1.00  9.26           C
ATOM    214  OD1 ASP C  15    -134.852-104.099 571.818  1.00  9.26           O
ATOM    215  OD2 ASP C  15    -133.334-105.356 570.782  1.00  9.26           O
ATOM    216  HN  ASP C  15    -132.170-102.550 573.031  1.00  9.26           H
ATOM    217  N   ASP C  16    -131.809-103.639 575.858  1.00  9.26           N
ATOM    218  CA  ASP C  16    -131.038-104.149 576.979  1.00  9.26           C
ATOM    219  C   ASP C  16    -131.825-103.933 578.274  1.00  9.26           C
ATOM    220  O   ASP C  16    -131.591-104.618 579.268  1.00  9.26           O
ATOM    221  HA  ASP C  16    -130.878-105.205 576.760  1.00  9.26           H
ATOM    222  CB  ASP C  16    -129.702-103.415 577.109  1.00  9.26           C
ATOM    223 1HB  ASP C  16    -129.291-103.222 576.119  1.00  9.26           H
ATOM    224 2HB  ASP C  16    -129.860-102.446 577.583  1.00  9.26           H
ATOM    225  CG  ASP C  16    -128.704-104.233 577.932  1.00  9.26           C
ATOM    226  OD1 ASP C  16    -128.855-105.474 577.935  1.00  9.26           O
ATOM    227  OD2 ASP C  16    -127.814-103.599 578.538  1.00  9.26           O
ATOM    228  HN  ASP C  16    -131.428-102.825 575.419  1.00  9.26           H
ATOM    229  N   TYR C  17    -132.740-102.977 578.219  1.00  9.26           N
ATOM    230  CA  TYR C  17    -133.420-102.522 579.420  1.00  9.26           C
ATOM    231  C   TYR C  17    -134.500-103.518 579.849  1.00  9.26           C
ATOM    232  O   TYR C  17    -134.878-103.565 581.018  1.00  9.26           O
ATOM    233  HA  TYR C  17    -132.679-102.437 580.215  1.00  9.26           H
ATOM    234  CB  TYR C  17    -134.085-101.194 579.052  1.00  9.26           C
ATOM    235 1HB  TYR C  17    -134.592-101.307 578.094  1.00  9.26           H
ATOM    236 2HB  TYR C  17    -134.851-100.965 579.793  1.00  9.26           H
ATOM    237  CG  TYR C  17    -133.114-100.016 578.963  1.00  9.26           C
ATOM    238  HD1 TYR C  17    -132.913 -99.832 581.089  1.00  9.26           H
ATOM    239  CD1 TYR C  17    -132.615 -99.444 580.115  1.00  9.26           C
ATOM    240  HD2 TYR C  17    -133.130 -99.977 576.819  1.00  9.26           H
ATOM    241  CD2 TYR C  17    -132.736 -99.525 577.729  1.00  9.26           C
ATOM    242  CE1 TYR C  17    -131.700 -98.335 580.031  1.00  9.26           C
ATOM    243  HE1 TYR C  17    -131.299 -97.874 580.934  1.00  9.26           H
ATOM    244  HE2 TYR C  17    -131.515 -98.018 576.678  1.00  9.26           H
ATOM    245  CE2 TYR C  17    -131.821 -98.416 577.645  1.00  9.26           C
ATOM    246  CZ  TYR C  17    -131.349 -97.875 578.800  1.00  9.26           C
ATOM    247  OH  TYR C  17    -130.485 -96.828 578.721  1.00  9.26           O
ATOM    248  HH  TYR C  17    -130.289 -96.618 577.763  1.00  9.26           H
ATOM    249  HN  TYR C  17    -133.019-102.516 577.376  1.00  9.26           H
ATOM    250  N   GLY C  18    -134.967-104.290 578.878  1.00  9.26           N
ATOM    251  CA  GLY C  18    -136.275-104.914 578.982  1.00  9.26           C
ATOM    252  C   GLY C  18    -136.237-106.110 579.936  1.00  9.26           C
ATOM    253  O   GLY C  18    -136.975-106.147 580.920  1.00  9.26           O
ATOM    254 1HA  GLY C  18    -137.003-104.184 579.337  1.00  9.26           H
ATOM    255 2HA  GLY C  18    -136.606-105.241 577.996  1.00  9.26           H
ATOM    256  HN  GLY C  18    -134.469-104.490 578.034  1.00  9.26           H
ATOM    257  N   SER C  19    -135.371-107.058 579.611  1.00  9.26           N
ATOM    258  CA  SER C  19    -135.534-108.419 580.094  1.00  9.26           C
ATOM    259  C   SER C  19    -135.180-108.492 581.581  1.00  9.26           C
ATOM    260  O   SER C  19    -135.836-109.198 582.345  1.00  9.26           O
ATOM    261  HA  SER C  19    -136.587-108.656 579.940  1.00  9.26           H
ATOM    262  CB  SER C  19    -134.669-109.395 579.294  1.00  9.26           C
ATOM    263 1HB  SER C  19    -134.636-110.355 579.809  1.00  9.26           H
ATOM    264 2HB  SER C  19    -135.127-109.570 578.321  1.00  9.26           H
ATOM    265  HG  SER C  19    -132.816-109.549 578.554  1.00  9.26           H
ATOM    266  OG  SER C  19    -133.342-108.908 579.114  1.00  9.26           O
ATOM    267  HN  SER C  19    -134.571-106.909 579.030  1.00  9.26           H
ATOM    268  N   GLU C  20    -134.144-107.752 581.947  1.00  9.26           N
ATOM    269  CA  GLU C  20    -133.610-107.826 583.296  1.00  9.26           C
ATOM    270  C   GLU C  20    -134.636-107.299 584.302  1.00  9.26           C
ATOM    271  O   GLU C  20    -134.497-107.512 585.506  1.00  9.26           O
ATOM    272  HA  GLU C  20    -133.425-108.884 583.477  1.00  9.26           H
ATOM    273  CB  GLU C  20    -132.291-107.059 583.408  1.00  9.26           C
ATOM    274 1HB  GLU C  20    -131.777-107.071 582.446  1.00  9.26           H
ATOM    275 2HB  GLU C  20    -132.481-106.053 583.782  1.00  9.26           H
ATOM    276  CG  GLU C  20    -131.353-107.725 584.417  1.00  9.26           C
ATOM    277 1HG  GLU C  20    -131.888-107.907 585.349  1.00  9.26           H
ATOM    278 2HG  GLU C  20    -131.034-108.695 584.037  1.00  9.26           H
ATOM    279  CD  GLU C  20    -130.129-106.849 584.688  1.00  9.26           C
ATOM    280  OE1 GLU C  20    -129.106-107.422 585.123  1.00  9.26           O
ATOM    281  OE2 GLU C  20    -130.242-105.626 584.454  1.00  9.26           O
ATOM    282  HN  GLU C  20    -133.671-107.112 581.340  1.00  9.26           H
ATOM    283  N   SER C  21    -135.644-106.623 583.772  1.00  9.26           N
ATOM    284  CA  SER C  21    -136.596-105.917 584.612  1.00  9.26           C
ATOM    285  C   SER C  21    -137.532-106.916 585.295  1.00  9.26           C
ATOM    286  O   SER C  21    -137.903-106.732 586.454  1.00  9.26           O
ATOM    287  HA  SER C  21    -135.994-105.390 585.352  1.00  9.26           H
ATOM    288  CB  SER C  21    -137.404-104.904 583.798  1.00  9.26           C
ATOM    289 1HB  SER C  21    -137.815-104.147 584.467  1.00  9.26           H
ATOM    290 2HB  SER C  21    -136.743-104.389 583.101  1.00  9.26           H
ATOM    291  HG  SER C  21    -138.125-106.332 582.596  1.00  9.26           H
ATOM    292  OG  SER C  21    -138.465-105.523 583.076  1.00  9.26           O
ATOM    293  HN  SER C  21    -135.815-106.552 582.789  1.00  9.26           H
ATOM    294  N   THR C  22    -137.887-107.951 584.549  1.00  9.26           N
ATOM    295  CA  THR C  22    -138.952-108.847 584.969  1.00  9.26           C
ATOM    296  C   THR C  22    -138.461-109.773 586.084  1.00  9.26           C
ATOM    297  O   THR C  22    -139.055-109.824 587.159  1.00  9.26           O
ATOM    298  HA  THR C  22    -139.761-108.247 585.385  1.00  9.26           H
ATOM    299  HB  THR C  22    -139.374-110.674 583.873  1.00  9.26           H
ATOM    300  CB  THR C  22    -139.455-109.596 583.734  1.00  9.26           C
ATOM    301  OG1 THR C  22    -138.686-109.055 582.663  1.00  9.26           O
ATOM    302  HG1 THR C  22    -137.870-109.614 582.511  1.00  9.26           H
ATOM    303  CG2 THR C  22    -140.898-109.235 583.376  1.00  9.26           C
ATOM    304 1HG2 THR C  22    -140.964-108.166 583.171  1.00  9.26           H
ATOM    305 2HG2 THR C  22    -141.552-109.486 584.211  1.00  9.26           H
ATOM    306 3HG2 THR C  22    -141.204-109.794 582.492  1.00  9.26           H
ATOM    307  HN  THR C  22    -137.462-108.182 583.674  1.00  9.26           H
ATOM    308  N   SER C  23    -137.381-110.482 585.788  1.00  9.26           N
ATOM    309  CA  SER C  23    -136.884-111.502 586.695  1.00  9.26           C
ATOM    310  C   SER C  23    -136.566-110.881 588.057  1.00  9.26           C
ATOM    311  O   SER C  23    -136.853-111.473 589.096  1.00  9.26           O
ATOM    312  HA  SER C  23    -137.692-112.227 586.785  1.00  9.26           H
ATOM    313  CB  SER C  23    -135.643-112.190 586.123  1.00  9.26           C
ATOM    314 1HB  SER C  23    -135.265-112.914 586.845  1.00  9.26           H
ATOM    315 2HB  SER C  23    -135.918-112.748 585.228  1.00  9.26           H
ATOM    316  HG  SER C  23    -133.831-111.735 585.406  1.00  9.26           H
ATOM    317  OG  SER C  23    -134.614-111.258 585.803  1.00  9.26           O
ATOM    318  HN  SER C  23    -136.851-110.368 584.948  1.00  9.26           H
ATOM    319  N   SER C  24    -135.976-109.695 588.007  1.00  9.26           N
ATOM    320  CA  SER C  24    -135.560-109.015 589.222  1.00  9.26           C
ATOM    321  C   SER C  24    -136.788-108.564 590.016  1.00  9.26           C
ATOM    322  O   SER C  24    -136.683-108.241 591.198  1.00  9.26           O
ATOM    323  HA  SER C  24    -134.990-109.754 589.786  1.00  9.26           H
ATOM    324  CB  SER C  24    -134.664-107.816 588.903  1.00  9.26           C
ATOM    325 1HB  SER C  24    -134.242-107.423 589.828  1.00  9.26           H
ATOM    326 2HB  SER C  24    -133.828-108.142 588.285  1.00  9.26           H
ATOM    327  HG  SER C  24    -135.448-106.994 587.255  1.00  9.26           H
ATOM    328  OG  SER C  24    -135.377-106.782 588.230  1.00  9.26           O
ATOM    329  HN  SER C  24    -135.783-109.201 587.159  1.00  9.26           H
ATOM    330  N   MET C  25    -137.924-108.556 589.334  1.00  9.26           N
ATOM    331  CA  MET C  25    -139.182-108.223 589.980  1.00  9.26           C
ATOM    332  C   MET C  25    -139.774-109.442 590.690  1.00  9.26           C
ATOM    333  O   MET C  25    -140.268-109.332 591.811  1.00  9.26           O
ATOM    334  HA  MET C  25    -138.941-107.450 590.710  1.00  9.26           H
ATOM    335  CB  MET C  25    -140.173-107.711 588.933  1.00  9.26           C
ATOM    336 1HB  MET C  25    -139.723-106.893 588.370  1.00  9.26           H
ATOM    337 2HB  MET C  25    -140.396-108.504 588.220  1.00  9.26           H
ATOM    338  CG  MET C  25    -141.468-107.231 589.592  1.00  9.26           C
ATOM    339 1HG  MET C  25    -142.225-107.043 588.831  1.00  9.26           H
ATOM    340 2HG  MET C  25    -141.861-108.008 590.248  1.00  9.26           H
ATOM    341  SD  MET C  25    -141.161-105.742 590.528  1.00  9.26           S
ATOM    342  CE  MET C  25    -141.705-104.517 589.349  1.00  9.26           C
ATOM    343 1HE  MET C  25    -141.110-104.599 588.439  1.00  9.26           H
ATOM    344 2HE  MET C  25    -142.756-104.683 589.111  1.00  9.26           H
ATOM    345 3HE  MET C  25    -141.581-103.522 589.775  1.00  9.26           H
ATOM    346  HN  MET C  25    -137.993-108.772 588.360  1.00  9.26           H
ATOM    347  N   GLU C  26    -139.704-110.576 590.009  1.00  9.26           N
ATOM    348  CA  GLU C  26    -140.263-111.806 590.543  1.00  9.26           C
ATOM    349  C   GLU C  26    -139.527-112.211 591.822  1.00  9.26           C
ATOM    350  O   GLU C  26    -140.156-112.542 592.826  1.00  9.26           O
ATOM    351  HA  GLU C  26    -141.303-111.576 590.772  1.00  9.26           H
ATOM    352  CB  GLU C  26    -140.214-112.927 589.503  1.00  9.26           C
ATOM    353 1HB  GLU C  26    -139.379-112.761 588.823  1.00  9.26           H
ATOM    354 2HB  GLU C  26    -140.175-113.893 590.007  1.00  9.26           H
ATOM    355  CG  GLU C  26    -141.483-112.938 588.649  1.00  9.26           C
ATOM    356 1HG  GLU C  26    -142.345-113.174 589.274  1.00  9.26           H
ATOM    357 2HG  GLU C  26    -141.654-111.946 588.232  1.00  9.26           H
ATOM    358  CD  GLU C  26    -141.373-113.961 587.517  1.00  9.26           C
ATOM    359  OE1 GLU C  26    -142.436-114.489 587.123  1.00  9.26           O
ATOM    360  OE2 GLU C  26    -140.229-114.192 587.070  1.00  9.26           O
ATOM    361  HN  GLU C  26    -139.277-110.662 589.109  1.00  9.26           H
ATOM    362  N   ASP C  27    -138.205-112.172 591.743  1.00  9.26           N
ATOM    363  CA  ASP C  27    -137.379-112.367 592.923  1.00  9.26           C
ATOM    364  C   ASP C  27    -137.903-111.486 594.059  1.00  9.26           C
ATOM    365  O   ASP C  27    -138.024-111.939 595.196  1.00  9.26           O
ATOM    366  HA  ASP C  27    -137.453-113.430 593.152  1.00  9.26           H
ATOM    367  CB  ASP C  27    -135.927-111.972 592.650  1.00  9.26           C
ATOM    368 1HB  ASP C  27    -135.894-111.207 591.875  1.00  9.26           H
ATOM    369 2HB  ASP C  27    -135.490-111.535 593.548  1.00  9.26           H
ATOM    370  CG  ASP C  27    -135.102-113.184 592.213  1.00  9.26           C
ATOM    371  OD1 ASP C  27    -135.650-114.304 592.297  1.00  9.26           O
ATOM    372  OD2 ASP C  27    -133.941-112.963 591.805  1.00  9.26           O
ATOM    373  HN  ASP C  27    -137.700-112.011 590.896  1.00  9.26           H
ATOM    374  N   TYR C  28    -138.201-110.242 593.711  1.00  9.26           N
ATOM    375  CA  TYR C  28    -138.614-109.266 594.704  1.00  9.26           C
ATOM    376  C   TYR C  28    -139.842-109.753 595.475  1.00  9.26           C
ATOM    377  O   TYR C  28    -139.885-109.666 596.701  1.00  9.26           O
ATOM    378  HA  TYR C  28    -137.788-109.126 595.402  1.00  9.26           H
ATOM    379  CB  TYR C  28    -138.983-108.002 593.925  1.00  9.26           C
ATOM    380 1HB  TYR C  28    -138.579-108.078 592.916  1.00  9.26           H
ATOM    381 2HB  TYR C  28    -140.068-107.950 593.830  1.00  9.26           H
ATOM    382  CG  TYR C  28    -138.479-106.707 594.565  1.00  9.26           C
ATOM    383  HD1 TYR C  28    -140.056-106.639 596.016  1.00  9.26           H
ATOM    384  CD1 TYR C  28    -139.160-106.153 595.630  1.00  9.26           C
ATOM    385  HD2 TYR C  28    -136.807-106.529 593.234  1.00  9.26           H
ATOM    386  CD2 TYR C  28    -137.345-106.092 594.076  1.00  9.26           C
ATOM    387  CE1 TYR C  28    -138.685-104.934 596.232  1.00  9.26           C
ATOM    388  HE1 TYR C  28    -139.213-104.486 597.074  1.00  9.26           H
ATOM    389  HE2 TYR C  28    -135.975-104.377 594.302  1.00  9.26           H
ATOM    390  CE2 TYR C  28    -136.870-104.873 594.678  1.00  9.26           C
ATOM    391  CZ  TYR C  28    -137.564-104.354 595.726  1.00  9.26           C
ATOM    392  OH  TYR C  28    -137.116-103.203 596.295  1.00  9.26           O
ATOM    393  HH  TYR C  28    -136.116-103.186 596.290  1.00  9.26           H
ATOM    394  HN  TYR C  28    -138.163-109.900 592.772  1.00  9.26           H
ATOM    395  N   VAL C  29    -140.811-110.256 594.724  1.00  9.26           N
ATOM    396  CA  VAL C  29    -142.112-110.567 595.291  1.00  9.26           C
ATOM    397  C   VAL C  29    -142.026-111.885 596.062  1.00  9.26           C
ATOM    398  O   VAL C  29    -142.674-112.048 597.095  1.00  9.26           O
ATOM    399  HA  VAL C  29    -142.367-109.769 595.988  1.00  9.26           H
ATOM    400  HB  VAL C  29    -143.233-111.604 593.800  1.00  9.26           H
ATOM    401  CB  VAL C  29    -143.172-110.587 594.188  1.00  9.26           C
ATOM    402  CG1 VAL C  29    -144.548-110.213 594.743  1.00  9.26           C
ATOM    403 1HG1 VAL C  29    -144.835-110.926 595.516  1.00  9.26           H
ATOM    404 2HG1 VAL C  29    -144.508-109.211 595.169  1.00  9.26           H
ATOM    405 3HG1 VAL C  29    -145.283-110.236 593.938  1.00  9.26           H
ATOM    406  CG2 VAL C  29    -142.778-109.666 593.031  1.00  9.26           C
ATOM    407 1HG2 VAL C  29    -142.676-108.645 593.399  1.00  9.26           H
ATOM    408 2HG2 VAL C  29    -141.829-109.998 592.610  1.00  9.26           H
ATOM    409 3HG2 VAL C  29    -143.549-109.700 592.261  1.00  9.26           H
ATOM    410  HN  VAL C  29    -140.719-110.449 593.747  1.00  9.26           H
ATOM    411  N   ASN C  30    -141.220-112.793 595.530  1.00  9.26           N
ATOM    412  CA  ASN C  30    -141.222-114.166 596.006  1.00  9.26           C
ATOM    413  C   ASN C  30    -140.146-114.330 597.081  1.00  9.26           C
ATOM    414  O   ASN C  30    -140.030-115.391 597.692  1.00  9.26           O
ATOM    415  HA  ASN C  30    -142.227-114.334 596.393  1.00  9.26           H
ATOM    416  CB  ASN C  30    -140.909-115.143 594.871  1.00  9.26           C
ATOM    417 1HB  ASN C  30    -140.602-114.589 593.984  1.00  9.26           H
ATOM    418 2HB  ASN C  30    -140.071-115.779 595.155  1.00  9.26           H
ATOM    419  CG  ASN C  30    -142.126-116.010 594.542  1.00  9.26           C
ATOM    420  OD1 ASN C  30    -143.145-115.975 595.213  1.00  9.26           O
ATOM    421  ND2 ASN C  30    -141.965-116.786 593.475  1.00  9.26           N
ATOM    422 1HD2 ASN C  30    -141.103-116.767 592.968  1.00  9.26           H
ATOM    423 2HD2 ASN C  30    -142.705-117.390 593.179  1.00  9.26           H
ATOM    424  HN  ASN C  30    -140.577-112.604 594.789  1.00  9.26           H
ATOM    425  N   PHE C  31    -139.386-113.262 597.280  1.00  9.26           N
ATOM    426  CA  PHE C  31    -138.713-113.049 598.550  1.00  9.26           C
ATOM    427  C   PHE C  31    -139.720-112.750 599.661  1.00  9.26           C
ATOM    428  O   PHE C  31    -139.976-111.588 599.976  1.00  9.26           O
ATOM    429  HA  PHE C  31    -138.174-113.966 598.788  1.00  9.26           H
ATOM    430  CB  PHE C  31    -137.794-111.839 598.371  1.00  9.26           C
ATOM    431 1HB  PHE C  31    -138.304-111.095 597.760  1.00  9.26           H
ATOM    432 2HB  PHE C  31    -137.615-111.384 599.345  1.00  9.26           H
ATOM    433  CG  PHE C  31    -136.447-112.171 597.725  1.00  9.26           C
ATOM    434  HD1 PHE C  31    -135.832-113.423 599.329  1.00  9.26           H
ATOM    435  CD1 PHE C  31    -135.573-112.997 598.360  1.00  9.26           C
ATOM    436  HD2 PHE C  31    -136.824-110.977 596.006  1.00  9.26           H
ATOM    437  CD2 PHE C  31    -136.124-111.639 596.515  1.00  9.26           C
ATOM    438  CE1 PHE C  31    -134.323-113.304 597.760  1.00  9.26           C
ATOM    439  HE1 PHE C  31    -133.622-113.966 598.269  1.00  9.26           H
ATOM    440  CE2 PHE C  31    -134.874-111.947 595.916  1.00  9.26           C
ATOM    441  HE2 PHE C  31    -134.615-111.521 594.946  1.00  9.26           H
ATOM    442  CZ  PHE C  31    -134.000-112.773 596.551  1.00  9.26           C
ATOM    443  HZ  PHE C  31    -133.040-113.009 596.091  1.00  9.26           H
ATOM    444  HN  PHE C  31    -139.228-112.553 596.593  1.00  9.26           H
ATOM    445  N   ASN C  32    -140.266-113.817 600.225  1.00  9.26           N
ATOM    446  CA  ASN C  32    -140.773-113.768 601.586  1.00  9.26           C
ATOM    447  C   ASN C  32    -139.617-113.485 602.547  1.00  9.26           C
ATOM    448  O   ASN C  32    -139.175-114.375 603.271  1.00  9.26           O
ATOM    449  HA  ASN C  32    -141.519-112.973 601.585  1.00  9.26           H
ATOM    450  CB  ASN C  32    -141.406-115.102 601.987  1.00  9.26           C
ATOM    451 1HB  ASN C  32    -141.067-115.887 601.310  1.00  9.26           H
ATOM    452 2HB  ASN C  32    -141.075-115.379 602.988  1.00  9.26           H
ATOM    453  CG  ASN C  32    -142.933-115.018 601.953  1.00  9.26           C
ATOM    454  OD1 ASN C  32    -143.522-113.949 601.980  1.00  9.26           O
ATOM    455  ND2 ASN C  32    -143.539-116.200 601.894  1.00  9.26           N
ATOM    456 1HD2 ASN C  32    -142.996-117.040 601.875  1.00  9.26           H
ATOM    457 2HD2 ASN C  32    -144.537-116.249 601.868  1.00  9.26           H
ATOM    458  HN  ASN C  32    -140.363-114.702 599.770  1.00  9.26           H
ATOM    459  N   PHE C  33    -139.161-112.241 602.523  1.00  9.26           N
ATOM    460  CA  PHE C  33    -138.320-111.731 603.593  1.00  9.26           C
ATOM    461  C   PHE C  33    -139.026-111.846 604.946  1.00  9.26           C
ATOM    462  O   PHE C  33    -140.048-111.201 605.174  1.00  9.26           O
ATOM    463  HA  PHE C  33    -137.413-112.335 603.606  1.00  9.26           H
ATOM    464  CB  PHE C  33    -138.058-110.254 603.291  1.00  9.26           C
ATOM    465 1HB  PHE C  33    -139.009-109.760 603.093  1.00  9.26           H
ATOM    466 2HB  PHE C  33    -137.632-109.783 604.177  1.00  9.26           H
ATOM    467  CG  PHE C  33    -137.121-110.019 602.105  1.00  9.26           C
ATOM    468  HD1 PHE C  33    -135.486-111.019 603.025  1.00  9.26           H
ATOM    469  CD1 PHE C  33    -135.842-110.480 602.147  1.00  9.26           C
ATOM    470  HD2 PHE C  33    -138.591-108.977 600.977  1.00  9.26           H
ATOM    471  CD2 PHE C  33    -137.566-109.347 601.010  1.00  9.26           C
ATOM    472  CE1 PHE C  33    -134.972-110.261 601.046  1.00  9.26           C
ATOM    473  HE1 PHE C  33    -133.948-110.631 601.079  1.00  9.26           H
ATOM    474  CE2 PHE C  33    -136.696-109.128 599.909  1.00  9.26           C
ATOM    475  HE2 PHE C  33    -137.053-108.589 599.031  1.00  9.26           H
ATOM    476  CZ  PHE C  33    -135.418-109.590 599.950  1.00  9.26           C
ATOM    477  HZ  PHE C  33    -134.750-109.422 599.105  1.00  9.26           H
ATOM    478  HN  PHE C  33    -139.356-111.588 601.791  1.00  9.26           H
ATOM    479  N   THR C  34    -138.451-112.671 605.809  1.00  9.26           N
ATOM    480  CA  THR C  34    -138.778-112.622 607.223  1.00  9.26           C
ATOM    481  C   THR C  34    -138.735-111.179 607.730  1.00  9.26           C
ATOM    482  O   THR C  34    -137.696-110.524 607.662  1.00  9.26           O
ATOM    483  HA  THR C  34    -139.801-112.975 607.352  1.00  9.26           H
ATOM    484  HB  THR C  34    -136.818-113.125 608.012  1.00  9.26           H
ATOM    485  CB  THR C  34    -137.818-113.555 607.964  1.00  9.26           C
ATOM    486  OG1 THR C  34    -137.924-114.790 607.261  1.00  9.26           O
ATOM    487  HG1 THR C  34    -137.153-115.383 607.494  1.00  9.26           H
ATOM    488  CG2 THR C  34    -138.299-113.888 609.378  1.00  9.26           C
ATOM    489 1HG2 THR C  34    -139.271-114.379 609.325  1.00  9.26           H
ATOM    490 2HG2 THR C  34    -138.388-112.969 609.957  1.00  9.26           H
ATOM    491 3HG2 THR C  34    -137.582-114.553 609.858  1.00  9.26           H
ATOM    492  HN  THR C  34    -137.775-113.363 605.555  1.00  9.26           H
ATOM    493  N   ASP C  35    -139.876-110.725 608.229  1.00  9.26           N
ATOM    494  CA  ASP C  35    -140.009-109.343 608.656  1.00  9.26           C
ATOM    495  C   ASP C  35    -139.255-109.146 609.972  1.00  9.26           C
ATOM    496  O   ASP C  35    -139.821-109.327 611.049  1.00  9.26           O
ATOM    497  HA  ASP C  35    -139.591-108.750 607.843  1.00  9.26           H
ATOM    498  CB  ASP C  35    -141.476-108.979 608.892  1.00  9.26           C
ATOM    499 1HB  ASP C  35    -142.104-109.490 608.162  1.00  9.26           H
ATOM    500 2HB  ASP C  35    -141.787-109.326 609.878  1.00  9.26           H
ATOM    501  CG  ASP C  35    -141.690-107.468 608.787  1.00  9.26           C
ATOM    502  OD1 ASP C  35    -140.673-106.762 608.613  1.00  9.26           O
ATOM    503  OD2 ASP C  35    -142.865-107.052 608.884  1.00  9.26           O
ATOM    504  HN  ASP C  35    -140.698-111.284 608.342  1.00  9.26           H
ATOM    505  N   PHE C  36    -137.989-108.777 609.842  1.00  9.26           N
ATOM    506  CA  PHE C  36    -137.138-108.599 611.007  1.00  9.26           C
ATOM    507  C   PHE C  36    -137.352-107.221 611.636  1.00  9.26           C
ATOM    508  O   PHE C  36    -136.836-106.942 612.717  1.00  9.26           O
ATOM    509  HA  PHE C  36    -137.409-109.371 611.727  1.00  9.26           H
ATOM    510  CB  PHE C  36    -135.691-108.707 610.524  1.00  9.26           C
ATOM    511 1HB  PHE C  36    -135.536-107.999 609.709  1.00  9.26           H
ATOM    512 2HB  PHE C  36    -135.025-108.410 611.334  1.00  9.26           H
ATOM    513  CG  PHE C  36    -135.297-110.106 610.046  1.00  9.26           C
ATOM    514  HD1 PHE C  36    -136.241-111.078 611.684  1.00  9.26           H
ATOM    515  CD1 PHE C  36    -135.665-111.199 610.766  1.00  9.26           C
ATOM    516  HD2 PHE C  36    -134.283-109.380 608.324  1.00  9.26           H
ATOM    517  CD2 PHE C  36    -134.578-110.256 608.901  1.00  9.26           C
ATOM    518  CE1 PHE C  36    -135.299-112.497 610.323  1.00  9.26           C
ATOM    519  HE1 PHE C  36    -135.594-113.374 610.901  1.00  9.26           H
ATOM    520  CE2 PHE C  36    -134.212-111.555 608.458  1.00  9.26           C
ATOM    521  HE2 PHE C  36    -133.636-111.675 607.540  1.00  9.26           H
ATOM    522  CZ  PHE C  36    -134.580-112.648 609.178  1.00  9.26           C
ATOM    523  HZ  PHE C  36    -134.300-113.645 608.838  1.00  9.26           H
ATOM    524  HN  PHE C  36    -137.545-108.601 608.964  1.00  9.26           H
ATOM    525  N   TYR C  37    -138.114-106.396 610.933  1.00  9.26           N
ATOM    526  CA  TYR C  37    -138.517-105.108 611.471  1.00  9.26           C
ATOM    527  C   TYR C  37    -139.813-105.230 612.274  1.00  9.26           C
ATOM    528  O   TYR C  37    -140.875-105.490 611.710  1.00  9.26           O
ATOM    529  HA  TYR C  37    -137.723-104.754 612.129  1.00  9.26           H
ATOM    530  CB  TYR C  37    -138.764-104.204 610.261  1.00  9.26           C
ATOM    531 1HB  TYR C  37    -137.875-104.206 609.631  1.00  9.26           H
ATOM    532 2HB  TYR C  37    -139.576-104.624 609.667  1.00  9.26           H
ATOM    533  CG  TYR C  37    -139.111-102.759 610.624  1.00  9.26           C
ATOM    534  HD1 TYR C  37    -141.226-103.075 610.472  1.00  9.26           H
ATOM    535  CD1 TYR C  37    -140.431-102.360 610.683  1.00  9.26           C
ATOM    536  HD2 TYR C  37    -137.062-102.169 610.845  1.00  9.26           H
ATOM    537  CD2 TYR C  37    -138.104-101.854 610.892  1.00  9.26           C
ATOM    538  CE1 TYR C  37    -140.757-101.000 611.025  1.00  9.26           C
ATOM    539  HE1 TYR C  37    -141.796-100.672 611.075  1.00  9.26           H
ATOM    540  HE2 TYR C  37    -137.645 -99.769 611.448  1.00  9.26           H
ATOM    541  CE2 TYR C  37    -138.431-100.494 611.234  1.00  9.26           C
ATOM    542  CZ  TYR C  37    -139.741-100.134 611.283  1.00  9.26           C
ATOM    543  OH  TYR C  37    -140.050 -98.849 611.606  1.00  9.26           O
ATOM    544  HH  TYR C  37    -139.215 -98.339 611.814  1.00  9.26           H
ATOM    545  HN  TYR C  37    -138.454-106.595 610.014  1.00  9.26           H
ATOM    546  N   CYS C  38    -139.684-105.036 613.579  1.00  9.26           N
ATOM    547  CA  CYS C  38    -140.807-105.236 614.480  1.00  9.26           C
ATOM    548  C   CYS C  38    -141.378-103.865 614.847  1.00  9.26           C
ATOM    549  O   CYS C  38    -140.706-103.061 615.492  1.00  9.26           O
ATOM    550  HA  CYS C  38    -141.542-105.829 613.936  1.00  9.26           H
ATOM    551  CB  CYS C  38    -140.401-106.036 615.719  1.00  9.26           C
ATOM    552 1HB  CYS C  38    -139.869-106.939 615.421  1.00  9.26           H
ATOM    553 2HB  CYS C  38    -139.717-105.450 616.333  1.00  9.26           H
ATOM    554  SG  CYS C  38    -141.887-106.480 616.691  1.00  9.26           S
ATOM    555  HN  CYS C  38    -138.834-104.748 614.020  1.00  9.26           H
ATOM    556  N   GLU C  39    -142.612-103.640 614.420  1.00  9.26           N
ATOM    557  CA  GLU C  39    -143.358-102.476 614.868  1.00  9.26           C
ATOM    558  C   GLU C  39    -143.933-102.719 616.264  1.00  9.26           C
ATOM    559  O   GLU C  39    -144.642-103.700 616.486  1.00  9.26           O
ATOM    560  HA  GLU C  39    -142.633-101.663 614.903  1.00  9.26           H
ATOM    561  CB  GLU C  39    -144.464-102.119 613.873  1.00  9.26           C
ATOM    562 1HB  GLU C  39    -145.041-103.011 613.629  1.00  9.26           H
ATOM    563 2HB  GLU C  39    -145.073-101.309 614.276  1.00  9.26           H
ATOM    564  CG  GLU C  39    -143.875-101.602 612.559  1.00  9.26           C
ATOM    565 1HG  GLU C  39    -143.189-100.780 612.763  1.00  9.26           H
ATOM    566 2HG  GLU C  39    -143.294-102.391 612.082  1.00  9.26           H
ATOM    567  CD  GLU C  39    -144.979-101.129 611.612  1.00  9.26           C
ATOM    568  OE1 GLU C  39    -144.626-100.743 610.477  1.00  9.26           O
ATOM    569  OE2 GLU C  39    -146.152-101.165 612.044  1.00  9.26           O
ATOM    570  HN  GLU C  39    -143.100-104.235 613.782  1.00  9.26           H
ATOM    571  N   LYS C  40    -143.607-101.809 617.171  1.00  9.26           N
ATOM    572  CA  LYS C  40    -143.940-101.996 618.572  1.00  9.26           C
ATOM    573  C   LYS C  40    -145.213-101.211 618.898  1.00  9.26           C
ATOM    574  O   LYS C  40    -145.424-100.813 620.043  1.00  9.26           O
ATOM    575  HA  LYS C  40    -144.141-103.057 618.722  1.00  9.26           H
ATOM    576  CB  LYS C  40    -142.749-101.632 619.460  1.00  9.26           C
ATOM    577 1HB  LYS C  40    -142.475-100.589 619.299  1.00  9.26           H
ATOM    578 2HB  LYS C  40    -143.029-101.728 620.509  1.00  9.26           H
ATOM    579  CG  LYS C  40    -141.547-102.531 619.162  1.00  9.26           C
ATOM    580 1HG  LYS C  40    -141.302-102.476 618.101  1.00  9.26           H
ATOM    581 2HG  LYS C  40    -140.676-102.174 619.710  1.00  9.26           H
ATOM    582  CD  LYS C  40    -141.840-103.983 619.548  1.00  9.26           C
ATOM    583 1HD  LYS C  40    -142.244-104.019 620.560  1.00  9.26           H
ATOM    584 2HD  LYS C  40    -142.603-104.392 618.885  1.00  9.26           H
ATOM    585  CE  LYS C  40    -140.574-104.837 619.467  1.00  9.26           C
ATOM    586 1HE  LYS C  40    -140.380-105.113 618.431  1.00  9.26           H
ATOM    587 2HE  LYS C  40    -139.716-104.260 619.810  1.00  9.26           H
ATOM    588  NZ  LYS C  40    -140.719-106.057 620.293  1.00  9.26           N
ATOM    589 1HZ  LYS C  40    -139.880-106.621 620.213  1.00  9.26           H
ATOM    590 2HZ  LYS C  40    -140.860-105.795 621.262  1.00  9.26           H
ATOM    591 3HZ  LYS C  40    -141.517-106.592 619.968  1.00  9.26           H
ATOM    592  HN  LYS C  40    -143.124-100.959 616.961  1.00  9.26           H
ATOM    593  N   ASN C  41    -146.026-101.012 617.872  1.00  9.26           N
ATOM    594  CA  ASN C  41    -147.251-100.246 618.025  1.00  9.26           C
ATOM    595  C   ASN C  41    -148.115-100.885 619.114  1.00  9.26           C
ATOM    596  O   ASN C  41    -148.645-100.190 619.979  1.00  9.26           O
ATOM    597  HA  ASN C  41    -146.928 -99.238 618.288  1.00  9.26           H
ATOM    598  CB  ASN C  41    -148.060-100.234 616.726  1.00  9.26           C
ATOM    599 1HB  ASN C  41    -148.047-101.227 616.277  1.00  9.26           H
ATOM    600 2HB  ASN C  41    -149.101 -99.996 616.944  1.00  9.26           H
ATOM    601  CG  ASN C  41    -147.494 -99.213 615.737  1.00  9.26           C
ATOM    602  OD1 ASN C  41    -146.722 -98.334 616.086  1.00  9.26           O
ATOM    603  ND2 ASN C  41    -147.919 -99.377 614.488  1.00  9.26           N
ATOM    604 1HD2 ASN C  41    -148.553-100.119 614.269  1.00  9.26           H
ATOM    605 2HD2 ASN C  41    -147.605 -98.759 613.768  1.00  9.26           H
ATOM    606  HN  ASN C  41    -145.861-101.364 616.950  1.00  9.26           H
ATOM    607  N   ASN C  42    -148.230-102.203 619.036  1.00  9.26           N
ATOM    608  CA  ASN C  42    -149.067-102.938 619.969  1.00  9.26           C
ATOM    609  C   ASN C  42    -148.546-102.726 621.392  1.00  9.26           C
ATOM    610  O   ASN C  42    -149.329-102.596 622.331  1.00  9.26           O
ATOM    611  HA  ASN C  42    -150.071-102.537 619.829  1.00  9.26           H
ATOM    612  CB  ASN C  42    -149.036-104.438 619.673  1.00  9.26           C
ATOM    613 1HB  ASN C  42    -148.003-104.785 619.643  1.00  9.26           H
ATOM    614 2HB  ASN C  42    -149.532-104.982 620.477  1.00  9.26           H
ATOM    615  CG  ASN C  42    -149.723-104.749 618.341  1.00  9.26           C
ATOM    616  OD1 ASN C  42    -150.551-103.999 617.850  1.00  9.26           O
ATOM    617  ND2 ASN C  42    -149.335-105.893 617.786  1.00  9.26           N
ATOM    618 1HD2 ASN C  42    -148.651-106.463 618.242  1.00  9.26           H
ATOM    619 2HD2 ASN C  42    -149.727-106.184 616.914  1.00  9.26           H
ATOM    620  HN  ASN C  42    -147.764-102.765 618.353  1.00  9.26           H
ATOM    621  N   VAL C  43    -147.226-102.697 621.506  1.00  9.26           N
ATOM    622  CA  VAL C  43    -146.591-102.526 622.801  1.00  9.26           C
ATOM    623  C   VAL C  43    -146.946-101.147 623.361  1.00  9.26           C
ATOM    624  O   VAL C  43    -147.234-101.011 624.549  1.00  9.26           O
ATOM    625  HA  VAL C  43    -146.992-103.289 623.468  1.00  9.26           H
ATOM    626  HB  VAL C  43    -144.687-102.002 621.991  1.00  9.26           H
ATOM    627  CB  VAL C  43    -145.082-102.750 622.678  1.00  9.26           C
ATOM    628  CG1 VAL C  43    -144.388-102.562 624.028  1.00  9.26           C
ATOM    629 1HG1 VAL C  43    -144.562-101.548 624.388  1.00  9.26           H
ATOM    630 2HG1 VAL C  43    -144.790-103.276 624.746  1.00  9.26           H
ATOM    631 3HG1 VAL C  43    -143.317-102.727 623.912  1.00  9.26           H
ATOM    632  CG2 VAL C  43    -144.779-104.131 622.093  1.00  9.26           C
ATOM    633 1HG2 VAL C  43    -145.195-104.901 622.744  1.00  9.26           H
ATOM    634 2HG2 VAL C  43    -145.227-104.213 621.103  1.00  9.26           H
ATOM    635 3HG2 VAL C  43    -143.700-104.265 622.016  1.00  9.26           H
ATOM    636  HN  VAL C  43    -146.596-102.788 620.735  1.00  9.26           H
ATOM    637  N   ARG C  44    -146.915-100.159 622.478  1.00  9.26           N
ATOM    638  CA  ARG C  44    -147.175 -98.788 622.880  1.00  9.26           C
ATOM    639  C   ARG C  44    -148.645 -98.619 623.271  1.00  9.26           C
ATOM    640  O   ARG C  44    -148.959 -97.920 624.233  1.00  9.26           O
ATOM    641  HA  ARG C  44    -146.520 -98.619 623.735  1.00  9.26           H
ATOM    642  CB  ARG C  44    -146.839 -97.810 621.753  1.00  9.26           C
ATOM    643 1HB  ARG C  44    -147.317 -98.136 620.829  1.00  9.26           H
ATOM    644 2HB  ARG C  44    -147.242 -96.825 621.989  1.00  9.26           H
ATOM    645  CG  ARG C  44    -145.327 -97.712 621.544  1.00  9.26           C
ATOM    646 1HG  ARG C  44    -144.838 -97.494 622.494  1.00  9.26           H
ATOM    647 2HG  ARG C  44    -144.941 -98.672 621.200  1.00  9.26           H
ATOM    648  CD  ARG C  44    -144.983 -96.624 620.525  1.00  9.26           C
ATOM    649 1HD  ARG C  44    -145.622 -95.755 620.680  1.00  9.26           H
ATOM    650 2HD  ARG C  44    -143.954 -96.293 620.668  1.00  9.26           H
ATOM    651  NE  ARG C  44    -145.160 -97.143 619.151  1.00  9.26           N
ATOM    652  HE  ARG C  44    -145.769 -97.925 619.020  1.00  9.26           H
ATOM    653  CZ  ARG C  44    -144.556 -96.631 618.070  1.00  9.26           C
ATOM    654  NH1 ARG C  44    -143.729 -95.582 618.186  1.00  9.26           N
ATOM    655 1HH1 ARG C  44    -143.559 -95.177 619.084  1.00  9.26           H
ATOM    656 2HH1 ARG C  44    -143.282 -95.206 617.375  1.00  9.26           H
ATOM    657  NH2 ARG C  44    -144.790 -97.182 616.872  1.00  9.26           N
ATOM    658 1HH2 ARG C  44    -144.347 -96.811 616.055  1.00  9.26           H
ATOM    659 2HH2 ARG C  44    -145.409 -97.964 616.793  1.00  9.26           H
ATOM    660  HN  ARG C  44    -146.716-100.284 621.506  1.00  9.26           H
ATOM    661  N   GLN C  45    -149.506 -99.272 622.505  1.00  9.26           N
ATOM    662  CA  GLN C  45    -150.939 -99.151 622.718  1.00  9.26           C
ATOM    663  C   GLN C  45    -151.319 -99.702 624.094  1.00  9.26           C
ATOM    664  O   GLN C  45    -152.150 -99.123 624.790  1.00  9.26           O
ATOM    665  HA  GLN C  45    -151.149 -98.082 622.676  1.00  9.26           H
ATOM    666  CB  GLN C  45    -151.720 -99.859 621.609  1.00  9.26           C
ATOM    667 1HB  GLN C  45    -151.387 -99.496 620.637  1.00  9.26           H
ATOM    668 2HB  GLN C  45    -151.512-100.928 621.638  1.00  9.26           H
ATOM    669  CG  GLN C  45    -153.224 -99.622 621.761  1.00  9.26           C
ATOM    670 1HG  GLN C  45    -153.556 -99.985 622.734  1.00  9.26           H
ATOM    671 2HG  GLN C  45    -153.432 -98.552 621.731  1.00  9.26           H
ATOM    672  CD  GLN C  45    -154.005-100.330 620.652  1.00  9.26           C
ATOM    673  OE1 GLN C  45    -153.494-101.183 619.945  1.00  9.26           O
ATOM    674  NE2 GLN C  45    -155.269 -99.931 620.541  1.00  9.26           N
ATOM    675 1HE2 GLN C  45    -155.626 -99.225 621.153  1.00  9.26           H
ATOM    676 2HE2 GLN C  45    -155.861-100.335 619.844  1.00  9.26           H
ATOM    677  HN  GLN C  45    -149.241 -99.873 621.751  1.00  9.26           H
ATOM    678  N   PHE C  46    -150.691-100.815 624.444  1.00  9.26           N
ATOM    679  CA  PHE C  46    -150.895-101.409 625.755  1.00  9.26           C
ATOM    680  C   PHE C  46    -150.434-100.461 626.864  1.00  9.26           C
ATOM    681  O   PHE C  46    -151.170-100.210 627.816  1.00  9.26           O
ATOM    682  HA  PHE C  46    -151.963-101.597 625.861  1.00  9.26           H
ATOM    683  CB  PHE C  46    -150.050-102.683 625.805  1.00  9.26           C
ATOM    684 1HB  PHE C  46    -150.418-103.381 625.052  1.00  9.26           H
ATOM    685 2HB  PHE C  46    -149.023-102.437 625.536  1.00  9.26           H
ATOM    686  CG  PHE C  46    -150.053-103.378 627.168  1.00  9.26           C
ATOM    687  HD1 PHE C  46    -148.132-102.639 627.700  1.00  9.26           H
ATOM    688  CD1 PHE C  46    -148.988-103.243 628.002  1.00  9.26           C
ATOM    689  HD2 PHE C  46    -151.974-104.241 626.876  1.00  9.26           H
ATOM    690  CD2 PHE C  46    -151.121-104.132 627.545  1.00  9.26           C
ATOM    691  CE1 PHE C  46    -148.990-103.888 629.267  1.00  9.26           C
ATOM    692  HE1 PHE C  46    -148.136-103.779 629.936  1.00  9.26           H
ATOM    693  CE2 PHE C  46    -151.123-104.777 628.810  1.00  9.26           C
ATOM    694  HE2 PHE C  46    -151.978-105.381 629.112  1.00  9.26           H
ATOM    695  CZ  PHE C  46    -150.058-104.641 629.644  1.00  9.26           C
ATOM    696  HZ  PHE C  46    -150.060-105.136 630.615  1.00  9.26           H
ATOM    697  HN  PHE C  46    -150.053-101.308 623.852  1.00  9.26           H
ATOM    698  N   ALA C  47    -149.217 -99.962 626.704  1.00  9.26           N
ATOM    699  CA  ALA C  47    -148.610 -99.128 627.727  1.00  9.26           C
ATOM    700  C   ALA C  47    -149.512 -97.922 627.997  1.00  9.26           C
ATOM    701  O   ALA C  47    -149.695 -97.525 629.147  1.00  9.26           O
ATOM    702  HA  ALA C  47    -148.531 -99.723 628.637  1.00  9.26           H
ATOM    703  CB  ALA C  47    -147.205 -98.717 627.283  1.00  9.26           C
ATOM    704 1HB  ALA C  47    -146.596 -99.608 627.133  1.00  9.26           H
ATOM    705 2HB  ALA C  47    -147.268 -98.158 626.349  1.00  9.26           H
ATOM    706 3HB  ALA C  47    -146.750 -98.091 628.051  1.00  9.26           H
ATOM    707  HN  ALA C  47    -148.650-100.119 625.895  1.00  9.26           H
ATOM    708  N   SER C  48    -150.052 -97.373 626.919  1.00  9.26           N
ATOM    709  CA  SER C  48    -150.733 -96.092 626.992  1.00  9.26           C
ATOM    710  C   SER C  48    -151.968 -96.206 627.888  1.00  9.26           C
ATOM    711  O   SER C  48    -152.395 -95.222 628.490  1.00  9.26           O
ATOM    712  HA  SER C  48    -150.007 -95.404 627.426  1.00  9.26           H
ATOM    713  CB  SER C  48    -151.131 -95.599 625.599  1.00  9.26           C
ATOM    714 1HB  SER C  48    -151.425 -94.551 625.656  1.00  9.26           H
ATOM    715 2HB  SER C  48    -150.268 -95.653 624.935  1.00  9.26           H
ATOM    716  HG  SER C  48    -151.989 -97.338 625.105  1.00  9.26           H
ATOM    717  OG  SER C  48    -152.201 -96.363 625.049  1.00  9.26           O
ATOM    718  HN  SER C  48    -150.029 -97.789 626.009  1.00  9.26           H
ATOM    719  N   HIS C  49    -152.506 -97.415 627.947  1.00  9.26           N
ATOM    720  CA  HIS C  49    -153.710 -97.661 628.723  1.00  9.26           C
ATOM    721  C   HIS C  49    -153.328 -98.154 630.121  1.00  9.26           C
ATOM    722  O   HIS C  49    -153.934 -97.750 631.112  1.00  9.26           O
ATOM    723  HA  HIS C  49    -154.225 -96.704 628.813  1.00  9.26           H
ATOM    724  CB  HIS C  49    -154.643 -98.625 627.989  1.00  9.26           C
ATOM    725 1HB  HIS C  49    -154.086 -99.525 627.727  1.00  9.26           H
ATOM    726 2HB  HIS C  49    -155.440 -98.931 628.666  1.00  9.26           H
ATOM    727  CG  HIS C  49    -155.259 -98.050 626.736  1.00  9.26           C
ATOM    728  HD1 HIS C  49    -153.783 -98.588 625.299  1.00  9.26           H
ATOM    729  ND1 HIS C  49    -154.658 -98.144 625.493  1.00  9.26           N
ATOM    730  CD2 HIS C  49    -156.428 -97.373 626.547  1.00  9.26           C
ATOM    731  HD2 HIS C  49    -157.152 -97.123 627.323  1.00  9.26           H
ATOM    732  CE1 HIS C  49    -155.438 -97.547 624.604  1.00  9.26           C
ATOM    733  HE1 HIS C  49    -155.239 -97.454 623.537  1.00  9.26           H
ATOM    734  NE2 HIS C  49    -156.535 -97.069 625.260  1.00  9.26           N
ATOM    735  HN  HIS C  49    -152.135 -98.217 627.479  1.00  9.26           H
ATOM    736  N   PHE C  50    -152.326 -99.019 630.154  1.00  9.26           N
ATOM    737  CA  PHE C  50    -152.056 -99.806 631.346  1.00  9.26           C
ATOM    738  C   PHE C  50    -151.248 -99.001 632.364  1.00  9.26           C
ATOM    739  O   PHE C  50    -151.563 -99.002 633.553  1.00  9.26           O
ATOM    740  HA  PHE C  50    -153.019-100.075 631.780  1.00  9.26           H
ATOM    741  CB  PHE C  50    -151.235-101.019 630.904  1.00  9.26           C
ATOM    742 1HB  PHE C  50    -151.800-101.575 630.156  1.00  9.26           H
ATOM    743 2HB  PHE C  50    -150.322-100.670 630.420  1.00  9.26           H
ATOM    744  CG  PHE C  50    -150.859-101.965 632.046  1.00  9.26           C
ATOM    745  HD1 PHE C  50    -148.823-101.351 632.065  1.00  9.26           H
ATOM    746  CD1 PHE C  50    -149.580-101.999 632.508  1.00  9.26           C
ATOM    747  HD2 PHE C  50    -152.828-102.746 632.228  1.00  9.26           H
ATOM    748  CD2 PHE C  50    -151.803-102.773 632.598  1.00  9.26           C
ATOM    749  CE1 PHE C  50    -149.231-102.877 633.568  1.00  9.26           C
ATOM    750  HE1 PHE C  50    -148.207-102.904 633.939  1.00  9.26           H
ATOM    751  CE2 PHE C  50    -151.454-103.651 633.658  1.00  9.26           C
ATOM    752  HE2 PHE C  50    -152.211-104.299 634.101  1.00  9.26           H
ATOM    753  CZ  PHE C  50    -150.176-103.685 634.121  1.00  9.26           C
ATOM    754  HZ  PHE C  50    -149.908-104.359 634.934  1.00  9.26           H
ATOM    755  HN  PHE C  50    -151.704 -99.185 629.389  1.00  9.26           H
ATOM    756  N   LEU C  51    -150.221 -98.332 631.861  1.00  9.26           N
ATOM    757  CA  LEU C  51    -149.165 -97.824 632.720  1.00  9.26           C
ATOM    758  C   LEU C  51    -149.686 -96.617 633.503  1.00  9.26           C
ATOM    759  O   LEU C  51    -149.570 -96.569 634.727  1.00  9.26           O
ATOM    760  HA  LEU C  51    -148.913 -98.613 633.429  1.00  9.26           H
ATOM    761  CB  LEU C  51    -147.905 -97.530 631.904  1.00  9.26           C
ATOM    762 1HB  LEU C  51    -148.152 -96.787 631.146  1.00  9.26           H
ATOM    763 2HB  LEU C  51    -147.165 -97.077 632.565  1.00  9.26           H
ATOM    764  HG  LEU C  51    -147.978 -99.142 630.500  1.00  9.26           H
ATOM    765  CG  LEU C  51    -147.260 -98.731 631.210  1.00  9.26           C
ATOM    766  CD1 LEU C  51    -146.027 -98.305 630.410  1.00  9.26           C
ATOM    767 1HD1 LEU C  51    -146.319 -97.578 629.652  1.00  9.26           H
ATOM    768 2HD1 LEU C  51    -145.296 -97.855 631.081  1.00  9.26           H
ATOM    769 3HD1 LEU C  51    -145.588 -99.178 629.927  1.00  9.26           H
ATOM    770  CD2 LEU C  51    -146.935 -99.837 632.216  1.00  9.26           C
ATOM    771 1HD2 LEU C  51    -146.244 -99.454 632.967  1.00  9.26           H
ATOM    772 2HD2 LEU C  51    -147.854-100.166 632.702  1.00  9.26           H
ATOM    773 3HD2 LEU C  51    -146.478-100.679 631.696  1.00  9.26           H
ATOM    774  HN  LEU C  51    -150.104 -98.136 630.887  1.00  9.26           H
ATOM    775  N   PRO C  52    -150.268 -95.625 632.816  1.00  9.26           N
ATOM    776  CA  PRO C  52    -150.508 -94.319 633.434  1.00  9.26           C
ATOM    777  C   PRO C  52    -151.268 -94.433 634.746  1.00  9.26           C
ATOM    778  O   PRO C  52    -150.837 -93.895 635.765  1.00  9.26           O
ATOM    779  HA  PRO C  52    -149.561 -93.847 633.693  1.00  9.26           H
ATOM    780  CB  PRO C  52    -151.313 -93.560 632.376  1.00  9.26           C
ATOM    781 1HB  PRO C  52    -152.386 -93.681 632.525  1.00  9.26           H
ATOM    782 2HB  PRO C  52    -151.107 -92.490 632.407  1.00  9.26           H
ATOM    783  CG  PRO C  52    -150.852 -94.186 631.066  1.00  9.26           C
ATOM    784 1HG  PRO C  52    -151.567 -94.014 630.261  1.00  9.26           H
ATOM    785 2HG  PRO C  52    -149.904 -93.767 630.728  1.00  9.26           H
ATOM    786  CD  PRO C  52    -150.732 -95.660 631.417  1.00  9.26           C
ATOM    787 1HD  PRO C  52    -151.687 -96.177 631.325  1.00  9.26           H
ATOM    788 2HD  PRO C  52    -150.029 -96.176 630.763  1.00  9.26           H
ATOM    789  N   PRO C  53    -152.410 -95.133 634.753  1.00  9.26           N
ATOM    790  CA  PRO C  53    -153.204 -95.269 635.976  1.00  9.26           C
ATOM    791  C   PRO C  53    -152.380 -95.783 637.145  1.00  9.26           C
ATOM    792  O   PRO C  53    -152.505 -95.288 638.263  1.00  9.26           O
ATOM    793  HA  PRO C  53    -153.572 -94.293 636.295  1.00  9.26           H
ATOM    794  CB  PRO C  53    -154.309 -96.252 635.584  1.00  9.26           C
ATOM    795 1HB  PRO C  53    -154.028 -97.281 635.809  1.00  9.26           H
ATOM    796 2HB  PRO C  53    -155.235 -96.051 636.122  1.00  9.26           H
ATOM    797  CG  PRO C  53    -154.467 -96.026 634.085  1.00  9.26           C
ATOM    798 1HG  PRO C  53    -154.949 -96.873 633.597  1.00  9.26           H
ATOM    799 2HG  PRO C  53    -155.087 -95.155 633.870  1.00  9.26           H
ATOM    800  CD  PRO C  53    -153.033 -95.836 633.617  1.00  9.26           C
ATOM    801 1HD  PRO C  53    -152.543 -96.790 633.419  1.00  9.26           H
ATOM    802 2HD  PRO C  53    -152.982 -95.257 632.695  1.00  9.26           H
ATOM    803  N   LEU C  54    -151.550 -96.774 636.851  1.00  9.26           N
ATOM    804  CA  LEU C  54    -150.800 -97.455 637.893  1.00  9.26           C
ATOM    805  C   LEU C  54    -149.718 -96.516 638.432  1.00  9.26           C
ATOM    806  O   LEU C  54    -149.508 -96.436 639.641  1.00  9.26           O
ATOM    807  HA  LEU C  54    -151.495 -97.682 638.701  1.00  9.26           H
ATOM    808  CB  LEU C  54    -150.255 -98.788 637.376  1.00  9.26           C
ATOM    809 1HB  LEU C  54    -149.639 -98.591 636.499  1.00  9.26           H
ATOM    810 2HB  LEU C  54    -149.600 -99.210 638.138  1.00  9.26           H
ATOM    811  HG  LEU C  54    -151.955 -99.417 636.241  1.00  9.26           H
ATOM    812  CG  LEU C  54    -151.301 -99.841 637.004  1.00  9.26           C
ATOM    813  CD1 LEU C  54    -150.640-101.079 636.395  1.00  9.26           C
ATOM    814 1HD1 LEU C  54    -150.095-100.795 635.495  1.00  9.26           H
ATOM    815 2HD1 LEU C  54    -149.949-101.514 637.117  1.00  9.26           H
ATOM    816 3HD1 LEU C  54    -151.406-101.811 636.139  1.00  9.26           H
ATOM    817  CD2 LEU C  54    -152.178-100.192 638.207  1.00  9.26           C
ATOM    818 1HD2 LEU C  54    -151.554-100.588 639.008  1.00  9.26           H
ATOM    819 2HD2 LEU C  54    -152.692 -99.297 638.556  1.00  9.26           H
ATOM    820 3HD2 LEU C  54    -152.913-100.942 637.914  1.00  9.26           H
ATOM    821  HN  LEU C  54    -151.388 -97.112 635.924  1.00  9.26           H
ATOM    822  N   TYR C  55    -149.061 -95.830 637.509  1.00  9.26           N
ATOM    823  CA  TYR C  55    -147.964 -94.949 637.871  1.00  9.26           C
ATOM    824  C   TYR C  55    -148.454 -93.799 638.754  1.00  9.26           C
ATOM    825  O   TYR C  55    -147.760 -93.386 639.682  1.00  9.26           O
ATOM    826  HA  TYR C  55    -147.230 -95.535 638.424  1.00  9.26           H
ATOM    827  CB  TYR C  55    -147.432 -94.375 636.556  1.00  9.26           C
ATOM    828 1HB  TYR C  55    -148.275 -94.072 635.936  1.00  9.26           H
ATOM    829 2HB  TYR C  55    -146.855 -93.476 636.771  1.00  9.26           H
ATOM    830  CG  TYR C  55    -146.558 -95.348 635.762  1.00  9.26           C
ATOM    831  HD1 TYR C  55    -146.854 -96.966 637.137  1.00  9.26           H
ATOM    832  CD1 TYR C  55    -146.375 -96.639 636.214  1.00  9.26           C
ATOM    833  HD2 TYR C  55    -146.095 -93.914 634.236  1.00  9.26           H
ATOM    834  CD2 TYR C  55    -145.951 -94.934 634.593  1.00  9.26           C
ATOM    835  CE1 TYR C  55    -145.553 -97.554 635.467  1.00  9.26           C
ATOM    836  HE1 TYR C  55    -145.400 -98.577 635.812  1.00  9.26           H
ATOM    837  HE2 TYR C  55    -144.644 -95.535 632.921  1.00  9.26           H
ATOM    838  CE2 TYR C  55    -145.128 -95.849 633.846  1.00  9.26           C
ATOM    839  CZ  TYR C  55    -144.970 -97.114 634.319  1.00  9.26           C
ATOM    840  OH  TYR C  55    -144.193 -97.978 633.613  1.00  9.26           O
ATOM    841  HH  TYR C  55    -144.062 -98.823 634.133  1.00  9.26           H
ATOM    842  HN  TYR C  55    -149.266 -95.870 636.531  1.00  9.26           H
ATOM    843  N   TRP C  56    -149.644 -93.315 638.433  1.00  9.26           N
ATOM    844  CA  TRP C  56    -150.269 -92.275 639.233  1.00  9.26           C
ATOM    845  C   TRP C  56    -150.570 -92.858 640.615  1.00  9.26           C
ATOM    846  O   TRP C  56    -150.332 -92.208 641.632  1.00  9.26           O
ATOM    847  HA  TRP C  56    -149.561 -91.451 639.322  1.00  9.26           H
ATOM    848  CB  TRP C  56    -151.513 -91.720 638.535  1.00  9.26           C
ATOM    849 1HB  TRP C  56    -152.001 -92.527 637.988  1.00  9.26           H
ATOM    850 2HB  TRP C  56    -152.218 -91.376 639.292  1.00  9.26           H
ATOM    851  CG  TRP C  56    -151.223 -90.570 637.569  1.00  9.26           C
ATOM    852  HD1 TRP C  56    -151.777 -91.383 635.656  1.00  9.26           H
ATOM    853  CD1 TRP C  56    -151.393 -90.547 636.240  1.00  9.26           C
ATOM    854  CD2 TRP C  56    -150.702 -89.269 637.912  1.00  9.26           C
ATOM    855  NE1 TRP C  56    -151.021 -89.331 635.703  1.00  9.26           N
ATOM    856  HE1 TRP C  56    -151.057 -89.074 634.738  1.00  9.26           H
ATOM    857  CE2 TRP C  56    -150.588 -88.529 636.753  1.00  9.26           C
ATOM    858  HE3 TRP C  56    -150.420 -89.298 640.090  1.00  9.26           H
ATOM    859  CE3 TRP C  56    -150.339 -88.734 639.161  1.00  9.26           C
ATOM    860  CZ2 TRP C  56    -150.110 -87.213 636.727  1.00  9.26           C
ATOM    861  HZ2 TRP C  56    -150.030 -86.649 635.797  1.00  9.26           H
ATOM    862  CZ3 TRP C  56    -149.864 -87.418 639.118  1.00  9.26           C
ATOM    863  HZ3 TRP C  56    -149.569 -86.955 640.060  1.00  9.26           H
ATOM    864  CH2 TRP C  56    -149.743 -86.660 637.959  1.00  9.26           C
ATOM    865  HH2 TRP C  56    -149.364 -85.639 638.010  1.00  9.26           H
ATOM    866  HN  TRP C  56    -150.178 -93.620 637.645  1.00  9.26           H
ATOM    867  N   LEU C  57    -151.087 -94.078 640.608  1.00  9.26           N
ATOM    868  CA  LEU C  57    -151.437 -94.750 641.848  1.00  9.26           C
ATOM    869  C   LEU C  57    -150.184 -94.895 642.715  1.00  9.26           C
ATOM    870  O   LEU C  57    -150.183 -94.503 643.881  1.00  9.26           O
ATOM    871  HA  LEU C  57    -152.149 -94.114 642.375  1.00  9.26           H
ATOM    872  CB  LEU C  57    -152.141 -96.076 641.558  1.00  9.26           C
ATOM    873 1HB  LEU C  57    -153.056 -95.866 641.004  1.00  9.26           H
ATOM    874 2HB  LEU C  57    -151.502 -96.670 640.905  1.00  9.26           H
ATOM    875  HG  LEU C  57    -151.607 -97.045 643.389  1.00  9.26           H
ATOM    876  CG  LEU C  57    -152.503 -96.925 642.779  1.00  9.26           C
ATOM    877  CD1 LEU C  57    -153.548 -96.220 643.647  1.00  9.26           C
ATOM    878 1HD1 LEU C  57    -153.150 -95.264 643.990  1.00  9.26           H
ATOM    879 2HD1 LEU C  57    -154.451 -96.048 643.061  1.00  9.26           H
ATOM    880 3HD1 LEU C  57    -153.786 -96.844 644.508  1.00  9.26           H
ATOM    881  CD2 LEU C  57    -152.956 -98.324 642.360  1.00  9.26           C
ATOM    882 1HD2 LEU C  57    -153.833 -98.245 641.718  1.00  9.26           H
ATOM    883 2HD2 LEU C  57    -152.151 -98.819 641.817  1.00  9.26           H
ATOM    884 3HD2 LEU C  57    -153.207 -98.906 643.247  1.00  9.26           H
ATOM    885  HN  LEU C  57    -151.268 -94.604 639.777  1.00  9.26           H
ATOM    886  N   VAL C  58    -149.148 -95.459 642.111  1.00  9.26           N
ATOM    887  CA  VAL C  58    -147.923 -95.744 642.838  1.00  9.26           C
ATOM    888  C   VAL C  58    -147.338 -94.436 643.375  1.00  9.26           C
ATOM    889  O   VAL C  58    -146.884 -94.377 644.517  1.00  9.26           O
ATOM    890  HA  VAL C  58    -148.182 -96.385 643.681  1.00  9.26           H
ATOM    891  HB  VAL C  58    -146.807 -95.933 641.029  1.00  9.26           H
ATOM    892  CB  VAL C  58    -146.949 -96.511 641.942  1.00  9.26           C
ATOM    893  CG1 VAL C  58    -145.585 -96.663 642.618  1.00  9.26           C
ATOM    894 1HG1 VAL C  58    -145.169 -95.677 642.823  1.00  9.26           H
ATOM    895 2HG1 VAL C  58    -145.703 -97.210 643.554  1.00  9.26           H
ATOM    896 3HG1 VAL C  58    -144.912 -97.212 641.960  1.00  9.26           H
ATOM    897  CG2 VAL C  58    -147.522 -97.875 641.550  1.00  9.26           C
ATOM    898 1HG2 VAL C  58    -147.707 -98.463 642.449  1.00  9.26           H
ATOM    899 2HG2 VAL C  58    -148.458 -97.734 641.009  1.00  9.26           H
ATOM    900 3HG2 VAL C  58    -146.809 -98.399 640.913  1.00  9.26           H
ATOM    901  HN  VAL C  58    -149.137 -95.720 641.146  1.00  9.26           H
ATOM    902  N   PHE C  59    -147.367 -93.420 642.526  1.00  9.26           N
ATOM    903  CA  PHE C  59    -146.862 -92.111 642.907  1.00  9.26           C
ATOM    904  C   PHE C  59    -147.541 -91.613 644.185  1.00  9.26           C
ATOM    905  O   PHE C  59    -146.868 -91.271 645.156  1.00  9.26           O
ATOM    906  HA  PHE C  59    -145.792 -92.216 643.084  1.00  9.26           H
ATOM    907  CB  PHE C  59    -147.193 -91.153 641.761  1.00  9.26           C
ATOM    908 1HB  PHE C  59    -146.617 -91.441 640.882  1.00  9.26           H
ATOM    909 2HB  PHE C  59    -148.246 -91.263 641.502  1.00  9.26           H
ATOM    910  CG  PHE C  59    -146.913 -89.683 642.079  1.00  9.26           C
ATOM    911  HD1 PHE C  59    -148.954 -89.115 641.905  1.00  9.26           H
ATOM    912  CD1 PHE C  59    -147.935 -88.786 642.108  1.00  9.26           C
ATOM    913  HD2 PHE C  59    -144.822 -89.991 642.309  1.00  9.26           H
ATOM    914  CD2 PHE C  59    -145.641 -89.272 642.332  1.00  9.26           C
ATOM    915  CE1 PHE C  59    -147.675 -87.422 642.403  1.00  9.26           C
ATOM    916  HE1 PHE C  59    -148.494 -86.703 642.426  1.00  9.26           H
ATOM    917  CE2 PHE C  59    -145.381 -87.908 642.627  1.00  9.26           C
ATOM    918  HE2 PHE C  59    -144.362 -87.579 642.830  1.00  9.26           H
ATOM    919  CZ  PHE C  59    -146.403 -87.012 642.656  1.00  9.26           C
ATOM    920  HZ  PHE C  59    -146.203 -85.964 642.882  1.00  9.26           H
ATOM    921  HN  PHE C  59    -147.726 -93.479 641.594  1.00  9.26           H
ATOM    922  N   ILE C  60    -148.865 -91.588 644.143  1.00  9.26           N
ATOM    923  CA  ILE C  60    -149.636 -90.978 645.212  1.00  9.26           C
ATOM    924  C   ILE C  60    -149.378 -91.735 646.517  1.00  9.26           C
ATOM    925  O   ILE C  60    -149.015 -91.133 647.526  1.00  9.26           O
ATOM    926  HA  ILE C  60    -149.280 -89.955 645.330  1.00  9.26           H
ATOM    927  HB  ILE C  60    -151.430 -91.884 644.480  1.00  9.26           H
ATOM    928  CB  ILE C  60    -151.116 -90.901 644.829  1.00  9.26           C
ATOM    929  CG1 ILE C  60    -151.332 -89.920 643.675  1.00  9.26           C
ATOM    930 1HG1 ILE C  60    -151.198 -88.899 644.030  1.00  9.26           H
ATOM    931 2HG1 ILE C  60    -150.581 -90.090 642.903  1.00  9.26           H
ATOM    932  CG2 ILE C  60    -151.979 -90.556 646.044  1.00  9.26           C
ATOM    933 1HG2 ILE C  60    -151.856 -91.324 646.807  1.00  9.26           H
ATOM    934 2HG2 ILE C  60    -151.671 -89.591 646.446  1.00  9.26           H
ATOM    935 3HG2 ILE C  60    -153.026 -90.507 645.743  1.00  9.26           H
ATOM    936  CD1 ILE C  60    -152.731 -90.078 643.076  1.00  9.26           C
ATOM    937 1HD1 ILE C  60    -152.853 -91.094 642.700  1.00  9.26           H
ATOM    938 2HD1 ILE C  60    -153.479 -89.884 643.845  1.00  9.26           H
ATOM    939 3HD1 ILE C  60    -152.859 -89.370 642.258  1.00  9.26           H
ATOM    940  HN  ILE C  60    -149.408 -91.974 643.397  1.00  9.26           H
ATOM    941  N   VAL C  61    -149.575 -93.044 646.454  1.00  9.26           N
ATOM    942  CA  VAL C  61    -149.513 -93.868 647.648  1.00  9.26           C
ATOM    943  C   VAL C  61    -148.083 -93.865 648.191  1.00  9.26           C
ATOM    944  O   VAL C  61    -147.874 -93.773 649.400  1.00  9.26           O
ATOM    945  HA  VAL C  61    -150.171 -93.420 648.392  1.00  9.26           H
ATOM    946  HB  VAL C  61    -149.421 -95.691 646.542  1.00  9.26           H
ATOM    947  CB  VAL C  61    -150.033 -95.274 647.342  1.00  9.26           C
ATOM    948  CG1 VAL C  61    -149.898 -96.187 648.562  1.00  9.26           C
ATOM    949 1HG1 VAL C  61    -148.849 -96.258 648.848  1.00  9.26           H
ATOM    950 2HG1 VAL C  61    -150.474 -95.775 649.390  1.00  9.26           H
ATOM    951 3HG1 VAL C  61    -150.275 -97.180 648.316  1.00  9.26           H
ATOM    952  CG2 VAL C  61    -151.481 -95.228 646.849  1.00  9.26           C
ATOM    953 1HG2 VAL C  61    -152.112 -94.782 647.618  1.00  9.26           H
ATOM    954 2HG2 VAL C  61    -151.537 -94.628 645.940  1.00  9.26           H
ATOM    955 3HG2 VAL C  61    -151.826 -96.240 646.638  1.00  9.26           H
ATOM    956  HN  VAL C  61    -149.774 -93.539 645.608  1.00  9.26           H
ATOM    957  N   GLY C  62    -147.134 -93.968 647.271  1.00  9.26           N
ATOM    958  CA  GLY C  62    -145.732 -94.035 647.646  1.00  9.26           C
ATOM    959  C   GLY C  62    -145.277 -92.731 648.304  1.00  9.26           C
ATOM    960  O   GLY C  62    -144.565 -92.752 649.307  1.00  9.26           O
ATOM    961 1HA  GLY C  62    -145.576 -94.867 648.334  1.00  9.26           H
ATOM    962 2HA  GLY C  62    -145.125 -94.233 646.763  1.00  9.26           H
ATOM    963  HN  GLY C  62    -147.311 -94.004 646.288  1.00  9.26           H
ATOM    964  N   ALA C  63    -145.706 -91.626 647.711  1.00  9.26           N
ATOM    965  CA  ALA C  63    -145.289 -90.315 648.180  1.00  9.26           C
ATOM    966  C   ALA C  63    -145.773 -90.114 649.617  1.00  9.26           C
ATOM    967  O   ALA C  63    -145.016 -89.663 650.474  1.00  9.26           O
ATOM    968  HA  ALA C  63    -144.199 -90.289 648.166  1.00  9.26           H
ATOM    969  CB  ALA C  63    -145.820 -89.240 647.229  1.00  9.26           C
ATOM    970 1HB  ALA C  63    -145.423 -89.412 646.229  1.00  9.26           H
ATOM    971 2HB  ALA C  63    -146.908 -89.286 647.201  1.00  9.26           H
ATOM    972 3HB  ALA C  63    -145.507 -88.257 647.581  1.00  9.26           H
ATOM    973  HN  ALA C  63    -146.326 -91.617 646.927  1.00  9.26           H
ATOM    974  N   LEU C  64    -147.034 -90.459 649.836  1.00  9.26           N
ATOM    975  CA  LEU C  64    -147.635 -90.304 651.150  1.00  9.26           C
ATOM    976  C   LEU C  64    -146.906 -91.205 652.149  1.00  9.26           C
ATOM    977  O   LEU C  64    -146.526 -90.758 653.231  1.00  9.26           O
ATOM    978  HA  LEU C  64    -147.493 -89.266 651.453  1.00  9.26           H
ATOM    979  CB  LEU C  64    -149.142 -90.554 651.083  1.00  9.26           C
ATOM    980 1HB  LEU C  64    -149.308 -91.536 650.640  1.00  9.26           H
ATOM    981 2HB  LEU C  64    -149.530 -90.593 652.101  1.00  9.26           H
ATOM    982  HG  LEU C  64    -149.546 -89.461 649.289  1.00  9.26           H
ATOM    983  CG  LEU C  64    -149.958 -89.526 650.296  1.00  9.26           C
ATOM    984  CD1 LEU C  64    -151.416 -89.971 650.160  1.00  9.26           C
ATOM    985 1HD1 LEU C  64    -151.457 -90.926 649.636  1.00  9.26           H
ATOM    986 2HD1 LEU C  64    -151.856 -90.082 651.151  1.00  9.26           H
ATOM    987 3HD1 LEU C  64    -151.973 -89.223 649.597  1.00  9.26           H
ATOM    988  CD2 LEU C  64    -149.840 -88.136 650.923  1.00  9.26           C
ATOM    989 1HD2 LEU C  64    -150.211 -88.166 651.948  1.00  9.26           H
ATOM    990 2HD2 LEU C  64    -148.795 -87.825 650.924  1.00  9.26           H
ATOM    991 3HD2 LEU C  64    -150.429 -87.424 650.344  1.00  9.26           H
ATOM    992  HN  LEU C  64    -147.640 -90.837 649.137  1.00  9.26           H
ATOM    993  N   GLY C  65    -146.732 -92.456 651.751  1.00  9.26           N
ATOM    994  CA  GLY C  65    -146.193 -93.460 652.653  1.00  9.26           C
ATOM    995  C   GLY C  65    -144.778 -93.092 653.101  1.00  9.26           C
ATOM    996  O   GLY C  65    -144.482 -93.090 654.295  1.00  9.26           O
ATOM    997 1HA  GLY C  65    -146.841 -93.557 653.524  1.00  9.26           H
ATOM    998 2HA  GLY C  65    -146.181 -94.431 652.156  1.00  9.26           H
ATOM    999  HN  GLY C  65    -146.951 -92.787 650.833  1.00  9.26           H
ATOM   1000  N   ASN C  66    -143.940 -92.790 652.120  1.00  9.26           N
ATOM   1001  CA  ASN C  66    -142.527 -92.578 652.381  1.00  9.26           C
ATOM   1002  C   ASN C  66    -142.342 -91.248 653.114  1.00  9.26           C
ATOM   1003  O   ASN C  66    -141.453 -91.117 653.955  1.00  9.26           O
ATOM   1004  HA  ASN C  66    -142.215 -93.432 652.982  1.00  9.26           H
ATOM   1005  CB  ASN C  66    -141.729 -92.514 651.076  1.00  9.26           C
ATOM   1006 1HB  ASN C  66    -142.241 -91.866 650.365  1.00  9.26           H
ATOM   1007 2HB  ASN C  66    -140.752 -92.070 651.265  1.00  9.26           H
ATOM   1008  CG  ASN C  66    -141.554 -93.908 650.471  1.00  9.26           C
ATOM   1009  OD1 ASN C  66    -140.884 -94.770 651.016  1.00  9.26           O
ATOM   1010  ND2 ASN C  66    -142.193 -94.081 649.318  1.00  9.26           N
ATOM   1011 1HD2 ASN C  66    -142.726 -93.333 648.924  1.00  9.26           H
ATOM   1012 2HD2 ASN C  66    -142.139 -94.960 648.843  1.00  9.26           H
ATOM   1013  HN  ASN C  66    -144.213 -92.689 651.163  1.00  9.26           H
ATOM   1014  N   SER C  67    -143.195 -90.295 652.769  1.00  9.26           N
ATOM   1015  CA  SER C  67    -143.191 -89.008 653.443  1.00  9.26           C
ATOM   1016  C   SER C  67    -143.491 -89.195 654.931  1.00  9.26           C
ATOM   1017  O   SER C  67    -142.919 -88.507 655.775  1.00  9.26           O
ATOM   1018  HA  SER C  67    -142.186 -88.611 653.302  1.00  9.26           H
ATOM   1019  CB  SER C  67    -144.208 -88.053 652.813  1.00  9.26           C
ATOM   1020 1HB  SER C  67    -145.204 -88.490 652.880  1.00  9.26           H
ATOM   1021 2HB  SER C  67    -144.229 -87.122 653.378  1.00  9.26           H
ATOM   1022  HG  SER C  67    -144.603 -88.171 650.854  1.00  9.26           H
ATOM   1023  OG  SER C  67    -143.904 -87.774 651.449  1.00  9.26           O
ATOM   1024  HN  SER C  67    -143.878 -90.391 652.045  1.00  9.26           H
ATOM   1025  N   LEU C  68    -144.387 -90.131 655.208  1.00  9.26           N
ATOM   1026  CA  LEU C  68    -144.761 -90.426 656.581  1.00  9.26           C
ATOM   1027  C   LEU C  68    -143.552 -90.998 657.323  1.00  9.26           C
ATOM   1028  O   LEU C  68    -143.312 -90.659 658.481  1.00  9.26           O
ATOM   1029  HA  LEU C  68    -145.041 -89.484 657.053  1.00  9.26           H
ATOM   1030  CB  LEU C  68    -145.991 -91.334 656.618  1.00  9.26           C
ATOM   1031 1HB  LEU C  68    -146.793 -90.850 656.060  1.00  9.26           H
ATOM   1032 2HB  LEU C  68    -145.752 -92.259 656.093  1.00  9.26           H
ATOM   1033  HG  LEU C  68    -145.703 -92.129 658.582  1.00  9.26           H
ATOM   1034  CG  LEU C  68    -146.520 -91.692 658.008  1.00  9.26           C
ATOM   1035  CD1 LEU C  68    -146.981 -90.441 658.759  1.00  9.26           C
ATOM   1036 1HD1 LEU C  68    -146.141 -89.754 658.870  1.00  9.26           H
ATOM   1037 2HD1 LEU C  68    -147.777 -89.953 658.197  1.00  9.26           H
ATOM   1038 3HD1 LEU C  68    -147.351 -90.724 659.744  1.00  9.26           H
ATOM   1039  CD2 LEU C  68    -147.624 -92.747 657.921  1.00  9.26           C
ATOM   1040 1HD2 LEU C  68    -148.449 -92.360 657.322  1.00  9.26           H
ATOM   1041 2HD2 LEU C  68    -147.229 -93.649 657.454  1.00  9.26           H
ATOM   1042 3HD2 LEU C  68    -147.982 -92.983 658.923  1.00  9.26           H
ATOM   1043  HN  LEU C  68    -144.853 -90.682 654.516  1.00  9.26           H
ATOM   1044  N   VAL C  69    -142.822 -91.857 656.626  1.00  9.26           N
ATOM   1045  CA  VAL C  69    -141.666 -92.509 657.217  1.00  9.26           C
ATOM   1046  C   VAL C  69    -140.675 -91.445 657.696  1.00  9.26           C
ATOM   1047  O   VAL C  69    -140.178 -91.516 658.819  1.00  9.26           O
ATOM   1048  HA  VAL C  69    -142.014 -93.078 658.079  1.00  9.26           H
ATOM   1049  HB  VAL C  69    -140.852 -92.948 655.294  1.00  9.26           H
ATOM   1050  CB  VAL C  69    -141.051 -93.491 656.218  1.00  9.26           C
ATOM   1051  CG1 VAL C  69    -139.720 -94.039 656.736  1.00  9.26           C
ATOM   1052 1HG1 VAL C  69    -139.023 -93.216 656.891  1.00  9.26           H
ATOM   1053 2HG1 VAL C  69    -139.884 -94.559 657.680  1.00  9.26           H
ATOM   1054 3HG1 VAL C  69    -139.305 -94.735 656.007  1.00  9.26           H
ATOM   1055  CG2 VAL C  69    -142.024 -94.626 655.896  1.00  9.26           C
ATOM   1056 1HG2 VAL C  69    -142.268 -95.166 656.811  1.00  9.26           H
ATOM   1057 2HG2 VAL C  69    -142.935 -94.213 655.464  1.00  9.26           H
ATOM   1058 3HG2 VAL C  69    -141.562 -95.310 655.183  1.00  9.26           H
ATOM   1059  HN  VAL C  69    -143.009 -92.108 655.676  1.00  9.26           H
ATOM   1060  N   ILE C  70    -140.418 -90.484 656.821  1.00  9.26           N
ATOM   1061  CA  ILE C  70    -139.453 -89.440 657.118  1.00  9.26           C
ATOM   1062  C   ILE C  70    -139.949 -88.618 658.310  1.00  9.26           C
ATOM   1063  O   ILE C  70    -139.173 -88.286 659.205  1.00  9.26           O
ATOM   1064  HA  ILE C  70    -138.520 -89.928 657.400  1.00  9.26           H
ATOM   1065  HB  ILE C  70    -140.118 -88.240 655.478  1.00  9.26           H
ATOM   1066  CB  ILE C  70    -139.168 -88.603 655.870  1.00  9.26           C
ATOM   1067  CG1 ILE C  70    -138.522 -89.454 654.775  1.00  9.26           C
ATOM   1068 1HG1 ILE C  70    -137.550 -89.813 655.114  1.00  9.26           H
ATOM   1069 2HG1 ILE C  70    -139.137 -90.332 654.582  1.00  9.26           H
ATOM   1070  CG2 ILE C  70    -138.324 -87.374 656.215  1.00  9.26           C
ATOM   1071 1HG2 ILE C  70    -138.859 -86.756 656.935  1.00  9.26           H
ATOM   1072 2HG2 ILE C  70    -137.375 -87.695 656.645  1.00  9.26           H
ATOM   1073 3HG2 ILE C  70    -138.136 -86.797 655.309  1.00  9.26           H
ATOM   1074  CD1 ILE C  70    -138.352 -88.650 653.484  1.00  9.26           C
ATOM   1075 1HD1 ILE C  70    -139.328 -88.313 653.135  1.00  9.26           H
ATOM   1076 2HD1 ILE C  70    -137.717 -87.785 653.676  1.00  9.26           H
ATOM   1077 3HD1 ILE C  70    -137.891 -89.278 652.723  1.00  9.26           H
ATOM   1078  HN  ILE C  70    -140.856 -90.413 655.925  1.00  9.26           H
ATOM   1079  N   LEU C  71    -141.238 -88.313 658.283  1.00  9.26           N
ATOM   1080  CA  LEU C  71    -141.831 -87.475 659.311  1.00  9.26           C
ATOM   1081  C   LEU C  71    -141.708 -88.173 660.666  1.00  9.26           C
ATOM   1082  O   LEU C  71    -141.340 -87.548 661.660  1.00  9.26           O
ATOM   1083  HA  LEU C  71    -141.258 -86.548 659.347  1.00  9.26           H
ATOM   1084  CB  LEU C  71    -143.267 -87.104 658.938  1.00  9.26           C
ATOM   1085 1HB  LEU C  71    -143.262 -86.673 657.937  1.00  9.26           H
ATOM   1086 2HB  LEU C  71    -143.856 -88.020 658.887  1.00  9.26           H
ATOM   1087  HG  LEU C  71    -143.260 -85.359 660.174  1.00  9.26           H
ATOM   1088  CG  LEU C  71    -143.975 -86.128 659.880  1.00  9.26           C
ATOM   1089  CD1 LEU C  71    -145.132 -85.423 659.170  1.00  9.26           C
ATOM   1090 1HD1 LEU C  71    -144.749 -84.867 658.315  1.00  9.26           H
ATOM   1091 2HD1 LEU C  71    -145.855 -86.164 658.828  1.00  9.26           H
ATOM   1092 3HD1 LEU C  71    -145.617 -84.735 659.863  1.00  9.26           H
ATOM   1093  CD2 LEU C  71    -144.431 -86.834 661.159  1.00  9.26           C
ATOM   1094 1HD2 LEU C  71    -145.123 -87.637 660.903  1.00  9.26           H
ATOM   1095 2HD2 LEU C  71    -143.565 -87.250 661.673  1.00  9.26           H
ATOM   1096 3HD2 LEU C  71    -144.931 -86.117 661.811  1.00  9.26           H
ATOM   1097  HN  LEU C  71    -141.872 -88.628 657.577  1.00  9.26           H
ATOM   1098  N   VAL C  72    -142.022 -89.460 660.663  1.00  9.26           N
ATOM   1099  CA  VAL C  72    -141.969 -90.247 661.884  1.00  9.26           C
ATOM   1100  C   VAL C  72    -140.545 -90.220 662.441  1.00  9.26           C
ATOM   1101  O   VAL C  72    -140.347 -90.044 663.643  1.00  9.26           O
ATOM   1102  HA  VAL C  72    -142.637 -89.778 662.607  1.00  9.26           H
ATOM   1103  HB  VAL C  72    -141.932 -92.062 660.763  1.00  9.26           H
ATOM   1104  CB  VAL C  72    -142.480 -91.664 661.617  1.00  9.26           C
ATOM   1105  CG1 VAL C  72    -142.214 -92.578 662.815  1.00  9.26           C
ATOM   1106 1HG1 VAL C  72    -141.142 -92.623 663.006  1.00  9.26           H
ATOM   1107 2HG1 VAL C  72    -142.724 -92.182 663.693  1.00  9.26           H
ATOM   1108 3HG1 VAL C  72    -142.587 -93.578 662.598  1.00  9.26           H
ATOM   1109  CG2 VAL C  72    -143.967 -91.651 661.256  1.00  9.26           C
ATOM   1110 1HG2 VAL C  72    -144.538 -91.224 662.080  1.00  9.26           H
ATOM   1111 2HG2 VAL C  72    -144.118 -91.050 660.359  1.00  9.26           H
ATOM   1112 3HG2 VAL C  72    -144.304 -92.671 661.071  1.00  9.26           H
ATOM   1113  HN  VAL C  72    -142.309 -89.964 659.849  1.00  9.26           H
ATOM   1114  N   TYR C  73    -139.588 -90.397 661.542  1.00  9.26           N
ATOM   1115  CA  TYR C  73    -138.189 -90.426 661.933  1.00  9.26           C
ATOM   1116  C   TYR C  73    -137.785 -89.120 662.620  1.00  9.26           C
ATOM   1117  O   TYR C  73    -137.043 -89.134 663.601  1.00  9.26           O
ATOM   1118  HA  TYR C  73    -138.051 -91.252 662.630  1.00  9.26           H
ATOM   1119  CB  TYR C  73    -137.392 -90.574 660.635  1.00  9.26           C
ATOM   1120 1HB  TYR C  73    -137.707 -91.486 660.129  1.00  9.26           H
ATOM   1121 2HB  TYR C  73    -137.635 -89.742 659.974  1.00  9.26           H
ATOM   1122  CG  TYR C  73    -135.876 -90.618 660.838  1.00  9.26           C
ATOM   1123  HD1 TYR C  73    -135.660 -88.486 660.781  1.00  9.26           H
ATOM   1124  CD1 TYR C  73    -135.152 -89.444 660.887  1.00  9.26           C
ATOM   1125  HD2 TYR C  73    -135.805 -92.759 660.934  1.00  9.26           H
ATOM   1126  CD2 TYR C  73    -135.233 -91.832 660.973  1.00  9.26           C
ATOM   1127  CE1 TYR C  73    -133.725 -89.486 661.078  1.00  9.26           C
ATOM   1128  HE1 TYR C  73    -133.141 -88.566 661.119  1.00  9.26           H
ATOM   1129  HE2 TYR C  73    -133.286 -92.825 661.271  1.00  9.26           H
ATOM   1130  CE2 TYR C  73    -133.806 -91.873 661.163  1.00  9.26           C
ATOM   1131  CZ  TYR C  73    -133.123 -90.698 661.207  1.00  9.26           C
ATOM   1132  OH  TYR C  73    -131.775 -90.738 661.387  1.00  9.26           O
ATOM   1133  HH  TYR C  73    -131.501 -91.640 661.721  1.00  9.26           H
ATOM   1134  HN  TYR C  73    -139.756 -90.520 660.564  1.00  9.26           H
ATOM   1135  N   TRP C  74    -138.291 -88.022 662.077  1.00  9.26           N
ATOM   1136  CA  TRP C  74    -137.841 -86.705 662.494  1.00  9.26           C
ATOM   1137  C   TRP C  74    -138.382 -86.444 663.901  1.00  9.26           C
ATOM   1138  O   TRP C  74    -137.637 -86.033 664.790  1.00  9.26           O
ATOM   1139  HA  TRP C  74    -136.751 -86.715 662.509  1.00  9.26           H
ATOM   1140  CB  TRP C  74    -138.262 -85.636 661.484  1.00  9.26           C
ATOM   1141 1HB  TRP C  74    -138.038 -85.992 660.478  1.00  9.26           H
ATOM   1142 2HB  TRP C  74    -139.342 -85.503 661.541  1.00  9.26           H
ATOM   1143  CG  TRP C  74    -137.584 -84.280 661.693  1.00  9.26           C
ATOM   1144  HD1 TRP C  74    -135.750 -84.796 662.693  1.00  9.26           H
ATOM   1145  CD1 TRP C  74    -136.404 -84.030 662.276  1.00  9.26           C
ATOM   1146  CD2 TRP C  74    -138.096 -82.992 661.293  1.00  9.26           C
ATOM   1147  NE1 TRP C  74    -136.119 -82.679 662.282  1.00  9.26           N
ATOM   1148  HE1 TRP C  74    -135.300 -82.248 662.660  1.00  9.26           H
ATOM   1149  CE2 TRP C  74    -137.182 -82.028 661.665  1.00  9.26           C
ATOM   1150  HE3 TRP C  74    -140.032 -83.394 660.335  1.00  9.26           H
ATOM   1151  CE3 TRP C  74    -139.294 -82.652 660.639  1.00  9.26           C
ATOM   1152  CZ2 TRP C  74    -137.368 -80.661 661.426  1.00  9.26           C
ATOM   1153  HZ2 TRP C  74    -136.630 -79.919 661.730  1.00  9.26           H
ATOM   1154  CZ3 TRP C  74    -139.465 -81.282 660.408  1.00  9.26           C
ATOM   1155  HZ3 TRP C  74    -140.378 -80.963 659.904  1.00  9.26           H
ATOM   1156  CH2 TRP C  74    -138.554 -80.299 660.776  1.00  9.26           C
ATOM   1157  HH2 TRP C  74    -138.761 -79.251 660.560  1.00  9.26           H
ATOM   1158  HN  TRP C  74    -138.994 -88.022 661.366  1.00  9.26           H
ATOM   1159  N   TYR C  75    -139.673 -86.695 664.060  1.00  9.26           N
ATOM   1160  CA  TYR C  75    -140.356 -86.348 665.294  1.00  9.26           C
ATOM   1161  C   TYR C  75    -140.117 -87.408 666.371  1.00  9.26           C
ATOM   1162  O   TYR C  75    -140.400 -87.180 667.546  1.00  9.26           O
ATOM   1163  HA  TYR C  75    -139.960 -85.393 665.641  1.00  9.26           H
ATOM   1164  CB  TYR C  75    -141.848 -86.311 664.955  1.00  9.26           C
ATOM   1165 1HB  TYR C  75    -142.071 -87.117 664.256  1.00  9.26           H
ATOM   1166 2HB  TYR C  75    -142.421 -86.507 665.861  1.00  9.26           H
ATOM   1167  CG  TYR C  75    -142.315 -84.986 664.349  1.00  9.26           C
ATOM   1168  HD1 TYR C  75    -142.559 -84.034 666.255  1.00  9.26           H
ATOM   1169  CD1 TYR C  75    -142.638 -83.926 665.173  1.00  9.26           C
ATOM   1170  HD2 TYR C  75    -142.160 -85.687 662.329  1.00  9.26           H
ATOM   1171  CD2 TYR C  75    -142.415 -84.850 662.979  1.00  9.26           C
ATOM   1172  CE1 TYR C  75    -143.078 -82.679 664.603  1.00  9.26           C
ATOM   1173  HE1 TYR C  75    -143.336 -81.835 665.242  1.00  9.26           H
ATOM   1174  HE2 TYR C  75    -142.938 -83.483 661.329  1.00  9.26           H
ATOM   1175  CE2 TYR C  75    -142.855 -83.603 662.409  1.00  9.26           C
ATOM   1176  CZ  TYR C  75    -143.165 -82.579 663.249  1.00  9.26           C
ATOM   1177  OH  TYR C  75    -143.580 -81.402 662.711  1.00  9.26           O
ATOM   1178  HH  TYR C  75    -143.776 -80.743 663.438  1.00  9.26           H
ATOM   1179  HN  TYR C  75    -140.249 -87.125 663.365  1.00  9.26           H
ATOM   1180  N   CYS C  76    -139.597 -88.545 665.931  1.00  9.26           N
ATOM   1181  CA  CYS C  76    -139.340 -89.651 666.838  1.00  9.26           C
ATOM   1182  C   CYS C  76    -138.233 -89.230 667.806  1.00  9.26           C
ATOM   1183  O   CYS C  76    -137.114 -88.939 667.387  1.00  9.26           O
ATOM   1184  HA  CYS C  76    -140.271 -89.840 667.373  1.00  9.26           H
ATOM   1185  CB  CYS C  76    -138.981 -90.931 666.081  1.00  9.26           C
ATOM   1186 1HB  CYS C  76    -139.805 -91.222 665.430  1.00  9.26           H
ATOM   1187 2HB  CYS C  76    -138.116 -90.755 665.441  1.00  9.26           H
ATOM   1188  HG  CYS C  76    -139.833 -92.325 667.801  1.00  9.26           H
ATOM   1189  SG  CYS C  76    -138.616 -92.277 667.266  1.00  9.26           S
ATOM   1190  HN  CYS C  76    -139.354 -88.716 664.976  1.00  9.26           H
ATOM   1191  N   THR C  77    -138.583 -89.212 669.084  1.00  9.26           N
ATOM   1192  CA  THR C  77    -137.697 -88.662 670.095  1.00  9.26           C
ATOM   1193  C   THR C  77    -136.704 -89.726 670.569  1.00  9.26           C
ATOM   1194  O   THR C  77    -135.769 -89.422 671.308  1.00  9.26           O
ATOM   1195  HA  THR C  77    -137.114 -87.860 669.642  1.00  9.26           H
ATOM   1196  HB  THR C  77    -137.942 -87.632 671.992  1.00  9.26           H
ATOM   1197  CB  THR C  77    -138.561 -88.093 671.222  1.00  9.26           C
ATOM   1198  OG1 THR C  77    -139.350 -89.200 671.649  1.00  9.26           O
ATOM   1199  HG1 THR C  77    -139.746 -89.012 672.547  1.00  9.26           H
ATOM   1200  CG2 THR C  77    -139.587 -87.077 670.717  1.00  9.26           C
ATOM   1201 1HG2 THR C  77    -140.249 -87.557 669.996  1.00  9.26           H
ATOM   1202 2HG2 THR C  77    -139.070 -86.246 670.238  1.00  9.26           H
ATOM   1203 3HG2 THR C  77    -140.173 -86.704 671.557  1.00  9.26           H
ATOM   1204  HN  THR C  77    -139.453 -89.563 669.430  1.00  9.26           H
ATOM   1205  N   ARG C  78    -136.941 -90.951 670.123  1.00  9.26           N
ATOM   1206  CA  ARG C  78    -136.151 -92.081 670.584  1.00  9.26           C
ATOM   1207  C   ARG C  78    -134.814 -92.131 669.842  1.00  9.26           C
ATOM   1208  O   ARG C  78    -134.720 -91.700 668.694  1.00  9.26           O
ATOM   1209  HA  ARG C  78    -136.003 -91.901 671.648  1.00  9.26           H
ATOM   1210  CB  ARG C  78    -136.897 -93.399 670.367  1.00  9.26           C
ATOM   1211 1HB  ARG C  78    -136.531 -94.148 671.069  1.00  9.26           H
ATOM   1212 2HB  ARG C  78    -137.958 -93.259 670.574  1.00  9.26           H
ATOM   1213  CG  ARG C  78    -136.714 -93.903 668.934  1.00  9.26           C
ATOM   1214 1HG  ARG C  78    -136.955 -93.106 668.230  1.00  9.26           H
ATOM   1215 2HG  ARG C  78    -135.670 -94.169 668.769  1.00  9.26           H
ATOM   1216  CD  ARG C  78    -137.604 -95.117 668.662  1.00  9.26           C
ATOM   1217 1HD  ARG C  78    -137.078 -96.032 668.934  1.00  9.26           H
ATOM   1218 2HD  ARG C  78    -138.500 -95.068 669.281  1.00  9.26           H
ATOM   1219  NE  ARG C  78    -137.981 -95.158 667.231  1.00  9.26           N
ATOM   1220  HE  ARG C  78    -138.888 -94.820 666.976  1.00  9.26           H
ATOM   1221  CZ  ARG C  78    -137.185 -95.618 666.257  1.00  9.26           C
ATOM   1222  NH1 ARG C  78    -135.960 -96.082 666.542  1.00  9.26           N
ATOM   1223 1HH1 ARG C  78    -135.635 -96.086 667.487  1.00  9.26           H
ATOM   1224 2HH1 ARG C  78    -135.372 -96.423 665.809  1.00  9.26           H
ATOM   1225  NH2 ARG C  78    -137.631 -95.607 664.993  1.00  9.26           N
ATOM   1226 1HH2 ARG C  78    -137.049 -95.947 664.255  1.00  9.26           H
ATOM   1227 2HH2 ARG C  78    -138.546 -95.259 664.789  1.00  9.26           H
ATOM   1228  HN  ARG C  78    -137.655 -91.177 669.461  1.00  9.26           H
ATOM   1229  N   VAL C  79    -133.812 -92.662 670.529  1.00  9.26           N
ATOM   1230  CA  VAL C  79    -132.505 -92.848 669.922  1.00  9.26           C
ATOM   1231  C   VAL C  79    -132.662 -93.619 668.610  1.00  9.26           C
ATOM   1232  O   VAL C  79    -133.256 -94.696 668.586  1.00  9.26           O
ATOM   1233  HA  VAL C  79    -132.101 -91.861 669.702  1.00  9.26           H
ATOM   1234  HB  VAL C  79    -131.938 -94.546 671.084  1.00  9.26           H
ATOM   1235  CB  VAL C  79    -131.563 -93.537 670.911  1.00  9.26           C
ATOM   1236  CG1 VAL C  79    -130.151 -93.653 670.334  1.00  9.26           C
ATOM   1237 1HG1 VAL C  79    -130.181 -94.237 669.414  1.00  9.26           H
ATOM   1238 2HG1 VAL C  79    -129.764 -92.657 670.118  1.00  9.26           H
ATOM   1239 3HG1 VAL C  79    -129.502 -94.146 671.057  1.00  9.26           H
ATOM   1240  CG2 VAL C  79    -131.548 -92.806 672.255  1.00  9.26           C
ATOM   1241 1HG2 VAL C  79    -131.210 -91.780 672.106  1.00  9.26           H
ATOM   1242 2HG2 VAL C  79    -132.553 -92.799 672.676  1.00  9.26           H
ATOM   1243 3HG2 VAL C  79    -130.871 -93.316 672.939  1.00  9.26           H
ATOM   1244  HN  VAL C  79    -133.883 -92.960 671.480  1.00  9.26           H
ATOM   1245  N   LYS C  80    -132.120 -93.038 667.550  1.00  9.26           N
ATOM   1246  CA  LYS C  80    -132.132 -93.688 666.251  1.00  9.26           C
ATOM   1247  C   LYS C  80    -131.282 -94.959 666.314  1.00  9.26           C
ATOM   1248  O   LYS C  80    -130.448 -95.108 667.205  1.00  9.26           O
ATOM   1249  HA  LYS C  80    -133.162 -93.972 666.037  1.00  9.26           H
ATOM   1250  CB  LYS C  80    -131.696 -92.710 665.158  1.00  9.26           C
ATOM   1251 1HB  LYS C  80    -130.619 -92.551 665.214  1.00  9.26           H
ATOM   1252 2HB  LYS C  80    -131.904 -93.139 664.178  1.00  9.26           H
ATOM   1253  CG  LYS C  80    -132.423 -91.371 665.299  1.00  9.26           C
ATOM   1254 1HG  LYS C  80    -132.177 -90.920 666.260  1.00  9.26           H
ATOM   1255 2HG  LYS C  80    -132.079 -90.683 664.527  1.00  9.26           H
ATOM   1256  CD  LYS C  80    -133.938 -91.555 665.188  1.00  9.26           C
ATOM   1257 1HD  LYS C  80    -134.190 -91.938 664.199  1.00  9.26           H
ATOM   1258 2HD  LYS C  80    -134.272 -92.298 665.912  1.00  9.26           H
ATOM   1259  CE  LYS C  80    -134.670 -90.233 665.431  1.00  9.26           C
ATOM   1260 1HE  LYS C  80    -134.310 -89.776 666.353  1.00  9.26           H
ATOM   1261 2HE  LYS C  80    -134.451 -89.536 664.623  1.00  9.26           H
ATOM   1262  NZ  LYS C  80    -136.130 -90.458 665.518  1.00  9.26           N
ATOM   1263 1HZ  LYS C  80    -136.581 -89.617 665.859  1.00  9.26           H
ATOM   1264 2HZ  LYS C  80    -136.492 -90.687 664.599  1.00  9.26           H
ATOM   1265 3HZ  LYS C  80    -136.317 -91.224 666.155  1.00  9.26           H
ATOM   1266  HN  LYS C  80    -131.679 -92.140 667.569  1.00  9.26           H
ATOM   1267  N   THR C  81    -131.523 -95.842 665.356  1.00  9.26           N
ATOM   1268  CA  THR C  81    -130.712 -97.040 665.221  1.00  9.26           C
ATOM   1269  C   THR C  81    -130.191 -97.173 663.788  1.00  9.26           C
ATOM   1270  O   THR C  81    -130.634 -96.454 662.894  1.00  9.26           O
ATOM   1271  HA  THR C  81    -129.842 -96.941 665.870  1.00  9.26           H
ATOM   1272  HB  THR C  81    -130.989 -99.163 665.591  1.00  9.26           H
ATOM   1273  CB  THR C  81    -131.554 -98.234 665.675  1.00  9.26           C
ATOM   1274  OG1 THR C  81    -132.730 -98.155 664.873  1.00  9.26           O
ATOM   1275  HG1 THR C  81    -133.241 -97.326 665.098  1.00  9.26           H
ATOM   1276  CG2 THR C  81    -132.068 -98.078 667.107  1.00  9.26           C
ATOM   1277 1HG2 THR C  81    -132.689 -97.185 667.175  1.00  9.26           H
ATOM   1278 2HG2 THR C  81    -131.222 -97.985 667.789  1.00  9.26           H
ATOM   1279 3HG2 THR C  81    -132.659 -98.953 667.379  1.00  9.26           H
ATOM   1280  HN  THR C  81    -132.256 -95.749 664.682  1.00  9.26           H
ATOM   1281  N   MET C  82    -129.258 -98.097 663.615  1.00  9.26           N
ATOM   1282  CA  MET C  82    -128.687 -98.348 662.303  1.00  9.26           C
ATOM   1283  C   MET C  82    -129.785 -98.594 661.266  1.00  9.26           C
ATOM   1284  O   MET C  82    -129.722 -98.071 660.154  1.00  9.26           O
ATOM   1285  HA  MET C  82    -128.132 -97.445 662.047  1.00  9.26           H
ATOM   1286  CB  MET C  82    -127.766 -99.567 662.371  1.00  9.26           C
ATOM   1287 1HB  MET C  82    -126.951 -99.373 663.068  1.00  9.26           H
ATOM   1288 2HB  MET C  82    -128.318-100.424 662.757  1.00  9.26           H
ATOM   1289  CG  MET C  82    -127.196 -99.901 660.991  1.00  9.26           C
ATOM   1290 1HG  MET C  82    -127.912-100.499 660.427  1.00  9.26           H
ATOM   1291 2HG  MET C  82    -127.030 -98.985 660.425  1.00  9.26           H
ATOM   1292  SD  MET C  82    -125.660-100.795 661.165  1.00  9.26           S
ATOM   1293  CE  MET C  82    -125.068-100.725 659.483  1.00  9.26           C
ATOM   1294 1HE  MET C  82    -125.789-101.207 658.823  1.00  9.26           H
ATOM   1295 2HE  MET C  82    -124.943 -99.684 659.185  1.00  9.26           H
ATOM   1296 3HE  MET C  82    -124.110-101.240 659.413  1.00  9.26           H
ATOM   1297  HN  MET C  82    -128.893 -98.668 664.351  1.00  9.26           H
ATOM   1298  N   THR C  83    -130.765 -99.392 661.666  1.00  9.26           N
ATOM   1299  CA  THR C  83    -131.893 -99.684 660.799  1.00  9.26           C
ATOM   1300  C   THR C  83    -132.617 -98.392 660.413  1.00  9.26           C
ATOM   1301  O   THR C  83    -132.955 -98.190 659.247  1.00  9.26           O
ATOM   1302  HA  THR C  83    -131.513-100.125 659.877  1.00  9.26           H
ATOM   1303  HB  THR C  83    -133.519-100.186 662.150  1.00  9.26           H
ATOM   1304  CB  THR C  83    -132.792-100.693 661.516  1.00  9.26           C
ATOM   1305  OG1 THR C  83    -131.878-101.551 662.194  1.00  9.26           O
ATOM   1306  HG1 THR C  83    -131.158-101.848 661.566  1.00  9.26           H
ATOM   1307  CG2 THR C  83    -133.523-101.621 660.543  1.00  9.26           C
ATOM   1308 1HG2 THR C  83    -132.794-102.179 659.956  1.00  9.26           H
ATOM   1309 2HG2 THR C  83    -134.149-101.028 659.877  1.00  9.26           H
ATOM   1310 3HG2 THR C  83    -134.146-102.317 661.104  1.00  9.26           H
ATOM   1311  HN  THR C  83    -130.795 -99.833 662.563  1.00  9.26           H
ATOM   1312  N   ASP C  84    -132.835 -97.552 661.413  1.00  9.26           N
ATOM   1313  CA  ASP C  84    -133.581 -96.322 661.209  1.00  9.26           C
ATOM   1314  C   ASP C  84    -132.868 -95.466 660.161  1.00  9.26           C
ATOM   1315  O   ASP C  84    -133.515 -94.797 659.356  1.00  9.26           O
ATOM   1316  HA  ASP C  84    -134.572 -96.639 660.884  1.00  9.26           H
ATOM   1317  CB  ASP C  84    -133.669 -95.510 662.503  1.00  9.26           C
ATOM   1318 1HB  ASP C  84    -132.671 -95.195 662.807  1.00  9.26           H
ATOM   1319 2HB  ASP C  84    -134.250 -94.603 662.328  1.00  9.26           H
ATOM   1320  CG  ASP C  84    -134.316 -96.329 663.622  1.00  9.26           C
ATOM   1321  OD1 ASP C  84    -135.472 -96.758 663.415  1.00  9.26           O
ATOM   1322  OD2 ASP C  84    -133.640 -96.507 664.658  1.00  9.26           O
ATOM   1323  HN  ASP C  84    -132.511 -97.699 662.348  1.00  9.26           H
ATOM   1324  N   MET C  85    -131.545 -95.514 660.204  1.00  9.26           N
ATOM   1325  CA  MET C  85    -130.737 -94.727 659.288  1.00  9.26           C
ATOM   1326  C   MET C  85    -130.946 -95.183 657.843  1.00  9.26           C
ATOM   1327  O   MET C  85    -131.098 -94.358 656.943  1.00  9.26           O
ATOM   1328  HA  MET C  85    -131.078 -93.699 659.405  1.00  9.26           H
ATOM   1329  CB  MET C  85    -129.259 -94.869 659.659  1.00  9.26           C
ATOM   1330 1HB  MET C  85    -129.122 -94.636 660.715  1.00  9.26           H
ATOM   1331 2HB  MET C  85    -128.943 -95.902 659.517  1.00  9.26           H
ATOM   1332  CG  MET C  85    -128.389 -93.942 658.809  1.00  9.26           C
ATOM   1333 1HG  MET C  85    -127.340 -94.062 659.082  1.00  9.26           H
ATOM   1334 2HG  MET C  85    -128.477 -94.211 657.756  1.00  9.26           H
ATOM   1335  SD  MET C  85    -128.890 -92.245 659.048  1.00  9.26           S
ATOM   1336  CE  MET C  85    -128.505 -92.050 660.780  1.00  9.26           C
ATOM   1337 1HE  MET C  85    -129.081 -92.768 661.364  1.00  9.26           H
ATOM   1338 2HE  MET C  85    -127.441 -92.223 660.938  1.00  9.26           H
ATOM   1339 3HE  MET C  85    -128.759 -91.038 661.097  1.00  9.26           H
ATOM   1340  HN  MET C  85    -131.027 -96.076 660.849  1.00  9.26           H
ATOM   1341  N   PHE C  86    -130.948 -96.496 657.664  1.00  9.26           N
ATOM   1342  CA  PHE C  86    -131.148 -97.072 656.345  1.00  9.26           C
ATOM   1343  C   PHE C  86    -132.576 -96.830 655.852  1.00  9.26           C
ATOM   1344  O   PHE C  86    -132.789 -96.528 654.679  1.00  9.26           O
ATOM   1345  HA  PHE C  86    -130.445 -96.584 655.669  1.00  9.26           H
ATOM   1346  CB  PHE C  86    -130.914 -98.578 656.474  1.00  9.26           C
ATOM   1347 1HB  PHE C  86    -131.559 -98.970 657.260  1.00  9.26           H
ATOM   1348 2HB  PHE C  86    -131.213 -99.063 655.545  1.00  9.26           H
ATOM   1349  CG  PHE C  86    -129.465 -98.958 656.787  1.00  9.26           C
ATOM   1350  HD1 PHE C  86    -128.655 -97.427 655.554  1.00  9.26           H
ATOM   1351  CD1 PHE C  86    -128.443 -98.258 656.226  1.00  9.26           C
ATOM   1352  HD2 PHE C  86    -130.019-100.556 658.074  1.00  9.26           H
ATOM   1353  CD2 PHE C  86    -129.200 -99.995 657.625  1.00  9.26           C
ATOM   1354  CE1 PHE C  86    -127.098 -98.611 656.516  1.00  9.26           C
ATOM   1355  HE1 PHE C  86    -126.278 -98.050 656.067  1.00  9.26           H
ATOM   1356  CE2 PHE C  86    -127.855-100.348 657.915  1.00  9.26           C
ATOM   1357  HE2 PHE C  86    -127.643-101.180 658.587  1.00  9.26           H
ATOM   1358  CZ  PHE C  86    -126.833 -99.648 657.355  1.00  9.26           C
ATOM   1359  HZ  PHE C  86    -125.801 -99.919 657.578  1.00  9.26           H
ATOM   1360  HN  PHE C  86    -130.816 -97.161 658.400  1.00  9.26           H
ATOM   1361  N   LEU C  87    -133.518 -96.972 656.774  1.00  9.26           N
ATOM   1362  CA  LEU C  87    -134.923 -96.809 656.439  1.00  9.26           C
ATOM   1363  C   LEU C  87    -135.162 -95.382 655.943  1.00  9.26           C
ATOM   1364  O   LEU C  87    -135.949 -95.165 655.023  1.00  9.26           O
ATOM   1365  HA  LEU C  87    -135.147 -97.500 655.626  1.00  9.26           H
ATOM   1366  CB  LEU C  87    -135.805 -97.203 657.625  1.00  9.26           C
ATOM   1367 1HB  LEU C  87    -135.450 -96.673 658.509  1.00  9.26           H
ATOM   1368 2HB  LEU C  87    -136.819 -96.855 657.430  1.00  9.26           H
ATOM   1369  HG  LEU C  87    -134.892 -98.999 658.344  1.00  9.26           H
ATOM   1370  CG  LEU C  87    -135.863 -98.697 657.950  1.00  9.26           C
ATOM   1371  CD1 LEU C  87    -136.900 -98.982 659.039  1.00  9.26           C
ATOM   1372 1HD1 LEU C  87    -136.635 -98.437 659.945  1.00  9.26           H
ATOM   1373 2HD1 LEU C  87    -137.884 -98.660 658.696  1.00  9.26           H
ATOM   1374 3HD1 LEU C  87    -136.921-100.051 659.250  1.00  9.26           H
ATOM   1375  CD2 LEU C  87    -136.116 -99.524 656.688  1.00  9.26           C
ATOM   1376 1HD2 LEU C  87    -137.065 -99.226 656.242  1.00  9.26           H
ATOM   1377 2HD2 LEU C  87    -135.310 -99.353 655.974  1.00  9.26           H
ATOM   1378 3HD2 LEU C  87    -136.152-100.582 656.947  1.00  9.26           H
ATOM   1379  HN  LEU C  87    -133.335 -97.193 657.731  1.00  9.26           H
ATOM   1380  N   LEU C  88    -134.469 -94.446 656.574  1.00  9.26           N
ATOM   1381  CA  LEU C  88    -134.570 -93.049 656.184  1.00  9.26           C
ATOM   1382  C   LEU C  88    -134.131 -92.898 654.726  1.00  9.26           C
ATOM   1383  O   LEU C  88    -134.862 -92.339 653.909  1.00  9.26           O
ATOM   1384  HA  LEU C  88    -135.619 -92.764 656.261  1.00  9.26           H
ATOM   1385  CB  LEU C  88    -133.788 -92.164 657.157  1.00  9.26           C
ATOM   1386 1HB  LEU C  88    -134.257 -92.233 658.138  1.00  9.26           H
ATOM   1387 2HB  LEU C  88    -132.781 -92.569 657.256  1.00  9.26           H
ATOM   1388  HG  LEU C  88    -133.312 -90.622 655.753  1.00  9.26           H
ATOM   1389  CG  LEU C  88    -133.678 -90.686 656.778  1.00  9.26           C
ATOM   1390  CD1 LEU C  88    -135.049 -90.007 656.812  1.00  9.26           C
ATOM   1391 1HD1 LEU C  88    -135.716 -90.501 656.106  1.00  9.26           H
ATOM   1392 2HD1 LEU C  88    -135.465 -90.081 657.817  1.00  9.26           H
ATOM   1393 3HD1 LEU C  88    -134.941 -88.958 656.539  1.00  9.26           H
ATOM   1394  CD2 LEU C  88    -132.660 -89.967 657.665  1.00  9.26           C
ATOM   1395 1HD2 LEU C  88    -132.972 -90.038 658.707  1.00  9.26           H
ATOM   1396 2HD2 LEU C  88    -131.681 -90.432 657.546  1.00  9.26           H
ATOM   1397 3HD2 LEU C  88    -132.601 -88.918 657.375  1.00  9.26           H
ATOM   1398  HN  LEU C  88    -133.848 -94.628 657.336  1.00  9.26           H
ATOM   1399  N   ASN C  89    -132.940 -93.405 654.444  1.00  9.26           N
ATOM   1400  CA  ASN C  89    -132.336 -93.214 653.137  1.00  9.26           C
ATOM   1401  C   ASN C  89    -133.155 -93.967 652.086  1.00  9.26           C
ATOM   1402  O   ASN C  89    -133.228 -93.547 650.933  1.00  9.26           O
ATOM   1403  HA  ASN C  89    -132.339 -92.137 652.974  1.00  9.26           H
ATOM   1404  CB  ASN C  89    -130.908 -93.762 653.104  1.00  9.26           C
ATOM   1405 1HB  ASN C  89    -130.864 -94.705 653.651  1.00  9.26           H
ATOM   1406 2HB  ASN C  89    -130.620 -93.977 652.075  1.00  9.26           H
ATOM   1407  CG  ASN C  89    -129.923 -92.764 653.717  1.00  9.26           C
ATOM   1408  OD1 ASN C  89    -129.290 -91.978 653.033  1.00  9.26           O
ATOM   1409  ND2 ASN C  89    -129.831 -92.840 655.042  1.00  9.26           N
ATOM   1410 1HD2 ASN C  89    -130.379 -93.508 655.544  1.00  9.26           H
ATOM   1411 2HD2 ASN C  89    -129.213 -92.228 655.536  1.00  9.26           H
ATOM   1412  HN  ASN C  89    -132.392 -93.937 655.090  1.00  9.26           H
ATOM   1413  N   LEU C  90    -133.751 -95.067 652.524  1.00  9.26           N
ATOM   1414  CA  LEU C  90    -134.548 -95.892 651.632  1.00  9.26           C
ATOM   1415  C   LEU C  90    -135.782 -95.105 651.184  1.00  9.26           C
ATOM   1416  O   LEU C  90    -136.133 -95.113 650.005  1.00  9.26           O
ATOM   1417  HA  LEU C  90    -133.939 -96.107 650.754  1.00  9.26           H
ATOM   1418  CB  LEU C  90    -134.879 -97.231 652.293  1.00  9.26           C
ATOM   1419 1HB  LEU C  90    -133.955 -97.662 652.677  1.00  9.26           H
ATOM   1420 2HB  LEU C  90    -135.523 -97.041 653.152  1.00  9.26           H
ATOM   1421  HG  LEU C  90    -136.427 -97.801 650.932  1.00  9.26           H
ATOM   1422  CG  LEU C  90    -135.561 -98.269 651.400  1.00  9.26           C
ATOM   1423  CD1 LEU C  90    -134.629 -98.722 650.274  1.00  9.26           C
ATOM   1424 1HD1 LEU C  90    -134.353 -97.862 649.663  1.00  9.26           H
ATOM   1425 2HD1 LEU C  90    -133.730 -99.166 650.703  1.00  9.26           H
ATOM   1426 3HD1 LEU C  90    -135.139 -99.460 649.655  1.00  9.26           H
ATOM   1427  CD2 LEU C  90    -136.077 -99.449 652.226  1.00  9.26           C
ATOM   1428 1HD2 LEU C  90    -135.242 -99.925 652.740  1.00  9.26           H
ATOM   1429 2HD2 LEU C  90    -136.799 -99.091 652.960  1.00  9.26           H
ATOM   1430 3HD2 LEU C  90    -136.557-100.172 651.567  1.00  9.26           H
ATOM   1431  HN  LEU C  90    -133.696 -95.396 653.467  1.00  9.26           H
ATOM   1432  N   ALA C  91    -136.406 -94.446 652.149  1.00  9.26           N
ATOM   1433  CA  ALA C  91    -137.605 -93.673 651.873  1.00  9.26           C
ATOM   1434  C   ALA C  91    -137.257 -92.516 650.935  1.00  9.26           C
ATOM   1435  O   ALA C  91    -138.040 -92.172 650.051  1.00  9.26           O
ATOM   1436  HA  ALA C  91    -138.317 -94.332 651.375  1.00  9.26           H
ATOM   1437  CB  ALA C  91    -138.217 -93.192 653.190  1.00  9.26           C
ATOM   1438 1HB  ALA C  91    -138.474 -94.053 653.808  1.00  9.26           H
ATOM   1439 2HB  ALA C  91    -137.497 -92.568 653.719  1.00  9.26           H
ATOM   1440 3HB  ALA C  91    -139.117 -92.612 652.983  1.00  9.26           H
ATOM   1441  HN  ALA C  91    -136.106 -94.434 653.103  1.00  9.26           H
ATOM   1442  N   ILE C  92    -136.081 -91.948 651.160  1.00  9.26           N
ATOM   1443  CA  ILE C  92    -135.621 -90.834 650.348  1.00  9.26           C
ATOM   1444  C   ILE C  92    -135.444 -91.301 648.902  1.00  9.26           C
ATOM   1445  O   ILE C  92    -135.906 -90.643 647.972  1.00  9.26           O
ATOM   1446  HA  ILE C  92    -136.398 -90.070 650.371  1.00  9.26           H
ATOM   1447  HB  ILE C  92    -133.657 -91.018 651.173  1.00  9.26           H
ATOM   1448  CB  ILE C  92    -134.360 -90.215 650.953  1.00  9.26           C
ATOM   1449  CG1 ILE C  92    -134.674 -89.514 652.277  1.00  9.26           C
ATOM   1450 1HG1 ILE C  92    -135.246 -88.607 652.085  1.00  9.26           H
ATOM   1451 2HG1 ILE C  92    -135.297 -90.160 652.895  1.00  9.26           H
ATOM   1452  CG2 ILE C  92    -133.677 -89.277 649.956  1.00  9.26           C
ATOM   1453 1HG2 ILE C  92    -133.397 -89.836 649.063  1.00  9.26           H
ATOM   1454 2HG2 ILE C  92    -134.363 -88.475 649.683  1.00  9.26           H
ATOM   1455 3HG2 ILE C  92    -132.783 -88.850 650.412  1.00  9.26           H
ATOM   1456  CD1 ILE C  92    -133.389 -89.163 653.029  1.00  9.26           C
ATOM   1457 1HD1 ILE C  92    -132.830 -90.076 653.240  1.00  9.26           H
ATOM   1458 2HD1 ILE C  92    -132.779 -88.498 652.418  1.00  9.26           H
ATOM   1459 3HD1 ILE C  92    -133.641 -88.667 653.966  1.00  9.26           H
ATOM   1460  HN  ILE C  92    -135.449 -92.235 651.879  1.00  9.26           H
ATOM   1461  N   ALA C  93    -134.773 -92.435 648.758  1.00  9.26           N
ATOM   1462  CA  ALA C  93    -134.472 -92.964 647.439  1.00  9.26           C
ATOM   1463  C   ALA C  93    -135.778 -93.201 646.679  1.00  9.26           C
ATOM   1464  O   ALA C  93    -135.887 -92.858 645.503  1.00  9.26           O
ATOM   1465  HA  ALA C  93    -133.883 -92.216 646.908  1.00  9.26           H
ATOM   1466  CB  ALA C  93    -133.638 -94.240 647.578  1.00  9.26           C
ATOM   1467 1HB  ALA C  93    -132.708 -94.011 648.099  1.00  9.26           H
ATOM   1468 2HB  ALA C  93    -134.201 -94.980 648.147  1.00  9.26           H
ATOM   1469 3HB  ALA C  93    -133.413 -94.636 646.588  1.00  9.26           H
ATOM   1470  HN  ALA C  93    -134.438 -92.987 649.521  1.00  9.26           H
ATOM   1471  N   ASP C  94    -136.737 -93.786 647.382  1.00  9.26           N
ATOM   1472  CA  ASP C  94    -138.018 -94.109 646.777  1.00  9.26           C
ATOM   1473  C   ASP C  94    -138.684 -92.821 646.287  1.00  9.26           C
ATOM   1474  O   ASP C  94    -139.214 -92.776 645.178  1.00  9.26           O
ATOM   1475  HA  ASP C  94    -137.785 -94.794 645.962  1.00  9.26           H
ATOM   1476  CB  ASP C  94    -138.954 -94.770 647.790  1.00  9.26           C
ATOM   1477 1HB  ASP C  94    -138.880 -94.256 648.748  1.00  9.26           H
ATOM   1478 2HB  ASP C  94    -139.987 -94.671 647.455  1.00  9.26           H
ATOM   1479  CG  ASP C  94    -138.611 -96.250 647.970  1.00  9.26           C
ATOM   1480  OD1 ASP C  94    -138.099 -96.837 646.992  1.00  9.26           O
ATOM   1481  OD2 ASP C  94    -138.867 -96.761 649.081  1.00  9.26           O
ATOM   1482  HN  ASP C  94    -136.649 -94.039 648.345  1.00  9.26           H
ATOM   1483  N   LEU C  95    -138.635 -91.807 647.138  1.00  9.26           N
ATOM   1484  CA  LEU C  95    -139.271 -90.538 646.826  1.00  9.26           C
ATOM   1485  C   LEU C  95    -138.654 -89.963 645.550  1.00  9.26           C
ATOM   1486  O   LEU C  95    -139.363 -89.431 644.698  1.00  9.26           O
ATOM   1487  HA  LEU C  95    -140.326 -90.738 646.639  1.00  9.26           H
ATOM   1488  CB  LEU C  95    -139.195 -89.592 648.027  1.00  9.26           C
ATOM   1489 1HB  LEU C  95    -138.193 -89.654 648.450  1.00  9.26           H
ATOM   1490 2HB  LEU C  95    -139.327 -88.571 647.668  1.00  9.26           H
ATOM   1491  HG  LEU C  95    -140.073 -90.865 649.504  1.00  9.26           H
ATOM   1492  CG  LEU C  95    -140.208 -89.845 649.145  1.00  9.26           C
ATOM   1493  CD1 LEU C  95    -139.960 -88.912 650.331  1.00  9.26           C
ATOM   1494 1HD1 LEU C  95    -138.957 -89.081 650.723  1.00  9.26           H
ATOM   1495 2HD1 LEU C  95    -140.053 -87.876 650.004  1.00  9.26           H
ATOM   1496 3HD1 LEU C  95    -140.694 -89.113 651.112  1.00  9.26           H
ATOM   1497  CD2 LEU C  95    -141.642 -89.738 648.621  1.00  9.26           C
ATOM   1498 1HD2 LEU C  95    -141.808 -88.739 648.219  1.00  9.26           H
ATOM   1499 2HD2 LEU C  95    -141.797 -90.477 647.835  1.00  9.26           H
ATOM   1500 3HD2 LEU C  95    -142.342 -89.923 649.436  1.00  9.26           H
ATOM   1501  HN  LEU C  95    -138.173 -91.842 648.024  1.00  9.26           H
ATOM   1502  N   LEU C  96    -137.338 -90.089 645.459  1.00  9.26           N
ATOM   1503  CA  LEU C  96    -136.607 -89.512 644.343  1.00  9.26           C
ATOM   1504  C   LEU C  96    -137.078 -90.161 643.040  1.00  9.26           C
ATOM   1505  O   LEU C  96    -137.067 -89.525 641.987  1.00  9.26           O
ATOM   1506  HA  LEU C  96    -136.849 -88.450 644.308  1.00  9.26           H
ATOM   1507  CB  LEU C  96    -135.098 -89.624 644.576  1.00  9.26           C
ATOM   1508 1HB  LEU C  96    -134.870 -90.651 644.863  1.00  9.26           H
ATOM   1509 2HB  LEU C  96    -134.590 -89.437 643.630  1.00  9.26           H
ATOM   1510  HG  LEU C  96    -134.956 -88.936 646.596  1.00  9.26           H
ATOM   1511  CG  LEU C  96    -134.511 -88.687 645.633  1.00  9.26           C
ATOM   1512  CD1 LEU C  96    -133.001 -88.889 645.767  1.00  9.26           C
ATOM   1513 1HD1 LEU C  96    -132.797 -89.918 646.061  1.00  9.26           H
ATOM   1514 2HD1 LEU C  96    -132.520 -88.682 644.810  1.00  9.26           H
ATOM   1515 3HD1 LEU C  96    -132.609 -88.210 646.524  1.00  9.26           H
ATOM   1516  CD2 LEU C  96    -134.870 -87.230 645.334  1.00  9.26           C
ATOM   1517 1HD2 LEU C  96    -134.472 -86.950 644.358  1.00  9.26           H
ATOM   1518 2HD2 LEU C  96    -135.954 -87.116 645.329  1.00  9.26           H
ATOM   1519 3HD2 LEU C  96    -134.440 -86.585 646.100  1.00  9.26           H
ATOM   1520  HN  LEU C  96    -136.774 -90.573 646.128  1.00  9.26           H
ATOM   1521  N   PHE C  97    -137.479 -91.418 643.154  1.00  9.26           N
ATOM   1522  CA  PHE C  97    -137.979 -92.151 642.003  1.00  9.26           C
ATOM   1523  C   PHE C  97    -139.433 -91.779 641.706  1.00  9.26           C
ATOM   1524  O   PHE C  97    -139.789 -91.520 640.557  1.00  9.26           O
ATOM   1525  HA  PHE C  97    -137.355 -91.881 641.152  1.00  9.26           H
ATOM   1526  CB  PHE C  97    -137.908 -93.639 642.355  1.00  9.26           C
ATOM   1527 1HB  PHE C  97    -136.864 -93.954 642.346  1.00  9.26           H
ATOM   1528 2HB  PHE C  97    -138.275 -93.779 643.372  1.00  9.26           H
ATOM   1529  CG  PHE C  97    -138.705 -94.540 641.411  1.00  9.26           C
ATOM   1530  HD1 PHE C  97    -139.955 -95.287 642.961  1.00  9.26           H
ATOM   1531  CD1 PHE C  97    -139.714 -95.311 641.898  1.00  9.26           C
ATOM   1532  HD2 PHE C  97    -137.597 -93.953 639.694  1.00  9.26           H
ATOM   1533  CD2 PHE C  97    -138.405 -94.571 640.085  1.00  9.26           C
ATOM   1534  CE1 PHE C  97    -140.455 -96.148 641.021  1.00  9.26           C
ATOM   1535  HE1 PHE C  97    -141.263 -96.766 641.412  1.00  9.26           H
ATOM   1536  CE2 PHE C  97    -139.146 -95.408 639.208  1.00  9.26           C
ATOM   1537  HE2 PHE C  97    -138.905 -95.432 638.145  1.00  9.26           H
ATOM   1538  CZ  PHE C  97    -140.155 -96.179 639.695  1.00  9.26           C
ATOM   1539  HZ  PHE C  97    -140.723 -96.821 639.023  1.00  9.26           H
ATOM   1540  HN  PHE C  97    -137.467 -91.934 644.011  1.00  9.26           H
ATOM   1541  N   LEU C  98    -140.235 -91.765 642.761  1.00  9.26           N
ATOM   1542  CA  LEU C  98    -141.674 -91.643 642.605  1.00  9.26           C
ATOM   1543  C   LEU C  98    -141.992 -90.362 641.831  1.00  9.26           C
ATOM   1544  O   LEU C  98    -142.912 -90.338 641.015  1.00  9.26           O
ATOM   1545  HA  LEU C  98    -142.013 -92.495 642.016  1.00  9.26           H
ATOM   1546  CB  LEU C  98    -142.369 -91.728 643.966  1.00  9.26           C
ATOM   1547 1HB  LEU C  98    -141.878 -91.032 644.647  1.00  9.26           H
ATOM   1548 2HB  LEU C  98    -143.398 -91.386 643.848  1.00  9.26           H
ATOM   1549  HG  LEU C  98    -141.405 -93.558 644.510  1.00  9.26           H
ATOM   1550  CG  LEU C  98    -142.393 -93.110 644.622  1.00  9.26           C
ATOM   1551  CD1 LEU C  98    -142.670 -92.999 646.123  1.00  9.26           C
ATOM   1552 1HD1 LEU C  98    -141.890 -92.402 646.594  1.00  9.26           H
ATOM   1553 2HD1 LEU C  98    -143.638 -92.522 646.279  1.00  9.26           H
ATOM   1554 3HD1 LEU C  98    -142.681 -93.996 646.564  1.00  9.26           H
ATOM   1555  CD2 LEU C  98    -143.390 -94.033 643.921  1.00  9.26           C
ATOM   1556 1HD2 LEU C  98    -144.389 -93.601 643.980  1.00  9.26           H
ATOM   1557 2HD2 LEU C  98    -143.106 -94.148 642.875  1.00  9.26           H
ATOM   1558 3HD2 LEU C  98    -143.387 -95.009 644.407  1.00  9.26           H
ATOM   1559  HN  LEU C  98    -139.916 -91.836 643.706  1.00  9.26           H
ATOM   1560  N   VAL C  99    -141.214 -89.328 642.115  1.00  9.26           N
ATOM   1561  CA  VAL C  99    -141.455 -88.025 641.521  1.00  9.26           C
ATOM   1562  C   VAL C  99    -141.248 -88.113 640.007  1.00  9.26           C
ATOM   1563  O   VAL C  99    -141.641 -87.210 639.270  1.00  9.26           O
ATOM   1564  HA  VAL C  99    -142.493 -87.760 641.718  1.00  9.26           H
ATOM   1565  HB  VAL C  99    -140.574 -87.156 643.260  1.00  9.26           H
ATOM   1566  CB  VAL C  99    -140.563 -86.974 642.185  1.00  9.26           C
ATOM   1567  CG1 VAL C  99    -139.116 -87.097 641.702  1.00  9.26           C
ATOM   1568 1HG1 VAL C  99    -138.734 -88.088 641.950  1.00  9.26           H
ATOM   1569 2HG1 VAL C  99    -139.081 -86.954 640.622  1.00  9.26           H
ATOM   1570 3HG1 VAL C  99    -138.504 -86.339 642.190  1.00  9.26           H
ATOM   1571  CG2 VAL C  99    -141.103 -85.563 641.942  1.00  9.26           C
ATOM   1572 1HG2 VAL C  99    -141.136 -85.366 640.871  1.00  9.26           H
ATOM   1573 2HG2 VAL C  99    -142.108 -85.482 642.358  1.00  9.26           H
ATOM   1574 3HG2 VAL C  99    -140.451 -84.836 642.425  1.00  9.26           H
ATOM   1575  HN  VAL C  99    -140.432 -89.371 642.738  1.00  9.26           H
ATOM   1576  N   THR C 100    -140.632 -89.209 639.589  1.00  9.26           N
ATOM   1577  CA  THR C 100    -140.346 -89.415 638.180  1.00  9.26           C
ATOM   1578  C   THR C 100    -141.545 -90.061 637.481  1.00  9.26           C
ATOM   1579  O   THR C 100    -141.673 -89.981 636.260  1.00  9.26           O
ATOM   1580  HA  THR C 100    -140.191 -88.442 637.714  1.00  9.26           H
ATOM   1581  HB  THR C 100    -138.595 -90.110 637.098  1.00  9.26           H
ATOM   1582  CB  THR C 100    -139.063 -90.242 638.074  1.00  9.26           C
ATOM   1583  OG1 THR C 100    -139.480 -91.570 638.381  1.00  9.26           O
ATOM   1584  HG1 THR C 100    -138.794 -92.225 638.064  1.00  9.26           H
ATOM   1585  CG2 THR C 100    -138.056 -89.903 639.174  1.00  9.26           C
ATOM   1586 1HG2 THR C 100    -138.502 -90.100 640.149  1.00  9.26           H
ATOM   1587 2HG2 THR C 100    -137.783 -88.850 639.105  1.00  9.26           H
ATOM   1588 3HG2 THR C 100    -137.164 -90.518 639.052  1.00  9.26           H
ATOM   1589  HN  THR C 100    -140.331 -89.947 640.194  1.00  9.26           H
ATOM   1590  N   LEU C 101    -142.392 -90.686 638.285  1.00  9.26           N
ATOM   1591  CA  LEU C 101    -143.452 -91.524 637.751  1.00  9.26           C
ATOM   1592  C   LEU C 101    -144.404 -90.665 636.917  1.00  9.26           C
ATOM   1593  O   LEU C 101    -144.844 -91.080 635.846  1.00  9.26           O
ATOM   1594  HA  LEU C 101    -142.986 -92.260 637.095  1.00  9.26           H
ATOM   1595  CB  LEU C 101    -144.145 -92.295 638.876  1.00  9.26           C
ATOM   1596 1HB  LEU C 101    -144.401 -91.590 639.667  1.00  9.26           H
ATOM   1597 2HB  LEU C 101    -145.081 -92.697 638.491  1.00  9.26           H
ATOM   1598  HG  LEU C 101    -142.464 -93.023 639.980  1.00  9.26           H
ATOM   1599  CG  LEU C 101    -143.345 -93.443 639.494  1.00  9.26           C
ATOM   1600  CD1 LEU C 101    -144.158 -94.159 640.574  1.00  9.26           C
ATOM   1601 1HD1 LEU C 101    -144.419 -93.452 641.361  1.00  9.26           H
ATOM   1602 2HD1 LEU C 101    -145.069 -94.565 640.134  1.00  9.26           H
ATOM   1603 3HD1 LEU C 101    -143.566 -94.971 640.997  1.00  9.26           H
ATOM   1604  CD2 LEU C 101    -142.849 -94.408 638.415  1.00  9.26           C
ATOM   1605 1HD2 LEU C 101    -143.703 -94.825 637.881  1.00  9.26           H
ATOM   1606 2HD2 LEU C 101    -142.208 -93.873 637.715  1.00  9.26           H
ATOM   1607 3HD2 LEU C 101    -142.283 -95.215 638.882  1.00  9.26           H
ATOM   1608  HN  LEU C 101    -142.363 -90.626 639.283  1.00  9.26           H
ATOM   1609  N   PRO C 102    -144.738 -89.456 637.389  1.00  9.26           N
ATOM   1610  CA  PRO C 102    -145.668 -88.591 636.659  1.00  9.26           C
ATOM   1611  C   PRO C 102    -145.249 -88.384 635.213  1.00  9.26           C
ATOM   1612  O   PRO C 102    -146.086 -88.401 634.312  1.00  9.26           O
ATOM   1613  HA  PRO C 102    -146.652 -89.058 636.607  1.00  9.26           H
ATOM   1614  CB  PRO C 102    -145.642 -87.282 637.451  1.00  9.26           C
ATOM   1615 1HB  PRO C 102    -144.897 -86.590 637.058  1.00  9.26           H
ATOM   1616 2HB  PRO C 102    -146.604 -86.770 637.410  1.00  9.26           H
ATOM   1617  CG  PRO C 102    -145.302 -87.731 638.866  1.00  9.26           C
ATOM   1618 1HG  PRO C 102    -144.905 -86.913 639.467  1.00  9.26           H
ATOM   1619 2HG  PRO C 102    -146.181 -88.101 639.396  1.00  9.26           H
ATOM   1620  CD  PRO C 102    -144.272 -88.825 638.637  1.00  9.26           C
ATOM   1621 1HD  PRO C 102    -143.267 -88.417 638.528  1.00  9.26           H
ATOM   1622 2HD  PRO C 102    -144.237 -89.530 639.468  1.00  9.26           H
ATOM   1623  N   PHE C 103    -143.951 -88.193 635.028  1.00  9.26           N
ATOM   1624  CA  PHE C 103    -143.416 -87.923 633.704  1.00  9.26           C
ATOM   1625  C   PHE C 103    -143.588 -89.135 632.786  1.00  9.26           C
ATOM   1626  O   PHE C 103    -143.915 -88.986 631.610  1.00  9.26           O
ATOM   1627  HA  PHE C 103    -143.971 -87.079 633.296  1.00  9.26           H
ATOM   1628  CB  PHE C 103    -141.923 -87.636 633.876  1.00  9.26           C
ATOM   1629 1HB  PHE C 103    -141.461 -88.470 634.404  1.00  9.26           H
ATOM   1630 2HB  PHE C 103    -141.458 -87.586 632.891  1.00  9.26           H
ATOM   1631  CG  PHE C 103    -141.621 -86.341 634.633  1.00  9.26           C
ATOM   1632  HD1 PHE C 103    -141.493 -85.175 632.861  1.00  9.26           H
ATOM   1633  CD1 PHE C 103    -141.431 -85.182 633.949  1.00  9.26           C
ATOM   1634  HD2 PHE C 103    -141.697 -87.280 636.540  1.00  9.26           H
ATOM   1635  CD2 PHE C 103    -141.544 -86.350 635.991  1.00  9.26           C
ATOM   1636  CE1 PHE C 103    -141.151 -83.980 634.652  1.00  9.26           C
ATOM   1637  HE1 PHE C 103    -140.998 -83.051 634.103  1.00  9.26           H
ATOM   1638  CE2 PHE C 103    -141.264 -85.149 636.694  1.00  9.26           C
ATOM   1639  HE2 PHE C 103    -141.202 -85.156 637.782  1.00  9.26           H
ATOM   1640  CZ  PHE C 103    -141.073 -83.989 636.010  1.00  9.26           C
ATOM   1641  HZ  PHE C 103    -140.858 -83.067 636.549  1.00  9.26           H
ATOM   1642  HN  PHE C 103    -143.272 -88.220 635.761  1.00  9.26           H
ATOM   1643  N   TRP C 104    -143.359 -90.308 633.358  1.00  9.26           N
ATOM   1644  CA  TRP C 104    -143.467 -91.544 632.601  1.00  9.26           C
ATOM   1645  C   TRP C 104    -144.936 -91.737 632.220  1.00  9.26           C
ATOM   1646  O   TRP C 104    -145.239 -92.224 631.132  1.00  9.26           O
ATOM   1647  HA  TRP C 104    -142.859 -91.438 631.703  1.00  9.26           H
ATOM   1648  CB  TRP C 104    -142.894 -92.722 633.391  1.00  9.26           C
ATOM   1649 1HB  TRP C 104    -143.331 -92.724 634.389  1.00  9.26           H
ATOM   1650 2HB  TRP C 104    -143.198 -93.651 632.909  1.00  9.26           H
ATOM   1651  CG  TRP C 104    -141.369 -92.705 633.516  1.00  9.26           C
ATOM   1652  HD1 TRP C 104    -141.052 -92.576 635.640  1.00  9.26           H
ATOM   1653  CD1 TRP C 104    -140.635 -92.633 634.635  1.00  9.26           C
ATOM   1654  CD2 TRP C 104    -140.417 -92.764 632.434  1.00  9.26           C
ATOM   1655  NE1 TRP C 104    -139.284 -92.641 634.354  1.00  9.26           N
ATOM   1656  HE1 TRP C 104    -138.540 -92.596 635.020  1.00  9.26           H
ATOM   1657  CE2 TRP C 104    -139.147 -92.723 632.973  1.00  9.26           C
ATOM   1658  HE3 TRP C 104    -141.614 -92.882 630.596  1.00  9.26           H
ATOM   1659  CE3 TRP C 104    -140.621 -92.849 631.046  1.00  9.26           C
ATOM   1660  CZ2 TRP C 104    -137.983 -92.762 632.196  1.00  9.26           C
ATOM   1661  HZ2 TRP C 104    -136.991 -92.729 632.646  1.00  9.26           H
ATOM   1662  CZ3 TRP C 104    -139.448 -92.887 630.283  1.00  9.26           C
ATOM   1663  HZ3 TRP C 104    -139.550 -92.952 629.200  1.00  9.26           H
ATOM   1664  CH2 TRP C 104    -138.162 -92.847 630.810  1.00  9.26           C
ATOM   1665  HH2 TRP C 104    -137.298 -92.881 630.147  1.00  9.26           H
ATOM   1666  HN  TRP C 104    -143.104 -90.422 634.318  1.00  9.26           H
ATOM   1667  N   ALA C 105    -145.809 -91.346 633.136  1.00  9.26           N
ATOM   1668  CA  ALA C 105    -147.237 -91.514 632.930  1.00  9.26           C
ATOM   1669  C   ALA C 105    -147.668 -90.713 631.699  1.00  9.26           C
ATOM   1670  O   ALA C 105    -148.398 -91.219 630.849  1.00  9.26           O
ATOM   1671  HA  ALA C 105    -147.424 -92.572 632.747  1.00  9.26           H
ATOM   1672  CB  ALA C 105    -147.989 -91.092 634.193  1.00  9.26           C
ATOM   1673 1HB  ALA C 105    -147.668 -91.711 635.031  1.00  9.26           H
ATOM   1674 2HB  ALA C 105    -147.775 -90.046 634.411  1.00  9.26           H
ATOM   1675 3HB  ALA C 105    -149.061 -91.219 634.038  1.00  9.26           H
ATOM   1676  HN  ALA C 105    -145.555 -90.921 634.005  1.00  9.26           H
ATOM   1677  N   ILE C 106    -147.198 -89.475 631.645  1.00  9.26           N
ATOM   1678  CA  ILE C 106    -147.536 -88.595 630.539  1.00  9.26           C
ATOM   1679  C   ILE C 106    -146.954 -89.163 629.244  1.00  9.26           C
ATOM   1680  O   ILE C 106    -147.631 -89.196 628.217  1.00  9.26           O
ATOM   1681  HA  ILE C 106    -148.623 -88.581 630.453  1.00  9.26           H
ATOM   1682  HB  ILE C 106    -146.053 -87.193 631.178  1.00  9.26           H
ATOM   1683  CB  ILE C 106    -147.088 -87.163 630.839  1.00  9.26           C
ATOM   1684  CG1 ILE C 106    -147.918 -86.554 631.971  1.00  9.26           C
ATOM   1685 1HG1 ILE C 106    -148.910 -86.296 631.602  1.00  9.26           H
ATOM   1686 2HG1 ILE C 106    -148.054 -87.291 632.763  1.00  9.26           H
ATOM   1687  CG2 ILE C 106    -147.125 -86.301 629.575  1.00  9.26           C
ATOM   1688 1HG2 ILE C 106    -146.457 -86.727 628.825  1.00  9.26           H
ATOM   1689 2HG2 ILE C 106    -148.141 -86.275 629.182  1.00  9.26           H
ATOM   1690 3HG2 ILE C 106    -146.802 -85.289 629.816  1.00  9.26           H
ATOM   1691  CD1 ILE C 106    -147.238 -85.306 632.539  1.00  9.26           C
ATOM   1692 1HD1 ILE C 106    -146.256 -85.573 632.929  1.00  9.26           H
ATOM   1693 2HD1 ILE C 106    -147.125 -84.563 631.750  1.00  9.26           H
ATOM   1694 3HD1 ILE C 106    -147.848 -84.894 633.342  1.00  9.26           H
ATOM   1695  HN  ILE C 106    -146.599 -89.074 632.337  1.00  9.26           H
ATOM   1696  N   ALA C 107    -145.705 -89.597 629.334  1.00  9.26           N
ATOM   1697  CA  ALA C 107    -144.984 -90.050 628.157  1.00  9.26           C
ATOM   1698  C   ALA C 107    -145.675 -91.290 627.587  1.00  9.26           C
ATOM   1699  O   ALA C 107    -145.691 -91.494 626.374  1.00  9.26           O
ATOM   1700  HA  ALA C 107    -145.021 -89.251 627.417  1.00  9.26           H
ATOM   1701  CB  ALA C 107    -143.522 -90.315 628.524  1.00  9.26           C
ATOM   1702 1HB  ALA C 107    -143.069 -89.396 628.897  1.00  9.26           H
ATOM   1703 2HB  ALA C 107    -143.475 -91.082 629.297  1.00  9.26           H
ATOM   1704 3HB  ALA C 107    -142.981 -90.655 627.641  1.00  9.26           H
ATOM   1705  HN  ALA C 107    -145.189 -89.641 630.189  1.00  9.26           H
ATOM   1706  N   ALA C 108    -146.230 -92.087 628.488  1.00  9.26           N
ATOM   1707  CA  ALA C 108    -146.904 -93.311 628.092  1.00  9.26           C
ATOM   1708  C   ALA C 108    -148.263 -92.965 627.480  1.00  9.26           C
ATOM   1709  O   ALA C 108    -148.734 -93.653 626.576  1.00  9.26           O
ATOM   1710  HA  ALA C 108    -146.289 -93.799 627.336  1.00  9.26           H
ATOM   1711  CB  ALA C 108    -147.028 -94.241 629.301  1.00  9.26           C
ATOM   1712 1HB  ALA C 108    -146.034 -94.480 629.679  1.00  9.26           H
ATOM   1713 2HB  ALA C 108    -147.605 -93.745 630.082  1.00  9.26           H
ATOM   1714 3HB  ALA C 108    -147.534 -95.159 629.003  1.00  9.26           H
ATOM   1715  HN  ALA C 108    -146.224 -91.908 629.472  1.00  9.26           H
ATOM   1716  N   ALA C 109    -148.855 -91.899 627.998  1.00  9.26           N
ATOM   1717  CA  ALA C 109    -150.202 -91.525 627.603  1.00  9.26           C
ATOM   1718  C   ALA C 109    -150.178 -90.986 626.171  1.00  9.26           C
ATOM   1719  O   ALA C 109    -151.144 -91.150 625.427  1.00  9.26           O
ATOM   1720  HA  ALA C 109    -150.819 -92.423 627.634  1.00  9.26           H
ATOM   1721  CB  ALA C 109    -150.763 -90.508 628.599  1.00  9.26           C
ATOM   1722 1HB  ALA C 109    -150.786 -90.949 629.596  1.00  9.26           H
ATOM   1723 2HB  ALA C 109    -150.128 -89.622 628.610  1.00  9.26           H
ATOM   1724 3HB  ALA C 109    -151.773 -90.227 628.303  1.00  9.26           H
ATOM   1725  HN  ALA C 109    -148.430 -91.297 628.675  1.00  9.26           H
ATOM   1726  N   ASP C 110    -149.065 -90.355 625.829  1.00  9.26           N
ATOM   1727  CA  ASP C 110    -148.946 -89.692 624.542  1.00  9.26           C
ATOM   1728  C   ASP C 110    -147.511 -89.832 624.031  1.00  9.26           C
ATOM   1729  O   ASP C 110    -147.210 -90.737 623.254  1.00  9.26           O
ATOM   1730  HA  ASP C 110    -149.669 -90.189 623.895  1.00  9.26           H
ATOM   1731  CB  ASP C 110    -149.262 -88.199 624.660  1.00  9.26           C
ATOM   1732 1HB  ASP C 110    -150.242 -88.067 625.118  1.00  9.26           H
ATOM   1733 2HB  ASP C 110    -148.536 -87.721 625.317  1.00  9.26           H
ATOM   1734  CG  ASP C 110    -149.239 -87.524 623.288  1.00  9.26           C
ATOM   1735  OD1 ASP C 110    -148.959 -88.244 622.305  1.00  9.26           O
ATOM   1736  OD2 ASP C 110    -149.502 -86.302 623.252  1.00  9.26           O
ATOM   1737  HN  ASP C 110    -148.255 -90.293 626.413  1.00  9.26           H
ATOM   1738  N   GLN C 111    -146.662 -88.923 624.488  1.00  9.26           N
ATOM   1739  CA  GLN C 111    -145.260 -88.951 624.110  1.00  9.26           C
ATOM   1740  C   GLN C 111    -144.438 -88.067 625.051  1.00  9.26           C
ATOM   1741  O   GLN C 111    -144.997 -87.348 625.879  1.00  9.26           O
ATOM   1742  HA  GLN C 111    -144.952 -89.991 624.217  1.00  9.26           H
ATOM   1743  CB  GLN C 111    -145.075 -88.520 622.654  1.00  9.26           C
ATOM   1744 1HB  GLN C 111    -144.023 -88.594 622.379  1.00  9.26           H
ATOM   1745 2HB  GLN C 111    -145.624 -89.196 621.998  1.00  9.26           H
ATOM   1746  CG  GLN C 111    -145.564 -87.086 622.440  1.00  9.26           C
ATOM   1747 1HG  GLN C 111    -146.573 -86.979 622.837  1.00  9.26           H
ATOM   1748 2HG  GLN C 111    -144.928 -86.395 622.994  1.00  9.26           H
ATOM   1749  CD  GLN C 111    -145.553 -86.719 620.955  1.00  9.26           C
ATOM   1750  OE1 GLN C 111    -144.529 -86.737 620.292  1.00  9.26           O
ATOM   1751  NE2 GLN C 111    -146.746 -86.385 620.471  1.00  9.26           N
ATOM   1752 1HE2 GLN C 111    -147.547 -86.390 621.070  1.00  9.26           H
ATOM   1753 2HE2 GLN C 111    -146.842 -86.128 619.510  1.00  9.26           H
ATOM   1754  HN  GLN C 111    -146.919 -88.178 625.104  1.00  9.26           H
ATOM   1755  N   TRP C 112    -143.125 -88.150 624.894  1.00  9.26           N
ATOM   1756  CA  TRP C 112    -142.223 -87.351 625.705  1.00  9.26           C
ATOM   1757  C   TRP C 112    -142.331 -85.897 625.242  1.00  9.26           C
ATOM   1758  O   TRP C 112    -141.931 -85.566 624.127  1.00  9.26           O
ATOM   1759  HA  TRP C 112    -142.544 -87.437 626.743  1.00  9.26           H
ATOM   1760  CB  TRP C 112    -140.795 -87.896 625.634  1.00  9.26           C
ATOM   1761 1HB  TRP C 112    -140.813 -88.964 625.852  1.00  9.26           H
ATOM   1762 2HB  TRP C 112    -140.424 -87.784 624.615  1.00  9.26           H
ATOM   1763  CG  TRP C 112    -139.819 -87.212 626.594  1.00  9.26           C
ATOM   1764  HD1 TRP C 112    -138.890 -85.710 625.365  1.00  9.26           H
ATOM   1765  CD1 TRP C 112    -138.983 -86.197 626.336  1.00  9.26           C
ATOM   1766  CD2 TRP C 112    -139.611 -87.537 627.985  1.00  9.26           C
ATOM   1767  NE1 TRP C 112    -138.255 -85.845 627.454  1.00  9.26           N
ATOM   1768  HE1 TRP C 112    -137.569 -85.119 627.510  1.00  9.26           H
ATOM   1769  CE2 TRP C 112    -138.649 -86.686 628.489  1.00  9.26           C
ATOM   1770  HE3 TRP C 112    -140.979 -89.200 628.417  1.00  9.26           H
ATOM   1771  CE3 TRP C 112    -140.217 -88.517 628.791  1.00  9.26           C
ATOM   1772  CZ2 TRP C 112    -138.206 -86.729 629.816  1.00  9.26           C
ATOM   1773  HZ2 TRP C 112    -137.444 -86.045 630.190  1.00  9.26           H
ATOM   1774  CZ3 TRP C 112    -139.763 -88.547 630.115  1.00  9.26           C
ATOM   1775  HZ3 TRP C 112    -140.200 -89.289 630.783  1.00  9.26           H
ATOM   1776  CH2 TRP C 112    -138.795 -87.698 630.637  1.00  9.26           C
ATOM   1777  HH2 TRP C 112    -138.496 -87.785 631.682  1.00  9.26           H
ATOM   1778  HN  TRP C 112    -142.679 -88.747 624.228  1.00  9.26           H
ATOM   1779  N   LYS C 113    -142.875 -85.068 626.121  1.00  9.26           N
ATOM   1780  CA  LYS C 113    -143.144 -83.683 625.776  1.00  9.26           C
ATOM   1781  C   LYS C 113    -142.083 -82.786 626.417  1.00  9.26           C
ATOM   1782  O   LYS C 113    -142.103 -81.569 626.239  1.00  9.26           O
ATOM   1783  HA  LYS C 113    -143.063 -83.594 624.693  1.00  9.26           H
ATOM   1784  CB  LYS C 113    -144.578 -83.305 626.154  1.00  9.26           C
ATOM   1785 1HB  LYS C 113    -144.751 -83.529 627.207  1.00  9.26           H
ATOM   1786 2HB  LYS C 113    -144.720 -82.232 626.030  1.00  9.26           H
ATOM   1787  CG  LYS C 113    -145.590 -84.063 625.293  1.00  9.26           C
ATOM   1788 1HG  LYS C 113    -145.426 -83.827 624.241  1.00  9.26           H
ATOM   1789 2HG  LYS C 113    -145.438 -85.136 625.406  1.00  9.26           H
ATOM   1790  CD  LYS C 113    -147.024 -83.701 625.685  1.00  9.26           C
ATOM   1791 1HD  LYS C 113    -147.188 -83.938 626.736  1.00  9.26           H
ATOM   1792 2HD  LYS C 113    -147.175 -82.627 625.573  1.00  9.26           H
ATOM   1793  CE  LYS C 113    -148.036 -84.457 624.822  1.00  9.26           C
ATOM   1794 1HE  LYS C 113    -147.881 -84.211 623.771  1.00  9.26           H
ATOM   1795 2HE  LYS C 113    -147.880 -85.531 624.924  1.00  9.26           H
ATOM   1796  NZ  LYS C 113    -149.418 -84.110 625.220  1.00  9.26           N
ATOM   1797 1HZ  LYS C 113    -150.074 -84.675 624.692  1.00  9.26           H
ATOM   1798 2HZ  LYS C 113    -149.539 -84.289 626.211  1.00  9.26           H
ATOM   1799 3HZ  LYS C 113    -149.588 -83.129 625.031  1.00  9.26           H
ATOM   1800  HN  LYS C 113    -143.129 -85.329 627.052  1.00  9.26           H
ATOM   1801  N   PHE C 114    -141.180 -83.423 627.149  1.00  9.26           N
ATOM   1802  CA  PHE C 114    -140.220 -82.690 627.957  1.00  9.26           C
ATOM   1803  C   PHE C 114    -138.869 -82.588 627.246  1.00  9.26           C
ATOM   1804  O   PHE C 114    -138.647 -83.248 626.231  1.00  9.26           O
ATOM   1805  HA  PHE C 114    -140.624 -81.690 628.111  1.00  9.26           H
ATOM   1806  CB  PHE C 114    -140.040 -83.474 629.258  1.00  9.26           C
ATOM   1807 1HB  PHE C 114    -139.476 -84.383 629.048  1.00  9.26           H
ATOM   1808 2HB  PHE C 114    -139.441 -82.880 629.949  1.00  9.26           H
ATOM   1809  CG  PHE C 114    -141.354 -83.854 629.943  1.00  9.26           C
ATOM   1810  HD1 PHE C 114    -141.649 -81.912 630.756  1.00  9.26           H
ATOM   1811  CD1 PHE C 114    -142.038 -82.926 630.665  1.00  9.26           C
ATOM   1812  HD2 PHE C 114    -141.291 -85.863 629.252  1.00  9.26           H
ATOM   1813  CD2 PHE C 114    -141.839 -85.120 629.830  1.00  9.26           C
ATOM   1814  CE1 PHE C 114    -143.258 -83.278 631.301  1.00  9.26           C
ATOM   1815  HE1 PHE C 114    -143.805 -82.535 631.879  1.00  9.26           H
ATOM   1816  CE2 PHE C 114    -143.059 -85.472 630.466  1.00  9.26           C
ATOM   1817  HE2 PHE C 114    -143.448 -86.486 630.375  1.00  9.26           H
ATOM   1818  CZ  PHE C 114    -143.742 -84.544 631.188  1.00  9.26           C
ATOM   1819  HZ  PHE C 114    -144.679 -84.815 631.675  1.00  9.26           H
ATOM   1820  HN  PHE C 114    -141.099 -84.419 627.195  1.00  9.26           H
ATOM   1821  N   GLN C 115    -138.003 -81.757 627.805  1.00  9.26           N
ATOM   1822  CA  GLN C 115    -136.699 -81.521 627.209  1.00  9.26           C
ATOM   1823  C   GLN C 115    -135.766 -82.700 627.490  1.00  9.26           C
ATOM   1824  O   GLN C 115    -136.048 -83.527 628.356  1.00  9.26           O
ATOM   1825  HA  GLN C 115    -136.881 -81.441 626.137  1.00  9.26           H
ATOM   1826  CB  GLN C 115    -136.094 -80.210 627.714  1.00  9.26           C
ATOM   1827 1HB  GLN C 115    -136.106 -80.196 628.804  1.00  9.26           H
ATOM   1828 2HB  GLN C 115    -135.051 -80.144 627.406  1.00  9.26           H
ATOM   1829  CG  GLN C 115    -136.868 -79.005 627.175  1.00  9.26           C
ATOM   1830 1HG  GLN C 115    -136.950 -79.077 626.090  1.00  9.26           H
ATOM   1831 2HG  GLN C 115    -137.882 -79.012 627.573  1.00  9.26           H
ATOM   1832  CD  GLN C 115    -136.175 -77.694 627.553  1.00  9.26           C
ATOM   1833  OE1 GLN C 115    -135.397 -77.622 628.490  1.00  9.26           O
ATOM   1834  NE2 GLN C 115    -136.500 -76.666 626.775  1.00  9.26           N
ATOM   1835 1HE2 GLN C 115    -137.146 -76.794 626.022  1.00  9.26           H
ATOM   1836 2HE2 GLN C 115    -136.099 -75.766 626.942  1.00  9.26           H
ATOM   1837  HN  GLN C 115    -138.180 -81.250 628.649  1.00  9.26           H
ATOM   1838  N   THR C 116    -134.673 -82.740 626.742  1.00  9.26           N
ATOM   1839  CA  THR C 116    -133.710 -83.820 626.881  1.00  9.26           C
ATOM   1840  C   THR C 116    -133.160 -83.863 628.308  1.00  9.26           C
ATOM   1841  O   THR C 116    -132.915 -84.940 628.850  1.00  9.26           O
ATOM   1842  HA  THR C 116    -134.226 -84.764 626.708  1.00  9.26           H
ATOM   1843  HB  THR C 116    -132.011 -82.757 626.043  1.00  9.26           H
ATOM   1844  CB  THR C 116    -132.627 -83.627 625.817  1.00  9.26           C
ATOM   1845  OG1 THR C 116    -133.351 -83.566 624.591  1.00  9.26           O
ATOM   1846  HG1 THR C 116    -132.779 -83.167 623.875  1.00  9.26           H
ATOM   1847  CG2 THR C 116    -131.734 -84.859 625.662  1.00  9.26           C
ATOM   1848 1HG2 THR C 116    -132.342 -85.714 625.369  1.00  9.26           H
ATOM   1849 2HG2 THR C 116    -131.239 -85.071 626.610  1.00  9.26           H
ATOM   1850 3HG2 THR C 116    -130.983 -84.668 624.895  1.00  9.26           H
ATOM   1851  HN  THR C 116    -134.442 -82.053 626.053  1.00  9.26           H
ATOM   1852  N   PHE C 117    -132.981 -82.680 628.875  1.00  9.26           N
ATOM   1853  CA  PHE C 117    -132.458 -82.569 630.226  1.00  9.26           C
ATOM   1854  C   PHE C 117    -133.295 -83.392 631.208  1.00  9.26           C
ATOM   1855  O   PHE C 117    -132.751 -84.139 632.019  1.00  9.26           O
ATOM   1856  HA  PHE C 117    -131.438 -82.953 630.211  1.00  9.26           H
ATOM   1857  CB  PHE C 117    -132.540 -81.092 630.618  1.00  9.26           C
ATOM   1858 1HB  PHE C 117    -131.908 -80.513 629.945  1.00  9.26           H
ATOM   1859 2HB  PHE C 117    -133.563 -80.744 630.473  1.00  9.26           H
ATOM   1860  CG  PHE C 117    -132.120 -80.807 632.062  1.00  9.26           C
ATOM   1861  HD1 PHE C 117    -134.115 -80.490 632.723  1.00  9.26           H
ATOM   1862  CD1 PHE C 117    -133.061 -80.518 633.000  1.00  9.26           C
ATOM   1863  HD2 PHE C 117    -130.050 -81.073 631.655  1.00  9.26           H
ATOM   1864  CD2 PHE C 117    -130.804 -80.842 632.407  1.00  9.26           C
ATOM   1865  CE1 PHE C 117    -132.671 -80.254 634.339  1.00  9.26           C
ATOM   1866  HE1 PHE C 117    -133.426 -80.022 635.091  1.00  9.26           H
ATOM   1867  CE2 PHE C 117    -130.414 -80.578 633.746  1.00  9.26           C
ATOM   1868  HE2 PHE C 117    -129.360 -80.606 634.023  1.00  9.26           H
ATOM   1869  CZ  PHE C 117    -131.356 -80.289 634.684  1.00  9.26           C
ATOM   1870  HZ  PHE C 117    -131.057 -80.086 635.712  1.00  9.26           H
ATOM   1871  HN  PHE C 117    -133.186 -81.809 628.429  1.00  9.26           H
ATOM   1872  N   MET C 118    -134.605 -83.227 631.101  1.00  9.26           N
ATOM   1873  CA  MET C 118    -135.523 -83.948 631.966  1.00  9.26           C
ATOM   1874  C   MET C 118    -135.446 -85.455 631.713  1.00  9.26           C
ATOM   1875  O   MET C 118    -135.623 -86.252 632.633  1.00  9.26           O
ATOM   1876  HA  MET C 118    -135.202 -83.727 632.984  1.00  9.26           H
ATOM   1877  CB  MET C 118    -136.952 -83.461 631.715  1.00  9.26           C
ATOM   1878 1HB  MET C 118    -137.128 -83.378 630.642  1.00  9.26           H
ATOM   1879 2HB  MET C 118    -137.662 -84.193 632.099  1.00  9.26           H
ATOM   1880  CG  MET C 118    -137.195 -82.106 632.383  1.00  9.26           C
ATOM   1881 1HG  MET C 118    -136.505 -81.364 631.981  1.00  9.26           H
ATOM   1882 2HG  MET C 118    -138.203 -81.757 632.161  1.00  9.26           H
ATOM   1883  SD  MET C 118    -136.975 -82.248 634.149  1.00  9.26           S
ATOM   1884  CE  MET C 118    -136.394 -80.603 634.522  1.00  9.26           C
ATOM   1885 1HE  MET C 118    -135.471 -80.410 633.975  1.00  9.26           H
ATOM   1886 2HE  MET C 118    -137.149 -79.875 634.227  1.00  9.26           H
ATOM   1887 3HE  MET C 118    -136.206 -80.518 635.593  1.00  9.26           H
ATOM   1888  HN  MET C 118    -135.040 -82.615 630.440  1.00  9.26           H
ATOM   1889  N   CYS C 119    -135.181 -85.800 630.461  1.00  9.26           N
ATOM   1890  CA  CYS C 119    -135.041 -87.195 630.083  1.00  9.26           C
ATOM   1891  C   CYS C 119    -133.859 -87.786 630.856  1.00  9.26           C
ATOM   1892  O   CYS C 119    -133.963 -88.876 631.417  1.00  9.26           O
ATOM   1893  HA  CYS C 119    -135.971 -87.690 630.361  1.00  9.26           H
ATOM   1894  CB  CYS C 119    -134.872 -87.358 628.571  1.00  9.26           C
ATOM   1895 1HB  CYS C 119    -135.765 -87.003 628.057  1.00  9.26           H
ATOM   1896 2HB  CYS C 119    -134.039 -86.747 628.222  1.00  9.26           H
ATOM   1897  SG  CYS C 119    -134.571 -89.116 628.160  1.00  9.26           S
ATOM   1898  HN  CYS C 119    -135.064 -85.145 629.714  1.00  9.26           H
ATOM   1899  N   LYS C 120    -132.764 -87.040 630.861  1.00  9.26           N
ATOM   1900  CA  LYS C 120    -131.568 -87.472 631.563  1.00  9.26           C
ATOM   1901  C   LYS C 120    -131.890 -87.653 633.047  1.00  9.26           C
ATOM   1902  O   LYS C 120    -131.568 -88.684 633.635  1.00  9.26           O
ATOM   1903  HA  LYS C 120    -131.279 -88.439 631.152  1.00  9.26           H
ATOM   1904  CB  LYS C 120    -130.412 -86.504 631.298  1.00  9.26           C
ATOM   1905 1HB  LYS C 120    -130.739 -85.482 631.487  1.00  9.26           H
ATOM   1906 2HB  LYS C 120    -129.595 -86.710 631.989  1.00  9.26           H
ATOM   1907  CG  LYS C 120    -129.913 -86.628 629.857  1.00  9.26           C
ATOM   1908 1HG  LYS C 120    -129.585 -87.650 629.669  1.00  9.26           H
ATOM   1909 2HG  LYS C 120    -130.730 -86.423 629.166  1.00  9.26           H
ATOM   1910  CD  LYS C 120    -128.759 -85.660 629.592  1.00  9.26           C
ATOM   1911 1HD  LYS C 120    -129.113 -84.633 629.680  1.00  9.26           H
ATOM   1912 2HD  LYS C 120    -127.984 -85.795 630.347  1.00  9.26           H
ATOM   1913  CE  LYS C 120    -128.165 -85.882 628.200  1.00  9.26           C
ATOM   1914 1HE  LYS C 120    -128.529 -86.824 627.789  1.00  9.26           H
ATOM   1915 2HE  LYS C 120    -128.497 -85.092 627.526  1.00  9.26           H
ATOM   1916  NZ  LYS C 120    -126.687 -85.900 628.263  1.00  9.26           N
ATOM   1917 1HZ  LYS C 120    -126.311 -86.072 627.337  1.00  9.26           H
ATOM   1918 2HZ  LYS C 120    -126.352 -85.005 628.603  1.00  9.26           H
ATOM   1919 3HZ  LYS C 120    -126.384 -86.634 628.893  1.00  9.26           H
ATOM   1920  HN  LYS C 120    -132.687 -86.158 630.397  1.00  9.26           H
ATOM   1921  N   VAL C 121    -132.523 -86.634 633.611  1.00  9.26           N
ATOM   1922  CA  VAL C 121    -132.792 -86.618 635.039  1.00  9.26           C
ATOM   1923  C   VAL C 121    -133.668 -87.818 635.402  1.00  9.26           C
ATOM   1924  O   VAL C 121    -133.362 -88.555 636.338  1.00  9.26           O
ATOM   1925  HA  VAL C 121    -131.836 -86.713 635.555  1.00  9.26           H
ATOM   1926  HB  VAL C 121    -134.264 -85.095 634.781  1.00  9.26           H
ATOM   1927  CB  VAL C 121    -133.415 -85.279 635.439  1.00  9.26           C
ATOM   1928  CG1 VAL C 121    -133.937 -85.325 636.877  1.00  9.26           C
ATOM   1929 1HG1 VAL C 121    -134.695 -86.104 636.963  1.00  9.26           H
ATOM   1930 2HG1 VAL C 121    -133.113 -85.544 637.556  1.00  9.26           H
ATOM   1931 3HG1 VAL C 121    -134.375 -84.361 637.135  1.00  9.26           H
ATOM   1932  CG2 VAL C 121    -132.419 -84.133 635.254  1.00  9.26           C
ATOM   1933 1HG2 VAL C 121    -131.542 -84.310 635.876  1.00  9.26           H
ATOM   1934 2HG2 VAL C 121    -132.117 -84.080 634.208  1.00  9.26           H
ATOM   1935 3HG2 VAL C 121    -132.887 -83.193 635.545  1.00  9.26           H
ATOM   1936  HN  VAL C 121    -132.849 -85.832 633.111  1.00  9.26           H
ATOM   1937  N   VAL C 122    -134.742 -87.977 634.643  1.00  9.26           N
ATOM   1938  CA  VAL C 122    -135.759 -88.960 634.980  1.00  9.26           C
ATOM   1939  C   VAL C 122    -135.141 -90.359 634.945  1.00  9.26           C
ATOM   1940  O   VAL C 122    -135.339 -91.152 635.865  1.00  9.26           O
ATOM   1941  HA  VAL C 122    -136.095 -88.750 635.996  1.00  9.26           H
ATOM   1942  HB  VAL C 122    -136.580 -88.684 633.030  1.00  9.26           H
ATOM   1943  CB  VAL C 122    -136.960 -88.813 634.044  1.00  9.26           C
ATOM   1944  CG1 VAL C 122    -137.828 -90.073 634.064  1.00  9.26           C
ATOM   1945 1HG1 VAL C 122    -137.234 -90.928 633.740  1.00  9.26           H
ATOM   1946 2HG1 VAL C 122    -138.193 -90.246 635.076  1.00  9.26           H
ATOM   1947 3HG1 VAL C 122    -138.674 -89.941 633.389  1.00  9.26           H
ATOM   1948  CG2 VAL C 122    -137.783 -87.573 634.399  1.00  9.26           C
ATOM   1949 1HG2 VAL C 122    -138.147 -87.660 635.422  1.00  9.26           H
ATOM   1950 2HG2 VAL C 122    -137.159 -86.684 634.309  1.00  9.26           H
ATOM   1951 3HG2 VAL C 122    -138.631 -87.493 633.717  1.00  9.26           H
ATOM   1952  HN  VAL C 122    -134.923 -87.451 633.812  1.00  9.26           H
ATOM   1953  N   ASN C 123    -134.405 -90.620 633.875  1.00  9.26           N
ATOM   1954  CA  ASN C 123    -133.780 -91.919 633.695  1.00  9.26           C
ATOM   1955  C   ASN C 123    -132.774 -92.157 634.822  1.00  9.26           C
ATOM   1956  O   ASN C 123    -132.715 -93.248 635.387  1.00  9.26           O
ATOM   1957  HA  ASN C 123    -134.601 -92.636 633.710  1.00  9.26           H
ATOM   1958  CB  ASN C 123    -133.026 -91.988 632.365  1.00  9.26           C
ATOM   1959 1HB  ASN C 123    -132.561 -91.024 632.157  1.00  9.26           H
ATOM   1960 2HB  ASN C 123    -132.222 -92.721 632.437  1.00  9.26           H
ATOM   1961  CG  ASN C 123    -133.967 -92.365 631.219  1.00  9.26           C
ATOM   1962  OD1 ASN C 123    -135.075 -92.834 631.421  1.00  9.26           O
ATOM   1963  ND2 ASN C 123    -133.465 -92.135 630.009  1.00  9.26           N
ATOM   1964 1HD2 ASN C 123    -132.548 -91.748 629.914  1.00  9.26           H
ATOM   1965 2HD2 ASN C 123    -134.005 -92.349 629.195  1.00  9.26           H
ATOM   1966  HN  ASN C 123    -134.234 -89.963 633.140  1.00  9.26           H
ATOM   1967  N   SER C 124    -132.006 -91.118 635.116  1.00  9.26           N
ATOM   1968  CA  SER C 124    -130.915 -91.239 636.068  1.00  9.26           C
ATOM   1969  C   SER C 124    -131.469 -91.490 637.471  1.00  9.26           C
ATOM   1970  O   SER C 124    -130.941 -92.317 638.213  1.00  9.26           O
ATOM   1971  HA  SER C 124    -130.330 -92.094 635.729  1.00  9.26           H
ATOM   1972  CB  SER C 124    -130.036 -89.987 636.060  1.00  9.26           C
ATOM   1973 1HB  SER C 124    -130.620 -89.132 636.402  1.00  9.26           H
ATOM   1974 2HB  SER C 124    -129.216 -90.115 636.767  1.00  9.26           H
ATOM   1975  HG  SER C 124    -129.918 -88.879 634.397  1.00  9.26           H
ATOM   1976  OG  SER C 124    -129.507 -89.713 634.765  1.00  9.26           O
ATOM   1977  HN  SER C 124    -132.120 -90.208 634.718  1.00  9.26           H
ATOM   1978  N   MET C 125    -132.527 -90.761 637.794  1.00  9.26           N
ATOM   1979  CA  MET C 125    -133.124 -90.852 639.115  1.00  9.26           C
ATOM   1980  C   MET C 125    -133.660 -92.260 639.379  1.00  9.26           C
ATOM   1981  O   MET C 125    -133.517 -92.786 640.482  1.00  9.26           O
ATOM   1982  HA  MET C 125    -132.321 -90.624 639.816  1.00  9.26           H
ATOM   1983  CB  MET C 125    -134.267 -89.841 639.230  1.00  9.26           C
ATOM   1984 1HB  MET C 125    -134.873 -89.868 638.325  1.00  9.26           H
ATOM   1985 2HB  MET C 125    -134.920 -90.117 640.059  1.00  9.26           H
ATOM   1986  CG  MET C 125    -133.728 -88.426 639.448  1.00  9.26           C
ATOM   1987 1HG  MET C 125    -133.015 -88.175 638.663  1.00  9.26           H
ATOM   1988 2HG  MET C 125    -134.542 -87.704 639.382  1.00  9.26           H
ATOM   1989  SD  MET C 125    -132.941 -88.312 641.046  1.00  9.26           S
ATOM   1990  CE  MET C 125    -131.701 -87.077 640.693  1.00  9.26           C
ATOM   1991 1HE  MET C 125    -131.045 -87.437 639.900  1.00  9.26           H
ATOM   1992 2HE  MET C 125    -132.187 -86.155 640.372  1.00  9.26           H
ATOM   1993 3HE  MET C 125    -131.114 -86.884 641.591  1.00  9.26           H
ATOM   1994  HN  MET C 125    -132.974 -90.118 637.172  1.00  9.26           H
ATOM   1995  N   TYR C 126    -134.265 -92.832 638.348  1.00  9.26           N
ATOM   1996  CA  TYR C 126    -134.783 -94.186 638.441  1.00  9.26           C
ATOM   1997  C   TYR C 126    -133.663 -95.182 638.744  1.00  9.26           C
ATOM   1998  O   TYR C 126    -133.806 -96.036 639.618  1.00  9.26           O
ATOM   1999  HA  TYR C 126    -135.512 -94.212 639.252  1.00  9.26           H
ATOM   2000  CB  TYR C 126    -135.376 -94.505 637.068  1.00  9.26           C
ATOM   2001 1HB  TYR C 126    -136.297 -93.936 636.939  1.00  9.26           H
ATOM   2002 2HB  TYR C 126    -134.683 -94.169 636.297  1.00  9.26           H
ATOM   2003  CG  TYR C 126    -135.677 -95.990 636.850  1.00  9.26           C
ATOM   2004  HD1 TYR C 126    -134.501 -96.115 635.062  1.00  9.26           H
ATOM   2005  CD1 TYR C 126    -135.140 -96.650 635.764  1.00  9.26           C
ATOM   2006  HD2 TYR C 126    -136.910 -96.146 638.597  1.00  9.26           H
ATOM   2007  CD2 TYR C 126    -136.486 -96.668 637.739  1.00  9.26           C
ATOM   2008  CE1 TYR C 126    -135.422 -98.047 635.559  1.00  9.26           C
ATOM   2009  HE1 TYR C 126    -135.004 -98.581 634.705  1.00  9.26           H
ATOM   2010  HE2 TYR C 126    -137.406 -98.612 638.229  1.00  9.26           H
ATOM   2011  CE2 TYR C 126    -136.769 -98.065 637.534  1.00  9.26           C
ATOM   2012  CZ  TYR C 126    -136.223 -98.686 636.454  1.00  9.26           C
ATOM   2013  OH  TYR C 126    -136.490-100.005 636.260  1.00  9.26           O
ATOM   2014  HH  TYR C 126    -136.936-100.386 637.070  1.00  9.26           H
ATOM   2015  HN  TYR C 126    -134.403 -92.386 637.464  1.00  9.26           H
ATOM   2016  N   LYS C 127    -132.572 -95.040 638.005  1.00  9.26           N
ATOM   2017  CA  LYS C 127    -131.473 -95.985 638.104  1.00  9.26           C
ATOM   2018  C   LYS C 127    -130.782 -95.817 639.459  1.00  9.26           C
ATOM   2019  O   LYS C 127    -130.320 -96.793 640.049  1.00  9.26           O
ATOM   2020  HA  LYS C 127    -131.898 -96.987 638.055  1.00  9.26           H
ATOM   2021  CB  LYS C 127    -130.528 -95.835 636.910  1.00  9.26           C
ATOM   2022 1HB  LYS C 127    -130.290 -94.782 636.759  1.00  9.26           H
ATOM   2023 2HB  LYS C 127    -129.589 -96.347 637.118  1.00  9.26           H
ATOM   2024  CG  LYS C 127    -131.157 -96.408 635.638  1.00  9.26           C
ATOM   2025 1HG  LYS C 127    -132.059 -95.849 635.391  1.00  9.26           H
ATOM   2026 2HG  LYS C 127    -130.468 -96.288 634.802  1.00  9.26           H
ATOM   2027  CD  LYS C 127    -131.500 -97.888 635.815  1.00  9.26           C
ATOM   2028 1HD  LYS C 127    -130.630 -98.424 636.194  1.00  9.26           H
ATOM   2029 2HD  LYS C 127    -132.289 -97.996 636.559  1.00  9.26           H
ATOM   2030  CE  LYS C 127    -131.950 -98.509 634.491  1.00  9.26           C
ATOM   2031 1HE  LYS C 127    -132.756 -97.915 634.060  1.00  9.26           H
ATOM   2032 2HE  LYS C 127    -131.127 -98.495 633.777  1.00  9.26           H
ATOM   2033  NZ  LYS C 127    -132.409 -99.900 634.700  1.00  9.26           N
ATOM   2034 1HZ  LYS C 127    -132.617-100.326 633.804  1.00  9.26           H
ATOM   2035 2HZ  LYS C 127    -131.681-100.430 635.166  1.00  9.26           H
ATOM   2036 3HZ  LYS C 127    -133.245 -99.898 635.275  1.00  9.26           H
ATOM   2037  HN  LYS C 127    -132.434 -94.298 637.350  1.00  9.26           H
ATOM   2038  N   MET C 128    -130.734 -94.574 639.913  1.00  9.26           N
ATOM   2039  CA  MET C 128    -130.188 -94.277 641.226  1.00  9.26           C
ATOM   2040  C   MET C 128    -130.981 -94.989 642.324  1.00  9.26           C
ATOM   2041  O   MET C 128    -130.398 -95.557 643.247  1.00  9.26           O
ATOM   2042  HA  MET C 128    -129.163 -94.649 641.209  1.00  9.26           H
ATOM   2043  CB  MET C 128    -130.227 -92.766 641.466  1.00  9.26           C
ATOM   2044 1HB  MET C 128    -129.751 -92.250 640.633  1.00  9.26           H
ATOM   2045 2HB  MET C 128    -131.262 -92.427 641.503  1.00  9.26           H
ATOM   2046  CG  MET C 128    -129.517 -92.400 642.772  1.00  9.26           C
ATOM   2047 1HG  MET C 128    -130.071 -92.801 643.621  1.00  9.26           H
ATOM   2048 2HG  MET C 128    -128.526 -92.853 642.796  1.00  9.26           H
ATOM   2049  SD  MET C 128    -129.381 -90.626 642.915  1.00  9.26           S
ATOM   2050  CE  MET C 128    -128.191 -90.301 641.625  1.00  9.26           C
ATOM   2051 1HE  MET C 128    -127.266 -90.836 641.841  1.00  9.26           H
ATOM   2052 2HE  MET C 128    -128.590 -90.639 640.669  1.00  9.26           H
ATOM   2053 3HE  MET C 128    -127.989 -89.231 641.578  1.00  9.26           H
ATOM   2054  HN  MET C 128    -131.060 -93.778 639.401  1.00  9.26           H
ATOM   2055  N   ASN C 129    -132.298 -94.936 642.187  1.00  9.26           N
ATOM   2056  CA  ASN C 129    -133.175 -95.623 643.120  1.00  9.26           C
ATOM   2057  C   ASN C 129    -132.918 -97.129 643.039  1.00  9.26           C
ATOM   2058  O   ASN C 129    -132.776 -97.794 644.065  1.00  9.26           O
ATOM   2059  HA  ASN C 129    -132.932 -95.211 644.099  1.00  9.26           H
ATOM   2060  CB  ASN C 129    -134.645 -95.376 642.777  1.00  9.26           C
ATOM   2061 1HB  ASN C 129    -134.899 -94.334 642.976  1.00  9.26           H
ATOM   2062 2HB  ASN C 129    -134.808 -95.545 641.713  1.00  9.26           H
ATOM   2063  CG  ASN C 129    -135.560 -96.293 643.591  1.00  9.26           C
ATOM   2064  OD1 ASN C 129    -135.800 -97.438 643.245  1.00  9.26           O
ATOM   2065  ND2 ASN C 129    -136.055 -95.728 644.688  1.00  9.26           N
ATOM   2066 1HD2 ASN C 129    -135.818 -94.784 644.915  1.00  9.26           H
ATOM   2067 2HD2 ASN C 129    -136.665 -96.248 645.287  1.00  9.26           H
ATOM   2068  HN  ASN C 129    -132.765 -94.436 641.458  1.00  9.26           H
ATOM   2069  N   PHE C 130    -132.866 -97.624 641.811  1.00  9.26           N
ATOM   2070  CA  PHE C 130    -132.752 -99.054 641.585  1.00  9.26           C
ATOM   2071  C   PHE C 130    -131.604 -99.650 642.402  1.00  9.26           C
ATOM   2072  O   PHE C 130    -131.793-100.627 643.125  1.00  9.26           O
ATOM   2073  HA  PHE C 130    -133.693 -99.507 641.899  1.00  9.26           H
ATOM   2074  CB  PHE C 130    -132.458 -99.250 640.096  1.00  9.26           C
ATOM   2075 1HB  PHE C 130    -133.272 -98.815 639.515  1.00  9.26           H
ATOM   2076 2HB  PHE C 130    -131.553 -98.698 639.840  1.00  9.26           H
ATOM   2077  CG  PHE C 130    -132.280-100.712 639.683  1.00  9.26           C
ATOM   2078  HD1 PHE C 130    -130.170-100.543 639.492  1.00  9.26           H
ATOM   2079  CD1 PHE C 130    -131.039-101.197 639.414  1.00  9.26           C
ATOM   2080  HD2 PHE C 130    -134.360-101.140 639.802  1.00  9.26           H
ATOM   2081  CD2 PHE C 130    -133.364-101.528 639.586  1.00  9.26           C
ATOM   2082  CE1 PHE C 130    -130.874-102.554 639.031  1.00  9.26           C
ATOM   2083  HE1 PHE C 130    -129.878-102.942 638.814  1.00  9.26           H
ATOM   2084  CE2 PHE C 130    -133.199-102.885 639.203  1.00  9.26           C
ATOM   2085  HE2 PHE C 130    -134.068-103.539 639.125  1.00  9.26           H
ATOM   2086  CZ  PHE C 130    -131.958-103.370 638.934  1.00  9.26           C
ATOM   2087  HZ  PHE C 130    -131.831-104.412 638.640  1.00  9.26           H
ATOM   2088  HN  PHE C 130    -132.899 -97.066 640.982  1.00  9.26           H
ATOM   2089  N   TYR C 131    -130.438 -99.036 642.260  1.00  9.26           N
ATOM   2090  CA  TYR C 131    -129.247 -99.527 642.931  1.00  9.26           C
ATOM   2091  C   TYR C 131    -129.321 -99.267 644.437  1.00  9.26           C
ATOM   2092  O   TYR C 131    -129.120-100.179 645.238  1.00  9.26           O
ATOM   2093  HA  TYR C 131    -129.182-100.601 642.758  1.00  9.26           H
ATOM   2094  CB  TYR C 131    -128.076 -98.735 642.346  1.00  9.26           C
ATOM   2095 1HB  TYR C 131    -128.321 -97.673 642.370  1.00  9.26           H
ATOM   2096 2HB  TYR C 131    -127.202 -98.875 642.981  1.00  9.26           H
ATOM   2097  CG  TYR C 131    -127.715 -99.127 640.912  1.00  9.26           C
ATOM   2098  HD1 TYR C 131    -127.271-101.161 641.426  1.00  9.26           H
ATOM   2099  CD1 TYR C 131    -127.323-100.420 640.628  1.00  9.26           C
ATOM   2100  HD2 TYR C 131    -128.090 -97.168 640.126  1.00  9.26           H
ATOM   2101  CD2 TYR C 131    -127.781 -98.189 639.902  1.00  9.26           C
ATOM   2102  CE1 TYR C 131    -126.982-100.789 639.279  1.00  9.26           C
ATOM   2103  HE1 TYR C 131    -126.671-101.806 639.041  1.00  9.26           H
ATOM   2104  HE2 TYR C 131    -127.488 -97.827 637.746  1.00  9.26           H
ATOM   2105  CE2 TYR C 131    -127.440 -98.558 638.553  1.00  9.26           C
ATOM   2106  CZ  TYR C 131    -127.058 -99.840 638.308  1.00  9.26           C
ATOM   2107  OH  TYR C 131    -126.736-100.189 637.033  1.00  9.26           O
ATOM   2108  HH  TYR C 131    -126.117-100.974 637.039  1.00  9.26           H
ATOM   2109  HN  TYR C 131    -130.301 -98.219 641.699  1.00  9.26           H
ATOM   2110  N   SER C 132    -129.608 -98.019 644.777  1.00  9.26           N
ATOM   2111  CA  SER C 132    -129.496 -97.574 646.156  1.00  9.26           C
ATOM   2112  C   SER C 132    -130.459 -98.368 647.041  1.00  9.26           C
ATOM   2113  O   SER C 132    -130.112 -98.743 648.160  1.00  9.26           O
ATOM   2114  HA  SER C 132    -128.463 -97.772 646.440  1.00  9.26           H
ATOM   2115  CB  SER C 132    -129.779 -96.075 646.276  1.00  9.26           C
ATOM   2116 1HB  SER C 132    -129.718 -95.778 647.322  1.00  9.26           H
ATOM   2117 2HB  SER C 132    -129.011 -95.518 645.740  1.00  9.26           H
ATOM   2118  HG  SER C 132    -130.960 -95.204 644.915  1.00  9.26           H
ATOM   2119  OG  SER C 132    -131.062 -95.731 645.759  1.00  9.26           O
ATOM   2120  HN  SER C 132    -129.912 -97.319 644.131  1.00  9.26           H
ATOM   2121  N   CYS C 133    -131.649 -98.601 646.507  1.00  9.26           N
ATOM   2122  CA  CYS C 133    -132.698 -99.255 647.271  1.00  9.26           C
ATOM   2123  C   CYS C 133    -132.231-100.671 647.614  1.00  9.26           C
ATOM   2124  O   CYS C 133    -132.283-101.082 648.773  1.00  9.26           O
ATOM   2125  HA  CYS C 133    -132.839 -98.664 648.177  1.00  9.26           H
ATOM   2126  CB  CYS C 133    -134.028 -99.259 646.517  1.00  9.26           C
ATOM   2127 1HB  CYS C 133    -133.860 -99.505 645.468  1.00  9.26           H
ATOM   2128 2HB  CYS C 133    -134.684-100.030 646.923  1.00  9.26           H
ATOM   2129  HG  CYS C 133    -136.064 -98.047 646.394  1.00  9.26           H
ATOM   2130  SG  CYS C 133    -134.831 -97.621 646.654  1.00  9.26           S
ATOM   2131  HN  CYS C 133    -131.900 -98.352 645.572  1.00  9.26           H
ATOM   2132  N   VAL C 134    -131.786-101.378 646.586  1.00  9.26           N
ATOM   2133  CA  VAL C 134    -131.448-102.784 646.735  1.00  9.26           C
ATOM   2134  C   VAL C 134    -130.258-102.920 647.686  1.00  9.26           C
ATOM   2135  O   VAL C 134    -130.214-103.838 648.503  1.00  9.26           O
ATOM   2136  HA  VAL C 134    -132.310-103.284 647.177  1.00  9.26           H
ATOM   2137  HB  VAL C 134    -130.338-102.897 644.916  1.00  9.26           H
ATOM   2138  CB  VAL C 134    -131.192-103.408 645.362  1.00  9.26           C
ATOM   2139  CG1 VAL C 134    -130.837-104.891 645.492  1.00  9.26           C
ATOM   2140 1HG1 VAL C 134    -129.937-104.997 646.098  1.00  9.26           H
ATOM   2141 2HG1 VAL C 134    -131.661-105.421 645.968  1.00  9.26           H
ATOM   2142 3HG1 VAL C 134    -130.659-105.310 644.501  1.00  9.26           H
ATOM   2143  CG2 VAL C 134    -132.394-103.211 644.436  1.00  9.26           C
ATOM   2144 1HG2 VAL C 134    -133.272-103.683 644.876  1.00  9.26           H
ATOM   2145 2HG2 VAL C 134    -132.581-102.145 644.306  1.00  9.26           H
ATOM   2146 3HG2 VAL C 134    -132.184-103.664 643.467  1.00  9.26           H
ATOM   2147  HN  VAL C 134    -131.656-101.007 645.667  1.00  9.26           H
ATOM   2148  N   LEU C 135    -129.321-101.993 647.547  1.00  9.26           N
ATOM   2149  CA  LEU C 135    -128.130-102.002 648.378  1.00  9.26           C
ATOM   2150  C   LEU C 135    -128.527-101.754 649.835  1.00  9.26           C
ATOM   2151  O   LEU C 135    -127.974-102.369 650.746  1.00  9.26           O
ATOM   2152  HA  LEU C 135    -127.689-102.997 648.305  1.00  9.26           H
ATOM   2153  CB  LEU C 135    -127.096-101.008 647.845  1.00  9.26           C
ATOM   2154 1HB  LEU C 135    -127.585-100.043 647.712  1.00  9.26           H
ATOM   2155 2HB  LEU C 135    -126.325-100.874 648.603  1.00  9.26           H
ATOM   2156  HG  LEU C 135    -127.191-101.591 645.789  1.00  9.26           H
ATOM   2157  CG  LEU C 135    -126.416-101.390 646.528  1.00  9.26           C
ATOM   2158  CD1 LEU C 135    -125.570-100.233 645.993  1.00  9.26           C
ATOM   2159 1HD1 LEU C 135    -126.208 -99.366 645.818  1.00  9.26           H
ATOM   2160 2HD1 LEU C 135    -124.802 -99.976 646.722  1.00  9.26           H
ATOM   2161 3HD1 LEU C 135    -125.098-100.530 645.057  1.00  9.26           H
ATOM   2162  CD2 LEU C 135    -125.598-102.673 646.685  1.00  9.26           C
ATOM   2163 1HD2 LEU C 135    -124.830-102.524 647.445  1.00  9.26           H
ATOM   2164 2HD2 LEU C 135    -126.255-103.488 646.988  1.00  9.26           H
ATOM   2165 3HD2 LEU C 135    -125.125-102.921 645.735  1.00  9.26           H
ATOM   2166  HN  LEU C 135    -129.367-101.246 646.883  1.00  9.26           H
ATOM   2167  N   LEU C 136    -129.482-100.852 650.009  1.00  9.26           N
ATOM   2168  CA  LEU C 136    -129.949-100.504 651.340  1.00  9.26           C
ATOM   2169  C   LEU C 136    -130.625-101.722 651.973  1.00  9.26           C
ATOM   2170  O   LEU C 136    -130.396-102.025 653.143  1.00  9.26           O
ATOM   2171  HA  LEU C 136    -129.073-100.247 651.936  1.00  9.26           H
ATOM   2172  CB  LEU C 136    -130.841 -99.263 651.287  1.00  9.26           C
ATOM   2173 1HB  LEU C 136    -131.525 -99.367 650.445  1.00  9.26           H
ATOM   2174 2HB  LEU C 136    -131.450 -99.239 652.191  1.00  9.26           H
ATOM   2175  HG  LEU C 136    -129.368 -98.012 650.371  1.00  9.26           H
ATOM   2176  CG  LEU C 136    -130.118 -97.921 651.157  1.00  9.26           C
ATOM   2177  CD1 LEU C 136    -131.086 -96.815 650.733  1.00  9.26           C
ATOM   2178 1HD1 LEU C 136    -131.528 -97.068 649.770  1.00  9.26           H
ATOM   2179 2HD1 LEU C 136    -131.874 -96.716 651.480  1.00  9.26           H
ATOM   2180 3HD1 LEU C 136    -130.545 -95.872 650.649  1.00  9.26           H
ATOM   2181  CD2 LEU C 136    -129.377 -97.571 652.449  1.00  9.26           C
ATOM   2182 1HD2 LEU C 136    -130.090 -97.505 653.271  1.00  9.26           H
ATOM   2183 2HD2 LEU C 136    -128.641 -98.345 652.668  1.00  9.26           H
ATOM   2184 3HD2 LEU C 136    -128.871 -96.612 652.330  1.00  9.26           H
ATOM   2185  HN  LEU C 136    -129.933-100.365 649.262  1.00  9.26           H
ATOM   2186  N   ILE C 137    -131.445-102.386 651.172  1.00  9.26           N
ATOM   2187  CA  ILE C 137    -132.181-103.545 651.649  1.00  9.26           C
ATOM   2188  C   ILE C 137    -131.191-104.632 652.074  1.00  9.26           C
ATOM   2189  O   ILE C 137    -131.407-105.317 653.072  1.00  9.26           O
ATOM   2190  HA  ILE C 137    -132.749-103.234 652.526  1.00  9.26           H
ATOM   2191  HB  ILE C 137    -132.675-104.084 649.639  1.00  9.26           H
ATOM   2192  CB  ILE C 137    -133.190-104.009 650.597  1.00  9.26           C
ATOM   2193  CG1 ILE C 137    -134.314-102.986 650.427  1.00  9.26           C
ATOM   2194 1HG1 ILE C 137    -134.980-103.026 651.289  1.00  9.26           H
ATOM   2195 2HG1 ILE C 137    -133.894-101.981 650.395  1.00  9.26           H
ATOM   2196  CG2 ILE C 137    -133.728-105.402 650.930  1.00  9.26           C
ATOM   2197 1HG2 ILE C 137    -132.902-106.113 650.959  1.00  9.26           H
ATOM   2198 2HG2 ILE C 137    -134.222-105.378 651.901  1.00  9.26           H
ATOM   2199 3HG2 ILE C 137    -134.443-105.708 650.166  1.00  9.26           H
ATOM   2200  CD1 ILE C 137    -135.110-103.253 649.148  1.00  9.26           C
ATOM   2201 1HD1 ILE C 137    -134.446-103.188 648.286  1.00  9.26           H
ATOM   2202 2HD1 ILE C 137    -135.549-104.250 649.194  1.00  9.26           H
ATOM   2203 3HD1 ILE C 137    -135.903-102.511 649.052  1.00  9.26           H
ATOM   2204  HN  ILE C 137    -131.610-102.145 650.216  1.00  9.26           H
ATOM   2205  N   MET C 138    -130.127-104.757 651.293  1.00  9.26           N
ATOM   2206  CA  MET C 138    -129.071-105.702 651.614  1.00  9.26           C
ATOM   2207  C   MET C 138    -128.447-105.386 652.974  1.00  9.26           C
ATOM   2208  O   MET C 138    -128.261-106.280 653.799  1.00  9.26           O
ATOM   2209  HA  MET C 138    -129.552-106.680 651.645  1.00  9.26           H
ATOM   2210  CB  MET C 138    -127.992-105.648 650.531  1.00  9.26           C
ATOM   2211 1HB  MET C 138    -128.442-105.825 649.554  1.00  9.26           H
ATOM   2212 2HB  MET C 138    -127.550-104.651 650.502  1.00  9.26           H
ATOM   2213  CG  MET C 138    -126.900-106.688 650.792  1.00  9.26           C
ATOM   2214 1HG  MET C 138    -126.522-106.583 651.809  1.00  9.26           H
ATOM   2215 2HG  MET C 138    -127.316-107.692 650.708  1.00  9.26           H
ATOM   2216  SD  MET C 138    -125.568-106.482 649.622  1.00  9.26           S
ATOM   2217  CE  MET C 138    -124.905-104.921 650.179  1.00  9.26           C
ATOM   2218 1HE  MET C 138    -125.677-104.153 650.112  1.00  9.26           H
ATOM   2219 2HE  MET C 138    -124.576-105.014 651.214  1.00  9.26           H
ATOM   2220 3HE  MET C 138    -124.059-104.641 649.552  1.00  9.26           H
ATOM   2221  HN  MET C 138    -129.982-104.228 650.458  1.00  9.26           H
ATOM   2222  N   CYS C 139    -128.140-104.112 653.167  1.00  9.26           N
ATOM   2223  CA  CYS C 139    -127.477-103.677 654.385  1.00  9.26           C
ATOM   2224  C   CYS C 139    -128.419-103.936 655.562  1.00  9.26           C
ATOM   2225  O   CYS C 139    -127.981-104.363 656.630  1.00  9.26           O
ATOM   2226  HA  CYS C 139    -126.569-104.274 654.477  1.00  9.26           H
ATOM   2227  CB  CYS C 139    -127.052-102.210 654.305  1.00  9.26           C
ATOM   2228 1HB  CYS C 139    -127.895-101.595 653.988  1.00  9.26           H
ATOM   2229 2HB  CYS C 139    -126.753-101.855 655.292  1.00  9.26           H
ATOM   2230  HG  CYS C 139    -126.407-102.085 652.026  1.00  9.26           H
ATOM   2231  SG  CYS C 139    -125.664-102.023 653.127  1.00  9.26           S
ATOM   2232  HN  CYS C 139    -128.336-103.384 652.510  1.00  9.26           H
ATOM   2233  N   ILE C 140    -129.695-103.666 655.329  1.00  9.26           N
ATOM   2234  CA  ILE C 140    -130.705-103.882 656.351  1.00  9.26           C
ATOM   2235  C   ILE C 140    -130.696-105.354 656.767  1.00  9.26           C
ATOM   2236  O   ILE C 140    -130.824-105.670 657.949  1.00  9.26           O
ATOM   2237  HA  ILE C 140    -130.430-103.277 657.215  1.00  9.26           H
ATOM   2238  HB  ILE C 140    -132.228-103.755 654.854  1.00  9.26           H
ATOM   2239  CB  ILE C 140    -132.070-103.387 655.868  1.00  9.26           C
ATOM   2240  CG1 ILE C 140    -132.108-101.858 655.805  1.00  9.26           C
ATOM   2241 1HG1 ILE C 140    -132.195-101.452 656.813  1.00  9.26           H
ATOM   2242 2HG1 ILE C 140    -131.172-101.485 655.390  1.00  9.26           H
ATOM   2243  CG2 ILE C 140    -133.196-103.953 656.735  1.00  9.26           C
ATOM   2244 1HG2 ILE C 140    -133.181-105.042 656.684  1.00  9.26           H
ATOM   2245 2HG2 ILE C 140    -133.054-103.636 657.768  1.00  9.26           H
ATOM   2246 3HG2 ILE C 140    -134.155-103.585 656.370  1.00  9.26           H
ATOM   2247  CD1 ILE C 140    -133.281-101.374 654.951  1.00  9.26           C
ATOM   2248 1HD1 ILE C 140    -133.177-101.763 653.938  1.00  9.26           H
ATOM   2249 2HD1 ILE C 140    -134.216-101.730 655.383  1.00  9.26           H
ATOM   2250 3HD1 ILE C 140    -133.284-100.284 654.923  1.00  9.26           H
ATOM   2251  HN  ILE C 140    -130.041-103.306 654.462  1.00  9.26           H
ATOM   2252  N   SER C 141    -130.545-106.216 655.772  1.00  9.26           N
ATOM   2253  CA  SER C 141    -130.599-107.649 656.008  1.00  9.26           C
ATOM   2254  C   SER C 141    -129.386-108.089 656.831  1.00  9.26           C
ATOM   2255  O   SER C 141    -129.507-108.932 657.719  1.00  9.26           O
ATOM   2256  HA  SER C 141    -131.520-107.815 656.567  1.00  9.26           H
ATOM   2257  CB  SER C 141    -130.656-108.423 654.690  1.00  9.26           C
ATOM   2258 1HB  SER C 141    -129.740-108.245 654.126  1.00  9.26           H
ATOM   2259 2HB  SER C 141    -130.699-109.492 654.899  1.00  9.26           H
ATOM   2260  HG  SER C 141    -131.540-107.281 653.304  1.00  9.26           H
ATOM   2261  OG  SER C 141    -131.780-108.048 653.899  1.00  9.26           O
ATOM   2262  HN  SER C 141    -130.388-105.950 654.821  1.00  9.26           H
ATOM   2263  N   VAL C 142    -128.245-107.499 656.506  1.00  9.26           N
ATOM   2264  CA  VAL C 142    -127.020-107.790 657.231  1.00  9.26           C
ATOM   2265  C   VAL C 142    -127.173-107.339 658.685  1.00  9.26           C
ATOM   2266  O   VAL C 142    -126.830-108.077 659.607  1.00  9.26           O
ATOM   2267  HA  VAL C 142    -126.875-108.870 657.212  1.00  9.26           H
ATOM   2268  HB  VAL C 142    -126.043-106.076 656.417  1.00  9.26           H
ATOM   2269  CB  VAL C 142    -125.828-107.139 656.526  1.00  9.26           C
ATOM   2270  CG1 VAL C 142    -124.554-107.278 657.361  1.00  9.26           C
ATOM   2271 1HG1 VAL C 142    -124.698-106.792 658.326  1.00  9.26           H
ATOM   2272 2HG1 VAL C 142    -124.334-108.334 657.516  1.00  9.26           H
ATOM   2273 3HG1 VAL C 142    -123.723-106.807 656.837  1.00  9.26           H
ATOM   2274  CG2 VAL C 142    -125.632-107.725 655.126  1.00  9.26           C
ATOM   2275 1HG2 VAL C 142    -125.450-108.797 655.203  1.00  9.26           H
ATOM   2276 2HG2 VAL C 142    -126.529-107.550 654.530  1.00  9.26           H
ATOM   2277 3HG2 VAL C 142    -124.779-107.244 654.647  1.00  9.26           H
ATOM   2278  HN  VAL C 142    -128.150-106.835 655.764  1.00  9.26           H
ATOM   2279  N   ASP C 143    -127.690-106.130 658.845  1.00  9.26           N
ATOM   2280  CA  ASP C 143    -127.850-105.553 660.169  1.00  9.26           C
ATOM   2281  C   ASP C 143    -128.769-106.449 661.002  1.00  9.26           C
ATOM   2282  O   ASP C 143    -128.533-106.649 662.193  1.00  9.26           O
ATOM   2283  HA  ASP C 143    -126.842-105.493 660.579  1.00  9.26           H
ATOM   2284  CB  ASP C 143    -128.487-104.164 660.091  1.00  9.26           C
ATOM   2285 1HB  ASP C 143    -127.922-103.539 659.401  1.00  9.26           H
ATOM   2286 2HB  ASP C 143    -129.498-104.246 659.693  1.00  9.26           H
ATOM   2287  CG  ASP C 143    -128.528-103.502 661.470  1.00  9.26           C
ATOM   2288  OD1 ASP C 143    -127.440-103.380 662.073  1.00  9.26           O
ATOM   2289  OD2 ASP C 143    -129.646-103.134 661.890  1.00  9.26           O
ATOM   2290  HN  ASP C 143    -127.995-105.548 658.091  1.00  9.26           H
ATOM   2291  N   ARG C 144    -129.797-106.964 660.344  1.00  9.26           N
ATOM   2292  CA  ARG C 144    -130.762-107.818 661.014  1.00  9.26           C
ATOM   2293  C   ARG C 144    -130.097-109.121 661.463  1.00  9.26           C
ATOM   2294  O   ARG C 144    -130.371-109.618 662.554  1.00  9.26           O
ATOM   2295  HA  ARG C 144    -131.103-107.236 661.870  1.00  9.26           H
ATOM   2296  CB  ARG C 144    -131.939-108.147 660.093  1.00  9.26           C
ATOM   2297 1HB  ARG C 144    -132.285-107.238 659.601  1.00  9.26           H
ATOM   2298 2HB  ARG C 144    -131.613-108.829 659.309  1.00  9.26           H
ATOM   2299  CG  ARG C 144    -133.091-108.777 660.879  1.00  9.26           C
ATOM   2300 1HG  ARG C 144    -132.802-109.771 661.220  1.00  9.26           H
ATOM   2301 2HG  ARG C 144    -133.297-108.182 661.769  1.00  9.26           H
ATOM   2302  CD  ARG C 144    -134.353-108.874 660.020  1.00  9.26           C
ATOM   2303 1HD  ARG C 144    -134.653-107.880 659.686  1.00  9.26           H
ATOM   2304 2HD  ARG C 144    -134.150-109.462 659.125  1.00  9.26           H
ATOM   2305  NE  ARG C 144    -135.448-109.497 660.796  1.00  9.26           N
ATOM   2306  HE  ARG C 144    -135.209-109.977 661.641  1.00  9.26           H
ATOM   2307  CZ  ARG C 144    -136.739-109.459 660.439  1.00  9.26           C
ATOM   2308  NH1 ARG C 144    -137.116-108.829 659.318  1.00  9.26           N
ATOM   2309 1HH1 ARG C 144    -136.431-108.384 658.740  1.00  9.26           H
ATOM   2310 2HH1 ARG C 144    -138.081-108.805 659.059  1.00  9.26           H
ATOM   2311  NH2 ARG C 144    -137.647-110.059 661.220  1.00  9.26           N
ATOM   2312 1HH2 ARG C 144    -138.614-110.040 660.968  1.00  9.26           H
ATOM   2313 2HH2 ARG C 144    -137.357-110.526 662.056  1.00  9.26           H
ATOM   2314  HN  ARG C 144    -129.974-106.806 659.372  1.00  9.26           H
ATOM   2315  N   TYR C 145    -129.234-109.636 660.599  1.00  9.26           N
ATOM   2316  CA  TYR C 145    -128.487-110.841 660.917  1.00  9.26           C
ATOM   2317  C   TYR C 145    -127.614-110.634 662.156  1.00  9.26           C
ATOM   2318  O   TYR C 145    -127.630-111.453 663.074  1.00  9.26           O
ATOM   2319  HA  TYR C 145    -129.203-111.638 661.114  1.00  9.26           H
ATOM   2320  CB  TYR C 145    -127.584-111.107 659.710  1.00  9.26           C
ATOM   2321 1HB  TYR C 145    -128.192-111.493 658.892  1.00  9.26           H
ATOM   2322 2HB  TYR C 145    -127.158-110.162 659.373  1.00  9.26           H
ATOM   2323  CG  TYR C 145    -126.446-112.091 659.990  1.00  9.26           C
ATOM   2324  HD1 TYR C 145    -124.943-110.563 660.046  1.00  9.26           H
ATOM   2325  CD1 TYR C 145    -125.154-111.629 660.133  1.00  9.26           C
ATOM   2326  HD2 TYR C 145    -127.734-113.806 659.986  1.00  9.26           H
ATOM   2327  CD2 TYR C 145    -126.713-113.441 660.099  1.00  9.26           C
ATOM   2328  CE1 TYR C 145    -124.083-112.555 660.395  1.00  9.26           C
ATOM   2329  HE1 TYR C 145    -123.057-112.204 660.510  1.00  9.26           H
ATOM   2330  HE2 TYR C 145    -125.838-115.435 660.450  1.00  9.26           H
ATOM   2331  CE2 TYR C 145    -125.642-114.367 660.361  1.00  9.26           C
ATOM   2332  CZ  TYR C 145    -124.380-113.878 660.497  1.00  9.26           C
ATOM   2333  OH  TYR C 145    -123.369-114.753 660.745  1.00  9.26           O
ATOM   2334  HH  TYR C 145    -122.497-114.264 660.792  1.00  9.26           H
ATOM   2335  HN  TYR C 145    -129.043-109.245 659.699  1.00  9.26           H
ATOM   2336  N   ILE C 146    -126.872-109.536 662.143  1.00  9.26           N
ATOM   2337  CA  ILE C 146    -125.944-109.247 663.222  1.00  9.26           C
ATOM   2338  C   ILE C 146    -126.720-109.119 664.535  1.00  9.26           C
ATOM   2339  O   ILE C 146    -126.272-109.601 665.574  1.00  9.26           O
ATOM   2340  HA  ILE C 146    -125.264-110.094 663.304  1.00  9.26           H
ATOM   2341  HB  ILE C 146    -125.769-107.213 662.585  1.00  9.26           H
ATOM   2342  CB  ILE C 146    -125.098-108.017 662.886  1.00  9.26           C
ATOM   2343  CG1 ILE C 146    -124.170-108.297 661.703  1.00  9.26           C
ATOM   2344 1HG1 ILE C 146    -123.390-108.997 662.005  1.00  9.26           H
ATOM   2345 2HG1 ILE C 146    -124.732-108.774 660.900  1.00  9.26           H
ATOM   2346  CG2 ILE C 146    -124.329-107.528 664.115  1.00  9.26           C
ATOM   2347 1HG2 ILE C 146    -125.034-107.262 664.903  1.00  9.26           H
ATOM   2348 2HG2 ILE C 146    -123.669-108.320 664.469  1.00  9.26           H
ATOM   2349 3HG2 ILE C 146    -123.736-106.653 663.848  1.00  9.26           H
ATOM   2350  CD1 ILE C 146    -123.532-107.005 661.189  1.00  9.26           C
ATOM   2351 1HD1 ILE C 146    -124.313-106.318 660.865  1.00  9.26           H
ATOM   2352 2HD1 ILE C 146    -122.951-106.544 661.987  1.00  9.26           H
ATOM   2353 3HD1 ILE C 146    -122.877-107.233 660.348  1.00  9.26           H
ATOM   2354  HN  ILE C 146    -126.898-108.853 661.413  1.00  9.26           H
ATOM   2355  N   ALA C 147    -127.870-108.467 664.445  1.00  9.26           N
ATOM   2356  CA  ALA C 147    -128.659-108.175 665.630  1.00  9.26           C
ATOM   2357  C   ALA C 147    -129.098-109.487 666.282  1.00  9.26           C
ATOM   2358  O   ALA C 147    -129.302-109.545 667.493  1.00  9.26           O
ATOM   2359  HA  ALA C 147    -128.022-107.628 666.326  1.00  9.26           H
ATOM   2360  CB  ALA C 147    -129.845-107.288 665.247  1.00  9.26           C
ATOM   2361 1HB  ALA C 147    -129.479-106.357 664.816  1.00  9.26           H
ATOM   2362 2HB  ALA C 147    -130.466-107.807 664.516  1.00  9.26           H
ATOM   2363 3HB  ALA C 147    -130.437-107.069 666.136  1.00  9.26           H
ATOM   2364  HN  ALA C 147    -128.262-108.142 663.585  1.00  9.26           H
ATOM   2365  N   ILE C 148    -129.231-110.509 665.449  1.00  9.26           N
ATOM   2366  CA  ILE C 148    -129.728-111.793 665.913  1.00  9.26           C
ATOM   2367  C   ILE C 148    -128.545-112.677 666.316  1.00  9.26           C
ATOM   2368  O   ILE C 148    -128.547-113.269 667.394  1.00  9.26           O
ATOM   2369  HA  ILE C 148    -130.337-111.608 666.798  1.00  9.26           H
ATOM   2370  HB  ILE C 148    -130.119-112.410 663.903  1.00  9.26           H
ATOM   2371  CB  ILE C 148    -130.639-112.428 664.860  1.00  9.26           C
ATOM   2372  CG1 ILE C 148    -131.926-111.619 664.691  1.00  9.26           C
ATOM   2373 1HG1 ILE C 148    -132.498-111.640 665.619  1.00  9.26           H
ATOM   2374 2HG1 ILE C 148    -131.681-110.576 664.491  1.00  9.26           H
ATOM   2375  CG2 ILE C 148    -130.922-113.894 665.193  1.00  9.26           C
ATOM   2376 1HG2 ILE C 148    -129.984-114.448 665.222  1.00  9.26           H
ATOM   2377 2HG2 ILE C 148    -131.413-113.958 666.164  1.00  9.26           H
ATOM   2378 3HG2 ILE C 148    -131.572-114.321 664.429  1.00  9.26           H
ATOM   2379  CD1 ILE C 148    -132.778-112.177 663.549  1.00  9.26           C
ATOM   2380 1HD1 ILE C 148    -132.212-112.132 662.618  1.00  9.26           H
ATOM   2381 2HD1 ILE C 148    -133.041-113.213 663.764  1.00  9.26           H
ATOM   2382 3HD1 ILE C 148    -133.687-111.584 663.450  1.00  9.26           H
ATOM   2383  HN  ILE C 148    -129.006-110.470 664.475  1.00  9.26           H
ATOM   2384  N   ALA C 149    -127.564-112.739 665.428  1.00  9.26           N
ATOM   2385  CA  ALA C 149    -126.479-113.694 665.577  1.00  9.26           C
ATOM   2386  C   ALA C 149    -125.522-113.207 666.666  1.00  9.26           C
ATOM   2387  O   ALA C 149    -124.900-114.013 667.357  1.00  9.26           O
ATOM   2388  HA  ALA C 149    -126.914-114.644 665.885  1.00  9.26           H
ATOM   2389  CB  ALA C 149    -125.780-113.886 664.229  1.00  9.26           C
ATOM   2390 1HB  ALA C 149    -126.496-114.260 663.498  1.00  9.26           H
ATOM   2391 2HB  ALA C 149    -125.379-112.931 663.889  1.00  9.26           H
ATOM   2392 3HB  ALA C 149    -124.966-114.602 664.341  1.00  9.26           H
ATOM   2393  HN  ALA C 149    -127.503-112.152 664.621  1.00  9.26           H
ATOM   2394  N   GLN C 150    -125.434-111.890 666.787  1.00  9.26           N
ATOM   2395  CA  GLN C 150    -124.455-111.284 667.673  1.00  9.26           C
ATOM   2396  C   GLN C 150    -125.135-110.279 668.606  1.00  9.26           C
ATOM   2397  O   GLN C 150    -124.616-109.187 668.831  1.00  9.26           O
ATOM   2398  HA  GLN C 150    -124.042-112.107 668.255  1.00  9.26           H
ATOM   2399  CB  GLN C 150    -123.331-110.619 666.876  1.00  9.26           C
ATOM   2400 1HB  GLN C 150    -123.741-109.818 666.261  1.00  9.26           H
ATOM   2401 2HB  GLN C 150    -122.617-110.161 667.561  1.00  9.26           H
ATOM   2402  CG  GLN C 150    -122.614-111.637 665.987  1.00  9.26           C
ATOM   2403 1HG  GLN C 150    -122.325-112.504 666.581  1.00  9.26           H
ATOM   2404 2HG  GLN C 150    -123.294-111.992 665.213  1.00  9.26           H
ATOM   2405  CD  GLN C 150    -121.373-111.020 665.339  1.00  9.26           C
ATOM   2406  OE1 GLN C 150    -121.019-109.877 665.578  1.00  9.26           O
ATOM   2407  NE2 GLN C 150    -120.733-111.838 664.508  1.00  9.26           N
ATOM   2408 1HE2 GLN C 150    -121.076-112.765 664.356  1.00  9.26           H
ATOM   2409 2HE2 GLN C 150    -119.909-111.526 664.035  1.00  9.26           H
ATOM   2410  HN  GLN C 150    -126.015-111.243 666.293  1.00  9.26           H
ATOM   2411  N   ALA C 151    -126.286-110.684 669.122  1.00  9.26           N
ATOM   2412  CA  ALA C 151    -127.143-109.765 669.852  1.00  9.26           C
ATOM   2413  C   ALA C 151    -126.318-109.041 670.917  1.00  9.26           C
ATOM   2414  O   ALA C 151    -126.476-107.837 671.118  1.00  9.26           O
ATOM   2415  HA  ALA C 151    -127.526-109.033 669.141  1.00  9.26           H
ATOM   2416  CB  ALA C 151    -128.323-110.533 670.451  1.00  9.26           C
ATOM   2417 1HB  ALA C 151    -128.893-111.005 669.651  1.00  9.26           H
ATOM   2418 2HB  ALA C 151    -127.949-111.299 671.131  1.00  9.26           H
ATOM   2419 3HB  ALA C 151    -128.965-109.844 670.998  1.00  9.26           H
ATOM   2420  HN  ALA C 151    -126.634-111.618 669.049  1.00  9.26           H
ATOM   2421  N   MET C 152    -125.455-109.804 671.571  1.00  9.26           N
ATOM   2422  CA  MET C 152    -124.638-109.261 672.644  1.00  9.26           C
ATOM   2423  C   MET C 152    -123.771-108.105 672.141  1.00  9.26           C
ATOM   2424  O   MET C 152    -123.831-107.000 672.678  1.00  9.26           O
ATOM   2425  HA  MET C 152    -125.342-108.897 673.393  1.00  9.26           H
ATOM   2426  CB  MET C 152    -123.742-110.363 673.211  1.00  9.26           C
ATOM   2427 1HB  MET C 152    -123.362-110.982 672.399  1.00  9.26           H
ATOM   2428 2HB  MET C 152    -122.877-109.916 673.703  1.00  9.26           H
ATOM   2429  CG  MET C 152    -124.508-111.234 674.209  1.00  9.26           C
ATOM   2430 1HG  MET C 152    -125.505-111.449 673.825  1.00  9.26           H
ATOM   2431 2HG  MET C 152    -124.001-112.190 674.334  1.00  9.26           H
ATOM   2432  SD  MET C 152    -124.629-110.399 675.782  1.00  9.26           S
ATOM   2433  CE  MET C 152    -122.996-110.719 676.429  1.00  9.26           C
ATOM   2434 1HE  MET C 152    -122.842-111.795 676.509  1.00  9.26           H
ATOM   2435 2HE  MET C 152    -122.250-110.294 675.758  1.00  9.26           H
ATOM   2436 3HE  MET C 152    -122.900-110.264 677.415  1.00  9.26           H
ATOM   2437  HN  MET C 152    -125.309-110.774 671.380  1.00  9.26           H
ATOM   2438  N   ARG C 153    -122.985-108.399 671.116  1.00  9.26           N
ATOM   2439  CA  ARG C 153    -122.050-107.422 670.585  1.00  9.26           C
ATOM   2440  C   ARG C 153    -122.806-106.232 669.992  1.00  9.26           C
ATOM   2441  O   ARG C 153    -122.337-105.097 670.061  1.00  9.26           O
ATOM   2442  HA  ARG C 153    -121.449-107.117 671.442  1.00  9.26           H
ATOM   2443  CB  ARG C 153    -121.159-108.041 669.506  1.00  9.26           C
ATOM   2444 1HB  ARG C 153    -121.776-108.572 668.781  1.00  9.26           H
ATOM   2445 2HB  ARG C 153    -120.637-107.253 668.964  1.00  9.26           H
ATOM   2446  CG  ARG C 153    -120.142-109.004 670.121  1.00  9.26           C
ATOM   2447 1HG  ARG C 153    -119.570-108.490 670.894  1.00  9.26           H
ATOM   2448 2HG  ARG C 153    -120.664-109.829 670.607  1.00  9.26           H
ATOM   2449  CD  ARG C 153    -119.192-109.552 669.055  1.00  9.26           C
ATOM   2450 1HD  ARG C 153    -119.748-110.150 668.333  1.00  9.26           H
ATOM   2451 2HD  ARG C 153    -118.736-108.729 668.504  1.00  9.26           H
ATOM   2452  NE  ARG C 153    -118.140-110.378 669.690  1.00  9.26           N
ATOM   2453  HE  ARG C 153    -118.153-110.468 670.686  1.00  9.26           H
ATOM   2454  CZ  ARG C 153    -117.173-111.013 669.014  1.00  9.26           C
ATOM   2455  NH1 ARG C 153    -117.108-110.927 667.678  1.00  9.26           N
ATOM   2456 1HH1 ARG C 153    -117.784-110.386 667.178  1.00  9.26           H
ATOM   2457 2HH1 ARG C 153    -116.383-111.404 667.181  1.00  9.26           H
ATOM   2458  NH2 ARG C 153    -116.271-111.734 669.694  1.00  9.26           N
ATOM   2459 1HH2 ARG C 153    -115.543-112.214 669.204  1.00  9.26           H
ATOM   2460 2HH2 ARG C 153    -116.327-111.793 670.690  1.00  9.26           H
ATOM   2461  HN  ARG C 153    -122.980-109.285 670.652  1.00  9.26           H
ATOM   2462  N   ALA C 154    -123.964-106.532 669.422  1.00  9.26           N
ATOM   2463  CA  ALA C 154    -124.726-105.526 668.701  1.00  9.26           C
ATOM   2464  C   ALA C 154    -125.171-104.434 669.676  1.00  9.26           C
ATOM   2465  O   ALA C 154    -125.333-103.279 669.288  1.00  9.26           O
ATOM   2466  HA  ALA C 154    -124.070-105.086 667.951  1.00  9.26           H
ATOM   2467  CB  ALA C 154    -125.908-106.192 667.993  1.00  9.26           C
ATOM   2468 1HB  ALA C 154    -125.537-106.938 667.291  1.00  9.26           H
ATOM   2469 2HB  ALA C 154    -126.549-106.674 668.731  1.00  9.26           H
ATOM   2470 3HB  ALA C 154    -126.480-105.437 667.453  1.00  9.26           H
ATOM   2471  HN  ALA C 154    -124.380-107.441 669.446  1.00  9.26           H
ATOM   2472  N   HIS C 155    -125.356-104.839 670.924  1.00  9.26           N
ATOM   2473  CA  HIS C 155    -125.826-103.921 671.947  1.00  9.26           C
ATOM   2474  C   HIS C 155    -124.691-102.978 672.351  1.00  9.26           C
ATOM   2475  O   HIS C 155    -124.884-101.765 672.426  1.00  9.26           O
ATOM   2476  HA  HIS C 155    -126.630-103.337 671.498  1.00  9.26           H
ATOM   2477  CB  HIS C 155    -126.413-104.685 673.136  1.00  9.26           C
ATOM   2478 1HB  HIS C 155    -127.134-105.414 672.766  1.00  9.26           H
ATOM   2479 2HB  HIS C 155    -125.615-105.246 673.624  1.00  9.26           H
ATOM   2480  CG  HIS C 155    -127.088-103.804 674.160  1.00  9.26           C
ATOM   2481  HD1 HIS C 155    -125.491-103.523 675.539  1.00  9.26           H
ATOM   2482  ND1 HIS C 155    -126.441-103.335 675.289  1.00  9.26           N
ATOM   2483  CD2 HIS C 155    -128.359-103.312 674.212  1.00  9.26           C
ATOM   2484  HD2 HIS C 155    -129.142-103.488 673.474  1.00  9.26           H
ATOM   2485  CE1 HIS C 155    -127.293-102.596 675.983  1.00  9.26           C
ATOM   2486  HE1 HIS C 155    -127.082-102.087 676.924  1.00  9.26           H
ATOM   2487  NE2 HIS C 155    -128.482-102.583 675.314  1.00  9.26           N
ATOM   2488  HN  HIS C 155    -125.191-105.774 671.239  1.00  9.26           H
ATOM   2489  N   THR C 156    -123.532-103.570 672.600  1.00  9.26           N
ATOM   2490  CA  THR C 156    -122.418-102.828 673.165  1.00  9.26           C
ATOM   2491  C   THR C 156    -121.923-101.773 672.174  1.00  9.26           C
ATOM   2492  O   THR C 156    -121.412-100.729 672.576  1.00  9.26           O
ATOM   2493  HA  THR C 156    -122.773-102.295 674.048  1.00  9.26           H
ATOM   2494  HB  THR C 156    -120.442-103.320 673.921  1.00  9.26           H
ATOM   2495  CB  THR C 156    -121.339-103.833 673.573  1.00  9.26           C
ATOM   2496  OG1 THR C 156    -121.171-104.650 672.418  1.00  9.26           O
ATOM   2497  HG1 THR C 156    -120.297-105.133 672.465  1.00  9.26           H
ATOM   2498  CG2 THR C 156    -121.822-104.805 674.652  1.00  9.26           C
ATOM   2499 1HG2 THR C 156    -122.678-105.366 674.278  1.00  9.26           H
ATOM   2500 2HG2 THR C 156    -122.113-104.246 675.541  1.00  9.26           H
ATOM   2501 3HG2 THR C 156    -121.017-105.496 674.904  1.00  9.26           H
ATOM   2502  HN  THR C 156    -123.349-104.537 672.423  1.00  9.26           H
ATOM   2503  N   TRP C 157    -122.091-102.082 670.896  1.00  9.26           N
ATOM   2504  CA  TRP C 157    -121.473-101.289 669.847  1.00  9.26           C
ATOM   2505  C   TRP C 157    -122.573-100.477 669.159  1.00  9.26           C
ATOM   2506  O   TRP C 157    -122.460-100.147 667.980  1.00  9.26           O
ATOM   2507  HA  TRP C 157    -120.753-100.620 670.316  1.00  9.26           H
ATOM   2508  CB  TRP C 157    -120.691-102.177 668.877  1.00  9.26           C
ATOM   2509 1HB  TRP C 157    -121.370-102.913 668.445  1.00  9.26           H
ATOM   2510 2HB  TRP C 157    -120.322-101.564 668.056  1.00  9.26           H
ATOM   2511  CG  TRP C 157    -119.511-102.910 669.518  1.00  9.26           C
ATOM   2512  HD1 TRP C 157    -119.359-101.995 671.460  1.00  9.26           H
ATOM   2513  CD1 TRP C 157    -118.989-102.725 670.739  1.00  9.26           C
ATOM   2514  CD2 TRP C 157    -118.721-103.958 668.919  1.00  9.26           C
ATOM   2515  NE1 TRP C 157    -117.926-103.574 670.969  1.00  9.26           N
ATOM   2516  HE1 TRP C 157    -117.377-103.623 671.803  1.00  9.26           H
ATOM   2517  CE2 TRP C 157    -117.757-104.348 669.826  1.00  9.26           C
ATOM   2518  HE3 TRP C 157    -119.570-104.269 666.916  1.00  9.26           H
ATOM   2519  CE3 TRP C 157    -118.818-104.558 667.651  1.00  9.26           C
ATOM   2520  CZ2 TRP C 157    -116.817-105.351 669.563  1.00  9.26           C
ATOM   2521  HZ2 TRP C 157    -116.065-105.640 670.298  1.00  9.26           H
ATOM   2522  CZ3 TRP C 157    -117.871-105.559 667.403  1.00  9.26           C
ATOM   2523  HZ3 TRP C 157    -117.902-106.057 666.434  1.00  9.26           H
ATOM   2524  CH2 TRP C 157    -116.895-105.963 668.306  1.00  9.26           C
ATOM   2525  HH2 TRP C 157    -116.192-106.751 668.037  1.00  9.26           H
ATOM   2526  HN  TRP C 157    -122.636-102.857 670.576  1.00  9.26           H
ATOM   2527  N   ARG C 158    -123.611-100.178 669.926  1.00  9.26           N
ATOM   2528  CA  ARG C 158    -124.787 -99.528 669.374  1.00  9.26           C
ATOM   2529  C   ARG C 158    -124.396 -98.216 668.690  1.00  9.26           C
ATOM   2530  O   ARG C 158    -124.853 -97.927 667.585  1.00  9.26           O
ATOM   2531  HA  ARG C 158    -125.187-100.241 668.654  1.00  9.26           H
ATOM   2532  CB  ARG C 158    -125.820 -99.238 670.465  1.00  9.26           C
ATOM   2533 1HB  ARG C 158    -126.069-100.161 670.989  1.00  9.26           H
ATOM   2534 2HB  ARG C 158    -125.395 -98.558 671.202  1.00  9.26           H
ATOM   2535  CG  ARG C 158    -127.089 -98.625 669.869  1.00  9.26           C
ATOM   2536 1HG  ARG C 158    -126.849 -97.674 669.394  1.00  9.26           H
ATOM   2537 2HG  ARG C 158    -127.483 -99.280 669.091  1.00  9.26           H
ATOM   2538  CD  ARG C 158    -128.152 -98.409 670.948  1.00  9.26           C
ATOM   2539 1HD  ARG C 158    -128.445 -99.367 671.379  1.00  9.26           H
ATOM   2540 2HD  ARG C 158    -127.742 -97.807 671.759  1.00  9.26           H
ATOM   2541  NE  ARG C 158    -129.334 -97.735 670.366  1.00  9.26           N
ATOM   2542  HE  ARG C 158    -129.294 -97.466 669.404  1.00  9.26           H
ATOM   2543  CZ  ARG C 158    -130.455 -97.462 671.048  1.00  9.26           C
ATOM   2544  NH1 ARG C 158    -130.564 -97.800 672.340  1.00  9.26           N
ATOM   2545 1HH1 ARG C 158    -129.805 -98.259 672.803  1.00  9.26           H
ATOM   2546 2HH1 ARG C 158    -131.403 -97.592 672.842  1.00  9.26           H
ATOM   2547  NH2 ARG C 158    -131.465 -96.846 670.419  1.00  9.26           N
ATOM   2548 1HH2 ARG C 158    -132.308 -96.635 670.913  1.00  9.26           H
ATOM   2549 2HH2 ARG C 158    -131.375 -96.598 669.454  1.00  9.26           H
ATOM   2550  HN  ARG C 158    -123.656-100.372 670.906  1.00  9.26           H
ATOM   2551  N   GLU C 159    -123.554 -97.456 669.376  1.00  9.26           N
ATOM   2552  CA  GLU C 159    -123.185 -96.133 668.903  1.00  9.26           C
ATOM   2553  C   GLU C 159    -122.317 -96.242 667.647  1.00  9.26           C
ATOM   2554  O   GLU C 159    -122.588 -95.587 666.642  1.00  9.26           O
ATOM   2555  HA  GLU C 159    -124.125 -95.639 668.660  1.00  9.26           H
ATOM   2556  CB  GLU C 159    -122.468 -95.339 669.997  1.00  9.26           C
ATOM   2557 1HB  GLU C 159    -121.678 -95.949 670.435  1.00  9.26           H
ATOM   2558 2HB  GLU C 159    -122.108 -94.395 669.590  1.00  9.26           H
ATOM   2559  CG  GLU C 159    -123.429 -94.981 671.132  1.00  9.26           C
ATOM   2560 1HG  GLU C 159    -124.307 -94.479 670.726  1.00  9.26           H
ATOM   2561 2HG  GLU C 159    -123.780 -95.892 671.618  1.00  9.26           H
ATOM   2562  CD  GLU C 159    -122.749 -94.077 672.162  1.00  9.26           C
ATOM   2563  OE1 GLU C 159    -123.487 -93.513 672.998  1.00  9.26           O
ATOM   2564  OE2 GLU C 159    -121.505 -93.970 672.090  1.00  9.26           O
ATOM   2565  HN  GLU C 159    -123.129 -97.730 670.239  1.00  9.26           H
ATOM   2566  N   LYS C 160    -121.290 -97.075 667.747  1.00  9.26           N
ATOM   2567  CA  LYS C 160    -120.380 -97.277 666.632  1.00  9.26           C
ATOM   2568  C   LYS C 160    -121.178 -97.701 665.398  1.00  9.26           C
ATOM   2569  O   LYS C 160    -120.899 -97.250 664.288  1.00  9.26           O
ATOM   2570  HA  LYS C 160    -119.903 -96.319 666.422  1.00  9.26           H
ATOM   2571  CB  LYS C 160    -119.273 -98.260 667.016  1.00  9.26           C
ATOM   2572 1HB  LYS C 160    -119.714 -99.172 667.419  1.00  9.26           H
ATOM   2573 2HB  LYS C 160    -118.710 -98.545 666.128  1.00  9.26           H
ATOM   2574  CG  LYS C 160    -118.328 -97.645 668.050  1.00  9.26           C
ATOM   2575 1HG  LYS C 160    -117.959 -96.686 667.685  1.00  9.26           H
ATOM   2576 2HG  LYS C 160    -118.872 -97.446 668.973  1.00  9.26           H
ATOM   2577  CD  LYS C 160    -117.148 -98.576 668.337  1.00  9.26           C
ATOM   2578 1HD  LYS C 160    -117.514 -99.517 668.746  1.00  9.26           H
ATOM   2579 2HD  LYS C 160    -116.632 -98.812 667.407  1.00  9.26           H
ATOM   2580  CE  LYS C 160    -116.169 -97.933 669.322  1.00  9.26           C
ATOM   2581 1HE  LYS C 160    -115.828 -96.974 668.931  1.00  9.26           H
ATOM   2582 2HE  LYS C 160    -116.674 -97.730 670.266  1.00  9.26           H
ATOM   2583  NZ  LYS C 160    -115.008 -98.821 669.554  1.00  9.26           N
ATOM   2584 1HZ  LYS C 160    -114.371 -98.381 670.208  1.00  9.26           H
ATOM   2585 2HZ  LYS C 160    -115.330 -99.704 669.936  1.00  9.26           H
ATOM   2586 3HZ  LYS C 160    -114.530 -98.988 668.675  1.00  9.26           H
ATOM   2587  HN  LYS C 160    -121.078 -97.604 668.568  1.00  9.26           H
ATOM   2588  N   ARG C 161    -122.156 -98.564 665.633  1.00  9.26           N
ATOM   2589  CA  ARG C 161    -122.972 -99.084 664.549  1.00  9.26           C
ATOM   2590  C   ARG C 161    -123.706 -97.943 663.843  1.00  9.26           C
ATOM   2591  O   ARG C 161    -123.861 -97.960 662.622  1.00  9.26           O
ATOM   2592  HA  ARG C 161    -122.265 -99.571 663.876  1.00  9.26           H
ATOM   2593  CB  ARG C 161    -123.995-100.097 665.066  1.00  9.26           C
ATOM   2594 1HB  ARG C 161    -124.495 -99.696 665.948  1.00  9.26           H
ATOM   2595 2HB  ARG C 161    -124.764-100.261 664.311  1.00  9.26           H
ATOM   2596  CG  ARG C 161    -123.323-101.427 665.414  1.00  9.26           C
ATOM   2597 1HG  ARG C 161    -122.937-101.892 664.507  1.00  9.26           H
ATOM   2598 2HG  ARG C 161    -122.469-101.246 666.068  1.00  9.26           H
ATOM   2599  CD  ARG C 161    -124.307-102.375 666.101  1.00  9.26           C
ATOM   2600 1HD  ARG C 161    -123.782-103.263 666.456  1.00  9.26           H
ATOM   2601 2HD  ARG C 161    -124.741-101.891 666.976  1.00  9.26           H
ATOM   2602  NE  ARG C 161    -125.377-102.765 665.157  1.00  9.26           N
ATOM   2603  HE  ARG C 161    -125.160-102.775 664.180  1.00  9.26           H
ATOM   2604  CZ  ARG C 161    -126.619-103.106 665.527  1.00  9.26           C
ATOM   2605  NH1 ARG C 161    -126.965-103.111 666.822  1.00  9.26           N
ATOM   2606 1HH1 ARG C 161    -126.295-102.859 667.520  1.00  9.26           H
ATOM   2607 2HH1 ARG C 161    -127.894-103.367 667.090  1.00  9.26           H
ATOM   2608  NH2 ARG C 161    -127.509-103.443 664.584  1.00  9.26           N
ATOM   2609 1HH2 ARG C 161    -128.440-103.700 664.844  1.00  9.26           H
ATOM   2610 2HH2 ARG C 161    -127.243-103.437 663.620  1.00  9.26           H
ATOM   2611  HN  ARG C 161    -122.393 -98.907 666.542  1.00  9.26           H
ATOM   2612  N   LEU C 162    -124.140 -96.978 664.641  1.00  9.26           N
ATOM   2613  CA  LEU C 162    -124.870 -95.839 664.110  1.00  9.26           C
ATOM   2614  C   LEU C 162    -123.943 -95.019 663.211  1.00  9.26           C
ATOM   2615  O   LEU C 162    -124.349 -94.567 662.141  1.00  9.26           O
ATOM   2616  HA  LEU C 162    -125.685 -96.229 663.500  1.00  9.26           H
ATOM   2617  CB  LEU C 162    -125.500 -95.030 665.245  1.00  9.26           C
ATOM   2618 1HB  LEU C 162    -126.118 -95.700 665.842  1.00  9.26           H
ATOM   2619 2HB  LEU C 162    -124.702 -94.669 665.894  1.00  9.26           H
ATOM   2620  HG  LEU C 162    -125.751 -93.192 664.180  1.00  9.26           H
ATOM   2621  CG  LEU C 162    -126.355 -93.833 664.822  1.00  9.26           C
ATOM   2622  CD1 LEU C 162    -127.563 -94.286 663.999  1.00  9.26           C
ATOM   2623 1HD1 LEU C 162    -127.219 -94.804 663.104  1.00  9.26           H
ATOM   2624 2HD1 LEU C 162    -128.177 -94.961 664.596  1.00  9.26           H
ATOM   2625 3HD1 LEU C 162    -128.153 -93.416 663.711  1.00  9.26           H
ATOM   2626  CD2 LEU C 162    -126.768 -92.998 666.035  1.00  9.26           C
ATOM   2627 1HD2 LEU C 162    -127.347 -93.616 666.721  1.00  9.26           H
ATOM   2628 2HD2 LEU C 162    -125.877 -92.629 666.543  1.00  9.26           H
ATOM   2629 3HD2 LEU C 162    -127.375 -92.155 665.706  1.00  9.26           H
ATOM   2630  HN  LEU C 162    -124.001 -96.966 665.631  1.00  9.26           H
ATOM   2631  N   LEU C 163    -122.714 -94.851 663.678  1.00  9.26           N
ATOM   2632  CA  LEU C 163    -121.724 -94.098 662.927  1.00  9.26           C
ATOM   2633  C   LEU C 163    -121.495 -94.773 661.573  1.00  9.26           C
ATOM   2634  O   LEU C 163    -121.551 -94.120 660.532  1.00  9.26           O
ATOM   2635  HA  LEU C 163    -122.135 -93.103 662.751  1.00  9.26           H
ATOM   2636  CB  LEU C 163    -120.447 -93.921 663.751  1.00  9.26           C
ATOM   2637 1HB  LEU C 163    -120.710 -93.442 664.694  1.00  9.26           H
ATOM   2638 2HB  LEU C 163    -120.056 -94.909 663.993  1.00  9.26           H
ATOM   2639  HG  LEU C 163    -119.117 -93.550 662.118  1.00  9.26           H
ATOM   2640  CG  LEU C 163    -119.331 -93.109 663.091  1.00  9.26           C
ATOM   2641  CD1 LEU C 163    -119.774 -91.665 662.847  1.00  9.26           C
ATOM   2642 1HD1 LEU C 163    -120.645 -91.659 662.191  1.00  9.26           H
ATOM   2643 2HD1 LEU C 163    -120.032 -91.198 663.798  1.00  9.26           H
ATOM   2644 3HD1 LEU C 163    -118.962 -91.110 662.378  1.00  9.26           H
ATOM   2645  CD2 LEU C 163    -118.042 -93.182 663.913  1.00  9.26           C
ATOM   2646 1HD2 LEU C 163    -118.223 -92.781 664.910  1.00  9.26           H
ATOM   2647 2HD2 LEU C 163    -117.719 -94.220 663.991  1.00  9.26           H
ATOM   2648 3HD2 LEU C 163    -117.265 -92.596 663.422  1.00  9.26           H
ATOM   2649  HN  LEU C 163    -122.393 -95.218 664.551  1.00  9.26           H
ATOM   2650  N   TYR C 164    -121.241 -96.072 661.632  1.00  9.26           N
ATOM   2651  CA  TYR C 164    -120.979 -96.838 660.425  1.00  9.26           C
ATOM   2652  C   TYR C 164    -122.160 -96.758 659.457  1.00  9.26           C
ATOM   2653  O   TYR C 164    -121.970 -96.716 658.242  1.00  9.26           O
ATOM   2654  HA  TYR C 164    -120.095 -96.417 659.945  1.00  9.26           H
ATOM   2655  CB  TYR C 164    -120.803 -98.290 660.877  1.00  9.26           C
ATOM   2656 1HB  TYR C 164    -121.633 -98.559 661.530  1.00  9.26           H
ATOM   2657 2HB  TYR C 164    -120.860 -98.941 660.005  1.00  9.26           H
ATOM   2658  CG  TYR C 164    -119.488 -98.558 661.611  1.00  9.26           C
ATOM   2659  HD1 TYR C 164    -118.294 -97.553 660.141  1.00  9.26           H
ATOM   2660  CD1 TYR C 164    -118.297 -98.104 661.082  1.00  9.26           C
ATOM   2661  HD2 TYR C 164    -120.433 -99.613 663.221  1.00  9.26           H
ATOM   2662  CD2 TYR C 164    -119.493 -99.254 662.803  1.00  9.26           C
ATOM   2663  CE1 TYR C 164    -117.059 -98.356 661.773  1.00  9.26           C
ATOM   2664  HE1 TYR C 164    -116.112 -98.003 661.366  1.00  9.26           H
ATOM   2665  HE2 TYR C 164    -118.244-100.056 664.436  1.00  9.26           H
ATOM   2666  CE2 TYR C 164    -118.255 -99.507 663.494  1.00  9.26           C
ATOM   2667  CZ  TYR C 164    -117.099 -99.045 662.945  1.00  9.26           C
ATOM   2668  OH  TYR C 164    -115.930 -99.284 663.598  1.00  9.26           O
ATOM   2669  HH  TYR C 164    -115.164 -98.911 663.074  1.00  9.26           H
ATOM   2670  HN  TYR C 164    -121.214 -96.599 662.481  1.00  9.26           H
ATOM   2671  N   SER C 165    -123.354 -96.738 660.030  1.00  9.26           N
ATOM   2672  CA  SER C 165    -124.567 -96.690 659.232  1.00  9.26           C
ATOM   2673  C   SER C 165    -124.572 -95.430 658.364  1.00  9.26           C
ATOM   2674  O   SER C 165    -125.063 -95.451 657.236  1.00  9.26           O
ATOM   2675  HA  SER C 165    -124.539 -97.583 658.608  1.00  9.26           H
ATOM   2676  CB  SER C 165    -125.813 -96.728 660.119  1.00  9.26           C
ATOM   2677 1HB  SER C 165    -126.679 -97.001 659.517  1.00  9.26           H
ATOM   2678 2HB  SER C 165    -125.695 -97.503 660.877  1.00  9.26           H
ATOM   2679  HG  SER C 165    -125.195 -94.974 660.860  1.00  9.26           H
ATOM   2680  OG  SER C 165    -126.054 -95.476 660.756  1.00  9.26           O
ATOM   2681  HN  SER C 165    -123.500 -96.755 661.019  1.00  9.26           H
ATOM   2682  N   LYS C 166    -124.021 -94.362 658.923  1.00  9.26           N
ATOM   2683  CA  LYS C 166    -123.941 -93.100 658.208  1.00  9.26           C
ATOM   2684  C   LYS C 166    -122.989 -93.251 657.020  1.00  9.26           C
ATOM   2685  O   LYS C 166    -123.317 -92.854 655.903  1.00  9.26           O
ATOM   2686  HA  LYS C 166    -124.937 -92.877 657.826  1.00  9.26           H
ATOM   2687  CB  LYS C 166    -123.558 -91.967 659.162  1.00  9.26           C
ATOM   2688 1HB  LYS C 166    -122.650 -92.233 659.703  1.00  9.26           H
ATOM   2689 2HB  LYS C 166    -123.337 -91.065 658.591  1.00  9.26           H
ATOM   2690  CG  LYS C 166    -124.686 -91.684 660.157  1.00  9.26           C
ATOM   2691 1HG  LYS C 166    -125.590 -91.403 659.617  1.00  9.26           H
ATOM   2692 2HG  LYS C 166    -124.917 -92.589 660.717  1.00  9.26           H
ATOM   2693  CD  LYS C 166    -124.295 -90.564 661.124  1.00  9.26           C
ATOM   2694 1HD  LYS C 166    -123.403 -90.854 661.679  1.00  9.26           H
ATOM   2695 2HD  LYS C 166    -124.043 -89.665 660.562  1.00  9.26           H
ATOM   2696  CE  LYS C 166    -125.433 -90.261 662.100  1.00  9.26           C
ATOM   2697 1HE  LYS C 166    -126.342 -90.026 661.546  1.00  9.26           H
ATOM   2698 2HE  LYS C 166    -125.647 -91.143 662.704  1.00  9.26           H
ATOM   2699  NZ  LYS C 166    -125.073 -89.126 662.980  1.00  9.26           N
ATOM   2700 1HZ  LYS C 166    -125.831 -88.949 663.630  1.00  9.26           H
ATOM   2701 2HZ  LYS C 166    -124.230 -89.352 663.495  1.00  9.26           H
ATOM   2702 3HZ  LYS C 166    -124.913 -88.299 662.415  1.00  9.26           H
ATOM   2703  HN  LYS C 166    -123.634 -94.351 659.845  1.00  9.26           H
ATOM   2704  N   MET C 167    -121.829 -93.826 657.301  1.00  9.26           N
ATOM   2705  CA  MET C 167    -120.804 -93.981 656.283  1.00  9.26           C
ATOM   2706  C   MET C 167    -121.293 -94.878 655.145  1.00  9.26           C
ATOM   2707  O   MET C 167    -121.037 -94.598 653.975  1.00  9.26           O
ATOM   2708  HA  MET C 167    -120.612 -92.976 655.906  1.00  9.26           H
ATOM   2709  CB  MET C 167    -119.549 -94.590 656.911  1.00  9.26           C
ATOM   2710 1HB  MET C 167    -119.784 -95.569 657.327  1.00  9.26           H
ATOM   2711 2HB  MET C 167    -118.791 -94.744 656.142  1.00  9.26           H
ATOM   2712  CG  MET C 167    -118.990 -93.683 658.010  1.00  9.26           C
ATOM   2713 1HG  MET C 167    -119.728 -93.563 658.803  1.00  9.26           H
ATOM   2714 2HG  MET C 167    -118.111 -94.143 658.460  1.00  9.26           H
ATOM   2715  SD  MET C 167    -118.563 -92.090 657.329  1.00  9.26           S
ATOM   2716  CE  MET C 167    -117.170 -92.551 656.313  1.00  9.26           C
ATOM   2717 1HE  MET C 167    -116.392 -92.988 656.939  1.00  9.26           H
ATOM   2718 2HE  MET C 167    -117.488 -93.280 655.568  1.00  9.26           H
ATOM   2719 3HE  MET C 167    -116.777 -91.666 655.811  1.00  9.26           H
ATOM   2720  HN  MET C 167    -121.586 -94.182 658.203  1.00  9.26           H
ATOM   2721  N   VAL C 168    -121.987 -95.940 655.527  1.00  9.26           N
ATOM   2722  CA  VAL C 168    -122.502 -96.888 654.554  1.00  9.26           C
ATOM   2723  C   VAL C 168    -123.498 -96.178 653.634  1.00  9.26           C
ATOM   2724  O   VAL C 168    -123.447 -96.340 652.416  1.00  9.26           O
ATOM   2725  HA  VAL C 168    -121.660 -97.236 653.956  1.00  9.26           H
ATOM   2726  HB  VAL C 168    -123.803 -97.727 656.023  1.00  9.26           H
ATOM   2727  CB  VAL C 168    -123.107 -98.097 655.270  1.00  9.26           C
ATOM   2728  CG1 VAL C 168    -123.894 -98.975 654.295  1.00  9.26           C
ATOM   2729 1HG1 VAL C 168    -124.701 -98.392 653.851  1.00  9.26           H
ATOM   2730 2HG1 VAL C 168    -123.228 -99.332 653.509  1.00  9.26           H
ATOM   2731 3HG1 VAL C 168    -124.313 -99.827 654.830  1.00  9.26           H
ATOM   2732  CG2 VAL C 168    -122.026 -98.907 655.988  1.00  9.26           C
ATOM   2733 1HG2 VAL C 168    -121.295 -99.261 655.261  1.00  9.26           H
ATOM   2734 2HG2 VAL C 168    -121.529 -98.277 656.725  1.00  9.26           H
ATOM   2735 3HG2 VAL C 168    -122.483 -99.760 656.489  1.00  9.26           H
ATOM   2736  HN  VAL C 168    -122.199 -96.156 656.480  1.00  9.26           H
ATOM   2737  N   CYS C 169    -124.380 -95.406 654.253  1.00  9.26           N
ATOM   2738  CA  CYS C 169    -125.396 -94.684 653.506  1.00  9.26           C
ATOM   2739  C   CYS C 169    -124.696 -93.808 652.466  1.00  9.26           C
ATOM   2740  O   CYS C 169    -125.055 -93.827 651.290  1.00  9.26           O
ATOM   2741  HA  CYS C 169    -126.021 -95.435 653.023  1.00  9.26           H
ATOM   2742  CB  CYS C 169    -126.299 -93.864 654.429  1.00  9.26           C
ATOM   2743 1HB  CYS C 169    -125.692 -93.291 655.130  1.00  9.26           H
ATOM   2744 2HB  CYS C 169    -126.874 -93.145 653.844  1.00  9.26           H
ATOM   2745  HG  CYS C 169    -126.534 -95.384 656.234  1.00  9.26           H
ATOM   2746  SG  CYS C 169    -127.432 -94.972 655.344  1.00  9.26           S
ATOM   2747  HN  CYS C 169    -124.407 -95.271 655.243  1.00  9.26           H
ATOM   2748  N   PHE C 170    -123.708 -93.060 652.936  1.00  9.26           N
ATOM   2749  CA  PHE C 170    -122.974 -92.157 652.067  1.00  9.26           C
ATOM   2750  C   PHE C 170    -122.332 -92.916 650.904  1.00  9.26           C
ATOM   2751  O   PHE C 170    -122.418 -92.486 649.755  1.00  9.26           O
ATOM   2752  HA  PHE C 170    -123.688 -91.432 651.676  1.00  9.26           H
ATOM   2753  CB  PHE C 170    -121.871 -91.519 652.914  1.00  9.26           C
ATOM   2754 1HB  PHE C 170    -122.325 -91.033 653.777  1.00  9.26           H
ATOM   2755 2HB  PHE C 170    -121.220 -92.305 653.297  1.00  9.26           H
ATOM   2756  CG  PHE C 170    -121.020 -90.495 652.160  1.00  9.26           C
ATOM   2757  HD1 PHE C 170    -119.432 -91.867 651.816  1.00  9.26           H
ATOM   2758  CD1 PHE C 170    -119.802 -90.852 651.670  1.00  9.26           C
ATOM   2759  HD2 PHE C 170    -122.458 -88.943 652.370  1.00  9.26           H
ATOM   2760  CD2 PHE C 170    -121.482 -89.229 651.978  1.00  9.26           C
ATOM   2761  CE1 PHE C 170    -119.013 -89.902 650.970  1.00  9.26           C
ATOM   2762  HE1 PHE C 170    -118.037 -90.187 650.578  1.00  9.26           H
ATOM   2763  CE2 PHE C 170    -120.692 -88.279 651.278  1.00  9.26           C
ATOM   2764  HE2 PHE C 170    -121.062 -87.264 651.132  1.00  9.26           H
ATOM   2765  CZ  PHE C 170    -119.474 -88.635 650.789  1.00  9.26           C
ATOM   2766  HZ  PHE C 170    -118.868 -87.906 650.251  1.00  9.26           H
ATOM   2767  HN  PHE C 170    -123.409 -93.065 653.890  1.00  9.26           H
ATOM   2768  N   THR C 171    -121.704 -94.032 651.242  1.00  9.26           N
ATOM   2769  CA  THR C 171    -121.006 -94.829 650.247  1.00  9.26           C
ATOM   2770  C   THR C 171    -121.982 -95.316 649.174  1.00  9.26           C
ATOM   2771  O   THR C 171    -121.649 -95.334 647.990  1.00  9.26           O
ATOM   2772  HA  THR C 171    -120.274 -94.193 649.749  1.00  9.26           H
ATOM   2773  HB  THR C 171    -120.997 -96.693 651.362  1.00  9.26           H
ATOM   2774  CB  THR C 171    -120.284 -95.966 650.974  1.00  9.26           C
ATOM   2775  OG1 THR C 171    -119.487 -95.303 651.951  1.00  9.26           O
ATOM   2776  HG1 THR C 171    -119.947 -95.324 652.839  1.00  9.26           H
ATOM   2777  CG2 THR C 171    -119.265 -96.677 650.081  1.00  9.26           C
ATOM   2778 1HG2 THR C 171    -118.513 -95.962 649.747  1.00  9.26           H
ATOM   2779 2HG2 THR C 171    -119.774 -97.101 649.216  1.00  9.26           H
ATOM   2780 3HG2 THR C 171    -118.782 -97.475 650.646  1.00  9.26           H
ATOM   2781  HN  THR C 171    -121.666 -94.392 652.174  1.00  9.26           H
ATOM   2782  N   ILE C 172    -123.167 -95.699 649.627  1.00  9.26           N
ATOM   2783  CA  ILE C 172    -124.174 -96.234 648.727  1.00  9.26           C
ATOM   2784  C   ILE C 172    -124.580 -95.154 647.722  1.00  9.26           C
ATOM   2785  O   ILE C 172    -124.693 -95.424 646.527  1.00  9.26           O
ATOM   2786  HA  ILE C 172    -123.718 -97.060 648.181  1.00  9.26           H
ATOM   2787  HB  ILE C 172    -125.609 -96.101 650.307  1.00  9.26           H
ATOM   2788  CB  ILE C 172    -125.349 -96.809 649.520  1.00  9.26           C
ATOM   2789  CG1 ILE C 172    -124.960 -98.122 650.204  1.00  9.26           C
ATOM   2790 1HG1 ILE C 172    -124.793 -98.892 649.451  1.00  9.26           H
ATOM   2791 2HG1 ILE C 172    -124.020 -97.992 650.740  1.00  9.26           H
ATOM   2792  CG2 ILE C 172    -126.584 -96.970 648.631  1.00  9.26           C
ATOM   2793 1HG2 ILE C 172    -126.874 -95.998 648.233  1.00  9.26           H
ATOM   2794 2HG2 ILE C 172    -126.354 -97.646 647.808  1.00  9.26           H
ATOM   2795 3HG2 ILE C 172    -127.404 -97.381 649.220  1.00  9.26           H
ATOM   2796  CD1 ILE C 172    -126.049 -98.578 651.176  1.00  9.26           C
ATOM   2797 1HD1 ILE C 172    -126.196 -97.816 651.941  1.00  9.26           H
ATOM   2798 2HD1 ILE C 172    -126.981 -98.730 650.632  1.00  9.26           H
ATOM   2799 3HD1 ILE C 172    -125.747 -99.513 651.648  1.00  9.26           H
ATOM   2800  HN  ILE C 172    -123.442 -95.647 650.587  1.00  9.26           H
ATOM   2801  N   TRP C 173    -124.788 -93.954 648.243  1.00  9.26           N
ATOM   2802  CA  TRP C 173    -125.249 -92.850 647.419  1.00  9.26           C
ATOM   2803  C   TRP C 173    -124.187 -92.582 646.351  1.00  9.26           C
ATOM   2804  O   TRP C 173    -124.509 -92.433 645.173  1.00  9.26           O
ATOM   2805  HA  TRP C 173    -126.183 -93.154 646.947  1.00  9.26           H
ATOM   2806  CB  TRP C 173    -125.560 -91.620 648.274  1.00  9.26           C
ATOM   2807 1HB  TRP C 173    -124.805 -91.532 649.055  1.00  9.26           H
ATOM   2808 2HB  TRP C 173    -125.481 -90.728 647.652  1.00  9.26           H
ATOM   2809  CG  TRP C 173    -126.945 -91.649 648.925  1.00  9.26           C
ATOM   2810  HD1 TRP C 173    -126.502 -91.917 651.013  1.00  9.26           H
ATOM   2811  CD1 TRP C 173    -127.243 -91.795 650.223  1.00  9.26           C
ATOM   2812  CD2 TRP C 173    -128.214 -91.521 648.251  1.00  9.26           C
ATOM   2813  NE1 TRP C 173    -128.607 -91.771 650.434  1.00  9.26           N
ATOM   2814  HE1 TRP C 173    -129.071 -91.861 651.315  1.00  9.26           H
ATOM   2815  CE2 TRP C 173    -129.216 -91.599 649.197  1.00  9.26           C
ATOM   2816  HE3 TRP C 173    -127.734 -91.281 646.121  1.00  9.26           H
ATOM   2817  CE3 TRP C 173    -128.507 -91.346 646.887  1.00  9.26           C
ATOM   2818  CZ2 TRP C 173    -130.577 -91.512 648.881  1.00  9.26           C
ATOM   2819  HZ2 TRP C 173    -131.350 -91.577 649.647  1.00  9.26           H
ATOM   2820  CZ3 TRP C 173    -129.872 -91.260 646.587  1.00  9.26           C
ATOM   2821  HZ3 TRP C 173    -130.154 -91.124 645.543  1.00  9.26           H
ATOM   2822  CH2 TRP C 173    -130.892 -91.337 647.528  1.00  9.26           C
ATOM   2823  HH2 TRP C 173    -131.933 -91.262 647.214  1.00  9.26           H
ATOM   2824  HN  TRP C 173    -124.647 -93.731 649.208  1.00  9.26           H
ATOM   2825  N   VAL C 174    -122.941 -92.529 646.800  1.00  9.26           N
ATOM   2826  CA  VAL C 174    -121.833 -92.253 645.902  1.00  9.26           C
ATOM   2827  C   VAL C 174    -121.778 -93.332 644.819  1.00  9.26           C
ATOM   2828  O   VAL C 174    -121.607 -93.025 643.641  1.00  9.26           O
ATOM   2829  HA  VAL C 174    -122.026 -91.290 645.429  1.00  9.26           H
ATOM   2830  HB  VAL C 174    -120.435 -93.031 647.315  1.00  9.26           H
ATOM   2831  CB  VAL C 174    -120.531 -92.137 646.698  1.00  9.26           C
ATOM   2832  CG1 VAL C 174    -119.321 -92.077 645.764  1.00  9.26           C
ATOM   2833 1HG1 VAL C 174    -119.282 -92.984 645.161  1.00  9.26           H
ATOM   2834 2HG1 VAL C 174    -119.409 -91.209 645.110  1.00  9.26           H
ATOM   2835 3HG1 VAL C 174    -118.409 -91.995 646.356  1.00  9.26           H
ATOM   2836  CG2 VAL C 174    -120.565 -90.924 647.631  1.00  9.26           C
ATOM   2837 1HG2 VAL C 174    -120.696 -90.017 647.042  1.00  9.26           H
ATOM   2838 2HG2 VAL C 174    -121.394 -91.027 648.330  1.00  9.26           H
ATOM   2839 3HG2 VAL C 174    -119.628 -90.866 648.184  1.00  9.26           H
ATOM   2840  HN  VAL C 174    -122.685 -92.672 647.756  1.00  9.26           H
ATOM   2841  N   LEU C 175    -121.924 -94.574 645.258  1.00  9.26           N
ATOM   2842  CA  LEU C 175    -121.814 -95.705 644.354  1.00  9.26           C
ATOM   2843  C   LEU C 175    -122.936 -95.635 643.316  1.00  9.26           C
ATOM   2844  O   LEU C 175    -122.691 -95.794 642.121  1.00  9.26           O
ATOM   2845  HA  LEU C 175    -120.858 -95.617 643.836  1.00  9.26           H
ATOM   2846  CB  LEU C 175    -121.784 -97.018 645.139  1.00  9.26           C
ATOM   2847 1HB  LEU C 175    -120.951 -96.980 645.841  1.00  9.26           H
ATOM   2848 2HB  LEU C 175    -122.697 -97.085 645.731  1.00  9.26           H
ATOM   2849  HG  LEU C 175    -122.445 -98.294 643.554  1.00  9.26           H
ATOM   2850  CG  LEU C 175    -121.655 -98.295 644.306  1.00  9.26           C
ATOM   2851  CD1 LEU C 175    -120.320 -98.330 643.559  1.00  9.26           C
ATOM   2852 1HD1 LEU C 175    -120.254 -97.470 642.893  1.00  9.26           H
ATOM   2853 2HD1 LEU C 175    -119.501 -98.297 644.277  1.00  9.26           H
ATOM   2854 3HD1 LEU C 175    -120.255 -99.248 642.975  1.00  9.26           H
ATOM   2855  CD2 LEU C 175    -121.859 -99.538 645.174  1.00  9.26           C
ATOM   2856 1HD2 LEU C 175    -121.108 -99.558 645.963  1.00  9.26           H
ATOM   2857 2HD2 LEU C 175    -122.854 -99.511 645.620  1.00  9.26           H
ATOM   2858 3HD2 LEU C 175    -121.762-100.432 644.557  1.00  9.26           H
ATOM   2859  HN  LEU C 175    -122.115 -94.811 646.211  1.00  9.26           H
ATOM   2860  N   ALA C 176    -124.142 -95.396 643.810  1.00  9.26           N
ATOM   2861  CA  ALA C 176    -125.315 -95.395 642.953  1.00  9.26           C
ATOM   2862  C   ALA C 176    -125.197 -94.259 641.935  1.00  9.26           C
ATOM   2863  O   ALA C 176    -125.625 -94.399 640.791  1.00  9.26           O
ATOM   2864  HA  ALA C 176    -125.338 -96.347 642.421  1.00  9.26           H
ATOM   2865  CB  ALA C 176    -126.575 -95.280 643.813  1.00  9.26           C
ATOM   2866 1HB  ALA C 176    -126.626 -96.126 644.498  1.00  9.26           H
ATOM   2867 2HB  ALA C 176    -126.542 -94.352 644.383  1.00  9.26           H
ATOM   2868 3HB  ALA C 176    -127.455 -95.279 643.169  1.00  9.26           H
ATOM   2869  HN  ALA C 176    -124.323 -95.206 644.775  1.00  9.26           H
ATOM   2870  N   ALA C 177    -124.615 -93.158 642.390  1.00  9.26           N
ATOM   2871  CA  ALA C 177    -124.449 -91.994 641.537  1.00  9.26           C
ATOM   2872  C   ALA C 177    -123.508 -92.342 640.382  1.00  9.26           C
ATOM   2873  O   ALA C 177    -123.758 -91.966 639.238  1.00  9.26           O
ATOM   2874  HA  ALA C 177    -125.427 -91.736 641.132  1.00  9.26           H
ATOM   2875  CB  ALA C 177    -123.936 -90.819 642.372  1.00  9.26           C
ATOM   2876 1HB  ALA C 177    -124.654 -90.592 643.160  1.00  9.26           H
ATOM   2877 2HB  ALA C 177    -122.977 -91.082 642.819  1.00  9.26           H
ATOM   2878 3HB  ALA C 177    -123.811 -89.945 641.733  1.00  9.26           H
ATOM   2879  HN  ALA C 177    -124.262 -93.056 643.319  1.00  9.26           H
ATOM   2880  N   ALA C 178    -122.446 -93.058 640.722  1.00  9.26           N
ATOM   2881  CA  ALA C 178    -121.457 -93.447 639.730  1.00  9.26           C
ATOM   2882  C   ALA C 178    -122.093 -94.422 638.738  1.00  9.26           C
ATOM   2883  O   ALA C 178    -121.823 -94.358 637.539  1.00  9.26           O
ATOM   2884  HA  ALA C 178    -121.151 -92.547 639.197  1.00  9.26           H
ATOM   2885  CB  ALA C 178    -120.236 -94.044 640.433  1.00  9.26           C
ATOM   2886 1HB  ALA C 178    -119.805 -93.301 641.105  1.00  9.26           H
ATOM   2887 2HB  ALA C 178    -120.540 -94.920 641.007  1.00  9.26           H
ATOM   2888 3HB  ALA C 178    -119.495 -94.335 639.689  1.00  9.26           H
ATOM   2889  HN  ALA C 178    -122.256 -93.370 641.653  1.00  9.26           H
ATOM   2890  N   LEU C 179    -122.926 -95.303 639.273  1.00  9.26           N
ATOM   2891  CA  LEU C 179    -123.497 -96.374 638.475  1.00  9.26           C
ATOM   2892  C   LEU C 179    -124.552 -95.795 637.531  1.00  9.26           C
ATOM   2893  O   LEU C 179    -124.980 -96.461 636.590  1.00  9.26           O
ATOM   2894  HA  LEU C 179    -122.692 -96.799 637.875  1.00  9.26           H
ATOM   2895  CB  LEU C 179    -124.026 -97.491 639.377  1.00  9.26           C
ATOM   2896 1HB  LEU C 179    -124.688 -97.048 640.121  1.00  9.26           H
ATOM   2897 2HB  LEU C 179    -124.632 -98.164 638.771  1.00  9.26           H
ATOM   2898  HG  LEU C 179    -122.313 -97.639 640.649  1.00  9.26           H
ATOM   2899  CG  LEU C 179    -122.968 -98.321 640.107  1.00  9.26           C
ATOM   2900  CD1 LEU C 179    -123.614 -99.245 641.142  1.00  9.26           C
ATOM   2901 1HD1 LEU C 179    -124.156 -98.648 641.874  1.00  9.26           H
ATOM   2902 2HD1 LEU C 179    -124.306 -99.923 640.642  1.00  9.26           H
ATOM   2903 3HD1 LEU C 179    -122.840 -99.824 641.646  1.00  9.26           H
ATOM   2904  CD2 LEU C 179    -122.096 -99.093 639.115  1.00  9.26           C
ATOM   2905 1HD2 LEU C 179    -122.721 -99.764 638.526  1.00  9.26           H
ATOM   2906 2HD2 LEU C 179    -121.592 -98.390 638.451  1.00  9.26           H
ATOM   2907 3HD2 LEU C 179    -121.352 -99.675 639.660  1.00  9.26           H
ATOM   2908  HN  LEU C 179    -123.210 -95.292 640.232  1.00  9.26           H
ATOM   2909  N   CYS C 180    -124.940 -94.561 637.815  1.00  9.26           N
ATOM   2910  CA  CYS C 180    -125.969 -93.900 637.030  1.00  9.26           C
ATOM   2911  C   CYS C 180    -125.285 -92.973 636.024  1.00  9.26           C
ATOM   2912  O   CYS C 180    -125.949 -92.196 635.339  1.00  9.26           O
ATOM   2913  HA  CYS C 180    -126.524 -94.686 636.517  1.00  9.26           H
ATOM   2914  CB  CYS C 180    -126.962 -93.146 637.918  1.00  9.26           C
ATOM   2915 1HB  CYS C 180    -127.894 -92.983 637.378  1.00  9.26           H
ATOM   2916 2HB  CYS C 180    -127.203 -93.744 638.797  1.00  9.26           H
ATOM   2917  HG  CYS C 180    -127.367 -91.055 638.961  1.00  9.26           H
ATOM   2918  SG  CYS C 180    -126.248 -91.541 638.431  1.00  9.26           S
ATOM   2919  HN  CYS C 180    -124.565 -94.015 638.565  1.00  9.26           H
ATOM   2920  N   ILE C 181    -123.966 -93.084 635.967  1.00  9.26           N
ATOM   2921  CA  ILE C 181    -123.187 -92.286 635.035  1.00  9.26           C
ATOM   2922  C   ILE C 181    -123.693 -92.532 633.613  1.00  9.26           C
ATOM   2923  O   ILE C 181    -123.945 -91.586 632.868  1.00  9.26           O
ATOM   2924  HA  ILE C 181    -123.353 -91.238 635.285  1.00  9.26           H
ATOM   2925  HB  ILE C 181    -121.556 -93.637 635.333  1.00  9.26           H
ATOM   2926  CB  ILE C 181    -121.692 -92.563 635.213  1.00  9.26           C
ATOM   2927  CG1 ILE C 181    -121.158 -91.895 636.481  1.00  9.26           C
ATOM   2928 1HG1 ILE C 181    -121.222 -90.812 636.381  1.00  9.26           H
ATOM   2929 2HG1 ILE C 181    -121.780 -92.173 637.333  1.00  9.26           H
ATOM   2930  CG2 ILE C 181    -120.906 -92.143 633.969  1.00  9.26           C
ATOM   2931 1HG2 ILE C 181    -121.265 -92.703 633.106  1.00  9.26           H
ATOM   2932 2HG2 ILE C 181    -121.046 -91.076 633.794  1.00  9.26           H
ATOM   2933 3HG2 ILE C 181    -119.847 -92.350 634.122  1.00  9.26           H
ATOM   2934  CD1 ILE C 181    -119.708 -92.303 636.747  1.00  9.26           C
ATOM   2935 1HD1 ILE C 181    -119.651 -93.385 636.871  1.00  9.26           H
ATOM   2936 2HD1 ILE C 181    -119.085 -92.001 635.904  1.00  9.26           H
ATOM   2937 3HD1 ILE C 181    -119.353 -91.815 637.654  1.00  9.26           H
ATOM   2938  HN  ILE C 181    -123.432 -93.705 636.541  1.00  9.26           H
ATOM   2939  N   PRO C 182    -123.850 -93.801 633.211  1.00  9.26           N
ATOM   2940  CA  PRO C 182    -124.263 -94.113 631.841  1.00  9.26           C
ATOM   2941  C   PRO C 182    -125.531 -93.376 631.439  1.00  9.26           C
ATOM   2942  O   PRO C 182    -125.599 -92.796 630.356  1.00  9.26           O
ATOM   2943  HA  PRO C 182    -123.503 -93.778 631.135  1.00  9.26           H
ATOM   2944  CB  PRO C 182    -124.470 -95.629 631.861  1.00  9.26           C
ATOM   2945 1HB  PRO C 182    -125.503 -95.890 632.092  1.00  9.26           H
ATOM   2946 2HB  PRO C 182    -124.236 -96.079 630.896  1.00  9.26           H
ATOM   2947  CG  PRO C 182    -123.513 -96.101 632.949  1.00  9.26           C
ATOM   2948 1HG  PRO C 182    -123.785 -97.086 633.328  1.00  9.26           H
ATOM   2949 2HG  PRO C 182    -122.491 -96.187 632.579  1.00  9.26           H
ATOM   2950  CD  PRO C 182    -123.647 -95.023 634.011  1.00  9.26           C
ATOM   2951 1HD  PRO C 182    -124.491 -95.211 634.675  1.00  9.26           H
ATOM   2952 2HD  PRO C 182    -122.759 -94.960 634.640  1.00  9.26           H
ATOM   2953  N   GLU C 183    -126.510 -93.420 632.330  1.00  9.26           N
ATOM   2954  CA  GLU C 183    -127.816 -92.854 632.035  1.00  9.26           C
ATOM   2955  C   GLU C 183    -127.694 -91.354 631.758  1.00  9.26           C
ATOM   2956  O   GLU C 183    -128.422 -90.812 630.928  1.00  9.26           O
ATOM   2957  HA  GLU C 183    -128.159 -93.369 631.138  1.00  9.26           H
ATOM   2958  CB  GLU C 183    -128.800 -93.123 633.175  1.00  9.26           C
ATOM   2959 1HB  GLU C 183    -128.302 -92.976 634.133  1.00  9.26           H
ATOM   2960 2HB  GLU C 183    -129.686 -92.501 633.050  1.00  9.26           H
ATOM   2961  CG  GLU C 183    -129.286 -94.574 633.149  1.00  9.26           C
ATOM   2962 1HG  GLU C 183    -130.143 -94.686 633.813  1.00  9.26           H
ATOM   2963 2HG  GLU C 183    -129.625 -94.830 632.145  1.00  9.26           H
ATOM   2964  CD  GLU C 183    -128.173 -95.533 633.576  1.00  9.26           C
ATOM   2965  OE1 GLU C 183    -128.352 -96.748 633.347  1.00  9.26           O
ATOM   2966  OE2 GLU C 183    -127.168 -95.028 634.123  1.00  9.26           O
ATOM   2967  HN  GLU C 183    -126.423 -93.830 633.237  1.00  9.26           H
ATOM   2968  N   ILE C 184    -126.769 -90.727 632.470  1.00  9.26           N
ATOM   2969  CA  ILE C 184    -126.578 -89.291 632.348  1.00  9.26           C
ATOM   2970  C   ILE C 184    -126.063 -88.967 630.945  1.00  9.26           C
ATOM   2971  O   ILE C 184    -126.448 -87.958 630.356  1.00  9.26           O
ATOM   2972  HA  ILE C 184    -127.552 -88.820 632.477  1.00  9.26           H
ATOM   2973  HB  ILE C 184    -124.797 -89.420 633.526  1.00  9.26           H
ATOM   2974  CB  ILE C 184    -125.674 -88.775 633.469  1.00  9.26           C
ATOM   2975  CG1 ILE C 184    -126.381 -88.853 634.824  1.00  9.26           C
ATOM   2976 1HG1 ILE C 184    -127.173 -88.105 634.868  1.00  9.26           H
ATOM   2977 2HG1 ILE C 184    -126.856 -89.828 634.935  1.00  9.26           H
ATOM   2978  CG2 ILE C 184    -125.175 -87.361 633.164  1.00  9.26           C
ATOM   2979 1HG2 ILE C 184    -124.589 -87.373 632.245  1.00  9.26           H
ATOM   2980 2HG2 ILE C 184    -126.027 -86.693 633.042  1.00  9.26           H
ATOM   2981 3HG2 ILE C 184    -124.552 -87.010 633.987  1.00  9.26           H
ATOM   2982  CD1 ILE C 184    -125.394 -88.627 635.971  1.00  9.26           C
ATOM   2983 1HD1 ILE C 184    -125.864 -88.906 636.915  1.00  9.26           H
ATOM   2984 2HD1 ILE C 184    -124.506 -89.240 635.813  1.00  9.26           H
ATOM   2985 3HD1 ILE C 184    -125.109 -87.576 636.004  1.00  9.26           H
ATOM   2986  HN  ILE C 184    -126.159 -91.181 633.119  1.00  9.26           H
ATOM   2987  N   LEU C 185    -125.200 -89.842 630.448  1.00  9.26           N
ATOM   2988  CA  LEU C 185    -124.471 -89.561 629.223  1.00  9.26           C
ATOM   2989  C   LEU C 185    -125.391 -89.792 628.023  1.00  9.26           C
ATOM   2990  O   LEU C 185    -125.533 -88.920 627.168  1.00  9.26           O
ATOM   2991  HA  LEU C 185    -124.189 -88.508 629.245  1.00  9.26           H
ATOM   2992  CB  LEU C 185    -123.177 -90.375 629.172  1.00  9.26           C
ATOM   2993 1HB  LEU C 185    -123.428 -91.428 629.299  1.00  9.26           H
ATOM   2994 2HB  LEU C 185    -122.743 -90.269 628.177  1.00  9.26           H
ATOM   2995  HG  LEU C 185    -122.526 -90.172 631.199  1.00  9.26           H
ATOM   2996  CG  LEU C 185    -122.110 -90.006 630.205  1.00  9.26           C
ATOM   2997  CD1 LEU C 185    -120.882 -90.908 630.071  1.00  9.26           C
ATOM   2998 1HD1 LEU C 185    -121.175 -91.946 630.227  1.00  9.26           H
ATOM   2999 2HD1 LEU C 185    -120.456 -90.796 629.074  1.00  9.26           H
ATOM   3000 3HD1 LEU C 185    -120.140 -90.624 630.817  1.00  9.26           H
ATOM   3001  CD2 LEU C 185    -121.746 -88.523 630.110  1.00  9.26           C
ATOM   3002 1HD2 LEU C 185    -121.358 -88.307 629.115  1.00  9.26           H
ATOM   3003 2HD2 LEU C 185    -122.634 -87.918 630.293  1.00  9.26           H
ATOM   3004 3HD2 LEU C 185    -120.986 -88.287 630.855  1.00  9.26           H
ATOM   3005  HN  LEU C 185    -124.997 -90.726 630.868  1.00  9.26           H
ATOM   3006  N   TYR C 186    -125.993 -90.973 627.998  1.00  9.26           N
ATOM   3007  CA  TYR C 186    -126.496 -91.529 626.754  1.00  9.26           C
ATOM   3008  C   TYR C 186    -128.016 -91.379 626.662  1.00  9.26           C
ATOM   3009  O   TYR C 186    -128.622 -91.766 625.663  1.00  9.26           O
ATOM   3010  HA  TYR C 186    -126.035 -90.985 625.930  1.00  9.26           H
ATOM   3011  CB  TYR C 186    -126.144 -93.018 626.784  1.00  9.26           C
ATOM   3012 1HB  TYR C 186    -126.650 -93.484 627.630  1.00  9.26           H
ATOM   3013 2HB  TYR C 186    -126.529 -93.491 625.881  1.00  9.26           H
ATOM   3014  CG  TYR C 186    -124.643 -93.300 626.889  1.00  9.26           C
ATOM   3015  HD1 TYR C 186    -124.127 -91.918 625.333  1.00  9.26           H
ATOM   3016  CD1 TYR C 186    -123.758 -92.640 626.062  1.00  9.26           C
ATOM   3017  HD2 TYR C 186    -124.876 -94.735 628.465  1.00  9.26           H
ATOM   3018  CD2 TYR C 186    -124.176 -94.214 627.812  1.00  9.26           C
ATOM   3019  CE1 TYR C 186    -122.346 -92.905 626.161  1.00  9.26           C
ATOM   3020  HE1 TYR C 186    -121.636 -92.391 625.513  1.00  9.26           H
ATOM   3021  HE2 TYR C 186    -122.382 -95.199 628.634  1.00  9.26           H
ATOM   3022  CE2 TYR C 186    -122.764 -94.479 627.910  1.00  9.26           C
ATOM   3023  CZ  TYR C 186    -121.919 -93.812 627.080  1.00  9.26           C
ATOM   3024  OH  TYR C 186    -120.585 -94.062 627.173  1.00  9.26           O
ATOM   3025  HH  TYR C 186    -120.412 -94.724 627.903  1.00  9.26           H
ATOM   3026  HN  TYR C 186    -126.137 -91.544 628.806  1.00  9.26           H
ATOM   3027  N   SER C 187    -128.588 -90.817 627.716  1.00  9.26           N
ATOM   3028  CA  SER C 187    -129.998 -90.464 627.703  1.00  9.26           C
ATOM   3029  C   SER C 187    -130.236 -89.295 626.746  1.00  9.26           C
ATOM   3030  O   SER C 187    -129.654 -88.224 626.912  1.00  9.26           O
ATOM   3031  HA  SER C 187    -130.516 -91.357 627.353  1.00  9.26           H
ATOM   3032  CB  SER C 187    -130.489 -90.109 629.108  1.00  9.26           C
ATOM   3033 1HB  SER C 187    -129.878 -89.302 629.512  1.00  9.26           H
ATOM   3034 2HB  SER C 187    -131.512 -89.736 629.051  1.00  9.26           H
ATOM   3035  HG  SER C 187    -129.497 -91.542 630.091  1.00  9.26           H
ATOM   3036  OG  SER C 187    -130.441 -91.227 629.990  1.00  9.26           O
ATOM   3037  HN  SER C 187    -128.107 -90.604 628.566  1.00  9.26           H
ATOM   3038  N   GLN C 188    -131.092 -89.539 625.765  1.00  9.26           N
ATOM   3039  CA  GLN C 188    -131.496 -88.490 624.845  1.00  9.26           C
ATOM   3040  C   GLN C 188    -132.907 -88.759 624.320  1.00  9.26           C
ATOM   3041  O   GLN C 188    -133.471 -89.825 624.561  1.00  9.26           O
ATOM   3042  HA  GLN C 188    -131.489 -87.571 625.432  1.00  9.26           H
ATOM   3043  CB  GLN C 188    -130.498 -88.356 623.693  1.00  9.26           C
ATOM   3044 1HB  GLN C 188    -130.768 -87.503 623.070  1.00  9.26           H
ATOM   3045 2HB  GLN C 188    -129.503 -88.158 624.090  1.00  9.26           H
ATOM   3046  CG  GLN C 188    -130.470 -89.627 622.842  1.00  9.26           C
ATOM   3047 1HG  GLN C 188    -130.306 -90.494 623.482  1.00  9.26           H
ATOM   3048 2HG  GLN C 188    -131.437 -89.767 622.358  1.00  9.26           H
ATOM   3049  CD  GLN C 188    -129.369 -89.553 621.782  1.00  9.26           C
ATOM   3050  OE1 GLN C 188    -128.347 -88.910 621.956  1.00  9.26           O
ATOM   3051  NE2 GLN C 188    -129.633 -90.246 620.678  1.00  9.26           N
ATOM   3052 1HE2 GLN C 188    -130.491 -90.754 620.600  1.00  9.26           H
ATOM   3053 2HE2 GLN C 188    -128.973 -90.260 619.927  1.00  9.26           H
ATOM   3054  HN  GLN C 188    -131.506 -90.434 625.594  1.00  9.26           H
ATOM   3055  N   ILE C 189    -133.439 -87.774 623.611  1.00  9.26           N
ATOM   3056  CA  ILE C 189    -134.732 -87.927 622.967  1.00  9.26           C
ATOM   3057  C   ILE C 189    -134.531 -88.479 621.554  1.00  9.26           C
ATOM   3058  O   ILE C 189    -133.760 -87.926 620.772  1.00  9.26           O
ATOM   3059  HA  ILE C 189    -135.300 -88.657 623.545  1.00  9.26           H
ATOM   3060  HB  ILE C 189    -134.914 -85.846 622.512  1.00  9.26           H
ATOM   3061  CB  ILE C 189    -135.511 -86.611 623.008  1.00  9.26           C
ATOM   3062  CG1 ILE C 189    -135.731 -86.149 624.450  1.00  9.26           C
ATOM   3063 1HG1 ILE C 189    -136.386 -86.852 624.965  1.00  9.26           H
ATOM   3064 2HG1 ILE C 189    -134.781 -86.149 624.985  1.00  9.26           H
ATOM   3065  CG2 ILE C 189    -136.827 -86.729 622.237  1.00  9.26           C
ATOM   3066 1HG2 ILE C 189    -136.618 -86.978 621.197  1.00  9.26           H
ATOM   3067 2HG2 ILE C 189    -137.441 -87.512 622.682  1.00  9.26           H
ATOM   3068 3HG2 ILE C 189    -137.361 -85.779 622.282  1.00  9.26           H
ATOM   3069  CD1 ILE C 189    -136.346 -84.749 624.490  1.00  9.26           C
ATOM   3070 1HD1 ILE C 189    -135.677 -84.044 623.995  1.00  9.26           H
ATOM   3071 2HD1 ILE C 189    -137.307 -84.759 623.975  1.00  9.26           H
ATOM   3072 3HD1 ILE C 189    -136.491 -84.445 625.526  1.00  9.26           H
ATOM   3073  HN  ILE C 189    -133.001 -86.885 623.474  1.00  9.26           H
ATOM   3074  N   LYS C 190    -135.239 -89.563 621.271  1.00  9.26           N
ATOM   3075  CA  LYS C 190    -135.255 -90.115 619.927  1.00  9.26           C
ATOM   3076  C   LYS C 190    -136.640 -89.905 619.311  1.00  9.26           C
ATOM   3077  O   LYS C 190    -137.654 -90.229 619.927  1.00  9.26           O
ATOM   3078  HA  LYS C 190    -134.527 -89.560 619.336  1.00  9.26           H
ATOM   3079  CB  LYS C 190    -134.805 -91.578 619.943  1.00  9.26           C
ATOM   3080 1HB  LYS C 190    -133.893 -91.675 620.532  1.00  9.26           H
ATOM   3081 2HB  LYS C 190    -135.565 -92.190 620.428  1.00  9.26           H
ATOM   3082  CG  LYS C 190    -134.559 -92.091 618.523  1.00  9.26           C
ATOM   3083 1HG  LYS C 190    -135.456 -91.948 617.920  1.00  9.26           H
ATOM   3084 2HG  LYS C 190    -133.764 -91.510 618.055  1.00  9.26           H
ATOM   3085  CD  LYS C 190    -134.176 -93.572 618.534  1.00  9.26           C
ATOM   3086 1HD  LYS C 190    -133.209 -93.698 619.021  1.00  9.26           H
ATOM   3087 2HD  LYS C 190    -134.903 -94.135 619.119  1.00  9.26           H
ATOM   3088  CE  LYS C 190    -134.114 -94.133 617.112  1.00  9.26           C
ATOM   3089 1HE  LYS C 190    -134.979 -93.794 616.543  1.00  9.26           H
ATOM   3090 2HE  LYS C 190    -133.228 -93.753 616.603  1.00  9.26           H
ATOM   3091  NZ  LYS C 190    -134.080 -95.613 617.140  1.00  9.26           N
ATOM   3092 1HZ  LYS C 190    -134.368 -95.974 616.237  1.00  9.26           H
ATOM   3093 2HZ  LYS C 190    -133.137 -95.925 617.343  1.00  9.26           H
ATOM   3094 3HZ  LYS C 190    -134.710 -95.952 617.857  1.00  9.26           H
ATOM   3095  HN  LYS C 190    -135.792 -90.060 621.939  1.00  9.26           H
ATOM   3096  N   GLU C 191    -136.638 -89.364 618.101  1.00  9.26           N
ATOM   3097  CA  GLU C 191    -137.873 -89.203 617.352  1.00  9.26           C
ATOM   3098  C   GLU C 191    -138.057 -90.368 616.377  1.00  9.26           C
ATOM   3099  O   GLU C 191    -137.172 -90.654 615.572  1.00  9.26           O
ATOM   3100  HA  GLU C 191    -138.668 -89.215 618.097  1.00  9.26           H
ATOM   3101  CB  GLU C 191    -137.896 -87.863 616.614  1.00  9.26           C
ATOM   3102 1HB  GLU C 191    -136.954 -87.717 616.086  1.00  9.26           H
ATOM   3103 2HB  GLU C 191    -138.767 -87.818 615.961  1.00  9.26           H
ATOM   3104  CG  GLU C 191    -138.034 -86.699 617.598  1.00  9.26           C
ATOM   3105 1HG  GLU C 191    -138.912 -86.851 618.226  1.00  9.26           H
ATOM   3106 2HG  GLU C 191    -137.169 -86.672 618.259  1.00  9.26           H
ATOM   3107  CD  GLU C 191    -138.158 -85.366 616.856  1.00  9.26           C
ATOM   3108  OE1 GLU C 191    -138.305 -84.340 617.554  1.00  9.26           O
ATOM   3109  OE2 GLU C 191    -138.102 -85.404 615.608  1.00  9.26           O
ATOM   3110  HN  GLU C 191    -135.815 -89.038 617.635  1.00  9.26           H
ATOM   3111  N   GLU C 192    -139.212 -91.009 616.482  1.00  9.26           N
ATOM   3112  CA  GLU C 192    -139.505 -92.164 615.651  1.00  9.26           C
ATOM   3113  C   GLU C 192    -140.973 -92.148 615.219  1.00  9.26           C
ATOM   3114  O   GLU C 192    -141.871 -92.147 616.060  1.00  9.26           O
ATOM   3115  HA  GLU C 192    -138.862 -92.063 614.777  1.00  9.26           H
ATOM   3116  CB  GLU C 192    -139.162 -93.465 616.379  1.00  9.26           C
ATOM   3117 1HB  GLU C 192    -138.096 -93.488 616.606  1.00  9.26           H
ATOM   3118 2HB  GLU C 192    -139.793 -93.570 617.261  1.00  9.26           H
ATOM   3119  CG  GLU C 192    -139.450 -94.680 615.495  1.00  9.26           C
ATOM   3120 1HG  GLU C 192    -140.328 -95.207 615.870  1.00  9.26           H
ATOM   3121 2HG  GLU C 192    -139.684 -94.351 614.483  1.00  9.26           H
ATOM   3122  CD  GLU C 192    -138.253 -95.632 615.464  1.00  9.26           C
ATOM   3123  OE1 GLU C 192    -138.212 -96.463 614.531  1.00  9.26           O
ATOM   3124  OE2 GLU C 192    -137.404 -95.507 616.374  1.00  9.26           O
ATOM   3125  HN  GLU C 192    -139.938 -90.751 617.119  1.00  9.26           H
ATOM   3126  N   SER C 193    -141.171 -92.137 613.909  1.00  9.26           N
ATOM   3127  CA  SER C 193    -142.512 -92.217 613.355  1.00  9.26           C
ATOM   3128  C   SER C 193    -143.378 -91.087 613.914  1.00  9.26           C
ATOM   3129  O   SER C 193    -144.583 -91.256 614.098  1.00  9.26           O
ATOM   3130  HA  SER C 193    -142.386 -92.105 612.278  1.00  9.26           H
ATOM   3131  CB  SER C 193    -143.152 -93.574 613.655  1.00  9.26           C
ATOM   3132 1HB  SER C 193    -143.305 -93.673 614.729  1.00  9.26           H
ATOM   3133 2HB  SER C 193    -144.135 -93.623 613.187  1.00  9.26           H
ATOM   3134  HG  SER C 193    -142.629 -95.506 613.637  1.00  9.26           H
ATOM   3135  OG  SER C 193    -142.351 -94.657 613.188  1.00  9.26           O
ATOM   3136  HN  SER C 193    -140.438 -92.074 613.233  1.00  9.26           H
ATOM   3137  N   GLY C 194    -142.731 -89.959 614.169  1.00  9.26           N
ATOM   3138  CA  GLY C 194    -143.439 -88.780 614.640  1.00  9.26           C
ATOM   3139  C   GLY C 194    -143.701 -88.863 616.145  1.00  9.26           C
ATOM   3140  O   GLY C 194    -144.402 -88.020 616.704  1.00  9.26           O
ATOM   3141 1HA  GLY C 194    -142.854 -87.888 614.418  1.00  9.26           H
ATOM   3142 2HA  GLY C 194    -144.384 -88.682 614.107  1.00  9.26           H
ATOM   3143  HN  GLY C 194    -141.744 -89.844 614.059  1.00  9.26           H
ATOM   3144  N   ILE C 195    -143.125 -89.886 616.759  1.00  9.26           N
ATOM   3145  CA  ILE C 195    -143.253 -90.066 618.195  1.00  9.26           C
ATOM   3146  C   ILE C 195    -141.904 -89.789 618.862  1.00  9.26           C
ATOM   3147  O   ILE C 195    -140.895 -90.395 618.504  1.00  9.26           O
ATOM   3148  HA  ILE C 195    -143.973 -89.331 618.553  1.00  9.26           H
ATOM   3149  HB  ILE C 195    -143.211 -92.196 618.006  1.00  9.26           H
ATOM   3150  CB  ILE C 195    -143.823 -91.450 618.512  1.00  9.26           C
ATOM   3151  CG1 ILE C 195    -145.248 -91.594 617.972  1.00  9.26           C
ATOM   3152 1HG1 ILE C 195    -145.930 -90.989 618.569  1.00  9.26           H
ATOM   3153 2HG1 ILE C 195    -145.293 -91.212 616.952  1.00  9.26           H
ATOM   3154  CG2 ILE C 195    -143.747 -91.744 620.012  1.00  9.26           C
ATOM   3155 1HG2 ILE C 195    -142.707 -91.712 620.336  1.00  9.26           H
ATOM   3156 2HG2 ILE C 195    -144.321 -90.996 620.558  1.00  9.26           H
ATOM   3157 3HG2 ILE C 195    -144.159 -92.734 620.210  1.00  9.26           H
ATOM   3158  CD1 ILE C 195    -145.699 -93.055 617.996  1.00  9.26           C
ATOM   3159 1HD1 ILE C 195    -145.029 -93.653 617.378  1.00  9.26           H
ATOM   3160 2HD1 ILE C 195    -145.675 -93.426 619.021  1.00  9.26           H
ATOM   3161 3HD1 ILE C 195    -146.714 -93.129 617.607  1.00  9.26           H
ATOM   3162  HN  ILE C 195    -142.580 -90.583 616.292  1.00  9.26           H
ATOM   3163  N   ALA C 196    -141.931 -88.874 619.819  1.00  9.26           N
ATOM   3164  CA  ALA C 196    -140.742 -88.571 620.598  1.00  9.26           C
ATOM   3165  C   ALA C 196    -140.627 -89.569 621.753  1.00  9.26           C
ATOM   3166  O   ALA C 196    -141.577 -89.760 622.510  1.00  9.26           O
ATOM   3167  HA  ALA C 196    -139.878 -88.685 619.943  1.00  9.26           H
ATOM   3168  CB  ALA C 196    -140.805 -87.122 621.084  1.00  9.26           C
ATOM   3169 1HB  ALA C 196    -140.857 -86.453 620.225  1.00  9.26           H
ATOM   3170 2HB  ALA C 196    -141.691 -86.985 621.705  1.00  9.26           H
ATOM   3171 3HB  ALA C 196    -139.913 -86.895 621.668  1.00  9.26           H
ATOM   3172  HN  ALA C 196    -142.743 -88.345 620.065  1.00  9.26           H
ATOM   3173  N   ILE C 197    -139.454 -90.177 621.852  1.00  9.26           N
ATOM   3174  CA  ILE C 197    -139.211 -91.170 622.884  1.00  9.26           C
ATOM   3175  C   ILE C 197    -137.957 -90.785 623.671  1.00  9.26           C
ATOM   3176  O   ILE C 197    -136.912 -90.510 623.085  1.00  9.26           O
ATOM   3177  HA  ILE C 197    -140.064 -91.152 623.563  1.00  9.26           H
ATOM   3178  HB  ILE C 197    -138.340 -92.591 621.544  1.00  9.26           H
ATOM   3179  CB  ILE C 197    -139.148 -92.572 622.275  1.00  9.26           C
ATOM   3180  CG1 ILE C 197    -140.441 -92.904 621.527  1.00  9.26           C
ATOM   3181 1HG1 ILE C 197    -141.275 -92.929 622.229  1.00  9.26           H
ATOM   3182 2HG1 ILE C 197    -140.658 -92.119 620.802  1.00  9.26           H
ATOM   3183  CG2 ILE C 197    -138.818 -93.619 623.340  1.00  9.26           C
ATOM   3184 1HG2 ILE C 197    -137.851 -93.389 623.788  1.00  9.26           H
ATOM   3185 2HG2 ILE C 197    -139.587 -93.608 624.112  1.00  9.26           H
ATOM   3186 3HG2 ILE C 197    -138.779 -94.607 622.880  1.00  9.26           H
ATOM   3187  CD1 ILE C 197    -140.331 -94.251 620.811  1.00  9.26           C
ATOM   3188 1HD1 ILE C 197    -139.512 -94.215 620.093  1.00  9.26           H
ATOM   3189 2HD1 ILE C 197    -140.138 -95.037 621.542  1.00  9.26           H
ATOM   3190 3HD1 ILE C 197    -141.263 -94.462 620.288  1.00  9.26           H
ATOM   3191  HN  ILE C 197    -138.680 -90.002 621.243  1.00  9.26           H
ATOM   3192  N   CYS C 198    -138.103 -90.778 624.988  1.00  9.26           N
ATOM   3193  CA  CYS C 198    -136.955 -90.634 625.868  1.00  9.26           C
ATOM   3194  C   CYS C 198    -136.319 -92.013 626.056  1.00  9.26           C
ATOM   3195  O   CYS C 198    -136.909 -92.893 626.681  1.00  9.26           O
ATOM   3196  HA  CYS C 198    -136.264 -89.954 625.371  1.00  9.26           H
ATOM   3197  CB  CYS C 198    -137.342 -89.997 627.204  1.00  9.26           C
ATOM   3198 1HB  CYS C 198    -137.591 -88.947 627.057  1.00  9.26           H
ATOM   3199 2HB  CYS C 198    -138.233 -90.483 627.603  1.00  9.26           H
ATOM   3200  SG  CYS C 198    -135.960 -90.151 628.394  1.00  9.26           S
ATOM   3201  HN  CYS C 198    -138.983 -90.867 625.454  1.00  9.26           H
ATOM   3202  N   THR C 199    -135.123 -92.158 625.503  1.00  9.26           N
ATOM   3203  CA  THR C 199    -134.451 -93.447 625.501  1.00  9.26           C
ATOM   3204  C   THR C 199    -132.944 -93.262 625.692  1.00  9.26           C
ATOM   3205  O   THR C 199    -132.434 -92.148 625.589  1.00  9.26           O
ATOM   3206  HA  THR C 199    -134.813 -94.024 626.352  1.00  9.26           H
ATOM   3207  HB  THR C 199    -135.883 -94.088 623.999  1.00  9.26           H
ATOM   3208  CB  THR C 199    -134.815 -94.168 624.202  1.00  9.26           C
ATOM   3209  OG1 THR C 199    -134.323 -95.492 624.390  1.00  9.26           O
ATOM   3210  HG1 THR C 199    -134.623 -96.079 623.639  1.00  9.26           H
ATOM   3211  CG2 THR C 199    -134.027 -93.644 623.000  1.00  9.26           C
ATOM   3212 1HG2 THR C 199    -132.960 -93.786 623.176  1.00  9.26           H
ATOM   3213 2HG2 THR C 199    -134.234 -92.583 622.864  1.00  9.26           H
ATOM   3214 3HG2 THR C 199    -134.324 -94.190 622.105  1.00  9.26           H
ATOM   3215  HN  THR C 199    -134.617 -91.417 625.063  1.00  9.26           H
ATOM   3216  N   MET C 200    -132.275 -94.372 625.966  1.00  9.26           N
ATOM   3217  CA  MET C 200    -130.824 -94.409 625.890  1.00  9.26           C
ATOM   3218  C   MET C 200    -130.356 -94.659 624.455  1.00  9.26           C
ATOM   3219  O   MET C 200    -130.919 -95.498 623.753  1.00  9.26           O
ATOM   3220  HA  MET C 200    -130.488 -93.427 626.223  1.00  9.26           H
ATOM   3221  CB  MET C 200    -130.293 -95.517 626.802  1.00  9.26           C
ATOM   3222 1HB  MET C 200    -130.805 -96.453 626.578  1.00  9.26           H
ATOM   3223 2HB  MET C 200    -129.233 -95.678 626.605  1.00  9.26           H
ATOM   3224  CG  MET C 200    -130.495 -95.159 628.275  1.00  9.26           C
ATOM   3225 1HG  MET C 200    -131.474 -94.700 628.416  1.00  9.26           H
ATOM   3226 2HG  MET C 200    -130.476 -96.063 628.884  1.00  9.26           H
ATOM   3227  SD  MET C 200    -129.214 -94.038 628.812  1.00  9.26           S
ATOM   3228  CE  MET C 200    -127.887 -95.197 629.098  1.00  9.26           C
ATOM   3229 1HE  MET C 200    -128.191 -95.918 629.857  1.00  9.26           H
ATOM   3230 2HE  MET C 200    -127.657 -95.721 628.170  1.00  9.26           H
ATOM   3231 3HE  MET C 200    -127.003 -94.659 629.441  1.00  9.26           H
ATOM   3232  HN  MET C 200    -132.706 -95.233 626.236  1.00  9.26           H
ATOM   3233  N   VAL C 201    -129.331 -93.917 624.063  1.00  9.26           N
ATOM   3234  CA  VAL C 201    -128.689 -94.146 622.780  1.00  9.26           C
ATOM   3235  C   VAL C 201    -127.187 -94.338 622.993  1.00  9.26           C
ATOM   3236  O   VAL C 201    -126.503 -93.433 623.469  1.00  9.26           O
ATOM   3237  HA  VAL C 201    -129.105 -95.063 622.363  1.00  9.26           H
ATOM   3238  HB  VAL C 201    -128.615 -92.080 622.247  1.00  9.26           H
ATOM   3239  CB  VAL C 201    -129.015 -93.000 621.820  1.00  9.26           C
ATOM   3240  CG1 VAL C 201    -128.347 -93.216 620.460  1.00  9.26           C
ATOM   3241 1HG1 VAL C 201    -127.266 -93.266 620.591  1.00  9.26           H
ATOM   3242 2HG1 VAL C 201    -128.704 -94.150 620.025  1.00  9.26           H
ATOM   3243 3HG1 VAL C 201    -128.595 -92.388 619.798  1.00  9.26           H
ATOM   3244  CG2 VAL C 201    -130.528 -92.827 621.666  1.00  9.26           C
ATOM   3245 1HG2 VAL C 201    -130.960 -93.746 621.272  1.00  9.26           H
ATOM   3246 2HG2 VAL C 201    -130.969 -92.605 622.637  1.00  9.26           H
ATOM   3247 3HG2 VAL C 201    -130.731 -92.006 620.978  1.00  9.26           H
ATOM   3248  HN  VAL C 201    -128.941 -93.172 624.604  1.00  9.26           H
ATOM   3249  N   TYR C 202    -126.717 -95.523 622.631  1.00  9.26           N
ATOM   3250  CA  TYR C 202    -125.313 -95.855 622.803  1.00  9.26           C
ATOM   3251  C   TYR C 202    -124.493 -95.422 621.586  1.00  9.26           C
ATOM   3252  O   TYR C 202    -124.964 -95.508 620.453  1.00  9.26           O
ATOM   3253  HA  TYR C 202    -124.948 -95.328 623.685  1.00  9.26           H
ATOM   3254  CB  TYR C 202    -125.252 -97.379 622.927  1.00  9.26           C
ATOM   3255 1HB  TYR C 202    -125.772 -97.823 622.078  1.00  9.26           H
ATOM   3256 2HB  TYR C 202    -124.212 -97.698 622.866  1.00  9.26           H
ATOM   3257  CG  TYR C 202    -125.862 -97.923 624.221  1.00  9.26           C
ATOM   3258  HD1 TYR C 202    -124.037 -97.736 625.330  1.00  9.26           H
ATOM   3259  CD1 TYR C 202    -125.085 -98.035 625.356  1.00  9.26           C
ATOM   3260  HD2 TYR C 202    -127.802 -98.213 623.357  1.00  9.26           H
ATOM   3261  CD2 TYR C 202    -127.189 -98.301 624.253  1.00  9.26           C
ATOM   3262  CE1 TYR C 202    -125.658 -98.547 626.574  1.00  9.26           C
ATOM   3263  HE1 TYR C 202    -125.055 -98.640 627.477  1.00  9.26           H
ATOM   3264  HE2 TYR C 202    -128.808 -99.116 625.510  1.00  9.26           H
ATOM   3265  CE2 TYR C 202    -127.762 -98.813 625.471  1.00  9.26           C
ATOM   3266  CZ  TYR C 202    -126.968 -98.911 626.571  1.00  9.26           C
ATOM   3267  OH  TYR C 202    -127.510 -99.394 627.721  1.00  9.26           O
ATOM   3268  HH  TYR C 202    -128.483 -99.584 627.587  1.00  9.26           H
ATOM   3269  HN  TYR C 202    -127.276 -96.247 622.228  1.00  9.26           H
ATOM   3270  N   PRO C 203    -123.257 -94.949 621.796  1.00  9.26           N
ATOM   3271  CA  PRO C 203    -122.453 -94.421 620.691  1.00  9.26           C
ATOM   3272  C   PRO C 203    -122.023 -95.508 619.720  1.00  9.26           C
ATOM   3273  O   PRO C 203    -121.818 -96.654 620.116  1.00  9.26           O
ATOM   3274  HA  PRO C 203    -123.044 -93.725 620.096  1.00  9.26           H
ATOM   3275  CB  PRO C 203    -121.254 -93.778 621.391  1.00  9.26           C
ATOM   3276 1HB  PRO C 203    -120.350 -93.850 620.785  1.00  9.26           H
ATOM   3277 2HB  PRO C 203    -121.423 -92.719 621.584  1.00  9.26           H
ATOM   3278  CG  PRO C 203    -121.126 -94.558 622.667  1.00  9.26           C
ATOM   3279 1HG  PRO C 203    -120.544 -95.468 622.517  1.00  9.26           H
ATOM   3280 2HG  PRO C 203    -120.615 -93.977 623.435  1.00  9.26           H
ATOM   3281  CD  PRO C 203    -122.534 -94.879 623.079  1.00  9.26           C
ATOM   3282 1HD  PRO C 203    -122.588 -95.821 623.623  1.00  9.26           H
ATOM   3283 2HD  PRO C 203    -122.946 -94.109 623.731  1.00  9.26           H
ATOM   3284  N   SER C 204    -121.898 -95.115 618.460  1.00  9.26           N
ATOM   3285  CA  SER C 204    -121.852 -96.082 617.376  1.00  9.26           C
ATOM   3286  C   SER C 204    -120.732 -97.094 617.624  1.00  9.26           C
ATOM   3287  O   SER C 204    -120.860 -98.265 617.272  1.00  9.26           O
ATOM   3288  HA  SER C 204    -122.824 -96.576 617.389  1.00  9.26           H
ATOM   3289  CB  SER C 204    -121.651 -95.388 616.028  1.00  9.26           C
ATOM   3290 1HB  SER C 204    -121.401 -96.131 615.271  1.00  9.26           H
ATOM   3291 2HB  SER C 204    -122.586 -94.920 615.717  1.00  9.26           H
ATOM   3292  HG  SER C 204    -119.727 -94.843 616.099  1.00  9.26           H
ATOM   3293  OG  SER C 204    -120.624 -94.402 616.082  1.00  9.26           O
ATOM   3294  HN  SER C 204    -121.828 -94.159 618.177  1.00  9.26           H
ATOM   3295  N   ASP C 205    -119.659 -96.605 618.229  1.00  9.26           N
ATOM   3296  CA  ASP C 205    -118.471 -97.419 618.420  1.00  9.26           C
ATOM   3297  C   ASP C 205    -118.739 -98.457 619.511  1.00  9.26           C
ATOM   3298  O   ASP C 205    -118.916 -98.106 620.677  1.00  9.26           O
ATOM   3299  HA  ASP C 205    -118.278 -97.876 617.449  1.00  9.26           H
ATOM   3300  CB  ASP C 205    -117.282 -96.564 618.862  1.00  9.26           C
ATOM   3301 1HB  ASP C 205    -117.557 -95.981 619.741  1.00  9.26           H
ATOM   3302 2HB  ASP C 205    -116.454 -97.209 619.154  1.00  9.26           H
ATOM   3303  CG  ASP C 205    -116.834 -95.625 617.740  1.00  9.26           C
ATOM   3304  OD1 ASP C 205    -117.053 -95.998 616.567  1.00  9.26           O
ATOM   3305  OD2 ASP C 205    -116.283 -94.556 618.081  1.00  9.26           O
ATOM   3306  HN  ASP C 205    -119.594 -95.673 618.585  1.00  9.26           H
ATOM   3307  N   GLU C 206    -118.761 -99.715 619.095  1.00  9.26           N
ATOM   3308  CA  GLU C 206    -118.921-100.812 620.034  1.00  9.26           C
ATOM   3309  C   GLU C 206    -120.182-100.609 620.877  1.00  9.26           C
ATOM   3310  O   GLU C 206    -120.230-101.018 622.037  1.00  9.26           O
ATOM   3311  HA  GLU C 206    -119.026-101.706 619.420  1.00  9.26           H
ATOM   3312  CB  GLU C 206    -117.684-100.956 620.924  1.00  9.26           C
ATOM   3313 1HB  GLU C 206    -117.499-100.020 621.450  1.00  9.26           H
ATOM   3314 2HB  GLU C 206    -117.809-101.808 621.592  1.00  9.26           H
ATOM   3315  CG  GLU C 206    -116.437-101.245 620.086  1.00  9.26           C
ATOM   3316 1HG  GLU C 206    -116.285-100.442 619.365  1.00  9.26           H
ATOM   3317 2HG  GLU C 206    -115.558-101.265 620.730  1.00  9.26           H
ATOM   3318  CD  GLU C 206    -116.568-102.580 619.351  1.00  9.26           C
ATOM   3319  OE1 GLU C 206    -115.943-102.699 618.275  1.00  9.26           O
ATOM   3320  OE2 GLU C 206    -117.289-103.452 619.881  1.00  9.26           O
ATOM   3321  HN  GLU C 206    -118.672 -99.988 618.137  1.00  9.26           H
ATOM   3322  N   SER C 207    -121.171 -99.979 620.262  1.00  9.26           N
ATOM   3323  CA  SER C 207    -122.413 -99.679 620.955  1.00  9.26           C
ATOM   3324  C   SER C 207    -122.938-100.934 621.655  1.00  9.26           C
ATOM   3325  O   SER C 207    -123.364-100.873 622.807  1.00  9.26           O
ATOM   3326  HA  SER C 207    -122.157 -98.912 621.686  1.00  9.26           H
ATOM   3327  CB  SER C 207    -123.464 -99.130 619.988  1.00  9.26           C
ATOM   3328 1HB  SER C 207    -124.445 -99.166 620.461  1.00  9.26           H
ATOM   3329 2HB  SER C 207    -123.251 -98.083 619.776  1.00  9.26           H
ATOM   3330  HG  SER C 207    -124.010 -99.351 618.075  1.00  9.26           H
ATOM   3331  OG  SER C 207    -123.500 -99.863 618.767  1.00  9.26           O
ATOM   3332  HN  SER C 207    -121.135 -99.676 619.309  1.00  9.26           H
ATOM   3333  N   THR C 208    -122.891-102.041 620.929  1.00  9.26           N
ATOM   3334  CA  THR C 208    -123.486-103.277 621.409  1.00  9.26           C
ATOM   3335  C   THR C 208    -122.766-103.760 622.670  1.00  9.26           C
ATOM   3336  O   THR C 208    -123.407-104.160 623.641  1.00  9.26           O
ATOM   3337  HA  THR C 208    -124.520-103.074 621.690  1.00  9.26           H
ATOM   3338  HB  THR C 208    -123.839-105.259 620.593  1.00  9.26           H
ATOM   3339  CB  THR C 208    -123.456-104.292 620.265  1.00  9.26           C
ATOM   3340  OG1 THR C 208    -122.100-104.283 619.829  1.00  9.26           O
ATOM   3341  HG1 THR C 208    -121.914-105.094 619.274  1.00  9.26           H
ATOM   3342  CG2 THR C 208    -124.244-103.819 619.042  1.00  9.26           C
ATOM   3343 1HG2 THR C 208    -123.703-103.011 618.551  1.00  9.26           H
ATOM   3344 2HG2 THR C 208    -125.224-103.461 619.358  1.00  9.26           H
ATOM   3345 3HG2 THR C 208    -124.368-104.649 618.347  1.00  9.26           H
ATOM   3346  HN  THR C 208    -122.458-102.102 620.030  1.00  9.26           H
ATOM   3347  N   LYS C 209    -121.443-103.708 622.614  1.00  9.26           N
ATOM   3348  CA  LYS C 209    -120.629-104.142 623.736  1.00  9.26           C
ATOM   3349  C   LYS C 209    -120.953-103.281 624.959  1.00  9.26           C
ATOM   3350  O   LYS C 209    -121.027-103.787 626.077  1.00  9.26           O
ATOM   3351  HA  LYS C 209    -120.902-105.173 623.959  1.00  9.26           H
ATOM   3352  CB  LYS C 209    -119.147-104.137 623.357  1.00  9.26           C
ATOM   3353 1HB  LYS C 209    -118.872-103.160 622.958  1.00  9.26           H
ATOM   3354 2HB  LYS C 209    -118.539-104.300 624.247  1.00  9.26           H
ATOM   3355  CG  LYS C 209    -118.843-105.220 622.320  1.00  9.26           C
ATOM   3356 1HG  LYS C 209    -119.267-106.170 622.646  1.00  9.26           H
ATOM   3357 2HG  LYS C 209    -119.320-104.966 621.373  1.00  9.26           H
ATOM   3358  CD  LYS C 209    -117.335-105.374 622.112  1.00  9.26           C
ATOM   3359 1HD  LYS C 209    -116.888-104.396 621.933  1.00  9.26           H
ATOM   3360 2HD  LYS C 209    -116.878-105.772 623.018  1.00  9.26           H
ATOM   3361  CE  LYS C 209    -117.035-106.301 620.932  1.00  9.26           C
ATOM   3362 1HE  LYS C 209    -116.906-107.323 621.289  1.00  9.26           H
ATOM   3363 2HE  LYS C 209    -117.881-106.308 620.244  1.00  9.26           H
ATOM   3364  NZ  LYS C 209    -115.814-105.858 620.223  1.00  9.26           N
ATOM   3365 1HZ  LYS C 209    -115.559-106.550 619.527  1.00  9.26           H
ATOM   3366 2HZ  LYS C 209    -115.991-104.970 619.767  1.00  9.26           H
ATOM   3367 3HZ  LYS C 209    -115.056-105.752 620.888  1.00  9.26           H
ATOM   3368  HN  LYS C 209    -120.929-103.377 621.822  1.00  9.26           H
ATOM   3369  N   LEU C 210    -121.137-101.993 624.705  1.00  9.26           N
ATOM   3370  CA  LEU C 210    -121.380-101.045 625.779  1.00  9.26           C
ATOM   3371  C   LEU C 210    -122.716-101.371 626.449  1.00  9.26           C
ATOM   3372  O   LEU C 210    -122.801-101.433 627.674  1.00  9.26           O
ATOM   3373  HA  LEU C 210    -120.585-101.174 626.513  1.00  9.26           H
ATOM   3374  CB  LEU C 210    -121.287 -99.610 625.257  1.00  9.26           C
ATOM   3375 1HB  LEU C 210    -120.319 -99.482 624.773  1.00  9.26           H
ATOM   3376 2HB  LEU C 210    -122.048 -99.474 624.489  1.00  9.26           H
ATOM   3377  HG  LEU C 210    -122.429 -98.625 626.774  1.00  9.26           H
ATOM   3378  CG  LEU C 210    -121.453 -98.505 626.302  1.00  9.26           C
ATOM   3379  CD1 LEU C 210    -120.400 -98.630 627.405  1.00  9.26           C
ATOM   3380 1HD1 LEU C 210    -120.504 -99.596 627.899  1.00  9.26           H
ATOM   3381 2HD1 LEU C 210    -119.405 -98.551 626.968  1.00  9.26           H
ATOM   3382 3HD1 LEU C 210    -120.541 -97.833 628.135  1.00  9.26           H
ATOM   3383  CD2 LEU C 210    -121.435 -97.123 625.647  1.00  9.26           C
ATOM   3384 1HD2 LEU C 210    -120.485 -96.977 625.132  1.00  9.26           H
ATOM   3385 2HD2 LEU C 210    -122.252 -97.050 624.928  1.00  9.26           H
ATOM   3386 3HD2 LEU C 210    -121.555 -96.356 626.412  1.00  9.26           H
ATOM   3387  HN  LEU C 210    -121.123-101.597 623.786  1.00  9.26           H
ATOM   3388  N   LYS C 211    -123.726-101.571 625.615  1.00  9.26           N
ATOM   3389  CA  LYS C 211    -125.052-101.899 626.111  1.00  9.26           C
ATOM   3390  C   LYS C 211    -124.971-103.157 626.979  1.00  9.26           C
ATOM   3391  O   LYS C 211    -125.488-103.179 628.095  1.00  9.26           O
ATOM   3392  HA  LYS C 211    -125.381-101.069 626.737  1.00  9.26           H
ATOM   3393  CB  LYS C 211    -126.045-102.014 624.953  1.00  9.26           C
ATOM   3394 1HB  LYS C 211    -126.084-101.071 624.407  1.00  9.26           H
ATOM   3395 2HB  LYS C 211    -125.702-102.774 624.250  1.00  9.26           H
ATOM   3396  CG  LYS C 211    -127.442-102.374 625.461  1.00  9.26           C
ATOM   3397 1HG  LYS C 211    -127.431-103.379 625.883  1.00  9.26           H
ATOM   3398 2HG  LYS C 211    -127.727-101.694 626.264  1.00  9.26           H
ATOM   3399  CD  LYS C 211    -128.472-102.300 624.332  1.00  9.26           C
ATOM   3400 1HD  LYS C 211    -128.455-101.307 623.884  1.00  9.26           H
ATOM   3401 2HD  LYS C 211    -128.209-103.009 623.547  1.00  9.26           H
ATOM   3402  CE  LYS C 211    -129.878-102.606 624.852  1.00  9.26           C
ATOM   3403 1HE  LYS C 211    -129.930-103.641 625.192  1.00  9.26           H
ATOM   3404 2HE  LYS C 211    -130.099-101.976 625.714  1.00  9.26           H
ATOM   3405  NZ  LYS C 211    -130.884-102.376 623.792  1.00  9.26           N
ATOM   3406 1HZ  LYS C 211    -131.813-102.389 624.199  1.00  9.26           H
ATOM   3407 2HZ  LYS C 211    -130.718-101.475 623.358  1.00  9.26           H
ATOM   3408 3HZ  LYS C 211    -130.811-103.107 623.092  1.00  9.26           H
ATOM   3409  HN  LYS C 211    -123.650-101.513 624.620  1.00  9.26           H
ATOM   3410  N   SER C 212    -124.319-104.172 626.433  1.00  9.26           N
ATOM   3411  CA  SER C 212    -124.201-105.445 627.125  1.00  9.26           C
ATOM   3412  C   SER C 212    -123.584-105.233 628.509  1.00  9.26           C
ATOM   3413  O   SER C 212    -124.110-105.722 629.508  1.00  9.26           O
ATOM   3414  HA  SER C 212    -125.221-105.820 627.214  1.00  9.26           H
ATOM   3415  CB  SER C 212    -123.362-106.436 626.316  1.00  9.26           C
ATOM   3416 1HB  SER C 212    -123.779-106.529 625.313  1.00  9.26           H
ATOM   3417 2HB  SER C 212    -122.349-106.049 626.206  1.00  9.26           H
ATOM   3418  HG  SER C 212    -124.241-108.037 627.134  1.00  9.26           H
ATOM   3419  OG  SER C 212    -123.315-107.721 626.930  1.00  9.26           O
ATOM   3420  HN  SER C 212    -123.876-104.136 625.537  1.00  9.26           H
ATOM   3421  N   ALA C 213    -122.478-104.504 628.523  1.00  9.26           N
ATOM   3422  CA  ALA C 213    -121.724-104.313 629.750  1.00  9.26           C
ATOM   3423  C   ALA C 213    -122.607-103.611 630.783  1.00  9.26           C
ATOM   3424  O   ALA C 213    -122.634-104.001 631.950  1.00  9.26           O
ATOM   3425  HA  ALA C 213    -121.450-105.298 630.128  1.00  9.26           H
ATOM   3426  CB  ALA C 213    -120.446-103.528 629.447  1.00  9.26           C
ATOM   3427 1HB  ALA C 213    -119.840-104.083 628.731  1.00  9.26           H
ATOM   3428 2HB  ALA C 213    -120.707-102.557 629.026  1.00  9.26           H
ATOM   3429 3HB  ALA C 213    -119.880-103.385 630.368  1.00  9.26           H
ATOM   3430  HN  ALA C 213    -122.097-104.049 627.718  1.00  9.26           H
ATOM   3431  N   VAL C 214    -123.310-102.589 630.317  1.00  9.26           N
ATOM   3432  CA  VAL C 214    -124.147-101.792 631.198  1.00  9.26           C
ATOM   3433  C   VAL C 214    -125.243-102.679 631.792  1.00  9.26           C
ATOM   3434  O   VAL C 214    -125.580-102.552 632.969  1.00  9.26           O
ATOM   3435  HA  VAL C 214    -123.516-101.425 632.008  1.00  9.26           H
ATOM   3436  HB  VAL C 214    -125.142-100.942 629.513  1.00  9.26           H
ATOM   3437  CB  VAL C 214    -124.700-100.583 630.442  1.00  9.26           C
ATOM   3438  CG1 VAL C 214    -125.800 -99.889 631.248  1.00  9.26           C
ATOM   3439 1HG1 VAL C 214    -126.615-100.590 631.430  1.00  9.26           H
ATOM   3440 2HG1 VAL C 214    -125.394 -99.549 632.200  1.00  9.26           H
ATOM   3441 3HG1 VAL C 214    -126.176 -99.033 630.687  1.00  9.26           H
ATOM   3442  CG2 VAL C 214    -123.582 -99.602 630.083  1.00  9.26           C
ATOM   3443 1HG2 VAL C 214    -123.099 -99.253 630.995  1.00  9.26           H
ATOM   3444 2HG2 VAL C 214    -122.848-100.103 629.451  1.00  9.26           H
ATOM   3445 3HG2 VAL C 214    -124.003 -98.752 629.546  1.00  9.26           H
ATOM   3446  HN  VAL C 214    -123.313-102.303 629.359  1.00  9.26           H
ATOM   3447  N   LEU C 215    -125.770-103.557 630.952  1.00  9.26           N
ATOM   3448  CA  LEU C 215    -126.859-104.426 631.363  1.00  9.26           C
ATOM   3449  C   LEU C 215    -126.335-105.453 632.368  1.00  9.26           C
ATOM   3450  O   LEU C 215    -126.970-105.705 633.392  1.00  9.26           O
ATOM   3451  HA  LEU C 215    -127.603-103.804 631.860  1.00  9.26           H
ATOM   3452  CB  LEU C 215    -127.536-105.052 630.141  1.00  9.26           C
ATOM   3453 1HB  LEU C 215    -126.760-105.409 629.464  1.00  9.26           H
ATOM   3454 2HB  LEU C 215    -128.099-105.925 630.470  1.00  9.26           H
ATOM   3455  HG  LEU C 215    -127.943-103.219 629.117  1.00  9.26           H
ATOM   3456  CG  LEU C 215    -128.478-104.138 629.355  1.00  9.26           C
ATOM   3457  CD1 LEU C 215    -128.886-104.781 628.028  1.00  9.26           C
ATOM   3458 1HD1 LEU C 215    -127.996-104.967 627.426  1.00  9.26           H
ATOM   3459 2HD1 LEU C 215    -129.396-105.725 628.223  1.00  9.26           H
ATOM   3460 3HD1 LEU C 215    -129.556-104.111 627.490  1.00  9.26           H
ATOM   3461  CD2 LEU C 215    -129.693-103.747 630.200  1.00  9.26           C
ATOM   3462 1HD2 LEU C 215    -130.238-104.645 630.490  1.00  9.26           H
ATOM   3463 2HD2 LEU C 215    -129.360-103.220 631.093  1.00  9.26           H
ATOM   3464 3HD2 LEU C 215    -130.347-103.097 629.617  1.00  9.26           H
ATOM   3465  HN  LEU C 215    -125.465-103.680 630.007  1.00  9.26           H
ATOM   3466  N   THR C 216    -125.182-106.019 632.042  1.00  9.26           N
ATOM   3467  CA  THR C 216    -124.565-107.012 632.904  1.00  9.26           C
ATOM   3468  C   THR C 216    -124.332-106.435 634.302  1.00  9.26           C
ATOM   3469  O   THR C 216    -124.588-107.101 635.303  1.00  9.26           O
ATOM   3470  HA  THR C 216    -125.257-107.848 633.015  1.00  9.26           H
ATOM   3471  HB  THR C 216    -122.564-106.684 632.126  1.00  9.26           H
ATOM   3472  CB  THR C 216    -123.283-107.497 632.225  1.00  9.26           C
ATOM   3473  OG1 THR C 216    -123.734-108.071 631.001  1.00  9.26           O
ATOM   3474  HG1 THR C 216    -123.745-107.377 630.281  1.00  9.26           H
ATOM   3475  CG2 THR C 216    -122.633-108.666 632.968  1.00  9.26           C
ATOM   3476 1HG2 THR C 216    -123.329-109.504 633.007  1.00  9.26           H
ATOM   3477 2HG2 THR C 216    -122.379-108.356 633.981  1.00  9.26           H
ATOM   3478 3HG2 THR C 216    -121.727-108.971 632.444  1.00  9.26           H
ATOM   3479  HN  THR C 216    -124.673-105.808 631.208  1.00  9.26           H
ATOM   3480  N   LEU C 217    -123.848-105.202 634.324  1.00  9.26           N
ATOM   3481  CA  LEU C 217    -123.559-104.534 635.582  1.00  9.26           C
ATOM   3482  C   LEU C 217    -124.848-104.410 636.396  1.00  9.26           C
ATOM   3483  O   LEU C 217    -124.846-104.631 637.606  1.00  9.26           O
ATOM   3484  HA  LEU C 217    -122.861-105.164 636.134  1.00  9.26           H
ATOM   3485  CB  LEU C 217    -122.859-103.197 635.330  1.00  9.26           C
ATOM   3486 1HB  LEU C 217    -122.006-103.373 634.675  1.00  9.26           H
ATOM   3487 2HB  LEU C 217    -123.547-102.546 634.791  1.00  9.26           H
ATOM   3488  HG  LEU C 217    -123.212-102.318 637.248  1.00  9.26           H
ATOM   3489  CG  LEU C 217    -122.366-102.453 636.574  1.00  9.26           C
ATOM   3490  CD1 LEU C 217    -121.317-103.276 637.324  1.00  9.26           C
ATOM   3491 1HD1 LEU C 217    -121.753-104.225 637.634  1.00  9.26           H
ATOM   3492 2HD1 LEU C 217    -120.466-103.463 636.669  1.00  9.26           H
ATOM   3493 3HD1 LEU C 217    -120.984-102.724 638.203  1.00  9.26           H
ATOM   3494  CD2 LEU C 217    -121.851-101.060 636.210  1.00  9.26           C
ATOM   3495 1HD2 LEU C 217    -121.023-101.150 635.507  1.00  9.26           H
ATOM   3496 2HD2 LEU C 217    -122.655-100.482 635.753  1.00  9.26           H
ATOM   3497 3HD2 LEU C 217    -121.507-100.553 637.112  1.00  9.26           H
ATOM   3498  HN  LEU C 217    -123.654-104.662 633.505  1.00  9.26           H
ATOM   3499  N   LYS C 218    -125.919-104.057 635.700  1.00  9.26           N
ATOM   3500  CA  LYS C 218    -127.210-103.891 636.345  1.00  9.26           C
ATOM   3501  C   LYS C 218    -127.629-105.215 636.986  1.00  9.26           C
ATOM   3502  O   LYS C 218    -128.105-105.237 638.120  1.00  9.26           O
ATOM   3503  HA  LYS C 218    -127.088-103.149 637.135  1.00  9.26           H
ATOM   3504  CB  LYS C 218    -128.235-103.334 635.356  1.00  9.26           C
ATOM   3505 1HB  LYS C 218    -128.121-103.828 634.391  1.00  9.26           H
ATOM   3506 2HB  LYS C 218    -129.243-103.555 635.709  1.00  9.26           H
ATOM   3507  CG  LYS C 218    -128.068-101.823 635.185  1.00  9.26           C
ATOM   3508 1HG  LYS C 218    -128.392-101.313 636.092  1.00  9.26           H
ATOM   3509 2HG  LYS C 218    -127.014-101.584 635.043  1.00  9.26           H
ATOM   3510  CD  LYS C 218    -128.877-101.314 633.990  1.00  9.26           C
ATOM   3511 1HD  LYS C 218    -128.530-101.799 633.078  1.00  9.26           H
ATOM   3512 2HD  LYS C 218    -129.926-101.584 634.115  1.00  9.26           H
ATOM   3513  CE  LYS C 218    -128.749 -99.796 633.847  1.00  9.26           C
ATOM   3514 1HE  LYS C 218    -129.373 -99.301 634.591  1.00  9.26           H
ATOM   3515 2HE  LYS C 218    -127.720 -99.493 634.042  1.00  9.26           H
ATOM   3516  NZ  LYS C 218    -129.149 -99.367 632.489  1.00  9.26           N
ATOM   3517 1HZ  LYS C 218    -129.123 -98.355 632.432  1.00  9.26           H
ATOM   3518 2HZ  LYS C 218    -128.509 -99.760 631.808  1.00  9.26           H
ATOM   3519 3HZ  LYS C 218    -130.090 -99.692 632.295  1.00  9.26           H
ATOM   3520  HN  LYS C 218    -125.913-103.886 634.715  1.00  9.26           H
ATOM   3521  N   VAL C 219    -127.438-106.288 636.232  1.00  9.26           N
ATOM   3522  CA  VAL C 219    -127.901-107.596 636.660  1.00  9.26           C
ATOM   3523  C   VAL C 219    -127.117-108.030 637.900  1.00  9.26           C
ATOM   3524  O   VAL C 219    -127.696-108.540 638.858  1.00  9.26           O
ATOM   3525  HA  VAL C 219    -128.954-107.501 636.927  1.00  9.26           H
ATOM   3526  HB  VAL C 219    -126.805-108.484 635.058  1.00  9.26           H
ATOM   3527  CB  VAL C 219    -127.793-108.594 635.505  1.00  9.26           C
ATOM   3528  CG1 VAL C 219    -127.924-110.032 636.009  1.00  9.26           C
ATOM   3529 1HG1 VAL C 219    -127.129-110.240 636.725  1.00  9.26           H
ATOM   3530 2HG1 VAL C 219    -128.892-110.162 636.492  1.00  9.26           H
ATOM   3531 3HG1 VAL C 219    -127.843-110.721 635.167  1.00  9.26           H
ATOM   3532  CG2 VAL C 219    -128.833-108.295 634.423  1.00  9.26           C
ATOM   3533 1HG2 VAL C 219    -129.833-108.364 634.852  1.00  9.26           H
ATOM   3534 2HG2 VAL C 219    -128.674-107.290 634.033  1.00  9.26           H
ATOM   3535 3HG2 VAL C 219    -128.734-109.019 633.614  1.00  9.26           H
ATOM   3536  HN  VAL C 219    -126.976-106.272 635.345  1.00  9.26           H
ATOM   3537  N   ILE C 220    -125.812-107.812 637.841  1.00  9.26           N
ATOM   3538  CA  ILE C 220    -124.928-108.271 638.900  1.00  9.26           C
ATOM   3539  C   ILE C 220    -125.254-107.519 640.192  1.00  9.26           C
ATOM   3540  O   ILE C 220    -125.553-108.135 641.214  1.00  9.26           O
ATOM   3541  HA  ILE C 220    -125.128-109.330 639.057  1.00  9.26           H
ATOM   3542  HB  ILE C 220    -123.312-107.144 638.068  1.00  9.26           H
ATOM   3543  CB  ILE C 220    -123.465-108.146 638.468  1.00  9.26           C
ATOM   3544  CG1 ILE C 220    -123.138-109.135 637.348  1.00  9.26           C
ATOM   3545 1HG1 ILE C 220    -123.176-110.153 637.735  1.00  9.26           H
ATOM   3546 2HG1 ILE C 220    -123.890-109.064 636.563  1.00  9.26           H
ATOM   3547  CG2 ILE C 220    -122.525-108.303 639.665  1.00  9.26           C
ATOM   3548 1HG2 ILE C 220    -122.740-107.527 640.400  1.00  9.26           H
ATOM   3549 2HG2 ILE C 220    -122.674-109.283 640.118  1.00  9.26           H
ATOM   3550 3HG2 ILE C 220    -121.492-108.210 639.330  1.00  9.26           H
ATOM   3551  CD1 ILE C 220    -121.752-108.859 636.761  1.00  9.26           C
ATOM   3552 1HD1 ILE C 220    -121.725-107.848 636.353  1.00  9.26           H
ATOM   3553 2HD1 ILE C 220    -121.000-108.955 637.544  1.00  9.26           H
ATOM   3554 3HD1 ILE C 220    -121.545-109.577 635.967  1.00  9.26           H
ATOM   3555  HN  ILE C 220    -125.358-107.333 637.090  1.00  9.26           H
ATOM   3556  N   LEU C 221    -125.186-106.199 640.104  1.00  9.26           N
ATOM   3557  CA  LEU C 221    -125.184-105.369 641.297  1.00  9.26           C
ATOM   3558  C   LEU C 221    -126.627-105.040 641.686  1.00  9.26           C
ATOM   3559  O   LEU C 221    -126.907-104.737 642.845  1.00  9.26           O
ATOM   3560  HA  LEU C 221    -124.734-105.952 642.100  1.00  9.26           H
ATOM   3561  CB  LEU C 221    -124.306-104.133 641.089  1.00  9.26           C
ATOM   3562 1HB  LEU C 221    -124.672-103.596 640.213  1.00  9.26           H
ATOM   3563 2HB  LEU C 221    -124.435-103.472 641.945  1.00  9.26           H
ATOM   3564  HG  LEU C 221    -122.679-104.997 640.003  1.00  9.26           H
ATOM   3565  CG  LEU C 221    -122.811-104.397 640.903  1.00  9.26           C
ATOM   3566  CD1 LEU C 221    -122.046-103.089 640.690  1.00  9.26           C
ATOM   3567 1HD1 LEU C 221    -122.426-102.587 639.799  1.00  9.26           H
ATOM   3568 2HD1 LEU C 221    -122.182-102.442 641.557  1.00  9.26           H
ATOM   3569 3HD1 LEU C 221    -120.985-103.305 640.560  1.00  9.26           H
ATOM   3570  CD2 LEU C 221    -122.247-105.206 642.073  1.00  9.26           C
ATOM   3571 1HD2 LEU C 221    -122.392-104.652 643.001  1.00  9.26           H
ATOM   3572 2HD2 LEU C 221    -122.765-106.162 642.136  1.00  9.26           H
ATOM   3573 3HD2 LEU C 221    -121.183-105.379 641.916  1.00  9.26           H
ATOM   3574  HN  LEU C 221    -125.133-105.698 639.241  1.00  9.26           H
ATOM   3575  N   GLY C 222    -127.504-105.110 640.696  1.00  9.26           N
ATOM   3576  CA  GLY C 222    -128.886-104.706 640.890  1.00  9.26           C
ATOM   3577  C   GLY C 222    -129.738-105.880 641.377  1.00  9.26           C
ATOM   3578  O   GLY C 222    -130.868-105.689 641.823  1.00  9.26           O
ATOM   3579 1HA  GLY C 222    -128.933-103.893 641.616  1.00  9.26           H
ATOM   3580 2HA  GLY C 222    -129.291-104.321 639.954  1.00  9.26           H
ATOM   3581  HN  GLY C 222    -127.284-105.435 639.776  1.00  9.26           H
ATOM   3582  N   PHE C 223    -129.163-107.069 641.273  1.00  9.26           N
ATOM   3583  CA  PHE C 223    -129.890-108.283 641.603  1.00  9.26           C
ATOM   3584  C   PHE C 223    -128.984-109.288 642.317  1.00  9.26           C
ATOM   3585  O   PHE C 223    -129.104-109.489 643.525  1.00  9.26           O
ATOM   3586  HA  PHE C 223    -130.708-108.000 642.265  1.00  9.26           H
ATOM   3587  CB  PHE C 223    -130.366-108.892 640.282  1.00  9.26           C
ATOM   3588 1HB  PHE C 223    -130.897-108.129 639.713  1.00  9.26           H
ATOM   3589 2HB  PHE C 223    -129.496-109.182 639.693  1.00  9.26           H
ATOM   3590  CG  PHE C 223    -131.277-110.109 640.451  1.00  9.26           C
ATOM   3591  HD1 PHE C 223    -129.997-111.392 639.340  1.00  9.26           H
ATOM   3592  CD1 PHE C 223    -130.927-111.302 639.901  1.00  9.26           C
ATOM   3593  HD2 PHE C 223    -132.719-109.041 641.592  1.00  9.26           H
ATOM   3594  CD2 PHE C 223    -132.438-109.998 641.151  1.00  9.26           C
ATOM   3595  CE1 PHE C 223    -131.774-112.432 640.057  1.00  9.26           C
ATOM   3596  HE1 PHE C 223    -131.493-113.388 639.616  1.00  9.26           H
ATOM   3597  CE2 PHE C 223    -133.284-111.127 641.308  1.00  9.26           C
ATOM   3598  HE2 PHE C 223    -134.214-111.038 641.869  1.00  9.26           H
ATOM   3599  CZ  PHE C 223    -132.934-112.320 640.758  1.00  9.26           C
ATOM   3600  HZ  PHE C 223    -133.584-113.187 640.878  1.00  9.26           H
ATOM   3601  HN  PHE C 223    -128.220-107.210 640.972  1.00  9.26           H
ATOM   3602  N   PHE C 224    -128.097-109.893 641.540  1.00  9.26           N
ATOM   3603  CA  PHE C 224    -127.452-111.126 641.960  1.00  9.26           C
ATOM   3604  C   PHE C 224    -126.760-110.949 643.313  1.00  9.26           C
ATOM   3605  O   PHE C 224    -127.010-111.712 644.246  1.00  9.26           O
ATOM   3606  HA  PHE C 224    -128.230-111.884 642.048  1.00  9.26           H
ATOM   3607  CB  PHE C 224    -126.399-111.462 640.902  1.00  9.26           C
ATOM   3608 1HB  PHE C 224    -126.019-110.535 640.474  1.00  9.26           H
ATOM   3609 2HB  PHE C 224    -125.558-111.958 641.387  1.00  9.26           H
ATOM   3610  CG  PHE C 224    -126.915-112.355 639.772  1.00  9.26           C
ATOM   3611  HD1 PHE C 224    -126.576-114.153 640.854  1.00  9.26           H
ATOM   3612  CD1 PHE C 224    -126.931-113.706 639.926  1.00  9.26           C
ATOM   3613  HD2 PHE C 224    -127.346-110.714 638.490  1.00  9.26           H
ATOM   3614  CD2 PHE C 224    -127.359-111.797 638.613  1.00  9.26           C
ATOM   3615  CE1 PHE C 224    -127.410-114.534 638.876  1.00  9.26           C
ATOM   3616  HE1 PHE C 224    -127.423-115.617 638.999  1.00  9.26           H
ATOM   3617  CE2 PHE C 224    -127.838-112.625 637.564  1.00  9.26           C
ATOM   3618  HE2 PHE C 224    -128.193-112.178 636.636  1.00  9.26           H
ATOM   3619  CZ  PHE C 224    -127.854-113.977 637.718  1.00  9.26           C
ATOM   3620  HZ  PHE C 224    -128.222-114.612 636.913  1.00  9.26           H
ATOM   3621  HN  PHE C 224    -127.819-109.556 640.641  1.00  9.26           H
ATOM   3622  N   LEU C 225    -125.905-109.939 643.377  1.00  9.26           N
ATOM   3623  CA  LEU C 225    -125.065-109.744 644.546  1.00  9.26           C
ATOM   3624  C   LEU C 225    -125.950-109.555 645.780  1.00  9.26           C
ATOM   3625  O   LEU C 225    -125.836-110.302 646.750  1.00  9.26           O
ATOM   3626  HA  LEU C 225    -124.475-110.651 644.680  1.00  9.26           H
ATOM   3627  CB  LEU C 225    -124.082-108.595 644.313  1.00  9.26           C
ATOM   3628 1HB  LEU C 225    -123.390-108.889 643.524  1.00  9.26           H
ATOM   3629 2HB  LEU C 225    -124.640-107.735 643.943  1.00  9.26           H
ATOM   3630  HG  LEU C 225    -123.933-108.109 646.391  1.00  9.26           H
ATOM   3631  CG  LEU C 225    -123.266-108.153 645.530  1.00  9.26           C
ATOM   3632  CD1 LEU C 225    -122.173-109.173 645.857  1.00  9.26           C
ATOM   3633 1HD1 LEU C 225    -122.630-110.138 646.074  1.00  9.26           H
ATOM   3634 2HD1 LEU C 225    -121.502-109.273 645.003  1.00  9.26           H
ATOM   3635 3HD1 LEU C 225    -121.608-108.834 646.725  1.00  9.26           H
ATOM   3636  CD2 LEU C 225    -122.696-106.748 645.327  1.00  9.26           C
ATOM   3637 1HD2 LEU C 225    -122.048-106.741 644.450  1.00  9.26           H
ATOM   3638 2HD2 LEU C 225    -123.513-106.042 645.179  1.00  9.26           H
ATOM   3639 3HD2 LEU C 225    -122.120-106.458 646.206  1.00  9.26           H
ATOM   3640  HN  LEU C 225    -125.782-109.264 642.650  1.00  9.26           H
ATOM   3641  N   PRO C 226    -126.844-108.557 645.766  1.00  9.26           N
ATOM   3642  CA  PRO C 226    -127.757-108.346 646.892  1.00  9.26           C
ATOM   3643  C   PRO C 226    -128.527-109.606 647.254  1.00  9.26           C
ATOM   3644  O   PRO C 226    -128.677-109.928 648.432  1.00  9.26           O
ATOM   3645  HA  PRO C 226    -127.193-108.089 647.788  1.00  9.26           H
ATOM   3646  CB  PRO C 226    -128.687-107.234 646.401  1.00  9.26           C
ATOM   3647 1HB  PRO C 226    -129.579-107.639 645.924  1.00  9.26           H
ATOM   3648 2HB  PRO C 226    -129.024-106.602 647.222  1.00  9.26           H
ATOM   3649  CG  PRO C 226    -127.821-106.461 645.413  1.00  9.26           C
ATOM   3650 1HG  PRO C 226    -128.424-105.868 644.725  1.00  9.26           H
ATOM   3651 2HG  PRO C 226    -127.157-105.761 645.919  1.00  9.26           H
ATOM   3652  CD  PRO C 226    -127.055-107.562 644.699  1.00  9.26           C
ATOM   3653 1HD  PRO C 226    -127.625-107.979 643.869  1.00  9.26           H
ATOM   3654 2HD  PRO C 226    -126.115-107.197 644.284  1.00  9.26           H
ATOM   3655  N   PHE C 227    -128.997-110.291 646.223  1.00  9.26           N
ATOM   3656  CA  PHE C 227    -129.843-111.455 646.421  1.00  9.26           C
ATOM   3657  C   PHE C 227    -129.104-112.543 647.204  1.00  9.26           C
ATOM   3658  O   PHE C 227    -129.652-113.117 648.144  1.00  9.26           O
ATOM   3659  HA  PHE C 227    -130.714-111.129 646.989  1.00  9.26           H
ATOM   3660  CB  PHE C 227    -130.196-111.994 645.033  1.00  9.26           C
ATOM   3661 1HB  PHE C 227    -130.691-111.206 644.464  1.00  9.26           H
ATOM   3662 2HB  PHE C 227    -129.275-112.238 644.504  1.00  9.26           H
ATOM   3663  CG  PHE C 227    -131.097-113.230 645.055  1.00  9.26           C
ATOM   3664  HD1 PHE C 227    -129.487-114.576 644.718  1.00  9.26           H
ATOM   3665  CD1 PHE C 227    -130.559-114.466 644.877  1.00  9.26           C
ATOM   3666  HD2 PHE C 227    -132.866-112.102 645.397  1.00  9.26           H
ATOM   3667  CD2 PHE C 227    -132.435-113.093 645.254  1.00  9.26           C
ATOM   3668  CE1 PHE C 227    -131.396-115.614 644.898  1.00  9.26           C
ATOM   3669  HE1 PHE C 227    -130.965-116.605 644.754  1.00  9.26           H
ATOM   3670  CE2 PHE C 227    -133.272-114.240 645.275  1.00  9.26           C
ATOM   3671  HE2 PHE C 227    -134.344-114.130 645.434  1.00  9.26           H
ATOM   3672  CZ  PHE C 227    -132.734-115.477 645.096  1.00  9.26           C
ATOM   3673  HZ  PHE C 227    -133.376-116.357 645.112  1.00  9.26           H
ATOM   3674  HN  PHE C 227    -128.810-110.062 645.267  1.00  9.26           H
ATOM   3675  N   VAL C 228    -127.872-112.793 646.787  1.00  9.26           N
ATOM   3676  CA  VAL C 228    -127.068-113.831 647.410  1.00  9.26           C
ATOM   3677  C   VAL C 228    -126.883-113.505 648.894  1.00  9.26           C
ATOM   3678  O   VAL C 228    -127.053-114.373 649.749  1.00  9.26           O
ATOM   3679  HA  VAL C 228    -127.616-114.769 647.322  1.00  9.26           H
ATOM   3680  HB  VAL C 228    -125.299-112.994 646.557  1.00  9.26           H
ATOM   3681  CB  VAL C 228    -125.742-113.985 646.662  1.00  9.26           C
ATOM   3682  CG1 VAL C 228    -124.764-114.855 647.454  1.00  9.26           C
ATOM   3683 1HG1 VAL C 228    -124.567-114.393 648.422  1.00  9.26           H
ATOM   3684 2HG1 VAL C 228    -125.197-115.844 647.605  1.00  9.26           H
ATOM   3685 3HG1 VAL C 228    -123.830-114.948 646.900  1.00  9.26           H
ATOM   3686  CG2 VAL C 228    -125.967-114.550 645.259  1.00  9.26           C
ATOM   3687 1HG2 VAL C 228    -126.442-115.529 645.333  1.00  9.26           H
ATOM   3688 2HG2 VAL C 228    -126.610-113.876 644.694  1.00  9.26           H
ATOM   3689 3HG2 VAL C 228    -125.008-114.650 644.749  1.00  9.26           H
ATOM   3690  HN  VAL C 228    -127.423-112.302 646.040  1.00  9.26           H
ATOM   3691  N   VAL C 229    -126.537-112.253 649.153  1.00  9.26           N
ATOM   3692  CA  VAL C 229    -126.253-111.821 650.511  1.00  9.26           C
ATOM   3693  C   VAL C 229    -127.505-112.004 651.372  1.00  9.26           C
ATOM   3694  O   VAL C 229    -127.430-112.541 652.476  1.00  9.26           O
ATOM   3695  HA  VAL C 229    -125.462-112.461 650.901  1.00  9.26           H
ATOM   3696  HB  VAL C 229    -126.463-109.766 649.972  1.00  9.26           H
ATOM   3697  CB  VAL C 229    -125.737-110.380 650.505  1.00  9.26           C
ATOM   3698  CG1 VAL C 229    -125.616-109.835 651.930  1.00  9.26           C
ATOM   3699 1HG1 VAL C 229    -126.595-109.854 652.410  1.00  9.26           H
ATOM   3700 2HG1 VAL C 229    -124.921-110.454 652.497  1.00  9.26           H
ATOM   3701 3HG1 VAL C 229    -125.248-108.810 651.896  1.00  9.26           H
ATOM   3702  CG2 VAL C 229    -124.402-110.279 649.764  1.00  9.26           C
ATOM   3703 1HG2 VAL C 229    -123.665-110.913 650.257  1.00  9.26           H
ATOM   3704 2HG2 VAL C 229    -124.533-110.608 648.733  1.00  9.26           H
ATOM   3705 3HG2 VAL C 229    -124.058-109.245 649.775  1.00  9.26           H
ATOM   3706  HN  VAL C 229    -126.451-111.540 648.456  1.00  9.26           H
ATOM   3707  N   MET C 230    -128.626-111.547 650.834  1.00  9.26           N
ATOM   3708  CA  MET C 230    -129.885-111.614 651.557  1.00  9.26           C
ATOM   3709  C   MET C 230    -130.258-113.064 651.875  1.00  9.26           C
ATOM   3710  O   MET C 230    -130.654-113.375 652.997  1.00  9.26           O
ATOM   3711  HA  MET C 230    -129.721-111.063 652.483  1.00  9.26           H
ATOM   3712  CB  MET C 230    -130.992-110.975 650.717  1.00  9.26           C
ATOM   3713 1HB  MET C 230    -130.942-111.352 649.696  1.00  9.26           H
ATOM   3714 2HB  MET C 230    -131.966-111.260 651.115  1.00  9.26           H
ATOM   3715  CG  MET C 230    -130.863-109.450 650.710  1.00  9.26           C
ATOM   3716 1HG  MET C 230    -130.958-109.064 651.725  1.00  9.26           H
ATOM   3717 2HG  MET C 230    -129.876-109.162 650.350  1.00  9.26           H
ATOM   3718  SD  MET C 230    -132.124-108.736 649.667  1.00  9.26           S
ATOM   3719  CE  MET C 230    -133.573-109.082 650.651  1.00  9.26           C
ATOM   3720 1HE  MET C 230    -133.670-110.159 650.789  1.00  9.26           H
ATOM   3721 2HE  MET C 230    -133.476-108.599 651.623  1.00  9.26           H
ATOM   3722 3HE  MET C 230    -134.457-108.700 650.141  1.00  9.26           H
ATOM   3723  HN  MET C 230    -128.684-111.138 649.924  1.00  9.26           H
ATOM   3724  N   ALA C 231    -130.117-113.912 650.867  1.00  9.26           N
ATOM   3725  CA  ALA C 231    -130.493-115.309 651.006  1.00  9.26           C
ATOM   3726  C   ALA C 231    -129.682-115.940 652.139  1.00  9.26           C
ATOM   3727  O   ALA C 231    -130.229-116.665 652.970  1.00  9.26           O
ATOM   3728  HA  ALA C 231    -131.551-115.343 651.265  1.00  9.26           H
ATOM   3729  CB  ALA C 231    -130.288-116.028 649.671  1.00  9.26           C
ATOM   3730 1HB  ALA C 231    -130.908-115.559 648.907  1.00  9.26           H
ATOM   3731 2HB  ALA C 231    -129.240-115.962 649.380  1.00  9.26           H
ATOM   3732 3HB  ALA C 231    -130.570-117.076 649.776  1.00  9.26           H
ATOM   3733  HN  ALA C 231    -129.754-113.659 649.970  1.00  9.26           H
ATOM   3734  N   CYS C 232    -128.391-115.643 652.137  1.00  9.26           N
ATOM   3735  CA  CYS C 232    -127.497-116.184 653.147  1.00  9.26           C
ATOM   3736  C   CYS C 232    -127.950-115.671 654.515  1.00  9.26           C
ATOM   3737  O   CYS C 232    -128.085-116.447 655.460  1.00  9.26           O
ATOM   3738  HA  CYS C 232    -127.583-117.269 653.092  1.00  9.26           H
ATOM   3739  CB  CYS C 232    -126.037-115.827 652.859  1.00  9.26           C
ATOM   3740 1HB  CYS C 232    -125.942-114.755 652.689  1.00  9.26           H
ATOM   3741 2HB  CYS C 232    -125.418-116.069 653.723  1.00  9.26           H
ATOM   3742  HG  CYS C 232    -125.930-115.896 650.491  1.00  9.26           H
ATOM   3743  SG  CYS C 232    -125.446-116.746 651.391  1.00  9.26           S
ATOM   3744  HN  CYS C 232    -127.956-115.045 651.464  1.00  9.26           H
ATOM   3745  N   CYS C 233    -128.174-114.366 654.578  1.00  9.26           N
ATOM   3746  CA  CYS C 233    -128.503-113.723 655.839  1.00  9.26           C
ATOM   3747  C   CYS C 233    -129.741-114.411 656.419  1.00  9.26           C
ATOM   3748  O   CYS C 233    -129.724-114.866 657.562  1.00  9.26           O
ATOM   3749  HA  CYS C 233    -127.642-113.859 656.494  1.00  9.26           H
ATOM   3750  CB  CYS C 233    -128.714-112.218 655.668  1.00  9.26           C
ATOM   3751 1HB  CYS C 233    -129.361-112.028 654.811  1.00  9.26           H
ATOM   3752 2HB  CYS C 233    -129.219-111.811 656.544  1.00  9.26           H
ATOM   3753  HG  CYS C 233    -126.942-111.747 654.163  1.00  9.26           H
ATOM   3754  SG  CYS C 233    -127.103-111.383 655.432  1.00  9.26           S
ATOM   3755  HN  CYS C 233    -128.133-113.753 653.789  1.00  9.26           H
ATOM   3756  N   TYR C 234    -130.785-114.464 655.606  1.00  9.26           N
ATOM   3757  CA  TYR C 234    -132.082-114.916 656.081  1.00  9.26           C
ATOM   3758  C   TYR C 234    -132.077-116.425 656.337  1.00  9.26           C
ATOM   3759  O   TYR C 234    -132.825-116.917 657.180  1.00  9.26           O
ATOM   3760  HA  TYR C 234    -132.297-114.398 657.016  1.00  9.26           H
ATOM   3761  CB  TYR C 234    -133.074-114.603 654.960  1.00  9.26           C
ATOM   3762 1HB  TYR C 234    -132.612-114.841 654.002  1.00  9.26           H
ATOM   3763 2HB  TYR C 234    -133.942-115.255 655.065  1.00  9.26           H
ATOM   3764  CG  TYR C 234    -133.547-113.148 654.934  1.00  9.26           C
ATOM   3765  HD1 TYR C 234    -134.524-113.280 656.838  1.00  9.26           H
ATOM   3766  CD1 TYR C 234    -134.281-112.643 655.988  1.00  9.26           C
ATOM   3767  HD2 TYR C 234    -132.659-112.741 653.025  1.00  9.26           H
ATOM   3768  CD2 TYR C 234    -133.239-112.342 653.858  1.00  9.26           C
ATOM   3769  CE1 TYR C 234    -134.725-111.273 655.964  1.00  9.26           C
ATOM   3770  HE1 TYR C 234    -135.305-110.861 656.790  1.00  9.26           H
ATOM   3771  HE2 TYR C 234    -133.447-110.324 652.990  1.00  9.26           H
ATOM   3772  CE2 TYR C 234    -133.684-110.972 653.834  1.00  9.26           C
ATOM   3773  CZ  TYR C 234    -134.405-110.506 654.888  1.00  9.26           C
ATOM   3774  OH  TYR C 234    -134.824-109.212 654.865  1.00  9.26           O
ATOM   3775  HH  TYR C 234    -134.365-108.717 654.128  1.00  9.26           H
ATOM   3776  HN  TYR C 234    -130.756-114.207 654.640  1.00  9.26           H
ATOM   3777  N   THR C 235    -131.227-117.116 655.592  1.00  9.26           N
ATOM   3778  CA  THR C 235    -131.033-118.540 655.804  1.00  9.26           C
ATOM   3779  C   THR C 235    -130.614-118.812 657.251  1.00  9.26           C
ATOM   3780  O   THR C 235    -131.186-119.674 657.915  1.00  9.26           O
ATOM   3781  HA  THR C 235    -131.987-119.044 655.648  1.00  9.26           H
ATOM   3782  HB  THR C 235    -129.053-118.546 654.909  1.00  9.26           H
ATOM   3783  CB  THR C 235    -130.017-119.038 654.774  1.00  9.26           C
ATOM   3784  OG1 THR C 235    -130.654-118.809 653.520  1.00  9.26           O
ATOM   3785  HG1 THR C 235    -130.224-118.036 653.054  1.00  9.26           H
ATOM   3786  CG2 THR C 235    -129.827-120.555 654.824  1.00  9.26           C
ATOM   3787 1HG2 THR C 235    -130.779-121.047 654.622  1.00  9.26           H
ATOM   3788 2HG2 THR C 235    -129.471-120.844 655.813  1.00  9.26           H
ATOM   3789 3HG2 THR C 235    -129.096-120.855 654.073  1.00  9.26           H
ATOM   3790  HN  THR C 235    -130.677-116.719 654.857  1.00  9.26           H
ATOM   3791  N   ILE C 236    -129.619-118.059 657.696  1.00  9.26           N
ATOM   3792  CA  ILE C 236    -129.090-118.235 659.038  1.00  9.26           C
ATOM   3793  C   ILE C 236    -130.118-117.740 660.056  1.00  9.26           C
ATOM   3794  O   ILE C 236    -130.343-118.384 661.080  1.00  9.26           O
ATOM   3795  HA  ILE C 236    -128.938-119.304 659.192  1.00  9.26           H
ATOM   3796  HB  ILE C 236    -127.846-116.497 658.967  1.00  9.26           H
ATOM   3797  CB  ILE C 236    -127.722-117.561 659.167  1.00  9.26           C
ATOM   3798  CG1 ILE C 236    -126.742-118.106 658.126  1.00  9.26           C
ATOM   3799 1HG1 ILE C 236    -126.445-119.119 658.397  1.00  9.26           H
ATOM   3800 2HG1 ILE C 236    -127.233-118.166 657.155  1.00  9.26           H
ATOM   3801  CG2 ILE C 236    -127.178-117.693 660.591  1.00  9.26           C
ATOM   3802 1HG2 ILE C 236    -127.869-117.220 661.289  1.00  9.26           H
ATOM   3803 2HG2 ILE C 236    -127.073-118.749 660.844  1.00  9.26           H
ATOM   3804 3HG2 ILE C 236    -126.206-117.206 660.655  1.00  9.26           H
ATOM   3805  CD1 ILE C 236    -125.502-117.215 658.023  1.00  9.26           C
ATOM   3806 1HD1 ILE C 236    -125.801-116.209 657.729  1.00  9.26           H
ATOM   3807 2HD1 ILE C 236    -125.000-117.178 658.989  1.00  9.26           H
ATOM   3808 3HD1 ILE C 236    -124.822-117.625 657.276  1.00  9.26           H
ATOM   3809  HN  ILE C 236    -129.177-117.340 657.159  1.00  9.26           H
ATOM   3810  N   ILE C 237    -130.715-116.600 659.740  1.00  9.26           N
ATOM   3811  CA  ILE C 237    -131.695-115.997 660.628  1.00  9.26           C
ATOM   3812  C   ILE C 237    -132.785-117.022 660.948  1.00  9.26           C
ATOM   3813  O   ILE C 237    -133.112-117.243 662.113  1.00  9.26           O
ATOM   3814  HA  ILE C 237    -131.182-115.739 661.554  1.00  9.26           H
ATOM   3815  HB  ILE C 237    -132.451-114.870 658.975  1.00  9.26           H
ATOM   3816  CB  ILE C 237    -132.232-114.696 660.029  1.00  9.26           C
ATOM   3817  CG1 ILE C 237    -131.179-113.587 660.094  1.00  9.26           C
ATOM   3818 1HG1 ILE C 237    -131.062-113.253 661.125  1.00  9.26           H
ATOM   3819 2HG1 ILE C 237    -130.214-113.978 659.774  1.00  9.26           H
ATOM   3820  CG2 ILE C 237    -133.543-114.282 660.701  1.00  9.26           C
ATOM   3821 1HG2 ILE C 237    -134.287-115.066 660.558  1.00  9.26           H
ATOM   3822 2HG2 ILE C 237    -133.373-114.132 661.767  1.00  9.26           H
ATOM   3823 3HG2 ILE C 237    -133.902-113.354 660.256  1.00  9.26           H
ATOM   3824  CD1 ILE C 237    -131.575-112.403 659.211  1.00  9.26           C
ATOM   3825 1HD1 ILE C 237    -131.668-112.735 658.177  1.00  9.26           H
ATOM   3826 2HD1 ILE C 237    -132.529-111.999 659.550  1.00  9.26           H
ATOM   3827 3HD1 ILE C 237    -130.810-111.629 659.276  1.00  9.26           H
ATOM   3828  HN  ILE C 237    -130.540-116.092 658.897  1.00  9.26           H
ATOM   3829  N   ILE C 238    -133.318-117.621 659.893  1.00  9.26           N
ATOM   3830  CA  ILE C 238    -134.428-118.548 660.040  1.00  9.26           C
ATOM   3831  C   ILE C 238    -133.989-119.728 660.909  1.00  9.26           C
ATOM   3832  O   ILE C 238    -134.722-120.153 661.801  1.00  9.26           O
ATOM   3833  HA  ILE C 238    -135.229-118.019 660.555  1.00  9.26           H
ATOM   3834  HB  ILE C 238    -134.117-119.179 658.020  1.00  9.26           H
ATOM   3835  CB  ILE C 238    -134.966-118.961 658.668  1.00  9.26           C
ATOM   3836  CG1 ILE C 238    -135.748-117.817 658.019  1.00  9.26           C
ATOM   3837 1HG1 ILE C 238    -136.706-117.695 658.523  1.00  9.26           H
ATOM   3838 2HG1 ILE C 238    -135.201-116.882 658.143  1.00  9.26           H
ATOM   3839  CG2 ILE C 238    -135.799-120.240 658.769  1.00  9.26           C
ATOM   3840 1HG2 ILE C 238    -135.179-121.048 659.158  1.00  9.26           H
ATOM   3841 2HG2 ILE C 238    -136.642-120.073 659.439  1.00  9.26           H
ATOM   3842 3HG2 ILE C 238    -136.169-120.511 657.780  1.00  9.26           H
ATOM   3843  CD1 ILE C 238    -135.978-118.086 656.531  1.00  9.26           C
ATOM   3844 1HD1 ILE C 238    -135.017-118.183 656.026  1.00  9.26           H
ATOM   3845 2HD1 ILE C 238    -136.546-119.009 656.412  1.00  9.26           H
ATOM   3846 3HD1 ILE C 238    -136.536-117.257 656.094  1.00  9.26           H
ATOM   3847  HN  ILE C 238    -133.005-117.482 658.954  1.00  9.26           H
ATOM   3848  N   HIS C 239    -132.795-120.225 660.618  1.00  9.26           N
ATOM   3849  CA  HIS C 239    -132.277-121.387 661.319  1.00  9.26           C
ATOM   3850  C   HIS C 239    -132.180-121.082 662.816  1.00  9.26           C
ATOM   3851  O   HIS C 239    -132.595-121.890 663.645  1.00  9.26           O
ATOM   3852  HA  HIS C 239    -132.997-122.191 661.167  1.00  9.26           H
ATOM   3853  CB  HIS C 239    -130.943-121.834 660.718  1.00  9.26           C
ATOM   3854 1HB  HIS C 239    -131.080-122.018 659.652  1.00  9.26           H
ATOM   3855 2HB  HIS C 239    -130.223-121.021 660.811  1.00  9.26           H
ATOM   3856  CG  HIS C 239    -130.366-123.074 661.358  1.00  9.26           C
ATOM   3857  HD1 HIS C 239    -128.848-122.207 662.574  1.00  9.26           H
ATOM   3858  ND1 HIS C 239    -129.318-123.032 662.261  1.00  9.26           N
ATOM   3859  CD2 HIS C 239    -130.701-124.389 661.218  1.00  9.26           C
ATOM   3860  HD2 HIS C 239    -131.492-124.779 660.578  1.00  9.26           H
ATOM   3861  CE1 HIS C 239    -129.042-124.272 662.640  1.00  9.26           C
ATOM   3862  HE1 HIS C 239    -128.266-124.569 663.345  1.00  9.26           H
ATOM   3863  NE2 HIS C 239    -129.901-125.111 661.992  1.00  9.26           N
ATOM   3864  HN  HIS C 239    -132.188-119.847 659.919  1.00  9.26           H
ATOM   3865  N   THR C 240    -131.631-119.915 663.115  1.00  9.26           N
ATOM   3866  CA  THR C 240    -131.447-119.507 664.498  1.00  9.26           C
ATOM   3867  C   THR C 240    -132.801-119.347 665.191  1.00  9.26           C
ATOM   3868  O   THR C 240    -132.948-119.696 666.361  1.00  9.26           O
ATOM   3869  HA  THR C 240    -130.911-120.299 665.021  1.00  9.26           H
ATOM   3870  HB  THR C 240    -131.156-117.398 664.067  1.00  9.26           H
ATOM   3871  CB  THR C 240    -130.605-118.229 664.506  1.00  9.26           C
ATOM   3872  OG1 THR C 240    -129.406-118.599 663.829  1.00  9.26           O
ATOM   3873  HG1 THR C 240    -129.492-118.406 662.851  1.00  9.26           H
ATOM   3874  CG2 THR C 240    -130.136-117.846 665.911  1.00  9.26           C
ATOM   3875 1HG2 THR C 240    -129.528-118.651 666.323  1.00  9.26           H
ATOM   3876 2HG2 THR C 240    -131.003-117.681 666.551  1.00  9.26           H
ATOM   3877 3HG2 THR C 240    -129.543-116.933 665.859  1.00  9.26           H
ATOM   3878  HN  THR C 240    -131.314-119.255 662.434  1.00  9.26           H
ATOM   3879  N   LEU C 241    -133.756-118.818 664.440  1.00  9.26           N
ATOM   3880  CA  LEU C 241    -135.072-118.541 664.988  1.00  9.26           C
ATOM   3881  C   LEU C 241    -135.770-119.861 665.321  1.00  9.26           C
ATOM   3882  O   LEU C 241    -136.509-119.947 666.300  1.00  9.26           O
ATOM   3883  HA  LEU C 241    -134.930-117.983 665.914  1.00  9.26           H
ATOM   3884  CB  LEU C 241    -135.871-117.645 664.038  1.00  9.26           C
ATOM   3885 1HB  LEU C 241    -135.777-118.045 663.029  1.00  9.26           H
ATOM   3886 2HB  LEU C 241    -136.924-117.709 664.310  1.00  9.26           H
ATOM   3887  HG  LEU C 241    -134.414-116.108 663.743  1.00  9.26           H
ATOM   3888  CG  LEU C 241    -135.468-116.169 664.011  1.00  9.26           C
ATOM   3889  CD1 LEU C 241    -136.252-115.407 662.941  1.00  9.26           C
ATOM   3890 1HD1 LEU C 241    -136.050-115.843 661.963  1.00  9.26           H
ATOM   3891 2HD1 LEU C 241    -137.319-115.475 663.155  1.00  9.26           H
ATOM   3892 3HD1 LEU C 241    -135.947-114.361 662.944  1.00  9.26           H
ATOM   3893  CD2 LEU C 241    -135.621-115.534 665.395  1.00  9.26           C
ATOM   3894 1HD2 LEU C 241    -136.660-115.607 665.716  1.00  9.26           H
ATOM   3895 2HD2 LEU C 241    -134.982-116.057 666.107  1.00  9.26           H
ATOM   3896 3HD2 LEU C 241    -135.328-114.485 665.347  1.00  9.26           H
ATOM   3897  HN  LEU C 241    -133.641-118.581 663.475  1.00  9.26           H
ATOM   3898  N   ILE C 242    -135.511-120.857 664.486  1.00  9.26           N
ATOM   3899  CA  ILE C 242    -136.110-122.167 664.676  1.00  9.26           C
ATOM   3900  C   ILE C 242    -135.559-122.795 665.957  1.00  9.26           C
ATOM   3901  O   ILE C 242    -136.296-123.433 666.707  1.00  9.26           O
ATOM   3902  HA  ILE C 242    -137.183-122.021 664.797  1.00  9.26           H
ATOM   3903  HB  ILE C 242    -134.870-122.938 663.112  1.00  9.26           H
ATOM   3904  CB  ILE C 242    -135.909-123.033 663.430  1.00  9.26           C
ATOM   3905  CG1 ILE C 242    -136.782-122.542 662.274  1.00  9.26           C
ATOM   3906 1HG1 ILE C 242    -137.829-122.759 662.487  1.00  9.26           H
ATOM   3907 2HG1 ILE C 242    -136.693-121.460 662.181  1.00  9.26           H
ATOM   3908  CG2 ILE C 242    -136.152-124.511 663.745  1.00  9.26           C
ATOM   3909 1HG2 ILE C 242    -135.453-124.838 664.515  1.00  9.26           H
ATOM   3910 2HG2 ILE C 242    -137.173-124.643 664.101  1.00  9.26           H
ATOM   3911 3HG2 ILE C 242    -136.002-125.104 662.843  1.00  9.26           H
ATOM   3912  CD1 ILE C 242    -136.375-123.208 660.958  1.00  9.26           C
ATOM   3913 1HD1 ILE C 242    -135.335-122.969 660.737  1.00  9.26           H
ATOM   3914 2HD1 ILE C 242    -136.488-124.289 661.048  1.00  9.26           H
ATOM   3915 3HD1 ILE C 242    -137.011-122.841 660.153  1.00  9.26           H
ATOM   3916  HN  ILE C 242    -134.904-120.780 663.695  1.00  9.26           H
ATOM   3917  N   GLN C 243    -134.266-122.594 666.169  1.00  9.26           N
ATOM   3918  CA  GLN C 243    -133.591-123.197 667.305  1.00  9.26           C
ATOM   3919  C   GLN C 243    -133.979-122.476 668.597  1.00  9.26           C
ATOM   3920  O   GLN C 243    -133.838-123.028 669.687  1.00  9.26           O
ATOM   3921  HA  GLN C 243    -133.942-124.228 667.336  1.00  9.26           H
ATOM   3922  CB  GLN C 243    -132.073-123.189 667.108  1.00  9.26           C
ATOM   3923 1HB  GLN C 243    -131.741-122.182 666.857  1.00  9.26           H
ATOM   3924 2HB  GLN C 243    -131.581-123.465 668.040  1.00  9.26           H
ATOM   3925  CG  GLN C 243    -131.659-124.159 666.000  1.00  9.26           C
ATOM   3926 1HG  GLN C 243    -132.069-125.148 666.206  1.00  9.26           H
ATOM   3927 2HG  GLN C 243    -132.080-123.832 665.049  1.00  9.26           H
ATOM   3928  CD  GLN C 243    -130.136-124.245 665.887  1.00  9.26           C
ATOM   3929  OE1 GLN C 243    -129.402-123.413 666.395  1.00  9.26           O
ATOM   3930  NE2 GLN C 243    -129.703-125.295 665.194  1.00  9.26           N
ATOM   3931 1HE2 GLN C 243    -130.359-125.941 664.803  1.00  9.26           H
ATOM   3932 2HE2 GLN C 243    -128.722-125.438 665.065  1.00  9.26           H
ATOM   3933  HN  GLN C 243    -133.685-122.031 665.581  1.00  9.26           H
ATOM   3934  N   ALA C 244    -134.462-121.253 668.433  1.00  9.26           N
ATOM   3935  CA  ALA C 244    -134.823-120.431 669.576  1.00  9.26           C
ATOM   3936  C   ALA C 244    -135.963-121.105 670.343  1.00  9.26           C
ATOM   3937  O   ALA C 244    -136.966-121.499 669.751  1.00  9.26           O
ATOM   3938  HA  ALA C 244    -133.950-120.363 670.225  1.00  9.26           H
ATOM   3939  CB  ALA C 244    -135.193-119.026 669.097  1.00  9.26           C
ATOM   3940 1HB  ALA C 244    -134.341-118.580 668.585  1.00  9.26           H
ATOM   3941 2HB  ALA C 244    -136.038-119.086 668.412  1.00  9.26           H
ATOM   3942 3HB  ALA C 244    -135.464-118.410 669.955  1.00  9.26           H
ATOM   3943  HN  ALA C 244    -134.607-120.824 667.541  1.00  9.26           H
ATOM   3944  N   LYS C 245    -135.770-121.216 671.649  1.00  9.26           N
ATOM   3945  CA  LYS C 245    -136.779-121.814 672.506  1.00  9.26           C
ATOM   3946  C   LYS C 245    -137.858-120.775 672.818  1.00  9.26           C
ATOM   3947  O   LYS C 245    -138.917-121.114 673.343  1.00  9.26           O
ATOM   3948  HA  LYS C 245    -137.237-122.632 671.950  1.00  9.26           H
ATOM   3949  CB  LYS C 245    -136.132-122.421 673.753  1.00  9.26           C
ATOM   3950 1HB  LYS C 245    -135.506-121.675 674.242  1.00  9.26           H
ATOM   3951 2HB  LYS C 245    -136.905-122.705 674.467  1.00  9.26           H
ATOM   3952  CG  LYS C 245    -135.288-123.645 673.392  1.00  9.26           C
ATOM   3953 1HG  LYS C 245    -135.868-124.317 672.760  1.00  9.26           H
ATOM   3954 2HG  LYS C 245    -134.419-123.334 672.812  1.00  9.26           H
ATOM   3955  CD  LYS C 245    -134.830-124.386 674.650  1.00  9.26           C
ATOM   3956 1HD  LYS C 245    -134.188-123.736 675.245  1.00  9.26           H
ATOM   3957 2HD  LYS C 245    -135.695-124.631 675.267  1.00  9.26           H
ATOM   3958  CE  LYS C 245    -134.075-125.666 674.288  1.00  9.26           C
ATOM   3959 1HE  LYS C 245    -134.675-126.270 673.608  1.00  9.26           H
ATOM   3960 2HE  LYS C 245    -133.153-125.415 673.762  1.00  9.26           H
ATOM   3961  NZ  LYS C 245    -133.761-126.445 675.507  1.00  9.26           N
ATOM   3962 1HZ  LYS C 245    -133.252-127.284 675.250  1.00  9.26           H
ATOM   3963 2HZ  LYS C 245    -133.193-125.882 676.131  1.00  9.26           H
ATOM   3964 3HZ  LYS C 245    -134.623-126.702 675.974  1.00  9.26           H
ATOM   3965  HN  LYS C 245    -134.944-120.906 672.120  1.00  9.26           H
ATOM   3966  N   LYS C 246    -137.552-119.531 672.480  1.00  9.26           N
ATOM   3967  CA  LYS C 246    -138.349-118.410 672.949  1.00  9.26           C
ATOM   3968  C   LYS C 246    -139.738-118.476 672.312  1.00  9.26           C
ATOM   3969  O   LYS C 246    -139.870-118.811 671.136  1.00  9.26           O
ATOM   3970  HA  LYS C 246    -138.459-118.517 674.029  1.00  9.26           H
ATOM   3971  CB  LYS C 246    -137.618-117.090 672.697  1.00  9.26           C
ATOM   3972 1HB  LYS C 246    -136.678-117.283 672.179  1.00  9.26           H
ATOM   3973 2HB  LYS C 246    -138.218-116.457 672.043  1.00  9.26           H
ATOM   3974  CG  LYS C 246    -137.341-116.357 674.011  1.00  9.26           C
ATOM   3975 1HG  LYS C 246    -138.281-116.154 674.524  1.00  9.26           H
ATOM   3976 2HG  LYS C 246    -136.750-116.994 674.669  1.00  9.26           H
ATOM   3977  CD  LYS C 246    -136.597-115.044 673.760  1.00  9.26           C
ATOM   3978 1HD  LYS C 246    -135.645-115.249 673.271  1.00  9.26           H
ATOM   3979 2HD  LYS C 246    -137.176-114.418 673.081  1.00  9.26           H
ATOM   3980  CE  LYS C 246    -136.352-114.293 675.071  1.00  9.26           C
ATOM   3981 1HE  LYS C 246    -137.305-114.030 675.530  1.00  9.26           H
ATOM   3982 2HE  LYS C 246    -135.827-114.940 675.774  1.00  9.26           H
ATOM   3983  NZ  LYS C 246    -135.557-113.069 674.826  1.00  9.26           N
ATOM   3984 1HZ  LYS C 246    -135.396-112.590 675.705  1.00  9.26           H
ATOM   3985 2HZ  LYS C 246    -134.667-113.321 674.410  1.00  9.26           H
ATOM   3986 3HZ  LYS C 246    -136.063-112.458 674.195  1.00  9.26           H
ATOM   3987  HN  LYS C 246    -136.777-119.284 671.898  1.00  9.26           H
ATOM   3988  N   SER C 247    -140.739-118.150 673.116  1.00  9.26           N
ATOM   3989  CA  SER C 247    -142.120-118.266 672.677  1.00  9.26           C
ATOM   3990  C   SER C 247    -142.370-117.339 671.486  1.00  9.26           C
ATOM   3991  O   SER C 247    -143.154-117.665 670.596  1.00  9.26           O
ATOM   3992  HA  SER C 247    -142.243-119.308 672.384  1.00  9.26           H
ATOM   3993  CB  SER C 247    -143.089-117.940 673.816  1.00  9.26           C
ATOM   3994 1HB  SER C 247    -144.088-118.286 673.552  1.00  9.26           H
ATOM   3995 2HB  SER C 247    -142.790-118.482 674.713  1.00  9.26           H
ATOM   3996  HG  SER C 247    -143.717-116.372 674.889  1.00  9.26           H
ATOM   3997  OG  SER C 247    -143.130-116.544 674.098  1.00  9.26           O
ATOM   3998  HN  SER C 247    -140.619-117.812 674.050  1.00  9.26           H
ATOM   3999  N   SER C 248    -141.689-116.203 671.508  1.00  9.26           N
ATOM   4000  CA  SER C 248    -141.935-115.164 670.522  1.00  9.26           C
ATOM   4001  C   SER C 248    -141.319-115.561 669.179  1.00  9.26           C
ATOM   4002  O   SER C 248    -141.399-114.810 668.208  1.00  9.26           O
ATOM   4003  HA  SER C 248    -143.020-115.095 670.439  1.00  9.26           H
ATOM   4004  CB  SER C 248    -141.373-113.819 670.987  1.00  9.26           C
ATOM   4005 1HB  SER C 248    -141.512-113.077 670.200  1.00  9.26           H
ATOM   4006 2HB  SER C 248    -141.934-113.472 671.855  1.00  9.26           H
ATOM   4007  HG  SER C 248    -139.444-114.009 670.488  1.00  9.26           H
ATOM   4008  OG  SER C 248    -139.990-113.905 671.319  1.00  9.26           O
ATOM   4009  HN  SER C 248    -140.982-115.987 672.181  1.00  9.26           H
ATOM   4010  N   LYS C 249    -140.717-116.741 669.166  1.00  9.26           N
ATOM   4011  CA  LYS C 249    -139.977-117.192 667.999  1.00  9.26           C
ATOM   4012  C   LYS C 249    -140.907-117.200 666.784  1.00  9.26           C
ATOM   4013  O   LYS C 249    -140.498-116.837 665.682  1.00  9.26           O
ATOM   4014  HA  LYS C 249    -139.180-116.471 667.818  1.00  9.26           H
ATOM   4015  CB  LYS C 249    -139.313-118.542 668.274  1.00  9.26           C
ATOM   4016 1HB  LYS C 249    -138.626-118.786 667.463  1.00  9.26           H
ATOM   4017 2HB  LYS C 249    -138.718-118.480 669.186  1.00  9.26           H
ATOM   4018  CG  LYS C 249    -140.359-119.650 668.415  1.00  9.26           C
ATOM   4019 1HG  LYS C 249    -141.134-119.336 669.114  1.00  9.26           H
ATOM   4020 2HG  LYS C 249    -140.845-119.820 667.454  1.00  9.26           H
ATOM   4021  CD  LYS C 249    -139.718-120.950 668.906  1.00  9.26           C
ATOM   4022 1HD  LYS C 249    -138.871-121.205 668.269  1.00  9.26           H
ATOM   4023 2HD  LYS C 249    -139.328-120.809 669.914  1.00  9.26           H
ATOM   4024  CE  LYS C 249    -140.732-122.096 668.901  1.00  9.26           C
ATOM   4025 1HE  LYS C 249    -141.533-121.884 669.608  1.00  9.26           H
ATOM   4026 2HE  LYS C 249    -141.190-122.180 667.915  1.00  9.26           H
ATOM   4027  NZ  LYS C 249    -140.072-123.372 669.258  1.00  9.26           N
ATOM   4028 1HZ  LYS C 249    -140.763-124.114 669.282  1.00  9.26           H
ATOM   4029 2HZ  LYS C 249    -139.364-123.592 668.566  1.00  9.26           H
ATOM   4030 3HZ  LYS C 249    -139.638-123.284 670.170  1.00  9.26           H
ATOM   4031  HN  LYS C 249    -140.728-117.383 669.933  1.00  9.26           H
ATOM   4032  N   HIS C 250    -142.141-117.619 667.025  1.00  9.26           N
ATOM   4033  CA  HIS C 250    -143.082-117.840 665.941  1.00  9.26           C
ATOM   4034  C   HIS C 250    -143.418-116.504 665.274  1.00  9.26           C
ATOM   4035  O   HIS C 250    -143.557-116.433 664.054  1.00  9.26           O
ATOM   4036  HA  HIS C 250    -142.581-118.482 665.217  1.00  9.26           H
ATOM   4037  CB  HIS C 250    -144.323-118.581 666.441  1.00  9.26           C
ATOM   4038 1HB  HIS C 250    -144.727-118.052 667.304  1.00  9.26           H
ATOM   4039 2HB  HIS C 250    -145.088-118.554 665.665  1.00  9.26           H
ATOM   4040  CG  HIS C 250    -144.067-120.019 666.825  1.00  9.26           C
ATOM   4041  HD1 HIS C 250    -143.865-120.902 664.898  1.00  9.26           H
ATOM   4042  ND1 HIS C 250    -143.863-121.020 665.891  1.00  9.26           N
ATOM   4043  CD2 HIS C 250    -143.981-120.613 668.050  1.00  9.26           C
ATOM   4044  HD2 HIS C 250    -144.093-120.110 669.011  1.00  9.26           H
ATOM   4045  CE1 HIS C 250    -143.667-122.160 666.536  1.00  9.26           C
ATOM   4046  HE1 HIS C 250    -143.479-123.131 666.078  1.00  9.26           H
ATOM   4047  NE2 HIS C 250    -143.741-121.906 667.874  1.00  9.26           N
ATOM   4048  HN  HIS C 250    -142.498-117.807 667.940  1.00  9.26           H
ATOM   4049  N   LYS C 251    -143.540-115.479 666.104  1.00  9.26           N
ATOM   4050  CA  LYS C 251    -143.898-114.158 665.614  1.00  9.26           C
ATOM   4051  C   LYS C 251    -142.771-113.624 664.728  1.00  9.26           C
ATOM   4052  O   LYS C 251    -143.022-113.120 663.634  1.00  9.26           O
ATOM   4053  HA  LYS C 251    -144.794-114.268 665.004  1.00  9.26           H
ATOM   4054  CB  LYS C 251    -144.254-113.233 666.780  1.00  9.26           C
ATOM   4055 1HB  LYS C 251    -144.964-113.731 667.441  1.00  9.26           H
ATOM   4056 2HB  LYS C 251    -143.362-113.026 667.370  1.00  9.26           H
ATOM   4057  CG  LYS C 251    -144.855-111.920 666.274  1.00  9.26           C
ATOM   4058 1HG  LYS C 251    -144.132-111.406 665.641  1.00  9.26           H
ATOM   4059 2HG  LYS C 251    -145.728-112.130 665.656  1.00  9.26           H
ATOM   4060  CD  LYS C 251    -145.255-111.015 667.441  1.00  9.26           C
ATOM   4061 1HD  LYS C 251    -145.868-111.575 668.147  1.00  9.26           H
ATOM   4062 2HD  LYS C 251    -144.363-110.693 667.979  1.00  9.26           H
ATOM   4063  CE  LYS C 251    -146.028-109.791 666.945  1.00  9.26           C
ATOM   4064 1HE  LYS C 251    -145.388-109.185 666.304  1.00  9.26           H
ATOM   4065 2HE  LYS C 251    -146.876-110.110 666.339  1.00  9.26           H
ATOM   4066  NZ  LYS C 251    -146.505-108.981 668.088  1.00  9.26           N
ATOM   4067 1HZ  LYS C 251    -147.197-108.315 667.765  1.00  9.26           H
ATOM   4068 2HZ  LYS C 251    -146.921-109.590 668.784  1.00  9.26           H
ATOM   4069 3HZ  LYS C 251    -145.723-108.484 668.500  1.00  9.26           H
ATOM   4070  HN  LYS C 251    -143.398-115.539 667.092  1.00  9.26           H
ATOM   4071  N   ALA C 252    -141.553-113.753 665.233  1.00  9.26           N
ATOM   4072  CA  ALA C 252    -140.391-113.242 664.525  1.00  9.26           C
ATOM   4073  C   ALA C 252    -140.265-113.958 663.178  1.00  9.26           C
ATOM   4074  O   ALA C 252    -139.918-113.339 662.173  1.00  9.26           O
ATOM   4075  HA  ALA C 252    -140.552-112.179 664.348  1.00  9.26           H
ATOM   4076  CB  ALA C 252    -139.145-113.415 665.396  1.00  9.26           C
ATOM   4077 1HB  ALA C 252    -139.274-112.863 666.327  1.00  9.26           H
ATOM   4078 2HB  ALA C 252    -139.000-114.472 665.616  1.00  9.26           H
ATOM   4079 3HB  ALA C 252    -138.275-113.031 664.864  1.00  9.26           H
ATOM   4080  HN  ALA C 252    -141.354-114.196 666.107  1.00  9.26           H
ATOM   4081  N   LEU C 253    -140.554-115.251 663.202  1.00  9.26           N
ATOM   4082  CA  LEU C 253    -140.443-116.064 662.003  1.00  9.26           C
ATOM   4083  C   LEU C 253    -141.440-115.560 660.957  1.00  9.26           C
ATOM   4084  O   LEU C 253    -141.074-115.331 659.805  1.00  9.26           O
ATOM   4085  HA  LEU C 253    -139.435-115.932 661.610  1.00  9.26           H
ATOM   4086  CB  LEU C 253    -140.607-117.546 662.344  1.00  9.26           C
ATOM   4087 1HB  LEU C 253    -139.948-117.781 663.180  1.00  9.26           H
ATOM   4088 2HB  LEU C 253    -141.628-117.709 662.687  1.00  9.26           H
ATOM   4089  HG  LEU C 253    -140.912-118.241 660.344  1.00  9.26           H
ATOM   4090  CG  LEU C 253    -140.316-118.532 661.210  1.00  9.26           C
ATOM   4091  CD1 LEU C 253    -138.847-118.466 660.790  1.00  9.26           C
ATOM   4092 1HD1 LEU C 253    -138.611-117.459 660.446  1.00  9.26           H
ATOM   4093 2HD1 LEU C 253    -138.214-118.717 661.641  1.00  9.26           H
ATOM   4094 3HD1 LEU C 253    -138.668-119.177 659.983  1.00  9.26           H
ATOM   4095  CD2 LEU C 253    -140.740-119.951 661.595  1.00  9.26           C
ATOM   4096 1HD2 LEU C 253    -140.190-120.266 662.481  1.00  9.26           H
ATOM   4097 2HD2 LEU C 253    -141.809-119.966 661.806  1.00  9.26           H
ATOM   4098 3HD2 LEU C 253    -140.523-120.631 660.771  1.00  9.26           H
ATOM   4099  HN  LEU C 253    -140.857-115.741 664.018  1.00  9.26           H
ATOM   4100  N   LYS C 254    -142.680-115.402 661.395  1.00  9.26           N
ATOM   4101  CA  LYS C 254    -143.736-114.948 660.506  1.00  9.26           C
ATOM   4102  C   LYS C 254    -143.313-113.633 659.849  1.00  9.26           C
ATOM   4103  O   LYS C 254    -143.429-113.477 658.634  1.00  9.26           O
ATOM   4104  HA  LYS C 254    -143.854-115.701 659.728  1.00  9.26           H
ATOM   4105  CB  LYS C 254    -145.067-114.860 661.256  1.00  9.26           C
ATOM   4106 1HB  LYS C 254    -145.308-115.829 661.693  1.00  9.26           H
ATOM   4107 2HB  LYS C 254    -144.977-114.153 662.081  1.00  9.26           H
ATOM   4108  CG  LYS C 254    -146.195-114.420 660.321  1.00  9.26           C
ATOM   4109 1HG  LYS C 254    -145.990-113.418 659.944  1.00  9.26           H
ATOM   4110 2HG  LYS C 254    -146.236-115.084 659.458  1.00  9.26           H
ATOM   4111  CD  LYS C 254    -147.543-114.433 661.045  1.00  9.26           C
ATOM   4112 1HD  LYS C 254    -147.759-115.440 661.403  1.00  9.26           H
ATOM   4113 2HD  LYS C 254    -147.496-113.787 661.922  1.00  9.26           H
ATOM   4114  CE  LYS C 254    -148.667-113.963 660.119  1.00  9.26           C
ATOM   4115 1HE  LYS C 254    -148.500-112.925 659.831  1.00  9.26           H
ATOM   4116 2HE  LYS C 254    -148.661-114.553 659.202  1.00  9.26           H
ATOM   4117  NZ  LYS C 254    -149.980-114.093 660.790  1.00  9.26           N
ATOM   4118 1HZ  LYS C 254    -150.711-113.764 660.169  1.00  9.26           H
ATOM   4119 2HZ  LYS C 254    -150.146-115.066 661.023  1.00  9.26           H
ATOM   4120 3HZ  LYS C 254    -149.982-113.537 661.638  1.00  9.26           H
ATOM   4121  HN  LYS C 254    -142.967-115.579 662.337  1.00  9.26           H
ATOM   4122  N   VAL C 255    -142.830-112.721 660.680  1.00  9.26           N
ATOM   4123  CA  VAL C 255    -142.422-111.412 660.199  1.00  9.26           C
ATOM   4124  C   VAL C 255    -141.383-111.583 659.089  1.00  9.26           C
ATOM   4125  O   VAL C 255    -141.492-110.964 658.032  1.00  9.26           O
ATOM   4126  HA  VAL C 255    -143.303-110.925 659.783  1.00  9.26           H
ATOM   4127  HB  VAL C 255    -141.254-111.180 661.970  1.00  9.26           H
ATOM   4128  CB  VAL C 255    -141.916-110.561 661.366  1.00  9.26           C
ATOM   4129  CG1 VAL C 255    -141.110-109.363 660.861  1.00  9.26           C
ATOM   4130 1HG1 VAL C 255    -140.252-109.717 660.289  1.00  9.26           H
ATOM   4131 2HG1 VAL C 255    -141.740-108.743 660.223  1.00  9.26           H
ATOM   4132 3HG1 VAL C 255    -140.762-108.775 661.710  1.00  9.26           H
ATOM   4133  CG2 VAL C 255    -143.075-110.106 662.255  1.00  9.26           C
ATOM   4134 1HG2 VAL C 255    -143.774-109.512 661.666  1.00  9.26           H
ATOM   4135 2HG2 VAL C 255    -143.590-110.979 662.657  1.00  9.26           H
ATOM   4136 3HG2 VAL C 255    -142.688-109.503 663.076  1.00  9.26           H
ATOM   4137  HN  VAL C 255    -142.717-112.864 661.663  1.00  9.26           H
ATOM   4138  N   THR C 256    -140.399-112.425 659.368  1.00  9.26           N
ATOM   4139  CA  THR C 256    -139.299-112.625 658.439  1.00  9.26           C
ATOM   4140  C   THR C 256    -139.821-113.149 657.100  1.00  9.26           C
ATOM   4141  O   THR C 256    -139.464-112.628 656.044  1.00  9.26           O
ATOM   4142  HA  THR C 256    -138.833-111.659 658.245  1.00  9.26           H
ATOM   4143  HB  THR C 256    -138.713-114.545 659.270  1.00  9.26           H
ATOM   4144  CB  THR C 256    -138.283-113.557 659.103  1.00  9.26           C
ATOM   4145  OG1 THR C 256    -137.881-112.854 660.275  1.00  9.26           O
ATOM   4146  HG1 THR C 256    -138.455-113.123 661.049  1.00  9.26           H
ATOM   4147  CG2 THR C 256    -136.995-113.693 658.289  1.00  9.26           C
ATOM   4148 1HG2 THR C 256    -136.529-112.713 658.179  1.00  9.26           H
ATOM   4149 2HG2 THR C 256    -137.228-114.097 657.304  1.00  9.26           H
ATOM   4150 3HG2 THR C 256    -136.309-114.365 658.805  1.00  9.26           H
ATOM   4151  HN  THR C 256    -140.345-112.964 660.208  1.00  9.26           H
ATOM   4152  N   ILE C 257    -140.656-114.173 657.187  1.00  9.26           N
ATOM   4153  CA  ILE C 257    -141.160-114.831 655.993  1.00  9.26           C
ATOM   4154  C   ILE C 257    -141.922-113.816 655.139  1.00  9.26           C
ATOM   4155  O   ILE C 257    -141.731-113.752 653.926  1.00  9.26           O
ATOM   4156  HA  ILE C 257    -140.299-115.182 655.425  1.00  9.26           H
ATOM   4157  HB  ILE C 257    -142.709-115.770 657.131  1.00  9.26           H
ATOM   4158  CB  ILE C 257    -141.987-116.063 656.369  1.00  9.26           C
ATOM   4159  CG1 ILE C 257    -141.103-117.152 656.978  1.00  9.26           C
ATOM   4160 1HG1 ILE C 257    -140.439-117.556 656.214  1.00  9.26           H
ATOM   4161 2HG1 ILE C 257    -140.470-116.721 657.754  1.00  9.26           H
ATOM   4162  CG2 ILE C 257    -142.783-116.576 655.167  1.00  9.26           C
ATOM   4163 1HG2 ILE C 257    -143.458-115.795 654.818  1.00  9.26           H
ATOM   4164 2HG2 ILE C 257    -142.096-116.847 654.365  1.00  9.26           H
ATOM   4165 3HG2 ILE C 257    -143.362-117.451 655.462  1.00  9.26           H
ATOM   4166  CD1 ILE C 257    -141.951-118.279 657.571  1.00  9.26           C
ATOM   4167 1HD1 ILE C 257    -142.596-117.875 658.352  1.00  9.26           H
ATOM   4168 2HD1 ILE C 257    -142.564-118.724 656.787  1.00  9.26           H
ATOM   4169 3HD1 ILE C 257    -141.297-119.040 657.998  1.00  9.26           H
ATOM   4170  HN  ILE C 257    -140.988-114.553 658.050  1.00  9.26           H
ATOM   4171  N   THR C 258    -142.770-113.047 655.807  1.00  9.26           N
ATOM   4172  CA  THR C 258    -143.609-112.082 655.116  1.00  9.26           C
ATOM   4173  C   THR C 258    -142.750-111.124 654.290  1.00  9.26           C
ATOM   4174  O   THR C 258    -143.033-110.885 653.117  1.00  9.26           O
ATOM   4175  HA  THR C 258    -144.249-112.621 654.418  1.00  9.26           H
ATOM   4176  HB  THR C 258    -143.858-110.818 656.866  1.00  9.26           H
ATOM   4177  CB  THR C 258    -144.475-111.375 656.161  1.00  9.26           C
ATOM   4178  OG1 THR C 258    -145.262-112.421 656.725  1.00  9.26           O
ATOM   4179  HG1 THR C 258    -144.781-112.830 657.501  1.00  9.26           H
ATOM   4180  CG2 THR C 258    -145.504-110.435 655.529  1.00  9.26           C
ATOM   4181 1HG2 THR C 258    -146.164-111.005 654.876  1.00  9.26           H
ATOM   4182 2HG2 THR C 258    -144.988-109.671 654.948  1.00  9.26           H
ATOM   4183 3HG2 THR C 258    -146.091-109.959 656.315  1.00  9.26           H
ATOM   4184  HN  THR C 258    -142.889-113.076 656.800  1.00  9.26           H
ATOM   4185  N   VAL C 259    -141.717-110.600 654.934  1.00  9.26           N
ATOM   4186  CA  VAL C 259    -140.863-109.611 654.300  1.00  9.26           C
ATOM   4187  C   VAL C 259    -140.192-110.233 653.074  1.00  9.26           C
ATOM   4188  O   VAL C 259    -140.143-109.618 652.010  1.00  9.26           O
ATOM   4189  HA  VAL C 259    -141.498-108.788 653.973  1.00  9.26           H
ATOM   4190  HB  VAL C 259    -139.364-109.906 655.791  1.00  9.26           H
ATOM   4191  CB  VAL C 259    -139.859-109.059 655.315  1.00  9.26           C
ATOM   4192  CG1 VAL C 259    -138.786-108.217 654.622  1.00  9.26           C
ATOM   4193 1HG1 VAL C 259    -138.250-108.833 653.899  1.00  9.26           H
ATOM   4194 2HG1 VAL C 259    -139.258-107.380 654.106  1.00  9.26           H
ATOM   4195 3HG1 VAL C 259    -138.085-107.837 655.365  1.00  9.26           H
ATOM   4196  CG2 VAL C 259    -140.568-108.255 656.406  1.00  9.26           C
ATOM   4197 1HG2 VAL C 259    -141.101-107.419 655.953  1.00  9.26           H
ATOM   4198 2HG2 VAL C 259    -141.276-108.897 656.929  1.00  9.26           H
ATOM   4199 3HG2 VAL C 259    -139.831-107.874 657.113  1.00  9.26           H
ATOM   4200  HN  VAL C 259    -141.462-110.841 655.871  1.00  9.26           H
ATOM   4201  N   LEU C 260    -139.693-111.446 653.263  1.00  9.26           N
ATOM   4202  CA  LEU C 260    -138.969-112.130 652.206  1.00  9.26           C
ATOM   4203  C   LEU C 260    -139.903-112.353 651.015  1.00  9.26           C
ATOM   4204  O   LEU C 260    -139.530-112.093 649.872  1.00  9.26           O
ATOM   4205  HA  LEU C 260    -138.156-111.476 651.890  1.00  9.26           H
ATOM   4206  CB  LEU C 260    -138.333-113.417 652.738  1.00  9.26           C
ATOM   4207 1HB  LEU C 260    -137.703-113.161 653.590  1.00  9.26           H
ATOM   4208 2HB  LEU C 260    -139.127-114.063 653.112  1.00  9.26           H
ATOM   4209  HG  LEU C 260    -138.112-114.428 650.867  1.00  9.26           H
ATOM   4210  CG  LEU C 260    -137.493-114.213 651.738  1.00  9.26           C
ATOM   4211  CD1 LEU C 260    -136.297-113.393 651.251  1.00  9.26           C
ATOM   4212 1HD1 LEU C 260    -136.652-112.485 650.764  1.00  9.26           H
ATOM   4213 2HD1 LEU C 260    -135.668-113.127 652.102  1.00  9.26           H
ATOM   4214 3HD1 LEU C 260    -135.716-113.983 650.542  1.00  9.26           H
ATOM   4215  CD2 LEU C 260    -137.064-115.557 652.330  1.00  9.26           C
ATOM   4216 1HD2 LEU C 260    -136.470-115.386 653.228  1.00  9.26           H
ATOM   4217 2HD2 LEU C 260    -137.949-116.140 652.586  1.00  9.26           H
ATOM   4218 3HD2 LEU C 260    -136.469-116.103 651.599  1.00  9.26           H
ATOM   4219  HN  LEU C 260    -139.777-111.958 654.118  1.00  9.26           H
ATOM   4220  N   THR C 261    -141.099-112.833 651.324  1.00  9.26           N
ATOM   4221  CA  THR C 261    -142.059-113.172 650.287  1.00  9.26           C
ATOM   4222  C   THR C 261    -142.387-111.941 649.440  1.00  9.26           C
ATOM   4223  O   THR C 261    -142.407-112.016 648.212  1.00  9.26           O
ATOM   4224  HA  THR C 261    -141.603-113.906 649.623  1.00  9.26           H
ATOM   4225  HB  THR C 261    -143.773-113.067 651.619  1.00  9.26           H
ATOM   4226  CB  THR C 261    -143.286-113.789 650.963  1.00  9.26           C
ATOM   4227  OG1 THR C 261    -142.779-114.957 651.602  1.00  9.26           O
ATOM   4228  HG1 THR C 261    -142.441-114.728 652.515  1.00  9.26           H
ATOM   4229  CG2 THR C 261    -144.301-114.328 649.953  1.00  9.26           C
ATOM   4230 1HG2 THR C 261    -143.832-115.098 649.342  1.00  9.26           H
ATOM   4231 2HG2 THR C 261    -144.644-113.514 649.314  1.00  9.26           H
ATOM   4232 3HG2 THR C 261    -145.152-114.754 650.486  1.00  9.26           H
ATOM   4233  HN  THR C 261    -141.414-112.990 652.260  1.00  9.26           H
ATOM   4234  N   VAL C 262    -142.635-110.837 650.129  1.00  9.26           N
ATOM   4235  CA  VAL C 262    -143.050-109.615 649.461  1.00  9.26           C
ATOM   4236  C   VAL C 262    -141.947-109.165 648.501  1.00  9.26           C
ATOM   4237  O   VAL C 262    -142.226-108.780 647.366  1.00  9.26           O
ATOM   4238  HA  VAL C 262    -143.946-109.844 648.884  1.00  9.26           H
ATOM   4239  HB  VAL C 262    -142.584-108.469 651.200  1.00  9.26           H
ATOM   4240  CB  VAL C 262    -143.413-108.550 650.497  1.00  9.26           C
ATOM   4241  CG1 VAL C 262    -143.602-107.183 649.835  1.00  9.26           C
ATOM   4242 1HG1 VAL C 262    -142.677-106.889 649.340  1.00  9.26           H
ATOM   4243 2HG1 VAL C 262    -144.404-107.244 649.100  1.00  9.26           H
ATOM   4244 3HG1 VAL C 262    -143.859-106.445 650.594  1.00  9.26           H
ATOM   4245  CG2 VAL C 262    -144.660-108.954 651.286  1.00  9.26           C
ATOM   4246 1HG2 VAL C 262    -145.499-109.076 650.601  1.00  9.26           H
ATOM   4247 2HG2 VAL C 262    -144.473-109.895 651.803  1.00  9.26           H
ATOM   4248 3HG2 VAL C 262    -144.896-108.179 652.015  1.00  9.26           H
ATOM   4249  HN  VAL C 262    -142.557-110.769 651.124  1.00  9.26           H
ATOM   4250  N   PHE C 263    -140.718-109.227 648.991  1.00  9.26           N
ATOM   4251  CA  PHE C 263    -139.576-108.791 648.205  1.00  9.26           C
ATOM   4252  C   PHE C 263    -139.421-109.644 646.944  1.00  9.26           C
ATOM   4253  O   PHE C 263    -139.298-109.112 645.842  1.00  9.26           O
ATOM   4254  HA  PHE C 263    -139.756-107.754 647.921  1.00  9.26           H
ATOM   4255  CB  PHE C 263    -138.335-108.969 649.083  1.00  9.26           C
ATOM   4256 1HB  PHE C 263    -138.452-108.369 649.985  1.00  9.26           H
ATOM   4257 2HB  PHE C 263    -138.272-110.010 649.398  1.00  9.26           H
ATOM   4258  CG  PHE C 263    -137.025-108.579 648.395  1.00  9.26           C
ATOM   4259  HD1 PHE C 263    -136.502-110.591 647.952  1.00  9.26           H
ATOM   4260  CD1 PHE C 263    -136.217-109.542 647.877  1.00  9.26           C
ATOM   4261  HD2 PHE C 263    -137.318-106.498 648.717  1.00  9.26           H
ATOM   4262  CD2 PHE C 263    -136.670-107.269 648.301  1.00  9.26           C
ATOM   4263  CE1 PHE C 263    -135.001-109.180 647.238  1.00  9.26           C
ATOM   4264  HE1 PHE C 263    -134.353-109.951 646.823  1.00  9.26           H
ATOM   4265  CE2 PHE C 263    -135.454-106.907 647.663  1.00  9.26           C
ATOM   4266  HE2 PHE C 263    -135.169-105.858 647.588  1.00  9.26           H
ATOM   4267  CZ  PHE C 263    -134.646-107.870 647.145  1.00  9.26           C
ATOM   4268  HZ  PHE C 263    -133.713-107.592 646.655  1.00  9.26           H
ATOM   4269  HN  PHE C 263    -140.497-109.566 649.905  1.00  9.26           H
ATOM   4270  N   VAL C 264    -139.430-110.953 647.149  1.00  9.26           N
ATOM   4271  CA  VAL C 264    -139.192-111.883 646.058  1.00  9.26           C
ATOM   4272  C   VAL C 264    -140.270-111.696 644.989  1.00  9.26           C
ATOM   4273  O   VAL C 264    -139.962-111.587 643.804  1.00  9.26           O
ATOM   4274  HA  VAL C 264    -138.222-111.639 645.624  1.00  9.26           H
ATOM   4275  HB  VAL C 264    -140.015-113.488 647.198  1.00  9.26           H
ATOM   4276  CB  VAL C 264    -139.124-113.313 646.596  1.00  9.26           C
ATOM   4277  CG1 VAL C 264    -139.123-114.329 645.451  1.00  9.26           C
ATOM   4278 1HG1 VAL C 264    -140.037-114.218 644.867  1.00  9.26           H
ATOM   4279 2HG1 VAL C 264    -138.259-114.155 644.811  1.00  9.26           H
ATOM   4280 3HG1 VAL C 264    -139.075-115.338 645.861  1.00  9.26           H
ATOM   4281  CG2 VAL C 264    -137.903-113.503 647.498  1.00  9.26           C
ATOM   4282 1HG2 VAL C 264    -136.995-113.300 646.929  1.00  9.26           H
ATOM   4283 2HG2 VAL C 264    -137.964-112.815 648.341  1.00  9.26           H
ATOM   4284 3HG2 VAL C 264    -137.879-114.529 647.866  1.00  9.26           H
ATOM   4285  HN  VAL C 264    -139.597-111.379 648.038  1.00  9.26           H
ATOM   4286  N   LEU C 265    -141.513-111.664 645.448  1.00  9.26           N
ATOM   4287  CA  LEU C 265    -142.646-111.661 644.538  1.00  9.26           C
ATOM   4288  C   LEU C 265    -142.628-110.373 643.713  1.00  9.26           C
ATOM   4289  O   LEU C 265    -143.093-110.354 642.574  1.00  9.26           O
ATOM   4290  HA  LEU C 265    -142.525-112.507 643.861  1.00  9.26           H
ATOM   4291  CB  LEU C 265    -143.951-111.880 645.307  1.00  9.26           C
ATOM   4292 1HB  LEU C 265    -143.986-111.171 646.134  1.00  9.26           H
ATOM   4293 2HB  LEU C 265    -144.784-111.641 644.646  1.00  9.26           H
ATOM   4294  HG  LEU C 265    -143.356-113.509 646.559  1.00  9.26           H
ATOM   4295  CG  LEU C 265    -144.170-113.287 645.869  1.00  9.26           C
ATOM   4296  CD1 LEU C 265    -145.472-113.361 646.668  1.00  9.26           C
ATOM   4297 1HD1 LEU C 265    -145.430-112.656 647.498  1.00  9.26           H
ATOM   4298 2HD1 LEU C 265    -146.311-113.109 646.020  1.00  9.26           H
ATOM   4299 3HD1 LEU C 265    -145.603-114.371 647.056  1.00  9.26           H
ATOM   4300  CD2 LEU C 265    -144.119-114.336 644.756  1.00  9.26           C
ATOM   4301 1HD2 LEU C 265    -144.899-114.127 644.024  1.00  9.26           H
ATOM   4302 2HD2 LEU C 265    -143.145-114.302 644.269  1.00  9.26           H
ATOM   4303 3HD2 LEU C 265    -144.278-115.326 645.183  1.00  9.26           H
ATOM   4304  HN  LEU C 265    -141.751-111.642 646.419  1.00  9.26           H
ATOM   4305  N   SER C 266    -142.086-109.327 644.319  1.00  9.26           N
ATOM   4306  CA  SER C 266    -142.136-108.005 643.718  1.00  9.26           C
ATOM   4307  C   SER C 266    -140.959-107.822 642.757  1.00  9.26           C
ATOM   4308  O   SER C 266    -141.129-107.308 641.653  1.00  9.26           O
ATOM   4309  HA  SER C 266    -143.081-107.969 643.176  1.00  9.26           H
ATOM   4310  CB  SER C 266    -142.122-106.912 644.789  1.00  9.26           C
ATOM   4311 1HB  SER C 266    -142.133-105.934 644.308  1.00  9.26           H
ATOM   4312 2HB  SER C 266    -143.028-106.982 645.391  1.00  9.26           H
ATOM   4313  HG  SER C 266    -141.236-107.431 646.507  1.00  9.26           H
ATOM   4314  OG  SER C 266    -140.980-107.010 645.637  1.00  9.26           O
ATOM   4315  HN  SER C 266    -141.621-109.372 645.203  1.00  9.26           H
ATOM   4316  N   GLN C 267    -139.792-108.254 643.213  1.00  9.26           N
ATOM   4317  CA  GLN C 267    -138.549-107.877 642.562  1.00  9.26           C
ATOM   4318  C   GLN C 267    -138.124-108.957 641.565  1.00  9.26           C
ATOM   4319  O   GLN C 267    -137.628-108.647 640.483  1.00  9.26           O
ATOM   4320  HA  GLN C 267    -138.768-106.950 642.032  1.00  9.26           H
ATOM   4321  CB  GLN C 267    -137.447-107.617 643.592  1.00  9.26           C
ATOM   4322 1HB  GLN C 267    -137.324-108.495 644.227  1.00  9.26           H
ATOM   4323 2HB  GLN C 267    -136.498-107.458 643.081  1.00  9.26           H
ATOM   4324  CG  GLN C 267    -137.780-106.399 644.455  1.00  9.26           C
ATOM   4325 1HG  GLN C 267    -138.697-106.585 645.015  1.00  9.26           H
ATOM   4326 2HG  GLN C 267    -136.987-106.239 645.185  1.00  9.26           H
ATOM   4327  CD  GLN C 267    -137.948-105.146 643.593  1.00  9.26           C
ATOM   4328  OE1 GLN C 267    -137.134-104.834 642.740  1.00  9.26           O
ATOM   4329  NE2 GLN C 267    -139.047-104.447 643.863  1.00  9.26           N
ATOM   4330 1HE2 GLN C 267    -139.675-104.759 644.576  1.00  9.26           H
ATOM   4331 2HE2 GLN C 267    -139.246-103.611 643.352  1.00  9.26           H
ATOM   4332  HN  GLN C 267    -139.688-108.849 644.010  1.00  9.26           H
ATOM   4333  N   PHE C 268    -138.333-110.203 641.965  1.00  9.26           N
ATOM   4334  CA  PHE C 268    -137.767-111.327 641.240  1.00  9.26           C
ATOM   4335  C   PHE C 268    -138.240-111.335 639.785  1.00  9.26           C
ATOM   4336  O   PHE C 268    -137.431-111.456 638.866  1.00  9.26           O
ATOM   4337  HA  PHE C 268    -136.683-111.217 641.267  1.00  9.26           H
ATOM   4338  CB  PHE C 268    -138.261-112.600 641.931  1.00  9.26           C
ATOM   4339 1HB  PHE C 268    -138.084-112.511 643.003  1.00  9.26           H
ATOM   4340 2HB  PHE C 268    -139.339-112.682 641.792  1.00  9.26           H
ATOM   4341  CG  PHE C 268    -137.596-113.881 641.424  1.00  9.26           C
ATOM   4342  HD1 PHE C 268    -139.264-114.432 640.225  1.00  9.26           H
ATOM   4343  CD1 PHE C 268    -138.259-114.694 640.558  1.00  9.26           C
ATOM   4344  HD2 PHE C 268    -135.812-113.557 642.533  1.00  9.26           H
ATOM   4345  CD2 PHE C 268    -136.343-114.208 641.839  1.00  9.26           C
ATOM   4346  CE1 PHE C 268    -137.643-115.883 640.087  1.00  9.26           C
ATOM   4347  HE1 PHE C 268    -138.174-116.534 639.393  1.00  9.26           H
ATOM   4348  CE2 PHE C 268    -135.727-115.397 641.368  1.00  9.26           C
ATOM   4349  HE2 PHE C 268    -134.722-115.659 641.701  1.00  9.26           H
ATOM   4350  CZ  PHE C 268    -136.390-116.210 640.502  1.00  9.26           C
ATOM   4351  HZ  PHE C 268    -135.916-117.123 640.141  1.00  9.26           H
ATOM   4352  HN  PHE C 268    -138.878-110.448 642.767  1.00  9.26           H
ATOM   4353  N   PRO C 269    -139.553-111.207 639.549  1.00  9.26           N
ATOM   4354  CA  PRO C 269    -140.092-111.333 638.193  1.00  9.26           C
ATOM   4355  C   PRO C 269    -139.388-110.416 637.206  1.00  9.26           C
ATOM   4356  O   PRO C 269    -139.010-110.844 636.116  1.00  9.26           O
ATOM   4357  HA  PRO C 269    -139.924-112.341 637.815  1.00  9.26           H
ATOM   4358  CB  PRO C 269    -141.568-110.966 638.354  1.00  9.26           C
ATOM   4359 1HB  PRO C 269    -141.739-109.904 638.182  1.00  9.26           H
ATOM   4360 2HB  PRO C 269    -142.196-111.508 637.646  1.00  9.26           H
ATOM   4361  CG  PRO C 269    -141.875-111.360 639.794  1.00  9.26           C
ATOM   4362 1HG  PRO C 269    -142.761-110.852 640.173  1.00  9.26           H
ATOM   4363 2HG  PRO C 269    -142.070-112.429 639.889  1.00  9.26           H
ATOM   4364  CD  PRO C 269    -140.616-110.942 640.536  1.00  9.26           C
ATOM   4365 1HD  PRO C 269    -140.644-109.890 640.820  1.00  9.26           H
ATOM   4366 2HD  PRO C 269    -140.478-111.513 641.454  1.00  9.26           H
ATOM   4367  N   TYR C 270    -139.228-109.167 637.617  1.00  9.26           N
ATOM   4368  CA  TYR C 270    -138.650-108.159 636.744  1.00  9.26           C
ATOM   4369  C   TYR C 270    -137.196-108.497 636.405  1.00  9.26           C
ATOM   4370  O   TYR C 270    -136.786-108.398 635.250  1.00  9.26           O
ATOM   4371  HA  TYR C 270    -139.233-108.136 635.824  1.00  9.26           H
ATOM   4372  CB  TYR C 270    -138.685-106.848 637.532  1.00  9.26           C
ATOM   4373 1HB  TYR C 270    -139.723-106.536 637.651  1.00  9.26           H
ATOM   4374 2HB  TYR C 270    -138.289-107.026 638.532  1.00  9.26           H
ATOM   4375  CG  TYR C 270    -137.897-105.710 636.881  1.00  9.26           C
ATOM   4376  HD1 TYR C 270    -136.388-105.690 638.404  1.00  9.26           H
ATOM   4377  CD1 TYR C 270    -136.740-105.246 637.473  1.00  9.26           C
ATOM   4378  HD2 TYR C 270    -139.257-105.513 635.235  1.00  9.26           H
ATOM   4379  CD2 TYR C 270    -138.343-105.147 635.703  1.00  9.26           C
ATOM   4380  CE1 TYR C 270    -135.997-104.174 636.861  1.00  9.26           C
ATOM   4381  HE1 TYR C 270    -135.082-103.798 637.318  1.00  9.26           H
ATOM   4382  HE2 TYR C 270    -137.942-103.622 634.160  1.00  9.26           H
ATOM   4383  CE2 TYR C 270    -137.601-104.076 635.091  1.00  9.26           C
ATOM   4384  CZ  TYR C 270    -136.465-103.642 635.700  1.00  9.26           C
ATOM   4385  OH  TYR C 270    -135.764-102.630 635.121  1.00  9.26           O
ATOM   4386  HH  TYR C 270    -136.082-102.486 634.184  1.00  9.26           H
ATOM   4387  HN  TYR C 270    -139.486-108.840 638.526  1.00  9.26           H
ATOM   4388  N   ASN C 271    -136.458-108.889 637.433  1.00  9.26           N
ATOM   4389  CA  ASN C 271    -135.036-109.145 637.279  1.00  9.26           C
ATOM   4390  C   ASN C 271    -134.836-110.367 636.380  1.00  9.26           C
ATOM   4391  O   ASN C 271    -133.813-110.487 635.708  1.00  9.26           O
ATOM   4392  HA  ASN C 271    -134.627-108.234 636.841  1.00  9.26           H
ATOM   4393  CB  ASN C 271    -134.379-109.438 638.629  1.00  9.26           C
ATOM   4394 1HB  ASN C 271    -134.999-110.134 639.195  1.00  9.26           H
ATOM   4395 2HB  ASN C 271    -133.417-109.924 638.472  1.00  9.26           H
ATOM   4396  CG  ASN C 271    -134.182-108.152 639.434  1.00  9.26           C
ATOM   4397  OD1 ASN C 271    -133.394-107.287 639.088  1.00  9.26           O
ATOM   4398  ND2 ASN C 271    -134.938-108.075 640.525  1.00  9.26           N
ATOM   4399 1HD2 ASN C 271    -135.565-108.821 640.753  1.00  9.26           H
ATOM   4400 2HD2 ASN C 271    -134.881-107.272 641.118  1.00  9.26           H
ATOM   4401  HN  ASN C 271    -136.815-109.032 638.356  1.00  9.26           H
ATOM   4402  N   CYS C 272    -135.830-111.243 636.398  1.00  9.26           N
ATOM   4403  CA  CYS C 272    -135.831-112.391 635.507  1.00  9.26           C
ATOM   4404  C   CYS C 272    -135.846-111.880 634.065  1.00  9.26           C
ATOM   4405  O   CYS C 272    -135.052-112.324 633.237  1.00  9.26           O
ATOM   4406  HA  CYS C 272    -134.917-112.947 635.711  1.00  9.26           H
ATOM   4407  CB  CYS C 272    -137.007-113.327 635.792  1.00  9.26           C
ATOM   4408 1HB  CYS C 272    -137.936-112.757 635.827  1.00  9.26           H
ATOM   4409 2HB  CYS C 272    -137.109-114.053 634.986  1.00  9.26           H
ATOM   4410  HG  CYS C 272    -137.048-113.154 638.158  1.00  9.26           H
ATOM   4411  SG  CYS C 272    -136.747-114.192 637.384  1.00  9.26           S
ATOM   4412  HN  CYS C 272    -136.622-111.178 637.005  1.00  9.26           H
ATOM   4413  N   ILE C 273    -136.757-110.952 633.809  1.00  9.26           N
ATOM   4414  CA  ILE C 273    -136.921-110.415 632.469  1.00  9.26           C
ATOM   4415  C   ILE C 273    -135.678-109.606 632.092  1.00  9.26           C
ATOM   4416  O   ILE C 273    -135.217-109.663 630.953  1.00  9.26           O
ATOM   4417  HA  ILE C 273    -137.003-111.260 631.785  1.00  9.26           H
ATOM   4418  HB  ILE C 273    -138.191-108.811 633.093  1.00  9.26           H
ATOM   4419  CB  ILE C 273    -138.226-109.622 632.366  1.00  9.26           C
ATOM   4420  CG1 ILE C 273    -139.429-110.497 632.722  1.00  9.26           C
ATOM   4421 1HG1 ILE C 273    -139.336-110.848 633.749  1.00  9.26           H
ATOM   4422 2HG1 ILE C 273    -140.342-109.905 632.668  1.00  9.26           H
ATOM   4423  CG2 ILE C 273    -138.371-108.983 630.983  1.00  9.26           C
ATOM   4424 1HG2 ILE C 273    -137.535-108.305 630.807  1.00  9.26           H
ATOM   4425 2HG2 ILE C 273    -138.374-109.762 630.221  1.00  9.26           H
ATOM   4426 3HG2 ILE C 273    -139.306-108.425 630.937  1.00  9.26           H
ATOM   4427  CD1 ILE C 273    -139.535-111.695 631.775  1.00  9.26           C
ATOM   4428 1HD1 ILE C 273    -139.652-111.340 630.751  1.00  9.26           H
ATOM   4429 2HD1 ILE C 273    -138.630-112.298 631.849  1.00  9.26           H
ATOM   4430 3HD1 ILE C 273    -140.398-112.300 632.051  1.00  9.26           H
ATOM   4431  HN  ILE C 273    -137.375-110.570 634.496  1.00  9.26           H
ATOM   4432  N   LEU C 274    -135.171-108.871 633.071  1.00  9.26           N
ATOM   4433  CA  LEU C 274    -133.989-108.053 632.858  1.00  9.26           C
ATOM   4434  C   LEU C 274    -132.829-108.946 632.417  1.00  9.26           C
ATOM   4435  O   LEU C 274    -132.021-108.552 631.577  1.00  9.26           O
ATOM   4436  HA  LEU C 274    -134.216-107.357 632.050  1.00  9.26           H
ATOM   4437  CB  LEU C 274    -133.684-107.217 634.103  1.00  9.26           C
ATOM   4438 1HB  LEU C 274    -134.575-106.643 634.358  1.00  9.26           H
ATOM   4439 2HB  LEU C 274    -133.493-107.897 634.934  1.00  9.26           H
ATOM   4440  HG  LEU C 274    -131.634-106.813 633.648  1.00  9.26           H
ATOM   4441  CG  LEU C 274    -132.503-106.251 633.989  1.00  9.26           C
ATOM   4442  CD1 LEU C 274    -132.780-105.168 632.943  1.00  9.26           C
ATOM   4443 1HD1 LEU C 274    -132.945-105.635 631.972  1.00  9.26           H
ATOM   4444 2HD1 LEU C 274    -133.667-104.604 633.230  1.00  9.26           H
ATOM   4445 3HD1 LEU C 274    -131.925-104.495 632.883  1.00  9.26           H
ATOM   4446  CD2 LEU C 274    -132.150-105.654 635.352  1.00  9.26           C
ATOM   4447 1HD2 LEU C 274    -133.010-105.111 635.745  1.00  9.26           H
ATOM   4448 2HD2 LEU C 274    -131.881-106.455 636.041  1.00  9.26           H
ATOM   4449 3HD2 LEU C 274    -131.308-104.970 635.243  1.00  9.26           H
ATOM   4450  HN  LEU C 274    -135.553-108.829 633.995  1.00  9.26           H
ATOM   4451  N   LEU C 275    -132.782-110.134 633.003  1.00  9.26           N
ATOM   4452  CA  LEU C 275    -131.752-111.099 632.658  1.00  9.26           C
ATOM   4453  C   LEU C 275    -131.894-111.487 631.186  1.00  9.26           C
ATOM   4454  O   LEU C 275    -130.912-111.498 630.445  1.00  9.26           O
ATOM   4455  HA  LEU C 275    -130.787-110.609 632.794  1.00  9.26           H
ATOM   4456  CB  LEU C 275    -131.793-112.291 633.616  1.00  9.26           C
ATOM   4457 1HB  LEU C 275    -131.618-111.926 634.628  1.00  9.26           H
ATOM   4458 2HB  LEU C 275    -132.798-112.712 633.598  1.00  9.26           H
ATOM   4459  HG  LEU C 275    -130.952-113.760 632.308  1.00  9.26           H
ATOM   4460  CG  LEU C 275    -130.795-113.415 633.330  1.00  9.26           C
ATOM   4461  CD1 LEU C 275    -129.355-112.906 633.419  1.00  9.26           C
ATOM   4462 1HD1 LEU C 275    -129.205-112.111 632.688  1.00  9.26           H
ATOM   4463 2HD1 LEU C 275    -129.168-112.519 634.420  1.00  9.26           H
ATOM   4464 3HD1 LEU C 275    -128.666-113.725 633.211  1.00  9.26           H
ATOM   4465  CD2 LEU C 275    -131.038-114.612 634.253  1.00  9.26           C
ATOM   4466 1HD2 LEU C 275    -130.924-114.299 635.291  1.00  9.26           H
ATOM   4467 2HD2 LEU C 275    -132.047-114.992 634.096  1.00  9.26           H
ATOM   4468 3HD2 LEU C 275    -130.315-115.396 634.028  1.00  9.26           H
ATOM   4469  HN  LEU C 275    -133.431-110.439 633.700  1.00  9.26           H
ATOM   4470  N   VAL C 276    -133.125-111.796 630.805  1.00  9.26           N
ATOM   4471  CA  VAL C 276    -133.407-112.200 629.438  1.00  9.26           C
ATOM   4472  C   VAL C 276    -132.940-111.103 628.479  1.00  9.26           C
ATOM   4473  O   VAL C 276    -132.290-111.386 627.475  1.00  9.26           O
ATOM   4474  HA  VAL C 276    -132.834-113.106 629.238  1.00  9.26           H
ATOM   4475  HB  VAL C 276    -135.466-111.679 629.642  1.00  9.26           H
ATOM   4476  CB  VAL C 276    -134.892-112.535 629.286  1.00  9.26           C
ATOM   4477  CG1 VAL C 276    -135.254-112.766 627.818  1.00  9.26           C
ATOM   4478 1HG1 VAL C 276    -135.039-111.865 627.244  1.00  9.26           H
ATOM   4479 2HG1 VAL C 276    -134.667-113.596 627.425  1.00  9.26           H
ATOM   4480 3HG1 VAL C 276    -136.316-113.002 627.738  1.00  9.26           H
ATOM   4481  CG2 VAL C 276    -135.272-113.745 630.142  1.00  9.26           C
ATOM   4482 1HG2 VAL C 276    -134.685-114.609 629.830  1.00  9.26           H
ATOM   4483 2HG2 VAL C 276    -135.068-113.527 631.190  1.00  9.26           H
ATOM   4484 3HG2 VAL C 276    -136.332-113.961 630.015  1.00  9.26           H
ATOM   4485  HN  VAL C 276    -133.920-111.773 631.411  1.00  9.26           H
ATOM   4486  N   GLN C 277    -133.290-109.872 628.824  1.00  9.26           N
ATOM   4487  CA  GLN C 277    -132.936-108.733 627.995  1.00  9.26           C
ATOM   4488  C   GLN C 277    -131.416-108.615 627.876  1.00  9.26           C
ATOM   4489  O   GLN C 277    -130.899-108.234 626.827  1.00  9.26           O
ATOM   4490  HA  GLN C 277    -133.369-108.942 627.016  1.00  9.26           H
ATOM   4491  CB  GLN C 277    -133.546-107.443 628.546  1.00  9.26           C
ATOM   4492 1HB  GLN C 277    -133.369-107.383 629.620  1.00  9.26           H
ATOM   4493 2HB  GLN C 277    -133.054-106.581 628.094  1.00  9.26           H
ATOM   4494  CG  GLN C 277    -135.049-107.383 628.267  1.00  9.26           C
ATOM   4495 1HG  GLN C 277    -135.227-107.466 627.195  1.00  9.26           H
ATOM   4496 2HG  GLN C 277    -135.544-108.231 628.739  1.00  9.26           H
ATOM   4497  CD  GLN C 277    -135.652-106.077 628.789  1.00  9.26           C
ATOM   4498  OE1 GLN C 277    -135.136-105.444 629.695  1.00  9.26           O
ATOM   4499  NE2 GLN C 277    -136.771-105.712 628.170  1.00  9.26           N
ATOM   4500 1HE2 GLN C 277    -137.142-106.278 627.433  1.00  9.26           H
ATOM   4501 2HE2 GLN C 277    -137.241-104.872 628.440  1.00  9.26           H
ATOM   4502  HN  GLN C 277    -133.805-109.648 629.652  1.00  9.26           H
ATOM   4503  N   THR C 278    -130.741-108.947 628.967  1.00  9.26           N
ATOM   4504  CA  THR C 278    -129.292-108.854 629.009  1.00  9.26           C
ATOM   4505  C   THR C 278    -128.665-109.879 628.062  1.00  9.26           C
ATOM   4506  O   THR C 278    -127.723-109.564 627.336  1.00  9.26           O
ATOM   4507  HA  THR C 278    -129.000-107.867 628.651  1.00  9.26           H
ATOM   4508  HB  THR C 278    -129.070-110.025 630.825  1.00  9.26           H
ATOM   4509  CB  THR C 278    -128.849-109.021 630.464  1.00  9.26           C
ATOM   4510  OG1 THR C 278    -129.508-107.961 631.151  1.00  9.26           O
ATOM   4511  HG1 THR C 278    -130.358-108.294 631.559  1.00  9.26           H
ATOM   4512  CG2 THR C 278    -127.361-108.725 630.661  1.00  9.26           C
ATOM   4513 1HG2 THR C 278    -127.153-107.697 630.362  1.00  9.26           H
ATOM   4514 2HG2 THR C 278    -126.771-109.408 630.050  1.00  9.26           H
ATOM   4515 3HG2 THR C 278    -127.100-108.858 631.710  1.00  9.26           H
ATOM   4516  HN  THR C 278    -131.168-109.274 629.811  1.00  9.26           H
ATOM   4517  N   ILE C 279    -129.213-111.085 628.099  1.00  9.26           N
ATOM   4518  CA  ILE C 279    -128.711-112.161 627.261  1.00  9.26           C
ATOM   4519  C   ILE C 279    -128.948-111.811 625.791  1.00  9.26           C
ATOM   4520  O   ILE C 279    -128.070-112.008 624.953  1.00  9.26           O
ATOM   4521  HA  ILE C 279    -127.636-112.232 627.430  1.00  9.26           H
ATOM   4522  HB  ILE C 279    -130.408-113.386 627.697  1.00  9.26           H
ATOM   4523  CB  ILE C 279    -129.324-113.498 627.682  1.00  9.26           C
ATOM   4524  CG1 ILE C 279    -128.889-113.879 629.099  1.00  9.26           C
ATOM   4525 1HG1 ILE C 279    -127.844-114.190 629.091  1.00  9.26           H
ATOM   4526 2HG1 ILE C 279    -128.958-113.008 629.751  1.00  9.26           H
ATOM   4527  CG2 ILE C 279    -128.997-114.595 626.667  1.00  9.26           C
ATOM   4528 1HG2 ILE C 279    -129.397-114.319 625.692  1.00  9.26           H
ATOM   4529 2HG2 ILE C 279    -127.916-114.714 626.596  1.00  9.26           H
ATOM   4530 3HG2 ILE C 279    -129.445-115.535 626.991  1.00  9.26           H
ATOM   4531  CD1 ILE C 279    -129.759-115.009 629.654  1.00  9.26           C
ATOM   4532 1HD1 ILE C 279    -130.799-114.686 629.683  1.00  9.26           H
ATOM   4533 2HD1 ILE C 279    -129.668-115.886 629.012  1.00  9.26           H
ATOM   4534 3HD1 ILE C 279    -129.428-115.260 630.662  1.00  9.26           H
ATOM   4535  HN  ILE C 279    -129.984-111.331 628.685  1.00  9.26           H
ATOM   4536  N   ASP C 280    -130.140-111.298 625.523  1.00  9.26           N
ATOM   4537  CA  ASP C 280    -130.529-110.981 624.160  1.00  9.26           C
ATOM   4538  C   ASP C 280    -129.673-109.823 623.645  1.00  9.26           C
ATOM   4539  O   ASP C 280    -129.334-109.773 622.464  1.00  9.26           O
ATOM   4540  HA  ASP C 280    -130.370-111.900 623.595  1.00  9.26           H
ATOM   4541  CB  ASP C 280    -131.996-110.552 624.091  1.00  9.26           C
ATOM   4542 1HB  ASP C 280    -132.619-111.291 624.594  1.00  9.26           H
ATOM   4543 2HB  ASP C 280    -132.128-109.609 624.623  1.00  9.26           H
ATOM   4544  CG  ASP C 280    -132.454-110.393 622.640  1.00  9.26           C
ATOM   4545  OD1 ASP C 280    -132.288-111.374 621.882  1.00  9.26           O
ATOM   4546  OD2 ASP C 280    -132.959-109.295 622.321  1.00  9.26           O
ATOM   4547  HN  ASP C 280    -130.832-111.099 626.217  1.00  9.26           H
ATOM   4548  N   ALA C 281    -129.347-108.919 624.558  1.00  9.26           N
ATOM   4549  CA  ALA C 281    -128.507-107.783 624.219  1.00  9.26           C
ATOM   4550  C   ALA C 281    -127.157-108.287 623.707  1.00  9.26           C
ATOM   4551  O   ALA C 281    -126.514-107.630 622.890  1.00  9.26           O
ATOM   4552  HA  ALA C 281    -129.004-107.228 623.423  1.00  9.26           H
ATOM   4553  CB  ALA C 281    -128.365-106.871 625.440  1.00  9.26           C
ATOM   4554 1HB  ALA C 281    -129.349-106.517 625.746  1.00  9.26           H
ATOM   4555 2HB  ALA C 281    -127.909-107.429 626.258  1.00  9.26           H
ATOM   4556 3HB  ALA C 281    -127.734-106.019 625.186  1.00  9.26           H
ATOM   4557  HN  ALA C 281    -129.647-108.954 625.511  1.00  9.26           H
ATOM   4558  N   TYR C 282    -126.766-109.449 624.210  1.00  9.26           N
ATOM   4559  CA  TYR C 282    -125.498-110.044 623.822  1.00  9.26           C
ATOM   4560  C   TYR C 282    -125.669-110.954 622.604  1.00  9.26           C
ATOM   4561  O   TYR C 282    -124.920-110.846 621.634  1.00  9.26           O
ATOM   4562  HA  TYR C 282    -124.811-109.236 623.569  1.00  9.26           H
ATOM   4563  CB  TYR C 282    -125.046-110.888 625.015  1.00  9.26           C
ATOM   4564 1HB  TYR C 282    -125.024-110.259 625.905  1.00  9.26           H
ATOM   4565 2HB  TYR C 282    -125.785-111.669 625.195  1.00  9.26           H
ATOM   4566  CG  TYR C 282    -123.673-111.538 624.833  1.00  9.26           C
ATOM   4567  HD1 TYR C 282    -124.485-113.469 624.377  1.00  9.26           H
ATOM   4568  CD1 TYR C 282    -123.580-112.875 624.506  1.00  9.26           C
ATOM   4569  HD2 TYR C 282    -122.600-109.729 625.255  1.00  9.26           H
ATOM   4570  CD2 TYR C 282    -122.527-110.786 624.996  1.00  9.26           C
ATOM   4571  CE1 TYR C 282    -122.287-113.486 624.334  1.00  9.26           C
ATOM   4572  HE1 TYR C 282    -122.200-114.542 624.076  1.00  9.26           H
ATOM   4573  HE2 TYR C 282    -120.321-110.815 624.951  1.00  9.26           H
ATOM   4574  CE2 TYR C 282    -121.234-111.397 624.825  1.00  9.26           C
ATOM   4575  CZ  TYR C 282    -121.178-112.717 624.502  1.00  9.26           C
ATOM   4576  OH  TYR C 282    -119.958-113.294 624.340  1.00  9.26           O
ATOM   4577  HH  TYR C 282    -119.237-112.612 624.466  1.00  9.26           H
ATOM   4578  HN  TYR C 282    -127.298-109.981 624.868  1.00  9.26           H
ATOM   4579  N   ALA C 283    -126.659-111.830 622.694  1.00  9.26           N
ATOM   4580  CA  ALA C 283    -126.753-112.950 621.773  1.00  9.26           C
ATOM   4581  C   ALA C 283    -127.685-112.577 620.618  1.00  9.26           C
ATOM   4582  O   ALA C 283    -127.636-113.192 619.553  1.00  9.26           O
ATOM   4583  HA  ALA C 283    -125.755-113.139 621.377  1.00  9.26           H
ATOM   4584  CB  ALA C 283    -127.228-114.193 622.527  1.00  9.26           C
ATOM   4585 1HB  ALA C 283    -126.517-114.432 623.318  1.00  9.26           H
ATOM   4586 2HB  ALA C 283    -128.207-114.000 622.966  1.00  9.26           H
ATOM   4587 3HB  ALA C 283    -127.298-115.033 621.836  1.00  9.26           H
ATOM   4588  HN  ALA C 283    -127.386-111.784 623.379  1.00  9.26           H
ATOM   4589  N   MET C 284    -128.511-111.572 620.867  1.00  9.26           N
ATOM   4590  CA  MET C 284    -129.471-111.129 619.870  1.00  9.26           C
ATOM   4591  C   MET C 284    -130.261-112.311 619.305  1.00  9.26           C
ATOM   4592  O   MET C 284    -130.423-112.430 618.091  1.00  9.26           O
ATOM   4593  HA  MET C 284    -130.145-110.450 620.394  1.00  9.26           H
ATOM   4594  CB  MET C 284    -128.735-110.416 618.734  1.00  9.26           C
ATOM   4595 1HB  MET C 284    -128.069-111.116 618.231  1.00  9.26           H
ATOM   4596 2HB  MET C 284    -129.454-110.070 617.991  1.00  9.26           H
ATOM   4597  CG  MET C 284    -127.930-109.227 619.263  1.00  9.26           C
ATOM   4598 1HG  MET C 284    -128.602-108.482 619.688  1.00  9.26           H
ATOM   4599 2HG  MET C 284    -127.269-109.554 620.066  1.00  9.26           H
ATOM   4600  SD  MET C 284    -126.972-108.502 617.943  1.00  9.26           S
ATOM   4601  CE  MET C 284    -125.946-107.384 618.882  1.00  9.26           C
ATOM   4602 1HE  MET C 284    -126.576-106.672 619.414  1.00  9.26           H
ATOM   4603 2HE  MET C 284    -125.353-107.951 619.599  1.00  9.26           H
ATOM   4604 3HE  MET C 284    -125.281-106.846 618.206  1.00  9.26           H
ATOM   4605  HN  MET C 284    -128.532-111.066 621.728  1.00  9.26           H
ATOM   4606  N   PHE C 285    -130.731-113.155 620.211  1.00  9.26           N
ATOM   4607  CA  PHE C 285    -131.340-114.414 619.817  1.00  9.26           C
ATOM   4608  C   PHE C 285    -132.829-114.232 619.514  1.00  9.26           C
ATOM   4609  O   PHE C 285    -133.442-115.077 618.864  1.00  9.26           O
ATOM   4610  HA  PHE C 285    -130.827-114.753 618.917  1.00  9.26           H
ATOM   4611  CB  PHE C 285    -131.186-115.375 620.997  1.00  9.26           C
ATOM   4612 1HB  PHE C 285    -131.383-116.390 620.654  1.00  9.26           H
ATOM   4613 2HB  PHE C 285    -130.152-115.349 621.341  1.00  9.26           H
ATOM   4614  CG  PHE C 285    -132.108-115.063 622.178  1.00  9.26           C
ATOM   4615  HD1 PHE C 285    -130.674-113.829 623.147  1.00  9.26           H
ATOM   4616  CD1 PHE C 285    -131.676-114.255 623.183  1.00  9.26           C
ATOM   4617  HD2 PHE C 285    -133.705-116.242 621.416  1.00  9.26           H
ATOM   4618  CD2 PHE C 285    -133.359-115.595 622.222  1.00  9.26           C
ATOM   4619  CE1 PHE C 285    -132.532-113.966 624.278  1.00  9.26           C
ATOM   4620  HE1 PHE C 285    -132.186-113.319 625.084  1.00  9.26           H
ATOM   4621  CE2 PHE C 285    -134.215-115.305 623.318  1.00  9.26           C
ATOM   4622  HE2 PHE C 285    -135.218-115.731 623.353  1.00  9.26           H
ATOM   4623  CZ  PHE C 285    -133.783-114.497 624.323  1.00  9.26           C
ATOM   4624  HZ  PHE C 285    -134.441-114.275 625.164  1.00  9.26           H
ATOM   4625  HN  PHE C 285    -130.701-112.991 621.197  1.00  9.26           H
ATOM   4626  N   ILE C 286    -133.367-113.122 619.999  1.00  9.26           N
ATOM   4627  CA  ILE C 286    -134.766-112.804 619.764  1.00  9.26           C
ATOM   4628  C   ILE C 286    -134.904-112.101 618.413  1.00  9.26           C
ATOM   4629  O   ILE C 286    -134.788-110.879 618.330  1.00  9.26           O
ATOM   4630  HA  ILE C 286    -135.312-113.747 619.720  1.00  9.26           H
ATOM   4631  HB  ILE C 286    -134.783-111.068 621.013  1.00  9.26           H
ATOM   4632  CB  ILE C 286    -135.337-112.004 620.936  1.00  9.26           C
ATOM   4633  CG1 ILE C 286    -135.147-112.752 622.256  1.00  9.26           C
ATOM   4634 1HG1 ILE C 286    -135.802-113.623 622.283  1.00  9.26           H
ATOM   4635 2HG1 ILE C 286    -134.123-113.122 622.325  1.00  9.26           H
ATOM   4636  CG2 ILE C 286    -136.803-111.641 620.689  1.00  9.26           C
ATOM   4637 1HG2 ILE C 286    -136.881-111.039 619.783  1.00  9.26           H
ATOM   4638 2HG2 ILE C 286    -137.388-112.553 620.570  1.00  9.26           H
ATOM   4639 3HG2 ILE C 286    -137.184-111.072 621.537  1.00  9.26           H
ATOM   4640  CD1 ILE C 286    -135.448-111.844 623.450  1.00  9.26           C
ATOM   4641 1HD1 ILE C 286    -134.774-110.987 623.434  1.00  9.26           H
ATOM   4642 2HD1 ILE C 286    -136.479-111.496 623.391  1.00  9.26           H
ATOM   4643 3HD1 ILE C 286    -135.305-112.401 624.376  1.00  9.26           H
ATOM   4644  HN  ILE C 286    -132.866-112.449 620.542  1.00  9.26           H
ATOM   4645  N   SER C 287    -135.150-112.902 617.387  1.00  9.26           N
ATOM   4646  CA  SER C 287    -135.340-112.368 616.049  1.00  9.26           C
ATOM   4647  C   SER C 287    -136.833-112.225 615.749  1.00  9.26           C
ATOM   4648  O   SER C 287    -137.222-111.463 614.865  1.00  9.26           O
ATOM   4649  HA  SER C 287    -134.855-111.392 616.056  1.00  9.26           H
ATOM   4650  CB  SER C 287    -134.671-113.260 615.000  1.00  9.26           C
ATOM   4651 1HB  SER C 287    -134.850-112.847 614.007  1.00  9.26           H
ATOM   4652 2HB  SER C 287    -133.593-113.258 615.157  1.00  9.26           H
ATOM   4653  HG  SER C 287    -134.677-115.162 614.377  1.00  9.26           H
ATOM   4654  OG  SER C 287    -135.155-114.599 615.051  1.00  9.26           O
ATOM   4655  HN  SER C 287    -135.220-113.897 617.458  1.00  9.26           H
ATOM   4656  N   ASN C 288    -137.629-112.969 616.503  1.00  9.26           N
ATOM   4657  CA  ASN C 288    -139.057-113.041 616.239  1.00  9.26           C
ATOM   4658  C   ASN C 288    -139.749-111.833 616.872  1.00  9.26           C
ATOM   4659  O   ASN C 288    -139.596-111.580 618.066  1.00  9.26           O
ATOM   4660  HA  ASN C 288    -139.147-113.052 615.153  1.00  9.26           H
ATOM   4661  CB  ASN C 288    -139.665-114.307 616.846  1.00  9.26           C
ATOM   4662 1HB  ASN C 288    -139.109-115.181 616.508  1.00  9.26           H
ATOM   4663 2HB  ASN C 288    -139.576-114.273 617.932  1.00  9.26           H
ATOM   4664  CG  ASN C 288    -141.138-114.449 616.455  1.00  9.26           C
ATOM   4665  OD1 ASN C 288    -142.003-113.725 616.920  1.00  9.26           O
ATOM   4666  ND2 ASN C 288    -141.373-115.420 615.577  1.00  9.26           N
ATOM   4667 1HD2 ASN C 288    -140.617-115.978 615.235  1.00  9.26           H
ATOM   4668 2HD2 ASN C 288    -142.305-115.592 615.259  1.00  9.26           H
ATOM   4669  HN  ASN C 288    -137.315-113.515 617.279  1.00  9.26           H
ATOM   4670  N   CYS C 289    -140.496-111.118 616.044  1.00  9.26           N
ATOM   4671  CA  CYS C 289    -141.095-109.864 616.468  1.00  9.26           C
ATOM   4672  C   CYS C 289    -142.168-110.173 617.514  1.00  9.26           C
ATOM   4673  O   CYS C 289    -142.343-109.420 618.470  1.00  9.26           O
ATOM   4674  HA  CYS C 289    -140.293-109.265 616.902  1.00  9.26           H
ATOM   4675  CB  CYS C 289    -141.661-109.078 615.284  1.00  9.26           C
ATOM   4676 1HB  CYS C 289    -140.870-108.868 614.564  1.00  9.26           H
ATOM   4677 2HB  CYS C 289    -142.413-109.674 614.767  1.00  9.26           H
ATOM   4678  SG  CYS C 289    -142.403-107.511 615.870  1.00  9.26           S
ATOM   4679  HN  CYS C 289    -140.695-111.383 615.100  1.00  9.26           H
ATOM   4680  N   ALA C 290    -142.858-111.283 617.296  1.00  9.26           N
ATOM   4681  CA  ALA C 290    -143.952-111.667 618.172  1.00  9.26           C
ATOM   4682  C   ALA C 290    -143.405-111.942 619.574  1.00  9.26           C
ATOM   4683  O   ALA C 290    -143.972-111.486 620.566  1.00  9.26           O
ATOM   4684  HA  ALA C 290    -144.649-110.830 618.221  1.00  9.26           H
ATOM   4685  CB  ALA C 290    -144.677-112.879 617.582  1.00  9.26           C
ATOM   4686 1HB  ALA C 290    -145.072-112.622 616.599  1.00  9.26           H
ATOM   4687 2HB  ALA C 290    -143.978-113.710 617.487  1.00  9.26           H
ATOM   4688 3HB  ALA C 290    -145.497-113.167 618.239  1.00  9.26           H
ATOM   4689  HN  ALA C 290    -142.681-111.912 616.540  1.00  9.26           H
ATOM   4690  N   VAL C 291    -142.309-112.685 619.612  1.00  9.26           N
ATOM   4691  CA  VAL C 291    -141.660-112.998 620.874  1.00  9.26           C
ATOM   4692  C   VAL C 291    -141.184-111.702 621.533  1.00  9.26           C
ATOM   4693  O   VAL C 291    -141.380-111.502 622.730  1.00  9.26           O
ATOM   4694  HA  VAL C 291    -142.403-113.468 621.518  1.00  9.26           H
ATOM   4695  HB  VAL C 291    -139.829-113.564 619.934  1.00  9.26           H
ATOM   4696  CB  VAL C 291    -140.528-114.003 620.645  1.00  9.26           C
ATOM   4697  CG1 VAL C 291    -139.768-114.277 621.944  1.00  9.26           C
ATOM   4698 1HG1 VAL C 291    -139.339-113.347 622.317  1.00  9.26           H
ATOM   4699 2HG1 VAL C 291    -140.453-114.685 622.687  1.00  9.26           H
ATOM   4700 3HG1 VAL C 291    -138.969-114.994 621.753  1.00  9.26           H
ATOM   4701  CG2 VAL C 291    -141.063-115.302 620.038  1.00  9.26           C
ATOM   4702 1HG2 VAL C 291    -141.793-115.746 620.715  1.00  9.26           H
ATOM   4703 2HG2 VAL C 291    -141.538-115.087 619.081  1.00  9.26           H
ATOM   4704 3HG2 VAL C 291    -140.238-115.998 619.886  1.00  9.26           H
ATOM   4705  HN  VAL C 291    -141.866-113.071 618.802  1.00  9.26           H
ATOM   4706  N   SER C 292    -140.567-110.855 620.722  1.00  9.26           N
ATOM   4707  CA  SER C 292    -140.019-109.605 621.221  1.00  9.26           C
ATOM   4708  C   SER C 292    -141.135-108.747 621.821  1.00  9.26           C
ATOM   4709  O   SER C 292    -140.961-108.151 622.883  1.00  9.26           O
ATOM   4710  HA  SER C 292    -139.302-109.892 621.990  1.00  9.26           H
ATOM   4711  CB  SER C 292    -139.298-108.838 620.111  1.00  9.26           C
ATOM   4712 1HB  SER C 292    -138.602-109.505 619.603  1.00  9.26           H
ATOM   4713 2HB  SER C 292    -140.024-108.507 619.368  1.00  9.26           H
ATOM   4714  HG  SER C 292    -137.778-108.012 621.118  1.00  9.26           H
ATOM   4715  OG  SER C 292    -138.589-107.710 620.616  1.00  9.26           O
ATOM   4716  HN  SER C 292    -140.440-111.011 619.742  1.00  9.26           H
ATOM   4717  N   THR C 293    -142.256-108.712 621.115  1.00  9.26           N
ATOM   4718  CA  THR C 293    -143.393-107.922 621.555  1.00  9.26           C
ATOM   4719  C   THR C 293    -143.865-108.387 622.933  1.00  9.26           C
ATOM   4720  O   THR C 293    -144.089-107.571 623.825  1.00  9.26           O
ATOM   4721  HA  THR C 293    -143.071-106.886 621.660  1.00  9.26           H
ATOM   4722  HB  THR C 293    -144.756-109.050 620.295  1.00  9.26           H
ATOM   4723  CB  THR C 293    -144.476-108.013 620.478  1.00  9.26           C
ATOM   4724  OG1 THR C 293    -143.919-107.320 619.365  1.00  9.26           O
ATOM   4725  HG1 THR C 293    -143.502-107.971 618.731  1.00  9.26           H
ATOM   4726  CG2 THR C 293    -145.725-107.203 620.834  1.00  9.26           C
ATOM   4727 1HG2 THR C 293    -145.455-106.153 620.951  1.00  9.26           H
ATOM   4728 2HG2 THR C 293    -146.146-107.576 621.767  1.00  9.26           H
ATOM   4729 3HG2 THR C 293    -146.461-107.302 620.037  1.00  9.26           H
ATOM   4730  HN  THR C 293    -142.393-109.211 620.259  1.00  9.26           H
ATOM   4731  N   ASN C 294    -144.002-109.699 623.065  1.00  9.26           N
ATOM   4732  CA  ASN C 294    -144.509-110.278 624.297  1.00  9.26           C
ATOM   4733  C   ASN C 294    -143.529-109.982 625.435  1.00  9.26           C
ATOM   4734  O   ASN C 294    -143.944-109.690 626.556  1.00  9.26           O
ATOM   4735  HA  ASN C 294    -145.482-109.814 624.454  1.00  9.26           H
ATOM   4736  CB  ASN C 294    -144.646-111.797 624.176  1.00  9.26           C
ATOM   4737 1HB  ASN C 294    -143.730-112.217 623.761  1.00  9.26           H
ATOM   4738 2HB  ASN C 294    -144.778-112.234 625.166  1.00  9.26           H
ATOM   4739  CG  ASN C 294    -145.833-112.171 623.286  1.00  9.26           C
ATOM   4740  OD1 ASN C 294    -146.749-111.394 623.070  1.00  9.26           O
ATOM   4741  ND2 ASN C 294    -145.766-113.400 622.782  1.00  9.26           N
ATOM   4742 1HD2 ASN C 294    -144.986-113.987 622.998  1.00  9.26           H
ATOM   4743 2HD2 ASN C 294    -146.496-113.737 622.187  1.00  9.26           H
ATOM   4744  HN  ASN C 294    -143.775-110.359 622.349  1.00  9.26           H
ATOM   4745  N   ILE C 295    -142.248-110.067 625.108  1.00  9.26           N
ATOM   4746  CA  ILE C 295    -141.207-109.867 626.101  1.00  9.26           C
ATOM   4747  C   ILE C 295    -141.267-108.427 626.614  1.00  9.26           C
ATOM   4748  O   ILE C 295    -141.113-108.183 627.809  1.00  9.26           O
ATOM   4749  HA  ILE C 295    -141.417-110.539 626.934  1.00  9.26           H
ATOM   4750  HB  ILE C 295    -139.760-109.852 624.527  1.00  9.26           H
ATOM   4751  CB  ILE C 295    -139.842-110.262 625.534  1.00  9.26           C
ATOM   4752  CG1 ILE C 295    -139.716-111.782 625.415  1.00  9.26           C
ATOM   4753 1HG1 ILE C 295    -139.683-112.226 626.410  1.00  9.26           H
ATOM   4754 2HG1 ILE C 295    -140.596-112.185 624.915  1.00  9.26           H
ATOM   4755  CG2 ILE C 295    -138.708-109.655 626.362  1.00  9.26           C
ATOM   4756 1HG2 ILE C 295    -138.790-108.568 626.351  1.00  9.26           H
ATOM   4757 2HG2 ILE C 295    -138.776-110.014 627.390  1.00  9.26           H
ATOM   4758 3HG2 ILE C 295    -137.749-109.951 625.937  1.00  9.26           H
ATOM   4759  CD1 ILE C 295    -138.457-112.168 624.636  1.00  9.26           C
ATOM   4760 1HD1 ILE C 295    -138.505-111.743 623.634  1.00  9.26           H
ATOM   4761 2HD1 ILE C 295    -137.578-111.784 625.153  1.00  9.26           H
ATOM   4762 3HD1 ILE C 295    -138.392-113.254 624.567  1.00  9.26           H
ATOM   4763  HN  ILE C 295    -141.919-110.269 624.185  1.00  9.26           H
ATOM   4764  N   ASP C 296    -141.492-107.511 625.684  1.00  9.26           N
ATOM   4765  CA  ASP C 296    -141.541-106.098 626.021  1.00  9.26           C
ATOM   4766  C   ASP C 296    -142.733-105.839 626.944  1.00  9.26           C
ATOM   4767  O   ASP C 296    -142.624-105.083 627.908  1.00  9.26           O
ATOM   4768  HA  ASP C 296    -140.587-105.886 626.503  1.00  9.26           H
ATOM   4769  CB  ASP C 296    -141.718-105.238 624.768  1.00  9.26           C
ATOM   4770 1HB  ASP C 296    -142.566-105.604 624.188  1.00  9.26           H
ATOM   4771 2HB  ASP C 296    -141.948-104.212 625.056  1.00  9.26           H
ATOM   4772  CG  ASP C 296    -140.455-105.261 623.904  1.00  9.26           C
ATOM   4773  OD1 ASP C 296    -139.387-105.582 624.470  1.00  9.26           O
ATOM   4774  OD2 ASP C 296    -140.586-104.958 622.699  1.00  9.26           O
ATOM   4775  HN  ASP C 296    -141.640-107.720 624.717  1.00  9.26           H
ATOM   4776  N   ILE C 297    -143.845-106.483 626.617  1.00  9.26           N
ATOM   4777  CA  ILE C 297    -145.042-106.371 627.433  1.00  9.26           C
ATOM   4778  C   ILE C 297    -144.760-106.942 628.825  1.00  9.26           C
ATOM   4779  O   ILE C 297    -145.123-106.337 629.832  1.00  9.26           O
ATOM   4780  HA  ILE C 297    -145.270-105.310 627.535  1.00  9.26           H
ATOM   4781  HB  ILE C 297    -145.921-108.007 626.372  1.00  9.26           H
ATOM   4782  CB  ILE C 297    -146.233-107.025 626.730  1.00  9.26           C
ATOM   4783  CG1 ILE C 297    -146.660-106.213 625.505  1.00  9.26           C
ATOM   4784 1HG1 ILE C 297    -147.050-105.246 625.824  1.00  9.26           H
ATOM   4785 2HG1 ILE C 297    -145.792-106.015 624.875  1.00  9.26           H
ATOM   4786  CG2 ILE C 297    -147.392-107.246 627.704  1.00  9.26           C
ATOM   4787 1HG2 ILE C 297    -147.065-107.896 628.516  1.00  9.26           H
ATOM   4788 2HG2 ILE C 297    -147.710-106.286 628.112  1.00  9.26           H
ATOM   4789 3HG2 ILE C 297    -148.225-107.712 627.178  1.00  9.26           H
ATOM   4790  CD1 ILE C 297    -147.724-106.958 624.698  1.00  9.26           C
ATOM   4791 1HD1 ILE C 297    -147.323-107.913 624.361  1.00  9.26           H
ATOM   4792 2HD1 ILE C 297    -148.599-107.132 625.324  1.00  9.26           H
ATOM   4793 3HD1 ILE C 297    -148.010-106.358 623.833  1.00  9.26           H
ATOM   4794  HN  ILE C 297    -143.935-107.070 625.813  1.00  9.26           H
ATOM   4795  N   CYS C 298    -144.116-108.100 628.835  1.00  9.26           N
ATOM   4796  CA  CYS C 298    -143.782-108.759 630.086  1.00  9.26           C
ATOM   4797  C   CYS C 298    -142.933-107.799 630.923  1.00  9.26           C
ATOM   4798  O   CYS C 298    -143.123-107.690 632.133  1.00  9.26           O
ATOM   4799  HA  CYS C 298    -144.725-108.978 630.587  1.00  9.26           H
ATOM   4800  CB  CYS C 298    -143.070-110.092 629.851  1.00  9.26           C
ATOM   4801 1HB  CYS C 298    -142.288-109.969 629.101  1.00  9.26           H
ATOM   4802 2HB  CYS C 298    -142.583-110.421 630.768  1.00  9.26           H
ATOM   4803  HG  CYS C 298    -144.390-110.898 628.052  1.00  9.26           H
ATOM   4804  SG  CYS C 298    -144.274-111.354 629.296  1.00  9.26           S
ATOM   4805  HN  CYS C 298    -143.825-108.585 628.011  1.00  9.26           H
ATOM   4806  N   PHE C 299    -142.014-107.127 630.244  1.00  9.26           N
ATOM   4807  CA  PHE C 299    -141.134-106.182 630.910  1.00  9.26           C
ATOM   4808  C   PHE C 299    -141.937-105.077 631.599  1.00  9.26           C
ATOM   4809  O   PHE C 299    -141.671-104.737 632.750  1.00  9.26           O
ATOM   4810  HA  PHE C 299    -140.569-106.738 631.658  1.00  9.26           H
ATOM   4811  CB  PHE C 299    -140.251-105.556 629.829  1.00  9.26           C
ATOM   4812 1HB  PHE C 299    -139.714-106.349 629.308  1.00  9.26           H
ATOM   4813 2HB  PHE C 299    -140.887-105.065 629.093  1.00  9.26           H
ATOM   4814  CG  PHE C 299    -139.238-104.541 630.364  1.00  9.26           C
ATOM   4815  HD1 PHE C 299    -140.505-102.875 629.986  1.00  9.26           H
ATOM   4816  CD1 PHE C 299    -139.541-103.215 630.365  1.00  9.26           C
ATOM   4817  HD2 PHE C 299    -137.793-106.027 630.836  1.00  9.26           H
ATOM   4818  CD2 PHE C 299    -138.036-104.964 630.838  1.00  9.26           C
ATOM   4819  CE1 PHE C 299    -138.601-102.273 630.862  1.00  9.26           C
ATOM   4820  HE1 PHE C 299    -138.844-101.210 630.863  1.00  9.26           H
ATOM   4821  CE2 PHE C 299    -137.097-104.022 631.334  1.00  9.26           C
ATOM   4822  HE2 PHE C 299    -136.133-104.362 631.713  1.00  9.26           H
ATOM   4823  CZ  PHE C 299    -137.399-102.696 631.335  1.00  9.26           C
ATOM   4824  HZ  PHE C 299    -136.678-101.973 631.717  1.00  9.26           H
ATOM   4825  HN  PHE C 299    -141.867-107.220 629.259  1.00  9.26           H
ATOM   4826  N   GLN C 300    -142.904-104.546 630.864  1.00  9.26           N
ATOM   4827  CA  GLN C 300    -143.715-103.453 631.372  1.00  9.26           C
ATOM   4828  C   GLN C 300    -144.457-103.885 632.638  1.00  9.26           C
ATOM   4829  O   GLN C 300    -144.487-103.152 633.625  1.00  9.26           O
ATOM   4830  HA  GLN C 300    -143.011-102.656 631.609  1.00  9.26           H
ATOM   4831  CB  GLN C 300    -144.694-102.955 630.306  1.00  9.26           C
ATOM   4832 1HB  GLN C 300    -145.215-103.803 629.862  1.00  9.26           H
ATOM   4833 2HB  GLN C 300    -145.451-102.323 630.769  1.00  9.26           H
ATOM   4834  CG  GLN C 300    -143.964-102.170 629.215  1.00  9.26           C
ATOM   4835 1HG  GLN C 300    -143.371-101.376 629.669  1.00  9.26           H
ATOM   4836 2HG  GLN C 300    -143.269-102.827 628.692  1.00  9.26           H
ATOM   4837  CD  GLN C 300    -144.955-101.567 628.217  1.00  9.26           C
ATOM   4838  OE1 GLN C 300    -146.125-101.376 628.503  1.00  9.26           O
ATOM   4839  NE2 GLN C 300    -144.422-101.279 627.033  1.00  9.26           N
ATOM   4840 1HE2 GLN C 300    -143.453-101.461 626.863  1.00  9.26           H
ATOM   4841 2HE2 GLN C 300    -144.990-100.881 626.313  1.00  9.26           H
ATOM   4842  HN  GLN C 300    -143.136-104.851 629.941  1.00  9.26           H
ATOM   4843  N   VAL C 301    -145.037-105.074 632.569  1.00  9.26           N
ATOM   4844  CA  VAL C 301    -145.858-105.571 633.660  1.00  9.26           C
ATOM   4845  C   VAL C 301    -144.989-105.750 634.906  1.00  9.26           C
ATOM   4846  O   VAL C 301    -145.304-105.217 635.969  1.00  9.26           O
ATOM   4847  HA  VAL C 301    -146.619-104.819 633.868  1.00  9.26           H
ATOM   4848  HB  VAL C 301    -145.810-107.556 632.876  1.00  9.26           H
ATOM   4849  CB  VAL C 301    -146.567-106.859 633.237  1.00  9.26           C
ATOM   4850  CG1 VAL C 301    -147.277-107.510 634.425  1.00  9.26           C
ATOM   4851 1HG1 VAL C 301    -146.547-107.751 635.197  1.00  9.26           H
ATOM   4852 2HG1 VAL C 301    -148.018-106.820 634.829  1.00  9.26           H
ATOM   4853 3HG1 VAL C 301    -147.773-108.423 634.097  1.00  9.26           H
ATOM   4854  CG2 VAL C 301    -147.546-106.595 632.091  1.00  9.26           C
ATOM   4855 1HG2 VAL C 301    -148.296-105.873 632.413  1.00  9.26           H
ATOM   4856 2HG2 VAL C 301    -147.003-106.197 631.234  1.00  9.26           H
ATOM   4857 3HG2 VAL C 301    -148.037-107.527 631.810  1.00  9.26           H
ATOM   4858  HN  VAL C 301    -144.954-105.693 631.787  1.00  9.26           H
ATOM   4859  N   THR C 302    -143.911-106.501 634.735  1.00  9.26           N
ATOM   4860  CA  THR C 302    -143.066-106.865 635.859  1.00  9.26           C
ATOM   4861  C   THR C 302    -142.394-105.622 636.446  1.00  9.26           C
ATOM   4862  O   THR C 302    -142.193-105.535 637.657  1.00  9.26           O
ATOM   4863  HA  THR C 302    -143.697-107.287 636.641  1.00  9.26           H
ATOM   4864  HB  THR C 302    -141.409-108.232 636.189  1.00  9.26           H
ATOM   4865  CB  THR C 302    -142.071-107.924 635.379  1.00  9.26           C
ATOM   4866  OG1 THR C 302    -141.432-107.317 634.259  1.00  9.26           O
ATOM   4867  HG1 THR C 302    -141.897-107.581 633.415  1.00  9.26           H
ATOM   4868  CG2 THR C 302    -142.764-109.155 634.791  1.00  9.26           C
ATOM   4869 1HG2 THR C 302    -143.373-108.856 633.938  1.00  9.26           H
ATOM   4870 2HG2 THR C 302    -143.399-109.611 635.549  1.00  9.26           H
ATOM   4871 3HG2 THR C 302    -142.012-109.874 634.466  1.00  9.26           H
ATOM   4872  HN  THR C 302    -143.613-106.858 633.849  1.00  9.26           H
ATOM   4873  N   GLN C 303    -142.067-104.692 635.562  1.00  9.26           N
ATOM   4874  CA  GLN C 303    -141.468-103.437 635.983  1.00  9.26           C
ATOM   4875  C   GLN C 303    -142.420-102.680 636.912  1.00  9.26           C
ATOM   4876  O   GLN C 303    -141.995-102.129 637.926  1.00  9.26           O
ATOM   4877  HA  GLN C 303    -140.565-103.714 636.525  1.00  9.26           H
ATOM   4878  CB  GLN C 303    -141.085-102.580 634.775  1.00  9.26           C
ATOM   4879 1HB  GLN C 303    -140.371-103.120 634.153  1.00  9.26           H
ATOM   4880 2HB  GLN C 303    -141.966-102.395 634.161  1.00  9.26           H
ATOM   4881  CG  GLN C 303    -140.478-101.247 635.218  1.00  9.26           C
ATOM   4882 1HG  GLN C 303    -141.257-100.609 635.635  1.00  9.26           H
ATOM   4883 2HG  GLN C 303    -139.750-101.421 636.011  1.00  9.26           H
ATOM   4884  CD  GLN C 303    -139.801-100.535 634.045  1.00  9.26           C
ATOM   4885  OE1 GLN C 303    -140.430 -99.853 633.253  1.00  9.26           O
ATOM   4886  NE2 GLN C 303    -138.487-100.732 633.978  1.00  9.26           N
ATOM   4887 1HE2 GLN C 303    -138.032-101.304 634.660  1.00  9.26           H
ATOM   4888 2HE2 GLN C 303    -137.955-100.308 633.245  1.00  9.26           H
ATOM   4889  HN  GLN C 303    -142.204-104.785 634.576  1.00  9.26           H
ATOM   4890  N   THR C 304    -143.689-102.678 636.532  1.00  9.26           N
ATOM   4891  CA  THR C 304    -144.698-101.966 637.298  1.00  9.26           C
ATOM   4892  C   THR C 304    -144.847-102.583 638.690  1.00  9.26           C
ATOM   4893  O   THR C 304    -144.973-101.866 639.681  1.00  9.26           O
ATOM   4894  HA  THR C 304    -144.362-100.939 637.438  1.00  9.26           H
ATOM   4895  HB  THR C 304    -146.390-102.984 636.391  1.00  9.26           H
ATOM   4896  CB  THR C 304    -145.997-101.972 636.489  1.00  9.26           C
ATOM   4897  OG1 THR C 304    -145.648-101.327 635.267  1.00  9.26           O
ATOM   4898  HG1 THR C 304    -145.474-102.011 634.557  1.00  9.26           H
ATOM   4899  CG2 THR C 304    -147.069-101.064 637.095  1.00  9.26           C
ATOM   4900 1HG2 THR C 304    -146.700-100.039 637.130  1.00  9.26           H
ATOM   4901 2HG2 THR C 304    -147.301-101.401 638.106  1.00  9.26           H
ATOM   4902 3HG2 THR C 304    -147.969-101.106 636.483  1.00  9.26           H
ATOM   4903  HN  THR C 304    -144.031-103.151 635.720  1.00  9.26           H
ATOM   4904  N   ILE C 305    -144.826-103.908 638.720  1.00  9.26           N
ATOM   4905  CA  ILE C 305    -144.909-104.629 639.979  1.00  9.26           C
ATOM   4906  C   ILE C 305    -143.747-104.206 640.881  1.00  9.26           C
ATOM   4907  O   ILE C 305    -143.924-104.033 642.086  1.00  9.26           O
ATOM   4908  HA  ILE C 305    -145.843-104.340 640.460  1.00  9.26           H
ATOM   4909  HB  ILE C 305    -144.156-106.410 639.064  1.00  9.26           H
ATOM   4910  CB  ILE C 305    -144.976-106.137 639.729  1.00  9.26           C
ATOM   4911  CG1 ILE C 305    -146.278-106.517 639.021  1.00  9.26           C
ATOM   4912 1HG1 ILE C 305    -147.117-106.401 639.707  1.00  9.26           H
ATOM   4913 2HG1 ILE C 305    -146.453-105.840 638.185  1.00  9.26           H
ATOM   4914  CG2 ILE C 305    -144.782-106.917 641.030  1.00  9.26           C
ATOM   4915 1HG2 ILE C 305    -143.808-106.677 641.456  1.00  9.26           H
ATOM   4916 2HG2 ILE C 305    -145.565-106.645 641.738  1.00  9.26           H
ATOM   4917 3HG2 ILE C 305    -144.835-107.986 640.824  1.00  9.26           H
ATOM   4918  CD1 ILE C 305    -146.224-107.960 638.512  1.00  9.26           C
ATOM   4919 1HD1 ILE C 305    -145.399-108.066 637.808  1.00  9.26           H
ATOM   4920 2HD1 ILE C 305    -146.073-108.636 639.354  1.00  9.26           H
ATOM   4921 3HD1 ILE C 305    -147.162-108.204 638.013  1.00  9.26           H
ATOM   4922  HN  ILE C 305    -144.754-104.485 637.906  1.00  9.26           H
ATOM   4923  N   ALA C 306    -142.585-104.052 640.263  1.00  9.26           N
ATOM   4924  CA  ALA C 306    -141.383-103.711 641.004  1.00  9.26           C
ATOM   4925  C   ALA C 306    -141.547-102.320 641.621  1.00  9.26           C
ATOM   4926  O   ALA C 306    -141.042-102.057 642.711  1.00  9.26           O
ATOM   4927  HA  ALA C 306    -141.267-104.442 641.804  1.00  9.26           H
ATOM   4928  CB  ALA C 306    -140.170-103.798 640.076  1.00  9.26           C
ATOM   4929 1HB  ALA C 306    -140.081-104.812 639.688  1.00  9.26           H
ATOM   4930 2HB  ALA C 306    -140.295-103.101 639.247  1.00  9.26           H
ATOM   4931 3HB  ALA C 306    -139.268-103.541 640.632  1.00  9.26           H
ATOM   4932  HN  ALA C 306    -142.459-104.157 639.276  1.00  9.26           H
ATOM   4933  N   PHE C 307    -142.256-101.467 640.896  1.00  9.26           N
ATOM   4934  CA  PHE C 307    -142.433-100.089 641.324  1.00  9.26           C
ATOM   4935  C   PHE C 307    -143.306-100.013 642.578  1.00  9.26           C
ATOM   4936  O   PHE C 307    -143.099 -99.151 643.431  1.00  9.26           O
ATOM   4937  HA  PHE C 307    -141.443 -99.690 641.548  1.00  9.26           H
ATOM   4938  CB  PHE C 307    -143.135 -99.353 640.182  1.00  9.26           C
ATOM   4939 1HB  PHE C 307    -144.017 -99.921 639.884  1.00  9.26           H
ATOM   4940 2HB  PHE C 307    -143.486 -98.388 640.547  1.00  9.26           H
ATOM   4941  CG  PHE C 307    -142.254 -99.127 638.952  1.00  9.26           C
ATOM   4942  HD1 PHE C 307    -140.551-100.043 639.836  1.00  9.26           H
ATOM   4943  CD1 PHE C 307    -140.960 -99.546 638.956  1.00  9.26           C
ATOM   4944  HD2 PHE C 307    -143.800 -98.170 637.851  1.00  9.26           H
ATOM   4945  CD2 PHE C 307    -142.763 -98.506 637.854  1.00  9.26           C
ATOM   4946  CE1 PHE C 307    -140.141 -99.336 637.815  1.00  9.26           C
ATOM   4947  HE1 PHE C 307    -139.105 -99.672 637.819  1.00  9.26           H
ATOM   4948  CE2 PHE C 307    -141.945 -98.296 636.713  1.00  9.26           C
ATOM   4949  HE2 PHE C 307    -142.354 -97.799 635.833  1.00  9.26           H
ATOM   4950  CZ  PHE C 307    -140.651 -98.715 636.717  1.00  9.26           C
ATOM   4951  HZ  PHE C 307    -140.023 -98.554 635.841  1.00  9.26           H
ATOM   4952  HN  PHE C 307    -142.703-101.702 640.034  1.00  9.26           H
ATOM   4953  N   PHE C 308    -144.265-100.925 642.649  1.00  9.26           N
ATOM   4954  CA  PHE C 308    -145.162-100.980 643.791  1.00  9.26           C
ATOM   4955  C   PHE C 308    -144.384-101.202 645.089  1.00  9.26           C
ATOM   4956  O   PHE C 308    -144.854-100.843 646.168  1.00  9.26           O
ATOM   4957  HA  PHE C 308    -145.682-100.023 643.840  1.00  9.26           H
ATOM   4958  CB  PHE C 308    -146.102-102.166 643.564  1.00  9.26           C
ATOM   4959 1HB  PHE C 308    -145.573-102.932 642.998  1.00  9.26           H
ATOM   4960 2HB  PHE C 308    -146.358-102.603 644.530  1.00  9.26           H
ATOM   4961  CG  PHE C 308    -147.392-101.804 642.826  1.00  9.26           C
ATOM   4962  HD1 PHE C 308    -148.329-101.021 644.567  1.00  9.26           H
ATOM   4963  CD1 PHE C 308    -148.423-101.227 643.500  1.00  9.26           C
ATOM   4964  HD2 PHE C 308    -146.683-102.524 640.955  1.00  9.26           H
ATOM   4965  CD2 PHE C 308    -147.509-102.061 641.496  1.00  9.26           C
ATOM   4966  CE1 PHE C 308    -149.620-100.892 642.815  1.00  9.26           C
ATOM   4967  HE1 PHE C 308    -150.446-100.429 643.356  1.00  9.26           H
ATOM   4968  CE2 PHE C 308    -148.707-101.725 640.810  1.00  9.26           C
ATOM   4969  HE2 PHE C 308    -148.800-101.931 639.744  1.00  9.26           H
ATOM   4970  CZ  PHE C 308    -149.737-101.148 641.485  1.00  9.26           C
ATOM   4971  HZ  PHE C 308    -150.656-100.891 640.959  1.00  9.26           H
ATOM   4972  HN  PHE C 308    -144.432-101.616 641.946  1.00  9.26           H
ATOM   4973  N   HIS C 309    -143.207-101.792 644.943  1.00  9.26           N
ATOM   4974  CA  HIS C 309    -142.381-102.112 646.095  1.00  9.26           C
ATOM   4975  C   HIS C 309    -142.043-100.829 646.856  1.00  9.26           C
ATOM   4976  O   HIS C 309    -141.957-100.835 648.083  1.00  9.26           O
ATOM   4977  HA  HIS C 309    -142.979-102.759 646.738  1.00  9.26           H
ATOM   4978  CB  HIS C 309    -141.137-102.896 645.672  1.00  9.26           C
ATOM   4979 1HB  HIS C 309    -141.448-103.770 645.098  1.00  9.26           H
ATOM   4980 2HB  HIS C 309    -140.538-102.275 645.006  1.00  9.26           H
ATOM   4981  CG  HIS C 309    -140.275-103.350 646.825  1.00  9.26           C
ATOM   4982  HD1 HIS C 309    -139.013-101.650 647.054  1.00  9.26           H
ATOM   4983  ND1 HIS C 309    -139.268-102.567 647.362  1.00  9.26           N
ATOM   4984  CD2 HIS C 309    -140.280-104.512 647.539  1.00  9.26           C
ATOM   4985  HD2 HIS C 309    -140.953-105.355 647.379  1.00  9.26           H
ATOM   4986  CE1 HIS C 309    -138.699-103.238 648.352  1.00  9.26           C
ATOM   4987  HE1 HIS C 309    -137.874-102.888 648.972  1.00  9.26           H
ATOM   4988  NE2 HIS C 309    -139.328-104.444 648.460  1.00  9.26           N
ATOM   4989  HN  HIS C 309    -142.817-102.051 644.059  1.00  9.26           H
ATOM   4990  N   SER C 310    -141.859 -99.759 646.096  1.00  9.26           N
ATOM   4991  CA  SER C 310    -141.423 -98.498 646.672  1.00  9.26           C
ATOM   4992  C   SER C 310    -142.526 -97.918 647.559  1.00  9.26           C
ATOM   4993  O   SER C 310    -142.256 -97.101 648.437  1.00  9.26           O
ATOM   4994  HA  SER C 310    -140.542 -98.742 647.267  1.00  9.26           H
ATOM   4995  CB  SER C 310    -141.039 -97.498 645.580  1.00  9.26           C
ATOM   4996 1HB  SER C 310    -141.859 -97.405 644.869  1.00  9.26           H
ATOM   4997 2HB  SER C 310    -140.890 -96.514 646.025  1.00  9.26           H
ATOM   4998  HG  SER C 310    -139.053 -97.720 645.461  1.00  9.26           H
ATOM   4999  OG  SER C 310    -139.855 -97.890 644.889  1.00  9.26           O
[truncated: 233,845 more chars]
