# Supplementary material for: Noncanonical roles of chemokine regions in CCR9 activation revealed by structural modeling and mutational mapping
Source: Nat Commun. 2025 Aug 18;16:7695. doi: 10.1038/s41467-025-62321-9 (PMC12361432; doi:10.1038/s41467-025-62321-9)
Supplement: Supplementary file 3 — Supplementary Data 1 [file 41467_2025_62321_MOESM3_ESM.zip › SuppData1_3D_models/Fig4_CCR9_CCL25/Fig4HIJ_CCR9_CCL25_rnk11.pdb]

HEADER                                                        CCR9_CCL25_RNK11
EXPDTA    THEORETICAL MODEL
REMARK   3                                                              
REMARK   3 REFINEMENT OR HYDROGEN PLACEMENT:                            
REMARK   3   PROGRAM 1                  ICM 3.9                     
REMARK   3   AUTHORS 1      R.ABAGYAN, M.TOTROV                         
SEQRES   1    369  MET THR PRO THR ASP PHE THR SER PRO ILE PRO ASN MET 
SEQRES   2    369  ALA ASP ASP TYR GLY SER GLU SER THR SER SER MET GLU 
SEQRES   3    369  ASP TYR VAL ASN PHE ASN PHE THR ASP PHE TYR CYS GLU 
SEQRES   4    369  LYS ASN ASN VAL ARG GLN PHE ALA SER HIS PHE LEU PRO 
SEQRES   5    369  PRO LEU TYR TRP LEU VAL PHE ILE VAL GLY ALA LEU GLY 
SEQRES   6    369  ASN SER LEU VAL ILE LEU VAL TYR TRP TYR CYS THR ARG 
SEQRES   7    369  VAL LYS THR MET THR ASP MET PHE LEU LEU ASN LEU ALA 
SEQRES   8    369  ILE ALA ASP LEU LEU PHE LEU VAL THR LEU PRO PHE TRP 
SEQRES   9    369  ALA ILE ALA ALA ALA ASP GLN TRP LYS PHE GLN THR PHE 
SEQRES  10    369  MET CYS LYS VAL VAL ASN SER MET TYR LYS MET ASN PHE 
SEQRES  11    369  TYR SER CYS VAL LEU LEU ILE MET CYS ILE SER VAL ASP 
SEQRES  12    369  ARG TYR ILE ALA ILE ALA GLN ALA MET ARG ALA HIS THR 
SEQRES  13    369  TRP ARG GLU LYS ARG LEU LEU TYR SER LYS MET VAL CYS 
SEQRES  14    369  PHE THR ILE TRP VAL LEU ALA ALA ALA LEU CYS ILE PRO 
SEQRES  15    369  GLU ILE LEU TYR SER GLN ILE LYS GLU GLU SER GLY ILE 
SEQRES  16    369  ALA ILE CYS THR MET VAL TYR PRO SER ASP GLU SER THR 
SEQRES  17    369  LYS LEU LYS SER ALA VAL LEU THR LEU LYS VAL ILE LEU 
SEQRES  18    369  GLY PHE PHE LEU PRO PHE VAL VAL MET ALA CYS CYS TYR 
SEQRES  19    369  THR ILE ILE ILE HIS THR LEU ILE GLN ALA LYS LYS SER 
SEQRES  20    369  SER LYS HIS LYS ALA LEU LYS VAL THR ILE THR VAL LEU 
SEQRES  21    369  THR VAL PHE VAL LEU SER GLN PHE PRO TYR ASN CYS ILE 
SEQRES  22    369  LEU LEU VAL GLN THR ILE ASP ALA TYR ALA MET PHE ILE 
SEQRES  23    369  SER ASN CYS ALA VAL SER THR ASN ILE ASP ILE CYS PHE 
SEQRES  24    369  GLN VAL THR GLN THR ILE ALA PHE PHE HIS SER CYS LEU 
SEQRES  25    369  ASN PRO VAL LEU TYR VAL PHE VAL GLY GLU ARG PHE ARG 
SEQRES  26    369  ARG ASP LEU VAL LYS THR LEU LYS ASN LEU GLY CYS ILE 
SEQRES  27    369  SER GLN ALA GLN TRP VAL SER PHE THR ARG ARG GLU GLY 
SEQRES  28    369  SER LEU LYS LEU SER SER MET LEU LEU GLU THR THR SER 
SEQRES  29    369  GLY ALA LEU SER LEU                                 
SEQRES   1 X  127  PCA GLY VAL PHE GLU ASP CYS CYS LEU ALA TYR HIS TYR 
SEQRES   2 X  127  PRO ILE GLY TRP ALA VAL LEU ARG ARG ALA TRP THR TYR 
SEQRES   3 X  127  ARG ILE GLN GLU VAL SER GLY SER CYS ASN LEU PRO ALA 
SEQRES   4 X  127  ALA ILE PHE TYR LEU PRO LYS ARG HIS ARG LYS VAL CYS 
SEQRES   5 X  127  GLY ASN PRO LYS SER ARG GLU VAL GLN ARG ALA MET LYS 
SEQRES   6 X  127  LEU LEU ASP ALA ARG ASN LYS VAL PHE ALA LYS LEU HIS 
SEQRES   7 X  127  HIS ASN THR GLN THR PHE GLN ALA GLY PRO HIS ALA VAL 
SEQRES   8 X  127  LYS LYS LEU SER SER GLY ASN SER LYS LEU SER SER SER 
SEQRES   9 X  127  LYS PHE SER ASN PRO ILE SER SER SER LYS ARG ASN VAL 
SEQRES  10 X  127  SER LEU LEU ILE SER ALA ASN SER GLY LEU             
HELIX    1  HA ASP     15  TYR     17  1
HELIX    2  HB SER     19  SER     19  5
HELIX    3  HC GLU     20  SER     23  1
HELIX    4  HD MET     25  ASP     27  1
HELIX    5  HE VAL     29  ASN     30  1
HELIX    6  HF ASN     41  SER     48  1
HELIX    7  HG PHE     50  TYR     75  1
HELIX    8  HH MET     82  LEU     98  1
HELIX    9  HI VAL     99  THR    100  1
HELIX   10  HJ LEU    101  ALA    109  1
HELIX   11  HK THR    116  SER    141  1
HELIX   12  HL ASP    143  ALA    149  1
HELIX   13  HM ALA    151  THR    156  1
HELIX   14  HN ARG    158  ALA    178  1
HELIX   15  HO LEU    179  CYS    180  1
HELIX   16  HP ILE    181  TYR    186  1
HELIX   17  HQ SER    207  VAL    219  1
HELIX   18  HR ILE    220  PHE    224  1
HELIX   19  HS LEU    225  GLN    243  1
HELIX   20  HT SER    247  SER    248  1
HELIX   21  HU LYS    249  SER    266  1
HELIX   22  HV PHE    268  THR    278  1
HELIX   23  HW ASP    280  ALA    283  1
HELIX   24  HX CYS    289  ASN    294  1
HELIX   25  HY ASP    296  PHE    307  1
HELIX    0  H@ PHE    308  PHE    308  5
HELIX    1  HA HIS    309  SER    310  1
HELIX    2  HB LEU    312  VAL    320  1
HELIX    3  HC GLU    322  ASN    334  1
HELIX    4  HD GLN    340  ALA    366  1
HELIX    5  HE LEU    367  SER    368  1
HELIX    6  HF TRP X   17  LEU X   20  1
HELIX    7  HG ARG X   21  ARG X   22  1
HELIX    8  HH LYS X   46  HIS X   48  1
HELIX    9  HI ARG X   58  PHE X   84  1
HELIX   10  HJ GLN X   85  ALA X   86  1
SHEET    1  SA 1 TYR    37  CYS    38  0
SHEET    2  SB 1 SER   187  GLU   192  0
SHEET    3  SC 1 ILE   195  MET   200  0
SHEET    4  SD 1 CYS X   7  CYS X   8  0
SHEET    5  SE 1 THR X  25  GLN X  29  0
SHEET    6  SF 1 ALA X  39  TYR X  43  0
SHEET    7  SG 1 LYS X  50  GLY X  53  0
SSBOND   1 CYS     38    CYS    289 
SSBOND   2 CYS    119    CYS    198 
SSBOND   3 CYS X    7    CYS X   35 
SSBOND   4 CYS X    8    CYS X   52 
ATOM      1  N   MET     1    -134.857 -66.568 559.706  1.00  7.01           N
ATOM      2  CA  MET     1    -133.698 -67.338 560.124  1.00  7.01           C
ATOM      3  C   MET     1    -134.119 -68.566 560.934  1.00  7.01           C
ATOM      4  O   MET     1    -134.738 -68.436 561.988  1.00  7.01           O
ATOM      5  HA  MET     1    -133.207 -67.653 559.203  1.00  7.01           H
ATOM      6  CB  MET     1    -132.778 -66.458 560.972  1.00  7.01           C
ATOM      7 1HB  MET     1    -133.354 -65.982 561.766  1.00  7.01           H
ATOM      8 2HB  MET     1    -132.021 -67.076 561.455  1.00  7.01           H
ATOM      9  CG  MET     1    -132.100 -65.388 560.115  1.00  7.01           C
ATOM     10 1HG  MET     1    -131.249 -65.818 559.587  1.00  7.01           H
ATOM     11 2HG  MET     1    -132.793 -65.023 559.358  1.00  7.01           H
ATOM     12  SD  MET     1    -131.556 -64.035 561.145  1.00  7.01           S
ATOM     13  CE  MET     1    -130.717 -63.036 559.927  1.00  7.01           C
ATOM     14 1HE  MET     1    -129.903 -63.610 559.484  1.00  7.01           H
ATOM     15 2HE  MET     1    -131.421 -62.744 559.148  1.00  7.01           H
ATOM     16 3HE  MET     1    -130.313 -62.143 560.404  1.00  7.01           H
ATOM     17  HN  MET     1    -135.739 -66.947 559.983  1.00  7.01           H
ATOM     18  N   THR     2    -133.766 -69.731 560.409  1.00  7.01           N
ATOM     19  CA  THR     2    -134.315 -70.977 560.916  1.00  7.01           C
ATOM     20  C   THR     2    -133.748 -71.284 562.304  1.00  7.01           C
ATOM     21  O   THR     2    -132.534 -71.399 562.471  1.00  7.01           O
ATOM     22  HA  THR     2    -135.392 -70.857 561.031  1.00  7.01           H
ATOM     23  HB  THR     2    -134.239 -73.059 560.301  1.00  7.01           H
ATOM     24  CB  THR     2    -134.029 -72.073 559.887  1.00  7.01           C
ATOM     25  OG1 THR     2    -132.677 -71.842 559.501  1.00  7.01           O
ATOM     26  HG1 THR     2    -132.067 -72.012 560.274  1.00  7.01           H
ATOM     27  CG2 THR     2    -134.824 -71.883 558.594  1.00  7.01           C
ATOM     28 1HG2 THR     2    -134.563 -70.924 558.145  1.00  7.01           H
ATOM     29 2HG2 THR     2    -135.891 -71.901 558.817  1.00  7.01           H
ATOM     30 3HG2 THR     2    -134.584 -72.687 557.899  1.00  7.01           H
ATOM     31  HN  THR     2    -133.119 -69.830 559.653  1.00  7.01           H
ATOM     32  N   PRO     3    -134.610 -71.421 563.320  1.00  7.01           N
ATOM     33  CA  PRO     3    -134.170 -71.935 564.619  1.00  7.01           C
ATOM     34  C   PRO     3    -133.437 -73.261 564.497  1.00  7.01           C
ATOM     35  O   PRO     3    -133.925 -74.187 563.851  1.00  7.01           O
ATOM     36  HA  PRO     3    -133.449 -71.251 565.068  1.00  7.01           H
ATOM     37  CB  PRO     3    -135.471 -72.076 565.413  1.00  7.01           C
ATOM     38 1HB  PRO     3    -135.897 -73.074 565.310  1.00  7.01           H
ATOM     39 2HB  PRO     3    -135.312 -71.906 566.477  1.00  7.01           H
ATOM     40  CG  PRO     3    -136.375 -71.012 564.801  1.00  7.01           C
ATOM     41 1HG  PRO     3    -137.427 -71.211 565.002  1.00  7.01           H
ATOM     42 2HG  PRO     3    -136.167 -70.022 565.207  1.00  7.01           H
ATOM     43  CD  PRO     3    -136.049 -71.102 563.319  1.00  7.01           C
ATOM     44 1HD  PRO     3    -136.632 -71.878 562.823  1.00  7.01           H
ATOM     45 2HD  PRO     3    -136.264 -70.167 562.801  1.00  7.01           H
ATOM     46  N   THR     4    -132.273 -73.317 565.128  1.00  7.01           N
ATOM     47  CA  THR     4    -131.614 -74.589 565.369  1.00  7.01           C
ATOM     48  C   THR     4    -132.301 -75.337 566.513  1.00  7.01           C
ATOM     49  O   THR     4    -132.037 -75.066 567.684  1.00  7.01           O
ATOM     50  HA  THR     4    -131.718 -75.206 564.476  1.00  7.01           H
ATOM     51  HB  THR     4    -129.604 -75.229 565.889  1.00  7.01           H
ATOM     52  CB  THR     4    -130.131 -74.312 565.628  1.00  7.01           C
ATOM     53  OG1 THR     4    -130.138 -73.299 566.630  1.00  7.01           O
ATOM     54  HG1 THR     4    -130.657 -73.609 567.427  1.00  7.01           H
ATOM     55  CG2 THR     4    -129.442 -73.650 564.433  1.00  7.01           C
ATOM     56 1HG2 THR     4    -129.928 -72.699 564.215  1.00  7.01           H
ATOM     57 2HG2 THR     4    -129.515 -74.303 563.564  1.00  7.01           H
ATOM     58 3HG2 THR     4    -128.393 -73.475 564.670  1.00  7.01           H
ATOM     59  HN  THR     4    -131.783 -72.516 565.470  1.00  7.01           H
ATOM     60  N   ASP     5    -133.169 -76.264 566.135  1.00  7.01           N
ATOM     61  CA  ASP     5    -133.838 -77.106 567.112  1.00  7.01           C
ATOM     62  C   ASP     5    -132.794 -77.925 567.873  1.00  7.01           C
ATOM     63  O   ASP     5    -132.263 -78.902 567.347  1.00  7.01           O
ATOM     64  HA  ASP     5    -134.381 -76.417 567.760  1.00  7.01           H
ATOM     65  CB  ASP     5    -134.800 -78.081 566.432  1.00  7.01           C
ATOM     66 1HB  ASP     5    -134.327 -78.506 565.546  1.00  7.01           H
ATOM     67 2HB  ASP     5    -135.020 -78.910 567.104  1.00  7.01           H
ATOM     68  CG  ASP     5    -136.102 -77.381 566.035  1.00  7.01           C
ATOM     69  OD1 ASP     5    -136.576 -76.561 566.850  1.00  7.01           O
ATOM     70  OD2 ASP     5    -136.592 -77.681 564.925  1.00  7.01           O
ATOM     71  HN  ASP     5    -133.417 -76.443 565.183  1.00  7.01           H
ATOM     72  N   PHE     6    -132.531 -77.497 569.099  1.00  7.01           N
ATOM     73  CA  PHE     6    -131.707 -78.280 570.004  1.00  7.01           C
ATOM     74  C   PHE     6    -132.467 -79.505 570.517  1.00  7.01           C
ATOM     75  O   PHE     6    -132.924 -79.524 571.658  1.00  7.01           O
ATOM     76  HA  PHE     6    -130.831 -78.606 569.444  1.00  7.01           H
ATOM     77  CB  PHE     6    -131.361 -77.376 571.189  1.00  7.01           C
ATOM     78 1HB  PHE     6    -132.268 -76.873 571.526  1.00  7.01           H
ATOM     79 2HB  PHE     6    -131.015 -77.996 572.017  1.00  7.01           H
ATOM     80  CG  PHE     6    -130.296 -76.323 570.879  1.00  7.01           C
ATOM     81  HD1 PHE     6    -128.681 -77.624 571.349  1.00  7.01           H
ATOM     82  CD1 PHE     6    -128.978 -76.629 571.017  1.00  7.01           C
ATOM     83  HD2 PHE     6    -131.723 -74.837 570.355  1.00  7.01           H
ATOM     84  CD2 PHE     6    -130.666 -75.082 570.466  1.00  7.01           C
ATOM     85  CE1 PHE     6    -127.989 -75.651 570.730  1.00  7.01           C
ATOM     86  HE1 PHE     6    -126.932 -75.896 570.840  1.00  7.01           H
ATOM     87  CE2 PHE     6    -129.677 -74.105 570.178  1.00  7.01           C
ATOM     88  HE2 PHE     6    -129.974 -73.110 569.846  1.00  7.01           H
ATOM     89  CZ  PHE     6    -128.359 -74.410 570.316  1.00  7.01           C
ATOM     90  HZ  PHE     6    -127.600 -73.660 570.095  1.00  7.01           H
ATOM     91  HN  PHE     6    -132.869 -76.635 569.475  1.00  7.01           H
ATOM     92  N   THR     7    -132.578 -80.499 569.647  1.00  7.01           N
ATOM     93  CA  THR     7    -133.187 -81.762 570.029  1.00  7.01           C
ATOM     94  C   THR     7    -132.342 -82.460 571.096  1.00  7.01           C
ATOM     95  O   THR     7    -131.549 -83.347 570.784  1.00  7.01           O
ATOM     96  HA  THR     7    -134.159 -81.554 570.476  1.00  7.01           H
ATOM     97  HB  THR     7    -133.592 -83.637 569.009  1.00  7.01           H
ATOM     98  CB  THR     7    -133.376 -82.598 568.761  1.00  7.01           C
ATOM     99  OG1 THR     7    -132.179 -82.379 568.019  1.00  7.01           O
ATOM    100  HG1 THR     7    -131.400 -82.784 568.499  1.00  7.01           H
ATOM    101  CG2 THR     7    -134.480 -82.048 567.857  1.00  7.01           C
ATOM    102 1HG2 THR     7    -134.230 -81.031 567.554  1.00  7.01           H
ATOM    103 2HG2 THR     7    -135.426 -82.043 568.400  1.00  7.01           H
ATOM    104 3HG2 THR     7    -134.573 -82.678 566.972  1.00  7.01           H
ATOM    105  HN  THR     7    -132.262 -80.451 568.700  1.00  7.01           H
ATOM    106  N   SER     8    -132.541 -82.034 572.335  1.00  7.01           N
ATOM    107  CA  SER     8    -131.708 -82.502 573.430  1.00  7.01           C
ATOM    108  C   SER     8    -131.687 -84.031 573.455  1.00  7.01           C
ATOM    109  O   SER     8    -132.678 -84.663 573.818  1.00  7.01           O
ATOM    110  HA  SER     8    -130.712 -82.109 573.224  1.00  7.01           H
ATOM    111  CB  SER     8    -132.203 -81.955 574.771  1.00  7.01           C
ATOM    112 1HB  SER     8    -131.592 -82.363 575.576  1.00  7.01           H
ATOM    113 2HB  SER     8    -132.075 -80.873 574.791  1.00  7.01           H
ATOM    114  HG  SER     8    -133.732 -83.246 574.823  1.00  7.01           H
ATOM    115  OG  SER     8    -133.572 -82.276 575.005  1.00  7.01           O
ATOM    116  HN  SER     8    -133.253 -81.383 572.595  1.00  7.01           H
ATOM    117  N   PRO     9    -130.563 -84.652 573.073  1.00  7.01           N
ATOM    118  CA  PRO     9    -130.478 -86.114 573.049  1.00  7.01           C
ATOM    119  C   PRO     9    -130.501 -86.716 574.444  1.00  7.01           C
ATOM    120  O   PRO     9    -129.479 -87.195 574.934  1.00  7.01           O
ATOM    121  HA  PRO     9    -131.349 -86.533 572.544  1.00  7.01           H
ATOM    122  CB  PRO     9    -129.154 -86.389 572.333  1.00  7.01           C
ATOM    123 1HB  PRO     9    -128.677 -87.295 572.705  1.00  7.01           H
ATOM    124 2HB  PRO     9    -129.298 -86.523 571.261  1.00  7.01           H
ATOM    125  CG  PRO     9    -128.329 -85.170 572.631  1.00  7.01           C
ATOM    126 1HG  PRO     9    -127.823 -85.261 573.592  1.00  7.01           H
ATOM    127 2HG  PRO     9    -127.556 -85.023 571.877  1.00  7.01           H
ATOM    128  CD  PRO     9    -129.301 -84.026 572.638  1.00  7.01           C
ATOM    129 1HD  PRO     9    -128.987 -83.237 573.321  1.00  7.01           H
ATOM    130 2HD  PRO     9    -129.396 -83.574 571.650  1.00  7.01           H
ATOM    131  N   ILE    10    -131.677 -86.676 575.052  1.00  7.01           N
ATOM    132  CA  ILE    10    -131.900 -87.388 576.299  1.00  7.01           C
ATOM    133  C   ILE    10    -131.792 -88.894 576.047  1.00  7.01           C
ATOM    134  O   ILE    10    -132.702 -89.499 575.485  1.00  7.01           O
ATOM    135  HA  ILE    10    -131.108 -87.096 576.988  1.00  7.01           H
ATOM    136  HB  ILE    10    -134.031 -87.223 576.239  1.00  7.01           H
ATOM    137  CB  ILE    10    -133.228 -86.964 576.929  1.00  7.01           C
ATOM    138  CG1 ILE    10    -133.279 -85.449 577.133  1.00  7.01           C
ATOM    139 1HG1 ILE    10    -132.544 -85.154 577.883  1.00  7.01           H
ATOM    140 2HG1 ILE    10    -133.008 -84.944 576.206  1.00  7.01           H
ATOM    141  CG2 ILE    10    -133.486 -87.727 578.230  1.00  7.01           C
ATOM    142 1HG2 ILE    10    -133.524 -88.796 578.023  1.00  7.01           H
ATOM    143 2HG2 ILE    10    -132.683 -87.521 578.937  1.00  7.01           H
ATOM    144 3HG2 ILE    10    -134.437 -87.406 578.656  1.00  7.01           H
ATOM    145  CD1 ILE    10    -134.674 -85.001 577.574  1.00  7.01           C
ATOM    146 1HD1 ILE    10    -135.402 -85.276 576.811  1.00  7.01           H
ATOM    147 2HD1 ILE    10    -134.931 -85.489 578.514  1.00  7.01           H
ATOM    148 3HD1 ILE    10    -134.682 -83.920 577.712  1.00  7.01           H
ATOM    149  HN  ILE    10    -132.468 -86.169 574.708  1.00  7.01           H
ATOM    150  N   PRO    11    -130.681 -89.522 576.457  1.00  7.01           N
ATOM    151  CA  PRO    11    -130.450 -90.932 576.136  1.00  7.01           C
ATOM    152  C   PRO    11    -131.618 -91.816 576.544  1.00  7.01           C
ATOM    153  O   PRO    11    -132.249 -91.579 577.573  1.00  7.01           O
ATOM    154  HA  PRO    11    -130.359 -91.061 575.057  1.00  7.01           H
ATOM    155  CB  PRO    11    -129.178 -91.277 576.913  1.00  7.01           C
ATOM    156 1HB  PRO    11    -129.407 -91.676 577.901  1.00  7.01           H
ATOM    157 2HB  PRO    11    -128.584 -92.031 576.396  1.00  7.01           H
ATOM    158  CG  PRO    11    -128.445 -89.944 577.000  1.00  7.01           C
ATOM    159 1HG  PRO    11    -127.712 -89.937 577.807  1.00  7.01           H
ATOM    160 2HG  PRO    11    -127.895 -89.724 576.085  1.00  7.01           H
ATOM    161  CD  PRO    11    -129.571 -88.952 577.242  1.00  7.01           C
ATOM    162 1HD  PRO    11    -129.825 -88.879 578.300  1.00  7.01           H
ATOM    163 2HD  PRO    11    -129.305 -87.948 576.911  1.00  7.01           H
ATOM    164  N   ASN    12    -131.875 -92.820 575.719  1.00  7.01           N
ATOM    165  CA  ASN    12    -132.794 -93.881 576.096  1.00  7.01           C
ATOM    166  C   ASN    12    -132.140 -94.763 577.160  1.00  7.01           C
ATOM    167  O   ASN    12    -131.662 -95.856 576.858  1.00  7.01           O
ATOM    168  HA  ASN    12    -133.684 -93.371 576.466  1.00  7.01           H
ATOM    169  CB  ASN    12    -133.137 -94.764 574.895  1.00  7.01           C
ATOM    170 1HB  ASN    12    -132.245 -94.925 574.290  1.00  7.01           H
ATOM    171 2HB  ASN    12    -133.468 -95.743 575.241  1.00  7.01           H
ATOM    172  CG  ASN    12    -134.232 -94.124 574.038  1.00  7.01           C
ATOM    173  OD1 ASN    12    -134.672 -93.012 574.277  1.00  7.01           O
ATOM    174  ND2 ASN    12    -134.645 -94.887 573.030  1.00  7.01           N
ATOM    175 1HD2 ASN    12    -134.242 -95.792 572.890  1.00  7.01           H
ATOM    176 2HD2 ASN    12    -135.359 -94.557 572.413  1.00  7.01           H
ATOM    177  HN  ASN    12    -131.469 -92.916 574.811  1.00  7.01           H
ATOM    178  N   MET    13    -132.138 -94.257 578.385  1.00  7.01           N
ATOM    179  CA  MET    13    -131.757 -95.066 579.529  1.00  7.01           C
ATOM    180  C   MET    13    -132.785 -96.170 579.787  1.00  7.01           C
ATOM    181  O   MET    13    -132.549 -97.065 580.597  1.00  7.01           O
ATOM    182  HA  MET    13    -130.796 -95.509 579.268  1.00  7.01           H
ATOM    183  CB  MET    13    -131.641 -94.176 580.768  1.00  7.01           C
ATOM    184 1HB  MET    13    -132.502 -93.509 580.823  1.00  7.01           H
ATOM    185 2HB  MET    13    -131.659 -94.793 581.667  1.00  7.01           H
ATOM    186  CG  MET    13    -130.352 -93.353 580.734  1.00  7.01           C
ATOM    187 1HG  MET    13    -129.502 -94.002 580.523  1.00  7.01           H
ATOM    188 2HG  MET    13    -130.400 -92.620 579.928  1.00  7.01           H
ATOM    189  SD  MET    13    -130.114 -92.524 582.297  1.00  7.01           S
ATOM    190  CE  MET    13    -128.397 -92.063 582.145  1.00  7.01           C
ATOM    191 1HE  MET    13    -127.789 -92.960 582.022  1.00  7.01           H
ATOM    192 2HE  MET    13    -128.269 -91.416 581.277  1.00  7.01           H
ATOM    193 3HE  MET    13    -128.082 -91.532 583.043  1.00  7.01           H
ATOM    194  HN  MET    13    -132.391 -93.313 578.600  1.00  7.01           H
ATOM    195  N   ALA    14    -133.903 -96.069 579.084  1.00  7.01           N
ATOM    196  CA  ALA    14    -135.054 -96.904 579.384  1.00  7.01           C
ATOM    197  C   ALA    14    -134.674 -98.374 579.197  1.00  7.01           C
ATOM    198  O   ALA    14    -135.035 -99.220 580.014  1.00  7.01           O
ATOM    199  HA  ALA    14    -135.322 -96.736 580.427  1.00  7.01           H
ATOM    200  CB  ALA    14    -136.231 -96.489 578.499  1.00  7.01           C
ATOM    201 1HB  ALA    14    -136.479 -95.445 578.691  1.00  7.01           H
ATOM    202 2HB  ALA    14    -135.958 -96.610 577.451  1.00  7.01           H
ATOM    203 3HB  ALA    14    -137.094 -97.115 578.725  1.00  7.01           H
ATOM    204  HN  ALA    14    -134.029 -95.433 578.322  1.00  7.01           H
ATOM    205  N   ASP    15    -133.952 -98.633 578.118  1.00  7.01           N
ATOM    206  CA  ASP    15    -133.968 -99.950 577.504  1.00  7.01           C
ATOM    207  C   ASP    15    -133.219-100.936 578.403  1.00  7.01           C
ATOM    208  O   ASP    15    -133.597-102.102 578.502  1.00  7.01           O
ATOM    209  HA  ASP    15    -135.023-100.203 577.397  1.00  7.01           H
ATOM    210  CB  ASP    15    -133.275 -99.932 576.141  1.00  7.01           C
ATOM    211 1HB  ASP    15    -132.228 -99.656 576.265  1.00  7.01           H
ATOM    212 2HB  ASP    15    -133.291-100.931 575.706  1.00  7.01           H
ATOM    213  CG  ASP    15    -133.958 -98.946 575.191  1.00  7.01           C
ATOM    214  OD1 ASP    15    -135.174 -98.726 575.380  1.00  7.01           O
ATOM    215  OD2 ASP    15    -133.249 -98.434 574.298  1.00  7.01           O
ATOM    216  HN  ASP    15    -133.364 -97.963 577.664  1.00  7.01           H
ATOM    217  N   ASP    16    -132.169-100.432 579.034  1.00  7.01           N
ATOM    218  CA  ASP    16    -131.292-101.279 579.823  1.00  7.01           C
ATOM    219  C   ASP    16    -132.055-101.803 581.041  1.00  7.01           C
ATOM    220  O   ASP    16    -131.668-102.807 581.637  1.00  7.01           O
ATOM    221  HA  ASP    16    -130.983-102.079 579.149  1.00  7.01           H
ATOM    222  CB  ASP    16    -130.077-100.497 580.327  1.00  7.01           C
ATOM    223 1HB  ASP    16    -129.695 -99.859 579.531  1.00  7.01           H
ATOM    224 2HB  ASP    16    -130.376 -99.842 581.145  1.00  7.01           H
ATOM    225  CG  ASP    16    -128.974-101.445 580.803  1.00  7.01           C
ATOM    226  OD1 ASP    16    -128.734-102.441 580.088  1.00  7.01           O
ATOM    227  OD2 ASP    16    -128.396-101.151 581.872  1.00  7.01           O
ATOM    228  HN  ASP    16    -131.915 -99.465 579.013  1.00  7.01           H
ATOM    229  N   TYR    17    -133.128-101.100 581.375  1.00  7.01           N
ATOM    230  CA  TYR    17    -134.008-101.539 582.443  1.00  7.01           C
ATOM    231  C   TYR    17    -134.826-102.759 582.013  1.00  7.01           C
ATOM    232  O   TYR    17    -135.397-103.455 582.851  1.00  7.01           O
ATOM    233  HA  TYR    17    -133.390-101.809 583.299  1.00  7.01           H
ATOM    234  CB  TYR    17    -134.960-100.372 582.712  1.00  7.01           C
ATOM    235 1HB  TYR    17    -135.380-100.033 581.765  1.00  7.01           H
ATOM    236 2HB  TYR    17    -135.792-100.727 583.321  1.00  7.01           H
ATOM    237  CG  TYR    17    -134.303 -99.183 583.416  1.00  7.01           C
ATOM    238  HD1 TYR    17    -134.240-100.160 585.323  1.00  7.01           H
ATOM    239  CD1 TYR    17    -134.006 -99.256 584.762  1.00  7.01           C
ATOM    240  HD2 TYR    17    -134.242 -97.980 581.642  1.00  7.01           H
ATOM    241  CD2 TYR    17    -134.007 -98.038 582.705  1.00  7.01           C
ATOM    242  CE1 TYR    17    -133.388 -98.137 585.424  1.00  7.01           C
ATOM    243  HE1 TYR    17    -133.148 -98.181 586.487  1.00  7.01           H
ATOM    244  HE2 TYR    17    -133.150 -96.008 582.818  1.00  7.01           H
ATOM    245  CE2 TYR    17    -133.389 -96.919 583.368  1.00  7.01           C
ATOM    246  CZ  TYR    17    -133.109 -97.023 584.695  1.00  7.01           C
ATOM    247  OH  TYR    17    -132.525 -95.967 585.320  1.00  7.01           O
ATOM    248  HH  TYR    17    -132.333 -95.241 584.659  1.00  7.01           H
ATOM    249  HN  TYR    17    -133.397-100.246 580.929  1.00  7.01           H
ATOM    250  N   GLY    18    -134.855-102.981 580.707  1.00  7.01           N
ATOM    251  CA  GLY    18    -135.841-103.874 580.122  1.00  7.01           C
ATOM    252  C   GLY    18    -135.870-105.216 580.856  1.00  7.01           C
ATOM    253  O   GLY    18    -136.676-105.414 581.764  1.00  7.01           O
ATOM    254 1HA  GLY    18    -136.827-103.411 580.165  1.00  7.01           H
ATOM    255 2HA  GLY    18    -135.610-104.036 579.069  1.00  7.01           H
ATOM    256  HN  GLY    18    -134.222-102.565 580.055  1.00  7.01           H
ATOM    257  N   SER    19    -134.980-106.103 580.436  1.00  7.01           N
ATOM    258  CA  SER    19    -135.044-107.489 580.868  1.00  7.01           C
ATOM    259  C   SER    19    -134.780-107.582 582.372  1.00  7.01           C
ATOM    260  O   SER    19    -135.393-108.393 583.064  1.00  7.01           O
ATOM    261  HA  SER    19    -136.058-107.817 580.636  1.00  7.01           H
ATOM    262  CB  SER    19    -134.042-108.353 580.099  1.00  7.01           C
ATOM    263 1HB  SER    19    -133.030-107.999 580.299  1.00  7.01           H
ATOM    264 2HB  SER    19    -134.097-109.380 580.459  1.00  7.01           H
ATOM    265  HG  SER    19    -133.602-108.887 578.221  1.00  7.01           H
ATOM    266  OG  SER    19    -134.283-108.328 578.695  1.00  7.01           O
ATOM    267  HN  SER    19    -134.227-105.889 579.814  1.00  7.01           H
ATOM    268  N   GLU    20    -133.868-106.739 582.833  1.00  7.01           N
ATOM    269  CA  GLU    20    -133.446-106.781 584.223  1.00  7.01           C
ATOM    270  C   GLU    20    -134.571-106.287 585.135  1.00  7.01           C
ATOM    271  O   GLU    20    -134.492-106.426 586.354  1.00  7.01           O
ATOM    272  HA  GLU    20    -133.235-107.830 584.430  1.00  7.01           H
ATOM    273  CB  GLU    20    -132.170-105.962 584.433  1.00  7.01           C
ATOM    274 1HB  GLU    20    -131.563-105.989 583.528  1.00  7.01           H
ATOM    275 2HB  GLU    20    -132.431-104.951 584.748  1.00  7.01           H
ATOM    276  CG  GLU    20    -131.316-106.556 585.555  1.00  7.01           C
ATOM    277 1HG  GLU    20    -131.960-107.037 586.291  1.00  7.01           H
ATOM    278 2HG  GLU    20    -130.663-107.328 585.149  1.00  7.01           H
ATOM    279  CD  GLU    20    -130.474-105.474 586.235  1.00  7.01           C
ATOM    280  OE1 GLU    20    -129.537-105.860 586.965  1.00  7.01           O
ATOM    281  OE2 GLU    20    -130.788-104.286 586.008  1.00  7.01           O
ATOM    282  HN  GLU    20    -133.420-106.040 582.276  1.00  7.01           H
ATOM    283  N   SER    21    -135.592-105.721 584.508  1.00  7.01           N
ATOM    284  CA  SER    21    -136.740-105.222 585.246  1.00  7.01           C
ATOM    285  C   SER    21    -137.616-106.390 585.702  1.00  7.01           C
ATOM    286  O   SER    21    -138.289-106.302 586.728  1.00  7.01           O
ATOM    287  HA  SER    21    -136.324-104.697 586.105  1.00  7.01           H
ATOM    288  CB  SER    21    -137.557-104.245 584.398  1.00  7.01           C
ATOM    289 1HB  SER    21    -138.245-103.695 585.041  1.00  7.01           H
ATOM    290 2HB  SER    21    -136.890-103.513 583.945  1.00  7.01           H
ATOM    291  HG  SER    21    -137.716-105.047 582.571  1.00  7.01           H
ATOM    292  OG  SER    21    -138.294-104.912 583.376  1.00  7.01           O
ATOM    293  HN  SER    21    -135.642-105.601 583.516  1.00  7.01           H
ATOM    294  N   THR    22    -137.579-107.458 584.919  1.00  7.01           N
ATOM    295  CA  THR    22    -138.503-108.563 585.114  1.00  7.01           C
ATOM    296  C   THR    22    -138.080-109.405 586.319  1.00  7.01           C
ATOM    297  O   THR    22    -138.829-109.531 587.287  1.00  7.01           O
ATOM    298  HA  THR    22    -139.486-108.151 585.341  1.00  7.01           H
ATOM    299  HB  THR    22    -137.644-109.908 583.640  1.00  7.01           H
ATOM    300  CB  THR    22    -138.570-109.359 583.810  1.00  7.01           C
ATOM    301  OG1 THR    22    -138.896-108.383 582.823  1.00  7.01           O
ATOM    302  HG1 THR    22    -138.671-108.729 581.913  1.00  7.01           H
ATOM    303  CG2 THR    22    -139.752-110.330 583.777  1.00  7.01           C
ATOM    304 1HG2 THR    22    -140.683-109.773 583.879  1.00  7.01           H
ATOM    305 2HG2 THR    22    -139.662-111.040 584.599  1.00  7.01           H
ATOM    306 3HG2 THR    22    -139.753-110.870 582.830  1.00  7.01           H
ATOM    307  HN  THR    22    -136.934-107.575 584.163  1.00  7.01           H
ATOM    308  N   SER    23    -136.880-109.960 586.221  1.00  7.01           N
ATOM    309  CA  SER    23    -136.327-110.743 587.313  1.00  7.01           C
ATOM    310  C   SER    23    -136.119-109.856 588.541  1.00  7.01           C
ATOM    311  O   SER    23    -136.581-110.183 589.633  1.00  7.01           O
ATOM    312  HA  SER    23    -137.069-111.515 587.519  1.00  7.01           H
ATOM    313  CB  SER    23    -135.008-111.402 586.904  1.00  7.01           C
ATOM    314 1HB  SER    23    -134.566-111.895 587.770  1.00  7.01           H
ATOM    315 2HB  SER    23    -135.203-112.175 586.161  1.00  7.01           H
ATOM    316  HG  SER    23    -133.230-110.917 586.123  1.00  7.01           H
ATOM    317  OG  SER    23    -134.082-110.457 586.374  1.00  7.01           O
ATOM    318  HN  SER    23    -136.292-109.881 585.417  1.00  7.01           H
ATOM    319  N   SER    24    -135.424-108.749 588.322  1.00  7.01           N
ATOM    320  CA  SER    24    -135.661-107.549 589.106  1.00  7.01           C
ATOM    321  C   SER    24    -136.951-107.698 589.914  1.00  7.01           C
ATOM    322  O   SER    24    -136.949-107.521 591.131  1.00  7.01           O
ATOM    323  HA  SER    24    -134.801-107.464 589.770  1.00  7.01           H
ATOM    324  CB  SER    24    -135.736-106.312 588.209  1.00  7.01           C
ATOM    325 1HB  SER    24    -134.997-105.581 588.536  1.00  7.01           H
ATOM    326 2HB  SER    24    -135.479-106.589 587.186  1.00  7.01           H
ATOM    327  HG  SER    24    -137.734-106.428 588.260  1.00  7.01           H
ATOM    328  OG  SER    24    -137.031-105.717 588.228  1.00  7.01           O
ATOM    329  HN  SER    24    -134.712-108.666 587.625  1.00  7.01           H
ATOM    330  N   MET    25    -138.022-108.022 589.205  1.00  7.01           N
ATOM    331  CA  MET    25    -139.358-107.884 589.761  1.00  7.01           C
ATOM    332  C   MET    25    -139.805-109.180 590.440  1.00  7.01           C
ATOM    333  O   MET    25    -140.433-109.145 591.498  1.00  7.01           O
ATOM    334  HA  MET    25    -139.287-107.084 590.498  1.00  7.01           H
ATOM    335  CB  MET    25    -140.341-107.527 588.644  1.00  7.01           C
ATOM    336 1HB  MET    25    -139.948-106.694 588.061  1.00  7.01           H
ATOM    337 2HB  MET    25    -140.446-108.371 587.963  1.00  7.01           H
ATOM    338  CG  MET    25    -141.710-107.154 589.218  1.00  7.01           C
ATOM    339 1HG  MET    25    -142.483-107.311 588.466  1.00  7.01           H
ATOM    340 2HG  MET    25    -141.948-107.801 590.061  1.00  7.01           H
ATOM    341  SD  MET    25    -141.707-105.447 589.742  1.00  7.01           S
ATOM    342  CE  MET    25    -141.948-104.640 588.168  1.00  7.01           C
ATOM    343 1HE  MET    25    -141.128-104.898 587.498  1.00  7.01           H
ATOM    344 2HE  MET    25    -142.891-104.968 587.732  1.00  7.01           H
ATOM    345 3HE  MET    25    -141.971-103.560 588.314  1.00  7.01           H
ATOM    346  HN  MET    25    -137.988-108.372 588.269  1.00  7.01           H
ATOM    347  N   GLU    26    -139.465-110.292 589.805  1.00  7.01           N
ATOM    348  CA  GLU    26    -139.808-111.596 590.344  1.00  7.01           C
ATOM    349  C   GLU    26    -139.136-111.803 591.703  1.00  7.01           C
ATOM    350  O   GLU    26    -139.776-112.245 592.656  1.00  7.01           O
ATOM    351  HA  GLU    26    -140.892-111.584 590.466  1.00  7.01           H
ATOM    352  CB  GLU    26    -139.426-112.711 589.368  1.00  7.01           C
ATOM    353 1HB  GLU    26    -138.414-112.545 588.999  1.00  7.01           H
ATOM    354 2HB  GLU    26    -139.556-113.681 589.849  1.00  7.01           H
ATOM    355  CG  GLU    26    -140.347-112.709 588.146  1.00  7.01           C
ATOM    356 1HG  GLU    26    -141.387-112.687 588.471  1.00  7.01           H
ATOM    357 2HG  GLU    26    -140.177-111.807 587.559  1.00  7.01           H
ATOM    358  CD  GLU    26    -140.105-113.944 587.276  1.00  7.01           C
ATOM    359  OE1 GLU    26    -141.112-114.500 586.787  1.00  7.01           O
ATOM    360  OE2 GLU    26    -138.918-114.304 587.119  1.00  7.01           O
ATOM    361  HN  GLU    26    -138.965-110.310 588.939  1.00  7.01           H
ATOM    362  N   ASP    27    -137.854-111.473 591.749  1.00  7.01           N
ATOM    363  CA  ASP    27    -137.131-111.451 593.010  1.00  7.01           C
ATOM    364  C   ASP    27    -137.930-110.646 594.036  1.00  7.01           C
ATOM    365  O   ASP    27    -138.102-111.080 595.174  1.00  7.01           O
ATOM    366  HA  ASP    27    -137.021-112.498 593.295  1.00  7.01           H
ATOM    367  CB  ASP    27    -135.762-110.787 592.848  1.00  7.01           C
ATOM    368 1HB  ASP    27    -135.821-110.004 592.092  1.00  7.01           H
ATOM    369 2HB  ASP    27    -135.475-110.306 593.784  1.00  7.01           H
ATOM    370  CG  ASP    27    -134.699-111.812 592.448  1.00  7.01           C
ATOM    371  OD1 ASP    27    -135.013-113.019 592.536  1.00  7.01           O
ATOM    372  OD2 ASP    27    -133.597-111.366 592.064  1.00  7.01           O
ATOM    373  HN  ASP    27    -137.311-111.225 590.947  1.00  7.01           H
ATOM    374  N   TYR    28    -138.397-109.486 593.597  1.00  7.01           N
ATOM    375  CA  TYR    28    -139.034-108.545 594.502  1.00  7.01           C
ATOM    376  C   TYR    28    -140.337-109.120 595.062  1.00  7.01           C
ATOM    377  O   TYR    28    -140.847-108.640 596.073  1.00  7.01           O
ATOM    378  HA  TYR    28    -138.347-108.352 595.326  1.00  7.01           H
ATOM    379  CB  TYR    28    -139.356-107.306 593.664  1.00  7.01           C
ATOM    380 1HB  TYR    28    -138.595-107.194 592.893  1.00  7.01           H
ATOM    381 2HB  TYR    28    -140.307-107.462 593.154  1.00  7.01           H
ATOM    382  CG  TYR    28    -139.435-106.010 594.474  1.00  7.01           C
ATOM    383  HD1 TYR    28    -141.543-106.187 594.826  1.00  7.01           H
ATOM    384  CD1 TYR    28    -140.644-105.593 594.993  1.00  7.01           C
ATOM    385  HD2 TYR    28    -137.343-105.588 594.276  1.00  7.01           H
ATOM    386  CD2 TYR    28    -138.297-105.258 594.686  1.00  7.01           C
ATOM    387  CE1 TYR    28    -140.718-104.374 595.756  1.00  7.01           C
ATOM    388  HE1 TYR    28    -141.667-104.033 596.171  1.00  7.01           H
ATOM    389  HE2 TYR    28    -137.481-103.436 595.623  1.00  7.01           H
ATOM    390  CE2 TYR    28    -138.372-104.039 595.448  1.00  7.01           C
ATOM    391  CZ  TYR    28    -139.578-103.657 595.946  1.00  7.01           C
ATOM    392  OH  TYR    28    -139.648-102.505 596.666  1.00  7.01           O
ATOM    393  HH  TYR    28    -138.840-101.944 596.492  1.00  7.01           H
ATOM    394  HN  TYR    28    -138.345-109.186 592.644  1.00  7.01           H
ATOM    395  N   VAL    29    -140.837-110.140 594.381  1.00  7.01           N
ATOM    396  CA  VAL    29    -142.105-110.741 594.757  1.00  7.01           C
ATOM    397  C   VAL    29    -141.841-112.036 595.530  1.00  7.01           C
ATOM    398  O   VAL    29    -142.464-112.285 596.561  1.00  7.01           O
ATOM    399  HA  VAL    29    -142.620-110.040 595.414  1.00  7.01           H
ATOM    400  HB  VAL    29    -142.374-111.477 592.772  1.00  7.01           H
ATOM    401  CB  VAL    29    -142.974-110.953 593.516  1.00  7.01           C
ATOM    402  CG1 VAL    29    -144.189-111.824 593.838  1.00  7.01           C
ATOM    403 1HG1 VAL    29    -143.854-112.796 594.200  1.00  7.01           H
ATOM    404 2HG1 VAL    29    -144.791-111.339 594.607  1.00  7.01           H
ATOM    405 3HG1 VAL    29    -144.789-111.958 592.938  1.00  7.01           H
ATOM    406  CG2 VAL    29    -143.404-109.614 592.913  1.00  7.01           C
ATOM    407 1HG2 VAL    29    -143.978-109.051 593.649  1.00  7.01           H
ATOM    408 2HG2 VAL    29    -142.520-109.043 592.628  1.00  7.01           H
ATOM    409 3HG2 VAL    29    -144.020-109.793 592.032  1.00  7.01           H
ATOM    410  HN  VAL    29    -140.393-110.553 593.586  1.00  7.01           H
ATOM    411  N   ASN    30    -140.918-112.825 595.001  1.00  7.01           N
ATOM    412  CA  ASN    30    -140.688-114.161 595.522  1.00  7.01           C
ATOM    413  C   ASN    30    -139.718-114.083 596.703  1.00  7.01           C
ATOM    414  O   ASN    30    -139.509-115.071 597.405  1.00  7.01           O
ATOM    415  HA  ASN    30    -141.672-114.528 595.814  1.00  7.01           H
ATOM    416  CB  ASN    30    -140.065-115.068 594.458  1.00  7.01           C
ATOM    417 1HB  ASN    30    -139.358-114.497 593.857  1.00  7.01           H
ATOM    418 2HB  ASN    30    -139.501-115.866 594.941  1.00  7.01           H
ATOM    419  CG  ASN    30    -141.142-115.671 593.554  1.00  7.01           C
ATOM    420  OD1 ASN    30    -142.324-115.648 593.853  1.00  7.01           O
ATOM    421  ND2 ASN    30    -140.668-116.210 592.434  1.00  7.01           N
ATOM    422 1HD2 ASN    30    -139.685-116.195 592.249  1.00  7.01           H
ATOM    423 2HD2 ASN    30    -141.294-116.629 591.777  1.00  7.01           H
ATOM    424  HN  ASN    30    -140.334-112.565 594.232  1.00  7.01           H
ATOM    425  N   PHE    31    -139.151-112.899 596.885  1.00  7.01           N
ATOM    426  CA  PHE    31    -138.415-112.601 598.102  1.00  7.01           C
ATOM    427  C   PHE    31    -139.279-112.849 599.340  1.00  7.01           C
ATOM    428  O   PHE    31    -140.308-112.200 599.524  1.00  7.01           O
ATOM    429  HA  PHE    31    -137.550-113.264 598.127  1.00  7.01           H
ATOM    430  CB  PHE    31    -138.038-111.120 598.045  1.00  7.01           C
ATOM    431 1HB  PHE    31    -138.421-110.693 597.118  1.00  7.01           H
ATOM    432 2HB  PHE    31    -138.533-110.598 598.864  1.00  7.01           H
ATOM    433  CG  PHE    31    -136.534-110.856 598.128  1.00  7.01           C
ATOM    434  HD1 PHE    31    -136.563-110.561 600.233  1.00  7.01           H
ATOM    435  CD1 PHE    31    -135.955-110.588 599.329  1.00  7.01           C
ATOM    436  HD2 PHE    31    -136.238-111.106 596.037  1.00  7.01           H
ATOM    437  CD2 PHE    31    -135.774-110.891 597.000  1.00  7.01           C
ATOM    438  CE1 PHE    31    -134.558-110.344 599.405  1.00  7.01           C
ATOM    439  HE1 PHE    31    -134.095-110.128 600.368  1.00  7.01           H
ATOM    440  CE2 PHE    31    -134.378-110.646 597.076  1.00  7.01           C
ATOM    441  HE2 PHE    31    -133.769-110.674 596.172  1.00  7.01           H
ATOM    442  CZ  PHE    31    -133.799-110.378 598.278  1.00  7.01           C
ATOM    443  HZ  PHE    31    -132.727-110.191 598.336  1.00  7.01           H
ATOM    444  HN  PHE    31    -139.190-112.153 596.221  1.00  7.01           H
ATOM    445  N   ASN    32    -138.829-113.789 600.158  1.00  7.01           N
ATOM    446  CA  ASN    32    -139.532-114.109 601.389  1.00  7.01           C
ATOM    447  C   ASN    32    -139.270-113.011 602.421  1.00  7.01           C
ATOM    448  O   ASN    32    -138.379-113.142 603.260  1.00  7.01           O
ATOM    449  HA  ASN    32    -140.583-114.176 601.109  1.00  7.01           H
ATOM    450  CB  ASN    32    -139.041-115.435 601.974  1.00  7.01           C
ATOM    451 1HB  ASN    32    -138.034-115.645 601.614  1.00  7.01           H
ATOM    452 2HB  ASN    32    -138.982-115.358 603.060  1.00  7.01           H
ATOM    453  CG  ASN    32    -139.976-116.584 601.589  1.00  7.01           C
ATOM    454  OD1 ASN    32    -141.188-116.496 601.702  1.00  7.01           O
ATOM    455  ND2 ASN    32    -139.348-117.662 601.130  1.00  7.01           N
ATOM    456 1HD2 ASN    32    -138.350-117.669 601.062  1.00  7.01           H
ATOM    457 2HD2 ASN    32    -139.873-118.466 600.852  1.00  7.01           H
ATOM    458  HN  ASN    32    -138.002-114.326 599.992  1.00  7.01           H
ATOM    459  N   PHE    33    -140.061-111.953 602.326  1.00  7.01           N
ATOM    460  CA  PHE    33    -140.118-110.964 603.389  1.00  7.01           C
ATOM    461  C   PHE    33    -140.766-111.547 604.647  1.00  7.01           C
ATOM    462  O   PHE    33    -141.899-111.206 604.981  1.00  7.01           O
ATOM    463  HA  PHE    33    -139.093-110.670 603.613  1.00  7.01           H
ATOM    464  CB  PHE    33    -140.979-109.807 602.877  1.00  7.01           C
ATOM    465 1HB  PHE    33    -141.983-110.177 602.670  1.00  7.01           H
ATOM    466 2HB  PHE    33    -141.071-109.059 603.665  1.00  7.01           H
ATOM    467  CG  PHE    33    -140.430-109.133 601.618  1.00  7.01           C
ATOM    468  HD1 PHE    33    -139.284-107.715 602.711  1.00  7.01           H
ATOM    469  CD1 PHE    33    -139.577-108.080 601.727  1.00  7.01           C
ATOM    470  HD2 PHE    33    -141.480-110.432 600.302  1.00  7.01           H
ATOM    471  CD2 PHE    33    -140.796-109.588 600.389  1.00  7.01           C
ATOM    472  CE1 PHE    33    -139.068-107.455 600.558  1.00  7.01           C
ATOM    473  HE1 PHE    33    -138.384-106.610 600.645  1.00  7.01           H
ATOM    474  CE2 PHE    33    -140.286-108.963 599.220  1.00  7.01           C
ATOM    475  HE2 PHE    33    -140.579-109.327 598.236  1.00  7.01           H
ATOM    476  CZ  PHE    33    -139.433-107.909 599.329  1.00  7.01           C
ATOM    477  HZ  PHE    33    -139.042-107.430 598.432  1.00  7.01           H
ATOM    478  HN  PHE    33    -140.654-111.767 601.543  1.00  7.01           H
ATOM    479  N   THR    34    -140.017-112.416 605.310  1.00  7.01           N
ATOM    480  CA  THR    34    -140.133-112.557 606.752  1.00  7.01           C
ATOM    481  C   THR    34    -139.882-111.214 607.441  1.00  7.01           C
ATOM    482  O   THR    34    -138.741-110.762 607.530  1.00  7.01           O
ATOM    483  HA  THR    34    -141.156-112.850 606.987  1.00  7.01           H
ATOM    484  HB  THR    34    -138.991-113.607 608.272  1.00  7.01           H
ATOM    485  CB  THR    34    -139.170-113.658 607.198  1.00  7.01           C
ATOM    486  OG1 THR    34    -138.023-113.473 606.373  1.00  7.01           O
ATOM    487  HG1 THR    34    -137.665-112.547 606.489  1.00  7.01           H
ATOM    488  CG2 THR    34    -139.670-115.057 606.832  1.00  7.01           C
ATOM    489 1HG2 THR    34    -139.786-115.130 605.750  1.00  7.01           H
ATOM    490 2HG2 THR    34    -140.632-115.237 607.313  1.00  7.01           H
ATOM    491 3HG2 THR    34    -138.950-115.801 607.171  1.00  7.01           H
ATOM    492  HN  THR    34    -139.342-113.015 604.880  1.00  7.01           H
ATOM    493  N   ASP    35    -140.966-110.614 607.910  1.00  7.01           N
ATOM    494  CA  ASP    35    -140.908-109.252 608.413  1.00  7.01           C
ATOM    495  C   ASP    35    -140.133-109.232 609.732  1.00  7.01           C
ATOM    496  O   ASP    35    -140.729-109.268 610.807  1.00  7.01           O
ATOM    497  HA  ASP    35    -140.414-108.677 607.630  1.00  7.01           H
ATOM    498  CB  ASP    35    -142.312-108.704 608.682  1.00  7.01           C
ATOM    499 1HB  ASP    35    -142.929-109.482 609.131  1.00  7.01           H
ATOM    500 2HB  ASP    35    -142.256-107.887 609.400  1.00  7.01           H
ATOM    501  CG  ASP    35    -142.964-108.210 607.389  1.00  7.01           C
ATOM    502  OD1 ASP    35    -142.266-107.493 606.639  1.00  7.01           O
ATOM    503  OD2 ASP    35    -144.146-108.560 607.180  1.00  7.01           O
ATOM    504  HN  ASP    35    -141.869-111.041 607.950  1.00  7.01           H
ATOM    505  N   PHE    36    -138.815-109.174 609.605  1.00  7.01           N
ATOM    506  CA  PHE    36    -137.956-109.062 610.772  1.00  7.01           C
ATOM    507  C   PHE    36    -138.075-107.676 611.409  1.00  7.01           C
ATOM    508  O   PHE    36    -137.605-107.459 612.525  1.00  7.01           O
ATOM    509  HA  PHE    36    -138.280-109.818 611.487  1.00  7.01           H
ATOM    510  CB  PHE    36    -136.518-109.266 610.289  1.00  7.01           C
ATOM    511 1HB  PHE    36    -136.305-108.547 609.499  1.00  7.01           H
ATOM    512 2HB  PHE    36    -135.836-109.048 611.111  1.00  7.01           H
ATOM    513  CG  PHE    36    -136.231-110.676 609.768  1.00  7.01           C
ATOM    514  HD1 PHE    36    -137.150-111.625 611.433  1.00  7.01           H
ATOM    515  CD1 PHE    36    -136.628-111.760 610.486  1.00  7.01           C
ATOM    516  HD2 PHE    36    -135.262-109.974 608.010  1.00  7.01           H
ATOM    517  CD2 PHE    36    -135.580-110.844 608.586  1.00  7.01           C
ATOM    518  CE1 PHE    36    -136.362-113.068 610.002  1.00  7.01           C
ATOM    519  HE1 PHE    36    -136.680-113.938 610.577  1.00  7.01           H
ATOM    520  CE2 PHE    36    -135.313-112.152 608.102  1.00  7.01           C
ATOM    521  HE2 PHE    36    -134.791-112.287 607.155  1.00  7.01           H
ATOM    522  CZ  PHE    36    -135.710-113.237 608.820  1.00  7.01           C
ATOM    523  HZ  PHE    36    -135.506-114.241 608.448  1.00  7.01           H
ATOM    524  HN  PHE    36    -138.336-109.203 608.728  1.00  7.01           H
ATOM    525  N   TYR    37    -138.707-106.773 610.673  1.00  7.01           N
ATOM    526  CA  TYR    37    -139.076-105.482 611.226  1.00  7.01           C
ATOM    527  C   TYR    37    -140.370-105.582 612.037  1.00  7.01           C
ATOM    528  O   TYR    37    -141.438-105.828 611.480  1.00  7.01           O
ATOM    529  HA  TYR    37    -138.269-105.154 611.882  1.00  7.01           H
ATOM    530  CB  TYR    37    -139.310-104.560 610.028  1.00  7.01           C
ATOM    531 1HB  TYR    37    -138.418-104.564 609.400  1.00  7.01           H
ATOM    532 2HB  TYR    37    -140.124-104.963 609.426  1.00  7.01           H
ATOM    533  CG  TYR    37    -139.642-103.116 610.408  1.00  7.01           C
ATOM    534  HD1 TYR    37    -141.761-103.441 610.371  1.00  7.01           H
ATOM    535  CD1 TYR    37    -140.959-102.723 610.539  1.00  7.01           C
ATOM    536  HD2 TYR    37    -137.586-102.518 610.517  1.00  7.01           H
ATOM    537  CD2 TYR    37    -138.626-102.207 610.621  1.00  7.01           C
ATOM    538  CE1 TYR    37    -141.272-101.364 610.897  1.00  7.01           C
ATOM    539  HE1 TYR    37    -142.307-101.040 611.003  1.00  7.01           H
ATOM    540  HE2 TYR    37    -138.147-100.120 611.149  1.00  7.01           H
ATOM    541  CE2 TYR    37    -138.939-100.848 610.979  1.00  7.01           C
ATOM    542  CZ  TYR    37    -140.247-100.493 611.099  1.00  7.01           C
ATOM    543  OH  TYR    37    -140.543 -99.210 611.438  1.00  7.01           O
ATOM    544  HH  TYR    37    -139.704 -98.712 611.658  1.00  7.01           H
ATOM    545  HN  TYR    37    -138.965-106.913 609.717  1.00  7.01           H
ATOM    546  N   CYS    38    -140.230-105.387 613.340  1.00  7.01           N
ATOM    547  CA  CYS    38    -141.346-105.583 614.250  1.00  7.01           C
ATOM    548  C   CYS    38    -141.867-104.208 614.675  1.00  7.01           C
ATOM    549  O   CYS    38    -141.139-103.425 615.282  1.00  7.01           O
ATOM    550  HA  CYS    38    -142.108-106.132 613.696  1.00  7.01           H
ATOM    551  CB  CYS    38    -140.951-106.440 615.454  1.00  7.01           C
ATOM    552 1HB  CYS    38    -140.549-107.395 615.114  1.00  7.01           H
ATOM    553 2HB  CYS    38    -140.162-105.945 616.020  1.00  7.01           H
ATOM    554  SG  CYS    38    -142.407-106.722 616.526  1.00  7.01           S
ATOM    555  HN  CYS    38    -139.376-105.100 613.775  1.00  7.01           H
ATOM    556  N   GLU    39    -143.124-103.957 614.338  1.00  7.01           N
ATOM    557  CA  GLU    39    -143.794-102.752 614.794  1.00  7.01           C
ATOM    558  C   GLU    39    -144.352-102.956 616.204  1.00  7.01           C
ATOM    559  O   GLU    39    -145.120-103.886 616.444  1.00  7.01           O
ATOM    560  HA  GLU    39    -143.024-101.980 614.809  1.00  7.01           H
ATOM    561  CB  GLU    39    -144.901-102.338 613.822  1.00  7.01           C
ATOM    562 1HB  GLU    39    -145.527-103.199 613.590  1.00  7.01           H
ATOM    563 2HB  GLU    39    -145.459-101.498 614.236  1.00  7.01           H
ATOM    564  CG  GLU    39    -144.312-101.852 612.496  1.00  7.01           C
ATOM    565 1HG  GLU    39    -143.493-101.159 612.690  1.00  7.01           H
ATOM    566 2HG  GLU    39    -143.892-102.697 611.949  1.00  7.01           H
ATOM    567  CD  GLU    39    -145.379-101.164 611.642  1.00  7.01           C
ATOM    568  OE1 GLU    39    -145.033-100.780 610.504  1.00  7.01           O
ATOM    569  OE2 GLU    39    -146.515-101.037 612.147  1.00  7.01           O
ATOM    570  HN  GLU    39    -143.681-104.559 613.766  1.00  7.01           H
ATOM    571  N   LYS    40    -143.943-102.070 617.102  1.00  7.01           N
ATOM    572  CA  LYS    40    -144.284-102.217 618.507  1.00  7.01           C
ATOM    573  C   LYS    40    -145.568-101.438 618.799  1.00  7.01           C
ATOM    574  O   LYS    40    -145.841-101.094 619.948  1.00  7.01           O
ATOM    575  HA  LYS    40    -144.472-103.275 618.688  1.00  7.01           H
ATOM    576  CB  LYS    40    -143.102-101.810 619.390  1.00  7.01           C
ATOM    577 1HB  LYS    40    -142.872-100.756 619.232  1.00  7.01           H
ATOM    578 2HB  LYS    40    -143.373-101.923 620.440  1.00  7.01           H
ATOM    579  CG  LYS    40    -141.868-102.659 619.080  1.00  7.01           C
ATOM    580 1HG  LYS    40    -141.590-102.536 618.034  1.00  7.01           H
ATOM    581 2HG  LYS    40    -141.024-102.312 619.677  1.00  7.01           H
ATOM    582  CD  LYS    40    -142.133-104.137 619.373  1.00  7.01           C
ATOM    583 1HD  LYS    40    -142.527-104.247 620.383  1.00  7.01           H
ATOM    584 2HD  LYS    40    -142.894-104.516 618.690  1.00  7.01           H
ATOM    585  CE  LYS    40    -140.853-104.963 619.227  1.00  7.01           C
ATOM    586 1HE  LYS    40    -140.663-105.168 618.173  1.00  7.01           H
ATOM    587 2HE  LYS    40    -140.001-104.393 619.599  1.00  7.01           H
ATOM    588  NZ  LYS    40    -140.969-106.236 619.973  1.00  7.01           N
ATOM    589 1HZ  LYS    40    -140.128-106.786 619.836  1.00  7.01           H
ATOM    590 2HZ  LYS    40    -141.087-106.039 620.961  1.00  7.01           H
ATOM    591 3HZ  LYS    40    -141.771-106.754 619.634  1.00  7.01           H
ATOM    592  HN  LYS    40    -143.390-101.267 616.882  1.00  7.01           H
ATOM    593  N   ASN    41    -146.321-101.182 617.740  1.00  7.01           N
ATOM    594  CA  ASN    41    -147.543-100.406 617.861  1.00  7.01           C
ATOM    595  C   ASN    41    -148.411-100.999 618.973  1.00  7.01           C
ATOM    596  O   ASN    41    -148.951-100.267 619.801  1.00  7.01           O
ATOM    597  HA  ASN    41    -147.217 -99.390 618.084  1.00  7.01           H
ATOM    598  CB  ASN    41    -148.350-100.442 616.561  1.00  7.01           C
ATOM    599 1HB  ASN    41    -148.414-101.467 616.198  1.00  7.01           H
ATOM    600 2HB  ASN    41    -149.369-100.107 616.752  1.00  7.01           H
ATOM    601  CG  ASN    41    -147.707 -99.556 615.492  1.00  7.01           C
ATOM    602  OD1 ASN    41    -147.265 -98.448 615.751  1.00  7.01           O
ATOM    603  ND2 ASN    41    -147.681-100.103 614.280  1.00  7.01           N
ATOM    604 1HD2 ASN    41    -148.061-101.016 614.136  1.00  7.01           H
ATOM    605 2HD2 ASN    41    -147.280 -99.600 613.514  1.00  7.01           H
ATOM    606  HN  ASN    41    -146.109-101.495 616.814  1.00  7.01           H
ATOM    607  N   ASN    42    -148.519-102.319 618.955  1.00  7.01           N
ATOM    608  CA  ASN    42    -149.368-103.014 619.907  1.00  7.01           C
ATOM    609  C   ASN    42    -148.831-102.789 621.322  1.00  7.01           C
ATOM    610  O   ASN    42    -149.601-102.560 622.253  1.00  7.01           O
ATOM    611  HA  ASN    42    -150.362-102.590 619.767  1.00  7.01           H
ATOM    612  CB  ASN    42    -149.378-104.520 619.640  1.00  7.01           C
ATOM    613 1HB  ASN    42    -148.358-104.903 619.655  1.00  7.01           H
ATOM    614 2HB  ASN    42    -149.921-105.031 620.436  1.00  7.01           H
ATOM    615  CG  ASN    42    -150.027-104.833 618.290  1.00  7.01           C
ATOM    616  OD1 ASN    42    -150.647-103.992 617.660  1.00  7.01           O
ATOM    617  ND2 ASN    42    -149.850-106.087 617.883  1.00  7.01           N
ATOM    618 1HD2 ASN    42    -149.331-106.728 618.448  1.00  7.01           H
ATOM    619 2HD2 ASN    42    -150.237-106.389 617.011  1.00  7.01           H
ATOM    620  HN  ASN    42    -148.039-102.911 618.307  1.00  7.01           H
ATOM    621  N   VAL    43    -147.513-102.861 621.439  1.00  7.01           N
ATOM    622  CA  VAL    43    -146.866-102.710 622.731  1.00  7.01           C
ATOM    623  C   VAL    43    -147.130-101.302 623.267  1.00  7.01           C
ATOM    624  O   VAL    43    -147.370-101.122 624.460  1.00  7.01           O
ATOM    625  HA  VAL    43    -147.317-103.434 623.411  1.00  7.01           H
ATOM    626  HB  VAL    43    -144.935-102.332 621.907  1.00  7.01           H
ATOM    627  CB  VAL    43    -145.376-103.036 622.612  1.00  7.01           C
ATOM    628  CG1 VAL    43    -144.668-102.861 623.957  1.00  7.01           C
ATOM    629 1HG1 VAL    43    -144.775-101.829 624.292  1.00  7.01           H
ATOM    630 2HG1 VAL    43    -145.114-103.530 624.693  1.00  7.01           H
ATOM    631 3HG1 VAL    43    -143.610-103.098 623.844  1.00  7.01           H
ATOM    632  CG2 VAL    43    -145.166-104.447 622.061  1.00  7.01           C
ATOM    633 1HG2 VAL    43    -145.629-105.172 622.731  1.00  7.01           H
ATOM    634 2HG2 VAL    43    -145.620-104.524 621.074  1.00  7.01           H
ATOM    635 3HG2 VAL    43    -144.098-104.653 621.987  1.00  7.01           H
ATOM    636  HN  VAL    43    -146.891-103.019 620.672  1.00  7.01           H
ATOM    637  N   ARG    44    -147.076-100.338 622.360  1.00  7.01           N
ATOM    638  CA  ARG    44    -147.227 -98.944 622.739  1.00  7.01           C
ATOM    639  C   ARG    44    -148.684 -98.648 623.103  1.00  7.01           C
ATOM    640  O   ARG    44    -148.953 -97.837 623.988  1.00  7.01           O
ATOM    641  HA  ARG    44    -146.573 -98.817 623.601  1.00  7.01           H
ATOM    642  CB  ARG    44    -146.794 -98.014 621.603  1.00  7.01           C
ATOM    643 1HB  ARG    44    -147.279 -98.317 620.675  1.00  7.01           H
ATOM    644 2HB  ARG    44    -147.121 -96.996 621.817  1.00  7.01           H
ATOM    645  CG  ARG    44    -145.275 -98.040 621.423  1.00  7.01           C
ATOM    646 1HG  ARG    44    -144.788 -97.830 622.375  1.00  7.01           H
ATOM    647 2HG  ARG    44    -144.959 -99.037 621.116  1.00  7.01           H
ATOM    648  CD  ARG    44    -144.829 -97.014 620.379  1.00  7.01           C
ATOM    649 1HD  ARG    44    -145.593 -96.244 620.264  1.00  7.01           H
ATOM    650 2HD  ARG    44    -143.920 -96.514 620.713  1.00  7.01           H
ATOM    651  NE  ARG    44    -144.589 -97.684 619.081  1.00  7.01           N
ATOM    652  HE  ARG    44    -143.768 -98.247 618.989  1.00  7.01           H
ATOM    653  CZ  ARG    44    -145.403 -97.582 618.021  1.00  7.01           C
ATOM    654  NH1 ARG    44    -146.517 -96.841 618.088  1.00  7.01           N
ATOM    655 1HH1 ARG    44    -146.746 -96.358 618.933  1.00  7.01           H
ATOM    656 2HH1 ARG    44    -147.119 -96.770 617.292  1.00  7.01           H
ATOM    657  NH2 ARG    44    -145.086 -98.234 616.894  1.00  7.01           N
ATOM    658 1HH2 ARG    44    -145.682 -98.169 616.094  1.00  7.01           H
ATOM    659 2HH2 ARG    44    -144.253 -98.785 616.853  1.00  7.01           H
ATOM    660  HN  ARG    44    -146.931-100.497 621.383  1.00  7.01           H
ATOM    661  N   GLN    45    -149.584 -99.321 622.402  1.00  7.01           N
ATOM    662  CA  GLN    45    -151.006 -99.130 622.631  1.00  7.01           C
ATOM    663  C   GLN    45    -151.395 -99.647 624.018  1.00  7.01           C
ATOM    664  O   GLN    45    -152.183 -99.016 624.720  1.00  7.01           O
ATOM    665  HA  GLN    45    -151.166 -98.053 622.579  1.00  7.01           H
ATOM    666  CB  GLN    45    -151.834 -99.813 621.540  1.00  7.01           C
ATOM    667 1HB  GLN    45    -151.490 -99.484 620.559  1.00  7.01           H
ATOM    668 2HB  GLN    45    -151.683-100.891 621.585  1.00  7.01           H
ATOM    669  CG  GLN    45    -153.321 -99.492 621.699  1.00  7.01           C
ATOM    670 1HG  GLN    45    -153.662 -99.808 622.685  1.00  7.01           H
ATOM    671 2HG  GLN    45    -153.473 -98.415 621.639  1.00  7.01           H
ATOM    672  CD  GLN    45    -154.151-100.190 620.619  1.00  7.01           C
ATOM    673  OE1 GLN    45    -153.668-101.026 619.872  1.00  7.01           O
ATOM    674  NE2 GLN    45    -155.422 -99.802 620.578  1.00  7.01           N
ATOM    675 1HE2 GLN    45    -155.755 -99.111 621.220  1.00  7.01           H
ATOM    676 2HE2 GLN    45    -156.045-100.201 619.906  1.00  7.01           H
ATOM    677  HN  GLN    45    -149.356 -99.986 621.691  1.00  7.01           H
ATOM    678  N   PHE    46    -150.824-100.790 624.370  1.00  7.01           N
ATOM    679  CA  PHE    46    -151.046-101.362 625.687  1.00  7.01           C
ATOM    680  C   PHE    46    -150.518-100.435 626.783  1.00  7.01           C
ATOM    681  O   PHE    46    -151.215-100.165 627.760  1.00  7.01           O
ATOM    682  HA  PHE    46    -152.122-101.489 625.807  1.00  7.01           H
ATOM    683  CB  PHE    46    -150.274-102.682 625.736  1.00  7.01           C
ATOM    684 1HB  PHE    46    -150.710-103.374 625.015  1.00  7.01           H
ATOM    685 2HB  PHE    46    -149.245-102.502 625.423  1.00  7.01           H
ATOM    686  CG  PHE    46    -150.263-103.345 627.115  1.00  7.01           C
ATOM    687  HD1 PHE    46    -148.289-102.695 627.562  1.00  7.01           H
ATOM    688  CD1 PHE    46    -149.163-103.246 627.908  1.00  7.01           C
ATOM    689  HD2 PHE    46    -152.235-104.114 626.911  1.00  7.01           H
ATOM    690  CD2 PHE    46    -151.353-104.034 627.547  1.00  7.01           C
ATOM    691  CE1 PHE    46    -149.152-103.862 629.188  1.00  7.01           C
ATOM    692  HE1 PHE    46    -148.271-103.783 629.824  1.00  7.01           H
ATOM    693  CE2 PHE    46    -151.343-104.650 628.827  1.00  7.01           C
ATOM    694  HE2 PHE    46    -152.217-105.201 629.173  1.00  7.01           H
ATOM    695  CZ  PHE    46    -150.243-104.550 629.620  1.00  7.01           C
ATOM    696  HZ  PHE    46    -150.235-105.023 630.602  1.00  7.01           H
ATOM    697  HN  PHE    46    -150.221-101.320 623.774  1.00  7.01           H
ATOM    698  N   ALA    47    -149.292 -99.974 626.585  1.00  7.01           N
ATOM    699  CA  ALA    47    -148.623 -99.169 627.593  1.00  7.01           C
ATOM    700  C   ALA    47    -149.494 -97.957 627.931  1.00  7.01           C
ATOM    701  O   ALA    47    -149.652 -97.609 629.100  1.00  7.01           O
ATOM    702  HA  ALA    47    -148.508 -99.783 628.486  1.00  7.01           H
ATOM    703  CB  ALA    47    -147.236 -98.767 627.087  1.00  7.01           C
ATOM    704 1HB  ALA    47    -146.648 -99.663 626.889  1.00  7.01           H
ATOM    705 2HB  ALA    47    -147.338 -98.189 626.169  1.00  7.01           H
ATOM    706 3HB  ALA    47    -146.735 -98.163 627.843  1.00  7.01           H
ATOM    707  HN  ALA    47    -148.759-100.142 625.756  1.00  7.01           H
ATOM    708  N   SER    48    -150.036 -97.348 626.887  1.00  7.01           N
ATOM    709  CA  SER    48    -150.657 -96.041 627.022  1.00  7.01           C
ATOM    710  C   SER    48    -151.915 -96.146 627.887  1.00  7.01           C
ATOM    711  O   SER    48    -152.352 -95.159 628.476  1.00  7.01           O
ATOM    712  HA  SER    48    -149.909 -95.415 627.509  1.00  7.01           H
ATOM    713  CB  SER    48    -151.001 -95.450 625.654  1.00  7.01           C
ATOM    714 1HB  SER    48    -151.369 -94.432 625.780  1.00  7.01           H
ATOM    715 2HB  SER    48    -150.098 -95.390 625.047  1.00  7.01           H
ATOM    716  HG  SER    48    -152.163 -95.830 624.068  1.00  7.01           H
ATOM    717  OG  SER    48    -151.981 -96.226 624.969  1.00  7.01           O
ATOM    718  HN  SER    48    -150.056 -97.731 625.964  1.00  7.01           H
ATOM    719  N   HIS    49    -152.462 -97.352 627.936  1.00  7.01           N
ATOM    720  CA  HIS    49    -153.685 -97.589 628.683  1.00  7.01           C
ATOM    721  C   HIS    49    -153.340 -98.128 630.073  1.00  7.01           C
ATOM    722  O   HIS    49    -153.959 -97.742 631.063  1.00  7.01           O
ATOM    723  HA  HIS    49    -154.179 -96.623 628.790  1.00  7.01           H
ATOM    724  CB  HIS    49    -154.626 -98.512 627.906  1.00  7.01           C
ATOM    725 1HB  HIS    49    -154.095 -99.430 627.658  1.00  7.01           H
ATOM    726 2HB  HIS    49    -155.460 -98.790 628.551  1.00  7.01           H
ATOM    727  CG  HIS    49    -155.172 -97.904 626.636  1.00  7.01           C
ATOM    728  HD1 HIS    49    -153.511 -98.181 625.333  1.00  7.01           H
ATOM    729  ND1 HIS    49    -154.443 -97.842 625.461  1.00  7.01           N
ATOM    730  CD2 HIS    49    -156.382 -97.333 626.369  1.00  7.01           C
ATOM    731  HD2 HIS    49    -157.201 -97.216 627.078  1.00  7.01           H
ATOM    732  CE1 HIS    49    -155.190 -97.257 624.536  1.00  7.01           C
ATOM    733  HE1 HIS    49    -154.896 -97.062 623.505  1.00  7.01           H
ATOM    734  NE2 HIS    49    -156.391 -96.942 625.101  1.00  7.01           N
ATOM    735  HN  HIS    49    -152.084 -98.156 627.477  1.00  7.01           H
ATOM    736  N   PHE    50    -152.354 -99.013 630.102  1.00  7.01           N
ATOM    737  CA  PHE    50    -152.110 -99.823 631.283  1.00  7.01           C
ATOM    738  C   PHE    50    -151.287 -99.052 632.317  1.00  7.01           C
ATOM    739  O   PHE    50    -151.601 -99.073 633.506  1.00  7.01           O
ATOM    740  HA  PHE    50    -153.081-100.075 631.709  1.00  7.01           H
ATOM    741  CB  PHE    50    -151.316-101.049 630.828  1.00  7.01           C
ATOM    742 1HB  PHE    50    -151.886-101.576 630.063  1.00  7.01           H
ATOM    743 2HB  PHE    50    -150.389-100.716 630.361  1.00  7.01           H
ATOM    744  CG  PHE    50    -150.979-102.026 631.956  1.00  7.01           C
ATOM    745  HD1 PHE    50    -148.912-101.527 631.955  1.00  7.01           H
ATOM    746  CD1 PHE    50    -149.699-102.136 632.401  1.00  7.01           C
ATOM    747  HD2 PHE    50    -152.986-102.697 632.157  1.00  7.01           H
ATOM    748  CD2 PHE    50    -151.960-102.785 632.514  1.00  7.01           C
ATOM    749  CE1 PHE    50    -149.386-103.043 633.448  1.00  7.01           C
ATOM    750  HE1 PHE    50    -148.360-103.131 633.805  1.00  7.01           H
ATOM    751  CE2 PHE    50    -151.648-103.692 633.561  1.00  7.01           C
ATOM    752  HE2 PHE    50    -152.434-104.301 634.007  1.00  7.01           H
ATOM    753  CZ  PHE    50    -150.368-103.802 634.006  1.00  7.01           C
ATOM    754  HZ  PHE    50    -150.128-104.498 634.810  1.00  7.01           H
ATOM    755  HN  PHE    50    -151.729 -99.179 629.339  1.00  7.01           H
ATOM    756  N   LEU    51    -150.250 -98.389 631.826  1.00  7.01           N
ATOM    757  CA  LEU    51    -149.171 -97.941 632.690  1.00  7.01           C
ATOM    758  C   LEU    51    -149.627 -96.705 633.468  1.00  7.01           C
ATOM    759  O   LEU    51    -149.495 -96.654 634.690  1.00  7.01           O
ATOM    760  HA  LEU    51    -148.968 -98.742 633.401  1.00  7.01           H
ATOM    761  CB  LEU    51    -147.893 -97.720 631.879  1.00  7.01           C
ATOM    762 1HB  LEU    51    -148.089 -96.953 631.129  1.00  7.01           H
ATOM    763 2HB  LEU    51    -147.127 -97.324 632.546  1.00  7.01           H
ATOM    764  HG  LEU    51    -148.082 -99.329 630.482  1.00  7.01           H
ATOM    765  CG  LEU    51    -147.326 -98.952 631.171  1.00  7.01           C
ATOM    766  CD1 LEU    51    -146.096 -98.589 630.337  1.00  7.01           C
ATOM    767 1HD1 LEU    51    -146.372 -97.850 629.585  1.00  7.01           H
ATOM    768 2HD1 LEU    51    -145.326 -98.174 630.988  1.00  7.01           H
ATOM    769 3HD1 LEU    51    -145.713 -99.483 629.845  1.00  7.01           H
ATOM    770  CD2 LEU    51    -147.030-100.071 632.172  1.00  7.01           C
ATOM    771 1HD2 LEU    51    -146.300 -99.721 632.902  1.00  7.01           H
ATOM    772 2HD2 LEU    51    -147.950-100.354 632.683  1.00  7.01           H
ATOM    773 3HD2 LEU    51    -146.628-100.935 631.642  1.00  7.01           H
ATOM    774  HN  LEU    51    -150.141 -98.158 630.859  1.00  7.01           H
ATOM    775  N   PRO    52    -150.168 -95.691 632.779  1.00  7.01           N
ATOM    776  CA  PRO    52    -150.374 -94.381 633.401  1.00  7.01           C
ATOM    777  C   PRO    52    -151.151 -94.477 634.704  1.00  7.01           C
ATOM    778  O   PRO    52    -150.729 -93.934 635.724  1.00  7.01           O
ATOM    779  HA  PRO    52    -149.415 -93.941 633.674  1.00  7.01           H
ATOM    780  CB  PRO    52    -151.142 -93.592 632.339  1.00  7.01           C
ATOM    781 1HB  PRO    52    -152.220 -93.680 632.475  1.00  7.01           H
ATOM    782 2HB  PRO    52    -150.902 -92.530 632.377  1.00  7.01           H
ATOM    783  CG  PRO    52    -150.686 -94.226 631.030  1.00  7.01           C
ATOM    784 1HG  PRO    52    -151.386 -94.027 630.219  1.00  7.01           H
ATOM    785 2HG  PRO    52    -149.722 -93.836 630.706  1.00  7.01           H
ATOM    786  CD  PRO    52    -150.618 -95.705 631.375  1.00  7.01           C
ATOM    787 1HD  PRO    52    -151.588 -96.191 631.271  1.00  7.01           H
ATOM    788 2HD  PRO    52    -149.925 -96.240 630.726  1.00  7.01           H
ATOM    789  N   PRO    53    -152.300 -95.166 634.702  1.00  7.01           N
ATOM    790  CA  PRO    53    -153.109 -95.288 635.917  1.00  7.01           C
ATOM    791  C   PRO    53    -152.303 -95.802 637.098  1.00  7.01           C
ATOM    792  O   PRO    53    -152.443 -95.304 638.214  1.00  7.01           O
ATOM    793  HA  PRO    53    -153.472 -94.307 636.226  1.00  7.01           H
ATOM    794  CB  PRO    53    -154.218 -96.263 635.518  1.00  7.01           C
ATOM    795 1HB  PRO    53    -153.949 -97.294 635.753  1.00  7.01           H
ATOM    796 2HB  PRO    53    -155.149 -96.050 636.044  1.00  7.01           H
ATOM    797  CG  PRO    53    -154.357 -96.045 634.016  1.00  7.01           C
ATOM    798 1HG  PRO    53    -154.841 -96.891 633.528  1.00  7.01           H
ATOM    799 2HG  PRO    53    -154.966 -95.170 633.789  1.00  7.01           H
ATOM    800  CD  PRO    53    -152.917 -95.872 633.564  1.00  7.01           C
ATOM    801 1HD  PRO    53    -152.432 -96.830 633.378  1.00  7.01           H
ATOM    802 2HD  PRO    53    -152.849 -95.299 632.639  1.00  7.01           H
ATOM    803  N   LEU    54    -151.472 -96.796 636.819  1.00  7.01           N
ATOM    804  CA  LEU    54    -150.750 -97.486 637.873  1.00  7.01           C
ATOM    805  C   LEU    54    -149.647 -96.573 638.413  1.00  7.01           C
ATOM    806  O   LEU    54    -149.430 -96.503 639.621  1.00  7.01           O
ATOM    807  HA  LEU    54    -151.457 -97.686 638.678  1.00  7.01           H
ATOM    808  CB  LEU    54    -150.238 -98.840 637.375  1.00  7.01           C
ATOM    809 1HB  LEU    54    -149.575 -98.665 636.528  1.00  7.01           H
ATOM    810 2HB  LEU    54    -149.635 -99.290 638.164  1.00  7.01           H
ATOM    811  HG  LEU    54    -151.902 -99.399 636.154  1.00  7.01           H
ATOM    812  CG  LEU    54    -151.309 -99.847 636.951  1.00  7.01           C
ATOM    813  CD1 LEU    54    -150.673-101.117 636.382  1.00  7.01           C
ATOM    814 1HD1 LEU    54    -150.068-100.862 635.512  1.00  7.01           H
ATOM    815 2HD1 LEU    54    -150.041-101.578 637.141  1.00  7.01           H
ATOM    816 3HD1 LEU    54    -151.456-101.815 636.089  1.00  7.01           H
ATOM    817  CD2 LEU    54    -152.263-100.152 638.108  1.00  7.01           C
ATOM    818 1HD2 LEU    54    -151.700-100.571 638.942  1.00  7.01           H
ATOM    819 2HD2 LEU    54    -152.754 -99.232 638.426  1.00  7.01           H
ATOM    820 3HD2 LEU    54    -153.014-100.870 637.779  1.00  7.01           H
ATOM    821  HN  LEU    54    -151.291 -97.130 635.894  1.00  7.01           H
ATOM    822  N   TYR    55    -148.980 -95.896 637.490  1.00  7.01           N
ATOM    823  CA  TYR    55    -147.880 -95.018 637.854  1.00  7.01           C
ATOM    824  C   TYR    55    -148.370 -93.858 638.722  1.00  7.01           C
ATOM    825  O   TYR    55    -147.675 -93.429 639.642  1.00  7.01           O
ATOM    826  HA  TYR    55    -147.155 -95.604 638.419  1.00  7.01           H
ATOM    827  CB  TYR    55    -147.332 -94.460 636.539  1.00  7.01           C
ATOM    828 1HB  TYR    55    -148.165 -94.105 635.932  1.00  7.01           H
ATOM    829 2HB  TYR    55    -146.705 -93.596 636.756  1.00  7.01           H
ATOM    830  CG  TYR    55    -146.522 -95.470 635.724  1.00  7.01           C
ATOM    831  HD1 TYR    55    -146.646 -96.999 637.223  1.00  7.01           H
ATOM    832  CD1 TYR    55    -146.269 -96.726 636.237  1.00  7.01           C
ATOM    833  HD2 TYR    55    -146.243 -94.133 634.072  1.00  7.01           H
ATOM    834  CD2 TYR    55    -146.043 -95.125 634.477  1.00  7.01           C
ATOM    835  CE1 TYR    55    -145.505 -97.676 635.471  1.00  7.01           C
ATOM    836  HE1 TYR    55    -145.298 -98.672 635.864  1.00  7.01           H
ATOM    837  HE2 TYR    55    -144.896 -95.816 632.724  1.00  7.01           H
ATOM    838  CE2 TYR    55    -145.280 -96.075 633.710  1.00  7.01           C
ATOM    839  CZ  TYR    55    -145.049 -97.304 634.245  1.00  7.01           C
ATOM    840  OH  TYR    55    -144.328 -98.202 633.521  1.00  7.01           O
ATOM    841  HH  TYR    55    -144.155 -99.022 634.067  1.00  7.01           H
ATOM    842  HN  TYR    55    -149.179 -95.940 636.511  1.00  7.01           H
ATOM    843  N   TRP    56    -149.564 -93.381 638.399  1.00  7.01           N
ATOM    844  CA  TRP    56    -150.190 -92.335 639.188  1.00  7.01           C
ATOM    845  C   TRP    56    -150.532 -92.918 640.561  1.00  7.01           C
ATOM    846  O   TRP    56    -150.345 -92.259 641.583  1.00  7.01           O
ATOM    847  HA  TRP    56    -149.471 -91.523 639.296  1.00  7.01           H
ATOM    848  CB  TRP    56    -151.408 -91.757 638.464  1.00  7.01           C
ATOM    849 1HB  TRP    56    -151.903 -92.557 637.913  1.00  7.01           H
ATOM    850 2HB  TRP    56    -152.120 -91.394 639.206  1.00  7.01           H
ATOM    851  CG  TRP    56    -151.076 -90.620 637.497  1.00  7.01           C
ATOM    852  HD1 TRP    56    -151.500 -91.473 635.568  1.00  7.01           H
ATOM    853  CD1 TRP    56    -151.164 -90.621 636.160  1.00  7.01           C
ATOM    854  CD2 TRP    56    -150.596 -89.305 637.848  1.00  7.01           C
ATOM    855  NE1 TRP    56    -150.777 -89.409 635.626  1.00  7.01           N
ATOM    856  HE1 TRP    56    -150.757 -89.169 634.655  1.00  7.01           H
ATOM    857  CE2 TRP    56    -150.420 -88.583 636.685  1.00  7.01           C
ATOM    858  HE3 TRP    56    -150.448 -89.293 640.040  1.00  7.01           H
ATOM    859  CE3 TRP    56    -150.318 -88.744 639.107  1.00  7.01           C
ATOM    860  CZ2 TRP    56    -149.961 -87.261 636.665  1.00  7.01           C
ATOM    861  HZ2 TRP    56    -149.832 -86.712 635.733  1.00  7.01           H
ATOM    862  CZ3 TRP    56    -149.860 -87.422 639.070  1.00  7.01           C
ATOM    863  HZ3 TRP    56    -149.630 -86.938 640.020  1.00  7.01           H
ATOM    864  CH2 TRP    56    -149.678 -86.681 637.908  1.00  7.01           C
ATOM    865  HH2 TRP    56    -149.317 -85.654 637.964  1.00  7.01           H
ATOM    866  HN  TRP    56    -150.099 -93.698 637.616  1.00  7.01           H
ATOM    867  N   LEU    57    -151.026 -94.147 640.540  1.00  7.01           N
ATOM    868  CA  LEU    57    -151.410 -94.820 641.769  1.00  7.01           C
ATOM    869  C   LEU    57    -150.174 -95.003 642.653  1.00  7.01           C
ATOM    870  O   LEU    57    -150.195 -94.660 643.834  1.00  7.01           O
ATOM    871  HA  LEU    57    -152.114 -94.171 642.291  1.00  7.01           H
ATOM    872  CB  LEU    57    -152.143 -96.127 641.458  1.00  7.01           C
ATOM    873 1HB  LEU    57    -153.022 -95.893 640.858  1.00  7.01           H
ATOM    874 2HB  LEU    57    -151.492 -96.747 640.842  1.00  7.01           H
ATOM    875  HG  LEU    57    -151.720 -97.122 643.303  1.00  7.01           H
ATOM    876  CG  LEU    57    -152.589 -96.950 642.668  1.00  7.01           C
ATOM    877  CD1 LEU    57    -153.615 -96.183 643.505  1.00  7.01           C
ATOM    878 1HD1 LEU    57    -153.172 -95.252 643.859  1.00  7.01           H
ATOM    879 2HD1 LEU    57    -154.489 -95.959 642.893  1.00  7.01           H
ATOM    880 3HD1 LEU    57    -153.915 -96.791 644.358  1.00  7.01           H
ATOM    881  CD2 LEU    57    -153.112 -98.321 642.236  1.00  7.01           C
ATOM    882 1HD2 LEU    57    -153.963 -98.191 641.568  1.00  7.01           H
ATOM    883 2HD2 LEU    57    -152.322 -98.864 641.716  1.00  7.01           H
ATOM    884 3HD2 LEU    57    -153.422 -98.886 643.115  1.00  7.01           H
ATOM    885  HN  LEU    57    -151.164 -94.680 639.705  1.00  7.01           H
ATOM    886  N   VAL    58    -149.127 -95.543 642.047  1.00  7.01           N
ATOM    887  CA  VAL    58    -147.906 -95.834 642.779  1.00  7.01           C
ATOM    888  C   VAL    58    -147.322 -94.530 643.325  1.00  7.01           C
ATOM    889  O   VAL    58    -146.878 -94.477 644.471  1.00  7.01           O
ATOM    890  HA  VAL    58    -148.171 -96.478 643.617  1.00  7.01           H
ATOM    891  HB  VAL    58    -146.785 -96.018 640.972  1.00  7.01           H
ATOM    892  CB  VAL    58    -146.929 -96.598 641.883  1.00  7.01           C
ATOM    893  CG1 VAL    58    -145.567 -96.751 642.564  1.00  7.01           C
ATOM    894 1HG1 VAL    58    -145.152 -95.765 642.772  1.00  7.01           H
ATOM    895 2HG1 VAL    58    -145.687 -97.299 643.498  1.00  7.01           H
ATOM    896 3HG1 VAL    58    -144.891 -97.298 641.906  1.00  7.01           H
ATOM    897  CG2 VAL    58    -147.500 -97.961 641.487  1.00  7.01           C
ATOM    898 1HG2 VAL    58    -147.687 -98.552 642.384  1.00  7.01           H
ATOM    899 2HG2 VAL    58    -148.434 -97.820 640.943  1.00  7.01           H
ATOM    900 3HG2 VAL    58    -146.785 -98.483 640.851  1.00  7.01           H
ATOM    901  HN  VAL    58    -149.105 -95.781 641.075  1.00  7.01           H
ATOM    902  N   PHE    59    -147.340 -93.510 642.479  1.00  7.01           N
ATOM    903  CA  PHE    59    -146.846 -92.202 642.873  1.00  7.01           C
ATOM    904  C   PHE    59    -147.531 -91.720 644.154  1.00  7.01           C
ATOM    905  O   PHE    59    -146.865 -91.415 645.142  1.00  7.01           O
ATOM    906  HA  PHE    59    -145.775 -92.301 643.052  1.00  7.01           H
ATOM    907  CB  PHE    59    -147.180 -91.236 641.735  1.00  7.01           C
ATOM    908 1HB  PHE    59    -146.605 -91.517 640.853  1.00  7.01           H
ATOM    909 2HB  PHE    59    -148.233 -91.345 641.477  1.00  7.01           H
ATOM    910  CG  PHE    59    -146.899 -89.768 642.062  1.00  7.01           C
ATOM    911  HD1 PHE    59    -148.909 -89.166 641.719  1.00  7.01           H
ATOM    912  CD1 PHE    59    -147.903 -88.853 642.001  1.00  7.01           C
ATOM    913  HD2 PHE    59    -144.839 -90.111 642.463  1.00  7.01           H
ATOM    914  CD2 PHE    59    -145.644 -89.378 642.414  1.00  7.01           C
ATOM    915  CE1 PHE    59    -147.642 -87.491 642.304  1.00  7.01           C
ATOM    916  HE1 PHE    59    -148.447 -86.758 642.255  1.00  7.01           H
ATOM    917  CE2 PHE    59    -145.383 -88.015 642.717  1.00  7.01           C
ATOM    918  HE2 PHE    59    -144.378 -87.703 642.999  1.00  7.01           H
ATOM    919  CZ  PHE    59    -146.388 -87.101 642.656  1.00  7.01           C
ATOM    920  HZ  PHE    59    -146.187 -86.055 642.889  1.00  7.01           H
ATOM    921  HN  PHE    59    -147.684 -93.567 641.542  1.00  7.01           H
ATOM    922  N   ILE    60    -148.854 -91.665 644.094  1.00  7.01           N
ATOM    923  CA  ILE    60    -149.624 -91.030 645.150  1.00  7.01           C
ATOM    924  C   ILE    60    -149.395 -91.779 646.464  1.00  7.01           C
ATOM    925  O   ILE    60    -149.039 -91.173 647.474  1.00  7.01           O
ATOM    926  HA  ILE    60    -149.249 -90.013 645.262  1.00  7.01           H
ATOM    927  HB  ILE    60    -151.422 -91.904 644.389  1.00  7.01           H
ATOM    928  CB  ILE    60    -151.098 -90.928 644.750  1.00  7.01           C
ATOM    929  CG1 ILE    60    -151.286 -89.936 643.601  1.00  7.01           C
ATOM    930 1HG1 ILE    60    -151.157 -88.918 643.970  1.00  7.01           H
ATOM    931 2HG1 ILE    60    -150.519 -90.100 642.844  1.00  7.01           H
ATOM    932  CG2 ILE    60    -151.971 -90.580 645.957  1.00  7.01           C
ATOM    933 1HG2 ILE    60    -151.868 -91.356 646.716  1.00  7.01           H
ATOM    934 2HG2 ILE    60    -151.654 -89.623 646.371  1.00  7.01           H
ATOM    935 3HG2 ILE    60    -153.013 -90.514 645.645  1.00  7.01           H
ATOM    936  CD1 ILE    60    -152.673 -90.083 642.971  1.00  7.01           C
ATOM    937 1HD1 ILE    60    -152.789 -91.095 642.581  1.00  7.01           H
ATOM    938 2HD1 ILE    60    -153.437 -89.894 643.725  1.00  7.01           H
ATOM    939 3HD1 ILE    60    -152.780 -89.366 642.157  1.00  7.01           H
ATOM    940  HN  ILE    60    -149.396 -92.044 643.344  1.00  7.01           H
ATOM    941  N   VAL    61    -149.607 -93.086 646.409  1.00  7.01           N
ATOM    942  CA  VAL    61    -149.578 -93.900 647.612  1.00  7.01           C
ATOM    943  C   VAL    61    -148.153 -93.931 648.168  1.00  7.01           C
ATOM    944  O   VAL    61    -147.955 -93.876 649.380  1.00  7.01           O
ATOM    945  HA  VAL    61    -150.231 -93.427 648.345  1.00  7.01           H
ATOM    946  HB  VAL    61    -149.507 -95.748 646.546  1.00  7.01           H
ATOM    947  CB  VAL    61    -150.134 -95.294 647.313  1.00  7.01           C
ATOM    948  CG1 VAL    61    -150.075 -96.186 648.555  1.00  7.01           C
ATOM    949 1HG1 VAL    61    -149.040 -96.285 648.882  1.00  7.01           H
ATOM    950 2HG1 VAL    61    -150.667 -95.737 649.353  1.00  7.01           H
ATOM    951 3HG1 VAL    61    -150.476 -97.170 648.315  1.00  7.01           H
ATOM    952  CG2 VAL    61    -151.560 -95.210 646.766  1.00  7.01           C
ATOM    953 1HG2 VAL    61    -152.204 -94.728 647.501  1.00  7.01           H
ATOM    954 2HG2 VAL    61    -151.562 -94.628 645.844  1.00  7.01           H
ATOM    955 3HG2 VAL    61    -151.931 -96.215 646.562  1.00  7.01           H
ATOM    956  HN  VAL    61    -149.795 -93.587 645.564  1.00  7.01           H
ATOM    957  N   GLY    62    -147.197 -94.020 647.254  1.00  7.01           N
ATOM    958  CA  GLY    62    -145.799 -94.109 647.640  1.00  7.01           C
ATOM    959  C   GLY    62    -145.328 -92.811 648.298  1.00  7.01           C
ATOM    960  O   GLY    62    -144.626 -92.842 649.308  1.00  7.01           O
ATOM    961 1HA  GLY    62    -145.662 -94.942 648.330  1.00  7.01           H
ATOM    962 2HA  GLY    62    -145.189 -94.319 646.762  1.00  7.01           H
ATOM    963  HN  GLY    62    -147.365 -94.030 646.268  1.00  7.01           H
ATOM    964  N   ALA    63    -145.731 -91.701 647.698  1.00  7.01           N
ATOM    965  CA  ALA    63    -145.279 -90.397 648.153  1.00  7.01           C
ATOM    966  C   ALA    63    -145.798 -90.149 649.571  1.00  7.01           C
ATOM    967  O   ALA    63    -145.048 -89.713 650.443  1.00  7.01           O
ATOM    968  HA  ALA    63    -144.189 -90.412 648.172  1.00  7.01           H
ATOM    969  CB  ALA    63    -145.741 -89.323 647.167  1.00  7.01           C
ATOM    970 1HB  ALA    63    -145.321 -89.529 646.182  1.00  7.01           H
ATOM    971 2HB  ALA    63    -146.829 -89.329 647.106  1.00  7.01           H
ATOM    972 3HB  ALA    63    -145.401 -88.345 647.509  1.00  7.01           H
ATOM    973  HN  ALA    63    -146.355 -91.682 646.916  1.00  7.01           H
ATOM    974  N   LEU    64    -147.078 -90.436 649.757  1.00  7.01           N
ATOM    975  CA  LEU    64    -147.708 -90.242 651.052  1.00  7.01           C
ATOM    976  C   LEU    64    -147.039 -91.154 652.082  1.00  7.01           C
ATOM    977  O   LEU    64    -146.726 -90.720 653.189  1.00  7.01           O
ATOM    978  HA  LEU    64    -147.538 -89.206 651.346  1.00  7.01           H
ATOM    979  CB  LEU    64    -149.222 -90.440 650.946  1.00  7.01           C
ATOM    980 1HB  LEU    64    -149.410 -91.417 650.500  1.00  7.01           H
ATOM    981 2HB  LEU    64    -149.636 -90.465 651.954  1.00  7.01           H
ATOM    982  HG  LEU    64    -149.505 -89.296 649.161  1.00  7.01           H
ATOM    983  CG  LEU    64    -149.981 -89.387 650.138  1.00  7.01           C
ATOM    984  CD1 LEU    64    -151.429 -89.819 649.897  1.00  7.01           C
ATOM    985 1HD1 LEU    64    -151.440 -90.759 649.344  1.00  7.01           H
ATOM    986 2HD1 LEU    64    -151.932 -89.955 650.854  1.00  7.01           H
ATOM    987 3HD1 LEU    64    -151.946 -89.052 649.320  1.00  7.01           H
ATOM    988  CD2 LEU    64    -149.898 -88.015 650.810  1.00  7.01           C
ATOM    989 1HD2 LEU    64    -150.334 -88.071 651.807  1.00  7.01           H
ATOM    990 2HD2 LEU    64    -148.854 -87.711 650.886  1.00  7.01           H
ATOM    991 3HD2 LEU    64    -150.446 -87.284 650.215  1.00  7.01           H
ATOM    992  HN  LEU    64    -147.680 -90.795 649.044  1.00  7.01           H
ATOM    993  N   GLY    65    -146.840 -92.401 651.680  1.00  7.01           N
ATOM    994  CA  GLY    65    -146.346 -93.413 652.599  1.00  7.01           C
ATOM    995  C   GLY    65    -144.960 -93.041 653.131  1.00  7.01           C
ATOM    996  O   GLY    65    -144.741 -93.019 654.341  1.00  7.01           O
ATOM    997 1HA  GLY    65    -147.041 -93.524 653.431  1.00  7.01           H
ATOM    998 2HA  GLY    65    -146.299 -94.377 652.092  1.00  7.01           H
ATOM    999  HN  GLY    65    -147.009 -92.722 650.749  1.00  7.01           H
ATOM   1000  N   ASN    66    -144.061 -92.759 652.200  1.00  7.01           N
ATOM   1001  CA  ASN    66    -142.662 -92.570 652.544  1.00  7.01           C
ATOM   1002  C   ASN    66    -142.489 -91.217 653.237  1.00  7.01           C
ATOM   1003  O   ASN    66    -141.631 -91.066 654.105  1.00  7.01           O
ATOM   1004  HA  ASN    66    -142.412 -93.407 653.196  1.00  7.01           H
ATOM   1005  CB  ASN    66    -141.781 -92.577 651.293  1.00  7.01           C
ATOM   1006 1HB  ASN    66    -142.220 -91.933 650.531  1.00  7.01           H
ATOM   1007 2HB  ASN    66    -140.801 -92.164 651.532  1.00  7.01           H
ATOM   1008  CG  ASN    66    -141.623 -93.995 650.741  1.00  7.01           C
ATOM   1009  OD1 ASN    66    -140.958 -94.842 651.315  1.00  7.01           O
ATOM   1010  ND2 ASN    66    -142.268 -94.205 649.597  1.00  7.01           N
ATOM   1011 1HD2 ASN    66    -142.796 -93.467 649.178  1.00  7.01           H
ATOM   1012 2HD2 ASN    66    -142.226 -95.102 649.157  1.00  7.01           H
ATOM   1013  HN  ASN    66    -144.274 -92.659 651.228  1.00  7.01           H
ATOM   1014  N   SER    67    -143.318 -90.268 652.827  1.00  7.01           N
ATOM   1015  CA  SER    67    -143.327 -88.959 653.457  1.00  7.01           C
ATOM   1016  C   SER    67    -143.690 -89.093 654.937  1.00  7.01           C
ATOM   1017  O   SER    67    -143.150 -88.379 655.779  1.00  7.01           O
ATOM   1018  HA  SER    67    -142.312 -88.578 653.345  1.00  7.01           H
ATOM   1019  CB  SER    67    -144.305 -88.016 652.753  1.00  7.01           C
ATOM   1020 1HB  SER    67    -145.311 -88.433 652.806  1.00  7.01           H
ATOM   1021 2HB  SER    67    -144.328 -87.061 653.277  1.00  7.01           H
ATOM   1022  HG  SER    67    -144.632 -88.222 650.789  1.00  7.01           H
ATOM   1023  OG  SER    67    -143.952 -87.801 651.390  1.00  7.01           O
ATOM   1024  HN  SER    67    -143.973 -90.383 652.080  1.00  7.01           H
ATOM   1025  N   LEU    68    -144.604 -90.014 655.208  1.00  7.01           N
ATOM   1026  CA  LEU    68    -145.041 -90.255 656.572  1.00  7.01           C
ATOM   1027  C   LEU    68    -143.883 -90.849 657.377  1.00  7.01           C
ATOM   1028  O   LEU    68    -143.707 -90.524 658.550  1.00  7.01           O
ATOM   1029  HA  LEU    68    -145.304 -89.291 657.006  1.00  7.01           H
ATOM   1030  CB  LEU    68    -146.305 -91.118 656.585  1.00  7.01           C
ATOM   1031 1HB  LEU    68    -147.065 -90.622 655.982  1.00  7.01           H
ATOM   1032 2HB  LEU    68    -146.079 -92.066 656.097  1.00  7.01           H
ATOM   1033  HG  LEU    68    -146.123 -91.867 658.580  1.00  7.01           H
ATOM   1034  CG  LEU    68    -146.900 -91.415 657.963  1.00  7.01           C
ATOM   1035  CD1 LEU    68    -147.338 -90.126 658.661  1.00  7.01           C
ATOM   1036 1HD1 LEU    68    -146.477 -89.469 658.786  1.00  7.01           H
ATOM   1037 2HD1 LEU    68    -148.093 -89.623 658.055  1.00  7.01           H
ATOM   1038 3HD1 LEU    68    -147.757 -90.366 659.638  1.00  7.01           H
ATOM   1039  CD2 LEU    68    -148.042 -92.428 657.860  1.00  7.01           C
ATOM   1040 1HD2 LEU    68    -148.827 -92.026 657.220  1.00  7.01           H
ATOM   1041 2HD2 LEU    68    -147.665 -93.358 657.434  1.00  7.01           H
ATOM   1042 3HD2 LEU    68    -148.447 -92.621 658.854  1.00  7.01           H
ATOM   1043  HN  LEU    68    -145.041 -90.588 654.516  1.00  7.01           H
ATOM   1044  N   VAL    69    -143.123 -91.709 656.714  1.00  7.01           N
ATOM   1045  CA  VAL    69    -141.996 -92.362 657.357  1.00  7.01           C
ATOM   1046  C   VAL    69    -141.015 -91.300 657.858  1.00  7.01           C
ATOM   1047  O   VAL    69    -140.579 -91.346 659.008  1.00  7.01           O
ATOM   1048  HA  VAL    69    -142.381 -92.916 658.214  1.00  7.01           H
ATOM   1049  HB  VAL    69    -141.104 -92.834 655.477  1.00  7.01           H
ATOM   1050  CB  VAL    69    -141.353 -93.364 656.396  1.00  7.01           C
ATOM   1051  CG1 VAL    69    -140.056 -93.928 656.979  1.00  7.01           C
ATOM   1052 1HG1 VAL    69    -139.353 -93.115 657.157  1.00  7.01           H
ATOM   1053 2HG1 VAL    69    -140.271 -94.435 657.920  1.00  7.01           H
ATOM   1054 3HG1 VAL    69    -139.620 -94.638 656.275  1.00  7.01           H
ATOM   1055  CG2 VAL    69    -142.330 -94.487 656.041  1.00  7.01           C
ATOM   1056 1HG2 VAL    69    -142.623 -95.013 656.949  1.00  7.01           H
ATOM   1057 2HG2 VAL    69    -143.214 -94.063 655.564  1.00  7.01           H
ATOM   1058 3HG2 VAL    69    -141.847 -95.185 655.356  1.00  7.01           H
ATOM   1059  HN  VAL    69    -143.267 -91.960 655.757  1.00  7.01           H
ATOM   1060  N   ILE    70    -140.696 -90.370 656.971  1.00  7.01           N
ATOM   1061  CA  ILE    70    -139.720 -89.340 657.285  1.00  7.01           C
ATOM   1062  C   ILE    70    -140.250 -88.472 658.428  1.00  7.01           C
ATOM   1063  O   ILE    70    -139.502 -88.111 659.336  1.00  7.01           O
ATOM   1064  HA  ILE    70    -138.813 -89.841 657.623  1.00  7.01           H
ATOM   1065  HB  ILE    70    -140.277 -88.168 655.585  1.00  7.01           H
ATOM   1066  CB  ILE    70    -139.356 -88.546 656.028  1.00  7.01           C
ATOM   1067  CG1 ILE    70    -138.688 -89.445 654.986  1.00  7.01           C
ATOM   1068 1HG1 ILE    70    -137.795 -89.901 655.412  1.00  7.01           H
ATOM   1069 2HG1 ILE    70    -139.363 -90.258 654.716  1.00  7.01           H
ATOM   1070  CG2 ILE    70    -138.491 -87.333 656.378  1.00  7.01           C
ATOM   1071 1HG2 ILE    70    -139.038 -86.680 657.057  1.00  7.01           H
ATOM   1072 2HG2 ILE    70    -137.572 -87.669 656.858  1.00  7.01           H
ATOM   1073 3HG2 ILE    70    -138.247 -86.787 655.467  1.00  7.01           H
ATOM   1074  CD1 ILE    70    -138.314 -88.649 653.734  1.00  7.01           C
ATOM   1075 1HD1 ILE    70    -139.213 -88.215 653.297  1.00  7.01           H
ATOM   1076 2HD1 ILE    70    -137.620 -87.852 654.004  1.00  7.01           H
ATOM   1077 3HD1 ILE    70    -137.841 -89.312 653.010  1.00  7.01           H
ATOM   1078  HN  ILE    70    -141.091 -90.312 656.054  1.00  7.01           H
ATOM   1079  N   LEU    71    -141.536 -88.164 658.348  1.00  7.01           N
ATOM   1080  CA  LEU    71    -142.156 -87.282 659.321  1.00  7.01           C
ATOM   1081  C   LEU    71    -142.002 -87.884 660.720  1.00  7.01           C
ATOM   1082  O   LEU    71    -141.710 -87.171 661.678  1.00  7.01           O
ATOM   1083  HA  LEU    71    -141.619 -86.334 659.293  1.00  7.01           H
ATOM   1084  CB  LEU    71    -143.607 -86.992 658.933  1.00  7.01           C
ATOM   1085 1HB  LEU    71    -144.049 -87.909 658.544  1.00  7.01           H
ATOM   1086 2HB  LEU    71    -144.159 -86.731 659.837  1.00  7.01           H
ATOM   1087  HG  LEU    71    -143.140 -86.057 657.067  1.00  7.01           H
ATOM   1088  CG  LEU    71    -143.817 -85.880 657.903  1.00  7.01           C
ATOM   1089  CD1 LEU    71    -145.241 -85.910 657.346  1.00  7.01           C
ATOM   1090 1HD1 LEU    71    -145.423 -86.872 656.865  1.00  7.01           H
ATOM   1091 2HD1 LEU    71    -145.953 -85.772 658.159  1.00  7.01           H
ATOM   1092 3HD1 LEU    71    -145.363 -85.110 656.616  1.00  7.01           H
ATOM   1093  CD2 LEU    71    -143.461 -84.513 658.491  1.00  7.01           C
ATOM   1094 1HD2 LEU    71    -144.094 -84.313 659.355  1.00  7.01           H
ATOM   1095 2HD2 LEU    71    -142.415 -84.512 658.800  1.00  7.01           H
ATOM   1096 3HD2 LEU    71    -143.618 -83.741 657.738  1.00  7.01           H
ATOM   1097  HN  LEU    71    -142.149 -88.505 657.635  1.00  7.01           H
ATOM   1098  N   VAL    72    -142.206 -89.191 660.792  1.00  7.01           N
ATOM   1099  CA  VAL    72    -142.212 -89.878 662.072  1.00  7.01           C
ATOM   1100  C   VAL    72    -140.825 -89.773 662.709  1.00  7.01           C
ATOM   1101  O   VAL    72    -140.703 -89.459 663.892  1.00  7.01           O
ATOM   1102  HA  VAL    72    -142.932 -89.371 662.714  1.00  7.01           H
ATOM   1103  HB  VAL    72    -142.072 -91.774 661.102  1.00  7.01           H
ATOM   1104  CB  VAL    72    -142.678 -91.324 661.888  1.00  7.01           C
ATOM   1105  CG1 VAL    72    -142.464 -92.135 663.168  1.00  7.01           C
ATOM   1106 1HG1 VAL    72    -141.405 -92.139 663.423  1.00  7.01           H
ATOM   1107 2HG1 VAL    72    -143.033 -91.686 663.982  1.00  7.01           H
ATOM   1108 3HG1 VAL    72    -142.804 -93.159 663.009  1.00  7.01           H
ATOM   1109  CG2 VAL    72    -144.141 -91.376 661.443  1.00  7.01           C
ATOM   1110 1HG2 VAL    72    -144.767 -90.901 662.198  1.00  7.01           H
ATOM   1111 2HG2 VAL    72    -144.251 -90.850 660.495  1.00  7.01           H
ATOM   1112 3HG2 VAL    72    -144.446 -92.416 661.320  1.00  7.01           H
ATOM   1113  HN  VAL    72    -142.365 -89.777 659.997  1.00  7.01           H
ATOM   1114  N   TYR    73    -139.814 -90.042 661.896  1.00  7.01           N
ATOM   1115  CA  TYR    73    -138.441 -90.001 662.370  1.00  7.01           C
ATOM   1116  C   TYR    73    -138.019 -88.568 662.703  1.00  7.01           C
ATOM   1117  O   TYR    73    -137.145 -88.354 663.542  1.00  7.01           O
ATOM   1118  HA  TYR    73    -138.378 -90.609 663.273  1.00  7.01           H
ATOM   1119  CB  TYR    73    -137.580 -90.518 661.216  1.00  7.01           C
ATOM   1120 1HB  TYR    73    -137.962 -90.110 660.280  1.00  7.01           H
ATOM   1121 2HB  TYR    73    -136.564 -90.142 661.336  1.00  7.01           H
ATOM   1122  CG  TYR    73    -137.534 -92.044 661.109  1.00  7.01           C
ATOM   1123  HD1 TYR    73    -136.765 -92.305 663.093  1.00  7.01           H
ATOM   1124  CD1 TYR    73    -137.086 -92.797 662.175  1.00  7.01           C
ATOM   1125  HD2 TYR    73    -138.294 -92.072 659.104  1.00  7.01           H
ATOM   1126  CD2 TYR    73    -137.941 -92.666 659.946  1.00  7.01           C
ATOM   1127  CE1 TYR    73    -137.042 -94.232 662.075  1.00  7.01           C
ATOM   1128  HE1 TYR    73    -136.691 -94.839 662.909  1.00  7.01           H
ATOM   1129  HE2 TYR    73    -138.215 -94.607 658.934  1.00  7.01           H
ATOM   1130  CE2 TYR    73    -137.897 -94.102 659.846  1.00  7.01           C
ATOM   1131  CZ  TYR    73    -137.450 -94.814 660.915  1.00  7.01           C
ATOM   1132  OH  TYR    73    -137.409 -96.170 660.820  1.00  7.01           O
ATOM   1133  HH  TYR    73    -136.986 -96.558 661.639  1.00  7.01           H
ATOM   1134  HN  TYR    73    -139.921 -90.285 660.932  1.00  7.01           H
ATOM   1135  N   TRP    74    -138.660 -87.625 662.029  1.00  7.01           N
ATOM   1136  CA  TRP    74    -138.344 -86.220 662.225  1.00  7.01           C
ATOM   1137  C   TRP    74    -138.823 -85.818 663.621  1.00  7.01           C
ATOM   1138  O   TRP    74    -138.053 -85.275 664.412  1.00  7.01           O
ATOM   1139  HA  TRP    74    -137.262 -86.109 662.155  1.00  7.01           H
ATOM   1140  CB  TRP    74    -138.953 -85.362 661.114  1.00  7.01           C
ATOM   1141 1HB  TRP    74    -138.739 -85.825 660.152  1.00  7.01           H
ATOM   1142 2HB  TRP    74    -140.037 -85.353 661.229  1.00  7.01           H
ATOM   1143  CG  TRP    74    -138.445 -83.919 661.094  1.00  7.01           C
ATOM   1144  HD1 TRP    74    -139.854 -82.882 662.347  1.00  7.01           H
ATOM   1145  CD1 TRP    74    -138.964 -82.852 661.718  1.00  7.01           C
ATOM   1146  CD2 TRP    74    -137.289 -83.424 660.385  1.00  7.01           C
ATOM   1147  NE1 TRP    74    -138.230 -81.711 661.464  1.00  7.01           N
ATOM   1148  HE1 TRP    74    -138.419 -80.795 661.817  1.00  7.01           H
ATOM   1149  CE2 TRP    74    -137.179 -82.070 660.628  1.00  7.01           C
ATOM   1150  HE3 TRP    74    -136.432 -85.167 659.359  1.00  7.01           H
ATOM   1151  CE3 TRP    74    -136.367 -84.099 659.566  1.00  7.01           C
ATOM   1152  CZ2 TRP    74    -136.161 -81.275 660.089  1.00  7.01           C
ATOM   1153  HZ2 TRP    74    -136.096 -80.207 660.296  1.00  7.01           H
ATOM   1154  CZ3 TRP    74    -135.355 -83.290 659.035  1.00  7.01           C
ATOM   1155  HZ3 TRP    74    -134.613 -83.763 658.392  1.00  7.01           H
ATOM   1156  CH2 TRP    74    -135.231 -81.926 659.270  1.00  7.01           C
ATOM   1157  HH2 TRP    74    -134.412 -81.365 658.818  1.00  7.01           H
ATOM   1158  HN  TRP    74    -139.381 -87.807 661.361  1.00  7.01           H
ATOM   1159  N   TYR    75    -140.091 -86.101 663.882  1.00  7.01           N
ATOM   1160  CA  TYR    75    -140.783 -85.476 664.996  1.00  7.01           C
ATOM   1161  C   TYR    75    -140.637 -86.312 666.270  1.00  7.01           C
ATOM   1162  O   TYR    75    -140.583 -85.767 667.371  1.00  7.01           O
ATOM   1163  HA  TYR    75    -140.338 -84.495 665.162  1.00  7.01           H
ATOM   1164  CB  TYR    75    -142.260 -85.425 664.600  1.00  7.01           C
ATOM   1165 1HB  TYR    75    -142.497 -86.308 664.006  1.00  7.01           H
ATOM   1166 2HB  TYR    75    -142.869 -85.476 665.503  1.00  7.01           H
ATOM   1167  CG  TYR    75    -142.649 -84.176 663.808  1.00  7.01           C
ATOM   1168  HD1 TYR    75    -143.054 -83.013 665.563  1.00  7.01           H
ATOM   1169  CD1 TYR    75    -143.030 -83.028 664.474  1.00  7.01           C
ATOM   1170  HD2 TYR    75    -142.317 -85.102 661.903  1.00  7.01           H
ATOM   1171  CD2 TYR    75    -142.618 -84.196 662.429  1.00  7.01           C
ATOM   1172  CE1 TYR    75    -143.397 -81.852 663.728  1.00  7.01           C
ATOM   1173  HE1 TYR    75    -143.700 -80.939 664.241  1.00  7.01           H
ATOM   1174  HE2 TYR    75    -142.965 -83.021 660.594  1.00  7.01           H
ATOM   1175  CE2 TYR    75    -142.985 -83.019 661.683  1.00  7.01           C
ATOM   1176  CZ  TYR    75    -143.356 -81.905 662.370  1.00  7.01           C
ATOM   1177  OH  TYR    75    -143.701 -80.794 661.666  1.00  7.01           O
ATOM   1178  HH  TYR    75    -143.617 -80.971 660.685  1.00  7.01           H
ATOM   1179  HN  TYR    75    -140.642 -86.742 663.348  1.00  7.01           H
ATOM   1180  N   CYS    76    -140.578 -87.621 666.077  1.00  7.01           N
ATOM   1181  CA  CYS    76    -140.684 -88.548 667.191  1.00  7.01           C
ATOM   1182  C   CYS    76    -139.357 -89.299 667.320  1.00  7.01           C
ATOM   1183  O   CYS    76    -138.842 -89.473 668.423  1.00  7.01           O
ATOM   1184  HA  CYS    76    -140.876 -87.947 668.080  1.00  7.01           H
ATOM   1185  CB  CYS    76    -141.866 -89.504 667.022  1.00  7.01           C
ATOM   1186 1HB  CYS    76    -141.931 -89.835 665.985  1.00  7.01           H
ATOM   1187 2HB  CYS    76    -141.715 -90.394 667.632  1.00  7.01           H
ATOM   1188  HG  CYS    76    -143.448 -87.818 666.488  1.00  7.01           H
ATOM   1189  SG  CYS    76    -143.420 -88.669 667.509  1.00  7.01           S
ATOM   1190  HN  CYS    76    -140.460 -88.050 665.181  1.00  7.01           H
ATOM   1191  N   THR    77    -138.841 -89.723 666.176  1.00  7.01           N
ATOM   1192  CA  THR    77    -137.758 -90.692 666.157  1.00  7.01           C
ATOM   1193  C   THR    77    -136.492 -90.066 665.569  1.00  7.01           C
ATOM   1194  O   THR    77    -136.134 -90.338 664.425  1.00  7.01           O
ATOM   1195  HA  THR    77    -137.529 -90.972 667.185  1.00  7.01           H
ATOM   1196  HB  THR    77    -137.405 -92.433 664.906  1.00  7.01           H
ATOM   1197  CB  THR    77    -138.240 -91.924 665.388  1.00  7.01           C
ATOM   1198  OG1 THR    77    -139.241 -91.417 664.510  1.00  7.01           O
ATOM   1199  HG1 THR    77    -139.451 -92.093 663.804  1.00  7.01           H
ATOM   1200  CG2 THR    77    -138.993 -92.914 666.280  1.00  7.01           C
ATOM   1201 1HG2 THR    77    -139.867 -92.423 666.709  1.00  7.01           H
ATOM   1202 2HG2 THR    77    -138.336 -93.253 667.081  1.00  7.01           H
ATOM   1203 3HG2 THR    77    -139.312 -93.769 665.684  1.00  7.01           H
ATOM   1204  HN  THR    77    -139.150 -89.418 665.275  1.00  7.01           H
ATOM   1205  N   ARG    78    -135.849 -89.239 666.380  1.00  7.01           N
ATOM   1206  CA  ARG    78    -134.412 -89.048 666.269  1.00  7.01           C
ATOM   1207  C   ARG    78    -133.713 -90.393 666.063  1.00  7.01           C
ATOM   1208  O   ARG    78    -133.811 -91.284 666.906  1.00  7.01           O
ATOM   1209  HA  ARG    78    -134.283 -88.402 665.401  1.00  7.01           H
ATOM   1210  CB  ARG    78    -133.848 -88.374 667.521  1.00  7.01           C
ATOM   1211 1HB  ARG    78    -134.261 -88.848 668.411  1.00  7.01           H
ATOM   1212 2HB  ARG    78    -132.767 -88.513 667.558  1.00  7.01           H
ATOM   1213  CG  ARG    78    -134.175 -86.879 667.534  1.00  7.01           C
ATOM   1214 1HG  ARG    78    -134.109 -86.480 666.522  1.00  7.01           H
ATOM   1215 2HG  ARG    78    -135.202 -86.731 667.869  1.00  7.01           H
ATOM   1216  CD  ARG    78    -133.218 -86.116 668.452  1.00  7.01           C
ATOM   1217 1HD  ARG    78    -133.129 -86.633 669.408  1.00  7.01           H
ATOM   1218 2HD  ARG    78    -132.222 -86.089 668.011  1.00  7.01           H
ATOM   1219  NE  ARG    78    -133.714 -84.738 668.667  1.00  7.01           N
ATOM   1220  HE  ARG    78    -134.693 -84.569 668.553  1.00  7.01           H
ATOM   1221  CZ  ARG    78    -132.933 -83.703 669.004  1.00  7.01           C
ATOM   1222  NH1 ARG    78    -131.614 -83.872 669.170  1.00  7.01           N
ATOM   1223 1HH1 ARG    78    -131.205 -84.776 669.042  1.00  7.01           H
ATOM   1224 2HH1 ARG    78    -131.038 -83.094 669.422  1.00  7.01           H
ATOM   1225  NH2 ARG    78    -133.491 -82.497 669.173  1.00  7.01           N
ATOM   1226 1HH2 ARG    78    -132.922 -81.714 669.425  1.00  7.01           H
ATOM   1227 2HH2 ARG    78    -134.476 -82.379 669.048  1.00  7.01           H
ATOM   1228  HN  ARG    78    -136.291 -88.705 667.101  1.00  7.01           H
ATOM   1229  N   VAL    79    -133.022 -90.498 664.937  1.00  7.01           N
ATOM   1230  CA  VAL    79    -132.505 -91.782 664.494  1.00  7.01           C
ATOM   1231  C   VAL    79    -131.559 -92.341 665.559  1.00  7.01           C
ATOM   1232  O   VAL    79    -130.481 -91.795 665.785  1.00  7.01           O
ATOM   1233  HA  VAL    79    -133.352 -92.459 664.387  1.00  7.01           H
ATOM   1234  HB  VAL    79    -130.936 -91.040 663.252  1.00  7.01           H
ATOM   1235  CB  VAL    79    -131.841 -91.633 663.123  1.00  7.01           C
ATOM   1236  CG1 VAL    79    -131.433 -92.997 662.561  1.00  7.01           C
ATOM   1237 1HG1 VAL    79    -130.728 -93.474 663.241  1.00  7.01           H
ATOM   1238 2HG1 VAL    79    -132.318 -93.625 662.455  1.00  7.01           H
ATOM   1239 3HG1 VAL    79    -130.964 -92.862 661.587  1.00  7.01           H
ATOM   1240  CG2 VAL    79    -132.756 -90.889 662.149  1.00  7.01           C
ATOM   1241 1HG2 VAL    79    -133.686 -91.445 662.028  1.00  7.01           H
ATOM   1242 2HG2 VAL    79    -132.974 -89.896 662.541  1.00  7.01           H
ATOM   1243 3HG2 VAL    79    -132.260 -90.798 661.183  1.00  7.01           H
ATOM   1244  HN  VAL    79    -132.815 -89.728 664.334  1.00  7.01           H
ATOM   1245  N   LYS    80    -131.998 -93.423 666.185  1.00  7.01           N
ATOM   1246  CA  LYS    80    -131.359 -93.895 667.401  1.00  7.01           C
ATOM   1247  C   LYS    80    -130.689 -95.244 667.130  1.00  7.01           C
ATOM   1248  O   LYS    80    -130.049 -95.812 668.014  1.00  7.01           O
ATOM   1249  HA  LYS    80    -130.586 -93.173 667.666  1.00  7.01           H
ATOM   1250  CB  LYS    80    -132.362 -93.927 668.556  1.00  7.01           C
ATOM   1251 1HB  LYS    80    -133.031 -94.780 668.438  1.00  7.01           H
ATOM   1252 2HB  LYS    80    -131.833 -94.066 669.499  1.00  7.01           H
ATOM   1253  CG  LYS    80    -133.179 -92.635 668.609  1.00  7.01           C
ATOM   1254 1HG  LYS    80    -132.531 -91.783 668.404  1.00  7.01           H
ATOM   1255 2HG  LYS    80    -133.941 -92.650 667.830  1.00  7.01           H
ATOM   1256  CD  LYS    80    -133.843 -92.461 669.976  1.00  7.01           C
ATOM   1257 1HD  LYS    80    -134.485 -93.317 670.184  1.00  7.01           H
ATOM   1258 2HD  LYS    80    -133.080 -92.439 670.754  1.00  7.01           H
ATOM   1259  CE  LYS    80    -134.668 -91.174 670.025  1.00  7.01           C
ATOM   1260 1HE  LYS    80    -134.048 -90.326 669.733  1.00  7.01           H
ATOM   1261 2HE  LYS    80    -135.487 -91.232 669.308  1.00  7.01           H
ATOM   1262  NZ  LYS    80    -135.208 -90.956 671.386  1.00  7.01           N
ATOM   1263 1HZ  LYS    80    -135.770 -90.112 671.396  1.00  7.01           H
ATOM   1264 2HZ  LYS    80    -135.782 -91.748 671.653  1.00  7.01           H
ATOM   1265 3HZ  LYS    80    -134.440 -90.858 672.042  1.00  7.01           H
ATOM   1266  HN  LYS    80    -132.774 -93.973 665.874  1.00  7.01           H
ATOM   1267  N   THR    81    -130.860 -95.718 665.905  1.00  7.01           N
ATOM   1268  CA  THR    81    -130.353 -97.027 665.531  1.00  7.01           C
ATOM   1269  C   THR    81    -129.806 -96.999 664.103  1.00  7.01           C
ATOM   1270  O   THR    81    -130.164 -96.126 663.314  1.00  7.01           O
ATOM   1271  HA  THR    81    -129.518 -97.272 666.188  1.00  7.01           H
ATOM   1272  HB  THR    81    -131.083 -99.061 665.750  1.00  7.01           H
ATOM   1273  CB  THR    81    -131.477 -98.045 665.731  1.00  7.01           C
ATOM   1274  OG1 THR    81    -132.395 -97.760 664.679  1.00  7.01           O
ATOM   1275  HG1 THR    81    -133.044 -98.514 664.578  1.00  7.01           H
ATOM   1276  CG2 THR    81    -132.281 -97.787 667.008  1.00  7.01           C
ATOM   1277 1HG2 THR    81    -132.730 -96.795 666.959  1.00  7.01           H
ATOM   1278 2HG2 THR    81    -131.618 -97.844 667.872  1.00  7.01           H
ATOM   1279 3HG2 THR    81    -133.065 -98.538 667.101  1.00  7.01           H
ATOM   1280  HN  THR    81    -131.335 -95.225 665.176  1.00  7.01           H
ATOM   1281  N   MET    82    -128.946 -97.965 663.813  1.00  7.01           N
ATOM   1282  CA  MET    82    -128.431 -98.129 662.464  1.00  7.01           C
ATOM   1283  C   MET    82    -129.555 -98.486 661.489  1.00  7.01           C
ATOM   1284  O   MET    82    -129.579 -97.998 660.360  1.00  7.01           O
ATOM   1285  HA  MET    82    -128.000 -97.165 662.195  1.00  7.01           H
ATOM   1286  CB  MET    82    -127.374 -99.235 662.452  1.00  7.01           C
ATOM   1287 1HB  MET    82    -126.571 -98.982 663.144  1.00  7.01           H
ATOM   1288 2HB  MET    82    -127.815-100.168 662.803  1.00  7.01           H
ATOM   1289  CG  MET    82    -126.802 -99.431 661.047  1.00  7.01           C
ATOM   1290 1HG  MET    82    -127.464-100.070 660.462  1.00  7.01           H
ATOM   1291 2HG  MET    82    -126.746 -98.473 660.531  1.00  7.01           H
ATOM   1292  SD  MET    82    -125.178-100.165 661.146  1.00  7.01           S
ATOM   1293  CE  MET    82    -124.746-100.197 659.414  1.00  7.01           C
ATOM   1294 1HE  MET    82    -125.473-100.801 658.870  1.00  7.01           H
ATOM   1295 2HE  MET    82    -124.750 -99.181 659.020  1.00  7.01           H
ATOM   1296 3HE  MET    82    -123.753-100.630 659.295  1.00  7.01           H
ATOM   1297  HN  MET    82    -128.602 -98.626 664.480  1.00  7.01           H
ATOM   1298  N   THR    83    -130.457 -99.334 661.959  1.00  7.01           N
ATOM   1299  CA  THR    83    -131.631 -99.687 661.179  1.00  7.01           C
ATOM   1300  C   THR    83    -132.403 -98.429 660.778  1.00  7.01           C
ATOM   1301  O   THR    83    -132.772 -98.266 659.616  1.00  7.01           O
ATOM   1302  HA  THR    83    -131.300-100.166 660.258  1.00  7.01           H
ATOM   1303  HB  THR    83    -133.150-100.150 662.662  1.00  7.01           H
ATOM   1304  CB  THR    83    -132.463-100.676 661.999  1.00  7.01           C
ATOM   1305  OG1 THR    83    -131.492-101.496 662.643  1.00  7.01           O
ATOM   1306  HG1 THR    83    -130.759-101.725 662.003  1.00  7.01           H
ATOM   1307  CG2 THR    83    -133.249-101.650 661.118  1.00  7.01           C
ATOM   1308 1HG2 THR    83    -132.556-102.224 660.503  1.00  7.01           H
ATOM   1309 2HG2 THR    83    -133.929-101.091 660.475  1.00  7.01           H
ATOM   1310 3HG2 THR    83    -133.822-102.329 661.750  1.00  7.01           H
ATOM   1311  HN  THR    83    -130.396 -99.776 662.855  1.00  7.01           H
ATOM   1312  N   ASP    84    -132.626 -97.571 661.763  1.00  7.01           N
ATOM   1313  CA  ASP    84    -133.422 -96.375 661.548  1.00  7.01           C
ATOM   1314  C   ASP    84    -132.788 -95.538 660.436  1.00  7.01           C
ATOM   1315  O   ASP    84    -133.493 -94.918 659.641  1.00  7.01           O
ATOM   1316  HA  ASP    84    -134.416 -96.736 661.282  1.00  7.01           H
ATOM   1317  CB  ASP    84    -133.479 -95.516 662.813  1.00  7.01           C
ATOM   1318 1HB  ASP    84    -132.472 -95.200 663.087  1.00  7.01           H
ATOM   1319 2HB  ASP    84    -134.054 -94.611 662.617  1.00  7.01           H
ATOM   1320  CG  ASP    84    -134.111 -96.288 663.972  1.00  7.01           C
ATOM   1321  OD1 ASP    84    -135.151 -96.935 663.723  1.00  7.01           O
ATOM   1322  OD2 ASP    84    -133.540 -96.214 665.082  1.00  7.01           O
ATOM   1323  HN  ASP    84    -132.272 -97.682 662.692  1.00  7.01           H
ATOM   1324  N   MET    85    -131.463 -95.546 660.415  1.00  7.01           N
ATOM   1325  CA  MET    85    -130.725 -94.756 659.444  1.00  7.01           C
ATOM   1326  C   MET    85    -130.986 -95.253 658.020  1.00  7.01           C
ATOM   1327  O   MET    85    -131.226 -94.455 657.115  1.00  7.01           O
ATOM   1328  HA  MET    85    -131.094 -93.737 659.554  1.00  7.01           H
ATOM   1329  CB  MET    85    -129.228 -94.842 659.748  1.00  7.01           C
ATOM   1330 1HB  MET    85    -129.054 -94.625 660.802  1.00  7.01           H
ATOM   1331 2HB  MET    85    -128.875 -95.858 659.570  1.00  7.01           H
ATOM   1332  CG  MET    85    -128.435 -93.862 658.881  1.00  7.01           C
ATOM   1333 1HG  MET    85    -127.367 -93.992 659.055  1.00  7.01           H
ATOM   1334 2HG  MET    85    -128.614 -94.069 657.826  1.00  7.01           H
ATOM   1335  SD  MET    85    -128.914 -92.185 659.263  1.00  7.01           S
ATOM   1336  CE  MET    85    -128.172 -92.010 660.877  1.00  7.01           C
ATOM   1337 1HE  MET    85    -128.592 -92.755 661.553  1.00  7.01           H
ATOM   1338 2HE  MET    85    -127.095 -92.156 660.799  1.00  7.01           H
ATOM   1339 3HE  MET    85    -128.376 -91.012 661.265  1.00  7.01           H
ATOM   1340  HN  MET    85    -130.897 -96.079 661.044  1.00  7.01           H
ATOM   1341  N   PHE    86    -130.930 -96.568 657.867  1.00  7.01           N
ATOM   1342  CA  PHE    86    -131.135 -97.178 656.564  1.00  7.01           C
ATOM   1343  C   PHE    86    -132.583 -97.008 656.101  1.00  7.01           C
ATOM   1344  O   PHE    86    -132.838 -96.784 654.919  1.00  7.01           O
ATOM   1345  HA  PHE    86    -130.469 -96.675 655.863  1.00  7.01           H
ATOM   1346  CB  PHE    86    -130.833 -98.670 656.717  1.00  7.01           C
ATOM   1347 1HB  PHE    86    -131.466 -99.080 657.504  1.00  7.01           H
ATOM   1348 2HB  PHE    86    -131.101 -99.182 655.793  1.00  7.01           H
ATOM   1349  CG  PHE    86    -129.371 -98.978 657.048  1.00  7.01           C
ATOM   1350  HD1 PHE    86    -128.622 -97.409 655.824  1.00  7.01           H
ATOM   1351  CD1 PHE    86    -128.377 -98.229 656.499  1.00  7.01           C
ATOM   1352  HD2 PHE    86    -129.861-100.602 658.330  1.00  7.01           H
ATOM   1353  CD2 PHE    86    -129.065-100.001 657.890  1.00  7.01           C
ATOM   1354  CE1 PHE    86    -127.020 -98.515 656.806  1.00  7.01           C
ATOM   1355  HE1 PHE    86    -126.224 -97.915 656.366  1.00  7.01           H
ATOM   1356  CE2 PHE    86    -127.708-100.287 658.197  1.00  7.01           C
ATOM   1357  HE2 PHE    86    -127.463-101.107 658.872  1.00  7.01           H
ATOM   1358  CZ  PHE    86    -126.715 -99.538 657.648  1.00  7.01           C
ATOM   1359  HZ  PHE    86    -125.673 -99.758 657.884  1.00  7.01           H
ATOM   1360  HN  PHE    86    -130.749 -97.210 658.611  1.00  7.01           H
ATOM   1361  N   LEU    87    -133.494 -97.121 657.056  1.00  7.01           N
ATOM   1362  CA  LEU    87    -134.911 -97.018 656.755  1.00  7.01           C
ATOM   1363  C   LEU    87    -135.222 -95.603 656.264  1.00  7.01           C
ATOM   1364  O   LEU    87    -136.053 -95.418 655.376  1.00  7.01           O
ATOM   1365  HA  LEU    87    -135.126 -97.718 655.948  1.00  7.01           H
ATOM   1366  CB  LEU    87    -135.748 -97.448 657.962  1.00  7.01           C
ATOM   1367 1HB  LEU    87    -135.410 -96.885 658.832  1.00  7.01           H
ATOM   1368 2HB  LEU    87    -136.785 -97.162 657.780  1.00  7.01           H
ATOM   1369  HG  LEU    87    -134.670 -99.238 658.412  1.00  7.01           H
ATOM   1370  CG  LEU    87    -135.712 -98.938 658.307  1.00  7.01           C
ATOM   1371  CD1 LEU    87    -136.398 -99.207 659.648  1.00  7.01           C
ATOM   1372 1HD1 LEU    87    -135.887 -98.653 660.435  1.00  7.01           H
ATOM   1373 2HD1 LEU    87    -137.438 -98.885 659.595  1.00  7.01           H
ATOM   1374 3HD1 LEU    87    -136.358-100.273 659.869  1.00  7.01           H
ATOM   1375  CD2 LEU    87    -136.313 -99.777 657.177  1.00  7.01           C
ATOM   1376 1HD2 LEU    87    -137.349 -99.481 657.016  1.00  7.01           H
ATOM   1377 2HD2 LEU    87    -135.742 -99.616 656.263  1.00  7.01           H
ATOM   1378 3HD2 LEU    87    -136.274-100.832 657.449  1.00  7.01           H
ATOM   1379  HN  LEU    87    -133.277 -97.281 658.020  1.00  7.01           H
ATOM   1380  N   LEU    88    -134.537 -94.639 656.863  1.00  7.01           N
ATOM   1381  CA  LEU    88    -134.715 -93.248 656.483  1.00  7.01           C
ATOM   1382  C   LEU    88    -134.234 -93.051 655.044  1.00  7.01           C
ATOM   1383  O   LEU    88    -134.929 -92.445 654.230  1.00  7.01           O
ATOM   1384  HA  LEU    88    -135.782 -93.032 656.522  1.00  7.01           H
ATOM   1385  CB  LEU    88    -134.029 -92.325 657.492  1.00  7.01           C
ATOM   1386 1HB  LEU    88    -134.498 -92.471 658.465  1.00  7.01           H
ATOM   1387 2HB  LEU    88    -132.989 -92.637 657.591  1.00  7.01           H
ATOM   1388  HG  LEU    88    -133.594 -90.690 656.185  1.00  7.01           H
ATOM   1389  CG  LEU    88    -134.056 -90.832 657.162  1.00  7.01           C
ATOM   1390  CD1 LEU    88    -135.494 -90.318 657.062  1.00  7.01           C
ATOM   1391 1HD1 LEU    88    -136.019 -90.860 656.275  1.00  7.01           H
ATOM   1392 2HD1 LEU    88    -136.002 -90.475 658.013  1.00  7.01           H
ATOM   1393 3HD1 LEU    88    -135.484 -89.254 656.826  1.00  7.01           H
ATOM   1394  CD2 LEU    88    -133.230 -90.032 658.172  1.00  7.01           C
ATOM   1395 1HD2 LEU    88    -133.640 -90.176 659.171  1.00  7.01           H
ATOM   1396 2HD2 LEU    88    -132.196 -90.376 658.150  1.00  7.01           H
ATOM   1397 3HD2 LEU    88    -133.266 -88.973 657.914  1.00  7.01           H
ATOM   1398  HN  LEU    88    -133.873 -94.796 657.593  1.00  7.01           H
ATOM   1399  N   ASN    89    -133.047 -93.575 654.774  1.00  7.01           N
ATOM   1400  CA  ASN    89    -132.427 -93.393 653.472  1.00  7.01           C
ATOM   1401  C   ASN    89    -133.255 -94.122 652.412  1.00  7.01           C
ATOM   1402  O   ASN    89    -133.297 -93.703 651.256  1.00  7.01           O
ATOM   1403  HA  ASN    89    -132.404 -92.315 653.314  1.00  7.01           H
ATOM   1404  CB  ASN    89    -131.012 -93.974 653.449  1.00  7.01           C
ATOM   1405 1HB  ASN    89    -130.984 -94.896 654.031  1.00  7.01           H
ATOM   1406 2HB  ASN    89    -130.738 -94.235 652.427  1.00  7.01           H
ATOM   1407  CG  ASN    89    -130.000 -92.976 654.016  1.00  7.01           C
ATOM   1408  OD1 ASN    89    -129.301 -92.284 653.294  1.00  7.01           O
ATOM   1409  ND2 ASN    89    -129.961 -92.941 655.344  1.00  7.01           N
ATOM   1410 1HD2 ASN    89    -130.562 -93.535 655.879  1.00  7.01           H
ATOM   1411 2HD2 ASN    89    -129.331 -92.319 655.810  1.00  7.01           H
ATOM   1412  HN  ASN    89    -132.512 -94.114 655.425  1.00  7.01           H
ATOM   1413  N   LEU    90    -133.893 -95.200 652.843  1.00  7.01           N
ATOM   1414  CA  LEU    90    -134.713 -95.994 651.944  1.00  7.01           C
ATOM   1415  C   LEU    90    -135.902 -95.156 651.471  1.00  7.01           C
ATOM   1416  O   LEU    90    -136.190 -95.099 650.276  1.00  7.01           O
ATOM   1417  HA  LEU    90    -134.100 -96.244 651.078  1.00  7.01           H
ATOM   1418  CB  LEU    90    -135.116 -97.312 652.609  1.00  7.01           C
ATOM   1419 1HB  LEU    90    -134.296 -97.639 653.249  1.00  7.01           H
ATOM   1420 2HB  LEU    90    -135.970 -97.122 653.259  1.00  7.01           H
ATOM   1421  HG  LEU    90    -135.971 -98.037 650.788  1.00  7.01           H
ATOM   1422  CG  LEU    90    -135.476 -98.459 651.663  1.00  7.01           C
ATOM   1423  CD1 LEU    90    -134.218 -99.176 651.168  1.00  7.01           C
ATOM   1424 1HD1 LEU    90    -133.583 -98.469 650.635  1.00  7.01           H
ATOM   1425 2HD1 LEU    90    -133.674 -99.584 652.019  1.00  7.01           H
ATOM   1426 3HD1 LEU    90    -134.503 -99.987 650.497  1.00  7.01           H
ATOM   1427  CD2 LEU    90    -136.464 -99.423 652.321  1.00  7.01           C
ATOM   1428 1HD2 LEU    90    -136.018 -99.842 653.223  1.00  7.01           H
ATOM   1429 2HD2 LEU    90    -137.376 -98.886 652.582  1.00  7.01           H
ATOM   1430 3HD2 LEU    90    -136.703-100.229 651.626  1.00  7.01           H
ATOM   1431  HN  LEU    90    -133.856 -95.532 653.786  1.00  7.01           H
ATOM   1432  N   ALA    91    -136.561 -94.526 652.432  1.00  7.01           N
ATOM   1433  CA  ALA    91    -137.753 -93.748 652.137  1.00  7.01           C
ATOM   1434  C   ALA    91    -137.379 -92.577 651.226  1.00  7.01           C
ATOM   1435  O   ALA    91    -138.186 -92.144 650.405  1.00  7.01           O
ATOM   1436  HA  ALA    91    -138.452 -94.399 651.611  1.00  7.01           H
ATOM   1437  CB  ALA    91    -138.398 -93.287 653.445  1.00  7.01           C
ATOM   1438 1HB  ALA    91    -138.671 -94.157 654.043  1.00  7.01           H
ATOM   1439 2HB  ALA    91    -137.691 -92.671 654.002  1.00  7.01           H
ATOM   1440 3HB  ALA    91    -139.292 -92.703 653.224  1.00  7.01           H
ATOM   1441  HN  ALA    91    -136.294 -94.541 653.396  1.00  7.01           H
ATOM   1442  N   ILE    92    -136.156 -92.099 651.402  1.00  7.01           N
ATOM   1443  CA  ILE    92    -135.656 -91.006 650.585  1.00  7.01           C
ATOM   1444  C   ILE    92    -135.454 -91.499 649.151  1.00  7.01           C
ATOM   1445  O   ILE    92    -135.830 -90.818 648.198  1.00  7.01           O
ATOM   1446  HA  ILE    92    -136.418 -90.227 650.578  1.00  7.01           H
ATOM   1447  HB  ILE    92    -133.717 -91.217 651.464  1.00  7.01           H
ATOM   1448  CB  ILE    92    -134.397 -90.403 651.211  1.00  7.01           C
ATOM   1449  CG1 ILE    92    -134.728 -89.670 652.512  1.00  7.01           C
ATOM   1450 1HG1 ILE    92    -135.250 -88.740 652.286  1.00  7.01           H
ATOM   1451 2HG1 ILE    92    -135.404 -90.277 653.113  1.00  7.01           H
ATOM   1452  CG2 ILE    92    -133.668 -89.500 650.213  1.00  7.01           C
ATOM   1453 1HG2 ILE    92    -133.378 -90.083 649.339  1.00  7.01           H
ATOM   1454 2HG2 ILE    92    -134.328 -88.689 649.907  1.00  7.01           H
ATOM   1455 3HG2 ILE    92    -132.776 -89.084 650.684  1.00  7.01           H
ATOM   1456  CD1 ILE    92    -133.458 -89.367 653.310  1.00  7.01           C
ATOM   1457 1HD1 ILE    92    -132.952 -90.301 653.554  1.00  7.01           H
ATOM   1458 2HD1 ILE    92    -132.796 -88.740 652.714  1.00  7.01           H
ATOM   1459 3HD1 ILE    92    -133.723 -88.846 654.230  1.00  7.01           H
ATOM   1460  HN  ILE    92    -135.514 -92.444 652.086  1.00  7.01           H
ATOM   1461  N   ALA    93    -134.861 -92.679 649.042  1.00  7.01           N
ATOM   1462  CA  ALA    93    -134.531 -93.233 647.740  1.00  7.01           C
ATOM   1463  C   ALA    93    -135.820 -93.483 646.955  1.00  7.01           C
ATOM   1464  O   ALA    93    -135.864 -93.275 645.744  1.00  7.01           O
ATOM   1465  HA  ALA    93    -133.929 -92.496 647.208  1.00  7.01           H
ATOM   1466  CB  ALA    93    -133.703 -94.507 647.922  1.00  7.01           C
ATOM   1467 1HB  ALA    93    -132.785 -94.270 648.460  1.00  7.01           H
ATOM   1468 2HB  ALA    93    -134.279 -95.236 648.492  1.00  7.01           H
ATOM   1469 3HB  ALA    93    -133.456 -94.923 646.946  1.00  7.01           H
ATOM   1470  HN  ALA    93    -134.607 -93.251 649.822  1.00  7.01           H
ATOM   1471  N   ASP    94    -136.838 -93.926 647.677  1.00  7.01           N
ATOM   1472  CA  ASP    94    -138.128 -94.200 647.065  1.00  7.01           C
ATOM   1473  C   ASP    94    -138.724 -92.893 646.538  1.00  7.01           C
ATOM   1474  O   ASP    94    -139.170 -92.828 645.393  1.00  7.01           O
ATOM   1475  HA  ASP    94    -137.921 -94.915 646.269  1.00  7.01           H
ATOM   1476  CB  ASP    94    -139.107 -94.789 648.082  1.00  7.01           C
ATOM   1477 1HB  ASP    94    -139.022 -94.253 649.027  1.00  7.01           H
ATOM   1478 2HB  ASP    94    -140.129 -94.654 647.729  1.00  7.01           H
ATOM   1479  CG  ASP    94    -138.832 -96.277 648.309  1.00  7.01           C
ATOM   1480  OD1 ASP    94    -138.395 -96.928 647.335  1.00  7.01           O
ATOM   1481  OD2 ASP    94    -139.064 -96.730 649.450  1.00  7.01           O
ATOM   1482  HN  ASP    94    -136.793 -94.098 648.662  1.00  7.01           H
ATOM   1483  N   LEU    95    -138.712 -91.885 647.397  1.00  7.01           N
ATOM   1484  CA  LEU    95    -139.316 -90.607 647.060  1.00  7.01           C
ATOM   1485  C   LEU    95    -138.666 -90.060 645.788  1.00  7.01           C
ATOM   1486  O   LEU    95    -139.351 -89.530 644.915  1.00  7.01           O
ATOM   1487  HA  LEU    95    -140.372 -90.788 646.857  1.00  7.01           H
ATOM   1488  CB  LEU    95    -139.242 -89.649 648.250  1.00  7.01           C
ATOM   1489 1HB  LEU    95    -138.241 -89.710 648.679  1.00  7.01           H
ATOM   1490 2HB  LEU    95    -139.369 -88.631 647.881  1.00  7.01           H
ATOM   1491  HG  LEU    95    -140.139 -90.908 649.728  1.00  7.01           H
ATOM   1492  CG  LEU    95    -140.260 -89.886 649.368  1.00  7.01           C
ATOM   1493  CD1 LEU    95    -139.999 -88.956 650.554  1.00  7.01           C
ATOM   1494 1HD1 LEU    95    -138.999 -89.139 650.947  1.00  7.01           H
ATOM   1495 2HD1 LEU    95    -140.076 -87.919 650.226  1.00  7.01           H
ATOM   1496 3HD1 LEU    95    -140.737 -89.146 651.334  1.00  7.01           H
ATOM   1497  CD2 LEU    95    -141.691 -89.758 648.842  1.00  7.01           C
ATOM   1498 1HD2 LEU    95    -141.842 -88.757 648.439  1.00  7.01           H
ATOM   1499 2HD2 LEU    95    -141.856 -90.495 648.056  1.00  7.01           H
ATOM   1500 3HD2 LEU    95    -142.394 -89.932 649.657  1.00  7.01           H
ATOM   1501  HN  LEU    95    -138.301 -91.931 648.307  1.00  7.01           H
ATOM   1502  N   LEU    96    -137.350 -90.207 645.724  1.00  7.01           N
ATOM   1503  CA  LEU    96    -136.583 -89.613 644.643  1.00  7.01           C
ATOM   1504  C   LEU    96    -137.048 -90.200 643.310  1.00  7.01           C
ATOM   1505  O   LEU    96    -137.091 -89.500 642.300  1.00  7.01           O
ATOM   1506  HA  LEU    96    -136.794 -88.543 644.642  1.00  7.01           H
ATOM   1507  CB  LEU    96    -135.083 -89.777 644.898  1.00  7.01           C
ATOM   1508 1HB  LEU    96    -134.896 -90.809 645.194  1.00  7.01           H
ATOM   1509 2HB  LEU    96    -134.555 -89.614 643.958  1.00  7.01           H
ATOM   1510  HG  LEU    96    -135.023 -89.000 646.890  1.00  7.01           H
ATOM   1511  CG  LEU    96    -134.477 -88.854 645.957  1.00  7.01           C
ATOM   1512  CD1 LEU    96    -133.015 -89.214 646.227  1.00  7.01           C
ATOM   1513 1HD1 LEU    96    -132.954 -90.242 646.584  1.00  7.01           H
ATOM   1514 2HD1 LEU    96    -132.440 -89.114 645.307  1.00  7.01           H
ATOM   1515 3HD1 LEU    96    -132.609 -88.542 646.984  1.00  7.01           H
ATOM   1516  CD2 LEU    96    -134.643 -87.385 645.563  1.00  7.01           C
ATOM   1517 1HD2 LEU    96    -134.139 -87.204 644.614  1.00  7.01           H
ATOM   1518 2HD2 LEU    96    -135.703 -87.152 645.462  1.00  7.01           H
ATOM   1519 3HD2 LEU    96    -134.204 -86.750 646.334  1.00  7.01           H
ATOM   1520  HN  LEU    96    -136.812 -90.720 646.392  1.00  7.01           H
ATOM   1521  N   PHE    97    -137.384 -91.482 643.349  1.00  7.01           N
ATOM   1522  CA  PHE    97    -137.857 -92.168 642.159  1.00  7.01           C
ATOM   1523  C   PHE    97    -139.309 -91.797 641.853  1.00  7.01           C
ATOM   1524  O   PHE    97    -139.641 -91.459 640.717  1.00  7.01           O
ATOM   1525  HA  PHE    97    -137.221 -91.855 641.331  1.00  7.01           H
ATOM   1526  CB  PHE    97    -137.777 -93.669 642.447  1.00  7.01           C
ATOM   1527 1HB  PHE    97    -136.734 -93.982 642.401  1.00  7.01           H
ATOM   1528 2HB  PHE    97    -138.120 -93.852 643.465  1.00  7.01           H
ATOM   1529  CG  PHE    97    -138.596 -94.531 641.485  1.00  7.01           C
ATOM   1530  HD1 PHE    97    -139.697 -95.466 643.045  1.00  7.01           H
ATOM   1531  CD1 PHE    97    -139.531 -95.391 641.971  1.00  7.01           C
ATOM   1532  HD2 PHE    97    -137.639 -93.750 639.755  1.00  7.01           H
ATOM   1533  CD2 PHE    97    -138.389 -94.439 640.144  1.00  7.01           C
ATOM   1534  CE1 PHE    97    -140.291 -96.192 641.078  1.00  7.01           C
ATOM   1535  HE1 PHE    97    -141.041 -96.881 641.467  1.00  7.01           H
ATOM   1536  CE2 PHE    97    -139.149 -95.239 639.251  1.00  7.01           C
ATOM   1537  HE2 PHE    97    -138.983 -95.165 638.176  1.00  7.01           H
ATOM   1538  CZ  PHE    97    -140.084 -96.099 639.737  1.00  7.01           C
ATOM   1539  HZ  PHE    97    -140.668 -96.714 639.051  1.00  7.01           H
ATOM   1540  HN  PHE    97    -137.337 -92.047 644.173  1.00  7.01           H
ATOM   1541  N   LEU    98    -140.136 -91.871 642.885  1.00  7.01           N
ATOM   1542  CA  LEU    98    -141.571 -91.730 642.707  1.00  7.01           C
ATOM   1543  C   LEU    98    -141.866 -90.401 642.008  1.00  7.01           C
ATOM   1544  O   LEU    98    -142.763 -90.322 641.171  1.00  7.01           O
ATOM   1545  HA  LEU    98    -141.901 -92.542 642.058  1.00  7.01           H
ATOM   1546  CB  LEU    98    -142.297 -91.896 644.043  1.00  7.01           C
ATOM   1547 1HB  LEU    98    -141.834 -91.229 644.771  1.00  7.01           H
ATOM   1548 2HB  LEU    98    -143.327 -91.565 643.918  1.00  7.01           H
ATOM   1549  HG  LEU    98    -141.313 -93.734 644.523  1.00  7.01           H
ATOM   1550  CG  LEU    98    -142.312 -93.310 644.627  1.00  7.01           C
ATOM   1551  CD1 LEU    98    -142.637 -93.283 646.122  1.00  7.01           C
ATOM   1552 1HD1 LEU    98    -141.884 -92.696 646.647  1.00  7.01           H
ATOM   1553 2HD1 LEU    98    -143.618 -92.832 646.272  1.00  7.01           H
ATOM   1554 3HD1 LEU    98    -142.641 -94.301 646.512  1.00  7.01           H
ATOM   1555  CD2 LEU    98    -143.269 -94.215 643.849  1.00  7.01           C
ATOM   1556 1HD2 LEU    98    -144.278 -93.805 643.899  1.00  7.01           H
ATOM   1557 2HD2 LEU    98    -142.951 -94.270 642.808  1.00  7.01           H
ATOM   1558 3HD2 LEU    98    -143.260 -95.214 644.285  1.00  7.01           H
ATOM   1559  HN  LEU    98    -139.841 -92.025 643.828  1.00  7.01           H
ATOM   1560  N   VAL    99    -141.092 -89.391 642.378  1.00  7.01           N
ATOM   1561  CA  VAL    99    -141.302 -88.055 641.847  1.00  7.01           C
ATOM   1562  C   VAL    99    -141.126 -88.081 640.327  1.00  7.01           C
ATOM   1563  O   VAL    99    -141.550 -87.158 639.634  1.00  7.01           O
ATOM   1564  HA  VAL    99    -142.328 -87.767 642.076  1.00  7.01           H
ATOM   1565  HB  VAL    99    -139.359 -87.483 642.521  1.00  7.01           H
ATOM   1566  CB  VAL    99    -140.365 -87.063 642.540  1.00  7.01           C
ATOM   1567  CG1 VAL    99    -140.331 -85.728 641.794  1.00  7.01           C
ATOM   1568 1HG1 VAL    99    -139.978 -85.889 640.775  1.00  7.01           H
ATOM   1569 2HG1 VAL    99    -141.334 -85.301 641.767  1.00  7.01           H
ATOM   1570 3HG1 VAL    99    -139.658 -85.042 642.308  1.00  7.01           H
ATOM   1571  CG2 VAL    99    -140.764 -86.864 644.004  1.00  7.01           C
ATOM   1572 1HG2 VAL    99    -141.781 -86.477 644.054  1.00  7.01           H
ATOM   1573 2HG2 VAL    99    -140.712 -87.818 644.527  1.00  7.01           H
ATOM   1574 3HG2 VAL    99    -140.081 -86.155 644.472  1.00  7.01           H
ATOM   1575  HN  VAL    99    -140.336 -89.474 643.026  1.00  7.01           H
ATOM   1576  N   THR   100    -140.501 -89.149 639.854  1.00  7.01           N
ATOM   1577  CA  THR   100    -140.255 -89.303 638.430  1.00  7.01           C
ATOM   1578  C   THR   100    -141.457 -89.960 637.750  1.00  7.01           C
ATOM   1579  O   THR   100    -141.621 -89.855 636.535  1.00  7.01           O
ATOM   1580  HA  THR   100    -140.142 -88.312 637.992  1.00  7.01           H
ATOM   1581  HB  THR   100    -138.584 -90.010 637.235  1.00  7.01           H
ATOM   1582  CB  THR   100    -138.954 -90.090 638.258  1.00  7.01           C
ATOM   1583  OG1 THR   100    -139.284 -91.406 638.691  1.00  7.01           O
ATOM   1584  HG1 THR   100    -139.294 -91.445 639.690  1.00  7.01           H
ATOM   1585  CG2 THR   100    -137.863 -89.639 639.231  1.00  7.01           C
ATOM   1586 1HG2 THR   100    -138.209 -89.782 640.255  1.00  7.01           H
ATOM   1587 2HG2 THR   100    -137.642 -88.584 639.067  1.00  7.01           H
ATOM   1588 3HG2 THR   100    -136.962 -90.229 639.066  1.00  7.01           H
ATOM   1589  HN  THR   100    -140.165 -89.899 640.425  1.00  7.01           H
ATOM   1590  N   LEU   101    -142.267 -90.623 638.562  1.00  7.01           N
ATOM   1591  CA  LEU   101    -143.314 -91.483 638.037  1.00  7.01           C
ATOM   1592  C   LEU   101    -144.285 -90.646 637.202  1.00  7.01           C
ATOM   1593  O   LEU   101    -144.798 -91.112 636.186  1.00  7.01           O
ATOM   1594  HA  LEU   101    -142.839 -92.214 637.383  1.00  7.01           H
ATOM   1595  CB  LEU   101    -143.988 -92.260 639.170  1.00  7.01           C
ATOM   1596 1HB  LEU   101    -144.187 -91.569 639.989  1.00  7.01           H
ATOM   1597 2HB  LEU   101    -144.954 -92.618 638.813  1.00  7.01           H
ATOM   1598  HG  LEU   101    -142.286 -93.078 640.173  1.00  7.01           H
ATOM   1599  CG  LEU   101    -143.206 -93.452 639.723  1.00  7.01           C
ATOM   1600  CD1 LEU   101    -143.994 -94.160 640.827  1.00  7.01           C
ATOM   1601 1HD1 LEU   101    -144.187 -93.461 641.641  1.00  7.01           H
ATOM   1602 2HD1 LEU   101    -144.941 -94.520 640.424  1.00  7.01           H
ATOM   1603 3HD1 LEU   101    -143.415 -95.004 641.203  1.00  7.01           H
ATOM   1604  CD2 LEU   101    -142.802 -94.412 638.602  1.00  7.01           C
ATOM   1605 1HD2 LEU   101    -143.697 -94.782 638.102  1.00  7.01           H
ATOM   1606 2HD2 LEU   101    -142.175 -93.886 637.882  1.00  7.01           H
ATOM   1607 3HD2 LEU   101    -142.248 -95.250 639.023  1.00  7.01           H
ATOM   1608  HN  LEU   101    -142.217 -90.579 639.560  1.00  7.01           H
ATOM   1609  N   PRO   102    -144.555 -89.399 637.613  1.00  7.01           N
ATOM   1610  CA  PRO   102    -145.453 -88.530 636.849  1.00  7.01           C
ATOM   1611  C   PRO   102    -145.046 -88.421 635.389  1.00  7.01           C
ATOM   1612  O   PRO   102    -145.898 -88.415 634.502  1.00  7.01           O
ATOM   1613  HA  PRO   102    -146.459 -88.952 636.834  1.00  7.01           H
ATOM   1614  CB  PRO   102    -145.354 -87.184 637.568  1.00  7.01           C
ATOM   1615 1HB  PRO   102    -144.582 -86.551 637.130  1.00  7.01           H
ATOM   1616 2HB  PRO   102    -146.290 -86.628 637.512  1.00  7.01           H
ATOM   1617  CG  PRO   102    -145.015 -87.573 639.002  1.00  7.01           C
ATOM   1618 1HG  PRO   102    -144.570 -86.744 639.552  1.00  7.01           H
ATOM   1619 2HG  PRO   102    -145.902 -87.871 639.561  1.00  7.01           H
ATOM   1620  CD  PRO   102    -144.041 -88.725 638.819  1.00  7.01           C
ATOM   1621 1HD  PRO   102    -143.019 -88.373 638.676  1.00  7.01           H
ATOM   1622 2HD  PRO   102    -144.028 -89.386 639.686  1.00  7.01           H
ATOM   1623  N   PHE   103    -143.741 -88.338 635.176  1.00  7.01           N
ATOM   1624  CA  PHE   103    -143.210 -88.189 633.832  1.00  7.01           C
ATOM   1625  C   PHE   103    -143.335 -89.496 633.045  1.00  7.01           C
ATOM   1626  O   PHE   103    -143.591 -89.478 631.842  1.00  7.01           O
ATOM   1627  HA  PHE   103    -143.793 -87.412 633.338  1.00  7.01           H
ATOM   1628  CB  PHE   103    -141.729 -87.833 633.973  1.00  7.01           C
ATOM   1629 1HB  PHE   103    -141.222 -88.637 634.507  1.00  7.01           H
ATOM   1630 2HB  PHE   103    -141.282 -87.779 632.980  1.00  7.01           H
ATOM   1631  CG  PHE   103    -141.473 -86.513 634.703  1.00  7.01           C
ATOM   1632  HD1 PHE   103    -141.312 -85.392 632.904  1.00  7.01           H
ATOM   1633  CD1 PHE   103    -141.282 -85.369 633.993  1.00  7.01           C
ATOM   1634  HD2 PHE   103    -141.588 -87.402 636.631  1.00  7.01           H
ATOM   1635  CD2 PHE   103    -141.436 -86.484 636.062  1.00  7.01           C
ATOM   1636  CE1 PHE   103    -141.045 -84.144 634.671  1.00  7.01           C
ATOM   1637  HE1 PHE   103    -140.892 -83.227 634.102  1.00  7.01           H
ATOM   1638  CE2 PHE   103    -141.198 -85.259 636.740  1.00  7.01           C
ATOM   1639  HE2 PHE   103    -141.169 -85.236 637.830  1.00  7.01           H
ATOM   1640  CZ  PHE   103    -141.008 -84.115 636.030  1.00  7.01           C
ATOM   1641  HZ  PHE   103    -140.826 -83.175 636.551  1.00  7.01           H
ATOM   1642  HN  PHE   103    -143.053 -88.370 635.901  1.00  7.01           H
ATOM   1643  N   TRP   104    -143.150 -90.598 633.757  1.00  7.01           N
ATOM   1644  CA  TRP   104    -143.306 -91.912 633.156  1.00  7.01           C
ATOM   1645  C   TRP   104    -144.730 -92.014 632.606  1.00  7.01           C
ATOM   1646  O   TRP   104    -144.940 -92.530 631.509  1.00  7.01           O
ATOM   1647  HA  TRP   104    -142.585 -91.993 632.342  1.00  7.01           H
ATOM   1648  CB  TRP   104    -142.971 -93.017 634.159  1.00  7.01           C
ATOM   1649 1HB  TRP   104    -143.464 -92.795 635.106  1.00  7.01           H
ATOM   1650 2HB  TRP   104    -143.383 -93.959 633.798  1.00  7.01           H
ATOM   1651  CG  TRP   104    -141.472 -93.196 634.411  1.00  7.01           C
ATOM   1652  HD1 TRP   104    -141.084 -91.856 636.048  1.00  7.01           H
ATOM   1653  CD1 TRP   104    -140.712 -92.588 635.331  1.00  7.01           C
ATOM   1654  CD2 TRP   104    -140.578 -94.071 633.692  1.00  7.01           C
ATOM   1655  NE1 TRP   104    -139.398 -93.004 635.258  1.00  7.01           N
ATOM   1656  HE1 TRP   104    -138.645 -92.694 635.838  1.00  7.01           H
ATOM   1657  CE2 TRP   104    -139.315 -93.935 634.229  1.00  7.01           C
ATOM   1658  HE3 TRP   104    -141.818 -95.073 632.180  1.00  7.01           H
ATOM   1659  CE3 TRP   104    -140.829 -94.948 632.622  1.00  7.01           C
ATOM   1660  CZ2 TRP   104    -138.202 -94.646 633.762  1.00  7.01           C
ATOM   1661  HZ2 TRP   104    -137.214 -94.520 634.203  1.00  7.01           H
ATOM   1662  CZ3 TRP   104    -139.707 -95.651 632.166  1.00  7.01           C
ATOM   1663  HZ3 TRP   104    -139.846 -96.345 631.337  1.00  7.01           H
ATOM   1664  CH2 TRP   104    -138.429 -95.525 632.696  1.00  7.01           C
ATOM   1665  HH2 TRP   104    -137.605 -96.109 632.285  1.00  7.01           H
ATOM   1666  HN  TRP   104    -142.898 -90.603 634.724  1.00  7.01           H
ATOM   1667  N   ALA   105    -145.671 -91.516 633.394  1.00  7.01           N
ATOM   1668  CA  ALA   105    -147.079 -91.665 633.064  1.00  7.01           C
ATOM   1669  C   ALA   105    -147.389 -90.867 631.796  1.00  7.01           C
ATOM   1670  O   ALA   105    -148.016 -91.383 630.872  1.00  7.01           O
ATOM   1671  HA  ALA   105    -147.265 -92.722 632.873  1.00  7.01           H
ATOM   1672  CB  ALA   105    -147.931 -91.221 634.255  1.00  7.01           C
ATOM   1673 1HB  ALA   105    -147.694 -91.838 635.122  1.00  7.01           H
ATOM   1674 2HB  ALA   105    -147.721 -90.176 634.483  1.00  7.01           H
ATOM   1675 3HB  ALA   105    -148.987 -91.333 634.007  1.00  7.01           H
ATOM   1676  HN  ALA   105    -145.486 -91.018 634.241  1.00  7.01           H
ATOM   1677  N   ILE   106    -146.934 -89.623 631.792  1.00  7.01           N
ATOM   1678  CA  ILE   106    -147.195 -88.734 630.672  1.00  7.01           C
ATOM   1679  C   ILE   106    -146.581 -89.327 629.402  1.00  7.01           C
ATOM   1680  O   ILE   106    -147.200 -89.301 628.339  1.00  7.01           O
ATOM   1681  HA  ILE   106    -148.276 -88.682 630.542  1.00  7.01           H
ATOM   1682  HB  ILE   106    -145.702 -87.386 631.398  1.00  7.01           H
ATOM   1683  CB  ILE   106    -146.709 -87.318 630.987  1.00  7.01           C
ATOM   1684  CG1 ILE   106    -147.588 -86.661 632.053  1.00  7.01           C
ATOM   1685 1HG1 ILE   106    -148.550 -86.390 631.619  1.00  7.01           H
ATOM   1686 2HG1 ILE   106    -147.788 -87.372 632.854  1.00  7.01           H
ATOM   1687  CG2 ILE   106    -146.622 -86.473 629.715  1.00  7.01           C
ATOM   1688 1HG2 ILE   106    -145.922 -86.935 629.018  1.00  7.01           H
ATOM   1689 2HG2 ILE   106    -147.607 -86.409 629.253  1.00  7.01           H
ATOM   1690 3HG2 ILE   106    -146.273 -85.471 629.967  1.00  7.01           H
ATOM   1691  CD1 ILE   106    -146.913 -85.414 632.628  1.00  7.01           C
ATOM   1692 1HD1 ILE   106    -145.962 -85.693 633.082  1.00  7.01           H
ATOM   1693 2HD1 ILE   106    -146.736 -84.695 631.828  1.00  7.01           H
ATOM   1694 3HD1 ILE   106    -147.559 -84.966 633.383  1.00  7.01           H
ATOM   1695  HN  ILE   106    -146.397 -89.221 632.534  1.00  7.01           H
ATOM   1696  N   ALA   107    -145.372 -89.847 629.555  1.00  7.01           N
ATOM   1697  CA  ALA   107    -144.625 -90.351 628.415  1.00  7.01           C
ATOM   1698  C   ALA   107    -145.307 -91.612 627.881  1.00  7.01           C
ATOM   1699  O   ALA   107    -145.217 -91.914 626.692  1.00  7.01           O
ATOM   1700  HA  ALA   107    -144.643 -89.583 627.641  1.00  7.01           H
ATOM   1701  CB  ALA   107    -143.173 -90.602 628.827  1.00  7.01           C
ATOM   1702 1HB  ALA   107    -142.726 -89.670 629.171  1.00  7.01           H
ATOM   1703 2HB  ALA   107    -143.146 -91.337 629.632  1.00  7.01           H
ATOM   1704 3HB  ALA   107    -142.613 -90.980 627.971  1.00  7.01           H
ATOM   1705  HN  ALA   107    -144.905 -89.927 630.435  1.00  7.01           H
ATOM   1706  N   ALA   108    -145.972 -92.315 628.785  1.00  7.01           N
ATOM   1707  CA  ALA   108    -146.671 -93.535 628.419  1.00  7.01           C
ATOM   1708  C   ALA   108    -148.002 -93.177 627.756  1.00  7.01           C
ATOM   1709  O   ALA   108    -148.451 -93.869 626.844  1.00  7.01           O
ATOM   1710  HA  ALA   108    -146.049 -94.071 627.702  1.00  7.01           H
ATOM   1711  CB  ALA   108    -146.855 -94.410 629.661  1.00  7.01           C
ATOM   1712 1HB  ALA   108    -145.879 -94.661 630.077  1.00  7.01           H
ATOM   1713 2HB  ALA   108    -147.438 -93.867 630.405  1.00  7.01           H
ATOM   1714 3HB  ALA   108    -147.379 -95.325 629.386  1.00  7.01           H
ATOM   1715  HN  ALA   108    -146.039 -92.063 629.751  1.00  7.01           H
ATOM   1716  N   ALA   109    -148.595 -92.096 628.240  1.00  7.01           N
ATOM   1717  CA  ALA   109    -149.933 -91.722 627.813  1.00  7.01           C
ATOM   1718  C   ALA   109    -149.893 -91.289 626.345  1.00  7.01           C
ATOM   1719  O   ALA   109    -150.872 -91.453 625.619  1.00  7.01           O
ATOM   1720  HA  ALA   109    -150.569 -92.602 627.906  1.00  7.01           H
ATOM   1721  CB  ALA   109    -150.473 -90.623 628.730  1.00  7.01           C
ATOM   1722 1HB  ALA   109    -150.509 -90.991 629.755  1.00  7.01           H
ATOM   1723 2HB  ALA   109    -149.819 -89.752 628.679  1.00  7.01           H
ATOM   1724 3HB  ALA   109    -151.477 -90.343 628.409  1.00  7.01           H
ATOM   1725  HN  ALA   109    -148.179 -91.482 628.910  1.00  7.01           H
ATOM   1726  N   ASP   110    -148.750 -90.745 625.953  1.00  7.01           N
ATOM   1727  CA  ASP   110    -148.619 -90.150 624.634  1.00  7.01           C
ATOM   1728  C   ASP   110    -147.174 -90.300 624.153  1.00  7.01           C
ATOM   1729  O   ASP   110    -146.816 -91.317 623.560  1.00  7.01           O
ATOM   1730  HA  ASP   110    -149.326 -90.690 624.005  1.00  7.01           H
ATOM   1731  CB  ASP   110    -148.953 -88.657 624.667  1.00  7.01           C
ATOM   1732 1HB  ASP   110    -149.970 -88.516 625.033  1.00  7.01           H
ATOM   1733 2HB  ASP   110    -148.290 -88.148 625.367  1.00  7.01           H
ATOM   1734  CG  ASP   110    -148.813 -88.033 623.278  1.00  7.01           C
ATOM   1735  OD1 ASP   110    -148.317 -88.749 622.381  1.00  7.01           O
ATOM   1736  OD2 ASP   110    -149.206 -86.854 623.143  1.00  7.01           O
ATOM   1737  HN  ASP   110    -147.926 -90.707 626.518  1.00  7.01           H
ATOM   1738  N   GLN   111    -146.383 -89.274 624.427  1.00  7.01           N
ATOM   1739  CA  GLN   111    -145.006 -89.245 623.963  1.00  7.01           C
ATOM   1740  C   GLN   111    -144.156 -88.359 624.876  1.00  7.01           C
ATOM   1741  O   GLN   111    -144.689 -87.642 625.722  1.00  7.01           O
ATOM   1742  HA  GLN   111    -144.659 -90.277 624.022  1.00  7.01           H
ATOM   1743  CB  GLN   111    -144.927 -88.771 622.511  1.00  7.01           C
ATOM   1744 1HB  GLN   111    -143.915 -88.915 622.132  1.00  7.01           H
ATOM   1745 2HB  GLN   111    -145.588 -89.376 621.890  1.00  7.01           H
ATOM   1746  CG  GLN   111    -145.316 -87.296 622.393  1.00  7.01           C
ATOM   1747 1HG  GLN   111    -146.266 -87.125 622.900  1.00  7.01           H
ATOM   1748 2HG  GLN   111    -144.571 -86.679 622.896  1.00  7.01           H
ATOM   1749  CD  GLN   111    -145.431 -86.874 620.927  1.00  7.01           C
ATOM   1750  OE1 GLN   111    -144.456 -86.549 620.270  1.00  7.01           O
ATOM   1751  NE2 GLN   111    -146.674 -86.899 620.453  1.00  7.01           N
ATOM   1752 1HE2 GLN   111    -147.429 -87.176 621.046  1.00  7.01           H
ATOM   1753 2HE2 GLN   111    -146.852 -86.639 619.504  1.00  7.01           H
ATOM   1754  HN  GLN   111    -146.668 -88.473 624.955  1.00  7.01           H
ATOM   1755  N   TRP   112    -142.849 -88.437 624.675  1.00  7.01           N
ATOM   1756  CA  TRP   112    -141.915 -87.746 625.546  1.00  7.01           C
ATOM   1757  C   TRP   112    -141.891 -86.271 625.139  1.00  7.01           C
ATOM   1758  O   TRP   112    -141.250 -85.906 624.155  1.00  7.01           O
ATOM   1759  HA  TRP   112    -142.278 -87.844 626.569  1.00  7.01           H
ATOM   1760  CB  TRP   112    -140.533 -88.402 625.499  1.00  7.01           C
ATOM   1761 1HB  TRP   112    -140.642 -89.468 625.698  1.00  7.01           H
ATOM   1762 2HB  TRP   112    -140.130 -88.305 624.491  1.00  7.01           H
ATOM   1763  CG  TRP   112    -139.530 -87.812 626.493  1.00  7.01           C
ATOM   1764  HD1 TRP   112    -138.534 -86.291 625.343  1.00  7.01           H
ATOM   1765  CD1 TRP   112    -138.650 -86.823 626.287  1.00  7.01           C
ATOM   1766  CD2 TRP   112    -139.339 -88.217 627.865  1.00  7.01           C
ATOM   1767  NE1 TRP   112    -137.908 -86.562 627.422  1.00  7.01           N
ATOM   1768  HE1 TRP   112    -137.192 -85.871 627.515  1.00  7.01           H
ATOM   1769  CE2 TRP   112    -138.341 -87.437 628.411  1.00  7.01           C
ATOM   1770  HE3 TRP   112    -140.780 -89.839 628.210  1.00  7.01           H
ATOM   1771  CE3 TRP   112    -139.989 -89.211 628.619  1.00  7.01           C
ATOM   1772  CZ2 TRP   112    -137.903 -87.569 629.734  1.00  7.01           C
ATOM   1773  HZ2 TRP   112    -137.112 -86.940 630.143  1.00  7.01           H
ATOM   1774  CZ3 TRP   112    -139.540 -89.330 629.939  1.00  7.01           C
ATOM   1775  HZ3 TRP   112    -140.010 -90.085 630.568  1.00  7.01           H
ATOM   1776  CH2 TRP   112    -138.536 -88.552 630.505  1.00  7.01           C
ATOM   1777  HH2 TRP   112    -138.242 -88.707 631.543  1.00  7.01           H
ATOM   1778  HN  TRP   112    -142.428 -88.960 623.933  1.00  7.01           H
ATOM   1779  N   LYS   113    -142.597 -85.464 625.917  1.00  7.01           N
ATOM   1780  CA  LYS   113    -142.775 -84.063 625.576  1.00  7.01           C
ATOM   1781  C   LYS   113    -141.710 -83.229 626.290  1.00  7.01           C
ATOM   1782  O   LYS   113    -141.761 -82.000 626.268  1.00  7.01           O
ATOM   1783  HA  LYS   113    -142.625 -83.967 624.500  1.00  7.01           H
ATOM   1784  CB  LYS   113    -144.208 -83.617 625.874  1.00  7.01           C
ATOM   1785 1HB  LYS   113    -144.454 -83.839 626.912  1.00  7.01           H
ATOM   1786 2HB  LYS   113    -144.289 -82.537 625.752  1.00  7.01           H
ATOM   1787  CG  LYS   113    -145.204 -84.316 624.947  1.00  7.01           C
ATOM   1788 1HG  LYS   113    -145.022 -84.012 623.916  1.00  7.01           H
ATOM   1789 2HG  LYS   113    -145.054 -85.395 624.993  1.00  7.01           H
ATOM   1790  CD  LYS   113    -146.645 -83.980 625.337  1.00  7.01           C
ATOM   1791 1HD  LYS   113    -146.818 -84.256 626.377  1.00  7.01           H
ATOM   1792 2HD  LYS   113    -146.804 -82.904 625.262  1.00  7.01           H
ATOM   1793  CE  LYS   113    -147.642 -84.713 624.437  1.00  7.01           C
ATOM   1794 1HE  LYS   113    -147.517 -84.385 623.404  1.00  7.01           H
ATOM   1795 2HE  LYS   113    -147.441 -85.784 624.458  1.00  7.01           H
ATOM   1796  NZ  LYS   113    -149.029 -84.453 624.881  1.00  7.01           N
ATOM   1797 1HZ  LYS   113    -149.665 -85.063 624.378  1.00  7.01           H
ATOM   1798 2HZ  LYS   113    -149.105 -84.634 625.876  1.00  7.01           H
ATOM   1799 3HZ  LYS   113    -149.269 -83.486 624.694  1.00  7.01           H
ATOM   1800  HN  LYS   113    -143.042 -85.752 626.765  1.00  7.01           H
ATOM   1801  N   PHE   114    -140.770 -83.930 626.907  1.00  7.01           N
ATOM   1802  CA  PHE   114    -139.817 -83.287 627.795  1.00  7.01           C
ATOM   1803  C   PHE   114    -138.422 -83.250 627.168  1.00  7.01           C
ATOM   1804  O   PHE   114    -138.151 -83.966 626.205  1.00  7.01           O
ATOM   1805  HA  PHE   114    -140.166 -82.267 627.960  1.00  7.01           H
ATOM   1806  CB  PHE   114    -139.766 -84.121 629.077  1.00  7.01           C
ATOM   1807 1HB  PHE   114    -139.314 -85.087 628.852  1.00  7.01           H
ATOM   1808 2HB  PHE   114    -139.115 -83.623 629.796  1.00  7.01           H
ATOM   1809  CG  PHE   114    -141.133 -84.352 629.724  1.00  7.01           C
ATOM   1810  HD1 PHE   114    -141.252 -82.375 630.498  1.00  7.01           H
ATOM   1811  CD1 PHE   114    -141.740 -83.346 630.410  1.00  7.01           C
ATOM   1812  HD2 PHE   114    -141.256 -86.369 629.063  1.00  7.01           H
ATOM   1813  CD2 PHE   114    -141.742 -85.563 629.613  1.00  7.01           C
ATOM   1814  CE1 PHE   114    -143.009 -83.560 631.010  1.00  7.01           C
ATOM   1815  HE1 PHE   114    -143.495 -82.755 631.560  1.00  7.01           H
ATOM   1816  CE2 PHE   114    -143.011 -85.777 630.213  1.00  7.01           C
ATOM   1817  HE2 PHE   114    -143.499 -86.748 630.124  1.00  7.01           H
ATOM   1818  CZ  PHE   114    -143.617 -84.771 630.899  1.00  7.01           C
ATOM   1819  HZ  PHE   114    -144.592 -84.936 631.360  1.00  7.01           H
ATOM   1820  HN  PHE   114    -140.655 -84.919 626.808  1.00  7.01           H
ATOM   1821  N   GLN   115    -137.573 -82.409 627.741  1.00  7.01           N
ATOM   1822  CA  GLN   115    -136.221 -82.249 627.232  1.00  7.01           C
ATOM   1823  C   GLN   115    -135.382 -83.488 627.555  1.00  7.01           C
ATOM   1824  O   GLN   115    -135.750 -84.283 628.419  1.00  7.01           O
ATOM   1825  HA  GLN   115    -136.328 -82.146 626.153  1.00  7.01           H
ATOM   1826  CB  GLN   115    -135.570 -80.984 627.795  1.00  7.01           C
ATOM   1827 1HB  GLN   115    -135.660 -80.977 628.881  1.00  7.01           H
ATOM   1828 2HB  GLN   115    -134.504 -80.986 627.564  1.00  7.01           H
ATOM   1829  CG  GLN   115    -136.221 -79.728 627.215  1.00  7.01           C
ATOM   1830 1HG  GLN   115    -136.151 -79.747 626.127  1.00  7.01           H
ATOM   1831 2HG  GLN   115    -137.282 -79.714 627.466  1.00  7.01           H
ATOM   1832  CD  GLN   115    -135.548 -78.463 627.752  1.00  7.01           C
ATOM   1833  OE1 GLN   115    -134.827 -78.483 628.736  1.00  7.01           O
ATOM   1834  NE2 GLN   115    -135.823 -77.365 627.053  1.00  7.01           N
ATOM   1835 1HE2 GLN   115    -136.423 -77.418 626.255  1.00  7.01           H
ATOM   1836 2HE2 GLN   115    -135.429 -76.488 627.326  1.00  7.01           H
ATOM   1837  HN  GLN   115    -137.795 -81.845 628.536  1.00  7.01           H
ATOM   1838  N   THR   116    -134.271 -83.613 626.844  1.00  7.01           N
ATOM   1839  CA  THR   116    -133.420 -84.782 626.985  1.00  7.01           C
ATOM   1840  C   THR   116    -132.902 -84.895 628.420  1.00  7.01           C
ATOM   1841  O   THR   116    -132.689 -85.998 628.921  1.00  7.01           O
ATOM   1842  HA  THR   116    -134.022 -85.670 626.791  1.00  7.01           H
ATOM   1843  HB  THR   116    -131.501 -84.036 626.292  1.00  7.01           H
ATOM   1844  CB  THR   116    -132.305 -84.683 625.942  1.00  7.01           C
ATOM   1845  OG1 THR   116    -132.973 -84.250 624.760  1.00  7.01           O
ATOM   1846  HG1 THR   116    -132.308 -83.899 624.100  1.00  7.01           H
ATOM   1847  CG2 THR   116    -131.732 -86.051 625.566  1.00  7.01           C
ATOM   1848 1HG2 THR   116    -132.524 -86.676 625.153  1.00  7.01           H
ATOM   1849 2HG2 THR   116    -131.319 -86.529 626.455  1.00  7.01           H
ATOM   1850 3HG2 THR   116    -130.945 -85.924 624.823  1.00  7.01           H
ATOM   1851  HN  THR   116    -133.951 -82.934 626.183  1.00  7.01           H
ATOM   1852  N   PHE   117    -132.714 -83.740 629.040  1.00  7.01           N
ATOM   1853  CA  PHE   117    -132.235 -83.695 630.411  1.00  7.01           C
ATOM   1854  C   PHE   117    -133.144 -84.507 631.336  1.00  7.01           C
ATOM   1855  O   PHE   117    -132.663 -85.304 632.141  1.00  7.01           O
ATOM   1856  HA  PHE   117    -131.234 -84.126 630.417  1.00  7.01           H
ATOM   1857  CB  PHE   117    -132.262 -82.229 630.847  1.00  7.01           C
ATOM   1858 1HB  PHE   117    -131.586 -81.658 630.211  1.00  7.01           H
ATOM   1859 2HB  PHE   117    -133.264 -81.831 630.685  1.00  7.01           H
ATOM   1860  CG  PHE   117    -131.872 -82.008 632.310  1.00  7.01           C
ATOM   1861  HD1 PHE   117    -133.813 -81.347 632.869  1.00  7.01           H
ATOM   1862  CD1 PHE   117    -132.795 -81.553 633.199  1.00  7.01           C
ATOM   1863  HD2 PHE   117    -129.861 -82.629 632.008  1.00  7.01           H
ATOM   1864  CD2 PHE   117    -130.601 -82.265 632.721  1.00  7.01           C
ATOM   1865  CE1 PHE   117    -132.432 -81.347 634.556  1.00  7.01           C
ATOM   1866  HE1 PHE   117    -133.172 -80.983 635.269  1.00  7.01           H
ATOM   1867  CE2 PHE   117    -130.239 -82.060 634.078  1.00  7.01           C
ATOM   1868  HE2 PHE   117    -129.220 -82.266 634.408  1.00  7.01           H
ATOM   1869  CZ  PHE   117    -131.162 -81.605 634.967  1.00  7.01           C
ATOM   1870  HZ  PHE   117    -130.884 -81.447 636.009  1.00  7.01           H
ATOM   1871  HN  PHE   117    -132.884 -82.847 628.622  1.00  7.01           H
ATOM   1872  N   MET   118    -134.440 -84.277 631.190  1.00  7.01           N
ATOM   1873  CA  MET   118    -135.422 -85.005 631.976  1.00  7.01           C
ATOM   1874  C   MET   118    -135.356 -86.505 631.683  1.00  7.01           C
ATOM   1875  O   MET   118    -135.559 -87.326 632.577  1.00  7.01           O
ATOM   1876  HA  MET   118    -135.160 -84.820 633.018  1.00  7.01           H
ATOM   1877  CB  MET   118    -136.824 -84.483 631.653  1.00  7.01           C
ATOM   1878 1HB  MET   118    -136.944 -84.397 630.573  1.00  7.01           H
ATOM   1879 2HB  MET   118    -137.571 -85.196 632.001  1.00  7.01           H
ATOM   1880  CG  MET   118    -137.066 -83.121 632.308  1.00  7.01           C
ATOM   1881 1HG  MET   118    -136.242 -82.446 632.077  1.00  7.01           H
ATOM   1882 2HG  MET   118    -137.972 -82.670 631.903  1.00  7.01           H
ATOM   1883  SD  MET   118    -137.218 -83.313 634.076  1.00  7.01           S
ATOM   1884  CE  MET   118    -135.619 -82.710 634.592  1.00  7.01           C
ATOM   1885 1HE  MET   118    -134.838 -83.324 634.146  1.00  7.01           H
ATOM   1886 2HE  MET   118    -135.499 -81.676 634.267  1.00  7.01           H
ATOM   1887 3HE  MET   118    -135.545 -82.760 635.678  1.00  7.01           H
ATOM   1888  HN  MET   118    -134.821 -83.610 630.551  1.00  7.01           H
ATOM   1889  N   CYS   119    -135.071 -86.819 630.428  1.00  7.01           N
ATOM   1890  CA  CYS   119    -134.990 -88.206 630.003  1.00  7.01           C
ATOM   1891  C   CYS   119    -133.856 -88.880 630.778  1.00  7.01           C
ATOM   1892  O   CYS   119    -134.022 -89.985 631.292  1.00  7.01           O
ATOM   1893  HA  CYS   119    -135.949 -88.664 630.243  1.00  7.01           H
ATOM   1894  CB  CYS   119    -134.795 -88.323 628.490  1.00  7.01           C
ATOM   1895 1HB  CYS   119    -135.666 -87.922 627.970  1.00  7.01           H
ATOM   1896 2HB  CYS   119    -133.936 -87.729 628.178  1.00  7.01           H
ATOM   1897  SG  CYS   119    -134.544 -90.075 628.025  1.00  7.01           S
ATOM   1898  HN  CYS   119    -134.899 -86.146 629.709  1.00  7.01           H
ATOM   1899  N   LYS   120    -132.729 -88.186 630.837  1.00  7.01           N
ATOM   1900  CA  LYS   120    -131.567 -88.704 631.541  1.00  7.01           C
ATOM   1901  C   LYS   120    -131.928 -88.936 633.009  1.00  7.01           C
ATOM   1902  O   LYS   120    -131.669 -90.009 633.554  1.00  7.01           O
ATOM   1903  HA  LYS   120    -131.314 -89.664 631.091  1.00  7.01           H
ATOM   1904  CB  LYS   120    -130.364 -87.780 631.342  1.00  7.01           C
ATOM   1905 1HB  LYS   120    -130.660 -86.746 631.524  1.00  7.01           H
ATOM   1906 2HB  LYS   120    -129.591 -88.022 632.071  1.00  7.01           H
ATOM   1907  CG  LYS   120    -129.799 -87.912 629.927  1.00  7.01           C
ATOM   1908 1HG  LYS   120    -129.355 -88.899 629.799  1.00  7.01           H
ATOM   1909 2HG  LYS   120    -130.607 -87.830 629.199  1.00  7.01           H
ATOM   1910  CD  LYS   120    -128.748 -86.834 629.653  1.00  7.01           C
ATOM   1911 1HD  LYS   120    -129.194 -85.847 629.774  1.00  7.01           H
ATOM   1912 2HD  LYS   120    -127.944 -86.912 630.384  1.00  7.01           H
ATOM   1913  CE  LYS   120    -128.176 -86.973 628.241  1.00  7.01           C
ATOM   1914 1HE  LYS   120    -128.976 -87.211 627.540  1.00  7.01           H
ATOM   1915 2HE  LYS   120    -127.745 -86.023 627.922  1.00  7.01           H
ATOM   1916  NZ  LYS   120    -127.142 -88.031 628.202  1.00  7.01           N
ATOM   1917 1HZ  LYS   120    -126.646 -87.987 627.318  1.00  7.01           H
ATOM   1918 2HZ  LYS   120    -126.488 -87.893 628.964  1.00  7.01           H
ATOM   1919 3HZ  LYS   120    -127.584 -88.939 628.296  1.00  7.01           H
ATOM   1920  HN  LYS   120    -132.602 -87.288 630.416  1.00  7.01           H
ATOM   1921  N   VAL   121    -132.521 -87.914 633.609  1.00  7.01           N
ATOM   1922  CA  VAL   121    -132.851 -87.965 635.023  1.00  7.01           C
ATOM   1923  C   VAL   121    -133.815 -89.126 635.276  1.00  7.01           C
ATOM   1924  O   VAL   121    -133.607 -89.923 636.190  1.00  7.01           O
ATOM   1925  HA  VAL   121    -131.927 -88.151 635.570  1.00  7.01           H
ATOM   1926  HB  VAL   121    -134.221 -86.344 634.806  1.00  7.01           H
ATOM   1927  CB  VAL   121    -133.408 -86.615 635.479  1.00  7.01           C
ATOM   1928  CG1 VAL   121    -133.982 -86.709 636.895  1.00  7.01           C
ATOM   1929 1HG1 VAL   121    -134.787 -87.444 636.913  1.00  7.01           H
ATOM   1930 2HG1 VAL   121    -133.196 -87.014 637.586  1.00  7.01           H
ATOM   1931 3HG1 VAL   121    -134.371 -85.736 637.194  1.00  7.01           H
ATOM   1932  CG2 VAL   121    -132.340 -85.523 635.391  1.00  7.01           C
ATOM   1933 1HG2 VAL   121    -131.498 -85.787 636.030  1.00  7.01           H
ATOM   1934 2HG2 VAL   121    -132.000 -85.430 634.360  1.00  7.01           H
ATOM   1935 3HG2 VAL   121    -132.763 -84.574 635.721  1.00  7.01           H
ATOM   1936  HN  VAL   121    -132.774 -87.065 633.146  1.00  7.01           H
ATOM   1937  N   VAL   122    -134.849 -89.186 634.450  1.00  7.01           N
ATOM   1938  CA  VAL   122    -135.992 -90.034 634.741  1.00  7.01           C
ATOM   1939  C   VAL   122    -135.569 -91.502 634.651  1.00  7.01           C
ATOM   1940  O   VAL   122    -136.032 -92.334 635.429  1.00  7.01           O
ATOM   1941  HA  VAL   122    -136.307 -89.822 635.763  1.00  7.01           H
ATOM   1942  HB  VAL   122    -136.775 -89.702 632.784  1.00  7.01           H
ATOM   1943  CB  VAL   122    -137.153 -89.688 633.807  1.00  7.01           C
ATOM   1944  CG1 VAL   122    -138.269 -90.729 633.910  1.00  7.01           C
ATOM   1945 1HG1 VAL   122    -137.879 -91.709 633.635  1.00  7.01           H
ATOM   1946 2HG1 VAL   122    -138.642 -90.761 634.934  1.00  7.01           H
ATOM   1947 3HG1 VAL   122    -139.081 -90.458 633.235  1.00  7.01           H
ATOM   1948  CG2 VAL   122    -137.685 -88.282 634.091  1.00  7.01           C
ATOM   1949 1HG2 VAL   122    -138.038 -88.229 635.121  1.00  7.01           H
ATOM   1950 2HG2 VAL   122    -136.888 -87.554 633.943  1.00  7.01           H
ATOM   1951 3HG2 VAL   122    -138.509 -88.061 633.413  1.00  7.01           H
ATOM   1952  HN  VAL   122    -134.913 -88.669 633.596  1.00  7.01           H
ATOM   1953  N   ASN   123    -134.693 -91.774 633.694  1.00  7.01           N
ATOM   1954  CA  ASN   123    -134.147 -93.111 633.538  1.00  7.01           C
ATOM   1955  C   ASN   123    -133.245 -93.431 634.731  1.00  7.01           C
ATOM   1956  O   ASN   123    -133.289 -94.537 635.269  1.00  7.01           O
ATOM   1957  HA  ASN   123    -135.014 -93.770 633.483  1.00  7.01           H
ATOM   1958  CB  ASN   123    -133.304 -93.217 632.265  1.00  7.01           C
ATOM   1959 1HB  ASN   123    -132.745 -92.293 632.118  1.00  7.01           H
ATOM   1960 2HB  ASN   123    -132.574 -94.018 632.375  1.00  7.01           H
ATOM   1961  CG  ASN   123    -134.186 -93.486 631.044  1.00  7.01           C
ATOM   1962  OD1 ASN   123    -135.280 -94.017 631.141  1.00  7.01           O
ATOM   1963  ND2 ASN   123    -133.651 -93.092 629.893  1.00  7.01           N
ATOM   1964 1HD2 ASN   123    -132.748 -92.662 629.883  1.00  7.01           H
ATOM   1965 2HD2 ASN   123    -134.151 -93.224 629.037  1.00  7.01           H
ATOM   1966  HN  ASN   123    -134.358 -91.101 633.035  1.00  7.01           H
ATOM   1967  N   SER   124    -132.446 -92.444 635.110  1.00  7.01           N
ATOM   1968  CA  SER   124    -131.378 -92.671 636.069  1.00  7.01           C
ATOM   1969  C   SER   124    -131.964 -92.854 637.470  1.00  7.01           C
ATOM   1970  O   SER   124    -131.492 -93.689 638.240  1.00  7.01           O
ATOM   1971  HA  SER   124    -130.884 -93.585 635.739  1.00  7.01           H
ATOM   1972  CB  SER   124    -130.375 -91.517 636.059  1.00  7.01           C
ATOM   1973 1HB  SER   124    -130.867 -90.606 636.399  1.00  7.01           H
ATOM   1974 2HB  SER   124    -129.572 -91.728 636.766  1.00  7.01           H
ATOM   1975  HG  SER   124    -130.107 -90.409 634.414  1.00  7.01           H
ATOM   1976  OG  SER   124    -129.821 -91.301 634.764  1.00  7.01           O
ATOM   1977  HN  SER   124    -132.520 -91.505 634.774  1.00  7.01           H
ATOM   1978  N   MET   125    -132.984 -92.059 637.759  1.00  7.01           N
ATOM   1979  CA  MET   125    -133.523 -91.993 639.107  1.00  7.01           C
ATOM   1980  C   MET   125    -134.010 -93.368 639.570  1.00  7.01           C
ATOM   1981  O   MET   125    -133.803 -93.748 640.721  1.00  7.01           O
ATOM   1982  HA  MET   125    -132.698 -91.662 639.737  1.00  7.01           H
ATOM   1983  CB  MET   125    -134.686 -91.000 639.144  1.00  7.01           C
ATOM   1984 1HB  MET   125    -135.333 -91.160 638.282  1.00  7.01           H
ATOM   1985 2HB  MET   125    -135.290 -91.175 640.034  1.00  7.01           H
ATOM   1986  CG  MET   125    -134.175 -89.558 639.143  1.00  7.01           C
ATOM   1987 1HG  MET   125    -133.547 -89.386 638.269  1.00  7.01           H
ATOM   1988 2HG  MET   125    -135.014 -88.866 639.073  1.00  7.01           H
ATOM   1989  SD  MET   125    -133.246 -89.239 640.633  1.00  7.01           S
ATOM   1990  CE  MET   125    -131.584 -89.337 639.989  1.00  7.01           C
ATOM   1991 1HE  MET   125    -131.416 -90.327 639.566  1.00  7.01           H
ATOM   1992 2HE  MET   125    -131.450 -88.583 639.214  1.00  7.01           H
ATOM   1993 3HE  MET   125    -130.871 -89.160 640.795  1.00  7.01           H
ATOM   1994  HN  MET   125    -133.439 -91.469 637.093  1.00  7.01           H
ATOM   1995  N   TYR   126    -134.650 -94.075 638.650  1.00  7.01           N
ATOM   1996  CA  TYR   126    -135.179 -95.393 638.953  1.00  7.01           C
ATOM   1997  C   TYR   126    -134.057 -96.357 639.347  1.00  7.01           C
ATOM   1998  O   TYR   126    -134.174 -97.081 640.334  1.00  7.01           O
ATOM   1999  HA  TYR   126    -135.872 -95.294 639.788  1.00  7.01           H
ATOM   2000  CB  TYR   126    -135.834 -95.892 637.663  1.00  7.01           C
ATOM   2001 1HB  TYR   126    -136.744 -95.320 637.486  1.00  7.01           H
ATOM   2002 2HB  TYR   126    -135.164 -95.692 636.827  1.00  7.01           H
ATOM   2003  CG  TYR   126    -136.179 -97.382 637.677  1.00  7.01           C
ATOM   2004  HD1 TYR   126    -135.123 -97.793 635.857  1.00  7.01           H
ATOM   2005  CD1 TYR   126    -135.727 -98.205 636.665  1.00  7.01           C
ATOM   2006  HD2 TYR   126    -137.302 -97.254 639.499  1.00  7.01           H
ATOM   2007  CD2 TYR   126    -136.944 -97.904 638.700  1.00  7.01           C
ATOM   2008  CE1 TYR   126    -136.052 -99.607 636.678  1.00  7.01           C
ATOM   2009  HE1 TYR   126    -135.701-100.268 635.885  1.00  7.01           H
ATOM   2010  HE2 TYR   126    -137.873 -99.732 639.515  1.00  7.01           H
ATOM   2011  CE2 TYR   126    -137.270 -99.307 638.713  1.00  7.01           C
ATOM   2012  CZ  TYR   126    -136.808-100.089 637.701  1.00  7.01           C
ATOM   2013  OH  TYR   126    -137.115-101.414 637.713  1.00  7.01           O
ATOM   2014  HH  TYR   126    -137.656-101.632 638.525  1.00  7.01           H
ATOM   2015  HN  TYR   126    -134.808 -93.761 637.714  1.00  7.01           H
ATOM   2016  N   LYS   127    -132.996 -96.334 638.554  1.00  7.01           N
ATOM   2017  CA  LYS   127    -131.912 -97.286 638.728  1.00  7.01           C
ATOM   2018  C   LYS   127    -131.128 -96.935 639.994  1.00  7.01           C
ATOM   2019  O   LYS   127    -130.607 -97.819 640.672  1.00  7.01           O
ATOM   2020  HA  LYS   127    -132.360 -98.271 638.861  1.00  7.01           H
ATOM   2021  CB  LYS   127    -131.047 -97.349 637.467  1.00  7.01           C
ATOM   2022 1HB  LYS   127    -130.757 -96.341 637.169  1.00  7.01           H
ATOM   2023 2HB  LYS   127    -130.127 -97.894 637.680  1.00  7.01           H
ATOM   2024  CG  LYS   127    -131.797 -98.030 636.321  1.00  7.01           C
ATOM   2025 1HG  LYS   127    -132.786 -97.584 636.214  1.00  7.01           H
ATOM   2026 2HG  LYS   127    -131.268 -97.861 635.384  1.00  7.01           H
ATOM   2027  CD  LYS   127    -131.934 -99.533 636.572  1.00  7.01           C
ATOM   2028 1HD  LYS   127    -130.945 -99.991 636.610  1.00  7.01           H
ATOM   2029 2HD  LYS   127    -132.401 -99.703 637.542  1.00  7.01           H
ATOM   2030  CE  LYS   127    -132.768-100.198 635.475  1.00  7.01           C
ATOM   2031 1HE  LYS   127    -133.658 -99.602 635.275  1.00  7.01           H
ATOM   2032 2HE  LYS   127    -132.196-100.238 634.549  1.00  7.01           H
ATOM   2033  NZ  LYS   127    -133.161-101.566 635.881  1.00  7.01           N
ATOM   2034 1HZ  LYS   127    -133.808-101.948 635.200  1.00  7.01           H
ATOM   2035 2HZ  LYS   127    -132.337-102.154 635.931  1.00  7.01           H
ATOM   2036 3HZ  LYS   127    -133.609-101.534 636.790  1.00  7.01           H
ATOM   2037  HN  LYS   127    -132.870 -95.682 637.806  1.00  7.01           H
ATOM   2038  N   MET   128    -131.069 -95.641 640.276  1.00  7.01           N
ATOM   2039  CA  MET   128    -130.453 -95.170 641.504  1.00  7.01           C
ATOM   2040  C   MET   128    -131.228 -95.659 642.729  1.00  7.01           C
ATOM   2041  O   MET   128    -130.630 -96.061 643.727  1.00  7.01           O
ATOM   2042  HA  MET   128    -129.448 -95.592 641.509  1.00  7.01           H
ATOM   2043  CB  MET   128    -130.415 -93.640 641.502  1.00  7.01           C
ATOM   2044 1HB  MET   128    -130.034 -93.284 640.545  1.00  7.01           H
ATOM   2045 2HB  MET   128    -131.426 -93.247 641.609  1.00  7.01           H
ATOM   2046  CG  MET   128    -129.533 -93.112 642.636  1.00  7.01           C
ATOM   2047 1HG  MET   128    -130.001 -93.321 643.598  1.00  7.01           H
ATOM   2048 2HG  MET   128    -128.572 -93.627 642.630  1.00  7.01           H
ATOM   2049  SD  MET   128    -129.285 -91.355 642.448  1.00  7.01           S
ATOM   2050  CE  MET   128    -128.166 -91.053 643.806  1.00  7.01           C
ATOM   2051 1HE  MET   128    -128.647 -91.335 644.743  1.00  7.01           H
ATOM   2052 2HE  MET   128    -127.261 -91.646 643.670  1.00  7.01           H
ATOM   2053 3HE  MET   128    -127.907 -89.995 643.835  1.00  7.01           H
ATOM   2054  HN  MET   128    -131.433 -94.923 639.682  1.00  7.01           H
ATOM   2055  N   ASN   129    -132.547 -95.611 642.614  1.00  7.01           N
ATOM   2056  CA  ASN   129    -133.409 -96.173 643.640  1.00  7.01           C
ATOM   2057  C   ASN   129    -133.112 -97.667 643.786  1.00  7.01           C
ATOM   2058  O   ASN   129    -132.822 -98.141 644.884  1.00  7.01           O
ATOM   2059  HA  ASN   129    -133.180 -95.611 644.545  1.00  7.01           H
ATOM   2060  CB  ASN   129    -134.884 -96.018 643.265  1.00  7.01           C
ATOM   2061 1HB  ASN   129    -135.181 -94.975 643.366  1.00  7.01           H
ATOM   2062 2HB  ASN   129    -135.028 -96.290 642.219  1.00  7.01           H
ATOM   2063  CG  ASN   129    -135.770 -96.896 644.151  1.00  7.01           C
ATOM   2064  OD1 ASN   129    -135.962 -98.076 643.908  1.00  7.01           O
ATOM   2065  ND2 ASN   129    -136.298 -96.255 645.191  1.00  7.01           N
ATOM   2066 1HD2 ASN   129    -136.100 -95.285 645.334  1.00  7.01           H
ATOM   2067 2HD2 ASN   129    -136.892 -96.744 645.830  1.00  7.01           H
ATOM   2068  HN  ASN   129    -133.025 -95.198 641.839  1.00  7.01           H
ATOM   2069  N   PHE   130    -133.196 -98.367 642.665  1.00  7.01           N
ATOM   2070  CA  PHE   130    -133.156 -99.819 642.685  1.00  7.01           C
ATOM   2071  C   PHE   130    -131.923-100.324 643.437  1.00  7.01           C
ATOM   2072  O   PHE   130    -132.040-101.134 644.355  1.00  7.01           O
ATOM   2073  HA  PHE   130    -134.056-100.160 643.196  1.00  7.01           H
ATOM   2074  CB  PHE   130    -133.077-100.285 641.229  1.00  7.01           C
ATOM   2075 1HB  PHE   130    -133.941 -99.898 640.688  1.00  7.01           H
ATOM   2076 2HB  PHE   130    -132.191 -99.850 640.767  1.00  7.01           H
ATOM   2077  CG  PHE   130    -133.028-101.805 641.064  1.00  7.01           C
ATOM   2078  HD1 PHE   130    -130.974-101.814 640.515  1.00  7.01           H
ATOM   2079  CD1 PHE   130    -131.868-102.411 640.694  1.00  7.01           C
ATOM   2080  HD2 PHE   130    -135.073-102.064 641.583  1.00  7.01           H
ATOM   2081  CD2 PHE   130    -134.143-102.550 641.287  1.00  7.01           C
ATOM   2082  CE1 PHE   130    -131.822-103.822 640.540  1.00  7.01           C
ATOM   2083  HE1 PHE   130    -130.892-104.308 640.243  1.00  7.01           H
ATOM   2084  CE2 PHE   130    -134.097-103.961 641.133  1.00  7.01           C
ATOM   2085  HE2 PHE   130    -134.992-104.558 641.312  1.00  7.01           H
ATOM   2086  CZ  PHE   130    -132.938-104.567 640.763  1.00  7.01           C
ATOM   2087  HZ  PHE   130    -132.902-105.650 640.645  1.00  7.01           H
ATOM   2088  HN  PHE   130    -133.288 -97.959 641.756  1.00  7.01           H
ATOM   2089  N   TYR   131    -130.769 -99.825 643.019  1.00  7.01           N
ATOM   2090  CA  TYR   131    -129.510-100.274 643.587  1.00  7.01           C
ATOM   2091  C   TYR   131    -129.420 -99.918 645.073  1.00  7.01           C
ATOM   2092  O   TYR   131    -129.067-100.760 645.896  1.00  7.01           O
ATOM   2093  HA  TYR   131    -129.459-101.358 643.478  1.00  7.01           H
ATOM   2094  CB  TYR   131    -128.413 -99.525 642.828  1.00  7.01           C
ATOM   2095 1HB  TYR   131    -128.499 -98.460 643.043  1.00  7.01           H
ATOM   2096 2HB  TYR   131    -127.441 -99.848 643.201  1.00  7.01           H
ATOM   2097  CG  TYR   131    -128.455 -99.730 641.312  1.00  7.01           C
ATOM   2098  HD1 TYR   131    -129.043-101.786 641.459  1.00  7.01           H
ATOM   2099  CD1 TYR   131    -128.800-100.960 640.791  1.00  7.01           C
ATOM   2100  HD2 TYR   131    -127.875 -97.712 640.878  1.00  7.01           H
ATOM   2101  CD2 TYR   131    -128.148 -98.683 640.466  1.00  7.01           C
ATOM   2102  CE1 TYR   131    -128.840-101.152 639.365  1.00  7.01           C
ATOM   2103  HE1 TYR   131    -129.111-102.119 638.940  1.00  7.01           H
ATOM   2104  HE2 TYR   131    -127.947 -98.058 638.360  1.00  7.01           H
ATOM   2105  CE2 TYR   131    -128.187 -98.876 639.040  1.00  7.01           C
ATOM   2106  CZ  TYR   131    -128.532-100.100 638.559  1.00  7.01           C
ATOM   2107  OH  TYR   131    -128.569-100.282 637.212  1.00  7.01           O
ATOM   2108  HH  TYR   131    -128.305 -99.438 636.746  1.00  7.01           H
ATOM   2109  HN  TYR   131    -130.687 -99.126 642.308  1.00  7.01           H
ATOM   2110  N   SER   132    -129.745 -98.668 645.369  1.00  7.01           N
ATOM   2111  CA  SER   132    -129.581 -98.152 646.718  1.00  7.01           C
ATOM   2112  C   SER   132    -130.498 -98.907 647.682  1.00  7.01           C
ATOM   2113  O   SER   132    -130.103 -99.221 648.803  1.00  7.01           O
ATOM   2114  HA  SER   132    -128.535 -98.328 646.969  1.00  7.01           H
ATOM   2115  CB  SER   132    -129.873 -96.652 646.772  1.00  7.01           C
ATOM   2116 1HB  SER   132    -129.758 -96.297 647.797  1.00  7.01           H
ATOM   2117 2HB  SER   132    -129.142 -96.117 646.166  1.00  7.01           H
ATOM   2118  HG  SER   132    -131.137 -95.859 645.438  1.00  7.01           H
ATOM   2119  OG  SER   132    -131.186 -96.346 646.310  1.00  7.01           O
ATOM   2120  HN  SER   132    -130.113 -98.014 644.708  1.00  7.01           H
ATOM   2121  N   CYS   133    -131.706 -99.177 647.210  1.00  7.01           N
ATOM   2122  CA  CYS   133    -132.704 -99.835 648.037  1.00  7.01           C
ATOM   2123  C   CYS   133    -132.227-101.260 648.322  1.00  7.01           C
ATOM   2124  O   CYS   133    -132.251-101.709 649.467  1.00  7.01           O
ATOM   2125  HA  CYS   133    -132.775 -99.258 648.959  1.00  7.01           H
ATOM   2126  CB  CYS   133    -134.085 -99.816 647.380  1.00  7.01           C
ATOM   2127 1HB  CYS   133    -134.004-100.109 646.333  1.00  7.01           H
ATOM   2128 2HB  CYS   133    -134.738-100.542 647.865  1.00  7.01           H
ATOM   2129  HG  CYS   133    -134.074 -97.596 646.544  1.00  7.01           H
ATOM   2130  SG  CYS   133    -134.815 -98.142 647.504  1.00  7.01           S
ATOM   2131  HN  CYS   133    -132.007 -98.955 646.282  1.00  7.01           H
ATOM   2132  N   VAL   134    -131.805-101.933 647.262  1.00  7.01           N
ATOM   2133  CA  VAL   134    -131.376-103.316 647.375  1.00  7.01           C
ATOM   2134  C   VAL   134    -130.209-103.405 648.359  1.00  7.01           C
ATOM   2135  O   VAL   134    -130.148-104.324 649.175  1.00  7.01           O
ATOM   2136  HA  VAL   134    -132.215-103.889 647.772  1.00  7.01           H
ATOM   2137  HB  VAL   134    -130.384-103.155 645.492  1.00  7.01           H
ATOM   2138  CB  VAL   134    -131.035-103.873 645.991  1.00  7.01           C
ATOM   2139  CG1 VAL   134    -130.276-105.196 646.104  1.00  7.01           C
ATOM   2140 1HG1 VAL   134    -129.349-105.037 646.655  1.00  7.01           H
ATOM   2141 2HG1 VAL   134    -130.892-105.925 646.632  1.00  7.01           H
ATOM   2142 3HG1 VAL   134    -130.046-105.570 645.106  1.00  7.01           H
ATOM   2143  CG2 VAL   134    -132.296-104.036 645.139  1.00  7.01           C
ATOM   2144 1HG2 VAL   134    -132.982-104.724 645.633  1.00  7.01           H
ATOM   2145 2HG2 VAL   134    -132.779-103.066 645.017  1.00  7.01           H
ATOM   2146 3HG2 VAL   134    -132.025-104.433 644.161  1.00  7.01           H
ATOM   2147  HN  VAL   134    -131.754-101.548 646.340  1.00  7.01           H
ATOM   2148  N   LEU   135    -129.310-102.438 648.251  1.00  7.01           N
ATOM   2149  CA  LEU   135    -128.126-102.419 649.093  1.00  7.01           C
ATOM   2150  C   LEU   135    -128.538-102.126 650.538  1.00  7.01           C
ATOM   2151  O   LEU   135    -127.969-102.684 651.474  1.00  7.01           O
ATOM   2152  HA  LEU   135    -127.682-103.414 649.056  1.00  7.01           H
ATOM   2153  CB  LEU   135    -127.090-101.439 648.538  1.00  7.01           C
ATOM   2154 1HB  LEU   135    -127.580-100.481 648.367  1.00  7.01           H
ATOM   2155 2HB  LEU   135    -126.329-101.276 649.301  1.00  7.01           H
ATOM   2156  HG  LEU   135    -127.156-102.159 646.526  1.00  7.01           H
ATOM   2157  CG  LEU   135    -126.392-101.863 647.244  1.00  7.01           C
ATOM   2158  CD1 LEU   135    -125.621-100.694 646.629  1.00  7.01           C
ATOM   2159 1HD1 LEU   135    -126.312 -99.881 646.404  1.00  7.01           H
ATOM   2160 2HD1 LEU   135    -124.867-100.344 647.334  1.00  7.01           H
ATOM   2161 3HD1 LEU   135    -125.135-101.022 645.710  1.00  7.01           H
ATOM   2162  CD2 LEU   135    -125.496-103.081 647.478  1.00  7.01           C
ATOM   2163 1HD2 LEU   135    -124.737-102.836 648.220  1.00  7.01           H
ATOM   2164 2HD2 LEU   135    -126.101-103.913 647.837  1.00  7.01           H
ATOM   2165 3HD2 LEU   135    -125.013-103.361 646.542  1.00  7.01           H
ATOM   2166  HN  LEU   135    -129.381-101.679 647.604  1.00  7.01           H
ATOM   2167  N   LEU   136    -129.523-101.250 650.672  1.00  7.01           N
ATOM   2168  CA  LEU   136    -129.974-100.828 651.987  1.00  7.01           C
ATOM   2169  C   LEU   136    -130.609-102.017 652.710  1.00  7.01           C
ATOM   2170  O   LEU   136    -130.367-102.228 653.898  1.00  7.01           O
ATOM   2171  HA  LEU   136    -129.095-100.512 652.549  1.00  7.01           H
ATOM   2172  CB  LEU   136    -130.898 -99.613 651.873  1.00  7.01           C
ATOM   2173 1HB  LEU   136    -131.589 -99.784 651.047  1.00  7.01           H
ATOM   2174 2HB  LEU   136    -131.496 -99.550 652.781  1.00  7.01           H
ATOM   2175  HG  LEU   136    -129.487 -98.377 650.845  1.00  7.01           H
ATOM   2176  CG  LEU   136    -130.209 -98.265 651.654  1.00  7.01           C
ATOM   2177  CD1 LEU   136    -131.216 -97.199 651.217  1.00  7.01           C
ATOM   2178 1HD1 LEU   136    -131.688 -97.506 650.283  1.00  7.01           H
ATOM   2179 2HD1 LEU   136    -131.978 -97.082 651.987  1.00  7.01           H
ATOM   2180 3HD1 LEU   136    -130.700 -96.251 651.068  1.00  7.01           H
ATOM   2181  CD2 LEU   136    -129.428 -97.839 652.899  1.00  7.01           C
ATOM   2182 1HD2 LEU   136    -130.112 -97.750 653.743  1.00  7.01           H
ATOM   2183 2HD2 LEU   136    -128.669 -98.588 653.125  1.00  7.01           H
ATOM   2184 3HD2 LEU   136    -128.949 -96.878 652.716  1.00  7.01           H
ATOM   2185  HN  LEU   136    -130.009-100.832 649.905  1.00  7.01           H
ATOM   2186  N   ILE   137    -131.409-102.764 651.964  1.00  7.01           N
ATOM   2187  CA  ILE   137    -132.113-103.903 652.529  1.00  7.01           C
ATOM   2188  C   ILE   137    -131.099-104.975 652.933  1.00  7.01           C
ATOM   2189  O   ILE   137    -131.274-105.649 653.946  1.00  7.01           O
ATOM   2190  HA  ILE   137    -132.626-103.557 653.427  1.00  7.01           H
ATOM   2191  HB  ILE   137    -132.713-104.595 650.596  1.00  7.01           H
ATOM   2192  CB  ILE   137    -133.186-104.404 651.560  1.00  7.01           C
ATOM   2193  CG1 ILE   137    -134.261-103.340 651.334  1.00  7.01           C
ATOM   2194 1HG1 ILE   137    -134.918-103.292 652.202  1.00  7.01           H
ATOM   2195 2HG1 ILE   137    -133.793-102.361 651.233  1.00  7.01           H
ATOM   2196  CG2 ILE   137    -133.782-105.729 652.040  1.00  7.01           C
ATOM   2197 1HG2 ILE   137    -132.994-106.479 652.108  1.00  7.01           H
ATOM   2198 2HG2 ILE   137    -134.236-105.589 653.021  1.00  7.01           H
ATOM   2199 3HG2 ILE   137    -134.542-106.063 651.333  1.00  7.01           H
ATOM   2200  CD1 ILE   137    -135.084-103.649 650.081  1.00  7.01           C
ATOM   2201 1HD1 ILE   137    -134.427-103.673 649.212  1.00  7.01           H
ATOM   2202 2HD1 ILE   137    -135.570-104.618 650.196  1.00  7.01           H
ATOM   2203 3HD1 ILE   137    -135.841-102.877 649.944  1.00  7.01           H
ATOM   2204  HN  ILE   137    -131.579-102.602 650.992  1.00  7.01           H
ATOM   2205  N   MET   138    -130.061-105.099 652.118  1.00  7.01           N
ATOM   2206  CA  MET   138    -128.966-106.000 652.434  1.00  7.01           C
ATOM   2207  C   MET   138    -128.309-105.621 653.762  1.00  7.01           C
ATOM   2208  O   MET   138    -128.064-106.482 654.606  1.00  7.01           O
ATOM   2209  HA  MET   138    -129.415-106.990 652.512  1.00  7.01           H
ATOM   2210  CB  MET   138    -127.924-105.948 651.315  1.00  7.01           C
ATOM   2211 1HB  MET   138    -128.403-106.148 650.357  1.00  7.01           H
ATOM   2212 2HB  MET   138    -127.498-104.946 651.256  1.00  7.01           H
ATOM   2213  CG  MET   138    -126.809-106.968 651.557  1.00  7.01           C
ATOM   2214 1HG  MET   138    -126.424-106.865 652.571  1.00  7.01           H
ATOM   2215 2HG  MET   138    -127.204-107.979 651.467  1.00  7.01           H
ATOM   2216  SD  MET   138    -125.491-106.722 650.378  1.00  7.01           S
ATOM   2217  CE  MET   138    -124.875-105.139 650.927  1.00  7.01           C
ATOM   2218 1HE  MET   138    -125.671-104.397 650.862  1.00  7.01           H
ATOM   2219 2HE  MET   138    -124.536-105.219 651.960  1.00  7.01           H
ATOM   2220 3HE  MET   138    -124.042-104.834 650.294  1.00  7.01           H
ATOM   2221  HN  MET   138    -129.962-104.598 651.259  1.00  7.01           H
ATOM   2222  N   CYS   139    -128.042-104.331 653.907  1.00  7.01           N
ATOM   2223  CA  CYS   139    -127.350-103.838 655.085  1.00  7.01           C
ATOM   2224  C   CYS   139    -128.270-104.016 656.294  1.00  7.01           C
ATOM   2225  O   CYS   139    -127.807-104.318 657.393  1.00  7.01           O
ATOM   2226  HA  CYS   139    -126.448-104.440 655.193  1.00  7.01           H
ATOM   2227  CB  CYS   139    -126.908-102.383 654.914  1.00  7.01           C
ATOM   2228 1HB  CYS   139    -127.740-101.783 654.546  1.00  7.01           H
ATOM   2229 2HB  CYS   139    -126.617-101.967 655.878  1.00  7.01           H
ATOM   2230  HG  CYS   139    -126.230-102.454 652.642  1.00  7.01           H
ATOM   2231  SG  CYS   139    -125.504-102.289 653.744  1.00  7.01           S
ATOM   2232  HN  CYS   139    -128.291-103.630 653.239  1.00  7.01           H
ATOM   2233  N   ILE   140    -129.558-103.822 656.050  1.00  7.01           N
ATOM   2234  CA  ILE   140    -130.553-104.008 657.093  1.00  7.01           C
ATOM   2235  C   ILE   140    -130.523-105.462 657.567  1.00  7.01           C
ATOM   2236  O   ILE   140    -130.693-105.735 658.755  1.00  7.01           O
ATOM   2237  HA  ILE   140    -130.275-103.366 657.928  1.00  7.01           H
ATOM   2238  HB  ILE   140    -132.087-103.941 655.603  1.00  7.01           H
ATOM   2239  CB  ILE   140    -131.930-103.548 656.608  1.00  7.01           C
ATOM   2240  CG1 ILE   140    -131.996-102.023 656.511  1.00  7.01           C
ATOM   2241 1HG1 ILE   140    -132.033-101.593 657.512  1.00  7.01           H
ATOM   2242 2HG1 ILE   140    -131.091-101.645 656.036  1.00  7.01           H
ATOM   2243  CG2 ILE   140    -133.041-104.116 657.493  1.00  7.01           C
ATOM   2244 1HG2 ILE   140    -133.007-105.205 657.467  1.00  7.01           H
ATOM   2245 2HG2 ILE   140    -132.899-103.773 658.518  1.00  7.01           H
ATOM   2246 3HG2 ILE   140    -134.008-103.773 657.126  1.00  7.01           H
ATOM   2247  CD1 ILE   140    -133.222-101.577 655.713  1.00  7.01           C
ATOM   2248 1HD1 ILE   140    -133.169-101.988 654.705  1.00  7.01           H
ATOM   2249 2HD1 ILE   140    -134.126-101.935 656.204  1.00  7.01           H
ATOM   2250 3HD1 ILE   140    -133.245-100.488 655.659  1.00  7.01           H
ATOM   2251  HN  ILE   140    -129.923-103.543 655.162  1.00  7.01           H
ATOM   2252  N   SER   141    -130.304-106.357 656.616  1.00  7.01           N
ATOM   2253  CA  SER   141    -130.301-107.780 656.912  1.00  7.01           C
ATOM   2254  C   SER   141    -129.104-108.127 657.800  1.00  7.01           C
ATOM   2255  O   SER   141    -129.243-108.865 658.774  1.00  7.01           O
ATOM   2256  HA  SER   141    -131.236-107.966 657.441  1.00  7.01           H
ATOM   2257  CB  SER   141    -130.268-108.610 655.628  1.00  7.01           C
ATOM   2258 1HB  SER   141    -129.335-108.420 655.097  1.00  7.01           H
ATOM   2259 2HB  SER   141    -130.281-109.670 655.881  1.00  7.01           H
ATOM   2260  HG  SER   141    -131.109-107.610 654.111  1.00  7.01           H
ATOM   2261  OG  SER   141    -131.369-108.314 654.772  1.00  7.01           O
ATOM   2262  HN  SER   141    -130.130-106.125 655.658  1.00  7.01           H
ATOM   2263  N   VAL   142    -127.956-107.579 657.430  1.00  7.01           N
ATOM   2264  CA  VAL   142    -126.739-107.808 658.191  1.00  7.01           C
ATOM   2265  C   VAL   142    -126.899-107.214 659.592  1.00  7.01           C
ATOM   2266  O   VAL   142    -126.473-107.815 660.577  1.00  7.01           O
ATOM   2267  HA  VAL   142    -126.604-108.886 658.280  1.00  7.01           H
ATOM   2268  HB  VAL   142    -125.729-106.187 657.238  1.00  7.01           H
ATOM   2269  CB  VAL   142    -125.535-107.242 657.435  1.00  7.01           C
ATOM   2270  CG1 VAL   142    -124.263-107.335 658.280  1.00  7.01           C
ATOM   2271 1HG1 VAL   142    -124.397-106.767 659.201  1.00  7.01           H
ATOM   2272 2HG1 VAL   142    -124.064-108.379 658.523  1.00  7.01           H
ATOM   2273 3HG1 VAL   142    -123.423-106.925 657.719  1.00  7.01           H
ATOM   2274  CG2 VAL   142    -125.352-107.946 656.089  1.00  7.01           C
ATOM   2275 1HG2 VAL   142    -125.190-109.011 656.255  1.00  7.01           H
ATOM   2276 2HG2 VAL   142    -126.245-107.804 655.480  1.00  7.01           H
ATOM   2277 3HG2 VAL   142    -124.490-107.524 655.573  1.00  7.01           H
ATOM   2278  HN  VAL   142    -127.849-106.990 656.630  1.00  7.01           H
ATOM   2279  N   ASP   143    -127.514-106.042 659.636  1.00  7.01           N
ATOM   2280  CA  ASP   143    -127.662-105.321 660.889  1.00  7.01           C
ATOM   2281  C   ASP   143    -128.505-106.155 661.855  1.00  7.01           C
ATOM   2282  O   ASP   143    -128.241-106.174 663.057  1.00  7.01           O
ATOM   2283  HA  ASP   143    -126.646-105.164 661.251  1.00  7.01           H
ATOM   2284  CB  ASP   143    -128.373-103.983 660.674  1.00  7.01           C
ATOM   2285 1HB  ASP   143    -127.918-103.456 659.835  1.00  7.01           H
ATOM   2286 2HB  ASP   143    -129.416-104.160 660.412  1.00  7.01           H
ATOM   2287  CG  ASP   143    -128.297-103.114 661.931  1.00  7.01           C
ATOM   2288  OD1 ASP   143    -127.174-102.984 662.464  1.00  7.01           O
ATOM   2289  OD2 ASP   143    -129.364-102.600 662.330  1.00  7.01           O
ATOM   2290  HN  ASP   143    -127.906-105.586 658.837  1.00  7.01           H
ATOM   2291  N   ARG   144    -129.502-106.823 661.295  1.00  7.01           N
ATOM   2292  CA  ARG   144    -130.357-107.694 662.084  1.00  7.01           C
ATOM   2293  C   ARG   144    -129.556-108.885 662.615  1.00  7.01           C
ATOM   2294  O   ARG   144    -129.651-109.226 663.792  1.00  7.01           O
ATOM   2295  HA  ARG   144    -130.715-107.067 662.901  1.00  7.01           H
ATOM   2296  CB  ARG   144    -131.535-108.209 661.255  1.00  7.01           C
ATOM   2297 1HB  ARG   144    -131.185-108.511 660.268  1.00  7.01           H
ATOM   2298 2HB  ARG   144    -131.958-109.095 661.729  1.00  7.01           H
ATOM   2299  CG  ARG   144    -132.616-107.135 661.112  1.00  7.01           C
ATOM   2300 1HG  ARG   144    -132.932-106.798 662.099  1.00  7.01           H
ATOM   2301 2HG  ARG   144    -132.205-106.267 660.596  1.00  7.01           H
ATOM   2302  CD  ARG   144    -133.822-107.671 660.339  1.00  7.01           C
ATOM   2303 1HD  ARG   144    -133.511-108.010 659.351  1.00  7.01           H
ATOM   2304 2HD  ARG   144    -134.240-108.536 660.855  1.00  7.01           H
ATOM   2305  NE  ARG   144    -134.851-106.615 660.210  1.00  7.01           N
ATOM   2306  HE  ARG   144    -134.589-105.676 660.434  1.00  7.01           H
ATOM   2307  CZ  ARG   144    -136.110-106.837 659.811  1.00  7.01           C
ATOM   2308  NH1 ARG   144    -136.516-108.075 659.498  1.00  7.01           N
ATOM   2309 1HH1 ARG   144    -135.877-108.842 659.561  1.00  7.01           H
ATOM   2310 2HH1 ARG   144    -137.458-108.233 659.201  1.00  7.01           H
ATOM   2311  NH2 ARG   144    -136.959-105.803 659.730  1.00  7.01           N
ATOM   2312 1HH2 ARG   144    -137.902-105.952 659.435  1.00  7.01           H
ATOM   2313 2HH2 ARG   144    -136.648-104.882 659.966  1.00  7.01           H
ATOM   2314  HN  ARG   144    -129.730-106.777 660.322  1.00  7.01           H
ATOM   2315  N   TYR   145    -128.785-109.484 661.719  1.00  7.01           N
ATOM   2316  CA  TYR   145    -127.999-110.655 662.072  1.00  7.01           C
ATOM   2317  C   TYR   145    -127.070-110.357 663.250  1.00  7.01           C
ATOM   2318  O   TYR   145    -127.034-111.109 664.223  1.00  7.01           O
ATOM   2319  HA  TYR   145    -128.689-111.450 662.355  1.00  7.01           H
ATOM   2320  CB  TYR   145    -127.153-110.981 660.840  1.00  7.01           C
ATOM   2321 1HB  TYR   145    -127.807-111.349 660.049  1.00  7.01           H
ATOM   2322 2HB  TYR   145    -126.695-110.063 660.473  1.00  7.01           H
ATOM   2323  CG  TYR   145    -126.055-112.015 661.096  1.00  7.01           C
ATOM   2324  HD1 TYR   145    -124.463-110.650 660.648  1.00  7.01           H
ATOM   2325  CD1 TYR   145    -124.728-111.664 660.948  1.00  7.01           C
ATOM   2326  HD2 TYR   145    -127.438-113.576 661.592  1.00  7.01           H
ATOM   2327  CD2 TYR   145    -126.390-113.299 661.475  1.00  7.01           C
ATOM   2328  CE1 TYR   145    -123.695-112.637 661.188  1.00  7.01           C
ATOM   2329  HE1 TYR   145    -122.643-112.373 661.075  1.00  7.01           H
ATOM   2330  HE2 TYR   145    -125.608-115.289 662.016  1.00  7.01           H
ATOM   2331  CE2 TYR   145    -125.357-114.272 661.716  1.00  7.01           C
ATOM   2332  CZ  TYR   145    -124.060-113.893 661.561  1.00  7.01           C
ATOM   2333  OH  TYR   145    -123.084-114.812 661.789  1.00  7.01           O
ATOM   2334  HH  TYR   145    -122.185-114.403 661.629  1.00  7.01           H
ATOM   2335  HN  TYR   145    -128.692-109.183 660.770  1.00  7.01           H
ATOM   2336  N   ILE   146    -126.341-109.258 663.125  1.00  7.01           N
ATOM   2337  CA  ILE   146    -125.369-108.884 664.138  1.00  7.01           C
ATOM   2338  C   ILE   146    -126.091-108.629 665.462  1.00  7.01           C
ATOM   2339  O   ILE   146    -125.593-108.995 666.526  1.00  7.01           O
ATOM   2340  HA  ILE   146    -124.694-109.730 664.270  1.00  7.01           H
ATOM   2341  HB  ILE   146    -125.198-106.919 663.311  1.00  7.01           H
ATOM   2342  CB  ILE   146    -124.524-107.702 663.660  1.00  7.01           C
ATOM   2343  CG1 ILE   146    -123.643-108.100 662.474  1.00  7.01           C
ATOM   2344 1HG1 ILE   146    -122.855-108.773 662.813  1.00  7.01           H
ATOM   2345 2HG1 ILE   146    -124.238-108.648 661.743  1.00  7.01           H
ATOM   2346  CG2 ILE   146    -123.705-107.113 664.810  1.00  7.01           C
ATOM   2347 1HG2 ILE   146    -124.378-106.767 665.596  1.00  7.01           H
ATOM   2348 2HG2 ILE   146    -123.040-107.877 665.212  1.00  7.01           H
ATOM   2349 3HG2 ILE   146    -123.114-106.274 664.443  1.00  7.01           H
ATOM   2350  CD1 ILE   146    -123.021-106.868 661.815  1.00  7.01           C
ATOM   2351 1HD1 ILE   146    -123.812-106.209 661.457  1.00  7.01           H
ATOM   2352 2HD1 ILE   146    -122.408-106.337 662.543  1.00  7.01           H
ATOM   2353 3HD1 ILE   146    -122.400-107.180 660.975  1.00  7.01           H
ATOM   2354  HN  ILE   146    -126.407-108.629 662.350  1.00  7.01           H
ATOM   2355  N   ALA   147    -127.254-108.003 665.354  1.00  7.01           N
ATOM   2356  CA  ALA   147    -128.012-107.623 666.534  1.00  7.01           C
ATOM   2357  C   ALA   147    -128.437-108.883 667.290  1.00  7.01           C
ATOM   2358  O   ALA   147    -128.640-108.846 668.502  1.00  7.01           O
ATOM   2359  HA  ALA   147    -127.356-107.031 667.173  1.00  7.01           H
ATOM   2360  CB  ALA   147    -129.206-106.761 666.119  1.00  7.01           C
ATOM   2361 1HB  ALA   147    -128.848-105.864 665.613  1.00  7.01           H
ATOM   2362 2HB  ALA   147    -129.846-107.329 665.444  1.00  7.01           H
ATOM   2363 3HB  ALA   147    -129.774-106.476 667.004  1.00  7.01           H
ATOM   2364  HN  ALA   147    -127.677-107.756 664.483  1.00  7.01           H
ATOM   2365  N   ILE   148    -128.560-109.970 666.541  1.00  7.01           N
ATOM   2366  CA  ILE   148    -128.942-111.243 667.128  1.00  7.01           C
ATOM   2367  C   ILE   148    -127.698-111.933 667.693  1.00  7.01           C
ATOM   2368  O   ILE   148    -127.689-112.356 668.848  1.00  7.01           O
ATOM   2369  HA  ILE   148    -129.624-111.032 667.952  1.00  7.01           H
ATOM   2370  HB  ILE   148    -129.138-112.112 665.183  1.00  7.01           H
ATOM   2371  CB  ILE   148    -129.708-112.093 666.112  1.00  7.01           C
ATOM   2372  CG1 ILE   148    -131.070-111.472 665.794  1.00  7.01           C
ATOM   2373 1HG1 ILE   148    -131.727-111.565 666.658  1.00  7.01           H
ATOM   2374 2HG1 ILE   148    -130.950-110.406 665.598  1.00  7.01           H
ATOM   2375  CG2 ILE   148    -129.837-113.540 666.593  1.00  7.01           C
ATOM   2376 1HG2 ILE   148    -128.843-113.967 666.728  1.00  7.01           H
ATOM   2377 2HG2 ILE   148    -130.373-113.561 667.542  1.00  7.01           H
ATOM   2378 3HG2 ILE   148    -130.385-114.121 665.852  1.00  7.01           H
ATOM   2379  CD1 ILE   148    -131.712-112.150 664.582  1.00  7.01           C
ATOM   2380 1HD1 ILE   148    -131.063-112.033 663.714  1.00  7.01           H
ATOM   2381 2HD1 ILE   148    -131.852-113.210 664.791  1.00  7.01           H
ATOM   2382 3HD1 ILE   148    -132.678-111.689 664.378  1.00  7.01           H
ATOM   2383  HN  ILE   148    -128.404-109.989 665.554  1.00  7.01           H
ATOM   2384  N   ALA   149    -126.679-112.025 666.852  1.00  7.01           N
ATOM   2385  CA  ALA   149    -125.554-112.902 667.132  1.00  7.01           C
ATOM   2386  C   ALA   149    -124.707-112.295 668.253  1.00  7.01           C
ATOM   2387  O   ALA   149    -124.083-113.020 669.026  1.00  7.01           O
ATOM   2388  HA  ALA   149    -125.954-113.858 667.469  1.00  7.01           H
ATOM   2389  CB  ALA   149    -124.750-113.127 665.851  1.00  7.01           C
ATOM   2390 1HB  ALA   149    -125.389-113.587 665.097  1.00  7.01           H
ATOM   2391 2HB  ALA   149    -124.381-112.171 665.480  1.00  7.01           H
ATOM   2392 3HB  ALA   149    -123.906-113.785 666.062  1.00  7.01           H
ATOM   2393  HN  ALA   149    -126.613-111.516 665.994  1.00  7.01           H
ATOM   2394  N   GLN   150    -124.714-110.971 668.305  1.00  7.01           N
ATOM   2395  CA  GLN   150    -123.805-110.252 669.182  1.00  7.01           C
ATOM   2396  C   GLN   150    -124.574-109.222 670.013  1.00  7.01           C
ATOM   2397  O   GLN   150    -124.085-108.118 670.247  1.00  7.01           O
ATOM   2398  HA  GLN   150    -123.375-111.010 669.838  1.00  7.01           H
ATOM   2399  CB  GLN   150    -122.684-109.585 668.383  1.00  7.01           C
ATOM   2400 1HB  GLN   150    -123.108-108.850 667.699  1.00  7.01           H
ATOM   2401 2HB  GLN   150    -122.021-109.046 669.060  1.00  7.01           H
ATOM   2402  CG  GLN   150    -121.882-110.622 667.594  1.00  7.01           C
ATOM   2403 1HG  GLN   150    -121.674-111.485 668.226  1.00  7.01           H
ATOM   2404 2HG  GLN   150    -122.474-110.979 666.751  1.00  7.01           H
ATOM   2405  CD  GLN   150    -120.568-110.027 667.085  1.00  7.01           C
ATOM   2406  OE1 GLN   150    -120.175-108.928 667.441  1.00  7.01           O
ATOM   2407  NE2 GLN   150    -119.913-110.811 666.233  1.00  7.01           N
ATOM   2408 1HE2 GLN   150    -120.291-111.702 665.982  1.00  7.01           H
ATOM   2409 2HE2 GLN   150    -119.042-110.510 665.845  1.00  7.01           H
ATOM   2410  HN  GLN   150    -125.323-110.393 667.763  1.00  7.01           H
ATOM   2411  N   ALA   151    -125.764-109.621 670.437  1.00  7.01           N
ATOM   2412  CA  ALA   151    -126.699-108.682 671.034  1.00  7.01           C
ATOM   2413  C   ALA   151    -125.963-107.820 672.062  1.00  7.01           C
ATOM   2414  O   ALA   151    -126.183-106.612 672.136  1.00  7.01           O
ATOM   2415  HA  ALA   151    -127.077-108.040 670.238  1.00  7.01           H
ATOM   2416  CB  ALA   151    -127.871-109.449 671.648  1.00  7.01           C
ATOM   2417 1HB  ALA   151    -128.378-110.021 670.872  1.00  7.01           H
ATOM   2418 2HB  ALA   151    -127.499-110.127 672.416  1.00  7.01           H
ATOM   2419 3HB  ALA   151    -128.572-108.744 672.096  1.00  7.01           H
ATOM   2420  HN  ALA   151    -126.092-110.563 670.378  1.00  7.01           H
ATOM   2421  N   MET   152    -125.104-108.475 672.829  1.00  7.01           N
ATOM   2422  CA  MET   152    -124.356-107.789 673.869  1.00  7.01           C
ATOM   2423  C   MET   152    -123.497-106.669 673.278  1.00  7.01           C
ATOM   2424  O   MET   152    -123.644-105.506 673.653  1.00  7.01           O
ATOM   2425  HA  MET   152    -125.105-107.367 674.539  1.00  7.01           H
ATOM   2426  CB  MET   152    -123.458-108.791 674.598  1.00  7.01           C
ATOM   2427 1HB  MET   152    -123.108-109.548 673.896  1.00  7.01           H
ATOM   2428 2HB  MET   152    -122.575-108.280 674.982  1.00  7.01           H
ATOM   2429  CG  MET   152    -124.208-109.463 675.749  1.00  7.01           C
ATOM   2430 1HG  MET   152    -125.164-109.850 675.395  1.00  7.01           H
ATOM   2431 2HG  MET   152    -123.637-110.314 676.119  1.00  7.01           H
ATOM   2432  SD  MET   152    -124.477-108.291 677.069  1.00  7.01           S
ATOM   2433  CE  MET   152    -125.175-109.372 678.306  1.00  7.01           C
ATOM   2434 1HE  MET   152    -126.090-109.822 677.920  1.00  7.01           H
ATOM   2435 2HE  MET   152    -124.459-110.156 678.549  1.00  7.01           H
ATOM   2436 3HE  MET   152    -125.403-108.797 679.203  1.00  7.01           H
ATOM   2437  HN  MET   152    -124.917-109.454 672.750  1.00  7.01           H
ATOM   2438  N   ARG   153    -122.620-107.058 672.365  1.00  7.01           N
ATOM   2439  CA  ARG   153    -121.699-106.110 671.760  1.00  7.01           C
ATOM   2440  C   ARG   153    -122.471-105.058 670.961  1.00  7.01           C
ATOM   2441  O   ARG   153    -122.050-103.905 670.879  1.00  7.01           O
ATOM   2442  HA  ARG   153    -121.173-105.657 672.600  1.00  7.01           H
ATOM   2443  CB  ARG   153    -120.709-106.819 670.833  1.00  7.01           C
ATOM   2444 1HB  ARG   153    -121.253-107.430 670.113  1.00  7.01           H
ATOM   2445 2HB  ARG   153    -120.146-106.080 670.264  1.00  7.01           H
ATOM   2446  CG  ARG   153    -119.746-107.700 671.632  1.00  7.01           C
ATOM   2447 1HG  ARG   153    -119.234-107.098 672.383  1.00  7.01           H
ATOM   2448 2HG  ARG   153    -120.306-108.467 672.166  1.00  7.01           H
ATOM   2449  CD  ARG   153    -118.716-108.360 670.712  1.00  7.01           C
ATOM   2450 1HD  ARG   153    -119.216-109.037 670.019  1.00  7.01           H
ATOM   2451 2HD  ARG   153    -118.215-107.601 670.110  1.00  7.01           H
ATOM   2452  NE  ARG   153    -117.722-109.104 671.517  1.00  7.01           N
ATOM   2453  HE  ARG   153    -117.827-109.102 672.511  1.00  7.01           H
ATOM   2454  CZ  ARG   153    -116.689-109.781 670.996  1.00  7.01           C
ATOM   2455  NH1 ARG   153    -116.499-109.818 669.670  1.00  7.01           N
ATOM   2456 1HH1 ARG   153    -117.131-109.338 669.061  1.00  7.01           H
ATOM   2457 2HH1 ARG   153    -115.726-110.326 669.290  1.00  7.01           H
ATOM   2458  NH2 ARG   153    -115.849-110.420 671.821  1.00  7.01           N
ATOM   2459 1HH2 ARG   153    -115.074-110.930 671.449  1.00  7.01           H
ATOM   2460 2HH2 ARG   153    -115.998-110.387 672.810  1.00  7.01           H
ATOM   2461  HN  ARG   153    -122.532-107.999 672.040  1.00  7.01           H
ATOM   2462  N   ALA   154    -123.586-105.492 670.393  1.00  7.01           N
ATOM   2463  CA  ALA   154    -124.374-104.626 669.533  1.00  7.01           C
ATOM   2464  C   ALA   154    -124.915-103.455 670.354  1.00  7.01           C
ATOM   2465  O   ALA   154    -125.207-102.392 669.809  1.00  7.01           O
ATOM   2466  HA  ALA   154    -123.714-104.240 668.756  1.00  7.01           H
ATOM   2467  CB  ALA   154    -125.489-105.440 668.872  1.00  7.01           C
ATOM   2468 1HB  ALA   154    -125.050-106.241 668.277  1.00  7.01           H
ATOM   2469 2HB  ALA   154    -126.131-105.868 669.642  1.00  7.01           H
ATOM   2470 3HB  ALA   154    -126.080-104.790 668.227  1.00  7.01           H
ATOM   2471  HN  ALA   154    -123.951-106.416 670.511  1.00  7.01           H
ATOM   2472  N   HIS   155    -125.034-103.689 671.653  1.00  7.01           N
ATOM   2473  CA  HIS   155    -125.537-102.667 672.555  1.00  7.01           C
ATOM   2474  C   HIS   155    -124.437-101.641 672.832  1.00  7.01           C
ATOM   2475  O   HIS   155    -124.648-100.440 672.670  1.00  7.01           O
ATOM   2476  HA  HIS   155    -126.361-102.173 672.040  1.00  7.01           H
ATOM   2477  CB  HIS   155    -126.096-103.297 673.832  1.00  7.01           C
ATOM   2478 1HB  HIS   155    -126.756-104.120 673.560  1.00  7.01           H
ATOM   2479 2HB  HIS   155    -125.272-103.725 674.404  1.00  7.01           H
ATOM   2480  CG  HIS   155    -126.853-102.332 674.713  1.00  7.01           C
ATOM   2481  HD1 HIS   155    -125.395-101.960 676.220  1.00  7.01           H
ATOM   2482  ND1 HIS   155    -126.312-101.783 675.862  1.00  7.01           N
ATOM   2483  CD2 HIS   155    -128.114-101.824 674.599  1.00  7.01           C
ATOM   2484  HD2 HIS   155    -128.823-102.049 673.802  1.00  7.01           H
ATOM   2485  CE1 HIS   155    -127.216-100.983 676.408  1.00  7.01           C
ATOM   2486  HE1 HIS   155    -127.090-100.404 677.323  1.00  7.01           H
ATOM   2487  NE2 HIS   155    -128.332-101.010 675.625  1.00  7.01           N
ATOM   2488  HN  HIS   155    -124.793-104.556 672.089  1.00  7.01           H
ATOM   2489  N   THR   156    -123.286-102.151 673.246  1.00  7.01           N
ATOM   2490  CA  THR   156    -122.224-101.294 673.746  1.00  7.01           C
ATOM   2491  C   THR   156    -121.672-100.416 672.621  1.00  7.01           C
ATOM   2492  O   THR   156    -121.229 -99.295 672.864  1.00  7.01           O
ATOM   2493  HA  THR   156    -122.647-100.625 674.496  1.00  7.01           H
ATOM   2494  HB  THR   156    -120.333-101.590 674.773  1.00  7.01           H
ATOM   2495  CB  THR   156    -121.164-102.186 674.397  1.00  7.01           C
ATOM   2496  OG1 THR   156    -120.835-103.130 673.382  1.00  7.01           O
ATOM   2497  HG1 THR   156    -119.961-103.569 673.593  1.00  7.01           H
ATOM   2498  CG2 THR   156    -121.734-103.041 675.530  1.00  7.01           C
ATOM   2499 1HG2 THR   156    -122.521-103.686 675.139  1.00  7.01           H
ATOM   2500 2HG2 THR   156    -122.147-102.392 676.303  1.00  7.01           H
ATOM   2501 3HG2 THR   156    -120.940-103.654 675.957  1.00  7.01           H
ATOM   2502  HN  THR   156    -123.074-103.128 673.243  1.00  7.01           H
ATOM   2503  N   TRP   157    -121.718-100.960 671.414  1.00  7.01           N
ATOM   2504  CA  TRP   157    -121.124-100.290 670.269  1.00  7.01           C
ATOM   2505  C   TRP   157    -122.234 -99.537 669.534  1.00  7.01           C
ATOM   2506  O   TRP   157    -122.119 -99.265 668.340  1.00  7.01           O
ATOM   2507  HA  TRP   157    -120.381 -99.586 670.643  1.00  7.01           H
ATOM   2508  CB  TRP   157    -120.384-101.286 669.374  1.00  7.01           C
ATOM   2509 1HB  TRP   157    -121.069-102.086 669.093  1.00  7.01           H
ATOM   2510 2HB  TRP   157    -120.087-100.782 668.454  1.00  7.01           H
ATOM   2511  CG  TRP   157    -119.143-101.903 670.023  1.00  7.01           C
ATOM   2512  HD1 TRP   157    -119.151-101.058 672.002  1.00  7.01           H
ATOM   2513  CD1 TRP   157    -118.679-101.709 671.265  1.00  7.01           C
ATOM   2514  CD2 TRP   157    -118.220-102.826 669.408  1.00  7.01           C
ATOM   2515  NE1 TRP   157    -117.530-102.438 671.495  1.00  7.01           N
ATOM   2516  HE1 TRP   157    -117.001-102.457 672.344  1.00  7.01           H
ATOM   2517  CE2 TRP   157    -117.242-103.139 670.330  1.00  7.01           C
ATOM   2518  HE3 TRP   157    -118.974-103.150 667.370  1.00  7.01           H
ATOM   2519  CE3 TRP   157    -118.213-103.380 668.116  1.00  7.01           C
ATOM   2520  CZ2 TRP   157    -116.184-104.014 670.058  1.00  7.01           C
ATOM   2521  HZ2 TRP   157    -115.423-104.245 670.804  1.00  7.01           H
ATOM   2522  CZ3 TRP   157    -117.149-104.253 667.860  1.00  7.01           C
ATOM   2523  HZ3 TRP   157    -117.095-104.711 666.872  1.00  7.01           H
ATOM   2524  CH2 TRP   157    -116.156-104.578 668.777  1.00  7.01           C
ATOM   2525  HH2 TRP   157    -115.359-105.268 668.500  1.00  7.01           H
ATOM   2526  HN  TRP   157    -122.149-101.839 671.212  1.00  7.01           H
ATOM   2527  N   ARG   158    -123.284 -99.221 670.277  1.00  7.01           N
ATOM   2528  CA  ARG   158    -124.486 -98.665 669.678  1.00  7.01           C
ATOM   2529  C   ARG   158    -124.143 -97.421 668.858  1.00  7.01           C
ATOM   2530  O   ARG   158    -124.604 -97.272 667.727  1.00  7.01           O
ATOM   2531  HA  ARG   158    -124.873 -99.461 669.042  1.00  7.01           H
ATOM   2532  CB  ARG   158    -125.514 -98.295 670.749  1.00  7.01           C
ATOM   2533 1HB  ARG   158    -125.751 -99.173 671.350  1.00  7.01           H
ATOM   2534 2HB  ARG   158    -125.090 -97.551 671.424  1.00  7.01           H
ATOM   2535  CG  ARG   158    -126.793 -97.745 670.114  1.00  7.01           C
ATOM   2536 1HG  ARG   158    -126.552 -96.888 669.485  1.00  7.01           H
ATOM   2537 2HG  ARG   158    -127.236 -98.501 669.466  1.00  7.01           H
ATOM   2538  CD  ARG   158    -127.803 -97.330 671.186  1.00  7.01           C
ATOM   2539 1HD  ARG   158    -127.976 -98.157 671.874  1.00  7.01           H
ATOM   2540 2HD  ARG   158    -127.402 -96.504 671.774  1.00  7.01           H
ATOM   2541  NE  ARG   158    -129.077 -96.926 670.551  1.00  7.01           N
ATOM   2542  HE  ARG   158    -129.081 -96.771 669.563  1.00  7.01           H
ATOM   2543  CZ  ARG   158    -130.227 -96.754 671.217  1.00  7.01           C
ATOM   2544  NH1 ARG   158    -130.281 -96.947 672.542  1.00  7.01           N
ATOM   2545 1HH1 ARG   158    -129.459 -97.221 673.041  1.00  7.01           H
ATOM   2546 2HH1 ARG   158    -131.143 -96.817 673.032  1.00  7.01           H
ATOM   2547  NH2 ARG   158    -131.323 -96.386 670.539  1.00  7.01           N
ATOM   2548 1HH2 ARG   158    -132.189 -96.254 671.021  1.00  7.01           H
ATOM   2549 2HH2 ARG   158    -131.274 -96.244 669.550  1.00  7.01           H
ATOM   2550  HN  ARG   158    -123.323 -99.339 671.270  1.00  7.01           H
ATOM   2551  N   GLU   159    -123.338 -96.558 669.459  1.00  7.01           N
ATOM   2552  CA  GLU   159    -123.058 -95.259 668.870  1.00  7.01           C
ATOM   2553  C   GLU   159    -122.129 -95.412 667.664  1.00  7.01           C
ATOM   2554  O   GLU   159    -122.364 -94.816 666.615  1.00  7.01           O
ATOM   2555  HA  GLU   159    -124.025 -94.874 668.546  1.00  7.01           H
ATOM   2556  CB  GLU   159    -122.460 -94.305 669.906  1.00  7.01           C
ATOM   2557 1HB  GLU   159    -121.587 -94.765 670.368  1.00  7.01           H
ATOM   2558 2HB  GLU   159    -122.243 -93.344 669.438  1.00  7.01           H
ATOM   2559  CG  GLU   159    -123.457 -94.021 671.031  1.00  7.01           C
ATOM   2560 1HG  GLU   159    -124.422 -93.746 670.605  1.00  7.01           H
ATOM   2561 2HG  GLU   159    -123.614 -94.926 671.619  1.00  7.01           H
ATOM   2562  CD  GLU   159    -122.955 -92.897 671.939  1.00  7.01           C
ATOM   2563  OE1 GLU   159    -123.819 -92.158 672.458  1.00  7.01           O
ATOM   2564  OE2 GLU   159    -121.718 -92.802 672.093  1.00  7.01           O
ATOM   2565  HN  GLU   159    -122.881 -96.733 670.331  1.00  7.01           H
ATOM   2566  N   LYS   160    -121.092 -96.215 667.855  1.00  7.01           N
ATOM   2567  CA  LYS   160    -120.148 -96.485 666.784  1.00  7.01           C
ATOM   2568  C   LYS   160    -120.902 -97.029 665.569  1.00  7.01           C
ATOM   2569  O   LYS   160    -120.615 -96.650 664.435  1.00  7.01           O
ATOM   2570  HA  LYS   160    -119.687 -95.537 666.508  1.00  7.01           H
ATOM   2571  CB  LYS   160    -119.029 -97.406 667.276  1.00  7.01           C
ATOM   2572 1HB  LYS   160    -119.460 -98.288 667.749  1.00  7.01           H
ATOM   2573 2HB  LYS   160    -118.442 -97.756 666.427  1.00  7.01           H
ATOM   2574  CG  LYS   160    -118.119 -96.681 668.269  1.00  7.01           C
ATOM   2575 1HG  LYS   160    -117.804 -95.726 667.849  1.00  7.01           H
ATOM   2576 2HG  LYS   160    -118.672 -96.461 669.181  1.00  7.01           H
ATOM   2577  CD  LYS   160    -116.889 -97.527 668.604  1.00  7.01           C
ATOM   2578 1HD  LYS   160    -117.200 -98.448 669.098  1.00  7.01           H
ATOM   2579 2HD  LYS   160    -116.380 -97.816 667.684  1.00  7.01           H
ATOM   2580  CE  LYS   160    -115.923 -96.758 669.507  1.00  7.01           C
ATOM   2581 1HE  LYS   160    -115.668 -95.803 669.047  1.00  7.01           H
ATOM   2582 2HE  LYS   160    -116.406 -96.534 670.458  1.00  7.01           H
ATOM   2583  NZ  LYS   160    -114.693 -97.547 669.742  1.00  7.01           N
ATOM   2584 1HZ  LYS   160    -114.065 -97.023 670.342  1.00  7.01           H
ATOM   2585 2HZ  LYS   160    -114.935 -98.424 670.190  1.00  7.01           H
ATOM   2586 3HZ  LYS   160    -114.237 -97.734 668.856  1.00  7.01           H
ATOM   2587  HN  LYS   160    -120.893 -96.676 668.720  1.00  7.01           H
ATOM   2588  N   ARG   161    -121.853 -97.908 665.848  1.00  7.01           N
ATOM   2589  CA  ARG   161    -122.663 -98.495 664.794  1.00  7.01           C
ATOM   2590  C   ARG   161    -123.440 -97.404 664.053  1.00  7.01           C
ATOM   2591  O   ARG   161    -123.616 -97.479 662.838  1.00  7.01           O
ATOM   2592  HA  ARG   161    -121.948 -98.985 664.133  1.00  7.01           H
ATOM   2593  CB  ARG   161    -123.649 -99.518 665.362  1.00  7.01           C
ATOM   2594 1HB  ARG   161    -124.176 -99.087 666.213  1.00  7.01           H
ATOM   2595 2HB  ARG   161    -124.401 -99.759 664.611  1.00  7.01           H
ATOM   2596  CG  ARG   161    -122.926-100.794 665.795  1.00  7.01           C
ATOM   2597 1HG  ARG   161    -122.520-101.301 664.920  1.00  7.01           H
ATOM   2598 2HG  ARG   161    -122.082-100.539 666.436  1.00  7.01           H
ATOM   2599  CD  ARG   161    -123.874-101.735 666.542  1.00  7.01           C
ATOM   2600 1HD  ARG   161    -123.311-102.558 666.982  1.00  7.01           H
ATOM   2601 2HD  ARG   161    -124.356-101.203 667.362  1.00  7.01           H
ATOM   2602  NE  ARG   161    -124.898-102.264 665.613  1.00  7.01           N
ATOM   2603  HE  ARG   161    -124.705-102.227 664.633  1.00  7.01           H
ATOM   2604  CZ  ARG   161    -126.067-102.790 666.004  1.00  7.01           C
ATOM   2605  NH1 ARG   161    -126.377-102.865 667.305  1.00  7.01           N
ATOM   2606 1HH1 ARG   161    -125.735-102.527 667.993  1.00  7.01           H
ATOM   2607 2HH1 ARG   161    -127.252-103.259 667.589  1.00  7.01           H
ATOM   2608  NH2 ARG   161    -126.920-103.239 665.074  1.00  7.01           N
ATOM   2609 1HH2 ARG   161    -127.797-103.634 665.349  1.00  7.01           H
ATOM   2610 2HH2 ARG   161    -126.681-103.179 664.105  1.00  7.01           H
ATOM   2611  HN  ARG   161    -122.073 -98.220 666.773  1.00  7.01           H
ATOM   2612  N   LEU   162    -123.884 -96.416 664.816  1.00  7.01           N
ATOM   2613  CA  LEU   162    -124.644 -95.316 664.249  1.00  7.01           C
ATOM   2614  C   LEU   162    -123.734 -94.491 663.336  1.00  7.01           C
ATOM   2615  O   LEU   162    -124.166 -94.021 662.284  1.00  7.01           O
ATOM   2616  HA  LEU   162    -125.441 -95.747 663.643  1.00  7.01           H
ATOM   2617  CB  LEU   162    -125.310 -94.497 665.356  1.00  7.01           C
ATOM   2618 1HB  LEU   162    -125.862 -95.178 666.003  1.00  7.01           H
ATOM   2619 2HB  LEU   162    -124.528 -94.043 665.965  1.00  7.01           H
ATOM   2620  HG  LEU   162    -125.725 -92.746 664.200  1.00  7.01           H
ATOM   2621  CG  LEU   162    -126.263 -93.393 664.893  1.00  7.01           C
ATOM   2622  CD1 LEU   162    -127.454 -93.979 664.133  1.00  7.01           C
ATOM   2623 1HD1 LEU   162    -127.095 -94.521 663.258  1.00  7.01           H
ATOM   2624 2HD1 LEU   162    -128.000 -94.662 664.784  1.00  7.01           H
ATOM   2625 3HD1 LEU   162    -128.115 -93.173 663.816  1.00  7.01           H
ATOM   2626  CD2 LEU   162    -126.707 -92.523 666.071  1.00  7.01           C
ATOM   2627 1HD2 LEU   162    -127.220 -93.141 666.807  1.00  7.01           H
ATOM   2628 2HD2 LEU   162    -125.833 -92.060 666.531  1.00  7.01           H
ATOM   2629 3HD2 LEU   162    -127.383 -91.746 665.714  1.00  7.01           H
ATOM   2630  HN  LEU   162    -123.733 -96.360 665.803  1.00  7.01           H
ATOM   2631  N   LEU   163    -122.492 -94.341 663.771  1.00  7.01           N
ATOM   2632  CA  LEU   163    -121.511 -93.602 662.994  1.00  7.01           C
ATOM   2633  C   LEU   163    -121.288 -94.310 661.657  1.00  7.01           C
ATOM   2634  O   LEU   163    -121.401 -93.694 660.598  1.00  7.01           O
ATOM   2635  HA  LEU   163    -121.927 -92.614 662.797  1.00  7.01           H
ATOM   2636  CB  LEU   163    -120.229 -93.400 663.804  1.00  7.01           C
ATOM   2637 1HB  LEU   163    -120.495 -92.958 664.764  1.00  7.01           H
ATOM   2638 2HB  LEU   163    -119.796 -94.378 664.012  1.00  7.01           H
ATOM   2639  HG  LEU   163    -118.977 -92.900 662.144  1.00  7.01           H
ATOM   2640  CG  LEU   163    -119.155 -92.527 663.152  1.00  7.01           C
ATOM   2641  CD1 LEU   163    -119.631 -91.079 663.021  1.00  7.01           C
ATOM   2642 1HD1 LEU   163    -120.529 -91.046 662.405  1.00  7.01           H
ATOM   2643 2HD1 LEU   163    -119.854 -90.678 664.010  1.00  7.01           H
ATOM   2644 3HD1 LEU   163    -118.848 -90.480 662.555  1.00  7.01           H
ATOM   2645  CD2 LEU   163    -117.830 -92.628 663.912  1.00  7.01           C
ATOM   2646 1HD2 LEU   163    -117.974 -92.296 664.940  1.00  7.01           H
ATOM   2647 2HD2 LEU   163    -117.488 -93.663 663.909  1.00  7.01           H
ATOM   2648 3HD2 LEU   163    -117.084 -91.998 663.427  1.00  7.01           H
ATOM   2649  HN  LEU   163    -122.154 -94.712 664.636  1.00  7.01           H
ATOM   2650  N   TYR   164    -120.977 -95.595 661.748  1.00  7.01           N
ATOM   2651  CA  TYR   164    -120.725 -96.390 660.558  1.00  7.01           C
ATOM   2652  C   TYR   164    -121.941 -96.387 659.629  1.00  7.01           C
ATOM   2653  O   TYR   164    -121.794 -96.410 658.408  1.00  7.01           O
ATOM   2654  HA  TYR   164    -119.876 -95.952 660.034  1.00  7.01           H
ATOM   2655  CB  TYR   164    -120.478 -97.818 661.050  1.00  7.01           C
ATOM   2656 1HB  TYR   164    -121.278 -98.099 661.734  1.00  7.01           H
ATOM   2657 2HB  TYR   164    -120.531 -98.498 660.200  1.00  7.01           H
ATOM   2658  CG  TYR   164    -119.133 -98.009 661.754  1.00  7.01           C
ATOM   2659  HD1 TYR   164    -118.002 -97.176 660.134  1.00  7.01           H
ATOM   2660  CD1 TYR   164    -117.966 -97.620 661.129  1.00  7.01           C
ATOM   2661  HD2 TYR   164    -120.010 -98.877 663.507  1.00  7.01           H
ATOM   2662  CD2 TYR   164    -119.088 -98.570 663.014  1.00  7.01           C
ATOM   2663  CE1 TYR   164    -116.700 -97.800 661.792  1.00  7.01           C
ATOM   2664  HE1 TYR   164    -115.770 -97.497 661.310  1.00  7.01           H
ATOM   2665  HE2 TYR   164    -117.772 -99.192 664.672  1.00  7.01           H
ATOM   2666  CE2 TYR   164    -117.822 -98.750 663.677  1.00  7.01           C
ATOM   2667  CZ  TYR   164    -116.691 -98.356 663.033  1.00  7.01           C
ATOM   2668  OH  TYR   164    -115.495 -98.526 663.659  1.00  7.01           O
ATOM   2669  HH  TYR   164    -114.754 -98.195 663.076  1.00  7.01           H
ATOM   2670  HN  TYR   164    -120.896 -96.090 662.612  1.00  7.01           H
ATOM   2671  N   SER   165    -123.115 -96.358 660.243  1.00  7.01           N
ATOM   2672  CA  SER   165    -124.356 -96.389 659.488  1.00  7.01           C
ATOM   2673  C   SER   165    -124.414 -95.199 658.528  1.00  7.01           C
ATOM   2674  O   SER   165    -124.966 -95.305 657.434  1.00  7.01           O
ATOM   2675  HA  SER   165    -124.333 -97.327 658.933  1.00  7.01           H
ATOM   2676  CB  SER   165    -125.569 -96.378 660.420  1.00  7.01           C
ATOM   2677 1HB  SER   165    -126.438 -96.764 659.888  1.00  7.01           H
ATOM   2678 2HB  SER   165    -125.386 -97.048 661.261  1.00  7.01           H
ATOM   2679  HG  SER   165    -125.010 -94.540 660.980  1.00  7.01           H
ATOM   2680  OG  SER   165    -125.855 -95.071 660.909  1.00  7.01           O
ATOM   2681  HN  SER   165    -123.226 -96.315 661.236  1.00  7.01           H
ATOM   2682  N   LYS   166    -123.836 -94.092 658.973  1.00  7.01           N
ATOM   2683  CA  LYS   166    -123.794 -92.890 658.157  1.00  7.01           C
ATOM   2684  C   LYS   166    -122.915 -93.142 656.931  1.00  7.01           C
ATOM   2685  O   LYS   166    -123.314 -92.846 655.805  1.00  7.01           O
ATOM   2686  HA  LYS   166    -124.810 -92.690 657.818  1.00  7.01           H
ATOM   2687  CB  LYS   166    -123.351 -91.689 658.996  1.00  7.01           C
ATOM   2688 1HB  LYS   166    -122.423 -91.926 659.515  1.00  7.01           H
ATOM   2689 2HB  LYS   166    -123.143 -90.842 658.342  1.00  7.01           H
ATOM   2690  CG  LYS   166    -124.427 -91.304 660.013  1.00  7.01           C
ATOM   2691 1HG  LYS   166    -125.357 -91.072 659.493  1.00  7.01           H
ATOM   2692 2HG  LYS   166    -124.631 -92.149 660.670  1.00  7.01           H
ATOM   2693  CD  LYS   166    -123.988 -90.098 660.845  1.00  7.01           C
ATOM   2694 1HD  LYS   166    -123.098 -90.354 661.421  1.00  7.01           H
ATOM   2695 2HD  LYS   166    -123.714 -89.276 660.185  1.00  7.01           H
ATOM   2696  CE  LYS   166    -125.103 -89.650 661.792  1.00  7.01           C
ATOM   2697 1HE  LYS   166    -126.020 -89.480 661.228  1.00  7.01           H
ATOM   2698 2HE  LYS   166    -125.314 -90.438 662.514  1.00  7.01           H
ATOM   2699  NZ  LYS   166    -124.714 -88.410 662.501  1.00  7.01           N
ATOM   2700 1HZ  LYS   166    -125.454 -88.139 663.138  1.00  7.01           H
ATOM   2701 2HZ  LYS   166    -123.861 -88.573 663.023  1.00  7.01           H
ATOM   2702 3HZ  LYS   166    -124.561 -87.669 661.826  1.00  7.01           H
ATOM   2703  HN  LYS   166    -123.403 -94.009 659.870  1.00  7.01           H
ATOM   2704  N   MET   167    -121.734 -93.685 657.189  1.00  7.01           N
ATOM   2705  CA  MET   167    -120.766 -93.912 656.130  1.00  7.01           C
ATOM   2706  C   MET   167    -121.298 -94.917 655.107  1.00  7.01           C
ATOM   2707  O   MET   167    -121.143 -94.723 653.902  1.00  7.01           O
ATOM   2708  HA  MET   167    -120.620 -92.942 655.654  1.00  7.01           H
ATOM   2709  CB  MET   167    -119.463 -94.438 656.734  1.00  7.01           C
ATOM   2710 1HB  MET   167    -119.662 -95.344 657.305  1.00  7.01           H
ATOM   2711 2HB  MET   167    -118.772 -94.711 655.935  1.00  7.01           H
ATOM   2712  CG  MET   167    -118.815 -93.389 657.640  1.00  7.01           C
ATOM   2713 1HG  MET   167    -118.893 -92.403 657.182  1.00  7.01           H
ATOM   2714 2HG  MET   167    -119.344 -93.342 658.591  1.00  7.01           H
ATOM   2715  SD  MET   167    -117.099 -93.797 657.916  1.00  7.01           S
ATOM   2716  CE  MET   167    -116.407 -93.310 656.345  1.00  7.01           C
ATOM   2717 1HE  MET   167    -116.876 -93.886 655.547  1.00  7.01           H
ATOM   2718 2HE  MET   167    -116.589 -92.248 656.181  1.00  7.01           H
ATOM   2719 3HE  MET   167    -115.334 -93.499 656.346  1.00  7.01           H
ATOM   2720  HN  MET   167    -121.437 -93.969 658.101  1.00  7.01           H
ATOM   2721  N   VAL   168    -121.914 -95.970 655.624  1.00  7.01           N
ATOM   2722  CA  VAL   168    -122.457 -97.013 654.771  1.00  7.01           C
ATOM   2723  C   VAL   168    -123.489 -96.404 653.820  1.00  7.01           C
ATOM   2724  O   VAL   168    -123.526 -96.742 652.638  1.00  7.01           O
ATOM   2725  HA  VAL   168    -121.633 -97.417 654.182  1.00  7.01           H
ATOM   2726  HB  VAL   168    -123.713 -97.705 656.351  1.00  7.01           H
ATOM   2727  CB  VAL   168    -123.027 -98.145 655.627  1.00  7.01           C
ATOM   2728  CG1 VAL   168    -123.819 -99.135 654.770  1.00  7.01           C
ATOM   2729 1HG1 VAL   168    -124.644 -98.616 654.283  1.00  7.01           H
ATOM   2730 2HG1 VAL   168    -123.163 -99.566 654.013  1.00  7.01           H
ATOM   2731 3HG1 VAL   168    -124.213 -99.930 655.404  1.00  7.01           H
ATOM   2732  CG2 VAL   168    -121.918 -98.857 656.404  1.00  7.01           C
ATOM   2733 1HG2 VAL   168    -121.197 -99.278 655.704  1.00  7.01           H
ATOM   2734 2HG2 VAL   168    -121.416 -98.144 657.058  1.00  7.01           H
ATOM   2735 3HG2 VAL   168    -122.351 -99.657 657.005  1.00  7.01           H
ATOM   2736  HN  VAL   168    -122.045 -96.115 656.605  1.00  7.01           H
ATOM   2737  N   CYS   169    -124.303 -95.516 654.372  1.00  7.01           N
ATOM   2738  CA  CYS   169    -125.331 -94.853 653.588  1.00  7.01           C
ATOM   2739  C   CYS   169    -124.648 -94.071 652.464  1.00  7.01           C
ATOM   2740  O   CYS   169    -125.048 -94.166 651.305  1.00  7.01           O
ATOM   2741  HA  CYS   169    -125.969 -95.638 653.181  1.00  7.01           H
ATOM   2742  CB  CYS   169    -126.213 -93.953 654.456  1.00  7.01           C
ATOM   2743 1HB  CYS   169    -125.591 -93.265 655.029  1.00  7.01           H
ATOM   2744 2HB  CYS   169    -126.860 -93.346 653.823  1.00  7.01           H
ATOM   2745  HG  CYS   169    -126.318 -95.046 656.558  1.00  7.01           H
ATOM   2746  SG  CYS   169    -127.225 -94.973 655.588  1.00  7.01           S
ATOM   2747  HN  CYS   169    -124.268 -95.248 655.335  1.00  7.01           H
ATOM   2748  N   PHE   170    -123.629 -93.315 652.847  1.00  7.01           N
ATOM   2749  CA  PHE   170    -122.912 -92.487 651.893  1.00  7.01           C
ATOM   2750  C   PHE   170    -122.301 -93.339 650.778  1.00  7.01           C
ATOM   2751  O   PHE   170    -122.416 -93.002 649.600  1.00  7.01           O
ATOM   2752  HA  PHE   170    -123.632 -91.791 651.463  1.00  7.01           H
ATOM   2753  CB  PHE   170    -121.786 -91.792 652.661  1.00  7.01           C
ATOM   2754 1HB  PHE   170    -122.221 -91.207 653.471  1.00  7.01           H
ATOM   2755 2HB  PHE   170    -121.152 -92.550 653.121  1.00  7.01           H
ATOM   2756  CG  PHE   170    -120.917 -90.875 651.798  1.00  7.01           C
ATOM   2757  HD1 PHE   170    -119.367 -92.314 651.590  1.00  7.01           H
ATOM   2758  CD1 PHE   170    -119.713 -91.311 651.341  1.00  7.01           C
ATOM   2759  HD2 PHE   170    -122.315 -89.274 651.853  1.00  7.01           H
ATOM   2760  CD2 PHE   170    -121.350 -89.623 651.487  1.00  7.01           C
ATOM   2761  CE1 PHE   170    -118.907 -90.460 650.540  1.00  7.01           C
ATOM   2762  HE1 PHE   170    -117.941 -90.809 650.174  1.00  7.01           H
ATOM   2763  CE2 PHE   170    -120.543 -88.772 650.686  1.00  7.01           C
ATOM   2764  HE2 PHE   170    -120.890 -87.769 650.437  1.00  7.01           H
ATOM   2765  CZ  PHE   170    -119.339 -89.208 650.230  1.00  7.01           C
ATOM   2766  HZ  PHE   170    -118.720 -88.555 649.615  1.00  7.01           H
ATOM   2767  HN  PHE   170    -123.294 -93.263 653.788  1.00  7.01           H
ATOM   2768  N   THR   171    -121.666 -94.427 651.188  1.00  7.01           N
ATOM   2769  CA  THR   171    -121.018 -95.317 650.241  1.00  7.01           C
ATOM   2770  C   THR   171    -122.042 -95.884 649.255  1.00  7.01           C
ATOM   2771  O   THR   171    -121.749 -96.039 648.071  1.00  7.01           O
ATOM   2772  HA  THR   171    -120.301 -94.738 649.659  1.00  7.01           H
ATOM   2773  HB  THR   171    -120.978 -97.020 651.589  1.00  7.01           H
ATOM   2774  CB  THR   171    -120.278 -96.396 651.035  1.00  7.01           C
ATOM   2775  OG1 THR   171    -119.345 -95.665 651.827  1.00  7.01           O
ATOM   2776  HG1 THR   171    -119.748 -95.447 652.715  1.00  7.01           H
ATOM   2777  CG2 THR   171    -119.400 -97.279 650.146  1.00  7.01           C
ATOM   2778 1HG2 THR   171    -118.655 -96.662 649.643  1.00  7.01           H
ATOM   2779 2HG2 THR   171    -120.022 -97.777 649.402  1.00  7.01           H
ATOM   2780 3HG2 THR   171    -118.898 -98.027 650.760  1.00  7.01           H
ATOM   2781  HN  THR   171    -121.590 -94.702 652.147  1.00  7.01           H
ATOM   2782  N   ILE   172    -123.222 -96.178 649.781  1.00  7.01           N
ATOM   2783  CA  ILE   172    -124.283 -96.746 648.967  1.00  7.01           C
ATOM   2784  C   ILE   172    -124.709 -95.728 647.908  1.00  7.01           C
ATOM   2785  O   ILE   172    -124.876 -96.075 646.740  1.00  7.01           O
ATOM   2786  HA  ILE   172    -123.874 -97.621 648.461  1.00  7.01           H
ATOM   2787  HB  ILE   172    -125.639 -96.464 650.597  1.00  7.01           H
ATOM   2788  CB  ILE   172    -125.434 -97.232 649.851  1.00  7.01           C
ATOM   2789  CG1 ILE   172    -125.045 -98.504 650.608  1.00  7.01           C
ATOM   2790 1HG1 ILE   172    -124.946 -99.333 649.906  1.00  7.01           H
ATOM   2791 2HG1 ILE   172    -124.072 -98.368 651.079  1.00  7.01           H
ATOM   2792  CG2 ILE   172    -126.712 -97.421 649.032  1.00  7.01           C
ATOM   2793 1HG2 ILE   172    -126.997 -96.471 648.579  1.00  7.01           H
ATOM   2794 2HG2 ILE   172    -126.537 -98.159 648.249  1.00  7.01           H
ATOM   2795 3HG2 ILE   172    -127.514 -97.766 649.685  1.00  7.01           H
ATOM   2796  CD1 ILE   172    -126.089 -98.851 651.671  1.00  7.01           C
ATOM   2797 1HD1 ILE   172    -126.167 -98.030 652.384  1.00  7.01           H
ATOM   2798 2HD1 ILE   172    -127.055 -99.010 651.192  1.00  7.01           H
ATOM   2799 3HD1 ILE   172    -125.788 -99.759 652.193  1.00  7.01           H
ATOM   2800  HN  ILE   172    -123.457 -96.033 650.742  1.00  7.01           H
ATOM   2801  N   TRP   173    -124.872 -94.491 648.354  1.00  7.01           N
ATOM   2802  CA  TRP   173    -125.338 -93.433 647.473  1.00  7.01           C
ATOM   2803  C   TRP   173    -124.315 -93.273 646.346  1.00  7.01           C
ATOM   2804  O   TRP   173    -124.685 -93.174 645.177  1.00  7.01           O
ATOM   2805  HA  TRP   173    -126.300 -93.741 647.063  1.00  7.01           H
ATOM   2806  CB  TRP   173    -125.578 -92.138 648.251  1.00  7.01           C
ATOM   2807 1HB  TRP   173    -124.773 -92.006 648.974  1.00  7.01           H
ATOM   2808 2HB  TRP   173    -125.528 -91.297 647.560  1.00  7.01           H
ATOM   2809  CG  TRP   173    -126.918 -92.094 648.988  1.00  7.01           C
ATOM   2810  HD1 TRP   173    -126.339 -92.018 651.058  1.00  7.01           H
ATOM   2811  CD1 TRP   173    -127.131 -92.039 650.310  1.00  7.01           C
ATOM   2812  CD2 TRP   173    -128.230 -92.104 648.388  1.00  7.01           C
ATOM   2813  NE1 TRP   173    -128.479 -92.013 650.604  1.00  7.01           N
ATOM   2814  HE1 TRP   173    -128.885 -91.973 651.517  1.00  7.01           H
ATOM   2815  CE2 TRP   173    -129.169 -92.054 649.398  1.00  7.01           C
ATOM   2816  HE3 TRP   173    -127.890 -92.194 646.219  1.00  7.01           H
ATOM   2817  CE3 TRP   173    -128.612 -92.154 647.035  1.00  7.01           C
ATOM   2818  CZ2 TRP   173    -130.549 -92.049 649.163  1.00  7.01           C
ATOM   2819  HZ2 TRP   173    -131.270 -92.009 649.979  1.00  7.01           H
ATOM   2820  CZ3 TRP   173    -129.995 -92.148 646.817  1.00  7.01           C
ATOM   2821  HZ3 TRP   173    -130.345 -92.185 645.786  1.00  7.01           H
ATOM   2822  CH2 TRP   173    -130.952 -92.098 647.823  1.00  7.01           C
ATOM   2823  HH2 TRP   173    -132.013 -92.097 647.570  1.00  7.01           H
ATOM   2824  HN  TRP   173    -124.693 -94.208 649.296  1.00  7.01           H
ATOM   2825  N   VAL   174    -123.050 -93.252 646.737  1.00  7.01           N
ATOM   2826  CA  VAL   174    -121.974 -93.059 645.779  1.00  7.01           C
ATOM   2827  C   VAL   174    -121.975 -94.215 644.777  1.00  7.01           C
ATOM   2828  O   VAL   174    -121.852 -93.998 643.573  1.00  7.01           O
ATOM   2829  HA  VAL   174    -122.173 -92.131 645.244  1.00  7.01           H
ATOM   2830  HB  VAL   174    -120.532 -93.753 647.191  1.00  7.01           H
ATOM   2831  CB  VAL   174    -120.641 -92.905 646.514  1.00  7.01           C
ATOM   2832  CG1 VAL   174    -119.467 -92.934 645.533  1.00  7.01           C
ATOM   2833 1HG1 VAL   174    -119.464 -93.884 644.998  1.00  7.01           H
ATOM   2834 2HG1 VAL   174    -119.570 -92.116 644.820  1.00  7.01           H
ATOM   2835 3HG1 VAL   174    -118.532 -92.823 646.081  1.00  7.01           H
ATOM   2836  CG2 VAL   174    -120.622 -91.627 647.354  1.00  7.01           C
ATOM   2837 1HG2 VAL   174    -120.764 -90.763 646.704  1.00  7.01           H
ATOM   2838 2HG2 VAL   174    -121.424 -91.664 648.090  1.00  7.01           H
ATOM   2839 3HG2 VAL   174    -119.663 -91.542 647.865  1.00  7.01           H
ATOM   2840  HN  VAL   174    -122.755 -93.365 647.686  1.00  7.01           H
ATOM   2841  N   LEU   175    -122.114 -95.420 645.312  1.00  7.01           N
ATOM   2842  CA  LEU   175    -122.034 -96.617 644.493  1.00  7.01           C
ATOM   2843  C   LEU   175    -123.201 -96.631 643.504  1.00  7.01           C
ATOM   2844  O   LEU   175    -123.018 -96.937 642.326  1.00  7.01           O
ATOM   2845  HA  LEU   175    -121.103 -96.564 643.927  1.00  7.01           H
ATOM   2846  CB  LEU   175    -121.959 -97.865 645.373  1.00  7.01           C
ATOM   2847 1HB  LEU   175    -121.078 -97.783 646.011  1.00  7.01           H
ATOM   2848 2HB  LEU   175    -122.828 -97.875 646.031  1.00  7.01           H
ATOM   2849  HG  LEU   175    -122.797 -99.301 644.029  1.00  7.01           H
ATOM   2850  CG  LEU   175    -121.897 -99.204 644.635  1.00  7.01           C
ATOM   2851  CD1 LEU   175    -120.702 -99.250 643.681  1.00  7.01           C
ATOM   2852 1HD1 LEU   175    -120.792 -98.450 642.947  1.00  7.01           H
ATOM   2853 2HD1 LEU   175    -119.780 -99.120 644.248  1.00  7.01           H
ATOM   2854 3HD1 LEU   175    -120.682-100.212 643.170  1.00  7.01           H
ATOM   2855  CD2 LEU   175    -121.889-100.374 645.621  1.00  7.01           C
ATOM   2856 1HD2 LEU   175    -121.018-100.294 646.273  1.00  7.01           H
ATOM   2857 2HD2 LEU   175    -122.797-100.348 646.224  1.00  7.01           H
ATOM   2858 3HD2 LEU   175    -121.845-101.313 645.070  1.00  7.01           H
ATOM   2859  HN  LEU   175    -122.279 -95.584 646.285  1.00  7.01           H
ATOM   2860  N   ALA   176    -124.376 -96.298 644.019  1.00  7.01           N
ATOM   2861  CA  ALA   176    -125.582 -96.324 643.209  1.00  7.01           C
ATOM   2862  C   ALA   176    -125.461 -95.291 642.087  1.00  7.01           C
ATOM   2863  O   ALA   176    -125.899 -95.536 640.964  1.00  7.01           O
ATOM   2864  HA  ALA   176    -125.665 -97.318 642.770  1.00  7.01           H
ATOM   2865  CB  ALA   176    -126.801 -96.076 644.101  1.00  7.01           C
ATOM   2866 1HB  ALA   176    -126.857 -96.853 644.863  1.00  7.01           H
ATOM   2867 2HB  ALA   176    -126.707 -95.102 644.582  1.00  7.01           H
ATOM   2868 3HB  ALA   176    -127.706 -96.096 643.494  1.00  7.01           H
ATOM   2869  HN  ALA   176    -124.510 -96.014 644.968  1.00  7.01           H
ATOM   2870  N   ALA   177    -124.865 -94.159 642.430  1.00  7.01           N
ATOM   2871  CA  ALA   177    -124.699 -93.080 641.471  1.00  7.01           C
ATOM   2872  C   ALA   177    -123.805 -93.557 640.324  1.00  7.01           C
ATOM   2873  O   ALA   177    -124.127 -93.351 639.155  1.00  7.01           O
ATOM   2874  HA  ALA   177    -125.684 -92.834 641.074  1.00  7.01           H
ATOM   2875  CB  ALA   177    -124.130 -91.849 642.180  1.00  7.01           C
ATOM   2876 1HB  ALA   177    -124.816 -91.533 642.966  1.00  7.01           H
ATOM   2877 2HB  ALA   177    -123.164 -92.097 642.619  1.00  7.01           H
ATOM   2878 3HB  ALA   177    -124.005 -91.040 641.460  1.00  7.01           H
ATOM   2879  HN  ALA   177    -124.500 -93.973 643.342  1.00  7.01           H
ATOM   2880  N   ALA   178    -122.700 -94.185 640.699  1.00  7.01           N
ATOM   2881  CA  ALA   178    -121.721 -94.626 639.720  1.00  7.01           C
ATOM   2882  C   ALA   178    -122.365 -95.656 638.789  1.00  7.01           C
ATOM   2883  O   ALA   178    -122.110 -95.657 637.586  1.00  7.01           O
ATOM   2884  HA  ALA   178    -121.423 -93.756 639.134  1.00  7.01           H
ATOM   2885  CB  ALA   178    -120.491 -95.180 640.441  1.00  7.01           C
ATOM   2886 1HB  ALA   178    -120.055 -94.400 641.066  1.00  7.01           H
ATOM   2887 2HB  ALA   178    -120.785 -96.023 641.065  1.00  7.01           H
ATOM   2888 3HB  ALA   178    -119.757 -95.510 639.706  1.00  7.01           H
ATOM   2889  HN  ALA   178    -122.470 -94.393 641.649  1.00  7.01           H
ATOM   2890  N   LEU   179    -123.188 -96.509 639.382  1.00  7.01           N
ATOM   2891  CA  LEU   179    -123.829 -97.575 638.632  1.00  7.01           C
ATOM   2892  C   LEU   179    -124.893 -96.976 637.710  1.00  7.01           C
ATOM   2893  O   LEU   179    -125.432 -97.667 636.847  1.00  7.01           O
ATOM   2894  HA  LEU   179    -123.063 -98.046 638.015  1.00  7.01           H
ATOM   2895  CB  LEU   179    -124.369 -98.648 639.579  1.00  7.01           C
ATOM   2896 1HB  LEU   179    -124.968 -98.158 640.347  1.00  7.01           H
ATOM   2897 2HB  LEU   179    -125.041 -99.296 639.017  1.00  7.01           H
ATOM   2898  HG  LEU   179    -122.586 -98.868 640.739  1.00  7.01           H
ATOM   2899  CG  LEU   179    -123.321 -99.522 640.271  1.00  7.01           C
ATOM   2900  CD1 LEU   179    -123.954-100.360 641.383  1.00  7.01           C
ATOM   2901 1HD1 LEU   179    -124.403 -99.700 642.125  1.00  7.01           H
ATOM   2902 2HD1 LEU   179    -124.723-101.006 640.959  1.00  7.01           H
ATOM   2903 3HD1 LEU   179    -123.187-100.972 641.858  1.00  7.01           H
ATOM   2904  CD2 LEU   179    -122.573-100.388 639.255  1.00  7.01           C
ATOM   2905 1HD2 LEU   179    -123.282-101.035 638.738  1.00  7.01           H
ATOM   2906 2HD2 LEU   179    -122.071 -99.747 638.531  1.00  7.01           H
ATOM   2907 3HD2 LEU   179    -121.834-100.999 639.774  1.00  7.01           H
ATOM   2908  HN  LEU   179    -123.417 -96.480 640.355  1.00  7.01           H
ATOM   2909  N   CYS   180    -125.163 -95.696 637.924  1.00  7.01           N
ATOM   2910  CA  CYS   180    -126.187 -95.009 637.156  1.00  7.01           C
ATOM   2911  C   CYS   180    -125.497 -94.177 636.073  1.00  7.01           C
ATOM   2912  O   CYS   180    -126.157 -93.459 635.323  1.00  7.01           O
ATOM   2913  HA  CYS   180    -126.815 -95.780 636.711  1.00  7.01           H
ATOM   2914  CB  CYS   180    -127.084 -94.151 638.050  1.00  7.01           C
ATOM   2915 1HB  CYS   180    -126.476 -93.459 638.633  1.00  7.01           H
ATOM   2916 2HB  CYS   180    -127.753 -93.548 637.437  1.00  7.01           H
ATOM   2917  HG  CYS   180    -127.031 -95.611 639.919  1.00  7.01           H
ATOM   2918  SG  CYS   180    -128.058 -95.221 639.171  1.00  7.01           S
ATOM   2919  HN  CYS   180    -124.697 -95.133 638.607  1.00  7.01           H
ATOM   2920  N   ILE   181    -124.179 -94.301 636.026  1.00  7.01           N
ATOM   2921  CA  ILE   181    -123.391 -93.558 635.057  1.00  7.01           C
ATOM   2922  C   ILE   181    -123.883 -93.889 633.646  1.00  7.01           C
ATOM   2923  O   ILE   181    -124.114 -92.990 632.839  1.00  7.01           O
ATOM   2924  HA  ILE   181    -123.561 -92.498 635.242  1.00  7.01           H
ATOM   2925  HB  ILE   181    -121.757 -94.892 635.411  1.00  7.01           H
ATOM   2926  CB  ILE   181    -121.899 -93.821 635.265  1.00  7.01           C
ATOM   2927  CG1 ILE   181    -121.389 -93.122 636.527  1.00  7.01           C
ATOM   2928 1HG1 ILE   181    -121.442 -92.041 636.394  1.00  7.01           H
ATOM   2929 2HG1 ILE   181    -122.034 -93.371 637.370  1.00  7.01           H
ATOM   2930  CG2 ILE   181    -121.094 -93.425 634.025  1.00  7.01           C
ATOM   2931 1HG2 ILE   181    -121.435 -94.007 633.169  1.00  7.01           H
ATOM   2932 2HG2 ILE   181    -121.237 -92.363 633.823  1.00  7.01           H
ATOM   2933 3HG2 ILE   181    -120.036 -93.622 634.201  1.00  7.01           H
ATOM   2934  CD1 ILE   181    -119.949 -93.533 636.839  1.00  7.01           C
ATOM   2935 1HD1 ILE   181    -119.905 -94.611 636.995  1.00  7.01           H
ATOM   2936 2HD1 ILE   181    -119.304 -93.261 636.004  1.00  7.01           H
ATOM   2937 3HD1 ILE   181    -119.612 -93.022 637.740  1.00  7.01           H
ATOM   2938  HN  ILE   181    -123.651 -94.894 636.634  1.00  7.01           H
ATOM   2939  N   PRO   182    -124.052 -95.179 633.325  1.00  7.01           N
ATOM   2940  CA  PRO   182    -124.486 -95.571 631.982  1.00  7.01           C
ATOM   2941  C   PRO   182    -125.756 -94.854 631.554  1.00  7.01           C
ATOM   2942  O   PRO   182    -125.835 -94.334 630.442  1.00  7.01           O
ATOM   2943  HA  PRO   182    -123.735 -95.284 631.246  1.00  7.01           H
ATOM   2944  CB  PRO   182    -124.699 -97.082 632.097  1.00  7.01           C
ATOM   2945 1HB  PRO   182    -125.729 -97.324 632.358  1.00  7.01           H
ATOM   2946 2HB  PRO   182    -124.482 -97.591 631.158  1.00  7.01           H
ATOM   2947  CG  PRO   182    -123.728 -97.493 633.198  1.00  7.01           C
ATOM   2948 1HG  PRO   182    -123.999 -98.451 633.640  1.00  7.01           H
ATOM   2949 2HG  PRO   182    -122.712 -97.606 632.819  1.00  7.01           H
ATOM   2950  CD  PRO   182    -123.842 -96.351 634.194  1.00  7.01           C
ATOM   2951 1HD  PRO   182    -124.677 -96.494 634.880  1.00  7.01           H
ATOM   2952 2HD  PRO   182    -122.944 -96.255 634.805  1.00  7.01           H
ATOM   2953  N   GLU   183    -126.726 -94.845 632.457  1.00  7.01           N
ATOM   2954  CA  GLU   183    -128.013 -94.238 632.167  1.00  7.01           C
ATOM   2955  C   GLU   183    -127.835 -92.760 631.814  1.00  7.01           C
ATOM   2956  O   GLU   183    -128.477 -92.256 630.893  1.00  7.01           O
ATOM   2957  HA  GLU   183    -128.402 -94.780 631.305  1.00  7.01           H
ATOM   2958  CB  GLU   183    -128.977 -94.408 633.343  1.00  7.01           C
ATOM   2959 1HB  GLU   183    -128.426 -94.349 634.281  1.00  7.01           H
ATOM   2960 2HB  GLU   183    -129.781 -93.676 633.268  1.00  7.01           H
ATOM   2961  CG  GLU   183    -129.645 -95.785 633.310  1.00  7.01           C
ATOM   2962 1HG  GLU   183    -130.497 -95.796 633.989  1.00  7.01           H
ATOM   2963 2HG  GLU   183    -130.031 -95.981 632.310  1.00  7.01           H
ATOM   2964  CD  GLU   183    -128.656 -96.883 633.706  1.00  7.01           C
ATOM   2965  OE1 GLU   183    -129.087 -98.056 633.720  1.00  7.01           O
ATOM   2966  OE2 GLU   183    -127.491 -96.524 633.984  1.00  7.01           O
ATOM   2967  HN  GLU   183    -126.642 -95.243 633.371  1.00  7.01           H
ATOM   2968  N   ILE   184    -126.961 -92.106 632.565  1.00  7.01           N
ATOM   2969  CA  ILE   184    -126.781 -90.671 632.426  1.00  7.01           C
ATOM   2970  C   ILE   184    -126.242 -90.361 631.028  1.00  7.01           C
ATOM   2971  O   ILE   184    -126.659 -89.389 630.400  1.00  7.01           O
ATOM   2972  HA  ILE   184    -127.762 -90.207 632.529  1.00  7.01           H
ATOM   2973  HB  ILE   184    -125.029 -90.773 633.649  1.00  7.01           H
ATOM   2974  CB  ILE   184    -125.904 -90.129 633.557  1.00  7.01           C
ATOM   2975  CG1 ILE   184    -126.643 -90.178 634.896  1.00  7.01           C
ATOM   2976 1HG1 ILE   184    -127.398 -89.392 634.927  1.00  7.01           H
ATOM   2977 2HG1 ILE   184    -127.169 -91.128 634.990  1.00  7.01           H
ATOM   2978  CG2 ILE   184    -125.398 -88.722 633.233  1.00  7.01           C
ATOM   2979 1HG2 ILE   184    -124.766 -88.759 632.345  1.00  7.01           H
ATOM   2980 2HG2 ILE   184    -126.247 -88.065 633.047  1.00  7.01           H
ATOM   2981 3HG2 ILE   184    -124.820 -88.341 634.074  1.00  7.01           H
ATOM   2982  CD1 ILE   184    -125.672 -90.007 636.065  1.00  7.01           C
ATOM   2983 1HD1 ILE   184    -124.820 -90.673 635.930  1.00  7.01           H
ATOM   2984 2HD1 ILE   184    -125.324 -88.975 636.101  1.00  7.01           H
ATOM   2985 3HD1 ILE   184    -126.180 -90.252 636.998  1.00  7.01           H
ATOM   2986  HN  ILE   184    -126.382 -92.540 633.256  1.00  7.01           H
ATOM   2987  N   LEU   185    -125.324 -91.206 630.582  1.00  7.01           N
ATOM   2988  CA  LEU   185    -124.597 -90.940 629.352  1.00  7.01           C
ATOM   2989  C   LEU   185    -125.526 -91.167 628.157  1.00  7.01           C
ATOM   2990  O   LEU   185    -125.760 -90.255 627.366  1.00  7.01           O
ATOM   2991  HA  LEU   185    -124.304 -89.890 629.366  1.00  7.01           H
ATOM   2992  CB  LEU   185    -123.312 -91.769 629.299  1.00  7.01           C
ATOM   2993 1HB  LEU   185    -123.570 -92.813 629.474  1.00  7.01           H
ATOM   2994 2HB  LEU   185    -122.904 -91.705 628.290  1.00  7.01           H
ATOM   2995  HG  LEU   185    -122.620 -91.455 631.298  1.00  7.01           H
ATOM   2996  CG  LEU   185    -122.216 -91.370 630.289  1.00  7.01           C
ATOM   2997  CD1 LEU   185    -121.023 -92.324 630.198  1.00  7.01           C
ATOM   2998 1HD1 LEU   185    -121.350 -93.338 630.428  1.00  7.01           H
ATOM   2999 2HD1 LEU   185    -120.610 -92.295 629.190  1.00  7.01           H
ATOM   3000 3HD1 LEU   185    -120.258 -92.018 630.913  1.00  7.01           H
ATOM   3001  CD2 LEU   185    -121.801 -89.911 630.089  1.00  7.01           C
ATOM   3002 1HD2 LEU   185    -121.422 -89.777 629.076  1.00  7.01           H
ATOM   3003 2HD2 LEU   185    -122.663 -89.264 630.244  1.00  7.01           H
ATOM   3004 3HD2 LEU   185    -121.020 -89.655 630.806  1.00  7.01           H
ATOM   3005  HN  LEU   185    -125.075 -92.056 631.045  1.00  7.01           H
ATOM   3006  N   TYR   186    -126.029 -92.389 628.064  1.00  7.01           N
ATOM   3007  CA  TYR   186    -126.545 -92.891 626.802  1.00  7.01           C
ATOM   3008  C   TYR   186    -128.025 -92.541 626.636  1.00  7.01           C
ATOM   3009  O   TYR   186    -128.594 -92.726 625.562  1.00  7.01           O
ATOM   3010  HA  TYR   186    -125.977 -92.425 625.996  1.00  7.01           H
ATOM   3011  CB  TYR   186    -126.396 -94.413 626.861  1.00  7.01           C
ATOM   3012 1HB  TYR   186    -126.947 -94.788 627.724  1.00  7.01           H
ATOM   3013 2HB  TYR   186    -126.859 -94.848 625.975  1.00  7.01           H
ATOM   3014  CG  TYR   186    -124.947 -94.894 626.950  1.00  7.01           C
ATOM   3015  HD1 TYR   186    -124.331 -93.826 625.196  1.00  7.01           H
ATOM   3016  CD1 TYR   186    -124.026 -94.489 626.006  1.00  7.01           C
ATOM   3017  HD2 TYR   186    -125.287 -96.053 628.722  1.00  7.01           H
ATOM   3018  CD2 TYR   186    -124.560 -95.733 627.976  1.00  7.01           C
ATOM   3019  CE1 TYR   186    -122.661 -94.941 626.090  1.00  7.01           C
ATOM   3020  HE1 TYR   186    -121.924 -94.629 625.350  1.00  7.01           H
ATOM   3021  HE2 TYR   186    -122.877 -96.848 628.865  1.00  7.01           H
ATOM   3022  CE2 TYR   186    -123.196 -96.185 628.060  1.00  7.01           C
ATOM   3023  CZ  TYR   186    -122.314 -95.767 627.113  1.00  7.01           C
ATOM   3024  OH  TYR   186    -121.025 -96.194 627.192  1.00  7.01           O
ATOM   3025  HH  TYR   186    -120.479 -95.770 626.470  1.00  7.01           H
ATOM   3026  HN  TYR   186    -126.087 -93.030 628.829  1.00  7.01           H
ATOM   3027  N   SER   187    -128.607 -92.042 627.717  1.00  7.01           N
ATOM   3028  CA  SER   187    -129.992 -91.606 627.688  1.00  7.01           C
ATOM   3029  C   SER   187    -130.144 -90.406 626.751  1.00  7.01           C
ATOM   3030  O   SER   187    -129.542 -89.358 626.977  1.00  7.01           O
ATOM   3031  HA  SER   187    -130.555 -92.460 627.310  1.00  7.01           H
ATOM   3032  CB  SER   187    -130.487 -91.250 629.091  1.00  7.01           C
ATOM   3033 1HB  SER   187    -129.833 -90.494 629.525  1.00  7.01           H
ATOM   3034 2HB  SER   187    -131.482 -90.810 629.024  1.00  7.01           H
ATOM   3035  HG  SER   187    -129.610 -92.765 630.061  1.00  7.01           H
ATOM   3036  OG  SER   187    -130.529 -92.388 629.947  1.00  7.01           O
ATOM   3037  HN  SER   187    -128.148 -91.934 628.599  1.00  7.01           H
ATOM   3038  N   GLN   188    -130.951 -90.600 625.718  1.00  7.01           N
ATOM   3039  CA  GLN   188    -131.292 -89.510 624.820  1.00  7.01           C
ATOM   3040  C   GLN   188    -132.709 -89.697 624.274  1.00  7.01           C
ATOM   3041  O   GLN   188    -133.348 -90.716 624.530  1.00  7.01           O
ATOM   3042  HA  GLN   188    -131.246 -88.608 625.430  1.00  7.01           H
ATOM   3043  CB  GLN   188    -130.276 -89.399 623.682  1.00  7.01           C
ATOM   3044 1HB  GLN   188    -130.441 -88.473 623.132  1.00  7.01           H
ATOM   3045 2HB  GLN   188    -129.268 -89.350 624.093  1.00  7.01           H
ATOM   3046  CG  GLN   188    -130.387 -90.591 622.729  1.00  7.01           C
ATOM   3047 1HG  GLN   188    -130.303 -91.520 623.293  1.00  7.01           H
ATOM   3048 2HG  GLN   188    -131.369 -90.593 622.256  1.00  7.01           H
ATOM   3049  CD  GLN   188    -129.298 -90.539 621.656  1.00  7.01           C
ATOM   3050  OE1 GLN   188    -128.247 -89.943 621.830  1.00  7.01           O
ATOM   3051  NE2 GLN   188    -129.606 -91.193 620.540  1.00  7.01           N
ATOM   3052 1HE2 GLN   188    -130.486 -91.662 620.462  1.00  7.01           H
ATOM   3053 2HE2 GLN   188    -128.957 -91.217 619.780  1.00  7.01           H
ATOM   3054  HN  GLN   188    -131.368 -91.481 625.492  1.00  7.01           H
ATOM   3055  N   ILE   189    -133.159 -88.696 623.531  1.00  7.01           N
ATOM   3056  CA  ILE   189    -134.460 -88.767 622.889  1.00  7.01           C
ATOM   3057  C   ILE   189    -134.292 -89.295 621.463  1.00  7.01           C
ATOM   3058  O   ILE   189    -133.419 -88.837 620.726  1.00  7.01           O
ATOM   3059  HA  ILE   189    -135.064 -89.479 623.451  1.00  7.01           H
ATOM   3060  HB  ILE   189    -134.523 -86.663 622.508  1.00  7.01           H
ATOM   3061  CB  ILE   189    -135.170 -87.414 622.963  1.00  7.01           C
ATOM   3062  CG1 ILE   189    -135.396 -86.993 624.417  1.00  7.01           C
ATOM   3063 1HG1 ILE   189    -136.148 -87.637 624.873  1.00  7.01           H
ATOM   3064 2HG1 ILE   189    -134.476 -87.126 624.985  1.00  7.01           H
ATOM   3065  CG2 ILE   189    -136.473 -87.433 622.162  1.00  7.01           C
ATOM   3066 1HG2 ILE   189    -136.255 -87.655 621.118  1.00  7.01           H
ATOM   3067 2HG2 ILE   189    -137.137 -88.198 622.566  1.00  7.01           H
ATOM   3068 3HG2 ILE   189    -136.957 -86.458 622.232  1.00  7.01           H
ATOM   3069  CD1 ILE   189    -135.849 -85.534 624.501  1.00  7.01           C
ATOM   3070 1HD1 ILE   189    -135.083 -84.890 624.066  1.00  7.01           H
ATOM   3071 2HD1 ILE   189    -136.782 -85.410 623.952  1.00  7.01           H
ATOM   3072 3HD1 ILE   189    -136.002 -85.261 625.545  1.00  7.01           H
ATOM   3073  HN  ILE   189    -132.652 -87.850 623.367  1.00  7.01           H
ATOM   3074  N   LYS   190    -135.141 -90.251 621.115  1.00  7.01           N
ATOM   3075  CA  LYS   190    -135.194 -90.745 619.750  1.00  7.01           C
ATOM   3076  C   LYS   190    -136.539 -90.366 619.127  1.00  7.01           C
ATOM   3077  O   LYS   190    -137.587 -90.552 619.743  1.00  7.01           O
ATOM   3078  HA  LYS   190    -134.402 -90.247 619.191  1.00  7.01           H
ATOM   3079  CB  LYS   190    -134.900 -92.246 619.711  1.00  7.01           C
ATOM   3080 1HB  LYS   190    -133.944 -92.446 620.196  1.00  7.01           H
ATOM   3081 2HB  LYS   190    -135.662 -92.784 620.276  1.00  7.01           H
ATOM   3082  CG  LYS   190    -134.865 -92.761 618.271  1.00  7.01           C
ATOM   3083 1HG  LYS   190    -135.719 -92.367 617.720  1.00  7.01           H
ATOM   3084 2HG  LYS   190    -133.967 -92.397 617.772  1.00  7.01           H
ATOM   3085  CD  LYS   190    -134.890 -94.291 618.235  1.00  7.01           C
ATOM   3086 1HD  LYS   190    -134.077 -94.686 618.844  1.00  7.01           H
ATOM   3087 2HD  LYS   190    -135.821 -94.653 618.672  1.00  7.01           H
ATOM   3088  CE  LYS   190    -134.758 -94.807 616.801  1.00  7.01           C
ATOM   3089 1HE  LYS   190    -135.378 -94.208 616.134  1.00  7.01           H
ATOM   3090 2HE  LYS   190    -133.728 -94.699 616.462  1.00  7.01           H
ATOM   3091  NZ  LYS   190    -135.165 -96.228 616.723  1.00  7.01           N
ATOM   3092 1HZ  LYS   190    -134.713 -96.666 615.928  1.00  7.01           H
ATOM   3093 2HZ  LYS   190    -134.890 -96.706 617.574  1.00  7.01           H
ATOM   3094 3HZ  LYS   190    -136.172 -96.286 616.613  1.00  7.01           H
ATOM   3095  HN  LYS   190    -135.783 -90.685 621.747  1.00  7.01           H
ATOM   3096  N   GLU   191    -136.465 -89.840 617.913  1.00  7.01           N
ATOM   3097  CA  GLU   191    -137.667 -89.517 617.163  1.00  7.01           C
ATOM   3098  C   GLU   191    -137.886 -90.536 616.044  1.00  7.01           C
ATOM   3099  O   GLU   191    -137.085 -90.624 615.115  1.00  7.01           O
ATOM   3100  HA  GLU   191    -138.483 -89.578 617.884  1.00  7.01           H
ATOM   3101  CB  GLU   191    -137.598 -88.094 616.604  1.00  7.01           C
ATOM   3102 1HB  GLU   191    -136.618 -87.922 616.160  1.00  7.01           H
ATOM   3103 2HB  GLU   191    -138.421 -87.933 615.907  1.00  7.01           H
ATOM   3104  CG  GLU   191    -137.767 -87.058 617.717  1.00  7.01           C
ATOM   3105 1HG  GLU   191    -138.701 -87.240 618.249  1.00  7.01           H
ATOM   3106 2HG  GLU   191    -136.961 -87.164 618.442  1.00  7.01           H
ATOM   3107  CD  GLU   191    -137.766 -85.638 617.148  1.00  7.01           C
ATOM   3108  OE1 GLU   191    -137.742 -84.697 617.971  1.00  7.01           O
ATOM   3109  OE2 GLU   191    -137.789 -85.525 615.904  1.00  7.01           O
ATOM   3110  HN  GLU   191    -135.607 -89.637 617.443  1.00  7.01           H
ATOM   3111  N   GLU   192    -138.974 -91.282 616.170  1.00  7.01           N
ATOM   3112  CA  GLU   192    -139.301 -92.301 615.187  1.00  7.01           C
ATOM   3113  C   GLU   192    -140.768 -92.184 614.769  1.00  7.01           C
ATOM   3114  O   GLU   192    -141.654 -92.099 615.617  1.00  7.01           O
ATOM   3115  HA  GLU   192    -138.655 -92.097 614.333  1.00  7.01           H
ATOM   3116  CB  GLU   192    -138.994 -93.700 615.725  1.00  7.01           C
ATOM   3117 1HB  GLU   192    -137.946 -93.758 616.022  1.00  7.01           H
ATOM   3118 2HB  GLU   192    -139.684 -93.942 616.533  1.00  7.01           H
ATOM   3119  CG  GLU   192    -139.205 -94.762 614.644  1.00  7.01           C
ATOM   3120 1HG  GLU   192    -140.230 -95.130 614.686  1.00  7.01           H
ATOM   3121 2HG  GLU   192    -139.067 -94.316 613.659  1.00  7.01           H
ATOM   3122  CD  GLU   192    -138.231 -95.928 614.823  1.00  7.01           C
ATOM   3123  OE1 GLU   192    -137.897 -96.552 613.793  1.00  7.01           O
ATOM   3124  OE2 GLU   192    -137.842 -96.169 615.986  1.00  7.01           O
ATOM   3125  HN  GLU   192    -139.625 -91.198 616.924  1.00  7.01           H
ATOM   3126  N   SER   193    -140.979 -92.183 613.460  1.00  7.01           N
ATOM   3127  CA  SER   193    -142.327 -92.155 612.920  1.00  7.01           C
ATOM   3128  C   SER   193    -143.095 -90.962 613.493  1.00  7.01           C
ATOM   3129  O   SER   193    -144.325 -90.967 613.521  1.00  7.01           O
ATOM   3130  HA  SER   193    -142.204 -92.048 611.842  1.00  7.01           H
ATOM   3131  CB  SER   193    -143.069 -93.458 613.221  1.00  7.01           C
ATOM   3132 1HB  SER   193    -143.166 -93.579 614.300  1.00  7.01           H
ATOM   3133 2HB  SER   193    -144.079 -93.403 612.815  1.00  7.01           H
ATOM   3134  HG  SER   193    -141.730 -94.942 613.329  1.00  7.01           H
ATOM   3135  OG  SER   193    -142.401 -94.592 612.675  1.00  7.01           O
ATOM   3136  HN  SER   193    -140.250 -92.202 612.776  1.00  7.01           H
ATOM   3137  N   GLY   194    -142.338 -89.969 613.936  1.00  7.01           N
ATOM   3138  CA  GLY   194    -142.933 -88.752 614.463  1.00  7.01           C
ATOM   3139  C   GLY   194    -143.266 -88.903 615.948  1.00  7.01           C
ATOM   3140  O   GLY   194    -143.914 -88.037 616.533  1.00  7.01           O
ATOM   3141 1HA  GLY   194    -142.245 -87.918 614.323  1.00  7.01           H
ATOM   3142 2HA  GLY   194    -143.839 -88.515 613.905  1.00  7.01           H
ATOM   3143  HN  GLY   194    -141.338 -89.986 613.939  1.00  7.01           H
ATOM   3144  N   ILE   195    -142.808 -90.009 616.515  1.00  7.01           N
ATOM   3145  CA  ILE   195    -142.972 -90.243 617.940  1.00  7.01           C
ATOM   3146  C   ILE   195    -141.639 -89.994 618.649  1.00  7.01           C
ATOM   3147  O   ILE   195    -140.622 -90.588 618.294  1.00  7.01           O
ATOM   3148  HA  ILE   195    -143.699 -89.519 618.308  1.00  7.01           H
ATOM   3149  HB  ILE   195    -142.853 -92.373 617.795  1.00  7.01           H
ATOM   3150  CB  ILE   195    -143.551 -91.636 618.192  1.00  7.01           C
ATOM   3151  CG1 ILE   195    -144.875 -91.822 617.448  1.00  7.01           C
ATOM   3152 1HG1 ILE   195    -145.607 -91.103 617.817  1.00  7.01           H
ATOM   3153 2HG1 ILE   195    -144.733 -91.615 616.387  1.00  7.01           H
ATOM   3154  CG2 ILE   195    -143.692 -91.909 619.691  1.00  7.01           C
ATOM   3155 1HG2 ILE   195    -142.713 -91.847 620.165  1.00  7.01           H
ATOM   3156 2HG2 ILE   195    -144.358 -91.168 620.134  1.00  7.01           H
ATOM   3157 3HG2 ILE   195    -144.107 -92.906 619.841  1.00  7.01           H
ATOM   3158  CD1 ILE   195    -145.412 -93.243 617.630  1.00  7.01           C
ATOM   3159 1HD1 ILE   195    -144.688 -93.957 617.237  1.00  7.01           H
ATOM   3160 2HD1 ILE   195    -145.576 -93.437 618.690  1.00  7.01           H
ATOM   3161 3HD1 ILE   195    -146.353 -93.348 617.091  1.00  7.01           H
ATOM   3162  HN  ILE   195    -142.334 -90.737 616.019  1.00  7.01           H
ATOM   3163  N   ALA   196    -141.687 -89.114 619.639  1.00  7.01           N
ATOM   3164  CA  ALA   196    -140.528 -88.871 620.482  1.00  7.01           C
ATOM   3165  C   ALA   196    -140.445 -89.960 621.553  1.00  7.01           C
ATOM   3166  O   ALA   196    -141.401 -90.178 622.297  1.00  7.01           O
ATOM   3167  HA  ALA   196    -139.642 -88.927 619.850  1.00  7.01           H
ATOM   3168  CB  ALA   196    -140.619 -87.467 621.083  1.00  7.01           C
ATOM   3169 1HB  ALA   196    -140.646 -86.730 620.281  1.00  7.01           H
ATOM   3170 2HB  ALA   196    -141.527 -87.386 621.681  1.00  7.01           H
ATOM   3171 3HB  ALA   196    -139.750 -87.286 621.715  1.00  7.01           H
ATOM   3172  HN  ALA   196    -142.497 -88.574 619.868  1.00  7.01           H
ATOM   3173  N   ILE   197    -139.295 -90.615 621.598  1.00  7.01           N
ATOM   3174  CA  ILE   197    -139.078 -91.683 622.559  1.00  7.01           C
ATOM   3175  C   ILE   197    -137.803 -91.397 623.354  1.00  7.01           C
ATOM   3176  O   ILE   197    -136.733 -91.218 622.775  1.00  7.01           O
ATOM   3177  HA  ILE   197    -139.923 -91.678 623.249  1.00  7.01           H
ATOM   3178  HB  ILE   197    -138.294 -93.032 621.097  1.00  7.01           H
ATOM   3179  CB  ILE   197    -139.074 -93.043 621.858  1.00  7.01           C
ATOM   3180  CG1 ILE   197    -140.402 -93.294 621.141  1.00  7.01           C
ATOM   3181 1HG1 ILE   197    -141.215 -93.307 621.867  1.00  7.01           H
ATOM   3182 2HG1 ILE   197    -140.606 -92.477 620.449  1.00  7.01           H
ATOM   3183  CG2 ILE   197    -138.731 -94.165 622.840  1.00  7.01           C
ATOM   3184 1HG2 ILE   197    -137.743 -93.988 623.264  1.00  7.01           H
ATOM   3185 2HG2 ILE   197    -139.472 -94.187 623.639  1.00  7.01           H
ATOM   3186 3HG2 ILE   197    -138.735 -95.121 622.315  1.00  7.01           H
ATOM   3187  CD1 ILE   197    -140.371 -94.620 620.378  1.00  7.01           C
ATOM   3188 1HD1 ILE   197    -139.573 -94.594 619.637  1.00  7.01           H
ATOM   3189 2HD1 ILE   197    -140.191 -95.437 621.077  1.00  7.01           H
ATOM   3190 3HD1 ILE   197    -141.327 -94.774 619.878  1.00  7.01           H
ATOM   3191  HN  ILE   197    -138.520 -90.427 620.994  1.00  7.01           H
ATOM   3192  N   CYS   198    -137.958 -91.363 624.670  1.00  7.01           N
ATOM   3193  CA  CYS   198    -136.810 -91.377 625.560  1.00  7.01           C
ATOM   3194  C   CYS   198    -136.268 -92.806 625.622  1.00  7.01           C
ATOM   3195  O   CYS   198    -136.984 -93.730 626.006  1.00  7.01           O
ATOM   3196  HA  CYS   198    -136.071 -90.701 625.129  1.00  7.01           H
ATOM   3197  CB  CYS   198    -137.164 -90.840 626.948  1.00  7.01           C
ATOM   3198 1HB  CYS   198    -137.363 -89.769 626.893  1.00  7.01           H
ATOM   3199 2HB  CYS   198    -138.075 -91.315 627.310  1.00  7.01           H
ATOM   3200  SG  CYS   198    -135.789 -91.160 628.112  1.00  7.01           S
ATOM   3201  HN  CYS   198    -138.847 -91.327 625.127  1.00  7.01           H
ATOM   3202  N   THR   199    -135.007 -92.944 625.239  1.00  7.01           N
ATOM   3203  CA  THR   199    -134.376 -94.252 625.197  1.00  7.01           C
ATOM   3204  C   THR   199    -132.877 -94.131 625.480  1.00  7.01           C
ATOM   3205  O   THR   199    -132.344 -93.025 625.558  1.00  7.01           O
ATOM   3206  HA  THR   199    -134.802 -94.865 625.992  1.00  7.01           H
ATOM   3207  HB  THR   199    -135.751 -94.804 623.609  1.00  7.01           H
ATOM   3208  CB  THR   199    -134.689 -94.885 623.840  1.00  7.01           C
ATOM   3209  OG1 THR   199    -134.184 -96.213 623.952  1.00  7.01           O
ATOM   3210  HG1 THR   199    -134.751 -96.840 623.418  1.00  7.01           H
ATOM   3211  CG2 THR   199    -133.871 -94.269 622.704  1.00  7.01           C
ATOM   3212 1HG2 THR   199    -132.808 -94.411 622.903  1.00  7.01           H
ATOM   3213 2HG2 THR   199    -134.088 -93.204 622.635  1.00  7.01           H
ATOM   3214 3HG2 THR   199    -134.132 -94.755 621.763  1.00  7.01           H
ATOM   3215  HN  THR   199    -134.420 -92.183 624.961  1.00  7.01           H
ATOM   3216  N   MET   200    -132.239 -95.283 625.625  1.00  7.01           N
ATOM   3217  CA  MET   200    -130.787 -95.338 625.642  1.00  7.01           C
ATOM   3218  C   MET   200    -130.241 -95.810 624.293  1.00  7.01           C
ATOM   3219  O   MET   200    -130.690 -96.822 623.757  1.00  7.01           O
ATOM   3220  HA  MET   200    -130.457 -94.318 625.838  1.00  7.01           H
ATOM   3221  CB  MET   200    -130.325 -96.294 626.744  1.00  7.01           C
ATOM   3222 1HB  MET   200    -130.901 -97.218 626.693  1.00  7.01           H
ATOM   3223 2HB  MET   200    -129.280 -96.560 626.585  1.00  7.01           H
ATOM   3224  CG  MET   200    -130.491 -95.659 628.126  1.00  7.01           C
ATOM   3225 1HG  MET   200    -129.958 -94.709 628.165  1.00  7.01           H
ATOM   3226 2HG  MET   200    -131.543 -95.442 628.312  1.00  7.01           H
ATOM   3227  SD  MET   200    -129.865 -96.761 629.383  1.00  7.01           S
ATOM   3228  CE  MET   200    -131.102 -98.045 629.313  1.00  7.01           C
ATOM   3229 1HE  MET   200    -132.080 -97.621 629.543  1.00  7.01           H
ATOM   3230 2HE  MET   200    -131.120 -98.479 628.313  1.00  7.01           H
ATOM   3231 3HE  MET   200    -130.863 -98.821 630.041  1.00  7.01           H
ATOM   3232  HN  MET   200    -132.697 -96.166 625.730  1.00  7.01           H
ATOM   3233  N   VAL   201    -129.279 -95.055 623.784  1.00  7.01           N
ATOM   3234  CA  VAL   201    -128.605 -95.432 622.553  1.00  7.01           C
ATOM   3235  C   VAL   201    -127.097 -95.503 622.803  1.00  7.01           C
ATOM   3236  O   VAL   201    -126.551 -94.702 623.561  1.00  7.01           O
ATOM   3237  HA  VAL   201    -128.961 -96.423 622.273  1.00  7.01           H
ATOM   3238  HB  VAL   201    -128.611 -93.472 621.709  1.00  7.01           H
ATOM   3239  CB  VAL   201    -128.979 -94.460 621.432  1.00  7.01           C
ATOM   3240  CG1 VAL   201    -128.312 -94.858 620.115  1.00  7.01           C
ATOM   3241 1HG1 VAL   201    -127.229 -94.849 620.238  1.00  7.01           H
ATOM   3242 2HG1 VAL   201    -128.636 -95.860 619.831  1.00  7.01           H
ATOM   3243 3HG1 VAL   201    -128.595 -94.151 619.335  1.00  7.01           H
ATOM   3244  CG2 VAL   201    -130.498 -94.367 621.272  1.00  7.01           C
ATOM   3245 1HG2 VAL   201    -130.898 -95.351 621.029  1.00  7.01           H
ATOM   3246 2HG2 VAL   201    -130.941 -94.015 622.203  1.00  7.01           H
ATOM   3247 3HG2 VAL   201    -130.736 -93.669 620.469  1.00  7.01           H
ATOM   3248  HN  VAL   201    -128.960 -94.202 624.196  1.00  7.01           H
ATOM   3249  N   TYR   202    -126.466 -96.470 622.153  1.00  7.01           N
ATOM   3250  CA  TYR   202    -125.035 -96.667 622.309  1.00  7.01           C
ATOM   3251  C   TYR   202    -124.292 -96.338 621.013  1.00  7.01           C
ATOM   3252  O   TYR   202    -124.048 -97.220 620.191  1.00  7.01           O
ATOM   3253  HA  TYR   202    -124.688 -96.000 623.098  1.00  7.01           H
ATOM   3254  CB  TYR   202    -124.847 -98.152 622.628  1.00  7.01           C
ATOM   3255 1HB  TYR   202    -125.190 -98.742 621.778  1.00  7.01           H
ATOM   3256 2HB  TYR   202    -123.782 -98.355 622.748  1.00  7.01           H
ATOM   3257  CG  TYR   202    -125.585 -98.617 623.884  1.00  7.01           C
ATOM   3258  HD1 TYR   202    -123.983 -98.075 625.202  1.00  7.01           H
ATOM   3259  CD1 TYR   202    -124.984 -98.500 625.121  1.00  7.01           C
ATOM   3260  HD2 TYR   202    -127.327 -99.247 622.804  1.00  7.01           H
ATOM   3261  CD2 TYR   202    -126.852 -99.154 623.781  1.00  7.01           C
ATOM   3262  CE1 TYR   202    -125.678 -98.937 626.304  1.00  7.01           C
ATOM   3263  HE1 TYR   202    -125.215 -98.850 627.287  1.00  7.01           H
ATOM   3264  HE2 TYR   202    -128.548-100.018 624.897  1.00  7.01           H
ATOM   3265  CE2 TYR   202    -127.547 -99.592 624.964  1.00  7.01           C
ATOM   3266  CZ  TYR   202    -126.926 -99.462 626.167  1.00  7.01           C
ATOM   3267  OH  TYR   202    -127.582 -99.876 627.284  1.00  7.01           O
ATOM   3268  HH  TYR   202    -128.495-100.203 627.043  1.00  7.01           H
ATOM   3269  HN  TYR   202    -126.916 -97.110 621.529  1.00  7.01           H
ATOM   3270  N   PRO   203    -123.920 -95.067 620.807  1.00  7.01           N
ATOM   3271  CA  PRO   203    -123.398 -94.635 619.508  1.00  7.01           C
ATOM   3272  C   PRO   203    -122.032 -95.230 619.208  1.00  7.01           C
ATOM   3273  O   PRO   203    -121.127 -94.525 618.764  1.00  7.01           O
ATOM   3274  HA  PRO   203    -124.044 -94.990 618.705  1.00  7.01           H
ATOM   3275  CB  PRO   203    -123.339 -93.111 619.630  1.00  7.01           C
ATOM   3276 1HB  PRO   203    -122.511 -92.694 619.056  1.00  7.01           H
ATOM   3277 2HB  PRO   203    -124.250 -92.643 619.258  1.00  7.01           H
ATOM   3278  CG  PRO   203    -123.161 -92.879 621.103  1.00  7.01           C
ATOM   3279 1HG  PRO   203    -122.111 -92.937 621.388  1.00  7.01           H
ATOM   3280 2HG  PRO   203    -123.514 -91.889 621.392  1.00  7.01           H
ATOM   3281  CD  PRO   203    -123.964 -93.955 621.774  1.00  7.01           C
ATOM   3282 1HD  PRO   203    -123.532 -94.240 622.733  1.00  7.01           H
ATOM   3283 2HD  PRO   203    -124.987 -93.632 621.967  1.00  7.01           H
ATOM   3284  N   SER   204    -121.917 -96.526 619.461  1.00  7.01           N
ATOM   3285  CA  SER   204    -120.638 -97.203 619.336  1.00  7.01           C
ATOM   3286  C   SER   204    -120.712 -98.264 618.236  1.00  7.01           C
ATOM   3287  O   SER   204    -121.762 -98.868 618.022  1.00  7.01           O
ATOM   3288  HA  SER   204    -119.924 -96.424 619.069  1.00  7.01           H
ATOM   3289  CB  SER   204    -120.221 -97.842 620.662  1.00  7.01           C
ATOM   3290 1HB  SER   204    -119.224 -98.271 620.560  1.00  7.01           H
ATOM   3291 2HB  SER   204    -120.160 -97.072 621.432  1.00  7.01           H
ATOM   3292  HG  SER   204    -120.706 -99.438 621.769  1.00  7.01           H
ATOM   3293  OG  SER   204    -121.133 -98.855 621.077  1.00  7.01           O
ATOM   3294  HN  SER   204    -122.678 -97.109 619.746  1.00  7.01           H
ATOM   3295  N   ASP   205    -119.585 -98.457 617.568  1.00  7.01           N
ATOM   3296  CA  ASP   205    -119.497 -99.465 616.525  1.00  7.01           C
ATOM   3297  C   ASP   205    -119.784-100.842 617.127  1.00  7.01           C
ATOM   3298  O   ASP   205    -120.344-101.711 616.460  1.00  7.01           O
ATOM   3299  HA  ASP   205    -120.238 -99.173 615.781  1.00  7.01           H
ATOM   3300  CB  ASP   205    -118.096 -99.501 615.910  1.00  7.01           C
ATOM   3301 1HB  ASP   205    -117.349 -99.559 616.702  1.00  7.01           H
ATOM   3302 2HB  ASP   205    -117.985-100.398 615.301  1.00  7.01           H
ATOM   3303  CG  ASP   205    -117.843 -98.260 615.052  1.00  7.01           C
ATOM   3304  OD1 ASP   205    -118.565 -98.110 614.043  1.00  7.01           O
ATOM   3305  OD2 ASP   205    -116.932 -97.489 615.424  1.00  7.01           O
ATOM   3306  HN  ASP   205    -118.744 -97.941 617.729  1.00  7.01           H
ATOM   3307  N   GLU   206    -119.387-100.999 618.381  1.00  7.01           N
ATOM   3308  CA  GLU   206    -119.599-102.254 619.082  1.00  7.01           C
ATOM   3309  C   GLU   206    -120.700-102.097 620.133  1.00  7.01           C
ATOM   3310  O   GLU   206    -120.620-102.680 621.213  1.00  7.01           O
ATOM   3311  HA  GLU   206    -119.916-102.963 618.317  1.00  7.01           H
ATOM   3312  CB  GLU   206    -118.300-102.752 619.719  1.00  7.01           C
ATOM   3313 1HB  GLU   206    -117.914-101.997 620.404  1.00  7.01           H
ATOM   3314 2HB  GLU   206    -118.471-103.718 620.194  1.00  7.01           H
ATOM   3315  CG  GLU   206    -117.221-102.978 618.658  1.00  7.01           C
ATOM   3316 1HG  GLU   206    -117.067-102.061 618.090  1.00  7.01           H
ATOM   3317 2HG  GLU   206    -116.274-103.215 619.143  1.00  7.01           H
ATOM   3318  CD  GLU   206    -117.613-104.113 617.710  1.00  7.01           C
ATOM   3319  OE1 GLU   206    -117.941-103.793 616.547  1.00  7.01           O
ATOM   3320  OE2 GLU   206    -117.576-105.275 618.170  1.00  7.01           O
ATOM   3321  HN  GLU   206    -118.930-100.288 618.916  1.00  7.01           H
ATOM   3322  N   SER   207    -121.702-101.305 619.779  1.00  7.01           N
ATOM   3323  CA  SER   207    -122.743-100.947 620.728  1.00  7.01           C
ATOM   3324  C   SER   207    -123.417-102.210 621.267  1.00  7.01           C
ATOM   3325  O   SER   207    -123.970-102.202 622.366  1.00  7.01           O
ATOM   3326  HA  SER   207    -122.231-100.414 621.530  1.00  7.01           H
ATOM   3327  CB  SER   207    -123.780-100.024 620.085  1.00  7.01           C
ATOM   3328 1HB  SER   207    -124.683-100.014 620.695  1.00  7.01           H
ATOM   3329 2HB  SER   207    -123.396 -99.004 620.067  1.00  7.01           H
ATOM   3330  HG  SER   207    -124.671 -99.733 618.317  1.00  7.01           H
ATOM   3331  OG  SER   207    -124.107-100.431 618.759  1.00  7.01           O
ATOM   3332  HN  SER   207    -121.809-100.913 618.866  1.00  7.01           H
ATOM   3333  N   THR   208    -123.349-103.265 620.469  1.00  7.01           N
ATOM   3334  CA  THR   208    -123.922-104.541 620.864  1.00  7.01           C
ATOM   3335  C   THR   208    -123.181-105.105 622.078  1.00  7.01           C
ATOM   3336  O   THR   208    -123.805-105.570 623.030  1.00  7.01           O
ATOM   3337  HA  THR   208    -124.955-104.374 621.170  1.00  7.01           H
ATOM   3338  HB  THR   208    -124.183-106.483 619.926  1.00  7.01           H
ATOM   3339  CB  THR   208    -123.892-105.469 619.649  1.00  7.01           C
ATOM   3340  OG1 THR   208    -122.571-105.327 619.135  1.00  7.01           O
ATOM   3341  HG1 THR   208    -122.362-106.082 618.514  1.00  7.01           H
ATOM   3342  CG2 THR   208    -124.789-104.975 618.512  1.00  7.01           C
ATOM   3343 1HG2 THR   208    -124.427-104.010 618.157  1.00  7.01           H
ATOM   3344 2HG2 THR   208    -125.811-104.868 618.875  1.00  7.01           H
ATOM   3345 3HG2 THR   208    -124.768-105.694 617.693  1.00  7.01           H
ATOM   3346  HN  THR   208    -122.914-103.258 619.569  1.00  7.01           H
ATOM   3347  N   LYS   209    -121.859-105.045 622.005  1.00  7.01           N
ATOM   3348  CA  LYS   209    -121.028-105.483 623.113  1.00  7.01           C
ATOM   3349  C   LYS   209    -121.217-104.529 624.294  1.00  7.01           C
ATOM   3350  O   LYS   209    -121.222-104.957 625.447  1.00  7.01           O
ATOM   3351  HA  LYS   209    -121.373-106.473 623.410  1.00  7.01           H
ATOM   3352  CB  LYS   209    -119.571-105.627 622.666  1.00  7.01           C
ATOM   3353 1HB  LYS   209    -119.220-104.683 622.249  1.00  7.01           H
ATOM   3354 2HB  LYS   209    -118.943-105.847 623.528  1.00  7.01           H
ATOM   3355  CG  LYS   209    -119.425-106.737 621.623  1.00  7.01           C
ATOM   3356 1HG  LYS   209    -119.732-107.689 622.056  1.00  7.01           H
ATOM   3357 2HG  LYS   209    -120.089-106.541 620.782  1.00  7.01           H
ATOM   3358  CD  LYS   209    -117.981-106.838 621.128  1.00  7.01           C
ATOM   3359 1HD  LYS   209    -117.657-105.871 620.744  1.00  7.01           H
ATOM   3360 2HD  LYS   209    -117.324-107.087 621.961  1.00  7.01           H
ATOM   3361  CE  LYS   209    -117.850-107.898 620.033  1.00  7.01           C
ATOM   3362 1HE  LYS   209    -117.815-108.891 620.482  1.00  7.01           H
ATOM   3363 2HE  LYS   209    -118.726-107.871 619.386  1.00  7.01           H
ATOM   3364  NZ  LYS   209    -116.627-107.667 619.232  1.00  7.01           N
ATOM   3365 1HZ  LYS   209    -116.516-108.418 618.560  1.00  7.01           H
ATOM   3366 2HZ  LYS   209    -116.707-106.783 618.740  1.00  7.01           H
ATOM   3367 3HZ  LYS   209    -115.821-107.640 619.846  1.00  7.01           H
ATOM   3368  HN  LYS   209    -121.358-104.706 621.208  1.00  7.01           H
ATOM   3369  N   LEU   210    -121.367-103.254 623.966  1.00  7.01           N
ATOM   3370  CA  LEU   210    -121.530-102.233 624.987  1.00  7.01           C
ATOM   3371  C   LEU   210    -122.836-102.480 625.746  1.00  7.01           C
ATOM   3372  O   LEU   210    -122.850-102.498 626.976  1.00  7.01           O
ATOM   3373  HA  LEU   210    -120.700-102.335 625.687  1.00  7.01           H
ATOM   3374  CB  LEU   210    -121.433-100.837 624.369  1.00  7.01           C
ATOM   3375 1HB  LEU   210    -120.501-100.774 623.807  1.00  7.01           H
ATOM   3376 2HB  LEU   210    -122.246-100.721 623.653  1.00  7.01           H
ATOM   3377  HG  LEU   210    -122.422 -99.720 625.901  1.00  7.01           H
ATOM   3378  CG  LEU   210    -121.484 -99.664 625.350  1.00  7.01           C
ATOM   3379  CD1 LEU   210    -120.351 -99.757 626.375  1.00  7.01           C
ATOM   3380 1HD1 LEU   210    -120.445-100.687 626.936  1.00  7.01           H
ATOM   3381 2HD1 LEU   210    -119.392 -99.740 625.859  1.00  7.01           H
ATOM   3382 3HD1 LEU   210    -120.411 -98.911 627.060  1.00  7.01           H
ATOM   3383  CD2 LEU   210    -121.475 -98.327 624.607  1.00  7.01           C
ATOM   3384 1HD2 LEU   210    -120.565 -98.247 624.013  1.00  7.01           H
ATOM   3385 2HD2 LEU   210    -122.343 -98.271 623.950  1.00  7.01           H
ATOM   3386 3HD2 LEU   210    -121.512 -97.510 625.328  1.00  7.01           H
ATOM   3387  HN  LEU   210    -121.379-102.916 623.025  1.00  7.01           H
ATOM   3388  N   LYS   211    -123.902-102.665 624.981  1.00  7.01           N
ATOM   3389  CA  LYS   211    -125.218-102.858 625.565  1.00  7.01           C
ATOM   3390  C   LYS   211    -125.189-104.081 626.484  1.00  7.01           C
ATOM   3391  O   LYS   211    -125.616-104.007 627.635  1.00  7.01           O
ATOM   3392  HA  LYS   211    -125.440-101.978 626.168  1.00  7.01           H
ATOM   3393  CB  LYS   211    -126.284-102.937 624.470  1.00  7.01           C
ATOM   3394 1HB  LYS   211    -126.277-102.018 623.883  1.00  7.01           H
ATOM   3395 2HB  LYS   211    -126.049-103.752 623.786  1.00  7.01           H
ATOM   3396  CG  LYS   211    -127.674-103.153 625.072  1.00  7.01           C
ATOM   3397 1HG  LYS   211    -127.709-104.119 625.576  1.00  7.01           H
ATOM   3398 2HG  LYS   211    -127.869-102.392 625.828  1.00  7.01           H
ATOM   3399  CD  LYS   211    -128.755-103.096 623.991  1.00  7.01           C
ATOM   3400 1HD  LYS   211    -128.712-102.134 623.479  1.00  7.01           H
ATOM   3401 2HD  LYS   211    -128.566-103.864 623.241  1.00  7.01           H
ATOM   3402  CE  LYS   211    -130.146-103.296 624.595  1.00  7.01           C
ATOM   3403 1HE  LYS   211    -130.209-104.281 625.058  1.00  7.01           H
ATOM   3404 2HE  LYS   211    -130.316-102.563 625.383  1.00  7.01           H
ATOM   3405  NZ  LYS   211    -131.188-103.164 623.553  1.00  7.01           N
ATOM   3406 1HZ  LYS   211    -132.104-103.180 623.987  1.00  7.01           H
ATOM   3407 2HZ  LYS   211    -131.063-102.286 623.060  1.00  7.01           H
ATOM   3408 3HZ  LYS   211    -131.110-103.933 622.898  1.00  7.01           H
ATOM   3409  HN  LYS   211    -123.876-102.683 623.981  1.00  7.01           H
ATOM   3410  N   SER   212    -124.681-105.177 625.941  1.00  7.01           N
ATOM   3411  CA  SER   212    -124.704-106.444 626.651  1.00  7.01           C
ATOM   3412  C   SER   212    -123.845-106.352 627.914  1.00  7.01           C
ATOM   3413  O   SER   212    -124.219-106.876 628.963  1.00  7.01           O
ATOM   3414  HA  SER   212    -125.750-106.610 626.911  1.00  7.01           H
ATOM   3415  CB  SER   212    -124.214-107.586 625.758  1.00  7.01           C
ATOM   3416 1HB  SER   212    -124.052-108.477 626.365  1.00  7.01           H
ATOM   3417 2HB  SER   212    -124.986-107.833 625.029  1.00  7.01           H
ATOM   3418  HG  SER   212    -123.209-106.998 624.130  1.00  7.01           H
ATOM   3419  OG  SER   212    -123.008-107.251 625.077  1.00  7.01           O
ATOM   3420  HN  SER   212    -124.260-105.209 625.034  1.00  7.01           H
ATOM   3421  N   ALA   213    -122.711-105.683 627.772  1.00  7.01           N
ATOM   3422  CA  ALA   213    -121.809-105.491 628.895  1.00  7.01           C
ATOM   3423  C   ALA   213    -122.504-104.643 629.963  1.00  7.01           C
ATOM   3424  O   ALA   213    -122.505-105.000 631.140  1.00  7.01           O
ATOM   3425  HA  ALA   213    -121.585-106.473 629.312  1.00  7.01           H
ATOM   3426  CB  ALA   213    -120.507-104.856 628.402  1.00  7.01           C
ATOM   3427 1HB  ALA   213    -120.039-105.511 627.668  1.00  7.01           H
ATOM   3428 2HB  ALA   213    -120.725-103.892 627.943  1.00  7.01           H
ATOM   3429 3HB  ALA   213    -119.831-104.713 629.245  1.00  7.01           H
ATOM   3430  HN  ALA   213    -122.406-105.276 626.911  1.00  7.01           H
ATOM   3431  N   VAL   214    -123.078-103.537 629.513  1.00  7.01           N
ATOM   3432  CA  VAL   214    -123.740-102.616 630.421  1.00  7.01           C
ATOM   3433  C   VAL   214    -124.855-103.353 631.165  1.00  7.01           C
ATOM   3434  O   VAL   214    -125.032-103.166 632.368  1.00  7.01           O
ATOM   3435  HA  VAL   214    -122.999-102.277 631.145  1.00  7.01           H
ATOM   3436  HB  VAL   214    -124.725-101.746 628.738  1.00  7.01           H
ATOM   3437  CB  VAL   214    -124.243-101.393 629.650  1.00  7.01           C
ATOM   3438  CG1 VAL   214    -125.285-100.623 630.464  1.00  7.01           C
ATOM   3439 1HG1 VAL   214    -126.133-101.275 630.678  1.00  7.01           H
ATOM   3440 2HG1 VAL   214    -124.840-100.287 631.400  1.00  7.01           H
ATOM   3441 3HG1 VAL   214    -125.626 -99.759 629.893  1.00  7.01           H
ATOM   3442  CG2 VAL   214    -123.081-100.483 629.246  1.00  7.01           C
ATOM   3443 1HG2 VAL   214    -122.559-100.142 630.140  1.00  7.01           H
ATOM   3444 2HG2 VAL   214    -122.390-101.037 628.611  1.00  7.01           H
ATOM   3445 3HG2 VAL   214    -123.467 -99.622 628.700  1.00  7.01           H
ATOM   3446  HN  VAL   214    -123.094-103.267 628.550  1.00  7.01           H
ATOM   3447  N   LEU   215    -125.577-104.177 630.419  1.00  7.01           N
ATOM   3448  CA  LEU   215    -126.765-104.821 630.952  1.00  7.01           C
ATOM   3449  C   LEU   215    -126.349-105.922 631.929  1.00  7.01           C
ATOM   3450  O   LEU   215    -126.980-106.106 632.969  1.00  7.01           O
ATOM   3451  HA  LEU   215    -127.328-104.066 631.501  1.00  7.01           H
ATOM   3452  CB  LEU   215    -127.662-105.315 629.814  1.00  7.01           C
ATOM   3453 1HB  LEU   215    -127.738-104.523 629.068  1.00  7.01           H
ATOM   3454 2HB  LEU   215    -127.172-106.161 629.333  1.00  7.01           H
ATOM   3455  HG  LEU   215    -129.003-106.616 630.855  1.00  7.01           H
ATOM   3456  CG  LEU   215    -129.077-105.739 630.212  1.00  7.01           C
ATOM   3457  CD1 LEU   215    -129.771-104.642 631.023  1.00  7.01           C
ATOM   3458 1HD1 LEU   215    -129.199-104.443 631.929  1.00  7.01           H
ATOM   3459 2HD1 LEU   215    -129.834-103.733 630.425  1.00  7.01           H
ATOM   3460 3HD1 LEU   215    -130.775-104.970 631.292  1.00  7.01           H
ATOM   3461  CD2 LEU   215    -129.893-106.147 628.984  1.00  7.01           C
ATOM   3462 1HD2 LEU   215    -129.961-105.303 628.296  1.00  7.01           H
ATOM   3463 2HD2 LEU   215    -129.404-106.984 628.485  1.00  7.01           H
ATOM   3464 3HD2 LEU   215    -130.895-106.444 629.295  1.00  7.01           H
ATOM   3465  HN  LEU   215    -125.362-104.405 629.470  1.00  7.01           H
ATOM   3466  N   THR   216    -125.289-106.627 631.560  1.00  7.01           N
ATOM   3467  CA  THR   216    -124.750-107.671 632.415  1.00  7.01           C
ATOM   3468  C   THR   216    -124.379-107.099 633.785  1.00  7.01           C
ATOM   3469  O   THR   216    -124.686-107.698 634.815  1.00  7.01           O
ATOM   3470  HA  THR   216    -125.528-108.416 632.579  1.00  7.01           H
ATOM   3471  HB  THR   216    -122.776-107.590 631.511  1.00  7.01           H
ATOM   3472  CB  THR   216    -123.570-108.316 631.686  1.00  7.01           C
ATOM   3473  OG1 THR   216    -124.153-108.884 630.516  1.00  7.01           O
ATOM   3474  HG1 THR   216    -123.919-108.333 629.715  1.00  7.01           H
ATOM   3475  CG2 THR   216    -123.002-109.520 632.441  1.00  7.01           C
ATOM   3476 1HG2 THR   216    -123.779-110.275 632.557  1.00  7.01           H
ATOM   3477 2HG2 THR   216    -122.656-109.201 633.425  1.00  7.01           H
ATOM   3478 3HG2 THR   216    -122.168-109.940 631.881  1.00  7.01           H
ATOM   3479  HN  THR   216    -124.802-106.494 630.697  1.00  7.01           H
ATOM   3480  N   LEU   217    -123.724-105.948 633.753  1.00  7.01           N
ATOM   3481  CA  LEU   217    -123.260-105.317 634.976  1.00  7.01           C
ATOM   3482  C   LEU   217    -124.450-105.084 635.909  1.00  7.01           C
ATOM   3483  O   LEU   217    -124.344-105.281 637.118  1.00  7.01           O
ATOM   3484  HA  LEU   217    -122.572-106.010 635.461  1.00  7.01           H
ATOM   3485  CB  LEU   217    -122.470-104.046 634.657  1.00  7.01           C
ATOM   3486 1HB  LEU   217    -121.741-104.280 633.882  1.00  7.01           H
ATOM   3487 2HB  LEU   217    -123.157-103.311 634.237  1.00  7.01           H
ATOM   3488  HG  LEU   217    -122.415-103.362 636.683  1.00  7.01           H
ATOM   3489  CG  LEU   217    -121.734-103.400 635.833  1.00  7.01           C
ATOM   3490  CD1 LEU   217    -120.530-104.245 636.256  1.00  7.01           C
ATOM   3491 1HD1 LEU   217    -120.869-105.236 636.557  1.00  7.01           H
ATOM   3492 2HD1 LEU   217    -119.838-104.336 635.418  1.00  7.01           H
ATOM   3493 3HD1 LEU   217    -120.025-103.763 637.093  1.00  7.01           H
ATOM   3494  CD2 LEU   217    -121.337-101.959 635.507  1.00  7.01           C
ATOM   3495 1HD2 LEU   217    -120.681-101.951 634.637  1.00  7.01           H
ATOM   3496 2HD2 LEU   217    -122.233-101.376 635.293  1.00  7.01           H
ATOM   3497 3HD2 LEU   217    -120.816-101.524 636.360  1.00  7.01           H
ATOM   3498  HN  LEU   217    -123.511-105.449 632.913  1.00  7.01           H
ATOM   3499  N   LYS   218    -125.556-104.667 635.311  1.00  7.01           N
ATOM   3500  CA  LYS   218    -126.725-104.280 636.083  1.00  7.01           C
ATOM   3501  C   LYS   218    -127.361-105.529 636.697  1.00  7.01           C
ATOM   3502  O   LYS   218    -127.862-105.487 637.820  1.00  7.01           O
ATOM   3503  HA  LYS   218    -126.383-103.634 636.892  1.00  7.01           H
ATOM   3504  CB  LYS   218    -127.688-103.459 635.224  1.00  7.01           C
ATOM   3505 1HB  LYS   218    -127.997-104.043 634.358  1.00  7.01           H
ATOM   3506 2HB  LYS   218    -128.589-103.234 635.795  1.00  7.01           H
ATOM   3507  CG  LYS   218    -127.033-102.156 634.760  1.00  7.01           C
ATOM   3508 1HG  LYS   218    -126.841-101.515 635.621  1.00  7.01           H
ATOM   3509 2HG  LYS   218    -126.068-102.372 634.302  1.00  7.01           H
ATOM   3510  CD  LYS   218    -127.926-101.420 633.759  1.00  7.01           C
ATOM   3511 1HD  LYS   218    -128.259-102.113 632.986  1.00  7.01           H
ATOM   3512 2HD  LYS   218    -128.819-101.052 634.264  1.00  7.01           H
ATOM   3513  CE  LYS   218    -127.179-100.250 633.115  1.00  7.01           C
ATOM   3514 1HE  LYS   218    -126.808 -99.578 633.888  1.00  7.01           H
ATOM   3515 2HE  LYS   218    -126.310-100.621 632.571  1.00  7.01           H
ATOM   3516  NZ  LYS   218    -128.070 -99.511 632.193  1.00  7.01           N
ATOM   3517 1HZ  LYS   218    -127.604 -98.668 631.876  1.00  7.01           H
ATOM   3518 2HZ  LYS   218    -128.290-100.096 631.394  1.00  7.01           H
ATOM   3519 3HZ  LYS   218    -128.926 -99.264 632.676  1.00  7.01           H
ATOM   3520  HN  LYS   218    -125.662-104.591 634.319  1.00  7.01           H
ATOM   3521  N   VAL   219    -127.320-106.611 635.934  1.00  7.01           N
ATOM   3522  CA  VAL   219    -127.891-107.869 636.386  1.00  7.01           C
ATOM   3523  C   VAL   219    -127.095-108.381 637.588  1.00  7.01           C
ATOM   3524  O   VAL   219    -127.671-108.714 638.623  1.00  7.01           O
ATOM   3525  HA  VAL   219    -128.915-107.670 636.703  1.00  7.01           H
ATOM   3526  HB  VAL   219    -126.941-108.920 634.790  1.00  7.01           H
ATOM   3527  CB  VAL   219    -127.937-108.869 635.229  1.00  7.01           C
ATOM   3528  CG1 VAL   219    -128.303-110.268 635.729  1.00  7.01           C
ATOM   3529 1HG1 VAL   219    -127.557-110.603 636.450  1.00  7.01           H
ATOM   3530 2HG1 VAL   219    -129.283-110.239 636.205  1.00  7.01           H
ATOM   3531 3HG1 VAL   219    -128.329-110.959 634.886  1.00  7.01           H
ATOM   3532  CG2 VAL   219    -128.907-108.404 634.141  1.00  7.01           C
ATOM   3533 1HG2 VAL   219    -129.908-108.310 634.563  1.00  7.01           H
ATOM   3534 2HG2 VAL   219    -128.584-107.437 633.755  1.00  7.01           H
ATOM   3535 3HG2 VAL   219    -128.921-109.133 633.331  1.00  7.01           H
ATOM   3536  HN  VAL   219    -126.908-106.638 635.023  1.00  7.01           H
ATOM   3537  N   ILE   220    -125.782-108.429 637.412  1.00  7.01           N
ATOM   3538  CA  ILE   220    -124.918-109.063 638.392  1.00  7.01           C
ATOM   3539  C   ILE   220    -124.920-108.235 639.679  1.00  7.01           C
ATOM   3540  O   ILE   220    -125.300-108.729 640.739  1.00  7.01           O
ATOM   3541  HA  ILE   220    -125.339-110.044 638.613  1.00  7.01           H
ATOM   3542  HB  ILE   220    -123.166-108.346 637.397  1.00  7.01           H
ATOM   3543  CB  ILE   220    -123.522-109.290 637.809  1.00  7.01           C
ATOM   3544  CG1 ILE   220    -123.566-110.297 636.658  1.00  7.01           C
ATOM   3545 1HG1 ILE   220    -123.938-111.255 637.022  1.00  7.01           H
ATOM   3546 2HG1 ILE   220    -124.264-109.953 635.895  1.00  7.01           H
ATOM   3547  CG2 ILE   220    -122.533-109.709 638.899  1.00  7.01           C
ATOM   3548 1HG2 ILE   220    -122.473-108.926 639.655  1.00  7.01           H
ATOM   3549 2HG2 ILE   220    -122.874-110.636 639.362  1.00  7.01           H
ATOM   3550 3HG2 ILE   220    -121.549-109.864 638.457  1.00  7.01           H
ATOM   3551  CD1 ILE   220    -122.179-110.484 636.039  1.00  7.01           C
ATOM   3552 1HD1 ILE   220    -121.821-109.529 635.655  1.00  7.01           H
ATOM   3553 2HD1 ILE   220    -121.489-110.851 636.799  1.00  7.01           H
ATOM   3554 3HD1 ILE   220    -122.239-111.204 635.224  1.00  7.01           H
ATOM   3555  HN  ILE   220    -125.311-108.046 636.618  1.00  7.01           H
ATOM   3556  N   LEU   221    -124.491-106.988 639.542  1.00  7.01           N
ATOM   3557  CA  LEU   221    -124.212-106.162 640.704  1.00  7.01           C
ATOM   3558  C   LEU   221    -125.522-105.573 641.232  1.00  7.01           C
ATOM   3559  O   LEU   221    -125.655-105.319 642.428  1.00  7.01           O
ATOM   3560  HA  LEU   221    -123.790-106.809 641.473  1.00  7.01           H
ATOM   3561  CB  LEU   221    -123.155-105.107 640.370  1.00  7.01           C
ATOM   3562 1HB  LEU   221    -123.534-104.485 639.559  1.00  7.01           H
ATOM   3563 2HB  LEU   221    -123.030-104.459 641.238  1.00  7.01           H
ATOM   3564  HG  LEU   221    -121.887-106.188 639.029  1.00  7.01           H
ATOM   3565  CG  LEU   221    -121.779-105.641 639.966  1.00  7.01           C
ATOM   3566  CD1 LEU   221    -120.800-104.494 639.710  1.00  7.01           C
ATOM   3567 1HD1 LEU   221    -121.180-103.864 638.906  1.00  7.01           H
ATOM   3568 2HD1 LEU   221    -120.691-103.899 640.617  1.00  7.01           H
ATOM   3569 3HD1 LEU   221    -119.830-104.901 639.424  1.00  7.01           H
ATOM   3570  CD2 LEU   221    -121.247-106.628 641.006  1.00  7.01           C
ATOM   3571 1HD2 LEU   221    -121.157-106.127 641.970  1.00  7.01           H
ATOM   3572 2HD2 LEU   221    -121.935-107.468 641.096  1.00  7.01           H
ATOM   3573 3HD2 LEU   221    -120.268-106.992 640.694  1.00  7.01           H
ATOM   3574  HN  LEU   221    -124.334-106.544 638.660  1.00  7.01           H
ATOM   3575  N   GLY   222    -126.457-105.374 640.314  1.00  7.01           N
ATOM   3576  CA  GLY   222    -127.667-104.633 640.627  1.00  7.01           C
ATOM   3577  C   GLY   222    -128.640-105.490 641.439  1.00  7.01           C
ATOM   3578  O   GLY   222    -129.425-104.966 642.227  1.00  7.01           O
ATOM   3579 1HA  GLY   222    -127.412-103.735 641.189  1.00  7.01           H
ATOM   3580 2HA  GLY   222    -128.146-104.307 639.704  1.00  7.01           H
ATOM   3581  HN  GLY   222    -126.397-105.709 639.374  1.00  7.01           H
ATOM   3582  N   PHE   223    -128.557-106.794 641.218  1.00  7.01           N
ATOM   3583  CA  PHE   223    -129.510-107.716 641.812  1.00  7.01           C
ATOM   3584  C   PHE   223    -128.796-108.918 642.432  1.00  7.01           C
ATOM   3585  O   PHE   223    -128.805-109.089 643.650  1.00  7.01           O
ATOM   3586  HA  PHE   223    -130.045-107.171 642.590  1.00  7.01           H
ATOM   3587  CB  PHE   223    -130.422-108.205 640.684  1.00  7.01           C
ATOM   3588 1HB  PHE   223    -130.797-107.342 640.134  1.00  7.01           H
ATOM   3589 2HB  PHE   223    -129.831-108.797 639.985  1.00  7.01           H
ATOM   3590  CG  PHE   223    -131.609-109.043 641.163  1.00  7.01           C
ATOM   3591  HD1 PHE   223    -130.885-110.829 640.266  1.00  7.01           H
ATOM   3592  CD1 PHE   223    -131.677-110.366 640.854  1.00  7.01           C
ATOM   3593  HD2 PHE   223    -132.543-107.404 642.145  1.00  7.01           H
ATOM   3594  CD2 PHE   223    -132.597-108.465 641.897  1.00  7.01           C
ATOM   3595  CE1 PHE   223    -132.779-111.143 641.299  1.00  7.01           C
ATOM   3596  HE1 PHE   223    -132.833-112.203 641.051  1.00  7.01           H
ATOM   3597  CE2 PHE   223    -133.699-109.242 642.342  1.00  7.01           C
ATOM   3598  HE2 PHE   223    -134.491-108.779 642.930  1.00  7.01           H
ATOM   3599  CZ  PHE   223    -133.767-110.565 642.033  1.00  7.01           C
ATOM   3600  HZ  PHE   223    -134.612-111.162 642.374  1.00  7.01           H
ATOM   3601  HN  PHE   223    -127.857-107.220 640.646  1.00  7.01           H
ATOM   3602  N   PHE   224    -128.195-109.721 641.566  1.00  7.01           N
ATOM   3603  CA  PHE   224    -127.851-111.086 641.925  1.00  7.01           C
ATOM   3604  C   PHE   224    -126.945-111.118 643.157  1.00  7.01           C
ATOM   3605  O   PHE   224    -127.191-111.877 644.093  1.00  7.01           O
ATOM   3606  HA  PHE   224    -128.783-111.606 642.148  1.00  7.01           H
ATOM   3607  CB  PHE   224    -127.097-111.685 640.736  1.00  7.01           C
ATOM   3608 1HB  PHE   224    -126.610-110.880 640.185  1.00  7.01           H
ATOM   3609 2HB  PHE   224    -126.308-112.337 641.111  1.00  7.01           H
ATOM   3610  CG  PHE   224    -127.982-112.479 639.773  1.00  7.01           C
ATOM   3611  HD1 PHE   224    -127.569-114.340 640.714  1.00  7.01           H
ATOM   3612  CD1 PHE   224    -128.102-113.826 639.915  1.00  7.01           C
ATOM   3613  HD2 PHE   224    -128.551-110.758 638.662  1.00  7.01           H
ATOM   3614  CD2 PHE   224    -128.648-111.838 638.776  1.00  7.01           C
ATOM   3615  CE1 PHE   224    -128.924-114.563 639.021  1.00  7.01           C
ATOM   3616  HE1 PHE   224    -129.020-115.643 639.135  1.00  7.01           H
ATOM   3617  CE2 PHE   224    -129.469-112.575 637.882  1.00  7.01           C
ATOM   3618  HE2 PHE   224    -130.003-112.061 637.083  1.00  7.01           H
ATOM   3619  CZ  PHE   224    -129.590-113.922 638.024  1.00  7.01           C
ATOM   3620  HZ  PHE   224    -130.220-114.488 637.338  1.00  7.01           H
ATOM   3621  HN  PHE   224    -127.943-109.452 640.636  1.00  7.01           H
ATOM   3622  N   LEU   225    -125.916-110.284 643.117  1.00  7.01           N
ATOM   3623  CA  LEU   225    -124.912-110.283 644.168  1.00  7.01           C
ATOM   3624  C   LEU   225    -125.575-109.928 645.500  1.00  7.01           C
ATOM   3625  O   LEU   225    -125.499-110.694 646.459  1.00  7.01           O
ATOM   3626  HA  LEU   225    -124.514-111.295 644.240  1.00  7.01           H
ATOM   3627  CB  LEU   225    -123.748-109.364 643.795  1.00  7.01           C
ATOM   3628 1HB  LEU   225    -123.247-109.780 642.921  1.00  7.01           H
ATOM   3629 2HB  LEU   225    -124.154-108.397 643.499  1.00  7.01           H
ATOM   3630  HG  LEU   225    -123.213-108.791 645.785  1.00  7.01           H
ATOM   3631  CG  LEU   225    -122.700-109.133 644.886  1.00  7.01           C
ATOM   3632  CD1 LEU   225    -121.983-110.437 645.243  1.00  7.01           C
ATOM   3633 1HD1 LEU   225    -122.711-111.164 645.605  1.00  7.01           H
ATOM   3634 2HD1 LEU   225    -121.485-110.832 644.358  1.00  7.01           H
ATOM   3635 3HD1 LEU   225    -121.244-110.244 646.020  1.00  7.01           H
ATOM   3636  CD2 LEU   225    -121.718-108.032 644.479  1.00  7.01           C
ATOM   3637 1HD2 LEU   225    -121.208-108.322 643.560  1.00  7.01           H
ATOM   3638 2HD2 LEU   225    -122.263-107.102 644.315  1.00  7.01           H
ATOM   3639 3HD2 LEU   225    -120.984-107.889 645.272  1.00  7.01           H
ATOM   3640  HN  LEU   225    -125.764-109.619 642.387  1.00  7.01           H
ATOM   3641  N   PRO   226    -126.234-108.764 645.584  1.00  7.01           N
ATOM   3642  CA  PRO   226    -126.971-108.400 646.797  1.00  7.01           C
ATOM   3643  C   PRO   226    -127.953-109.480 647.221  1.00  7.01           C
ATOM   3644  O   PRO   226    -128.114-109.745 648.411  1.00  7.01           O
ATOM   3645  HA  PRO   226    -126.283-108.295 647.636  1.00  7.01           H
ATOM   3646  CB  PRO   226    -127.685-107.103 646.412  1.00  7.01           C
ATOM   3647 1HB  PRO   226    -128.684-107.295 646.021  1.00  7.01           H
ATOM   3648 2HB  PRO   226    -127.801-106.439 647.269  1.00  7.01           H
ATOM   3649  CG  PRO   226    -126.772-106.499 645.352  1.00  7.01           C
ATOM   3650 1HG  PRO   226    -127.296-105.772 644.732  1.00  7.01           H
ATOM   3651 2HG  PRO   226    -125.928-105.970 645.797  1.00  7.01           H
ATOM   3652  CD  PRO   226    -126.327-107.714 644.554  1.00  7.01           C
ATOM   3653 1HD  PRO   226    -127.049-107.976 643.780  1.00  7.01           H
ATOM   3654 2HD  PRO   226    -125.375-107.543 644.052  1.00  7.01           H
ATOM   3655  N   PHE   227    -128.589-110.080 646.226  1.00  7.01           N
ATOM   3656  CA  PHE   227    -129.620-111.071 646.486  1.00  7.01           C
ATOM   3657  C   PHE   227    -129.042-112.282 647.221  1.00  7.01           C
ATOM   3658  O   PHE   227    -129.631-112.765 648.187  1.00  7.01           O
ATOM   3659  HA  PHE   227    -130.376-110.595 647.111  1.00  7.01           H
ATOM   3660  CB  PHE   227    -130.158-111.523 645.127  1.00  7.01           C
ATOM   3661 1HB  PHE   227    -130.545-110.655 644.593  1.00  7.01           H
ATOM   3662 2HB  PHE   227    -129.334-111.921 644.535  1.00  7.01           H
ATOM   3663  CG  PHE   227    -131.259-112.582 645.215  1.00  7.01           C
ATOM   3664  HD1 PHE   227    -129.932-114.192 644.811  1.00  7.01           H
ATOM   3665  CD1 PHE   227    -130.958-113.894 645.026  1.00  7.01           C
ATOM   3666  HD2 PHE   227    -132.781-111.158 645.635  1.00  7.01           H
ATOM   3667  CD2 PHE   227    -132.540-112.210 645.483  1.00  7.01           C
ATOM   3668  CE1 PHE   227    -131.980-114.877 645.108  1.00  7.01           C
ATOM   3669  HE1 PHE   227    -131.739-115.929 644.956  1.00  7.01           H
ATOM   3670  CE2 PHE   227    -133.562-113.192 645.565  1.00  7.01           C
ATOM   3671  HE2 PHE   227    -134.588-112.894 645.780  1.00  7.01           H
ATOM   3672  CZ  PHE   227    -133.261-114.505 645.376  1.00  7.01           C
ATOM   3673  HZ  PHE   227    -134.045-115.259 645.439  1.00  7.01           H
ATOM   3674  HN  PHE   227    -128.412-109.899 645.259  1.00  7.01           H
ATOM   3675  N   VAL   228    -127.896-112.737 646.737  1.00  7.01           N
ATOM   3676  CA  VAL   228    -127.226-113.874 647.344  1.00  7.01           C
ATOM   3677  C   VAL   228    -126.922-113.559 648.810  1.00  7.01           C
ATOM   3678  O   VAL   228    -127.120-114.401 649.684  1.00  7.01           O
ATOM   3679  HA  VAL   228    -127.911-114.721 647.302  1.00  7.01           H
ATOM   3680  HB  VAL   228    -125.395-113.326 646.394  1.00  7.01           H
ATOM   3681  CB  VAL   228    -125.976-114.236 646.539  1.00  7.01           C
ATOM   3682  CG1 VAL   228    -125.103-115.234 647.302  1.00  7.01           C
ATOM   3683 1HG1 VAL   228    -124.792-114.795 648.250  1.00  7.01           H
ATOM   3684 2HG1 VAL   228    -125.672-116.144 647.492  1.00  7.01           H
ATOM   3685 3HG1 VAL   228    -124.221-115.475 646.707  1.00  7.01           H
ATOM   3686  CG2 VAL   228    -126.351-114.779 645.158  1.00  7.01           C
ATOM   3687 1HG2 VAL   228    -126.964-115.674 645.274  1.00  7.01           H
ATOM   3688 2HG2 VAL   228    -126.913-114.023 644.611  1.00  7.01           H
ATOM   3689 3HG2 VAL   228    -125.445-115.029 644.607  1.00  7.01           H
ATOM   3690  HN  VAL   228    -127.428-112.344 645.945  1.00  7.01           H
ATOM   3691  N   VAL   229    -126.445-112.343 649.033  1.00  7.01           N
ATOM   3692  CA  VAL   229    -126.055-111.926 650.369  1.00  7.01           C
ATOM   3693  C   VAL   229    -127.284-111.931 651.280  1.00  7.01           C
ATOM   3694  O   VAL   229    -127.223-112.416 652.409  1.00  7.01           O
ATOM   3695  HA  VAL   229    -125.337-112.655 650.745  1.00  7.01           H
ATOM   3696  HB  VAL   229    -126.056-109.851 649.869  1.00  7.01           H
ATOM   3697  CB  VAL   229    -125.360-110.564 650.311  1.00  7.01           C
ATOM   3698  CG1 VAL   229    -125.006-110.068 651.714  1.00  7.01           C
ATOM   3699 1HG1 VAL   229    -125.917-109.970 652.305  1.00  7.01           H
ATOM   3700 2HG1 VAL   229    -124.337-110.782 652.194  1.00  7.01           H
ATOM   3701 3HG1 VAL   229    -124.514-109.098 651.643  1.00  7.01           H
ATOM   3702  CG2 VAL   229    -124.117-110.621 649.420  1.00  7.01           C
ATOM   3703 1HG2 VAL   229    -123.416-111.354 649.820  1.00  7.01           H
ATOM   3704 2HG2 VAL   229    -124.407-110.909 648.410  1.00  7.01           H
ATOM   3705 3HG2 VAL   229    -123.642-109.640 649.396  1.00  7.01           H
ATOM   3706  HN  VAL   229    -126.325-111.650 648.323  1.00  7.01           H
ATOM   3707  N   MET   230    -128.372-111.386 650.756  1.00  7.01           N
ATOM   3708  CA  MET   230    -129.607-111.298 651.517  1.00  7.01           C
ATOM   3709  C   MET   230    -130.146-112.691 651.848  1.00  7.01           C
ATOM   3710  O   MET   230    -130.555-112.950 652.979  1.00  7.01           O
ATOM   3711  HA  MET   230    -129.348-110.773 652.436  1.00  7.01           H
ATOM   3712  CB  MET   230    -130.651-110.525 650.709  1.00  7.01           C
ATOM   3713 1HB  MET   230    -130.636-110.861 649.672  1.00  7.01           H
ATOM   3714 2HB  MET   230    -131.647-110.736 651.098  1.00  7.01           H
ATOM   3715  CG  MET   230    -130.383-109.020 650.766  1.00  7.01           C
ATOM   3716 1HG  MET   230    -130.269-108.701 651.802  1.00  7.01           H
ATOM   3717 2HG  MET   230    -129.448-108.788 650.256  1.00  7.01           H
ATOM   3718  SD  MET   230    -131.730-108.131 650.002  1.00  7.01           S
ATOM   3719  CE  MET   230    -131.446-108.552 648.290  1.00  7.01           C
ATOM   3720 1HE  MET   230    -130.458-108.203 647.989  1.00  7.01           H
ATOM   3721 2HE  MET   230    -131.504-109.633 648.167  1.00  7.01           H
ATOM   3722 3HE  MET   230    -132.204-108.075 647.668  1.00  7.01           H
ATOM   3723  HN  MET   230    -128.418-111.009 649.831  1.00  7.01           H
ATOM   3724  N   ALA   231    -130.130-113.552 650.841  1.00  7.01           N
ATOM   3725  CA  ALA   231    -130.660-114.896 650.996  1.00  7.01           C
ATOM   3726  C   ALA   231    -129.901-115.612 652.115  1.00  7.01           C
ATOM   3727  O   ALA   231    -130.508-116.262 652.965  1.00  7.01           O
ATOM   3728  HA  ALA   231    -131.709-114.809 651.279  1.00  7.01           H
ATOM   3729  CB  ALA   231    -130.568-115.639 649.662  1.00  7.01           C
ATOM   3730 1HB  ALA   231    -131.148-115.105 648.908  1.00  7.01           H
ATOM   3731 2HB  ALA   231    -129.526-115.693 649.347  1.00  7.01           H
ATOM   3732 3HB  ALA   231    -130.966-116.647 649.779  1.00  7.01           H
ATOM   3733  HN  ALA   231    -129.764-113.344 649.933  1.00  7.01           H
ATOM   3734  N   CYS   232    -128.584-115.470 652.079  1.00  7.01           N
ATOM   3735  CA  CYS   232    -127.736-116.094 653.080  1.00  7.01           C
ATOM   3736  C   CYS   232    -128.075-115.488 654.443  1.00  7.01           C
ATOM   3737  O   CYS   232    -128.224-116.209 655.428  1.00  7.01           O
ATOM   3738  HA  CYS   232    -127.964-117.160 653.063  1.00  7.01           H
ATOM   3739  CB  CYS   232    -126.252-115.940 652.740  1.00  7.01           C
ATOM   3740 1HB  CYS   232    -126.026-114.896 652.526  1.00  7.01           H
ATOM   3741 2HB  CYS   232    -125.642-116.230 653.596  1.00  7.01           H
ATOM   3742  HG  CYS   232    -126.247-116.113 650.374  1.00  7.01           H
ATOM   3743  SG  CYS   232    -125.830-116.979 651.294  1.00  7.01           S
ATOM   3744  HN  CYS   232    -128.098-114.941 651.383  1.00  7.01           H
ATOM   3745  N   CYS   233    -128.187-114.167 654.456  1.00  7.01           N
ATOM   3746  CA  CYS   233    -128.411-113.447 655.698  1.00  7.01           C
ATOM   3747  C   CYS   233    -129.672-114.008 656.358  1.00  7.01           C
ATOM   3748  O   CYS   233    -129.650-114.380 657.531  1.00  7.01           O
ATOM   3749  HA  CYS   233    -127.535-113.623 656.323  1.00  7.01           H
ATOM   3750  CB  CYS   233    -128.511-111.938 655.467  1.00  7.01           C
ATOM   3751 1HB  CYS   233    -129.197-111.732 654.646  1.00  7.01           H
ATOM   3752 2HB  CYS   233    -128.919-111.453 656.353  1.00  7.01           H
ATOM   3753  HG  CYS   233    -126.783-111.747 653.853  1.00  7.01           H
ATOM   3754  SG  CYS   233    -126.857-111.253 655.085  1.00  7.01           S
ATOM   3755  HN  CYS   233    -128.129-113.593 653.639  1.00  7.01           H
ATOM   3756  N   TYR   234    -130.741-114.052 655.577  1.00  7.01           N
ATOM   3757  CA  TYR   234    -132.039-114.437 656.105  1.00  7.01           C
ATOM   3758  C   TYR   234    -132.076-115.931 656.434  1.00  7.01           C
ATOM   3759  O   TYR   234    -132.764-116.348 657.364  1.00  7.01           O
ATOM   3760  HA  TYR   234    -132.212-113.867 657.018  1.00  7.01           H
ATOM   3761  CB  TYR   234    -133.049-114.146 654.994  1.00  7.01           C
ATOM   3762 1HB  TYR   234    -132.627-114.462 654.041  1.00  7.01           H
ATOM   3763 2HB  TYR   234    -133.942-114.747 655.163  1.00  7.01           H
ATOM   3764  CG  TYR   234    -133.455-112.674 654.893  1.00  7.01           C
ATOM   3765  HD1 TYR   234    -133.974-112.523 656.968  1.00  7.01           H
ATOM   3766  CD1 TYR   234    -133.907-112.004 656.012  1.00  7.01           C
ATOM   3767  HD2 TYR   234    -133.014-112.546 652.799  1.00  7.01           H
ATOM   3768  CD2 TYR   234    -133.370-112.017 653.682  1.00  7.01           C
ATOM   3769  CE1 TYR   234    -134.289-110.619 655.916  1.00  7.01           C
ATOM   3770  HE1 TYR   234    -134.647-110.078 656.792  1.00  7.01           H
ATOM   3771  HE2 TYR   234    -133.690-110.101 652.637  1.00  7.01           H
ATOM   3772  CE2 TYR   234    -133.752-110.632 653.587  1.00  7.01           C
ATOM   3773  CZ  TYR   234    -134.193-110.001 654.708  1.00  7.01           C
ATOM   3774  OH  TYR   234    -134.554-108.693 654.618  1.00  7.01           O
ATOM   3775  HH  TYR   234    -134.391-108.357 653.690  1.00  7.01           H
ATOM   3776  HN  TYR   234    -130.730-113.832 654.602  1.00  7.01           H
ATOM   3777  N   THR   235    -131.328-116.695 655.652  1.00  7.01           N
ATOM   3778  CA  THR   235    -131.200-118.121 655.900  1.00  7.01           C
ATOM   3779  C   THR   235    -130.689-118.372 657.319  1.00  7.01           C
ATOM   3780  O   THR   235    -131.253-119.183 658.052  1.00  7.01           O
ATOM   3781  HA  THR   235    -132.191-118.571 655.832  1.00  7.01           H
ATOM   3782  HB  THR   235    -129.296-118.279 654.865  1.00  7.01           H
ATOM   3783  CB  THR   235    -130.296-118.710 654.815  1.00  7.01           C
ATOM   3784  OG1 THR   235    -131.008-118.474 653.603  1.00  7.01           O
ATOM   3785  HG1 THR   235    -130.590-117.715 653.104  1.00  7.01           H
ATOM   3786  CG2 THR   235    -130.199-120.235 654.898  1.00  7.01           C
ATOM   3787 1HG2 THR   235    -131.192-120.669 654.780  1.00  7.01           H
ATOM   3788 2HG2 THR   235    -129.790-120.521 655.868  1.00  7.01           H
ATOM   3789 3HG2 THR   235    -129.546-120.601 654.106  1.00  7.01           H
ATOM   3790  HN  THR   235    -130.815-116.356 654.863  1.00  7.01           H
ATOM   3791  N   ILE   236    -129.626-117.661 657.666  1.00  7.01           N
ATOM   3792  CA  ILE   236    -129.013-117.819 658.974  1.00  7.01           C
ATOM   3793  C   ILE   236    -129.968-117.289 660.046  1.00  7.01           C
ATOM   3794  O   ILE   236    -130.168-117.931 661.076  1.00  7.01           O
ATOM   3795  HA  ILE   236    -128.867-118.887 659.139  1.00  7.01           H
ATOM   3796  HB  ILE   236    -127.739-116.127 658.681  1.00  7.01           H
ATOM   3797  CB  ILE   236    -127.632-117.163 659.002  1.00  7.01           C
ATOM   3798  CG1 ILE   236    -126.681-117.844 658.015  1.00  7.01           C
ATOM   3799 1HG1 ILE   236    -126.342-118.794 658.429  1.00  7.01           H
ATOM   3800 2HG1 ILE   236    -127.212-118.071 657.091  1.00  7.01           H
ATOM   3801  CG2 ILE   236    -127.064-117.140 660.422  1.00  7.01           C
ATOM   3802 1HG2 ILE   236    -127.732-116.574 661.071  1.00  7.01           H
ATOM   3803 2HG2 ILE   236    -126.974-118.160 660.794  1.00  7.01           H
ATOM   3804 3HG2 ILE   236    -126.081-116.668 660.413  1.00  7.01           H
ATOM   3805  CD1 ILE   236    -125.475-116.954 657.712  1.00  7.01           C
ATOM   3806 1HD1 ILE   236    -125.816-116.015 657.276  1.00  7.01           H
ATOM   3807 2HD1 ILE   236    -124.933-116.749 658.636  1.00  7.01           H
ATOM   3808 3HD1 ILE   236    -124.815-117.462 657.009  1.00  7.01           H
ATOM   3809  HN  ILE   236    -129.185-116.989 657.071  1.00  7.01           H
ATOM   3810  N   ILE   237    -130.531-116.123 659.767  1.00  7.01           N
ATOM   3811  CA  ILE   237    -131.409-115.468 660.723  1.00  7.01           C
ATOM   3812  C   ILE   237    -132.550-116.417 661.093  1.00  7.01           C
ATOM   3813  O   ILE   237    -132.862-116.590 662.270  1.00  7.01           O
ATOM   3814  HA  ILE   237    -130.823-115.267 661.620  1.00  7.01           H
ATOM   3815  HB  ILE   237    -132.157-114.251 659.132  1.00  7.01           H
ATOM   3816  CB  ILE   237    -131.882-114.119 660.179  1.00  7.01           C
ATOM   3817  CG1 ILE   237    -130.756-113.084 660.223  1.00  7.01           C
ATOM   3818 1HG1 ILE   237    -130.575-112.783 661.255  1.00  7.01           H
ATOM   3819 2HG1 ILE   237    -129.832-113.531 659.855  1.00  7.01           H
ATOM   3820  CG2 ILE   237    -133.132-113.638 660.917  1.00  7.01           C
ATOM   3821 1HG2 ILE   237    -133.933-114.367 660.790  1.00  7.01           H
ATOM   3822 2HG2 ILE   237    -132.907-113.527 661.978  1.00  7.01           H
ATOM   3823 3HG2 ILE   237    -133.447-112.677 660.511  1.00  7.01           H
ATOM   3824  CD1 ILE   237    -131.106-111.856 659.382  1.00  7.01           C
ATOM   3825 1HD1 ILE   237    -131.263-112.157 658.346  1.00  7.01           H
ATOM   3826 2HD1 ILE   237    -132.017-111.398 659.768  1.00  7.01           H
ATOM   3827 3HD1 ILE   237    -130.289-111.136 659.431  1.00  7.01           H
ATOM   3828  HN  ILE   237    -130.396-115.628 658.909  1.00  7.01           H
ATOM   3829  N   ILE   238    -133.144-117.007 660.065  1.00  7.01           N
ATOM   3830  CA  ILE   238    -134.282-117.888 660.263  1.00  7.01           C
ATOM   3831  C   ILE   238    -133.859-119.072 661.136  1.00  7.01           C
ATOM   3832  O   ILE   238    -134.578-119.456 662.057  1.00  7.01           O
ATOM   3833  HA  ILE   238    -135.045-117.321 660.797  1.00  7.01           H
ATOM   3834  HB  ILE   238    -134.063-118.546 658.240  1.00  7.01           H
ATOM   3835  CB  ILE   238    -134.881-118.300 658.917  1.00  7.01           C
ATOM   3836  CG1 ILE   238    -135.657-117.142 658.286  1.00  7.01           C
ATOM   3837 1HG1 ILE   238    -136.595-116.993 658.822  1.00  7.01           H
ATOM   3838 2HG1 ILE   238    -135.084-116.220 658.383  1.00  7.01           H
ATOM   3839  CG2 ILE   238    -135.743-119.556 659.062  1.00  7.01           C
ATOM   3840 1HG2 ILE   238    -135.130-120.376 659.436  1.00  7.01           H
ATOM   3841 2HG2 ILE   238    -136.555-119.361 659.761  1.00  7.01           H
ATOM   3842 3HG2 ILE   238    -136.156-119.826 658.090  1.00  7.01           H
ATOM   3843  CD1 ILE   238    -135.946-117.417 656.808  1.00  7.01           C
ATOM   3844 1HD1 ILE   238    -135.006-117.541 656.271  1.00  7.01           H
ATOM   3845 2HD1 ILE   238    -136.540-118.326 656.717  1.00  7.01           H
ATOM   3846 3HD1 ILE   238    -136.498-116.578 656.384  1.00  7.01           H
ATOM   3847  HN  ILE   238    -132.859-116.891 659.114  1.00  7.01           H
ATOM   3848  N   HIS   239    -132.695-119.617 660.815  1.00  7.01           N
ATOM   3849  CA  HIS   239    -132.196-120.785 661.519  1.00  7.01           C
ATOM   3850  C   HIS   239    -132.062-120.468 663.010  1.00  7.01           C
ATOM   3851  O   HIS   239    -132.517-121.237 663.855  1.00  7.01           O
ATOM   3852  HA  HIS   239    -132.940-121.571 661.389  1.00  7.01           H
ATOM   3853  CB  HIS   239    -130.886-121.276 660.898  1.00  7.01           C
ATOM   3854 1HB  HIS   239    -131.035-121.420 659.828  1.00  7.01           H
ATOM   3855 2HB  HIS   239    -130.129-120.501 661.013  1.00  7.01           H
ATOM   3856  CG  HIS   239    -130.367-122.561 661.496  1.00  7.01           C
ATOM   3857  HD1 HIS   239    -128.487-121.902 662.250  1.00  7.01           H
ATOM   3858  ND1 HIS   239    -129.138-122.651 662.128  1.00  7.01           N
ATOM   3859  CD2 HIS   239    -130.921-123.806 661.554  1.00  7.01           C
ATOM   3860  HD2 HIS   239    -131.893-124.090 661.150  1.00  7.01           H
ATOM   3861  CE1 HIS   239    -128.971-123.899 662.542  1.00  7.01           C
ATOM   3862  HE1 HIS   239    -128.103-124.287 663.074  1.00  7.01           H
ATOM   3863  NE2 HIS   239    -130.077-124.613 662.185  1.00  7.01           N
ATOM   3864  HN  HIS   239    -132.098-119.273 660.090  1.00  7.01           H
ATOM   3865  N   THR   240    -131.437-119.333 663.287  1.00  7.01           N
ATOM   3866  CA  THR   240    -131.193-118.929 664.661  1.00  7.01           C
ATOM   3867  C   THR   240    -132.514-118.622 665.369  1.00  7.01           C
ATOM   3868  O   THR   240    -132.662-118.895 666.560  1.00  7.01           O
ATOM   3869  HA  THR   240    -130.734-119.766 665.189  1.00  7.01           H
ATOM   3870  HB  THR   240    -130.706-116.855 664.239  1.00  7.01           H
ATOM   3871  CB  THR   240    -130.224-117.745 664.641  1.00  7.01           C
ATOM   3872  OG1 THR   240    -129.104-118.226 663.903  1.00  7.01           O
ATOM   3873  HG1 THR   240    -129.196-117.975 662.939  1.00  7.01           H
ATOM   3874  CG2 THR   240    -129.652-117.434 666.026  1.00  7.01           C
ATOM   3875 1HG2 THR   240    -129.111-118.303 666.400  1.00  7.01           H
ATOM   3876 2HG2 THR   240    -130.465-117.190 666.709  1.00  7.01           H
ATOM   3877 3HG2 THR   240    -128.971-116.585 665.955  1.00  7.01           H
ATOM   3878  HN  THR   240    -131.100-118.696 662.593  1.00  7.01           H
ATOM   3879  N   LEU   241    -133.440-118.058 664.607  1.00  7.01           N
ATOM   3880  CA  LEU   241    -134.736-117.694 665.152  1.00  7.01           C
ATOM   3881  C   LEU   241    -135.492-118.962 665.551  1.00  7.01           C
ATOM   3882  O   LEU   241    -136.236-118.964 666.531  1.00  7.01           O
ATOM   3883  HA  LEU   241    -134.559-117.101 666.049  1.00  7.01           H
ATOM   3884  CB  LEU   241    -135.501-116.807 664.167  1.00  7.01           C
ATOM   3885 1HB  LEU   241    -135.380-117.222 663.166  1.00  7.01           H
ATOM   3886 2HB  LEU   241    -136.562-116.861 664.408  1.00  7.01           H
ATOM   3887  HG  LEU   241    -134.031-115.281 663.871  1.00  7.01           H
ATOM   3888  CG  LEU   241    -135.088-115.334 664.131  1.00  7.01           C
ATOM   3889  CD1 LEU   241    -135.858-114.575 663.048  1.00  7.01           C
ATOM   3890 1HD1 LEU   241    -135.650-115.020 662.075  1.00  7.01           H
ATOM   3891 2HD1 LEU   241    -136.927-114.634 663.253  1.00  7.01           H
ATOM   3892 3HD1 LEU   241    -135.546-113.531 663.044  1.00  7.01           H
ATOM   3893  CD2 LEU   241    -135.248-114.686 665.508  1.00  7.01           C
ATOM   3894 1HD2 LEU   241    -136.290-114.750 665.821  1.00  7.01           H
ATOM   3895 2HD2 LEU   241    -134.620-115.208 666.230  1.00  7.01           H
ATOM   3896 3HD2 LEU   241    -134.948-113.640 665.454  1.00  7.01           H
ATOM   3897  HN  LEU   241    -133.315-117.852 663.637  1.00  7.01           H
ATOM   3898  N   ILE   242    -135.276-120.012 664.772  1.00  7.01           N
ATOM   3899  CA  ILE   242    -135.915-121.289 665.042  1.00  7.01           C
ATOM   3900  C   ILE   242    -135.357-121.869 666.343  1.00  7.01           C
ATOM   3901  O   ILE   242    -136.112-122.345 667.189  1.00  7.01           O
ATOM   3902  HA  ILE   242    -136.980-121.099 665.177  1.00  7.01           H
ATOM   3903  HB  ILE   242    -134.744-122.162 663.479  1.00  7.01           H
ATOM   3904  CB  ILE   242    -135.771-122.224 663.840  1.00  7.01           C
ATOM   3905  CG1 ILE   242    -136.681-121.785 662.691  1.00  7.01           C
ATOM   3906 1HG1 ILE   242    -137.718-122.019 662.934  1.00  7.01           H
ATOM   3907 2HG1 ILE   242    -136.619-120.704 662.566  1.00  7.01           H
ATOM   3908  CG2 ILE   242    -136.019-123.679 664.244  1.00  7.01           C
ATOM   3909 1HG2 ILE   242    -135.296-123.973 665.005  1.00  7.01           H
ATOM   3910 2HG2 ILE   242    -137.028-123.777 664.645  1.00  7.01           H
ATOM   3911 3HG2 ILE   242    -135.911-124.322 663.371  1.00  7.01           H
ATOM   3912  CD1 ILE   242    -136.289-122.480 661.385  1.00  7.01           C
ATOM   3913 1HD1 ILE   242    -135.260-122.224 661.133  1.00  7.01           H
ATOM   3914 2HD1 ILE   242    -136.376-123.559 661.507  1.00  7.01           H
ATOM   3915 3HD1 ILE   242    -136.952-122.149 660.585  1.00  7.01           H
ATOM   3916  HN  ILE   242    -134.678-120.000 663.971  1.00  7.01           H
ATOM   3917  N   GLN   243    -134.039-121.810 666.463  1.00  7.01           N
ATOM   3918  CA  GLN   243    -133.363-122.404 667.603  1.00  7.01           C
ATOM   3919  C   GLN   243    -133.730-121.657 668.887  1.00  7.01           C
ATOM   3920  O   GLN   243    -133.714-122.235 669.972  1.00  7.01           O
ATOM   3921  HA  GLN   243    -133.730-123.430 667.655  1.00  7.01           H
ATOM   3922  CB  GLN   243    -131.848-122.424 667.394  1.00  7.01           C
ATOM   3923 1HB  GLN   243    -131.500-121.425 667.129  1.00  7.01           H
ATOM   3924 2HB  GLN   243    -131.352-122.697 668.325  1.00  7.01           H
ATOM   3925  CG  GLN   243    -131.459-123.413 666.293  1.00  7.01           C
ATOM   3926 1HG  GLN   243    -131.827-124.407 666.546  1.00  7.01           H
ATOM   3927 2HG  GLN   243    -131.935-123.125 665.356  1.00  7.01           H
ATOM   3928  CD  GLN   243    -129.940-123.458 666.108  1.00  7.01           C
ATOM   3929  OE1 GLN   243    -129.212-122.569 666.520  1.00  7.01           O
ATOM   3930  NE2 GLN   243    -129.506-124.539 665.467  1.00  7.01           N
ATOM   3931 1HE2 GLN   243    -130.156-125.231 665.155  1.00  7.01           H
ATOM   3932 2HE2 GLN   243    -128.527-124.659 665.297  1.00  7.01           H
ATOM   3933  HN  GLN   243    -133.436-121.366 665.799  1.00  7.01           H
ATOM   3934  N   ALA   244    -134.052-120.382 668.720  1.00  7.01           N
ATOM   3935  CA  ALA   244    -134.367-119.535 669.857  1.00  7.01           C
ATOM   3936  C   ALA   244    -135.528-120.150 670.640  1.00  7.01           C
ATOM   3937  O   ALA   244    -136.483-120.652 670.049  1.00  7.01           O
ATOM   3938  HA  ALA   244    -133.486-119.499 670.498  1.00  7.01           H
ATOM   3939  CB  ALA   244    -134.678-118.119 669.368  1.00  7.01           C
ATOM   3940 1HB  ALA   244    -133.811-117.716 668.844  1.00  7.01           H
ATOM   3941 2HB  ALA   244    -135.531-118.148 668.690  1.00  7.01           H
ATOM   3942 3HB  ALA   244    -134.915-117.483 670.221  1.00  7.01           H
ATOM   3943  HN  ALA   244    -134.099-119.929 667.829  1.00  7.01           H
ATOM   3944  N   LYS   245    -135.409-120.091 671.958  1.00  7.01           N
ATOM   3945  CA  LYS   245    -136.464-120.582 672.828  1.00  7.01           C
ATOM   3946  C   LYS   245    -137.503-119.478 673.035  1.00  7.01           C
ATOM   3947  O   LYS   245    -138.578-119.726 673.578  1.00  7.01           O
ATOM   3948  HA  LYS   245    -136.945-121.417 672.319  1.00  7.01           H
ATOM   3949  CB  LYS   245    -135.875-121.124 674.131  1.00  7.01           C
ATOM   3950 1HB  LYS   245    -135.193-120.390 674.560  1.00  7.01           H
ATOM   3951 2HB  LYS   245    -136.672-121.280 674.858  1.00  7.01           H
ATOM   3952  CG  LYS   245    -135.132-122.440 673.891  1.00  7.01           C
ATOM   3953 1HG  LYS   245    -135.739-123.096 673.268  1.00  7.01           H
ATOM   3954 2HG  LYS   245    -134.209-122.246 673.345  1.00  7.01           H
ATOM   3955  CD  LYS   245    -134.811-123.138 675.215  1.00  7.01           C
ATOM   3956 1HD  LYS   245    -134.136-122.517 675.803  1.00  7.01           H
ATOM   3957 2HD  LYS   245    -135.724-123.257 675.798  1.00  7.01           H
ATOM   3958  CE  LYS   245    -134.172-124.507 674.972  1.00  7.01           C
ATOM   3959 1HE  LYS   245    -134.787-125.085 674.283  1.00  7.01           H
ATOM   3960 2HE  LYS   245    -133.197-124.381 674.500  1.00  7.01           H
ATOM   3961  NZ  LYS   245    -134.021-125.242 676.248  1.00  7.01           N
ATOM   3962 1HZ  LYS   245    -133.586-126.140 676.070  1.00  7.01           H
ATOM   3963 2HZ  LYS   245    -133.440-124.704 676.881  1.00  7.01           H
ATOM   3964 3HZ  LYS   245    -134.934-125.385 676.665  1.00  7.01           H
ATOM   3965  HN  LYS   245    -134.611-119.718 672.431  1.00  7.01           H
ATOM   3966  N   LYS   246    -137.145-118.282 672.591  1.00  7.01           N
ATOM   3967  CA  LYS   246    -137.896-117.092 672.956  1.00  7.01           C
ATOM   3968  C   LYS   246    -139.265-117.130 672.274  1.00  7.01           C
ATOM   3969  O   LYS   246    -139.358-117.393 671.076  1.00  7.01           O
ATOM   3970  HA  LYS   246    -138.047-117.120 674.035  1.00  7.01           H
ATOM   3971  CB  LYS   246    -137.087-115.831 672.644  1.00  7.01           C
ATOM   3972 1HB  LYS   246    -136.650-115.912 671.649  1.00  7.01           H
ATOM   3973 2HB  LYS   246    -137.748-114.965 672.632  1.00  7.01           H
ATOM   3974  CG  LYS   246    -135.979-115.620 673.678  1.00  7.01           C
ATOM   3975 1HG  LYS   246    -136.310-115.987 674.650  1.00  7.01           H
ATOM   3976 2HG  LYS   246    -135.101-116.202 673.400  1.00  7.01           H
ATOM   3977  CD  LYS   246    -135.605-114.141 673.786  1.00  7.01           C
ATOM   3978 1HD  LYS   246    -135.026-113.844 672.911  1.00  7.01           H
ATOM   3979 2HD  LYS   246    -136.509-113.532 673.792  1.00  7.01           H
ATOM   3980  CE  LYS   246    -134.794-113.872 675.056  1.00  7.01           C
ATOM   3981 1HE  LYS   246    -134.632-114.805 675.595  1.00  7.01           H
ATOM   3982 2HE  LYS   246    -133.811-113.482 674.791  1.00  7.01           H
ATOM   3983  NZ  LYS   246    -135.500-112.904 675.926  1.00  7.01           N
ATOM   3984 1HZ  LYS   246    -134.951-112.739 676.762  1.00  7.01           H
ATOM   3985 2HZ  LYS   246    -135.627-112.031 675.427  1.00  7.01           H
ATOM   3986 3HZ  LYS   246    -136.406-113.280 676.184  1.00  7.01           H
ATOM   3987  HN  LYS   246    -136.359-118.119 671.994  1.00  7.01           H
ATOM   3988  N   SER   247    -140.292-116.862 673.066  1.00  7.01           N
ATOM   3989  CA  SER   247    -141.655-116.905 672.564  1.00  7.01           C
ATOM   3990  C   SER   247    -141.812-115.934 671.392  1.00  7.01           C
ATOM   3991  O   SER   247    -142.536-116.219 670.439  1.00  7.01           O
ATOM   3992  HA  SER   247    -141.808-117.932 672.234  1.00  7.01           H
ATOM   3993  CB  SER   247    -142.660-116.571 673.669  1.00  7.01           C
ATOM   3994 1HB  SER   247    -143.668-116.573 673.255  1.00  7.01           H
ATOM   3995 2HB  SER   247    -142.628-117.346 674.435  1.00  7.01           H
ATOM   3996  HG  SER   247    -142.989-115.169 675.059  1.00  7.01           H
ATOM   3997  OG  SER   247    -142.395-115.304 674.266  1.00  7.01           O
ATOM   3998  HN  SER   247    -140.205-116.619 674.032  1.00  7.01           H
ATOM   3999  N   SER   248    -141.123-114.808 671.502  1.00  7.01           N
ATOM   4000  CA  SER   248    -141.290-113.732 670.540  1.00  7.01           C
ATOM   4001  C   SER   248    -140.763-114.167 669.171  1.00  7.01           C
ATOM   4002  O   SER   248    -140.940-113.460 668.180  1.00  7.01           O
ATOM   4003  HA  SER   248    -142.364-113.549 670.495  1.00  7.01           H
ATOM   4004  CB  SER   248    -140.576-112.462 671.005  1.00  7.01           C
ATOM   4005 1HB  SER   248    -140.714-111.676 670.262  1.00  7.01           H
ATOM   4006 2HB  SER   248    -141.030-112.108 671.930  1.00  7.01           H
ATOM   4007  HG  SER   248    -138.748-111.835 671.528  1.00  7.01           H
ATOM   4008  OG  SER   248    -139.183-112.678 671.212  1.00  7.01           O
ATOM   4009  HN  SER   248    -140.462-114.625 672.229  1.00  7.01           H
ATOM   4010  N   LYS   249    -140.125-115.328 669.160  1.00  7.01           N
ATOM   4011  CA  LYS   249    -139.378-115.761 667.992  1.00  7.01           C
ATOM   4012  C   LYS   249    -140.330-115.888 666.801  1.00  7.01           C
ATOM   4013  O   LYS   249    -139.972-115.543 665.676  1.00  7.01           O
ATOM   4014  HA  LYS   249    -138.645-114.986 667.767  1.00  7.01           H
ATOM   4015  CB  LYS   249    -138.601-117.043 668.297  1.00  7.01           C
ATOM   4016 1HB  LYS   249    -137.830-117.195 667.541  1.00  7.01           H
ATOM   4017 2HB  LYS   249    -138.091-116.944 669.255  1.00  7.01           H
ATOM   4018  CG  LYS   249    -139.534-118.255 668.332  1.00  7.01           C
ATOM   4019 1HG  LYS   249    -140.419-118.020 668.924  1.00  7.01           H
ATOM   4020 2HG  LYS   249    -139.877-118.483 667.323  1.00  7.01           H
ATOM   4021  CD  LYS   249    -138.827-119.475 668.925  1.00  7.01           C
ATOM   4022 1HD  LYS   249    -137.808-119.532 668.540  1.00  7.01           H
ATOM   4023 2HD  LYS   249    -138.753-119.367 670.007  1.00  7.01           H
ATOM   4024  CE  LYS   249    -139.578-120.763 668.585  1.00  7.01           C
ATOM   4025 1HE  LYS   249    -140.471-120.846 669.205  1.00  7.01           H
ATOM   4026 2HE  LYS   249    -139.913-120.733 667.548  1.00  7.01           H
ATOM   4027  NZ  LYS   249    -138.709-121.942 668.797  1.00  7.01           N
ATOM   4028 1HZ  LYS   249    -139.271-122.786 668.771  1.00  7.01           H
ATOM   4029 2HZ  LYS   249    -138.008-121.981 668.066  1.00  7.01           H
ATOM   4030 3HZ  LYS   249    -138.253-121.867 669.699  1.00  7.01           H
ATOM   4031  HN  LYS   249    -140.113-115.967 669.929  1.00  7.01           H
ATOM   4032  N   HIS   250    -141.524-116.384 667.089  1.00  7.01           N
ATOM   4033  CA  HIS   250    -142.494-116.656 666.042  1.00  7.01           C
ATOM   4034  C   HIS   250    -142.909-115.344 665.373  1.00  7.01           C
ATOM   4035  O   HIS   250    -143.172-115.312 664.172  1.00  7.01           O
ATOM   4036  HA  HIS   250    -141.993-117.286 665.308  1.00  7.01           H
ATOM   4037  CB  HIS   250    -143.685-117.441 666.596  1.00  7.01           C
ATOM   4038 1HB  HIS   250    -144.107-116.895 667.439  1.00  7.01           H
ATOM   4039 2HB  HIS   250    -144.460-117.494 665.831  1.00  7.01           H
ATOM   4040  CG  HIS   250    -143.343-118.842 667.042  1.00  7.01           C
ATOM   4041  HD1 HIS   250    -143.612-119.905 665.217  1.00  7.01           H
ATOM   4042  ND1 HIS   250    -143.371-119.930 666.187  1.00  7.01           N
ATOM   4043  CD2 HIS   250    -142.963-119.322 668.262  1.00  7.01           C
ATOM   4044  HD2 HIS   250    -142.840-118.729 669.169  1.00  7.01           H
ATOM   4045  CE1 HIS   250    -143.024-121.010 666.872  1.00  7.01           C
ATOM   4046  HE1 HIS   250    -142.951-122.023 666.477  1.00  7.01           H
ATOM   4047  NE2 HIS   250    -142.772-120.630 668.157  1.00  7.01           N
ATOM   4048  HN  HIS   250    -141.832-116.598 668.016  1.00  7.01           H
ATOM   4049  N   LYS   251    -142.953-114.293 666.179  1.00  7.01           N
ATOM   4050  CA  LYS   251    -143.340-112.984 665.682  1.00  7.01           C
ATOM   4051  C   LYS   251    -142.252-112.458 664.744  1.00  7.01           C
ATOM   4052  O   LYS   251    -142.548-111.987 663.647  1.00  7.01           O
ATOM   4053  HA  LYS   251    -144.259-113.110 665.109  1.00  7.01           H
ATOM   4054  CB  LYS   251    -143.658-112.042 666.845  1.00  7.01           C
ATOM   4055 1HB  LYS   251    -144.313-112.544 667.557  1.00  7.01           H
ATOM   4056 2HB  LYS   251    -142.740-111.793 667.378  1.00  7.01           H
ATOM   4057  CG  LYS   251    -144.326-110.760 666.344  1.00  7.01           C
ATOM   4058 1HG  LYS   251    -143.598-110.150 665.811  1.00  7.01           H
ATOM   4059 2HG  LYS   251    -145.114-111.010 665.634  1.00  7.01           H
ATOM   4060  CD  LYS   251    -144.916-109.959 667.507  1.00  7.01           C
ATOM   4061 1HD  LYS   251    -145.666-110.559 668.024  1.00  7.01           H
ATOM   4062 2HD  LYS   251    -144.134-109.734 668.232  1.00  7.01           H
ATOM   4063  CE  LYS   251    -145.550-108.658 667.012  1.00  7.01           C
ATOM   4064 1HE  LYS   251    -144.776-107.992 666.629  1.00  7.01           H
ATOM   4065 2HE  LYS   251    -146.227-108.868 666.184  1.00  7.01           H
ATOM   4066  NZ  LYS   251    -146.289-107.991 668.107  1.00  7.01           N
ATOM   4067 1HZ  LYS   251    -146.430-107.014 667.874  1.00  7.01           H
ATOM   4068 2HZ  LYS   251    -147.188-108.442 668.231  1.00  7.01           H
ATOM   4069 3HZ  LYS   251    -145.755-108.060 668.966  1.00  7.01           H
ATOM   4070  HN  LYS   251    -142.731-114.327 667.154  1.00  7.01           H
ATOM   4071  N   ALA   252    -141.016-112.556 665.209  1.00  7.01           N
ATOM   4072  CA  ALA   252    -139.886-112.052 664.446  1.00  7.01           C
ATOM   4073  C   ALA   252    -139.747-112.862 663.155  1.00  7.01           C
ATOM   4074  O   ALA   252    -139.314-112.335 662.132  1.00  7.01           O
ATOM   4075  HA  ALA   252    -140.095-111.013 664.192  1.00  7.01           H
ATOM   4076  CB  ALA   252    -138.623-112.106 665.307  1.00  7.01           C
ATOM   4077 1HB  ALA   252    -138.763-111.492 666.197  1.00  7.01           H
ATOM   4078 2HB  ALA   252    -138.430-113.137 665.604  1.00  7.01           H
ATOM   4079 3HB  ALA   252    -137.776-111.728 664.734  1.00  7.01           H
ATOM   4080  HN  ALA   252    -140.780-112.969 666.089  1.00  7.01           H
ATOM   4081  N   LEU   253    -140.123-114.129 663.245  1.00  7.01           N
ATOM   4082  CA  LEU   253    -140.032-115.020 662.101  1.00  7.01           C
ATOM   4083  C   LEU   253    -140.997-114.545 661.013  1.00  7.01           C
ATOM   4084  O   LEU   253    -140.602-114.372 659.861  1.00  7.01           O
ATOM   4085  HA  LEU   253    -139.016-114.953 661.715  1.00  7.01           H
ATOM   4086  CB  LEU   253    -140.258-116.470 662.533  1.00  7.01           C
ATOM   4087 1HB  LEU   253    -139.570-116.697 663.347  1.00  7.01           H
ATOM   4088 2HB  LEU   253    -141.267-116.557 662.934  1.00  7.01           H
ATOM   4089  HG  LEU   253    -140.784-117.314 660.639  1.00  7.01           H
ATOM   4090  CG  LEU   253    -140.080-117.530 661.443  1.00  7.01           C
ATOM   4091  CD1 LEU   253    -138.674-117.467 660.841  1.00  7.01           C
ATOM   4092 1HD1 LEU   253    -138.511-116.483 660.402  1.00  7.01           H
ATOM   4093 2HD1 LEU   253    -137.936-117.643 661.624  1.00  7.01           H
ATOM   4094 3HD1 LEU   253    -138.575-118.230 660.069  1.00  7.01           H
ATOM   4095  CD2 LEU   253    -140.414-118.925 661.974  1.00  7.01           C
ATOM   4096 1HD2 LEU   253    -139.752-119.165 662.806  1.00  7.01           H
ATOM   4097 2HD2 LEU   253    -141.449-118.945 662.316  1.00  7.01           H
ATOM   4098 3HD2 LEU   253    -140.280-119.658 661.179  1.00  7.01           H
ATOM   4099  HN  LEU   253    -140.484-114.547 664.079  1.00  7.01           H
ATOM   4100  N   LYS   254    -142.244-114.347 661.417  1.00  7.01           N
ATOM   4101  CA  LYS   254    -143.266-113.888 660.492  1.00  7.01           C
ATOM   4102  C   LYS   254    -142.825-112.563 659.868  1.00  7.01           C
ATOM   4103  O   LYS   254    -142.917-112.383 658.654  1.00  7.01           O
ATOM   4104  HA  LYS   254    -143.348-114.632 659.700  1.00  7.01           H
ATOM   4105  CB  LYS   254    -144.626-113.817 661.189  1.00  7.01           C
ATOM   4106 1HB  LYS   254    -144.876-114.792 661.608  1.00  7.01           H
ATOM   4107 2HB  LYS   254    -144.575-113.116 662.023  1.00  7.01           H
ATOM   4108  CG  LYS   254    -145.720-113.378 660.213  1.00  7.01           C
ATOM   4109 1HG  LYS   254    -145.560-112.340 659.925  1.00  7.01           H
ATOM   4110 2HG  LYS   254    -145.660-113.975 659.303  1.00  7.01           H
ATOM   4111  CD  LYS   254    -147.107-113.531 660.840  1.00  7.01           C
ATOM   4112 1HD  LYS   254    -147.266-114.569 661.133  1.00  7.01           H
ATOM   4113 2HD  LYS   254    -147.168-112.931 661.748  1.00  7.01           H
ATOM   4114  CE  LYS   254    -148.201-113.099 659.862  1.00  7.01           C
ATOM   4115 1HE  LYS   254    -148.135-112.025 659.684  1.00  7.01           H
ATOM   4116 2HE  LYS   254    -148.054-113.591 658.901  1.00  7.01           H
ATOM   4117  NZ  LYS   254    -149.539-113.436 660.399  1.00  7.01           N
ATOM   4118 1HZ  LYS   254    -150.251-113.140 659.741  1.00  7.01           H
ATOM   4119 2HZ  LYS   254    -149.604-114.438 660.539  1.00  7.01           H
ATOM   4120 3HZ  LYS   254    -149.678-112.961 661.284  1.00  7.01           H
ATOM   4121  HN  LYS   254    -142.558-114.495 662.354  1.00  7.01           H
ATOM   4122  N   VAL   255    -142.354-111.669 660.725  1.00  7.01           N
ATOM   4123  CA  VAL   255    -141.857-110.382 660.268  1.00  7.01           C
ATOM   4124  C   VAL   255    -140.896-110.599 659.098  1.00  7.01           C
ATOM   4125  O   VAL   255    -141.011-109.940 658.065  1.00  7.01           O
ATOM   4126  HA  VAL   255    -142.713-109.805 659.917  1.00  7.01           H
ATOM   4127  HB  VAL   255    -140.567-110.315 661.967  1.00  7.01           H
ATOM   4128  CB  VAL   255    -141.220-109.624 661.433  1.00  7.01           C
ATOM   4129  CG1 VAL   255    -140.361-108.463 660.927  1.00  7.01           C
ATOM   4130 1HG1 VAL   255    -139.568-108.850 660.287  1.00  7.01           H
ATOM   4131 2HG1 VAL   255    -140.983-107.772 660.359  1.00  7.01           H
ATOM   4132 3HG1 VAL   255    -139.919-107.941 661.776  1.00  7.01           H
ATOM   4133  CG2 VAL   255    -142.285-109.130 662.415  1.00  7.01           C
ATOM   4134 1HG2 VAL   255    -142.973-108.462 661.898  1.00  7.01           H
ATOM   4135 2HG2 VAL   255    -142.835-109.983 662.812  1.00  7.01           H
ATOM   4136 3HG2 VAL   255    -141.804-108.594 663.233  1.00  7.01           H
ATOM   4137  HN  VAL   255    -142.310-111.812 661.714  1.00  7.01           H
ATOM   4138  N   THR   256    -139.969-111.524 659.298  1.00  7.01           N
ATOM   4139  CA  THR   256    -138.848-111.671 658.385  1.00  7.01           C
ATOM   4140  C   THR   256    -139.316-112.281 657.062  1.00  7.01           C
ATOM   4141  O   THR   256    -138.930-111.818 655.990  1.00  7.01           O
ATOM   4142  HA  THR   256    -138.456-110.680 658.159  1.00  7.01           H
ATOM   4143  HB  THR   256    -138.139-113.497 659.325  1.00  7.01           H
ATOM   4144  CB  THR   256    -137.770-112.499 659.088  1.00  7.01           C
ATOM   4145  OG1 THR   256    -137.395-111.700 660.207  1.00  7.01           O
ATOM   4146  HG1 THR   256    -137.778-112.086 661.047  1.00  7.01           H
ATOM   4147  CG2 THR   256    -136.487-112.611 658.263  1.00  7.01           C
ATOM   4148 1HG2 THR   256    -136.082-111.615 658.084  1.00  7.01           H
ATOM   4149 2HG2 THR   256    -136.709-113.090 657.309  1.00  7.01           H
ATOM   4150 3HG2 THR   256    -135.756-113.208 658.808  1.00  7.01           H
ATOM   4151  HN  THR   256    -139.974-112.164 660.067  1.00  7.01           H
ATOM   4152  N   ILE   257    -140.140-113.312 657.181  1.00  7.01           N
ATOM   4153  CA  ILE   257    -140.632-114.016 656.009  1.00  7.01           C
ATOM   4154  C   ILE   257    -141.406-113.041 655.121  1.00  7.01           C
ATOM   4155  O   ILE   257    -141.201-113.003 653.908  1.00  7.01           O
ATOM   4156  HA  ILE   257    -139.764-114.373 655.454  1.00  7.01           H
ATOM   4157  HB  ILE   257    -142.174-114.937 657.169  1.00  7.01           H
ATOM   4158  CB  ILE   257    -141.442-115.246 656.423  1.00  7.01           C
ATOM   4159  CG1 ILE   257    -140.545-116.298 657.079  1.00  7.01           C
ATOM   4160 1HG1 ILE   257    -139.855-116.705 656.340  1.00  7.01           H
ATOM   4161 2HG1 ILE   257    -139.940-115.831 657.857  1.00  7.01           H
ATOM   4162  CG2 ILE   257    -142.219-115.816 655.235  1.00  7.01           C
ATOM   4163 1HG2 ILE   257    -142.904-115.060 654.853  1.00  7.01           H
ATOM   4164 2HG2 ILE   257    -141.522-116.106 654.450  1.00  7.01           H
ATOM   4165 3HG2 ILE   257    -142.786-116.690 655.558  1.00  7.01           H
ATOM   4166  CD1 ILE   257    -141.378-117.430 657.684  1.00  7.01           C
ATOM   4167 1HD1 ILE   257    -142.050-117.022 658.440  1.00  7.01           H
ATOM   4168 2HD1 ILE   257    -141.963-117.909 656.899  1.00  7.01           H
ATOM   4169 3HD1 ILE   257    -140.716-118.163 658.143  1.00  7.01           H
ATOM   4170  HN  ILE   257    -140.470-113.666 658.056  1.00  7.01           H
ATOM   4171  N   THR   258    -142.280-112.275 655.758  1.00  7.01           N
ATOM   4172  CA  THR   258    -143.160-111.377 655.030  1.00  7.01           C
ATOM   4173  C   THR   258    -142.343-110.423 654.156  1.00  7.01           C
ATOM   4174  O   THR   258    -142.674-110.207 652.991  1.00  7.01           O
ATOM   4175  HA  THR   258    -143.781-111.972 654.360  1.00  7.01           H
ATOM   4176  HB  THR   258    -143.448-110.077 656.747  1.00  7.01           H
ATOM   4177  CB  THR   258    -144.049-110.659 656.047  1.00  7.01           C
ATOM   4178  OG1 THR   258    -144.828-111.702 656.625  1.00  7.01           O
ATOM   4179  HG1 THR   258    -144.345-112.097 657.407  1.00  7.01           H
ATOM   4180  CG2 THR   258    -145.082-109.747 655.381  1.00  7.01           C
ATOM   4181 1HG2 THR   258    -145.726-110.341 654.733  1.00  7.01           H
ATOM   4182 2HG2 THR   258    -144.569-108.989 654.789  1.00  7.01           H
ATOM   4183 3HG2 THR   258    -145.686-109.262 656.148  1.00  7.01           H
ATOM   4184  HN  THR   258    -142.391-112.263 656.752  1.00  7.01           H
ATOM   4185  N   VAL   259    -141.293-109.879 654.752  1.00  7.01           N
ATOM   4186  CA  VAL   259    -140.459-108.910 654.060  1.00  7.01           C
ATOM   4187  C   VAL   259    -139.788-109.584 652.862  1.00  7.01           C
ATOM   4188  O   VAL   259    -139.776-109.033 651.762  1.00  7.01           O
ATOM   4189  HA  VAL   259    -141.111-108.115 653.697  1.00  7.01           H
ATOM   4190  HB  VAL   259    -138.925-109.104 655.532  1.00  7.01           H
ATOM   4191  CB  VAL   259    -139.456-108.291 655.036  1.00  7.01           C
ATOM   4192  CG1 VAL   259    -138.425-107.438 654.295  1.00  7.01           C
ATOM   4193 1HG1 VAL   259    -137.882-108.061 653.585  1.00  7.01           H
ATOM   4194 2HG1 VAL   259    -138.933-106.636 653.761  1.00  7.01           H
ATOM   4195 3HG1 VAL   259    -137.724-107.010 655.013  1.00  7.01           H
ATOM   4196  CG2 VAL   259    -140.173-107.473 656.113  1.00  7.01           C
ATOM   4197 1HG2 VAL   259    -140.742-106.671 655.641  1.00  7.01           H
ATOM   4198 2HG2 VAL   259    -140.850-108.120 656.671  1.00  7.01           H
ATOM   4199 3HG2 VAL   259    -139.437-107.044 656.793  1.00  7.01           H
ATOM   4200  HN  VAL   259    -141.009-110.089 655.687  1.00  7.01           H
ATOM   4201  N   LEU   260    -139.246-110.766 653.115  1.00  7.01           N
ATOM   4202  CA  LEU   260    -138.504-111.484 652.092  1.00  7.01           C
ATOM   4203  C   LEU   260    -139.436-111.803 650.922  1.00  7.01           C
ATOM   4204  O   LEU   260    -139.071-111.611 649.763  1.00  7.01           O
ATOM   4205  HA  LEU   260    -137.716-110.821 651.735  1.00  7.01           H
ATOM   4206  CB  LEU   260    -137.823-112.716 652.690  1.00  7.01           C
ATOM   4207 1HB  LEU   260    -137.141-112.386 653.473  1.00  7.01           H
ATOM   4208 2HB  LEU   260    -138.585-113.331 653.170  1.00  7.01           H
ATOM   4209  HG  LEU   260    -137.736-113.954 650.948  1.00  7.01           H
ATOM   4210  CG  LEU   260    -137.043-113.594 651.709  1.00  7.01           C
ATOM   4211  CD1 LEU   260    -135.962-112.784 650.990  1.00  7.01           C
ATOM   4212 1HD1 LEU   260    -136.428-111.969 650.436  1.00  7.01           H
ATOM   4213 2HD1 LEU   260    -135.267-112.375 651.722  1.00  7.01           H
ATOM   4214 3HD1 LEU   260    -135.423-113.432 650.299  1.00  7.01           H
ATOM   4215  CD2 LEU   260    -136.465-114.823 652.413  1.00  7.01           C
ATOM   4216 1HD2 LEU   260    -135.792-114.503 653.208  1.00  7.01           H
ATOM   4217 2HD2 LEU   260    -137.277-115.413 652.840  1.00  7.01           H
ATOM   4218 3HD2 LEU   260    -135.916-115.429 651.693  1.00  7.01           H
ATOM   4219  HN  LEU   260    -139.308-111.232 653.998  1.00  7.01           H
ATOM   4220  N   THR   261    -140.622-112.285 651.265  1.00  7.01           N
ATOM   4221  CA  THR   261    -141.579-112.707 650.256  1.00  7.01           C
ATOM   4222  C   THR   261    -141.986-111.522 649.379  1.00  7.01           C
ATOM   4223  O   THR   261    -142.101-111.656 648.162  1.00  7.01           O
ATOM   4224  HA  THR   261    -141.094-113.435 649.606  1.00  7.01           H
ATOM   4225  HB  THR   261    -143.264-112.657 651.626  1.00  7.01           H
ATOM   4226  CB  THR   261    -142.759-113.367 650.971  1.00  7.01           C
ATOM   4227  OG1 THR   261    -142.184-114.499 651.619  1.00  7.01           O
ATOM   4228  HG1 THR   261    -141.840-114.239 652.521  1.00  7.01           H
ATOM   4229  CG2 THR   261    -143.772-113.970 649.996  1.00  7.01           C
ATOM   4230 1HG2 THR   261    -143.281-114.729 649.386  1.00  7.01           H
ATOM   4231 2HG2 THR   261    -144.167-113.186 649.351  1.00  7.01           H
ATOM   4232 3HG2 THR   261    -144.589-114.426 650.556  1.00  7.01           H
ATOM   4233  HN  THR   261    -140.931-112.389 652.210  1.00  7.01           H
ATOM   4234  N   VAL   262    -142.193-110.387 650.031  1.00  7.01           N
ATOM   4235  CA  VAL   262    -142.651-109.196 649.335  1.00  7.01           C
ATOM   4236  C   VAL   262    -141.584-108.756 648.331  1.00  7.01           C
ATOM   4237  O   VAL   262    -141.902-108.408 647.194  1.00  7.01           O
ATOM   4238  HA  VAL   262    -143.557-109.462 648.791  1.00  7.01           H
ATOM   4239  HB  VAL   262    -142.176-108.010 651.044  1.00  7.01           H
ATOM   4240  CB  VAL   262    -143.007-108.104 650.345  1.00  7.01           C
ATOM   4241  CG1 VAL   262    -143.193-106.754 649.650  1.00  7.01           C
ATOM   4242 1HG1 VAL   262    -142.268-106.475 649.146  1.00  7.01           H
ATOM   4243 2HG1 VAL   262    -143.997-106.829 648.919  1.00  7.01           H
ATOM   4244 3HG1 VAL   262    -143.446-105.996 650.392  1.00  7.01           H
ATOM   4245  CG2 VAL   262    -144.254-108.484 651.147  1.00  7.01           C
ATOM   4246 1HG2 VAL   262    -145.095-108.620 650.467  1.00  7.01           H
ATOM   4247 2HG2 VAL   262    -144.070-109.413 651.686  1.00  7.01           H
ATOM   4248 3HG2 VAL   262    -144.485-107.691 651.857  1.00  7.01           H
ATOM   4249  HN  VAL   262    -142.053-110.274 651.015  1.00  7.01           H
ATOM   4250  N   PHE   263    -140.340-108.786 648.786  1.00  7.01           N
ATOM   4251  CA  PHE   263    -139.227-108.371 647.949  1.00  7.01           C
ATOM   4252  C   PHE   263    -139.086-109.286 646.731  1.00  7.01           C
ATOM   4253  O   PHE   263    -138.977-108.811 645.602  1.00  7.01           O
ATOM   4254  HA  PHE   263    -139.434-107.354 647.615  1.00  7.01           H
ATOM   4255  CB  PHE   263    -137.961-108.479 648.802  1.00  7.01           C
ATOM   4256 1HB  PHE   263    -138.071-107.842 649.679  1.00  7.01           H
ATOM   4257 2HB  PHE   263    -137.865-109.504 649.163  1.00  7.01           H
ATOM   4258  CG  PHE   263    -136.678-108.091 648.064  1.00  7.01           C
ATOM   4259  HD1 PHE   263    -136.202-110.100 647.555  1.00  7.01           H
ATOM   4260  CD1 PHE   263    -135.907-109.052 647.490  1.00  7.01           C
ATOM   4261  HD2 PHE   263    -136.928-106.014 648.443  1.00  7.01           H
ATOM   4262  CD2 PHE   263    -136.310-106.785 647.983  1.00  7.01           C
ATOM   4263  CE1 PHE   263    -134.716-108.692 646.806  1.00  7.01           C
ATOM   4264  HE1 PHE   263    -134.097-109.463 646.345  1.00  7.01           H
ATOM   4265  CE2 PHE   263    -135.119-106.424 647.298  1.00  7.01           C
ATOM   4266  HE2 PHE   263    -134.824-105.377 647.233  1.00  7.01           H
ATOM   4267  CZ  PHE   263    -134.347-107.386 646.724  1.00  7.01           C
ATOM   4268  HZ  PHE   263    -133.433-107.109 646.198  1.00  7.01           H
ATOM   4269  HN  PHE   263    -140.088-109.085 649.706  1.00  7.01           H
ATOM   4270  N   VAL   264    -139.093-110.583 647.001  1.00  7.01           N
ATOM   4271  CA  VAL   264    -138.887-111.568 645.952  1.00  7.01           C
ATOM   4272  C   VAL   264    -139.970-111.403 644.884  1.00  7.01           C
ATOM   4273  O   VAL   264    -139.666-111.301 643.697  1.00  7.01           O
ATOM   4274  HA  VAL   264    -137.916-111.368 645.500  1.00  7.01           H
ATOM   4275  HB  VAL   264    -139.737-113.095 647.176  1.00  7.01           H
ATOM   4276  CB  VAL   264    -138.850-112.974 646.554  1.00  7.01           C
ATOM   4277  CG1 VAL   264    -138.896-114.040 645.458  1.00  7.01           C
ATOM   4278 1HG1 VAL   264    -139.814-113.931 644.882  1.00  7.01           H
ATOM   4279 2HG1 VAL   264    -138.036-113.920 644.798  1.00  7.01           H
ATOM   4280 3HG1 VAL   264    -138.868-115.030 645.913  1.00  7.01           H
ATOM   4281  CG2 VAL   264    -137.621-113.156 647.446  1.00  7.01           C
ATOM   4282 1HG2 VAL   264    -136.717-113.005 646.855  1.00  7.01           H
ATOM   4283 2HG2 VAL   264    -137.650-112.429 648.258  1.00  7.01           H
ATOM   4284 3HG2 VAL   264    -137.619-114.164 647.861  1.00  7.01           H
ATOM   4285  HN  VAL   264    -139.235-110.963 647.915  1.00  7.01           H
ATOM   4286  N   LEU   265    -141.212-111.381 645.345  1.00  7.01           N
ATOM   4287  CA  LEU   265    -142.348-111.453 644.441  1.00  7.01           C
ATOM   4288  C   LEU   265    -142.389-110.190 643.580  1.00  7.01           C
ATOM   4289  O   LEU   265    -142.936-110.203 642.478  1.00  7.01           O
ATOM   4290  HA  LEU   265    -142.191-112.312 643.788  1.00  7.01           H
ATOM   4291  CB  LEU   265    -143.639-111.709 645.221  1.00  7.01           C
ATOM   4292 1HB  LEU   265    -143.702-110.979 646.029  1.00  7.01           H
ATOM   4293 2HB  LEU   265    -144.483-111.524 644.558  1.00  7.01           H
ATOM   4294  HG  LEU   265    -142.946-113.292 646.481  1.00  7.01           H
ATOM   4295  CG  LEU   265    -143.794-113.107 645.822  1.00  7.01           C
ATOM   4296  CD1 LEU   265    -145.060-113.199 646.677  1.00  7.01           C
ATOM   4297 1HD1 LEU   265    -145.003-112.475 647.489  1.00  7.01           H
ATOM   4298 2HD1 LEU   265    -145.932-112.985 646.059  1.00  7.01           H
ATOM   4299 3HD1 LEU   265    -145.146-114.204 647.091  1.00  7.01           H
ATOM   4300  CD2 LEU   265    -143.761-114.179 644.730  1.00  7.01           C
ATOM   4301 1HD2 LEU   265    -144.576-114.008 644.028  1.00  7.01           H
ATOM   4302 2HD2 LEU   265    -142.809-114.130 644.202  1.00  7.01           H
ATOM   4303 3HD2 LEU   265    -143.873-115.164 645.185  1.00  7.01           H
ATOM   4304  HN  LEU   265    -141.448-111.316 646.315  1.00  7.01           H
ATOM   4305  N   SER   266    -141.804-109.128 644.115  1.00  7.01           N
ATOM   4306  CA  SER   266    -141.857-107.833 643.457  1.00  7.01           C
ATOM   4307  C   SER   266    -140.684-107.691 642.485  1.00  7.01           C
ATOM   4308  O   SER   266    -140.864-107.258 641.348  1.00  7.01           O
ATOM   4309  HA  SER   266    -142.804-107.823 642.918  1.00  7.01           H
ATOM   4310  CB  SER   266    -141.840-106.695 644.479  1.00  7.01           C
ATOM   4311 1HB  SER   266    -141.836-105.739 643.957  1.00  7.01           H
ATOM   4312 2HB  SER   266    -142.753-106.729 645.074  1.00  7.01           H
ATOM   4313  HG  SER   266    -140.963-107.214 646.202  1.00  7.01           H
ATOM   4314  OG  SER   266    -140.709-106.770 645.343  1.00  7.01           O
ATOM   4315  HN  SER   266    -141.301-109.143 644.979  1.00  7.01           H
ATOM   4316  N   GLN   267    -139.508-108.065 642.969  1.00  7.01           N
ATOM   4317  CA  GLN   267    -138.272-107.692 642.302  1.00  7.01           C
ATOM   4318  C   GLN   267    -137.834-108.798 641.340  1.00  7.01           C
ATOM   4319  O   GLN   267    -137.302-108.518 640.266  1.00  7.01           O
ATOM   4320  HA  GLN   267    -138.507-106.787 641.742  1.00  7.01           H
ATOM   4321  CB  GLN   267    -137.172-107.382 643.319  1.00  7.01           C
ATOM   4322 1HB  GLN   267    -136.986-108.260 643.937  1.00  7.01           H
ATOM   4323 2HB  GLN   267    -136.242-107.157 642.797  1.00  7.01           H
ATOM   4324  CG  GLN   267    -137.564-106.200 644.207  1.00  7.01           C
ATOM   4325 1HG  GLN   267    -138.423-106.471 644.821  1.00  7.01           H
ATOM   4326 2HG  GLN   267    -136.746-105.966 644.888  1.00  7.01           H
ATOM   4327  CD  GLN   267    -137.901-104.969 643.364  1.00  7.01           C
ATOM   4328  OE1 GLN   267    -137.219-104.632 642.410  1.00  7.01           O
ATOM   4329  NE2 GLN   267    -138.989-104.318 643.768  1.00  7.01           N
ATOM   4330 1HE2 GLN   267    -139.504-104.648 644.559  1.00  7.01           H
ATOM   4331 2HE2 GLN   267    -139.292-103.499 643.280  1.00  7.01           H
ATOM   4332  HN  GLN   267    -139.392-108.611 643.798  1.00  7.01           H
ATOM   4333  N   PHE   268    -138.074-110.032 641.759  1.00  7.01           N
ATOM   4334  CA  PHE   268    -137.526-111.180 641.056  1.00  7.01           C
ATOM   4335  C   PHE   268    -138.041-111.240 639.617  1.00  7.01           C
ATOM   4336  O   PHE   268    -137.257-111.377 638.679  1.00  7.01           O
ATOM   4337  HA  PHE   268    -136.442-111.068 641.048  1.00  7.01           H
ATOM   4338  CB  PHE   268    -137.997-112.429 641.805  1.00  7.01           C
ATOM   4339 1HB  PHE   268    -137.818-112.289 642.872  1.00  7.01           H
ATOM   4340 2HB  PHE   268    -139.073-112.535 641.674  1.00  7.01           H
ATOM   4341  CG  PHE   268    -137.313-113.721 641.353  1.00  7.01           C
ATOM   4342  HD1 PHE   268    -138.962-114.337 640.163  1.00  7.01           H
ATOM   4343  CD1 PHE   268    -137.958-114.574 640.514  1.00  7.01           C
ATOM   4344  HD2 PHE   268    -135.542-113.332 642.465  1.00  7.01           H
ATOM   4345  CD2 PHE   268    -136.059-114.016 641.791  1.00  7.01           C
ATOM   4346  CE1 PHE   268    -137.323-115.773 640.094  1.00  7.01           C
ATOM   4347  HE1 PHE   268    -137.840-116.456 639.421  1.00  7.01           H
ATOM   4348  CE2 PHE   268    -135.425-115.215 641.372  1.00  7.01           C
ATOM   4349  HE2 PHE   268    -134.420-115.451 641.723  1.00  7.01           H
ATOM   4350  CZ  PHE   268    -136.070-116.068 640.532  1.00  7.01           C
ATOM   4351  HZ  PHE   268    -135.583-116.988 640.210  1.00  7.01           H
ATOM   4352  HN  PHE   268    -138.629-110.253 642.560  1.00  7.01           H
ATOM   4353  N   PRO   269    -139.362-111.137 639.417  1.00  7.01           N
ATOM   4354  CA  PRO   269    -139.937-111.301 638.079  1.00  7.01           C
ATOM   4355  C   PRO   269    -139.276-110.397 637.052  1.00  7.01           C
ATOM   4356  O   PRO   269    -138.969-110.832 635.943  1.00  7.01           O
ATOM   4357  HA  PRO   269    -139.764-112.315 637.719  1.00  7.01           H
ATOM   4358  CB  PRO   269    -141.414-110.954 638.275  1.00  7.01           C
ATOM   4359 1HB  PRO   269    -141.607-109.898 638.084  1.00  7.01           H
ATOM   4360 2HB  PRO   269    -142.053-111.520 637.598  1.00  7.01           H
ATOM   4361  CG  PRO   269    -141.673-111.319 639.732  1.00  7.01           C
ATOM   4362 1HG  PRO   269    -142.556-110.816 640.125  1.00  7.01           H
ATOM   4363 2HG  PRO   269    -141.848-112.388 639.856  1.00  7.01           H
ATOM   4364  CD  PRO   269    -140.400-110.865 640.427  1.00  7.01           C
ATOM   4365 1HD  PRO   269    -140.437-109.807 640.688  1.00  7.01           H
ATOM   4366 2HD  PRO   269    -140.227-111.413 641.353  1.00  7.01           H
ATOM   4367  N   TYR   270    -139.074-109.150 637.452  1.00  7.01           N
ATOM   4368  CA  TYR   270    -138.535-108.151 636.544  1.00  7.01           C
ATOM   4369  C   TYR   270    -137.096-108.488 636.149  1.00  7.01           C
ATOM   4370  O   TYR   270    -136.724-108.369 634.983  1.00  7.01           O
ATOM   4371  HA  TYR   270    -139.156-108.141 635.648  1.00  7.01           H
ATOM   4372  CB  TYR   270    -138.543-106.831 637.317  1.00  7.01           C
ATOM   4373 1HB  TYR   270    -139.576-106.543 637.513  1.00  7.01           H
ATOM   4374 2HB  TYR   270    -138.066-106.985 638.284  1.00  7.01           H
ATOM   4375  CG  TYR   270    -137.838-105.682 636.593  1.00  7.01           C
ATOM   4376  HD1 TYR   270    -136.297-105.503 638.073  1.00  7.01           H
ATOM   4377  CD1 TYR   270    -136.696-105.125 637.132  1.00  7.01           C
ATOM   4378  HD2 TYR   270    -139.246-105.643 634.976  1.00  7.01           H
ATOM   4379  CD2 TYR   270    -138.344-105.203 635.402  1.00  7.01           C
ATOM   4380  CE1 TYR   270    -136.032-104.044 636.451  1.00  7.01           C
ATOM   4381  HE1 TYR   270    -135.129-103.595 636.865  1.00  7.01           H
ATOM   4382  HE2 TYR   270    -138.068-103.733 633.779  1.00  7.01           H
ATOM   4383  CE2 TYR   270    -137.680-104.122 634.721  1.00  7.01           C
ATOM   4384  CZ  TYR   270    -136.557-103.595 635.279  1.00  7.01           C
ATOM   4385  OH  TYR   270    -135.929-102.574 634.636  1.00  7.01           O
ATOM   4386  HH  TYR   270    -136.424-102.343 633.798  1.00  7.01           H
ATOM   4387  HN  TYR   270    -139.270-108.819 638.375  1.00  7.01           H
ATOM   4388  N   ASN   271    -136.325-108.903 637.144  1.00  7.01           N
ATOM   4389  CA  ASN   271    -134.912-109.169 636.935  1.00  7.01           C
ATOM   4390  C   ASN   271    -134.754-110.450 636.113  1.00  7.01           C
ATOM   4391  O   ASN   271    -133.725-110.657 635.472  1.00  7.01           O
ATOM   4392  HA  ASN   271    -134.529-108.291 636.416  1.00  7.01           H
ATOM   4393  CB  ASN   271    -134.186-109.370 638.267  1.00  7.01           C
ATOM   4394 1HB  ASN   271    -134.785-110.005 638.919  1.00  7.01           H
ATOM   4395 2HB  ASN   271    -133.243-109.888 638.097  1.00  7.01           H
ATOM   4396  CG  ASN   271    -133.921-108.029 638.955  1.00  7.01           C
ATOM   4397  OD1 ASN   271    -132.946-107.347 638.687  1.00  7.01           O
ATOM   4398  ND2 ASN   271    -134.841-107.692 639.854  1.00  7.01           N
ATOM   4399 1HD2 ASN   271    -135.618-108.298 640.027  1.00  7.01           H
ATOM   4400 2HD2 ASN   271    -134.756-106.832 640.358  1.00  7.01           H
ATOM   4401  HN  ASN   271    -136.650-109.057 638.077  1.00  7.01           H
ATOM   4402  N   CYS   272    -135.789-111.276 636.159  1.00  7.01           N
ATOM   4403  CA  CYS   272    -135.860-112.436 635.287  1.00  7.01           C
ATOM   4404  C   CYS   272    -135.907-111.947 633.839  1.00  7.01           C
ATOM   4405  O   CYS   272    -135.188-112.460 632.983  1.00  7.01           O
ATOM   4406  HA  CYS   272    -134.958-113.020 635.470  1.00  7.01           H
ATOM   4407  CB  CYS   272    -137.057-113.327 635.628  1.00  7.01           C
ATOM   4408 1HB  CYS   272    -137.969-112.731 635.652  1.00  7.01           H
ATOM   4409 2HB  CYS   272    -137.190-114.082 634.853  1.00  7.01           H
ATOM   4410  HG  CYS   272    -137.062-113.059 637.985  1.00  7.01           H
ATOM   4411  SG  CYS   272    -136.794-114.135 637.249  1.00  7.01           S
ATOM   4412  HN  CYS   272    -136.568-111.162 636.776  1.00  7.01           H
ATOM   4413  N   ILE   273    -136.760-110.960 633.608  1.00  7.01           N
ATOM   4414  CA  ILE   273    -136.955-110.436 632.267  1.00  7.01           C
ATOM   4415  C   ILE   273    -135.698-109.682 631.831  1.00  7.01           C
ATOM   4416  O   ILE   273    -135.315-109.729 630.663  1.00  7.01           O
ATOM   4417  HA  ILE   273    -137.095-111.288 631.601  1.00  7.01           H
ATOM   4418  HB  ILE   273    -138.140-108.779 632.916  1.00  7.01           H
ATOM   4419  CB  ILE   273    -138.231-109.595 632.200  1.00  7.01           C
ATOM   4420  CG1 ILE   273    -139.454-110.420 632.607  1.00  7.01           C
ATOM   4421 1HG1 ILE   273    -139.325-110.788 633.625  1.00  7.01           H
ATOM   4422 2HG1 ILE   273    -140.341-109.787 632.607  1.00  7.01           H
ATOM   4423  CG2 ILE   273    -138.401-108.965 630.816  1.00  7.01           C
ATOM   4424 1HG2 ILE   273    -137.547-108.322 630.602  1.00  7.01           H
ATOM   4425 2HG2 ILE   273    -138.460-109.751 630.063  1.00  7.01           H
ATOM   4426 3HG2 ILE   273    -139.315-108.373 630.796  1.00  7.01           H
ATOM   4427  CD1 ILE   273    -139.662-111.599 631.655  1.00  7.01           C
ATOM   4428 1HD1 ILE   273    -139.814-111.226 630.642  1.00  7.01           H
ATOM   4429 2HD1 ILE   273    -138.783-112.243 631.676  1.00  7.01           H
ATOM   4430 3HD1 ILE   273    -140.537-112.169 631.968  1.00  7.01           H
ATOM   4431  HN  ILE   273    -137.312-110.520 634.317  1.00  7.01           H
ATOM   4432  N   LEU   274    -135.090-109.003 632.793  1.00  7.01           N
ATOM   4433  CA  LEU   274    -133.840-108.307 632.542  1.00  7.01           C
ATOM   4434  C   LEU   274    -132.795-109.306 632.043  1.00  7.01           C
ATOM   4435  O   LEU   274    -132.039-109.010 631.118  1.00  7.01           O
ATOM   4436  HA  LEU   274    -134.024-107.577 631.754  1.00  7.01           H
ATOM   4437  CB  LEU   274    -133.401-107.529 633.785  1.00  7.01           C
ATOM   4438 1HB  LEU   274    -133.560-108.160 634.659  1.00  7.01           H
ATOM   4439 2HB  LEU   274    -132.329-107.345 633.715  1.00  7.01           H
ATOM   4440  HG  LEU   274    -135.173-106.383 634.137  1.00  7.01           H
ATOM   4441  CG  LEU   274    -134.106-106.191 634.022  1.00  7.01           C
ATOM   4442  CD1 LEU   274    -133.621-105.538 635.318  1.00  7.01           C
ATOM   4443 1HD1 LEU   274    -133.833-106.199 636.159  1.00  7.01           H
ATOM   4444 2HD1 LEU   274    -132.547-105.362 635.256  1.00  7.01           H
ATOM   4445 3HD1 LEU   274    -134.138-104.589 635.462  1.00  7.01           H
ATOM   4446  CD2 LEU   274    -133.941-105.264 632.816  1.00  7.01           C
ATOM   4447 1HD2 LEU   274    -132.881-105.075 632.645  1.00  7.01           H
ATOM   4448 2HD2 LEU   274    -134.373-105.735 631.933  1.00  7.01           H
ATOM   4449 3HD2 LEU   274    -134.451-104.320 633.011  1.00  7.01           H
ATOM   4450  HN  LEU   274    -135.437-108.926 633.728  1.00  7.01           H
ATOM   4451  N   LEU   275    -132.785-110.470 632.676  1.00  7.01           N
ATOM   4452  CA  LEU   275    -131.828-111.505 632.326  1.00  7.01           C
ATOM   4453  C   LEU   275    -132.050-111.928 630.872  1.00  7.01           C
ATOM   4454  O   LEU   275    -131.094-112.072 630.111  1.00  7.01           O
ATOM   4455  HA  LEU   275    -130.832-111.071 632.411  1.00  7.01           H
ATOM   4456  CB  LEU   275    -131.903-112.664 633.322  1.00  7.01           C
ATOM   4457 1HB  LEU   275    -131.689-112.276 634.317  1.00  7.01           H
ATOM   4458 2HB  LEU   275    -132.927-113.037 633.338  1.00  7.01           H
ATOM   4459  HG  LEU   275    -131.170-114.219 632.049  1.00  7.01           H
ATOM   4460  CG  LEU   275    -130.965-113.843 633.052  1.00  7.01           C
ATOM   4461  CD1 LEU   275    -129.502-113.396 633.076  1.00  7.01           C
ATOM   4462 1HD1 LEU   275    -129.341-112.638 632.310  1.00  7.01           H
ATOM   4463 2HD1 LEU   275    -129.266-112.979 634.055  1.00  7.01           H
ATOM   4464 3HD1 LEU   275    -128.857-114.253 632.882  1.00  7.01           H
ATOM   4465  CD2 LEU   275    -131.231-114.990 634.028  1.00  7.01           C
ATOM   4466 1HD2 LEU   275    -131.071-114.642 635.049  1.00  7.01           H
ATOM   4467 2HD2 LEU   275    -132.261-115.330 633.918  1.00  7.01           H
ATOM   4468 3HD2 LEU   275    -130.551-115.814 633.814  1.00  7.01           H
ATOM   4469  HN  LEU   275    -133.415-110.710 633.415  1.00  7.01           H
ATOM   4470  N   VAL   276    -133.316-112.115 630.530  1.00  7.01           N
ATOM   4471  CA  VAL   276    -133.677-112.502 629.177  1.00  7.01           C
ATOM   4472  C   VAL   276    -133.166-111.445 628.196  1.00  7.01           C
ATOM   4473  O   VAL   276    -132.579-111.779 627.168  1.00  7.01           O
ATOM   4474  HA  VAL   276    -133.181-113.449 628.962  1.00  7.01           H
ATOM   4475  HB  VAL   276    -135.683-111.831 629.456  1.00  7.01           H
ATOM   4476  CB  VAL   276    -135.187-112.727 629.082  1.00  7.01           C
ATOM   4477  CG1 VAL   276    -135.620-112.932 627.629  1.00  7.01           C
ATOM   4478 1HG1 VAL   276    -135.361-112.050 627.044  1.00  7.01           H
ATOM   4479 2HG1 VAL   276    -135.111-113.804 627.218  1.00  7.01           H
ATOM   4480 3HG1 VAL   276    -136.698-113.090 627.590  1.00  7.01           H
ATOM   4481  CG2 VAL   276    -135.623-113.904 629.956  1.00  7.01           C
ATOM   4482 1HG2 VAL   276    -135.114-114.810 629.626  1.00  7.01           H
ATOM   4483 2HG2 VAL   276    -135.364-113.701 630.995  1.00  7.01           H
ATOM   4484 3HG2 VAL   276    -136.701-114.042 629.870  1.00  7.01           H
ATOM   4485  HN  VAL   276    -134.087-112.007 631.159  1.00  7.01           H
ATOM   4486  N   GLN   277    -133.409-110.191 628.548  1.00  7.01           N
ATOM   4487  CA  GLN   277    -132.990-109.083 627.706  1.00  7.01           C
ATOM   4488  C   GLN   277    -131.464-109.043 627.601  1.00  7.01           C
ATOM   4489  O   GLN   277    -130.919-108.576 626.602  1.00  7.01           O
ATOM   4490  HA  GLN   277    -133.423-109.285 626.726  1.00  7.01           H
ATOM   4491  CB  GLN   277    -133.538-107.756 628.233  1.00  7.01           C
ATOM   4492 1HB  GLN   277    -133.358-107.684 629.306  1.00  7.01           H
ATOM   4493 2HB  GLN   277    -133.007-106.927 627.765  1.00  7.01           H
ATOM   4494  CG  GLN   277    -135.037-107.632 627.953  1.00  7.01           C
ATOM   4495 1HG  GLN   277    -135.218-107.704 626.880  1.00  7.01           H
ATOM   4496 2HG  GLN   277    -135.568-108.460 628.422  1.00  7.01           H
ATOM   4497  CD  GLN   277    -135.585-106.304 628.479  1.00  7.01           C
ATOM   4498  OE1 GLN   277    -135.013-105.667 629.348  1.00  7.01           O
ATOM   4499  NE2 GLN   277    -136.723-105.923 627.906  1.00  7.01           N
ATOM   4500 1HE2 GLN   277    -137.142-106.493 627.198  1.00  7.01           H
ATOM   4501 2HE2 GLN   277    -137.161-105.068 628.183  1.00  7.01           H
ATOM   4502  HN  GLN   277    -133.880-109.928 629.389  1.00  7.01           H
ATOM   4503  N   THR   278    -130.818-109.540 628.646  1.00  7.01           N
ATOM   4504  CA  THR   278    -129.366-109.592 628.672  1.00  7.01           C
ATOM   4505  C   THR   278    -128.851-110.614 627.657  1.00  7.01           C
ATOM   4506  O   THR   278    -127.905-110.340 626.919  1.00  7.01           O
ATOM   4507  HA  THR   278    -128.981-108.618 628.369  1.00  7.01           H
ATOM   4508  HB  THR   278    -129.127-110.929 630.368  1.00  7.01           H
ATOM   4509  CB  THR   278    -128.929-109.889 630.108  1.00  7.01           C
ATOM   4510  OG1 THR   278    -129.621-108.918 630.889  1.00  7.01           O
ATOM   4511  HG1 THR   278    -130.559-109.220 631.058  1.00  7.01           H
ATOM   4512  CG2 THR   278    -127.451-109.575 630.347  1.00  7.01           C
ATOM   4513 1HG2 THR   278    -127.268-108.518 630.152  1.00  7.01           H
ATOM   4514 2HG2 THR   278    -126.839-110.179 629.679  1.00  7.01           H
ATOM   4515 3HG2 THR   278    -127.194-109.803 631.382  1.00  7.01           H
ATOM   4516  HN  THR   278    -131.269-109.901 629.462  1.00  7.01           H
ATOM   4517  N   ILE   279    -129.495-111.772 627.651  1.00  7.01           N
ATOM   4518  CA  ILE   279    -129.065-112.864 626.795  1.00  7.01           C
ATOM   4519  C   ILE   279    -129.285-112.476 625.332  1.00  7.01           C
ATOM   4520  O   ILE   279    -128.425-112.717 624.486  1.00  7.01           O
ATOM   4521  HA  ILE   279    -127.996-113.005 626.958  1.00  7.01           H
ATOM   4522  HB  ILE   279    -130.834-113.985 627.227  1.00  7.01           H
ATOM   4523  CB  ILE   279    -129.760-114.166 627.198  1.00  7.01           C
ATOM   4524  CG1 ILE   279    -129.336-114.603 628.602  1.00  7.01           C
ATOM   4525 1HG1 ILE   279    -128.335-115.032 628.566  1.00  7.01           H
ATOM   4526 2HG1 ILE   279    -129.287-113.733 629.257  1.00  7.01           H
ATOM   4527  CG2 ILE   279    -129.515-115.262 626.158  1.00  7.01           C
ATOM   4528 1HG2 ILE   279    -129.906-114.941 625.193  1.00  7.01           H
ATOM   4529 2HG2 ILE   279    -128.444-115.449 626.073  1.00  7.01           H
ATOM   4530 3HG2 ILE   279    -130.020-116.177 626.469  1.00  7.01           H
ATOM   4531  CD1 ILE   279    -130.316-115.627 629.176  1.00  7.01           C
ATOM   4532 1HD1 ILE   279    -131.311-115.186 629.233  1.00  7.01           H
ATOM   4533 2HD1 ILE   279    -130.344-116.505 628.531  1.00  7.01           H
ATOM   4534 3HD1 ILE   279    -129.992-115.920 630.175  1.00  7.01           H
ATOM   4535  HN  ILE   279    -130.296-111.969 628.217  1.00  7.01           H
ATOM   4536  N   ASP   280    -130.441-111.882 625.078  1.00  7.01           N
ATOM   4537  CA  ASP   280    -130.812-111.514 623.722  1.00  7.01           C
ATOM   4538  C   ASP   280    -129.917-110.369 623.245  1.00  7.01           C
ATOM   4539  O   ASP   280    -129.592-110.281 622.062  1.00  7.01           O
ATOM   4540  HA  ASP   280    -130.678-112.421 623.132  1.00  7.01           H
ATOM   4541  CB  ASP   280    -132.264-111.037 623.658  1.00  7.01           C
ATOM   4542 1HB  ASP   280    -132.905-111.736 624.195  1.00  7.01           H
ATOM   4543 2HB  ASP   280    -132.356-110.073 624.158  1.00  7.01           H
ATOM   4544  CG  ASP   280    -132.738-110.913 622.209  1.00  7.01           C
ATOM   4545  OD1 ASP   280    -132.650-111.935 621.494  1.00  7.01           O
ATOM   4546  OD2 ASP   280    -133.177-109.800 621.848  1.00  7.01           O
ATOM   4547  HN  ASP   280    -131.117-111.652 625.778  1.00  7.01           H
ATOM   4548  N   ALA   281    -129.542-109.520 624.192  1.00  7.01           N
ATOM   4549  CA  ALA   281    -128.655-108.409 623.892  1.00  7.01           C
ATOM   4550  C   ALA   281    -127.318-108.953 623.384  1.00  7.01           C
ATOM   4551  O   ALA   281    -126.552-108.231 622.748  1.00  7.01           O
ATOM   4552  HA  ALA   281    -129.119-107.817 623.104  1.00  7.01           H
ATOM   4553  CB  ALA   281    -128.493-107.534 625.137  1.00  7.01           C
ATOM   4554 1HB  ALA   281    -129.467-107.149 625.439  1.00  7.01           H
ATOM   4555 2HB  ALA   281    -128.070-108.129 625.946  1.00  7.01           H
ATOM   4556 3HB  ALA   281    -127.828-106.701 624.911  1.00  7.01           H
ATOM   4557  HN  ALA   281    -129.834-109.582 625.146  1.00  7.01           H
ATOM   4558  N   TYR   282    -127.079-110.221 623.685  1.00  7.01           N
ATOM   4559  CA  TYR   282    -125.863-110.880 623.238  1.00  7.01           C
ATOM   4560  C   TYR   282    -126.141-111.787 622.037  1.00  7.01           C
ATOM   4561  O   TYR   282    -125.418-111.744 621.043  1.00  7.01           O
ATOM   4562  HA  TYR   282    -125.151-110.108 622.944  1.00  7.01           H
ATOM   4563  CB  TYR   282    -125.392-111.739 624.413  1.00  7.01           C
ATOM   4564 1HB  TYR   282    -125.277-111.104 625.291  1.00  7.01           H
ATOM   4565 2HB  TYR   282    -126.165-112.470 624.648  1.00  7.01           H
ATOM   4566  CG  TYR   282    -124.075-112.474 624.158  1.00  7.01           C
ATOM   4567  HD1 TYR   282    -125.034-114.341 623.718  1.00  7.01           H
ATOM   4568  CD1 TYR   282    -124.087-113.810 623.810  1.00  7.01           C
ATOM   4569  HD2 TYR   282    -122.866-110.747 624.549  1.00  7.01           H
ATOM   4570  CD2 TYR   282    -122.876-111.802 624.275  1.00  7.01           C
ATOM   4571  CE1 TYR   282    -122.847-114.502 623.570  1.00  7.01           C
ATOM   4572  HE1 TYR   282    -122.842-115.557 623.295  1.00  7.01           H
ATOM   4573  HE2 TYR   282    -120.681-111.976 624.123  1.00  7.01           H
ATOM   4574  CE2 TYR   282    -121.636-112.495 624.034  1.00  7.01           C
ATOM   4575  CZ  TYR   282    -121.683-113.810 623.694  1.00  7.01           C
ATOM   4576  OH  TYR   282    -120.512-114.464 623.467  1.00  7.01           O
ATOM   4577  HH  TYR   282    -119.743-113.833 623.566  1.00  7.01           H
ATOM   4578  HN  TYR   282    -127.697-110.794 624.223  1.00  7.01           H
ATOM   4579  N   ALA   283    -127.189-112.586 622.170  1.00  7.01           N
ATOM   4580  CA  ALA   283    -127.389-113.713 621.275  1.00  7.01           C
ATOM   4581  C   ALA   283    -128.388-113.322 620.184  1.00  7.01           C
ATOM   4582  O   ALA   283    -128.437-113.949 619.128  1.00  7.01           O
ATOM   4583  HA  ALA   283    -126.430-113.943 620.811  1.00  7.01           H
ATOM   4584  CB  ALA   283    -127.851-114.929 622.080  1.00  7.01           C
ATOM   4585 1HB  ALA   283    -127.093-115.184 622.821  1.00  7.01           H
ATOM   4586 2HB  ALA   283    -128.788-114.696 622.585  1.00  7.01           H
ATOM   4587 3HB  ALA   283    -128.001-115.774 621.408  1.00  7.01           H
ATOM   4588  HN  ALA   283    -127.893-112.474 622.872  1.00  7.01           H
ATOM   4589  N   MET   284    -129.161-112.286 620.478  1.00  7.01           N
ATOM   4590  CA  MET   284    -130.115-111.766 619.513  1.00  7.01           C
ATOM   4591  C   MET   284    -130.977-112.889 618.935  1.00  7.01           C
ATOM   4592  O   MET   284    -131.159-112.975 617.721  1.00  7.01           O
ATOM   4593  HA  MET   284    -130.741-111.066 620.067  1.00  7.01           H
ATOM   4594  CB  MET   284    -129.363-111.064 618.381  1.00  7.01           C
ATOM   4595 1HB  MET   284    -128.742-111.785 617.849  1.00  7.01           H
ATOM   4596 2HB  MET   284    -130.076-110.665 617.659  1.00  7.01           H
ATOM   4597  CG  MET   284    -128.489-109.931 618.922  1.00  7.01           C
ATOM   4598 1HG  MET   284    -129.117-109.143 619.338  1.00  7.01           H
ATOM   4599 2HG  MET   284    -127.862-110.300 619.734  1.00  7.01           H
ATOM   4600  SD  MET   284    -127.468-109.270 617.616  1.00  7.01           S
ATOM   4601  CE  MET   284    -126.259-108.383 618.586  1.00  7.01           C
ATOM   4602 1HE  MET   284    -126.761-107.622 619.184  1.00  7.01           H
ATOM   4603 2HE  MET   284    -125.740-109.079 619.244  1.00  7.01           H
ATOM   4604 3HE  MET   284    -125.539-107.906 617.921  1.00  7.01           H
ATOM   4605  HN  MET   284    -129.143-111.806 621.355  1.00  7.01           H
ATOM   4606  N   PHE   285    -131.486-113.723 619.830  1.00  7.01           N
ATOM   4607  CA  PHE   285    -132.208-114.914 619.418  1.00  7.01           C
ATOM   4608  C   PHE   285    -133.686-114.602 619.174  1.00  7.01           C
ATOM   4609  O   PHE   285    -134.393-115.384 618.540  1.00  7.01           O
ATOM   4610  HA  PHE   285    -131.754-115.263 618.491  1.00  7.01           H
ATOM   4611  CB  PHE   285    -132.095-115.924 620.562  1.00  7.01           C
ATOM   4612 1HB  PHE   285    -132.416-116.902 620.203  1.00  7.01           H
ATOM   4613 2HB  PHE   285    -131.047-116.018 620.847  1.00  7.01           H
ATOM   4614  CG  PHE   285    -132.914-115.556 621.801  1.00  7.01           C
ATOM   4615  HD1 PHE   285    -131.331-114.448 622.686  1.00  7.01           H
ATOM   4616  CD1 PHE   285    -132.359-114.796 622.782  1.00  7.01           C
ATOM   4617  HD2 PHE   285    -134.642-116.600 621.133  1.00  7.01           H
ATOM   4618  CD2 PHE   285    -134.198-115.990 621.920  1.00  7.01           C
ATOM   4619  CE1 PHE   285    -133.120-114.455 623.932  1.00  7.01           C
ATOM   4620  HE1 PHE   285    -132.675-113.845 624.718  1.00  7.01           H
ATOM   4621  CE2 PHE   285    -134.959-115.649 623.069  1.00  7.01           C
ATOM   4622  HE2 PHE   285    -135.987-115.996 623.165  1.00  7.01           H
ATOM   4623  CZ  PHE   285    -134.404-114.888 624.051  1.00  7.01           C
ATOM   4624  HZ  PHE   285    -134.988-114.626 624.933  1.00  7.01           H
ATOM   4625  HN  PHE   285    -131.411-113.595 620.819  1.00  7.01           H
ATOM   4626  N   ILE   286    -134.110-113.458 619.690  1.00  7.01           N
ATOM   4627  CA  ILE   286    -135.497-113.046 619.559  1.00  7.01           C
ATOM   4628  C   ILE   286    -135.707-112.407 618.185  1.00  7.01           C
ATOM   4629  O   ILE   286    -135.845-111.190 618.077  1.00  7.01           O
ATOM   4630  HA  ILE   286    -136.112-113.944 619.621  1.00  7.01           H
ATOM   4631  HB  ILE   286    -135.316-111.222 620.663  1.00  7.01           H
ATOM   4632  CB  ILE   286    -135.899-112.141 620.726  1.00  7.01           C
ATOM   4633  CG1 ILE   286    -135.567-112.796 622.068  1.00  7.01           C
ATOM   4634 1HG1 ILE   286    -136.202-113.669 622.218  1.00  7.01           H
ATOM   4635 2HG1 ILE   286    -134.536-113.150 622.058  1.00  7.01           H
ATOM   4636  CG2 ILE   286    -137.375-111.747 620.630  1.00  7.01           C
ATOM   4637 1HG2 ILE   286    -137.548-111.211 619.697  1.00  7.01           H
ATOM   4638 2HG2 ILE   286    -137.993-112.644 620.654  1.00  7.01           H
ATOM   4639 3HG2 ILE   286    -137.634-111.104 621.471  1.00  7.01           H
ATOM   4640  CD1 ILE   286    -135.763-111.811 623.222  1.00  7.01           C
ATOM   4641 1HD1 ILE   286    -135.109-110.951 623.082  1.00  7.01           H
ATOM   4642 2HD1 ILE   286    -136.801-111.478 623.243  1.00  7.01           H
ATOM   4643 3HD1 ILE   286    -135.520-112.303 624.164  1.00  7.01           H
ATOM   4644  HN  ILE   286    -133.524-112.819 620.190  1.00  7.01           H
ATOM   4645  N   SER   287    -135.725-113.258 617.169  1.00  7.01           N
ATOM   4646  CA  SER   287    -135.927-112.793 615.807  1.00  7.01           C
ATOM   4647  C   SER   287    -137.420-112.595 615.538  1.00  7.01           C
ATOM   4648  O   SER   287    -137.797-111.888 614.605  1.00  7.01           O
ATOM   4649  HA  SER   287    -135.397-111.843 615.745  1.00  7.01           H
ATOM   4650  CB  SER   287    -135.331-113.775 614.796  1.00  7.01           C
ATOM   4651 1HB  SER   287    -135.495-113.399 613.786  1.00  7.01           H
ATOM   4652 2HB  SER   287    -134.252-113.836 614.942  1.00  7.01           H
ATOM   4653  HG  SER   287    -135.466-115.700 614.266  1.00  7.01           H
ATOM   4654  OG  SER   287    -135.900-115.076 614.916  1.00  7.01           O
ATOM   4655  HN  SER   287    -135.604-114.246 617.265  1.00  7.01           H
ATOM   4656  N   ASN   288    -138.228-113.232 616.372  1.00  7.01           N
ATOM   4657  CA  ASN   288    -139.660-113.291 616.128  1.00  7.01           C
ATOM   4658  C   ASN   288    -140.333-112.080 616.776  1.00  7.01           C
ATOM   4659  O   ASN   288    -140.145-111.821 617.963  1.00  7.01           O
ATOM   4660  HA  ASN   288    -139.765-113.297 615.043  1.00  7.01           H
ATOM   4661  CB  ASN   288    -140.271-114.554 616.738  1.00  7.01           C
ATOM   4662 1HB  ASN   288    -139.737-115.433 616.375  1.00  7.01           H
ATOM   4663 2HB  ASN   288    -140.150-114.534 617.821  1.00  7.01           H
ATOM   4664  CG  ASN   288    -141.755-114.670 616.386  1.00  7.01           C
ATOM   4665  OD1 ASN   288    -142.600-113.961 616.907  1.00  7.01           O
ATOM   4666  ND2 ASN   288    -142.024-115.602 615.476  1.00  7.01           N
ATOM   4667 1HD2 ASN   288    -141.283-116.151 615.088  1.00  7.01           H
ATOM   4668 2HD2 ASN   288    -142.967-115.754 615.180  1.00  7.01           H
ATOM   4669  HN  ASN   288    -137.921-113.701 617.201  1.00  7.01           H
ATOM   4670  N   CYS   289    -141.105-111.369 615.966  1.00  7.01           N
ATOM   4671  CA  CYS   289    -141.669-110.100 616.393  1.00  7.01           C
ATOM   4672  C   CYS   289    -142.716-110.378 617.474  1.00  7.01           C
ATOM   4673  O   CYS   289    -142.873-109.593 618.408  1.00  7.01           O
ATOM   4674  HA  CYS   289    -140.845-109.511 616.795  1.00  7.01           H
ATOM   4675  CB  CYS   289    -142.258-109.319 615.217  1.00  7.01           C
ATOM   4676 1HB  CYS   289    -141.494-109.160 614.456  1.00  7.01           H
ATOM   4677 2HB  CYS   289    -143.057-109.894 614.751  1.00  7.01           H
ATOM   4678  SG  CYS   289    -142.905-107.708 615.797  1.00  7.01           S
ATOM   4679  HN  CYS   289    -141.346-111.647 615.036  1.00  7.01           H
ATOM   4680  N   ALA   290    -143.404-111.499 617.312  1.00  7.01           N
ATOM   4681  CA  ALA   290    -144.480-111.855 618.221  1.00  7.01           C
ATOM   4682  C   ALA   290    -143.896-112.154 619.603  1.00  7.01           C
ATOM   4683  O   ALA   290    -144.423-111.697 620.616  1.00  7.01           O
ATOM   4684  HA  ALA   290    -145.148-110.997 618.297  1.00  7.01           H
ATOM   4685  CB  ALA   290    -145.261-113.039 617.649  1.00  7.01           C
ATOM   4686 1HB  ALA   290    -145.680-112.765 616.681  1.00  7.01           H
ATOM   4687 2HB  ALA   290    -144.592-113.891 617.528  1.00  7.01           H
ATOM   4688 3HB  ALA   290    -146.068-113.306 618.332  1.00  7.01           H
ATOM   4689  HN  ALA   290    -143.237-112.156 616.577  1.00  7.01           H
ATOM   4690  N   VAL   291    -142.814-112.920 619.600  1.00  7.01           N
ATOM   4691  CA  VAL   291    -142.122-113.241 620.836  1.00  7.01           C
ATOM   4692  C   VAL   291    -141.596-111.953 621.472  1.00  7.01           C
ATOM   4693  O   VAL   291    -141.713-111.760 622.681  1.00  7.01           O
ATOM   4694  HA  VAL   291    -142.847-113.695 621.512  1.00  7.01           H
ATOM   4695  HB  VAL   291    -140.316-113.826 619.861  1.00  7.01           H
ATOM   4696  CB  VAL   291    -141.019-114.267 620.567  1.00  7.01           C
ATOM   4697  CG1 VAL   291    -140.253-114.598 621.849  1.00  7.01           C
ATOM   4698 1HG1 VAL   291    -139.796-113.691 622.244  1.00  7.01           H
ATOM   4699 2HG1 VAL   291    -140.941-115.010 622.587  1.00  7.01           H
ATOM   4700 3HG1 VAL   291    -139.475-115.330 621.629  1.00  7.01           H
ATOM   4701  CG2 VAL   291    -141.593-115.534 619.928  1.00  7.01           C
ATOM   4702 1HG2 VAL   291    -142.327-115.979 620.600  1.00  7.01           H
ATOM   4703 2HG2 VAL   291    -142.073-115.279 618.983  1.00  7.01           H
ATOM   4704 3HG2 VAL   291    -140.788-116.246 619.747  1.00  7.01           H
ATOM   4705  HN  VAL   291    -142.413-113.317 618.775  1.00  7.01           H
ATOM   4706  N   SER   292    -141.029-111.103 620.628  1.00  7.01           N
ATOM   4707  CA  SER   292    -140.463-109.849 621.096  1.00  7.01           C
ATOM   4708  C   SER   292    -141.552-108.990 621.740  1.00  7.01           C
ATOM   4709  O   SER   292    -141.341-108.407 622.802  1.00  7.01           O
ATOM   4710  HA  SER   292    -139.711-110.130 621.833  1.00  7.01           H
ATOM   4711  CB  SER   292    -139.793-109.086 619.951  1.00  7.01           C
ATOM   4712 1HB  SER   292    -139.202-109.779 619.351  1.00  7.01           H
ATOM   4713 2HB  SER   292    -140.558-108.670 619.296  1.00  7.01           H
ATOM   4714  HG  SER   292    -138.123-108.420 620.829  1.00  7.01           H
ATOM   4715  OG  SER   292    -138.954-108.037 620.427  1.00  7.01           O
ATOM   4716  HN  SER   292    -140.954-111.259 619.643  1.00  7.01           H
ATOM   4717  N   THR   293    -142.695-108.940 621.070  1.00  7.01           N
ATOM   4718  CA  THR   293    -143.805-108.131 621.544  1.00  7.01           C
ATOM   4719  C   THR   293    -144.235-108.581 622.942  1.00  7.01           C
ATOM   4720  O   THR   293    -144.449-107.753 623.826  1.00  7.01           O
ATOM   4721  HA  THR   293    -143.465-107.099 621.631  1.00  7.01           H
ATOM   4722  HB  THR   293    -145.214-109.250 620.326  1.00  7.01           H
ATOM   4723  CB  THR   293    -144.927-108.214 620.507  1.00  7.01           C
ATOM   4724  OG1 THR   293    -144.410-107.513 619.379  1.00  7.01           O
ATOM   4725  HG1 THR   293    -144.062-108.163 618.703  1.00  7.01           H
ATOM   4726  CG2 THR   293    -146.161-107.407 620.914  1.00  7.01           C
ATOM   4727 1HG2 THR   293    -145.888-106.358 621.029  1.00  7.01           H
ATOM   4728 2HG2 THR   293    -146.549-107.787 621.859  1.00  7.01           H
ATOM   4729 3HG2 THR   293    -146.927-107.500 620.143  1.00  7.01           H
ATOM   4730  HN  THR   293    -142.868-109.439 620.221  1.00  7.01           H
ATOM   4731  N   ASN   294    -144.348-109.892 623.098  1.00  7.01           N
ATOM   4732  CA  ASN   294    -144.825-110.458 624.348  1.00  7.01           C
ATOM   4733  C   ASN   294    -143.801-110.182 625.451  1.00  7.01           C
ATOM   4734  O   ASN   294    -144.171-109.943 626.600  1.00  7.01           O
ATOM   4735  HA  ASN   294    -145.782-109.972 624.536  1.00  7.01           H
ATOM   4736  CB  ASN   294    -145.001-111.974 624.235  1.00  7.01           C
ATOM   4737 1HB  ASN   294    -144.101-112.417 623.809  1.00  7.01           H
ATOM   4738 2HB  ASN   294    -145.129-112.404 625.228  1.00  7.01           H
ATOM   4739  CG  ASN   294    -146.209-112.322 623.363  1.00  7.01           C
ATOM   4740  OD1 ASN   294    -147.039-111.486 623.044  1.00  7.01           O
ATOM   4741  ND2 ASN   294    -146.261-113.599 622.996  1.00  7.01           N
ATOM   4742 1HD2 ASN   294    -145.548-114.234 623.292  1.00  7.01           H
ATOM   4743 2HD2 ASN   294    -147.014-113.925 622.425  1.00  7.01           H
ATOM   4744  HN  ASN   294    -144.121-110.561 622.390  1.00  7.01           H
ATOM   4745  N   ILE   295    -142.535-110.224 625.063  1.00  7.01           N
ATOM   4746  CA  ILE   295    -141.454-110.047 626.018  1.00  7.01           C
ATOM   4747  C   ILE   295    -141.444-108.598 626.508  1.00  7.01           C
ATOM   4748  O   ILE   295    -141.169-108.336 627.678  1.00  7.01           O
ATOM   4749  HA  ILE   295    -141.659-110.698 626.868  1.00  7.01           H
ATOM   4750  HB  ILE   295    -140.081-110.146 624.381  1.00  7.01           H
ATOM   4751  CB  ILE   295    -140.124-110.500 625.411  1.00  7.01           C
ATOM   4752  CG1 ILE   295    -140.032-112.026 625.369  1.00  7.01           C
ATOM   4753 1HG1 ILE   295    -139.968-112.418 626.385  1.00  7.01           H
ATOM   4754 2HG1 ILE   295    -140.939-112.437 624.926  1.00  7.01           H
ATOM   4755  CG2 ILE   295    -138.942-109.874 626.153  1.00  7.01           C
ATOM   4756 1HG2 ILE   295    -139.004-108.788 626.087  1.00  7.01           H
ATOM   4757 2HG2 ILE   295    -138.969-110.176 627.200  1.00  7.01           H
ATOM   4758 3HG2 ILE   295    -138.009-110.212 625.702  1.00  7.01           H
ATOM   4759  CD1 ILE   295    -138.813-112.480 624.564  1.00  7.01           C
ATOM   4760 1HD1 ILE   295    -138.892-112.107 623.543  1.00  7.01           H
ATOM   4761 2HD1 ILE   295    -137.906-112.088 625.025  1.00  7.01           H
ATOM   4762 3HD1 ILE   295    -138.771-113.569 624.551  1.00  7.01           H
ATOM   4763  HN  ILE   295    -142.244-110.375 624.119  1.00  7.01           H
ATOM   4764  N   ASP   296    -141.749-107.693 625.589  1.00  7.01           N
ATOM   4765  CA  ASP   296    -141.774-106.277 625.912  1.00  7.01           C
ATOM   4766  C   ASP   296    -142.914-106.003 626.895  1.00  7.01           C
ATOM   4767  O   ASP   296    -142.747-105.247 627.850  1.00  7.01           O
ATOM   4768  HA  ASP   296    -140.795-106.063 626.339  1.00  7.01           H
ATOM   4769  CB  ASP   296    -142.016-105.431 624.660  1.00  7.01           C
ATOM   4770 1HB  ASP   296    -142.929-105.760 624.165  1.00  7.01           H
ATOM   4771 2HB  ASP   296    -142.165-104.389 624.944  1.00  7.01           H
ATOM   4772  CG  ASP   296    -140.837-105.537 623.691  1.00  7.01           C
ATOM   4773  OD1 ASP   296    -139.741-105.903 624.168  1.00  7.01           O
ATOM   4774  OD2 ASP   296    -141.058-105.250 622.495  1.00  7.01           O
ATOM   4775  HN  ASP   296    -141.975-107.915 624.640  1.00  7.01           H
ATOM   4776  N   ILE   297    -144.049-106.633 626.627  1.00  7.01           N
ATOM   4777  CA  ILE   297    -145.206-106.492 627.494  1.00  7.01           C
ATOM   4778  C   ILE   297    -144.879-107.070 628.872  1.00  7.01           C
ATOM   4779  O   ILE   297    -145.236-106.486 629.894  1.00  7.01           O
ATOM   4780  HA  ILE   297    -145.404-105.426 627.604  1.00  7.01           H
ATOM   4781  HB  ILE   297    -146.172-108.107 626.476  1.00  7.01           H
ATOM   4782  CB  ILE   297    -146.442-107.117 626.843  1.00  7.01           C
ATOM   4783  CG1 ILE   297    -146.899-106.296 625.635  1.00  7.01           C
ATOM   4784 1HG1 ILE   297    -147.324-105.351 625.973  1.00  7.01           H
ATOM   4785 2HG1 ILE   297    -146.040-106.055 625.009  1.00  7.01           H
ATOM   4786  CG2 ILE   297    -147.564-107.305 627.866  1.00  7.01           C
ATOM   4787 1HG2 ILE   297    -147.221-107.961 628.665  1.00  7.01           H
ATOM   4788 2HG2 ILE   297    -147.841-106.337 628.284  1.00  7.01           H
ATOM   4789 3HG2 ILE   297    -148.431-107.750 627.377  1.00  7.01           H
ATOM   4790  CD1 ILE   297    -147.937-107.063 624.813  1.00  7.01           C
ATOM   4791 1HD1 ILE   297    -147.501-107.996 624.457  1.00  7.01           H
ATOM   4792 2HD1 ILE   297    -148.804-107.282 625.435  1.00  7.01           H
ATOM   4793 3HD1 ILE   297    -148.244-106.457 623.960  1.00  7.01           H
ATOM   4794  HN  ILE   297    -144.183-107.230 625.836  1.00  7.01           H
ATOM   4795  N   CYS   298    -144.203-108.210 628.856  1.00  7.01           N
ATOM   4796  CA  CYS   298    -143.815-108.867 630.092  1.00  7.01           C
ATOM   4797  C   CYS   298    -142.928-107.909 630.888  1.00  7.01           C
ATOM   4798  O   CYS   298    -143.039-107.824 632.110  1.00  7.01           O
ATOM   4799  HA  CYS   298    -144.735-109.083 630.634  1.00  7.01           H
ATOM   4800  CB  CYS   298    -143.117-110.203 629.827  1.00  7.01           C
ATOM   4801 1HB  CYS   298    -142.335-110.072 629.079  1.00  7.01           H
ATOM   4802 2HB  CYS   298    -142.632-110.556 630.737  1.00  7.01           H
ATOM   4803  HG  CYS   298    -144.445-110.960 628.012  1.00  7.01           H
ATOM   4804  SG  CYS   298    -144.335-111.441 629.247  1.00  7.01           S
ATOM   4805  HN  CYS   298    -143.922-108.681 628.020  1.00  7.01           H
ATOM   4806  N   PHE   299    -142.066-107.210 630.163  1.00  7.01           N
ATOM   4807  CA  PHE   299    -141.184-106.236 630.783  1.00  7.01           C
ATOM   4808  C   PHE   299    -141.986-105.137 631.482  1.00  7.01           C
ATOM   4809  O   PHE   299    -141.698-104.786 632.626  1.00  7.01           O
ATOM   4810  HA  PHE   299    -140.581-106.768 631.519  1.00  7.01           H
ATOM   4811  CB  PHE   299    -140.352-105.609 629.662  1.00  7.01           C
ATOM   4812 1HB  PHE   299    -139.797-106.396 629.151  1.00  7.01           H
ATOM   4813 2HB  PHE   299    -141.025-105.166 628.928  1.00  7.01           H
ATOM   4814  CG  PHE   299    -139.368-104.539 630.140  1.00  7.01           C
ATOM   4815  HD1 PHE   299    -140.806-102.976 630.033  1.00  7.01           H
ATOM   4816  CD1 PHE   299    -139.777-103.249 630.270  1.00  7.01           C
ATOM   4817  HD2 PHE   299    -137.758-105.913 630.332  1.00  7.01           H
ATOM   4818  CD2 PHE   299    -138.085-104.879 630.436  1.00  7.01           C
ATOM   4819  CE1 PHE   299    -138.864-102.256 630.714  1.00  7.01           C
ATOM   4820  HE1 PHE   299    -139.192-101.222 630.817  1.00  7.01           H
ATOM   4821  CE2 PHE   299    -137.172-103.886 630.880  1.00  7.01           C
ATOM   4822  HE2 PHE   299    -136.144-104.159 631.117  1.00  7.01           H
ATOM   4823  CZ  PHE   299    -137.581-102.596 631.010  1.00  7.01           C
ATOM   4824  HZ  PHE   299    -136.880-101.834 631.351  1.00  7.01           H
ATOM   4825  HN  PHE   299    -141.966-107.301 629.172  1.00  7.01           H
ATOM   4826  N   GLN   300    -142.976-104.624 630.767  1.00  7.01           N
ATOM   4827  CA  GLN   300    -143.776-103.523 631.276  1.00  7.01           C
ATOM   4828  C   GLN   300    -144.487-103.936 632.566  1.00  7.01           C
ATOM   4829  O   GLN   300    -144.501-103.185 633.540  1.00  7.01           O
ATOM   4830  HA  GLN   300    -143.066-102.722 631.485  1.00  7.01           H
ATOM   4831  CB  GLN   300    -144.779-103.043 630.226  1.00  7.01           C
ATOM   4832 1HB  GLN   300    -145.303-103.898 629.801  1.00  7.01           H
ATOM   4833 2HB  GLN   300    -145.532-102.412 630.699  1.00  7.01           H
ATOM   4834  CG  GLN   300    -144.077-102.262 629.113  1.00  7.01           C
ATOM   4835 1HG  GLN   300    -143.507-101.440 629.545  1.00  7.01           H
ATOM   4836 2HG  GLN   300    -143.366-102.911 628.603  1.00  7.01           H
ATOM   4837  CD  GLN   300    -145.090-101.713 628.106  1.00  7.01           C
ATOM   4838  OE1 GLN   300    -146.278-101.625 628.367  1.00  7.01           O
ATOM   4839  NE2 GLN   300    -144.554-101.351 626.944  1.00  7.01           N
ATOM   4840 1HE2 GLN   300    -143.571-101.450 626.794  1.00  7.01           H
ATOM   4841 2HE2 GLN   300    -145.136-100.980 626.220  1.00  7.01           H
ATOM   4842  HN  GLN   300    -143.234-104.948 629.856  1.00  7.01           H
ATOM   4843  N   VAL   301    -145.060-105.131 632.532  1.00  7.01           N
ATOM   4844  CA  VAL   301    -145.859-105.609 633.647  1.00  7.01           C
ATOM   4845  C   VAL   301    -144.963-105.784 634.874  1.00  7.01           C
ATOM   4846  O   VAL   301    -145.279-105.287 635.954  1.00  7.01           O
ATOM   4847  HA  VAL   301    -146.609-104.848 633.865  1.00  7.01           H
ATOM   4848  HB  VAL   301    -145.847-107.604 632.886  1.00  7.01           H
ATOM   4849  CB  VAL   301    -146.590-106.895 633.253  1.00  7.01           C
ATOM   4850  CG1 VAL   301    -147.283-107.524 634.463  1.00  7.01           C
ATOM   4851 1HG1 VAL   301    -146.540-107.764 635.223  1.00  7.01           H
ATOM   4852 2HG1 VAL   301    -148.009-106.821 634.872  1.00  7.01           H
ATOM   4853 3HG1 VAL   301    -147.795-108.436 634.155  1.00  7.01           H
ATOM   4854  CG2 VAL   301    -147.588-106.634 632.123  1.00  7.01           C
ATOM   4855 1HG2 VAL   301    -148.324-105.900 632.451  1.00  7.01           H
ATOM   4856 2HG2 VAL   301    -147.058-106.252 631.251  1.00  7.01           H
ATOM   4857 3HG2 VAL   301    -148.093-107.564 631.862  1.00  7.01           H
ATOM   4858  HN  VAL   301    -144.985-105.765 631.762  1.00  7.01           H
ATOM   4859  N   THR   302    -143.861-106.491 634.667  1.00  7.01           N
ATOM   4860  CA  THR   302    -142.970-106.826 635.765  1.00  7.01           C
ATOM   4861  C   THR   302    -142.297-105.565 636.309  1.00  7.01           C
ATOM   4862  O   THR   302    -142.035-105.464 637.507  1.00  7.01           O
ATOM   4863  HA  THR   302    -143.566-107.246 636.575  1.00  7.01           H
ATOM   4864  HB  THR   302    -141.289-108.171 636.056  1.00  7.01           H
ATOM   4865  CB  THR   302    -141.978-107.877 635.264  1.00  7.01           C
ATOM   4866  OG1 THR   302    -141.379-107.272 634.121  1.00  7.01           O
ATOM   4867  HG1 THR   302    -140.625-107.839 633.789  1.00  7.01           H
ATOM   4868  CG2 THR   302    -142.673-109.120 634.705  1.00  7.01           C
ATOM   4869 1HG2 THR   302    -143.311-108.835 633.868  1.00  7.01           H
ATOM   4870 2HG2 THR   302    -143.281-109.578 635.486  1.00  7.01           H
ATOM   4871 3HG2 THR   302    -141.923-109.833 634.364  1.00  7.01           H
ATOM   4872  HN  THR   302    -143.576-106.831 633.772  1.00  7.01           H
ATOM   4873  N   GLN   303    -142.035-104.634 635.403  1.00  7.01           N
ATOM   4874  CA  GLN   303    -141.464-103.355 635.788  1.00  7.01           C
ATOM   4875  C   GLN   303    -142.402-102.624 636.751  1.00  7.01           C
ATOM   4876  O   GLN   303    -141.957-102.069 637.755  1.00  7.01           O
ATOM   4877  HA  GLN   303    -140.529-103.595 636.294  1.00  7.01           H
ATOM   4878  CB  GLN   303    -141.164-102.496 634.558  1.00  7.01           C
ATOM   4879 1HB  GLN   303    -140.373-102.961 633.970  1.00  7.01           H
ATOM   4880 2HB  GLN   303    -142.047-102.445 633.921  1.00  7.01           H
ATOM   4881  CG  GLN   303    -140.740-101.083 634.966  1.00  7.01           C
ATOM   4882 1HG  GLN   303    -141.619-100.443 635.037  1.00  7.01           H
ATOM   4883 2HG  GLN   303    -140.282-101.108 635.954  1.00  7.01           H
ATOM   4884  CD  GLN   303    -139.753-100.494 633.955  1.00  7.01           C
ATOM   4885  OE1 GLN   303    -140.122-100.008 632.899  1.00  7.01           O
ATOM   4886  NE2 GLN   303    -138.481-100.564 634.338  1.00  7.01           N
ATOM   4887 1HE2 GLN   303    -138.246-100.976 635.218  1.00  7.01           H
ATOM   4888 2HE2 GLN   303    -137.760-100.205 633.745  1.00  7.01           H
ATOM   4889  HN  GLN   303    -142.205-104.743 634.424  1.00  7.01           H
ATOM   4890  N   THR   304    -143.682-102.646 636.411  1.00  7.01           N
ATOM   4891  CA  THR   304    -144.679-101.947 637.204  1.00  7.01           C
ATOM   4892  C   THR   304    -144.782-102.567 638.599  1.00  7.01           C
ATOM   4893  O   THR   304    -144.880-101.851 639.594  1.00  7.01           O
ATOM   4894  HA  THR   304    -144.352-100.915 637.335  1.00  7.01           H
ATOM   4895  HB  THR   304    -146.402-102.981 636.378  1.00  7.01           H
ATOM   4896  CB  THR   304    -145.999-101.970 636.430  1.00  7.01           C
ATOM   4897  OG1 THR   304    -145.678-101.370 635.178  1.00  7.01           O
ATOM   4898  HG1 THR   304    -145.527-102.078 634.488  1.00  7.01           H
ATOM   4899  CG2 THR   304    -147.048-101.033 637.034  1.00  7.01           C
ATOM   4900 1HG2 THR   304    -146.671-100.011 637.024  1.00  7.01           H
ATOM   4901 2HG2 THR   304    -147.256-101.334 638.061  1.00  7.01           H
ATOM   4902 3HG2 THR   304    -147.965-101.088 636.447  1.00  7.01           H
ATOM   4903  HN  THR   304    -144.040-103.129 635.612  1.00  7.01           H
ATOM   4904  N   ILE   305    -144.757-103.891 638.627  1.00  7.01           N
ATOM   4905  CA  ILE   305    -144.831-104.615 639.884  1.00  7.01           C
ATOM   4906  C   ILE   305    -143.654-104.208 640.772  1.00  7.01           C
ATOM   4907  O   ILE   305    -143.797-104.100 641.989  1.00  7.01           O
ATOM   4908  HA  ILE   305    -145.756-104.316 640.379  1.00  7.01           H
ATOM   4909  HB  ILE   305    -144.162-106.389 638.895  1.00  7.01           H
ATOM   4910  CB  ILE   305    -144.920-106.121 639.631  1.00  7.01           C
ATOM   4911  CG1 ILE   305    -146.279-106.499 639.039  1.00  7.01           C
ATOM   4912 1HG1 ILE   305    -147.044-106.448 639.814  1.00  7.01           H
ATOM   4913 2HG1 ILE   305    -146.557-105.778 638.269  1.00  7.01           H
ATOM   4914  CG2 ILE   305    -144.611-106.910 640.905  1.00  7.01           C
ATOM   4915 1HG2 ILE   305    -143.603-106.672 641.245  1.00  7.01           H
ATOM   4916 2HG2 ILE   305    -145.328-106.643 641.681  1.00  7.01           H
ATOM   4917 3HG2 ILE   305    -144.681-107.978 640.697  1.00  7.01           H
ATOM   4918  CD1 ILE   305    -146.244-107.906 638.439  1.00  7.01           C
ATOM   4919 1HD1 ILE   305    -145.495-107.945 637.648  1.00  7.01           H
ATOM   4920 2HD1 ILE   305    -145.990-108.626 639.217  1.00  7.01           H
ATOM   4921 3HD1 ILE   305    -147.223-108.149 638.025  1.00  7.01           H
ATOM   4922  HN  ILE   305    -144.687-104.466 637.812  1.00  7.01           H
ATOM   4923  N   ALA   306    -142.515-103.995 640.129  1.00  7.01           N
ATOM   4924  CA  ALA   306    -141.303-103.643 640.849  1.00  7.01           C
ATOM   4925  C   ALA   306    -141.471-102.256 641.473  1.00  7.01           C
ATOM   4926  O   ALA   306    -140.947-101.990 642.553  1.00  7.01           O
ATOM   4927  HA  ALA   306    -141.165-104.375 641.645  1.00  7.01           H
ATOM   4928  CB  ALA   306    -140.106-103.715 639.900  1.00  7.01           C
ATOM   4929 1HB  ALA   306    -140.013-104.727 639.507  1.00  7.01           H
ATOM   4930 2HB  ALA   306    -140.254-103.017 639.075  1.00  7.01           H
ATOM   4931 3HB  ALA   306    -139.197-103.450 640.441  1.00  7.01           H
ATOM   4932  HN  ALA   306    -142.413-104.060 639.136  1.00  7.01           H
ATOM   4933  N   PHE   307    -142.203-101.408 640.764  1.00  7.01           N
ATOM   4934  CA  PHE   307    -142.405-100.040 641.210  1.00  7.01           C
ATOM   4935  C   PHE   307    -143.253 -99.998 642.483  1.00  7.01           C
ATOM   4936  O   PHE   307    -143.010 -99.180 643.368  1.00  7.01           O
ATOM   4937  HA  PHE   307    -141.422 -99.618 641.417  1.00  7.01           H
ATOM   4938  CB  PHE   307    -143.151 -99.311 640.091  1.00  7.01           C
ATOM   4939 1HB  PHE   307    -144.013 -99.908 639.793  1.00  7.01           H
ATOM   4940 2HB  PHE   307    -143.536 -98.368 640.479  1.00  7.01           H
ATOM   4941  CG  PHE   307    -142.295 -99.025 638.856  1.00  7.01           C
ATOM   4942  HD1 PHE   307    -140.568 -99.963 639.669  1.00  7.01           H
ATOM   4943  CD1 PHE   307    -140.998 -99.433 638.818  1.00  7.01           C
ATOM   4944  HD2 PHE   307    -143.870 -98.037 637.825  1.00  7.01           H
ATOM   4945  CD2 PHE   307    -142.831 -98.364 637.795  1.00  7.01           C
ATOM   4946  CE1 PHE   307    -140.203 -99.168 637.672  1.00  7.01           C
ATOM   4947  HE1 PHE   307    -139.164 -99.494 637.642  1.00  7.01           H
ATOM   4948  CE2 PHE   307    -142.036 -98.099 636.648  1.00  7.01           C
ATOM   4949  HE2 PHE   307    -142.465 -97.569 635.798  1.00  7.01           H
ATOM   4950  CZ  PHE   307    -140.739 -98.507 636.611  1.00  7.01           C
ATOM   4951  HZ  PHE   307    -140.129 -98.304 635.731  1.00  7.01           H
ATOM   4952  HN  PHE   307    -142.652-101.643 639.902  1.00  7.01           H
ATOM   4953  N   PHE   308    -144.230-100.892 642.535  1.00  7.01           N
ATOM   4954  CA  PHE   308    -145.150-100.930 643.659  1.00  7.01           C
ATOM   4955  C   PHE   308    -144.400-101.158 644.973  1.00  7.01           C
ATOM   4956  O   PHE   308    -144.896-100.809 646.044  1.00  7.01           O
ATOM   4957  HA  PHE   308    -145.657 -99.966 643.695  1.00  7.01           H
ATOM   4958  CB  PHE   308    -146.101-102.104 643.419  1.00  7.01           C
ATOM   4959 1HB  PHE   308    -145.592-102.853 642.813  1.00  7.01           H
ATOM   4960 2HB  PHE   308    -146.334-102.572 644.375  1.00  7.01           H
ATOM   4961  CG  PHE   308    -147.409-101.713 642.727  1.00  7.01           C
ATOM   4962  HD1 PHE   308    -148.302-100.999 644.520  1.00  7.01           H
ATOM   4963  CD1 PHE   308    -148.422-101.162 643.449  1.00  7.01           C
ATOM   4964  HD2 PHE   308    -146.748-102.357 640.812  1.00  7.01           H
ATOM   4965  CD2 PHE   308    -147.559-101.916 641.391  1.00  7.01           C
ATOM   4966  CE1 PHE   308    -149.635-100.799 642.808  1.00  7.01           C
ATOM   4967  HE1 PHE   308    -150.447-100.358 643.386  1.00  7.01           H
ATOM   4968  CE2 PHE   308    -148.773-101.553 640.749  1.00  7.01           C
ATOM   4969  HE2 PHE   308    -148.893-101.716 639.678  1.00  7.01           H
ATOM   4970  CZ  PHE   308    -149.785-101.003 641.471  1.00  7.01           C
ATOM   4971  HZ  PHE   308    -150.717-100.724 640.979  1.00  7.01           H
ATOM   4972  HN  PHE   308    -144.398-101.579 641.828  1.00  7.01           H
ATOM   4973  N   HIS   309    -143.218-101.743 644.849  1.00  7.01           N
ATOM   4974  CA  HIS   309    -142.426-102.086 646.019  1.00  7.01           C
ATOM   4975  C   HIS   309    -142.125-100.820 646.824  1.00  7.01           C
ATOM   4976  O   HIS   309    -142.078-100.857 648.052  1.00  7.01           O
ATOM   4977  HA  HIS   309    -143.037-102.755 646.625  1.00  7.01           H
ATOM   4978  CB  HIS   309    -141.161-102.846 645.615  1.00  7.01           C
ATOM   4979 1HB  HIS   309    -141.445-103.704 645.005  1.00  7.01           H
ATOM   4980 2HB  HIS   309    -140.546-102.200 644.989  1.00  7.01           H
ATOM   4981  CG  HIS   309    -140.335-103.328 646.783  1.00  7.01           C
ATOM   4982  HD1 HIS   309    -139.050-101.652 647.061  1.00  7.01           H
ATOM   4983  ND1 HIS   309    -139.327-102.568 647.352  1.00  7.01           N
ATOM   4984  CD2 HIS   309    -140.377-104.498 647.483  1.00  7.01           C
ATOM   4985  HD2 HIS   309    -141.059-105.327 647.297  1.00  7.01           H
ATOM   4986  CE1 HIS   309    -138.794-103.260 648.348  1.00  7.01           C
ATOM   4987  HE1 HIS   309    -137.977-102.931 648.991  1.00  7.01           H
ATOM   4988  NE2 HIS   309    -139.445-104.456 648.427  1.00  7.01           N
ATOM   4989  HN  HIS   309    -142.801-101.982 643.972  1.00  7.01           H
ATOM   4990  N   SER   310    -141.928 -99.729 646.098  1.00  7.01           N
ATOM   4991  CA  SER   310    -141.506 -98.484 646.718  1.00  7.01           C
ATOM   4992  C   SER   310    -142.636 -97.919 647.581  1.00  7.01           C
ATOM   4993  O   SER   310    -142.402 -97.067 648.436  1.00  7.01           O
ATOM   4994  HA  SER   310    -140.647 -98.746 647.336  1.00  7.01           H
ATOM   4995  CB  SER   310    -141.081 -97.460 645.664  1.00  7.01           C
ATOM   4996 1HB  SER   310    -141.876 -97.347 644.927  1.00  7.01           H
ATOM   4997 2HB  SER   310    -140.945 -96.488 646.137  1.00  7.01           H
ATOM   4998  HG  SER   310    -139.139 -97.942 645.674  1.00  7.01           H
[truncated: 233,924 more chars]
