# Supplementary material for: Noncanonical roles of chemokine regions in CCR9 activation revealed by structural modeling and mutational mapping
Source: Nat Commun. 2025 Aug 18;16:7695. doi: 10.1038/s41467-025-62321-9 (PMC12361432; doi:10.1038/s41467-025-62321-9)
Supplement: Supplementary file 3 — Supplementary Data 1 [file 41467_2025_62321_MOESM3_ESM.zip › SuppData1_3D_models/Fig4_CCR9_CCL25/Fig4HIJ_CCR9_CCL25_rnk12.pdb]

HEADER                                                        CCR9_CCL25_RNK12
EXPDTA    THEORETICAL MODEL
REMARK   3                                                              
REMARK   3 REFINEMENT OR HYDROGEN PLACEMENT:                            
REMARK   3   PROGRAM 1                  ICM 3.9                     
REMARK   3   AUTHORS 1      R.ABAGYAN, M.TOTROV                         
SEQRES   1 Y  369  MET THR PRO THR ASP PHE THR SER PRO ILE PRO ASN MET 
SEQRES   2 Y  369  ALA ASP ASP TYR GLY SER GLU SER THR SER SER MET GLU 
SEQRES   3 Y  369  ASP TYR VAL ASN PHE ASN PHE THR ASP PHE TYR CYS GLU 
SEQRES   4 Y  369  LYS ASN ASN VAL ARG GLN PHE ALA SER HIS PHE LEU PRO 
SEQRES   5 Y  369  PRO LEU TYR TRP LEU VAL PHE ILE VAL GLY ALA LEU GLY 
SEQRES   6 Y  369  ASN SER LEU VAL ILE LEU VAL TYR TRP TYR CYS THR ARG 
SEQRES   7 Y  369  VAL LYS THR MET THR ASP MET PHE LEU LEU ASN LEU ALA 
SEQRES   8 Y  369  ILE ALA ASP LEU LEU PHE LEU VAL THR LEU PRO PHE TRP 
SEQRES   9 Y  369  ALA ILE ALA ALA ALA ASP GLN TRP LYS PHE GLN THR PHE 
SEQRES  10 Y  369  MET CYS LYS VAL VAL ASN SER MET TYR LYS MET ASN PHE 
SEQRES  11 Y  369  TYR SER CYS VAL LEU LEU ILE MET CYS ILE SER VAL ASP 
SEQRES  12 Y  369  ARG TYR ILE ALA ILE ALA GLN ALA MET ARG ALA HIS THR 
SEQRES  13 Y  369  TRP ARG GLU LYS ARG LEU LEU TYR SER LYS MET VAL CYS 
SEQRES  14 Y  369  PHE THR ILE TRP VAL LEU ALA ALA ALA LEU CYS ILE PRO 
SEQRES  15 Y  369  GLU ILE LEU TYR SER GLN ILE LYS GLU GLU SER GLY ILE 
SEQRES  16 Y  369  ALA ILE CYS THR MET VAL TYR PRO SER ASP GLU SER THR 
SEQRES  17 Y  369  LYS LEU LYS SER ALA VAL LEU THR LEU LYS VAL ILE LEU 
SEQRES  18 Y  369  GLY PHE PHE LEU PRO PHE VAL VAL MET ALA CYS CYS TYR 
SEQRES  19 Y  369  THR ILE ILE ILE HIS THR LEU ILE GLN ALA LYS LYS SER 
SEQRES  20 Y  369  SER LYS HIS LYS ALA LEU LYS VAL THR ILE THR VAL LEU 
SEQRES  21 Y  369  THR VAL PHE VAL LEU SER GLN PHE PRO TYR ASN CYS ILE 
SEQRES  22 Y  369  LEU LEU VAL GLN THR ILE ASP ALA TYR ALA MET PHE ILE 
SEQRES  23 Y  369  SER ASN CYS ALA VAL SER THR ASN ILE ASP ILE CYS PHE 
SEQRES  24 Y  369  GLN VAL THR GLN THR ILE ALA PHE PHE HIS SER CYS LEU 
SEQRES  25 Y  369  ASN PRO VAL LEU TYR VAL PHE VAL GLY GLU ARG PHE ARG 
SEQRES  26 Y  369  ARG ASP LEU VAL LYS THR LEU LYS ASN LEU GLY CYS ILE 
SEQRES  27 Y  369  SER GLN ALA GLN TRP VAL SER PHE THR ARG ARG GLU GLY 
SEQRES  28 Y  369  SER LEU LYS LEU SER SER MET LEU LEU GLU THR THR SER 
SEQRES  29 Y  369  GLY ALA LEU SER LEU                                 
SEQRES   1 Z  127  PCA GLY VAL PHE GLU ASP CYS CYS LEU ALA TYR HIS TYR 
SEQRES   2 Z  127  PRO ILE GLY TRP ALA VAL LEU ARG ARG ALA TRP THR TYR 
SEQRES   3 Z  127  ARG ILE GLN GLU VAL SER GLY SER CYS ASN LEU PRO ALA 
SEQRES   4 Z  127  ALA ILE PHE TYR LEU PRO LYS ARG HIS ARG LYS VAL CYS 
SEQRES   5 Z  127  GLY ASN PRO LYS SER ARG GLU VAL GLN ARG ALA MET LYS 
SEQRES   6 Z  127  LEU LEU ASP ALA ARG ASN LYS VAL PHE ALA LYS LEU HIS 
SEQRES   7 Z  127  HIS ASN THR GLN THR PHE GLN ALA GLY PRO HIS ALA VAL 
SEQRES   8 Z  127  LYS LYS LEU SER SER GLY ASN SER LYS LEU SER SER SER 
SEQRES   9 Z  127  LYS PHE SER ASN PRO ILE SER SER SER LYS ARG ASN VAL 
SEQRES  10 Z  127  SER LEU LEU ILE SER ALA ASN SER GLY LEU             
HELIX    1  HA MET Y   13  ASP Y   16  1
HELIX    2  HB TYR Y   17  SER Y   19  1
HELIX    3  HC SER Y   21  SER Y   23  1
HELIX    4  HD MET Y   25  ASN Y   30  1
HELIX    5  HE ASN Y   41  SER Y   48  1
HELIX    6  HF PHE Y   50  TYR Y   75  1
HELIX    7  HG MET Y   82  LEU Y   98  1
HELIX    8  HH VAL Y   99  THR Y  100  1
HELIX    9  HI LEU Y  101  ALA Y  109  1
HELIX   10  HJ THR Y  116  SER Y  141  1
HELIX   11  HK ASP Y  143  ALA Y  149  1
HELIX   12  HL ALA Y  151  ARG Y  153  1
HELIX   13  HM HIS Y  155  THR Y  156  1
HELIX   14  HN ARG Y  158  ALA Y  178  1
HELIX   15  HO LEU Y  179  CYS Y  180  1
HELIX   16  HP ILE Y  181  TYR Y  186  1
HELIX   17  HQ VAL Y  201  VAL Y  201  9
HELIX   18  HR SER Y  207  VAL Y  219  1
HELIX   19  HS ILE Y  220  PHE Y  224  1
HELIX   20  HT LEU Y  225  GLN Y  243  1
HELIX   21  HU SER Y  247  SER Y  248  1
HELIX   22  HV LYS Y  249  SER Y  266  1
HELIX   23  HW PHE Y  268  THR Y  278  1
HELIX   24  HX ASP Y  280  ALA Y  283  1
HELIX   25  HY CYS Y  289  ASN Y  294  1
HELIX    0  H@ ASP Y  296  PHE Y  307  1
HELIX    1  HA PHE Y  308  PHE Y  308  5
HELIX    2  HB HIS Y  309  VAL Y  320  1
HELIX    3  HC GLU Y  322  ASN Y  334  1
HELIX    4  HD GLN Y  340  GLY Y  365  1
HELIX    5  HE ALA Y  366  SER Y  368  1
HELIX    6  HF TRP Z   17  LEU Z   20  1
HELIX    7  HG ARG Z   21  ARG Z   22  1
HELIX    8  HH SER Z   32  SER Z   32  9
HELIX    9  HI LYS Z   46  HIS Z   48  1
HELIX   10  HJ ARG Z   58  GLN Z   85  1
SHEET    1  SA 1 TYR Y  37  CYS Y  38  0
SHEET    2  SB 1 SER Y 187  GLU Y 192  0
SHEET    3  SC 1 ILE Y 195  MET Y 200  0
SHEET    4  SD 1 CYS Z   7  CYS Z   8  0
SHEET    5  SE 1 THR Z  25  GLN Z  29  0
SHEET    6  SF 1 ALA Z  39  TYR Z  43  0
SHEET    7  SG 1 LYS Z  50  GLY Z  53  0
SSBOND   1 CYS Y   38    CYS Y  289 
SSBOND   2 CYS Y  119    CYS Y  198 
SSBOND   3 CYS Z    7    CYS Z   35 
SSBOND   4 CYS Z    8    CYS Z   52 
ATOM      1  N   MET Y   1    -123.216 -63.475 568.398  1.00  9.59           N
ATOM      2  CA  MET Y   1    -123.173 -64.410 569.509  1.00  9.59           C
ATOM      3  C   MET Y   1    -124.202 -65.527 569.326  1.00  9.59           C
ATOM      4  O   MET Y   1    -125.404 -65.269 569.300  1.00  9.59           O
ATOM      5  HA  MET Y   1    -122.166 -64.828 569.501  1.00  9.59           H
ATOM      6  CB  MET Y   1    -123.455 -63.664 570.815  1.00  9.59           C
ATOM      7 1HB  MET Y   1    -124.375 -63.088 570.717  1.00  9.59           H
ATOM      8 2HB  MET Y   1    -123.612 -64.381 571.621  1.00  9.59           H
ATOM      9  CG  MET Y   1    -122.297 -62.730 571.174  1.00  9.59           C
ATOM     10 1HG  MET Y   1    -121.422 -63.314 571.459  1.00  9.59           H
ATOM     11 2HG  MET Y   1    -122.015 -62.136 570.305  1.00  9.59           H
ATOM     12  SD  MET Y   1    -122.775 -61.655 572.517  1.00  9.59           S
ATOM     13  CE  MET Y   1    -121.201 -60.893 572.879  1.00  9.59           C
ATOM     14 1HE  MET Y   1    -120.482 -61.662 573.161  1.00  9.59           H
ATOM     15 2HE  MET Y   1    -120.842 -60.366 571.995  1.00  9.59           H
ATOM     16 3HE  MET Y   1    -121.320 -60.187 573.700  1.00  9.59           H
ATOM     17  HN  MET Y   1    -123.870 -63.704 567.677  1.00  9.59           H
ATOM     18  N   THR Y   2    -123.692 -66.744 569.204  1.00  9.59           N
ATOM     19  CA  THR Y   2    -124.552 -67.903 569.041  1.00  9.59           C
ATOM     20  C   THR Y   2    -125.149 -68.318 570.387  1.00  9.59           C
ATOM     21  O   THR Y   2    -124.452 -68.335 571.400  1.00  9.59           O
ATOM     22  HA  THR Y   2    -125.385 -67.624 568.395  1.00  9.59           H
ATOM     23  HB  THR Y   2    -124.193 -69.984 568.532  1.00  9.59           H
ATOM     24  CB  THR Y   2    -123.734 -69.009 568.372  1.00  9.59           C
ATOM     25  OG1 THR Y   2    -122.426 -68.849 568.914  1.00  9.59           O
ATOM     26  HG1 THR Y   2    -122.408 -69.162 569.863  1.00  9.59           H
ATOM     27  CG2 THR Y   2    -123.547 -68.773 566.872  1.00  9.59           C
ATOM     28 1HG2 THR Y   2    -123.027 -67.829 566.714  1.00  9.59           H
ATOM     29 2HG2 THR Y   2    -124.522 -68.737 566.386  1.00  9.59           H
ATOM     30 3HG2 THR Y   2    -122.960 -69.587 566.447  1.00  9.59           H
ATOM     31  HN  THR Y   2    -122.712 -66.943 569.216  1.00  9.59           H
ATOM     32  N   PRO Y   3    -126.445 -68.659 570.423  1.00  9.59           N
ATOM     33  CA  PRO Y   3    -127.043 -69.223 571.635  1.00  9.59           C
ATOM     34  C   PRO Y   3    -126.524 -70.619 571.939  1.00  9.59           C
ATOM     35  O   PRO Y   3    -126.560 -71.499 571.081  1.00  9.59           O
ATOM     36  HA  PRO Y   3    -126.771 -68.623 572.503  1.00  9.59           H
ATOM     37  CB  PRO Y   3    -128.543 -69.229 571.330  1.00  9.59           C
ATOM     38 1HB  PRO Y   3    -129.047 -70.068 571.810  1.00  9.59           H
ATOM     39 2HB  PRO Y   3    -129.028 -68.320 571.686  1.00  9.59           H
ATOM     40  CG  PRO Y   3    -128.600 -69.335 569.832  1.00  9.59           C
ATOM     41 1HG  PRO Y   3    -128.535 -70.374 569.508  1.00  9.59           H
ATOM     42 2HG  PRO Y   3    -129.539 -68.939 569.445  1.00  9.59           H
ATOM     43  CD  PRO Y   3    -127.430 -68.538 569.334  1.00  9.59           C
ATOM     44 1HD  PRO Y   3    -127.044 -68.936 568.396  1.00  9.59           H
ATOM     45 2HD  PRO Y   3    -127.702 -67.498 569.151  1.00  9.59           H
ATOM     46  N   THR Y   4    -126.050 -70.785 573.165  1.00  9.59           N
ATOM     47  CA  THR Y   4    -125.482 -72.056 573.581  1.00  9.59           C
ATOM     48  C   THR Y   4    -126.587 -73.013 574.031  1.00  9.59           C
ATOM     49  O   THR Y   4    -127.035 -72.957 575.175  1.00  9.59           O
ATOM     50  HA  THR Y   4    -124.994 -72.513 572.721  1.00  9.59           H
ATOM     51  HB  THR Y   4    -124.896 -71.808 575.659  1.00  9.59           H
ATOM     52  CB  THR Y   4    -124.442 -71.775 574.669  1.00  9.59           C
ATOM     53  OG1 THR Y   4    -123.876 -70.523 574.293  1.00  9.59           O
ATOM     54  HG1 THR Y   4    -123.526 -70.572 573.357  1.00  9.59           H
ATOM     55  CG2 THR Y   4    -123.262 -72.748 574.616  1.00  9.59           C
ATOM     56 1HG2 THR Y   4    -122.767 -72.666 573.648  1.00  9.59           H
ATOM     57 2HG2 THR Y   4    -123.625 -73.767 574.753  1.00  9.59           H
ATOM     58 3HG2 THR Y   4    -122.555 -72.504 575.408  1.00  9.59           H
ATOM     59  HN  THR Y   4    -126.050 -70.072 573.866  1.00  9.59           H
ATOM     60  N   ASP Y   5    -126.996 -73.870 573.106  1.00  9.59           N
ATOM     61  CA  ASP Y   5    -128.041 -74.838 573.393  1.00  9.59           C
ATOM     62  C   ASP Y   5    -127.549 -75.809 574.469  1.00  9.59           C
ATOM     63  O   ASP Y   5    -126.828 -76.759 574.170  1.00  9.59           O
ATOM     64  HA  ASP Y   5    -128.896 -74.249 573.723  1.00  9.59           H
ATOM     65  CB  ASP Y   5    -128.394 -75.653 572.147  1.00  9.59           C
ATOM     66 1HB  ASP Y   5    -127.487 -75.872 571.582  1.00  9.59           H
ATOM     67 2HB  ASP Y   5    -128.823 -76.610 572.443  1.00  9.59           H
ATOM     68  CG  ASP Y   5    -129.384 -74.897 571.259  1.00  9.59           C
ATOM     69  OD1 ASP Y   5    -130.222 -74.170 571.836  1.00  9.59           O
ATOM     70  OD2 ASP Y   5    -129.281 -75.062 570.025  1.00  9.59           O
ATOM     71  HN  ASP Y   5    -126.628 -73.909 572.177  1.00  9.59           H
ATOM     72  N   PHE Y   6    -127.958 -75.536 575.699  1.00  9.59           N
ATOM     73  CA  PHE Y   6    -127.695 -76.451 576.796  1.00  9.59           C
ATOM     74  C   PHE Y   6    -128.611 -77.674 576.721  1.00  9.59           C
ATOM     75  O   PHE Y   6    -129.306 -77.994 577.685  1.00  9.59           O
ATOM     76  HA  PHE Y   6    -126.657 -76.771 576.708  1.00  9.59           H
ATOM     77  CB  PHE Y   6    -127.983 -75.691 578.092  1.00  9.59           C
ATOM     78 1HB  PHE Y   6    -128.955 -75.205 578.008  1.00  9.59           H
ATOM     79 2HB  PHE Y   6    -128.055 -76.406 578.912  1.00  9.59           H
ATOM     80  CG  PHE Y   6    -126.931 -74.638 578.443  1.00  9.59           C
ATOM     81  HD1 PHE Y   6    -125.648 -76.040 579.395  1.00  9.59           H
ATOM     82  CD1 PHE Y   6    -125.803 -75.000 579.110  1.00  9.59           C
ATOM     83  HD2 PHE Y   6    -128.028 -73.049 577.553  1.00  9.59           H
ATOM     84  CD2 PHE Y   6    -127.124 -73.339 578.088  1.00  9.59           C
ATOM     85  CE1 PHE Y   6    -124.826 -74.022 579.436  1.00  9.59           C
ATOM     86  HE1 PHE Y   6    -123.921 -74.312 579.971  1.00  9.59           H
ATOM     87  CE2 PHE Y   6    -126.147 -72.361 578.413  1.00  9.59           C
ATOM     88  HE2 PHE Y   6    -126.301 -71.320 578.129  1.00  9.59           H
ATOM     89  CZ  PHE Y   6    -125.019 -72.723 579.081  1.00  9.59           C
ATOM     90  HZ  PHE Y   6    -124.269 -71.973 579.330  1.00  9.59           H
ATOM     91  HN  PHE Y   6    -128.460 -74.708 575.950  1.00  9.59           H
ATOM     92  N   THR Y   7    -128.583 -78.326 575.568  1.00  9.59           N
ATOM     93  CA  THR Y   7    -129.183 -79.642 575.437  1.00  9.59           C
ATOM     94  C   THR Y   7    -128.398 -80.670 576.254  1.00  9.59           C
ATOM     95  O   THR Y   7    -127.725 -81.533 575.692  1.00  9.59           O
ATOM     96  HA  THR Y   7    -130.190 -79.604 575.854  1.00  9.59           H
ATOM     97  HB  THR Y   7    -128.272 -80.214 573.549  1.00  9.59           H
ATOM     98  CB  THR Y   7    -129.260 -79.981 573.947  1.00  9.59           C
ATOM     99  OG1 THR Y   7    -129.906 -78.851 573.367  1.00  9.59           O
ATOM    100  HG1 THR Y   7    -129.746 -78.835 572.380  1.00  9.59           H
ATOM    101  CG2 THR Y   7    -130.212 -81.143 573.659  1.00  9.59           C
ATOM    102 1HG2 THR Y   7    -131.216 -80.883 573.996  1.00  9.59           H
ATOM    103 2HG2 THR Y   7    -129.871 -82.033 574.188  1.00  9.59           H
ATOM    104 3HG2 THR Y   7    -130.229 -81.342 572.587  1.00  9.59           H
ATOM    105  HN  THR Y   7    -128.161 -77.969 574.734  1.00  9.59           H
ATOM    106  N   SER Y   8    -128.509 -80.544 577.568  1.00  9.59           N
ATOM    107  CA  SER Y   8    -127.805 -81.441 578.469  1.00  9.59           C
ATOM    108  C   SER Y   8    -128.185 -82.891 578.166  1.00  9.59           C
ATOM    109  O   SER Y   8    -129.339 -83.282 578.334  1.00  9.59           O
ATOM    110  HA  SER Y   8    -126.746 -81.274 578.272  1.00  9.59           H
ATOM    111  CB  SER Y   8    -128.110 -81.106 579.930  1.00  9.59           C
ATOM    112 1HB  SER Y   8    -127.558 -81.785 580.580  1.00  9.59           H
ATOM    113 2HB  SER Y   8    -127.759 -80.097 580.152  1.00  9.59           H
ATOM    114  HG  SER Y   8    -129.836 -82.115 580.002  1.00  9.59           H
ATOM    115  OG  SER Y   8    -129.502 -81.198 580.220  1.00  9.59           O
ATOM    116  HN  SER Y   8    -129.068 -79.847 578.018  1.00  9.59           H
ATOM    117  N   PRO Y   9    -127.226 -83.713 577.717  1.00  9.59           N
ATOM    118  CA  PRO Y   9    -127.517 -85.115 577.410  1.00  9.59           C
ATOM    119  C   PRO Y   9    -127.822 -85.928 578.658  1.00  9.59           C
ATOM    120  O   PRO Y   9    -126.919 -86.495 579.270  1.00  9.59           O
ATOM    121  HA  PRO Y   9    -128.415 -85.188 576.797  1.00  9.59           H
ATOM    122  CB  PRO Y   9    -126.246 -85.604 576.711  1.00  9.59           C
ATOM    123 1HB  PRO Y   9    -126.054 -86.657 576.918  1.00  9.59           H
ATOM    124 2HB  PRO Y   9    -126.319 -85.501 575.629  1.00  9.59           H
ATOM    125  CG  PRO Y   9    -125.168 -84.725 577.278  1.00  9.59           C
ATOM    126 1HG  PRO Y   9    -124.794 -85.119 578.223  1.00  9.59           H
ATOM    127 2HG  PRO Y   9    -124.316 -84.660 576.601  1.00  9.59           H
ATOM    128  CD  PRO Y   9    -125.811 -83.382 577.468  1.00  9.59           C
ATOM    129 1HD  PRO Y   9    -125.371 -82.841 578.306  1.00  9.59           H
ATOM    130 2HD  PRO Y   9    -125.695 -82.753 576.585  1.00  9.59           H
ATOM    131  N   ILE Y  10    -129.101 -85.963 579.004  1.00  9.59           N
ATOM    132  CA  ILE Y  10    -129.587 -86.929 579.975  1.00  9.59           C
ATOM    133  C   ILE Y  10    -129.318 -88.343 579.458  1.00  9.59           C
ATOM    134  O   ILE Y  10    -129.948 -88.788 578.500  1.00  9.59           O
ATOM    135  HA  ILE Y  10    -129.019 -86.783 580.894  1.00  9.59           H
ATOM    136  HB  ILE Y  10    -131.632 -86.732 579.380  1.00  9.59           H
ATOM    137  CB  ILE Y  10    -131.057 -86.663 580.304  1.00  9.59           C
ATOM    138  CG1 ILE Y  10    -131.250 -85.248 580.851  1.00  9.59           C
ATOM    139 1HG1 ILE Y  10    -130.727 -85.148 581.803  1.00  9.59           H
ATOM    140 2HG1 ILE Y  10    -130.805 -84.525 580.166  1.00  9.59           H
ATOM    141  CG2 ILE Y  10    -131.606 -87.726 581.258  1.00  9.59           C
ATOM    142 1HG2 ILE Y  10    -131.524 -88.709 580.793  1.00  9.59           H
ATOM    143 2HG2 ILE Y  10    -131.032 -87.713 582.185  1.00  9.59           H
ATOM    144 3HG2 ILE Y  10    -132.653 -87.514 581.475  1.00  9.59           H
ATOM    145  CD1 ILE Y  10    -132.734 -84.931 581.043  1.00  9.59           C
ATOM    146 1HD1 ILE Y  10    -133.249 -85.008 580.085  1.00  9.59           H
ATOM    147 2HD1 ILE Y  10    -133.169 -85.640 581.747  1.00  9.59           H
ATOM    148 3HD1 ILE Y  10    -132.843 -83.919 581.432  1.00  9.59           H
ATOM    149  HN  ILE Y  10    -129.797 -85.347 578.635  1.00  9.59           H
ATOM    150  N   PRO Y  11    -128.382 -89.073 580.081  1.00  9.59           N
ATOM    151  CA  PRO Y  11    -128.012 -90.403 579.589  1.00  9.59           C
ATOM    152  C   PRO Y  11    -129.218 -91.311 579.417  1.00  9.59           C
ATOM    153  O   PRO Y  11    -130.090 -91.361 580.283  1.00  9.59           O
ATOM    154  HA  PRO Y  11    -127.569 -90.325 578.596  1.00  9.59           H
ATOM    155  CB  PRO Y  11    -127.053 -90.930 580.659  1.00  9.59           C
ATOM    156 1HB  PRO Y  11    -127.579 -91.503 581.422  1.00  9.59           H
ATOM    157 2HB  PRO Y  11    -126.297 -91.589 580.231  1.00  9.59           H
ATOM    158  CG  PRO Y  11    -126.433 -89.661 581.233  1.00  9.59           C
ATOM    159 1HG  PRO Y  11    -126.005 -89.832 582.221  1.00  9.59           H
ATOM    160 2HG  PRO Y  11    -125.622 -89.288 580.608  1.00  9.59           H
ATOM    161  CD  PRO Y  11    -127.609 -88.700 581.279  1.00  9.59           C
ATOM    162 1HD  PRO Y  11    -128.197 -88.822 582.189  1.00  9.59           H
ATOM    163 2HD  PRO Y  11    -127.283 -87.660 581.251  1.00  9.59           H
ATOM    164  N   ASN Y  12    -129.236 -92.011 578.292  1.00  9.59           N
ATOM    165  CA  ASN Y  12    -130.204 -93.075 578.089  1.00  9.59           C
ATOM    166  C   ASN Y  12    -129.857 -94.255 578.999  1.00  9.59           C
ATOM    167  O   ASN Y  12    -129.281 -95.244 578.547  1.00  9.59           O
ATOM    168  HA  ASN Y  12    -131.171 -92.634 578.330  1.00  9.59           H
ATOM    169  CB  ASN Y  12    -130.180 -93.572 576.642  1.00  9.59           C
ATOM    170 1HB  ASN Y  12    -129.165 -93.516 576.251  1.00  9.59           H
ATOM    171 2HB  ASN Y  12    -130.478 -94.620 576.608  1.00  9.59           H
ATOM    172  CG  ASN Y  12    -131.118 -92.742 575.762  1.00  9.59           C
ATOM    173  OD1 ASN Y  12    -131.710 -91.765 576.190  1.00  9.59           O
ATOM    174  ND2 ASN Y  12    -131.219 -93.184 574.512  1.00  9.59           N
ATOM    175 1HD2 ASN Y  12    -130.705 -93.993 574.224  1.00  9.59           H
ATOM    176 2HD2 ASN Y  12    -131.808 -92.708 573.859  1.00  9.59           H
ATOM    177  HN  ASN Y  12    -128.607 -91.860 577.530  1.00  9.59           H
ATOM    178  N   MET Y  13    -130.221 -94.112 580.265  1.00  9.59           N
ATOM    179  CA  MET Y  13    -130.072 -95.202 581.214  1.00  9.59           C
ATOM    180  C   MET Y  13    -131.065 -96.328 580.916  1.00  9.59           C
ATOM    181  O   MET Y  13    -130.962 -97.416 581.480  1.00  9.59           O
ATOM    182  HA  MET Y  13    -129.052 -95.564 581.087  1.00  9.59           H
ATOM    183  CB  MET Y  13    -130.305 -94.679 582.633  1.00  9.59           C
ATOM    184 1HB  MET Y  13    -129.956 -93.649 582.706  1.00  9.59           H
ATOM    185 2HB  MET Y  13    -131.373 -94.669 582.850  1.00  9.59           H
ATOM    186  CG  MET Y  13    -129.577 -95.545 583.663  1.00  9.59           C
ATOM    187 1HG  MET Y  13    -129.883 -96.586 583.556  1.00  9.59           H
ATOM    188 2HG  MET Y  13    -128.502 -95.508 583.486  1.00  9.59           H
ATOM    189  SD  MET Y  13    -129.943 -94.969 585.312  1.00  9.59           S
ATOM    190  CE  MET Y  13    -128.656 -95.804 586.225  1.00  9.59           C
ATOM    191 1HE  MET Y  13    -128.761 -96.881 586.098  1.00  9.59           H
ATOM    192 2HE  MET Y  13    -127.682 -95.488 585.851  1.00  9.59           H
ATOM    193 3HE  MET Y  13    -128.738 -95.552 587.282  1.00  9.59           H
ATOM    194  HN  MET Y  13    -130.611 -93.272 580.643  1.00  9.59           H
ATOM    195  N   ALA Y  14    -132.002 -96.028 580.029  1.00  9.59           N
ATOM    196  CA  ALA Y  14    -133.170 -96.876 579.858  1.00  9.59           C
ATOM    197  C   ALA Y  14    -132.721 -98.271 579.419  1.00  9.59           C
ATOM    198  O   ALA Y  14    -133.269 -99.275 579.872  1.00  9.59           O
ATOM    199  HA  ALA Y  14    -133.669 -96.951 580.824  1.00  9.59           H
ATOM    200  CB  ALA Y  14    -134.128 -96.230 578.856  1.00  9.59           C
ATOM    201 1HB  ALA Y  14    -134.440 -95.254 579.229  1.00  9.59           H
ATOM    202 2HB  ALA Y  14    -133.624 -96.108 577.897  1.00  9.59           H
ATOM    203 3HB  ALA Y  14    -135.004 -96.866 578.728  1.00  9.59           H
ATOM    204  HN  ALA Y  14    -131.973 -95.224 579.435  1.00  9.59           H
ATOM    205  N   ASP Y  15    -131.728 -98.290 578.542  1.00  9.59           N
ATOM    206  CA  ASP Y  15    -131.499 -99.449 577.696  1.00  9.59           C
ATOM    207  C   ASP Y  15    -131.061-100.630 578.564  1.00  9.59           C
ATOM    208  O   ASP Y  15    -131.434-101.772 578.299  1.00  9.59           O
ATOM    209  HA  ASP Y  15    -132.450 -99.630 577.194  1.00  9.59           H
ATOM    210  CB  ASP Y  15    -130.392 -99.176 576.676  1.00  9.59           C
ATOM    211 1HB  ASP Y  15    -129.450 -98.996 577.195  1.00  9.59           H
ATOM    212 2HB  ASP Y  15    -130.247-100.054 576.047  1.00  9.59           H
ATOM    213  CG  ASP Y  15    -130.737 -97.968 575.802  1.00  9.59           C
ATOM    214  OD1 ASP Y  15    -131.887 -97.492 575.921  1.00  9.59           O
ATOM    215  OD2 ASP Y  15    -129.844 -97.549 575.035  1.00  9.59           O
ATOM    216  HN  ASP Y  15    -131.088 -97.534 578.405  1.00  9.59           H
ATOM    217  N   ASP Y  16    -130.275-100.315 579.583  1.00  9.59           N
ATOM    218  CA  ASP Y  16    -129.688-101.346 580.422  1.00  9.59           C
ATOM    219  C   ASP Y  16    -130.778-101.968 581.296  1.00  9.59           C
ATOM    220  O   ASP Y  16    -130.555-102.995 581.936  1.00  9.59           O
ATOM    221  HA  ASP Y  16    -129.249-102.064 579.729  1.00  9.59           H
ATOM    222  CB  ASP Y  16    -128.617-100.761 581.345  1.00  9.59           C
ATOM    223 1HB  ASP Y  16    -128.089 -99.957 580.832  1.00  9.59           H
ATOM    224 2HB  ASP Y  16    -129.090-100.322 582.224  1.00  9.59           H
ATOM    225  CG  ASP Y  16    -127.621-101.838 581.780  1.00  9.59           C
ATOM    226  OD1 ASP Y  16    -127.357-102.735 580.950  1.00  9.59           O
ATOM    227  OD2 ASP Y  16    -127.145-101.739 582.932  1.00  9.59           O
ATOM    228  HN  ASP Y  16    -130.038 -99.377 579.838  1.00  9.59           H
ATOM    229  N   TYR Y  17    -131.934-101.320 581.297  1.00  9.59           N
ATOM    230  CA  TYR Y  17    -133.106-101.880 581.947  1.00  9.59           C
ATOM    231  C   TYR Y  17    -133.685-103.038 581.132  1.00  9.59           C
ATOM    232  O   TYR Y  17    -134.546-103.772 581.614  1.00  9.59           O
ATOM    233  HA  TYR Y  17    -132.802-102.250 582.926  1.00  9.59           H
ATOM    234  CB  TYR Y  17    -134.135-100.749 582.007  1.00  9.59           C
ATOM    235 1HB  TYR Y  17    -134.211-100.288 581.022  1.00  9.59           H
ATOM    236 2HB  TYR Y  17    -135.113-101.174 582.236  1.00  9.59           H
ATOM    237  CG  TYR Y  17    -133.811 -99.666 583.037  1.00  9.59           C
ATOM    238  HD1 TYR Y  17    -135.019-100.556 584.569  1.00  9.59           H
ATOM    239  CD1 TYR Y  17    -134.357 -99.732 584.303  1.00  9.59           C
ATOM    240  HD2 TYR Y  17    -132.541 -98.571 581.701  1.00  9.59           H
ATOM    241  CD2 TYR Y  17    -132.972 -98.623 582.701  1.00  9.59           C
ATOM    242  CE1 TYR Y  17    -134.052 -98.712 585.273  1.00  9.59           C
ATOM    243  HE1 TYR Y  17    -134.476 -98.752 586.276  1.00  9.59           H
ATOM    244  HE2 TYR Y  17    -132.006 -96.774 583.418  1.00  9.59           H
ATOM    245  CE2 TYR Y  17    -132.667 -97.603 583.671  1.00  9.59           C
ATOM    246  CZ  TYR Y  17    -133.222 -97.698 584.909  1.00  9.59           C
ATOM    247  OH  TYR Y  17    -132.933 -96.735 585.825  1.00  9.59           O
ATOM    248  HH  TYR Y  17    -132.292 -96.074 585.435  1.00  9.59           H
ATOM    249  HN  TYR Y  17    -132.075-100.429 580.864  1.00  9.59           H
ATOM    250  N   GLY Y  18    -133.188-103.166 579.910  1.00  9.59           N
ATOM    251  CA  GLY Y  18    -133.804-104.057 578.942  1.00  9.59           C
ATOM    252  C   GLY Y  18    -134.021-105.449 579.539  1.00  9.59           C
ATOM    253  O   GLY Y  18    -135.108-105.756 580.026  1.00  9.59           O
ATOM    254 1HA  GLY Y  18    -134.758-103.644 578.617  1.00  9.59           H
ATOM    255 2HA  GLY Y  18    -133.171-104.131 578.057  1.00  9.59           H
ATOM    256  HN  GLY Y  18    -132.382-102.675 579.580  1.00  9.59           H
ATOM    257  N   SER Y  19    -132.970-106.254 579.480  1.00  9.59           N
ATOM    258  CA  SER Y  19    -133.061-107.636 579.918  1.00  9.59           C
ATOM    259  C   SER Y  19    -133.007-107.706 581.446  1.00  9.59           C
ATOM    260  O   SER Y  19    -133.631-108.575 582.053  1.00  9.59           O
ATOM    261  HA  SER Y  19    -134.024-107.992 579.552  1.00  9.59           H
ATOM    262  CB  SER Y  19    -131.941-108.482 579.309  1.00  9.59           C
ATOM    263 1HB  SER Y  19    -131.910-109.453 579.802  1.00  9.59           H
ATOM    264 2HB  SER Y  19    -132.157-108.666 578.256  1.00  9.59           H
ATOM    265  HG  SER Y  19    -129.962-108.422 579.014  1.00  9.59           H
ATOM    266  OG  SER Y  19    -130.669-107.849 579.428  1.00  9.59           O
ATOM    267  HN  SER Y  19    -132.071-105.976 579.143  1.00  9.59           H
ATOM    268  N   GLU Y  20    -132.256-106.780 582.023  1.00  9.59           N
ATOM    269  CA  GLU Y  20    -132.026-106.789 583.457  1.00  9.59           C
ATOM    270  C   GLU Y  20    -133.332-106.516 584.206  1.00  9.59           C
ATOM    271  O   GLU Y  20    -133.449-106.826 585.391  1.00  9.59           O
ATOM    272  HA  GLU Y  20    -131.671-107.794 583.687  1.00  9.59           H
ATOM    273  CB  GLU Y  20    -130.949-105.775 583.847  1.00  9.59           C
ATOM    274 1HB  GLU Y  20    -130.194-105.720 583.062  1.00  9.59           H
ATOM    275 2HB  GLU Y  20    -131.412-104.813 584.066  1.00  9.59           H
ATOM    276  CG  GLU Y  20    -130.225-106.206 585.124  1.00  9.59           C
ATOM    277 1HG  GLU Y  20    -130.938-106.655 585.816  1.00  9.59           H
ATOM    278 2HG  GLU Y  20    -129.486-106.971 584.887  1.00  9.59           H
ATOM    279  CD  GLU Y  20    -129.538-105.015 585.794  1.00  9.59           C
ATOM    280  OE1 GLU Y  20    -130.277-104.130 586.275  1.00  9.59           O
ATOM    281  OE2 GLU Y  20    -128.288-105.016 585.809  1.00  9.59           O
ATOM    282  HN  GLU Y  20    -131.809-106.034 581.528  1.00  9.59           H
ATOM    283  N   SER Y  21    -134.282-105.940 583.483  1.00  9.59           N
ATOM    284  CA  SER Y  21    -135.569-105.606 584.069  1.00  9.59           C
ATOM    285  C   SER Y  21    -136.282-106.879 584.527  1.00  9.59           C
ATOM    286  O   SER Y  21    -136.905-106.899 585.588  1.00  9.59           O
ATOM    287  HA  SER Y  21    -135.340-104.967 584.923  1.00  9.59           H
ATOM    288  CB  SER Y  21    -136.442-104.836 583.077  1.00  9.59           C
ATOM    289 1HB  SER Y  21    -137.362-104.522 583.571  1.00  9.59           H
ATOM    290 2HB  SER Y  21    -135.923-103.930 582.764  1.00  9.59           H
ATOM    291  HG  SER Y  21    -135.985-105.641 581.302  1.00  9.59           H
ATOM    292  OG  SER Y  21    -136.764-105.618 581.930  1.00  9.59           O
ATOM    293  HN  SER Y  21    -134.183-105.703 582.517  1.00  9.59           H
ATOM    294  N   THR Y  22    -136.167-107.912 583.706  1.00  9.59           N
ATOM    295  CA  THR Y  22    -136.906-109.141 583.939  1.00  9.59           C
ATOM    296  C   THR Y  22    -136.382-109.849 585.190  1.00  9.59           C
ATOM    297  O   THR Y  22    -137.145-110.134 586.112  1.00  9.59           O
ATOM    298  HA  THR Y  22    -137.948-108.883 584.131  1.00  9.59           H
ATOM    299  HB  THR Y  22    -135.800-110.363 582.525  1.00  9.59           H
ATOM    300  CB  THR Y  22    -136.815-109.996 582.674  1.00  9.59           C
ATOM    301  OG1 THR Y  22    -137.319-109.148 581.645  1.00  9.59           O
ATOM    302  HG1 THR Y  22    -137.028-109.486 580.750  1.00  9.59           H
ATOM    303  CG2 THR Y  22    -137.788-111.176 582.694  1.00  9.59           C
ATOM    304 1HG2 THR Y  22    -138.809-110.805 582.775  1.00  9.59           H
ATOM    305 2HG2 THR Y  22    -137.565-111.816 583.548  1.00  9.59           H
ATOM    306 3HG2 THR Y  22    -137.682-111.750 581.773  1.00  9.59           H
ATOM    307  HN  THR Y  22    -135.582-107.919 582.894  1.00  9.59           H
ATOM    308  N   SER Y  23    -135.084-110.113 585.182  1.00  9.59           N
ATOM    309  CA  SER Y  23    -134.464-110.856 586.266  1.00  9.59           C
ATOM    310  C   SER Y  23    -134.561-110.059 587.568  1.00  9.59           C
ATOM    311  O   SER Y  23    -134.858-110.620 588.622  1.00  9.59           O
ATOM    312  HA  SER Y  23    -135.031-111.784 586.341  1.00  9.59           H
ATOM    313  CB  SER Y  23    -133.002-111.177 585.948  1.00  9.59           C
ATOM    314 1HB  SER Y  23    -132.533-111.633 586.820  1.00  9.59           H
ATOM    315 2HB  SER Y  23    -132.959-111.911 585.143  1.00  9.59           H
ATOM    316  HG  SER Y  23    -131.318-110.256 585.382  1.00  9.59           H
ATOM    317  OG  SER Y  23    -132.270-110.015 585.569  1.00  9.59           O
ATOM    318  HN  SER Y  23    -134.460-109.829 584.453  1.00  9.59           H
ATOM    319  N   SER Y  24    -134.304-108.765 587.454  1.00  9.59           N
ATOM    320  CA  SER Y  24    -134.307-107.895 588.618  1.00  9.59           C
ATOM    321  C   SER Y  24    -135.740-107.691 589.115  1.00  9.59           C
ATOM    322  O   SER Y  24    -135.953-107.153 590.200  1.00  9.59           O
ATOM    323  HA  SER Y  24    -133.712-108.416 589.368  1.00  9.59           H
ATOM    324  CB  SER Y  24    -133.659-106.546 588.299  1.00  9.59           C
ATOM    325 1HB  SER Y  24    -133.449-106.017 589.229  1.00  9.59           H
ATOM    326 2HB  SER Y  24    -132.702-106.712 587.804  1.00  9.59           H
ATOM    327  HG  SER Y  24    -134.089-105.661 586.557  1.00  9.59           H
ATOM    328  OG  SER Y  24    -134.489-105.738 587.470  1.00  9.59           O
ATOM    329  HN  SER Y  24    -134.098-108.310 586.587  1.00  9.59           H
ATOM    330  N   MET Y  25    -136.684-108.133 588.298  1.00  9.59           N
ATOM    331  CA  MET Y  25    -138.074-108.184 588.719  1.00  9.59           C
ATOM    332  C   MET Y  25    -138.388-109.510 589.414  1.00  9.59           C
ATOM    333  O   MET Y  25    -139.101-109.536 590.416  1.00  9.59           O
ATOM    334  HA  MET Y  25    -138.199-107.359 589.420  1.00  9.59           H
ATOM    335  CB  MET Y  25    -138.983-108.019 587.499  1.00  9.59           C
ATOM    336 1HB  MET Y  25    -138.705-107.118 586.952  1.00  9.59           H
ATOM    337 2HB  MET Y  25    -138.843-108.860 586.820  1.00  9.59           H
ATOM    338  CG  MET Y  25    -140.453-107.934 587.918  1.00  9.59           C
ATOM    339 1HG  MET Y  25    -141.094-107.999 587.039  1.00  9.59           H
ATOM    340 2HG  MET Y  25    -140.705-108.778 588.561  1.00  9.59           H
ATOM    341  SD  MET Y  25    -140.754-106.400 588.780  1.00  9.59           S
ATOM    342  CE  MET Y  25    -142.519-106.520 589.018  1.00  9.59           C
ATOM    343 1HE  MET Y  25    -143.012-106.588 588.048  1.00  9.59           H
ATOM    344 2HE  MET Y  25    -142.747-107.410 589.604  1.00  9.59           H
ATOM    345 3HE  MET Y  25    -142.875-105.636 589.546  1.00  9.59           H
ATOM    346  HN  MET Y  25    -136.513-108.451 587.365  1.00  9.59           H
ATOM    347  N   GLU Y  26    -137.840-110.579 588.855  1.00  9.59           N
ATOM    348  CA  GLU Y  26    -138.032-111.902 589.424  1.00  9.59           C
ATOM    349  C   GLU Y  26    -137.372-111.989 590.801  1.00  9.59           C
ATOM    350  O   GLU Y  26    -137.977-112.477 591.754  1.00  9.59           O
ATOM    351  HA  GLU Y  26    -139.111-112.021 589.523  1.00  9.59           H
ATOM    352  CB  GLU Y  26    -137.492-112.985 588.487  1.00  9.59           C
ATOM    353 1HB  GLU Y  26    -137.944-112.877 587.501  1.00  9.59           H
ATOM    354 2HB  GLU Y  26    -136.403-112.945 588.469  1.00  9.59           H
ATOM    355  CG  GLU Y  26    -137.864-114.381 588.991  1.00  9.59           C
ATOM    356 1HG  GLU Y  26    -137.234-114.645 589.841  1.00  9.59           H
ATOM    357 2HG  GLU Y  26    -138.895-114.381 589.346  1.00  9.59           H
ATOM    358  CD  GLU Y  26    -137.700-115.425 587.885  1.00  9.59           C
ATOM    359  OE1 GLU Y  26    -138.402-116.456 587.969  1.00  9.59           O
ATOM    360  OE2 GLU Y  26    -136.877-115.168 586.979  1.00  9.59           O
ATOM    361  HN  GLU Y  26    -137.275-110.551 588.031  1.00  9.59           H
ATOM    362  N   ASP Y  27    -136.139-111.509 590.862  1.00  9.59           N
ATOM    363  CA  ASP Y  27    -135.422-111.444 592.124  1.00  9.59           C
ATOM    364  C   ASP Y  27    -136.312-110.780 593.177  1.00  9.59           C
ATOM    365  O   ASP Y  27    -136.401-111.255 594.308  1.00  9.59           O
ATOM    366  HA  ASP Y  27    -135.184-112.478 592.372  1.00  9.59           H
ATOM    367  CB  ASP Y  27    -134.146-110.611 591.991  1.00  9.59           C
ATOM    368 1HB  ASP Y  27    -134.322-109.773 591.316  1.00  9.59           H
ATOM    369 2HB  ASP Y  27    -133.880-110.189 592.960  1.00  9.59           H
ATOM    370  CG  ASP Y  27    -132.988-111.462 591.465  1.00  9.59           C
ATOM    371  OD1 ASP Y  27    -133.139-112.702 591.489  1.00  9.59           O
ATOM    372  OD2 ASP Y  27    -131.979-110.852 591.050  1.00  9.59           O
ATOM    373  HN  ASP Y  27    -135.631-111.168 590.070  1.00  9.59           H
ATOM    374  N   TYR Y  28    -136.948-109.692 592.768  1.00  9.59           N
ATOM    375  CA  TYR Y  28    -137.698-108.868 593.701  1.00  9.59           C
ATOM    376  C   TYR Y  28    -138.987-109.568 594.137  1.00  9.59           C
ATOM    377  O   TYR Y  28    -139.467-109.354 595.249  1.00  9.59           O
ATOM    378  HA  TYR Y  28    -137.072-108.697 594.576  1.00  9.59           H
ATOM    379  CB  TYR Y  28    -138.058-107.591 592.939  1.00  9.59           C
ATOM    380 1HB  TYR Y  28    -137.139-107.077 592.657  1.00  9.59           H
ATOM    381 2HB  TYR Y  28    -138.568-107.862 592.015  1.00  9.59           H
ATOM    382  CG  TYR Y  28    -138.944-106.625 593.729  1.00  9.59           C
ATOM    383  HD1 TYR Y  28    -140.714-107.114 592.622  1.00  9.59           H
ATOM    384  CD1 TYR Y  28    -140.285-106.514 593.425  1.00  9.59           C
ATOM    385  HD2 TYR Y  28    -137.341-105.953 594.985  1.00  9.59           H
ATOM    386  CD2 TYR Y  28    -138.401-105.865 594.745  1.00  9.59           C
ATOM    387  CE1 TYR Y  28    -141.119-105.605 594.168  1.00  9.59           C
ATOM    388  HE1 TYR Y  28    -142.180-105.507 593.938  1.00  9.59           H
ATOM    389  HE2 TYR Y  28    -138.819-104.349 596.293  1.00  9.59           H
ATOM    390  CE2 TYR Y  28    -139.235-104.956 595.488  1.00  9.59           C
ATOM    391  CZ  TYR Y  28    -140.552-104.870 595.162  1.00  9.59           C
ATOM    392  OH  TYR Y  28    -141.340-104.012 595.864  1.00  9.59           O
ATOM    393  HH  TYR Y  28    -140.842-103.661 596.657  1.00  9.59           H
ATOM    394  HN  TYR Y  28    -136.957-109.373 591.820  1.00  9.59           H
ATOM    395  N   VAL Y  29    -139.509-110.390 593.239  1.00  9.59           N
ATOM    396  CA  VAL Y  29    -140.748-111.101 593.506  1.00  9.59           C
ATOM    397  C   VAL Y  29    -140.465-112.273 594.448  1.00  9.59           C
ATOM    398  O   VAL Y  29    -141.268-112.573 595.330  1.00  9.59           O
ATOM    399  HA  VAL Y  29    -141.425-110.407 594.004  1.00  9.59           H
ATOM    400  HB  VAL Y  29    -140.628-112.006 591.577  1.00  9.59           H
ATOM    401  CB  VAL Y  29    -141.397-111.535 592.190  1.00  9.59           C
ATOM    402  CG1 VAL Y  29    -142.499-112.567 592.437  1.00  9.59           C
ATOM    403 1HG1 VAL Y  29    -142.073-113.445 592.923  1.00  9.59           H
ATOM    404 2HG1 VAL Y  29    -143.266-112.133 593.078  1.00  9.59           H
ATOM    405 3HG1 VAL Y  29    -142.943-112.858 591.485  1.00  9.59           H
ATOM    406  CG2 VAL Y  29    -141.937-110.328 591.421  1.00  9.59           C
ATOM    407 1HG2 VAL Y  29    -142.685-109.816 592.027  1.00  9.59           H
ATOM    408 2HG2 VAL Y  29    -141.119-109.643 591.198  1.00  9.59           H
ATOM    409 3HG2 VAL Y  29    -142.393-110.665 590.490  1.00  9.59           H
ATOM    410  HN  VAL Y  29    -139.102-110.573 592.344  1.00  9.59           H
ATOM    411  N   ASN Y  30    -139.320-112.903 594.230  1.00  9.59           N
ATOM    412  CA  ASN Y  30    -138.991-114.126 594.943  1.00  9.59           C
ATOM    413  C   ASN Y  30    -138.388-113.771 596.304  1.00  9.59           C
ATOM    414  O   ASN Y  30    -138.276-114.627 597.180  1.00  9.59           O
ATOM    415  HA  ASN Y  30    -139.932-114.667 595.033  1.00  9.59           H
ATOM    416  CB  ASN Y  30    -137.961-114.953 594.171  1.00  9.59           C
ATOM    417 1HB  ASN Y  30    -137.108-114.327 593.909  1.00  9.59           H
ATOM    418 2HB  ASN Y  30    -137.585-115.756 594.805  1.00  9.59           H
ATOM    419  CG  ASN Y  30    -138.575-115.546 592.901  1.00  9.59           C
ATOM    420  OD1 ASN Y  30    -139.776-115.733 592.790  1.00  9.59           O
ATOM    421  ND2 ASN Y  30    -137.687-115.828 591.952  1.00  9.59           N
ATOM    422 1HD2 ASN Y  30    -136.716-115.650 592.107  1.00  9.59           H
ATOM    423 2HD2 ASN Y  30    -137.991-116.219 591.083  1.00  9.59           H
ATOM    424  HN  ASN Y  30    -138.625-112.592 593.581  1.00  9.59           H
ATOM    425  N   PHE Y  31    -138.014-112.507 596.438  1.00  9.59           N
ATOM    426  CA  PHE Y  31    -137.425-112.028 597.677  1.00  9.59           C
ATOM    427  C   PHE Y  31    -138.395-112.198 598.847  1.00  9.59           C
ATOM    428  O   PHE Y  31    -139.530-111.727 598.791  1.00  9.59           O
ATOM    429  HA  PHE Y  31    -136.530-112.623 597.860  1.00  9.59           H
ATOM    430  CB  PHE Y  31    -137.130-110.539 597.486  1.00  9.59           C
ATOM    431 1HB  PHE Y  31    -136.488-110.415 596.614  1.00  9.59           H
ATOM    432 2HB  PHE Y  31    -138.063-110.019 597.271  1.00  9.59           H
ATOM    433  CG  PHE Y  31    -136.460-109.878 598.692  1.00  9.59           C
ATOM    434  HD1 PHE Y  31    -138.297-109.167 599.494  1.00  9.59           H
ATOM    435  CD1 PHE Y  31    -137.215-109.222 599.614  1.00  9.59           C
ATOM    436  HD2 PHE Y  31    -134.505-110.471 598.104  1.00  9.59           H
ATOM    437  CD2 PHE Y  31    -135.110-109.945 598.843  1.00  9.59           C
ATOM    438  CE1 PHE Y  31    -136.593-108.608 600.734  1.00  9.59           C
ATOM    439  HE1 PHE Y  31    -137.198-108.082 601.472  1.00  9.59           H
ATOM    440  CE2 PHE Y  31    -134.489-109.332 599.962  1.00  9.59           C
ATOM    441  HE2 PHE Y  31    -133.407-109.386 600.083  1.00  9.59           H
ATOM    442  CZ  PHE Y  31    -135.243-108.676 600.884  1.00  9.59           C
ATOM    443  HZ  PHE Y  31    -134.766-108.205 601.743  1.00  9.59           H
ATOM    444  HN  PHE Y  31    -138.109-111.816 595.721  1.00  9.59           H
ATOM    445  N   ASN Y  32    -137.913-112.872 599.881  1.00  9.59           N
ATOM    446  CA  ASN Y  32    -138.737-113.145 601.046  1.00  9.59           C
ATOM    447  C   ASN Y  32    -138.744-111.918 601.960  1.00  9.59           C
ATOM    448  O   ASN Y  32    -137.810-111.711 602.734  1.00  9.59           O
ATOM    449  HA  ASN Y  32    -139.726-113.375 600.650  1.00  9.59           H
ATOM    450  CB  ASN Y  32    -138.186-114.327 601.846  1.00  9.59           C
ATOM    451 1HB  ASN Y  32    -137.955-115.152 601.171  1.00  9.59           H
ATOM    452 2HB  ASN Y  32    -137.252-114.040 602.329  1.00  9.59           H
ATOM    453  CG  ASN Y  32    -139.191-114.791 602.902  1.00  9.59           C
ATOM    454  OD1 ASN Y  32    -140.300-114.293 603.002  1.00  9.59           O
ATOM    455  ND2 ASN Y  32    -138.742-115.771 603.682  1.00  9.59           N
ATOM    456 1HD2 ASN Y  32    -137.821-116.135 603.547  1.00  9.59           H
ATOM    457 2HD2 ASN Y  32    -139.326-116.142 604.404  1.00  9.59           H
ATOM    458  HN  ASN Y  32    -136.980-113.228 599.931  1.00  9.59           H
ATOM    459  N   PHE Y  33    -139.807-111.136 601.840  1.00  9.59           N
ATOM    460  CA  PHE Y  33    -140.025-110.025 602.750  1.00  9.59           C
ATOM    461  C   PHE Y  33    -140.608-110.510 604.079  1.00  9.59           C
ATOM    462  O   PHE Y  33    -141.715-110.124 604.453  1.00  9.59           O
ATOM    463  HA  PHE Y  33    -139.056-109.559 602.929  1.00  9.59           H
ATOM    464  CB  PHE Y  33    -141.029-109.087 602.078  1.00  9.59           C
ATOM    465 1HB  PHE Y  33    -141.949-109.637 601.881  1.00  9.59           H
ATOM    466 2HB  PHE Y  33    -141.281-108.284 602.771  1.00  9.59           H
ATOM    467  CG  PHE Y  33    -140.528-108.473 600.769  1.00  9.59           C
ATOM    468  HD1 PHE Y  33    -139.664-106.786 601.733  1.00  9.59           H
ATOM    469  CD1 PHE Y  33    -139.850-107.294 600.786  1.00  9.59           C
ATOM    470  HD2 PHE Y  33    -141.303-110.051 599.574  1.00  9.59           H
ATOM    471  CD2 PHE Y  33    -140.760-109.106 599.588  1.00  9.59           C
ATOM    472  CE1 PHE Y  33    -139.385-106.725 599.572  1.00  9.59           C
ATOM    473  HE1 PHE Y  33    -138.842-105.780 599.586  1.00  9.59           H
ATOM    474  CE2 PHE Y  33    -140.295-108.537 598.373  1.00  9.59           C
ATOM    475  HE2 PHE Y  33    -140.481-109.045 597.427  1.00  9.59           H
ATOM    476  CZ  PHE Y  33    -139.617-107.358 598.391  1.00  9.59           C
ATOM    477  HZ  PHE Y  33    -139.260-106.921 597.458  1.00  9.59           H
ATOM    478  HN  PHE Y  33    -140.510-111.253 601.139  1.00  9.59           H
ATOM    479  N   THR Y  34    -139.837-111.348 604.756  1.00  9.59           N
ATOM    480  CA  THR Y  34    -140.088-111.627 606.160  1.00  9.59           C
ATOM    481  C   THR Y  34    -140.102-110.328 606.968  1.00  9.59           C
ATOM    482  O   THR Y  34    -139.161-109.538 606.896  1.00  9.59           O
ATOM    483  HA  THR Y  34    -141.079-112.070 606.251  1.00  9.59           H
ATOM    484  HB  THR Y  34    -138.044-112.174 606.655  1.00  9.59           H
ATOM    485  CB  THR Y  34    -139.034-112.629 606.638  1.00  9.59           C
ATOM    486  OG1 THR Y  34    -139.186-113.739 605.758  1.00  9.59           O
ATOM    487  HG1 THR Y  34    -138.354-114.294 605.760  1.00  9.59           H
ATOM    488  CG2 THR Y  34    -139.356-113.202 608.020  1.00  9.59           C
ATOM    489 1HG2 THR Y  34    -140.317-113.716 607.985  1.00  9.59           H
ATOM    490 2HG2 THR Y  34    -139.404-112.392 608.747  1.00  9.59           H
ATOM    491 3HG2 THR Y  34    -138.577-113.907 608.311  1.00  9.59           H
ATOM    492  HN  THR Y  34    -139.055-111.831 604.362  1.00  9.59           H
ATOM    493  N   ASP Y  35    -141.178-110.146 607.718  1.00  9.59           N
ATOM    494  CA  ASP Y  35    -141.432-108.872 608.368  1.00  9.59           C
ATOM    495  C   ASP Y  35    -140.630-108.800 609.669  1.00  9.59           C
ATOM    496  O   ASP Y  35    -141.190-108.933 610.756  1.00  9.59           O
ATOM    497  HA  ASP Y  35    -141.124-108.116 607.646  1.00  9.59           H
ATOM    498  CB  ASP Y  35    -142.913-108.716 608.717  1.00  9.59           C
ATOM    499 1HB  ASP Y  35    -143.520-109.262 607.994  1.00  9.59           H
ATOM    500 2HB  ASP Y  35    -143.109-109.157 609.694  1.00  9.59           H
ATOM    501  CG  ASP Y  35    -143.323-107.242 608.725  1.00  9.59           C
ATOM    502  OD1 ASP Y  35    -142.469-106.414 608.339  1.00  9.59           O
ATOM    503  OD2 ASP Y  35    -144.479-106.976 609.116  1.00  9.59           O
ATOM    504  HN  ASP Y  35    -141.869-110.850 607.884  1.00  9.59           H
ATOM    505  N   PHE Y  36    -139.331-108.589 609.515  1.00  9.59           N
ATOM    506  CA  PHE Y  36    -138.448-108.484 610.665  1.00  9.59           C
ATOM    507  C   PHE Y  36    -138.561-107.105 611.319  1.00  9.59           C
ATOM    508  O   PHE Y  36    -137.996-106.873 612.386  1.00  9.59           O
ATOM    509  HA  PHE Y  36    -138.754-109.249 611.378  1.00  9.59           H
ATOM    510  CB  PHE Y  36    -137.020-108.676 610.151  1.00  9.59           C
ATOM    511 1HB  PHE Y  36    -136.832-107.959 609.352  1.00  9.59           H
ATOM    512 2HB  PHE Y  36    -136.321-108.446 610.956  1.00  9.59           H
ATOM    513  CG  PHE Y  36    -136.730-110.085 609.630  1.00  9.59           C
ATOM    514  HD1 PHE Y  36    -137.727-111.035 611.250  1.00  9.59           H
ATOM    515  CD1 PHE Y  36    -137.169-111.170 610.323  1.00  9.59           C
ATOM    516  HD2 PHE Y  36    -135.682-109.383 607.919  1.00  9.59           H
ATOM    517  CD2 PHE Y  36    -136.034-110.253 608.474  1.00  9.59           C
ATOM    518  CE1 PHE Y  36    -136.900-112.478 609.840  1.00  9.59           C
ATOM    519  HE1 PHE Y  36    -137.251-113.347 610.395  1.00  9.59           H
ATOM    520  CE2 PHE Y  36    -135.765-111.560 607.991  1.00  9.59           C
ATOM    521  HE2 PHE Y  36    -135.207-111.695 607.064  1.00  9.59           H
ATOM    522  CZ  PHE Y  36    -136.203-112.645 608.684  1.00  9.59           C
ATOM    523  HZ  PHE Y  36    -135.997-113.649 608.312  1.00  9.59           H
ATOM    524  HN  PHE Y  36    -138.882-108.490 608.627  1.00  9.59           H
ATOM    525  N   TYR Y  37    -139.296-106.227 610.651  1.00  9.59           N
ATOM    526  CA  TYR Y  37    -139.582-104.915 611.206  1.00  9.59           C
ATOM    527  C   TYR Y  37    -140.867-104.939 612.036  1.00  9.59           C
ATOM    528  O   TYR Y  37    -141.961-105.065 611.489  1.00  9.59           O
ATOM    529  HA  TYR Y  37    -138.748-104.633 611.849  1.00  9.59           H
ATOM    530  CB  TYR Y  37    -139.780-103.985 610.008  1.00  9.59           C
ATOM    531 1HB  TYR Y  37    -138.916-104.069 609.349  1.00  9.59           H
ATOM    532 2HB  TYR Y  37    -140.648-104.320 609.440  1.00  9.59           H
ATOM    533  CG  TYR Y  37    -139.972-102.515 610.387  1.00  9.59           C
ATOM    534  HD1 TYR Y  37    -142.095-102.702 610.619  1.00  9.59           H
ATOM    535  CD1 TYR Y  37    -141.235-102.034 610.667  1.00  9.59           C
ATOM    536  HD2 TYR Y  37    -137.885-102.049 610.227  1.00  9.59           H
ATOM    537  CD2 TYR Y  37    -138.883-101.670 610.448  1.00  9.59           C
ATOM    538  CE1 TYR Y  37    -141.417-100.651 611.024  1.00  9.59           C
ATOM    539  HE1 TYR Y  37    -142.409-100.259 611.247  1.00  9.59           H
ATOM    540  HE2 TYR Y  37    -138.213 -99.608 610.857  1.00  9.59           H
ATOM    541  CE2 TYR Y  37    -139.064-100.287 610.805  1.00  9.59           C
ATOM    542  CZ  TYR Y  37    -140.322 -99.845 611.075  1.00  9.59           C
ATOM    543  OH  TYR Y  37    -140.493 -98.539 611.412  1.00  9.59           O
ATOM    544  HH  TYR Y  37    -141.428 -98.388 611.733  1.00  9.59           H
ATOM    545  HN  TYR Y  37    -139.691-106.400 609.749  1.00  9.59           H
ATOM    546  N   CYS Y  38    -140.691-104.817 613.344  1.00  9.59           N
ATOM    547  CA  CYS Y  38    -141.814-104.911 614.262  1.00  9.59           C
ATOM    548  C   CYS Y  38    -142.303-103.494 614.570  1.00  9.59           C
ATOM    549  O   CYS Y  38    -141.591-102.711 615.198  1.00  9.59           O
ATOM    550  HA  CYS Y  38    -142.588-105.485 613.752  1.00  9.59           H
ATOM    551  CB  CYS Y  38    -141.442-105.676 615.533  1.00  9.59           C
ATOM    552 1HB  CYS Y  38    -140.956-106.616 615.273  1.00  9.59           H
ATOM    553 2HB  CYS Y  38    -140.726-105.099 616.119  1.00  9.59           H
ATOM    554  SG  CYS Y  38    -142.943-106.003 616.528  1.00  9.59           S
ATOM    555  HN  CYS Y  38    -139.804-104.656 613.776  1.00  9.59           H
ATOM    556  N   GLU Y  39    -143.513-103.208 614.114  1.00  9.59           N
ATOM    557  CA  GLU Y  39    -144.218-102.017 614.559  1.00  9.59           C
ATOM    558  C   GLU Y  39    -144.848-102.255 615.932  1.00  9.59           C
ATOM    559  O   GLU Y  39    -145.782-103.045 616.062  1.00  9.59           O
ATOM    560  HA  GLU Y  39    -143.457-101.240 614.631  1.00  9.59           H
ATOM    561  CB  GLU Y  39    -145.274-101.592 613.537  1.00  9.59           C
ATOM    562 1HB  GLU Y  39    -145.799-102.471 613.163  1.00  9.59           H
ATOM    563 2HB  GLU Y  39    -145.939-100.851 613.982  1.00  9.59           H
ATOM    564  CG  GLU Y  39    -144.626-100.917 612.326  1.00  9.59           C
ATOM    565 1HG  GLU Y  39    -143.960-100.122 612.662  1.00  9.59           H
ATOM    566 2HG  GLU Y  39    -144.014-101.640 611.788  1.00  9.59           H
ATOM    567  CD  GLU Y  39    -145.687-100.339 611.388  1.00  9.59           C
ATOM    568  OE1 GLU Y  39    -145.330-100.083 610.217  1.00  9.59           O
ATOM    569  OE2 GLU Y  39    -146.830-100.165 611.862  1.00  9.59           O
ATOM    570  HN  GLU Y  39    -144.010-103.772 613.455  1.00  9.59           H
ATOM    571  N   LYS Y  40    -144.312-101.557 616.923  1.00  9.59           N
ATOM    572  CA  LYS Y  40    -144.701-101.796 618.303  1.00  9.59           C
ATOM    573  C   LYS Y  40    -145.838-100.845 618.680  1.00  9.59           C
ATOM    574  O   LYS Y  40    -145.986-100.481 619.845  1.00  9.59           O
ATOM    575  HA  LYS Y  40    -145.071-102.820 618.365  1.00  9.59           H
ATOM    576  CB  LYS Y  40    -143.485-101.698 619.226  1.00  9.59           C
ATOM    577 1HB  LYS Y  40    -143.119-100.672 619.244  1.00  9.59           H
ATOM    578 2HB  LYS Y  40    -143.777-101.949 620.246  1.00  9.59           H
ATOM    579  CG  LYS Y  40    -142.368-102.636 618.764  1.00  9.59           C
ATOM    580 1HG  LYS Y  40    -142.798-103.575 618.415  1.00  9.59           H
ATOM    581 2HG  LYS Y  40    -141.843-102.193 617.918  1.00  9.59           H
ATOM    582  CD  LYS Y  40    -141.379-102.911 619.898  1.00  9.59           C
ATOM    583 1HD  LYS Y  40    -140.906-101.979 620.207  1.00  9.59           H
ATOM    584 2HD  LYS Y  40    -141.913-103.300 620.765  1.00  9.59           H
ATOM    585  CE  LYS Y  40    -140.308-103.913 619.461  1.00  9.59           C
ATOM    586 1HE  LYS Y  40    -140.780-104.782 619.003  1.00  9.59           H
ATOM    587 2HE  LYS Y  40    -139.668-103.462 618.702  1.00  9.59           H
ATOM    588  NZ  LYS Y  40    -139.491-104.337 620.619  1.00  9.59           N
ATOM    589 1HZ  LYS Y  40    -138.936-105.146 620.363  1.00  9.59           H
ATOM    590 2HZ  LYS Y  40    -138.875-103.579 620.894  1.00  9.59           H
ATOM    591 3HZ  LYS Y  40    -140.100-104.575 621.394  1.00  9.59           H
ATOM    592  HN  LYS Y  40    -143.626-100.841 616.795  1.00  9.59           H
ATOM    593  N   ASN Y  41    -146.612-100.470 617.672  1.00  9.59           N
ATOM    594  CA  ASN Y  41    -147.740 -99.579 617.886  1.00  9.59           C
ATOM    595  C   ASN Y  41    -148.652-100.167 618.963  1.00  9.59           C
ATOM    596  O   ASN Y  41    -149.134 -99.446 619.836  1.00  9.59           O
ATOM    597  HA  ASN Y  41    -147.300 -98.628 618.185  1.00  9.59           H
ATOM    598  CB  ASN Y  41    -148.563 -99.416 616.606  1.00  9.59           C
ATOM    599 1HB  ASN Y  41    -148.713-100.389 616.139  1.00  9.59           H
ATOM    600 2HB  ASN Y  41    -149.551 -99.025 616.853  1.00  9.59           H
ATOM    601  CG  ASN Y  41    -147.867 -98.473 615.623  1.00  9.59           C
ATOM    602  OD1 ASN Y  41    -147.374 -97.416 615.979  1.00  9.59           O
ATOM    603  ND2 ASN Y  41    -147.853 -98.915 614.368  1.00  9.59           N
ATOM    604 1HD2 ASN Y  41    -148.276 -99.793 614.142  1.00  9.59           H
ATOM    605 2HD2 ASN Y  41    -147.421 -98.369 613.650  1.00  9.59           H
ATOM    606  HN  ASN Y  41    -146.480-100.765 616.726  1.00  9.59           H
ATOM    607  N   ASN Y  42    -148.863-101.472 618.868  1.00  9.59           N
ATOM    608  CA  ASN Y  42    -149.748-102.157 619.794  1.00  9.59           C
ATOM    609  C   ASN Y  42    -149.204-102.008 621.217  1.00  9.59           C
ATOM    610  O   ASN Y  42    -149.965-101.775 622.155  1.00  9.59           O
ATOM    611  HA  ASN Y  42    -150.720-101.680 619.668  1.00  9.59           H
ATOM    612  CB  ASN Y  42    -149.832-103.651 619.474  1.00  9.59           C
ATOM    613 1HB  ASN Y  42    -148.831-104.081 619.465  1.00  9.59           H
ATOM    614 2HB  ASN Y  42    -150.392-104.163 620.256  1.00  9.59           H
ATOM    615  CG  ASN Y  42    -150.506-103.884 618.120  1.00  9.59           C
ATOM    616  OD1 ASN Y  42    -151.182-103.025 617.578  1.00  9.59           O
ATOM    617  ND2 ASN Y  42    -150.285-105.091 617.607  1.00  9.59           N
ATOM    618 1HD2 ASN Y  42    -149.720-105.750 618.104  1.00  9.59           H
ATOM    619 2HD2 ASN Y  42    -150.683-105.339 616.724  1.00  9.59           H
ATOM    620  HN  ASN Y  42    -148.443-102.057 618.174  1.00  9.59           H
ATOM    621  N   VAL Y  43    -147.892-102.150 621.332  1.00  9.59           N
ATOM    622  CA  VAL Y  43    -147.243-102.082 622.630  1.00  9.59           C
ATOM    623  C   VAL Y  43    -147.440-100.685 623.222  1.00  9.59           C
ATOM    624  O   VAL Y  43    -147.659-100.542 624.424  1.00  9.59           O
ATOM    625  HA  VAL Y  43    -147.729-102.810 623.279  1.00  9.59           H
ATOM    626  HB  VAL Y  43    -145.286-101.747 621.847  1.00  9.59           H
ATOM    627  CB  VAL Y  43    -145.770-102.474 622.500  1.00  9.59           C
ATOM    628  CG1 VAL Y  43    -145.067-102.425 623.858  1.00  9.59           C
ATOM    629 1HG1 VAL Y  43    -145.126-101.415 624.262  1.00  9.59           H
ATOM    630 2HG1 VAL Y  43    -145.554-103.119 624.544  1.00  9.59           H
ATOM    631 3HG1 VAL Y  43    -144.022-102.708 623.737  1.00  9.59           H
ATOM    632  CG2 VAL Y  43    -145.624-103.854 621.856  1.00  9.59           C
ATOM    633 1HG2 VAL Y  43    -146.130-104.597 622.472  1.00  9.59           H
ATOM    634 2HG2 VAL Y  43    -146.071-103.840 620.862  1.00  9.59           H
ATOM    635 3HG2 VAL Y  43    -144.567-104.107 621.775  1.00  9.59           H
ATOM    636  HN  VAL Y  43    -147.276-102.307 620.560  1.00  9.59           H
ATOM    637  N   ARG Y  44    -147.356 -99.691 622.351  1.00  9.59           N
ATOM    638  CA  ARG Y  44    -147.470 -98.307 622.780  1.00  9.59           C
ATOM    639  C   ARG Y  44    -148.921 -97.981 623.138  1.00  9.59           C
ATOM    640  O   ARG Y  44    -149.178 -97.201 624.053  1.00  9.59           O
ATOM    641  HA  ARG Y  44    -146.824 -98.233 623.655  1.00  9.59           H
ATOM    642  CB  ARG Y  44    -146.994 -97.350 621.686  1.00  9.59           C
ATOM    643 1HB  ARG Y  44    -147.426 -97.642 620.729  1.00  9.59           H
ATOM    644 2HB  ARG Y  44    -147.348 -96.341 621.901  1.00  9.59           H
ATOM    645  CG  ARG Y  44    -145.467 -97.350 621.584  1.00  9.59           C
ATOM    646 1HG  ARG Y  44    -145.034 -97.131 622.560  1.00  9.59           H
ATOM    647 2HG  ARG Y  44    -145.119 -98.341 621.295  1.00  9.59           H
ATOM    648  CD  ARG Y  44    -144.986 -96.316 620.563  1.00  9.59           C
ATOM    649 1HD  ARG Y  44    -145.738 -95.536 620.442  1.00  9.59           H
ATOM    650 2HD  ARG Y  44    -144.079 -95.831 620.924  1.00  9.59           H
ATOM    651  NE  ARG Y  44    -144.725 -96.972 619.263  1.00  9.59           N
ATOM    652  HE  ARG Y  44    -143.930 -97.575 619.194  1.00  9.59           H
ATOM    653  CZ  ARG Y  44    -145.487 -96.810 618.173  1.00  9.59           C
ATOM    654  NH1 ARG Y  44    -146.564 -96.014 618.208  1.00  9.59           N
ATOM    655 1HH1 ARG Y  44    -146.805 -95.536 619.053  1.00  9.59           H
ATOM    656 2HH1 ARG Y  44    -147.127 -95.897 617.390  1.00  9.59           H
ATOM    657  NH2 ARG Y  44    -145.155 -97.455 617.046  1.00  9.59           N
ATOM    658 1HH2 ARG Y  44    -145.713 -97.344 616.224  1.00  9.59           H
ATOM    659 2HH2 ARG Y  44    -144.349 -98.047 617.028  1.00  9.59           H
ATOM    660  HN  ARG Y  44    -147.212 -99.818 621.369  1.00  9.59           H
ATOM    661  N   GLN Y  45    -149.832 -98.595 622.397  1.00  9.59           N
ATOM    662  CA  GLN Y  45    -151.251 -98.372 622.618  1.00  9.59           C
ATOM    663  C   GLN Y  45    -151.667 -98.918 623.986  1.00  9.59           C
ATOM    664  O   GLN Y  45    -152.463 -98.298 624.690  1.00  9.59           O
ATOM    665  HA  GLN Y  45    -151.381 -97.290 622.597  1.00  9.59           H
ATOM    666  CB  GLN Y  45    -152.086 -98.999 621.500  1.00  9.59           C
ATOM    667 1HB  GLN Y  45    -151.721 -98.656 620.532  1.00  9.59           H
ATOM    668 2HB  GLN Y  45    -151.969-100.083 621.519  1.00  9.59           H
ATOM    669  CG  GLN Y  45    -153.565 -98.638 621.651  1.00  9.59           C
ATOM    670 1HG  GLN Y  45    -153.921 -98.948 622.633  1.00  9.59           H
ATOM    671 2HG  GLN Y  45    -153.686 -97.556 621.596  1.00  9.59           H
ATOM    672  CD  GLN Y  45    -154.407 -99.307 620.562  1.00  9.59           C
ATOM    673  OE1 GLN Y  45    -153.946-100.159 619.821  1.00  9.59           O
ATOM    674  NE2 GLN Y  45    -155.663 -98.874 620.508  1.00  9.59           N
ATOM    675 1HE2 GLN Y  45    -155.978 -98.171 621.146  1.00  9.59           H
ATOM    676 2HE2 GLN Y  45    -156.293 -99.251 619.829  1.00  9.59           H
ATOM    677  HN  GLN Y  45    -149.615 -99.233 621.658  1.00  9.59           H
ATOM    678  N   PHE Y  46    -151.111-100.073 624.320  1.00  9.59           N
ATOM    679  CA  PHE Y  46    -151.342-100.664 625.627  1.00  9.59           C
ATOM    680  C   PHE Y  46    -150.799 -99.764 626.740  1.00  9.59           C
ATOM    681  O   PHE Y  46    -151.494 -99.494 627.718  1.00  9.59           O
ATOM    682  HA  PHE Y  46    -152.419-100.776 625.746  1.00  9.59           H
ATOM    683  CB  PHE Y  46    -150.591-101.997 625.654  1.00  9.59           C
ATOM    684 1HB  PHE Y  46    -151.013-102.656 624.895  1.00  9.59           H
ATOM    685 2HB  PHE Y  46    -149.551-101.822 625.382  1.00  9.59           H
ATOM    686  CG  PHE Y  46    -150.636-102.709 627.008  1.00  9.59           C
ATOM    687  HD1 PHE Y  46    -148.705-102.029 627.582  1.00  9.59           H
ATOM    688  CD1 PHE Y  46    -149.581-102.613 627.862  1.00  9.59           C
ATOM    689  HD2 PHE Y  46    -152.575-103.514 626.673  1.00  9.59           H
ATOM    690  CD2 PHE Y  46    -151.730-103.438 627.357  1.00  9.59           C
ATOM    691  CE1 PHE Y  46    -149.623-103.274 629.118  1.00  9.59           C
ATOM    692  HE1 PHE Y  46    -148.778-103.198 629.802  1.00  9.59           H
ATOM    693  CE2 PHE Y  46    -151.771-104.098 628.614  1.00  9.59           C
ATOM    694  HE2 PHE Y  46    -152.648-104.682 628.894  1.00  9.59           H
ATOM    695  CZ  PHE Y  46    -150.717-104.003 629.467  1.00  9.59           C
ATOM    696  HZ  PHE Y  46    -150.749-104.510 630.432  1.00  9.59           H
ATOM    697  HN  PHE Y  46    -150.513-100.601 623.718  1.00  9.59           H
ATOM    698  N   ALA Y  47    -149.563 -99.326 626.553  1.00  9.59           N
ATOM    699  CA  ALA Y  47    -148.878 -98.558 627.579  1.00  9.59           C
ATOM    700  C   ALA Y  47    -149.709 -97.321 627.924  1.00  9.59           C
ATOM    701  O   ALA Y  47    -149.837 -96.962 629.093  1.00  9.59           O
ATOM    702  HA  ALA Y  47    -148.795 -99.188 628.464  1.00  9.59           H
ATOM    703  CB  ALA Y  47    -147.471 -98.200 627.095  1.00  9.59           C
ATOM    704 1HB  ALA Y  47    -146.913 -99.114 626.891  1.00  9.59           H
ATOM    705 2HB  ALA Y  47    -147.541 -97.607 626.183  1.00  9.59           H
ATOM    706 3HB  ALA Y  47    -146.958 -97.624 627.864  1.00  9.59           H
ATOM    707  HN  ALA Y  47    -149.033 -99.487 625.720  1.00  9.59           H
ATOM    708  N   SER Y  48    -150.251 -96.703 626.885  1.00  9.59           N
ATOM    709  CA  SER Y  48    -150.866 -95.394 627.030  1.00  9.59           C
ATOM    710  C   SER Y  48    -152.101 -95.493 627.927  1.00  9.59           C
ATOM    711  O   SER Y  48    -152.502 -94.509 628.547  1.00  9.59           O
ATOM    712  HA  SER Y  48    -150.104 -94.768 627.495  1.00  9.59           H
ATOM    713  CB  SER Y  48    -151.244 -94.809 625.668  1.00  9.59           C
ATOM    714 1HB  SER Y  48    -151.570 -93.777 625.794  1.00  9.59           H
ATOM    715 2HB  SER Y  48    -150.364 -94.789 625.025  1.00  9.59           H
ATOM    716  HG  SER Y  48    -152.484 -95.165 624.138  1.00  9.59           H
ATOM    717  OG  SER Y  48    -152.277 -95.558 625.034  1.00  9.59           O
ATOM    718  HN  SER Y  48    -150.275 -97.081 625.959  1.00  9.59           H
ATOM    719  N   HIS Y  49    -152.670 -96.689 627.967  1.00  9.59           N
ATOM    720  CA  HIS Y  49    -153.884 -96.915 628.733  1.00  9.59           C
ATOM    721  C   HIS Y  49    -153.525 -97.482 630.108  1.00  9.59           C
ATOM    722  O   HIS Y  49    -154.131 -97.113 631.113  1.00  9.59           O
ATOM    723  HA  HIS Y  49    -154.357 -95.942 628.863  1.00  9.59           H
ATOM    724  CB  HIS Y  49    -154.856 -97.807 627.959  1.00  9.59           C
ATOM    725 1HB  HIS Y  49    -154.346 -98.729 627.682  1.00  9.59           H
ATOM    726 2HB  HIS Y  49    -155.681 -98.084 628.616  1.00  9.59           H
ATOM    727  CG  HIS Y  49    -155.419 -97.166 626.713  1.00  9.59           C
ATOM    728  HD1 HIS Y  49    -153.795 -97.453 625.366  1.00  9.59           H
ATOM    729  ND1 HIS Y  49    -154.717 -97.098 625.522  1.00  9.59           N
ATOM    730  CD2 HIS Y  49    -156.623 -96.566 626.485  1.00  9.59           C
ATOM    731  HD2 HIS Y  49    -157.423 -96.445 627.215  1.00  9.59           H
ATOM    732  CE1 HIS Y  49    -155.473 -96.482 624.625  1.00  9.59           C
ATOM    733  HE1 HIS Y  49    -155.200 -96.275 623.591  1.00  9.59           H
ATOM    734  NE2 HIS Y  49    -156.653 -96.153 625.224  1.00  9.59           N
ATOM    735  HN  HIS Y  49    -152.316 -97.493 627.490  1.00  9.59           H
ATOM    736  N   PHE Y  50    -152.541 -98.369 630.108  1.00  9.59           N
ATOM    737  CA  PHE Y  50    -152.287 -99.204 631.270  1.00  9.59           C
ATOM    738  C   PHE Y  50    -151.439 -98.461 632.304  1.00  9.59           C
ATOM    739  O   PHE Y  50    -151.741 -98.491 633.496  1.00  9.59           O
ATOM    740  HA  PHE Y  50    -153.254 -99.454 631.707  1.00  9.59           H
ATOM    741  CB  PHE Y  50    -151.513-100.430 630.780  1.00  9.59           C
ATOM    742 1HB  PHE Y  50    -152.105-100.940 630.020  1.00  9.59           H
ATOM    743 2HB  PHE Y  50    -150.594-100.097 630.297  1.00  9.59           H
ATOM    744  CG  PHE Y  50    -151.160-101.426 631.886  1.00  9.59           C
ATOM    745  HD1 PHE Y  50    -149.099-100.903 631.885  1.00  9.59           H
ATOM    746  CD1 PHE Y  50    -149.876-101.530 632.322  1.00  9.59           C
ATOM    747  HD2 PHE Y  50    -153.158-102.125 632.082  1.00  9.59           H
ATOM    748  CD2 PHE Y  50    -152.129-102.208 632.432  1.00  9.59           C
ATOM    749  CE1 PHE Y  50    -149.548-102.455 633.349  1.00  9.59           C
ATOM    750  HE1 PHE Y  50    -148.519-102.538 633.699  1.00  9.59           H
ATOM    751  CE2 PHE Y  50    -151.801-103.132 633.459  1.00  9.59           C
ATOM    752  HE2 PHE Y  50    -152.578-103.759 633.896  1.00  9.59           H
ATOM    753  CZ  PHE Y  50    -150.517-103.236 633.895  1.00  9.59           C
ATOM    754  HZ  PHE Y  50    -150.266-103.946 634.683  1.00  9.59           H
ATOM    755  HN  PHE Y  50    -151.926 -98.522 629.335  1.00  9.59           H
ATOM    756  N   LEU Y  51    -150.396 -97.811 631.810  1.00  9.59           N
ATOM    757  CA  LEU Y  51    -149.316 -97.362 632.673  1.00  9.59           C
ATOM    758  C   LEU Y  51    -149.789 -96.158 633.490  1.00  9.59           C
ATOM    759  O   LEU Y  51    -149.663 -96.145 634.714  1.00  9.59           O
ATOM    760  HA  LEU Y  51    -149.087 -98.177 633.360  1.00  9.59           H
ATOM    761  CB  LEU Y  51    -148.053 -97.091 631.854  1.00  9.59           C
ATOM    762 1HB  LEU Y  51    -148.286 -96.340 631.100  1.00  9.59           H
ATOM    763 2HB  LEU Y  51    -147.302 -96.657 632.514  1.00  9.59           H
ATOM    764  HG  LEU Y  51    -148.160 -98.687 630.435  1.00  9.59           H
ATOM    765  CG  LEU Y  51    -147.435 -98.303 631.153  1.00  9.59           C
ATOM    766  CD1 LEU Y  51    -146.186 -97.903 630.365  1.00  9.59           C
ATOM    767 1HD1 LEU Y  51    -146.453 -97.162 629.612  1.00  9.59           H
ATOM    768 2HD1 LEU Y  51    -145.448 -97.480 631.046  1.00  9.59           H
ATOM    769 3HD1 LEU Y  51    -145.768 -98.783 629.877  1.00  9.59           H
ATOM    770  CD2 LEU Y  51    -147.149 -99.427 632.151  1.00  9.59           C
ATOM    771 1HD2 LEU Y  51    -146.452 -99.070 632.909  1.00  9.59           H
ATOM    772 2HD2 LEU Y  51    -148.079 -99.735 632.628  1.00  9.59           H
ATOM    773 3HD2 LEU Y  51    -146.711-100.276 631.626  1.00  9.59           H
ATOM    774  HN  LEU Y  51    -150.281 -97.591 630.841  1.00  9.59           H
ATOM    775  N   PRO Y  52    -150.340 -95.129 632.832  1.00  9.59           N
ATOM    776  CA  PRO Y  52    -150.560 -93.841 633.495  1.00  9.59           C
ATOM    777  C   PRO Y  52    -151.338 -93.985 634.793  1.00  9.59           C
ATOM    778  O   PRO Y  52    -150.922 -93.470 635.830  1.00  9.59           O
ATOM    779  HA  PRO Y  52    -149.606 -93.399 633.782  1.00  9.59           H
ATOM    780  CB  PRO Y  52    -151.335 -93.027 632.456  1.00  9.59           C
ATOM    781 1HB  PRO Y  52    -152.412 -93.130 632.589  1.00  9.59           H
ATOM    782 2HB  PRO Y  52    -151.106 -91.964 632.528  1.00  9.59           H
ATOM    783  CG  PRO Y  52    -150.872 -93.615 631.129  1.00  9.59           C
ATOM    784 1HG  PRO Y  52    -151.573 -93.398 630.323  1.00  9.59           H
ATOM    785 2HG  PRO Y  52    -149.911 -93.205 630.818  1.00  9.59           H
ATOM    786  CD  PRO Y  52    -150.788 -95.103 631.428  1.00  9.59           C
ATOM    787 1HD  PRO Y  52    -151.753 -95.595 631.307  1.00  9.59           H
ATOM    788 2HD  PRO Y  52    -150.089 -95.611 630.763  1.00  9.59           H
ATOM    789  N   PRO Y  53    -152.479 -94.686 634.768  1.00  9.59           N
ATOM    790  CA  PRO Y  53    -153.291 -94.850 635.977  1.00  9.59           C
ATOM    791  C   PRO Y  53    -152.482 -95.390 637.145  1.00  9.59           C
ATOM    792  O   PRO Y  53    -152.615 -94.913 638.271  1.00  9.59           O
ATOM    793  HA  PRO Y  53    -153.664 -93.883 636.312  1.00  9.59           H
ATOM    794  CB  PRO Y  53    -154.388 -95.826 635.547  1.00  9.59           C
ATOM    795 1HB  PRO Y  53    -154.109 -96.859 635.752  1.00  9.59           H
ATOM    796 2HB  PRO Y  53    -155.322 -95.637 636.076  1.00  9.59           H
ATOM    797  CG  PRO Y  53    -154.526 -95.566 634.051  1.00  9.59           C
ATOM    798 1HG  PRO Y  53    -154.999 -96.402 633.537  1.00  9.59           H
ATOM    799 2HG  PRO Y  53    -155.143 -94.691 633.848  1.00  9.59           H
ATOM    800  CD  PRO Y  53    -153.086 -95.365 633.608  1.00  9.59           C
ATOM    801 1HD  PRO Y  53    -152.591 -96.313 633.396  1.00  9.59           H
ATOM    802 2HD  PRO Y  53    -153.022 -94.765 632.700  1.00  9.59           H
ATOM    803  N   LEU Y  54    -151.656 -96.382 636.844  1.00  9.59           N
ATOM    804  CA  LEU Y  54    -150.946 -97.107 637.884  1.00  9.59           C
ATOM    805  C   LEU Y  54    -149.821 -96.228 638.434  1.00  9.59           C
ATOM    806  O   LEU Y  54    -149.580 -96.205 639.640  1.00  9.59           O
ATOM    807  HA  LEU Y  54    -151.655 -97.303 638.688  1.00  9.59           H
ATOM    808  CB  LEU Y  54    -150.467 -98.462 637.361  1.00  9.59           C
ATOM    809 1HB  LEU Y  54    -149.837 -98.291 636.488  1.00  9.59           H
ATOM    810 2HB  LEU Y  54    -149.838 -98.922 638.123  1.00  9.59           H
ATOM    811  HG  LEU Y  54    -152.203 -98.989 636.228  1.00  9.59           H
ATOM    812  CG  LEU Y  54    -151.564 -99.458 636.976  1.00  9.59           C
ATOM    813  CD1 LEU Y  54    -150.966-100.712 636.336  1.00  9.59           C
ATOM    814 1HD1 LEU Y  54    -150.414-100.435 635.438  1.00  9.59           H
ATOM    815 2HD1 LEU Y  54    -150.289-101.193 637.043  1.00  9.59           H
ATOM    816 3HD1 LEU Y  54    -151.766-101.403 636.072  1.00  9.59           H
ATOM    817  CD2 LEU Y  54    -152.447 -99.793 638.179  1.00  9.59           C
ATOM    818 1HD2 LEU Y  54    -151.836-100.234 638.967  1.00  9.59           H
ATOM    819 2HD2 LEU Y  54    -152.916 -98.882 638.551  1.00  9.59           H
ATOM    820 3HD2 LEU Y  54    -153.218-100.503 637.878  1.00  9.59           H
ATOM    821  HN  LEU Y  54    -151.470 -96.691 635.911  1.00  9.59           H
ATOM    822  N   TYR Y  55    -149.162 -95.526 637.523  1.00  9.59           N
ATOM    823  CA  TYR Y  55    -148.054 -94.665 637.900  1.00  9.59           C
ATOM    824  C   TYR Y  55    -148.528 -93.524 638.803  1.00  9.59           C
ATOM    825  O   TYR Y  55    -147.815 -93.115 639.717  1.00  9.59           O
ATOM    826  HA  TYR Y  55    -147.327 -95.269 638.442  1.00  9.59           H
ATOM    827  CB  TYR Y  55    -147.516 -94.075 636.594  1.00  9.59           C
ATOM    828 1HB  TYR Y  55    -148.356 -93.742 635.985  1.00  9.59           H
ATOM    829 2HB  TYR Y  55    -146.919 -93.193 636.825  1.00  9.59           H
ATOM    830  CG  TYR Y  55    -146.666 -95.049 635.776  1.00  9.59           C
ATOM    831  HD1 TYR Y  55    -146.755 -96.598 637.255  1.00  9.59           H
ATOM    832  CD1 TYR Y  55    -146.377 -96.302 636.277  1.00  9.59           C
ATOM    833  HD2 TYR Y  55    -146.415 -93.684 634.142  1.00  9.59           H
ATOM    834  CD2 TYR Y  55    -146.187 -94.674 634.537  1.00  9.59           C
ATOM    835  CE1 TYR Y  55    -145.577 -97.219 635.507  1.00  9.59           C
ATOM    836  HE1 TYR Y  55    -145.342 -98.212 635.890  1.00  9.59           H
ATOM    837  HE2 TYR Y  55    -145.002 -95.307 632.787  1.00  9.59           H
ATOM    838  CE2 TYR Y  55    -145.387 -95.591 633.767  1.00  9.59           C
ATOM    839  CZ  TYR Y  55    -145.121 -96.818 634.290  1.00  9.59           C
ATOM    840  OH  TYR Y  55    -144.365 -97.683 633.562  1.00  9.59           O
ATOM    841  HH  TYR Y  55    -144.249 -98.541 634.064  1.00  9.59           H
ATOM    842  HN  TYR Y  55    -149.374 -95.540 636.546  1.00  9.59           H
ATOM    843  N   TRP Y  56    -149.729 -93.044 638.514  1.00  9.59           N
ATOM    844  CA  TRP Y  56    -150.344 -92.020 639.341  1.00  9.59           C
ATOM    845  C   TRP Y  56    -150.694 -92.648 640.691  1.00  9.59           C
ATOM    846  O   TRP Y  56    -150.498 -92.031 641.737  1.00  9.59           O
ATOM    847  HA  TRP Y  56    -149.614 -91.221 639.480  1.00  9.59           H
ATOM    848  CB  TRP Y  56    -151.554 -91.401 638.639  1.00  9.59           C
ATOM    849 1HB  TRP Y  56    -152.063 -92.175 638.064  1.00  9.59           H
ATOM    850 2HB  TRP Y  56    -152.258 -91.048 639.392  1.00  9.59           H
ATOM    851  CG  TRP Y  56    -151.205 -90.240 637.705  1.00  9.59           C
ATOM    852  HD1 TRP Y  56    -151.731 -90.995 635.761  1.00  9.59           H
ATOM    853  CD1 TRP Y  56    -151.339 -90.183 636.373  1.00  9.59           C
ATOM    854  CD2 TRP Y  56    -150.655 -88.962 638.091  1.00  9.59           C
ATOM    855  NE1 TRP Y  56    -150.917 -88.968 635.874  1.00  9.59           N
ATOM    856  HE1 TRP Y  56    -150.920 -88.689 634.913  1.00  9.59           H
ATOM    857  CE2 TRP Y  56    -150.489 -88.202 636.951  1.00  9.59           C
ATOM    858  HE3 TRP Y  56    -150.433 -89.046 640.274  1.00  9.59           H
ATOM    859  CE3 TRP Y  56    -150.311 -88.465 639.360  1.00  9.59           C
ATOM    860  CZ2 TRP Y  56    -149.973 -86.900 636.967  1.00  9.59           C
ATOM    861  HZ2 TRP Y  56    -149.851 -86.320 636.052  1.00  9.59           H
ATOM    862  CZ3 TRP Y  56    -149.796 -87.163 639.359  1.00  9.59           C
ATOM    863  HZ3 TRP Y  56    -149.513 -86.730 640.317  1.00  9.59           H
ATOM    864  CH2 TRP Y  56    -149.622 -86.385 638.220  1.00  9.59           C
ATOM    865  HH2 TRP Y  56    -149.215 -85.377 638.303  1.00  9.59           H
ATOM    866  HN  TRP Y  56    -150.278 -93.343 637.734  1.00  9.59           H
ATOM    867  N   LEU Y  57    -151.205 -93.869 640.625  1.00  9.59           N
ATOM    868  CA  LEU Y  57    -151.583 -94.588 641.829  1.00  9.59           C
ATOM    869  C   LEU Y  57    -150.343 -94.806 642.699  1.00  9.59           C
ATOM    870  O   LEU Y  57    -150.357 -94.507 643.892  1.00  9.59           O
ATOM    871  HA  LEU Y  57    -152.284 -93.960 642.379  1.00  9.59           H
ATOM    872  CB  LEU Y  57    -152.319 -95.882 641.472  1.00  9.59           C
ATOM    873 1HB  LEU Y  57    -153.208 -95.624 640.898  1.00  9.59           H
ATOM    874 2HB  LEU Y  57    -151.677 -96.472 640.818  1.00  9.59           H
ATOM    875  HG  LEU Y  57    -151.866 -96.947 643.270  1.00  9.59           H
ATOM    876  CG  LEU Y  57    -152.743 -96.759 642.651  1.00  9.59           C
ATOM    877  CD1 LEU Y  57    -153.770 -96.040 643.528  1.00  9.59           C
ATOM    878 1HD1 LEU Y  57    -153.335 -95.120 643.917  1.00  9.59           H
ATOM    879 2HD1 LEU Y  57    -154.653 -95.803 642.934  1.00  9.59           H
ATOM    880 3HD1 LEU Y  57    -154.055 -96.687 644.358  1.00  9.59           H
ATOM    881  CD2 LEU Y  57    -153.254 -98.118 642.167  1.00  9.59           C
ATOM    882 1HD2 LEU Y  57    -154.113 -97.972 641.513  1.00  9.59           H
ATOM    883 2HD2 LEU Y  57    -152.463 -98.629 641.618  1.00  9.59           H
ATOM    884 3HD2 LEU Y  57    -153.549 -98.722 643.025  1.00  9.59           H
ATOM    885  HN  LEU Y  57    -151.361 -94.364 639.770  1.00  9.59           H
ATOM    886  N   VAL Y  58    -149.301 -95.325 642.067  1.00  9.59           N
ATOM    887  CA  VAL Y  58    -148.078 -95.650 642.783  1.00  9.59           C
ATOM    888  C   VAL Y  58    -147.477 -94.368 643.363  1.00  9.59           C
ATOM    889  O   VAL Y  58    -147.032 -94.351 644.510  1.00  9.59           O
ATOM    890  HA  VAL Y  58    -148.344 -96.315 643.604  1.00  9.59           H
ATOM    891  HB  VAL Y  58    -146.988 -95.804 640.954  1.00  9.59           H
ATOM    892  CB  VAL Y  58    -147.115 -96.398 641.859  1.00  9.59           C
ATOM    893  CG1 VAL Y  58    -145.741 -96.557 642.513  1.00  9.59           C
ATOM    894 1HG1 VAL Y  58    -145.325 -95.572 642.728  1.00  9.59           H
ATOM    895 2HG1 VAL Y  58    -145.843 -97.119 643.441  1.00  9.59           H
ATOM    896 3HG1 VAL Y  58    -145.075 -97.092 641.836  1.00  9.59           H
ATOM    897  CG2 VAL Y  58    -147.689 -97.757 641.453  1.00  9.59           C
ATOM    898 1HG2 VAL Y  58    -147.858 -98.361 642.344  1.00  9.59           H
ATOM    899 2HG2 VAL Y  58    -148.633 -97.610 640.928  1.00  9.59           H
ATOM    900 3HG2 VAL Y  58    -146.984 -98.267 640.797  1.00  9.59           H
ATOM    901  HN  VAL Y  58    -149.282 -95.524 641.087  1.00  9.59           H
ATOM    902  N   PHE Y  59    -147.481 -93.327 642.544  1.00  9.59           N
ATOM    903  CA  PHE Y  59    -146.957 -92.039 642.967  1.00  9.59           C
ATOM    904  C   PHE Y  59    -147.618 -91.580 644.269  1.00  9.59           C
ATOM    905  O   PHE Y  59    -146.933 -91.294 645.249  1.00  9.59           O
ATOM    906  HA  PHE Y  59    -145.887 -92.163 643.129  1.00  9.59           H
ATOM    907  CB  PHE Y  59    -147.287 -91.036 641.860  1.00  9.59           C
ATOM    908 1HB  PHE Y  59    -146.758 -91.325 640.952  1.00  9.59           H
ATOM    909 2HB  PHE Y  59    -148.353 -91.092 641.639  1.00  9.59           H
ATOM    910  CG  PHE Y  59    -146.928 -89.589 642.204  1.00  9.59           C
ATOM    911  HD1 PHE Y  59    -148.946 -88.925 642.122  1.00  9.59           H
ATOM    912  CD1 PHE Y  59    -147.906 -88.648 642.295  1.00  9.59           C
ATOM    913  HD2 PHE Y  59    -144.846 -89.998 642.347  1.00  9.59           H
ATOM    914  CD2 PHE Y  59    -145.630 -89.244 642.420  1.00  9.59           C
ATOM    915  CE1 PHE Y  59    -147.572 -87.306 642.614  1.00  9.59           C
ATOM    916  HE1 PHE Y  59    -148.355 -86.552 642.686  1.00  9.59           H
ATOM    917  CE2 PHE Y  59    -145.296 -87.901 642.739  1.00  9.59           C
ATOM    918  HE2 PHE Y  59    -144.256 -87.625 642.912  1.00  9.59           H
ATOM    919  CZ  PHE Y  59    -146.274 -86.960 642.829  1.00  9.59           C
ATOM    920  HZ  PHE Y  59    -146.018 -85.930 643.074  1.00  9.59           H
ATOM    921  HN  PHE Y  59    -147.834 -93.353 641.608  1.00  9.59           H
ATOM    922  N   ILE Y  60    -148.941 -91.524 644.236  1.00  9.59           N
ATOM    923  CA  ILE Y  60    -149.692 -90.924 645.326  1.00  9.59           C
ATOM    924  C   ILE Y  60    -149.450 -91.723 646.607  1.00  9.59           C
ATOM    925  O   ILE Y  60    -149.092 -91.156 647.639  1.00  9.59           O
ATOM    926  HA  ILE Y  60    -149.308 -89.914 645.470  1.00  9.59           H
ATOM    927  HB  ILE Y  60    -151.508 -91.757 644.563  1.00  9.59           H
ATOM    928  CB  ILE Y  60    -151.170 -90.796 644.951  1.00  9.59           C
ATOM    929  CG1 ILE Y  60    -151.366 -89.765 643.838  1.00  9.59           C
ATOM    930 1HG1 ILE Y  60    -151.218 -88.761 644.237  1.00  9.59           H
ATOM    931 2HG1 ILE Y  60    -150.615 -89.914 643.062  1.00  9.59           H
ATOM    932  CG2 ILE Y  60    -152.022 -90.480 646.182  1.00  9.59           C
ATOM    933 1HG2 ILE Y  60    -151.915 -91.282 646.913  1.00  9.59           H
ATOM    934 2HG2 ILE Y  60    -151.691 -89.540 646.622  1.00  9.59           H
ATOM    935 3HG2 ILE Y  60    -153.068 -90.395 645.887  1.00  9.59           H
ATOM    936  CD1 ILE Y  60    -152.766 -89.875 643.229  1.00  9.59           C
ATOM    937 1HD1 ILE Y  60    -152.902 -90.872 642.810  1.00  9.59           H
ATOM    938 2HD1 ILE Y  60    -153.513 -89.701 644.003  1.00  9.59           H
ATOM    939 3HD1 ILE Y  60    -152.878 -89.131 642.441  1.00  9.59           H
ATOM    940  HN  ILE Y  60    -149.497 -91.879 643.484  1.00  9.59           H
ATOM    941  N   VAL Y  61    -149.653 -93.028 646.501  1.00  9.59           N
ATOM    942  CA  VAL Y  61    -149.617 -93.889 647.670  1.00  9.59           C
ATOM    943  C   VAL Y  61    -148.192 -93.928 648.226  1.00  9.59           C
ATOM    944  O   VAL Y  61    -147.994 -93.876 649.439  1.00  9.59           O
ATOM    945  HA  VAL Y  61    -150.275 -93.452 648.421  1.00  9.59           H
ATOM    946  HB  VAL Y  61    -149.565 -95.666 646.490  1.00  9.59           H
ATOM    947  CB  VAL Y  61    -150.158 -95.276 647.316  1.00  9.59           C
ATOM    948  CG1 VAL Y  61    -150.013 -96.239 648.496  1.00  9.59           C
ATOM    949 1HG1 VAL Y  61    -148.959 -96.332 648.761  1.00  9.59           H
ATOM    950 2HG1 VAL Y  61    -150.570 -95.854 649.350  1.00  9.59           H
ATOM    951 3HG1 VAL Y  61    -150.405 -97.217 648.217  1.00  9.59           H
ATOM    952  CG2 VAL Y  61    -151.614 -95.194 646.852  1.00  9.59           C
ATOM    953 1HG2 VAL Y  61    -152.227 -94.773 647.649  1.00  9.59           H
ATOM    954 2HG2 VAL Y  61    -151.678 -94.558 645.969  1.00  9.59           H
ATOM    955 3HG2 VAL Y  61    -151.974 -96.193 646.606  1.00  9.59           H
ATOM    956  HN  VAL Y  61    -149.840 -93.496 645.637  1.00  9.59           H
ATOM    957  N   GLY Y  62    -147.237 -94.018 647.313  1.00  9.59           N
ATOM    958  CA  GLY Y  62    -145.841 -94.130 647.699  1.00  9.59           C
ATOM    959  C   GLY Y  62    -145.355 -92.849 648.379  1.00  9.59           C
ATOM    960  O   GLY Y  62    -144.623 -92.905 649.365  1.00  9.59           O
ATOM    961 1HA  GLY Y  62    -145.713 -94.976 648.374  1.00  9.59           H
ATOM    962 2HA  GLY Y  62    -145.231 -94.332 646.818  1.00  9.59           H
ATOM    963  HN  GLY Y  62    -147.404 -94.016 646.327  1.00  9.59           H
ATOM    964  N   ALA Y  63    -145.784 -91.724 647.825  1.00  9.59           N
ATOM    965  CA  ALA Y  63    -145.329 -90.431 648.308  1.00  9.59           C
ATOM    966  C   ALA Y  63    -145.826 -90.224 649.741  1.00  9.59           C
ATOM    967  O   ALA Y  63    -145.068 -89.791 650.607  1.00  9.59           O
ATOM    968  HA  ALA Y  63    -144.239 -90.441 648.309  1.00  9.59           H
ATOM    969  CB  ALA Y  63    -145.812 -89.333 647.359  1.00  9.59           C
ATOM    970 1HB  ALA Y  63    -145.408 -89.510 646.363  1.00  9.59           H
ATOM    971 2HB  ALA Y  63    -146.901 -89.342 647.317  1.00  9.59           H
ATOM    972 3HB  ALA Y  63    -145.471 -88.363 647.722  1.00  9.59           H
ATOM    973  HN  ALA Y  63    -146.427 -91.687 647.061  1.00  9.59           H
ATOM    974  N   LEU Y  64    -147.095 -90.544 649.945  1.00  9.59           N
ATOM    975  CA  LEU Y  64    -147.706 -90.384 651.254  1.00  9.59           C
ATOM    976  C   LEU Y  64    -147.007 -91.307 652.254  1.00  9.59           C
ATOM    977  O   LEU Y  64    -146.700 -90.898 653.372  1.00  9.59           O
ATOM    978  HA  LEU Y  64    -147.545 -89.352 651.566  1.00  9.59           H
ATOM    979  CB  LEU Y  64    -149.218 -90.601 651.170  1.00  9.59           C
ATOM    980 1HB  LEU Y  64    -149.401 -91.558 650.682  1.00  9.59           H
ATOM    981 2HB  LEU Y  64    -149.611 -90.679 652.183  1.00  9.59           H
ATOM    982  HG  LEU Y  64    -149.548 -89.371 649.451  1.00  9.59           H
ATOM    983  CG  LEU Y  64    -150.010 -89.523 650.427  1.00  9.59           C
ATOM    984  CD1 LEU Y  64    -151.451 -89.973 650.181  1.00  9.59           C
ATOM    985 1HD1 LEU Y  64    -151.450 -90.882 649.579  1.00  9.59           H
ATOM    986 2HD1 LEU Y  64    -151.939 -90.169 651.136  1.00  9.59           H
ATOM    987 3HD1 LEU Y  64    -151.991 -89.188 649.651  1.00  9.59           H
ATOM    988  CD2 LEU Y  64    -149.946 -88.186 651.169  1.00  9.59           C
ATOM    989 1HD2 LEU Y  64    -150.367 -88.304 652.167  1.00  9.59           H
ATOM    990 2HD2 LEU Y  64    -148.907 -87.865 651.249  1.00  9.59           H
ATOM    991 3HD2 LEU Y  64    -150.516 -87.438 650.620  1.00  9.59           H
ATOM    992  HN  LEU Y  64    -147.702 -90.905 649.237  1.00  9.59           H
ATOM    993  N   GLY Y  65    -146.776 -92.536 651.815  1.00  9.59           N
ATOM    994  CA  GLY Y  65    -146.229 -93.555 652.695  1.00  9.59           C
ATOM    995  C   GLY Y  65    -144.835 -93.163 653.187  1.00  9.59           C
ATOM    996  O   GLY Y  65    -144.574 -93.163 654.389  1.00  9.59           O
ATOM    997 1HA  GLY Y  65    -146.893 -93.698 653.547  1.00  9.59           H
ATOM    998 2HA  GLY Y  65    -146.178 -94.507 652.167  1.00  9.59           H
ATOM    999  HN  GLY Y  65    -146.955 -92.838 650.878  1.00  9.59           H
ATOM   1000  N   ASN Y  66    -143.974 -92.838 652.233  1.00  9.59           N
ATOM   1001  CA  ASN Y  66    -142.568 -92.632 652.532  1.00  9.59           C
ATOM   1002  C   ASN Y  66    -142.393 -91.288 653.243  1.00  9.59           C
ATOM   1003  O   ASN Y  66    -141.525 -91.145 654.102  1.00  9.59           O
ATOM   1004  HA  ASN Y  66    -142.282 -93.476 653.160  1.00  9.59           H
ATOM   1005  CB  ASN Y  66    -141.731 -92.602 651.252  1.00  9.59           C
ATOM   1006 1HB  ASN Y  66    -142.215 -91.965 650.512  1.00  9.59           H
ATOM   1007 2HB  ASN Y  66    -140.755 -92.163 651.461  1.00  9.59           H
ATOM   1008  CG  ASN Y  66    -141.551 -94.010 650.681  1.00  9.59           C
ATOM   1009  OD1 ASN Y  66    -140.859 -94.848 651.236  1.00  9.59           O
ATOM   1010  ND2 ASN Y  66    -142.210 -94.222 649.546  1.00  9.59           N
ATOM   1011 1HD2 ASN Y  66    -142.760 -93.491 649.143  1.00  9.59           H
ATOM   1012 2HD2 ASN Y  66    -142.155 -95.113 649.095  1.00  9.59           H
ATOM   1013  HN  ASN Y  66    -144.225 -92.715 651.273  1.00  9.59           H
ATOM   1014  N   SER Y  67    -143.232 -90.338 652.858  1.00  9.59           N
ATOM   1015  CA  SER Y  67    -143.255 -89.046 653.521  1.00  9.59           C
ATOM   1016  C   SER Y  67    -143.573 -89.226 655.007  1.00  9.59           C
ATOM   1017  O   SER Y  67    -143.043 -88.505 655.851  1.00  9.59           O
ATOM   1018  HA  SER Y  67    -142.253 -88.637 653.392  1.00  9.59           H
ATOM   1019  CB  SER Y  67    -144.275 -88.110 652.870  1.00  9.59           C
ATOM   1020 1HB  SER Y  67    -145.270 -88.546 652.950  1.00  9.59           H
ATOM   1021 2HB  SER Y  67    -144.297 -87.164 653.412  1.00  9.59           H
ATOM   1022  HG  SER Y  67    -144.616 -88.359 650.914  1.00  9.59           H
ATOM   1023  OG  SER Y  67    -143.974 -87.864 651.499  1.00  9.59           O
ATOM   1024  HN  SER Y  67    -143.886 -90.439 652.108  1.00  9.59           H
ATOM   1025  N   LEU Y  68    -144.437 -90.193 655.281  1.00  9.59           N
ATOM   1026  CA  LEU Y  68    -144.841 -90.470 656.649  1.00  9.59           C
ATOM   1027  C   LEU Y  68    -143.655 -91.059 657.417  1.00  9.59           C
ATOM   1028  O   LEU Y  68    -143.444 -90.734 658.584  1.00  9.59           O
ATOM   1029  HA  LEU Y  68    -145.112 -89.519 657.109  1.00  9.59           H
ATOM   1030  CB  LEU Y  68    -146.088 -91.355 656.671  1.00  9.59           C
ATOM   1031 1HB  LEU Y  68    -146.877 -90.851 656.112  1.00  9.59           H
ATOM   1032 2HB  LEU Y  68    -145.863 -92.280 656.140  1.00  9.59           H
ATOM   1033  HG  LEU Y  68    -145.831 -92.183 658.626  1.00  9.59           H
ATOM   1034  CG  LEU Y  68    -146.632 -91.714 658.055  1.00  9.59           C
ATOM   1035  CD1 LEU Y  68    -147.056 -90.459 658.820  1.00  9.59           C
ATOM   1036 1HD1 LEU Y  68    -146.196 -89.800 658.942  1.00  9.59           H
ATOM   1037 2HD1 LEU Y  68    -147.835 -89.939 658.263  1.00  9.59           H
ATOM   1038 3HD1 LEU Y  68    -147.439 -90.743 659.801  1.00  9.59           H
ATOM   1039  CD2 LEU Y  68    -147.769 -92.733 657.950  1.00  9.59           C
ATOM   1040 1HD2 LEU Y  68    -148.579 -92.313 657.355  1.00  9.59           H
ATOM   1041 2HD2 LEU Y  68    -147.400 -93.641 657.473  1.00  9.59           H
ATOM   1042 3HD2 LEU Y  68    -148.137 -92.970 658.948  1.00  9.59           H
ATOM   1043  HN  LEU Y  68    -144.858 -90.779 654.589  1.00  9.59           H
ATOM   1044  N   VAL Y  69    -142.913 -91.915 656.730  1.00  9.59           N
ATOM   1045  CA  VAL Y  69    -141.760 -92.558 657.335  1.00  9.59           C
ATOM   1046  C   VAL Y  69    -140.760 -91.489 657.782  1.00  9.59           C
ATOM   1047  O   VAL Y  69    -140.269 -91.526 658.909  1.00  9.59           O
ATOM   1048  HA  VAL Y  69    -142.109 -93.101 658.214  1.00  9.59           H
ATOM   1049  HB  VAL Y  69    -140.978 -93.063 655.415  1.00  9.59           H
ATOM   1050  CB  VAL Y  69    -141.156 -93.572 656.362  1.00  9.59           C
ATOM   1051  CG1 VAL Y  69    -139.811 -94.092 656.876  1.00  9.59           C
ATOM   1052 1HG1 VAL Y  69    -139.118 -93.258 656.987  1.00  9.59           H
ATOM   1053 2HG1 VAL Y  69    -139.954 -94.577 657.841  1.00  9.59           H
ATOM   1054 3HG1 VAL Y  69    -139.404 -94.811 656.165  1.00  9.59           H
ATOM   1055  CG2 VAL Y  69    -142.126 -94.726 656.100  1.00  9.59           C
ATOM   1056 1HG2 VAL Y  69    -142.349 -95.233 657.039  1.00  9.59           H
ATOM   1057 2HG2 VAL Y  69    -143.048 -94.335 655.670  1.00  9.59           H
ATOM   1058 3HG2 VAL Y  69    -141.671 -95.432 655.405  1.00  9.59           H
ATOM   1059  HN  VAL Y  69    -143.089 -92.170 655.779  1.00  9.59           H
ATOM   1060  N   ILE Y  70    -140.490 -90.562 656.875  1.00  9.59           N
ATOM   1061  CA  ILE Y  70    -139.498 -89.531 657.131  1.00  9.59           C
ATOM   1062  C   ILE Y  70    -139.973 -88.650 658.288  1.00  9.59           C
ATOM   1063  O   ILE Y  70    -139.184 -88.286 659.160  1.00  9.59           O
ATOM   1064  HA  ILE Y  70    -138.578 -90.031 657.432  1.00  9.59           H
ATOM   1065  HB  ILE Y  70    -140.138 -88.455 655.397  1.00  9.59           H
ATOM   1066  CB  ILE Y  70    -139.192 -88.752 655.850  1.00  9.59           C
ATOM   1067  CG1 ILE Y  70    -138.461 -89.633 654.835  1.00  9.59           C
ATOM   1068 1HG1 ILE Y  70    -137.453 -89.846 655.192  1.00  9.59           H
ATOM   1069 2HG1 ILE Y  70    -138.974 -90.589 654.741  1.00  9.59           H
ATOM   1070  CG2 ILE Y  70    -138.417 -87.470 656.160  1.00  9.59           C
ATOM   1071 1HG2 ILE Y  70    -139.011 -86.838 656.821  1.00  9.59           H
ATOM   1072 2HG2 ILE Y  70    -137.476 -87.723 656.649  1.00  9.59           H
ATOM   1073 3HG2 ILE Y  70    -138.213 -86.936 655.233  1.00  9.59           H
ATOM   1074  CD1 ILE Y  70    -138.390 -88.949 653.467  1.00  9.59           C
ATOM   1075 1HD1 ILE Y  70    -139.399 -88.760 653.103  1.00  9.59           H
ATOM   1076 2HD1 ILE Y  70    -137.854 -88.005 653.561  1.00  9.59           H
ATOM   1077 3HD1 ILE Y  70    -137.865 -89.597 652.765  1.00  9.59           H
ATOM   1078  HN  ILE Y  70    -140.934 -90.509 655.980  1.00  9.59           H
ATOM   1079  N   LEU Y  71    -141.259 -88.332 658.259  1.00  9.59           N
ATOM   1080  CA  LEU Y  71    -141.830 -87.435 659.249  1.00  9.59           C
ATOM   1081  C   LEU Y  71    -141.739 -88.084 660.632  1.00  9.59           C
ATOM   1082  O   LEU Y  71    -141.383 -87.425 661.608  1.00  9.59           O
ATOM   1083  HA  LEU Y  71    -141.227 -86.527 659.253  1.00  9.59           H
ATOM   1084  CB  LEU Y  71    -143.252 -87.034 658.851  1.00  9.59           C
ATOM   1085 1HB  LEU Y  71    -143.222 -86.619 657.843  1.00  9.59           H
ATOM   1086 2HB  LEU Y  71    -143.864 -87.934 658.808  1.00  9.59           H
ATOM   1087  HG  LEU Y  71    -143.212 -85.272 660.063  1.00  9.59           H
ATOM   1088  CG  LEU Y  71    -143.945 -86.023 659.767  1.00  9.59           C
ATOM   1089  CD1 LEU Y  71    -145.068 -85.293 659.028  1.00  9.59           C
ATOM   1090 1HD1 LEU Y  71    -144.654 -84.762 658.171  1.00  9.59           H
ATOM   1091 2HD1 LEU Y  71    -145.807 -86.017 658.684  1.00  9.59           H
ATOM   1092 3HD1 LEU Y  71    -145.544 -84.581 659.702  1.00  9.59           H
ATOM   1093  CD2 LEU Y  71    -144.443 -86.696 661.048  1.00  9.59           C
ATOM   1094 1HD2 LEU Y  71    -145.155 -87.481 660.792  1.00  9.59           H
ATOM   1095 2HD2 LEU Y  71    -143.599 -87.131 661.582  1.00  9.59           H
ATOM   1096 3HD2 LEU Y  71    -144.932 -85.955 661.681  1.00  9.59           H
ATOM   1097  HN  LEU Y  71    -141.904 -88.676 657.577  1.00  9.59           H
ATOM   1098  N   VAL Y  72    -142.066 -89.367 660.671  1.00  9.59           N
ATOM   1099  CA  VAL Y  72    -142.038 -90.109 661.920  1.00  9.59           C
ATOM   1100  C   VAL Y  72    -140.602 -90.155 662.448  1.00  9.59           C
ATOM   1101  O   VAL Y  72    -140.380 -90.114 663.657  1.00  9.59           O
ATOM   1102  HA  VAL Y  72    -142.658 -89.570 662.637  1.00  9.59           H
ATOM   1103  HB  VAL Y  72    -142.128 -91.972 660.884  1.00  9.59           H
ATOM   1104  CB  VAL Y  72    -142.646 -91.498 661.718  1.00  9.59           C
ATOM   1105  CG1 VAL Y  72    -142.441 -92.372 662.957  1.00  9.59           C
ATOM   1106 1HG1 VAL Y  72    -141.374 -92.482 663.151  1.00  9.59           H
ATOM   1107 2HG1 VAL Y  72    -142.920 -91.902 663.816  1.00  9.59           H
ATOM   1108 3HG1 VAL Y  72    -142.883 -93.354 662.786  1.00  9.59           H
ATOM   1109  CG2 VAL Y  72    -144.129 -91.400 661.356  1.00  9.59           C
ATOM   1110 1HG2 VAL Y  72    -144.667 -90.897 662.159  1.00  9.59           H
ATOM   1111 2HG2 VAL Y  72    -144.241 -90.831 660.432  1.00  9.59           H
ATOM   1112 3HG2 VAL Y  72    -144.536 -92.401 661.217  1.00  9.59           H
ATOM   1113  HN  VAL Y  72    -142.347 -89.897 659.871  1.00  9.59           H
ATOM   1114  N   TYR Y  73    -139.665 -90.241 661.515  1.00  9.59           N
ATOM   1115  CA  TYR Y  73    -138.259 -90.315 661.872  1.00  9.59           C
ATOM   1116  C   TYR Y  73    -137.829 -89.079 662.665  1.00  9.59           C
ATOM   1117  O   TYR Y  73    -137.167 -89.197 663.695  1.00  9.59           O
ATOM   1118  HA  TYR Y  73    -138.114 -91.201 662.489  1.00  9.59           H
ATOM   1119  CB  TYR Y  73    -137.490 -90.351 660.550  1.00  9.59           C
ATOM   1120 1HB  TYR Y  73    -137.842 -91.197 659.960  1.00  9.59           H
ATOM   1121 2HB  TYR Y  73    -137.720 -89.449 659.983  1.00  9.59           H
ATOM   1122  CG  TYR Y  73    -135.973 -90.459 660.715  1.00  9.59           C
ATOM   1123  HD1 TYR Y  73    -135.701 -88.345 660.947  1.00  9.59           H
ATOM   1124  CD1 TYR Y  73    -135.217 -89.321 660.911  1.00  9.59           C
ATOM   1125  HD2 TYR Y  73    -135.956 -92.594 660.515  1.00  9.59           H
ATOM   1126  CD2 TYR Y  73    -135.360 -91.695 660.669  1.00  9.59           C
ATOM   1127  CE1 TYR Y  73    -133.789 -89.422 661.066  1.00  9.59           C
ATOM   1128  HE1 TYR Y  73    -133.181 -88.531 661.221  1.00  9.59           H
ATOM   1129  HE2 TYR Y  73    -133.435 -92.766 660.790  1.00  9.59           H
ATOM   1130  CE2 TYR Y  73    -133.932 -91.796 660.825  1.00  9.59           C
ATOM   1131  CZ  TYR Y  73    -133.217 -90.655 661.016  1.00  9.59           C
ATOM   1132  OH  TYR Y  73    -131.868 -90.751 661.163  1.00  9.59           O
ATOM   1133  HH  TYR Y  73    -131.602 -91.710 661.262  1.00  9.59           H
ATOM   1134  HN  TYR Y  73    -139.854 -90.260 660.533  1.00  9.59           H
ATOM   1135  N   TRP Y  74    -138.222 -87.921 662.154  1.00  9.59           N
ATOM   1136  CA  TRP Y  74    -137.809 -86.662 662.749  1.00  9.59           C
ATOM   1137  C   TRP Y  74    -138.471 -86.548 664.124  1.00  9.59           C
ATOM   1138  O   TRP Y  74    -137.785 -86.452 665.141  1.00  9.59           O
ATOM   1139  HA  TRP Y  74    -136.724 -86.685 662.858  1.00  9.59           H
ATOM   1140  CB  TRP Y  74    -138.139 -85.486 661.828  1.00  9.59           C
ATOM   1141 1HB  TRP Y  74    -139.093 -85.678 661.337  1.00  9.59           H
ATOM   1142 2HB  TRP Y  74    -138.266 -84.588 662.432  1.00  9.59           H
ATOM   1143  CG  TRP Y  74    -137.078 -85.216 660.759  1.00  9.59           C
ATOM   1144  HD1 TRP Y  74    -135.237 -85.251 661.871  1.00  9.59           H
ATOM   1145  CD1 TRP Y  74    -135.750 -85.132 660.917  1.00  9.59           C
ATOM   1146  CD2 TRP Y  74    -137.311 -84.997 659.351  1.00  9.59           C
ATOM   1147  NE1 TRP Y  74    -135.113 -84.876 659.720  1.00  9.59           N
ATOM   1148  HE1 TRP Y  74    -134.128 -84.771 659.584  1.00  9.59           H
ATOM   1149  CE2 TRP Y  74    -136.093 -84.791 658.737  1.00  9.59           C
ATOM   1150  HE3 TRP Y  74    -139.487 -85.134 659.083  1.00  9.59           H
ATOM   1151  CE3 TRP Y  74    -138.513 -84.974 658.621  1.00  9.59           C
ATOM   1152  CZ2 TRP Y  74    -135.957 -84.548 657.366  1.00  9.59           C
ATOM   1153  HZ2 TRP Y  74    -134.982 -84.388 656.904  1.00  9.59           H
ATOM   1154  CZ3 TRP Y  74    -138.360 -84.729 657.251  1.00  9.59           C
ATOM   1155  HZ3 TRP Y  74    -139.261 -84.701 656.638  1.00  9.59           H
ATOM   1156  CH2 TRP Y  74    -137.140 -84.520 656.618  1.00  9.59           C
ATOM   1157  HH2 TRP Y  74    -137.106 -84.335 655.544  1.00  9.59           H
ATOM   1158  HN  TRP Y  74    -138.812 -87.836 661.351  1.00  9.59           H
ATOM   1159  N   TYR Y  75    -139.796 -86.562 664.110  1.00  9.59           N
ATOM   1160  CA  TYR Y  75    -140.560 -86.176 665.284  1.00  9.59           C
ATOM   1161  C   TYR Y  75    -140.452 -87.237 666.382  1.00  9.59           C
ATOM   1162  O   TYR Y  75    -140.842 -86.996 667.523  1.00  9.59           O
ATOM   1163  HA  TYR Y  75    -140.154 -85.236 665.656  1.00  9.59           H
ATOM   1164  CB  TYR Y  75    -142.017 -86.081 664.826  1.00  9.59           C
ATOM   1165 1HB  TYR Y  75    -142.237 -86.923 664.170  1.00  9.59           H
ATOM   1166 2HB  TYR Y  75    -142.668 -86.176 665.695  1.00  9.59           H
ATOM   1167  CG  TYR Y  75    -142.355 -84.781 664.093  1.00  9.59           C
ATOM   1168  HD1 TYR Y  75    -142.503 -83.632 665.897  1.00  9.59           H
ATOM   1169  CD1 TYR Y  75    -142.572 -83.622 664.809  1.00  9.59           C
ATOM   1170  HD2 TYR Y  75    -142.271 -85.684 662.150  1.00  9.59           H
ATOM   1171  CD2 TYR Y  75    -142.442 -84.768 662.716  1.00  9.59           C
ATOM   1172  CE1 TYR Y  75    -142.890 -82.398 664.119  1.00  9.59           C
ATOM   1173  HE1 TYR Y  75    -143.064 -81.476 664.673  1.00  9.59           H
ATOM   1174  HE2 TYR Y  75    -142.833 -83.521 660.938  1.00  9.59           H
ATOM   1175  CE2 TYR Y  75    -142.761 -83.545 662.026  1.00  9.59           C
ATOM   1176  CZ  TYR Y  75    -142.969 -82.420 662.762  1.00  9.59           C
ATOM   1177  OH  TYR Y  75    -143.269 -81.265 662.110  1.00  9.59           O
ATOM   1178  HH  TYR Y  75    -143.281 -81.422 661.123  1.00  9.59           H
ATOM   1179  HN  TYR Y  75    -140.344 -86.830 663.318  1.00  9.59           H
ATOM   1180  N   CYS Y  76    -139.920 -88.388 665.998  1.00  9.59           N
ATOM   1181  CA  CYS Y  76    -139.699 -89.464 666.948  1.00  9.59           C
ATOM   1182  C   CYS Y  76    -138.518 -89.081 667.843  1.00  9.59           C
ATOM   1183  O   CYS Y  76    -137.377 -89.040 667.386  1.00  9.59           O
ATOM   1184  HA  CYS Y  76    -140.614 -89.557 667.533  1.00  9.59           H
ATOM   1185  CB  CYS Y  76    -139.470 -90.803 666.244  1.00  9.59           C
ATOM   1186 1HB  CYS Y  76    -140.302 -91.017 665.572  1.00  9.59           H
ATOM   1187 2HB  CYS Y  76    -138.570 -90.751 665.630  1.00  9.59           H
ATOM   1188  HG  CYS Y  76    -140.524 -92.003 667.997  1.00  9.59           H
ATOM   1189  SG  CYS Y  76    -139.306 -92.141 667.481  1.00  9.59           S
ATOM   1190  HN  CYS Y  76    -139.642 -88.590 665.058  1.00  9.59           H
ATOM   1191  N   THR Y  77    -138.834 -88.810 669.101  1.00  9.59           N
ATOM   1192  CA  THR Y  77    -137.840 -88.295 670.027  1.00  9.59           C
ATOM   1193  C   THR Y  77    -136.889 -89.411 670.464  1.00  9.59           C
ATOM   1194  O   THR Y  77    -135.984 -89.182 671.264  1.00  9.59           O
ATOM   1195  HA  THR Y  77    -137.239 -87.549 669.507  1.00  9.59           H
ATOM   1196  HB  THR Y  77    -137.874 -87.214 671.911  1.00  9.59           H
ATOM   1197  CB  THR Y  77    -138.578 -87.634 671.193  1.00  9.59           C
ATOM   1198  OG1 THR Y  77    -139.427 -88.663 671.695  1.00  9.59           O
ATOM   1199  HG1 THR Y  77    -139.753 -88.422 672.609  1.00  9.59           H
ATOM   1200  CG2 THR Y  77    -139.547 -86.544 670.731  1.00  9.59           C
ATOM   1201 1HG2 THR Y  77    -140.292 -86.979 670.065  1.00  9.59           H
ATOM   1202 2HG2 THR Y  77    -138.995 -85.768 670.200  1.00  9.59           H
ATOM   1203 3HG2 THR Y  77    -140.044 -86.108 671.597  1.00  9.59           H
ATOM   1204  HN  THR Y  77    -139.747 -88.936 669.488  1.00  9.59           H
ATOM   1205  N   ARG Y  78    -137.128 -90.595 669.920  1.00  9.59           N
ATOM   1206  CA  ARG Y  78    -136.359 -91.766 670.306  1.00  9.59           C
ATOM   1207  C   ARG Y  78    -134.946 -91.688 669.725  1.00  9.59           C
ATOM   1208  O   ARG Y  78    -134.748 -91.153 668.635  1.00  9.59           O
ATOM   1209  HA  ARG Y  78    -136.337 -91.738 671.395  1.00  9.59           H
ATOM   1210  CB  ARG Y  78    -137.032 -93.052 669.822  1.00  9.59           C
ATOM   1211 1HB  ARG Y  78    -136.687 -93.895 670.421  1.00  9.59           H
ATOM   1212 2HB  ARG Y  78    -138.110 -92.979 669.966  1.00  9.59           H
ATOM   1213  CG  ARG Y  78    -136.725 -93.309 668.345  1.00  9.59           C
ATOM   1214 1HG  ARG Y  78    -136.876 -92.392 667.774  1.00  9.59           H
ATOM   1215 2HG  ARG Y  78    -135.678 -93.587 668.231  1.00  9.59           H
ATOM   1216  CD  ARG Y  78    -137.618 -94.417 667.785  1.00  9.59           C
ATOM   1217 1HD  ARG Y  78    -137.358 -95.372 668.242  1.00  9.59           H
ATOM   1218 2HD  ARG Y  78    -138.660 -94.218 668.035  1.00  9.59           H
ATOM   1219  NE  ARG Y  78    -137.459 -94.502 666.316  1.00  9.59           N
ATOM   1220  HE  ARG Y  78    -137.141 -93.687 665.831  1.00  9.59           H
ATOM   1221  CZ  ARG Y  78    -137.714 -95.602 665.594  1.00  9.59           C
ATOM   1222  NH1 ARG Y  78    -138.142 -96.722 666.191  1.00  9.59           N
ATOM   1223 1HH1 ARG Y  78    -138.274 -96.742 667.182  1.00  9.59           H
ATOM   1224 2HH1 ARG Y  78    -138.330 -97.539 665.645  1.00  9.59           H
ATOM   1225  NH2 ARG Y  78    -137.534 -95.564 664.267  1.00  9.59           N
ATOM   1226 1HH2 ARG Y  78    -137.720 -96.376 663.714  1.00  9.59           H
ATOM   1227 2HH2 ARG Y  78    -137.214 -94.724 663.829  1.00  9.59           H
ATOM   1228  HN  ARG Y  78    -137.831 -90.761 669.228  1.00  9.59           H
ATOM   1229  N   VAL Y  79    -134.000 -92.230 670.478  1.00  9.59           N
ATOM   1230  CA  VAL Y  79    -132.663 -92.452 669.955  1.00  9.59           C
ATOM   1231  C   VAL Y  79    -132.750 -93.316 668.695  1.00  9.59           C
ATOM   1232  O   VAL Y  79    -133.275 -94.427 668.735  1.00  9.59           O
ATOM   1233  HA  VAL Y  79    -132.249 -91.480 669.686  1.00  9.59           H
ATOM   1234  HB  VAL Y  79    -132.182 -94.039 671.298  1.00  9.59           H
ATOM   1235  CB  VAL Y  79    -131.772 -93.063 671.038  1.00  9.59           C
ATOM   1236  CG1 VAL Y  79    -130.347 -93.275 670.522  1.00  9.59           C
ATOM   1237 1HG1 VAL Y  79    -130.368 -93.949 669.665  1.00  9.59           H
ATOM   1238 2HG1 VAL Y  79    -129.924 -92.317 670.221  1.00  9.59           H
ATOM   1239 3HG1 VAL Y  79    -129.736 -93.710 671.312  1.00  9.59           H
ATOM   1240  CG2 VAL Y  79    -131.775 -92.200 672.301  1.00  9.59           C
ATOM   1241 1HG2 VAL Y  79    -131.401 -91.204 672.062  1.00  9.59           H
ATOM   1242 2HG2 VAL Y  79    -132.791 -92.123 672.687  1.00  9.59           H
ATOM   1243 3HG2 VAL Y  79    -131.134 -92.657 673.055  1.00  9.59           H
ATOM   1244  HN  VAL Y  79    -134.135 -92.514 671.427  1.00  9.59           H
ATOM   1245  N   LYS Y  80    -132.227 -92.772 667.606  1.00  9.59           N
ATOM   1246  CA  LYS Y  80    -132.260 -93.469 666.331  1.00  9.59           C
ATOM   1247  C   LYS Y  80    -131.473 -94.776 666.449  1.00  9.59           C
ATOM   1248  O   LYS Y  80    -130.737 -94.977 667.414  1.00  9.59           O
ATOM   1249  HA  LYS Y  80    -133.301 -93.711 666.118  1.00  9.59           H
ATOM   1250  CB  LYS Y  80    -131.769 -92.554 665.207  1.00  9.59           C
ATOM   1251 1HB  LYS Y  80    -130.681 -92.587 665.156  1.00  9.59           H
ATOM   1252 2HB  LYS Y  80    -132.144 -92.916 664.250  1.00  9.59           H
ATOM   1253  CG  LYS Y  80    -132.232 -91.113 665.432  1.00  9.59           C
ATOM   1254 1HG  LYS Y  80    -131.856 -90.752 666.389  1.00  9.59           H
ATOM   1255 2HG  LYS Y  80    -131.811 -90.468 664.660  1.00  9.59           H
ATOM   1256  CD  LYS Y  80    -133.759 -91.018 665.408  1.00  9.59           C
ATOM   1257 1HD  LYS Y  80    -134.133 -91.359 664.443  1.00  9.59           H
ATOM   1258 2HD  LYS Y  80    -134.180 -91.679 666.166  1.00  9.59           H
ATOM   1259  CE  LYS Y  80    -134.222 -89.582 665.662  1.00  9.59           C
ATOM   1260 1HE  LYS Y  80    -133.834 -89.232 666.619  1.00  9.59           H
ATOM   1261 2HE  LYS Y  80    -133.819 -88.922 664.894  1.00  9.59           H
ATOM   1262  NZ  LYS Y  80    -135.700 -89.507 665.663  1.00  9.59           N
ATOM   1263 1HZ  LYS Y  80    -135.989 -88.535 665.662  1.00  9.59           H
ATOM   1264 2HZ  LYS Y  80    -136.062 -89.967 664.835  1.00  9.59           H
ATOM   1265 3HZ  LYS Y  80    -136.062 -89.967 666.491  1.00  9.59           H
ATOM   1266  HN  LYS Y  80    -131.787 -91.874 667.585  1.00  9.59           H
ATOM   1267  N   THR Y  81    -131.654 -95.630 665.453  1.00  9.59           N
ATOM   1268  CA  THR Y  81    -130.857 -96.841 665.350  1.00  9.59           C
ATOM   1269  C   THR Y  81    -130.226 -96.948 663.961  1.00  9.59           C
ATOM   1270  O   THR Y  81    -130.583 -96.198 663.054  1.00  9.59           O
ATOM   1271  HA  THR Y  81    -130.040 -96.776 666.069  1.00  9.59           H
ATOM   1272  HB  THR Y  81    -131.168 -98.942 665.807  1.00  9.59           H
ATOM   1273  CB  THR Y  81    -131.754 -98.029 665.704  1.00  9.59           C
ATOM   1274  OG1 THR Y  81    -132.736 -98.042 664.671  1.00  9.59           O
ATOM   1275  HG1 THR Y  81    -133.488 -97.426 664.906  1.00  9.59           H
ATOM   1276  CG2 THR Y  81    -132.561 -97.794 666.982  1.00  9.59           C
ATOM   1277 1HG2 THR Y  81    -133.198 -96.919 666.854  1.00  9.59           H
ATOM   1278 2HG2 THR Y  81    -131.880 -97.628 667.817  1.00  9.59           H
ATOM   1279 3HG2 THR Y  81    -133.180 -98.667 667.187  1.00  9.59           H
ATOM   1280  HN  THR Y  81    -132.330 -95.507 664.726  1.00  9.59           H
ATOM   1281  N   MET Y  82    -129.299 -97.887 663.838  1.00  9.59           N
ATOM   1282  CA  MET Y  82    -128.639 -98.124 662.565  1.00  9.59           C
ATOM   1283  C   MET Y  82    -129.659 -98.434 661.468  1.00  9.59           C
ATOM   1284  O   MET Y  82    -129.569 -97.901 660.363  1.00  9.59           O
ATOM   1285  HA  MET Y  82    -128.112 -97.199 662.331  1.00  9.59           H
ATOM   1286  CB  MET Y  82    -127.667 -99.298 662.705  1.00  9.59           C
ATOM   1287 1HB  MET Y  82    -127.110 -99.204 663.638  1.00  9.59           H
ATOM   1288 2HB  MET Y  82    -128.226-100.232 662.760  1.00  9.59           H
ATOM   1289  CG  MET Y  82    -126.694 -99.347 661.526  1.00  9.59           C
ATOM   1290 1HG  MET Y  82    -127.231 -99.594 660.610  1.00  9.59           H
ATOM   1291 2HG  MET Y  82    -126.241 -98.367 661.376  1.00  9.59           H
ATOM   1292  SD  MET Y  82    -125.424-100.563 661.834  1.00  9.59           S
ATOM   1293  CE  MET Y  82    -124.676-100.647 660.215  1.00  9.59           C
ATOM   1294 1HE  MET Y  82    -125.422-100.961 659.486  1.00  9.59           H
ATOM   1295 2HE  MET Y  82    -124.291 -99.664 659.941  1.00  9.59           H
ATOM   1296 3HE  MET Y  82    -123.857-101.366 660.230  1.00  9.59           H
ATOM   1297  HN  MET Y  82    -128.998 -98.477 664.587  1.00  9.59           H
ATOM   1298  N   THR Y  83    -130.606 -99.294 661.811  1.00  9.59           N
ATOM   1299  CA  THR Y  83    -131.667 -99.649 660.883  1.00  9.59           C
ATOM   1300  C   THR Y  83    -132.445 -98.401 660.461  1.00  9.59           C
ATOM   1301  O   THR Y  83    -132.708 -98.200 659.276  1.00  9.59           O
ATOM   1302  HA  THR Y  83    -131.212-100.062 659.982  1.00  9.59           H
ATOM   1303  HB  THR Y  83    -133.383-100.257 662.069  1.00  9.59           H
ATOM   1304  CB  THR Y  83    -132.541-100.714 661.548  1.00  9.59           C
ATOM   1305  OG1 THR Y  83    -131.634-101.445 662.368  1.00  9.59           O
ATOM   1306  HG1 THR Y  83    -130.925-101.867 661.803  1.00  9.59           H
ATOM   1307  CG2 THR Y  83    -133.060-101.752 660.551  1.00  9.59           C
ATOM   1308 1HG2 THR Y  83    -132.217-102.256 660.079  1.00  9.59           H
ATOM   1309 2HG2 THR Y  83    -133.659-101.254 659.788  1.00  9.59           H
ATOM   1310 3HG2 THR Y  83    -133.674-102.484 661.075  1.00  9.59           H
ATOM   1311  HN  THR Y  83    -130.657 -99.745 662.702  1.00  9.59           H
ATOM   1312  N   ASP Y  84    -132.792 -97.595 661.453  1.00  9.59           N
ATOM   1313  CA  ASP Y  84    -133.628 -96.431 661.214  1.00  9.59           C
ATOM   1314  C   ASP Y  84    -132.940 -95.513 660.202  1.00  9.59           C
ATOM   1315  O   ASP Y  84    -133.606 -94.822 659.432  1.00  9.59           O
ATOM   1316  HA  ASP Y  84    -134.573 -96.828 660.843  1.00  9.59           H
ATOM   1317  CB  ASP Y  84    -133.844 -95.634 662.503  1.00  9.59           C
ATOM   1318 1HB  ASP Y  84    -132.888 -95.260 662.868  1.00  9.59           H
ATOM   1319 2HB  ASP Y  84    -134.469 -94.765 662.297  1.00  9.59           H
ATOM   1320  CG  ASP Y  84    -134.504 -96.500 663.578  1.00  9.59           C
ATOM   1321  OD1 ASP Y  84    -135.499 -97.174 663.233  1.00  9.59           O
ATOM   1322  OD2 ASP Y  84    -133.998 -96.469 664.721  1.00  9.59           O
ATOM   1323  HN  ASP Y  84    -132.512 -97.726 662.404  1.00  9.59           H
ATOM   1324  N   MET Y  85    -131.616 -95.535 660.235  1.00  9.59           N
ATOM   1325  CA  MET Y  85    -130.830 -94.720 659.324  1.00  9.59           C
ATOM   1326  C   MET Y  85    -131.024 -95.175 657.876  1.00  9.59           C
ATOM   1327  O   MET Y  85    -131.196 -94.350 656.980  1.00  9.59           O
ATOM   1328  HA  MET Y  85    -131.203 -93.703 659.445  1.00  9.59           H
ATOM   1329  CB  MET Y  85    -129.350 -94.820 659.696  1.00  9.59           C
ATOM   1330 1HB  MET Y  85    -129.225 -94.621 660.761  1.00  9.59           H
ATOM   1331 2HB  MET Y  85    -128.993 -95.834 659.518  1.00  9.59           H
ATOM   1332  CG  MET Y  85    -128.512 -93.829 658.885  1.00  9.59           C
ATOM   1333 1HG  MET Y  85    -127.462 -93.917 659.161  1.00  9.59           H
ATOM   1334 2HG  MET Y  85    -128.584 -94.064 657.823  1.00  9.59           H
ATOM   1335  SD  MET Y  85    -129.082 -92.163 659.180  1.00  9.59           S
ATOM   1336  CE  MET Y  85    -128.466 -91.914 660.837  1.00  9.59           C
ATOM   1337 1HE  MET Y  85    -128.904 -92.656 661.503  1.00  9.59           H
ATOM   1338 2HE  MET Y  85    -127.381 -92.018 660.840  1.00  9.59           H
ATOM   1339 3HE  MET Y  85    -128.736 -90.915 661.178  1.00  9.59           H
ATOM   1340  HN  MET Y  85    -131.082 -96.096 660.868  1.00  9.59           H
ATOM   1341  N   PHE Y  86    -130.990 -96.487 657.691  1.00  9.59           N
ATOM   1342  CA  PHE Y  86    -131.218 -97.064 656.377  1.00  9.59           C
ATOM   1343  C   PHE Y  86    -132.661 -96.838 655.922  1.00  9.59           C
ATOM   1344  O   PHE Y  86    -132.914 -96.615 654.739  1.00  9.59           O
ATOM   1345  HA  PHE Y  86    -130.538 -96.569 655.684  1.00  9.59           H
ATOM   1346  CB  PHE Y  86    -130.964 -98.568 656.499  1.00  9.59           C
ATOM   1347 1HB  PHE Y  86    -131.639 -98.981 657.249  1.00  9.59           H
ATOM   1348 2HB  PHE Y  86    -131.210 -99.046 655.551  1.00  9.59           H
ATOM   1349  CG  PHE Y  86    -129.525 -98.927 656.877  1.00  9.59           C
ATOM   1350  HD1 PHE Y  86    -128.676 -97.497 655.552  1.00  9.59           H
ATOM   1351  CD1 PHE Y  86    -128.485 -98.276 656.291  1.00  9.59           C
ATOM   1352  HD2 PHE Y  86    -130.120-100.421 658.268  1.00  9.59           H
ATOM   1353  CD2 PHE Y  86    -129.287 -99.899 657.799  1.00  9.59           C
ATOM   1354  CE1 PHE Y  86    -127.150 -98.609 656.641  1.00  9.59           C
ATOM   1355  HE1 PHE Y  86    -126.317 -98.087 656.172  1.00  9.59           H
ATOM   1356  CE2 PHE Y  86    -127.952-100.232 658.149  1.00  9.59           C
ATOM   1357  HE2 PHE Y  86    -127.760-101.011 658.888  1.00  9.59           H
ATOM   1358  CZ  PHE Y  86    -126.912 -99.580 657.563  1.00  9.59           C
ATOM   1359  HZ  PHE Y  86    -125.887 -99.837 657.832  1.00  9.59           H
ATOM   1360  HN  PHE Y  86    -130.811 -97.149 658.419  1.00  9.59           H
ATOM   1361  N   LEU Y  87    -133.569 -96.903 656.885  1.00  9.59           N
ATOM   1362  CA  LEU Y  87    -134.983 -96.747 656.591  1.00  9.59           C
ATOM   1363  C   LEU Y  87    -135.231 -95.345 656.030  1.00  9.59           C
ATOM   1364  O   LEU Y  87    -136.023 -95.174 655.105  1.00  9.59           O
ATOM   1365  HA  LEU Y  87    -135.240 -97.477 655.823  1.00  9.59           H
ATOM   1366  CB  LEU Y  87    -135.826 -97.073 657.826  1.00  9.59           C
ATOM   1367 1HB  LEU Y  87    -135.630 -96.316 658.585  1.00  9.59           H
ATOM   1368 2HB  LEU Y  87    -136.878 -96.988 657.556  1.00  9.59           H
ATOM   1369  HG  LEU Y  87    -134.746 -98.383 659.126  1.00  9.59           H
ATOM   1370  CG  LEU Y  87    -135.597 -98.451 658.449  1.00  9.59           C
ATOM   1371  CD1 LEU Y  87    -136.805 -98.883 659.283  1.00  9.59           C
ATOM   1372 1HD1 LEU Y  87    -136.971 -98.161 660.083  1.00  9.59           H
ATOM   1373 2HD1 LEU Y  87    -137.689 -98.929 658.646  1.00  9.59           H
ATOM   1374 3HD1 LEU Y  87    -136.616 -99.866 659.714  1.00  9.59           H
ATOM   1375  CD2 LEU Y  87    -135.241 -99.485 657.378  1.00  9.59           C
ATOM   1376 1HD2 LEU Y  87    -136.057 -99.557 656.658  1.00  9.59           H
ATOM   1377 2HD2 LEU Y  87    -134.330 -99.178 656.865  1.00  9.59           H
ATOM   1378 3HD2 LEU Y  87    -135.084-100.456 657.848  1.00  9.59           H
ATOM   1379  HN  LEU Y  87    -133.352 -97.059 657.848  1.00  9.59           H
ATOM   1380  N   LEU Y  88    -134.539 -94.378 656.614  1.00  9.59           N
ATOM   1381  CA  LEU Y  88    -134.675 -92.996 656.184  1.00  9.59           C
ATOM   1382  C   LEU Y  88    -134.221 -92.873 654.728  1.00  9.59           C
ATOM   1383  O   LEU Y  88    -134.929 -92.301 653.900  1.00  9.59           O
ATOM   1384  HA  LEU Y  88    -135.733 -92.740 656.239  1.00  9.59           H
ATOM   1385  CB  LEU Y  88    -133.932 -92.062 657.140  1.00  9.59           C
ATOM   1386 1HB  LEU Y  88    -134.367 -92.170 658.134  1.00  9.59           H
ATOM   1387 2HB  LEU Y  88    -132.896 -92.393 657.208  1.00  9.59           H
ATOM   1388  HG  LEU Y  88    -133.704 -90.489 655.709  1.00  9.59           H
ATOM   1389  CG  LEU Y  88    -133.940 -90.578 656.770  1.00  9.59           C
ATOM   1390  CD1 LEU Y  88    -135.328 -89.969 656.976  1.00  9.59           C
ATOM   1391 1HD1 LEU Y  88    -136.051 -90.490 656.348  1.00  9.59           H
ATOM   1392 2HD1 LEU Y  88    -135.617 -90.069 658.023  1.00  9.59           H
ATOM   1393 3HD1 LEU Y  88    -135.306 -88.913 656.705  1.00  9.59           H
ATOM   1394  CD2 LEU Y  88    -132.859 -89.814 657.538  1.00  9.59           C
ATOM   1395 1HD2 LEU Y  88    -133.040 -89.908 658.609  1.00  9.59           H
ATOM   1396 2HD2 LEU Y  88    -131.881 -90.229 657.297  1.00  9.59           H
ATOM   1397 3HD2 LEU Y  88    -132.887 -88.762 657.256  1.00  9.59           H
ATOM   1398  HN  LEU Y  88    -133.897 -94.525 657.366  1.00  9.59           H
ATOM   1399  N   ASN Y  89    -133.044 -93.419 654.460  1.00  9.59           N
ATOM   1400  CA  ASN Y  89    -132.430 -93.268 653.152  1.00  9.59           C
ATOM   1401  C   ASN Y  89    -133.251 -94.037 652.115  1.00  9.59           C
ATOM   1402  O   ASN Y  89    -133.310 -93.647 650.950  1.00  9.59           O
ATOM   1403  HA  ASN Y  89    -132.419 -92.195 652.962  1.00  9.59           H
ATOM   1404  CB  ASN Y  89    -131.008 -93.834 653.142  1.00  9.59           C
ATOM   1405 1HB  ASN Y  89    -130.981 -94.768 653.704  1.00  9.59           H
ATOM   1406 2HB  ASN Y  89    -130.713 -94.069 652.120  1.00  9.59           H
ATOM   1407  CG  ASN Y  89    -130.018 -92.838 653.749  1.00  9.59           C
ATOM   1408  OD1 ASN Y  89    -129.324 -92.113 653.056  1.00  9.59           O
ATOM   1409  ND2 ASN Y  89    -129.991 -92.844 655.079  1.00  9.59           N
ATOM   1410 1HD2 ASN Y  89    -130.587 -93.464 655.588  1.00  9.59           H
ATOM   1411 2HD2 ASN Y  89    -129.375 -92.227 655.569  1.00  9.59           H
ATOM   1412  HN  ASN Y  89    -132.514 -93.956 655.116  1.00  9.59           H
ATOM   1413  N   LEU Y  90    -133.865 -95.117 652.576  1.00  9.59           N
ATOM   1414  CA  LEU Y  90    -134.685 -95.942 651.705  1.00  9.59           C
ATOM   1415  C   LEU Y  90    -135.896 -95.133 651.235  1.00  9.59           C
ATOM   1416  O   LEU Y  90    -136.214 -95.118 650.047  1.00  9.59           O
ATOM   1417  HA  LEU Y  90    -134.081 -96.196 650.834  1.00  9.59           H
ATOM   1418  CB  LEU Y  90    -135.054 -97.254 652.400  1.00  9.59           C
ATOM   1419 1HB  LEU Y  90    -134.170 -97.630 652.915  1.00  9.59           H
ATOM   1420 2HB  LEU Y  90    -135.801 -97.040 653.164  1.00  9.59           H
ATOM   1421  HG  LEU Y  90    -136.282 -97.915 650.779  1.00  9.59           H
ATOM   1422  CG  LEU Y  90    -135.593 -98.363 651.495  1.00  9.59           C
ATOM   1423  CD1 LEU Y  90    -134.465 -99.012 650.691  1.00  9.59           C
ATOM   1424 1HD1 LEU Y  90    -133.981 -98.259 650.069  1.00  9.59           H
ATOM   1425 2HD1 LEU Y  90    -133.733 -99.443 651.374  1.00  9.59           H
ATOM   1426 3HD1 LEU Y  90    -134.876 -99.798 650.056  1.00  9.59           H
ATOM   1427  CD2 LEU Y  90    -136.387 -99.392 652.303  1.00  9.59           C
ATOM   1428 1HD2 LEU Y  90    -135.739 -99.840 653.056  1.00  9.59           H
ATOM   1429 2HD2 LEU Y  90    -137.227 -98.900 652.791  1.00  9.59           H
ATOM   1430 3HD2 LEU Y  90    -136.759-100.170 651.635  1.00  9.59           H
ATOM   1431  HN  LEU Y  90    -133.810 -95.430 653.524  1.00  9.59           H
ATOM   1432  N   ALA Y  91    -136.539 -94.480 652.193  1.00  9.59           N
ATOM   1433  CA  ALA Y  91    -137.738 -93.714 651.901  1.00  9.59           C
ATOM   1434  C   ALA Y  91    -137.376 -92.532 650.999  1.00  9.59           C
ATOM   1435  O   ALA Y  91    -138.191 -92.092 650.190  1.00  9.59           O
ATOM   1436  HA  ALA Y  91    -138.429 -94.368 651.369  1.00  9.59           H
ATOM   1437  CB  ALA Y  91    -138.391 -93.269 653.211  1.00  9.59           C
ATOM   1438 1HB  ALA Y  91    -138.655 -94.146 653.801  1.00  9.59           H
ATOM   1439 2HB  ALA Y  91    -137.692 -92.649 653.773  1.00  9.59           H
ATOM   1440 3HB  ALA Y  91    -139.291 -92.694 652.991  1.00  9.59           H
ATOM   1441  HN  ALA Y  91    -136.253 -94.469 653.151  1.00  9.59           H
ATOM   1442  N   ILE Y  92    -136.153 -92.052 651.169  1.00  9.59           N
ATOM   1443  CA  ILE Y  92    -135.665 -90.945 650.365  1.00  9.59           C
ATOM   1444  C   ILE Y  92    -135.503 -91.406 648.915  1.00  9.59           C
ATOM   1445  O   ILE Y  92    -135.934 -90.719 647.990  1.00  9.59           O
ATOM   1446  HA  ILE Y  92    -136.421 -90.160 650.395  1.00  9.59           H
ATOM   1447  HB  ILE Y  92    -133.724 -91.191 651.228  1.00  9.59           H
ATOM   1448  CB  ILE Y  92    -134.386 -90.364 650.971  1.00  9.59           C
ATOM   1449  CG1 ILE Y  92    -134.688 -89.608 652.267  1.00  9.59           C
ATOM   1450 1HG1 ILE Y  92    -135.202 -88.675 652.036  1.00  9.59           H
ATOM   1451 2HG1 ILE Y  92    -135.361 -90.198 652.888  1.00  9.59           H
ATOM   1452  CG2 ILE Y  92    -133.645 -89.491 649.957  1.00  9.59           C
ATOM   1453 1HG2 ILE Y  92    -133.378 -90.091 649.087  1.00  9.59           H
ATOM   1454 2HG2 ILE Y  92    -134.289 -88.668 649.647  1.00  9.59           H
ATOM   1455 3HG2 ILE Y  92    -132.740 -89.091 650.414  1.00  9.59           H
ATOM   1456  CD1 ILE Y  92    -133.402 -89.309 653.040  1.00  9.59           C
ATOM   1457 1HD1 ILE Y  92    -132.903 -90.246 653.290  1.00  9.59           H
ATOM   1458 2HD1 ILE Y  92    -132.741 -88.699 652.424  1.00  9.59           H
ATOM   1459 3HD1 ILE Y  92    -133.645 -88.771 653.956  1.00  9.59           H
ATOM   1460  HN  ILE Y  92    -135.501 -92.406 651.840  1.00  9.59           H
ATOM   1461  N   ALA Y  93    -134.881 -92.566 648.762  1.00  9.59           N
ATOM   1462  CA  ALA Y  93    -134.602 -93.097 647.439  1.00  9.59           C
ATOM   1463  C   ALA Y  93    -135.921 -93.335 646.700  1.00  9.59           C
ATOM   1464  O   ALA Y  93    -136.055 -92.978 645.531  1.00  9.59           O
ATOM   1465  HA  ALA Y  93    -134.022 -92.350 646.897  1.00  9.59           H
ATOM   1466  CB  ALA Y  93    -133.767 -94.372 647.566  1.00  9.59           C
ATOM   1467 1HB  ALA Y  93    -132.828 -94.143 648.071  1.00  9.59           H
ATOM   1468 2HB  ALA Y  93    -134.320 -95.112 648.145  1.00  9.59           H
ATOM   1469 3HB  ALA Y  93    -133.558 -94.770 646.573  1.00  9.59           H
ATOM   1470  HN  ALA Y  93    -134.571 -93.138 649.521  1.00  9.59           H
ATOM   1471  N   ASP Y  94    -136.862 -93.935 647.414  1.00  9.59           N
ATOM   1472  CA  ASP Y  94    -138.168 -94.219 646.844  1.00  9.59           C
ATOM   1473  C   ASP Y  94    -138.793 -92.916 646.341  1.00  9.59           C
ATOM   1474  O   ASP Y  94    -139.330 -92.868 645.235  1.00  9.59           O
ATOM   1475  HA  ASP Y  94    -137.980 -94.929 646.039  1.00  9.59           H
ATOM   1476  CB  ASP Y  94    -139.107 -94.821 647.890  1.00  9.59           C
ATOM   1477 1HB  ASP Y  94    -138.942 -94.338 648.853  1.00  9.59           H
ATOM   1478 2HB  ASP Y  94    -140.142 -94.627 647.610  1.00  9.59           H
ATOM   1479  CG  ASP Y  94    -138.883 -96.329 648.025  1.00  9.59           C
ATOM   1480  OD1 ASP Y  94    -138.612 -96.958 646.979  1.00  9.59           O
ATOM   1481  OD2 ASP Y  94    -138.989 -96.818 649.170  1.00  9.59           O
ATOM   1482  HN  ASP Y  94    -136.743 -94.226 648.364  1.00  9.59           H
ATOM   1483  N   LEU Y  95    -138.703 -91.892 647.176  1.00  9.59           N
ATOM   1484  CA  LEU Y  95    -139.317 -90.613 646.862  1.00  9.59           C
ATOM   1485  C   LEU Y  95    -138.721 -90.072 645.561  1.00  9.59           C
ATOM   1486  O   LEU Y  95    -139.444 -89.558 644.709  1.00  9.59           O
ATOM   1487  HA  LEU Y  95    -140.381 -90.792 646.707  1.00  9.59           H
ATOM   1488  CB  LEU Y  95    -139.187 -89.652 648.045  1.00  9.59           C
ATOM   1489 1HB  LEU Y  95    -138.191 -89.765 648.472  1.00  9.59           H
ATOM   1490 2HB  LEU Y  95    -139.258 -88.632 647.668  1.00  9.59           H
ATOM   1491  HG  LEU Y  95    -140.093 -90.821 649.590  1.00  9.59           H
ATOM   1492  CG  LEU Y  95    -140.214 -89.824 649.166  1.00  9.59           C
ATOM   1493  CD1 LEU Y  95    -139.969 -88.820 650.294  1.00  9.59           C
ATOM   1494 1HD1 LEU Y  95    -138.972 -88.974 650.707  1.00  9.59           H
ATOM   1495 2HD1 LEU Y  95    -140.047 -87.807 649.901  1.00  9.59           H
ATOM   1496 3HD1 LEU Y  95    -140.713 -88.965 651.077  1.00  9.59           H
ATOM   1497  CD2 LEU Y  95    -141.641 -89.736 648.620  1.00  9.59           C
ATOM   1498 1HD2 LEU Y  95    -141.792 -88.762 648.154  1.00  9.59           H
ATOM   1499 2HD2 LEU Y  95    -141.796 -90.521 647.880  1.00  9.59           H
ATOM   1500 3HD2 LEU Y  95    -142.351 -89.862 649.438  1.00  9.59           H
ATOM   1501  HN  LEU Y  95    -138.221 -91.926 648.052  1.00  9.59           H
ATOM   1502  N   LEU Y  96    -137.408 -90.206 645.449  1.00  9.59           N
ATOM   1503  CA  LEU Y  96    -136.700 -89.696 644.287  1.00  9.59           C
ATOM   1504  C   LEU Y  96    -137.261 -90.353 643.024  1.00  9.59           C
ATOM   1505  O   LEU Y  96    -137.436 -89.693 642.001  1.00  9.59           O
ATOM   1506  HA  LEU Y  96    -136.892 -88.624 644.232  1.00  9.59           H
ATOM   1507  CB  LEU Y  96    -135.191 -89.877 644.456  1.00  9.59           C
ATOM   1508 1HB  LEU Y  96    -134.998 -90.916 644.724  1.00  9.59           H
ATOM   1509 2HB  LEU Y  96    -134.713 -89.704 643.491  1.00  9.59           H
ATOM   1510  HG  LEU Y  96    -134.947 -89.204 646.471  1.00  9.59           H
ATOM   1511  CG  LEU Y  96    -134.519 -88.977 645.495  1.00  9.59           C
ATOM   1512  CD1 LEU Y  96    -133.019 -89.265 645.581  1.00  9.59           C
ATOM   1513 1HD1 LEU Y  96    -132.864 -90.306 645.868  1.00  9.59           H
ATOM   1514 2HD1 LEU Y  96    -132.557 -89.083 644.611  1.00  9.59           H
ATOM   1515 3HD1 LEU Y  96    -132.566 -88.612 646.327  1.00  9.59           H
ATOM   1516  CD2 LEU Y  96    -134.804 -87.502 645.208  1.00  9.59           C
ATOM   1517 1HD2 LEU Y  96    -134.420 -87.243 644.221  1.00  9.59           H
ATOM   1518 2HD2 LEU Y  96    -135.879 -87.327 645.238  1.00  9.59           H
ATOM   1519 3HD2 LEU Y  96    -134.315 -86.884 645.962  1.00  9.59           H
ATOM   1520  HN  LEU Y  96    -136.830 -90.652 646.133  1.00  9.59           H
ATOM   1521  N   PHE Y  97    -137.528 -91.646 643.138  1.00  9.59           N
ATOM   1522  CA  PHE Y  97    -138.056 -92.403 642.015  1.00  9.59           C
ATOM   1523  C   PHE Y  97    -139.495 -91.987 641.702  1.00  9.59           C
ATOM   1524  O   PHE Y  97    -139.844 -91.771 640.543  1.00  9.59           O
ATOM   1525  HA  PHE Y  97    -137.423 -92.189 641.154  1.00  9.59           H
ATOM   1526  CB  PHE Y  97    -138.041 -93.877 642.423  1.00  9.59           C
ATOM   1527 1HB  PHE Y  97    -137.032 -94.268 642.298  1.00  9.59           H
ATOM   1528 2HB  PHE Y  97    -138.283 -93.953 643.483  1.00  9.59           H
ATOM   1529  CG  PHE Y  97    -139.014 -94.752 641.629  1.00  9.59           C
ATOM   1530  HD1 PHE Y  97    -140.142 -95.293 643.348  1.00  9.59           H
ATOM   1531  CD1 PHE Y  97    -140.025 -95.398 642.270  1.00  9.59           C
ATOM   1532  HD2 PHE Y  97    -138.057 -94.366 639.771  1.00  9.59           H
ATOM   1533  CD2 PHE Y  97    -138.867 -94.884 640.284  1.00  9.59           C
ATOM   1534  CE1 PHE Y  97    -140.927 -96.211 641.533  1.00  9.59           C
ATOM   1535  HE1 PHE Y  97    -141.737 -96.729 642.046  1.00  9.59           H
ATOM   1536  CE2 PHE Y  97    -139.770 -95.696 639.547  1.00  9.59           C
ATOM   1537  HE2 PHE Y  97    -139.652 -95.801 638.469  1.00  9.59           H
ATOM   1538  CZ  PHE Y  97    -140.781 -96.342 640.187  1.00  9.59           C
ATOM   1539  HZ  PHE Y  97    -141.473 -96.965 639.622  1.00  9.59           H
ATOM   1540  HN  PHE Y  97    -137.390 -92.174 643.975  1.00  9.59           H
ATOM   1541  N   LEU Y  98    -140.291 -91.887 642.757  1.00  9.59           N
ATOM   1542  CA  LEU Y  98    -141.717 -91.653 642.599  1.00  9.59           C
ATOM   1543  C   LEU Y  98    -141.932 -90.360 641.809  1.00  9.59           C
ATOM   1544  O   LEU Y  98    -142.846 -90.274 640.991  1.00  9.59           O
ATOM   1545  HA  LEU Y  98    -142.122 -92.483 642.020  1.00  9.59           H
ATOM   1546  CB  LEU Y  98    -142.415 -91.666 643.960  1.00  9.59           C
ATOM   1547 1HB  LEU Y  98    -141.887 -90.982 644.624  1.00  9.59           H
ATOM   1548 2HB  LEU Y  98    -143.423 -91.271 643.832  1.00  9.59           H
ATOM   1549  HG  LEU Y  98    -141.579 -93.562 644.488  1.00  9.59           H
ATOM   1550  CG  LEU Y  98    -142.515 -93.028 644.650  1.00  9.59           C
ATOM   1551  CD1 LEU Y  98    -142.686 -92.865 646.162  1.00  9.59           C
ATOM   1552 1HD1 LEU Y  98    -141.828 -92.329 646.569  1.00  9.59           H
ATOM   1553 2HD1 LEU Y  98    -143.597 -92.303 646.366  1.00  9.59           H
ATOM   1554 3HD1 LEU Y  98    -142.754 -93.848 646.628  1.00  9.59           H
ATOM   1555  CD2 LEU Y  98    -143.631 -93.874 644.035  1.00  9.59           C
ATOM   1556 1HD2 LEU Y  98    -144.583 -93.356 644.146  1.00  9.59           H
ATOM   1557 2HD2 LEU Y  98    -143.425 -94.033 642.976  1.00  9.59           H
ATOM   1558 3HD2 LEU Y  98    -143.680 -94.837 644.544  1.00  9.59           H
ATOM   1559  HN  LEU Y  98    -139.978 -91.964 643.703  1.00  9.59           H
ATOM   1560  N   VAL Y  99    -141.075 -89.388 642.082  1.00  9.59           N
ATOM   1561  CA  VAL Y  99    -141.174 -88.096 641.424  1.00  9.59           C
ATOM   1562  C   VAL Y  99    -140.961 -88.278 639.920  1.00  9.59           C
ATOM   1563  O   VAL Y  99    -141.308 -87.401 639.130  1.00  9.59           O
ATOM   1564  HA  VAL Y  99    -142.182 -87.717 641.593  1.00  9.59           H
ATOM   1565  HB  VAL Y  99    -139.205 -87.587 642.073  1.00  9.59           H
ATOM   1566  CB  VAL Y  99    -140.186 -87.111 642.053  1.00  9.59           C
ATOM   1567  CG1 VAL Y  99    -140.073 -85.837 641.214  1.00  9.59           C
ATOM   1568 1HG1 VAL Y  99    -139.724 -86.091 640.213  1.00  9.59           H
ATOM   1569 2HG1 VAL Y  99    -141.050 -85.358 641.148  1.00  9.59           H
ATOM   1570 3HG1 VAL Y  99    -139.365 -85.154 641.683  1.00  9.59           H
ATOM   1571  CG2 VAL Y  99    -140.579 -86.785 643.495  1.00  9.59           C
ATOM   1572 1HG2 VAL Y  99    -141.574 -86.339 643.508  1.00  9.59           H
ATOM   1573 2HG2 VAL Y  99    -140.584 -87.701 644.086  1.00  9.59           H
ATOM   1574 3HG2 VAL Y  99    -139.861 -86.083 643.918  1.00  9.59           H
ATOM   1575  HN  VAL Y  99    -140.325 -89.471 642.739  1.00  9.59           H
ATOM   1576  N   THR Y 100    -140.392 -89.422 639.569  1.00  9.59           N
ATOM   1577  CA  THR Y 100    -140.132 -89.731 638.173  1.00  9.59           C
ATOM   1578  C   THR Y 100    -141.408 -90.227 637.490  1.00  9.59           C
ATOM   1579  O   THR Y 100    -141.544 -90.126 636.272  1.00  9.59           O
ATOM   1580  HA  THR Y 100    -139.836 -88.812 637.667  1.00  9.59           H
ATOM   1581  HB  THR Y 100    -138.542 -90.773 637.122  1.00  9.59           H
ATOM   1582  CB  THR Y 100    -138.982 -90.738 638.118  1.00  9.59           C
ATOM   1583  OG1 THR Y 100    -139.565 -91.956 638.575  1.00  9.59           O
ATOM   1584  HG1 THR Y 100    -139.522 -92.002 639.573  1.00  9.59           H
ATOM   1585  CG2 THR Y 100    -137.891 -90.438 639.148  1.00  9.59           C
ATOM   1586 1HG2 THR Y 100    -138.318 -90.470 640.150  1.00  9.59           H
ATOM   1587 2HG2 THR Y 100    -137.478 -89.447 638.960  1.00  9.59           H
ATOM   1588 3HG2 THR Y 100    -137.099 -91.183 639.066  1.00  9.59           H
ATOM   1589  HN  THR Y 100    -140.112 -90.129 640.218  1.00  9.59           H
ATOM   1590  N   LEU Y 101    -142.311 -90.754 638.305  1.00  9.59           N
ATOM   1591  CA  LEU Y 101    -143.430 -91.522 637.786  1.00  9.59           C
ATOM   1592  C   LEU Y 101    -144.343 -90.601 636.974  1.00  9.59           C
ATOM   1593  O   LEU Y 101    -144.816 -90.977 635.903  1.00  9.59           O
ATOM   1594  HA  LEU Y 101    -143.023 -92.281 637.118  1.00  9.59           H
ATOM   1595  CB  LEU Y 101    -144.148 -92.255 638.920  1.00  9.59           C
ATOM   1596 1HB  LEU Y 101    -144.361 -91.538 639.712  1.00  9.59           H
ATOM   1597 2HB  LEU Y 101    -145.108 -92.611 638.546  1.00  9.59           H
ATOM   1598  HG  LEU Y 101    -142.477 -93.070 639.977  1.00  9.59           H
ATOM   1599  CG  LEU Y 101    -143.400 -93.441 639.532  1.00  9.59           C
ATOM   1600  CD1 LEU Y 101    -144.216 -94.085 640.654  1.00  9.59           C
ATOM   1601 1HD1 LEU Y 101    -144.403 -93.348 641.436  1.00  9.59           H
ATOM   1602 2HD1 LEU Y 101    -145.167 -94.440 640.255  1.00  9.59           H
ATOM   1603 3HD1 LEU Y 101    -143.661 -94.925 641.072  1.00  9.59           H
ATOM   1604  CD2 LEU Y 101    -143.006 -94.455 638.456  1.00  9.59           C
ATOM   1605 1HD2 LEU Y 101    -143.903 -94.826 637.960  1.00  9.59           H
ATOM   1606 2HD2 LEU Y 101    -142.359 -93.974 637.723  1.00  9.59           H
ATOM   1607 3HD2 LEU Y 101    -142.476 -95.288 638.918  1.00  9.59           H
ATOM   1608  HN  LEU Y 101    -142.287 -90.663 639.300  1.00  9.59           H
ATOM   1609  N   PRO Y 102    -144.605 -89.382 637.466  1.00  9.59           N
ATOM   1610  CA  PRO Y 102    -145.480 -88.451 636.749  1.00  9.59           C
ATOM   1611  C   PRO Y 102    -145.045 -88.246 635.307  1.00  9.59           C
ATOM   1612  O   PRO Y 102    -145.880 -88.191 634.405  1.00  9.59           O
ATOM   1613  HA  PRO Y 102    -146.489 -88.858 636.687  1.00  9.59           H
ATOM   1614  CB  PRO Y 102    -145.378 -87.159 637.562  1.00  9.59           C
ATOM   1615 1HB  PRO Y 102    -144.591 -86.507 637.182  1.00  9.59           H
ATOM   1616 2HB  PRO Y 102    -146.307 -86.590 637.528  1.00  9.59           H
ATOM   1617  CG  PRO Y 102    -145.069 -87.652 638.971  1.00  9.59           C
ATOM   1618 1HG  PRO Y 102    -144.625 -86.868 639.585  1.00  9.59           H
ATOM   1619 2HG  PRO Y 102    -145.969 -87.977 639.492  1.00  9.59           H
ATOM   1620  CD  PRO Y 102    -144.105 -88.801 638.725  1.00  9.59           C
ATOM   1621 1HD  PRO Y 102    -143.077 -88.452 638.624  1.00  9.59           H
ATOM   1622 2HD  PRO Y 102    -144.115 -89.520 639.544  1.00  9.59           H
ATOM   1623  N   PHE Y 103    -143.737 -88.138 635.126  1.00  9.59           N
ATOM   1624  CA  PHE Y 103    -143.182 -87.886 633.807  1.00  9.59           C
ATOM   1625  C   PHE Y 103    -143.405 -89.083 632.881  1.00  9.59           C
ATOM   1626  O   PHE Y 103    -143.714 -88.912 631.703  1.00  9.59           O
ATOM   1627  HA  PHE Y 103    -143.695 -87.014 633.401  1.00  9.59           H
ATOM   1628  CB  PHE Y 103    -141.678 -87.670 633.988  1.00  9.59           C
ATOM   1629 1HB  PHE Y 103    -141.256 -88.535 634.500  1.00  9.59           H
ATOM   1630 2HB  PHE Y 103    -141.208 -87.619 633.007  1.00  9.59           H
ATOM   1631  CG  PHE Y 103    -141.321 -86.407 634.775  1.00  9.59           C
ATOM   1632  HD1 PHE Y 103    -141.296 -85.173 633.044  1.00  9.59           H
ATOM   1633  CD1 PHE Y 103    -141.166 -85.222 634.125  1.00  9.59           C
ATOM   1634  HD2 PHE Y 103    -141.284 -87.418 636.645  1.00  9.59           H
ATOM   1635  CD2 PHE Y 103    -141.159 -86.469 636.124  1.00  9.59           C
ATOM   1636  CE1 PHE Y 103    -140.835 -84.050 634.854  1.00  9.59           C
ATOM   1637  HE1 PHE Y 103    -140.710 -83.101 634.334  1.00  9.59           H
ATOM   1638  CE2 PHE Y 103    -140.828 -85.296 636.853  1.00  9.59           C
ATOM   1639  HE2 PHE Y 103    -140.698 -85.346 637.935  1.00  9.59           H
ATOM   1640  CZ  PHE Y 103    -140.673 -84.112 636.203  1.00  9.59           C
ATOM   1641  HZ  PHE Y 103    -140.419 -83.212 636.764  1.00  9.59           H
ATOM   1642  HN  PHE Y 103    -143.063 -88.218 635.860  1.00  9.59           H
ATOM   1643  N   TRP Y 104    -143.241 -90.269 633.449  1.00  9.59           N
ATOM   1644  CA  TRP Y 104    -143.406 -91.494 632.685  1.00  9.59           C
ATOM   1645  C   TRP Y 104    -144.887 -91.630 632.325  1.00  9.59           C
ATOM   1646  O   TRP Y 104    -145.227 -92.190 631.284  1.00  9.59           O
ATOM   1647  HA  TRP Y 104    -142.809 -91.405 631.778  1.00  9.59           H
ATOM   1648  CB  TRP Y 104    -142.867 -92.699 633.458  1.00  9.59           C
ATOM   1649 1HB  TRP Y 104    -143.289 -92.693 634.463  1.00  9.59           H
ATOM   1650 2HB  TRP Y 104    -143.211 -93.612 632.973  1.00  9.59           H
ATOM   1651  CG  TRP Y 104    -141.341 -92.738 633.563  1.00  9.59           C
ATOM   1652  HD1 TRP Y 104    -140.992 -92.732 635.685  1.00  9.59           H
ATOM   1653  CD1 TRP Y 104    -140.590 -92.750 634.672  1.00  9.59           C
ATOM   1654  CD2 TRP Y 104    -140.404 -92.771 632.465  1.00  9.59           C
ATOM   1655  NE1 TRP Y 104    -139.243 -92.788 634.372  1.00  9.59           N
ATOM   1656  HE1 TRP Y 104    -138.490 -92.802 635.029  1.00  9.59           H
ATOM   1657  CE2 TRP Y 104    -139.127 -92.801 632.987  1.00  9.59           C
ATOM   1658  HE3 TRP Y 104    -141.627 -92.753 630.640  1.00  9.59           H
ATOM   1659  CE3 TRP Y 104    -140.629 -92.776 631.077  1.00  9.59           C
ATOM   1660  CZ2 TRP Y 104    -137.975 -92.837 632.192  1.00  9.59           C
ATOM   1661  HZ2 TRP Y 104    -136.976 -92.860 632.629  1.00  9.59           H
ATOM   1662  CZ3 TRP Y 104    -139.467 -92.812 630.297  1.00  9.59           C
ATOM   1663  HZ3 TRP Y 104    -139.585 -92.817 629.213  1.00  9.59           H
ATOM   1664  CH2 TRP Y 104    -138.174 -92.842 630.807  1.00  9.59           C
ATOM   1665  HH2 TRP Y 104    -137.320 -92.870 630.131  1.00  9.59           H
ATOM   1666  HN  TRP Y 104    -142.999 -90.400 634.410  1.00  9.59           H
ATOM   1667  N   ALA Y 105    -145.728 -91.107 633.205  1.00  9.59           N
ATOM   1668  CA  ALA Y 105    -147.165 -91.167 632.995  1.00  9.59           C
ATOM   1669  C   ALA Y 105    -147.531 -90.336 631.763  1.00  9.59           C
ATOM   1670  O   ALA Y 105    -148.276 -90.796 630.899  1.00  9.59           O
ATOM   1671  HA  ALA Y 105    -147.430 -92.208 632.812  1.00  9.59           H
ATOM   1672  CB  ALA Y 105    -147.886 -90.688 634.257  1.00  9.59           C
ATOM   1673 1HB  ALA Y 105    -147.614 -91.329 635.096  1.00  9.59           H
ATOM   1674 2HB  ALA Y 105    -147.593 -89.661 634.474  1.00  9.59           H
ATOM   1675 3HB  ALA Y 105    -148.963 -90.733 634.099  1.00  9.59           H
ATOM   1676  HN  ALA Y 105    -145.443 -90.649 634.047  1.00  9.59           H
ATOM   1677  N   ILE Y 106    -146.990 -89.128 631.722  1.00  9.59           N
ATOM   1678  CA  ILE Y 106    -147.248 -88.230 630.609  1.00  9.59           C
ATOM   1679  C   ILE Y 106    -146.688 -88.843 629.324  1.00  9.59           C
ATOM   1680  O   ILE Y 106    -147.351 -88.836 628.288  1.00  9.59           O
ATOM   1681  HA  ILE Y 106    -148.329 -88.140 630.506  1.00  9.59           H
ATOM   1682  HB  ILE Y 106    -145.675 -86.933 631.255  1.00  9.59           H
ATOM   1683  CB  ILE Y 106    -146.704 -86.832 630.911  1.00  9.59           C
ATOM   1684  CG1 ILE Y 106    -147.495 -86.168 632.040  1.00  9.59           C
ATOM   1685 1HG1 ILE Y 106    -148.466 -85.843 631.666  1.00  9.59           H
ATOM   1686 2HG1 ILE Y 106    -147.684 -86.893 632.831  1.00  9.59           H
ATOM   1687  CG2 ILE Y 106    -146.675 -85.970 629.647  1.00  9.59           C
ATOM   1688 1HG2 ILE Y 106    -146.034 -86.441 628.901  1.00  9.59           H
ATOM   1689 2HG2 ILE Y 106    -147.685 -85.874 629.250  1.00  9.59           H
ATOM   1690 3HG2 ILE Y 106    -146.284 -84.982 629.890  1.00  9.59           H
ATOM   1691  CD1 ILE Y 106    -146.735 -84.968 632.610  1.00  9.59           C
ATOM   1692 1HD1 ILE Y 106    -145.775 -85.301 633.004  1.00  9.59           H
ATOM   1693 2HD1 ILE Y 106    -146.569 -84.235 631.820  1.00  9.59           H
ATOM   1694 3HD1 ILE Y 106    -147.320 -84.515 633.410  1.00  9.59           H
ATOM   1695  HN  ILE Y 106    -146.386 -88.760 632.430  1.00  9.59           H
ATOM   1696  N   ALA Y 107    -145.472 -89.360 629.434  1.00  9.59           N
ATOM   1697  CA  ALA Y 107    -144.753 -89.836 628.264  1.00  9.59           C
ATOM   1698  C   ALA Y 107    -145.468 -91.064 627.697  1.00  9.59           C
ATOM   1699  O   ALA Y 107    -145.377 -91.342 626.502  1.00  9.59           O
ATOM   1700  HA  ALA Y 107    -144.769 -89.041 627.519  1.00  9.59           H
ATOM   1701  CB  ALA Y 107    -143.300 -90.129 628.643  1.00  9.59           C
ATOM   1702 1HB  ALA Y 107    -142.830 -89.218 629.012  1.00  9.59           H
ATOM   1703 2HB  ALA Y 107    -143.274 -90.893 629.420  1.00  9.59           H
ATOM   1704 3HB  ALA Y 107    -142.761 -90.486 627.765  1.00  9.59           H
ATOM   1705  HN  ALA Y 107    -144.981 -89.455 630.300  1.00  9.59           H
ATOM   1706  N   ALA Y 108    -146.162 -91.766 628.580  1.00  9.59           N
ATOM   1707  CA  ALA Y 108    -146.909 -92.946 628.178  1.00  9.59           C
ATOM   1708  C   ALA Y 108    -148.230 -92.514 627.539  1.00  9.59           C
ATOM   1709  O   ALA Y 108    -148.719 -93.166 626.617  1.00  9.59           O
ATOM   1710  HA  ALA Y 108    -146.313 -93.479 627.437  1.00  9.59           H
ATOM   1711  CB  ALA Y 108    -147.117 -93.856 629.391  1.00  9.59           C
ATOM   1712 1HB  ALA Y 108    -146.149 -94.157 629.790  1.00  9.59           H
ATOM   1713 2HB  ALA Y 108    -147.674 -93.317 630.157  1.00  9.59           H
ATOM   1714 3HB  ALA Y 108    -147.678 -94.741 629.089  1.00  9.59           H
ATOM   1715  HN  ALA Y 108    -146.219 -91.541 629.553  1.00  9.59           H
ATOM   1716  N   ALA Y 109    -148.770 -91.419 628.053  1.00  9.59           N
ATOM   1717  CA  ALA Y 109    -150.089 -90.970 627.641  1.00  9.59           C
ATOM   1718  C   ALA Y 109    -150.011 -90.413 626.218  1.00  9.59           C
ATOM   1719  O   ALA Y 109    -150.989 -90.465 625.474  1.00  9.59           O
ATOM   1720  HA  ALA Y 109    -150.751 -91.836 627.647  1.00  9.59           H
ATOM   1721  CB  ALA Y 109    -150.614 -89.940 628.643  1.00  9.59           C
ATOM   1722 1HB  ALA Y 109    -150.678 -90.395 629.632  1.00  9.59           H
ATOM   1723 2HB  ALA Y 109    -149.935 -89.088 628.678  1.00  9.59           H
ATOM   1724 3HB  ALA Y 109    -151.603 -89.604 628.334  1.00  9.59           H
ATOM   1725  HN  ALA Y 109    -148.322 -90.844 628.738  1.00  9.59           H
ATOM   1726  N   ASP Y 110    -148.840 -89.892 625.884  1.00  9.59           N
ATOM   1727  CA  ASP Y 110    -148.654 -89.227 624.605  1.00  9.59           C
ATOM   1728  C   ASP Y 110    -147.215 -89.436 624.131  1.00  9.59           C
ATOM   1729  O   ASP Y 110    -146.922 -90.407 623.434  1.00  9.59           O
ATOM   1730  HA  ASP Y 110    -149.384 -89.683 623.937  1.00  9.59           H
ATOM   1731  CB  ASP Y 110    -148.898 -87.721 624.727  1.00  9.59           C
ATOM   1732 1HB  ASP Y 110    -149.894 -87.542 625.132  1.00  9.59           H
ATOM   1733 2HB  ASP Y 110    -148.185 -87.290 625.431  1.00  9.59           H
ATOM   1734  CG  ASP Y 110    -148.761 -87.032 623.368  1.00  9.59           C
ATOM   1735  OD1 ASP Y 110    -148.103 -87.632 622.491  1.00  9.59           O
ATOM   1736  OD2 ASP Y 110    -149.319 -85.921 623.237  1.00  9.59           O
ATOM   1737  HN  ASP Y 110    -148.029 -89.919 626.468  1.00  9.59           H
ATOM   1738  N   GLN Y 111    -146.354 -88.510 624.527  1.00  9.59           N
ATOM   1739  CA  GLN Y 111    -144.954 -88.579 624.147  1.00  9.59           C
ATOM   1740  C   GLN Y 111    -144.106 -87.716 625.085  1.00  9.59           C
ATOM   1741  O   GLN Y 111    -144.642 -87.005 625.934  1.00  9.59           O
ATOM   1742  HA  GLN Y 111    -144.675 -89.627 624.255  1.00  9.59           H
ATOM   1743  CB  GLN Y 111    -144.760 -88.156 622.689  1.00  9.59           C
ATOM   1744 1HB  GLN Y 111    -143.744 -88.389 622.371  1.00  9.59           H
ATOM   1745 2HB  GLN Y 111    -145.432 -88.727 622.049  1.00  9.59           H
ATOM   1746  CG  GLN Y 111    -145.026 -86.660 622.512  1.00  9.59           C
ATOM   1747 1HG  GLN Y 111    -145.959 -86.392 623.008  1.00  9.59           H
ATOM   1748 2HG  GLN Y 111    -144.233 -86.087 622.992  1.00  9.59           H
ATOM   1749  CD  GLN Y 111    -145.105 -86.289 621.029  1.00  9.59           C
ATOM   1750  OE1 GLN Y 111    -144.108 -86.048 620.369  1.00  9.59           O
ATOM   1751  NE2 GLN Y 111    -146.344 -86.257 620.546  1.00  9.59           N
ATOM   1752 1HE2 GLN Y 111    -147.119 -86.466 621.142  1.00  9.59           H
ATOM   1753 2HE2 GLN Y 111    -146.500 -86.025 619.585  1.00  9.59           H
ATOM   1754  HN  GLN Y 111    -146.600 -87.726 625.097  1.00  9.59           H
ATOM   1755  N   TRP Y 112    -142.797 -87.807 624.900  1.00  9.59           N
ATOM   1756  CA  TRP Y 112    -141.868 -87.107 625.770  1.00  9.59           C
ATOM   1757  C   TRP Y 112    -141.827 -85.640 625.336  1.00  9.59           C
ATOM   1758  O   TRP Y 112    -141.194 -85.302 624.337  1.00  9.59           O
ATOM   1759  HA  TRP Y 112    -142.244 -87.184 626.790  1.00  9.59           H
ATOM   1760  CB  TRP Y 112    -140.491 -87.774 625.751  1.00  9.59           C
ATOM   1761 1HB  TRP Y 112    -140.610 -88.835 625.973  1.00  9.59           H
ATOM   1762 2HB  TRP Y 112    -140.077 -87.703 624.746  1.00  9.59           H
ATOM   1763  CG  TRP Y 112    -139.494 -87.170 626.742  1.00  9.59           C
ATOM   1764  HD1 TRP Y 112    -138.471 -85.685 625.568  1.00  9.59           H
ATOM   1765  CD1 TRP Y 112    -138.602 -86.194 626.523  1.00  9.59           C
ATOM   1766  CD2 TRP Y 112    -139.322 -87.544 628.125  1.00  9.59           C
ATOM   1767  NE1 TRP Y 112    -137.871 -85.912 627.659  1.00  9.59           N
ATOM   1768  HE1 TRP Y 112    -137.149 -85.226 627.744  1.00  9.59           H
ATOM   1769  CE2 TRP Y 112    -138.322 -86.760 628.664  1.00  9.59           C
ATOM   1770  HE3 TRP Y 112    -140.780 -89.145 628.493  1.00  9.59           H
ATOM   1771  CE3 TRP Y 112    -139.988 -88.513 628.895  1.00  9.59           C
ATOM   1772  CZ2 TRP Y 112    -137.900 -86.864 629.995  1.00  9.59           C
ATOM   1773  HZ2 TRP Y 112    -137.108 -86.233 630.397  1.00  9.59           H
ATOM   1774  CZ3 TRP Y 112    -139.554 -88.605 630.223  1.00  9.59           C
ATOM   1775  HZ3 TRP Y 112    -140.038 -89.342 630.864  1.00  9.59           H
ATOM   1776  CH2 TRP Y 112    -138.550 -87.823 630.781  1.00  9.59           C
ATOM   1777  HH2 TRP Y 112    -138.269 -87.956 631.826  1.00  9.59           H
ATOM   1778  HN  TRP Y 112    -142.372 -88.346 624.173  1.00  9.59           H
ATOM   1779  N   LYS Y 113    -142.512 -84.809 626.107  1.00  9.59           N
ATOM   1780  CA  LYS Y 113    -142.702 -83.420 625.726  1.00  9.59           C
ATOM   1781  C   LYS Y 113    -141.594 -82.568 626.349  1.00  9.59           C
ATOM   1782  O   LYS Y 113    -141.613 -81.343 626.242  1.00  9.59           O
ATOM   1783  HA  LYS Y 113    -142.613 -83.363 624.642  1.00  9.59           H
ATOM   1784  CB  LYS Y 113    -144.113 -82.953 626.089  1.00  9.59           C
ATOM   1785 1HB  LYS Y 113    -144.251 -83.004 627.169  1.00  9.59           H
ATOM   1786 2HB  LYS Y 113    -144.241 -81.910 625.801  1.00  9.59           H
ATOM   1787  CG  LYS Y 113    -145.171 -83.813 625.394  1.00  9.59           C
ATOM   1788 1HG  LYS Y 113    -144.990 -83.819 624.319  1.00  9.59           H
ATOM   1789 2HG  LYS Y 113    -145.089 -84.844 625.737  1.00  9.59           H
ATOM   1790  CD  LYS Y 113    -146.579 -83.285 625.676  1.00  9.59           C
ATOM   1791 1HD  LYS Y 113    -146.751 -83.255 626.752  1.00  9.59           H
ATOM   1792 2HD  LYS Y 113    -146.668 -82.262 625.310  1.00  9.59           H
ATOM   1793  CE  LYS Y 113    -147.638 -84.165 625.010  1.00  9.59           C
ATOM   1794 1HE  LYS Y 113    -147.413 -84.276 623.949  1.00  9.59           H
ATOM   1795 2HE  LYS Y 113    -147.617 -85.164 625.446  1.00  9.59           H
ATOM   1796  NZ  LYS Y 113    -148.984 -83.573 625.178  1.00  9.59           N
ATOM   1797 1HZ  LYS Y 113    -149.671 -84.161 624.718  1.00  9.59           H
ATOM   1798 2HZ  LYS Y 113    -149.203 -83.506 626.165  1.00  9.59           H
ATOM   1799 3HZ  LYS Y 113    -149.000 -82.648 624.764  1.00  9.59           H
ATOM   1800  HN  LYS Y 113    -142.932 -85.070 626.976  1.00  9.59           H
ATOM   1801  N   PHE Y 114    -140.654 -83.251 626.986  1.00  9.59           N
ATOM   1802  CA  PHE Y 114    -139.651 -82.574 627.790  1.00  9.59           C
ATOM   1803  C   PHE Y 114    -138.288 -82.592 627.095  1.00  9.59           C
ATOM   1804  O   PHE Y 114    -138.057 -83.399 626.196  1.00  9.59           O
ATOM   1805  HA  PHE Y 114    -139.979 -81.542 627.914  1.00  9.59           H
ATOM   1806  CB  PHE Y 114    -139.546 -83.336 629.112  1.00  9.59           C
ATOM   1807 1HB  PHE Y 114    -139.120 -84.321 628.919  1.00  9.59           H
ATOM   1808 2HB  PHE Y 114    -138.852 -82.812 629.768  1.00  9.59           H
ATOM   1809  CG  PHE Y 114    -140.882 -83.508 629.838  1.00  9.59           C
ATOM   1810  HD1 PHE Y 114    -140.832 -81.555 630.677  1.00  9.59           H
ATOM   1811  CD1 PHE Y 114    -141.382 -82.492 630.591  1.00  9.59           C
ATOM   1812  HD2 PHE Y 114    -141.167 -85.492 629.128  1.00  9.59           H
ATOM   1813  CD2 PHE Y 114    -141.568 -84.677 629.732  1.00  9.59           C
ATOM   1814  CE1 PHE Y 114    -142.621 -82.652 631.266  1.00  9.59           C
ATOM   1815  HE1 PHE Y 114    -143.022 -81.838 631.869  1.00  9.59           H
ATOM   1816  CE2 PHE Y 114    -142.808 -84.837 630.406  1.00  9.59           C
ATOM   1817  HE2 PHE Y 114    -143.358 -85.774 630.320  1.00  9.59           H
ATOM   1818  CZ  PHE Y 114    -143.308 -83.821 631.159  1.00  9.59           C
ATOM   1819  HZ  PHE Y 114    -144.259 -83.944 631.676  1.00  9.59           H
ATOM   1820  HN  PHE Y 114    -140.572 -84.248 626.960  1.00  9.59           H
ATOM   1821  N   GLN Y 115    -137.421 -81.693 627.537  1.00  9.59           N
ATOM   1822  CA  GLN Y 115    -136.109 -81.556 626.930  1.00  9.59           C
ATOM   1823  C   GLN Y 115    -135.236 -82.764 627.275  1.00  9.59           C
ATOM   1824  O   GLN Y 115    -135.548 -83.517 628.196  1.00  9.59           O
ATOM   1825  HA  GLN Y 115    -136.289 -81.524 625.855  1.00  9.59           H
ATOM   1826  CB  GLN Y 115    -135.437 -80.252 627.364  1.00  9.59           C
ATOM   1827 1HB  GLN Y 115    -135.433 -80.185 628.452  1.00  9.59           H
ATOM   1828 2HB  GLN Y 115    -134.396 -80.250 627.041  1.00  9.59           H
ATOM   1829  CG  GLN Y 115    -136.161 -79.039 626.776  1.00  9.59           C
ATOM   1830 1HG  GLN Y 115    -136.202 -79.127 625.690  1.00  9.59           H
ATOM   1831 2HG  GLN Y 115    -137.191 -79.019 627.133  1.00  9.59           H
ATOM   1832  CD  GLN Y 115    -135.455 -77.738 627.163  1.00  9.59           C
ATOM   1833  OE1 GLN Y 115    -134.537 -77.715 627.965  1.00  9.59           O
ATOM   1834  NE2 GLN Y 115    -135.934 -76.660 626.549  1.00  9.59           N
ATOM   1835 1HE2 GLN Y 115    -136.691 -76.748 625.900  1.00  9.59           H
ATOM   1836 2HE2 GLN Y 115    -135.538 -75.761 626.736  1.00  9.59           H
ATOM   1837  HN  GLN Y 115    -137.604 -81.066 628.295  1.00  9.59           H
ATOM   1838  N   THR Y 116    -134.159 -82.912 626.517  1.00  9.59           N
ATOM   1839  CA  THR Y 116    -133.286 -84.063 626.673  1.00  9.59           C
ATOM   1840  C   THR Y 116    -132.719 -84.114 628.092  1.00  9.59           C
ATOM   1841  O   THR Y 116    -132.518 -85.194 628.646  1.00  9.59           O
ATOM   1842  HA  THR Y 116    -133.881 -84.966 626.533  1.00  9.59           H
ATOM   1843  HB  THR Y 116    -131.443 -83.259 625.851  1.00  9.59           H
ATOM   1844  CB  THR Y 116    -132.208 -83.989 625.589  1.00  9.59           C
ATOM   1845  OG1 THR Y 116    -132.935 -83.716 624.394  1.00  9.59           O
ATOM   1846  HG1 THR Y 116    -132.314 -83.383 623.685  1.00  9.59           H
ATOM   1847  CG2 THR Y 116    -131.551 -85.345 625.324  1.00  9.59           C
ATOM   1848 1HG2 THR Y 116    -132.308 -86.058 624.997  1.00  9.59           H
ATOM   1849 2HG2 THR Y 116    -131.083 -85.707 626.240  1.00  9.59           H
ATOM   1850 3HG2 THR Y 116    -130.794 -85.236 624.547  1.00  9.59           H
ATOM   1851  HN  THR Y 116    -133.880 -82.263 625.809  1.00  9.59           H
ATOM   1852  N   PHE Y 117    -132.475 -82.933 628.641  1.00  9.59           N
ATOM   1853  CA  PHE Y 117    -131.961 -82.829 629.996  1.00  9.59           C
ATOM   1854  C   PHE Y 117    -132.846 -83.599 630.979  1.00  9.59           C
ATOM   1855  O   PHE Y 117    -132.347 -84.379 631.788  1.00  9.59           O
ATOM   1856  HA  PHE Y 117    -130.960 -83.260 629.996  1.00  9.59           H
ATOM   1857  CB  PHE Y 117    -131.978 -81.345 630.368  1.00  9.59           C
ATOM   1858 1HB  PHE Y 117    -131.324 -80.802 629.686  1.00  9.59           H
ATOM   1859 2HB  PHE Y 117    -132.985 -80.955 630.221  1.00  9.59           H
ATOM   1860  CG  PHE Y 117    -131.541 -81.059 631.806  1.00  9.59           C
ATOM   1861  HD1 PHE Y 117    -133.528 -80.736 632.490  1.00  9.59           H
ATOM   1862  CD1 PHE Y 117    -132.471 -80.766 632.754  1.00  9.59           C
ATOM   1863  HD2 PHE Y 117    -129.477 -81.331 631.376  1.00  9.59           H
ATOM   1864  CD2 PHE Y 117    -130.222 -81.097 632.136  1.00  9.59           C
ATOM   1865  CE1 PHE Y 117    -132.065 -80.501 634.089  1.00  9.59           C
ATOM   1866  HE1 PHE Y 117    -132.811 -80.266 634.849  1.00  9.59           H
ATOM   1867  CE2 PHE Y 117    -129.816 -80.831 633.471  1.00  9.59           C
ATOM   1868  HE2 PHE Y 117    -128.759 -80.861 633.735  1.00  9.59           H
ATOM   1869  CZ  PHE Y 117    -130.746 -80.539 634.419  1.00  9.59           C
ATOM   1870  HZ  PHE Y 117    -130.435 -80.335 635.443  1.00  9.59           H
ATOM   1871  HN  PHE Y 117    -132.624 -82.060 628.177  1.00  9.59           H
ATOM   1872  N   MET Y 118    -134.144 -83.352 630.876  1.00  9.59           N
ATOM   1873  CA  MET Y 118    -135.101 -84.001 631.755  1.00  9.59           C
ATOM   1874  C   MET Y 118    -135.102 -85.516 631.541  1.00  9.59           C
ATOM   1875  O   MET Y 118    -135.320 -86.279 632.481  1.00  9.59           O
ATOM   1876  HA  MET Y 118    -134.773 -83.771 632.768  1.00  9.59           H
ATOM   1877  CB  MET Y 118    -136.501 -83.447 631.484  1.00  9.59           C
ATOM   1878 1HB  MET Y 118    -136.709 -83.481 630.415  1.00  9.59           H
ATOM   1879 2HB  MET Y 118    -137.246 -84.074 631.974  1.00  9.59           H
ATOM   1880  CG  MET Y 118    -136.628 -82.007 631.987  1.00  9.59           C
ATOM   1881 1HG  MET Y 118    -135.969 -81.354 631.415  1.00  9.59           H
ATOM   1882 2HG  MET Y 118    -137.645 -81.648 631.834  1.00  9.59           H
ATOM   1883  SD  MET Y 118    -136.208 -81.928 633.721  1.00  9.59           S
ATOM   1884  CE  MET Y 118    -137.477 -82.986 634.395  1.00  9.59           C
ATOM   1885 1HE  MET Y 118    -138.458 -82.575 634.158  1.00  9.59           H
ATOM   1886 2HE  MET Y 118    -137.387 -83.983 633.963  1.00  9.59           H
ATOM   1887 3HE  MET Y 118    -137.362 -83.048 635.478  1.00  9.59           H
ATOM   1888  HN  MET Y 118    -134.542 -82.723 630.208  1.00  9.59           H
ATOM   1889  N   CYS Y 119    -134.856 -85.907 630.299  1.00  9.59           N
ATOM   1890  CA  CYS Y 119    -134.791 -87.318 629.957  1.00  9.59           C
ATOM   1891  C   CYS Y 119    -133.622 -87.944 630.719  1.00  9.59           C
ATOM   1892  O   CYS Y 119    -133.771 -88.997 631.337  1.00  9.59           O
ATOM   1893  HA  CYS Y 119    -135.737 -87.759 630.270  1.00  9.59           H
ATOM   1894  CB  CYS Y 119    -134.666 -87.528 628.447  1.00  9.59           C
ATOM   1895 1HB  CYS Y 119    -135.555 -87.148 627.944  1.00  9.59           H
ATOM   1896 2HB  CYS Y 119    -133.816 -86.965 628.062  1.00  9.59           H
ATOM   1897  SG  CYS Y 119    -134.453 -89.308 628.079  1.00  9.59           S
ATOM   1898  HN  CYS Y 119    -134.702 -85.279 629.536  1.00  9.59           H
ATOM   1899  N   LYS Y 120    -132.483 -87.269 630.651  1.00  9.59           N
ATOM   1900  CA  LYS Y 120    -131.293 -87.738 631.340  1.00  9.59           C
ATOM   1901  C   LYS Y 120    -131.597 -87.884 632.833  1.00  9.59           C
ATOM   1902  O   LYS Y 120    -131.345 -88.934 633.421  1.00  9.59           O
ATOM   1903  HA  LYS Y 120    -131.050 -88.722 630.940  1.00  9.59           H
ATOM   1904  CB  LYS Y 120    -130.105 -86.821 631.042  1.00  9.59           C
ATOM   1905 1HB  LYS Y 120    -130.404 -85.780 631.166  1.00  9.59           H
ATOM   1906 2HB  LYS Y 120    -129.306 -87.010 631.758  1.00  9.59           H
ATOM   1907  CG  LYS Y 120    -129.586 -87.042 629.620  1.00  9.59           C
ATOM   1908 1HG  LYS Y 120    -129.249 -88.073 629.508  1.00  9.59           H
ATOM   1909 2HG  LYS Y 120    -130.395 -86.892 628.905  1.00  9.59           H
ATOM   1910  CD  LYS Y 120    -128.434 -86.087 629.302  1.00  9.59           C
ATOM   1911 1HD  LYS Y 120    -128.789 -85.057 629.342  1.00  9.59           H
ATOM   1912 2HD  LYS Y 120    -127.656 -86.185 630.059  1.00  9.59           H
ATOM   1913  CE  LYS Y 120    -127.847 -86.376 627.919  1.00  9.59           C
ATOM   1914 1HE  LYS Y 120    -128.608 -86.220 627.154  1.00  9.59           H
ATOM   1915 2HE  LYS Y 120    -127.036 -85.679 627.708  1.00  9.59           H
ATOM   1916  NZ  LYS Y 120    -127.345 -87.766 627.849  1.00  9.59           N
ATOM   1917 1HZ  LYS Y 120    -126.796 -87.886 627.005  1.00  9.59           H
ATOM   1918 2HZ  LYS Y 120    -126.765 -87.957 628.659  1.00  9.59           H
ATOM   1919 3HZ  LYS Y 120    -128.129 -88.409 627.836  1.00  9.59           H
ATOM   1920  HN  LYS Y 120    -132.367 -86.418 630.138  1.00  9.59           H
ATOM   1921  N   VAL Y 121    -132.135 -86.815 633.402  1.00  9.59           N
ATOM   1922  CA  VAL Y 121    -132.365 -86.766 634.836  1.00  9.59           C
ATOM   1923  C   VAL Y 121    -133.329 -87.886 635.232  1.00  9.59           C
ATOM   1924  O   VAL Y 121    -133.086 -88.607 636.198  1.00  9.59           O
ATOM   1925  HA  VAL Y 121    -131.408 -86.937 635.328  1.00  9.59           H
ATOM   1926  HB  VAL Y 121    -133.708 -85.125 634.596  1.00  9.59           H
ATOM   1927  CB  VAL Y 121    -132.864 -85.377 635.239  1.00  9.59           C
ATOM   1928  CG1 VAL Y 121    -133.358 -85.371 636.687  1.00  9.59           C
ATOM   1929 1HG1 VAL Y 121    -134.177 -86.081 636.794  1.00  9.59           H
ATOM   1930 2HG1 VAL Y 121    -132.541 -85.655 637.350  1.00  9.59           H
ATOM   1931 3HG1 VAL Y 121    -133.707 -84.372 636.947  1.00  9.59           H
ATOM   1932  CG2 VAL Y 121    -131.778 -84.321 635.025  1.00  9.59           C
ATOM   1933 1HG2 VAL Y 121    -130.906 -84.568 635.631  1.00  9.59           H
ATOM   1934 2HG2 VAL Y 121    -131.494 -84.299 633.973  1.00  9.59           H
ATOM   1935 3HG2 VAL Y 121    -132.159 -83.343 635.319  1.00  9.59           H
ATOM   1936  HN  VAL Y 121    -132.412 -85.994 632.901  1.00  9.59           H
ATOM   1937  N   VAL Y 122    -134.404 -87.997 634.464  1.00  9.59           N
ATOM   1938  CA  VAL Y 122    -135.500 -88.875 634.835  1.00  9.59           C
ATOM   1939  C   VAL Y 122    -135.018 -90.327 634.807  1.00  9.59           C
ATOM   1940  O   VAL Y 122    -135.304 -91.098 635.721  1.00  9.59           O
ATOM   1941  HA  VAL Y 122    -135.794 -88.623 635.854  1.00  9.59           H
ATOM   1942  HB  VAL Y 122    -136.337 -88.573 632.895  1.00  9.59           H
ATOM   1943  CB  VAL Y 122    -136.702 -88.627 633.920  1.00  9.59           C
ATOM   1944  CG1 VAL Y 122    -137.702 -89.782 634.003  1.00  9.59           C
ATOM   1945 1HG1 VAL Y 122    -137.214 -90.707 633.696  1.00  9.59           H
ATOM   1946 2HG1 VAL Y 122    -138.058 -89.882 635.028  1.00  9.59           H
ATOM   1947 3HG1 VAL Y 122    -138.545 -89.580 633.343  1.00  9.59           H
ATOM   1948  CG2 VAL Y 122    -137.376 -87.294 634.250  1.00  9.59           C
ATOM   1949 1HG2 VAL Y 122    -137.720 -87.307 635.284  1.00  9.59           H
ATOM   1950 2HG2 VAL Y 122    -136.660 -86.482 634.116  1.00  9.59           H
ATOM   1951 3HG2 VAL Y 122    -138.226 -87.142 633.586  1.00  9.59           H
ATOM   1952  HN  VAL Y 122    -134.531 -87.501 633.605  1.00  9.59           H
ATOM   1953  N   ASN Y 123    -134.293 -90.655 633.747  1.00  9.59           N
ATOM   1954  CA  ASN Y 123    -133.741 -91.992 633.603  1.00  9.59           C
ATOM   1955  C   ASN Y 123    -132.762 -92.261 634.748  1.00  9.59           C
ATOM   1956  O   ASN Y 123    -132.775 -93.339 635.340  1.00  9.59           O
ATOM   1957  HA  ASN Y 123    -134.602 -92.661 633.625  1.00  9.59           H
ATOM   1958  CB  ASN Y 123    -132.978 -92.133 632.285  1.00  9.59           C
ATOM   1959 1HB  ASN Y 123    -132.541 -91.174 632.009  1.00  9.59           H
ATOM   1960 2HB  ASN Y 123    -132.153 -92.835 632.411  1.00  9.59           H
ATOM   1961  CG  ASN Y 123    -133.901 -92.620 631.166  1.00  9.59           C
ATOM   1962  OD1 ASN Y 123    -134.951 -93.197 631.399  1.00  9.59           O
ATOM   1963  ND2 ASN Y 123    -133.453 -92.357 629.942  1.00  9.59           N
ATOM   1964 1HD2 ASN Y 123    -132.583 -91.880 629.820  1.00  9.59           H
ATOM   1965 2HD2 ASN Y 123    -133.987 -92.636 629.143  1.00  9.59           H
ATOM   1966  HN  ASN Y 123    -134.082 -90.028 632.998  1.00  9.59           H
ATOM   1967  N   SER Y 124    -131.936 -91.263 635.024  1.00  9.59           N
ATOM   1968  CA  SER Y 124    -130.849 -91.432 635.974  1.00  9.59           C
ATOM   1969  C   SER Y 124    -131.412 -91.635 637.382  1.00  9.59           C
ATOM   1970  O   SER Y 124    -130.968 -92.522 638.110  1.00  9.59           O
ATOM   1971  HA  SER Y 124    -130.314 -92.322 635.644  1.00  9.59           H
ATOM   1972  CB  SER Y 124    -129.904 -90.229 635.948  1.00  9.59           C
ATOM   1973 1HB  SER Y 124    -130.438 -89.341 636.285  1.00  9.59           H
ATOM   1974 2HB  SER Y 124    -129.087 -90.396 636.650  1.00  9.59           H
ATOM   1975  HG  SER Y 124    -129.741 -89.147 634.273  1.00  9.59           H
ATOM   1976  OG  SER Y 124    -129.371 -89.997 634.647  1.00  9.59           O
ATOM   1977  HN  SER Y 124    -132.000 -90.353 634.613  1.00  9.59           H
ATOM   1978  N   MET Y 125    -132.380 -90.798 637.724  1.00  9.59           N
ATOM   1979  CA  MET Y 125    -132.988 -90.855 639.043  1.00  9.59           C
ATOM   1980  C   MET Y 125    -133.657 -92.211 639.280  1.00  9.59           C
ATOM   1981  O   MET Y 125    -133.638 -92.730 640.395  1.00  9.59           O
ATOM   1982  HA  MET Y 125    -132.170 -90.718 639.749  1.00  9.59           H
ATOM   1983  CB  MET Y 125    -134.029 -89.742 639.174  1.00  9.59           C
ATOM   1984 1HB  MET Y 125    -134.655 -89.717 638.282  1.00  9.59           H
ATOM   1985 2HB  MET Y 125    -134.687 -89.952 640.018  1.00  9.59           H
ATOM   1986  CG  MET Y 125    -133.356 -88.382 639.371  1.00  9.59           C
ATOM   1987 1HG  MET Y 125    -132.772 -88.386 640.291  1.00  9.59           H
ATOM   1988 2HG  MET Y 125    -132.662 -88.189 638.553  1.00  9.59           H
ATOM   1989  SD  MET Y 125    -134.591 -87.094 639.439  1.00  9.59           S
ATOM   1990  CE  MET Y 125    -135.448 -87.565 640.932  1.00  9.59           C
ATOM   1991 1HE  MET Y 125    -135.859 -88.567 640.815  1.00  9.59           H
ATOM   1992 2HE  MET Y 125    -134.750 -87.554 641.770  1.00  9.59           H
ATOM   1993 3HE  MET Y 125    -136.257 -86.860 641.124  1.00  9.59           H
ATOM   1994  HN  MET Y 125    -132.749 -90.092 637.120  1.00  9.59           H
ATOM   1995  N   TYR Y 126    -134.232 -92.746 638.212  1.00  9.59           N
ATOM   1996  CA  TYR Y 126    -134.891 -94.038 638.286  1.00  9.59           C
ATOM   1997  C   TYR Y 126    -133.899 -95.139 638.666  1.00  9.59           C
ATOM   1998  O   TYR Y 126    -134.171 -95.946 639.553  1.00  9.59           O
ATOM   1999  HA  TYR Y 126    -135.665 -93.978 639.052  1.00  9.59           H
ATOM   2000  CB  TYR Y 126    -135.432 -94.317 636.882  1.00  9.59           C
ATOM   2001 1HB  TYR Y 126    -136.318 -93.704 636.717  1.00  9.59           H
ATOM   2002 2HB  TYR Y 126    -134.687 -94.006 636.149  1.00  9.59           H
ATOM   2003  CG  TYR Y 126    -135.790 -95.784 636.633  1.00  9.59           C
ATOM   2004  HD1 TYR Y 126    -134.514 -95.955 634.919  1.00  9.59           H
ATOM   2005  CD1 TYR Y 126    -135.219 -96.463 635.576  1.00  9.59           C
ATOM   2006  HD2 TYR Y 126    -137.134 -95.890 638.300  1.00  9.59           H
ATOM   2007  CD2 TYR Y 126    -136.683 -96.427 637.466  1.00  9.59           C
ATOM   2008  CE1 TYR Y 126    -135.556 -97.843 635.342  1.00  9.59           C
ATOM   2009  HE1 TYR Y 126    -135.113 -98.392 634.511  1.00  9.59           H
ATOM   2010  HE2 TYR Y 126    -137.725 -98.327 637.881  1.00  9.59           H
ATOM   2011  CE2 TYR Y 126    -137.020 -97.807 637.231  1.00  9.59           C
ATOM   2012  CZ  TYR Y 126    -136.440 -98.447 636.181  1.00  9.59           C
ATOM   2013  OH  TYR Y 126    -136.758 -99.751 635.959  1.00  9.59           O
ATOM   2014  HH  TYR Y 126    -137.348-100.088 636.694  1.00  9.59           H
ATOM   2015  HN  TYR Y 126    -134.252 -92.312 637.312  1.00  9.59           H
ATOM   2016  N   LYS Y 127    -132.768 -95.137 637.975  1.00  9.59           N
ATOM   2017  CA  LYS Y 127    -131.762 -96.164 638.182  1.00  9.59           C
ATOM   2018  C   LYS Y 127    -131.031 -95.896 639.500  1.00  9.59           C
ATOM   2019  O   LYS Y 127    -130.533 -96.823 640.136  1.00  9.59           O
ATOM   2020  HA  LYS Y 127    -132.281 -97.119 638.263  1.00  9.59           H
ATOM   2021  CB  LYS Y 127    -130.832 -96.255 636.971  1.00  9.59           C
ATOM   2022 1HB  LYS Y 127    -130.515 -95.255 636.674  1.00  9.59           H
ATOM   2023 2HB  LYS Y 127    -129.931 -96.808 637.240  1.00  9.59           H
ATOM   2024  CG  LYS Y 127    -131.528 -96.945 635.796  1.00  9.59           C
ATOM   2025 1HG  LYS Y 127    -132.281 -96.280 635.374  1.00  9.59           H
ATOM   2026 2HG  LYS Y 127    -130.804 -97.148 635.007  1.00  9.59           H
ATOM   2027  CD  LYS Y 127    -132.186 -98.253 636.240  1.00  9.59           C
ATOM   2028 1HD  LYS Y 127    -131.506 -98.804 636.889  1.00  9.59           H
ATOM   2029 2HD  LYS Y 127    -133.079 -98.034 636.826  1.00  9.59           H
ATOM   2030  CE  LYS Y 127    -132.561 -99.116 635.033  1.00  9.59           C
ATOM   2031 1HE  LYS Y 127    -133.148 -98.529 634.327  1.00  9.59           H
ATOM   2032 2HE  LYS Y 127    -131.658 -99.432 634.511  1.00  9.59           H
ATOM   2033  NZ  LYS Y 127    -133.333-100.302 635.464  1.00  9.59           N
ATOM   2034 1HZ  LYS Y 127    -133.539-100.882 634.658  1.00  9.59           H
ATOM   2035 2HZ  LYS Y 127    -132.789-100.835 636.134  1.00  9.59           H
ATOM   2036 3HZ  LYS Y 127    -134.201-100.002 635.895  1.00  9.59           H
ATOM   2037  HN  LYS Y 127    -132.536 -94.451 637.285  1.00  9.59           H
ATOM   2038  N   MET Y 128    -130.990 -94.624 639.869  1.00  9.59           N
ATOM   2039  CA  MET Y 128    -130.413 -94.234 641.144  1.00  9.59           C
ATOM   2040  C   MET Y 128    -131.116 -94.942 642.304  1.00  9.59           C
ATOM   2041  O   MET Y 128    -130.461 -95.475 643.199  1.00  9.59           O
ATOM   2042  HA  MET Y 128    -129.369 -94.542 641.100  1.00  9.59           H
ATOM   2043  CB  MET Y 128    -130.539 -92.719 641.319  1.00  9.59           C
ATOM   2044 1HB  MET Y 128    -130.200 -92.215 640.414  1.00  9.59           H
ATOM   2045 2HB  MET Y 128    -131.586 -92.451 641.460  1.00  9.59           H
ATOM   2046  CG  MET Y 128    -129.718 -92.235 642.516  1.00  9.59           C
ATOM   2047 1HG  MET Y 128    -129.948 -91.191 642.727  1.00  9.59           H
ATOM   2048 2HG  MET Y 128    -129.985 -92.806 643.405  1.00  9.59           H
ATOM   2049  SD  MET Y 128    -127.975 -92.418 642.175  1.00  9.59           S
ATOM   2050  CE  MET Y 128    -127.293 -91.786 643.699  1.00  9.59           C
ATOM   2051 1HE  MET Y 128    -127.611 -90.753 643.839  1.00  9.59           H
ATOM   2052 2HE  MET Y 128    -127.647 -92.392 644.534  1.00  9.59           H
ATOM   2053 3HE  MET Y 128    -126.205 -91.829 643.655  1.00  9.59           H
ATOM   2054  HN  MET Y 128    -131.342 -93.870 639.316  1.00  9.59           H
ATOM   2055  N   ASN Y 129    -132.440 -94.924 642.252  1.00  9.59           N
ATOM   2056  CA  ASN Y 129    -133.238 -95.611 643.253  1.00  9.59           C
ATOM   2057  C   ASN Y 129    -132.955 -97.113 643.181  1.00  9.59           C
ATOM   2058  O   ASN Y 129    -132.748 -97.759 644.207  1.00  9.59           O
ATOM   2059  HA  ASN Y 129    -132.938 -95.176 644.206  1.00  9.59           H
ATOM   2060  CB  ASN Y 129    -134.733 -95.399 643.006  1.00  9.59           C
ATOM   2061 1HB  ASN Y 129    -134.968 -94.337 643.067  1.00  9.59           H
ATOM   2062 2HB  ASN Y 129    -134.988 -95.725 641.997  1.00  9.59           H
ATOM   2063  CG  ASN Y 129    -135.572 -96.173 644.025  1.00  9.59           C
ATOM   2064  OD1 ASN Y 129    -135.301 -96.178 645.215  1.00  9.59           O
ATOM   2065  ND2 ASN Y 129    -136.602 -96.825 643.494  1.00  9.59           N
ATOM   2066 1HD2 ASN Y 129    -136.769 -96.779 642.509  1.00  9.59           H
ATOM   2067 2HD2 ASN Y 129    -137.211 -97.360 644.080  1.00  9.59           H
ATOM   2068  HN  ASN Y 129    -132.965 -94.452 641.543  1.00  9.59           H
ATOM   2069  N   PHE Y 130    -132.954 -97.625 641.959  1.00  9.59           N
ATOM   2070  CA  PHE Y 130    -132.877 -99.061 641.750  1.00  9.59           C
ATOM   2071  C   PHE Y 130    -131.709 -99.667 642.530  1.00  9.59           C
ATOM   2072  O   PHE Y 130    -131.890-100.623 643.283  1.00  9.59           O
ATOM   2073  HA  PHE Y 130    -133.813 -99.491 642.108  1.00  9.59           H
ATOM   2074  CB  PHE Y 130    -132.645 -99.283 640.254  1.00  9.59           C
ATOM   2075 1HB  PHE Y 130    -133.413 -98.748 639.694  1.00  9.59           H
ATOM   2076 2HB  PHE Y 130    -131.686 -98.846 639.976  1.00  9.59           H
ATOM   2077  CG  PHE Y 130    -132.660-100.754 639.833  1.00  9.59           C
ATOM   2078  HD1 PHE Y 130    -130.552-100.839 639.568  1.00  9.59           H
ATOM   2079  CD1 PHE Y 130    -131.495-101.383 639.520  1.00  9.59           C
ATOM   2080  HD2 PHE Y 130    -134.770-100.928 640.024  1.00  9.59           H
ATOM   2081  CD2 PHE Y 130    -133.837-101.432 639.773  1.00  9.59           C
ATOM   2082  CE1 PHE Y 130    -131.508-102.748 639.129  1.00  9.59           C
ATOM   2083  HE1 PHE Y 130    -130.575-103.252 638.878  1.00  9.59           H
ATOM   2084  CE2 PHE Y 130    -133.850-102.798 639.382  1.00  9.59           C
ATOM   2085  HE2 PHE Y 130    -134.793-103.342 639.334  1.00  9.59           H
ATOM   2086  CZ  PHE Y 130    -132.685-103.427 639.069  1.00  9.59           C
ATOM   2087  HZ  PHE Y 130    -132.696-104.475 638.770  1.00  9.59           H
ATOM   2088  HN  PHE Y 130    -133.006 -97.078 641.124  1.00  9.59           H
ATOM   2089  N   TYR Y 131    -130.536 -99.086 642.324  1.00  9.59           N
ATOM   2090  CA  TYR Y 131    -129.329 -99.593 642.953  1.00  9.59           C
ATOM   2091  C   TYR Y 131    -129.328 -99.299 644.455  1.00  9.59           C
ATOM   2092  O   TYR Y 131    -129.000-100.168 645.261  1.00  9.59           O
ATOM   2093  HA  TYR Y 131    -129.298-100.672 642.802  1.00  9.59           H
ATOM   2094  CB  TYR Y 131    -128.166 -98.844 642.299  1.00  9.59           C
ATOM   2095 1HB  TYR Y 131    -128.337 -97.772 642.395  1.00  9.59           H
ATOM   2096 2HB  TYR Y 131    -127.249 -99.070 642.843  1.00  9.59           H
ATOM   2097  CG  TYR Y 131    -127.961 -99.182 640.821  1.00  9.59           C
ATOM   2098  HD1 TYR Y 131    -127.696-101.278 641.187  1.00  9.59           H
ATOM   2099  CD1 TYR Y 131    -127.732-100.488 640.437  1.00  9.59           C
ATOM   2100  HD2 TYR Y 131    -128.187 -97.150 640.174  1.00  9.59           H
ATOM   2101  CD2 TYR Y 131    -128.006 -98.182 639.871  1.00  9.59           C
ATOM   2102  CE1 TYR Y 131    -127.539-100.806 639.046  1.00  9.59           C
ATOM   2103  HE1 TYR Y 131    -127.357-101.833 638.730  1.00  9.59           H
ATOM   2104  HE2 TYR Y 131    -127.846 -97.720 637.720  1.00  9.59           H
ATOM   2105  CE2 TYR Y 131    -127.813 -98.500 638.480  1.00  9.59           C
ATOM   2106  CZ  TYR Y 131    -127.589 -99.797 638.136  1.00  9.59           C
ATOM   2107  OH  TYR Y 131    -127.408-100.097 636.823  1.00  9.59           O
ATOM   2108  HH  TYR Y 131    -127.239 -99.261 636.301  1.00  9.59           H
ATOM   2109  HN  TYR Y 131    -130.404 -98.284 641.741  1.00  9.59           H
ATOM   2110  N   SER Y 132    -129.699 -98.071 644.785  1.00  9.59           N
ATOM   2111  CA  SER Y 132    -129.535 -97.579 646.143  1.00  9.59           C
ATOM   2112  C   SER Y 132    -130.438 -98.364 647.096  1.00  9.59           C
ATOM   2113  O   SER Y 132    -130.002 -98.778 648.169  1.00  9.59           O
ATOM   2114  HA  SER Y 132    -128.485 -97.746 646.385  1.00  9.59           H
ATOM   2115  CB  SER Y 132    -129.845 -96.083 646.228  1.00  9.59           C
ATOM   2116 1HB  SER Y 132    -129.748 -95.751 647.261  1.00  9.59           H
ATOM   2117 2HB  SER Y 132    -129.112 -95.527 645.644  1.00  9.59           H
ATOM   2118  HG  SER Y 132    -131.100 -95.258 644.905  1.00  9.59           H
ATOM   2119  OG  SER Y 132    -131.155 -95.782 645.755  1.00  9.59           O
ATOM   2120  HN  SER Y 132    -130.105 -97.418 644.145  1.00  9.59           H
ATOM   2121  N   CYS Y 133    -131.680 -98.544 646.671  1.00  9.59           N
ATOM   2122  CA  CYS Y 133    -132.658 -99.238 647.490  1.00  9.59           C
ATOM   2123  C   CYS Y 133    -132.181-100.677 647.693  1.00  9.59           C
ATOM   2124  O   CYS Y 133    -132.244-101.206 648.802  1.00  9.59           O
ATOM   2125  HA  CYS Y 133    -132.703 -98.707 648.442  1.00  9.59           H
ATOM   2126  CB  CYS Y 133    -134.056 -99.182 646.871  1.00  9.59           C
ATOM   2127 1HB  CYS Y 133    -133.981 -99.147 645.784  1.00  9.59           H
ATOM   2128 2HB  CYS Y 133    -134.611-100.086 647.123  1.00  9.59           H
ATOM   2129  HG  CYS Y 133    -135.615 -97.471 646.354  1.00  9.59           H
ATOM   2130  SG  CYS Y 133    -134.953 -97.709 647.483  1.00  9.59           S
ATOM   2131  HN  CYS Y 133    -132.019 -98.225 645.786  1.00  9.59           H
ATOM   2132  N   VAL Y 134    -131.714-101.271 646.604  1.00  9.59           N
ATOM   2133  CA  VAL Y 134    -131.295-102.662 646.632  1.00  9.59           C
ATOM   2134  C   VAL Y 134    -130.140-102.822 647.623  1.00  9.59           C
ATOM   2135  O   VAL Y 134    -130.121-103.766 648.412  1.00  9.59           O
ATOM   2136  HA  VAL Y 134    -132.141-103.254 646.980  1.00  9.59           H
ATOM   2137  HB  VAL Y 134    -130.324-102.357 644.755  1.00  9.59           H
ATOM   2138  CB  VAL Y 134    -130.939-103.129 645.219  1.00  9.59           C
ATOM   2139  CG1 VAL Y 134    -130.120-104.421 645.259  1.00  9.59           C
ATOM   2140 1HG1 VAL Y 134    -129.197-104.249 645.813  1.00  9.59           H
ATOM   2141 2HG1 VAL Y 134    -130.699-105.203 645.750  1.00  9.59           H
ATOM   2142 3HG1 VAL Y 134    -129.881-104.731 644.241  1.00  9.59           H
ATOM   2143  CG2 VAL Y 134    -132.197-103.303 644.366  1.00  9.59           C
ATOM   2144 1HG2 VAL Y 134    -132.848-104.046 644.826  1.00  9.59           H
ATOM   2145 2HG2 VAL Y 134    -132.724-102.351 644.297  1.00  9.59           H
ATOM   2146 3HG2 VAL Y 134    -131.915-103.636 643.367  1.00  9.59           H
ATOM   2147  HN  VAL Y 134    -131.621-100.819 645.717  1.00  9.59           H
ATOM   2148  N   LEU Y 135    -129.205-101.886 647.550  1.00  9.59           N
ATOM   2149  CA  LEU Y 135    -128.041-101.922 648.418  1.00  9.59           C
ATOM   2150  C   LEU Y 135    -128.486-101.727 649.869  1.00  9.59           C
ATOM   2151  O   LEU Y 135    -127.952-102.363 650.777  1.00  9.59           O
ATOM   2152  HA  LEU Y 135    -127.594-102.911 648.324  1.00  9.59           H
ATOM   2153  CB  LEU Y 135    -126.995-100.906 647.954  1.00  9.59           C
ATOM   2154 1HB  LEU Y 135    -127.486 -99.942 647.826  1.00  9.59           H
ATOM   2155 2HB  LEU Y 135    -126.257-100.786 648.748  1.00  9.59           H
ATOM   2156  HG  LEU Y 135    -126.999-101.498 645.899  1.00  9.59           H
ATOM   2157  CG  LEU Y 135    -126.257-101.248 646.658  1.00  9.59           C
ATOM   2158  CD1 LEU Y 135    -125.470-100.042 646.141  1.00  9.59           C
ATOM   2159 1HD1 LEU Y 135    -126.156 -99.217 645.946  1.00  9.59           H
ATOM   2160 2HD1 LEU Y 135    -124.739 -99.737 646.889  1.00  9.59           H
ATOM   2161 3HD1 LEU Y 135    -124.956-100.312 645.219  1.00  9.59           H
ATOM   2162  CD2 LEU Y 135    -125.366-102.478 646.842  1.00  9.59           C
ATOM   2163 1HD2 LEU Y 135    -124.630-102.280 647.621  1.00  9.59           H
ATOM   2164 2HD2 LEU Y 135    -125.980-103.331 647.130  1.00  9.59           H
ATOM   2165 3HD2 LEU Y 135    -124.854-102.699 645.906  1.00  9.59           H
ATOM   2166  HN  LEU Y 135    -129.235-101.115 646.914  1.00  9.59           H
ATOM   2167  N   LEU Y 136    -129.460-100.845 650.043  1.00  9.59           N
ATOM   2168  CA  LEU Y 136    -129.945-100.519 651.373  1.00  9.59           C
ATOM   2169  C   LEU Y 136    -130.594-101.758 651.993  1.00  9.59           C
ATOM   2170  O   LEU Y 136    -130.355-102.071 653.158  1.00  9.59           O
ATOM   2171  HA  LEU Y 136    -129.081-100.242 651.977  1.00  9.59           H
ATOM   2172  CB  LEU Y 136    -130.870 -99.301 651.321  1.00  9.59           C
ATOM   2173 1HB  LEU Y 136    -131.562 -99.430 650.489  1.00  9.59           H
ATOM   2174 2HB  LEU Y 136    -131.467 -99.285 652.233  1.00  9.59           H
ATOM   2175  HG  LEU Y 136    -129.432 -98.025 650.385  1.00  9.59           H
ATOM   2176  CG  LEU Y 136    -130.182 -97.942 651.171  1.00  9.59           C
ATOM   2177  CD1 LEU Y 136    -131.180 -96.868 650.733  1.00  9.59           C
ATOM   2178 1HD1 LEU Y 136    -131.616 -97.147 649.774  1.00  9.59           H
ATOM   2179 2HD1 LEU Y 136    -131.969 -96.780 651.480  1.00  9.59           H
ATOM   2180 3HD1 LEU Y 136    -130.665 -95.913 650.634  1.00  9.59           H
ATOM   2181  CD2 LEU Y 136    -129.449 -97.554 652.457  1.00  9.59           C
ATOM   2182 1HD2 LEU Y 136    -130.163 -97.495 653.278  1.00  9.59           H
ATOM   2183 2HD2 LEU Y 136    -128.693 -98.305 652.685  1.00  9.59           H
ATOM   2184 3HD2 LEU Y 136    -128.969 -96.584 652.322  1.00  9.59           H
ATOM   2185  HN  LEU Y 136    -129.914-100.359 649.296  1.00  9.59           H
ATOM   2186  N   ILE Y 137    -131.402-102.430 651.186  1.00  9.59           N
ATOM   2187  CA  ILE Y 137    -132.107-103.613 651.649  1.00  9.59           C
ATOM   2188  C   ILE Y 137    -131.089-104.671 652.082  1.00  9.59           C
ATOM   2189  O   ILE Y 137    -131.293-105.362 653.078  1.00  9.59           O
ATOM   2190  HA  ILE Y 137    -132.695-103.324 652.519  1.00  9.59           H
ATOM   2191  HB  ILE Y 137    -132.571-104.117 649.623  1.00  9.59           H
ATOM   2192  CB  ILE Y 137    -133.088-104.104 650.582  1.00  9.59           C
ATOM   2193  CG1 ILE Y 137    -134.272-103.145 650.444  1.00  9.59           C
ATOM   2194 1HG1 ILE Y 137    -134.945-103.267 651.292  1.00  9.59           H
ATOM   2195 2HG1 ILE Y 137    -133.915-102.115 650.466  1.00  9.59           H
ATOM   2196  CG2 ILE Y 137    -133.541-105.536 650.871  1.00  9.59           C
ATOM   2197 1HG2 ILE Y 137    -132.674-106.197 650.879  1.00  9.59           H
ATOM   2198 2HG2 ILE Y 137    -134.034-105.572 651.843  1.00  9.59           H
ATOM   2199 3HG2 ILE Y 137    -134.238-105.860 650.098  1.00  9.59           H
ATOM   2200  CD1 ILE Y 137    -135.033-103.398 649.141  1.00  9.59           C
ATOM   2201 1HD1 ILE Y 137    -134.363-103.251 648.294  1.00  9.59           H
ATOM   2202 2HD1 ILE Y 137    -135.409-104.421 649.133  1.00  9.59           H
ATOM   2203 3HD1 ILE Y 137    -135.870-102.703 649.068  1.00  9.59           H
ATOM   2204  HN  ILE Y 137    -131.578-102.178 650.234  1.00  9.59           H
ATOM   2205  N   MET Y 138    -130.016-104.763 651.311  1.00  9.59           N
ATOM   2206  CA  MET Y 138    -128.950-105.701 651.621  1.00  9.59           C
ATOM   2207  C   MET Y 138    -128.308-105.375 652.971  1.00  9.59           C
ATOM   2208  O   MET Y 138    -128.085-106.267 653.788  1.00  9.59           O
ATOM   2209  HA  MET Y 138    -129.426-106.681 651.665  1.00  9.59           H
ATOM   2210  CB  MET Y 138    -127.886-105.647 650.523  1.00  9.59           C
ATOM   2211 1HB  MET Y 138    -128.362-105.725 649.546  1.00  9.59           H
ATOM   2212 2HB  MET Y 138    -127.376-104.684 650.553  1.00  9.59           H
ATOM   2213  CG  MET Y 138    -126.867-106.775 650.692  1.00  9.59           C
ATOM   2214 1HG  MET Y 138    -126.364-106.682 651.655  1.00  9.59           H
ATOM   2215 2HG  MET Y 138    -127.375-107.740 650.690  1.00  9.59           H
ATOM   2216  SD  MET Y 138    -125.667-106.717 649.371  1.00  9.59           S
ATOM   2217  CE  MET Y 138    -124.836-105.190 649.774  1.00  9.59           C
ATOM   2218 1HE  MET Y 138    -125.554-104.370 649.758  1.00  9.59           H
ATOM   2219 2HE  MET Y 138    -124.396-105.267 650.769  1.00  9.59           H
ATOM   2220 3HE  MET Y 138    -124.050-104.999 649.044  1.00  9.59           H
ATOM   2221  HN  MET Y 138    -129.868-104.213 650.489  1.00  9.59           H
ATOM   2222  N   CYS Y 139    -128.030-104.094 653.164  1.00  9.59           N
ATOM   2223  CA  CYS Y 139    -127.372-103.646 654.379  1.00  9.59           C
ATOM   2224  C   CYS Y 139    -128.317-103.891 655.557  1.00  9.59           C
ATOM   2225  O   CYS Y 139    -127.876-104.247 656.648  1.00  9.59           O
ATOM   2226  HA  CYS Y 139    -126.464-104.241 654.481  1.00  9.59           H
ATOM   2227  CB  CYS Y 139    -126.947-102.179 654.285  1.00  9.59           C
ATOM   2228 1HB  CYS Y 139    -127.767-101.579 653.892  1.00  9.59           H
ATOM   2229 2HB  CYS Y 139    -126.717-101.794 655.278  1.00  9.59           H
ATOM   2230  HG  CYS Y 139    -126.139-102.183 652.054  1.00  9.59           H
ATOM   2231  SG  CYS Y 139    -125.482-102.021 653.199  1.00  9.59           S
ATOM   2232  HN  CYS Y 139    -128.247-103.370 652.509  1.00  9.59           H
ATOM   2233  N   ILE Y 140    -129.601-103.691 655.295  1.00  9.59           N
ATOM   2234  CA  ILE Y 140    -130.614-103.903 656.315  1.00  9.59           C
ATOM   2235  C   ILE Y 140    -130.586-105.367 656.760  1.00  9.59           C
ATOM   2236  O   ILE Y 140    -130.735-105.662 657.944  1.00  9.59           O
ATOM   2237  HA  ILE Y 140    -130.354-103.278 657.169  1.00  9.59           H
ATOM   2238  HB  ILE Y 140    -132.115-103.802 654.795  1.00  9.59           H
ATOM   2239  CB  ILE Y 140    -131.983-103.439 655.814  1.00  9.59           C
ATOM   2240  CG1 ILE Y 140    -132.059-101.911 655.763  1.00  9.59           C
ATOM   2241 1HG1 ILE Y 140    -132.147-101.515 656.775  1.00  9.59           H
ATOM   2242 2HG1 ILE Y 140    -131.137-101.512 655.343  1.00  9.59           H
ATOM   2243  CG2 ILE Y 140    -133.109-104.041 656.657  1.00  9.59           C
ATOM   2244 1HG2 ILE Y 140    -133.065-105.129 656.598  1.00  9.59           H
ATOM   2245 2HG2 ILE Y 140    -132.992-103.729 657.695  1.00  9.59           H
ATOM   2246 3HG2 ILE Y 140    -134.071-103.695 656.280  1.00  9.59           H
ATOM   2247  CD1 ILE Y 140    -133.252-101.450 654.923  1.00  9.59           C
ATOM   2248 1HD1 ILE Y 140    -133.148-101.828 653.906  1.00  9.59           H
ATOM   2249 2HD1 ILE Y 140    -134.174-101.831 655.361  1.00  9.59           H
ATOM   2250 3HD1 ILE Y 140    -133.282-100.360 654.904  1.00  9.59           H
ATOM   2251  HN  ILE Y 140    -129.950-103.391 654.408  1.00  9.59           H
ATOM   2252  N   SER Y 141    -130.394-106.244 655.786  1.00  9.59           N
ATOM   2253  CA  SER Y 141    -130.408-107.673 656.052  1.00  9.59           C
ATOM   2254  C   SER Y 141    -129.199-108.058 656.906  1.00  9.59           C
ATOM   2255  O   SER Y 141    -129.316-108.866 657.826  1.00  9.59           O
ATOM   2256  HA  SER Y 141    -131.335-107.855 656.596  1.00  9.59           H
ATOM   2257  CB  SER Y 141    -130.416-108.476 654.750  1.00  9.59           C
ATOM   2258 1HB  SER Y 141    -129.509-108.259 654.185  1.00  9.59           H
ATOM   2259 2HB  SER Y 141    -130.401-109.541 654.980  1.00  9.59           H
ATOM   2260  HG  SER Y 141    -131.374-107.379 653.376  1.00  9.59           H
ATOM   2261  OG  SER Y 141    -131.556-108.180 653.947  1.00  9.59           O
ATOM   2262  HN  SER Y 141    -130.231-105.994 654.831  1.00  9.59           H
ATOM   2263  N   VAL Y 142    -128.064-107.461 656.571  1.00  9.59           N
ATOM   2264  CA  VAL Y 142    -126.832-107.739 657.290  1.00  9.59           C
ATOM   2265  C   VAL Y 142    -126.950-107.207 658.719  1.00  9.59           C
ATOM   2266  O   VAL Y 142    -126.581-107.891 659.673  1.00  9.59           O
ATOM   2267  HA  VAL Y 142    -126.711-108.822 657.328  1.00  9.59           H
ATOM   2268  HB  VAL Y 142    -125.831-106.094 656.371  1.00  9.59           H
ATOM   2269  CB  VAL Y 142    -125.640-107.155 656.530  1.00  9.59           C
ATOM   2270  CG1 VAL Y 142    -124.353-107.283 657.347  1.00  9.59           C
ATOM   2271 1HG1 VAL Y 142    -124.465-106.745 658.289  1.00  9.59           H
ATOM   2272 2HG1 VAL Y 142    -124.155-108.335 657.552  1.00  9.59           H
ATOM   2273 3HG1 VAL Y 142    -123.521-106.860 656.784  1.00  9.59           H
ATOM   2274  CG2 VAL Y 142    -125.487-107.815 655.159  1.00  9.59           C
ATOM   2275 1HG2 VAL Y 142    -125.328-108.886 655.287  1.00  9.59           H
ATOM   2276 2HG2 VAL Y 142    -126.390-107.649 654.572  1.00  9.59           H
ATOM   2277 3HG2 VAL Y 142    -124.632-107.381 654.640  1.00  9.59           H
ATOM   2278  HN  VAL Y 142    -127.979-106.800 655.826  1.00  9.59           H
ATOM   2279  N   ASP Y 143    -127.464-105.990 658.823  1.00  9.59           N
ATOM   2280  CA  ASP Y 143    -127.625-105.354 660.119  1.00  9.59           C
ATOM   2281  C   ASP Y 143    -128.522-106.224 661.002  1.00  9.59           C
ATOM   2282  O   ASP Y 143    -128.278-106.357 662.200  1.00  9.59           O
ATOM   2283  HA  ASP Y 143    -126.615-105.257 660.518  1.00  9.59           H
ATOM   2284  CB  ASP Y 143    -128.286-103.981 659.981  1.00  9.59           C
ATOM   2285 1HB  ASP Y 143    -127.701-103.358 659.304  1.00  9.59           H
ATOM   2286 2HB  ASP Y 143    -129.275-104.093 659.536  1.00  9.59           H
ATOM   2287  CG  ASP Y 143    -128.407-103.291 661.341  1.00  9.59           C
ATOM   2288  OD1 ASP Y 143    -127.371-103.222 662.037  1.00  9.59           O
ATOM   2289  OD2 ASP Y 143    -129.534-102.848 661.654  1.00  9.59           O
ATOM   2290  HN  ASP Y 143    -127.768-105.443 658.043  1.00  9.59           H
ATOM   2291  N   ARG Y 144    -129.541-106.793 660.376  1.00  9.59           N
ATOM   2292  CA  ARG Y 144    -130.504-107.606 661.099  1.00  9.59           C
ATOM   2293  C   ARG Y 144    -129.852-108.908 661.570  1.00  9.59           C
ATOM   2294  O   ARG Y 144    -130.165-109.407 662.650  1.00  9.59           O
ATOM   2295  HA  ARG Y 144    -130.808-106.991 661.945  1.00  9.59           H
ATOM   2296  CB  ARG Y 144    -131.713-107.938 660.222  1.00  9.59           C
ATOM   2297 1HB  ARG Y 144    -132.076-107.031 659.738  1.00  9.59           H
ATOM   2298 2HB  ARG Y 144    -131.415-108.624 659.430  1.00  9.59           H
ATOM   2299  CG  ARG Y 144    -132.837-108.564 661.051  1.00  9.59           C
ATOM   2300 1HG  ARG Y 144    -132.538-109.558 661.382  1.00  9.59           H
ATOM   2301 2HG  ARG Y 144    -133.008-107.967 661.947  1.00  9.59           H
ATOM   2302  CD  ARG Y 144    -134.130-108.657 660.240  1.00  9.59           C
ATOM   2303 1HD  ARG Y 144    -134.426-107.666 659.896  1.00  9.59           H
ATOM   2304 2HD  ARG Y 144    -133.969-109.268 659.351  1.00  9.59           H
ATOM   2305  NE  ARG Y 144    -135.206-109.247 661.068  1.00  9.59           N
ATOM   2306  HE  ARG Y 144    -135.122-109.180 662.062  1.00  9.59           H
ATOM   2307  CZ  ARG Y 144    -136.286-109.864 660.569  1.00  9.59           C
ATOM   2308  NH1 ARG Y 144    -136.450-109.982 659.245  1.00  9.59           N
ATOM   2309 1HH1 ARG Y 144    -135.765-109.608 658.620  1.00  9.59           H
ATOM   2310 2HH1 ARG Y 144    -137.259-110.444 658.881  1.00  9.59           H
ATOM   2311  NH2 ARG Y 144    -137.198-110.361 661.415  1.00  9.59           N
ATOM   2312 1HH2 ARG Y 144    -138.010-110.825 661.059  1.00  9.59           H
ATOM   2313 2HH2 ARG Y 144    -137.068-110.269 662.402  1.00  9.59           H
ATOM   2314  HN  ARG Y 144    -129.713-106.707 659.394  1.00  9.59           H
ATOM   2315  N   TYR Y 145    -128.959-109.420 660.737  1.00  9.59           N
ATOM   2316  CA  TYR Y 145    -128.201-110.609 661.090  1.00  9.59           C
ATOM   2317  C   TYR Y 145    -127.312-110.351 662.308  1.00  9.59           C
ATOM   2318  O   TYR Y 145    -127.355-111.100 663.283  1.00  9.59           O
ATOM   2319  HA  TYR Y 145    -128.911-111.401 661.329  1.00  9.59           H
ATOM   2320  CB  TYR Y 145    -127.314-110.918 659.882  1.00  9.59           C
ATOM   2321 1HB  TYR Y 145    -127.931-111.346 659.092  1.00  9.59           H
ATOM   2322 2HB  TYR Y 145    -126.904-109.985 659.497  1.00  9.59           H
ATOM   2323  CG  TYR Y 145    -126.162-111.878 660.186  1.00  9.59           C
ATOM   2324  HD1 TYR Y 145    -124.646-110.443 659.696  1.00  9.59           H
ATOM   2325  CD1 TYR Y 145    -124.856-111.458 660.033  1.00  9.59           C
ATOM   2326  HD2 TYR Y 145    -127.460-113.494 660.734  1.00  9.59           H
ATOM   2327  CD2 TYR Y 145    -126.429-113.163 660.613  1.00  9.59           C
ATOM   2328  CE1 TYR Y 145    -123.772-112.362 660.319  1.00  9.59           C
ATOM   2329  HE1 TYR Y 145    -122.736-112.043 660.202  1.00  9.59           H
ATOM   2330  HE2 TYR Y 145    -125.541-115.083 661.237  1.00  9.59           H
ATOM   2331  CE2 TYR Y 145    -125.344-114.066 660.899  1.00  9.59           C
ATOM   2332  CZ  TYR Y 145    -124.069-113.621 660.738  1.00  9.59           C
ATOM   2333  OH  TYR Y 145    -123.045-114.474 661.008  1.00  9.59           O
ATOM   2334  HH  TYR Y 145    -123.406-115.363 661.289  1.00  9.59           H
ATOM   2335  HN  TYR Y 145    -128.750-109.038 659.837  1.00  9.59           H
ATOM   2336  N   ILE Y 146    -126.527-109.288 662.213  1.00  9.59           N
ATOM   2337  CA  ILE Y 146    -125.563-108.974 663.253  1.00  9.59           C
ATOM   2338  C   ILE Y 146    -126.302-108.723 664.569  1.00  9.59           C
ATOM   2339  O   ILE Y 146    -125.841-109.133 665.633  1.00  9.59           O
ATOM   2340  HA  ILE Y 146    -124.922-109.847 663.379  1.00  9.59           H
ATOM   2341  HB  ILE Y 146    -125.304-107.000 662.472  1.00  9.59           H
ATOM   2342  CB  ILE Y 146    -124.666-107.812 662.820  1.00  9.59           C
ATOM   2343  CG1 ILE Y 146    -123.771-108.218 661.647  1.00  9.59           C
ATOM   2344 1HG1 ILE Y 146    -122.993-108.897 661.997  1.00  9.59           H
ATOM   2345 2HG1 ILE Y 146    -124.359-108.761 660.907  1.00  9.59           H
ATOM   2346  CG2 ILE Y 146    -123.854-107.276 664.001  1.00  9.59           C
ATOM   2347 1HG2 ILE Y 146    -124.533-106.923 664.778  1.00  9.59           H
ATOM   2348 2HG2 ILE Y 146    -123.227-108.072 664.402  1.00  9.59           H
ATOM   2349 3HG2 ILE Y 146    -123.226-106.451 663.666  1.00  9.59           H
ATOM   2350  CD1 ILE Y 146    -123.130-106.991 660.996  1.00  9.59           C
ATOM   2351 1HD1 ILE Y 146    -123.911-106.326 660.627  1.00  9.59           H
ATOM   2352 2HD1 ILE Y 146    -122.523-106.464 661.733  1.00  9.59           H
ATOM   2353 3HD1 ILE Y 146    -122.500-107.308 660.166  1.00  9.59           H
ATOM   2354  HN  ILE Y 146    -126.542-108.648 661.444  1.00  9.59           H
ATOM   2355  N   ALA Y 147    -127.437-108.049 664.454  1.00  9.59           N
ATOM   2356  CA  ALA Y 147    -128.193-107.650 665.628  1.00  9.59           C
ATOM   2357  C   ALA Y 147    -128.677-108.899 666.367  1.00  9.59           C
ATOM   2358  O   ALA Y 147    -128.978-108.842 667.559  1.00  9.59           O
ATOM   2359  HA  ALA Y 147    -127.523-107.089 666.280  1.00  9.59           H
ATOM   2360  CB  ALA Y 147    -129.347-106.738 665.207  1.00  9.59           C
ATOM   2361 1HB  ALA Y 147    -128.949-105.852 664.713  1.00  9.59           H
ATOM   2362 2HB  ALA Y 147    -130.002-107.274 664.520  1.00  9.59           H
ATOM   2363 3HB  ALA Y 147    -129.914-106.438 666.089  1.00  9.59           H
ATOM   2364  HN  ALA Y 147    -127.840-107.778 663.579  1.00  9.59           H
ATOM   2365  N   ILE Y 148    -128.736-109.998 665.630  1.00  9.59           N
ATOM   2366  CA  ILE Y 148    -129.216-111.250 666.190  1.00  9.59           C
ATOM   2367  C   ILE Y 148    -128.023-112.080 666.668  1.00  9.59           C
ATOM   2368  O   ILE Y 148    -128.006-112.553 667.803  1.00  9.59           O
ATOM   2369  HA  ILE Y 148    -129.835-111.006 667.053  1.00  9.59           H
ATOM   2370  HB  ILE Y 148    -129.600-111.991 664.221  1.00  9.59           H
ATOM   2371  CB  ILE Y 148    -130.109-111.980 665.185  1.00  9.59           C
ATOM   2372  CG1 ILE Y 148    -131.432-111.238 664.988  1.00  9.59           C
ATOM   2373 1HG1 ILE Y 148    -132.008-111.262 665.913  1.00  9.59           H
ATOM   2374 2HG1 ILE Y 148    -131.236-110.190 664.762  1.00  9.59           H
ATOM   2375  CG2 ILE Y 148    -130.325-113.437 665.599  1.00  9.59           C
ATOM   2376 1HG2 ILE Y 148    -129.363-113.947 665.647  1.00  9.59           H
ATOM   2377 2HG2 ILE Y 148    -130.802-113.469 666.579  1.00  9.59           H
ATOM   2378 3HG2 ILE Y 148    -130.963-113.932 664.867  1.00  9.59           H
ATOM   2379  CD1 ILE Y 148    -132.249-111.865 663.856  1.00  9.59           C
ATOM   2380 1HD1 ILE Y 148    -131.680-111.817 662.927  1.00  9.59           H
ATOM   2381 2HD1 ILE Y 148    -132.464-112.906 664.097  1.00  9.59           H
ATOM   2382 3HD1 ILE Y 148    -133.185-111.318 663.737  1.00  9.59           H
ATOM   2383  HN  ILE Y 148    -128.465-110.042 664.668  1.00  9.59           H
ATOM   2384  N   ALA Y 149    -127.053-112.231 665.778  1.00  9.59           N
ATOM   2385  CA  ALA Y 149    -125.972-113.176 666.002  1.00  9.59           C
ATOM   2386  C   ALA Y 149    -125.029-112.620 667.071  1.00  9.59           C
ATOM   2387  O   ALA Y 149    -124.418-113.380 667.821  1.00  9.59           O
ATOM   2388  HA  ALA Y 149    -126.412-114.104 666.365  1.00  9.59           H
ATOM   2389  CB  ALA Y 149    -125.254-113.454 664.679  1.00  9.59           C
ATOM   2390 1HB  ALA Y 149    -125.961-113.875 663.964  1.00  9.59           H
ATOM   2391 2HB  ALA Y 149    -124.848-112.523 664.284  1.00  9.59           H
ATOM   2392 3HB  ALA Y 149    -124.443-114.162 664.848  1.00  9.59           H
ATOM   2393  HN  ALA Y 149    -126.999-111.724 664.918  1.00  9.59           H
ATOM   2394  N   GLN Y 150    -124.940-111.298 667.107  1.00  9.59           N
ATOM   2395  CA  GLN Y 150    -123.978-110.636 667.972  1.00  9.59           C
ATOM   2396  C   GLN Y 150    -124.682-109.608 668.859  1.00  9.59           C
ATOM   2397  O   GLN Y 150    -124.136-108.540 669.131  1.00  9.59           O
ATOM   2398  HA  GLN Y 150    -123.551-111.427 668.589  1.00  9.59           H
ATOM   2399  CB  GLN Y 150    -122.863-109.983 667.153  1.00  9.59           C
ATOM   2400 1HB  GLN Y 150    -123.280-109.190 666.532  1.00  9.59           H
ATOM   2401 2HB  GLN Y 150    -122.141-109.516 667.823  1.00  9.59           H
ATOM   2402  CG  GLN Y 150    -122.156-111.012 666.270  1.00  9.59           C
ATOM   2403 1HG  GLN Y 150    -121.976-111.924 666.840  1.00  9.59           H
ATOM   2404 2HG  GLN Y 150    -122.799-111.282 665.432  1.00  9.59           H
ATOM   2405  CD  GLN Y 150    -120.828-110.464 665.744  1.00  9.59           C
ATOM   2406  OE1 GLN Y 150    -120.275-109.506 666.259  1.00  9.59           O
ATOM   2407  NE2 GLN Y 150    -120.349-111.122 664.692  1.00  9.59           N
ATOM   2408 1HE2 GLN Y 150    -120.853-111.901 664.318  1.00  9.59           H
ATOM   2409 2HE2 GLN Y 150    -119.485-110.839 664.276  1.00  9.59           H
ATOM   2410  HN  GLN Y 150    -125.509-110.684 666.560  1.00  9.59           H
ATOM   2411  N   ALA Y 151    -125.884-109.966 669.286  1.00  9.59           N
ATOM   2412  CA  ALA Y 151    -126.763-109.009 669.936  1.00  9.59           C
ATOM   2413  C   ALA Y 151    -125.981-108.256 671.014  1.00  9.59           C
ATOM   2414  O   ALA Y 151    -126.162-107.052 671.190  1.00  9.59           O
ATOM   2415  HA  ALA Y 151    -127.099-108.299 669.180  1.00  9.59           H
ATOM   2416  CB  ALA Y 151    -127.982-109.739 670.504  1.00  9.59           C
ATOM   2417 1HB  ALA Y 151    -128.519-110.233 669.694  1.00  9.59           H
ATOM   2418 2HB  ALA Y 151    -127.655-110.483 671.230  1.00  9.59           H
ATOM   2419 3HB  ALA Y 151    -128.641-109.021 670.992  1.00  9.59           H
ATOM   2420  HN  ALA Y 151    -126.259-110.888 669.193  1.00  9.59           H
ATOM   2421  N   MET Y 152    -125.128-108.996 671.708  1.00  9.59           N
ATOM   2422  CA  MET Y 152    -124.364-108.427 672.805  1.00  9.59           C
ATOM   2423  C   MET Y 152    -123.450-107.303 672.313  1.00  9.59           C
ATOM   2424  O   MET Y 152    -123.519-106.180 672.809  1.00  9.59           O
ATOM   2425  HA  MET Y 152    -125.103-108.026 673.500  1.00  9.59           H
ATOM   2426  CB  MET Y 152    -123.520-109.522 673.461  1.00  9.59           C
ATOM   2427 1HB  MET Y 152    -122.954-110.055 672.698  1.00  9.59           H
ATOM   2428 2HB  MET Y 152    -122.796-109.070 674.138  1.00  9.59           H
ATOM   2429  CG  MET Y 152    -124.402-110.507 674.231  1.00  9.59           C
ATOM   2430 1HG  MET Y 152    -125.163-110.920 673.569  1.00  9.59           H
ATOM   2431 2HG  MET Y 152    -123.802-111.343 674.588  1.00  9.59           H
ATOM   2432  SD  MET Y 152    -125.178-109.682 675.611  1.00  9.59           S
ATOM   2433  CE  MET Y 152    -123.807-109.632 676.753  1.00  9.59           C
ATOM   2434 1HE  MET Y 152    -123.480-110.649 676.972  1.00  9.59           H
ATOM   2435 2HE  MET Y 152    -122.984-109.073 676.309  1.00  9.59           H
ATOM   2436 3HE  MET Y 152    -124.121-109.145 677.676  1.00  9.59           H
ATOM   2437  HN  MET Y 152    -124.956-109.965 671.531  1.00  9.59           H
ATOM   2438  N   ARG Y 153    -122.615-107.646 671.343  1.00  9.59           N
ATOM   2439  CA  ARG Y 153    -121.671-106.687 670.795  1.00  9.59           C
ATOM   2440  C   ARG Y 153    -122.416-105.517 670.149  1.00  9.59           C
ATOM   2441  O   ARG Y 153    -121.976-104.372 670.234  1.00  9.59           O
ATOM   2442  HA  ARG Y 153    -121.085-106.353 671.651  1.00  9.59           H
ATOM   2443  CB  ARG Y 153    -120.762-107.342 669.753  1.00  9.59           C
ATOM   2444 1HB  ARG Y 153    -121.369-107.869 669.017  1.00  9.59           H
ATOM   2445 2HB  ARG Y 153    -120.206-106.574 669.216  1.00  9.59           H
ATOM   2446  CG  ARG Y 153    -119.787-108.319 670.413  1.00  9.59           C
ATOM   2447 1HG  ARG Y 153    -119.173-107.789 671.141  1.00  9.59           H
ATOM   2448 2HG  ARG Y 153    -120.343-109.081 670.958  1.00  9.59           H
ATOM   2449  CD  ARG Y 153    -118.888-108.985 669.369  1.00  9.59           C
ATOM   2450 1HD  ARG Y 153    -119.483-109.633 668.725  1.00  9.59           H
ATOM   2451 2HD  ARG Y 153    -118.437-108.227 668.728  1.00  9.59           H
ATOM   2452  NE  ARG Y 153    -117.830-109.773 670.040  1.00  9.59           N
ATOM   2453  HE  ARG Y 153    -117.831-109.802 671.040  1.00  9.59           H
ATOM   2454  CZ  ARG Y 153    -116.872-110.450 669.393  1.00  9.59           C
ATOM   2455  NH1 ARG Y 153    -116.824-110.446 668.054  1.00  9.59           N
ATOM   2456 1HH1 ARG Y 153    -117.506-109.936 667.530  1.00  9.59           H
ATOM   2457 2HH1 ARG Y 153    -116.106-110.954 667.578  1.00  9.59           H
ATOM   2458  NH2 ARG Y 153    -115.964-111.131 670.105  1.00  9.59           N
ATOM   2459 1HH2 ARG Y 153    -115.243-111.642 669.637  1.00  9.59           H
ATOM   2460 2HH2 ARG Y 153    -116.007-111.129 671.104  1.00  9.59           H
ATOM   2461  HN  ARG Y 153    -122.577-108.557 670.933  1.00  9.59           H
ATOM   2462  N   ALA Y 154    -123.533-105.846 669.516  1.00  9.59           N
ATOM   2463  CA  ALA Y 154    -124.280-104.860 668.754  1.00  9.59           C
ATOM   2464  C   ALA Y 154    -124.834-103.798 669.705  1.00  9.59           C
ATOM   2465  O   ALA Y 154    -125.193-102.703 669.277  1.00  9.59           O
ATOM   2466  HA  ALA Y 154    -123.588-104.386 668.057  1.00  9.59           H
ATOM   2467  CB  ALA Y 154    -125.381-105.559 667.955  1.00  9.59           C
ATOM   2468 1HB  ALA Y 154    -124.933-106.282 667.273  1.00  9.59           H
ATOM   2469 2HB  ALA Y 154    -126.055-106.075 668.640  1.00  9.59           H
ATOM   2470 3HB  ALA Y 154    -125.941-104.819 667.383  1.00  9.59           H
ATOM   2471  HN  ALA Y 154    -123.928-106.765 669.519  1.00  9.59           H
ATOM   2472  N   HIS Y 155    -124.886-104.160 670.979  1.00  9.59           N
ATOM   2473  CA  HIS Y 155    -125.434-103.270 671.988  1.00  9.59           C
ATOM   2474  C   HIS Y 155    -124.388-102.221 672.370  1.00  9.59           C
ATOM   2475  O   HIS Y 155    -124.649-101.022 672.293  1.00  9.59           O
ATOM   2476  HA  HIS Y 155    -126.289-102.770 671.533  1.00  9.59           H
ATOM   2477  CB  HIS Y 155    -125.945-104.063 673.192  1.00  9.59           C
ATOM   2478 1HB  HIS Y 155    -126.537-104.906 672.835  1.00  9.59           H
ATOM   2479 2HB  HIS Y 155    -125.092-104.478 673.730  1.00  9.59           H
ATOM   2480  CG  HIS Y 155    -126.781-103.251 674.153  1.00  9.59           C
ATOM   2481  HD1 HIS Y 155    -125.319-102.774 675.626  1.00  9.59           H
ATOM   2482  ND1 HIS Y 155    -126.265-102.698 675.312  1.00  9.59           N
ATOM   2483  CD2 HIS Y 155    -128.099-102.904 674.114  1.00  9.59           C
ATOM   2484  HD2 HIS Y 155    -128.807-103.177 673.331  1.00  9.59           H
ATOM   2485  CE1 HIS Y 155    -127.239-102.050 675.935  1.00  9.59           C
ATOM   2486  HE1 HIS Y 155    -127.148-101.509 676.877  1.00  9.59           H
ATOM   2487  NE2 HIS Y 155    -128.375-102.180 675.191  1.00  9.59           N
ATOM   2488  HN  HIS Y 155    -124.563-105.042 671.324  1.00  9.59           H
ATOM   2489  N   THR Y 156    -123.225-102.711 672.774  1.00  9.59           N
ATOM   2490  CA  THR Y 156    -122.197-101.843 673.322  1.00  9.59           C
ATOM   2491  C   THR Y 156    -121.664-100.899 672.242  1.00  9.59           C
ATOM   2492  O   THR Y 156    -121.134 -99.833 672.551  1.00  9.59           O
ATOM   2493  HA  THR Y 156    -122.648-101.222 674.096  1.00  9.59           H
ATOM   2494  HB  THR Y 156    -120.164-102.196 674.003  1.00  9.59           H
ATOM   2495  CB  THR Y 156    -121.114-102.727 673.944  1.00  9.59           C
ATOM   2496  OG1 THR Y 156    -121.113-103.899 673.133  1.00  9.59           O
ATOM   2497  HG1 THR Y 156    -120.271-104.416 673.280  1.00  9.59           H
ATOM   2498  CG2 THR Y 156    -121.501-103.237 675.334  1.00  9.59           C
ATOM   2499 1HG2 THR Y 156    -122.415-103.826 675.263  1.00  9.59           H
ATOM   2500 2HG2 THR Y 156    -121.665-102.389 675.999  1.00  9.59           H
ATOM   2501 3HG2 THR Y 156    -120.698-103.859 675.730  1.00  9.59           H
ATOM   2502  HN  THR Y 156    -122.981-103.680 672.731  1.00  9.59           H
ATOM   2503  N   TRP Y 157    -121.824-101.325 670.998  1.00  9.59           N
ATOM   2504  CA  TRP Y 157    -121.221-100.617 669.881  1.00  9.59           C
ATOM   2505  C   TRP Y 157    -122.311 -99.781 669.208  1.00  9.59           C
ATOM   2506  O   TRP Y 157    -122.195 -99.433 668.034  1.00  9.59           O
ATOM   2507  HA  TRP Y 157    -120.444 -99.965 670.281  1.00  9.59           H
ATOM   2508  CB  TRP Y 157    -120.535-101.590 668.921  1.00  9.59           C
ATOM   2509 1HB  TRP Y 157    -121.228-102.397 668.681  1.00  9.59           H
ATOM   2510 2HB  TRP Y 157    -120.316-101.071 667.988  1.00  9.59           H
ATOM   2511  CG  TRP Y 157    -119.240-102.195 669.467  1.00  9.59           C
ATOM   2512  HD1 TRP Y 157    -119.849-103.048 671.346  1.00  9.59           H
ATOM   2513  CD1 TRP Y 157    -119.059-102.853 670.620  1.00  9.59           C
ATOM   2514  CD2 TRP Y 157    -117.945-102.171 668.831  1.00  9.59           C
ATOM   2515  NE1 TRP Y 157    -117.747-103.253 670.774  1.00  9.59           N
ATOM   2516  HE1 TRP Y 157    -117.369-103.758 671.550  1.00  9.59           H
ATOM   2517  CE2 TRP Y 157    -117.048-102.825 669.651  1.00  9.59           C
ATOM   2518  HE3 TRP Y 157    -118.233-101.094 666.938  1.00  9.59           H
ATOM   2519  CE3 TRP Y 157    -117.544-101.615 667.604  1.00  9.59           C
ATOM   2520  CZ2 TRP Y 157    -115.694-102.984 669.334  1.00  9.59           C
ATOM   2521  HZ2 TRP Y 157    -115.005-103.505 669.999  1.00  9.59           H
ATOM   2522  CZ3 TRP Y 157    -116.187-101.782 667.301  1.00  9.59           C
ATOM   2523  HZ3 TRP Y 157    -115.824-101.369 666.360  1.00  9.59           H
ATOM   2524  CH2 TRP Y 157    -115.272-102.438 668.116  1.00  9.59           C
ATOM   2525  HH2 TRP Y 157    -114.230-102.526 667.808  1.00  9.59           H
ATOM   2526  HN  TRP Y 157    -122.352-102.137 670.748  1.00  9.59           H
ATOM   2527  N   ARG Y 158    -123.346 -99.483 669.980  1.00  9.59           N
ATOM   2528  CA  ARG Y 158    -124.559 -98.913 669.420  1.00  9.59           C
ATOM   2529  C   ARG Y 158    -124.239 -97.618 668.670  1.00  9.59           C
ATOM   2530  O   ARG Y 158    -124.695 -97.419 667.545  1.00  9.59           O
ATOM   2531  HA  ARG Y 158    -124.937 -99.676 668.740  1.00  9.59           H
ATOM   2532  CB  ARG Y 158    -125.587 -98.620 670.514  1.00  9.59           C
ATOM   2533 1HB  ARG Y 158    -125.801 -99.533 671.070  1.00  9.59           H
ATOM   2534 2HB  ARG Y 158    -125.174 -97.904 671.224  1.00  9.59           H
ATOM   2535  CG  ARG Y 158    -126.881 -98.065 669.916  1.00  9.59           C
ATOM   2536 1HG  ARG Y 158    -126.672 -97.135 669.387  1.00  9.59           H
ATOM   2537 2HG  ARG Y 158    -127.278 -98.767 669.183  1.00  9.59           H
ATOM   2538  CD  ARG Y 158    -127.925 -97.813 671.006  1.00  9.59           C
ATOM   2539 1HD  ARG Y 158    -128.163 -98.747 671.516  1.00  9.59           H
ATOM   2540 2HD  ARG Y 158    -127.522 -97.134 671.757  1.00  9.59           H
ATOM   2541  NE  ARG Y 158    -129.151 -97.237 670.410  1.00  9.59           N
ATOM   2542  HE  ARG Y 158    -129.129 -96.989 669.441  1.00  9.59           H
ATOM   2543  CZ  ARG Y 158    -130.288 -97.028 671.086  1.00  9.59           C
ATOM   2544  NH1 ARG Y 158    -130.374 -97.341 672.386  1.00  9.59           N
ATOM   2545 1HH1 ARG Y 158    -129.586 -97.735 672.859  1.00  9.59           H
ATOM   2546 2HH1 ARG Y 158    -131.227 -97.181 672.884  1.00  9.59           H
ATOM   2547  NH2 ARG Y 158    -131.339 -96.499 670.443  1.00  9.59           N
ATOM   2548 1HH2 ARG Y 158    -132.195 -96.336 670.934  1.00  9.59           H
ATOM   2549 2HH2 ARG Y 158    -131.266 -96.268 669.473  1.00  9.59           H
ATOM   2550  HN  ARG Y 158    -123.363 -99.624 670.970  1.00  9.59           H
ATOM   2551  N   GLU Y 159    -123.459 -96.770 669.324  1.00  9.59           N
ATOM   2552  CA  GLU Y 159    -123.193 -95.441 668.801  1.00  9.59           C
ATOM   2553  C   GLU Y 159    -122.311 -95.528 667.554  1.00  9.59           C
ATOM   2554  O   GLU Y 159    -122.610 -94.909 666.534  1.00  9.59           O
ATOM   2555  HA  GLU Y 159    -124.169 -95.033 668.536  1.00  9.59           H
ATOM   2556  CB  GLU Y 159    -122.551 -94.550 669.866  1.00  9.59           C
ATOM   2557 1HB  GLU Y 159    -121.678 -95.051 670.285  1.00  9.59           H
ATOM   2558 2HB  GLU Y 159    -122.324 -93.573 669.440  1.00  9.59           H
ATOM   2559  CG  GLU Y 159    -123.515 -94.301 671.027  1.00  9.59           C
ATOM   2560 1HG  GLU Y 159    -124.465 -93.929 670.643  1.00  9.59           H
ATOM   2561 2HG  GLU Y 159    -123.725 -95.241 671.539  1.00  9.59           H
ATOM   2562  CD  GLU Y 159    -122.931 -93.293 672.019  1.00  9.59           C
ATOM   2563  OE1 GLU Y 159    -123.738 -92.694 672.761  1.00  9.59           O
ATOM   2564  OE2 GLU Y 159    -121.690 -93.146 672.013  1.00  9.59           O
ATOM   2565  HN  GLU Y 159    -123.013 -96.978 670.195  1.00  9.59           H
ATOM   2566  N   LYS Y 160    -121.242 -96.301 667.677  1.00  9.59           N
ATOM   2567  CA  LYS Y 160    -120.343 -96.519 666.557  1.00  9.59           C
ATOM   2568  C   LYS Y 160    -121.148 -97.006 665.350  1.00  9.59           C
ATOM   2569  O   LYS Y 160    -120.916 -96.565 664.226  1.00  9.59           O
ATOM   2570  HA  LYS Y 160    -119.893 -95.558 666.307  1.00  9.59           H
ATOM   2571  CB  LYS Y 160    -119.205 -97.460 666.958  1.00  9.59           C
ATOM   2572 1HB  LYS Y 160    -119.617 -98.402 667.319  1.00  9.59           H
ATOM   2573 2HB  LYS Y 160    -118.596 -97.693 666.085  1.00  9.59           H
ATOM   2574  CG  LYS Y 160    -118.330 -96.830 668.044  1.00  9.59           C
ATOM   2575 1HG  LYS Y 160    -118.007 -95.839 667.726  1.00  9.59           H
ATOM   2576 2HG  LYS Y 160    -118.913 -96.699 668.955  1.00  9.59           H
ATOM   2577  CD  LYS Y 160    -117.107 -97.702 668.336  1.00  9.59           C
ATOM   2578 1HD  LYS Y 160    -117.430 -98.687 668.673  1.00  9.59           H
ATOM   2579 2HD  LYS Y 160    -116.535 -97.851 667.420  1.00  9.59           H
ATOM   2580  CE  LYS Y 160    -116.216 -97.058 669.400  1.00  9.59           C
ATOM   2581 1HE  LYS Y 160    -115.927 -96.056 669.084  1.00  9.59           H
ATOM   2582 2HE  LYS Y 160    -116.773 -96.950 670.331  1.00  9.59           H
ATOM   2583  NZ  LYS Y 160    -115.008 -97.880 669.631  1.00  9.59           N
ATOM   2584 1HZ  LYS Y 160    -114.428 -97.439 670.337  1.00  9.59           H
ATOM   2585 2HZ  LYS Y 160    -115.282 -98.803 669.949  1.00  9.59           H
ATOM   2586 3HZ  LYS Y 160    -114.484 -97.962 668.767  1.00  9.59           H
ATOM   2587  HN  LYS Y 160    -120.987 -96.772 668.522  1.00  9.59           H
ATOM   2588  N   ARG Y 161    -122.077 -97.910 665.625  1.00  9.59           N
ATOM   2589  CA  ARG Y 161    -122.904 -98.476 664.573  1.00  9.59           C
ATOM   2590  C   ARG Y 161    -123.673 -97.370 663.848  1.00  9.59           C
ATOM   2591  O   ARG Y 161    -123.873 -97.440 662.637  1.00  9.59           O
ATOM   2592  HA  ARG Y 161    -122.201 -98.970 663.902  1.00  9.59           H
ATOM   2593  CB  ARG Y 161    -123.898 -99.492 665.141  1.00  9.59           C
ATOM   2594 1HB  ARG Y 161    -124.345 -99.097 666.053  1.00  9.59           H
ATOM   2595 2HB  ARG Y 161    -124.709 -99.648 664.430  1.00  9.59           H
ATOM   2596  CG  ARG Y 161    -123.210-100.825 665.440  1.00  9.59           C
ATOM   2597 1HG  ARG Y 161    -122.844-101.265 664.512  1.00  9.59           H
ATOM   2598 2HG  ARG Y 161    -122.341-100.655 666.077  1.00  9.59           H
ATOM   2599  CD  ARG Y 161    -124.171-101.796 666.127  1.00  9.59           C
ATOM   2600 1HD  ARG Y 161    -123.629-102.678 666.467  1.00  9.59           H
ATOM   2601 2HD  ARG Y 161    -124.604-101.328 667.011  1.00  9.59           H
ATOM   2602  NE  ARG Y 161    -125.245-102.194 665.190  1.00  9.59           N
ATOM   2603  HE  ARG Y 161    -125.064-102.115 664.209  1.00  9.59           H
ATOM   2604  CZ  ARG Y 161    -126.444-102.654 665.572  1.00  9.59           C
ATOM   2605  NH1 ARG Y 161    -126.741-102.781 666.873  1.00  9.59           N
ATOM   2606 1HH1 ARG Y 161    -126.065-102.531 667.566  1.00  9.59           H
ATOM   2607 2HH1 ARG Y 161    -127.638-103.125 667.150  1.00  9.59           H
ATOM   2608  NH2 ARG Y 161    -127.342-102.985 664.634  1.00  9.59           N
ATOM   2609 1HH2 ARG Y 161    -128.242-103.330 664.903  1.00  9.59           H
ATOM   2610 2HH2 ARG Y 161    -127.113-102.888 663.666  1.00  9.59           H
ATOM   2611  HN  ARG Y 161    -122.268 -98.253 666.544  1.00  9.59           H
ATOM   2612  N   LEU Y 162    -124.084 -96.375 664.621  1.00  9.59           N
ATOM   2613  CA  LEU Y 162    -124.858 -95.274 664.074  1.00  9.59           C
ATOM   2614  C   LEU Y 162    -123.980 -94.461 663.122  1.00  9.59           C
ATOM   2615  O   LEU Y 162    -124.432 -94.045 662.057  1.00  9.59           O
ATOM   2616  HA  LEU Y 162    -125.680 -95.705 663.502  1.00  9.59           H
ATOM   2617  CB  LEU Y 162    -125.477 -94.443 665.200  1.00  9.59           C
ATOM   2618 1HB  LEU Y 162    -126.021 -95.116 665.864  1.00  9.59           H
ATOM   2619 2HB  LEU Y 162    -124.670 -94.002 665.785  1.00  9.59           H
ATOM   2620  HG  LEU Y 162    -125.898 -92.686 664.057  1.00  9.59           H
ATOM   2621  CG  LEU Y 162    -126.425 -93.324 664.765  1.00  9.59           C
ATOM   2622  CD1 LEU Y 162    -127.647 -93.892 664.039  1.00  9.59           C
ATOM   2623 1HD1 LEU Y 162    -127.322 -94.439 663.154  1.00  9.59           H
ATOM   2624 2HD1 LEU Y 162    -128.185 -94.566 664.706  1.00  9.59           H
ATOM   2625 3HD1 LEU Y 162    -128.304 -93.075 663.741  1.00  9.59           H
ATOM   2626  CD2 LEU Y 162    -126.822 -92.448 665.955  1.00  9.59           C
ATOM   2627 1HD2 LEU Y 162    -127.323 -93.059 666.705  1.00  9.59           H
ATOM   2628 2HD2 LEU Y 162    -125.928 -92.000 666.389  1.00  9.59           H
ATOM   2629 3HD2 LEU Y 162    -127.496 -91.660 665.618  1.00  9.59           H
ATOM   2630  HN  LEU Y 162    -123.895 -96.314 665.601  1.00  9.59           H
ATOM   2631  N   LEU Y 163    -122.739 -94.258 663.540  1.00  9.59           N
ATOM   2632  CA  LEU Y 163    -121.787 -93.519 662.729  1.00  9.59           C
ATOM   2633  C   LEU Y 163    -121.535 -94.279 661.426  1.00  9.59           C
ATOM   2634  O   LEU Y 163    -121.572 -93.694 660.344  1.00  9.59           O
ATOM   2635  HA  LEU Y 163    -122.241 -92.558 662.486  1.00  9.59           H
ATOM   2636  CB  LEU Y 163    -120.514 -93.228 663.528  1.00  9.59           C
ATOM   2637 1HB  LEU Y 163    -120.794 -92.706 664.442  1.00  9.59           H
ATOM   2638 2HB  LEU Y 163    -120.072 -94.179 663.826  1.00  9.59           H
ATOM   2639  HG  LEU Y 163    -119.172 -92.923 661.891  1.00  9.59           H
ATOM   2640  CG  LEU Y 163    -119.445 -92.403 662.809  1.00  9.59           C
ATOM   2641  CD1 LEU Y 163    -119.991 -91.032 662.406  1.00  9.59           C
ATOM   2642 1HD1 LEU Y 163    -120.841 -91.161 661.736  1.00  9.59           H
ATOM   2643 2HD1 LEU Y 163    -120.309 -90.491 663.297  1.00  9.59           H
ATOM   2644 3HD1 LEU Y 163    -119.210 -90.465 661.897  1.00  9.59           H
ATOM   2645  CD2 LEU Y 163    -118.178 -92.288 663.658  1.00  9.59           C
ATOM   2646 1HD2 LEU Y 163    -118.417 -91.803 664.604  1.00  9.59           H
ATOM   2647 2HD2 LEU Y 163    -117.779 -93.284 663.852  1.00  9.59           H
ATOM   2648 3HD2 LEU Y 163    -117.434 -91.697 663.124  1.00  9.59           H
ATOM   2649  HN  LEU Y 163    -122.382 -94.589 664.414  1.00  9.59           H
ATOM   2650  N   TYR Y 164    -121.283 -95.572 661.571  1.00  9.59           N
ATOM   2651  CA  TYR Y 164    -121.021 -96.418 660.419  1.00  9.59           C
ATOM   2652  C   TYR Y 164    -122.206 -96.408 659.451  1.00  9.59           C
ATOM   2653  O   TYR Y 164    -122.018 -96.432 658.235  1.00  9.59           O
ATOM   2654  HA  TYR Y 164    -120.141 -96.027 659.909  1.00  9.59           H
ATOM   2655  CB  TYR Y 164    -120.839 -97.834 660.968  1.00  9.59           C
ATOM   2656 1HB  TYR Y 164    -121.608 -98.024 661.717  1.00  9.59           H
ATOM   2657 2HB  TYR Y 164    -120.997 -98.549 660.161  1.00  9.59           H
ATOM   2658  CG  TYR Y 164    -119.466 -98.087 661.593  1.00  9.59           C
ATOM   2659  HD1 TYR Y 164    -118.397 -97.571 659.808  1.00  9.59           H
ATOM   2660  CD1 TYR Y 164    -118.322 -97.899 660.844  1.00  9.59           C
ATOM   2661  HD2 TYR Y 164    -120.274 -98.652 663.497  1.00  9.59           H
ATOM   2662  CD2 TYR Y 164    -119.371 -98.504 662.906  1.00  9.59           C
ATOM   2663  CE1 TYR Y 164    -117.029 -98.138 661.432  1.00  9.59           C
ATOM   2664  HE1 TYR Y 164    -116.118 -97.993 660.852  1.00  9.59           H
ATOM   2665  HE2 TYR Y 164    -117.989 -99.071 664.529  1.00  9.59           H
ATOM   2666  CE2 TYR Y 164    -118.078 -98.742 663.494  1.00  9.59           C
ATOM   2667  CZ  TYR Y 164    -116.971 -98.547 662.728  1.00  9.59           C
ATOM   2668  OH  TYR Y 164    -115.750 -98.772 663.283  1.00  9.59           O
ATOM   2669  HH  TYR Y 164    -115.030 -98.573 662.619  1.00  9.59           H
ATOM   2670  HN  TYR Y 164    -121.257 -96.041 662.454  1.00  9.59           H
ATOM   2671  N   SER Y 165    -123.399 -96.372 660.026  1.00  9.59           N
ATOM   2672  CA  SER Y 165    -124.613 -96.322 659.228  1.00  9.59           C
ATOM   2673  C   SER Y 165    -124.599 -95.082 658.332  1.00  9.59           C
ATOM   2674  O   SER Y 165    -125.083 -95.123 657.202  1.00  9.59           O
ATOM   2675  HA  SER Y 165    -124.599 -97.230 658.625  1.00  9.59           H
ATOM   2676  CB  SER Y 165    -125.857 -96.320 660.119  1.00  9.59           C
ATOM   2677 1HB  SER Y 165    -126.714 -95.969 659.544  1.00  9.59           H
ATOM   2678 2HB  SER Y 165    -126.080 -97.340 660.432  1.00  9.59           H
ATOM   2679  HG  SER Y 165    -125.338 -94.600 661.000  1.00  9.59           H
ATOM   2680  OG  SER Y 165    -125.689 -95.497 661.269  1.00  9.59           O
ATOM   2681  HN  SER Y 165    -123.543 -96.376 661.015  1.00  9.59           H
ATOM   2682  N   LYS Y 166    -124.041 -94.007 658.871  1.00  9.59           N
ATOM   2683  CA  LYS Y 166    -123.942 -92.763 658.128  1.00  9.59           C
ATOM   2684  C   LYS Y 166    -123.014 -92.963 656.928  1.00  9.59           C
ATOM   2685  O   LYS Y 166    -123.363 -92.607 655.803  1.00  9.59           O
ATOM   2686  HA  LYS Y 166    -124.939 -92.524 657.757  1.00  9.59           H
ATOM   2687  CB  LYS Y 166    -123.516 -91.620 659.051  1.00  9.59           C
ATOM   2688 1HB  LYS Y 166    -122.654 -91.927 659.643  1.00  9.59           H
ATOM   2689 2HB  LYS Y 166    -123.203 -90.763 658.455  1.00  9.59           H
ATOM   2690  CG  LYS Y 166    -124.660 -91.210 659.981  1.00  9.59           C
ATOM   2691 1HG  LYS Y 166    -125.538 -90.949 659.390  1.00  9.59           H
ATOM   2692 2HG  LYS Y 166    -124.940 -92.053 660.612  1.00  9.59           H
ATOM   2693  CD  LYS Y 166    -124.257 -90.022 660.857  1.00  9.59           C
ATOM   2694 1HD  LYS Y 166    -123.443 -90.315 661.520  1.00  9.59           H
ATOM   2695 2HD  LYS Y 166    -123.881 -89.214 660.229  1.00  9.59           H
ATOM   2696  CE  LYS Y 166    -125.442 -89.524 661.685  1.00  9.59           C
ATOM   2697 1HE  LYS Y 166    -126.299 -89.347 661.035  1.00  9.59           H
ATOM   2698 2HE  LYS Y 166    -125.739 -90.288 662.403  1.00  9.59           H
ATOM   2699  NZ  LYS Y 166    -125.088 -88.276 662.398  1.00  9.59           N
ATOM   2700 1HZ  LYS Y 166    -125.874 -87.976 662.965  1.00  9.59           H
ATOM   2701 2HZ  LYS Y 166    -124.286 -88.445 662.995  1.00  9.59           H
ATOM   2702 3HZ  LYS Y 166    -124.863 -87.554 661.724  1.00  9.59           H
ATOM   2703  HN  LYS Y 166    -123.661 -93.979 659.796  1.00  9.59           H
ATOM   2704  N   MET Y 167    -121.851 -93.531 657.208  1.00  9.59           N
ATOM   2705  CA  MET Y 167    -120.847 -93.729 656.177  1.00  9.59           C
ATOM   2706  C   MET Y 167    -121.359 -94.675 655.088  1.00  9.59           C
ATOM   2707  O   MET Y 167    -121.173 -94.418 653.900  1.00  9.59           O
ATOM   2708  HA  MET Y 167    -120.663 -92.742 655.753  1.00  9.59           H
ATOM   2709  CB  MET Y 167    -119.579 -94.311 656.804  1.00  9.59           C
ATOM   2710 1HB  MET Y 167    -119.807 -95.269 657.272  1.00  9.59           H
ATOM   2711 2HB  MET Y 167    -118.840 -94.505 656.026  1.00  9.59           H
ATOM   2712  CG  MET Y 167    -118.993 -93.355 657.844  1.00  9.59           C
ATOM   2713 1HG  MET Y 167    -119.679 -93.253 658.684  1.00  9.59           H
ATOM   2714 2HG  MET Y 167    -118.062 -93.761 658.240  1.00  9.59           H
ATOM   2715  SD  MET Y 167    -118.694 -91.758 657.105  1.00  9.59           S
ATOM   2716  CE  MET Y 167    -117.495 -92.210 655.862  1.00  9.59           C
ATOM   2717 1HE  MET Y 167    -116.620 -92.646 656.344  1.00  9.59           H
ATOM   2718 2HE  MET Y 167    -117.935 -92.938 655.181  1.00  9.59           H
ATOM   2719 3HE  MET Y 167    -117.198 -91.323 655.303  1.00  9.59           H
ATOM   2720  HN  MET Y 167    -121.591 -93.853 658.119  1.00  9.59           H
ATOM   2721  N   VAL Y 168    -121.994 -95.750 655.533  1.00  9.59           N
ATOM   2722  CA  VAL Y 168    -122.465 -96.773 654.616  1.00  9.59           C
ATOM   2723  C   VAL Y 168    -123.499 -96.164 653.666  1.00  9.59           C
ATOM   2724  O   VAL Y 168    -123.509 -96.471 652.475  1.00  9.59           O
ATOM   2725  HA  VAL Y 168    -121.609 -97.112 654.032  1.00  9.59           H
ATOM   2726  HB  VAL Y 168    -123.717 -97.594 656.138  1.00  9.59           H
ATOM   2727  CB  VAL Y 168    -123.007 -97.970 655.401  1.00  9.59           C
ATOM   2728  CG1 VAL Y 168    -123.754 -98.937 654.480  1.00  9.59           C
ATOM   2729 1HG1 VAL Y 168    -124.590 -98.419 654.011  1.00  9.59           H
ATOM   2730 2HG1 VAL Y 168    -123.075 -99.303 653.710  1.00  9.59           H
ATOM   2731 3HG1 VAL Y 168    -124.128 -99.778 655.064  1.00  9.59           H
ATOM   2732  CG2 VAL Y 168    -121.884 -98.686 656.153  1.00  9.59           C
ATOM   2733 1HG2 VAL Y 168    -121.140 -99.043 655.441  1.00  9.59           H
ATOM   2734 2HG2 VAL Y 168    -121.415 -97.993 656.852  1.00  9.59           H
ATOM   2735 3HG2 VAL Y 168    -122.296 -99.532 656.703  1.00  9.59           H
ATOM   2736  HN  VAL Y 168    -122.186 -95.926 656.498  1.00  9.59           H
ATOM   2737  N   CYS Y 169    -124.343 -95.312 654.229  1.00  9.59           N
ATOM   2738  CA  CYS Y 169    -125.373 -94.651 653.446  1.00  9.59           C
ATOM   2739  C   CYS Y 169    -124.689 -93.803 652.371  1.00  9.59           C
ATOM   2740  O   CYS Y 169    -125.064 -93.856 651.201  1.00  9.59           O
ATOM   2741  HA  CYS Y 169    -125.974 -95.439 652.992  1.00  9.59           H
ATOM   2742  CB  CYS Y 169    -126.304 -93.815 654.326  1.00  9.59           C
ATOM   2743 1HB  CYS Y 169    -125.719 -93.138 654.948  1.00  9.59           H
ATOM   2744 2HB  CYS Y 169    -126.950 -93.198 653.702  1.00  9.59           H
ATOM   2745  HG  CYS Y 169    -126.329 -95.286 656.187  1.00  9.59           H
ATOM   2746  SG  CYS Y 169    -127.319 -94.913 655.381  1.00  9.59           S
ATOM   2747  HN  CYS Y 169    -124.330 -95.071 655.200  1.00  9.59           H
ATOM   2748  N   PHE Y 170    -123.698 -93.039 652.807  1.00  9.59           N
ATOM   2749  CA  PHE Y 170    -123.001 -92.133 651.911  1.00  9.59           C
ATOM   2750  C   PHE Y 170    -122.345 -92.898 650.759  1.00  9.59           C
ATOM   2751  O   PHE Y 170    -122.459 -92.500 649.601  1.00  9.59           O
ATOM   2752  HA  PHE Y 170    -123.742 -91.442 651.509  1.00  9.59           H
ATOM   2753  CB  PHE Y 170    -121.913 -91.439 652.732  1.00  9.59           C
ATOM   2754 1HB  PHE Y 170    -122.375 -90.953 653.591  1.00  9.59           H
ATOM   2755 2HB  PHE Y 170    -121.230 -92.194 653.123  1.00  9.59           H
ATOM   2756  CG  PHE Y 170    -121.107 -90.401 651.948  1.00  9.59           C
ATOM   2757  HD1 PHE Y 170    -119.465 -91.714 651.634  1.00  9.59           H
ATOM   2758  CD1 PHE Y 170    -119.877 -90.720 651.464  1.00  9.59           C
ATOM   2759  HD2 PHE Y 170    -122.608 -88.906 652.124  1.00  9.59           H
ATOM   2760  CD2 PHE Y 170    -121.622 -89.161 651.736  1.00  9.59           C
ATOM   2761  CE1 PHE Y 170    -119.130 -89.756 650.736  1.00  9.59           C
ATOM   2762  HE1 PHE Y 170    -118.143 -90.011 650.348  1.00  9.59           H
ATOM   2763  CE2 PHE Y 170    -120.874 -88.197 651.008  1.00  9.59           C
ATOM   2764  HE2 PHE Y 170    -121.287 -87.203 650.838  1.00  9.59           H
ATOM   2765  CZ  PHE Y 170    -119.644 -88.515 650.524  1.00  9.59           C
ATOM   2766  HZ  PHE Y 170    -119.070 -87.776 649.965  1.00  9.59           H
ATOM   2767  HN  PHE Y 170    -123.371 -93.033 653.752  1.00  9.59           H
ATOM   2768  N   THR Y 171    -121.673 -93.982 651.118  1.00  9.59           N
ATOM   2769  CA  THR Y 171    -120.958 -94.778 650.136  1.00  9.59           C
ATOM   2770  C   THR Y 171    -121.940 -95.427 649.158  1.00  9.59           C
ATOM   2771  O   THR Y 171    -121.605 -95.657 647.998  1.00  9.59           O
ATOM   2772  HA  THR Y 171    -120.319 -94.114 649.554  1.00  9.59           H
ATOM   2773  HB  THR Y 171    -119.536 -96.420 650.193  1.00  9.59           H
ATOM   2774  CB  THR Y 171    -120.092 -95.791 650.888  1.00  9.59           C
ATOM   2775  OG1 THR Y 171    -121.012 -96.473 651.735  1.00  9.59           O
ATOM   2776  HG1 THR Y 171    -121.585 -97.088 651.193  1.00  9.59           H
ATOM   2777  CG2 THR Y 171    -119.118 -95.121 651.859  1.00  9.59           C
ATOM   2778 1HG2 THR Y 171    -119.678 -94.545 652.596  1.00  9.59           H
ATOM   2779 2HG2 THR Y 171    -118.454 -94.456 651.307  1.00  9.59           H
ATOM   2780 3HG2 THR Y 171    -118.527 -95.884 652.367  1.00  9.59           H
ATOM   2781  HN  THR Y 171    -121.612 -94.316 652.059  1.00  9.59           H
ATOM   2782  N   ILE Y 172    -123.133 -95.703 649.664  1.00  9.59           N
ATOM   2783  CA  ILE Y 172    -124.181 -96.278 648.838  1.00  9.59           C
ATOM   2784  C   ILE Y 172    -124.617 -95.255 647.788  1.00  9.59           C
ATOM   2785  O   ILE Y 172    -124.764 -95.589 646.613  1.00  9.59           O
ATOM   2786  HA  ILE Y 172    -123.755 -97.140 648.324  1.00  9.59           H
ATOM   2787  HB  ILE Y 172    -125.547 -96.039 650.466  1.00  9.59           H
ATOM   2788  CB  ILE Y 172    -125.329 -96.792 649.709  1.00  9.59           C
ATOM   2789  CG1 ILE Y 172    -124.927 -98.071 650.447  1.00  9.59           C
ATOM   2790 1HG1 ILE Y 172    -124.840 -98.893 649.737  1.00  9.59           H
ATOM   2791 2HG1 ILE Y 172    -123.946 -97.939 650.903  1.00  9.59           H
ATOM   2792  CG2 ILE Y 172    -126.602 -96.984 648.882  1.00  9.59           C
ATOM   2793 1HG2 ILE Y 172    -126.896 -96.030 648.443  1.00  9.59           H
ATOM   2794 2HG2 ILE Y 172    -126.414 -97.707 648.089  1.00  9.59           H
ATOM   2795 3HG2 ILE Y 172    -127.402 -97.349 649.526  1.00  9.59           H
ATOM   2796  CD1 ILE Y 172    -125.953 -98.428 651.525  1.00  9.59           C
ATOM   2797 1HD1 ILE Y 172    -126.019 -97.614 652.247  1.00  9.59           H
ATOM   2798 2HD1 ILE Y 172    -126.927 -98.583 651.061  1.00  9.59           H
ATOM   2799 3HD1 ILE Y 172    -125.643 -99.340 652.034  1.00  9.59           H
ATOM   2800  HN  ILE Y 172    -123.388 -95.540 650.617  1.00  9.59           H
ATOM   2801  N   TRP Y 173    -124.811 -94.028 648.249  1.00  9.59           N
ATOM   2802  CA  TRP Y 173    -125.268 -92.962 647.373  1.00  9.59           C
ATOM   2803  C   TRP Y 173    -124.196 -92.736 646.305  1.00  9.59           C
ATOM   2804  O   TRP Y 173    -124.509 -92.614 645.122  1.00  9.59           O
ATOM   2805  HA  TRP Y 173    -126.196 -93.291 646.905  1.00  9.59           H
ATOM   2806  CB  TRP Y 173    -125.593 -91.698 648.170  1.00  9.59           C
ATOM   2807 1HB  TRP Y 173    -124.811 -91.537 648.913  1.00  9.59           H
ATOM   2808 2HB  TRP Y 173    -125.574 -90.841 647.497  1.00  9.59           H
ATOM   2809  CG  TRP Y 173    -126.948 -91.741 648.880  1.00  9.59           C
ATOM   2810  HD1 TRP Y 173    -126.415 -92.034 650.943  1.00  9.59           H
ATOM   2811  CD1 TRP Y 173    -127.190 -91.905 650.187  1.00  9.59           C
ATOM   2812  CD2 TRP Y 173    -128.246 -91.611 648.262  1.00  9.59           C
ATOM   2813  NE1 TRP Y 173    -128.543 -91.891 650.457  1.00  9.59           N
ATOM   2814  HE1 TRP Y 173    -128.969 -91.994 651.356  1.00  9.59           H
ATOM   2815  CE2 TRP Y 173    -129.206 -91.706 649.249  1.00  9.59           C
ATOM   2816  HE3 TRP Y 173    -127.859 -91.341 646.117  1.00  9.59           H
ATOM   2817  CE3 TRP Y 173    -128.598 -91.419 646.915  1.00  9.59           C
ATOM   2818  CZ2 TRP Y 173    -130.580 -91.620 648.994  1.00  9.59           C
ATOM   2819  HZ2 TRP Y 173    -131.319 -91.699 649.791  1.00  9.59           H
ATOM   2820  CZ3 TRP Y 173    -129.975 -91.336 646.676  1.00  9.59           C
ATOM   2821  HZ3 TRP Y 173    -130.302 -91.187 645.647  1.00  9.59           H
ATOM   2822  CH2 TRP Y 173    -130.953 -91.429 647.658  1.00  9.59           C
ATOM   2823  HH2 TRP Y 173    -132.007 -91.355 647.390  1.00  9.59           H
ATOM   2824  HN  TRP Y 173    -124.661 -93.757 649.200  1.00  9.59           H
ATOM   2825  N   VAL Y 174    -122.953 -92.686 646.761  1.00  9.59           N
ATOM   2826  CA  VAL Y 174    -121.837 -92.424 645.867  1.00  9.59           C
ATOM   2827  C   VAL Y 174    -121.750 -93.541 644.826  1.00  9.59           C
ATOM   2828  O   VAL Y 174    -121.535 -93.278 643.644  1.00  9.59           O
ATOM   2829  HA  VAL Y 174    -122.040 -91.483 645.356  1.00  9.59           H
ATOM   2830  HB  VAL Y 174    -120.437 -93.133 647.313  1.00  9.59           H
ATOM   2831  CB  VAL Y 174    -120.548 -92.257 646.674  1.00  9.59           C
ATOM   2832  CG1 VAL Y 174    -119.329 -92.189 645.752  1.00  9.59           C
ATOM   2833 1HG1 VAL Y 174    -119.262 -93.110 645.171  1.00  9.59           H
ATOM   2834 2HG1 VAL Y 174    -119.431 -91.340 645.076  1.00  9.59           H
ATOM   2835 3HG1 VAL Y 174    -118.427 -92.071 646.351  1.00  9.59           H
ATOM   2836  CG2 VAL Y 174    -120.622 -91.023 647.576  1.00  9.59           C
ATOM   2837 1HG2 VAL Y 174    -120.769 -90.134 646.964  1.00  9.59           H
ATOM   2838 2HG2 VAL Y 174    -121.457 -91.129 648.269  1.00  9.59           H
ATOM   2839 3HG2 VAL Y 174    -119.693 -90.928 648.138  1.00  9.59           H
ATOM   2840  HN  VAL Y 174    -122.703 -92.821 647.720  1.00  9.59           H
ATOM   2841  N   LEU Y 175    -121.922 -94.766 645.302  1.00  9.59           N
ATOM   2842  CA  LEU Y 175    -121.774 -95.930 644.446  1.00  9.59           C
ATOM   2843  C   LEU Y 175    -122.898 -95.940 643.408  1.00  9.59           C
ATOM   2844  O   LEU Y 175    -122.656 -96.189 642.228  1.00  9.59           O
ATOM   2845  HA  LEU Y 175    -120.822 -95.832 643.923  1.00  9.59           H
ATOM   2846  CB  LEU Y 175    -121.700 -97.207 645.285  1.00  9.59           C
ATOM   2847 1HB  LEU Y 175    -120.836 -97.133 645.947  1.00  9.59           H
ATOM   2848 2HB  LEU Y 175    -122.585 -97.252 645.920  1.00  9.59           H
ATOM   2849  HG  LEU Y 175    -122.477 -98.603 643.864  1.00  9.59           H
ATOM   2850  CG  LEU Y 175    -121.598 -98.518 644.504  1.00  9.59           C
ATOM   2851  CD1 LEU Y 175    -120.372 -98.518 643.589  1.00  9.59           C
ATOM   2852 1HD1 LEU Y 175    -120.448 -97.694 642.880  1.00  9.59           H
ATOM   2853 2HD1 LEU Y 175    -119.470 -98.399 644.190  1.00  9.59           H
ATOM   2854 3HD1 LEU Y 175    -120.324 -99.462 643.045  1.00  9.59           H
ATOM   2855  CD2 LEU Y 175    -121.608 -99.722 645.448  1.00  9.59           C
ATOM   2856 1HD2 LEU Y 175    -120.761 -99.655 646.131  1.00  9.59           H
ATOM   2857 2HD2 LEU Y 175    -122.536 -99.726 646.021  1.00  9.59           H
ATOM   2858 3HD2 LEU Y 175    -121.535-100.641 644.867  1.00  9.59           H
ATOM   2859  HN  LEU Y 175    -122.158 -94.968 646.253  1.00  9.59           H
ATOM   2860  N   ALA Y 176    -124.103 -95.667 643.885  1.00  9.59           N
ATOM   2861  CA  ALA Y 176    -125.273 -95.691 643.023  1.00  9.59           C
ATOM   2862  C   ALA Y 176    -125.123 -94.622 641.939  1.00  9.59           C
ATOM   2863  O   ALA Y 176    -125.538 -94.827 640.799  1.00  9.59           O
ATOM   2864  HA  ALA Y 176    -125.316 -96.672 642.550  1.00  9.59           H
ATOM   2865  CB  ALA Y 176    -126.533 -95.494 643.867  1.00  9.59           C
ATOM   2866 1HB  ALA Y 176    -126.608 -96.295 644.602  1.00  9.59           H
ATOM   2867 2HB  ALA Y 176    -126.480 -94.534 644.380  1.00  9.59           H
ATOM   2868 3HB  ALA Y 176    -127.410 -95.512 643.220  1.00  9.59           H
ATOM   2869  HN  ALA Y 176    -124.287 -95.433 644.840  1.00  9.59           H
ATOM   2870  N   ALA Y 177    -124.530 -93.504 642.332  1.00  9.59           N
ATOM   2871  CA  ALA Y 177    -124.339 -92.395 641.413  1.00  9.59           C
ATOM   2872  C   ALA Y 177    -123.466 -92.853 640.243  1.00  9.59           C
ATOM   2873  O   ALA Y 177    -123.805 -92.621 639.083  1.00  9.59           O
ATOM   2874  HA  ALA Y 177    -125.319 -92.106 641.034  1.00  9.59           H
ATOM   2875  CB  ALA Y 177    -123.731 -91.209 642.164  1.00  9.59           C
ATOM   2876 1HB  ALA Y 177    -124.403 -90.904 642.967  1.00  9.59           H
ATOM   2877 2HB  ALA Y 177    -122.769 -91.501 642.587  1.00  9.59           H
ATOM   2878 3HB  ALA Y 177    -123.588 -90.377 641.475  1.00  9.59           H
ATOM   2879  HN  ALA Y 177    -124.184 -93.351 643.258  1.00  9.59           H
ATOM   2880  N   ALA Y 178    -122.360 -93.496 640.587  1.00  9.59           N
ATOM   2881  CA  ALA Y 178    -121.404 -93.930 639.583  1.00  9.59           C
ATOM   2882  C   ALA Y 178    -122.068 -94.957 638.663  1.00  9.59           C
ATOM   2883  O   ALA Y 178    -121.823 -94.966 637.458  1.00  9.59           O
ATOM   2884  HA  ALA Y 178    -121.121 -93.057 638.994  1.00  9.59           H
ATOM   2885  CB  ALA Y 178    -120.156 -94.485 640.272  1.00  9.59           C
ATOM   2886 1HB  ALA Y 178    -119.706 -93.708 640.889  1.00  9.59           H
ATOM   2887 2HB  ALA Y 178    -120.434 -95.332 640.899  1.00  9.59           H
ATOM   2888 3HB  ALA Y 178    -119.439 -94.811 639.518  1.00  9.59           H
ATOM   2889  HN  ALA Y 178    -122.113 -93.719 641.530  1.00  9.59           H
ATOM   2890  N   LEU Y 179    -122.895 -95.798 639.267  1.00  9.59           N
ATOM   2891  CA  LEU Y 179    -123.543 -96.870 638.531  1.00  9.59           C
ATOM   2892  C   LEU Y 179    -124.599 -96.275 637.597  1.00  9.59           C
ATOM   2893  O   LEU Y 179    -125.118 -96.966 636.722  1.00  9.59           O
ATOM   2894  HA  LEU Y 179    -122.779 -97.356 637.923  1.00  9.59           H
ATOM   2895  CB  LEU Y 179    -124.095 -97.923 639.493  1.00  9.59           C
ATOM   2896 1HB  LEU Y 179    -124.704 -97.418 640.243  1.00  9.59           H
ATOM   2897 2HB  LEU Y 179    -124.760 -98.583 638.935  1.00  9.59           H
ATOM   2898  HG  LEU Y 179    -122.324 -98.119 640.675  1.00  9.59           H
ATOM   2899  CG  LEU Y 179    -123.056 -98.783 640.215  1.00  9.59           C
ATOM   2900  CD1 LEU Y 179    -123.702 -99.593 641.341  1.00  9.59           C
ATOM   2901 1HD1 LEU Y 179    -124.156 -98.914 642.063  1.00  9.59           H
ATOM   2902 2HD1 LEU Y 179    -124.468-100.247 640.925  1.00  9.59           H
ATOM   2903 3HD1 LEU Y 179    -122.941-100.195 641.838  1.00  9.59           H
ATOM   2904  CD2 LEU Y 179    -122.301 -99.675 639.228  1.00  9.59           C
ATOM   2905 1HD2 LEU Y 179    -123.006-100.332 638.719  1.00  9.59           H
ATOM   2906 2HD2 LEU Y 179    -121.790 -99.052 638.493  1.00  9.59           H
ATOM   2907 3HD2 LEU Y 179    -121.569-100.276 639.767  1.00  9.59           H
ATOM   2908  HN  LEU Y 179    -123.123 -95.755 640.240  1.00  9.59           H
ATOM   2909  N   CYS Y 180    -124.885 -95.000 637.815  1.00  9.59           N
ATOM   2910  CA  CYS Y 180    -125.903 -94.317 637.035  1.00  9.59           C
ATOM   2911  C   CYS Y 180    -125.204 -93.466 635.973  1.00  9.59           C
ATOM   2912  O   CYS Y 180    -125.854 -92.716 635.247  1.00  9.59           O
ATOM   2913  HA  CYS Y 180    -126.513 -95.092 636.570  1.00  9.59           H
ATOM   2914  CB  CYS Y 180    -126.827 -93.479 637.920  1.00  9.59           C
ATOM   2915 1HB  CYS Y 180    -126.240 -92.771 638.505  1.00  9.59           H
ATOM   2916 2HB  CYS Y 180    -127.506 -92.894 637.300  1.00  9.59           H
ATOM   2917  HG  CYS Y 180    -126.755 -94.918 639.804  1.00  9.59           H
ATOM   2918  SG  CYS Y 180    -127.783 -94.570 639.036  1.00  9.59           S
ATOM   2919  HN  CYS Y 180    -124.436 -94.437 638.509  1.00  9.59           H
ATOM   2920  N   ILE Y 181    -123.888 -93.611 635.917  1.00  9.59           N
ATOM   2921  CA  ILE Y 181    -123.095 -92.874 634.947  1.00  9.59           C
ATOM   2922  C   ILE Y 181    -123.586 -93.204 633.536  1.00  9.59           C
ATOM   2923  O   ILE Y 181    -123.796 -92.306 632.722  1.00  9.59           O
ATOM   2924  HA  ILE Y 181    -123.259 -91.813 635.130  1.00  9.59           H
ATOM   2925  HB  ILE Y 181    -121.469 -94.217 635.306  1.00  9.59           H
ATOM   2926  CB  ILE Y 181    -121.604 -93.145 635.158  1.00  9.59           C
ATOM   2927  CG1 ILE Y 181    -121.093 -92.447 636.420  1.00  9.59           C
ATOM   2928 1HG1 ILE Y 181    -121.143 -91.366 636.287  1.00  9.59           H
ATOM   2929 2HG1 ILE Y 181    -121.737 -92.695 637.263  1.00  9.59           H
ATOM   2930  CG2 ILE Y 181    -120.795 -92.755 633.919  1.00  9.59           C
ATOM   2931 1HG2 ILE Y 181    -121.138 -93.337 633.063  1.00  9.59           H
ATOM   2932 2HG2 ILE Y 181    -120.932 -91.693 633.715  1.00  9.59           H
ATOM   2933 3HG2 ILE Y 181    -119.739 -92.958 634.096  1.00  9.59           H
ATOM   2934  CD1 ILE Y 181    -119.653 -92.862 636.731  1.00  9.59           C
ATOM   2935 1HD1 ILE Y 181    -119.612 -93.940 636.887  1.00  9.59           H
ATOM   2936 2HD1 ILE Y 181    -119.008 -92.591 635.895  1.00  9.59           H
ATOM   2937 3HD1 ILE Y 181    -119.315 -92.351 637.632  1.00  9.59           H
ATOM   2938  HN  ILE Y 181    -123.366 -94.217 636.517  1.00  9.59           H
ATOM   2939  N   PRO Y 182    -123.778 -94.493 633.222  1.00  9.59           N
ATOM   2940  CA  PRO Y 182    -124.231 -94.884 631.885  1.00  9.59           C
ATOM   2941  C   PRO Y 182    -125.493 -94.148 631.465  1.00  9.59           C
ATOM   2942  O   PRO Y 182    -125.576 -93.637 630.350  1.00  9.59           O
ATOM   2943  HA  PRO Y 182    -123.482 -94.612 631.141  1.00  9.59           H
ATOM   2944  CB  PRO Y 182    -124.467 -96.391 632.009  1.00  9.59           C
ATOM   2945 1HB  PRO Y 182    -125.499 -96.614 632.280  1.00  9.59           H
ATOM   2946 2HB  PRO Y 182    -124.267 -96.907 631.070  1.00  9.59           H
ATOM   2947  CG  PRO Y 182    -123.493 -96.812 633.103  1.00  9.59           C
ATOM   2948 1HG  PRO Y 182    -123.776 -97.764 633.552  1.00  9.59           H
ATOM   2949 2HG  PRO Y 182    -122.483 -96.944 632.716  1.00  9.59           H
ATOM   2950  CD  PRO Y 182    -123.580 -95.664 634.095  1.00  9.59           C
ATOM   2951 1HD  PRO Y 182    -124.411 -95.791 634.789  1.00  9.59           H
ATOM   2952 2HD  PRO Y 182    -122.676 -95.580 634.698  1.00  9.59           H
ATOM   2953  N   GLU Y 183    -126.452 -94.113 632.379  1.00  9.59           N
ATOM   2954  CA  GLU Y 183    -127.734 -93.491 632.096  1.00  9.59           C
ATOM   2955  C   GLU Y 183    -127.537 -92.024 631.708  1.00  9.59           C
ATOM   2956  O   GLU Y 183    -128.176 -91.533 630.779  1.00  9.59           O
ATOM   2957  HA  GLU Y 183    -128.145 -94.045 631.253  1.00  9.59           H
ATOM   2958  CB  GLU Y 183    -128.681 -93.620 633.291  1.00  9.59           C
ATOM   2959 1HB  GLU Y 183    -128.112 -93.564 634.219  1.00  9.59           H
ATOM   2960 2HB  GLU Y 183    -129.466 -92.866 633.220  1.00  9.59           H
ATOM   2961  CG  GLU Y 183    -129.387 -94.977 633.287  1.00  9.59           C
ATOM   2962 1HG  GLU Y 183    -130.117 -95.014 634.096  1.00  9.59           H
ATOM   2963 2HG  GLU Y 183    -129.938 -95.102 632.355  1.00  9.59           H
ATOM   2964  CD  GLU Y 183    -128.381 -96.119 633.448  1.00  9.59           C
ATOM   2965  OE1 GLU Y 183    -128.710 -97.234 632.989  1.00  9.59           O
ATOM   2966  OE2 GLU Y 183    -127.306 -95.850 634.026  1.00  9.59           O
ATOM   2967  HN  GLU Y 183    -126.363 -94.500 633.297  1.00  9.59           H
ATOM   2968  N   ILE Y 184    -126.651 -91.365 632.439  1.00  9.59           N
ATOM   2969  CA  ILE Y 184    -126.438 -89.940 632.253  1.00  9.59           C
ATOM   2970  C   ILE Y 184    -125.942 -89.684 630.829  1.00  9.59           C
ATOM   2971  O   ILE Y 184    -126.356 -88.720 630.187  1.00  9.59           O
ATOM   2972  HA  ILE Y 184    -127.402 -89.447 632.377  1.00  9.59           H
ATOM   2973  HB  ILE Y 184    -124.646 -90.054 633.414  1.00  9.59           H
ATOM   2974  CB  ILE Y 184    -125.507 -89.391 633.336  1.00  9.59           C
ATOM   2975  CG1 ILE Y 184    -126.198 -89.385 634.702  1.00  9.59           C
ATOM   2976 1HG1 ILE Y 184    -126.951 -88.598 634.729  1.00  9.59           H
ATOM   2977 2HG1 ILE Y 184    -126.719 -90.331 634.854  1.00  9.59           H
ATOM   2978  CG2 ILE Y 184    -124.979 -88.007 632.955  1.00  9.59           C
ATOM   2979 1HG2 ILE Y 184    -124.389 -88.082 632.042  1.00  9.59           H
ATOM   2980 2HG2 ILE Y 184    -125.818 -87.330 632.792  1.00  9.59           H
ATOM   2981 3HG2 ILE Y 184    -124.354 -87.622 633.761  1.00  9.59           H
ATOM   2982  CD1 ILE Y 184    -125.185 -89.168 635.828  1.00  9.59           C
ATOM   2983 1HD1 ILE Y 184    -124.321 -89.814 635.669  1.00  9.59           H
ATOM   2984 2HD1 ILE Y 184    -124.864 -88.126 635.831  1.00  9.59           H
ATOM   2985 3HD1 ILE Y 184    -125.648 -89.409 636.785  1.00  9.59           H
ATOM   2986  HN  ILE Y 184    -126.084 -91.788 633.147  1.00  9.59           H
ATOM   2987  N   LEU Y 185    -125.062 -90.565 630.376  1.00  9.59           N
ATOM   2988  CA  LEU Y 185    -124.375 -90.354 629.113  1.00  9.59           C
ATOM   2989  C   LEU Y 185    -125.356 -90.576 627.960  1.00  9.59           C
ATOM   2990  O   LEU Y 185    -125.577 -89.680 627.147  1.00  9.59           O
ATOM   2991  HA  LEU Y 185    -124.045 -89.316 629.090  1.00  9.59           H
ATOM   2992  CB  LEU Y 185    -123.123 -91.230 629.032  1.00  9.59           C
ATOM   2993 1HB  LEU Y 185    -123.414 -92.264 629.217  1.00  9.59           H
ATOM   2994 2HB  LEU Y 185    -122.737 -91.184 628.013  1.00  9.59           H
ATOM   2995  HG  LEU Y 185    -122.376 -90.914 631.011  1.00  9.59           H
ATOM   2996  CG  LEU Y 185    -121.988 -90.868 629.993  1.00  9.59           C
ATOM   2997  CD1 LEU Y 185    -120.846 -91.881 629.899  1.00  9.59           C
ATOM   2998 1HD1 LEU Y 185    -121.218 -92.874 630.154  1.00  9.59           H
ATOM   2999 2HD1 LEU Y 185    -120.452 -91.891 628.882  1.00  9.59           H
ATOM   3000 3HD1 LEU Y 185    -120.053 -91.601 630.592  1.00  9.59           H
ATOM   3001  CD2 LEU Y 185    -121.506 -89.436 629.758  1.00  9.59           C
ATOM   3002 1HD2 LEU Y 185    -121.141 -89.338 628.736  1.00  9.59           H
ATOM   3003 2HD2 LEU Y 185    -122.332 -88.743 629.917  1.00  9.59           H
ATOM   3004 3HD2 LEU Y 185    -120.700 -89.205 630.455  1.00  9.59           H
ATOM   3005  HN  LEU Y 185    -124.817 -91.408 630.855  1.00  9.59           H
ATOM   3006  N   TYR Y 186    -125.918 -91.776 627.927  1.00  9.59           N
ATOM   3007  CA  TYR Y 186    -126.480 -92.305 626.695  1.00  9.59           C
ATOM   3008  C   TYR Y 186    -127.980 -92.017 626.609  1.00  9.59           C
ATOM   3009  O   TYR Y 186    -128.612 -92.297 625.591  1.00  9.59           O
ATOM   3010  HA  TYR Y 186    -125.975 -91.820 625.860  1.00  9.59           H
ATOM   3011  CB  TYR Y 186    -126.266 -93.819 626.751  1.00  9.59           C
ATOM   3012 1HB  TYR Y 186    -126.813 -94.222 627.603  1.00  9.59           H
ATOM   3013 2HB  TYR Y 186    -126.694 -94.269 625.855  1.00  9.59           H
ATOM   3014  CG  TYR Y 186    -124.798 -94.236 626.862  1.00  9.59           C
ATOM   3015  HD1 TYR Y 186    -124.192 -93.087 625.156  1.00  9.59           H
ATOM   3016  CD1 TYR Y 186    -123.875 -93.760 625.953  1.00  9.59           C
ATOM   3017  HD2 TYR Y 186    -125.126 -95.464 628.589  1.00  9.59           H
ATOM   3018  CD2 TYR Y 186    -124.397 -95.088 627.871  1.00  9.59           C
ATOM   3019  CE1 TYR Y 186    -122.493 -94.153 626.057  1.00  9.59           C
ATOM   3020  HE1 TYR Y 186    -121.754 -93.785 625.346  1.00  9.59           H
ATOM   3021  HE2 TYR Y 186    -122.686 -96.153 628.767  1.00  9.59           H
ATOM   3022  CE2 TYR Y 186    -123.016 -95.481 627.975  1.00  9.59           C
ATOM   3023  CZ  TYR Y 186    -122.132 -94.994 627.063  1.00  9.59           C
ATOM   3024  OH  TYR Y 186    -120.827 -95.365 627.162  1.00  9.59           O
ATOM   3025  HH  TYR Y 186    -120.298 -94.952 626.421  1.00  9.59           H
ATOM   3026  HN  TYR Y 186    -125.993 -92.381 628.719  1.00  9.59           H
ATOM   3027  N   SER Y 187    -128.507 -91.461 627.690  1.00  9.59           N
ATOM   3028  CA  SER Y 187    -129.877 -90.978 627.691  1.00  9.59           C
ATOM   3029  C   SER Y 187    -130.016 -89.797 626.728  1.00  9.59           C
ATOM   3030  O   SER Y 187    -129.347 -88.777 626.890  1.00  9.59           O
ATOM   3031  HA  SER Y 187    -130.480 -91.820 627.353  1.00  9.59           H
ATOM   3032  CB  SER Y 187    -130.316 -90.570 629.099  1.00  9.59           C
ATOM   3033 1HB  SER Y 187    -129.620 -89.831 629.496  1.00  9.59           H
ATOM   3034 2HB  SER Y 187    -131.295 -90.091 629.049  1.00  9.59           H
ATOM   3035  HG  SER Y 187    -129.471 -92.095 630.081  1.00  9.59           H
ATOM   3036  OG  SER Y 187    -130.378 -91.685 629.983  1.00  9.59           O
ATOM   3037  HN  SER Y 187    -128.015 -91.339 628.552  1.00  9.59           H
ATOM   3038  N   GLN Y 188    -130.890 -89.973 625.748  1.00  9.59           N
ATOM   3039  CA  GLN Y 188    -131.262 -88.877 624.870  1.00  9.59           C
ATOM   3040  C   GLN Y 188    -132.679 -89.085 624.332  1.00  9.59           C
ATOM   3041  O   GLN Y 188    -133.305 -90.108 624.602  1.00  9.59           O
ATOM   3042  HA  GLN Y 188    -131.231 -87.983 625.494  1.00  9.59           H
ATOM   3043  CB  GLN Y 188    -130.257 -88.724 623.727  1.00  9.59           C
ATOM   3044 1HB  GLN Y 188    -130.473 -87.814 623.167  1.00  9.59           H
ATOM   3045 2HB  GLN Y 188    -129.251 -88.617 624.133  1.00  9.59           H
ATOM   3046  CG  GLN Y 188    -130.308 -89.932 622.788  1.00  9.59           C
ATOM   3047 1HG  GLN Y 188    -130.188 -90.849 623.364  1.00  9.59           H
ATOM   3048 2HG  GLN Y 188    -131.285 -89.982 622.307  1.00  9.59           H
ATOM   3049  CD  GLN Y 188    -129.213 -89.844 621.723  1.00  9.59           C
ATOM   3050  OE1 GLN Y 188    -128.177 -89.228 621.910  1.00  9.59           O
ATOM   3051  NE2 GLN Y 188    -129.499 -90.494 620.598  1.00  9.59           N
ATOM   3052 1HE2 GLN Y 188    -130.368 -90.981 620.509  1.00  9.59           H
ATOM   3053 2HE2 GLN Y 188    -128.845 -90.496 619.842  1.00  9.59           H
ATOM   3054  HN  GLN Y 188    -131.339 -90.844 625.549  1.00  9.59           H
ATOM   3055  N   ILE Y 189    -133.142 -88.098 623.579  1.00  9.59           N
ATOM   3056  CA  ILE Y 189    -134.447 -88.189 622.946  1.00  9.59           C
ATOM   3057  C   ILE Y 189    -134.286 -88.757 621.534  1.00  9.59           C
ATOM   3058  O   ILE Y 189    -133.404 -88.335 620.789  1.00  9.59           O
ATOM   3059  HA  ILE Y 189    -135.046 -88.886 623.532  1.00  9.59           H
ATOM   3060  HB  ILE Y 189    -134.512 -86.095 622.515  1.00  9.59           H
ATOM   3061  CB  ILE Y 189    -135.158 -86.835 622.987  1.00  9.59           C
ATOM   3062  CG1 ILE Y 189    -135.387 -86.380 624.430  1.00  9.59           C
ATOM   3063 1HG1 ILE Y 189    -136.107 -87.040 624.913  1.00  9.59           H
ATOM   3064 2HG1 ILE Y 189    -134.456 -86.458 624.992  1.00  9.59           H
ATOM   3065  CG2 ILE Y 189    -136.460 -86.875 622.185  1.00  9.59           C
ATOM   3066 1HG2 ILE Y 189    -136.240 -87.122 621.147  1.00  9.59           H
ATOM   3067 2HG2 ILE Y 189    -137.123 -87.631 622.606  1.00  9.59           H
ATOM   3068 3HG2 ILE Y 189    -136.945 -85.900 622.231  1.00  9.59           H
ATOM   3069  CD1 ILE Y 189    -135.897 -84.938 624.475  1.00  9.59           C
ATOM   3070 1HD1 ILE Y 189    -135.163 -84.278 624.013  1.00  9.59           H
ATOM   3071 2HD1 ILE Y 189    -136.840 -84.869 623.933  1.00  9.59           H
ATOM   3072 3HD1 ILE Y 189    -136.052 -84.640 625.512  1.00  9.59           H
ATOM   3073  HN  ILE Y 189    -132.644 -87.250 623.399  1.00  9.59           H
ATOM   3074  N   LYS Y 190    -135.153 -89.705 621.210  1.00  9.59           N
ATOM   3075  CA  LYS Y 190    -135.203 -90.244 619.862  1.00  9.59           C
ATOM   3076  C   LYS Y 190    -136.533 -89.859 619.211  1.00  9.59           C
ATOM   3077  O   LYS Y 190    -137.589 -89.985 619.829  1.00  9.59           O
ATOM   3078  HA  LYS Y 190    -134.395 -89.781 619.295  1.00  9.59           H
ATOM   3079  CB  LYS Y 190    -134.939 -91.751 619.877  1.00  9.59           C
ATOM   3080 1HB  LYS Y 190    -134.101 -91.971 620.538  1.00  9.59           H
ATOM   3081 2HB  LYS Y 190    -135.808 -92.271 620.281  1.00  9.59           H
ATOM   3082  CG  LYS Y 190    -134.637 -92.269 618.470  1.00  9.59           C
ATOM   3083 1HG  LYS Y 190    -135.378 -91.884 617.769  1.00  9.59           H
ATOM   3084 2HG  LYS Y 190    -133.666 -91.898 618.143  1.00  9.59           H
ATOM   3085  CD  LYS Y 190    -134.642 -93.799 618.436  1.00  9.59           C
ATOM   3086 1HD  LYS Y 190    -134.104 -94.187 619.301  1.00  9.59           H
ATOM   3087 2HD  LYS Y 190    -135.666 -94.165 618.507  1.00  9.59           H
ATOM   3088  CE  LYS Y 190    -133.996 -94.321 617.151  1.00  9.59           C
ATOM   3089 1HE  LYS Y 190    -134.382 -93.771 616.293  1.00  9.59           H
ATOM   3090 2HE  LYS Y 190    -132.920 -94.148 617.182  1.00  9.59           H
ATOM   3091  NZ  LYS Y 190    -134.267 -95.766 616.985  1.00  9.59           N
ATOM   3092 1HZ  LYS Y 190    -133.548 -96.181 616.402  1.00  9.59           H
ATOM   3093 2HZ  LYS Y 190    -134.268 -96.217 617.893  1.00  9.59           H
ATOM   3094 3HZ  LYS Y 190    -135.172 -95.892 616.545  1.00  9.59           H
ATOM   3095  HN  LYS Y 190    -135.812 -90.103 621.849  1.00  9.59           H
ATOM   3096  N   GLU Y 191    -136.438 -89.396 617.973  1.00  9.59           N
ATOM   3097  CA  GLU Y 191    -137.622 -89.010 617.226  1.00  9.59           C
ATOM   3098  C   GLU Y 191    -137.915 -90.035 616.128  1.00  9.59           C
ATOM   3099  O   GLU Y 191    -137.181 -90.122 615.145  1.00  9.59           O
ATOM   3100  HA  GLU Y 191    -138.435 -89.005 617.953  1.00  9.59           H
ATOM   3101  CB  GLU Y 191    -137.466 -87.606 616.638  1.00  9.59           C
ATOM   3102 1HB  GLU Y 191    -136.483 -87.508 616.177  1.00  9.59           H
ATOM   3103 2HB  GLU Y 191    -138.287 -87.402 615.950  1.00  9.59           H
ATOM   3104  CG  GLU Y 191    -137.548 -86.541 617.733  1.00  9.59           C
ATOM   3105 1HG  GLU Y 191    -138.479 -86.655 618.288  1.00  9.59           H
ATOM   3106 2HG  GLU Y 191    -136.734 -86.682 618.444  1.00  9.59           H
ATOM   3107  CD  GLU Y 191    -137.473 -85.134 617.137  1.00  9.59           C
ATOM   3108  OE1 GLU Y 191    -137.391 -84.180 617.940  1.00  9.59           O
ATOM   3109  OE2 GLU Y 191    -137.499 -85.044 615.890  1.00  9.59           O
ATOM   3110  HN  GLU Y 191    -135.574 -89.284 617.483  1.00  9.59           H
ATOM   3111  N   GLU Y 192    -138.988 -90.784 616.333  1.00  9.59           N
ATOM   3112  CA  GLU Y 192    -139.407 -91.774 615.356  1.00  9.59           C
ATOM   3113  C   GLU Y 192    -140.847 -91.505 614.912  1.00  9.59           C
ATOM   3114  O   GLU Y 192    -141.728 -91.298 615.744  1.00  9.59           O
ATOM   3115  HA  GLU Y 192    -138.730 -91.651 614.510  1.00  9.59           H
ATOM   3116  CB  GLU Y 192    -139.261 -93.191 615.913  1.00  9.59           C
ATOM   3117 1HB  GLU Y 192    -139.682 -93.236 616.918  1.00  9.59           H
ATOM   3118 2HB  GLU Y 192    -139.713 -93.905 615.225  1.00  9.59           H
ATOM   3119  CG  GLU Y 192    -137.787 -93.584 616.035  1.00  9.59           C
ATOM   3120 1HG  GLU Y 192    -137.235 -93.208 615.173  1.00  9.59           H
ATOM   3121 2HG  GLU Y 192    -137.354 -93.116 616.919  1.00  9.59           H
ATOM   3122  CD  GLU Y 192    -137.630 -95.103 616.125  1.00  9.59           C
ATOM   3123  OE1 GLU Y 192    -136.539 -95.584 615.748  1.00  9.59           O
ATOM   3124  OE2 GLU Y 192    -138.603 -95.749 616.569  1.00  9.59           O
ATOM   3125  HN  GLU Y 192    -139.566 -90.723 617.147  1.00  9.59           H
ATOM   3126  N   SER Y 193    -141.040 -91.518 613.601  1.00  9.59           N
ATOM   3127  CA  SER Y 193    -142.377 -91.427 613.041  1.00  9.59           C
ATOM   3128  C   SER Y 193    -143.097 -90.199 613.601  1.00  9.59           C
ATOM   3129  O   SER Y 193    -144.326 -90.150 613.619  1.00  9.59           O
ATOM   3130  HA  SER Y 193    -142.234 -91.329 611.965  1.00  9.59           H
ATOM   3131  CB  SER Y 193    -143.184 -92.694 613.333  1.00  9.59           C
ATOM   3132 1HB  SER Y 193    -143.311 -92.803 614.410  1.00  9.59           H
ATOM   3133 2HB  SER Y 193    -144.181 -92.597 612.903  1.00  9.59           H
ATOM   3134  HG  SER Y 193    -143.052 -94.678 613.100  1.00  9.59           H
ATOM   3135  OG  SER Y 193    -142.554 -93.861 612.809  1.00  9.59           O
ATOM   3136  HN  SER Y 193    -140.304 -91.589 612.928  1.00  9.59           H
ATOM   3137  N   GLY Y 194    -142.301 -89.238 614.045  1.00  9.59           N
ATOM   3138  CA  GLY Y 194    -142.846 -87.998 614.572  1.00  9.59           C
ATOM   3139  C   GLY Y 194    -143.174 -88.131 616.060  1.00  9.59           C
ATOM   3140  O   GLY Y 194    -143.814 -87.255 616.640  1.00  9.59           O
ATOM   3141 1HA  GLY Y 194    -142.130 -87.190 614.424  1.00  9.59           H
ATOM   3142 2HA  GLY Y 194    -143.747 -87.730 614.020  1.00  9.59           H
ATOM   3143  HN  GLY Y 194    -141.303 -89.296 614.049  1.00  9.59           H
ATOM   3144  N   ILE Y 195    -142.719 -89.234 616.637  1.00  9.59           N
ATOM   3145  CA  ILE Y 195    -142.916 -89.472 618.057  1.00  9.59           C
ATOM   3146  C   ILE Y 195    -141.590 -89.270 618.792  1.00  9.59           C
ATOM   3147  O   ILE Y 195    -140.583 -89.886 618.445  1.00  9.59           O
ATOM   3148  HA  ILE Y 195    -143.627 -88.729 618.417  1.00  9.59           H
ATOM   3149  HB  ILE Y 195    -142.866 -91.604 617.890  1.00  9.59           H
ATOM   3150  CB  ILE Y 195    -143.543 -90.848 618.288  1.00  9.59           C
ATOM   3151  CG1 ILE Y 195    -144.865 -90.982 617.530  1.00  9.59           C
ATOM   3152 1HG1 ILE Y 195    -145.583 -90.256 617.911  1.00  9.59           H
ATOM   3153 2HG1 ILE Y 195    -144.709 -90.752 616.476  1.00  9.59           H
ATOM   3154  CG2 ILE Y 195    -143.708 -91.132 619.782  1.00  9.59           C
ATOM   3155 1HG2 ILE Y 195    -142.732 -91.107 620.267  1.00  9.59           H
ATOM   3156 2HG2 ILE Y 195    -144.354 -90.374 620.227  1.00  9.59           H
ATOM   3157 3HG2 ILE Y 195    -144.156 -92.116 619.918  1.00  9.59           H
ATOM   3158  CD1 ILE Y 195    -145.437 -92.394 617.670  1.00  9.59           C
ATOM   3159 1HD1 ILE Y 195    -144.728 -93.116 617.265  1.00  9.59           H
ATOM   3160 2HD1 ILE Y 195    -145.615 -92.611 618.723  1.00  9.59           H
ATOM   3161 3HD1 ILE Y 195    -146.377 -92.462 617.122  1.00  9.59           H
ATOM   3162  HN  ILE Y 195    -142.225 -89.956 616.152  1.00  9.59           H
ATOM   3163  N   ALA Y 196    -141.631 -88.404 619.794  1.00  9.59           N
ATOM   3164  CA  ALA Y 196    -140.468 -88.176 620.635  1.00  9.59           C
ATOM   3165  C   ALA Y 196    -140.399 -89.264 621.708  1.00  9.59           C
ATOM   3166  O   ALA Y 196    -141.347 -89.453 622.468  1.00  9.59           O
ATOM   3167  HA  ALA Y 196    -139.583 -88.244 620.003  1.00  9.59           H
ATOM   3168  CB  ALA Y 196    -140.539 -86.770 621.234  1.00  9.59           C
ATOM   3169 1HB  ALA Y 196    -140.557 -86.033 620.431  1.00  9.59           H
ATOM   3170 2HB  ALA Y 196    -141.445 -86.676 621.834  1.00  9.59           H
ATOM   3171 3HB  ALA Y 196    -139.667 -86.599 621.865  1.00  9.59           H
ATOM   3172  HN  ALA Y 196    -142.439 -87.865 620.035  1.00  9.59           H
ATOM   3173  N   ILE Y 197    -139.266 -89.951 621.736  1.00  9.59           N
ATOM   3174  CA  ILE Y 197    -139.075 -91.040 622.679  1.00  9.59           C
ATOM   3175  C   ILE Y 197    -137.821 -90.773 623.513  1.00  9.59           C
ATOM   3176  O   ILE Y 197    -136.728 -90.625 622.968  1.00  9.59           O
ATOM   3177  HA  ILE Y 197    -139.937 -91.051 623.346  1.00  9.59           H
ATOM   3178  HB  ILE Y 197    -138.190 -92.394 621.280  1.00  9.59           H
ATOM   3179  CB  ILE Y 197    -139.052 -92.384 621.948  1.00  9.59           C
ATOM   3180  CG1 ILE Y 197    -140.299 -92.558 621.079  1.00  9.59           C
ATOM   3181 1HG1 ILE Y 197    -141.191 -92.501 621.703  1.00  9.59           H
ATOM   3182 2HG1 ILE Y 197    -140.362 -91.741 620.359  1.00  9.59           H
ATOM   3183  CG2 ILE Y 197    -138.873 -93.541 622.932  1.00  9.59           C
ATOM   3184 1HG2 ILE Y 197    -137.933 -93.420 623.470  1.00  9.59           H
ATOM   3185 2HG2 ILE Y 197    -139.700 -93.545 623.643  1.00  9.59           H
ATOM   3186 3HG2 ILE Y 197    -138.860 -94.485 622.386  1.00  9.59           H
ATOM   3187  CD1 ILE Y 197    -140.271 -93.897 620.340  1.00  9.59           C
ATOM   3188 1HD1 ILE Y 197    -139.390 -93.939 619.699  1.00  9.59           H
ATOM   3189 2HD1 ILE Y 197    -140.233 -94.711 621.063  1.00  9.59           H
ATOM   3190 3HD1 ILE Y 197    -141.169 -93.994 619.730  1.00  9.59           H
ATOM   3191  HN  ILE Y 197    -138.490 -89.775 621.131  1.00  9.59           H
ATOM   3192  N   CYS Y 198    -138.020 -90.718 624.822  1.00  9.59           N
ATOM   3193  CA  CYS Y 198    -136.902 -90.667 625.748  1.00  9.59           C
ATOM   3194  C   CYS Y 198    -136.351 -92.085 625.916  1.00  9.59           C
ATOM   3195  O   CYS Y 198    -137.020 -92.951 626.477  1.00  9.59           O
ATOM   3196  HA  CYS Y 198    -136.154 -90.012 625.300  1.00  9.59           H
ATOM   3197  CB  CYS Y 198    -137.305 -90.049 627.089  1.00  9.59           C
ATOM   3198 1HB  CYS Y 198    -137.530 -88.991 626.957  1.00  9.59           H
ATOM   3199 2HB  CYS Y 198    -138.212 -90.525 627.459  1.00  9.59           H
ATOM   3200  SG  CYS Y 198    -135.951 -90.253 628.304  1.00  9.59           S
ATOM   3201  HN  CYS Y 198    -138.924 -90.709 625.250  1.00  9.59           H
ATOM   3202  N   THR Y 199    -135.138 -92.277 625.419  1.00  9.59           N
ATOM   3203  CA  THR Y 199    -134.551 -93.605 625.372  1.00  9.59           C
ATOM   3204  C   THR Y 199    -133.053 -93.537 625.680  1.00  9.59           C
ATOM   3205  O   THR Y 199    -132.485 -92.450 625.777  1.00  9.59           O
ATOM   3206  HA  THR Y 199    -135.010 -94.212 626.152  1.00  9.59           H
ATOM   3207  HB  THR Y 199    -135.897 -94.020 623.718  1.00  9.59           H
ATOM   3208  CB  THR Y 199    -134.863 -94.212 624.003  1.00  9.59           C
ATOM   3209  OG1 THR Y 199    -134.508 -95.585 624.143  1.00  9.59           O
ATOM   3210  HG1 THR Y 199    -135.076 -96.148 623.543  1.00  9.59           H
ATOM   3211  CG2 THR Y 199    -133.928 -93.696 622.907  1.00  9.59           C
ATOM   3212 1HG2 THR Y 199    -132.898 -93.948 623.159  1.00  9.59           H
ATOM   3213 2HG2 THR Y 199    -134.028 -92.613 622.825  1.00  9.59           H
ATOM   3214 3HG2 THR Y 199    -134.193 -94.158 621.956  1.00  9.59           H
ATOM   3215  HN  THR Y 199    -134.561 -91.546 625.053  1.00  9.59           H
ATOM   3216  N   MET Y 200    -132.457 -94.711 625.824  1.00  9.59           N
ATOM   3217  CA  MET Y 200    -131.011 -94.829 625.760  1.00  9.59           C
ATOM   3218  C   MET Y 200    -130.544 -95.089 624.326  1.00  9.59           C
ATOM   3219  O   MET Y 200    -131.124 -95.914 623.621  1.00  9.59           O
ATOM   3220  HA  MET Y 200    -130.623 -93.871 626.107  1.00  9.59           H
ATOM   3221  CB  MET Y 200    -130.551 -95.976 626.663  1.00  9.59           C
ATOM   3222 1HB  MET Y 200    -131.104 -96.882 626.414  1.00  9.59           H
ATOM   3223 2HB  MET Y 200    -129.497 -96.186 626.482  1.00  9.59           H
ATOM   3224  CG  MET Y 200    -130.763 -95.631 628.138  1.00  9.59           C
ATOM   3225 1HG  MET Y 200    -131.690 -95.072 628.260  1.00  9.59           H
ATOM   3226 2HG  MET Y 200    -130.862 -96.546 628.723  1.00  9.59           H
ATOM   3227  SD  MET Y 200    -129.387 -94.667 628.743  1.00  9.59           S
ATOM   3228  CE  MET Y 200    -128.206 -95.970 629.047  1.00  9.59           C
ATOM   3229 1HE  MET Y 200    -128.614 -96.667 629.779  1.00  9.59           H
ATOM   3230 2HE  MET Y 200    -128.001 -96.500 628.117  1.00  9.59           H
ATOM   3231 3HE  MET Y 200    -127.281 -95.540 629.432  1.00  9.59           H
ATOM   3232  HN  MET Y 200    -132.945 -95.570 625.982  1.00  9.59           H
ATOM   3233  N   VAL Y 201    -129.502 -94.370 623.937  1.00  9.59           N
ATOM   3234  CA  VAL Y 201    -128.871 -94.603 622.649  1.00  9.59           C
ATOM   3235  C   VAL Y 201    -127.390 -94.925 622.862  1.00  9.59           C
ATOM   3236  O   VAL Y 201    -126.663 -94.144 623.474  1.00  9.59           O
ATOM   3237  HA  VAL Y 201    -129.356 -95.467 622.197  1.00  9.59           H
ATOM   3238  HB  VAL Y 201    -128.603 -92.537 622.183  1.00  9.59           H
ATOM   3239  CB  VAL Y 201    -129.095 -93.399 621.732  1.00  9.59           C
ATOM   3240  CG1 VAL Y 201    -128.465 -93.633 620.357  1.00  9.59           C
ATOM   3241 1HG1 VAL Y 201    -127.392 -93.790 620.471  1.00  9.59           H
ATOM   3242 2HG1 VAL Y 201    -128.915 -94.512 619.896  1.00  9.59           H
ATOM   3243 3HG1 VAL Y 201    -128.639 -92.762 619.725  1.00  9.59           H
ATOM   3244  CG2 VAL Y 201    -130.585 -93.077 621.604  1.00  9.59           C
ATOM   3245 1HG2 VAL Y 201    -131.108 -93.937 621.186  1.00  9.59           H
ATOM   3246 2HG2 VAL Y 201    -130.993 -92.847 622.589  1.00  9.59           H
ATOM   3247 3HG2 VAL Y 201    -130.716 -92.217 620.947  1.00  9.59           H
ATOM   3248  HN  VAL Y 201    -129.089 -93.641 624.484  1.00  9.59           H
ATOM   3249  N   TYR Y 202    -126.988 -96.076 622.345  1.00  9.59           N
ATOM   3250  CA  TYR Y 202    -125.605 -96.508 622.465  1.00  9.59           C
ATOM   3251  C   TYR Y 202    -124.805 -96.138 621.214  1.00  9.59           C
ATOM   3252  O   TYR Y 202    -125.315 -96.228 620.098  1.00  9.59           O
ATOM   3253  HA  TYR Y 202    -125.169 -96.005 623.328  1.00  9.59           H
ATOM   3254  CB  TYR Y 202    -125.649 -98.032 622.596  1.00  9.59           C
ATOM   3255 1HB  TYR Y 202    -126.164 -98.446 621.729  1.00  9.59           H
ATOM   3256 2HB  TYR Y 202    -124.630 -98.417 622.576  1.00  9.59           H
ATOM   3257  CG  TYR Y 202    -126.341 -98.527 623.867  1.00  9.59           C
ATOM   3258  HD1 TYR Y 202    -124.566 -98.392 625.061  1.00  9.59           H
ATOM   3259  CD1 TYR Y 202    -125.625 -98.649 625.040  1.00  9.59           C
ATOM   3260  HD2 TYR Y 202    -128.248 -98.756 622.914  1.00  9.59           H
ATOM   3261  CD2 TYR Y 202    -127.682 -98.852 623.840  1.00  9.59           C
ATOM   3262  CE1 TYR Y 202    -126.277 -99.115 626.237  1.00  9.59           C
ATOM   3263  HE1 TYR Y 202    -125.723 -99.216 627.170  1.00  9.59           H
ATOM   3264  HE2 TYR Y 202    -129.392 -99.579 625.030  1.00  9.59           H
ATOM   3265  CE2 TYR Y 202    -128.334 -99.319 625.037  1.00  9.59           C
ATOM   3266  CZ  TYR Y 202    -127.599 -99.427 626.176  1.00  9.59           C
ATOM   3267  OH  TYR Y 202    -128.214 -99.867 627.306  1.00  9.59           O
ATOM   3268  HH  TYR Y 202    -129.185-100.030 627.126  1.00  9.59           H
ATOM   3269  HN  TYR Y 202    -127.587 -96.708 621.853  1.00  9.59           H
ATOM   3270  N   PRO Y 203    -123.543 -95.718 621.376  1.00  9.59           N
ATOM   3271  CA  PRO Y 203    -122.753 -95.248 620.236  1.00  9.59           C
ATOM   3272  C   PRO Y 203    -122.402 -96.372 619.274  1.00  9.59           C
ATOM   3273  O   PRO Y 203    -122.294 -97.529 619.679  1.00  9.59           O
ATOM   3274  HA  PRO Y 203    -123.331 -94.538 619.644  1.00  9.59           H
ATOM   3275  CB  PRO Y 203    -121.505 -94.646 620.884  1.00  9.59           C
ATOM   3276 1HB  PRO Y 203    -120.625 -94.770 620.253  1.00  9.59           H
ATOM   3277 2HB  PRO Y 203    -121.620 -93.576 621.060  1.00  9.59           H
ATOM   3278  CG  PRO Y 203    -121.371 -95.406 622.172  1.00  9.59           C
ATOM   3279 1HG  PRO Y 203    -120.835 -96.343 622.023  1.00  9.59           H
ATOM   3280 2HG  PRO Y 203    -120.811 -94.833 622.912  1.00  9.59           H
ATOM   3281  CD  PRO Y 203    -122.778 -95.654 622.634  1.00  9.59           C
ATOM   3282 1HD  PRO Y 203    -122.856 -96.582 623.199  1.00  9.59           H
ATOM   3283 2HD  PRO Y 203    -123.135 -94.854 623.281  1.00  9.59           H
ATOM   3284  N   SER Y 204    -122.232 -95.999 618.015  1.00  9.59           N
ATOM   3285  CA  SER Y 204    -122.208 -96.978 616.941  1.00  9.59           C
ATOM   3286  C   SER Y 204    -121.222 -98.099 617.277  1.00  9.59           C
ATOM   3287  O   SER Y 204    -121.454 -99.257 616.934  1.00  9.59           O
ATOM   3288  HA  SER Y 204    -123.224 -97.367 616.882  1.00  9.59           H
ATOM   3289  CB  SER Y 204    -121.834 -96.325 615.609  1.00  9.59           C
ATOM   3290 1HB  SER Y 204    -121.624 -97.100 614.871  1.00  9.59           H
ATOM   3291 2HB  SER Y 204    -122.682 -95.751 615.235  1.00  9.59           H
ATOM   3292  HG  SER Y 204    -119.863 -96.015 615.768  1.00  9.59           H
ATOM   3293  OG  SER Y 204    -120.700 -95.470 615.733  1.00  9.59           O
ATOM   3294  HN  SER Y 204    -122.113 -95.050 617.724  1.00  9.59           H
ATOM   3295  N   ASP Y 205    -120.145 -97.715 617.946  1.00  9.59           N
ATOM   3296  CA  ASP Y 205    -119.015 -98.612 618.123  1.00  9.59           C
ATOM   3297  C   ASP Y 205    -119.375 -99.681 619.157  1.00  9.59           C
ATOM   3298  O   ASP Y 205    -119.491 -99.386 620.345  1.00  9.59           O
ATOM   3299  HA  ASP Y 205    -118.827 -99.034 617.136  1.00  9.59           H
ATOM   3300  CB  ASP Y 205    -117.786 -97.857 618.632  1.00  9.59           C
ATOM   3301 1HB  ASP Y 205    -117.998 -97.428 619.612  1.00  9.59           H
ATOM   3302 2HB  ASP Y 205    -116.956 -98.551 618.761  1.00  9.59           H
ATOM   3303  CG  ASP Y 205    -117.384 -96.746 617.660  1.00  9.59           C
ATOM   3304  OD1 ASP Y 205    -117.557 -96.967 616.442  1.00  9.59           O
ATOM   3305  OD2 ASP Y 205    -116.912 -95.701 618.157  1.00  9.59           O
ATOM   3306  HN  ASP Y 205    -120.036 -96.812 618.362  1.00  9.59           H
ATOM   3307  N   GLU Y 206    -119.542-100.901 618.667  1.00  9.59           N
ATOM   3308  CA  GLU Y 206    -119.818-102.027 619.542  1.00  9.59           C
ATOM   3309  C   GLU Y 206    -120.986-101.701 620.475  1.00  9.59           C
ATOM   3310  O   GLU Y 206    -121.078-102.246 621.574  1.00  9.59           O
ATOM   3311  HA  GLU Y 206    -120.093-102.848 618.879  1.00  9.59           H
ATOM   3312  CB  GLU Y 206    -118.573-102.421 620.339  1.00  9.59           C
ATOM   3313 1HB  GLU Y 206    -118.259-101.587 620.966  1.00  9.59           H
ATOM   3314 2HB  GLU Y 206    -118.771-103.333 620.902  1.00  9.59           H
ATOM   3315  CG  GLU Y 206    -117.402-102.736 619.406  1.00  9.59           C
ATOM   3316 1HG  GLU Y 206    -117.130-101.843 618.844  1.00  9.59           H
ATOM   3317 2HG  GLU Y 206    -116.530-103.021 619.994  1.00  9.59           H
ATOM   3318  CD  GLU Y 206    -117.761-103.865 618.437  1.00  9.59           C
ATOM   3319  OE1 GLU Y 206    -118.176-103.532 617.306  1.00  9.59           O
ATOM   3320  OE2 GLU Y 206    -117.612-105.035 618.850  1.00  9.59           O
ATOM   3321  HN  GLU Y 206    -119.491-101.124 617.694  1.00  9.59           H
ATOM   3322  N   SER Y 207    -121.849-100.813 620.003  1.00  9.59           N
ATOM   3323  CA  SER Y 207    -123.053-100.474 620.742  1.00  9.59           C
ATOM   3324  C   SER Y 207    -123.634-101.727 621.399  1.00  9.59           C
ATOM   3325  O   SER Y 207    -124.053-101.689 622.555  1.00  9.59           O
ATOM   3326  HA  SER Y 207    -122.736 -99.757 621.499  1.00  9.59           H
ATOM   3327  CB  SER Y 207    -124.094 -99.823 619.829  1.00  9.59           C
ATOM   3328 1HB  SER Y 207    -125.074 -99.870 620.304  1.00  9.59           H
ATOM   3329 2HB  SER Y 207    -123.854 -98.768 619.699  1.00  9.59           H
ATOM   3330  HG  SER Y 207    -124.706 -99.905 617.925  1.00  9.59           H
ATOM   3331  OG  SER Y 207    -124.156-100.455 618.553  1.00  9.59           O
ATOM   3332  HN  SER Y 207    -121.735-100.330 619.135  1.00  9.59           H
ATOM   3333  N   THR Y 208    -123.640-102.809 620.635  1.00  9.59           N
ATOM   3334  CA  THR Y 208    -124.324-104.020 621.057  1.00  9.59           C
ATOM   3335  C   THR Y 208    -123.649-104.608 622.297  1.00  9.59           C
ATOM   3336  O   THR Y 208    -124.324-105.052 623.225  1.00  9.59           O
ATOM   3337  HA  THR Y 208    -125.343-103.758 621.341  1.00  9.59           H
ATOM   3338  HB  THR Y 208    -124.840-105.921 620.141  1.00  9.59           H
ATOM   3339  CB  THR Y 208    -124.356-104.983 619.869  1.00  9.59           C
ATOM   3340  OG1 THR Y 208    -122.993-105.088 619.469  1.00  9.59           O
ATOM   3341  HG1 THR Y 208    -122.871-105.881 618.871  1.00  9.59           H
ATOM   3342  CG2 THR Y 208    -125.057-104.384 618.648  1.00  9.59           C
ATOM   3343 1HG2 THR Y 208    -125.996-103.924 618.957  1.00  9.59           H
ATOM   3344 2HG2 THR Y 208    -125.260-105.171 617.922  1.00  9.59           H
ATOM   3345 3HG2 THR Y 208    -124.415-103.629 618.195  1.00  9.59           H
ATOM   3346  HN  THR Y 208    -123.191-102.867 619.743  1.00  9.59           H
ATOM   3347  N   LYS Y 209    -122.324-104.593 622.274  1.00  9.59           N
ATOM   3348  CA  LYS Y 209    -121.550-105.091 623.399  1.00  9.59           C
ATOM   3349  C   LYS Y 209    -121.798-104.199 624.617  1.00  9.59           C
ATOM   3350  O   LYS Y 209    -121.872-104.687 625.744  1.00  9.59           O
ATOM   3351  HA  LYS Y 209    -121.912-106.094 623.627  1.00  9.59           H
ATOM   3352  CB  LYS Y 209    -120.074-105.218 623.020  1.00  9.59           C
ATOM   3353 1HB  LYS Y 209    -119.718-104.274 622.607  1.00  9.59           H
ATOM   3354 2HB  LYS Y 209    -119.481-105.418 623.912  1.00  9.59           H
ATOM   3355  CG  LYS Y 209    -119.864-106.338 621.999  1.00  9.59           C
ATOM   3356 1HG  LYS Y 209    -120.202-107.285 622.419  1.00  9.59           H
ATOM   3357 2HG  LYS Y 209    -120.471-106.147 621.114  1.00  9.59           H
ATOM   3358  CD  LYS Y 209    -118.391-106.447 621.599  1.00  9.59           C
ATOM   3359 1HD  LYS Y 209    -118.052-105.499 621.182  1.00  9.59           H
ATOM   3360 2HD  LYS Y 209    -117.784-106.641 622.484  1.00  9.59           H
ATOM   3361  CE  LYS Y 209    -118.182-107.565 620.575  1.00  9.59           C
ATOM   3362 1HE  LYS Y 209    -118.162-108.530 621.081  1.00  9.59           H
ATOM   3363 2HE  LYS Y 209    -119.020-107.588 619.878  1.00  9.59           H
ATOM   3364  NZ  LYS Y 209    -116.918-107.359 619.834  1.00  9.59           N
ATOM   3365 1HZ  LYS Y 209    -116.750-108.152 619.225  1.00  9.59           H
ATOM   3366 2HZ  LYS Y 209    -116.986-106.514 619.278  1.00  9.59           H
ATOM   3367 3HZ  LYS Y 209    -116.151-107.270 620.492  1.00  9.59           H
ATOM   3368  HN  LYS Y 209    -121.782-104.250 621.507  1.00  9.59           H
ATOM   3369  N   LEU Y 210    -121.918-102.907 624.350  1.00  9.59           N
ATOM   3370  CA  LEU Y 210    -122.097-101.935 625.416  1.00  9.59           C
ATOM   3371  C   LEU Y 210    -123.455-102.161 626.083  1.00  9.59           C
ATOM   3372  O   LEU Y 210    -123.555-102.168 627.309  1.00  9.59           O
ATOM   3373  HA  LEU Y 210    -121.316-102.113 626.154  1.00  9.59           H
ATOM   3374  CB  LEU Y 210    -121.902-100.514 624.884  1.00  9.59           C
ATOM   3375 1HB  LEU Y 210    -120.943-100.469 624.367  1.00  9.59           H
ATOM   3376 2HB  LEU Y 210    -122.674-100.317 624.140  1.00  9.59           H
ATOM   3377  HG  LEU Y 210    -122.906 -99.432 626.431  1.00  9.59           H
ATOM   3378  CG  LEU Y 210    -121.940 -99.396 625.927  1.00  9.59           C
ATOM   3379  CD1 LEU Y 210    -120.865 -99.606 626.995  1.00  9.59           C
ATOM   3380 1HD1 LEU Y 210    -121.033-100.559 627.497  1.00  9.59           H
ATOM   3381 2HD1 LEU Y 210    -119.881 -99.612 626.525  1.00  9.59           H
ATOM   3382 3HD1 LEU Y 210    -120.914 -98.798 627.725  1.00  9.59           H
ATOM   3383  CD2 LEU Y 210    -121.827 -98.022 625.263  1.00  9.59           C
ATOM   3384 1HD2 LEU Y 210    -120.886 -97.959 624.717  1.00  9.59           H
ATOM   3385 2HD2 LEU Y 210    -122.659 -97.884 624.572  1.00  9.59           H
ATOM   3386 3HD2 LEU Y 210    -121.857 -97.246 626.028  1.00  9.59           H
ATOM   3387  HN  LEU Y 210    -121.895-102.522 623.427  1.00  9.59           H
ATOM   3388  N   LYS Y 211    -124.467-102.340 625.247  1.00  9.59           N
ATOM   3389  CA  LYS Y 211    -125.817-102.551 625.740  1.00  9.59           C
ATOM   3390  C   LYS Y 211    -125.840-103.791 626.637  1.00  9.59           C
ATOM   3391  O   LYS Y 211    -126.269-103.721 627.787  1.00  9.59           O
ATOM   3392  HA  LYS Y 211    -126.085-101.684 626.343  1.00  9.59           H
ATOM   3393  CB  LYS Y 211    -126.809-102.616 624.577  1.00  9.59           C
ATOM   3394 1HB  LYS Y 211    -126.764-101.690 624.003  1.00  9.59           H
ATOM   3395 2HB  LYS Y 211    -126.529-103.423 623.900  1.00  9.59           H
ATOM   3396  CG  LYS Y 211    -128.235-102.840 625.083  1.00  9.59           C
ATOM   3397 1HG  LYS Y 211    -128.312-103.826 625.542  1.00  9.59           H
ATOM   3398 2HG  LYS Y 211    -128.468-102.109 625.858  1.00  9.59           H
ATOM   3399  CD  LYS Y 211    -129.248-102.722 623.942  1.00  9.59           C
ATOM   3400 1HD  LYS Y 211    -129.129-101.759 623.444  1.00  9.59           H
ATOM   3401 2HD  LYS Y 211    -129.052-103.492 623.197  1.00  9.59           H
ATOM   3402  CE  LYS Y 211    -130.680-102.859 624.463  1.00  9.59           C
ATOM   3403 1HE  LYS Y 211    -130.829-103.858 624.874  1.00  9.59           H
ATOM   3404 2HE  LYS Y 211    -130.846-102.152 625.276  1.00  9.59           H
ATOM   3405  NZ  LYS Y 211    -131.653-102.612 623.376  1.00  9.59           N
ATOM   3406 1HZ  LYS Y 211    -132.591-102.600 623.759  1.00  9.59           H
ATOM   3407 2HZ  LYS Y 211    -131.453-101.718 622.941  1.00  9.59           H
ATOM   3408 3HZ  LYS Y 211    -131.580-103.349 622.683  1.00  9.59           H
ATOM   3409  HN  LYS Y 211    -124.376-102.342 624.251  1.00  9.59           H
ATOM   3410  N   SER Y 212    -125.372-104.896 626.076  1.00  9.59           N
ATOM   3411  CA  SER Y 212    -125.476-106.179 626.750  1.00  9.59           C
ATOM   3412  C   SER Y 212    -124.698-106.143 628.067  1.00  9.59           C
ATOM   3413  O   SER Y 212    -125.108-106.755 629.051  1.00  9.59           O
ATOM   3414  HA  SER Y 212    -126.540-106.321 626.938  1.00  9.59           H
ATOM   3415  CB  SER Y 212    -124.962-107.312 625.860  1.00  9.59           C
ATOM   3416 1HB  SER Y 212    -124.860-108.221 626.453  1.00  9.59           H
ATOM   3417 2HB  SER Y 212    -125.693-107.521 625.080  1.00  9.59           H
ATOM   3418  HG  SER Y 212    -123.844-106.719 624.310  1.00  9.59           H
ATOM   3419  OG  SER Y 212    -123.708-106.994 625.262  1.00  9.59           O
ATOM   3420  HN  SER Y 212    -124.930-104.925 625.180  1.00  9.59           H
ATOM   3421  N   ALA Y 213    -123.588-105.420 628.042  1.00  9.59           N
ATOM   3422  CA  ALA Y 213    -122.780-105.247 629.237  1.00  9.59           C
ATOM   3423  C   ALA Y 213    -123.584-104.472 630.283  1.00  9.59           C
ATOM   3424  O   ALA Y 213    -123.627-104.859 631.450  1.00  9.59           O
ATOM   3425  HA  ALA Y 213    -122.551-106.238 629.628  1.00  9.59           H
ATOM   3426  CB  ALA Y 213    -121.470-104.546 628.871  1.00  9.59           C
ATOM   3427 1HB  ALA Y 213    -120.924-105.151 628.148  1.00  9.59           H
ATOM   3428 2HB  ALA Y 213    -121.690-103.570 628.437  1.00  9.59           H
ATOM   3429 3HB  ALA Y 213    -120.865-104.416 629.768  1.00  9.59           H
ATOM   3430  HN  ALA Y 213    -123.240-104.957 627.226  1.00  9.59           H
ATOM   3431  N   VAL Y 214    -124.201-103.392 629.827  1.00  9.59           N
ATOM   3432  CA  VAL Y 214    -124.919-102.505 630.727  1.00  9.59           C
ATOM   3433  C   VAL Y 214    -126.117-103.249 631.321  1.00  9.59           C
ATOM   3434  O   VAL Y 214    -126.480-103.027 632.475  1.00  9.59           O
ATOM   3435  HA  VAL Y 214    -124.239-102.234 631.534  1.00  9.59           H
ATOM   3436  HB  VAL Y 214    -125.699-101.504 629.011  1.00  9.59           H
ATOM   3437  CB  VAL Y 214    -125.316-101.223 629.992  1.00  9.59           C
ATOM   3438  CG1 VAL Y 214    -126.431-100.486 630.737  1.00  9.59           C
ATOM   3439 1HG1 VAL Y 214    -127.306-101.131 630.813  1.00  9.59           H
ATOM   3440 2HG1 VAL Y 214    -126.086-100.223 631.737  1.00  9.59           H
ATOM   3441 3HG1 VAL Y 214    -126.693 -99.579 630.193  1.00  9.59           H
ATOM   3442  CG2 VAL Y 214    -124.104-100.315 629.780  1.00  9.59           C
ATOM   3443 1HG2 VAL Y 214    -123.678-100.045 630.747  1.00  9.59           H
ATOM   3444 2HG2 VAL Y 214    -123.355-100.840 629.187  1.00  9.59           H
ATOM   3445 3HG2 VAL Y 214    -124.414 -99.411 629.255  1.00  9.59           H
ATOM   3446  HN  VAL Y 214    -124.216-103.120 628.865  1.00  9.59           H
ATOM   3447  N   LEU Y 215    -126.698-104.116 630.505  1.00  9.59           N
ATOM   3448  CA  LEU Y 215    -127.841-104.901 630.938  1.00  9.59           C
ATOM   3449  C   LEU Y 215    -127.381-105.944 631.960  1.00  9.59           C
ATOM   3450  O   LEU Y 215    -128.027-106.137 632.989  1.00  9.59           O
ATOM   3451  HA  LEU Y 215    -128.538-104.221 631.429  1.00  9.59           H
ATOM   3452  CB  LEU Y 215    -128.568-105.501 629.733  1.00  9.59           C
ATOM   3453 1HB  LEU Y 215    -127.855-105.596 628.914  1.00  9.59           H
ATOM   3454 2HB  LEU Y 215    -128.891-106.509 629.993  1.00  9.59           H
ATOM   3455  HG  LEU Y 215    -130.462-104.564 630.064  1.00  9.59           H
ATOM   3456  CG  LEU Y 215    -129.783-104.721 629.226  1.00  9.59           C
ATOM   3457  CD1 LEU Y 215    -129.372-103.340 628.712  1.00  9.59           C
ATOM   3458 1HD1 LEU Y 215    -128.906-102.775 629.519  1.00  9.59           H
ATOM   3459 2HD1 LEU Y 215    -128.662-103.453 627.892  1.00  9.59           H
ATOM   3460 3HD1 LEU Y 215    -130.254-102.807 628.357  1.00  9.59           H
ATOM   3461  CD2 LEU Y 215    -130.547-105.522 628.169  1.00  9.59           C
ATOM   3462 1HD2 LEU Y 215    -129.889-105.731 627.326  1.00  9.59           H
ATOM   3463 2HD2 LEU Y 215    -130.890-106.461 628.604  1.00  9.59           H
ATOM   3464 3HD2 LEU Y 215    -131.405-104.944 627.826  1.00  9.59           H
ATOM   3465  HN  LEU Y 215    -126.401-104.286 629.565  1.00  9.59           H
ATOM   3466  N   THR Y 216    -126.268-106.588 631.640  1.00  9.59           N
ATOM   3467  CA  THR Y 216    -125.738-107.635 632.495  1.00  9.59           C
ATOM   3468  C   THR Y 216    -125.463-107.091 633.898  1.00  9.59           C
ATOM   3469  O   THR Y 216    -125.767-107.747 634.893  1.00  9.59           O
ATOM   3470  HA  THR Y 216    -126.495-108.413 632.596  1.00  9.59           H
ATOM   3471  HB  THR Y 216    -123.721-107.459 631.707  1.00  9.59           H
ATOM   3472  CB  THR Y 216    -124.496-108.217 631.816  1.00  9.59           C
ATOM   3473  OG1 THR Y 216    -124.993-108.769 630.599  1.00  9.59           O
ATOM   3474  HG1 THR Y 216    -124.762-108.169 629.832  1.00  9.59           H
ATOM   3475  CG2 THR Y 216    -123.928-109.423 632.567  1.00  9.59           C
ATOM   3476 1HG2 THR Y 216    -124.683-110.208 632.617  1.00  9.59           H
ATOM   3477 2HG2 THR Y 216    -123.649-109.123 633.577  1.00  9.59           H
ATOM   3478 3HG2 THR Y 216    -123.049-109.797 632.042  1.00  9.59           H
ATOM   3479  HN  THR Y 216    -125.733-106.404 630.815  1.00  9.59           H
ATOM   3480  N   LEU Y 217    -124.892-105.895 633.933  1.00  9.59           N
ATOM   3481  CA  LEU Y 217    -124.546-105.268 635.197  1.00  9.59           C
ATOM   3482  C   LEU Y 217    -125.812-105.098 636.040  1.00  9.59           C
ATOM   3483  O   LEU Y 217    -125.787-105.308 637.252  1.00  9.59           O
ATOM   3484  HA  LEU Y 217    -123.870-105.942 635.722  1.00  9.59           H
ATOM   3485  CB  LEU Y 217    -123.787-103.962 634.957  1.00  9.59           C
ATOM   3486 1HB  LEU Y 217    -122.939-104.172 634.305  1.00  9.59           H
ATOM   3487 2HB  LEU Y 217    -124.443-103.278 634.417  1.00  9.59           H
ATOM   3488  HG  LEU Y 217    -124.104-103.120 636.897  1.00  9.59           H
ATOM   3489  CG  LEU Y 217    -123.270-103.247 636.207  1.00  9.59           C
ATOM   3490  CD1 LEU Y 217    -122.214-104.091 636.923  1.00  9.59           C
ATOM   3491 1HD1 LEU Y 217    -122.651-105.044 637.221  1.00  9.59           H
ATOM   3492 2HD1 LEU Y 217    -121.375-104.271 636.251  1.00  9.59           H
ATOM   3493 3HD1 LEU Y 217    -121.863-103.559 637.808  1.00  9.59           H
ATOM   3494  CD2 LEU Y 217    -122.751-101.849 635.864  1.00  9.59           C
ATOM   3495 1HD2 LEU Y 217    -121.935-101.931 635.145  1.00  9.59           H
ATOM   3496 2HD2 LEU Y 217    -123.558-101.258 635.432  1.00  9.59           H
ATOM   3497 3HD2 LEU Y 217    -122.389-101.363 636.770  1.00  9.59           H
ATOM   3498  HN  LEU Y 217    -124.667-105.359 633.120  1.00  9.59           H
ATOM   3499  N   LYS Y 218    -126.888-104.720 635.366  1.00  9.59           N
ATOM   3500  CA  LYS Y 218    -128.141-104.446 636.048  1.00  9.59           C
ATOM   3501  C   LYS Y 218    -128.706-105.751 636.611  1.00  9.59           C
ATOM   3502  O   LYS Y 218    -129.275-105.766 637.702  1.00  9.59           O
ATOM   3503  HA  LYS Y 218    -127.920-103.778 636.881  1.00  9.59           H
ATOM   3504  CB  LYS Y 218    -129.106-103.707 635.120  1.00  9.59           C
ATOM   3505 1HB  LYS Y 218    -129.143-104.209 634.153  1.00  9.59           H
ATOM   3506 2HB  LYS Y 218    -130.113-103.741 635.534  1.00  9.59           H
ATOM   3507  CG  LYS Y 218    -128.677-102.251 634.929  1.00  9.59           C
ATOM   3508 1HG  LYS Y 218    -128.981-101.662 635.794  1.00  9.59           H
ATOM   3509 2HG  LYS Y 218    -127.590-102.193 634.870  1.00  9.59           H
ATOM   3510  CD  LYS Y 218    -129.293-101.659 633.659  1.00  9.59           C
ATOM   3511 1HD  LYS Y 218    -129.052-102.292 632.805  1.00  9.59           H
ATOM   3512 2HD  LYS Y 218    -130.379-101.647 633.750  1.00  9.59           H
ATOM   3513  CE  LYS Y 218    -128.780-100.240 633.411  1.00  9.59           C
ATOM   3514 1HE  LYS Y 218    -129.180 -99.564 634.167  1.00  9.59           H
ATOM   3515 2HE  LYS Y 218    -127.694-100.217 633.506  1.00  9.59           H
ATOM   3516  NZ  LYS Y 218    -129.175 -99.774 632.062  1.00  9.59           N
ATOM   3517 1HZ  LYS Y 218    -128.519 -99.071 631.741  1.00  9.59           H
ATOM   3518 2HZ  LYS Y 218    -129.172-100.559 631.420  1.00  9.59           H
ATOM   3519 3HZ  LYS Y 218    -130.106 -99.374 632.102  1.00  9.59           H
ATOM   3520  HN  LYS Y 218    -126.912-104.601 634.373  1.00  9.59           H
ATOM   3521  N   VAL Y 219    -128.531-106.815 635.841  1.00  9.59           N
ATOM   3522  CA  VAL Y 219    -129.058-108.113 636.227  1.00  9.59           C
ATOM   3523  C   VAL Y 219    -128.305-108.618 637.460  1.00  9.59           C
ATOM   3524  O   VAL Y 219    -128.916-109.116 638.404  1.00  9.59           O
ATOM   3525  HA  VAL Y 219    -130.107-107.978 636.489  1.00  9.59           H
ATOM   3526  HB  VAL Y 219    -127.979-109.026 634.628  1.00  9.59           H
ATOM   3527  CB  VAL Y 219    -128.985-109.081 635.044  1.00  9.59           C
ATOM   3528  CG1 VAL Y 219    -129.227-110.521 635.498  1.00  9.59           C
ATOM   3529 1HG1 VAL Y 219    -128.470-110.805 636.229  1.00  9.59           H
ATOM   3530 2HG1 VAL Y 219    -130.216-110.598 635.952  1.00  9.59           H
ATOM   3531 3HG1 VAL Y 219    -129.170-111.188 634.638  1.00  9.59           H
ATOM   3532  CG2 VAL Y 219    -129.971-108.678 633.946  1.00  9.59           C
ATOM   3533 1HG2 VAL Y 219    -130.985-108.691 634.345  1.00  9.59           H
ATOM   3534 2HG2 VAL Y 219    -129.732-107.675 633.592  1.00  9.59           H
ATOM   3535 3HG2 VAL Y 219    -129.898-109.383 633.117  1.00  9.59           H
ATOM   3536  HN  VAL Y 219    -128.041-106.800 634.970  1.00  9.59           H
ATOM   3537  N   ILE Y 220    -126.989-108.472 637.411  1.00  9.59           N
ATOM   3538  CA  ILE Y 220    -126.139-108.983 638.473  1.00  9.59           C
ATOM   3539  C   ILE Y 220    -126.447-108.234 639.771  1.00  9.59           C
ATOM   3540  O   ILE Y 220    -126.747-108.851 640.792  1.00  9.59           O
ATOM   3541  HA  ILE Y 220    -126.389-110.035 638.614  1.00  9.59           H
ATOM   3542  HB  ILE Y 220    -124.470-107.926 637.655  1.00  9.59           H
ATOM   3543  CB  ILE Y 220    -124.667-108.918 638.060  1.00  9.59           C
ATOM   3544  CG1 ILE Y 220    -124.365-109.927 636.950  1.00  9.59           C
ATOM   3545 1HG1 ILE Y 220    -124.459-110.941 637.340  1.00  9.59           H
ATOM   3546 2HG1 ILE Y 220    -125.098-109.824 636.150  1.00  9.59           H
ATOM   3547  CG2 ILE Y 220    -123.749-109.104 639.269  1.00  9.59           C
ATOM   3548 1HG2 ILE Y 220    -123.943-108.316 639.997  1.00  9.59           H
ATOM   3549 2HG2 ILE Y 220    -123.942-110.075 639.726  1.00  9.59           H
ATOM   3550 3HG2 ILE Y 220    -122.709-109.054 638.947  1.00  9.59           H
ATOM   3551  CD1 ILE Y 220    -122.956-109.719 636.389  1.00  9.59           C
ATOM   3552 1HD1 ILE Y 220    -122.874-108.713 635.979  1.00  9.59           H
ATOM   3553 2HD1 ILE Y 220    -122.225-109.848 637.187  1.00  9.59           H
ATOM   3554 3HD1 ILE Y 220    -122.767-110.449 635.602  1.00  9.59           H
ATOM   3555  HN  ILE Y 220    -126.504-108.016 636.664  1.00  9.59           H
ATOM   3556  N   LEU Y 221    -126.361-106.914 639.689  1.00  9.59           N
ATOM   3557  CA  LEU Y 221    -126.398-106.087 640.883  1.00  9.59           C
ATOM   3558  C   LEU Y 221    -127.852-105.890 641.318  1.00  9.59           C
ATOM   3559  O   LEU Y 221    -128.124-105.642 642.491  1.00  9.59           O
ATOM   3560  HA  LEU Y 221    -125.872-106.626 641.671  1.00  9.59           H
ATOM   3561  CB  LEU Y 221    -125.643-104.776 640.651  1.00  9.59           C
ATOM   3562 1HB  LEU Y 221    -126.079-104.277 639.785  1.00  9.59           H
ATOM   3563 2HB  LEU Y 221    -125.809-104.127 641.510  1.00  9.59           H
ATOM   3564  HG  LEU Y 221    -123.973-105.473 639.511  1.00  9.59           H
ATOM   3565  CG  LEU Y 221    -124.135-104.902 640.425  1.00  9.59           C
ATOM   3566  CD1 LEU Y 221    -123.495-103.527 640.219  1.00  9.59           C
ATOM   3567 1HD1 LEU Y 221    -123.940-103.047 639.348  1.00  9.59           H
ATOM   3568 2HD1 LEU Y 221    -123.667-102.911 641.102  1.00  9.59           H
ATOM   3569 3HD1 LEU Y 221    -122.423-103.646 640.061  1.00  9.59           H
ATOM   3570  CD2 LEU Y 221    -123.473-105.677 641.566  1.00  9.59           C
ATOM   3571 1HD2 LEU Y 221    -123.643-105.155 642.507  1.00  9.59           H
ATOM   3572 2HD2 LEU Y 221    -123.902-106.677 641.623  1.00  9.59           H
ATOM   3573 3HD2 LEU Y 221    -122.401-105.752 641.381  1.00  9.59           H
ATOM   3574  HN  LEU Y 221    -126.268-106.412 638.830  1.00  9.59           H
ATOM   3575  N   GLY Y 222    -128.747-106.008 640.348  1.00  9.59           N
ATOM   3576  CA  GLY Y 222    -130.144-105.679 640.575  1.00  9.59           C
ATOM   3577  C   GLY Y 222    -130.874-106.834 641.263  1.00  9.59           C
ATOM   3578  O   GLY Y 222    -131.846-106.616 641.985  1.00  9.59           O
ATOM   3579 1HA  GLY Y 222    -130.215-104.782 641.189  1.00  9.59           H
ATOM   3580 2HA  GLY Y 222    -130.627-105.454 639.624  1.00  9.59           H
ATOM   3581  HN  GLY Y 222    -128.531-106.321 639.423  1.00  9.59           H
ATOM   3582  N   PHE Y 223    -130.378-108.037 641.016  1.00  9.59           N
ATOM   3583  CA  PHE Y 223    -131.078-109.237 641.442  1.00  9.59           C
ATOM   3584  C   PHE Y 223    -130.127-110.204 642.150  1.00  9.59           C
ATOM   3585  O   PHE Y 223    -130.257-110.440 643.350  1.00  9.59           O
ATOM   3586  HA  PHE Y 223    -131.860-108.927 642.134  1.00  9.59           H
ATOM   3587  CB  PHE Y 223    -131.622-109.909 640.179  1.00  9.59           C
ATOM   3588 1HB  PHE Y 223    -132.239-109.193 639.636  1.00  9.59           H
ATOM   3589 2HB  PHE Y 223    -130.787-110.168 639.529  1.00  9.59           H
ATOM   3590  CG  PHE Y 223    -132.447-111.169 640.451  1.00  9.59           C
ATOM   3591  HD1 PHE Y 223    -130.956-112.475 639.684  1.00  9.59           H
ATOM   3592  CD1 PHE Y 223    -131.945-112.392 640.133  1.00  9.59           C
ATOM   3593  HD2 PHE Y 223    -134.084-110.085 641.266  1.00  9.59           H
ATOM   3594  CD2 PHE Y 223    -133.682-111.065 641.011  1.00  9.59           C
ATOM   3595  CE1 PHE Y 223    -132.711-113.561 640.385  1.00  9.59           C
ATOM   3596  HE1 PHE Y 223    -132.309-114.542 640.130  1.00  9.59           H
ATOM   3597  CE2 PHE Y 223    -134.448-112.234 641.264  1.00  9.59           C
ATOM   3598  HE2 PHE Y 223    -135.438-112.151 641.712  1.00  9.59           H
ATOM   3599  CZ  PHE Y 223    -133.946-113.458 640.945  1.00  9.59           C
ATOM   3600  HZ  PHE Y 223    -134.534-114.355 641.139  1.00  9.59           H
ATOM   3601  HN  PHE Y 223    -129.516-108.199 640.535  1.00  9.59           H
ATOM   3602  N   PHE Y 224    -129.193-110.738 641.377  1.00  9.59           N
ATOM   3603  CA  PHE Y 224    -128.483-111.940 641.782  1.00  9.59           C
ATOM   3604  C   PHE Y 224    -127.736-111.718 643.099  1.00  9.59           C
ATOM   3605  O   PHE Y 224    -127.927-112.465 644.057  1.00  9.59           O
ATOM   3606  HA  PHE Y 224    -129.227-112.725 641.916  1.00  9.59           H
ATOM   3607  CB  PHE Y 224    -127.469-112.252 640.680  1.00  9.59           C
ATOM   3608 1HB  PHE Y 224    -127.083-111.315 640.278  1.00  9.59           H
ATOM   3609 2HB  PHE Y 224    -126.623-112.783 641.119  1.00  9.59           H
ATOM   3610  CG  PHE Y 224    -128.036-113.088 639.531  1.00  9.59           C
ATOM   3611  HD1 PHE Y 224    -127.716-114.934 640.536  1.00  9.59           H
ATOM   3612  CD1 PHE Y 224    -128.082-114.443 639.634  1.00  9.59           C
ATOM   3613  HD2 PHE Y 224    -128.456-111.390 638.323  1.00  9.59           H
ATOM   3614  CD2 PHE Y 224    -128.493-112.476 638.406  1.00  9.59           C
ATOM   3615  CE1 PHE Y 224    -128.609-115.219 638.567  1.00  9.59           C
ATOM   3616  HE1 PHE Y 224    -128.646-116.305 638.650  1.00  9.59           H
ATOM   3617  CE2 PHE Y 224    -129.020-113.252 637.339  1.00  9.59           C
ATOM   3618  HE2 PHE Y 224    -129.386-112.761 636.438  1.00  9.59           H
ATOM   3619  CZ  PHE Y 224    -129.066-114.607 637.443  1.00  9.59           C
ATOM   3620  HZ  PHE Y 224    -129.470-115.202 636.624  1.00  9.59           H
ATOM   3621  HN  PHE Y 224    -128.919-110.364 640.491  1.00  9.59           H
ATOM   3622  N   LEU Y 225    -126.902-110.689 643.103  1.00  9.59           N
ATOM   3623  CA  LEU Y 225    -126.086-110.392 644.268  1.00  9.59           C
ATOM   3624  C   LEU Y 225    -126.995-110.170 645.478  1.00  9.59           C
ATOM   3625  O   LEU Y 225    -126.821-110.808 646.516  1.00  9.59           O
ATOM   3626  HA  LEU Y 225    -125.462-111.265 644.461  1.00  9.59           H
ATOM   3627  CB  LEU Y 225    -125.147-109.219 643.980  1.00  9.59           C
ATOM   3628 1HB  LEU Y 225    -124.406-109.543 643.250  1.00  9.59           H
ATOM   3629 2HB  LEU Y 225    -125.727-108.422 643.513  1.00  9.59           H
ATOM   3630  HG  LEU Y 225    -125.144-108.436 645.970  1.00  9.59           H
ATOM   3631  CG  LEU Y 225    -124.412-108.636 645.188  1.00  9.59           C
ATOM   3632  CD1 LEU Y 225    -123.407-109.642 645.756  1.00  9.59           C
ATOM   3633 1HD1 LEU Y 225    -123.934-110.544 646.068  1.00  9.59           H
ATOM   3634 2HD1 LEU Y 225    -122.675-109.896 644.989  1.00  9.59           H
ATOM   3635 3HD1 LEU Y 225    -122.898-109.202 646.613  1.00  9.59           H
ATOM   3636  CD2 LEU Y 225    -123.750-107.302 644.836  1.00  9.59           C
ATOM   3637 1HD2 LEU Y 225    -123.033-107.454 644.030  1.00  9.59           H
ATOM   3638 2HD2 LEU Y 225    -124.513-106.592 644.516  1.00  9.59           H
ATOM   3639 3HD2 LEU Y 225    -123.234-106.910 645.713  1.00  9.59           H
ATOM   3640  HN  LEU Y 225    -126.779-110.066 642.331  1.00  9.59           H
ATOM   3641  N   PRO Y 226    -127.977-109.265 645.370  1.00  9.59           N
ATOM   3642  CA  PRO Y 226    -128.913-109.032 646.472  1.00  9.59           C
ATOM   3643  C   PRO Y 226    -129.566-110.316 646.956  1.00  9.59           C
ATOM   3644  O   PRO Y 226    -129.634-110.567 648.158  1.00  9.59           O
ATOM   3645  HA  PRO Y 226    -128.382-108.638 647.338  1.00  9.59           H
ATOM   3646  CB  PRO Y 226    -129.938-108.063 645.878  1.00  9.59           C
ATOM   3647 1HB  PRO Y 226    -130.786-108.593 645.444  1.00  9.59           H
ATOM   3648 2HB  PRO Y 226    -130.338-107.389 646.635  1.00  9.59           H
ATOM   3649  CG  PRO Y 226    -129.141-107.312 644.819  1.00  9.59           C
ATOM   3650 1HG  PRO Y 226    -129.791-106.846 644.078  1.00  9.59           H
ATOM   3651 2HG  PRO Y 226    -128.547-106.508 645.254  1.00  9.59           H
ATOM   3652  CD  PRO Y 226    -128.271-108.401 644.212  1.00  9.59           C
ATOM   3653 1HD  PRO Y 226    -128.795-108.947 643.428  1.00  9.59           H
ATOM   3654 2HD  PRO Y 226    -127.366-107.993 643.763  1.00  9.59           H
ATOM   3655  N   PHE Y 227    -130.033-111.103 645.998  1.00  9.59           N
ATOM   3656  CA  PHE Y 227    -130.794-112.299 646.316  1.00  9.59           C
ATOM   3657  C   PHE Y 227    -129.956-113.281 647.136  1.00  9.59           C
ATOM   3658  O   PHE Y 227    -130.425-113.816 648.139  1.00  9.59           O
ATOM   3659  HA  PHE Y 227    -131.659-111.985 646.901  1.00  9.59           H
ATOM   3660  CB  PHE Y 227    -131.172-112.955 644.986  1.00  9.59           C
ATOM   3661 1HB  PHE Y 227    -131.783-112.260 644.410  1.00  9.59           H
ATOM   3662 2HB  PHE Y 227    -130.264-113.134 644.410  1.00  9.59           H
ATOM   3663  CG  PHE Y 227    -131.931-114.275 645.137  1.00  9.59           C
ATOM   3664  HD1 PHE Y 227    -130.206-115.465 644.781  1.00  9.59           H
ATOM   3665  CD1 PHE Y 227    -131.274-115.457 644.999  1.00  9.59           C
ATOM   3666  HD2 PHE Y 227    -133.791-113.318 645.520  1.00  9.59           H
ATOM   3667  CD2 PHE Y 227    -133.264-114.266 645.409  1.00  9.59           C
ATOM   3668  CE1 PHE Y 227    -131.978-116.682 645.139  1.00  9.59           C
ATOM   3669  HE1 PHE Y 227    -131.451-117.630 645.029  1.00  9.59           H
ATOM   3670  CE2 PHE Y 227    -133.968-115.491 645.550  1.00  9.59           C
ATOM   3671  HE2 PHE Y 227    -135.036-115.483 645.768  1.00  9.59           H
ATOM   3672  CZ  PHE Y 227    -133.311-116.673 645.412  1.00  9.59           C
ATOM   3673  HZ  PHE Y 227    -133.852-117.613 645.519  1.00  9.59           H
ATOM   3674  HN  PHE Y 227    -129.898-110.935 645.021  1.00  9.59           H
ATOM   3675  N   VAL Y 228    -128.730-113.489 646.678  1.00  9.59           N
ATOM   3676  CA  VAL Y 228    -127.836-114.429 647.333  1.00  9.59           C
ATOM   3677  C   VAL Y 228    -127.592-113.976 648.774  1.00  9.59           C
ATOM   3678  O   VAL Y 228    -127.663-114.781 649.701  1.00  9.59           O
ATOM   3679  HA  VAL Y 228    -128.334-115.399 647.349  1.00  9.59           H
ATOM   3680  HB  VAL Y 228    -126.155-113.573 646.335  1.00  9.59           H
ATOM   3681  CB  VAL Y 228    -126.545-114.573 646.525  1.00  9.59           C
ATOM   3682  CG1 VAL Y 228    -125.488-115.348 647.314  1.00  9.59           C
ATOM   3683 1HG1 VAL Y 228    -125.264-114.817 648.239  1.00  9.59           H
ATOM   3684 2HG1 VAL Y 228    -125.866-116.343 647.548  1.00  9.59           H
ATOM   3685 3HG1 VAL Y 228    -124.580-115.435 646.716  1.00  9.59           H
ATOM   3686  CG2 VAL Y 228    -126.815-115.237 645.173  1.00  9.59           C
ATOM   3687 1HG2 VAL Y 228    -127.240-116.228 645.333  1.00  9.59           H
ATOM   3688 2HG2 VAL Y 228    -127.518-114.628 644.603  1.00  9.59           H
ATOM   3689 3HG2 VAL Y 228    -125.881-115.327 644.619  1.00  9.59           H
ATOM   3690  HN  VAL Y 228    -128.346-113.029 645.878  1.00  9.59           H
ATOM   3691  N   VAL Y 229    -127.310-112.689 648.916  1.00  9.59           N
ATOM   3692  CA  VAL Y 229    -126.916-112.148 650.205  1.00  9.59           C
ATOM   3693  C   VAL Y 229    -128.095-112.244 651.176  1.00  9.59           C
ATOM   3694  O   VAL Y 229    -127.918-112.604 652.339  1.00  9.59           O
ATOM   3695  HA  VAL Y 229    -126.099-112.762 650.584  1.00  9.59           H
ATOM   3696  HB  VAL Y 229    -127.178-110.132 649.556  1.00  9.59           H
ATOM   3697  CB  VAL Y 229    -126.396-110.719 650.036  1.00  9.59           C
ATOM   3698  CG1 VAL Y 229    -126.095-110.081 651.393  1.00  9.59           C
ATOM   3699 1HG1 VAL Y 229    -127.005-110.052 651.991  1.00  9.59           H
ATOM   3700 2HG1 VAL Y 229    -125.338-110.669 651.912  1.00  9.59           H
ATOM   3701 3HG1 VAL Y 229    -125.726-109.066 651.243  1.00  9.59           H
ATOM   3702  CG2 VAL Y 229    -125.163-110.688 649.130  1.00  9.59           C
ATOM   3703 1HG2 VAL Y 229    -124.373-111.298 649.570  1.00  9.59           H
ATOM   3704 2HG2 VAL Y 229    -125.423-111.084 648.148  1.00  9.59           H
ATOM   3705 3HG2 VAL Y 229    -124.814-109.661 649.026  1.00  9.59           H
ATOM   3706  HN  VAL Y 229    -127.348-112.023 648.171  1.00  9.59           H
ATOM   3707  N   MET Y 230    -129.271-111.915 650.662  1.00  9.59           N
ATOM   3708  CA  MET Y 230    -130.477-111.950 651.472  1.00  9.59           C
ATOM   3709  C   MET Y 230    -130.816-113.382 651.888  1.00  9.59           C
ATOM   3710  O   MET Y 230    -131.160-113.632 653.043  1.00  9.59           O
ATOM   3711  HA  MET Y 230    -130.256-111.350 652.355  1.00  9.59           H
ATOM   3712  CB  MET Y 230    -131.643-111.360 650.676  1.00  9.59           C
ATOM   3713 1HB  MET Y 230    -131.566-111.662 649.632  1.00  9.59           H
ATOM   3714 2HB  MET Y 230    -132.585-111.758 651.054  1.00  9.59           H
ATOM   3715  CG  MET Y 230    -131.655-109.833 650.772  1.00  9.59           C
ATOM   3716 1HG  MET Y 230    -131.611-109.525 651.817  1.00  9.59           H
ATOM   3717 2HG  MET Y 230    -130.772-109.422 650.282  1.00  9.59           H
ATOM   3718  SD  MET Y 230    -133.132-109.184 650.008  1.00  9.59           S
ATOM   3719  CE  MET Y 230    -132.587-109.087 648.311  1.00  9.59           C
ATOM   3720 1HE  MET Y 230    -131.725-108.423 648.244  1.00  9.59           H
ATOM   3721 2HE  MET Y 230    -132.307-110.082 647.962  1.00  9.59           H
ATOM   3722 3HE  MET Y 230    -133.395-108.699 647.691  1.00  9.59           H
ATOM   3723  HN  MET Y 230    -129.407-111.629 649.714  1.00  9.59           H
ATOM   3724  N   ALA Y 231    -130.708-114.286 650.926  1.00  9.59           N
ATOM   3725  CA  ALA Y 231    -131.017-115.684 651.173  1.00  9.59           C
ATOM   3726  C   ALA Y 231    -130.121-116.209 652.297  1.00  9.59           C
ATOM   3727  O   ALA Y 231    -130.602-116.851 653.230  1.00  9.59           O
ATOM   3728  HA  ALA Y 231    -132.058-115.743 651.492  1.00  9.59           H
ATOM   3729  CB  ALA Y 231    -130.853-116.481 649.877  1.00  9.59           C
ATOM   3730 1HB  ALA Y 231    -131.531-116.087 649.121  1.00  9.59           H
ATOM   3731 2HB  ALA Y 231    -129.825-116.393 649.525  1.00  9.59           H
ATOM   3732 3HB  ALA Y 231    -131.085-117.529 650.064  1.00  9.59           H
ATOM   3733  HN  ALA Y 231    -130.416-114.077 649.992  1.00  9.59           H
ATOM   3734  N   CYS Y 232    -128.835-115.915 652.172  1.00  9.59           N
ATOM   3735  CA  CYS Y 232    -127.859-116.409 653.128  1.00  9.59           C
ATOM   3736  C   CYS Y 232    -128.148-115.767 654.486  1.00  9.59           C
ATOM   3737  O   CYS Y 232    -128.055-116.426 655.520  1.00  9.59           O
ATOM   3738  HA  CYS Y 232    -127.986-117.490 653.175  1.00  9.59           H
ATOM   3739  CB  CYS Y 232    -126.426-116.139 652.663  1.00  9.59           C
ATOM   3740 1HB  CYS Y 232    -126.311-115.086 652.405  1.00  9.59           H
ATOM   3741 2HB  CYS Y 232    -125.727-116.347 653.473  1.00  9.59           H
ATOM   3742  HG  CYS Y 232    -126.575-116.377 650.307  1.00  9.59           H
ATOM   3743  SG  CYS Y 232    -126.031-117.184 651.213  1.00  9.59           S
ATOM   3744  HN  CYS Y 232    -128.460-115.352 651.436  1.00  9.59           H
ATOM   3745  N   CYS Y 233    -128.493-114.488 654.439  1.00  9.59           N
ATOM   3746  CA  CYS Y 233    -128.732-113.732 655.657  1.00  9.59           C
ATOM   3747  C   CYS Y 233    -129.893-114.386 656.408  1.00  9.59           C
ATOM   3748  O   CYS Y 233    -129.784-114.673 657.599  1.00  9.59           O
ATOM   3749  HA  CYS Y 233    -127.814-113.785 656.242  1.00  9.59           H
ATOM   3750  CB  CYS Y 233    -129.002-112.256 655.362  1.00  9.59           C
ATOM   3751 1HB  CYS Y 233    -129.755-112.164 654.580  1.00  9.59           H
ATOM   3752 2HB  CYS Y 233    -129.402-111.766 656.250  1.00  9.59           H
ATOM   3753  HG  CYS Y 233    -127.399-111.989 653.633  1.00  9.59           H
ATOM   3754  SG  CYS Y 233    -127.455-111.429 654.838  1.00  9.59           S
ATOM   3755  HN  CYS Y 233    -128.609-113.971 653.591  1.00  9.59           H
ATOM   3756  N   TYR Y 234    -130.979-114.603 655.680  1.00  9.59           N
ATOM   3757  CA  TYR Y 234    -132.239-114.968 656.306  1.00  9.59           C
ATOM   3758  C   TYR Y 234    -132.263-116.457 656.660  1.00  9.59           C
ATOM   3759  O   TYR Y 234    -132.925-116.861 657.615  1.00  9.59           O
ATOM   3760  HA  TYR Y 234    -132.342-114.384 657.220  1.00  9.59           H
ATOM   3761  CB  TYR Y 234    -133.324-114.685 655.266  1.00  9.59           C
ATOM   3762 1HB  TYR Y 234    -133.001-115.079 654.302  1.00  9.59           H
ATOM   3763 2HB  TYR Y 234    -134.229-115.226 655.544  1.00  9.59           H
ATOM   3764  CG  TYR Y 234    -133.663-113.202 655.108  1.00  9.59           C
ATOM   3765  HD1 TYR Y 234    -133.920-112.886 657.213  1.00  9.59           H
ATOM   3766  CD1 TYR Y 234    -133.941-112.435 656.221  1.00  9.59           C
ATOM   3767  HD2 TYR Y 234    -133.470-113.237 652.972  1.00  9.59           H
ATOM   3768  CD2 TYR Y 234    -133.690-112.631 653.852  1.00  9.59           C
ATOM   3769  CE1 TYR Y 234    -134.260-111.038 656.071  1.00  9.59           C
ATOM   3770  HE1 TYR Y 234    -134.481-110.421 656.942  1.00  9.59           H
ATOM   3771  HE2 TYR Y 234    -134.033-110.771 652.716  1.00  9.59           H
ATOM   3772  CE2 TYR Y 234    -134.008-111.234 653.702  1.00  9.59           C
ATOM   3773  CZ  TYR Y 234    -134.277-110.507 654.820  1.00  9.59           C
ATOM   3774  OH  TYR Y 234    -134.578-109.188 654.679  1.00  9.59           O
ATOM   3775  HH  TYR Y 234    -134.344-108.881 653.757  1.00  9.59           H
ATOM   3776  HN  TYR Y 234    -131.008-114.532 654.683  1.00  9.59           H
ATOM   3777  N   THR Y 235    -131.535-117.232 655.870  1.00  9.59           N
ATOM   3778  CA  THR Y 235    -131.384-118.651 656.147  1.00  9.59           C
ATOM   3779  C   THR Y 235    -130.768-118.862 657.531  1.00  9.59           C
ATOM   3780  O   THR Y 235    -131.253-119.679 658.312  1.00  9.59           O
ATOM   3781  HA  THR Y 235    -132.375-119.104 656.165  1.00  9.59           H
ATOM   3782  HB  THR Y 235    -130.331-120.313 655.225  1.00  9.59           H
ATOM   3783  CB  THR Y 235    -130.560-119.268 655.015  1.00  9.59           C
ATOM   3784  OG1 THR Y 235    -129.433-118.404 654.894  1.00  9.59           O
ATOM   3785  HG1 THR Y 235    -129.638-117.661 654.256  1.00  9.59           H
ATOM   3786  CG2 THR Y 235    -131.258-119.161 653.657  1.00  9.59           C
ATOM   3787 1HG2 THR Y 235    -131.426-118.112 653.416  1.00  9.59           H
ATOM   3788 2HG2 THR Y 235    -132.215-119.682 653.699  1.00  9.59           H
ATOM   3789 3HG2 THR Y 235    -130.631-119.614 652.890  1.00  9.59           H
ATOM   3790  HN  THR Y 235    -131.053-116.906 655.057  1.00  9.59           H
ATOM   3791  N   ILE Y 236    -129.708-118.111 657.793  1.00  9.59           N
ATOM   3792  CA  ILE Y 236    -129.029-118.196 659.075  1.00  9.59           C
ATOM   3793  C   ILE Y 236    -129.948-117.653 660.171  1.00  9.59           C
ATOM   3794  O   ILE Y 236    -130.082-118.262 661.232  1.00  9.59           O
ATOM   3795  HA  ILE Y 236    -128.839-119.250 659.274  1.00  9.59           H
ATOM   3796  HB  ILE Y 236    -127.834-116.462 658.703  1.00  9.59           H
ATOM   3797  CB  ILE Y 236    -127.671-117.495 659.009  1.00  9.59           C
ATOM   3798  CG1 ILE Y 236    -126.771-118.142 657.954  1.00  9.59           C
ATOM   3799 1HG1 ILE Y 236    -126.447-119.123 658.299  1.00  9.59           H
ATOM   3800 2HG1 ILE Y 236    -127.336-118.298 657.035  1.00  9.59           H
ATOM   3801  CG2 ILE Y 236    -127.005-117.459 660.386  1.00  9.59           C
ATOM   3802 1HG2 ILE Y 236    -127.643-116.919 661.084  1.00  9.59           H
ATOM   3803 2HG2 ILE Y 236    -126.855-118.478 660.744  1.00  9.59           H
ATOM   3804 3HG2 ILE Y 236    -126.041-116.956 660.310  1.00  9.59           H
ATOM   3805  CD1 ILE Y 236    -125.549-117.267 657.665  1.00  9.59           C
ATOM   3806 1HD1 ILE Y 236    -125.877-116.295 657.297  1.00  9.59           H
ATOM   3807 2HD1 ILE Y 236    -124.973-117.134 658.581  1.00  9.59           H
ATOM   3808 3HD1 ILE Y 236    -124.927-117.750 656.911  1.00  9.59           H
ATOM   3809  HN  ILE Y 236    -129.315-117.455 657.149  1.00  9.59           H
ATOM   3810  N   ILE Y 237    -130.558-116.514 659.878  1.00  9.59           N
ATOM   3811  CA  ILE Y 237    -131.434-115.866 660.839  1.00  9.59           C
ATOM   3812  C   ILE Y 237    -132.520-116.850 661.277  1.00  9.59           C
ATOM   3813  O   ILE Y 237    -132.797-116.984 662.468  1.00  9.59           O
ATOM   3814  HA  ILE Y 237    -130.831-115.607 661.709  1.00  9.59           H
ATOM   3815  HB  ILE Y 237    -132.267-114.733 659.227  1.00  9.59           H
ATOM   3816  CB  ILE Y 237    -131.984-114.558 660.265  1.00  9.59           C
ATOM   3817  CG1 ILE Y 237    -130.913-113.466 660.263  1.00  9.59           C
ATOM   3818 1HG1 ILE Y 237    -130.729-113.130 661.283  1.00  9.59           H
ATOM   3819 2HG1 ILE Y 237    -129.974-113.874 659.888  1.00  9.59           H
ATOM   3820  CG2 ILE Y 237    -133.247-114.121 661.009  1.00  9.59           C
ATOM   3821 1HG2 ILE Y 237    -134.011-114.893 660.915  1.00  9.59           H
ATOM   3822 2HG2 ILE Y 237    -133.013-113.969 662.063  1.00  9.59           H
ATOM   3823 3HG2 ILE Y 237    -133.617-113.189 660.581  1.00  9.59           H
ATOM   3824  CD1 ILE Y 237    -131.341-112.279 659.398  1.00  9.59           C
ATOM   3825 1HD1 ILE Y 237    -131.500-112.615 658.373  1.00  9.59           H
ATOM   3826 2HD1 ILE Y 237    -132.267-111.859 659.791  1.00  9.59           H
ATOM   3827 3HD1 ILE Y 237    -130.561-111.518 659.414  1.00  9.59           H
ATOM   3828  HN  ILE Y 237    -130.461-116.037 659.005  1.00  9.59           H
ATOM   3829  N   ILE Y 238    -133.106-117.513 660.291  1.00  9.59           N
ATOM   3830  CA  ILE Y 238    -134.206-118.425 660.553  1.00  9.59           C
ATOM   3831  C   ILE Y 238    -133.716-119.564 661.450  1.00  9.59           C
ATOM   3832  O   ILE Y 238    -134.397-119.949 662.399  1.00  9.59           O
ATOM   3833  HA  ILE Y 238    -134.973-117.868 661.092  1.00  9.59           H
ATOM   3834  HB  ILE Y 238    -134.026-119.157 658.551  1.00  9.59           H
ATOM   3835  CB  ILE Y 238    -134.831-118.902 659.240  1.00  9.59           C
ATOM   3836  CG1 ILE Y 238    -135.650-117.787 658.587  1.00  9.59           C
ATOM   3837 1HG1 ILE Y 238    -136.575-117.636 659.143  1.00  9.59           H
ATOM   3838 2HG1 ILE Y 238    -135.095-116.850 658.631  1.00  9.59           H
ATOM   3839  CG2 ILE Y 238    -135.660-120.170 659.456  1.00  9.59           C
ATOM   3840 1HG2 ILE Y 238    -135.018-120.961 659.845  1.00  9.59           H
ATOM   3841 2HG2 ILE Y 238    -136.458-119.966 660.169  1.00  9.59           H
ATOM   3842 3HG2 ILE Y 238    -136.092-120.487 658.507  1.00  9.59           H
ATOM   3843  CD1 ILE Y 238    -135.974-118.127 657.130  1.00  9.59           C
ATOM   3844 1HD1 ILE Y 238    -135.046-118.253 656.572  1.00  9.59           H
ATOM   3845 2HD1 ILE Y 238    -136.549-119.051 657.092  1.00  9.59           H
ATOM   3846 3HD1 ILE Y 238    -136.556-117.317 656.689  1.00  9.59           H
ATOM   3847  HN  ILE Y 238    -132.842-117.434 659.330  1.00  9.59           H
ATOM   3848  N   HIS Y 239    -132.538-120.071 661.117  1.00  9.59           N
ATOM   3849  CA  HIS Y 239    -131.974-121.194 661.847  1.00  9.59           C
ATOM   3850  C   HIS Y 239    -131.802-120.815 663.319  1.00  9.59           C
ATOM   3851  O   HIS Y 239    -132.196-121.569 664.208  1.00  9.59           O
ATOM   3852  HA  HIS Y 239    -132.693-122.009 661.772  1.00  9.59           H
ATOM   3853  CB  HIS Y 239    -130.669-121.662 661.199  1.00  9.59           C
ATOM   3854 1HB  HIS Y 239    -130.857-121.887 660.149  1.00  9.59           H
ATOM   3855 2HB  HIS Y 239    -129.948-120.845 661.226  1.00  9.59           H
ATOM   3856  CG  HIS Y 239    -130.057-122.875 661.858  1.00  9.59           C
ATOM   3857  HD1 HIS Y 239    -128.143-122.104 662.382  1.00  9.59           H
ATOM   3858  ND1 HIS Y 239    -128.776-122.877 662.383  1.00  9.59           N
ATOM   3859  CD2 HIS Y 239    -130.563-124.124 662.072  1.00  9.59           C
ATOM   3860  HD2 HIS Y 239    -131.556-124.467 661.781  1.00  9.59           H
ATOM   3861  CE1 HIS Y 239    -128.533-124.078 662.886  1.00  9.59           C
ATOM   3862  HE1 HIS Y 239    -127.609-124.395 663.371  1.00  9.59           H
ATOM   3863  NE2 HIS Y 239    -129.641-124.850 662.692  1.00  9.59           N
ATOM   3864  HN  HIS Y 239    -131.974-119.729 660.366  1.00  9.59           H
ATOM   3865  N   THR Y 240    -131.214-119.647 663.532  1.00  9.59           N
ATOM   3866  CA  THR Y 240    -130.953-119.175 664.881  1.00  9.59           C
ATOM   3867  C   THR Y 240    -132.268-118.934 665.625  1.00  9.59           C
ATOM   3868  O   THR Y 240    -132.363-119.189 666.825  1.00  9.59           O
ATOM   3869  HA  THR Y 240    -130.419-119.957 665.422  1.00  9.59           H
ATOM   3870  HB  THR Y 240    -130.619-117.099 664.337  1.00  9.59           H
ATOM   3871  CB  THR Y 240    -130.072-117.929 664.784  1.00  9.59           C
ATOM   3872  OG1 THR Y 240    -128.925-118.369 664.062  1.00  9.59           O
ATOM   3873  HG1 THR Y 240    -129.038-118.175 663.088  1.00  9.59           H
ATOM   3874  CG2 THR Y 240    -129.514-117.498 666.143  1.00  9.59           C
ATOM   3875 1HG2 THR Y 240    -128.911-118.304 666.559  1.00  9.59           H
ATOM   3876 2HG2 THR Y 240    -130.339-117.274 666.819  1.00  9.59           H
ATOM   3877 3HG2 THR Y 240    -128.896-116.609 666.017  1.00  9.59           H
ATOM   3878  HN  THR Y 240    -130.918-119.029 662.804  1.00  9.59           H
ATOM   3879  N   LEU Y 241    -133.250-118.444 664.882  1.00  9.59           N
ATOM   3880  CA  LEU Y 241    -134.542-118.125 665.465  1.00  9.59           C
ATOM   3881  C   LEU Y 241    -135.212-119.414 665.944  1.00  9.59           C
ATOM   3882  O   LEU Y 241    -135.856-119.431 666.993  1.00  9.59           O
ATOM   3883  HA  LEU Y 241    -134.362-117.487 666.330  1.00  9.59           H
ATOM   3884  CB  LEU Y 241    -135.391-117.321 664.479  1.00  9.59           C
ATOM   3885 1HB  LEU Y 241    -135.282-117.765 663.489  1.00  9.59           H
ATOM   3886 2HB  LEU Y 241    -136.439-117.426 664.761  1.00  9.59           H
ATOM   3887  HG  LEU Y 241    -134.016-115.726 664.106  1.00  9.59           H
ATOM   3888  CG  LEU Y 241    -135.067-115.829 664.376  1.00  9.59           C
ATOM   3889  CD1 LEU Y 241    -135.886-115.165 663.267  1.00  9.59           C
ATOM   3890 1HD1 LEU Y 241    -135.656-115.640 662.312  1.00  9.59           H
ATOM   3891 2HD1 LEU Y 241    -136.948-115.278 663.482  1.00  9.59           H
ATOM   3892 3HD1 LEU Y 241    -135.636-114.106 663.215  1.00  9.59           H
ATOM   3893  CD2 LEU Y 241    -135.258-115.132 665.724  1.00  9.59           C
ATOM   3894 1HD2 LEU Y 241    -136.293-115.244 666.048  1.00  9.59           H
ATOM   3895 2HD2 LEU Y 241    -134.596-115.584 666.463  1.00  9.59           H
ATOM   3896 3HD2 LEU Y 241    -135.021-114.073 665.623  1.00  9.59           H
ATOM   3897  HN  LEU Y 241    -133.173-118.265 663.901  1.00  9.59           H
ATOM   3898  N   ILE Y 242    -135.039-120.463 665.154  1.00  9.59           N
ATOM   3899  CA  ILE Y 242    -135.643-121.746 665.469  1.00  9.59           C
ATOM   3900  C   ILE Y 242    -135.044-122.281 666.772  1.00  9.59           C
ATOM   3901  O   ILE Y 242    -135.768-122.770 667.637  1.00  9.59           O
ATOM   3902  HA  ILE Y 242    -136.709-121.576 665.624  1.00  9.59           H
ATOM   3903  HB  ILE Y 242    -134.487-122.635 663.904  1.00  9.59           H
ATOM   3904  CB  ILE Y 242    -135.505-122.709 664.288  1.00  9.59           C
ATOM   3905  CG1 ILE Y 242    -136.447-122.316 663.148  1.00  9.59           C
ATOM   3906 1HG1 ILE Y 242    -137.475-122.552 663.423  1.00  9.59           H
ATOM   3907 2HG1 ILE Y 242    -136.399-121.239 662.987  1.00  9.59           H
ATOM   3908  CG2 ILE Y 242    -135.716-124.157 664.733  1.00  9.59           C
ATOM   3909 1HG2 ILE Y 242    -134.972-124.418 665.485  1.00  9.59           H
ATOM   3910 2HG2 ILE Y 242    -136.714-124.265 665.157  1.00  9.59           H
ATOM   3911 3HG2 ILE Y 242    -135.612-124.820 663.874  1.00  9.59           H
ATOM   3912  CD1 ILE Y 242    -136.078-123.048 661.856  1.00  9.59           C
ATOM   3913 1HD1 ILE Y 242    -135.058-122.790 661.571  1.00  9.59           H
ATOM   3914 2HD1 ILE Y 242    -136.150-124.124 662.014  1.00  9.59           H
ATOM   3915 3HD1 ILE Y 242    -136.763-122.751 661.062  1.00  9.59           H
ATOM   3916  HN  ILE Y 242    -134.497-120.446 664.313  1.00  9.59           H
ATOM   3917  N   GLN Y 243    -133.727-122.170 666.869  1.00  9.59           N
ATOM   3918  CA  GLN Y 243    -133.015-122.697 668.021  1.00  9.59           C
ATOM   3919  C   GLN Y 243    -133.397-121.919 669.282  1.00  9.59           C
ATOM   3920  O   GLN Y 243    -133.276-122.432 670.393  1.00  9.59           O
ATOM   3921  HA  GLN Y 243    -133.340-123.733 668.114  1.00  9.59           H
ATOM   3922  CB  GLN Y 243    -131.503-122.664 667.793  1.00  9.59           C
ATOM   3923 1HB  GLN Y 243    -131.197-121.659 667.503  1.00  9.59           H
ATOM   3924 2HB  GLN Y 243    -130.986-122.898 668.724  1.00  9.59           H
ATOM   3925  CG  GLN Y 243    -131.090-123.661 666.709  1.00  9.59           C
ATOM   3926 1HG  GLN Y 243    -131.443-124.658 666.974  1.00  9.59           H
ATOM   3927 2HG  GLN Y 243    -131.565-123.395 665.765  1.00  9.59           H
ATOM   3928  CD  GLN Y 243    -129.570-123.682 666.533  1.00  9.59           C
ATOM   3929  OE1 GLN Y 243    -128.847-122.852 667.059  1.00  9.59           O
ATOM   3930  NE2 GLN Y 243    -129.128-124.675 665.767  1.00  9.59           N
ATOM   3931 1HE2 GLN Y 243    -129.775-125.323 665.366  1.00  9.59           H
ATOM   3932 2HE2 GLN Y 243    -128.148-124.773 665.592  1.00  9.59           H
ATOM   3933  HN  GLN Y 243    -133.150-121.732 666.180  1.00  9.59           H
ATOM   3934  N   ALA Y 244    -133.850-120.692 669.067  1.00  9.59           N
ATOM   3935  CA  ALA Y 244    -134.196-119.818 670.175  1.00  9.59           C
ATOM   3936  C   ALA Y 244    -135.320-120.457 670.992  1.00  9.59           C
ATOM   3937  O   ALA Y 244    -136.258-121.020 670.430  1.00  9.59           O
ATOM   3938  HA  ALA Y 244    -133.313-119.715 670.806  1.00  9.59           H
ATOM   3939  CB  ALA Y 244    -134.579-118.438 669.636  1.00  9.59           C
ATOM   3940 1HB  ALA Y 244    -133.737-118.015 669.089  1.00  9.59           H
ATOM   3941 2HB  ALA Y 244    -135.435-118.534 668.968  1.00  9.59           H
ATOM   3942 3HB  ALA Y 244    -134.839-117.782 670.467  1.00  9.59           H
ATOM   3943  HN  ALA Y 244    -133.980-120.295 668.159  1.00  9.59           H
ATOM   3944  N   LYS Y 245    -135.188-120.350 672.306  1.00  9.59           N
ATOM   3945  CA  LYS Y 245    -136.180-120.913 673.206  1.00  9.59           C
ATOM   3946  C   LYS Y 245    -137.313-119.904 673.405  1.00  9.59           C
ATOM   3947  O   LYS Y 245    -138.372-120.249 673.926  1.00  9.59           O
ATOM   3948  HA  LYS Y 245    -136.590-121.802 672.727  1.00  9.59           H
ATOM   3949  CB  LYS Y 245    -135.524-121.365 674.512  1.00  9.59           C
ATOM   3950 1HB  LYS Y 245    -134.929-120.550 674.927  1.00  9.59           H
ATOM   3951 2HB  LYS Y 245    -136.293-121.603 675.247  1.00  9.59           H
ATOM   3952  CG  LYS Y 245    -134.633-122.588 674.284  1.00  9.59           C
ATOM   3953 1HG  LYS Y 245    -135.154-123.309 673.654  1.00  9.59           H
ATOM   3954 2HG  LYS Y 245    -133.731-122.290 673.749  1.00  9.59           H
ATOM   3955  CD  LYS Y 245    -134.251-123.244 675.612  1.00  9.59           C
ATOM   3956 1HD  LYS Y 245    -133.658-122.550 676.208  1.00  9.59           H
ATOM   3957 2HD  LYS Y 245    -135.152-123.466 676.184  1.00  9.59           H
ATOM   3958  CE  LYS Y 245    -133.459-124.532 675.379  1.00  9.59           C
ATOM   3959 1HE  LYS Y 245    -133.982-125.163 674.661  1.00  9.59           H
ATOM   3960 2HE  LYS Y 245    -132.487-124.295 674.947  1.00  9.59           H
ATOM   3961  NZ  LYS Y 245    -133.276-125.266 676.652  1.00  9.59           N
ATOM   3962 1HZ  LYS Y 245    -132.745-126.112 676.481  1.00  9.59           H
ATOM   3963 2HZ  LYS Y 245    -132.776-124.680 677.311  1.00  9.59           H
ATOM   3964 3HZ  LYS Y 245    -134.183-125.507 677.036  1.00  9.59           H
ATOM   3965  HN  LYS Y 245    -134.422-119.890 672.756  1.00  9.59           H
ATOM   3966  N   LYS Y 246    -137.051-118.677 672.979  1.00  9.59           N
ATOM   3967  CA  LYS Y 246    -137.958-117.577 673.261  1.00  9.59           C
ATOM   3968  C   LYS Y 246    -139.207-117.715 672.388  1.00  9.59           C
ATOM   3969  O   LYS Y 246    -139.105-117.932 671.182  1.00  9.59           O
ATOM   3970  HA  LYS Y 246    -138.256-117.659 674.306  1.00  9.59           H
ATOM   3971  CB  LYS Y 246    -137.240-116.236 673.098  1.00  9.59           C
ATOM   3972 1HB  LYS Y 246    -136.633-116.250 672.193  1.00  9.59           H
ATOM   3973 2HB  LYS Y 246    -137.973-115.439 672.976  1.00  9.59           H
ATOM   3974  CG  LYS Y 246    -136.352-115.939 674.309  1.00  9.59           C
ATOM   3975 1HG  LYS Y 246    -136.925-116.074 675.226  1.00  9.59           H
ATOM   3976 2HG  LYS Y 246    -135.526-116.649 674.342  1.00  9.59           H
ATOM   3977  CD  LYS Y 246    -135.803-114.512 674.249  1.00  9.59           C
ATOM   3978 1HD  LYS Y 246    -135.090-114.427 673.430  1.00  9.59           H
ATOM   3979 2HD  LYS Y 246    -136.614-113.815 674.039  1.00  9.59           H
ATOM   3980  CE  LYS Y 246    -135.124-114.130 675.566  1.00  9.59           C
ATOM   3981 1HE  LYS Y 246    -135.824-114.256 676.393  1.00  9.59           H
ATOM   3982 2HE  LYS Y 246    -134.284-114.798 675.756  1.00  9.59           H
ATOM   3983  NZ  LYS Y 246    -134.650-112.729 675.518  1.00  9.59           N
ATOM   3984 1HZ  LYS Y 246    -134.185-112.499 676.389  1.00  9.59           H
ATOM   3985 2HZ  LYS Y 246    -133.999-112.619 674.748  1.00  9.59           H
ATOM   3986 3HZ  LYS Y 246    -135.441-112.109 675.383  1.00  9.59           H
ATOM   3987  HN  LYS Y 246    -136.238-118.430 672.451  1.00  9.59           H
ATOM   3988  N   SER Y 247    -140.357-117.585 673.033  1.00  9.59           N
ATOM   3989  CA  SER Y 247    -141.624-117.774 672.348  1.00  9.59           C
ATOM   3990  C   SER Y 247    -141.751-116.775 671.196  1.00  9.59           C
ATOM   3991  O   SER Y 247    -142.259-117.115 670.128  1.00  9.59           O
ATOM   3992  HA  SER Y 247    -141.597-118.795 671.968  1.00  9.59           H
ATOM   3993  CB  SER Y 247    -142.801-117.623 673.314  1.00  9.59           C
ATOM   3994 1HB  SER Y 247    -143.731-117.848 672.792  1.00  9.59           H
ATOM   3995 2HB  SER Y 247    -142.704-118.350 674.120  1.00  9.59           H
ATOM   3996  HG  SER Y 247    -142.165-116.193 674.562  1.00  9.59           H
ATOM   3997  OG  SER Y 247    -142.873-116.311 673.866  1.00  9.59           O
ATOM   3998  HN  SER Y 247    -140.431-117.355 674.003  1.00  9.59           H
ATOM   3999  N   SER Y 248    -141.282-115.563 671.452  1.00  9.59           N
ATOM   4000  CA  SER Y 248    -141.525-114.458 670.540  1.00  9.59           C
ATOM   4001  C   SER Y 248    -140.885-114.751 669.182  1.00  9.59           C
ATOM   4002  O   SER Y 248    -141.083-114.004 668.225  1.00  9.59           O
ATOM   4003  HA  SER Y 248    -142.609-114.395 670.447  1.00  9.59           H
ATOM   4004  CB  SER Y 248    -140.985-113.145 671.110  1.00  9.59           C
ATOM   4005 1HB  SER Y 248    -141.210-112.331 670.420  1.00  9.59           H
ATOM   4006 2HB  SER Y 248    -141.495-112.919 672.046  1.00  9.59           H
ATOM   4007  HG  SER Y 248    -139.260-112.330 671.715  1.00  9.59           H
ATOM   4008  OG  SER Y 248    -139.579-113.199 671.336  1.00  9.59           O
ATOM   4009  HN  SER Y 248    -140.745-115.331 672.264  1.00  9.59           H
ATOM   4010  N   LYS Y 249    -140.130-115.839 669.141  1.00  9.59           N
ATOM   4011  CA  LYS Y 249    -139.401-116.200 667.937  1.00  9.59           C
ATOM   4012  C   LYS Y 249    -140.388-116.364 666.779  1.00  9.59           C
ATOM   4013  O   LYS Y 249    -140.074-116.023 665.639  1.00  9.59           O
ATOM   4014  HA  LYS Y 249    -138.729-115.375 667.703  1.00  9.59           H
ATOM   4015  CB  LYS Y 249    -138.534-117.435 668.185  1.00  9.59           C
ATOM   4016 1HB  LYS Y 249    -137.864-117.590 667.340  1.00  9.59           H
ATOM   4017 2HB  LYS Y 249    -137.907-117.273 669.062  1.00  9.59           H
ATOM   4018  CG  LYS Y 249    -139.399-118.680 668.392  1.00  9.59           C
ATOM   4019 1HG  LYS Y 249    -140.073-118.523 669.235  1.00  9.59           H
ATOM   4020 2HG  LYS Y 249    -140.021-118.845 667.513  1.00  9.59           H
ATOM   4021  CD  LYS Y 249    -138.531-119.914 668.650  1.00  9.59           C
ATOM   4022 1HD  LYS Y 249    -137.931-120.132 667.766  1.00  9.59           H
ATOM   4023 2HD  LYS Y 249    -137.836-119.711 669.464  1.00  9.59           H
ATOM   4024  CE  LYS Y 249    -139.394-121.128 668.999  1.00  9.59           C
ATOM   4025 1HE  LYS Y 249    -140.011-120.905 669.869  1.00  9.59           H
ATOM   4026 2HE  LYS Y 249    -140.074-121.347 668.175  1.00  9.59           H
ATOM   4027  NZ  LYS Y 249    -138.543-122.306 669.276  1.00  9.59           N
ATOM   4028 1HZ  LYS Y 249    -139.131-123.107 669.482  1.00  9.59           H
ATOM   4029 2HZ  LYS Y 249    -137.971-122.508 668.463  1.00  9.59           H
ATOM   4030 3HZ  LYS Y 249    -137.945-122.112 670.071  1.00  9.59           H
ATOM   4031  HN  LYS Y 249    -140.014-116.468 669.910  1.00  9.59           H
ATOM   4032  N   HIS Y 250    -141.559-116.885 667.111  1.00  9.59           N
ATOM   4033  CA  HIS Y 250    -142.540-117.230 666.095  1.00  9.59           C
ATOM   4034  C   HIS Y 250    -142.986-115.963 665.362  1.00  9.59           C
ATOM   4035  O   HIS Y 250    -143.204-115.986 664.152  1.00  9.59           O
ATOM   4036  HA  HIS Y 250    -142.039-117.891 665.388  1.00  9.59           H
ATOM   4037  CB  HIS Y 250    -143.709-118.003 666.709  1.00  9.59           C
ATOM   4038 1HB  HIS Y 250    -144.125-117.420 667.531  1.00  9.59           H
ATOM   4039 2HB  HIS Y 250    -144.495-118.106 665.961  1.00  9.59           H
ATOM   4040  CG  HIS Y 250    -143.338-119.374 667.221  1.00  9.59           C
ATOM   4041  HD1 HIS Y 250    -143.625-120.534 665.458  1.00  9.59           H
ATOM   4042  ND1 HIS Y 250    -143.365-120.505 666.423  1.00  9.59           N
ATOM   4043  CD2 HIS Y 250    -142.929-119.784 668.456  1.00  9.59           C
ATOM   4044  HD2 HIS Y 250    -142.798-119.144 669.328  1.00  9.59           H
ATOM   4045  CE1 HIS Y 250    -142.989-121.543 667.156  1.00  9.59           C
ATOM   4046  HE1 HIS Y 250    -142.909-122.574 666.813  1.00  9.59           H
ATOM   4047  NE2 HIS Y 250    -142.720-121.094 668.416  1.00  9.59           N
ATOM   4048  HN  HIS Y 250    -141.842-117.073 668.051  1.00  9.59           H
ATOM   4049  N   LYS Y 251    -143.110-114.888 666.127  1.00  9.59           N
ATOM   4050  CA  LYS Y 251    -143.541-113.618 665.568  1.00  9.59           C
ATOM   4051  C   LYS Y 251    -142.452-113.078 664.639  1.00  9.59           C
ATOM   4052  O   LYS Y 251    -142.748-112.580 663.554  1.00  9.59           O
ATOM   4053  HA  LYS Y 251    -144.436-113.808 664.976  1.00  9.59           H
ATOM   4054  CB  LYS Y 251    -143.934-112.647 666.684  1.00  9.59           C
ATOM   4055 1HB  LYS Y 251    -144.612-113.142 667.380  1.00  9.59           H
ATOM   4056 2HB  LYS Y 251    -143.048-112.362 667.251  1.00  9.59           H
ATOM   4057  CG  LYS Y 251    -144.605-111.397 666.112  1.00  9.59           C
ATOM   4058 1HG  LYS Y 251    -143.893-110.847 665.497  1.00  9.59           H
ATOM   4059 2HG  LYS Y 251    -145.430-111.687 665.462  1.00  9.59           H
ATOM   4060  CD  LYS Y 251    -145.124-110.493 667.231  1.00  9.59           C
ATOM   4061 1HD  LYS Y 251    -145.754-111.070 667.908  1.00  9.59           H
ATOM   4062 2HD  LYS Y 251    -144.286-110.117 667.819  1.00  9.59           H
ATOM   4063  CE  LYS Y 251    -145.922-109.318 666.662  1.00  9.59           C
ATOM   4064 1HE  LYS Y 251    -145.266-108.678 666.071  1.00  9.59           H
ATOM   4065 2HE  LYS Y 251    -146.696-109.688 665.990  1.00  9.59           H
ATOM   4066  NZ  LYS Y 251    -146.538-108.532 667.754  1.00  9.59           N
ATOM   4067 1HZ  LYS Y 251    -147.104-107.789 667.358  1.00  9.59           H
ATOM   4068 2HZ  LYS Y 251    -147.123-109.138 668.318  1.00  9.59           H
ATOM   4069 3HZ  LYS Y 251    -145.810-108.129 668.333  1.00  9.59           H
ATOM   4070  HN  LYS Y 251    -142.921-114.875 667.109  1.00  9.59           H
ATOM   4071  N   ALA Y 252    -141.215-113.195 665.099  1.00  9.59           N
ATOM   4072  CA  ALA Y 252    -140.083-112.698 664.336  1.00  9.59           C
ATOM   4073  C   ALA Y 252    -139.954-113.500 663.040  1.00  9.59           C
ATOM   4074  O   ALA Y 252    -139.586-112.954 662.001  1.00  9.59           O
ATOM   4075  HA  ALA Y 252    -140.281-111.655 664.090  1.00  9.59           H
ATOM   4076  CB  ALA Y 252    -138.818-112.770 665.194  1.00  9.59           C
ATOM   4077 1HB  ALA Y 252    -138.950-112.160 666.088  1.00  9.59           H
ATOM   4078 2HB  ALA Y 252    -138.634-113.804 665.484  1.00  9.59           H
ATOM   4079 3HB  ALA Y 252    -137.969-112.396 664.621  1.00  9.59           H
ATOM   4080  HN  ALA Y 252    -140.981-113.620 665.974  1.00  9.59           H
ATOM   4081  N   LEU Y 253    -140.265-114.784 663.143  1.00  9.59           N
ATOM   4082  CA  LEU Y 253    -140.141-115.678 662.004  1.00  9.59           C
ATOM   4083  C   LEU Y 253    -141.137-115.258 660.921  1.00  9.59           C
ATOM   4084  O   LEU Y 253    -140.757-115.058 659.768  1.00  9.59           O
ATOM   4085  HA  LEU Y 253    -139.132-115.565 661.608  1.00  9.59           H
ATOM   4086  CB  LEU Y 253    -140.293-117.135 662.447  1.00  9.59           C
ATOM   4087 1HB  LEU Y 253    -139.549-117.339 663.218  1.00  9.59           H
ATOM   4088 2HB  LEU Y 253    -141.273-117.252 662.911  1.00  9.59           H
ATOM   4089  HG  LEU Y 253    -140.919-118.006 660.597  1.00  9.59           H
ATOM   4090  CG  LEU Y 253    -140.150-118.189 661.348  1.00  9.59           C
ATOM   4091  CD1 LEU Y 253    -138.795-118.068 660.646  1.00  9.59           C
ATOM   4092 1HD1 LEU Y 253    -138.706-117.079 660.196  1.00  9.59           H
ATOM   4093 2HD1 LEU Y 253    -137.996-118.211 661.373  1.00  9.59           H
ATOM   4094 3HD1 LEU Y 253    -138.720-118.829 659.869  1.00  9.59           H
ATOM   4095  CD2 LEU Y 253    -140.385-119.595 661.902  1.00  9.59           C
ATOM   4096 1HD2 LEU Y 253    -139.655-119.804 662.684  1.00  9.59           H
ATOM   4097 2HD2 LEU Y 253    -141.391-119.658 662.318  1.00  9.59           H
ATOM   4098 3HD2 LEU Y 253    -140.277-120.325 661.100  1.00  9.59           H
ATOM   4099  HN  LEU Y 253    -140.596-115.214 663.983  1.00  9.59           H
ATOM   4100  N   LYS Y 254    -142.391-115.136 661.330  1.00  9.59           N
ATOM   4101  CA  LYS Y 254    -143.447-114.762 660.405  1.00  9.59           C
ATOM   4102  C   LYS Y 254    -143.064-113.458 659.701  1.00  9.59           C
ATOM   4103  O   LYS Y 254    -143.216-113.336 658.487  1.00  9.59           O
ATOM   4104  HA  LYS Y 254    -143.520-115.550 659.655  1.00  9.59           H
ATOM   4105  CB  LYS Y 254    -144.794-114.698 661.127  1.00  9.59           C
ATOM   4106 1HB  LYS Y 254    -145.006-115.659 661.597  1.00  9.59           H
ATOM   4107 2HB  LYS Y 254    -144.749-113.957 661.924  1.00  9.59           H
ATOM   4108  CG  LYS Y 254    -145.921-114.341 660.155  1.00  9.59           C
ATOM   4109 1HG  LYS Y 254    -145.783-113.323 659.791  1.00  9.59           H
ATOM   4110 2HG  LYS Y 254    -145.878-114.998 659.286  1.00  9.59           H
ATOM   4111  CD  LYS Y 254    -147.288-114.467 660.830  1.00  9.59           C
ATOM   4112 1HD  LYS Y 254    -147.422-115.483 661.202  1.00  9.59           H
ATOM   4113 2HD  LYS Y 254    -147.334-113.803 661.693  1.00  9.59           H
ATOM   4114  CE  LYS Y 254    -148.415-114.122 659.854  1.00  9.59           C
ATOM   4115 1HE  LYS Y 254    -148.378-113.062 659.607  1.00  9.59           H
ATOM   4116 2HE  LYS Y 254    -148.278-114.672 658.923  1.00  9.59           H
ATOM   4117  NZ  LYS Y 254    -149.731-114.455 660.444  1.00  9.59           N
ATOM   4118 1HZ  LYS Y 254    -150.466-114.216 659.788  1.00  9.59           H
ATOM   4119 2HZ  LYS Y 254    -149.769-115.448 660.648  1.00  9.59           H
ATOM   4120 3HZ  LYS Y 254    -149.860-113.929 661.302  1.00  9.59           H
ATOM   4121  HN  LYS Y 254    -142.689-115.289 662.272  1.00  9.59           H
ATOM   4122  N   VAL Y 255    -142.575-112.517 660.495  1.00  9.59           N
ATOM   4123  CA  VAL Y 255    -142.141-111.237 659.959  1.00  9.59           C
ATOM   4124  C   VAL Y 255    -141.152-111.477 658.817  1.00  9.59           C
ATOM   4125  O   VAL Y 255    -141.308-110.924 657.729  1.00  9.59           O
ATOM   4126  HA  VAL Y 255    -143.021-110.732 659.561  1.00  9.59           H
ATOM   4127  HB  VAL Y 255    -141.045-111.027 661.779  1.00  9.59           H
ATOM   4128  CB  VAL Y 255    -141.562-110.370 661.079  1.00  9.59           C
ATOM   4129  CG1 VAL Y 255    -140.541-109.373 660.528  1.00  9.59           C
ATOM   4130 1HG1 VAL Y 255    -139.725-109.916 660.050  1.00  9.59           H
ATOM   4131 2HG1 VAL Y 255    -141.024-108.724 659.798  1.00  9.59           H
ATOM   4132 3HG1 VAL Y 255    -140.145-108.770 661.345  1.00  9.59           H
ATOM   4133  CG2 VAL Y 255    -142.674-109.650 661.845  1.00  9.59           C
ATOM   4134 1HG2 VAL Y 255    -143.231-109.010 661.160  1.00  9.59           H
ATOM   4135 2HG2 VAL Y 255    -143.348-110.385 662.285  1.00  9.59           H
ATOM   4136 3HG2 VAL Y 255    -142.235-109.041 662.635  1.00  9.59           H
ATOM   4137  HN  VAL Y 255    -142.473-112.617 661.485  1.00  9.59           H
ATOM   4138  N   THR Y 256    -140.155-112.302 659.103  1.00  9.59           N
ATOM   4139  CA  THR Y 256    -139.071-112.521 658.161  1.00  9.59           C
ATOM   4140  C   THR Y 256    -139.615-113.075 656.842  1.00  9.59           C
ATOM   4141  O   THR Y 256    -139.257-112.595 655.768  1.00  9.59           O
ATOM   4142  HA  THR Y 256    -138.610-111.559 657.937  1.00  9.59           H
ATOM   4143  HB  THR Y 256    -138.469-114.422 659.024  1.00  9.59           H
ATOM   4144  CB  THR Y 256    -138.043-113.438 658.827  1.00  9.59           C
ATOM   4145  OG1 THR Y 256    -137.622-112.709 659.977  1.00  9.59           O
ATOM   4146  HG1 THR Y 256    -138.137-113.009 660.780  1.00  9.59           H
ATOM   4147  CG2 THR Y 256    -136.768-113.590 657.995  1.00  9.59           C
ATOM   4148 1HG2 THR Y 256    -136.306-112.613 657.856  1.00  9.59           H
ATOM   4149 2HG2 THR Y 256    -137.018-114.017 657.023  1.00  9.59           H
ATOM   4150 3HG2 THR Y 256    -136.073-114.251 658.514  1.00  9.59           H
ATOM   4151  HN  THR Y 256    -140.081-112.814 659.959  1.00  9.59           H
ATOM   4152  N   ILE Y 257    -140.470-114.080 656.967  1.00  9.59           N
ATOM   4153  CA  ILE Y 257    -140.992-114.768 655.799  1.00  9.59           C
ATOM   4154  C   ILE Y 257    -141.768-113.774 654.931  1.00  9.59           C
ATOM   4155  O   ILE Y 257    -141.582-113.729 653.716  1.00  9.59           O
ATOM   4156  HA  ILE Y 257    -140.140-115.133 655.227  1.00  9.59           H
ATOM   4157  HB  ILE Y 257    -142.552-115.668 656.953  1.00  9.59           H
ATOM   4158  CB  ILE Y 257    -141.813-115.989 656.218  1.00  9.59           C
ATOM   4159  CG1 ILE Y 257    -140.929-117.038 656.895  1.00  9.59           C
ATOM   4160 1HG1 ILE Y 257    -140.278-117.502 656.155  1.00  9.59           H
ATOM   4161 2HG1 ILE Y 257    -140.283-116.555 657.629  1.00  9.59           H
ATOM   4162  CG2 ILE Y 257    -142.582-116.568 655.029  1.00  9.59           C
ATOM   4163 1HG2 ILE Y 257    -143.258-115.812 654.631  1.00  9.59           H
ATOM   4164 2HG2 ILE Y 257    -141.877-116.870 654.254  1.00  9.59           H
ATOM   4165 3HG2 ILE Y 257    -143.157-117.435 655.355  1.00  9.59           H
ATOM   4166  CD1 ILE Y 257    -141.778-118.110 657.581  1.00  9.59           C
ATOM   4167 1HD1 ILE Y 257    -142.409-117.645 658.338  1.00  9.59           H
ATOM   4168 2HD1 ILE Y 257    -142.404-118.607 656.840  1.00  9.59           H
ATOM   4169 3HD1 ILE Y 257    -141.124-118.843 658.055  1.00  9.59           H
ATOM   4170  HN  ILE Y 257    -140.805-114.423 657.845  1.00  9.59           H
ATOM   4171  N   THR Y 258    -142.620-113.002 655.590  1.00  9.59           N
ATOM   4172  CA  THR Y 258    -143.474-112.060 654.886  1.00  9.59           C
ATOM   4173  C   THR Y 258    -142.631-111.113 654.030  1.00  9.59           C
ATOM   4174  O   THR Y 258    -142.936-110.891 652.859  1.00  9.59           O
ATOM   4175  HA  THR Y 258    -144.116-112.620 654.206  1.00  9.59           H
ATOM   4176  HB  THR Y 258    -143.717-110.751 656.603  1.00  9.59           H
ATOM   4177  CB  THR Y 258    -144.335-111.337 655.923  1.00  9.59           C
ATOM   4178  OG1 THR Y 258    -145.098-112.378 656.528  1.00  9.59           O
ATOM   4179  HG1 THR Y 258    -144.601-112.757 657.308  1.00  9.59           H
ATOM   4180  CG2 THR Y 258    -145.387-110.430 655.281  1.00  9.59           C
ATOM   4181 1HG2 THR Y 258    -146.048-111.028 654.653  1.00  9.59           H
ATOM   4182 2HG2 THR Y 258    -144.892-109.675 654.671  1.00  9.59           H
ATOM   4183 3HG2 THR Y 258    -145.971-109.941 656.061  1.00  9.59           H
ATOM   4184  HN  THR Y 258    -142.732-113.013 656.583  1.00  9.59           H
ATOM   4185  N   VAL Y 259    -141.587-110.579 654.647  1.00  9.59           N
ATOM   4186  CA  VAL Y 259    -140.734-109.614 653.976  1.00  9.59           C
ATOM   4187  C   VAL Y 259    -140.104-110.266 652.743  1.00  9.59           C
ATOM   4188  O   VAL Y 259    -140.110-109.687 651.658  1.00  9.59           O
ATOM   4189  HA  VAL Y 259    -141.365-108.786 653.651  1.00  9.59           H
ATOM   4190  HB  VAL Y 259    -139.187-109.908 655.417  1.00  9.59           H
ATOM   4191  CB  VAL Y 259    -139.696-109.062 654.955  1.00  9.59           C
ATOM   4192  CG1 VAL Y 259    -138.645-108.223 654.226  1.00  9.59           C
ATOM   4193 1HG1 VAL Y 259    -138.134-108.842 653.488  1.00  9.59           H
ATOM   4194 2HG1 VAL Y 259    -139.132-107.386 653.724  1.00  9.59           H
ATOM   4195 3HG1 VAL Y 259    -137.920-107.843 654.945  1.00  9.59           H
ATOM   4196  CG2 VAL Y 259    -140.368-108.253 656.067  1.00  9.59           C
ATOM   4197 1HG2 VAL Y 259    -140.914-107.418 655.630  1.00  9.59           H
ATOM   4198 2HG2 VAL Y 259    -141.059-108.894 656.615  1.00  9.59           H
ATOM   4199 3HG2 VAL Y 259    -139.607-107.873 656.750  1.00  9.59           H
ATOM   4200  HN  VAL Y 259    -141.322-110.796 655.587  1.00  9.59           H
ATOM   4201  N   LEU Y 260    -139.576-111.463 652.951  1.00  9.59           N
ATOM   4202  CA  LEU Y 260    -138.840-112.149 651.903  1.00  9.59           C
ATOM   4203  C   LEU Y 260    -139.787-112.462 650.743  1.00  9.59           C
ATOM   4204  O   LEU Y 260    -139.431-112.278 649.580  1.00  9.59           O
ATOM   4205  HA  LEU Y 260    -138.069-111.467 651.545  1.00  9.59           H
ATOM   4206  CB  LEU Y 260    -138.129-113.381 652.466  1.00  9.59           C
ATOM   4207 1HB  LEU Y 260    -137.472-113.060 653.274  1.00  9.59           H
ATOM   4208 2HB  LEU Y 260    -138.878-114.039 652.907  1.00  9.59           H
ATOM   4209  HG  LEU Y 260    -137.966-114.534 650.672  1.00  9.59           H
ATOM   4210  CG  LEU Y 260    -137.302-114.194 651.467  1.00  9.59           C
ATOM   4211  CD1 LEU Y 260    -136.223-113.327 650.816  1.00  9.59           C
ATOM   4212 1HD1 LEU Y 260    -136.693-112.497 650.288  1.00  9.59           H
ATOM   4213 2HD1 LEU Y 260    -135.557-112.937 651.585  1.00  9.59           H
ATOM   4214 3HD1 LEU Y 260    -135.650-113.929 650.110  1.00  9.59           H
ATOM   4215  CD2 LEU Y 260    -136.714-115.441 652.129  1.00  9.59           C
ATOM   4216 1HD2 LEU Y 260    -136.069-115.144 652.956  1.00  9.59           H
ATOM   4217 2HD2 LEU Y 260    -137.522-116.068 652.505  1.00  9.59           H
ATOM   4218 3HD2 LEU Y 260    -136.131-116.000 651.396  1.00  9.59           H
ATOM   4219  HN  LEU Y 260    -139.644-111.962 653.816  1.00  9.59           H
ATOM   4220  N   THR Y 261    -140.974-112.930 651.099  1.00  9.59           N
ATOM   4221  CA  THR Y 261    -141.953-113.326 650.101  1.00  9.59           C
ATOM   4222  C   THR Y 261    -142.392-112.116 649.275  1.00  9.59           C
ATOM   4223  O   THR Y 261    -142.547-112.213 648.058  1.00  9.59           O
ATOM   4224  HA  THR Y 261    -141.479-114.027 649.414  1.00  9.59           H
ATOM   4225  HB  THR Y 261    -143.605-113.338 651.512  1.00  9.59           H
ATOM   4226  CB  THR Y 261    -143.109-114.022 650.822  1.00  9.59           C
ATOM   4227  OG1 THR Y 261    -142.508-115.168 651.418  1.00  9.59           O
ATOM   4228  HG1 THR Y 261    -142.147-114.934 652.321  1.00  9.59           H
ATOM   4229  CG2 THR Y 261    -144.139-114.603 649.852  1.00  9.59           C
ATOM   4230 1HG2 THR Y 261    -143.657-115.337 649.207  1.00  9.59           H
ATOM   4231 2HG2 THR Y 261    -144.557-113.802 649.243  1.00  9.59           H
ATOM   4232 3HG2 THR Y 261    -144.938-115.085 650.416  1.00  9.59           H
ATOM   4233  HN  THR Y 261    -141.270-113.040 652.048  1.00  9.59           H
ATOM   4234  N   VAL Y 262    -142.581-111.003 649.969  1.00  9.59           N
ATOM   4235  CA  VAL Y 262    -143.059-109.792 649.324  1.00  9.59           C
ATOM   4236  C   VAL Y 262    -142.028-109.326 648.294  1.00  9.59           C
ATOM   4237  O   VAL Y 262    -142.386-108.943 647.182  1.00  9.59           O
ATOM   4238  HA  VAL Y 262    -143.986-110.038 648.806  1.00  9.59           H
ATOM   4239  HB  VAL Y 262    -142.516-108.654 651.046  1.00  9.59           H
ATOM   4240  CB  VAL Y 262    -143.374-108.728 650.378  1.00  9.59           C
ATOM   4241  CG1 VAL Y 262    -143.583-107.358 649.729  1.00  9.59           C
ATOM   4242 1HG1 VAL Y 262    -142.678-107.066 649.197  1.00  9.59           H
ATOM   4243 2HG1 VAL Y 262    -144.416-107.412 649.028  1.00  9.59           H
ATOM   4244 3HG1 VAL Y 262    -143.806-106.621 650.501  1.00  9.59           H
ATOM   4245  CG2 VAL Y 262    -144.589-109.129 651.217  1.00  9.59           C
ATOM   4246 1HG2 VAL Y 262    -145.456-109.245 650.567  1.00  9.59           H
ATOM   4247 2HG2 VAL Y 262    -144.386-110.073 651.723  1.00  9.59           H
ATOM   4248 3HG2 VAL Y 262    -144.790-108.356 651.958  1.00  9.59           H
ATOM   4249  HN  VAL Y 262    -142.413-110.921 650.951  1.00  9.59           H
ATOM   4250  N   PHE Y 263    -140.768-109.374 648.702  1.00  9.59           N
ATOM   4251  CA  PHE Y 263    -139.684-108.952 647.832  1.00  9.59           C
ATOM   4252  C   PHE Y 263    -139.612-109.829 646.580  1.00  9.59           C
ATOM   4253  O   PHE Y 263    -139.599-109.320 645.461  1.00  9.59           O
ATOM   4254  HA  PHE Y 263    -139.886-107.921 647.539  1.00  9.59           H
ATOM   4255  CB  PHE Y 263    -138.386-109.109 648.626  1.00  9.59           C
ATOM   4256 1HB  PHE Y 263    -138.449-108.504 649.530  1.00  9.59           H
ATOM   4257 2HB  PHE Y 263    -138.290-110.148 648.944  1.00  9.59           H
ATOM   4258  CG  PHE Y 263    -137.129-108.711 647.850  1.00  9.59           C
ATOM   4259  HD1 PHE Y 263    -136.766-110.687 647.155  1.00  9.59           H
ATOM   4260  CD1 PHE Y 263    -136.431-109.650 647.158  1.00  9.59           C
ATOM   4261  HD2 PHE Y 263    -137.269-106.664 648.408  1.00  9.59           H
ATOM   4262  CD2 PHE Y 263    -136.710-107.417 647.853  1.00  9.59           C
ATOM   4263  CE1 PHE Y 263    -135.264-109.280 646.437  1.00  9.59           C
ATOM   4264  HE1 PHE Y 263    -134.704-110.033 645.882  1.00  9.59           H
ATOM   4265  CE2 PHE Y 263    -135.543-107.047 647.132  1.00  9.59           C
ATOM   4266  HE2 PHE Y 263    -135.207-106.010 647.134  1.00  9.59           H
ATOM   4267  CZ  PHE Y 263    -134.845-107.986 646.440  1.00  9.59           C
ATOM   4268  HZ  PHE Y 263    -133.950-107.702 645.887  1.00  9.59           H
ATOM   4269  HN  PHE Y 263    -140.485-109.693 649.606  1.00  9.59           H
ATOM   4270  N   VAL Y 264    -139.566-111.133 646.813  1.00  9.59           N
ATOM   4271  CA  VAL Y 264    -139.360-112.079 645.729  1.00  9.59           C
ATOM   4272  C   VAL Y 264    -140.485-111.927 644.704  1.00  9.59           C
ATOM   4273  O   VAL Y 264    -140.229-111.832 643.505  1.00  9.59           O
ATOM   4274  HA  VAL Y 264    -138.413-111.830 645.250  1.00  9.59           H
ATOM   4275  HB  VAL Y 264    -140.110-113.674 646.933  1.00  9.59           H
ATOM   4276  CB  VAL Y 264    -139.249-113.499 646.289  1.00  9.59           C
ATOM   4277  CG1 VAL Y 264    -139.285-114.536 645.164  1.00  9.59           C
ATOM   4278 1HG1 VAL Y 264    -140.224-114.448 644.619  1.00  9.59           H
ATOM   4279 2HG1 VAL Y 264    -138.452-114.362 644.483  1.00  9.59           H
ATOM   4280 3HG1 VAL Y 264    -139.204-115.536 645.590  1.00  9.59           H
ATOM   4281  CG2 VAL Y 264    -137.987-113.656 647.139  1.00  9.59           C
ATOM   4282 1HG2 VAL Y 264    -137.108-113.452 646.527  1.00  9.59           H
ATOM   4283 2HG2 VAL Y 264    -138.020-112.954 647.972  1.00  9.59           H
ATOM   4284 3HG2 VAL Y 264    -137.932-114.674 647.524  1.00  9.59           H
ATOM   4285  HN  VAL Y 264    -139.666-111.543 647.719  1.00  9.59           H
ATOM   4286  N   LEU Y 265    -141.708-111.909 645.214  1.00  9.59           N
ATOM   4287  CA  LEU Y 265    -142.878-111.963 644.354  1.00  9.59           C
ATOM   4288  C   LEU Y 265    -142.954-110.681 643.522  1.00  9.59           C
ATOM   4289  O   LEU Y 265    -143.516-110.679 642.428  1.00  9.59           O
ATOM   4290  HA  LEU Y 265    -142.747-112.807 643.676  1.00  9.59           H
ATOM   4291  CB  LEU Y 265    -144.137-112.236 645.178  1.00  9.59           C
ATOM   4292 1HB  LEU Y 265    -144.171-111.522 646.001  1.00  9.59           H
ATOM   4293 2HB  LEU Y 265    -145.007-112.043 644.551  1.00  9.59           H
ATOM   4294  HG  LEU Y 265    -143.399-113.834 646.393  1.00  9.59           H
ATOM   4295  CG  LEU Y 265    -144.265-113.646 645.759  1.00  9.59           C
ATOM   4296  CD1 LEU Y 265    -145.507-113.763 646.646  1.00  9.59           C
ATOM   4297 1HD1 LEU Y 265    -145.435-113.051 647.468  1.00  9.59           H
ATOM   4298 2HD1 LEU Y 265    -146.397-113.546 646.055  1.00  9.59           H
ATOM   4299 3HD1 LEU Y 265    -145.574-114.775 647.045  1.00  9.59           H
ATOM   4300  CD2 LEU Y 265    -144.252-114.700 644.650  1.00  9.59           C
ATOM   4301 1HD2 LEU Y 265    -145.086-114.524 643.972  1.00  9.59           H
ATOM   4302 2HD2 LEU Y 265    -143.314-114.633 644.098  1.00  9.59           H
ATOM   4303 3HD2 LEU Y 265    -144.344-115.692 645.090  1.00  9.59           H
ATOM   4304  HN  LEU Y 265    -141.905-111.858 646.193  1.00  9.59           H
ATOM   4305  N   SER Y 266    -142.380-109.621 644.073  1.00  9.59           N
ATOM   4306  CA  SER Y 266    -142.455-108.316 643.439  1.00  9.59           C
ATOM   4307  C   SER Y 266    -141.314-108.157 642.432  1.00  9.59           C
ATOM   4308  O   SER Y 266    -141.510-107.611 641.347  1.00  9.59           O
ATOM   4309  HA  SER Y 266    -143.419-108.296 642.930  1.00  9.59           H
ATOM   4310  CB  SER Y 266    -142.405-107.195 644.479  1.00  9.59           C
ATOM   4311 1HB  SER Y 266    -142.434-106.230 643.973  1.00  9.59           H
ATOM   4312 2HB  SER Y 266    -143.290-107.249 645.113  1.00  9.59           H
ATOM   4313  HG  SER Y 266    -141.458-107.678 646.174  1.00  9.59           H
ATOM   4314  OG  SER Y 266    -141.235-107.270 645.289  1.00  9.59           O
ATOM   4315  HN  SER Y 266    -141.873-109.644 644.934  1.00  9.59           H
ATOM   4316  N   GLN Y 267    -140.147-108.644 642.827  1.00  9.59           N
ATOM   4317  CA  GLN Y 267    -138.922-108.321 642.116  1.00  9.59           C
ATOM   4318  C   GLN Y 267    -138.597-109.415 641.096  1.00  9.59           C
ATOM   4319  O   GLN Y 267    -138.075-109.129 640.019  1.00  9.59           O
ATOM   4320  HA  GLN Y 267    -139.125-107.383 641.600  1.00  9.59           H
ATOM   4321  CB  GLN Y 267    -137.759-108.117 643.089  1.00  9.59           C
ATOM   4322 1HB  GLN Y 267    -137.608-109.023 643.676  1.00  9.59           H
ATOM   4323 2HB  GLN Y 267    -136.839-107.942 642.532  1.00  9.59           H
ATOM   4324  CG  GLN Y 267    -138.028-106.937 644.025  1.00  9.59           C
ATOM   4325 1HG  GLN Y 267    -138.876-107.166 644.671  1.00  9.59           H
ATOM   4326 2HG  GLN Y 267    -137.167-106.778 644.673  1.00  9.59           H
ATOM   4327  CD  GLN Y 267    -138.317-105.662 643.229  1.00  9.59           C
ATOM   4328  OE1 GLN Y 267    -137.569-105.265 642.351  1.00  9.59           O
ATOM   4329  NE2 GLN Y 267    -139.441-105.045 643.585  1.00  9.59           N
ATOM   4330 1HE2 GLN Y 267    -140.010-105.424 644.314  1.00  9.59           H
ATOM   4331 2HE2 GLN Y 267    -139.716-104.202 643.123  1.00  9.59           H
ATOM   4332  HN  GLN Y 267    -140.031-109.247 643.616  1.00  9.59           H
ATOM   4333  N   PHE Y 268    -138.919-110.644 641.471  1.00  9.59           N
ATOM   4334  CA  PHE Y 268    -138.512-111.797 640.685  1.00  9.59           C
ATOM   4335  C   PHE Y 268    -139.047-111.703 639.255  1.00  9.59           C
ATOM   4336  O   PHE Y 268    -138.286-111.815 638.295  1.00  9.59           O
ATOM   4337  HA  PHE Y 268    -137.422-111.805 640.664  1.00  9.59           H
ATOM   4338  CB  PHE Y 268    -139.110-113.032 641.361  1.00  9.59           C
ATOM   4339 1HB  PHE Y 268    -138.826-113.032 642.413  1.00  9.59           H
ATOM   4340 2HB  PHE Y 268    -140.197-112.963 641.325  1.00  9.59           H
ATOM   4341  CG  PHE Y 268    -138.677-114.357 640.731  1.00  9.59           C
ATOM   4342  HD1 PHE Y 268    -140.516-114.624 639.698  1.00  9.59           H
ATOM   4343  CD1 PHE Y 268    -139.526-115.029 639.909  1.00  9.59           C
ATOM   4344  HD2 PHE Y 268    -136.761-114.325 641.652  1.00  9.59           H
ATOM   4345  CD2 PHE Y 268    -137.442-114.863 640.993  1.00  9.59           C
ATOM   4346  CE1 PHE Y 268    -139.124-116.259 639.324  1.00  9.59           C
ATOM   4347  HE1 PHE Y 268    -139.805-116.798 638.665  1.00  9.59           H
ATOM   4348  CE2 PHE Y 268    -137.040-116.093 640.408  1.00  9.59           C
ATOM   4349  HE2 PHE Y 268    -136.050-116.499 640.619  1.00  9.59           H
ATOM   4350  CZ  PHE Y 268    -137.889-116.765 639.586  1.00  9.59           C
ATOM   4351  HZ  PHE Y 268    -137.581-117.709 639.137  1.00  9.59           H
ATOM   4352  HN  PHE Y 268    -139.447-110.858 642.292  1.00  9.59           H
ATOM   4353  N   PRO Y 269    -140.360-111.496 639.087  1.00  9.59           N
ATOM   4354  CA  PRO Y 269    -140.966-111.534 637.754  1.00  9.59           C
ATOM   4355  C   PRO Y 269    -140.258-110.615 636.772  1.00  9.59           C
ATOM   4356  O   PRO Y 269    -139.998-110.999 635.633  1.00  9.59           O
ATOM   4357  HA  PRO Y 269    -140.870-112.533 637.328  1.00  9.59           H
ATOM   4358  CB  PRO Y 269    -142.411-111.098 638.000  1.00  9.59           C
ATOM   4359 1HB  PRO Y 269    -142.532-110.021 637.879  1.00  9.59           H
ATOM   4360 2HB  PRO Y 269    -143.099-111.575 637.301  1.00  9.59           H
ATOM   4361  CG  PRO Y 269    -142.674-111.537 639.435  1.00  9.59           C
ATOM   4362 1HG  PRO Y 269    -143.513-110.999 639.876  1.00  9.59           H
ATOM   4363 2HG  PRO Y 269    -142.922-112.596 639.496  1.00  9.59           H
ATOM   4364  CD  PRO Y 269    -141.361-111.217 640.133  1.00  9.59           C
ATOM   4365 1HD  PRO Y 269    -141.320-110.178 640.460  1.00  9.59           H
ATOM   4366 2HD  PRO Y 269    -141.213-111.833 641.019  1.00  9.59           H
ATOM   4367  N   TYR Y 270    -139.963-109.412 637.244  1.00  9.59           N
ATOM   4368  CA  TYR Y 270    -139.383-108.393 636.386  1.00  9.59           C
ATOM   4369  C   TYR Y 270    -137.967-108.781 635.955  1.00  9.59           C
ATOM   4370  O   TYR Y 270    -137.607-108.630 634.788  1.00  9.59           O
ATOM   4371  HA  TYR Y 270    -140.012-108.301 635.501  1.00  9.59           H
ATOM   4372  CB  TYR Y 270    -139.315-107.119 637.231  1.00  9.59           C
ATOM   4373 1HB  TYR Y 270    -140.327-106.830 637.516  1.00  9.59           H
ATOM   4374 2HB  TYR Y 270    -138.774-107.335 638.152  1.00  9.59           H
ATOM   4375  CG  TYR Y 270    -138.643-105.940 636.526  1.00  9.59           C
ATOM   4376  HD1 TYR Y 270    -137.242-105.601 638.112  1.00  9.59           H
ATOM   4377  CD1 TYR Y 270    -137.593-105.281 637.131  1.00  9.59           C
ATOM   4378  HD2 TYR Y 270    -139.917-106.055 634.805  1.00  9.59           H
ATOM   4379  CD2 TYR Y 270    -139.088-105.535 635.283  1.00  9.59           C
ATOM   4380  CE1 TYR Y 270    -136.960-104.171 636.467  1.00  9.59           C
ATOM   4381  HE1 TYR Y 270    -136.130-103.641 636.934  1.00  9.59           H
ATOM   4382  HE2 TYR Y 270    -138.796-104.094 633.638  1.00  9.59           H
ATOM   4383  CE2 TYR Y 270    -138.455-104.424 634.619  1.00  9.59           C
ATOM   4384  CZ  TYR Y 270    -137.423-103.797 635.244  1.00  9.59           C
ATOM   4385  OH  TYR Y 270    -136.826-102.749 634.617  1.00  9.59           O
ATOM   4386  HH  TYR Y 270    -136.224-102.267 635.254  1.00  9.59           H
ATOM   4387  HN  TYR Y 270    -140.114-109.131 638.192  1.00  9.59           H
ATOM   4388  N   ASN Y 271    -137.203-109.272 636.919  1.00  9.59           N
ATOM   4389  CA  ASN Y 271    -135.803-109.582 636.679  1.00  9.59           C
ATOM   4390  C   ASN Y 271    -135.705-110.815 635.780  1.00  9.59           C
ATOM   4391  O   ASN Y 271    -134.698-111.015 635.103  1.00  9.59           O
ATOM   4392  HA  ASN Y 271    -135.389-108.690 636.211  1.00  9.59           H
ATOM   4393  CB  ASN Y 271    -135.076-109.893 637.989  1.00  9.59           C
ATOM   4394 1HB  ASN Y 271    -135.687-110.560 638.599  1.00  9.59           H
ATOM   4395 2HB  ASN Y 271    -134.145-110.419 637.777  1.00  9.59           H
ATOM   4396  CG  ASN Y 271    -134.778-108.611 638.769  1.00  9.59           C
ATOM   4397  OD1 ASN Y 271    -133.906-107.832 638.422  1.00  9.59           O
ATOM   4398  ND2 ASN Y 271    -135.549-108.436 639.838  1.00  9.59           N
ATOM   4399 1HD2 ASN Y 271    -136.247-109.114 640.068  1.00  9.59           H
ATOM   4400 2HD2 ASN Y 271    -135.430-107.627 640.413  1.00  9.59           H
ATOM   4401  HN  ASN Y 271    -137.524-109.458 637.847  1.00  9.59           H
ATOM   4402  N   CYS Y 272    -136.765-111.610 635.801  1.00  9.59           N
ATOM   4403  CA  CYS Y 272    -136.884-112.724 634.875  1.00  9.59           C
ATOM   4404  C   CYS Y 272    -136.917-112.163 633.452  1.00  9.59           C
ATOM   4405  O   CYS Y 272    -136.209-112.651 632.572  1.00  9.59           O
ATOM   4406  HA  CYS Y 272    -136.005-113.350 635.024  1.00  9.59           H
ATOM   4407  CB  CYS Y 272    -138.113-113.583 635.179  1.00  9.59           C
ATOM   4408 1HB  CYS Y 272    -138.997-112.950 635.264  1.00  9.59           H
ATOM   4409 2HB  CYS Y 272    -138.295-114.275 634.357  1.00  9.59           H
ATOM   4410  HG  CYS Y 272    -138.072-113.482 637.549  1.00  9.59           H
ATOM   4411  SG  CYS Y 272    -137.858-114.512 636.734  1.00  9.59           S
ATOM   4412  HN  CYS Y 272    -137.531-111.504 636.435  1.00  9.59           H
ATOM   4413  N   ILE Y 273    -137.747-111.146 633.270  1.00  9.59           N
ATOM   4414  CA  ILE Y 273    -137.931-110.557 631.954  1.00  9.59           C
ATOM   4415  C   ILE Y 273    -136.666-109.792 631.561  1.00  9.59           C
ATOM   4416  O   ILE Y 273    -136.267-109.802 630.398  1.00  9.59           O
ATOM   4417  HA  ILE Y 273    -138.074-111.375 631.247  1.00  9.59           H
ATOM   4418  HB  ILE Y 273    -139.110-108.927 632.681  1.00  9.59           H
ATOM   4419  CB  ILE Y 273    -139.201-109.705 631.922  1.00  9.59           C
ATOM   4420  CG1 ILE Y 273    -140.432-110.541 632.278  1.00  9.59           C
ATOM   4421 1HG1 ILE Y 273    -140.315-110.959 633.278  1.00  9.59           H
ATOM   4422 2HG1 ILE Y 273    -141.315-109.902 632.301  1.00  9.59           H
ATOM   4423  CG2 ILE Y 273    -139.356-109.002 630.572  1.00  9.59           C
ATOM   4424 1HG2 ILE Y 273    -138.496-108.355 630.398  1.00  9.59           H
ATOM   4425 2HG2 ILE Y 273    -139.416-109.748 629.779  1.00  9.59           H
ATOM   4426 3HG2 ILE Y 273    -140.267-108.403 630.576  1.00  9.59           H
ATOM   4427  CD1 ILE Y 273    -140.638-111.671 631.268  1.00  9.59           C
ATOM   4428 1HD1 ILE Y 273    -140.779-111.248 630.273  1.00  9.59           H
ATOM   4429 2HD1 ILE Y 273    -139.763-112.320 631.266  1.00  9.59           H
ATOM   4430 3HD1 ILE Y 273    -141.520-112.249 631.544  1.00  9.59           H
ATOM   4431  HN  ILE Y 273    -138.286-110.726 634.000  1.00  9.59           H
ATOM   4432  N   LEU Y 274    -136.071-109.146 632.553  1.00  9.59           N
ATOM   4433  CA  LEU Y 274    -134.823-108.434 632.340  1.00  9.59           C
ATOM   4434  C   LEU Y 274    -133.772-109.406 631.799  1.00  9.59           C
ATOM   4435  O   LEU Y 274    -133.007-109.061 630.900  1.00  9.59           O
ATOM   4436  HA  LEU Y 274    -135.007-107.669 631.586  1.00  9.59           H
ATOM   4437  CB  LEU Y 274    -134.392-107.713 633.619  1.00  9.59           C
ATOM   4438 1HB  LEU Y 274    -134.654-108.340 634.472  1.00  9.59           H
ATOM   4439 2HB  LEU Y 274    -133.306-107.621 633.613  1.00  9.59           H
ATOM   4440  HG  LEU Y 274    -136.079-106.417 633.842  1.00  9.59           H
ATOM   4441  CG  LEU Y 274    -134.993-106.324 633.841  1.00  9.59           C
ATOM   4442  CD1 LEU Y 274    -134.587-105.761 635.204  1.00  9.59           C
ATOM   4443 1HD1 LEU Y 274    -134.942-106.425 635.992  1.00  9.59           H
ATOM   4444 2HD1 LEU Y 274    -133.501-105.685 635.257  1.00  9.59           H
ATOM   4445 3HD1 LEU Y 274    -135.027-104.773 635.336  1.00  9.59           H
ATOM   4446  CD2 LEU Y 274    -134.623-105.377 632.697  1.00  9.59           C
ATOM   4447 1HD2 LEU Y 274    -133.538-105.284 632.639  1.00  9.59           H
ATOM   4448 2HD2 LEU Y 274    -135.004-105.777 631.757  1.00  9.59           H
ATOM   4449 3HD2 LEU Y 274    -135.063-104.397 632.880  1.00  9.59           H
ATOM   4450  HN  LEU Y 274    -136.428-109.104 633.487  1.00  9.59           H
ATOM   4451  N   LEU Y 275    -133.769-110.602 632.370  1.00  9.59           N
ATOM   4452  CA  LEU Y 275    -132.794-111.610 631.989  1.00  9.59           C
ATOM   4453  C   LEU Y 275    -132.984-111.965 630.513  1.00  9.59           C
ATOM   4454  O   LEU Y 275    -132.013-112.067 629.766  1.00  9.59           O
ATOM   4455  HA  LEU Y 275    -131.804-111.170 632.114  1.00  9.59           H
ATOM   4456  CB  LEU Y 275    -132.876-112.815 632.927  1.00  9.59           C
ATOM   4457 1HB  LEU Y 275    -132.680-112.474 633.944  1.00  9.59           H
ATOM   4458 2HB  LEU Y 275    -133.898-113.195 632.910  1.00  9.59           H
ATOM   4459  HG  LEU Y 275    -132.130-114.320 631.603  1.00  9.59           H
ATOM   4460  CG  LEU Y 275    -131.926-113.973 632.616  1.00  9.59           C
ATOM   4461  CD1 LEU Y 275    -130.468-113.510 632.651  1.00  9.59           C
ATOM   4462 1HD1 LEU Y 275    -130.318-112.726 631.909  1.00  9.59           H
ATOM   4463 2HD1 LEU Y 275    -130.233-113.122 633.642  1.00  9.59           H
ATOM   4464 3HD1 LEU Y 275    -129.814-114.353 632.426  1.00  9.59           H
ATOM   4465  CD2 LEU Y 275    -132.174-115.154 633.556  1.00  9.59           C
ATOM   4466 1HD2 LEU Y 275    -132.014-114.838 634.587  1.00  9.59           H
ATOM   4467 2HD2 LEU Y 275    -133.200-115.503 633.438  1.00  9.59           H
ATOM   4468 3HD2 LEU Y 275    -131.485-115.963 633.313  1.00  9.59           H
ATOM   4469  HN  LEU Y 275    -134.415-110.885 633.078  1.00  9.59           H
ATOM   4470  N   VAL Y 276    -134.242-112.144 630.137  1.00  9.59           N
ATOM   4471  CA  VAL Y 276    -134.572-112.476 628.762  1.00  9.59           C
ATOM   4472  C   VAL Y 276    -134.060-111.370 627.837  1.00  9.59           C
ATOM   4473  O   VAL Y 276    -133.423-111.650 626.823  1.00  9.59           O
ATOM   4474  HA  VAL Y 276    -134.058-113.405 628.516  1.00  9.59           H
ATOM   4475  HB  VAL Y 276    -136.594-111.857 629.054  1.00  9.59           H
ATOM   4476  CB  VAL Y 276    -136.077-112.718 628.629  1.00  9.59           C
ATOM   4477  CG1 VAL Y 276    -136.486-112.832 627.159  1.00  9.59           C
ATOM   4478 1HG1 VAL Y 276    -136.233-111.909 626.639  1.00  9.59           H
ATOM   4479 2HG1 VAL Y 276    -135.957-113.666 626.699  1.00  9.59           H
ATOM   4480 3HG1 VAL Y 276    -137.561-113.004 627.094  1.00  9.59           H
ATOM   4481  CG2 VAL Y 276    -136.505-113.958 629.416  1.00  9.59           C
ATOM   4482 1HG2 VAL Y 276    -135.976-114.831 629.033  1.00  9.59           H
ATOM   4483 2HG2 VAL Y 276    -136.265-113.821 630.470  1.00  9.59           H
ATOM   4484 3HG2 VAL Y 276    -137.579-114.107 629.304  1.00  9.59           H
ATOM   4485  HN  VAL Y 276    -135.026-112.064 630.753  1.00  9.59           H
ATOM   4486  N   GLN Y 277    -134.358-110.137 628.221  1.00  9.59           N
ATOM   4487  CA  GLN Y 277    -133.963-108.990 627.421  1.00  9.59           C
ATOM   4488  C   GLN Y 277    -132.439-108.905 627.329  1.00  9.59           C
ATOM   4489  O   GLN Y 277    -131.898-108.440 626.327  1.00  9.59           O
ATOM   4490  HA  GLN Y 277    -134.385-109.167 626.432  1.00  9.59           H
ATOM   4491  CB  GLN Y 277    -134.551-107.697 627.992  1.00  9.59           C
ATOM   4492 1HB  GLN Y 277    -134.398-107.669 629.071  1.00  9.59           H
ATOM   4493 2HB  GLN Y 277    -134.025-106.839 627.573  1.00  9.59           H
ATOM   4494  CG  GLN Y 277    -136.044-107.589 627.679  1.00  9.59           C
ATOM   4495 1HG  GLN Y 277    -136.198-107.633 626.601  1.00  9.59           H
ATOM   4496 2HG  GLN Y 277    -136.573-108.438 628.112  1.00  9.59           H
ATOM   4497  CD  GLN Y 277    -136.626-106.285 628.229  1.00  9.59           C
ATOM   4498  OE1 GLN Y 277    -136.101-105.680 629.149  1.00  9.59           O
ATOM   4499  NE2 GLN Y 277    -137.738-105.887 627.615  1.00  9.59           N
ATOM   4500 1HE2 GLN Y 277    -138.117-106.431 626.866  1.00  9.59           H
ATOM   4501 2HE2 GLN Y 277    -138.194-105.045 627.903  1.00  9.59           H
ATOM   4502  HN  GLN Y 277    -134.857-109.918 629.058  1.00  9.59           H
ATOM   4503  N   THR Y 278    -131.787-109.363 628.389  1.00  9.59           N
ATOM   4504  CA  THR Y 278    -130.336-109.320 628.452  1.00  9.59           C
ATOM   4505  C   THR Y 278    -129.730-110.338 627.484  1.00  9.59           C
ATOM   4506  O   THR Y 278    -128.745-110.046 626.807  1.00  9.59           O
ATOM   4507  HA  THR Y 278    -130.008-108.333 628.125  1.00  9.59           H
ATOM   4508  HB  THR Y 278    -130.189-110.544 630.240  1.00  9.59           H
ATOM   4509  CB  THR Y 278    -129.919-109.542 629.907  1.00  9.59           C
ATOM   4510  OG1 THR Y 278    -130.541-108.472 630.613  1.00  9.59           O
ATOM   4511  HG1 THR Y 278    -131.504-108.403 630.353  1.00  9.59           H
ATOM   4512  CG2 THR Y 278    -128.423-109.316 630.128  1.00  9.59           C
ATOM   4513 1HG2 THR Y 278    -128.166-108.291 629.858  1.00  9.59           H
ATOM   4514 2HG2 THR Y 278    -127.855-110.008 629.507  1.00  9.59           H
ATOM   4515 3HG2 THR Y 278    -128.180-109.486 631.177  1.00  9.59           H
ATOM   4516  HN  THR Y 278    -132.234-109.757 629.192  1.00  9.59           H
ATOM   4517  N   ILE Y 279    -130.344-111.511 627.448  1.00  9.59           N
ATOM   4518  CA  ILE Y 279    -129.878-112.573 626.572  1.00  9.59           C
ATOM   4519  C   ILE Y 279    -130.062-112.144 625.115  1.00  9.59           C
ATOM   4520  O   ILE Y 279    -129.164-112.324 624.294  1.00  9.59           O
ATOM   4521  HA  ILE Y 279    -128.813-112.709 626.761  1.00  9.59           H
ATOM   4522  HB  ILE Y 279    -131.644-113.713 626.969  1.00  9.59           H
ATOM   4523  CB  ILE Y 279    -130.570-113.894 626.916  1.00  9.59           C
ATOM   4524  CG1 ILE Y 279    -130.129-114.402 628.291  1.00  9.59           C
ATOM   4525 1HG1 ILE Y 279    -129.148-114.869 628.212  1.00  9.59           H
ATOM   4526 2HG1 ILE Y 279    -130.029-113.562 628.978  1.00  9.59           H
ATOM   4527  CG2 ILE Y 279    -130.340-114.935 625.819  1.00  9.59           C
ATOM   4528 1HG2 ILE Y 279    -130.743-114.565 624.877  1.00  9.59           H
ATOM   4529 2HG2 ILE Y 279    -129.271-115.119 625.711  1.00  9.59           H
ATOM   4530 3HG2 ILE Y 279    -130.843-115.864 626.089  1.00  9.59           H
ATOM   4531  CD1 ILE Y 279    -131.136-115.409 628.851  1.00  9.59           C
ATOM   4532 1HD1 ILE Y 279    -132.110-114.932 628.951  1.00  9.59           H
ATOM   4533 2HD1 ILE Y 279    -131.215-116.259 628.173  1.00  9.59           H
ATOM   4534 3HD1 ILE Y 279    -130.798-115.754 629.828  1.00  9.59           H
ATOM   4535  HN  ILE Y 279    -131.143-111.741 628.003  1.00  9.59           H
ATOM   4536  N   ASP Y 280    -131.231-111.584 624.840  1.00  9.59           N
ATOM   4537  CA  ASP Y 280    -131.573-111.195 623.482  1.00  9.59           C
ATOM   4538  C   ASP Y 280    -130.685-110.026 623.052  1.00  9.59           C
ATOM   4539  O   ASP Y 280    -130.324-109.913 621.882  1.00  9.59           O
ATOM   4540  HA  ASP Y 280    -131.408-112.088 622.878  1.00  9.59           H
ATOM   4541  CB  ASP Y 280    -133.031-110.741 623.390  1.00  9.59           C
ATOM   4542 1HB  ASP Y 280    -133.675-111.472 623.877  1.00  9.59           H
ATOM   4543 2HB  ASP Y 280    -133.156-109.799 623.925  1.00  9.59           H
ATOM   4544  CG  ASP Y 280    -133.459-110.565 621.932  1.00  9.59           C
ATOM   4545  OD1 ASP Y 280    -133.325-111.554 621.178  1.00  9.59           O
ATOM   4546  OD2 ASP Y 280    -133.911-109.447 621.604  1.00  9.59           O
ATOM   4547  HN  ASP Y 280    -131.936-111.397 625.523  1.00  9.59           H
ATOM   4548  N   ALA Y 281    -130.357-109.185 624.023  1.00  9.59           N
ATOM   4549  CA  ALA Y 281    -129.487-108.050 623.767  1.00  9.59           C
ATOM   4550  C   ALA Y 281    -128.119-108.557 623.304  1.00  9.59           C
ATOM   4551  O   ALA Y 281    -127.338-107.803 622.725  1.00  9.59           O
ATOM   4552  HA  ALA Y 281    -129.936-107.460 622.969  1.00  9.59           H
ATOM   4553  CB  ALA Y 281    -129.392-107.186 625.026  1.00  9.59           C
ATOM   4554 1HB  ALA Y 281    -130.386-106.828 625.296  1.00  9.59           H
ATOM   4555 2HB  ALA Y 281    -128.985-107.779 625.845  1.00  9.59           H
ATOM   4556 3HB  ALA Y 281    -128.739-106.335 624.834  1.00  9.59           H
ATOM   4557  HN  ALA Y 281    -130.676-109.270 624.967  1.00  9.59           H
ATOM   4558  N   TYR Y 282    -127.871-109.829 623.577  1.00  9.59           N
ATOM   4559  CA  TYR Y 282    -126.627-110.455 623.162  1.00  9.59           C
ATOM   4560  C   TYR Y 282    -126.840-111.329 621.924  1.00  9.59           C
ATOM   4561  O   TYR Y 282    -126.065-111.262 620.971  1.00  9.59           O
ATOM   4562  HA  TYR Y 282    -125.917-109.664 622.921  1.00  9.59           H
ATOM   4563  CB  TYR Y 282    -126.191-111.343 624.329  1.00  9.59           C
ATOM   4564 1HB  TYR Y 282    -126.144-110.737 625.234  1.00  9.59           H
ATOM   4565 2HB  TYR Y 282    -126.951-112.106 624.496  1.00  9.59           H
ATOM   4566  CG  TYR Y 282    -124.839-112.027 624.119  1.00  9.59           C
ATOM   4567  HD1 TYR Y 282    -125.712-113.888 623.510  1.00  9.59           H
ATOM   4568  CD1 TYR Y 282    -124.788-113.339 623.695  1.00  9.59           C
ATOM   4569  HD2 TYR Y 282    -123.710-110.296 624.689  1.00  9.59           H
ATOM   4570  CD2 TYR Y 282    -123.670-111.332 624.354  1.00  9.59           C
ATOM   4571  CE1 TYR Y 282    -123.516-113.984 623.498  1.00  9.59           C
ATOM   4572  HE1 TYR Y 282    -123.462-115.020 623.163  1.00  9.59           H
ATOM   4573  HE2 TYR Y 282    -121.467-111.439 624.338  1.00  9.59           H
ATOM   4574  CE2 TYR Y 282    -122.397-111.976 624.156  1.00  9.59           C
ATOM   4575  CZ  TYR Y 282    -122.383-113.270 623.738  1.00  9.59           C
ATOM   4576  OH  TYR Y 282    -121.181-113.879 623.551  1.00  9.59           O
ATOM   4577  HH  TYR Y 282    -121.319-114.820 623.244  1.00  9.59           H
ATOM   4578  HN  TYR Y 282    -128.501-110.428 624.072  1.00  9.59           H
ATOM   4579  N   ALA Y 283    -127.895-112.130 621.979  1.00  9.59           N
ATOM   4580  CA  ALA Y 283    -128.041-113.239 621.051  1.00  9.59           C
ATOM   4581  C   ALA Y 283    -128.986-112.829 619.919  1.00  9.59           C
ATOM   4582  O   ALA Y 283    -128.978-113.436 618.849  1.00  9.59           O
ATOM   4583  HA  ALA Y 283    -127.058-113.453 620.633  1.00  9.59           H
ATOM   4584  CB  ALA Y 283    -128.536-114.474 621.806  1.00  9.59           C
ATOM   4585 1HB  ALA Y 283    -127.816-114.740 622.579  1.00  9.59           H
ATOM   4586 2HB  ALA Y 283    -129.500-114.256 622.267  1.00  9.59           H
ATOM   4587 3HB  ALA Y 283    -128.646-115.305 621.110  1.00  9.59           H
ATOM   4588  HN  ALA Y 283    -128.639-112.031 622.640  1.00  9.59           H
ATOM   4589  N   MET Y 284    -129.778-111.803 620.194  1.00  9.59           N
ATOM   4590  CA  MET Y 284    -130.715-111.296 619.206  1.00  9.59           C
ATOM   4591  C   MET Y 284    -131.557-112.429 618.616  1.00  9.59           C
ATOM   4592  O   MET Y 284    -131.697-112.533 617.399  1.00  9.59           O
ATOM   4593  HA  MET Y 284    -131.358-110.598 619.743  1.00  9.59           H
ATOM   4594  CB  MET Y 284    -129.945-110.594 618.086  1.00  9.59           C
ATOM   4595 1HB  MET Y 284    -129.349-111.323 617.538  1.00  9.59           H
ATOM   4596 2HB  MET Y 284    -130.648-110.158 617.375  1.00  9.59           H
ATOM   4597  CG  MET Y 284    -129.035-109.500 618.647  1.00  9.59           C
ATOM   4598 1HG  MET Y 284    -129.633-108.743 619.155  1.00  9.59           H
ATOM   4599 2HG  MET Y 284    -128.359-109.923 619.390  1.00  9.59           H
ATOM   4600  SD  MET Y 284    -128.096-108.750 617.328  1.00  9.59           S
ATOM   4601  CE  MET Y 284    -126.996-107.715 618.279  1.00  9.59           C
ATOM   4602 1HE  MET Y 284    -127.581-107.006 618.865  1.00  9.59           H
ATOM   4603 2HE  MET Y 284    -126.401-108.336 618.949  1.00  9.59           H
ATOM   4604 3HE  MET Y 284    -126.334-107.171 617.605  1.00  9.59           H
ATOM   4605  HN  MET Y 284    -129.786-111.322 621.071  1.00  9.59           H
ATOM   4606  N   PHE Y 285    -132.095-113.249 619.507  1.00  9.59           N
ATOM   4607  CA  PHE Y 285    -132.781-114.460 619.090  1.00  9.59           C
ATOM   4608  C   PHE Y 285    -134.267-114.191 618.844  1.00  9.59           C
ATOM   4609  O   PHE Y 285    -134.947-114.987 618.199  1.00  9.59           O
ATOM   4610  HA  PHE Y 285    -132.316-114.793 618.162  1.00  9.59           H
ATOM   4611  CB  PHE Y 285    -132.640-115.469 620.231  1.00  9.59           C
ATOM   4612 1HB  PHE Y 285    -132.862-116.466 619.850  1.00  9.59           H
ATOM   4613 2HB  PHE Y 285    -131.603-115.480 620.566  1.00  9.59           H
ATOM   4614  CG  PHE Y 285    -133.545-115.183 621.431  1.00  9.59           C
ATOM   4615  HD1 PHE Y 285    -132.093-113.980 622.412  1.00  9.59           H
ATOM   4616  CD1 PHE Y 285    -133.097-114.403 622.450  1.00  9.59           C
ATOM   4617  HD2 PHE Y 285    -135.157-116.336 620.661  1.00  9.59           H
ATOM   4618  CD2 PHE Y 285    -134.798-115.710 621.478  1.00  9.59           C
ATOM   4619  CE1 PHE Y 285    -133.938-114.137 623.563  1.00  9.59           C
ATOM   4620  HE1 PHE Y 285    -133.579-113.512 624.381  1.00  9.59           H
ATOM   4621  CE2 PHE Y 285    -135.639-115.445 622.591  1.00  9.59           C
ATOM   4622  HE2 PHE Y 285    -136.643-115.867 622.629  1.00  9.59           H
ATOM   4623  CZ  PHE Y 285    -135.191-114.664 623.611  1.00  9.59           C
ATOM   4624  HZ  PHE Y 285    -135.836-114.460 624.465  1.00  9.59           H
ATOM   4625  HN  PHE Y 285    -132.067-113.098 620.495  1.00  9.59           H
ATOM   4626  N   ILE Y 286    -134.727-113.066 619.372  1.00  9.59           N
ATOM   4627  CA  ILE Y 286    -136.124-112.690 619.232  1.00  9.59           C
ATOM   4628  C   ILE Y 286    -136.324-111.977 617.894  1.00  9.59           C
ATOM   4629  O   ILE Y 286    -136.418-110.751 617.847  1.00  9.59           O
ATOM   4630  HA  ILE Y 286    -136.710-113.609 619.225  1.00  9.59           H
ATOM   4631  HB  ILE Y 286    -136.020-110.937 620.453  1.00  9.59           H
ATOM   4632  CB  ILE Y 286    -136.582-111.870 620.440  1.00  9.59           C
ATOM   4633  CG1 ILE Y 286    -136.272-112.602 621.748  1.00  9.59           C
ATOM   4634 1HG1 ILE Y 286    -136.907-113.484 621.835  1.00  9.59           H
ATOM   4635 2HG1 ILE Y 286    -135.240-112.951 621.738  1.00  9.59           H
ATOM   4636  CG2 ILE Y 286    -138.063-111.504 620.325  1.00  9.59           C
ATOM   4637 1HG2 ILE Y 286    -138.222-110.915 619.422  1.00  9.59           H
ATOM   4638 2HG2 ILE Y 286    -138.659-112.415 620.274  1.00  9.59           H
ATOM   4639 3HG2 ILE Y 286    -138.362-110.922 621.196  1.00  9.59           H
ATOM   4640  CD1 ILE Y 286    -136.495-111.686 622.954  1.00  9.59           C
ATOM   4641 1HD1 ILE Y 286    -135.841-110.818 622.876  1.00  9.59           H
ATOM   4642 2HD1 ILE Y 286    -137.534-111.359 622.974  1.00  9.59           H
ATOM   4643 3HD1 ILE Y 286    -136.268-112.231 623.870  1.00  9.59           H
ATOM   4644  HN  ILE Y 286    -134.165-112.419 619.887  1.00  9.59           H
ATOM   4645  N   SER Y 287    -136.383-112.774 616.837  1.00  9.59           N
ATOM   4646  CA  SER Y 287    -136.574-112.235 615.502  1.00  9.59           C
ATOM   4647  C   SER Y 287    -138.062-111.988 615.245  1.00  9.59           C
ATOM   4648  O   SER Y 287    -138.424-111.255 614.326  1.00  9.59           O
ATOM   4649  HA  SER Y 287    -136.022-111.295 615.489  1.00  9.59           H
ATOM   4650  CB  SER Y 287    -136.001-113.176 614.440  1.00  9.59           C
ATOM   4651 1HB  SER Y 287    -136.154-112.743 613.452  1.00  9.59           H
ATOM   4652 2HB  SER Y 287    -134.925-113.272 614.583  1.00  9.59           H
ATOM   4653  HG  SER Y 287    -136.192-115.063 613.801  1.00  9.59           H
ATOM   4654  OG  SER Y 287    -136.603-114.467 614.491  1.00  9.59           O
ATOM   4655  HN  SER Y 287    -136.302-113.770 616.883  1.00  9.59           H
ATOM   4656  N   ASN Y 288    -138.884-112.614 616.074  1.00  9.59           N
ATOM   4657  CA  ASN Y 288    -140.317-112.635 615.833  1.00  9.59           C
ATOM   4658  C   ASN Y 288    -140.965-111.439 616.534  1.00  9.59           C
ATOM   4659  O   ASN Y 288    -140.807-111.261 617.741  1.00  9.59           O
ATOM   4660  HA  ASN Y 288    -140.426-112.592 614.750  1.00  9.59           H
ATOM   4661  CB  ASN Y 288    -140.951-113.910 616.392  1.00  9.59           C
ATOM   4662 1HB  ASN Y 288    -140.422-114.782 616.007  1.00  9.59           H
ATOM   4663 2HB  ASN Y 288    -140.847-113.928 617.477  1.00  9.59           H
ATOM   4664  CG  ASN Y 288    -142.432-113.997 616.015  1.00  9.59           C
ATOM   4665  OD1 ASN Y 288    -143.231-113.132 616.330  1.00  9.59           O
ATOM   4666  ND2 ASN Y 288    -142.750-115.088 615.323  1.00  9.59           N
ATOM   4667 1HD2 ASN Y 288    -142.046-115.760 615.097  1.00  9.59           H
ATOM   4668 2HD2 ASN Y 288    -143.695-115.236 615.030  1.00  9.59           H
ATOM   4669  HN  ASN Y 288    -138.587-113.100 616.896  1.00  9.59           H
ATOM   4670  N   CYS Y 289    -141.682-110.650 615.747  1.00  9.59           N
ATOM   4671  CA  CYS Y 289    -142.214-109.389 616.236  1.00  9.59           C
ATOM   4672  C   CYS Y 289    -143.292-109.695 617.278  1.00  9.59           C
ATOM   4673  O   CYS Y 289    -143.436-108.967 618.259  1.00  9.59           O
ATOM   4674  HA  CYS Y 289    -141.381-108.851 616.688  1.00  9.59           H
ATOM   4675  CB  CYS Y 289    -142.752-108.522 615.096  1.00  9.59           C
ATOM   4676 1HB  CYS Y 289    -141.958-108.316 614.379  1.00  9.59           H
ATOM   4677 2HB  CYS Y 289    -143.535-109.058 614.559  1.00  9.59           H
ATOM   4678  SG  CYS Y 289    -143.415-106.952 615.763  1.00  9.59           S
ATOM   4679  HN  CYS Y 289    -141.899-110.859 614.794  1.00  9.59           H
ATOM   4680  N   ALA Y 290    -144.021-110.773 617.030  1.00  9.59           N
ATOM   4681  CA  ALA Y 290    -145.111-111.158 617.910  1.00  9.59           C
ATOM   4682  C   ALA Y 290    -144.545-111.525 619.284  1.00  9.59           C
ATOM   4683  O   ALA Y 290    -145.132-111.187 620.311  1.00  9.59           O
ATOM   4684  HA  ALA Y 290    -145.772-110.298 618.017  1.00  9.59           H
ATOM   4685  CB  ALA Y 290    -145.897-112.309 617.277  1.00  9.59           C
ATOM   4686 1HB  ALA Y 290    -146.302-111.987 616.318  1.00  9.59           H
ATOM   4687 2HB  ALA Y 290    -145.234-113.161 617.125  1.00  9.59           H
ATOM   4688 3HB  ALA Y 290    -146.714-112.597 617.938  1.00  9.59           H
ATOM   4689  HN  ALA Y 290    -143.878-111.376 616.245  1.00  9.59           H
ATOM   4690  N   VAL Y 291    -143.412-112.211 619.258  1.00  9.59           N
ATOM   4691  CA  VAL Y 291    -142.752-112.612 620.488  1.00  9.59           C
ATOM   4692  C   VAL Y 291    -142.229-111.368 621.210  1.00  9.59           C
ATOM   4693  O   VAL Y 291    -142.344-111.259 622.430  1.00  9.59           O
ATOM   4694  HA  VAL Y 291    -143.497-113.096 621.119  1.00  9.59           H
ATOM   4695  HB  VAL Y 291    -140.911-113.148 619.551  1.00  9.59           H
ATOM   4696  CB  VAL Y 291    -141.653-113.633 620.184  1.00  9.59           C
ATOM   4697  CG1 VAL Y 291    -140.953-114.083 621.468  1.00  9.59           C
ATOM   4698 1HG1 VAL Y 291    -140.502-113.220 621.958  1.00  9.59           H
ATOM   4699 2HG1 VAL Y 291    -141.681-114.542 622.137  1.00  9.59           H
ATOM   4700 3HG1 VAL Y 291    -140.177-114.809 621.223  1.00  9.59           H
ATOM   4701  CG2 VAL Y 291    -142.216-114.831 619.417  1.00  9.59           C
ATOM   4702 1HG2 VAL Y 291    -142.987-115.316 620.015  1.00  9.59           H
ATOM   4703 2HG2 VAL Y 291    -142.646-114.490 618.475  1.00  9.59           H
ATOM   4704 3HG2 VAL Y 291    -141.414-115.541 619.214  1.00  9.59           H
ATOM   4705  HN  VAL Y 291    -142.948-112.492 618.418  1.00  9.59           H
ATOM   4706  N   SER Y 292    -141.665-110.461 620.425  1.00  9.59           N
ATOM   4707  CA  SER Y 292    -141.122-109.230 620.974  1.00  9.59           C
ATOM   4708  C   SER Y 292    -142.238-108.413 621.630  1.00  9.59           C
ATOM   4709  O   SER Y 292    -142.075-107.915 622.743  1.00  9.59           O
ATOM   4710  HA  SER Y 292    -140.390-109.544 621.719  1.00  9.59           H
ATOM   4711  CB  SER Y 292    -140.426-108.404 619.891  1.00  9.59           C
ATOM   4712 1HB  SER Y 292    -139.685-109.023 619.384  1.00  9.59           H
ATOM   4713 2HB  SER Y 292    -141.156-108.101 619.141  1.00  9.59           H
ATOM   4714  HG  SER Y 292    -139.042-107.520 621.035  1.00  9.59           H
ATOM   4715  OG  SER Y 292    -139.789-107.248 620.429  1.00  9.59           O
ATOM   4716  HN  SER Y 292    -141.577-110.557 619.434  1.00  9.59           H
ATOM   4717  N   THR Y 293    -143.346-108.301 620.912  1.00  9.59           N
ATOM   4718  CA  THR Y 293    -144.473-107.520 621.392  1.00  9.59           C
ATOM   4719  C   THR Y 293    -144.915-108.014 622.771  1.00  9.59           C
ATOM   4720  O   THR Y 293    -145.100-107.217 623.690  1.00  9.59           O
ATOM   4721  HA  THR Y 293    -144.148-106.486 621.512  1.00  9.59           H
ATOM   4722  HB  THR Y 293    -145.858-108.623 620.134  1.00  9.59           H
ATOM   4723  CB  THR Y 293    -145.579-107.589 620.338  1.00  9.59           C
ATOM   4724  OG1 THR Y 293    -145.050-106.865 619.231  1.00  9.59           O
ATOM   4725  HG1 THR Y 293    -144.584-107.489 618.604  1.00  9.59           H
ATOM   4726  CG2 THR Y 293    -146.824-106.796 620.742  1.00  9.59           C
ATOM   4727 1HG2 THR Y 293    -146.557-105.748 620.881  1.00  9.59           H
ATOM   4728 2HG2 THR Y 293    -147.223-107.196 621.674  1.00  9.59           H
ATOM   4729 3HG2 THR Y 293    -147.578-106.879 619.959  1.00  9.59           H
ATOM   4730  HN  THR Y 293    -143.480-108.732 620.019  1.00  9.59           H
ATOM   4731  N   ASN Y 294    -145.072-109.326 622.872  1.00  9.59           N
ATOM   4732  CA  ASN Y 294    -145.583-109.926 624.093  1.00  9.59           C
ATOM   4733  C   ASN Y 294    -144.569-109.719 625.220  1.00  9.59           C
ATOM   4734  O   ASN Y 294    -144.950-109.485 626.367  1.00  9.59           O
ATOM   4735  HA  ASN Y 294    -146.530-109.422 624.286  1.00  9.59           H
ATOM   4736  CB  ASN Y 294    -145.795-111.431 623.919  1.00  9.59           C
ATOM   4737 1HB  ASN Y 294    -144.909-111.878 623.468  1.00  9.59           H
ATOM   4738 2HB  ASN Y 294    -145.925-111.899 624.895  1.00  9.59           H
ATOM   4739  CG  ASN Y 294    -147.018-111.715 623.044  1.00  9.59           C
ATOM   4740  OD1 ASN Y 294    -147.874-110.871 622.836  1.00  9.59           O
ATOM   4741  ND2 ASN Y 294    -147.051-112.947 622.545  1.00  9.59           N
ATOM   4742 1HD2 ASN Y 294    -146.316-113.592 622.754  1.00  9.59           H
ATOM   4743 2HD2 ASN Y 294    -147.812-113.229 621.960  1.00  9.59           H
ATOM   4744  HN  ASN Y 294    -144.857-109.973 622.141  1.00  9.59           H
ATOM   4745  N   ILE Y 295    -143.299-109.812 624.856  1.00  9.59           N
ATOM   4746  CA  ILE Y 295    -142.230-109.707 625.835  1.00  9.59           C
ATOM   4747  C   ILE Y 295    -142.187-108.280 626.385  1.00  9.59           C
ATOM   4748  O   ILE Y 295    -141.958-108.077 627.576  1.00  9.59           O
ATOM   4749  HA  ILE Y 295    -142.469-110.385 626.653  1.00  9.59           H
ATOM   4750  HB  ILE Y 295    -140.832-109.781 624.217  1.00  9.59           H
ATOM   4751  CB  ILE Y 295    -140.904-110.174 625.232  1.00  9.59           C
ATOM   4752  CG1 ILE Y 295    -140.856-111.700 625.129  1.00  9.59           C
ATOM   4753 1HG1 ILE Y 295    -140.804-112.133 626.128  1.00  9.59           H
ATOM   4754 2HG1 ILE Y 295    -141.774-112.066 624.670  1.00  9.59           H
ATOM   4755  CG2 ILE Y 295    -139.717-109.614 626.018  1.00  9.59           C
ATOM   4756 1HG2 ILE Y 295    -139.746-108.525 625.994  1.00  9.59           H
ATOM   4757 2HG2 ILE Y 295    -139.771-109.957 627.051  1.00  9.59           H
ATOM   4758 3HG2 ILE Y 295    -138.787-109.962 625.568  1.00  9.59           H
ATOM   4759  CD1 ILE Y 295    -139.649-112.156 624.306  1.00  9.59           C
ATOM   4760 1HD1 ILE Y 295    -139.718-111.741 623.301  1.00  9.59           H
ATOM   4761 2HD1 ILE Y 295    -138.732-111.808 624.781  1.00  9.59           H
ATOM   4762 3HD1 ILE Y 295    -139.639-113.245 624.249  1.00  9.59           H
ATOM   4763  HN  ILE Y 295    -142.997-109.955 623.914  1.00  9.59           H
ATOM   4764  N   ASP Y 296    -142.410-107.328 625.491  1.00  9.59           N
ATOM   4765  CA  ASP Y 296    -142.348-105.924 625.861  1.00  9.59           C
ATOM   4766  C   ASP Y 296    -143.538-105.586 626.761  1.00  9.59           C
ATOM   4767  O   ASP Y 296    -143.418-104.772 627.675  1.00  9.59           O
ATOM   4768  HA  ASP Y 296    -141.392-105.804 626.371  1.00  9.59           H
ATOM   4769  CB  ASP Y 296    -142.419-105.025 624.625  1.00  9.59           C
ATOM   4770 1HB  ASP Y 296    -143.257-105.329 623.997  1.00  9.59           H
ATOM   4771 2HB  ASP Y 296    -142.607-103.995 624.930  1.00  9.59           H
ATOM   4772  CG  ASP Y 296    -141.120-105.095 623.821  1.00  9.59           C
ATOM   4773  OD1 ASP Y 296    -140.107-105.522 624.415  1.00  9.59           O
ATOM   4774  OD2 ASP Y 296    -141.169-104.719 622.629  1.00  9.59           O
ATOM   4775  HN  ASP Y 296    -142.629-107.502 624.531  1.00  9.59           H
ATOM   4776  N   ILE Y 297    -144.660-106.228 626.471  1.00  9.59           N
ATOM   4777  CA  ILE Y 297    -145.846-106.073 627.296  1.00  9.59           C
ATOM   4778  C   ILE Y 297    -145.589-106.691 628.672  1.00  9.59           C
ATOM   4779  O   ILE Y 297    -145.922-106.097 629.695  1.00  9.59           O
ATOM   4780  HA  ILE Y 297    -146.018-105.004 627.424  1.00  9.59           H
ATOM   4781  HB  ILE Y 297    -146.812-107.629 626.192  1.00  9.59           H
ATOM   4782  CB  ILE Y 297    -147.073-106.646 626.584  1.00  9.59           C
ATOM   4783  CG1 ILE Y 297    -147.471-105.775 625.390  1.00  9.59           C
ATOM   4784 1HG1 ILE Y 297    -147.884-104.832 625.746  1.00  9.59           H
ATOM   4785 2HG1 ILE Y 297    -146.587-105.534 624.801  1.00  9.59           H
ATOM   4786  CG2 ILE Y 297    -148.233-106.843 627.562  1.00  9.59           C
ATOM   4787 1HG2 ILE Y 297    -147.931-107.534 628.349  1.00  9.59           H
ATOM   4788 2HG2 ILE Y 297    -148.502-105.884 628.004  1.00  9.59           H
ATOM   4789 3HG2 ILE Y 297    -149.092-107.251 627.030  1.00  9.59           H
ATOM   4790  CD1 ILE Y 297    -148.499-106.488 624.510  1.00  9.59           C
ATOM   4791 1HD1 ILE Y 297    -148.074-107.420 624.136  1.00  9.59           H
ATOM   4792 2HD1 ILE Y 297    -149.391-106.706 625.097  1.00  9.59           H
ATOM   4793 3HD1 ILE Y 297    -148.764-105.847 623.669  1.00  9.59           H
ATOM   4794  HN  ILE Y 297    -144.766-106.843 625.690  1.00  9.59           H
ATOM   4795  N   CYS Y 298    -144.999-107.877 628.651  1.00  9.59           N
ATOM   4796  CA  CYS Y 298    -144.683-108.578 629.884  1.00  9.59           C
ATOM   4797  C   CYS Y 298    -143.750-107.692 630.714  1.00  9.59           C
ATOM   4798  O   CYS Y 298    -143.852-107.655 631.939  1.00  9.59           O
ATOM   4799  HA  CYS Y 298    -145.627-108.738 630.404  1.00  9.59           H
ATOM   4800  CB  CYS Y 298    -144.071-109.954 629.613  1.00  9.59           C
ATOM   4801 1HB  CYS Y 298    -143.339-109.883 628.809  1.00  9.59           H
ATOM   4802 2HB  CYS Y 298    -143.540-110.305 630.497  1.00  9.59           H
ATOM   4803  HG  CYS Y 298    -145.549-110.703 627.915  1.00  9.59           H
ATOM   4804  SG  CYS Y 298    -145.385-111.144 629.159  1.00  9.59           S
ATOM   4805  HN  CYS Y 298    -144.738-108.358 627.814  1.00  9.59           H
ATOM   4806  N   PHE Y 299    -142.863-107.002 630.013  1.00  9.59           N
ATOM   4807  CA  PHE Y 299    -141.937-106.092 630.666  1.00  9.59           C
ATOM   4808  C   PHE Y 299    -142.688-104.987 631.411  1.00  9.59           C
ATOM   4809  O   PHE Y 299    -142.392-104.703 632.571  1.00  9.59           O
ATOM   4810  HA  PHE Y 299    -141.357-106.678 631.379  1.00  9.59           H
ATOM   4811  CB  PHE Y 299    -141.082-105.460 629.567  1.00  9.59           C
ATOM   4812 1HB  PHE Y 299    -140.558-106.249 629.028  1.00  9.59           H
ATOM   4813 2HB  PHE Y 299    -141.737-104.965 628.850  1.00  9.59           H
ATOM   4814  CG  PHE Y 299    -140.056-104.447 630.082  1.00  9.59           C
ATOM   4815  HD1 PHE Y 299    -141.403-102.808 629.941  1.00  9.59           H
ATOM   4816  CD1 PHE Y 299    -140.399-103.137 630.207  1.00  9.59           C
ATOM   4817  HD2 PHE Y 299    -138.529-105.908 630.314  1.00  9.59           H
ATOM   4818  CD2 PHE Y 299    -138.803-104.857 630.414  1.00  9.59           C
ATOM   4819  CE1 PHE Y 299    -139.447-102.197 630.685  1.00  9.59           C
ATOM   4820  HE1 PHE Y 299    -139.721-101.147 630.785  1.00  9.59           H
ATOM   4821  CE2 PHE Y 299    -137.852-103.918 630.892  1.00  9.59           C
ATOM   4822  HE2 PHE Y 299    -136.847-104.247 631.158  1.00  9.59           H
ATOM   4823  CZ  PHE Y 299    -138.194-102.607 631.017  1.00  9.59           C
ATOM   4824  HZ  PHE Y 299    -137.464-101.886 631.384  1.00  9.59           H
ATOM   4825  HN  PHE Y 299    -142.772-107.056 629.019  1.00  9.59           H
ATOM   4826  N   GLN Y 300    -143.646-104.393 630.715  1.00  9.59           N
ATOM   4827  CA  GLN Y 300    -144.402-103.285 631.275  1.00  9.59           C
ATOM   4828  C   GLN Y 300    -145.111-103.722 632.558  1.00  9.59           C
ATOM   4829  O   GLN Y 300    -145.073-103.016 633.564  1.00  9.59           O
ATOM   4830  HA  GLN Y 300    -143.663-102.517 631.503  1.00  9.59           H
ATOM   4831  CB  GLN Y 300    -145.401-102.733 630.256  1.00  9.59           C
ATOM   4832 1HB  GLN Y 300    -145.962-103.554 629.810  1.00  9.59           H
ATOM   4833 2HB  GLN Y 300    -146.123-102.091 630.761  1.00  9.59           H
ATOM   4834  CG  GLN Y 300    -144.686-101.941 629.160  1.00  9.59           C
ATOM   4835 1HG  GLN Y 300    -144.072-101.162 629.611  1.00  9.59           H
ATOM   4836 2HG  GLN Y 300    -144.012-102.600 628.611  1.00  9.59           H
ATOM   4837  CD  GLN Y 300    -145.691-101.311 628.194  1.00  9.59           C
ATOM   4838  OE1 GLN Y 300    -146.697-100.744 628.587  1.00  9.59           O
ATOM   4839  NE2 GLN Y 300    -145.363-101.441 626.911  1.00  9.59           N
ATOM   4840 1HE2 GLN Y 300    -144.522-101.918 626.656  1.00  9.59           H
ATOM   4841 2HE2 GLN Y 300    -145.958-101.062 626.203  1.00  9.59           H
ATOM   4842  HN  GLN Y 300    -143.907-104.656 629.786  1.00  9.59           H
ATOM   4843  N   VAL Y 301    -145.743-104.885 632.481  1.00  9.59           N
ATOM   4844  CA  VAL Y 301    -146.559-105.367 633.582  1.00  9.59           C
ATOM   4845  C   VAL Y 301    -145.668-105.617 634.800  1.00  9.59           C
ATOM   4846  O   VAL Y 301    -145.941-105.112 635.888  1.00  9.59           O
ATOM   4847  HA  VAL Y 301    -147.277-104.585 633.827  1.00  9.59           H
ATOM   4848  HB  VAL Y 301    -146.625-107.345 632.781  1.00  9.59           H
ATOM   4849  CB  VAL Y 301    -147.340-106.609 633.148  1.00  9.59           C
ATOM   4850  CG1 VAL Y 301    -148.085-107.229 634.332  1.00  9.59           C
ATOM   4851 1HG1 VAL Y 301    -147.368-107.518 635.101  1.00  9.59           H
ATOM   4852 2HG1 VAL Y 301    -148.785-106.502 634.743  1.00  9.59           H
ATOM   4853 3HG1 VAL Y 301    -148.632-108.110 633.996  1.00  9.59           H
ATOM   4854  CG2 VAL Y 301    -148.304-106.280 632.006  1.00  9.59           C
ATOM   4855 1HG2 VAL Y 301    -149.012-105.519 632.336  1.00  9.59           H
ATOM   4856 2HG2 VAL Y 301    -147.740-105.906 631.152  1.00  9.59           H
ATOM   4857 3HG2 VAL Y 301    -148.847-107.180 631.718  1.00  9.59           H
ATOM   4858  HN  VAL Y 301    -145.704-105.491 631.686  1.00  9.59           H
ATOM   4859  N   THR Y 302    -144.620-106.396 634.577  1.00  9.59           N
ATOM   4860  CA  THR Y 302    -143.761-106.826 635.667  1.00  9.59           C
ATOM   4861  C   THR Y 302    -143.016-105.629 636.263  1.00  9.59           C
ATOM   4862  O   THR Y 302    -142.764-105.587 637.466  1.00  9.59           O
ATOM   4863  HA  THR Y 302    -144.388-107.237 636.458  1.00  9.59           H
ATOM   4864  HB  THR Y 302    -142.159-108.273 635.917  1.00  9.59           H
ATOM   4865  CB  THR Y 302    -142.830-107.917 635.134  1.00  9.59           C
ATOM   4866  OG1 THR Y 302    -142.196-107.313 634.010  1.00  9.59           O
ATOM   4867  HG1 THR Y 302    -142.675-107.569 633.170  1.00  9.59           H
ATOM   4868  CG2 THR Y 302    -143.595-109.101 634.540  1.00  9.59           C
ATOM   4869 1HG2 THR Y 302    -144.214-108.755 633.713  1.00  9.59           H
ATOM   4870 2HG2 THR Y 302    -144.228-109.546 635.308  1.00  9.59           H
ATOM   4871 3HG2 THR Y 302    -142.887-109.846 634.177  1.00  9.59           H
ATOM   4872  HN  THR Y 302    -144.355-106.732 633.673  1.00  9.59           H
ATOM   4873  N   GLN Y 303    -142.686-104.686 635.393  1.00  9.59           N
ATOM   4874  CA  GLN Y 303    -142.039-103.460 635.828  1.00  9.59           C
ATOM   4875  C   GLN Y 303    -142.930-102.714 636.823  1.00  9.59           C
ATOM   4876  O   GLN Y 303    -142.454-102.238 637.853  1.00  9.59           O
ATOM   4877  HA  GLN Y 303    -141.119-103.776 636.321  1.00  9.59           H
ATOM   4878  CB  GLN Y 303    -141.688-102.571 634.634  1.00  9.59           C
ATOM   4879 1HB  GLN Y 303    -140.961-103.079 633.999  1.00  9.59           H
ATOM   4880 2HB  GLN Y 303    -142.577-102.402 634.027  1.00  9.59           H
ATOM   4881  CG  GLN Y 303    -141.118-101.229 635.097  1.00  9.59           C
ATOM   4882 1HG  GLN Y 303    -141.933-100.559 635.370  1.00  9.59           H
ATOM   4883 2HG  GLN Y 303    -140.513-101.376 635.992  1.00  9.59           H
ATOM   4884  CD  GLN Y 303    -140.268-100.585 634.000  1.00  9.59           C
ATOM   4885  OE1 GLN Y 303    -140.696 -99.689 633.292  1.00  9.59           O
ATOM   4886  NE2 GLN Y 303    -139.042-101.092 633.899  1.00  9.59           N
ATOM   4887 1HE2 GLN Y 303    -138.753-101.828 634.511  1.00  9.59           H
ATOM   4888 2HE2 GLN Y 303    -138.410-100.737 633.210  1.00  9.59           H
ATOM   4889  HN  GLN Y 303    -142.853-104.749 634.409  1.00  9.59           H
ATOM   4890  N   THR Y 304    -144.208-102.635 636.481  1.00  9.59           N
ATOM   4891  CA  THR Y 304    -145.152-101.875 637.282  1.00  9.59           C
ATOM   4892  C   THR Y 304    -145.347-102.538 638.647  1.00  9.59           C
ATOM   4893  O   THR Y 304    -145.491-101.853 639.659  1.00  9.59           O
ATOM   4894  HA  THR Y 304    -144.731-100.886 637.464  1.00  9.59           H
ATOM   4895  HB  THR Y 304    -146.953-102.700 636.390  1.00  9.59           H
ATOM   4896  CB  THR Y 304    -146.449-101.738 636.482  1.00  9.59           C
ATOM   4897  OG1 THR Y 304    -146.038-101.139 635.256  1.00  9.59           O
ATOM   4898  HG1 THR Y 304    -145.963-101.836 634.543  1.00  9.59           H
ATOM   4899  CG2 THR Y 304    -147.409-100.716 637.093  1.00  9.59           C
ATOM   4900 1HG2 THR Y 304    -146.928 -99.738 637.123  1.00  9.59           H
ATOM   4901 2HG2 THR Y 304    -147.670-101.023 638.106  1.00  9.59           H
ATOM   4902 3HG2 THR Y 304    -148.313-100.658 636.487  1.00  9.59           H
ATOM   4903  HN  THR Y 304    -144.599-103.078 635.674  1.00  9.59           H
ATOM   4904  N   ILE Y 305    -145.347-103.862 638.632  1.00  9.59           N
ATOM   4905  CA  ILE Y 305    -145.462-104.625 639.863  1.00  9.59           C
ATOM   4906  C   ILE Y 305    -144.284-104.289 640.779  1.00  9.59           C
ATOM   4907  O   ILE Y 305    -144.456-104.131 641.986  1.00  9.59           O
ATOM   4908  HA  ILE Y 305    -146.383-104.313 640.356  1.00  9.59           H
ATOM   4909  HB  ILE Y 305    -144.814-106.394 638.851  1.00  9.59           H
ATOM   4910  CB  ILE Y 305    -145.597-106.118 639.558  1.00  9.59           C
ATOM   4911  CG1 ILE Y 305    -146.939-106.422 638.888  1.00  9.59           C
ATOM   4912 1HG1 ILE Y 305    -147.743-106.325 639.617  1.00  9.59           H
ATOM   4913 2HG1 ILE Y 305    -147.131-105.692 638.102  1.00  9.59           H
ATOM   4914  CG2 ILE Y 305    -145.383-106.958 640.819  1.00  9.59           C
ATOM   4915 1HG2 ILE Y 305    -144.384-106.770 641.215  1.00  9.59           H
ATOM   4916 2HG2 ILE Y 305    -146.127-106.685 641.567  1.00  9.59           H
ATOM   4917 3HG2 ILE Y 305    -145.484-108.015 640.574  1.00  9.59           H
ATOM   4918  CD1 ILE Y 305    -146.948-107.833 638.294  1.00  9.59           C
ATOM   4919 1HD1 ILE Y 305    -146.158-107.918 637.549  1.00  9.59           H
ATOM   4920 2HD1 ILE Y 305    -146.780-108.562 639.087  1.00  9.59           H
ATOM   4921 3HD1 ILE Y 305    -147.913-108.023 637.825  1.00  9.59           H
ATOM   4922  HN  ILE Y 305    -145.270-104.412 637.800  1.00  9.59           H
ATOM   4923  N   ALA Y 306    -143.112-104.189 640.169  1.00  9.59           N
ATOM   4924  CA  ALA Y 306    -141.892-103.960 640.925  1.00  9.59           C
ATOM   4925  C   ALA Y 306    -141.949-102.573 641.568  1.00  9.59           C
ATOM   4926  O   ALA Y 306    -141.366-102.352 642.629  1.00  9.59           O
ATOM   4927  HA  ALA Y 306    -141.842-104.713 641.711  1.00  9.59           H
ATOM   4928  CB  ALA Y 306    -140.682-104.126 640.004  1.00  9.59           C
ATOM   4929 1HB  ALA Y 306    -140.672-105.137 639.596  1.00  9.59           H
ATOM   4930 2HB  ALA Y 306    -140.744-103.406 639.188  1.00  9.59           H
ATOM   4931 3HB  ALA Y 306    -139.767-103.954 640.571  1.00  9.59           H
ATOM   4932  HN  ALA Y 306    -142.988-104.262 639.179  1.00  9.59           H
ATOM   4933  N   PHE Y 307    -142.655-101.673 640.898  1.00  9.59           N
ATOM   4934  CA  PHE Y 307    -142.719-100.291 641.341  1.00  9.59           C
ATOM   4935  C   PHE Y 307    -143.530-100.165 642.632  1.00  9.59           C
ATOM   4936  O   PHE Y 307    -143.285 -99.270 643.439  1.00  9.59           O
ATOM   4937  HA  PHE Y 307    -141.695 -99.962 641.524  1.00  9.59           H
ATOM   4938  CB  PHE Y 307    -143.417 -99.498 640.235  1.00  9.59           C
ATOM   4939 1HB  PHE Y 307    -144.332-100.019 639.952  1.00  9.59           H
ATOM   4940 2HB  PHE Y 307    -143.712 -98.526 640.629  1.00  9.59           H
ATOM   4941  CG  PHE Y 307    -142.561 -99.287 638.985  1.00  9.59           C
ATOM   4942  HD1 PHE Y 307    -140.877-100.295 639.803  1.00  9.59           H
ATOM   4943  CD1 PHE Y 307    -141.287 -99.763 638.945  1.00  9.59           C
ATOM   4944  HD2 PHE Y 307    -144.093 -98.242 637.946  1.00  9.59           H
ATOM   4945  CD2 PHE Y 307    -143.073 -98.624 637.914  1.00  9.59           C
ATOM   4946  CE1 PHE Y 307    -140.492 -99.567 637.785  1.00  9.59           C
ATOM   4947  HE1 PHE Y 307    -139.471 -99.948 637.753  1.00  9.59           H
ATOM   4948  CE2 PHE Y 307    -142.278 -98.428 636.753  1.00  9.59           C
ATOM   4949  HE2 PHE Y 307    -142.688 -97.896 635.895  1.00  9.59           H
ATOM   4950  CZ  PHE Y 307    -141.004 -98.903 636.713  1.00  9.59           C
ATOM   4951  HZ  PHE Y 307    -140.394 -98.753 635.823  1.00  9.59           H
ATOM   4952  HN  PHE Y 307    -143.176-101.876 640.070  1.00  9.59           H
ATOM   4953  N   PHE Y 308    -144.480-101.076 642.788  1.00  9.59           N
ATOM   4954  CA  PHE Y 308    -145.316-101.091 643.976  1.00  9.59           C
ATOM   4955  C   PHE Y 308    -144.483-101.372 645.228  1.00  9.59           C
ATOM   4956  O   PHE Y 308    -144.944-101.148 646.347  1.00  9.59           O
ATOM   4957  HA  PHE Y 308    -145.775-100.106 644.060  1.00  9.59           H
ATOM   4958  CB  PHE Y 308    -146.335-102.217 643.792  1.00  9.59           C
ATOM   4959 1HB  PHE Y 308    -145.856-103.045 643.269  1.00  9.59           H
ATOM   4960 2HB  PHE Y 308    -146.631-102.589 644.773  1.00  9.59           H
ATOM   4961  CG  PHE Y 308    -147.589-101.802 643.020  1.00  9.59           C
ATOM   4962  HD1 PHE Y 308    -148.484-100.869 644.708  1.00  9.59           H
ATOM   4963  CD1 PHE Y 308    -148.582-101.120 643.651  1.00  9.59           C
ATOM   4964  HD2 PHE Y 308    -146.915-102.661 641.196  1.00  9.59           H
ATOM   4965  CD2 PHE Y 308    -147.710-102.114 641.702  1.00  9.59           C
ATOM   4966  CE1 PHE Y 308    -149.745-100.734 642.935  1.00  9.59           C
ATOM   4967  HE1 PHE Y 308    -150.541-100.188 643.441  1.00  9.59           H
ATOM   4968  CE2 PHE Y 308    -148.874-101.729 640.985  1.00  9.59           C
ATOM   4969  HE2 PHE Y 308    -148.972-101.979 639.929  1.00  9.59           H
ATOM   4970  CZ  PHE Y 308    -149.867-101.047 641.617  1.00  9.59           C
ATOM   4971  HZ  PHE Y 308    -150.760-100.751 641.067  1.00  9.59           H
ATOM   4972  HN  PHE Y 308    -144.681-101.794 642.121  1.00  9.59           H
ATOM   4973  N   HIS Y 309    -143.272-101.858 644.999  1.00  9.59           N
ATOM   4974  CA  HIS Y 309    -142.369-102.166 646.095  1.00  9.59           C
ATOM   4975  C   HIS Y 309    -142.123-100.905 646.926  1.00  9.59           C
ATOM   4976  O   HIS Y 309    -142.007-100.976 648.148  1.00  9.59           O
ATOM   4977  HA  HIS Y 309    -142.872-102.907 646.715  1.00  9.59           H
ATOM   4978  CB  HIS Y 309    -141.076-102.794 645.573  1.00  9.59           C
ATOM   4979 1HB  HIS Y 309    -141.327-103.604 644.888  1.00  9.59           H
ATOM   4980 2HB  HIS Y 309    -140.529-102.048 644.996  1.00  9.59           H
ATOM   4981  CG  HIS Y 309    -140.173-103.332 646.657  1.00  9.59           C
ATOM   4982  HD1 HIS Y 309    -139.471-101.513 647.512  1.00  9.59           H
ATOM   4983  ND1 HIS Y 309    -139.463-102.513 647.517  1.00  9.59           N
ATOM   4984  CD2 HIS Y 309    -139.874-104.615 647.012  1.00  9.59           C
ATOM   4985  HD2 HIS Y 309    -140.264-105.515 646.537  1.00  9.59           H
ATOM   4986  CE1 HIS Y 309    -138.770-103.278 648.347  1.00  9.59           C
ATOM   4987  HE1 HIS Y 309    -138.112-102.929 649.143  1.00  9.59           H
ATOM   4988  NE2 HIS Y 309    -139.026-104.581 648.033  1.00  9.59           N
ATOM   4989  HN  HIS Y 309    -142.907-102.042 644.086  1.00  9.59           H
ATOM   4990  N   SER Y 310    -142.051 -99.780 646.229  1.00  9.59           N
ATOM   4991  CA  SER Y 310    -141.746 -98.516 646.878  1.00  9.59           C
ATOM   4992  C   SER Y 310    -142.907 -98.100 647.784  1.00  9.59           C
ATOM   4993  O   SER Y 310    -142.726 -97.304 648.704  1.00  9.59           O
ATOM   4994  HA  SER Y 310    -140.849 -98.704 647.469  1.00  9.59           H
ATOM   4995  CB  SER Y 310    -141.458 -97.423 645.848  1.00  9.59           C
ATOM   4996 1HB  SER Y 310    -142.316 -97.316 645.184  1.00  9.59           H
ATOM   4997 2HB  SER Y 310    -141.329 -96.469 646.358  1.00  9.59           H
ATOM   4998  HG  SER Y 310    -139.488 -97.309 645.511  1.00  9.59           H
[truncated: 233,924 more chars]
