# Supplementary material for: Noncanonical roles of chemokine regions in CCR9 activation revealed by structural modeling and mutational mapping
Source: Nat Commun. 2025 Aug 18;16:7695. doi: 10.1038/s41467-025-62321-9 (PMC12361432; doi:10.1038/s41467-025-62321-9)
Supplement: Supplementary file 3 — Supplementary Data 1 [file 41467_2025_62321_MOESM3_ESM.zip › SuppData1_3D_models/Fig4_CCR9_CCL25/Fig4HIJ_CCR9_CCL25_rnk13.pdb]

HEADER                                                        CCR9_CCL25_RNK13
EXPDTA    THEORETICAL MODEL
REMARK   3                                                              
REMARK   3 REFINEMENT OR HYDROGEN PLACEMENT:                            
REMARK   3   PROGRAM 1                  ICM 3.9                     
REMARK   3   AUTHORS 1      R.ABAGYAN, M.TOTROV                         
SEQRES   1 1  369  MET THR PRO THR ASP PHE THR SER PRO ILE PRO ASN MET 
SEQRES   2 1  369  ALA ASP ASP TYR GLY SER GLU SER THR SER SER MET GLU 
SEQRES   3 1  369  ASP TYR VAL ASN PHE ASN PHE THR ASP PHE TYR CYS GLU 
SEQRES   4 1  369  LYS ASN ASN VAL ARG GLN PHE ALA SER HIS PHE LEU PRO 
SEQRES   5 1  369  PRO LEU TYR TRP LEU VAL PHE ILE VAL GLY ALA LEU GLY 
SEQRES   6 1  369  ASN SER LEU VAL ILE LEU VAL TYR TRP TYR CYS THR ARG 
SEQRES   7 1  369  VAL LYS THR MET THR ASP MET PHE LEU LEU ASN LEU ALA 
SEQRES   8 1  369  ILE ALA ASP LEU LEU PHE LEU VAL THR LEU PRO PHE TRP 
SEQRES   9 1  369  ALA ILE ALA ALA ALA ASP GLN TRP LYS PHE GLN THR PHE 
SEQRES  10 1  369  MET CYS LYS VAL VAL ASN SER MET TYR LYS MET ASN PHE 
SEQRES  11 1  369  TYR SER CYS VAL LEU LEU ILE MET CYS ILE SER VAL ASP 
SEQRES  12 1  369  ARG TYR ILE ALA ILE ALA GLN ALA MET ARG ALA HIS THR 
SEQRES  13 1  369  TRP ARG GLU LYS ARG LEU LEU TYR SER LYS MET VAL CYS 
SEQRES  14 1  369  PHE THR ILE TRP VAL LEU ALA ALA ALA LEU CYS ILE PRO 
SEQRES  15 1  369  GLU ILE LEU TYR SER GLN ILE LYS GLU GLU SER GLY ILE 
SEQRES  16 1  369  ALA ILE CYS THR MET VAL TYR PRO SER ASP GLU SER THR 
SEQRES  17 1  369  LYS LEU LYS SER ALA VAL LEU THR LEU LYS VAL ILE LEU 
SEQRES  18 1  369  GLY PHE PHE LEU PRO PHE VAL VAL MET ALA CYS CYS TYR 
SEQRES  19 1  369  THR ILE ILE ILE HIS THR LEU ILE GLN ALA LYS LYS SER 
SEQRES  20 1  369  SER LYS HIS LYS ALA LEU LYS VAL THR ILE THR VAL LEU 
SEQRES  21 1  369  THR VAL PHE VAL LEU SER GLN PHE PRO TYR ASN CYS ILE 
SEQRES  22 1  369  LEU LEU VAL GLN THR ILE ASP ALA TYR ALA MET PHE ILE 
SEQRES  23 1  369  SER ASN CYS ALA VAL SER THR ASN ILE ASP ILE CYS PHE 
SEQRES  24 1  369  GLN VAL THR GLN THR ILE ALA PHE PHE HIS SER CYS LEU 
SEQRES  25 1  369  ASN PRO VAL LEU TYR VAL PHE VAL GLY GLU ARG PHE ARG 
SEQRES  26 1  369  ARG ASP LEU VAL LYS THR LEU LYS ASN LEU GLY CYS ILE 
SEQRES  27 1  369  SER GLN ALA GLN TRP VAL SER PHE THR ARG ARG GLU GLY 
SEQRES  28 1  369  SER LEU LYS LEU SER SER MET LEU LEU GLU THR THR SER 
SEQRES  29 1  369  GLY ALA LEU SER LEU                                 
SEQRES   1 2  127  PCA GLY VAL PHE GLU ASP CYS CYS LEU ALA TYR HIS TYR 
SEQRES   2 2  127  PRO ILE GLY TRP ALA VAL LEU ARG ARG ALA TRP THR TYR 
SEQRES   3 2  127  ARG ILE GLN GLU VAL SER GLY SER CYS ASN LEU PRO ALA 
SEQRES   4 2  127  ALA ILE PHE TYR LEU PRO LYS ARG HIS ARG LYS VAL CYS 
SEQRES   5 2  127  GLY ASN PRO LYS SER ARG GLU VAL GLN ARG ALA MET LYS 
SEQRES   6 2  127  LEU LEU ASP ALA ARG ASN LYS VAL PHE ALA LYS LEU HIS 
SEQRES   7 2  127  HIS ASN THR GLN THR PHE GLN ALA GLY PRO HIS ALA VAL 
SEQRES   8 2  127  LYS LYS LEU SER SER GLY ASN SER LYS LEU SER SER SER 
SEQRES   9 2  127  LYS PHE SER ASN PRO ILE SER SER SER LYS ARG ASN VAL 
SEQRES  10 2  127  SER LEU LEU ILE SER ALA ASN SER GLY LEU             
HELIX    1  HA ASP 1   15  TYR 1   17  1
HELIX    2  HB GLU 1   20  SER 1   23  1
HELIX    3  HC MET 1   25  ASN 1   30  1
HELIX    4  HD ASN 1   41  SER 1   48  1
HELIX    5  HE PHE 1   50  TYR 1   75  1
HELIX    6  HF MET 1   82  LEU 1   98  1
HELIX    7  HG VAL 1   99  THR 1  100  1
HELIX    8  HH LEU 1  101  ALA 1  109  1
HELIX    9  HI THR 1  116  SER 1  141  1
HELIX   10  HJ ASP 1  143  ALA 1  149  1
HELIX   11  HK ALA 1  151  THR 1  156  1
HELIX   12  HL ARG 1  158  ALA 1  178  1
HELIX   13  HM LEU 1  179  CYS 1  180  1
HELIX   14  HN ILE 1  181  TYR 1  186  1
HELIX   15  HO VAL 1  201  VAL 1  201  9
HELIX   16  HP SER 1  207  VAL 1  219  1
HELIX   17  HQ ILE 1  220  PHE 1  224  1
HELIX   18  HR LEU 1  225  GLN 1  243  1
HELIX   19  HS SER 1  247  SER 1  248  1
HELIX   20  HT LYS 1  249  LEU 1  265  1
HELIX   21  HU GLN 1  267  THR 1  278  1
HELIX   22  HV ASP 1  280  ALA 1  283  1
HELIX   23  HW CYS 1  289  ASN 1  294  1
HELIX   24  HX ASP 1  296  PHE 1  307  1
HELIX   25  HY PHE 1  308  PHE 1  308  5
HELIX    0  H@ HIS 1  309  TYR 1  317  1
HELIX    1  HA GLU 1  322  ASN 1  334  1
HELIX    2  HB GLN 1  340  ALA 1  366  1
HELIX    3  HC LEU 1  367  SER 1  368  1
HELIX    4  HD TRP 2   17  LEU 2   20  1
HELIX    5  HE ARG 2   21  ARG 2   22  1
HELIX    6  HF SER 2   32  SER 2   32  9
HELIX    7  HG LYS 2   46  HIS 2   48  1
HELIX    8  HH ARG 2   58  GLN 2   85  1
SHEET    1  SA 1 TYR 1  37  CYS 1  38  0
SHEET    2  SB 1 SER 1 187  GLU 1 192  0
SHEET    3  SC 1 ILE 1 195  MET 1 200  0
SHEET    4  SD 1 CYS 2   7  CYS 2   8  0
SHEET    5  SE 1 THR 2  25  GLN 2  29  0
SHEET    6  SF 1 ALA 2  39  TYR 2  43  0
SHEET    7  SG 1 LYS 2  50  GLY 2  53  0
SSBOND   1 CYS 1  198    CYS 1  119 
SSBOND   2 CYS 1  289    CYS 1   38 
SSBOND   3 CYS 2    7    CYS 2   35 
SSBOND   4 CYS 2    8    CYS 2   52 
ATOM      1  N   MET 1   1    -127.313 -63.315 567.780  1.00  9.74           N
ATOM      2  CA  MET 1   1    -127.226 -64.126 568.981  1.00  9.74           C
ATOM      3  C   MET 1   1    -127.947 -65.463 568.793  1.00  9.74           C
ATOM      4  O   MET 1   1    -129.155 -65.493 568.561  1.00  9.74           O
ATOM      5  HA  MET 1   1    -126.162 -64.300 569.143  1.00  9.74           H
ATOM      6  CB  MET 1   1    -127.851 -63.370 570.155  1.00  9.74           C
ATOM      7 1HB  MET 1   1    -128.818 -62.963 569.857  1.00  9.74           H
ATOM      8 2HB  MET 1   1    -128.036 -64.058 570.980  1.00  9.74           H
ATOM      9  CG  MET 1   1    -126.938 -62.236 570.625  1.00  9.74           C
ATOM     10 1HG  MET 1   1    -126.085 -62.645 571.167  1.00  9.74           H
ATOM     11 2HG  MET 1   1    -126.539 -61.698 569.764  1.00  9.74           H
ATOM     12  SD  MET 1   1    -127.847 -61.115 571.675  1.00  9.74           S
ATOM     13  CE  MET 1   1    -126.513 -60.076 572.249  1.00  9.74           C
ATOM     14 1HE  MET 1   1    -125.781 -60.685 572.779  1.00  9.74           H
ATOM     15 2HE  MET 1   1    -126.035 -59.595 571.396  1.00  9.74           H
ATOM     16 3HE  MET 1   1    -126.908 -59.315 572.921  1.00  9.74           H
ATOM     17  HN  MET 1   1    -127.787 -63.745 567.012  1.00  9.74           H
ATOM     18  N   THR 1   2    -127.176 -66.535 568.901  1.00  9.74           N
ATOM     19  CA  THR 1   2    -127.729 -67.871 568.759  1.00  9.74           C
ATOM     20  C   THR 1   2    -128.448 -68.290 570.043  1.00  9.74           C
ATOM     21  O   THR 1   2    -127.936 -68.082 571.141  1.00  9.74           O
ATOM     22  HA  THR 1   2    -128.477 -67.852 567.966  1.00  9.74           H
ATOM     23  HB  THR 1   2    -126.885 -69.856 568.497  1.00  9.74           H
ATOM     24  CB  THR 1   2    -126.591 -68.814 568.364  1.00  9.74           C
ATOM     25  OG1 THR 1   2    -125.490 -68.381 569.158  1.00  9.74           O
ATOM     26  HG1 THR 1   2    -125.648 -68.612 570.118  1.00  9.74           H
ATOM     27  CG2 THR 1   2    -126.121 -68.596 566.925  1.00  9.74           C
ATOM     28 1HG2 THR 1   2    -125.764 -67.572 566.811  1.00  9.74           H
ATOM     29 2HG2 THR 1   2    -126.952 -68.769 566.241  1.00  9.74           H
ATOM     30 3HG2 THR 1   2    -125.313 -69.290 566.697  1.00  9.74           H
ATOM     31  HN  THR 1   2    -126.193 -66.501 569.081  1.00  9.74           H
ATOM     32  N   PRO 1   3    -129.643 -68.886 569.929  1.00  9.74           N
ATOM     33  CA  PRO 1   3    -130.316 -69.457 571.098  1.00  9.74           C
ATOM     34  C   PRO 1   3    -129.599 -70.685 571.634  1.00  9.74           C
ATOM     35  O   PRO 1   3    -129.313 -71.618 570.885  1.00  9.74           O
ATOM     36  HA  PRO 1   3    -130.310 -68.742 571.922  1.00  9.74           H
ATOM     37  CB  PRO 1   3    -131.715 -69.797 570.581  1.00  9.74           C
ATOM     38 1HB  PRO 1   3    -132.123 -70.677 571.077  1.00  9.74           H
ATOM     39 2HB  PRO 1   3    -132.416 -68.981 570.755  1.00  9.74           H
ATOM     40  CG  PRO 1   3    -131.503 -70.039 569.114  1.00  9.74           C
ATOM     41 1HG  PRO 1   3    -131.189 -71.065 568.925  1.00  9.74           H
ATOM     42 2HG  PRO 1   3    -132.422 -69.879 568.551  1.00  9.74           H
ATOM     43  CD  PRO 1   3    -130.439 -69.063 568.701  1.00  9.74           C
ATOM     44 1HD  PRO 1   3    -129.834 -69.451 567.882  1.00  9.74           H
ATOM     45 2HD  PRO 1   3    -130.869 -68.120 568.362  1.00  9.74           H
ATOM     46  N   THR 1   4    -129.324 -70.652 572.930  1.00  9.74           N
ATOM     47  CA  THR 1   4    -128.622 -71.749 573.574  1.00  9.74           C
ATOM     48  C   THR 1   4    -129.588 -72.896 573.879  1.00  9.74           C
ATOM     49  O   THR 1   4    -130.205 -72.926 574.942  1.00  9.74           O
ATOM     50  HA  THR 1   4    -127.876 -72.135 572.879  1.00  9.74           H
ATOM     51  HB  THR 1   4    -128.615 -71.135 575.658  1.00  9.74           H
ATOM     52  CB  THR 1   4    -127.923 -71.197 574.818  1.00  9.74           C
ATOM     53  OG1 THR 1   4    -127.370 -69.957 574.385  1.00  9.74           O
ATOM     54  HG1 THR 1   4    -127.102 -69.407 575.176  1.00  9.74           H
ATOM     55  CG2 THR 1   4    -126.703 -72.028 575.222  1.00  9.74           C
ATOM     56 1HG2 THR 1   4    -125.981 -72.033 574.406  1.00  9.74           H
ATOM     57 2HG2 THR 1   4    -127.015 -73.049 575.438  1.00  9.74           H
ATOM     58 3HG2 THR 1   4    -126.245 -71.592 576.110  1.00  9.74           H
ATOM     59  HN  THR 1   4    -129.573 -69.896 573.536  1.00  9.74           H
ATOM     60  N   ASP 1   5    -129.688 -73.811 572.926  1.00  9.74           N
ATOM     61  CA  ASP 1   5    -130.497 -75.003 573.116  1.00  9.74           C
ATOM     62  C   ASP 1   5    -129.894 -75.850 574.238  1.00  9.74           C
ATOM     63  O   ASP 1   5    -128.986 -76.645 574.000  1.00  9.74           O
ATOM     64  HA  ASP 1   5    -131.494 -74.636 573.360  1.00  9.74           H
ATOM     65  CB  ASP 1   5    -130.530 -75.855 571.845  1.00  9.74           C
ATOM     66 1HB  ASP 1   5    -129.542 -75.864 571.384  1.00  9.74           H
ATOM     67 2HB  ASP 1   5    -130.772 -76.886 572.100  1.00  9.74           H
ATOM     68  CG  ASP 1   5    -131.558 -75.314 570.849  1.00  9.74           C
ATOM     69  OD1 ASP 1   5    -132.595 -74.804 571.325  1.00  9.74           O
ATOM     70  OD2 ASP 1   5    -131.284 -75.425 569.634  1.00  9.74           O
ATOM     71  HN  ASP 1   5    -129.229 -73.748 572.040  1.00  9.74           H
ATOM     72  N   PHE 1   6    -130.424 -75.652 575.436  1.00  9.74           N
ATOM     73  CA  PHE 1   6    -130.074 -76.505 576.559  1.00  9.74           C
ATOM     74  C   PHE 1   6    -130.772 -77.863 576.454  1.00  9.74           C
ATOM     75  O   PHE 1   6    -131.529 -78.246 577.344  1.00  9.74           O
ATOM     76  HA  PHE 1   6    -128.994 -76.650 576.531  1.00  9.74           H
ATOM     77  CB  PHE 1   6    -130.555 -75.795 577.826  1.00  9.74           C
ATOM     78 1HB  PHE 1   6    -131.560 -75.410 577.656  1.00  9.74           H
ATOM     79 2HB  PHE 1   6    -130.625 -76.523 578.634  1.00  9.74           H
ATOM     80  CG  PHE 1   6    -129.652 -74.643 578.274  1.00  9.74           C
ATOM     81  HD1 PHE 1   6    -128.308 -75.921 579.313  1.00  9.74           H
ATOM     82  CD1 PHE 1   6    -128.549 -74.897 579.028  1.00  9.74           C
ATOM     83  HD2 PHE 1   6    -130.837 -73.162 577.314  1.00  9.74           H
ATOM     84  CD2 PHE 1   6    -129.953 -73.366 577.918  1.00  9.74           C
ATOM     85  CE1 PHE 1   6    -127.712 -73.828 579.444  1.00  9.74           C
ATOM     86  HE1 PHE 1   6    -126.828 -74.032 580.049  1.00  9.74           H
ATOM     87  CE2 PHE 1   6    -129.116 -72.297 578.334  1.00  9.74           C
ATOM     88  HE2 PHE 1   6    -129.357 -71.273 578.049  1.00  9.74           H
ATOM     89  CZ  PHE 1   6    -128.013 -72.551 579.088  1.00  9.74           C
ATOM     90  HZ  PHE 1   6    -127.370 -71.730 579.407  1.00  9.74           H
ATOM     91  HN  PHE 1   6    -131.079 -74.926 575.644  1.00  9.74           H
ATOM     92  N   THR 1   7    -130.491 -78.553 575.358  1.00  9.74           N
ATOM     93  CA  THR 1   7    -130.883 -79.947 575.231  1.00  9.74           C
ATOM     94  C   THR 1   7    -130.099 -80.813 576.219  1.00  9.74           C
ATOM     95  O   THR 1   7    -129.194 -81.548 575.824  1.00  9.74           O
ATOM     96  HA  THR 1   7    -131.936 -80.033 575.496  1.00  9.74           H
ATOM     97  HB  THR 1   7    -129.736 -80.875 573.636  1.00  9.74           H
ATOM     98  CB  THR 1   7    -130.688 -80.361 573.771  1.00  9.74           C
ATOM     99  OG1 THR 1   7    -130.839 -79.146 573.042  1.00  9.74           O
ATOM    100  HG1 THR 1   7    -130.466 -79.251 572.121  1.00  9.74           H
ATOM    101  CG2 THR 1   7    -131.824 -81.248 573.258  1.00  9.74           C
ATOM    102 1HG2 THR 1   7    -132.768 -80.708 573.330  1.00  9.74           H
ATOM    103 2HG2 THR 1   7    -131.877 -82.155 573.860  1.00  9.74           H
ATOM    104 3HG2 THR 1   7    -131.636 -81.513 572.217  1.00  9.74           H
ATOM    105  HN  THR 1   7    -130.006 -78.177 574.569  1.00  9.74           H
ATOM    106  N   SER 1   8    -130.474 -80.699 577.484  1.00  9.74           N
ATOM    107  CA  SER 1   8    -129.763 -81.398 578.541  1.00  9.74           C
ATOM    108  C   SER 1   8    -129.751 -82.902 578.258  1.00  9.74           C
ATOM    109  O   SER 1   8    -130.795 -83.551 578.282  1.00  9.74           O
ATOM    110  HA  SER 1   8    -128.750 -80.997 578.523  1.00  9.74           H
ATOM    111  CB  SER 1   8    -130.396 -81.121 579.907  1.00  9.74           C
ATOM    112 1HB  SER 1   8    -129.839 -81.652 580.679  1.00  9.74           H
ATOM    113 2HB  SER 1   8    -130.318 -80.058 580.133  1.00  9.74           H
ATOM    114  HG  SER 1   8    -131.854 -82.468 579.655  1.00  9.74           H
ATOM    115  OG  SER 1   8    -131.764 -81.517 579.952  1.00  9.74           O
ATOM    116  HN  SER 1   8    -131.246 -80.143 577.791  1.00  9.74           H
ATOM    117  N   PRO 1   9    -128.573 -83.481 577.985  1.00  9.74           N
ATOM    118  CA  PRO 1   9    -128.487 -84.913 577.688  1.00  9.74           C
ATOM    119  C   PRO 1   9    -128.786 -85.773 578.905  1.00  9.74           C
ATOM    120  O   PRO 1   9    -127.872 -86.187 579.616  1.00  9.74           O
ATOM    121  HA  PRO 1   9    -129.241 -85.190 576.952  1.00  9.74           H
ATOM    122  CB  PRO 1   9    -127.048 -85.096 577.203  1.00  9.74           C
ATOM    123 1HB  PRO 1   9    -126.655 -86.076 577.473  1.00  9.74           H
ATOM    124 2HB  PRO 1   9    -126.976 -85.013 576.118  1.00  9.74           H
ATOM    125  CG  PRO 1   9    -126.297 -83.992 577.891  1.00  9.74           C
ATOM    126 1HG  PRO 1   9    -125.991 -84.289 578.894  1.00  9.74           H
ATOM    127 2HG  PRO 1   9    -125.389 -83.733 577.345  1.00  9.74           H
ATOM    128  CD  PRO 1   9    -127.250 -82.833 577.936  1.00  9.74           C
ATOM    129 1HD  PRO 1   9    -127.077 -82.206 578.810  1.00  9.74           H
ATOM    130 2HD  PRO 1   9    -127.147 -82.195 577.059  1.00  9.74           H
ATOM    131  N   ILE 1  10    -130.071 -86.021 579.114  1.00  9.74           N
ATOM    132  CA  ILE 1  10    -130.492 -87.060 580.037  1.00  9.74           C
ATOM    133  C   ILE 1  10    -129.978 -88.414 579.544  1.00  9.74           C
ATOM    134  O   ILE 1  10    -130.458 -88.935 578.538  1.00  9.74           O
ATOM    135  HA  ILE 1  10    -130.031 -86.847 581.002  1.00  9.74           H
ATOM    136  HB  ILE 1  10    -132.487 -87.187 579.277  1.00  9.74           H
ATOM    137  CB  ILE 1  10    -132.008 -87.014 580.240  1.00  9.74           C
ATOM    138  CG1 ILE 1  10    -132.454 -85.634 580.726  1.00  9.74           C
ATOM    139 1HG1 ILE 1  10    -132.005 -85.423 581.697  1.00  9.74           H
ATOM    140 2HG1 ILE 1  10    -132.098 -84.869 580.037  1.00  9.74           H
ATOM    141  CG2 ILE 1  10    -132.469 -88.130 581.181  1.00  9.74           C
ATOM    142 1HG2 ILE 1  10    -132.202 -89.097 580.755  1.00  9.74           H
ATOM    143 2HG2 ILE 1  10    -131.983 -88.013 582.149  1.00  9.74           H
ATOM    144 3HG2 ILE 1  10    -133.550 -88.074 581.308  1.00  9.74           H
ATOM    145  CD1 ILE 1  10    -133.979 -85.558 580.836  1.00  9.74           C
ATOM    146 1HD1 ILE 1  10    -134.423 -85.746 579.859  1.00  9.74           H
ATOM    147 2HD1 ILE 1  10    -134.329 -86.309 581.545  1.00  9.74           H
ATOM    148 3HD1 ILE 1  10    -134.269 -84.567 581.184  1.00  9.74           H
ATOM    149  HN  ILE 1  10    -130.816 -85.527 578.665  1.00  9.74           H
ATOM    150  N   PRO 1  11    -128.997 -89.006 580.238  1.00  9.74           N
ATOM    151  CA  PRO 1  11    -128.388 -90.254 579.770  1.00  9.74           C
ATOM    152  C   PRO 1  11    -129.423 -91.330 579.487  1.00  9.74           C
ATOM    153  O   PRO 1  11    -130.350 -91.527 580.272  1.00  9.74           O
ATOM    154  HA  PRO 1  11    -127.881 -90.089 578.820  1.00  9.74           H
ATOM    155  CB  PRO 1  11    -127.453 -90.652 580.914  1.00  9.74           C
ATOM    156 1HB  PRO 1  11    -127.948 -91.314 581.625  1.00  9.74           H
ATOM    157 2HB  PRO 1  11    -126.573 -91.180 580.547  1.00  9.74           H
ATOM    158  CG  PRO 1  11    -127.085 -89.317 581.550  1.00  9.74           C
ATOM    159 1HG  PRO 1  11    -126.720 -89.441 582.570  1.00  9.74           H
ATOM    160 2HG  PRO 1  11    -126.291 -88.811 581.000  1.00  9.74           H
ATOM    161  CD  PRO 1  11    -128.394 -88.545 581.502  1.00  9.74           C
ATOM    162 1HD  PRO 1  11    -129.031 -88.775 582.357  1.00  9.74           H
ATOM    163 2HD  PRO 1  11    -128.230 -87.468 581.511  1.00  9.74           H
ATOM    164  N   ASN 1  12    -129.236 -92.005 578.362  1.00  9.74           N
ATOM    165  CA  ASN 1  12    -129.984 -93.219 578.084  1.00  9.74           C
ATOM    166  C   ASN 1  12    -129.485 -94.340 578.998  1.00  9.74           C
ATOM    167  O   ASN 1  12    -128.721 -95.203 578.568  1.00  9.74           O
ATOM    168  HA  ASN 1  12    -131.027 -92.962 578.271  1.00  9.74           H
ATOM    169  CB  ASN 1  12    -129.787 -93.668 576.635  1.00  9.74           C
ATOM    170 1HB  ASN 1  12    -128.741 -93.550 576.353  1.00  9.74           H
ATOM    171 2HB  ASN 1  12    -130.025 -94.728 576.543  1.00  9.74           H
ATOM    172  CG  ASN 1  12    -130.672 -92.857 575.685  1.00  9.74           C
ATOM    173  OD1 ASN 1  12    -131.383 -91.949 576.081  1.00  9.74           O
ATOM    174  ND2 ASN 1  12    -130.588 -93.236 574.413  1.00  9.74           N
ATOM    175 1HD2 ASN 1  12    -129.984 -93.990 574.154  1.00  9.74           H
ATOM    176 2HD2 ASN 1  12    -131.128 -92.766 573.715  1.00  9.74           H
ATOM    177  HN  ASN 1  12    -128.589 -91.735 577.649  1.00  9.74           H
ATOM    178  N   MET 1  13    -129.939 -94.292 580.242  1.00  9.74           N
ATOM    179  CA  MET 1  13    -129.620 -95.341 581.196  1.00  9.74           C
ATOM    180  C   MET 1  13    -130.440 -96.602 580.918  1.00  9.74           C
ATOM    181  O   MET 1  13    -130.242 -97.631 581.564  1.00  9.74           O
ATOM    182  HA  MET 1  13    -128.560 -95.551 581.058  1.00  9.74           H
ATOM    183  CB  MET 1  13    -129.909 -94.846 582.615  1.00  9.74           C
ATOM    184 1HB  MET 1  13    -129.662 -93.787 582.692  1.00  9.74           H
ATOM    185 2HB  MET 1  13    -130.974 -94.941 582.827  1.00  9.74           H
ATOM    186  CG  MET 1  13    -129.105 -95.640 583.647  1.00  9.74           C
ATOM    187 1HG  MET 1  13    -129.319 -96.704 583.546  1.00  9.74           H
ATOM    188 2HG  MET 1  13    -128.038 -95.510 583.466  1.00  9.74           H
ATOM    189  SD  MET 1  13    -129.515 -95.089 585.294  1.00  9.74           S
ATOM    190  CE  MET 1  13    -128.213 -95.886 586.220  1.00  9.74           C
ATOM    191 1HE  MET 1  13    -128.279 -96.965 586.085  1.00  9.74           H
ATOM    192 2HE  MET 1  13    -127.245 -95.533 585.863  1.00  9.74           H
ATOM    193 3HE  MET 1  13    -128.320 -95.645 587.278  1.00  9.74           H
ATOM    194  HN  MET 1  13    -130.512 -93.555 580.600  1.00  9.74           H
ATOM    195  N   ALA 1  14    -131.343 -96.482 579.956  1.00  9.74           N
ATOM    196  CA  ALA 1  14    -132.456 -97.412 579.854  1.00  9.74           C
ATOM    197  C   ALA 1  14    -131.926 -98.794 579.466  1.00  9.74           C
ATOM    198  O   ALA 1  14    -132.441 -99.811 579.926  1.00  9.74           O
ATOM    199  HA  ALA 1  14    -132.927 -97.475 580.835  1.00  9.74           H
ATOM    200  CB  ALA 1  14    -133.478 -96.876 578.850  1.00  9.74           C
ATOM    201 1HB  ALA 1  14    -133.845 -95.906 579.187  1.00  9.74           H
ATOM    202 2HB  ALA 1  14    -133.006 -96.766 577.874  1.00  9.74           H
ATOM    203 3HB  ALA 1  14    -134.313 -97.573 578.774  1.00  9.74           H
ATOM    204  HN  ALA 1  14    -131.324 -95.768 579.257  1.00  9.74           H
ATOM    205  N   ASP 1  15    -130.904 -98.785 578.622  1.00  9.74           N
ATOM    206  CA  ASP 1  15    -130.629 -99.928 577.769  1.00  9.74           C
ATOM    207  C   ASP 1  15    -130.099-101.081 578.624  1.00  9.74           C
ATOM    208  O   ASP 1  15    -130.440-102.240 578.391  1.00  9.74           O
ATOM    209  HA  ASP 1  15    -131.580-100.166 577.292  1.00  9.74           H
ATOM    210  CB  ASP 1  15    -129.566 -99.590 576.721  1.00  9.74           C
ATOM    211 1HB  ASP 1  15    -128.622 -99.365 577.215  1.00  9.74           H
ATOM    212 2HB  ASP 1  15    -129.393-100.456 576.082  1.00  9.74           H
ATOM    213  CG  ASP 1  15    -129.999 -98.397 575.867  1.00  9.74           C
ATOM    214  OD1 ASP 1  15    -131.165 -97.977 576.028  1.00  9.74           O
ATOM    215  OD2 ASP 1  15    -129.154 -97.931 575.072  1.00  9.74           O
ATOM    216  HN  ASP 1  15    -130.273 -98.017 578.517  1.00  9.74           H
ATOM    217  N   ASP 1  16    -129.274-100.724 579.597  1.00  9.74           N
ATOM    218  CA  ASP 1  16    -128.581-101.721 580.395  1.00  9.74           C
ATOM    219  C   ASP 1  16    -129.578-102.395 581.339  1.00  9.74           C
ATOM    220  O   ASP 1  16    -129.219-103.315 582.073  1.00  9.74           O
ATOM    221  HA  ASP 1  16    -128.153-102.418 579.674  1.00  9.74           H
ATOM    222  CB  ASP 1  16    -127.483-101.080 581.246  1.00  9.74           C
ATOM    223 1HB  ASP 1  16    -127.002-100.279 580.683  1.00  9.74           H
ATOM    224 2HB  ASP 1  16    -127.924-100.625 582.133  1.00  9.74           H
ATOM    225  CG  ASP 1  16    -126.437-102.116 581.663  1.00  9.74           C
ATOM    226  OD1 ASP 1  16    -126.155-103.004 580.830  1.00  9.74           O
ATOM    227  OD2 ASP 1  16    -125.943-101.995 582.805  1.00  9.74           O
ATOM    228  HN  ASP 1  16    -129.076 -99.775 579.842  1.00  9.74           H
ATOM    229  N   TYR 1  17    -130.810-101.912 581.290  1.00  9.74           N
ATOM    230  CA  TYR 1  17    -131.899-102.564 581.999  1.00  9.74           C
ATOM    231  C   TYR 1  17    -132.302-103.866 581.304  1.00  9.74           C
ATOM    232  O   TYR 1  17    -133.006-104.691 581.885  1.00  9.74           O
ATOM    233  HA  TYR 1  17    -131.555-102.790 583.008  1.00  9.74           H
ATOM    234  CB  TYR 1  17    -133.076-101.588 581.952  1.00  9.74           C
ATOM    235 1HB  TYR 1  17    -133.150-101.171 580.948  1.00  9.74           H
ATOM    236 2HB  TYR 1  17    -133.999-102.139 582.137  1.00  9.74           H
ATOM    237  CG  TYR 1  17    -132.974-100.441 582.959  1.00  9.74           C
ATOM    238  HD1 TYR 1  17    -134.238-101.401 584.401  1.00  9.74           H
ATOM    239  CD1 TYR 1  17    -133.640-100.520 584.166  1.00  9.74           C
ATOM    240  HD2 TYR 1  17    -131.692 -99.263 581.708  1.00  9.74           H
ATOM    241  CD2 TYR 1  17    -132.217 -99.326 582.661  1.00  9.74           C
ATOM    242  CE1 TYR 1  17    -133.544 -99.441 585.113  1.00  9.74           C
ATOM    243  HE1 TYR 1  17    -134.064 -99.491 586.070  1.00  9.74           H
ATOM    244  HE2 TYR 1  17    -131.526 -97.360 583.386  1.00  9.74           H
ATOM    245  CE2 TYR 1  17    -132.121 -98.246 583.609  1.00  9.74           C
ATOM    246  CZ  TYR 1  17    -132.789 -98.357 584.788  1.00  9.74           C
ATOM    247  OH  TYR 1  17    -132.698 -97.337 585.684  1.00  9.74           O
ATOM    248  HH  TYR 1  17    -132.171 -96.584 585.291  1.00  9.74           H
ATOM    249  HN  TYR 1  17    -131.069-101.092 580.780  1.00  9.74           H
ATOM    250  N   GLY 1  18    -131.840-104.010 580.071  1.00  9.74           N
ATOM    251  CA  GLY 1  18    -132.366-105.038 579.190  1.00  9.74           C
ATOM    252  C   GLY 1  18    -132.490-106.376 579.921  1.00  9.74           C
ATOM    253  O   GLY 1  18    -133.573-106.740 580.376  1.00  9.74           O
ATOM    254 1HA  GLY 1  18    -133.342-104.734 578.812  1.00  9.74           H
ATOM    255 2HA  GLY 1  18    -131.711-105.151 578.326  1.00  9.74           H
ATOM    256  HN  GLY 1  18    -131.120-103.440 579.674  1.00  9.74           H
ATOM    257  N   SER 1  19    -131.366-107.071 580.011  1.00  9.74           N
ATOM    258  CA  SER 1  19    -131.367-108.433 580.519  1.00  9.74           C
ATOM    259  C   SER 1  19    -131.427-108.421 582.048  1.00  9.74           C
ATOM    260  O   SER 1  19    -132.085-109.266 582.653  1.00  9.74           O
ATOM    261  HA  SER 1  19    -132.263-108.895 580.104  1.00  9.74           H
ATOM    262  CB  SER 1  19    -130.131-109.199 580.042  1.00  9.74           C
ATOM    263 1HB  SER 1  19    -130.071-110.152 580.568  1.00  9.74           H
ATOM    264 2HB  SER 1  19    -130.233-109.426 578.981  1.00  9.74           H
ATOM    265  HG  SER 1  19    -128.145-108.985 579.924  1.00  9.74           H
ATOM    266  OG  SER 1  19    -128.930-108.463 580.256  1.00  9.74           O
ATOM    267  HN  SER 1  19    -130.468-106.720 579.746  1.00  9.74           H
ATOM    268  N   GLU 1  20    -130.731-107.455 582.628  1.00  9.74           N
ATOM    269  CA  GLU 1  20    -130.605-107.388 584.074  1.00  9.74           C
ATOM    270  C   GLU 1  20    -131.969-107.118 584.714  1.00  9.74           C
ATOM    271  O   GLU 1  20    -132.153-107.341 585.909  1.00  9.74           O
ATOM    272  HA  GLU 1  20    -130.242-108.369 584.379  1.00  9.74           H
ATOM    273  CB  GLU 1  20    -129.586-106.325 584.487  1.00  9.74           C
ATOM    274 1HB  GLU 1  20    -128.794-106.265 583.741  1.00  9.74           H
ATOM    275 2HB  GLU 1  20    -130.093-105.374 584.654  1.00  9.74           H
ATOM    276  CG  GLU 1  20    -128.916-106.693 585.812  1.00  9.74           C
ATOM    277 1HG  GLU 1  20    -129.638-107.182 586.466  1.00  9.74           H
ATOM    278 2HG  GLU 1  20    -128.114-107.410 585.632  1.00  9.74           H
ATOM    279  CD  GLU 1  20    -128.351-105.452 586.505  1.00  9.74           C
ATOM    280  OE1 GLU 1  20    -129.002-104.994 587.469  1.00  9.74           O
ATOM    281  OE2 GLU 1  20    -127.280-104.988 586.055  1.00  9.74           O
ATOM    282  HN  GLU 1  20    -130.260-106.727 582.129  1.00  9.74           H
ATOM    283  N   SER 1  21    -132.890-106.641 583.889  1.00  9.74           N
ATOM    284  CA  SER 1  21    -134.229-106.332 584.361  1.00  9.74           C
ATOM    285  C   SER 1  21    -134.914-107.604 584.864  1.00  9.74           C
ATOM    286  O   SER 1  21    -135.593-107.584 585.889  1.00  9.74           O
ATOM    287  HA  SER 1  21    -134.091-105.623 585.177  1.00  9.74           H
ATOM    288  CB  SER 1  21    -135.065-105.680 583.257  1.00  9.74           C
ATOM    289 1HB  SER 1  21    -136.021-105.358 583.669  1.00  9.74           H
ATOM    290 2HB  SER 1  21    -134.555-104.786 582.897  1.00  9.74           H
ATOM    291  HG  SER 1  21    -134.472-106.634 581.601  1.00  9.74           H
ATOM    292  OG  SER 1  21    -135.294-106.568 582.166  1.00  9.74           O
ATOM    293  HN  SER 1  21    -132.733-106.467 582.917  1.00  9.74           H
ATOM    294  N   THR 1  22    -134.712-108.681 584.118  1.00  9.74           N
ATOM    295  CA  THR 1  22    -135.414-109.923 584.392  1.00  9.74           C
ATOM    296  C   THR 1  22    -134.917-110.540 585.701  1.00  9.74           C
ATOM    297  O   THR 1  22    -135.707-110.801 586.607  1.00  9.74           O
ATOM    298  HA  THR 1  22    -136.472-109.697 584.526  1.00  9.74           H
ATOM    299  HB  THR 1  22    -134.198-111.155 583.079  1.00  9.74           H
ATOM    300  CB  THR 1  22    -135.237-110.843 583.182  1.00  9.74           C
ATOM    301  OG1 THR 1  22    -135.763-110.088 582.093  1.00  9.74           O
ATOM    302  HG1 THR 1  22    -135.428-110.458 581.227  1.00  9.74           H
ATOM    303  CG2 THR 1  22    -136.138-112.078 583.249  1.00  9.74           C
ATOM    304 1HG2 THR 1  22    -137.181-111.766 583.283  1.00  9.74           H
ATOM    305 2HG2 THR 1  22    -135.900-112.652 584.144  1.00  9.74           H
ATOM    306 3HG2 THR 1  22    -135.973-112.696 582.366  1.00  9.74           H
ATOM    307  HN  THR 1  22    -134.083-108.713 583.341  1.00  9.74           H
ATOM    308  N   SER 1  23    -133.611-110.754 585.759  1.00  9.74           N
ATOM    309  CA  SER 1  23    -133.010-111.410 586.907  1.00  9.74           C
ATOM    310  C   SER 1  23    -133.207-110.555 588.161  1.00  9.74           C
ATOM    311  O   SER 1  23    -133.486-111.080 589.237  1.00  9.74           O
ATOM    312  HA  SER 1  23    -133.537-112.359 587.006  1.00  9.74           H
ATOM    313  CB  SER 1  23    -131.521-111.675 586.674  1.00  9.74           C
ATOM    314 1HB  SER 1  23    -131.077-112.076 587.586  1.00  9.74           H
ATOM    315 2HB  SER 1  23    -131.405-112.436 585.902  1.00  9.74           H
ATOM    316  HG  SER 1  23    -130.534-109.987 587.096  1.00  9.74           H
ATOM    317  OG  SER 1  23    -130.823-110.496 586.285  1.00  9.74           O
ATOM    318  HN  SER 1  23    -132.968-110.488 585.040  1.00  9.74           H
ATOM    319  N   SER 1  24    -133.053-109.251 587.979  1.00  9.74           N
ATOM    320  CA  SER 1  24    -133.174-108.322 589.089  1.00  9.74           C
ATOM    321  C   SER 1  24    -134.632-108.239 589.546  1.00  9.74           C
ATOM    322  O   SER 1  24    -134.914-107.780 590.652  1.00  9.74           O
ATOM    323  HA  SER 1  24    -132.547-108.733 589.880  1.00  9.74           H
ATOM    324  CB  SER 1  24    -132.660-106.933 588.703  1.00  9.74           C
ATOM    325 1HB  SER 1  24    -132.524-106.334 589.603  1.00  9.74           H
ATOM    326 2HB  SER 1  24    -131.681-107.027 588.232  1.00  9.74           H
ATOM    327  HG  SER 1  24    -133.145-106.201 586.904  1.00  9.74           H
ATOM    328  OG  SER 1  24    -133.551-106.261 587.816  1.00  9.74           O
ATOM    329  HN  SER 1  24    -132.850-108.830 587.095  1.00  9.74           H
ATOM    330  N   MET 1  25    -135.519-108.692 588.672  1.00  9.74           N
ATOM    331  CA  MET 1  25    -136.923-108.813 589.026  1.00  9.74           C
ATOM    332  C   MET 1  25    -137.191-110.128 589.762  1.00  9.74           C
ATOM    333  O   MET 1  25    -137.949-110.159 590.730  1.00  9.74           O
ATOM    334  HA  MET 1  25    -137.133-107.971 589.686  1.00  9.74           H
ATOM    335  CB  MET 1  25    -137.776-108.754 587.758  1.00  9.74           C
ATOM    336 1HB  MET 1  25    -137.523-107.861 587.186  1.00  9.74           H
ATOM    337 2HB  MET 1  25    -137.553-109.613 587.125  1.00  9.74           H
ATOM    338  CG  MET 1  25    -139.267-108.741 588.101  1.00  9.74           C
ATOM    339 1HG  MET 1  25    -139.859-108.866 587.194  1.00  9.74           H
ATOM    340 2HG  MET 1  25    -139.506-109.580 588.755  1.00  9.74           H
ATOM    341  SD  MET 1  25    -139.697-107.204 588.900  1.00  9.74           S
ATOM    342  CE  MET 1  25    -141.468-107.222 588.676  1.00  9.74           C
ATOM    343 1HE  MET 1  25    -141.699-107.247 587.611  1.00  9.74           H
ATOM    344 2HE  MET 1  25    -141.886-108.104 589.160  1.00  9.74           H
ATOM    345 3HE  MET 1  25    -141.899-106.325 589.120  1.00  9.74           H
ATOM    346  HN  MET 1  25    -135.293-108.972 587.739  1.00  9.74           H
ATOM    347  N   GLU 1  26    -136.554-111.183 589.274  1.00  9.74           N
ATOM    348  CA  GLU 1  26    -136.707-112.495 589.878  1.00  9.74           C
ATOM    349  C   GLU 1  26    -136.116-112.502 591.289  1.00  9.74           C
ATOM    350  O   GLU 1  26    -136.748-112.984 592.228  1.00  9.74           O
ATOM    351  HA  GLU 1  26    -137.782-112.668 589.926  1.00  9.74           H
ATOM    352  CB  GLU 1  26    -136.064-113.577 589.008  1.00  9.74           C
ATOM    353 1HB  GLU 1  26    -136.463-113.520 587.996  1.00  9.74           H
ATOM    354 2HB  GLU 1  26    -134.978-113.484 589.050  1.00  9.74           H
ATOM    355  CG  GLU 1  26    -136.397-114.974 589.536  1.00  9.74           C
ATOM    356 1HG  GLU 1  26    -135.812-115.178 590.433  1.00  9.74           H
ATOM    357 2HG  GLU 1  26    -137.448-115.017 589.824  1.00  9.74           H
ATOM    358  CD  GLU 1  26    -136.108-116.042 588.479  1.00  9.74           C
ATOM    359  OE1 GLU 1  26    -136.814-117.074 588.507  1.00  9.74           O
ATOM    360  OE2 GLU 1  26    -135.188-115.804 587.667  1.00  9.74           O
ATOM    361  HN  GLU 1  26    -135.944-111.150 588.482  1.00  9.74           H
ATOM    362  N   ASP 1  27    -134.911-111.962 591.394  1.00  9.74           N
ATOM    363  CA  ASP 1  27    -134.270-111.808 592.689  1.00  9.74           C
ATOM    364  C   ASP 1  27    -135.260-111.178 593.671  1.00  9.74           C
ATOM    365  O   ASP 1  27    -135.405-111.648 594.799  1.00  9.74           O
ATOM    366  HA  ASP 1  27    -133.974-112.814 592.984  1.00  9.74           H
ATOM    367  CB  ASP 1  27    -133.050-110.890 592.594  1.00  9.74           C
ATOM    368 1HB  ASP 1  27    -133.205-110.154 591.805  1.00  9.74           H
ATOM    369 2HB  ASP 1  27    -132.933-110.337 593.527  1.00  9.74           H
ATOM    370  CG  ASP 1  27    -131.780-111.693 592.308  1.00  9.74           C
ATOM    371  OD1 ASP 1  27    -131.877-112.939 592.343  1.00  9.74           O
ATOM    372  OD2 ASP 1  27    -130.742-111.044 592.060  1.00  9.74           O
ATOM    373  HN  ASP 1  27    -134.376-111.634 590.616  1.00  9.74           H
ATOM    374  N   TYR 1  28    -135.917-110.125 593.207  1.00  9.74           N
ATOM    375  CA  TYR 1  28    -136.757-109.323 594.079  1.00  9.74           C
ATOM    376  C   TYR 1  28    -138.031-110.079 594.462  1.00  9.74           C
ATOM    377  O   TYR 1  28    -138.603-109.840 595.524  1.00  9.74           O
ATOM    378  HA  TYR 1  28    -136.189-109.102 594.983  1.00  9.74           H
ATOM    379  CB  TYR 1  28    -137.139-108.081 593.272  1.00  9.74           C
ATOM    380 1HB  TYR 1  28    -136.230-107.543 593.000  1.00  9.74           H
ATOM    381 2HB  TYR 1  28    -137.612-108.396 592.342  1.00  9.74           H
ATOM    382  CG  TYR 1  28    -138.079-107.124 594.008  1.00  9.74           C
ATOM    383  HD1 TYR 1  28    -139.848-107.947 593.118  1.00  9.74           H
ATOM    384  CD1 TYR 1  28    -139.442-107.203 593.804  1.00  9.74           C
ATOM    385  HD2 TYR 1  28    -136.488-106.121 595.037  1.00  9.74           H
ATOM    386  CD2 TYR 1  28    -137.565-106.183 594.876  1.00  9.74           C
ATOM    387  CE1 TYR 1  28    -140.327-106.303 594.497  1.00  9.74           C
ATOM    388  HE1 TYR 1  28    -141.405-106.354 594.344  1.00  9.74           H
ATOM    389  HE2 TYR 1  28    -138.057-104.535 596.257  1.00  9.74           H
ATOM    390  CE2 TYR 1  28    -138.450-105.283 595.569  1.00  9.74           C
ATOM    391  CZ  TYR 1  28    -139.787-105.387 595.345  1.00  9.74           C
ATOM    392  OH  TYR 1  28    -140.623-104.537 595.999  1.00  9.74           O
ATOM    393  HH  TYR 1  28    -140.098-103.796 596.418  1.00  9.74           H
ATOM    394  HN  TYR 1  28    -135.882-109.820 592.255  1.00  9.74           H
ATOM    395  N   VAL 1  29    -138.437-110.976 593.575  1.00  9.74           N
ATOM    396  CA  VAL 1  29    -139.651-111.745 593.792  1.00  9.74           C
ATOM    397  C   VAL 1  29    -139.355-112.892 594.761  1.00  9.74           C
ATOM    398  O   VAL 1  29    -140.188-113.228 595.602  1.00  9.74           O
ATOM    399  HA  VAL 1  29    -140.385-111.081 594.248  1.00  9.74           H
ATOM    400  HB  VAL 1  29    -139.396-112.680 591.890  1.00  9.74           H
ATOM    401  CB  VAL 1  29    -140.212-112.225 592.452  1.00  9.74           C
ATOM    402  CG1 VAL 1  29    -141.291-113.290 592.660  1.00  9.74           C
ATOM    403 1HG1 VAL 1  29    -140.862-114.144 593.185  1.00  9.74           H
ATOM    404 2HG1 VAL 1  29    -142.106-112.872 593.251  1.00  9.74           H
ATOM    405 3HG1 VAL 1  29    -141.673-113.614 591.691  1.00  9.74           H
ATOM    406  CG2 VAL 1  29    -140.751-111.051 591.632  1.00  9.74           C
ATOM    407 1HG2 VAL 1  29    -141.547-110.555 592.187  1.00  9.74           H
ATOM    408 2HG2 VAL 1  29    -139.946-110.342 591.440  1.00  9.74           H
ATOM    409 3HG2 VAL 1  29    -141.144-111.420 590.685  1.00  9.74           H
ATOM    410  HN  VAL 1  29    -137.955-111.179 592.724  1.00  9.74           H
ATOM    411  N   ASN 1  30    -138.168-113.460 594.612  1.00  9.74           N
ATOM    412  CA  ASN 1  30    -137.812-114.656 595.356  1.00  9.74           C
ATOM    413  C   ASN 1  30    -137.261-114.254 596.726  1.00  9.74           C
ATOM    414  O   ASN 1  30    -137.136-115.091 597.618  1.00  9.74           O
ATOM    415  HA  ASN 1  30    -138.734-115.233 595.430  1.00  9.74           H
ATOM    416  CB  ASN 1  30    -136.730-115.456 594.627  1.00  9.74           C
ATOM    417 1HB  ASN 1  30    -135.896-114.801 594.375  1.00  9.74           H
ATOM    418 2HB  ASN 1  30    -136.338-116.230 595.288  1.00  9.74           H
ATOM    419  CG  ASN 1  30    -137.285-116.097 593.354  1.00  9.74           C
ATOM    420  OD1 ASN 1  30    -138.477-116.316 593.208  1.00  9.74           O
ATOM    421  ND2 ASN 1  30    -136.359-116.385 592.445  1.00  9.74           N
ATOM    422 1HD2 ASN 1  30    -135.397-116.180 592.628  1.00  9.74           H
ATOM    423 2HD2 ASN 1  30    -136.623-116.808 591.578  1.00  9.74           H
ATOM    424  HN  ASN 1  30    -137.457-113.117 593.997  1.00  9.74           H
ATOM    425  N   PHE 1  31    -136.946-112.973 596.849  1.00  9.74           N
ATOM    426  CA  PHE 1  31    -136.397-112.453 598.089  1.00  9.74           C
ATOM    427  C   PHE 1  31    -137.364-112.677 599.254  1.00  9.74           C
ATOM    428  O   PHE 1  31    -138.519-112.258 599.195  1.00  9.74           O
ATOM    429  HA  PHE 1  31    -135.468-112.991 598.282  1.00  9.74           H
ATOM    430  CB  PHE 1  31    -136.193-110.950 597.893  1.00  9.74           C
ATOM    431 1HB  PHE 1  31    -135.563-110.790 597.018  1.00  9.74           H
ATOM    432 2HB  PHE 1  31    -137.157-110.488 597.681  1.00  9.74           H
ATOM    433  CG  PHE 1  31    -135.560-110.246 599.095  1.00  9.74           C
ATOM    434  HD1 PHE 1  31    -137.431-109.624 599.888  1.00  9.74           H
ATOM    435  CD1 PHE 1  31    -136.348-109.622 600.010  1.00  9.74           C
ATOM    436  HD2 PHE 1  31    -133.576-110.743 598.513  1.00  9.74           H
ATOM    437  CD2 PHE 1  31    -134.208-110.243 599.247  1.00  9.74           C
ATOM    438  CE1 PHE 1  31    -135.761-108.968 601.126  1.00  9.74           C
ATOM    439  HE1 PHE 1  31    -136.393-108.468 601.859  1.00  9.74           H
ATOM    440  CE2 PHE 1  31    -133.621-109.590 600.363  1.00  9.74           C
ATOM    441  HE2 PHE 1  31    -132.537-109.588 600.485  1.00  9.74           H
ATOM    442  CZ  PHE 1  31    -134.409-108.966 601.278  1.00  9.74           C
ATOM    443  HZ  PHE 1  31    -133.958-108.464 602.134  1.00  9.74           H
ATOM    444  HN  PHE 1  31    -137.061-112.297 596.121  1.00  9.74           H
ATOM    445  N   ASN 1  32    -136.857-113.338 600.284  1.00  9.74           N
ATOM    446  CA  ASN 1  32    -137.671-113.651 601.446  1.00  9.74           C
ATOM    447  C   ASN 1  32    -137.756-112.419 602.351  1.00  9.74           C
ATOM    448  O   ASN 1  32    -136.859-112.173 603.156  1.00  9.74           O
ATOM    449  HA  ASN 1  32    -138.642-113.942 601.046  1.00  9.74           H
ATOM    450  CB  ASN 1  32    -137.055-114.792 602.259  1.00  9.74           C
ATOM    451 1HB  ASN 1  32    -136.753-115.598 601.589  1.00  9.74           H
ATOM    452 2HB  ASN 1  32    -136.154-114.441 602.761  1.00  9.74           H
ATOM    453  CG  ASN 1  32    -138.048-115.326 603.293  1.00  9.74           C
ATOM    454  OD1 ASN 1  32    -139.194-114.913 603.363  1.00  9.74           O
ATOM    455  ND2 ASN 1  32    -137.546-116.265 604.090  1.00  9.74           N
ATOM    456 1HD2 ASN 1  32    -136.597-116.559 603.980  1.00  9.74           H
ATOM    457 2HD2 ASN 1  32    -138.118-116.677 604.799  1.00  9.74           H
ATOM    458  HN  ASN 1  32    -135.910-113.656 600.333  1.00  9.74           H
ATOM    459  N   PHE 1  33    -138.842-111.678 602.187  1.00  9.74           N
ATOM    460  CA  PHE 1  33    -139.124-110.558 603.069  1.00  9.74           C
ATOM    461  C   PHE 1  33    -139.681-111.043 604.409  1.00  9.74           C
ATOM    462  O   PHE 1  33    -140.824-110.747 604.753  1.00  9.74           O
ATOM    463  HA  PHE 1  33    -138.183-110.034 603.237  1.00  9.74           H
ATOM    464  CB  PHE 1  33    -140.178-109.696 602.373  1.00  9.74           C
ATOM    465 1HB  PHE 1  33    -141.063-110.304 602.183  1.00  9.74           H
ATOM    466 2HB  PHE 1  33    -140.481-108.895 603.048  1.00  9.74           H
ATOM    467  CG  PHE 1  33    -139.708-109.080 601.054  1.00  9.74           C
ATOM    468  HD1 PHE 1  33    -138.870-107.367 601.995  1.00  9.74           H
ATOM    469  CD1 PHE 1  33    -139.057-107.886 601.055  1.00  9.74           C
ATOM    470  HD2 PHE 1  33    -140.462-110.684 599.880  1.00  9.74           H
ATOM    471  CD2 PHE 1  33    -139.940-109.727 599.880  1.00  9.74           C
ATOM    472  CE1 PHE 1  33    -138.620-107.315 599.830  1.00  9.74           C
ATOM    473  HE1 PHE 1  33    -138.098-106.357 599.831  1.00  9.74           H
ATOM    474  CE2 PHE 1  33    -139.503-109.156 598.656  1.00  9.74           C
ATOM    475  HE2 PHE 1  33    -139.689-109.674 597.715  1.00  9.74           H
ATOM    476  CZ  PHE 1  33    -138.852-107.961 598.657  1.00  9.74           C
ATOM    477  HZ  PHE 1  33    -138.516-107.523 597.717  1.00  9.74           H
ATOM    478  HN  PHE 1  33    -139.521-111.832 601.469  1.00  9.74           H
ATOM    479  N   THR 1  34    -138.847-111.778 605.129  1.00  9.74           N
ATOM    480  CA  THR 1  34    -139.087-112.015 606.542  1.00  9.74           C
ATOM    481  C   THR 1  34    -139.138-110.688 607.304  1.00  9.74           C
ATOM    482  O   THR 1  34    -138.181-109.916 607.277  1.00  9.74           O
ATOM    483  HA  THR 1  34    -140.065-112.484 606.651  1.00  9.74           H
ATOM    484  HB  THR 1  34    -137.032-112.475 607.075  1.00  9.74           H
ATOM    485  CB  THR 1  34    -138.004-112.967 607.053  1.00  9.74           C
ATOM    486  OG1 THR 1  34    -138.102-114.098 606.191  1.00  9.74           O
ATOM    487  HG1 THR 1  34    -139.047-114.424 606.160  1.00  9.74           H
ATOM    488  CG2 THR 1  34    -138.324-113.527 608.441  1.00  9.74           C
ATOM    489 1HG2 THR 1  34    -139.264-114.078 608.402  1.00  9.74           H
ATOM    490 2HG2 THR 1  34    -138.412-112.707 609.152  1.00  9.74           H
ATOM    491 3HG2 THR 1  34    -137.524-114.197 608.755  1.00  9.74           H
ATOM    492  HN  THR 1  34    -138.022-112.208 604.763  1.00  9.74           H
ATOM    493  N   ASP 1  35    -140.264-110.465 607.964  1.00  9.74           N
ATOM    494  CA  ASP 1  35    -140.494-109.203 608.647  1.00  9.74           C
ATOM    495  C   ASP 1  35    -139.689-109.178 609.948  1.00  9.74           C
ATOM    496  O   ASP 1  35    -140.248-109.340 611.032  1.00  9.74           O
ATOM    497  HA  ASP 1  35    -140.173-108.434 607.944  1.00  9.74           H
ATOM    498  CB  ASP 1  35    -141.972-109.030 609.003  1.00  9.74           C
ATOM    499 1HB  ASP 1  35    -142.343-109.935 609.483  1.00  9.74           H
ATOM    500 2HB  ASP 1  35    -142.084-108.219 609.722  1.00  9.74           H
ATOM    501  CG  ASP 1  35    -142.804-108.731 607.754  1.00  9.74           C
ATOM    502  OD1 ASP 1  35    -142.423-107.786 607.031  1.00  9.74           O
ATOM    503  OD2 ASP 1  35    -143.804-109.453 607.552  1.00  9.74           O
ATOM    504  HN  ASP 1  35    -141.011-111.127 608.037  1.00  9.74           H
ATOM    505  N   PHE 1  36    -138.388-108.975 609.798  1.00  9.74           N
ATOM    506  CA  PHE 1  36    -137.516-108.823 610.950  1.00  9.74           C
ATOM    507  C   PHE 1  36    -137.682-107.441 611.585  1.00  9.74           C
ATOM    508  O   PHE 1  36    -137.212-107.204 612.696  1.00  9.74           O
ATOM    509  HA  PHE 1  36    -137.799-109.589 611.673  1.00  9.74           H
ATOM    510  CB  PHE 1  36    -136.079-108.971 610.447  1.00  9.74           C
ATOM    511 1HB  PHE 1  36    -135.914-108.261 609.636  1.00  9.74           H
ATOM    512 2HB  PHE 1  36    -135.394-108.701 611.250  1.00  9.74           H
ATOM    513  CG  PHE 1  36    -135.734-110.377 609.953  1.00  9.74           C
ATOM    514  HD1 PHE 1  36    -136.673-111.334 611.603  1.00  9.74           H
ATOM    515  CD1 PHE 1  36    -136.119-111.464 610.673  1.00  9.74           C
ATOM    516  HD2 PHE 1  36    -134.735-109.669 608.215  1.00  9.74           H
ATOM    517  CD2 PHE 1  36    -135.043-110.540 608.793  1.00  9.74           C
ATOM    518  CE1 PHE 1  36    -135.798-112.770 610.215  1.00  9.74           C
ATOM    519  HE1 PHE 1  36    -136.106-113.641 610.793  1.00  9.74           H
ATOM    520  CE2 PHE 1  36    -134.723-111.845 608.334  1.00  9.74           C
ATOM    521  HE2 PHE 1  36    -134.169-111.976 607.404  1.00  9.74           H
ATOM    522  CZ  PHE 1  36    -135.107-112.933 609.055  1.00  9.74           C
ATOM    523  HZ  PHE 1  36    -134.862-113.934 608.703  1.00  9.74           H
ATOM    524  HN  PHE 1  36    -137.930-108.914 608.911  1.00  9.74           H
ATOM    525  N   TYR 1  37    -138.353-106.565 610.851  1.00  9.74           N
ATOM    526  CA  TYR 1  37    -138.736-105.272 611.393  1.00  9.74           C
ATOM    527  C   TYR 1  37    -140.034-105.377 612.195  1.00  9.74           C
ATOM    528  O   TYR 1  37    -141.087-105.693 611.642  1.00  9.74           O
ATOM    529  HA  TYR 1  37    -137.937-104.934 612.052  1.00  9.74           H
ATOM    530  CB  TYR 1  37    -138.968-104.361 610.186  1.00  9.74           C
ATOM    531 1HB  TYR 1  37    -138.089-104.395 609.544  1.00  9.74           H
ATOM    532 2HB  TYR 1  37    -139.803-104.751 609.605  1.00  9.74           H
ATOM    533  CG  TYR 1  37    -139.258-102.904 610.553  1.00  9.74           C
ATOM    534  HD1 TYR 1  37    -141.379-103.201 610.661  1.00  9.74           H
ATOM    535  CD1 TYR 1  37    -140.558-102.490 610.759  1.00  9.74           C
ATOM    536  HD2 TYR 1  37    -137.192-102.331 610.516  1.00  9.74           H
ATOM    537  CD2 TYR 1  37    -138.219-102.004 610.678  1.00  9.74           C
ATOM    538  CE1 TYR 1  37    -140.831-101.119 611.105  1.00  9.74           C
ATOM    539  HE1 TYR 1  37    -141.853-100.779 611.270  1.00  9.74           H
ATOM    540  HE2 TYR 1  37    -137.681 -99.912 611.126  1.00  9.74           H
ATOM    541  CE2 TYR 1  37    -138.492-100.633 611.024  1.00  9.74           C
ATOM    542  CZ  TYR 1  37    -139.784-100.258 611.220  1.00  9.74           C
ATOM    543  OH  TYR 1  37    -140.042 -98.963 611.546  1.00  9.74           O
ATOM    544  HH  TYR 1  37    -139.186 -98.481 611.733  1.00  9.74           H
ATOM    545  HN  TYR 1  37    -138.632-106.726 609.905  1.00  9.74           H
ATOM    546  N   CYS 1  38    -139.918-105.107 613.487  1.00  9.74           N
ATOM    547  CA  CYS 1  38    -141.043-105.275 614.391  1.00  9.74           C
ATOM    548  C   CYS 1  38    -141.571-103.889 614.765  1.00  9.74           C
ATOM    549  O   CYS 1  38    -140.854-103.089 615.365  1.00  9.74           O
ATOM    550  HA  CYS 1  38    -141.798-105.844 613.849  1.00  9.74           H
ATOM    551  CB  CYS 1  38    -140.658-106.091 615.627  1.00  9.74           C
ATOM    552 1HB  CYS 1  38    -140.184-107.025 615.324  1.00  9.74           H
ATOM    553 2HB  CYS 1  38    -139.929-105.543 616.223  1.00  9.74           H
ATOM    554  SG  CYS 1  38    -142.146-106.444 616.632  1.00  9.74           S
ATOM    555  HN  CYS 1  38    -139.076-104.780 613.916  1.00  9.74           H
ATOM    556  N   GLU 1  39    -142.819-103.646 614.394  1.00  9.74           N
ATOM    557  CA  GLU 1  39    -143.506-102.439 614.820  1.00  9.74           C
ATOM    558  C   GLU 1  39    -144.087-102.626 616.223  1.00  9.74           C
ATOM    559  O   GLU 1  39    -144.885-103.534 616.452  1.00  9.74           O
ATOM    560  HA  GLU 1  39    -142.741-101.662 614.837  1.00  9.74           H
ATOM    561  CB  GLU 1  39    -144.597-102.047 613.822  1.00  9.74           C
ATOM    562 1HB  GLU 1  39    -145.178-102.927 613.548  1.00  9.74           H
ATOM    563 2HB  GLU 1  39    -145.204-101.242 614.238  1.00  9.74           H
ATOM    564  CG  GLU 1  39    -143.987-101.502 612.529  1.00  9.74           C
ATOM    565 1HG  GLU 1  39    -143.300-100.687 612.762  1.00  9.74           H
ATOM    566 2HG  GLU 1  39    -143.403-102.282 612.041  1.00  9.74           H
ATOM    567  CD  GLU 1  39    -145.076-101.002 611.577  1.00  9.74           C
ATOM    568  OE1 GLU 1  39    -144.744-100.808 610.388  1.00  9.74           O
ATOM    569  OE2 GLU 1  39    -146.214-100.825 612.061  1.00  9.74           O
ATOM    570  HN  GLU 1  39    -143.359-104.257 613.814  1.00  9.74           H
ATOM    571  N   LYS 1  40    -143.665-101.752 617.125  1.00  9.74           N
ATOM    572  CA  LYS 1  40    -144.024-101.892 618.527  1.00  9.74           C
ATOM    573  C   LYS 1  40    -145.302-101.097 618.803  1.00  9.74           C
ATOM    574  O   LYS 1  40    -145.597-100.769 619.951  1.00  9.74           O
ATOM    575  HA  LYS 1  40    -144.227-102.947 618.709  1.00  9.74           H
ATOM    576  CB  LYS 1  40    -142.848-101.496 619.422  1.00  9.74           C
ATOM    577 1HB  LYS 1  40    -142.586-100.453 619.245  1.00  9.74           H
ATOM    578 2HB  LYS 1  40    -143.141-101.577 620.469  1.00  9.74           H
ATOM    579  CG  LYS 1  40    -141.632-102.386 619.156  1.00  9.74           C
ATOM    580 1HG  LYS 1  40    -141.361-102.331 618.102  1.00  9.74           H
ATOM    581 2HG  LYS 1  40    -140.778-102.020 619.725  1.00  9.74           H
ATOM    582  CD  LYS 1  40    -141.922-103.839 619.538  1.00  9.74           C
ATOM    583 1HD  LYS 1  40    -142.288-103.883 620.564  1.00  9.74           H
ATOM    584 2HD  LYS 1  40    -142.712-104.236 618.901  1.00  9.74           H
ATOM    585  CE  LYS 1  40    -140.667-104.703 619.401  1.00  9.74           C
ATOM    586 1HE  LYS 1  40    -140.481-104.920 618.349  1.00  9.74           H
ATOM    587 2HE  LYS 1  40    -139.800-104.156 619.772  1.00  9.74           H
ATOM    588  NZ  LYS 1  40    -140.823-105.967 620.154  1.00  9.74           N
ATOM    589 1HZ  LYS 1  40    -139.998-106.543 620.023  1.00  9.74           H
ATOM    590 2HZ  LYS 1  40    -140.938-105.761 621.140  1.00  9.74           H
ATOM    591 3HZ  LYS 1  40    -141.639-106.464 619.815  1.00  9.74           H
ATOM    592  HN  LYS 1  40    -143.090-100.963 616.913  1.00  9.74           H
ATOM    593  N   ASN 1  41    -146.026-100.811 617.731  1.00  9.74           N
ATOM    594  CA  ASN 1  41    -147.240-100.020 617.837  1.00  9.74           C
ATOM    595  C   ASN 1  41    -148.153-100.635 618.900  1.00  9.74           C
ATOM    596  O   ASN 1  41    -148.708 -99.922 619.734  1.00  9.74           O
ATOM    597  HA  ASN 1  41    -146.906 -99.017 618.104  1.00  9.74           H
ATOM    598  CB  ASN 1  41    -148.004-100.001 616.511  1.00  9.74           C
ATOM    599 1HB  ASN 1  41    -148.046-101.009 616.098  1.00  9.74           H
ATOM    600 2HB  ASN 1  41    -149.032 -99.684 616.684  1.00  9.74           H
ATOM    601  CG  ASN 1  41    -147.336 -99.060 615.507  1.00  9.74           C
ATOM    602  OD1 ASN 1  41    -146.927 -97.956 615.829  1.00  9.74           O
ATOM    603  ND2 ASN 1  41    -147.247 -99.556 614.276  1.00  9.74           N
ATOM    604 1HD2 ASN 1  41    -147.603-100.470 614.079  1.00  9.74           H
ATOM    605 2HD2 ASN 1  41    -146.826 -99.015 613.548  1.00  9.74           H
ATOM    606  HN  ASN 1  41    -145.796-101.108 616.804  1.00  9.74           H
ATOM    607  N   ASN 1  42    -148.280-101.952 618.834  1.00  9.74           N
ATOM    608  CA  ASN 1  42    -149.154-102.666 619.749  1.00  9.74           C
ATOM    609  C   ASN 1  42    -148.654-102.472 621.182  1.00  9.74           C
ATOM    610  O   ASN 1  42    -149.448-102.261 622.097  1.00  9.74           O
ATOM    611  HA  ASN 1  42    -150.144-102.238 619.592  1.00  9.74           H
ATOM    612  CB  ASN 1  42    -149.158-104.167 619.449  1.00  9.74           C
ATOM    613 1HB  ASN 1  42    -148.138-104.549 619.474  1.00  9.74           H
ATOM    614 2HB  ASN 1  42    -149.716-104.694 620.223  1.00  9.74           H
ATOM    615  CG  ASN 1  42    -149.781-104.450 618.081  1.00  9.74           C
ATOM    616  OD1 ASN 1  42    -150.363-103.587 617.444  1.00  9.74           O
ATOM    617  ND2 ASN 1  42    -149.628-105.705 617.666  1.00  9.74           N
ATOM    618 1HD2 ASN 1  42    -149.140-106.364 618.238  1.00  9.74           H
ATOM    619 2HD2 ASN 1  42    -150.001-105.989 616.783  1.00  9.74           H
ATOM    620  HN  ASN 1  42    -147.799-102.528 618.173  1.00  9.74           H
ATOM    621  N   VAL 1  43    -147.340-102.550 621.332  1.00  9.74           N
ATOM    622  CA  VAL 1  43    -146.729-102.451 622.647  1.00  9.74           C
ATOM    623  C   VAL 1  43    -146.976-101.052 623.215  1.00  9.74           C
ATOM    624  O   VAL 1  43    -147.207-100.897 624.413  1.00  9.74           O
ATOM    625  HA  VAL 1  43    -147.216-103.182 623.291  1.00  9.74           H
ATOM    626  HB  VAL 1  43    -144.760-102.079 621.912  1.00  9.74           H
ATOM    627  CB  VAL 1  43    -145.244-102.808 622.562  1.00  9.74           C
ATOM    628  CG1 VAL 1  43    -144.580-102.723 623.938  1.00  9.74           C
ATOM    629 1HG1 VAL 1  43    -144.674-101.708 624.324  1.00  9.74           H
ATOM    630 2HG1 VAL 1  43    -145.069-103.418 624.621  1.00  9.74           H
ATOM    631 3HG1 VAL 1  43    -143.525-102.981 623.849  1.00  9.74           H
ATOM    632  CG2 VAL 1  43    -145.047-104.193 621.943  1.00  9.74           C
ATOM    633 1HG2 VAL 1  43    -145.552-104.940 622.557  1.00  9.74           H
ATOM    634 2HG2 VAL 1  43    -145.467-104.205 620.938  1.00  9.74           H
ATOM    635 3HG2 VAL 1  43    -143.983-104.422 621.895  1.00  9.74           H
ATOM    636  HN  VAL 1  43    -146.697-102.678 620.576  1.00  9.74           H
ATOM    637  N   ARG 1  44    -146.920-100.069 622.328  1.00  9.74           N
ATOM    638  CA  ARG 1  44    -147.088 -98.684 622.734  1.00  9.74           C
ATOM    639  C   ARG 1  44    -148.551 -98.407 623.086  1.00  9.74           C
ATOM    640  O   ARG 1  44    -148.838 -97.640 624.003  1.00  9.74           O
ATOM    641  HA  ARG 1  44    -146.446 -98.570 623.607  1.00  9.74           H
ATOM    642  CB  ARG 1  44    -146.647 -97.728 621.624  1.00  9.74           C
ATOM    643 1HB  ARG 1  44    -147.088 -98.038 620.676  1.00  9.74           H
ATOM    644 2HB  ARG 1  44    -147.018 -96.725 621.835  1.00  9.74           H
ATOM    645  CG  ARG 1  44    -145.123 -97.698 621.498  1.00  9.74           C
ATOM    646 1HG  ARG 1  44    -144.679 -97.478 622.468  1.00  9.74           H
ATOM    647 2HG  ARG 1  44    -144.760 -98.681 621.197  1.00  9.74           H
ATOM    648  CD  ARG 1  44    -144.677 -96.650 620.476  1.00  9.74           C
ATOM    649 1HD  ARG 1  44    -145.466 -95.911 620.334  1.00  9.74           H
ATOM    650 2HD  ARG 1  44    -143.803 -96.116 620.849  1.00  9.74           H
ATOM    651  NE  ARG 1  44    -144.358 -97.303 619.187  1.00  9.74           N
ATOM    652  HE  ARG 1  44    -143.615 -97.971 619.172  1.00  9.74           H
ATOM    653  CZ  ARG 1  44    -145.003 -97.054 618.039  1.00  9.74           C
ATOM    654  NH1 ARG 1  44    -146.007 -96.168 618.002  1.00  9.74           N
ATOM    655 1HH1 ARG 1  44    -146.281 -95.686 618.834  1.00  9.74           H
ATOM    656 2HH1 ARG 1  44    -146.484 -95.988 617.141  1.00  9.74           H
ATOM    657  NH2 ARG 1  44    -144.629 -97.705 616.930  1.00  9.74           N
ATOM    658 1HH2 ARG 1  44    -145.100 -97.531 616.065  1.00  9.74           H
ATOM    659 2HH2 ARG 1  44    -143.878 -98.365 616.966  1.00  9.74           H
ATOM    660  HN  ARG 1  44    -146.764-100.207 621.350  1.00  9.74           H
ATOM    661  N   GLN 1  45    -149.437 -99.048 622.338  1.00  9.74           N
ATOM    662  CA  GLN 1  45    -150.864 -98.867 622.548  1.00  9.74           C
ATOM    663  C   GLN 1  45    -151.272 -99.416 623.917  1.00  9.74           C
ATOM    664  O   GLN 1  45    -152.097 -98.820 624.607  1.00  9.74           O
ATOM    665  HA  GLN 1  45    -151.027 -97.790 622.517  1.00  9.74           H
ATOM    666  CB  GLN 1  45    -151.671 -99.528 621.429  1.00  9.74           C
ATOM    667 1HB  GLN 1  45    -151.308 -99.183 620.461  1.00  9.74           H
ATOM    668 2HB  GLN 1  45    -151.524-100.608 621.458  1.00  9.74           H
ATOM    669  CG  GLN 1  45    -153.161 -99.207 621.565  1.00  9.74           C
ATOM    670 1HG  GLN 1  45    -153.519 -99.535 622.540  1.00  9.74           H
ATOM    671 2HG  GLN 1  45    -153.310 -98.129 621.516  1.00  9.74           H
ATOM    672  CD  GLN 1  45    -153.971 -99.891 620.461  1.00  9.74           C
ATOM    673  OE1 GLN 1  45    -153.475-100.713 619.709  1.00  9.74           O
ATOM    674  NE2 GLN 1  45    -155.243 -99.506 620.408  1.00  9.74           N
ATOM    675 1HE2 GLN 1  45    -155.588 -98.826 621.055  1.00  9.74           H
ATOM    676 2HE2 GLN 1  45    -155.855 -99.896 619.719  1.00  9.74           H
ATOM    677  HN  GLN 1  45    -149.195 -99.679 621.601  1.00  9.74           H
ATOM    678  N   PHE 1  46    -150.675-100.545 624.268  1.00  9.74           N
ATOM    679  CA  PHE 1  46    -150.896-101.132 625.579  1.00  9.74           C
ATOM    680  C   PHE 1  46    -150.396-100.202 626.687  1.00  9.74           C
ATOM    681  O   PHE 1  46    -151.114 -99.934 627.648  1.00  9.74           O
ATOM    682  HA  PHE 1  46    -151.970-101.281 625.690  1.00  9.74           H
ATOM    683  CB  PHE 1  46    -150.099-102.437 625.625  1.00  9.74           C
ATOM    684 1HB  PHE 1  46    -150.488-103.116 624.867  1.00  9.74           H
ATOM    685 2HB  PHE 1  46    -149.062-102.226 625.362  1.00  9.74           H
ATOM    686  CG  PHE 1  46    -150.132-103.139 626.984  1.00  9.74           C
ATOM    687  HD1 PHE 1  46    -148.229-102.393 627.568  1.00  9.74           H
ATOM    688  CD1 PHE 1  46    -149.089-103.002 627.846  1.00  9.74           C
ATOM    689  HD2 PHE 1  46    -152.042-104.008 626.640  1.00  9.74           H
ATOM    690  CD2 PHE 1  46    -151.205-103.899 627.330  1.00  9.74           C
ATOM    691  CE1 PHE 1  46    -149.120-103.654 629.107  1.00  9.74           C
ATOM    692  HE1 PHE 1  46    -148.284-103.545 629.798  1.00  9.74           H
ATOM    693  CE2 PHE 1  46    -151.237-104.551 628.592  1.00  9.74           C
ATOM    694  HE2 PHE 1  46    -152.097-105.160 628.869  1.00  9.74           H
ATOM    695  CZ  PHE 1  46    -150.193-104.414 629.453  1.00  9.74           C
ATOM    696  HZ  PHE 1  46    -150.218-104.914 630.422  1.00  9.74           H
ATOM    697  HN  PHE 1  46    -150.052-101.056 623.676  1.00  9.74           H
ATOM    698  N   ALA 1  47    -149.167 -99.737 626.515  1.00  9.74           N
ATOM    699  CA  ALA 1  47    -148.514 -98.948 627.546  1.00  9.74           C
ATOM    700  C   ALA 1  47    -149.378 -97.728 627.870  1.00  9.74           C
ATOM    701  O   ALA 1  47    -149.523 -97.357 629.034  1.00  9.74           O
ATOM    702  HA  ALA 1  47    -148.430 -99.570 628.436  1.00  9.74           H
ATOM    703  CB  ALA 1  47    -147.109 -98.561 627.080  1.00  9.74           C
ATOM    704 1HB  ALA 1  47    -146.528 -99.463 626.891  1.00  9.74           H
ATOM    705 2HB  ALA 1  47    -147.179 -97.975 626.163  1.00  9.74           H
ATOM    706 3HB  ALA 1  47    -146.620 -97.969 627.853  1.00  9.74           H
ATOM    707  HN  ALA 1  47    -148.621 -99.891 625.691  1.00  9.74           H
ATOM    708  N   SER 1  48    -149.929 -97.136 626.821  1.00  9.74           N
ATOM    709  CA  SER 1  48    -150.576 -95.841 626.945  1.00  9.74           C
ATOM    710  C   SER 1  48    -151.823 -95.962 627.824  1.00  9.74           C
ATOM    711  O   SER 1  48    -152.260 -94.982 628.426  1.00  9.74           O
ATOM    712  HA  SER 1  48    -149.837 -95.193 627.417  1.00  9.74           H
ATOM    713  CB  SER 1  48    -150.947 -95.276 625.573  1.00  9.74           C
ATOM    714 1HB  SER 1  48    -151.299 -94.251 625.686  1.00  9.74           H
ATOM    715 2HB  SER 1  48    -150.057 -95.239 624.944  1.00  9.74           H
ATOM    716  HG  SER 1  48    -152.160 -95.668 624.030  1.00  9.74           H
ATOM    717  OG  SER 1  48    -151.952 -96.054 624.929  1.00  9.74           O
ATOM    718  HN  SER 1  48    -149.938 -97.526 625.900  1.00  9.74           H
ATOM    719  N   HIS 1  49    -152.361 -97.172 627.870  1.00  9.74           N
ATOM    720  CA  HIS 1  49    -153.575 -97.423 628.628  1.00  9.74           C
ATOM    721  C   HIS 1  49    -153.213 -97.970 630.010  1.00  9.74           C
ATOM    722  O   HIS 1  49    -153.843 -97.617 631.006  1.00  9.74           O
ATOM    723  HA  HIS 1  49    -154.074 -96.461 628.746  1.00  9.74           H
ATOM    724  CB  HIS 1  49    -154.518 -98.345 627.853  1.00  9.74           C
ATOM    725 1HB  HIS 1  49    -153.983 -99.259 627.592  1.00  9.74           H
ATOM    726 2HB  HIS 1  49    -155.343 -98.634 628.504  1.00  9.74           H
ATOM    727  CG  HIS 1  49    -155.081 -97.731 626.594  1.00  9.74           C
ATOM    728  HD1 HIS 1  49    -153.450 -98.032 625.258  1.00  9.74           H
ATOM    729  ND1 HIS 1  49    -154.374 -97.680 625.404  1.00  9.74           N
ATOM    730  CD2 HIS 1  49    -156.288 -97.144 626.350  1.00  9.74           C
ATOM    731  HD2 HIS 1  49    -157.091 -97.016 627.075  1.00  9.74           H
ATOM    732  CE1 HIS 1  49    -155.132 -97.086 624.493  1.00  9.74           C
ATOM    733  HE1 HIS 1  49    -154.856 -96.897 623.456  1.00  9.74           H
ATOM    734  NE2 HIS 1  49    -156.317 -96.754 625.082  1.00  9.74           N
ATOM    735  HN  HIS 1  49    -151.982 -97.970 627.402  1.00  9.74           H
ATOM    736  N   PHE 1  50    -152.199 -98.822 630.027  1.00  9.74           N
ATOM    737  CA  PHE 1  50    -151.926 -99.639 631.198  1.00  9.74           C
ATOM    738  C   PHE 1  50    -151.120 -98.856 632.236  1.00  9.74           C
ATOM    739  O   PHE 1  50    -151.438 -98.885 633.424  1.00  9.74           O
ATOM    740  HA  PHE 1  50    -152.888 -99.922 631.625  1.00  9.74           H
ATOM    741  CB  PHE 1  50    -151.101-100.837 630.725  1.00  9.74           C
ATOM    742 1HB  PHE 1  50    -151.661-101.372 629.959  1.00  9.74           H
ATOM    743 2HB  PHE 1  50    -150.187-100.473 630.256  1.00  9.74           H
ATOM    744  CG  PHE 1  50    -150.728-101.815 631.842  1.00  9.74           C
ATOM    745  HD1 PHE 1  50    -148.685-101.228 631.859  1.00  9.74           H
ATOM    746  CD1 PHE 1  50    -149.447-101.876 632.293  1.00  9.74           C
ATOM    747  HD2 PHE 1  50    -152.706-102.574 632.021  1.00  9.74           H
ATOM    748  CD2 PHE 1  50    -151.679-102.623 632.383  1.00  9.74           C
ATOM    749  CE1 PHE 1  50    -149.102-102.784 633.329  1.00  9.74           C
ATOM    750  HE1 PHE 1  50    -148.074-102.833 633.690  1.00  9.74           H
ATOM    751  CE2 PHE 1  50    -151.334-103.531 633.419  1.00  9.74           C
ATOM    752  HE2 PHE 1  50    -152.096-104.178 633.852  1.00  9.74           H
ATOM    753  CZ  PHE 1  50    -150.052-103.592 633.870  1.00  9.74           C
ATOM    754  HZ  PHE 1  50    -149.787-104.289 634.665  1.00  9.74           H
ATOM    755  HN  PHE 1  50    -151.571 -98.959 629.261  1.00  9.74           H
ATOM    756  N   LEU 1  51    -150.093 -98.175 631.750  1.00  9.74           N
ATOM    757  CA  LEU 1  51    -149.042 -97.681 632.624  1.00  9.74           C
ATOM    758  C   LEU 1  51    -149.567 -96.483 633.418  1.00  9.74           C
ATOM    759  O   LEU 1  51    -149.460 -96.451 634.643  1.00  9.74           O
ATOM    760  HA  LEU 1  51    -148.797 -98.479 633.325  1.00  9.74           H
ATOM    761  CB  LEU 1  51    -147.775 -97.379 631.821  1.00  9.74           C
ATOM    762 1HB  LEU 1  51    -148.016 -96.628 631.068  1.00  9.74           H
ATOM    763 2HB  LEU 1  51    -147.041 -96.933 632.492  1.00  9.74           H
ATOM    764  HG  LEU 1  51    -147.837 -98.976 630.399  1.00  9.74           H
ATOM    765  CG  LEU 1  51    -147.125 -98.573 631.120  1.00  9.74           C
ATOM    766  CD1 LEU 1  51    -145.884 -98.140 630.336  1.00  9.74           C
ATOM    767 1HD1 LEU 1  51    -146.169 -97.405 629.583  1.00  9.74           H
ATOM    768 2HD1 LEU 1  51    -145.159 -97.698 631.019  1.00  9.74           H
ATOM    769 3HD1 LEU 1  51    -145.442 -99.008 629.848  1.00  9.74           H
ATOM    770  CD2 LEU 1  51    -146.812 -99.690 632.117  1.00  9.74           C
ATOM    771 1HD2 LEU 1  51    -146.127 -99.316 632.879  1.00  9.74           H
ATOM    772 2HD2 LEU 1  51    -147.735-100.024 632.592  1.00  9.74           H
ATOM    773 3HD2 LEU 1  51    -146.350-100.527 631.593  1.00  9.74           H
ATOM    774  HN  LEU 1  51    -149.972 -97.961 630.781  1.00  9.74           H
ATOM    775  N   PRO 1  52    -150.142 -95.481 632.739  1.00  9.74           N
ATOM    776  CA  PRO 1  52    -150.413 -94.192 633.381  1.00  9.74           C
ATOM    777  C   PRO 1  52    -151.205 -94.346 634.670  1.00  9.74           C
ATOM    778  O   PRO 1  52    -150.817 -93.812 635.708  1.00  9.74           O
ATOM    779  HA  PRO 1  52    -149.478 -93.716 633.676  1.00  9.74           H
ATOM    780  CB  PRO 1  52    -151.199 -93.418 632.321  1.00  9.74           C
ATOM    781 1HB  PRO 1  52    -152.274 -93.554 632.439  1.00  9.74           H
ATOM    782 2HB  PRO 1  52    -151.006 -92.347 632.382  1.00  9.74           H
ATOM    783  CG  PRO 1  52    -150.697 -94.007 631.009  1.00  9.74           C
ATOM    784 1HG  PRO 1  52    -151.393 -93.823 630.190  1.00  9.74           H
ATOM    785 2HG  PRO 1  52    -149.745 -93.570 630.706  1.00  9.74           H
ATOM    786  CD  PRO 1  52    -150.569 -95.488 631.328  1.00  9.74           C
ATOM    787 1HD  PRO 1  52    -151.516 -96.013 631.199  1.00  9.74           H
ATOM    788 2HD  PRO 1  52    -149.844 -95.981 630.681  1.00  9.74           H
ATOM    789  N   PRO 1  53    -152.328 -95.076 634.635  1.00  9.74           N
ATOM    790  CA  PRO 1  53    -153.152 -95.249 635.834  1.00  9.74           C
ATOM    791  C   PRO 1  53    -152.347 -95.758 637.019  1.00  9.74           C
ATOM    792  O   PRO 1  53    -152.513 -95.277 638.139  1.00  9.74           O
ATOM    793  HA  PRO 1  53    -153.555 -94.288 636.154  1.00  9.74           H
ATOM    794  CB  PRO 1  53    -154.218 -96.256 635.397  1.00  9.74           C
ATOM    795 1HB  PRO 1  53    -153.917 -97.280 635.617  1.00  9.74           H
ATOM    796 2HB  PRO 1  53    -155.165 -96.087 635.911  1.00  9.74           H
ATOM    797  CG  PRO 1  53    -154.341 -96.014 633.898  1.00  9.74           C
ATOM    798 1HG  PRO 1  53    -154.786 -96.867 633.385  1.00  9.74           H
ATOM    799 2HG  PRO 1  53    -154.977 -95.157 633.677  1.00  9.74           H
ATOM    800  CD  PRO 1  53    -152.900 -95.780 633.473  1.00  9.74           C
ATOM    801 1HD  PRO 1  53    -152.379 -96.717 633.277  1.00  9.74           H
ATOM    802 2HD  PRO 1  53    -152.838 -95.188 632.561  1.00  9.74           H
ATOM    803  N   LEU 1  54    -151.488 -96.727 636.738  1.00  9.74           N
ATOM    804  CA  LEU 1  54    -150.776 -97.424 637.794  1.00  9.74           C
ATOM    805  C   LEU 1  54    -149.683 -96.512 638.355  1.00  9.74           C
ATOM    806  O   LEU 1  54    -149.465 -96.471 639.565  1.00  9.74           O
ATOM    807  HA  LEU 1  54    -151.492 -97.634 638.588  1.00  9.74           H
ATOM    808  CB  LEU 1  54    -150.253 -98.771 637.289  1.00  9.74           C
ATOM    809 1HB  LEU 1  54    -149.610 -98.589 636.428  1.00  9.74           H
ATOM    810 2HB  LEU 1  54    -149.628 -99.210 638.067  1.00  9.74           H
ATOM    811  HG  LEU 1  54    -151.944 -99.352 636.115  1.00  9.74           H
ATOM    812  CG  LEU 1  54    -151.316 -99.795 636.888  1.00  9.74           C
ATOM    813  CD1 LEU 1  54    -150.673-101.046 636.286  1.00  9.74           C
ATOM    814 1HD1 LEU 1  54    -150.102-100.770 635.399  1.00  9.74           H
ATOM    815 2HD1 LEU 1  54    -150.008-101.502 637.019  1.00  9.74           H
ATOM    816 3HD1 LEU 1  54    -151.451-101.758 636.010  1.00  9.74           H
ATOM    817  CD2 LEU 1  54    -152.227-100.132 638.071  1.00  9.74           C
ATOM    818 1HD2 LEU 1  54    -151.629-100.548 638.882  1.00  9.74           H
ATOM    819 2HD2 LEU 1  54    -152.726 -99.226 638.414  1.00  9.74           H
ATOM    820 3HD2 LEU 1  54    -152.973-100.862 637.758  1.00  9.74           H
ATOM    821  HN  LEU 1  54    -151.277 -97.035 635.810  1.00  9.74           H
ATOM    822  N   TYR 1  55    -149.025 -95.804 637.449  1.00  9.74           N
ATOM    823  CA  TYR 1  55    -147.942 -94.915 637.836  1.00  9.74           C
ATOM    824  C   TYR 1  55    -148.458 -93.770 638.710  1.00  9.74           C
ATOM    825  O   TYR 1  55    -147.767 -93.323 639.624  1.00  9.74           O
ATOM    826  HA  TYR 1  55    -147.216 -95.497 638.404  1.00  9.74           H
ATOM    827  CB  TYR 1  55    -147.386 -94.336 636.533  1.00  9.74           C
ATOM    828 1HB  TYR 1  55    -148.218 -94.032 635.899  1.00  9.74           H
ATOM    829 2HB  TYR 1  55    -146.814 -93.437 636.762  1.00  9.74           H
ATOM    830  CG  TYR 1  55    -146.496 -95.305 635.752  1.00  9.74           C
ATOM    831  HD1 TYR 1  55    -146.675 -96.871 637.206  1.00  9.74           H
ATOM    832  CD1 TYR 1  55    -146.242 -96.565 636.253  1.00  9.74           C
ATOM    833  HD2 TYR 1  55    -146.149 -93.923 634.150  1.00  9.74           H
ATOM    834  CD2 TYR 1  55    -145.948 -94.918 634.546  1.00  9.74           C
ATOM    835  CE1 TYR 1  55    -145.404 -97.477 635.518  1.00  9.74           C
ATOM    836  HE1 TYR 1  55    -145.195 -98.475 635.902  1.00  9.74           H
ATOM    837  HE2 TYR 1  55    -144.671 -95.537 632.857  1.00  9.74           H
ATOM    838  CE2 TYR 1  55    -145.110 -95.830 633.810  1.00  9.74           C
ATOM    839  CZ  TYR 1  55    -144.880 -97.064 634.333  1.00  9.74           C
ATOM    840  OH  TYR 1  55    -144.089 -97.925 633.638  1.00  9.74           O
ATOM    841  HH  TYR 1  55    -143.651 -97.448 632.875  1.00  9.74           H
ATOM    842  HN  TYR 1  55    -149.221 -95.829 636.469  1.00  9.74           H
ATOM    843  N   TRP 1  56    -149.667 -93.328 638.397  1.00  9.74           N
ATOM    844  CA  TRP 1  56    -150.323 -92.310 639.201  1.00  9.74           C
ATOM    845  C   TRP 1  56    -150.669 -92.929 640.557  1.00  9.74           C
ATOM    846  O   TRP 1  56    -150.500 -92.291 641.595  1.00  9.74           O
ATOM    847  HA  TRP 1  56    -149.620 -91.488 639.335  1.00  9.74           H
ATOM    848  CB  TRP 1  56    -151.543 -91.740 638.475  1.00  9.74           C
ATOM    849 1HB  TRP 1  56    -152.024 -92.540 637.912  1.00  9.74           H
ATOM    850 2HB  TRP 1  56    -152.264 -91.393 639.215  1.00  9.74           H
ATOM    851  CG  TRP 1  56    -151.218 -90.588 637.522  1.00  9.74           C
ATOM    852  HD1 TRP 1  56    -151.729 -91.388 635.591  1.00  9.74           H
ATOM    853  CD1 TRP 1  56    -151.353 -90.558 636.189  1.00  9.74           C
ATOM    854  CD2 TRP 1  56    -150.695 -89.293 637.885  1.00  9.74           C
ATOM    855  NE1 TRP 1  56    -150.957 -89.342 635.668  1.00  9.74           N
ATOM    856  HE1 TRP 1  56    -150.965 -89.081 634.703  1.00  9.74           H
ATOM    857  CE2 TRP 1  56    -150.544 -88.549 636.733  1.00  9.74           C
ATOM    858  HE3 TRP 1  56    -150.471 -89.335 640.070  1.00  9.74           H
ATOM    859  CE3 TRP 1  56    -150.361 -88.768 639.145  1.00  9.74           C
ATOM    860  CZ2 TRP 1  56    -150.055 -87.237 636.726  1.00  9.74           C
ATOM    861  HZ2 TRP 1  56    -149.945 -86.670 635.802  1.00  9.74           H
ATOM    862  CZ3 TRP 1  56    -149.874 -87.456 639.122  1.00  9.74           C
ATOM    863  HZ3 TRP 1  56    -149.599 -87.000 640.073  1.00  9.74           H
ATOM    864  CH2 TRP 1  56    -149.716 -86.693 637.970  1.00  9.74           C
ATOM    865  HH2 TRP 1  56    -149.329 -85.676 638.036  1.00  9.74           H
ATOM    866  HN  TRP 1  56    -150.196 -93.653 637.613  1.00  9.74           H
ATOM    867  N   LEU 1  57    -151.147 -94.163 640.504  1.00  9.74           N
ATOM    868  CA  LEU 1  57    -151.521 -94.873 641.715  1.00  9.74           C
ATOM    869  C   LEU 1  57    -150.285 -95.054 642.598  1.00  9.74           C
ATOM    870  O   LEU 1  57    -150.315 -94.737 643.786  1.00  9.74           O
ATOM    871  HA  LEU 1  57    -152.240 -94.252 642.249  1.00  9.74           H
ATOM    872  CB  LEU 1  57    -152.228 -96.186 641.369  1.00  9.74           C
ATOM    873 1HB  LEU 1  57    -153.125 -95.953 640.797  1.00  9.74           H
ATOM    874 2HB  LEU 1  57    -151.575 -96.766 640.717  1.00  9.74           H
ATOM    875  HG  LEU 1  57    -151.738 -97.254 643.156  1.00  9.74           H
ATOM    876  CG  LEU 1  57    -152.628 -97.065 642.556  1.00  9.74           C
ATOM    877  CD1 LEU 1  57    -153.635 -96.346 643.456  1.00  9.74           C
ATOM    878 1HD1 LEU 1  57    -153.191 -95.426 643.836  1.00  9.74           H
ATOM    879 2HD1 LEU 1  57    -154.530 -96.106 642.881  1.00  9.74           H
ATOM    880 3HD1 LEU 1  57    -153.903 -96.993 644.291  1.00  9.74           H
ATOM    881  CD2 LEU 1  57    -153.150 -98.422 642.082  1.00  9.74           C
ATOM    882 1HD2 LEU 1  57    -154.024 -98.274 641.446  1.00  9.74           H
ATOM    883 2HD2 LEU 1  57    -152.372 -98.933 641.515  1.00  9.74           H
ATOM    884 3HD2 LEU 1  57    -153.428 -99.027 642.945  1.00  9.74           H
ATOM    885  HN  LEU 1  57    -151.278 -94.676 639.655  1.00  9.74           H
ATOM    886  N   VAL 1  58    -149.228 -95.564 641.984  1.00  9.74           N
ATOM    887  CA  VAL 1  58    -148.004 -95.848 642.713  1.00  9.74           C
ATOM    888  C   VAL 1  58    -147.445 -94.546 643.290  1.00  9.74           C
ATOM    889  O   VAL 1  58    -147.018 -94.507 644.443  1.00  9.74           O
ATOM    890  HA  VAL 1  58    -148.259 -96.516 643.536  1.00  9.74           H
ATOM    891  HB  VAL 1  58    -146.876 -95.973 640.905  1.00  9.74           H
ATOM    892  CB  VAL 1  58    -147.010 -96.575 641.804  1.00  9.74           C
ATOM    893  CG1 VAL 1  58    -145.646 -96.714 642.484  1.00  9.74           C
ATOM    894 1HG1 VAL 1  58    -145.251 -95.724 642.713  1.00  9.74           H
ATOM    895 2HG1 VAL 1  58    -145.756 -97.283 643.407  1.00  9.74           H
ATOM    896 3HG1 VAL 1  58    -144.959 -97.233 641.816  1.00  9.74           H
ATOM    897  CG2 VAL 1  58    -147.553 -97.940 641.379  1.00  9.74           C
ATOM    898 1HG2 VAL 1  58    -147.729 -98.552 642.264  1.00  9.74           H
ATOM    899 2HG2 VAL 1  58    -148.489 -97.807 640.837  1.00  9.74           H
ATOM    900 3HG2 VAL 1  58    -146.827 -98.435 640.734  1.00  9.74           H
ATOM    901  HN  VAL 1  58    -149.198 -95.780 641.008  1.00  9.74           H
ATOM    902  N   PHE 1  59    -147.465 -93.512 642.462  1.00  9.74           N
ATOM    903  CA  PHE 1  59    -146.977 -92.209 642.880  1.00  9.74           C
ATOM    904  C   PHE 1  59    -147.667 -91.751 644.166  1.00  9.74           C
ATOM    905  O   PHE 1  59    -147.004 -91.437 645.153  1.00  9.74           O
ATOM    906  HA  PHE 1  59    -145.906 -92.307 643.060  1.00  9.74           H
ATOM    907  CB  PHE 1  59    -147.311 -91.225 641.757  1.00  9.74           C
ATOM    908 1HB  PHE 1  59    -146.754 -91.506 640.864  1.00  9.74           H
ATOM    909 2HB  PHE 1  59    -148.370 -91.314 641.514  1.00  9.74           H
ATOM    910  CG  PHE 1  59    -147.002 -89.766 642.097  1.00  9.74           C
ATOM    911  HD1 PHE 1  59    -149.033 -89.157 641.942  1.00  9.74           H
ATOM    912  CD1 PHE 1  59    -148.007 -88.851 642.145  1.00  9.74           C
ATOM    913  HD2 PHE 1  59    -144.916 -90.116 642.310  1.00  9.74           H
ATOM    914  CD2 PHE 1  59    -145.721 -89.383 642.349  1.00  9.74           C
ATOM    915  CE1 PHE 1  59    -147.719 -87.496 642.460  1.00  9.74           C
ATOM    916  HE1 PHE 1  59    -148.525 -86.763 642.498  1.00  9.74           H
ATOM    917  CE2 PHE 1  59    -145.434 -88.028 642.664  1.00  9.74           C
ATOM    918  HE2 PHE 1  59    -144.408 -87.722 642.867  1.00  9.74           H
ATOM    919  CZ  PHE 1  59    -146.439 -87.114 642.713  1.00  9.74           C
ATOM    920  HZ  PHE 1  59    -146.218 -86.074 642.954  1.00  9.74           H
ATOM    921  HN  PHE 1  59    -147.807 -93.554 641.523  1.00  9.74           H
ATOM    922  N   ILE 1  60    -148.991 -91.728 644.113  1.00  9.74           N
ATOM    923  CA  ILE 1  60    -149.773 -91.138 645.187  1.00  9.74           C
ATOM    924  C   ILE 1  60    -149.521 -91.914 646.481  1.00  9.74           C
ATOM    925  O   ILE 1  60    -149.189 -91.323 647.508  1.00  9.74           O
ATOM    926  HA  ILE 1  60    -149.421 -90.115 645.323  1.00  9.74           H
ATOM    927  HB  ILE 1  60    -151.553 -92.035 644.411  1.00  9.74           H
ATOM    928  CB  ILE 1  60    -151.249 -91.060 644.794  1.00  9.74           C
ATOM    929  CG1 ILE 1  60    -151.465 -90.046 643.669  1.00  9.74           C
ATOM    930 1HG1 ILE 1  60    -151.359 -89.035 644.061  1.00  9.74           H
ATOM    931 2HG1 ILE 1  60    -150.696 -90.174 642.907  1.00  9.74           H
ATOM    932  CG2 ILE 1  60    -152.126 -90.761 646.011  1.00  9.74           C
ATOM    933 1HG2 ILE 1  60    -152.002 -91.551 646.752  1.00  9.74           H
ATOM    934 2HG2 ILE 1  60    -151.829 -89.806 646.446  1.00  9.74           H
ATOM    935 3HG2 ILE 1  60    -153.170 -90.711 645.704  1.00  9.74           H
ATOM    936  CD1 ILE 1  60    -152.849 -90.212 643.038  1.00  9.74           C
ATOM    937 1HD1 ILE 1  60    -152.942 -91.217 642.625  1.00  9.74           H
ATOM    938 2HD1 ILE 1  60    -153.615 -90.060 643.798  1.00  9.74           H
ATOM    939 3HD1 ILE 1  60    -152.976 -89.479 642.242  1.00  9.74           H
ATOM    940  HN  ILE 1  60    -149.527 -92.103 643.357  1.00  9.74           H
ATOM    941  N   VAL 1  61    -149.688 -93.225 646.390  1.00  9.74           N
ATOM    942  CA  VAL 1  61    -149.647 -94.069 647.572  1.00  9.74           C
ATOM    943  C   VAL 1  61    -148.227 -94.073 648.141  1.00  9.74           C
ATOM    944  O   VAL 1  61    -148.040 -94.003 649.355  1.00  9.74           O
ATOM    945  HA  VAL 1  61    -150.319 -93.633 648.311  1.00  9.74           H
ATOM    946  HB  VAL 1  61    -149.543 -95.866 646.426  1.00  9.74           H
ATOM    947  CB  VAL 1  61    -150.159 -95.470 647.233  1.00  9.74           C
ATOM    948  CG1 VAL 1  61    -150.021 -96.409 648.433  1.00  9.74           C
ATOM    949 1HG1 VAL 1  61    -148.972 -96.481 648.720  1.00  9.74           H
ATOM    950 2HG1 VAL 1  61    -150.601 -96.018 649.269  1.00  9.74           H
ATOM    951 3HG1 VAL 1  61    -150.393 -97.398 648.165  1.00  9.74           H
ATOM    952  CG2 VAL 1  61    -151.606 -95.420 646.739  1.00  9.74           C
ATOM    953 1HG2 VAL 1  61    -152.241 -94.994 647.516  1.00  9.74           H
ATOM    954 2HG2 VAL 1  61    -151.664 -94.801 645.844  1.00  9.74           H
ATOM    955 3HG2 VAL 1  61    -151.945 -96.429 646.505  1.00  9.74           H
ATOM    956  HN  VAL 1  61    -149.849 -93.710 645.530  1.00  9.74           H
ATOM    957  N   GLY 1  62    -147.261 -94.155 647.237  1.00  9.74           N
ATOM    958  CA  GLY 1  62    -145.867 -94.238 647.637  1.00  9.74           C
ATOM    959  C   GLY 1  62    -145.407 -92.935 648.295  1.00  9.74           C
ATOM    960  O   GLY 1  62    -144.681 -92.960 649.287  1.00  9.74           O
ATOM    961 1HA  GLY 1  62    -145.732 -95.067 648.332  1.00  9.74           H
ATOM    962 2HA  GLY 1  62    -145.247 -94.448 646.766  1.00  9.74           H
ATOM    963  HN  GLY 1  62    -147.419 -94.166 646.250  1.00  9.74           H
ATOM    964  N   ALA 1  63    -145.849 -91.829 647.715  1.00  9.74           N
ATOM    965  CA  ALA 1  63    -145.419 -90.520 648.176  1.00  9.74           C
ATOM    966  C   ALA 1  63    -145.940 -90.287 649.596  1.00  9.74           C
ATOM    967  O   ALA 1  63    -145.197 -89.842 650.469  1.00  9.74           O
ATOM    968  HA  ALA 1  63    -144.329 -90.515 648.193  1.00  9.74           H
ATOM    969  CB  ALA 1  63    -145.901 -89.449 647.195  1.00  9.74           C
ATOM    970 1HB  ALA 1  63    -145.479 -89.644 646.209  1.00  9.74           H
ATOM    971 2HB  ALA 1  63    -146.989 -89.474 647.136  1.00  9.74           H
ATOM    972 3HB  ALA 1  63    -145.579 -88.467 647.541  1.00  9.74           H
ATOM    973  HN  ALA 1  63    -146.488 -91.817 646.946  1.00  9.74           H
ATOM    974  N   LEU 1  64    -147.215 -90.597 649.782  1.00  9.74           N
ATOM    975  CA  LEU 1  64    -147.841 -90.440 651.084  1.00  9.74           C
ATOM    976  C   LEU 1  64    -147.129 -91.335 652.099  1.00  9.74           C
ATOM    977  O   LEU 1  64    -146.825 -90.902 653.209  1.00  9.74           O
ATOM    978  HA  LEU 1  64    -147.708 -89.401 651.387  1.00  9.74           H
ATOM    979  CB  LEU 1  64    -149.347 -90.694 650.988  1.00  9.74           C
ATOM    980 1HB  LEU 1  64    -149.502 -91.662 650.510  1.00  9.74           H
ATOM    981 2HB  LEU 1  64    -149.747 -90.771 652.000  1.00  9.74           H
ATOM    982  HG  LEU 1  64    -149.692 -89.494 649.253  1.00  9.74           H
ATOM    983  CG  LEU 1  64    -150.158 -89.644 650.227  1.00  9.74           C
ATOM    984  CD1 LEU 1  64    -151.586 -90.131 649.975  1.00  9.74           C
ATOM    985 1HD1 LEU 1  64    -151.559 -91.047 649.385  1.00  9.74           H
ATOM    986 2HD1 LEU 1  64    -152.076 -90.327 650.929  1.00  9.74           H
ATOM    987 3HD1 LEU 1  64    -152.141 -89.366 649.432  1.00  9.74           H
ATOM    988  CD2 LEU 1  64    -150.131 -88.298 650.953  1.00  9.74           C
ATOM    989 1HD2 LEU 1  64    -150.557 -88.414 651.949  1.00  9.74           H
ATOM    990 2HD2 LEU 1  64    -149.101 -87.951 651.037  1.00  9.74           H
ATOM    991 3HD2 LEU 1  64    -150.715 -87.570 650.390  1.00  9.74           H
ATOM    992  HN  LEU 1  64    -147.815 -90.950 649.064  1.00  9.74           H
ATOM    993  N   GLY 1  65    -146.882 -92.569 651.682  1.00  9.74           N
ATOM    994  CA  GLY 1  65    -146.336 -93.569 652.584  1.00  9.74           C
ATOM    995  C   GLY 1  65    -144.964 -93.142 653.109  1.00  9.74           C
ATOM    996  O   GLY 1  65    -144.747 -93.091 654.319  1.00  9.74           O
ATOM    997 1HA  GLY 1  65    -147.018 -93.721 653.420  1.00  9.74           H
ATOM    998 2HA  GLY 1  65    -146.250 -94.523 652.065  1.00  9.74           H
ATOM    999  HN  GLY 1  65    -147.050 -92.887 650.749  1.00  9.74           H
ATOM   1000  N   ASN 1  66    -144.074 -92.846 652.174  1.00  9.74           N
ATOM   1001  CA  ASN 1  66    -142.678 -92.625 652.512  1.00  9.74           C
ATOM   1002  C   ASN 1  66    -142.528 -91.253 653.172  1.00  9.74           C
ATOM   1003  O   ASN 1  66    -141.678 -91.068 654.041  1.00  9.74           O
ATOM   1004  HA  ASN 1  66    -142.413 -93.442 653.183  1.00  9.74           H
ATOM   1005  CB  ASN 1  66    -141.798 -92.646 651.260  1.00  9.74           C
ATOM   1006 1HB  ASN 1  66    -142.245 -92.022 650.486  1.00  9.74           H
ATOM   1007 2HB  ASN 1  66    -140.822 -92.217 651.490  1.00  9.74           H
ATOM   1008  CG  ASN 1  66    -141.623 -94.073 650.736  1.00  9.74           C
ATOM   1009  OD1 ASN 1  66    -140.957 -94.903 651.331  1.00  9.74           O
ATOM   1010  ND2 ASN 1  66    -142.258 -94.310 649.592  1.00  9.74           N
ATOM   1011 1HD2 ASN 1  66    -142.789 -93.584 649.155  1.00  9.74           H
ATOM   1012 2HD2 ASN 1  66    -142.205 -95.214 649.169  1.00  9.74           H
ATOM   1013  HN  ASN 1  66    -144.292 -92.756 651.202  1.00  9.74           H
ATOM   1014  N   SER 1  67    -143.368 -90.326 652.734  1.00  9.74           N
ATOM   1015  CA  SER 1  67    -143.384 -88.995 653.317  1.00  9.74           C
ATOM   1016  C   SER 1  67    -143.710 -89.081 654.809  1.00  9.74           C
ATOM   1017  O   SER 1  67    -143.151 -88.338 655.614  1.00  9.74           O
ATOM   1018  HA  SER 1  67    -142.378 -88.603 653.168  1.00  9.74           H
ATOM   1019  CB  SER 1  67    -144.393 -88.094 652.604  1.00  9.74           C
ATOM   1020 1HB  SER 1  67    -145.391 -88.523 652.696  1.00  9.74           H
ATOM   1021 2HB  SER 1  67    -144.419 -87.120 653.093  1.00  9.74           H
ATOM   1022  HG  SER 1  67    -144.747 -88.402 650.658  1.00  9.74           H
ATOM   1023  OG  SER 1  67    -144.076 -87.923 651.225  1.00  9.74           O
ATOM   1024  HN  SER 1  67    -144.028 -90.473 651.997  1.00  9.74           H
ATOM   1025  N   LEU 1  68    -144.614 -89.995 655.133  1.00  9.74           N
ATOM   1026  CA  LEU 1  68    -145.033 -90.176 656.513  1.00  9.74           C
ATOM   1027  C   LEU 1  68    -143.863 -90.732 657.327  1.00  9.74           C
ATOM   1028  O   LEU 1  68    -143.679 -90.363 658.486  1.00  9.74           O
ATOM   1029  HA  LEU 1  68    -145.293 -89.194 656.907  1.00  9.74           H
ATOM   1030  CB  LEU 1  68    -146.294 -91.040 656.580  1.00  9.74           C
ATOM   1031 1HB  LEU 1  68    -147.088 -90.531 656.033  1.00  9.74           H
ATOM   1032 2HB  LEU 1  68    -146.097 -91.977 656.059  1.00  9.74           H
ATOM   1033  HG  LEU 1  68    -146.010 -91.868 658.531  1.00  9.74           H
ATOM   1034  CG  LEU 1  68    -146.808 -91.368 657.983  1.00  9.74           C
ATOM   1035  CD1 LEU 1  68    -147.154 -90.091 658.753  1.00  9.74           C
ATOM   1036 1HD1 LEU 1  68    -146.264 -89.469 658.843  1.00  9.74           H
ATOM   1037 2HD1 LEU 1  68    -147.928 -89.542 658.216  1.00  9.74           H
ATOM   1038 3HD1 LEU 1  68    -147.517 -90.353 659.746  1.00  9.74           H
ATOM   1039  CD2 LEU 1  68    -147.990 -92.338 657.921  1.00  9.74           C
ATOM   1040 1HD2 LEU 1  68    -148.801 -91.887 657.349  1.00  9.74           H
ATOM   1041 2HD2 LEU 1  68    -147.676 -93.263 657.439  1.00  9.74           H
ATOM   1042 3HD2 LEU 1  68    -148.336 -92.554 658.932  1.00  9.74           H
ATOM   1043  HN  LEU 1  68    -145.056 -90.602 654.474  1.00  9.74           H
ATOM   1044  N   VAL 1  69    -143.103 -91.610 656.689  1.00  9.74           N
ATOM   1045  CA  VAL 1  69    -141.968 -92.235 657.347  1.00  9.74           C
ATOM   1046  C   VAL 1  69    -140.996 -91.150 657.816  1.00  9.74           C
ATOM   1047  O   VAL 1  69    -140.599 -91.128 658.980  1.00  9.74           O
ATOM   1048  HA  VAL 1  69    -142.346 -92.768 658.219  1.00  9.74           H
ATOM   1049  HB  VAL 1  69    -141.061 -92.745 655.484  1.00  9.74           H
ATOM   1050  CB  VAL 1  69    -141.318 -93.256 656.411  1.00  9.74           C
ATOM   1051  CG1 VAL 1  69    -140.027 -93.810 657.016  1.00  9.74           C
ATOM   1052 1HG1 VAL 1  69    -139.325 -92.994 657.184  1.00  9.74           H
ATOM   1053 2HG1 VAL 1  69    -140.250 -94.298 657.965  1.00  9.74           H
ATOM   1054 3HG1 VAL 1  69    -139.586 -94.534 656.331  1.00  9.74           H
ATOM   1055  CG2 VAL 1  69    -142.293 -94.385 656.071  1.00  9.74           C
ATOM   1056 1HG2 VAL 1  69    -142.595 -94.893 656.987  1.00  9.74           H
ATOM   1057 2HG2 VAL 1  69    -143.172 -93.970 655.578  1.00  9.74           H
ATOM   1058 3HG2 VAL 1  69    -141.806 -95.097 655.404  1.00  9.74           H
ATOM   1059  HN  VAL 1  69    -143.252 -91.895 655.743  1.00  9.74           H
ATOM   1060  N   ILE 1  70    -140.640 -90.277 656.885  1.00  9.74           N
ATOM   1061  CA  ILE 1  70    -139.666 -89.236 657.169  1.00  9.74           C
ATOM   1062  C   ILE 1  70    -140.197 -88.339 658.289  1.00  9.74           C
ATOM   1063  O   ILE 1  70    -139.448 -87.950 659.184  1.00  9.74           O
ATOM   1064  HA  ILE 1  70    -138.757 -89.726 657.519  1.00  9.74           H
ATOM   1065  HB  ILE 1  70    -140.228 -88.103 655.444  1.00  9.74           H
ATOM   1066  CB  ILE 1  70    -139.306 -88.476 655.890  1.00  9.74           C
ATOM   1067  CG1 ILE 1  70    -138.652 -89.406 654.866  1.00  9.74           C
ATOM   1068 1HG1 ILE 1  70    -137.719 -89.797 655.269  1.00  9.74           H
ATOM   1069 2HG1 ILE 1  70    -139.302 -90.260 654.678  1.00  9.74           H
ATOM   1070  CG2 ILE 1  70    -138.431 -87.261 656.203  1.00  9.74           C
ATOM   1071 1HG2 ILE 1  70    -138.969 -86.588 656.870  1.00  9.74           H
ATOM   1072 2HG2 ILE 1  70    -137.511 -87.590 656.684  1.00  9.74           H
ATOM   1073 3HG2 ILE 1  70    -138.190 -86.739 655.277  1.00  9.74           H
ATOM   1074  CD1 ILE 1  70    -138.378 -88.668 653.554  1.00  9.74           C
ATOM   1075 1HD1 ILE 1  70    -139.317 -88.299 653.141  1.00  9.74           H
ATOM   1076 2HD1 ILE 1  70    -137.709 -87.829 653.742  1.00  9.74           H
ATOM   1077 3HD1 ILE 1  70    -137.913 -89.352 652.843  1.00  9.74           H
ATOM   1078  HN  ILE 1  70    -141.004 -90.273 655.954  1.00  9.74           H
ATOM   1079  N   LEU 1  71    -141.484 -88.037 658.202  1.00  9.74           N
ATOM   1080  CA  LEU 1  71    -142.095 -87.093 659.123  1.00  9.74           C
ATOM   1081  C   LEU 1  71    -141.957 -87.621 660.552  1.00  9.74           C
ATOM   1082  O   LEU 1  71    -141.641 -86.864 661.469  1.00  9.74           O
ATOM   1083  HA  LEU 1  71    -141.542 -86.157 659.046  1.00  9.74           H
ATOM   1084  CB  LEU 1  71    -143.539 -86.802 658.711  1.00  9.74           C
ATOM   1085 1HB  LEU 1  71    -143.558 -86.608 657.639  1.00  9.74           H
ATOM   1086 2HB  LEU 1  71    -144.133 -87.699 658.884  1.00  9.74           H
ATOM   1087  HG  LEU 1  71    -143.485 -84.830 659.539  1.00  9.74           H
ATOM   1088  CG  LEU 1  71    -144.216 -85.630 659.425  1.00  9.74           C
ATOM   1089  CD1 LEU 1  71    -145.371 -85.073 658.590  1.00  9.74           C
ATOM   1090 1HD1 LEU 1  71    -144.989 -84.724 657.631  1.00  9.74           H
ATOM   1091 2HD1 LEU 1  71    -146.110 -85.856 658.424  1.00  9.74           H
ATOM   1092 3HD1 LEU 1  71    -145.834 -84.241 659.121  1.00  9.74           H
ATOM   1093  CD2 LEU 1  71    -144.668 -86.032 660.831  1.00  9.74           C
ATOM   1094 1HD2 LEU 1  71    -145.377 -86.857 660.763  1.00  9.74           H
ATOM   1095 2HD2 LEU 1  71    -143.803 -86.345 661.415  1.00  9.74           H
ATOM   1096 3HD2 LEU 1  71    -145.146 -85.181 661.316  1.00  9.74           H
ATOM   1097  HN  LEU 1  71    -142.104 -88.423 657.519  1.00  9.74           H
ATOM   1098  N   VAL 1  72    -142.200 -88.915 660.697  1.00  9.74           N
ATOM   1099  CA  VAL 1  72    -142.221 -89.530 662.014  1.00  9.74           C
ATOM   1100  C   VAL 1  72    -140.816 -89.478 662.618  1.00  9.74           C
ATOM   1101  O   VAL 1  72    -140.653 -89.141 663.790  1.00  9.74           O
ATOM   1102  HA  VAL 1  72    -142.894 -88.944 662.640  1.00  9.74           H
ATOM   1103  HB  VAL 1  72    -142.189 -91.494 661.179  1.00  9.74           H
ATOM   1104  CB  VAL 1  72    -142.778 -90.952 661.919  1.00  9.74           C
ATOM   1105  CG1 VAL 1  72    -142.643 -91.684 663.255  1.00  9.74           C
ATOM   1106 1HG1 VAL 1  72    -141.591 -91.739 663.534  1.00  9.74           H
ATOM   1107 2HG1 VAL 1  72    -143.195 -91.143 664.024  1.00  9.74           H
ATOM   1108 3HG1 VAL 1  72    -143.046 -92.692 663.160  1.00  9.74           H
ATOM   1109  CG2 VAL 1  72    -144.233 -90.940 661.445  1.00  9.74           C
ATOM   1110 1HG2 VAL 1  72    -144.840 -90.373 662.150  1.00  9.74           H
ATOM   1111 2HG2 VAL 1  72    -144.291 -90.475 660.460  1.00  9.74           H
ATOM   1112 3HG2 VAL 1  72    -144.604 -91.963 661.386  1.00  9.74           H
ATOM   1113  HN  VAL 1  72    -142.381 -89.539 659.937  1.00  9.74           H
ATOM   1114  N   TYR 1  73    -139.838 -89.815 661.792  1.00  9.74           N
ATOM   1115  CA  TYR 1  73    -138.453 -89.812 662.230  1.00  9.74           C
ATOM   1116  C   TYR 1  73    -137.986 -88.393 662.561  1.00  9.74           C
ATOM   1117  O   TYR 1  73    -137.135 -88.202 663.429  1.00  9.74           O
ATOM   1118  HA  TYR 1  73    -138.382 -90.428 663.127  1.00  9.74           H
ATOM   1119  CB  TYR 1  73    -137.635 -90.343 661.051  1.00  9.74           C
ATOM   1120 1HB  TYR 1  73    -138.080 -89.983 660.123  1.00  9.74           H
ATOM   1121 2HB  TYR 1  73    -136.629 -89.928 661.104  1.00  9.74           H
ATOM   1122  CG  TYR 1  73    -137.540 -91.869 660.996  1.00  9.74           C
ATOM   1123  HD1 TYR 1  73    -136.579 -92.023 662.907  1.00  9.74           H
ATOM   1124  CD1 TYR 1  73    -136.966 -92.562 662.042  1.00  9.74           C
ATOM   1125  HD2 TYR 1  73    -138.483 -92.004 659.075  1.00  9.74           H
ATOM   1126  CD2 TYR 1  73    -138.030 -92.552 659.901  1.00  9.74           C
ATOM   1127  CE1 TYR 1  73    -136.876 -93.999 661.990  1.00  9.74           C
ATOM   1128  HE1 TYR 1  73    -136.425 -94.559 662.809  1.00  9.74           H
ATOM   1129  HE2 TYR 1  73    -138.323 -94.540 658.991  1.00  9.74           H
ATOM   1130  CE2 TYR 1  73    -137.940 -93.988 659.850  1.00  9.74           C
ATOM   1131  CZ  TYR 1  73    -137.368 -94.641 660.897  1.00  9.74           C
ATOM   1132  OH  TYR 1  73    -137.284 -95.997 660.848  1.00  9.74           O
ATOM   1133  HH  TYR 1  73    -136.909 -96.347 661.707  1.00  9.74           H
ATOM   1134  HN  TYR 1  73    -139.979 -90.087 660.840  1.00  9.74           H
ATOM   1135  N   TRP 1  74    -138.563 -87.434 661.853  1.00  9.74           N
ATOM   1136  CA  TRP 1  74    -138.172 -86.044 662.016  1.00  9.74           C
ATOM   1137  C   TRP 1  74    -138.633 -85.583 663.400  1.00  9.74           C
ATOM   1138  O   TRP 1  74    -137.827 -85.110 664.201  1.00  9.74           O
ATOM   1139  HA  TRP 1  74    -137.086 -85.994 661.949  1.00  9.74           H
ATOM   1140  CB  TRP 1  74    -138.729 -85.181 660.882  1.00  9.74           C
ATOM   1141 1HB  TRP 1  74    -138.526 -85.673 659.931  1.00  9.74           H
ATOM   1142 2HB  TRP 1  74    -139.813 -85.121 660.984  1.00  9.74           H
ATOM   1143  CG  TRP 1  74    -138.156 -83.763 660.840  1.00  9.74           C
ATOM   1144  HD1 TRP 1  74    -139.625 -82.606 661.904  1.00  9.74           H
ATOM   1145  CD1 TRP 1  74    -138.680 -82.645 661.361  1.00  9.74           C
ATOM   1146  CD2 TRP 1  74    -136.919 -83.354 660.220  1.00  9.74           C
ATOM   1147  NE1 TRP 1  74    -137.875 -81.550 661.122  1.00  9.74           N
ATOM   1148  HE1 TRP 1  74    -138.054 -80.610 661.411  1.00  9.74           H
ATOM   1149  CE2 TRP 1  74    -136.770 -81.995 660.407  1.00  9.74           C
ATOM   1150  HE3 TRP 1  74    -136.051 -85.182 659.364  1.00  9.74           H
ATOM   1151  CE3 TRP 1  74    -135.957 -84.108 659.525  1.00  9.74           C
ATOM   1152  CZ2 TRP 1  74    -135.671 -81.272 659.928  1.00  9.74           C
ATOM   1153  HZ2 TRP 1  74    -135.576 -80.198 660.089  1.00  9.74           H
ATOM   1154  CZ3 TRP 1  74    -134.865 -83.370 659.053  1.00  9.74           C
ATOM   1155  HZ3 TRP 1  74    -134.089 -83.907 658.506  1.00  9.74           H
ATOM   1156  CH2 TRP 1  74    -134.700 -82.002 659.232  1.00  9.74           C
ATOM   1157  HH2 TRP 1  74    -133.819 -81.499 658.833  1.00  9.74           H
ATOM   1158  HN  TRP 1  74    -139.284 -87.594 661.179  1.00  9.74           H
ATOM   1159  N   TYR 1  75    -139.927 -85.737 663.640  1.00  9.74           N
ATOM   1160  CA  TYR 1  75    -140.580 -85.012 664.717  1.00  9.74           C
ATOM   1161  C   TYR 1  75    -140.618 -85.848 665.997  1.00  9.74           C
ATOM   1162  O   TYR 1  75    -140.773 -85.308 667.091  1.00  9.74           O
ATOM   1163  HA  TYR 1  75    -140.010 -84.101 664.903  1.00  9.74           H
ATOM   1164  CB  TYR 1  75    -142.013 -84.758 664.245  1.00  9.74           C
ATOM   1165 1HB  TYR 1  75    -142.402 -85.669 663.789  1.00  9.74           H
ATOM   1166 2HB  TYR 1  75    -142.638 -84.544 665.112  1.00  9.74           H
ATOM   1167  CG  TYR 1  75    -142.144 -83.608 663.244  1.00  9.74           C
ATOM   1168  HD1 TYR 1  75    -141.952 -82.088 664.743  1.00  9.74           H
ATOM   1169  CD1 TYR 1  75    -142.089 -82.301 663.683  1.00  9.74           C
ATOM   1170  HD2 TYR 1  75    -142.362 -84.911 661.555  1.00  9.74           H
ATOM   1171  CD2 TYR 1  75    -142.318 -83.878 661.902  1.00  9.74           C
ATOM   1172  CE1 TYR 1  75    -142.212 -81.219 662.741  1.00  9.74           C
ATOM   1173  HE1 TYR 1  75    -142.170 -80.182 663.074  1.00  9.74           H
ATOM   1174  HE2 TYR 1  75    -142.579 -82.996 659.897  1.00  9.74           H
ATOM   1175  CE2 TYR 1  75    -142.441 -82.796 660.960  1.00  9.74           C
ATOM   1176  CZ  TYR 1  75    -142.382 -81.520 661.426  1.00  9.74           C
ATOM   1177  OH  TYR 1  75    -142.499 -80.498 660.536  1.00  9.74           O
ATOM   1178  HH  TYR 1  75    -142.632 -80.861 659.614  1.00  9.74           H
ATOM   1179  HN  TYR 1  75    -140.524 -86.343 663.115  1.00  9.74           H
ATOM   1180  N   CYS 1  76    -140.473 -87.153 665.819  1.00  9.74           N
ATOM   1181  CA  CYS 1  76    -140.809 -88.094 666.873  1.00  9.74           C
ATOM   1182  C   CYS 1  76    -139.602 -89.005 667.107  1.00  9.74           C
ATOM   1183  O   CYS 1  76    -139.253 -89.298 668.250  1.00  9.74           O
ATOM   1184  HA  CYS 1  76    -141.027 -87.504 667.762  1.00  9.74           H
ATOM   1185  CB  CYS 1  76    -142.070 -88.894 666.536  1.00  9.74           C
ATOM   1186 1HB  CYS 1  76    -142.110 -89.091 665.465  1.00  9.74           H
ATOM   1187 2HB  CYS 1  76    -142.041 -89.861 667.037  1.00  9.74           H
ATOM   1188  HG  CYS 1  76    -143.489 -87.044 666.100  1.00  9.74           H
ATOM   1189  SG  CYS 1  76    -143.558 -87.964 667.058  1.00  9.74           S
ATOM   1190  HN  CYS 1  76    -140.133 -87.567 664.974  1.00  9.74           H
ATOM   1191  N   THR 1  77    -138.997 -89.427 666.006  1.00  9.74           N
ATOM   1192  CA  THR 1  77    -137.944 -90.426 666.067  1.00  9.74           C
ATOM   1193  C   THR 1  77    -136.623 -89.840 665.565  1.00  9.74           C
ATOM   1194  O   THR 1  77    -136.296 -89.958 664.385  1.00  9.74           O
ATOM   1195  HA  THR 1  77    -137.794 -90.704 667.111  1.00  9.74           H
ATOM   1196  HB  THR 1  77    -137.556 -92.257 664.964  1.00  9.74           H
ATOM   1197  CB  THR 1  77    -138.406 -91.650 665.274  1.00  9.74           C
ATOM   1198  OG1 THR 1  77    -139.188 -91.102 664.216  1.00  9.74           O
ATOM   1199  HG1 THR 1  77    -139.299 -91.778 663.488  1.00  9.74           H
ATOM   1200  CG2 THR 1  77    -139.394 -92.516 666.058  1.00  9.74           C
ATOM   1201 1HG2 THR 1  77    -140.275 -91.927 666.309  1.00  9.74           H
ATOM   1202 2HG2 THR 1  77    -138.920 -92.870 666.974  1.00  9.74           H
ATOM   1203 3HG2 THR 1  77    -139.690 -93.371 665.449  1.00  9.74           H
ATOM   1204  HN  THR 1  77    -139.215 -89.098 665.087  1.00  9.74           H
ATOM   1205  N   ARG 1  78    -135.899 -89.220 666.486  1.00  9.74           N
ATOM   1206  CA  ARG 1  78    -134.456 -89.105 666.351  1.00  9.74           C
ATOM   1207  C   ARG 1  78    -133.849 -90.459 665.977  1.00  9.74           C
ATOM   1208  O   ARG 1  78    -134.025 -91.442 666.695  1.00  9.74           O
ATOM   1209  HA  ARG 1  78    -134.308 -88.375 665.556  1.00  9.74           H
ATOM   1210  CB  ARG 1  78    -133.820 -88.610 667.652  1.00  9.74           C
ATOM   1211 1HB  ARG 1  78    -134.214 -89.180 668.493  1.00  9.74           H
ATOM   1212 2HB  ARG 1  78    -132.744 -88.785 667.624  1.00  9.74           H
ATOM   1213  CG  ARG 1  78    -134.095 -87.120 667.864  1.00  9.74           C
ATOM   1214 1HG  ARG 1  78    -133.926 -86.579 666.933  1.00  9.74           H
ATOM   1215 2HG  ARG 1  78    -135.141 -86.974 668.132  1.00  9.74           H
ATOM   1216  CD  ARG 1  78    -133.197 -86.548 668.963  1.00  9.74           C
ATOM   1217 1HD  ARG 1  78    -133.288 -87.149 669.867  1.00  9.74           H
ATOM   1218 2HD  ARG 1  78    -132.153 -86.594 668.652  1.00  9.74           H
ATOM   1219  NE  ARG 1  78    -133.577 -85.146 669.248  1.00  9.74           N
ATOM   1220  HE  ARG 1  78    -134.414 -84.793 668.829  1.00  9.74           H
ATOM   1221  CZ  ARG 1  78    -132.871 -84.321 670.033  1.00  9.74           C
ATOM   1222  NH1 ARG 1  78    -131.742 -84.742 670.620  1.00  9.74           N
ATOM   1223 1HH1 ARG 1  78    -131.421 -85.678 670.474  1.00  9.74           H
ATOM   1224 2HH1 ARG 1  78    -131.221 -84.120 671.205  1.00  9.74           H
ATOM   1225  NH2 ARG 1  78    -133.310 -83.069 670.222  1.00  9.74           N
ATOM   1226 1HH2 ARG 1  78    -132.794 -82.441 670.805  1.00  9.74           H
ATOM   1227 2HH2 ARG 1  78    -134.153 -82.764 669.780  1.00  9.74           H
ATOM   1228  HN  ARG 1  78    -136.281 -88.802 667.310  1.00  9.74           H
ATOM   1229  N   VAL 1  79    -133.145 -90.465 664.854  1.00  9.74           N
ATOM   1230  CA  VAL 1  79    -132.581 -91.698 664.332  1.00  9.74           C
ATOM   1231  C   VAL 1  79    -131.647 -92.309 665.379  1.00  9.74           C
ATOM   1232  O   VAL 1  79    -130.685 -91.673 665.805  1.00  9.74           O
ATOM   1233  HA  VAL 1  79    -133.405 -92.388 664.153  1.00  9.74           H
ATOM   1234  HB  VAL 1  79    -130.980 -90.861 663.197  1.00  9.74           H
ATOM   1235  CB  VAL 1  79    -131.887 -91.431 662.995  1.00  9.74           C
ATOM   1236  CG1 VAL 1  79    -131.478 -92.741 662.319  1.00  9.74           C
ATOM   1237 1HG1 VAL 1  79    -130.791 -93.285 662.966  1.00  9.74           H
ATOM   1238 2HG1 VAL 1  79    -132.365 -93.348 662.137  1.00  9.74           H
ATOM   1239 3HG1 VAL 1  79    -130.987 -92.522 661.370  1.00  9.74           H
ATOM   1240  CG2 VAL 1  79    -132.775 -90.592 662.075  1.00  9.74           C
ATOM   1241 1HG2 VAL 1  79    -133.707 -91.124 661.884  1.00  9.74           H
ATOM   1242 2HG2 VAL 1  79    -132.993 -89.637 662.552  1.00  9.74           H
ATOM   1243 3HG2 VAL 1  79    -132.257 -90.417 661.131  1.00  9.74           H
ATOM   1244  HN  VAL 1  79    -132.960 -89.650 664.306  1.00  9.74           H
ATOM   1245  N   LYS 1  80    -131.964 -93.537 665.763  1.00  9.74           N
ATOM   1246  CA  LYS 1  80    -131.534 -94.052 667.052  1.00  9.74           C
ATOM   1247  C   LYS 1  80    -130.898 -95.430 666.860  1.00  9.74           C
ATOM   1248  O   LYS 1  80    -130.346 -96.000 667.800  1.00  9.74           O
ATOM   1249  HA  LYS 1  80    -130.775 -93.373 667.439  1.00  9.74           H
ATOM   1250  CB  LYS 1  80    -132.697 -94.045 668.047  1.00  9.74           C
ATOM   1251 1HB  LYS 1  80    -133.642 -93.970 667.508  1.00  9.74           H
ATOM   1252 2HB  LYS 1  80    -132.718 -94.987 668.594  1.00  9.74           H
ATOM   1253  CG  LYS 1  80    -132.571 -92.880 669.030  1.00  9.74           C
ATOM   1254 1HG  LYS 1  80    -131.745 -93.067 669.717  1.00  9.74           H
ATOM   1255 2HG  LYS 1  80    -132.333 -91.965 668.487  1.00  9.74           H
ATOM   1256  CD  LYS 1  80    -133.866 -92.687 669.821  1.00  9.74           C
ATOM   1257 1HD  LYS 1  80    -134.706 -92.592 669.133  1.00  9.74           H
ATOM   1258 2HD  LYS 1  80    -134.055 -93.567 670.436  1.00  9.74           H
ATOM   1259  CE  LYS 1  80    -133.785 -91.445 670.711  1.00  9.74           C
ATOM   1260 1HE  LYS 1  80    -132.995 -91.570 671.450  1.00  9.74           H
ATOM   1261 2HE  LYS 1  80    -133.523 -90.575 670.108  1.00  9.74           H
ATOM   1262  NZ  LYS 1  80    -135.078 -91.211 671.393  1.00  9.74           N
ATOM   1263 1HZ  LYS 1  80    -135.001 -90.398 671.993  1.00  9.74           H
ATOM   1264 2HZ  LYS 1  80    -135.802 -91.053 670.701  1.00  9.74           H
ATOM   1265 3HZ  LYS 1  80    -135.316 -92.023 671.952  1.00  9.74           H
ATOM   1266  HN  LYS 1  80    -132.503 -94.174 665.212  1.00  9.74           H
ATOM   1267  N   THR 1  81    -130.998 -95.927 665.635  1.00  9.74           N
ATOM   1268  CA  THR 1  81    -130.420 -97.218 665.302  1.00  9.74           C
ATOM   1269  C   THR 1  81    -129.854 -97.198 663.881  1.00  9.74           C
ATOM   1270  O   THR 1  81    -130.150 -96.291 663.104  1.00  9.74           O
ATOM   1271  HA  THR 1  81    -129.584 -97.405 665.976  1.00  9.74           H
ATOM   1272  HB  THR 1  81    -131.048 -99.238 665.795  1.00  9.74           H
ATOM   1273  CB  THR 1  81    -131.495 -98.285 665.513  1.00  9.74           C
ATOM   1274  OG1 THR 1  81    -132.226 -98.288 664.289  1.00  9.74           O
ATOM   1275  HG1 THR 1  81    -133.159 -97.962 664.447  1.00  9.74           H
ATOM   1276  CG2 THR 1  81    -132.529 -97.876 666.564  1.00  9.74           C
ATOM   1277 1HG2 THR 1  81    -133.025 -96.958 666.247  1.00  9.74           H
ATOM   1278 2HG2 THR 1  81    -132.030 -97.709 667.518  1.00  9.74           H
ATOM   1279 3HG2 THR 1  81    -133.269 -98.669 666.674  1.00  9.74           H
ATOM   1280  HN  THR 1  81    -131.461 -95.464 664.880  1.00  9.74           H
ATOM   1281  N   MET 1  82    -129.050 -98.208 663.584  1.00  9.74           N
ATOM   1282  CA  MET 1  82    -128.511 -98.368 662.244  1.00  9.74           C
ATOM   1283  C   MET 1  82    -129.628 -98.639 661.233  1.00  9.74           C
ATOM   1284  O   MET 1  82    -129.604 -98.113 660.121  1.00  9.74           O
ATOM   1285  HA  MET 1  82    -128.022 -97.422 662.010  1.00  9.74           H
ATOM   1286  CB  MET 1  82    -127.516 -99.529 662.228  1.00  9.74           C
ATOM   1287 1HB  MET 1  82    -126.723 -99.343 662.954  1.00  9.74           H
ATOM   1288 2HB  MET 1  82    -128.017-100.447 662.533  1.00  9.74           H
ATOM   1289  CG  MET 1  82    -126.908 -99.711 660.836  1.00  9.74           C
ATOM   1290 1HG  MET 1  82    -127.551-100.349 660.230  1.00  9.74           H
ATOM   1291 2HG  MET 1  82    -126.844 -98.749 660.329  1.00  9.74           H
ATOM   1292  SD  MET 1  82    -125.283-100.437 660.970  1.00  9.74           S
ATOM   1293  CE  MET 1  82    -124.839-100.525 659.243  1.00  9.74           C
ATOM   1294 1HE  MET 1  82    -125.560-101.148 658.714  1.00  9.74           H
ATOM   1295 2HE  MET 1  82    -124.842 -99.523 658.816  1.00  9.74           H
ATOM   1296 3HE  MET 1  82    -123.844-100.959 659.145  1.00  9.74           H
ATOM   1297  HN  MET 1  82    -128.766 -98.908 664.239  1.00  9.74           H
ATOM   1298  N   THR 1  83    -130.579 -99.458 661.656  1.00  9.74           N
ATOM   1299  CA  THR 1  83    -131.736 -99.752 660.828  1.00  9.74           C
ATOM   1300  C   THR 1  83    -132.519 -98.472 660.532  1.00  9.74           C
ATOM   1301  O   THR 1  83    -132.975 -98.264 659.408  1.00  9.74           O
ATOM   1302  HA  THR 1  83    -131.385-100.141 659.872  1.00  9.74           H
ATOM   1303  HB  THR 1  83    -133.352-100.366 662.144  1.00  9.74           H
ATOM   1304  CB  THR 1  83    -132.567-100.822 661.539  1.00  9.74           C
ATOM   1305  OG1 THR 1  83    -131.605-101.589 662.257  1.00  9.74           O
ATOM   1306  HG1 THR 1  83    -130.875-101.886 661.640  1.00  9.74           H
ATOM   1307  CG2 THR 1  83    -133.191-101.823 660.565  1.00  9.74           C
ATOM   1308 1HG2 THR 1  83    -132.402-102.327 660.007  1.00  9.74           H
ATOM   1309 2HG2 THR 1  83    -133.846-101.295 659.871  1.00  9.74           H
ATOM   1310 3HG2 THR 1  83    -133.770-102.560 661.122  1.00  9.74           H
ATOM   1311  HN  THR 1  83    -130.568 -99.917 662.545  1.00  9.74           H
ATOM   1312  N   ASP 1  84    -132.651 -97.646 661.559  1.00  9.74           N
ATOM   1313  CA  ASP 1  84    -133.389 -96.401 661.429  1.00  9.74           C
ATOM   1314  C   ASP 1  84    -132.781 -95.568 660.298  1.00  9.74           C
ATOM   1315  O   ASP 1  84    -133.505 -94.947 659.522  1.00  9.74           O
ATOM   1316  HA  ASP 1  84    -134.417 -96.698 661.221  1.00  9.74           H
ATOM   1317  CB  ASP 1  84    -133.313 -95.578 662.716  1.00  9.74           C
ATOM   1318 1HB  ASP 1  84    -132.283 -95.267 662.893  1.00  9.74           H
ATOM   1319 2HB  ASP 1  84    -133.905 -94.669 662.607  1.00  9.74           H
ATOM   1320  CG  ASP 1  84    -133.821 -96.383 663.913  1.00  9.74           C
ATOM   1321  OD1 ASP 1  84    -134.306 -97.511 663.674  1.00  9.74           O
ATOM   1322  OD2 ASP 1  84    -133.714 -95.854 665.041  1.00  9.74           O
ATOM   1323  HN  ASP 1  84    -132.265 -97.815 662.466  1.00  9.74           H
ATOM   1324  N   MET 1  85    -131.458 -95.583 660.242  1.00  9.74           N
ATOM   1325  CA  MET 1  85    -130.741 -94.762 659.281  1.00  9.74           C
ATOM   1326  C   MET 1  85    -131.029 -95.215 657.849  1.00  9.74           C
ATOM   1327  O   MET 1  85    -131.301 -94.393 656.976  1.00  9.74           O
ATOM   1328  HA  MET 1  85    -131.110 -93.747 659.429  1.00  9.74           H
ATOM   1329  CB  MET 1  85    -129.238 -94.852 659.553  1.00  9.74           C
ATOM   1330 1HB  MET 1  85    -129.045 -94.675 660.611  1.00  9.74           H
ATOM   1331 2HB  MET 1  85    -128.884 -95.859 659.329  1.00  9.74           H
ATOM   1332  CG  MET 1  85    -128.466 -93.835 658.710  1.00  9.74           C
ATOM   1333 1HG  MET 1  85    -127.394 -94.000 658.818  1.00  9.74           H
ATOM   1334 2HG  MET 1  85    -128.704 -93.969 657.655  1.00  9.74           H
ATOM   1335  SD  MET 1  85    -128.882 -92.177 659.223  1.00  9.74           S
ATOM   1336  CE  MET 1  85    -128.153 -92.163 660.852  1.00  9.74           C
ATOM   1337 1HE  MET 1  85    -128.610 -92.943 661.461  1.00  9.74           H
ATOM   1338 2HE  MET 1  85    -127.081 -92.346 660.772  1.00  9.74           H
ATOM   1339 3HE  MET 1  85    -128.322 -91.192 661.318  1.00  9.74           H
ATOM   1340  HN  MET 1  85    -130.879 -96.141 660.836  1.00  9.74           H
ATOM   1341  N   PHE 1  86    -130.960 -96.524 657.651  1.00  9.74           N
ATOM   1342  CA  PHE 1  86    -131.169 -97.094 656.331  1.00  9.74           C
ATOM   1343  C   PHE 1  86    -132.611 -96.880 655.864  1.00  9.74           C
ATOM   1344  O   PHE 1  86    -132.853 -96.612 654.689  1.00  9.74           O
ATOM   1345  HA  PHE 1  86    -130.489 -96.585 655.648  1.00  9.74           H
ATOM   1346  CB  PHE 1  86    -130.900 -98.595 656.444  1.00  9.74           C
ATOM   1347 1HB  PHE 1  86    -131.524 -99.008 657.236  1.00  9.74           H
ATOM   1348 2HB  PHE 1  86    -131.202 -99.079 655.515  1.00  9.74           H
ATOM   1349  CG  PHE 1  86    -129.438 -98.945 656.732  1.00  9.74           C
ATOM   1350  HD1 PHE 1  86    -128.682 -97.334 655.570  1.00  9.74           H
ATOM   1351  CD1 PHE 1  86    -128.440 -98.189 656.201  1.00  9.74           C
ATOM   1352  HD2 PHE 1  86    -129.937-100.618 657.946  1.00  9.74           H
ATOM   1353  CD2 PHE 1  86    -129.137-100.012 657.520  1.00  9.74           C
ATOM   1354  CE1 PHE 1  86    -127.084 -98.514 656.469  1.00  9.74           C
ATOM   1355  HE1 PHE 1  86    -126.285 -97.908 656.043  1.00  9.74           H
ATOM   1356  CE2 PHE 1  86    -127.781-100.337 657.788  1.00  9.74           C
ATOM   1357  HE2 PHE 1  86    -127.539-101.192 658.419  1.00  9.74           H
ATOM   1358  CZ  PHE 1  86    -126.783 -99.581 657.256  1.00  9.74           C
ATOM   1359  HZ  PHE 1  86    -125.742 -99.830 657.462  1.00  9.74           H
ATOM   1360  HN  PHE 1  86    -130.765 -97.189 658.372  1.00  9.74           H
ATOM   1361  N   LEU 1  87    -133.530 -97.007 656.810  1.00  9.74           N
ATOM   1362  CA  LEU 1  87    -134.945 -96.899 656.497  1.00  9.74           C
ATOM   1363  C   LEU 1  87    -135.268 -95.456 656.105  1.00  9.74           C
ATOM   1364  O   LEU 1  87    -136.132 -95.216 655.263  1.00  9.74           O
ATOM   1365  HA  LEU 1  87    -135.140 -97.542 655.638  1.00  9.74           H
ATOM   1366  CB  LEU 1  87    -135.792 -97.425 657.657  1.00  9.74           C
ATOM   1367 1HB  LEU 1  87    -135.473 -96.923 658.571  1.00  9.74           H
ATOM   1368 2HB  LEU 1  87    -136.829 -97.139 657.483  1.00  9.74           H
ATOM   1369  HG  LEU 1  87    -134.704 -99.219 658.074  1.00  9.74           H
ATOM   1370  CG  LEU 1  87    -135.741 -98.936 657.894  1.00  9.74           C
ATOM   1371  CD1 LEU 1  87    -136.539 -99.322 659.141  1.00  9.74           C
ATOM   1372 1HD1 LEU 1  87    -136.119 -98.818 660.012  1.00  9.74           H
ATOM   1373 2HD1 LEU 1  87    -137.579 -99.023 659.015  1.00  9.74           H
ATOM   1374 3HD1 LEU 1  87    -136.486-100.402 659.286  1.00  9.74           H
ATOM   1375  CD2 LEU 1  87    -136.209 -99.701 656.655  1.00  9.74           C
ATOM   1376 1HD2 LEU 1  87    -137.235 -99.418 656.419  1.00  9.74           H
ATOM   1377 2HD2 LEU 1  87    -135.562 -99.457 655.812  1.00  9.74           H
ATOM   1378 3HD2 LEU 1  87    -136.163-100.772 656.850  1.00  9.74           H
ATOM   1379  HN  LEU 1  87    -133.322 -97.180 657.772  1.00  9.74           H
ATOM   1380  N   LEU 1  88    -134.556 -94.532 656.734  1.00  9.74           N
ATOM   1381  CA  LEU 1  88    -134.710 -93.123 656.416  1.00  9.74           C
ATOM   1382  C   LEU 1  88    -134.239 -92.873 654.982  1.00  9.74           C
ATOM   1383  O   LEU 1  88    -134.916 -92.195 654.211  1.00  9.74           O
ATOM   1384  HA  LEU 1  88    -135.773 -92.889 656.475  1.00  9.74           H
ATOM   1385  CB  LEU 1  88    -133.998 -92.257 657.457  1.00  9.74           C
ATOM   1386 1HB  LEU 1  88    -134.421 -92.479 658.436  1.00  9.74           H
ATOM   1387 2HB  LEU 1  88    -132.949 -92.553 657.489  1.00  9.74           H
ATOM   1388  HG  LEU 1  88    -133.644 -90.526 656.252  1.00  9.74           H
ATOM   1389  CG  LEU 1  88    -134.067 -90.745 657.233  1.00  9.74           C
ATOM   1390  CD1 LEU 1  88    -135.517 -90.259 657.219  1.00  9.74           C
ATOM   1391 1HD1 LEU 1  88    -136.060 -90.756 656.415  1.00  9.74           H
ATOM   1392 2HD1 LEU 1  88    -135.988 -90.492 658.174  1.00  9.74           H
ATOM   1393 3HD1 LEU 1  88    -135.537 -89.181 657.058  1.00  9.74           H
ATOM   1394  CD2 LEU 1  88    -133.221 -89.999 658.267  1.00  9.74           C
ATOM   1395 1HD2 LEU 1  88    -133.591 -90.221 659.267  1.00  9.74           H
ATOM   1396 2HD2 LEU 1  88    -132.182 -90.317 658.185  1.00  9.74           H
ATOM   1397 3HD2 LEU 1  88    -133.288 -88.926 658.084  1.00  9.74           H
ATOM   1398  HN  LEU 1  88    -133.885 -94.733 657.448  1.00  9.74           H
ATOM   1399  N   ASN 1  89    -133.081 -93.435 654.667  1.00  9.74           N
ATOM   1400  CA  ASN 1  89    -132.482 -93.234 653.359  1.00  9.74           C
ATOM   1401  C   ASN 1  89    -133.313 -93.968 652.304  1.00  9.74           C
ATOM   1402  O   ASN 1  89    -133.401 -93.526 651.160  1.00  9.74           O
ATOM   1403  HA  ASN 1  89    -132.478 -92.154 653.208  1.00  9.74           H
ATOM   1404  CB  ASN 1  89    -131.059 -93.793 653.312  1.00  9.74           C
ATOM   1405 1HB  ASN 1  89    -131.015 -94.732 653.863  1.00  9.74           H
ATOM   1406 2HB  ASN 1  89    -130.785 -94.015 652.281  1.00  9.74           H
ATOM   1407  CG  ASN 1  89    -130.060 -92.799 653.908  1.00  9.74           C
ATOM   1408  OD1 ASN 1  89    -129.363 -92.084 653.207  1.00  9.74           O
ATOM   1409  ND2 ASN 1  89    -130.029 -92.794 655.238  1.00  9.74           N
ATOM   1410 1HD2 ASN 1  89    -130.628 -93.406 655.754  1.00  9.74           H
ATOM   1411 2HD2 ASN 1  89    -129.408 -92.177 655.721  1.00  9.74           H
ATOM   1412  HN  ASN 1  89    -132.555 -94.017 655.288  1.00  9.74           H
ATOM   1413  N   LEU 1  90    -133.901 -95.078 652.728  1.00  9.74           N
ATOM   1414  CA  LEU 1  90    -134.703 -95.890 651.829  1.00  9.74           C
ATOM   1415  C   LEU 1  90    -135.917 -95.083 651.365  1.00  9.74           C
ATOM   1416  O   LEU 1  90    -136.225 -95.046 650.174  1.00  9.74           O
ATOM   1417  HA  LEU 1  90    -134.087 -96.119 650.959  1.00  9.74           H
ATOM   1418  CB  LEU 1  90    -135.066 -97.221 652.489  1.00  9.74           C
ATOM   1419 1HB  LEU 1  90    -134.163 -97.644 652.930  1.00  9.74           H
ATOM   1420 2HB  LEU 1  90    -135.757 -97.022 653.308  1.00  9.74           H
ATOM   1421  HG  LEU 1  90    -136.468 -97.792 650.978  1.00  9.74           H
ATOM   1422  CG  LEU 1  90    -135.694 -98.275 651.574  1.00  9.74           C
ATOM   1423  CD1 LEU 1  90    -134.659 -98.840 650.599  1.00  9.74           C
ATOM   1424 1HD1 LEU 1  90    -134.262 -98.034 649.982  1.00  9.74           H
ATOM   1425 2HD1 LEU 1  90    -133.847 -99.303 651.159  1.00  9.74           H
ATOM   1426 3HD1 LEU 1  90    -135.132 -99.587 649.960  1.00  9.74           H
ATOM   1427  CD2 LEU 1  90    -136.373 -99.376 652.391  1.00  9.74           C
ATOM   1428 1HD2 LEU 1  90    -135.635 -99.862 653.029  1.00  9.74           H
ATOM   1429 2HD2 LEU 1  90    -137.157 -98.938 653.009  1.00  9.74           H
ATOM   1430 3HD2 LEU 1  90    -136.811-100.111 651.716  1.00  9.74           H
ATOM   1431  HN  LEU 1  90    -133.837 -95.422 653.665  1.00  9.74           H
ATOM   1432  N   ALA 1  91    -136.574 -94.455 652.329  1.00  9.74           N
ATOM   1433  CA  ALA 1  91    -137.774 -93.689 652.041  1.00  9.74           C
ATOM   1434  C   ALA 1  91    -137.413 -92.499 651.149  1.00  9.74           C
ATOM   1435  O   ALA 1  91    -138.219 -92.068 650.326  1.00  9.74           O
ATOM   1436  HA  ALA 1  91    -138.462 -94.340 651.502  1.00  9.74           H
ATOM   1437  CB  ALA 1  91    -138.432 -93.256 653.353  1.00  9.74           C
ATOM   1438 1HB  ALA 1  91    -138.695 -94.139 653.936  1.00  9.74           H
ATOM   1439 2HB  ALA 1  91    -137.735 -92.640 653.922  1.00  9.74           H
ATOM   1440 3HB  ALA 1  91    -139.332 -92.682 653.136  1.00  9.74           H
ATOM   1441  HN  ALA 1  91    -136.299 -94.464 653.290  1.00  9.74           H
ATOM   1442  N   ILE 1  92    -136.201 -92.001 651.344  1.00  9.74           N
ATOM   1443  CA  ILE 1  92    -135.721 -90.872 650.565  1.00  9.74           C
ATOM   1444  C   ILE 1  92    -135.561 -91.297 649.104  1.00  9.74           C
ATOM   1445  O   ILE 1  92    -136.014 -90.600 648.198  1.00  9.74           O
ATOM   1446  HA  ILE 1  92    -136.482 -90.093 650.617  1.00  9.74           H
ATOM   1447  HB  ILE 1  92    -133.776 -91.127 651.417  1.00  9.74           H
ATOM   1448  CB  ILE 1  92    -134.445 -90.299 651.183  1.00  9.74           C
ATOM   1449  CG1 ILE 1  92    -134.748 -89.577 652.498  1.00  9.74           C
ATOM   1450 1HG1 ILE 1  92    -135.254 -88.634 652.291  1.00  9.74           H
ATOM   1451 2HG1 ILE 1  92    -135.429 -90.180 653.099  1.00  9.74           H
ATOM   1452  CG2 ILE 1  92    -133.712 -89.395 650.189  1.00  9.74           C
ATOM   1453 1HG2 ILE 1  92    -133.444 -89.971 649.304  1.00  9.74           H
ATOM   1454 2HG2 ILE 1  92    -134.363 -88.569 649.901  1.00  9.74           H
ATOM   1455 3HG2 ILE 1  92    -132.809 -89.001 650.654  1.00  9.74           H
ATOM   1456  CD1 ILE 1  92    -133.464 -89.311 653.286  1.00  9.74           C
ATOM   1457 1HD1 ILE 1  92    -132.973 -90.257 653.512  1.00  9.74           H
ATOM   1458 2HD1 ILE 1  92    -132.795 -88.688 652.691  1.00  9.74           H
ATOM   1459 3HD1 ILE 1  92    -133.708 -88.797 654.216  1.00  9.74           H
ATOM   1460  HN  ILE 1  92    -135.552 -92.356 652.017  1.00  9.74           H
ATOM   1461  N   ALA 1  93    -134.913 -92.438 648.921  1.00  9.74           N
ATOM   1462  CA  ALA 1  93    -134.619 -92.925 647.584  1.00  9.74           C
ATOM   1463  C   ALA 1  93    -135.930 -93.178 646.837  1.00  9.74           C
ATOM   1464  O   ALA 1  93    -136.077 -92.781 645.682  1.00  9.74           O
ATOM   1465  HA  ALA 1  93    -134.058 -92.149 647.064  1.00  9.74           H
ATOM   1466  CB  ALA 1  93    -133.750 -94.181 647.678  1.00  9.74           C
ATOM   1467 1HB  ALA 1  93    -132.818 -93.941 648.191  1.00  9.74           H
ATOM   1468 2HB  ALA 1  93    -134.284 -94.951 648.236  1.00  9.74           H
ATOM   1469 3HB  ALA 1  93    -133.529 -94.546 646.675  1.00  9.74           H
ATOM   1470  HN  ALA 1  93    -134.593 -93.025 649.665  1.00  9.74           H
ATOM   1471  N   ASP 1  94    -136.849 -93.836 647.528  1.00  9.74           N
ATOM   1472  CA  ASP 1  94    -138.138 -94.159 646.939  1.00  9.74           C
ATOM   1473  C   ASP 1  94    -138.800 -92.875 646.435  1.00  9.74           C
ATOM   1474  O   ASP 1  94    -139.338 -92.842 645.329  1.00  9.74           O
ATOM   1475  HA  ASP 1  94    -137.918 -94.859 646.133  1.00  9.74           H
ATOM   1476  CB  ASP 1  94    -139.071 -94.797 647.971  1.00  9.74           C
ATOM   1477 1HB  ASP 1  94    -138.926 -94.321 648.941  1.00  9.74           H
ATOM   1478 2HB  ASP 1  94    -140.108 -94.626 647.683  1.00  9.74           H
ATOM   1479  CG  ASP 1  94    -138.809 -96.300 648.091  1.00  9.74           C
ATOM   1480  OD1 ASP 1  94    -138.555 -96.918 647.034  1.00  9.74           O
ATOM   1481  OD2 ASP 1  94    -138.870 -96.797 649.236  1.00  9.74           O
ATOM   1482  HN  ASP 1  94    -136.725 -94.147 648.470  1.00  9.74           H
ATOM   1483  N   LEU 1  95    -138.737 -91.848 647.270  1.00  9.74           N
ATOM   1484  CA  LEU 1  95    -139.388 -90.587 646.955  1.00  9.74           C
ATOM   1485  C   LEU 1  95    -138.800 -90.025 645.659  1.00  9.74           C
ATOM   1486  O   LEU 1  95    -139.535 -89.544 644.798  1.00  9.74           O
ATOM   1487  HA  LEU 1  95    -140.445 -90.797 646.792  1.00  9.74           H
ATOM   1488  CB  LEU 1  95    -139.294 -89.625 648.141  1.00  9.74           C
ATOM   1489 1HB  LEU 1  95    -138.291 -89.696 648.562  1.00  9.74           H
ATOM   1490 2HB  LEU 1  95    -139.412 -88.608 647.768  1.00  9.74           H
ATOM   1491  HG  LEU 1  95    -140.151 -90.845 649.674  1.00  9.74           H
ATOM   1492  CG  LEU 1  95    -140.306 -89.846 649.266  1.00  9.74           C
ATOM   1493  CD1 LEU 1  95    -140.084 -88.852 650.407  1.00  9.74           C
ATOM   1494 1HD1 LEU 1  95    -139.079 -88.981 650.811  1.00  9.74           H
ATOM   1495 2HD1 LEU 1  95    -140.197 -87.836 650.031  1.00  9.74           H
ATOM   1496 3HD1 LEU 1  95    -140.817 -89.032 651.194  1.00  9.74           H
ATOM   1497  CD2 LEU 1  95    -141.739 -89.795 648.732  1.00  9.74           C
ATOM   1498 1HD2 LEU 1  95    -141.925 -88.820 648.282  1.00  9.74           H
ATOM   1499 2HD2 LEU 1  95    -141.875 -90.573 647.981  1.00  9.74           H
ATOM   1500 3HD2 LEU 1  95    -142.439 -89.955 649.553  1.00  9.74           H
ATOM   1501  HN  LEU 1  95    -138.255 -91.867 648.145  1.00  9.74           H
ATOM   1502  N   LEU 1  96    -137.481 -90.104 645.561  1.00  9.74           N
ATOM   1503  CA  LEU 1  96    -136.783 -89.564 644.407  1.00  9.74           C
ATOM   1504  C   LEU 1  96    -137.308 -90.236 643.137  1.00  9.74           C
ATOM   1505  O   LEU 1  96    -137.496 -89.579 642.115  1.00  9.74           O
ATOM   1506  HA  LEU 1  96    -137.012 -88.500 644.355  1.00  9.74           H
ATOM   1507  CB  LEU 1  96    -135.269 -89.692 644.589  1.00  9.74           C
ATOM   1508 1HB  LEU 1  96    -135.038 -90.731 644.825  1.00  9.74           H
ATOM   1509 2HB  LEU 1  96    -134.788 -89.467 643.637  1.00  9.74           H
ATOM   1510  HG  LEU 1  96    -135.080 -89.074 646.628  1.00  9.74           H
ATOM   1511  CG  LEU 1  96    -134.645 -88.802 645.666  1.00  9.74           C
ATOM   1512  CD1 LEU 1  96    -133.137 -89.040 645.768  1.00  9.74           C
ATOM   1513 1HD1 LEU 1  96    -132.951 -90.083 646.025  1.00  9.74           H
ATOM   1514 2HD1 LEU 1  96    -132.668 -88.812 644.812  1.00  9.74           H
ATOM   1515 3HD1 LEU 1  96    -132.719 -88.395 646.541  1.00  9.74           H
ATOM   1516  CD2 LEU 1  96    -134.978 -87.329 645.421  1.00  9.74           C
ATOM   1517 1HD2 LEU 1  96    -134.589 -87.026 644.448  1.00  9.74           H
ATOM   1518 2HD2 LEU 1  96    -136.059 -87.193 645.438  1.00  9.74           H
ATOM   1519 3HD2 LEU 1  96    -134.522 -86.719 646.200  1.00  9.74           H
ATOM   1520  HN  LEU 1  96    -136.894 -90.527 646.251  1.00  9.74           H
ATOM   1521  N   PHE 1  97    -137.532 -91.538 643.244  1.00  9.74           N
ATOM   1522  CA  PHE 1  97    -138.016 -92.309 642.112  1.00  9.74           C
ATOM   1523  C   PHE 1  97    -139.464 -91.943 641.778  1.00  9.74           C
ATOM   1524  O   PHE 1  97    -139.807 -91.759 640.611  1.00  9.74           O
ATOM   1525  HA  PHE 1  97    -137.377 -92.071 641.261  1.00  9.74           H
ATOM   1526  CB  PHE 1  97    -137.956 -93.784 642.516  1.00  9.74           C
ATOM   1527 1HB  PHE 1  97    -136.935 -94.143 642.389  1.00  9.74           H
ATOM   1528 2HB  PHE 1  97    -138.193 -93.869 643.577  1.00  9.74           H
ATOM   1529  CG  PHE 1  97    -138.902 -94.686 641.722  1.00  9.74           C
ATOM   1530  HD1 PHE 1  97    -140.078 -95.179 643.424  1.00  9.74           H
ATOM   1531  CD1 PHE 1  97    -139.929 -95.317 642.353  1.00  9.74           C
ATOM   1532  HD2 PHE 1  97    -137.893 -94.353 639.881  1.00  9.74           H
ATOM   1533  CD2 PHE 1  97    -138.716 -94.858 640.386  1.00  9.74           C
ATOM   1534  CE1 PHE 1  97    -140.807 -96.155 641.616  1.00  9.74           C
ATOM   1535  HE1 PHE 1  97    -141.630 -96.660 642.121  1.00  9.74           H
ATOM   1536  CE2 PHE 1  97    -139.594 -95.696 639.649  1.00  9.74           C
ATOM   1537  HE2 PHE 1  97    -139.446 -95.833 638.578  1.00  9.74           H
ATOM   1538  CZ  PHE 1  97    -140.621 -96.326 640.279  1.00  9.74           C
ATOM   1539  HZ  PHE 1  97    -141.296 -96.969 639.714  1.00  9.74           H
ATOM   1540  HN  PHE 1  97    -137.388 -92.063 644.083  1.00  9.74           H
ATOM   1541  N   LEU 1  98    -140.273 -91.849 642.823  1.00  9.74           N
ATOM   1542  CA  LEU 1  98    -141.703 -91.664 642.647  1.00  9.74           C
ATOM   1543  C   LEU 1  98    -141.952 -90.383 641.847  1.00  9.74           C
ATOM   1544  O   LEU 1  98    -142.855 -90.334 641.013  1.00  9.74           O
ATOM   1545  HA  LEU 1  98    -142.074 -92.510 642.068  1.00  9.74           H
ATOM   1546  CB  LEU 1  98    -142.417 -91.692 644.000  1.00  9.74           C
ATOM   1547 1HB  LEU 1  98    -141.898 -91.014 644.677  1.00  9.74           H
ATOM   1548 2HB  LEU 1  98    -143.425 -91.299 643.865  1.00  9.74           H
ATOM   1549  HG  LEU 1  98    -141.585 -93.596 644.508  1.00  9.74           H
ATOM   1550  CG  LEU 1  98    -142.521 -93.061 644.675  1.00  9.74           C
ATOM   1551  CD1 LEU 1  98    -142.695 -92.915 646.188  1.00  9.74           C
ATOM   1552 1HD1 LEU 1  98    -141.838 -92.385 646.603  1.00  9.74           H
ATOM   1553 2HD1 LEU 1  98    -143.605 -92.353 646.396  1.00  9.74           H
ATOM   1554 3HD1 LEU 1  98    -142.766 -93.903 646.642  1.00  9.74           H
ATOM   1555  CD2 LEU 1  98    -143.637 -93.899 644.048  1.00  9.74           C
ATOM   1556 1HD2 LEU 1  98    -144.589 -93.380 644.162  1.00  9.74           H
ATOM   1557 2HD2 LEU 1  98    -143.429 -94.047 642.988  1.00  9.74           H
ATOM   1558 3HD2 LEU 1  98    -143.689 -94.867 644.546  1.00  9.74           H
ATOM   1559  HN  LEU 1  98    -139.967 -91.898 643.773  1.00  9.74           H
ATOM   1560  N   VAL 1  99    -141.137 -89.378 642.130  1.00  9.74           N
ATOM   1561  CA  VAL 1  99    -141.271 -88.094 641.464  1.00  9.74           C
ATOM   1562  C   VAL 1  99    -141.035 -88.276 639.963  1.00  9.74           C
ATOM   1563  O   VAL 1  99    -141.401 -87.416 639.164  1.00  9.74           O
ATOM   1564  HA  VAL 1  99    -142.294 -87.749 641.618  1.00  9.74           H
ATOM   1565  HB  VAL 1  99    -139.325 -87.505 642.111  1.00  9.74           H
ATOM   1566  CB  VAL 1  99    -140.326 -87.073 642.099  1.00  9.74           C
ATOM   1567  CG1 VAL 1  99    -140.272 -85.787 641.272  1.00  9.74           C
ATOM   1568 1HG1 VAL 1  99    -139.916 -86.015 640.267  1.00  9.74           H
ATOM   1569 2HG1 VAL 1  99    -141.270 -85.351 641.214  1.00  9.74           H
ATOM   1570 3HG1 VAL 1  99    -139.593 -85.078 641.746  1.00  9.74           H
ATOM   1571  CG2 VAL 1  99    -140.728 -86.779 643.545  1.00  9.74           C
ATOM   1572 1HG2 VAL 1  99    -141.741 -86.377 643.566  1.00  9.74           H
ATOM   1573 2HG2 VAL 1  99    -140.690 -87.700 644.128  1.00  9.74           H
ATOM   1574 3HG2 VAL 1  99    -140.039 -86.050 643.973  1.00  9.74           H
ATOM   1575  HN  VAL 1  99    -140.396 -89.431 642.800  1.00  9.74           H
ATOM   1576  N   THR 1 100    -140.423 -89.402 639.625  1.00  9.74           N
ATOM   1577  CA  THR 1 100    -140.130 -89.706 638.235  1.00  9.74           C
ATOM   1578  C   THR 1 100    -141.376 -90.251 637.534  1.00  9.74           C
ATOM   1579  O   THR 1 100    -141.489 -90.172 636.312  1.00  9.74           O
ATOM   1580  HA  THR 1 100    -139.858 -88.779 637.730  1.00  9.74           H
ATOM   1581  HB  THR 1 100    -138.477 -90.681 637.217  1.00  9.74           H
ATOM   1582  CB  THR 1 100    -138.943 -90.671 638.202  1.00  9.74           C
ATOM   1583  OG1 THR 1 100    -139.493 -91.913 638.635  1.00  9.74           O
ATOM   1584  HG1 THR 1 100    -139.478 -91.964 639.633  1.00  9.74           H
ATOM   1585  CG2 THR 1 100    -137.890 -90.341 639.262  1.00  9.74           C
ATOM   1586 1HG2 THR 1 100    -138.341 -90.397 640.253  1.00  9.74           H
ATOM   1587 2HG2 THR 1 100    -137.508 -89.334 639.093  1.00  9.74           H
ATOM   1588 3HG2 THR 1 100    -137.070 -91.056 639.195  1.00  9.74           H
ATOM   1589  HN  THR 1 100    -140.130 -90.098 640.281  1.00  9.74           H
ATOM   1590  N   LEU 1 101    -142.279 -90.792 638.338  1.00  9.74           N
ATOM   1591  CA  LEU 1 101    -143.363 -91.602 637.808  1.00  9.74           C
ATOM   1592  C   LEU 1 101    -144.295 -90.718 636.977  1.00  9.74           C
ATOM   1593  O   LEU 1 101    -144.737 -91.115 635.900  1.00  9.74           O
ATOM   1594  HA  LEU 1 101    -142.920 -92.350 637.151  1.00  9.74           H
ATOM   1595  CB  LEU 1 101    -144.072 -92.352 638.937  1.00  9.74           C
ATOM   1596 1HB  LEU 1 101    -144.316 -91.639 639.724  1.00  9.74           H
ATOM   1597 2HB  LEU 1 101    -145.016 -92.739 638.553  1.00  9.74           H
ATOM   1598  HG  LEU 1 101    -142.397 -93.108 640.032  1.00  9.74           H
ATOM   1599  CG  LEU 1 101    -143.294 -93.512 639.563  1.00  9.74           C
ATOM   1600  CD1 LEU 1 101    -144.113 -94.191 640.663  1.00  9.74           C
ATOM   1601 1HD1 LEU 1 101    -144.346 -93.465 641.443  1.00  9.74           H
ATOM   1602 2HD1 LEU 1 101    -145.039 -94.579 640.240  1.00  9.74           H
ATOM   1603 3HD1 LEU 1 101    -143.537 -95.011 641.091  1.00  9.74           H
ATOM   1604  CD2 LEU 1 101    -142.837 -94.506 638.493  1.00  9.74           C
ATOM   1605 1HD2 LEU 1 101    -143.708 -94.908 637.975  1.00  9.74           H
ATOM   1606 2HD2 LEU 1 101    -142.191 -93.998 637.778  1.00  9.74           H
ATOM   1607 3HD2 LEU 1 101    -142.287 -95.320 638.965  1.00  9.74           H
ATOM   1608  HN  LEU 1 101    -142.279 -90.684 639.332  1.00  9.74           H
ATOM   1609  N   PRO 1 102    -144.611 -89.508 637.460  1.00  9.74           N
ATOM   1610  CA  PRO 1 102    -145.516 -88.617 636.730  1.00  9.74           C
ATOM   1611  C   PRO 1 102    -145.078 -88.404 635.290  1.00  9.74           C
ATOM   1612  O   PRO 1 102    -145.908 -88.382 634.382  1.00  9.74           O
ATOM   1613  HA  PRO 1 102    -146.508 -89.065 636.662  1.00  9.74           H
ATOM   1614  CB  PRO 1 102    -145.473 -87.317 637.535  1.00  9.74           C
ATOM   1615 1HB  PRO 1 102    -144.711 -86.636 637.157  1.00  9.74           H
ATOM   1616 2HB  PRO 1 102    -146.424 -86.786 637.490  1.00  9.74           H
ATOM   1617  CG  PRO 1 102    -145.157 -87.789 638.949  1.00  9.74           C
ATOM   1618 1HG  PRO 1 102    -144.750 -86.984 639.562  1.00  9.74           H
ATOM   1619 2HG  PRO 1 102    -146.048 -88.147 639.465  1.00  9.74           H
ATOM   1620  CD  PRO 1 102    -144.145 -88.899 638.719  1.00  9.74           C
ATOM   1621 1HD  PRO 1 102    -143.132 -88.510 638.624  1.00  9.74           H
ATOM   1622 2HD  PRO 1 102    -144.134 -89.613 639.542  1.00  9.74           H
ATOM   1623  N   PHE 1 103    -143.773 -88.250 635.118  1.00  9.74           N
ATOM   1624  CA  PHE 1 103    -143.218 -87.981 633.803  1.00  9.74           C
ATOM   1625  C   PHE 1 103    -143.392 -89.187 632.877  1.00  9.74           C
ATOM   1626  O   PHE 1 103    -143.697 -89.028 631.696  1.00  9.74           O
ATOM   1627  HA  PHE 1 103    -143.759 -87.128 633.392  1.00  9.74           H
ATOM   1628  CB  PHE 1 103    -141.724 -87.712 633.995  1.00  9.74           C
ATOM   1629 1HB  PHE 1 103    -141.275 -88.561 634.509  1.00  9.74           H
ATOM   1630 2HB  PHE 1 103    -141.249 -87.644 633.016  1.00  9.74           H
ATOM   1631  CG  PHE 1 103    -141.418 -86.437 634.783  1.00  9.74           C
ATOM   1632  HD1 PHE 1 103    -141.432 -85.201 633.053  1.00  9.74           H
ATOM   1633  CD1 PHE 1 103    -141.304 -85.247 634.134  1.00  9.74           C
ATOM   1634  HD2 PHE 1 103    -141.350 -87.447 636.653  1.00  9.74           H
ATOM   1635  CD2 PHE 1 103    -141.259 -86.493 636.133  1.00  9.74           C
ATOM   1636  CE1 PHE 1 103    -141.020 -84.063 634.866  1.00  9.74           C
ATOM   1637  HE1 PHE 1 103    -140.929 -83.110 634.346  1.00  9.74           H
ATOM   1638  CE2 PHE 1 103    -140.975 -85.310 636.864  1.00  9.74           C
ATOM   1639  HE2 PHE 1 103    -140.847 -85.355 637.946  1.00  9.74           H
ATOM   1640  CZ  PHE 1 103    -140.861 -84.120 636.216  1.00  9.74           C
ATOM   1641  HZ  PHE 1 103    -140.643 -83.212 636.777  1.00  9.74           H
ATOM   1642  HN  PHE 1 103    -143.102 -88.306 635.857  1.00  9.74           H
ATOM   1643  N   TRP 1 104    -143.191 -90.365 633.449  1.00  9.74           N
ATOM   1644  CA  TRP 1 104    -143.308 -91.596 632.687  1.00  9.74           C
ATOM   1645  C   TRP 1 104    -144.781 -91.783 632.314  1.00  9.74           C
ATOM   1646  O   TRP 1 104    -145.093 -92.343 631.265  1.00  9.74           O
ATOM   1647  HA  TRP 1 104    -142.706 -91.488 631.784  1.00  9.74           H
ATOM   1648  CB  TRP 1 104    -142.734 -92.781 633.466  1.00  9.74           C
ATOM   1649 1HB  TRP 1 104    -143.151 -92.776 634.473  1.00  9.74           H
ATOM   1650 2HB  TRP 1 104    -143.058 -93.707 632.991  1.00  9.74           H
ATOM   1651  CG  TRP 1 104    -141.207 -92.781 633.562  1.00  9.74           C
ATOM   1652  HD1 TRP 1 104    -140.847 -92.692 635.681  1.00  9.74           H
ATOM   1653  CD1 TRP 1 104    -140.450 -92.736 634.667  1.00  9.74           C
ATOM   1654  CD2 TRP 1 104    -140.277 -92.832 632.460  1.00  9.74           C
ATOM   1655  NE1 TRP 1 104    -139.105 -92.753 634.359  1.00  9.74           N
ATOM   1656  HE1 TRP 1 104    -138.348 -92.728 635.012  1.00  9.74           H
ATOM   1657  CE2 TRP 1 104    -138.996 -92.813 632.975  1.00  9.74           C
ATOM   1658  HE3 TRP 1 104    -141.510 -92.907 630.644  1.00  9.74           H
ATOM   1659  CE3 TRP 1 104    -140.509 -92.891 631.075  1.00  9.74           C
ATOM   1660  CZ2 TRP 1 104    -137.848 -92.851 632.174  1.00  9.74           C
ATOM   1661  HZ2 TRP 1 104    -136.847 -92.836 632.605  1.00  9.74           H
ATOM   1662  CZ3 TRP 1 104    -139.351 -92.928 630.289  1.00  9.74           C
ATOM   1663  HZ3 TRP 1 104    -139.475 -92.974 629.207  1.00  9.74           H
ATOM   1664  CH2 TRP 1 104    -138.055 -92.910 630.791  1.00  9.74           C
ATOM   1665  HH2 TRP 1 104    -137.204 -92.942 630.111  1.00  9.74           H
ATOM   1666  HN  TRP 1 104    -142.951 -90.486 634.412  1.00  9.74           H
ATOM   1667  N   ALA 1 105    -145.646 -91.302 633.195  1.00  9.74           N
ATOM   1668  CA  ALA 1 105    -147.078 -91.418 632.976  1.00  9.74           C
ATOM   1669  C   ALA 1 105    -147.468 -90.603 631.742  1.00  9.74           C
ATOM   1670  O   ALA 1 105    -148.189 -91.092 630.873  1.00  9.74           O
ATOM   1671  HA  ALA 1 105    -147.302 -92.469 632.793  1.00  9.74           H
ATOM   1672  CB  ALA 1 105    -147.824 -90.966 634.233  1.00  9.74           C
ATOM   1673 1HB  ALA 1 105    -147.534 -91.595 635.074  1.00  9.74           H
ATOM   1674 2HB  ALA 1 105    -147.573 -89.928 634.452  1.00  9.74           H
ATOM   1675 3HB  ALA 1 105    -148.898 -91.052 634.069  1.00  9.74           H
ATOM   1676  HN  ALA 1 105    -145.384 -90.842 634.043  1.00  9.74           H
ATOM   1677  N   ILE 1 106    -146.975 -89.373 631.703  1.00  9.74           N
ATOM   1678  CA  ILE 1 106    -147.264 -88.486 630.590  1.00  9.74           C
ATOM   1679  C   ILE 1 106    -146.670 -89.072 629.308  1.00  9.74           C
ATOM   1680  O   ILE 1 106    -147.325 -89.089 628.267  1.00  9.74           O
ATOM   1681  HA  ILE 1 106    -148.348 -88.442 630.480  1.00  9.74           H
ATOM   1682  HB  ILE 1 106    -145.755 -87.124 631.254  1.00  9.74           H
ATOM   1683  CB  ILE 1 106    -146.783 -87.066 630.898  1.00  9.74           C
ATOM   1684  CG1 ILE 1 106    -147.614 -86.436 632.017  1.00  9.74           C
ATOM   1685 1HG1 ILE 1 106    -148.591 -86.146 631.630  1.00  9.74           H
ATOM   1686 2HG1 ILE 1 106    -147.788 -87.171 632.803  1.00  9.74           H
ATOM   1687  CG2 ILE 1 106    -146.776 -86.204 629.634  1.00  9.74           C
ATOM   1688 1HG2 ILE 1 106    -146.108 -86.647 628.896  1.00  9.74           H
ATOM   1689 2HG2 ILE 1 106    -147.785 -86.150 629.225  1.00  9.74           H
ATOM   1690 3HG2 ILE 1 106    -146.430 -85.200 629.881  1.00  9.74           H
ATOM   1691  CD1 ILE 1 106    -146.907 -85.212 632.602  1.00  9.74           C
ATOM   1692 1HD1 ILE 1 106    -145.942 -85.511 633.010  1.00  9.74           H
ATOM   1693 2HD1 ILE 1 106    -146.757 -84.470 631.818  1.00  9.74           H
ATOM   1694 3HD1 ILE 1 106    -147.520 -84.783 633.396  1.00  9.74           H
ATOM   1695  HN  ILE 1 106    -146.390 -88.983 632.414  1.00  9.74           H
ATOM   1696  N   ALA 1 107    -145.435 -89.538 629.426  1.00  9.74           N
ATOM   1697  CA  ALA 1 107    -144.689 -89.983 628.261  1.00  9.74           C
ATOM   1698  C   ALA 1 107    -145.340 -91.247 627.696  1.00  9.74           C
ATOM   1699  O   ALA 1 107    -145.199 -91.546 626.511  1.00  9.74           O
ATOM   1700  HA  ALA 1 107    -144.740 -89.193 627.512  1.00  9.74           H
ATOM   1701  CB  ALA 1 107    -143.225 -90.204 628.646  1.00  9.74           C
ATOM   1702 1HB  ALA 1 107    -142.801 -89.269 629.013  1.00  9.74           H
ATOM   1703 2HB  ALA 1 107    -143.165 -90.962 629.427  1.00  9.74           H
ATOM   1704 3HB  ALA 1 107    -142.666 -90.537 627.772  1.00  9.74           H
ATOM   1705  HN  ALA 1 107    -144.946 -89.614 630.295  1.00  9.74           H
ATOM   1706  N   ALA 1 108    -146.039 -91.956 628.570  1.00  9.74           N
ATOM   1707  CA  ALA 1 108    -146.736 -93.165 628.167  1.00  9.74           C
ATOM   1708  C   ALA 1 108    -148.071 -92.789 627.521  1.00  9.74           C
ATOM   1709  O   ALA 1 108    -148.537 -93.468 626.607  1.00  9.74           O
ATOM   1710  HA  ALA 1 108    -146.117 -93.675 627.429  1.00  9.74           H
ATOM   1711  CB  ALA 1 108    -146.913 -94.082 629.379  1.00  9.74           C
ATOM   1712 1HB  ALA 1 108    -145.934 -94.343 629.782  1.00  9.74           H
ATOM   1713 2HB  ALA 1 108    -147.494 -93.565 630.143  1.00  9.74           H
ATOM   1714 3HB  ALA 1 108    -147.435 -94.989 629.076  1.00  9.74           H
ATOM   1715  HN  ALA 1 108    -146.133 -91.716 629.536  1.00  9.74           H
ATOM   1716  N   ALA 1 109    -148.650 -91.707 628.022  1.00  9.74           N
ATOM   1717  CA  ALA 1 109    -149.985 -91.312 627.606  1.00  9.74           C
ATOM   1718  C   ALA 1 109    -149.926 -90.750 626.184  1.00  9.74           C
ATOM   1719  O   ALA 1 109    -150.901 -90.832 625.440  1.00  9.74           O
ATOM   1720  HA  ALA 1 109    -150.611 -92.203 627.610  1.00  9.74           H
ATOM   1721  CB  ALA 1 109    -150.554 -90.305 628.608  1.00  9.74           C
ATOM   1722 1HB  ALA 1 109    -150.603 -90.763 629.596  1.00  9.74           H
ATOM   1723 2HB  ALA 1 109    -149.911 -89.426 628.646  1.00  9.74           H
ATOM   1724 3HB  ALA 1 109    -151.556 -90.008 628.295  1.00  9.74           H
ATOM   1725  HN  ALA 1 109    -148.223 -91.107 628.699  1.00  9.74           H
ATOM   1726  N   ASP 1 110    -148.771 -90.192 625.850  1.00  9.74           N
ATOM   1727  CA  ASP 1 110    -148.604 -89.527 624.569  1.00  9.74           C
ATOM   1728  C   ASP 1 110    -147.159 -89.696 624.096  1.00  9.74           C
ATOM   1729  O   ASP 1 110    -146.840 -90.653 623.392  1.00  9.74           O
ATOM   1730  HA  ASP 1 110    -149.320 -90.008 623.902  1.00  9.74           H
ATOM   1731  CB  ASP 1 110    -148.892 -88.029 624.683  1.00  9.74           C
ATOM   1732 1HB  ASP 1 110    -149.889 -87.877 625.098  1.00  9.74           H
ATOM   1733 2HB  ASP 1 110    -148.186 -87.571 625.376  1.00  9.74           H
ATOM   1734  CG  ASP 1 110    -148.792 -87.345 623.318  1.00  9.74           C
ATOM   1735  OD1 ASP 1 110    -148.073 -87.898 622.459  1.00  9.74           O
ATOM   1736  OD2 ASP 1 110    -149.438 -86.286 623.166  1.00  9.74           O
ATOM   1737  HN  ASP 1 110    -147.961 -90.188 626.437  1.00  9.74           H
ATOM   1738  N   GLN 1 111    -146.323 -88.752 624.503  1.00  9.74           N
ATOM   1739  CA  GLN 1 111    -144.919 -88.785 624.130  1.00  9.74           C
ATOM   1740  C   GLN 1 111    -144.100 -87.897 625.070  1.00  9.74           C
ATOM   1741  O   GLN 1 111    -144.659 -87.199 625.914  1.00  9.74           O
ATOM   1742  HA  GLN 1 111    -144.613 -89.825 624.244  1.00  9.74           H
ATOM   1743  CB  GLN 1 111    -144.729 -88.362 622.672  1.00  9.74           C
ATOM   1744 1HB  GLN 1 111    -143.705 -88.570 622.360  1.00  9.74           H
ATOM   1745 2HB  GLN 1 111    -145.383 -88.952 622.030  1.00  9.74           H
ATOM   1746  CG  GLN 1 111    -145.031 -86.874 622.488  1.00  9.74           C
ATOM   1747 1HG  GLN 1 111    -145.963 -86.623 622.996  1.00  9.74           H
ATOM   1748 2HG  GLN 1 111    -144.245 -86.279 622.952  1.00  9.74           H
ATOM   1749  CD  GLN 1 111    -145.141 -86.516 621.005  1.00  9.74           C
ATOM   1750  OE1 GLN 1 111    -144.161 -86.244 620.331  1.00  9.74           O
ATOM   1751  NE2 GLN 1 111    -146.386 -86.530 620.536  1.00  9.74           N
ATOM   1752 1HE2 GLN 1 111    -147.146 -86.762 621.142  1.00  9.74           H
ATOM   1753 2HE2 GLN 1 111    -146.561 -86.310 619.576  1.00  9.74           H
ATOM   1754  HN  GLN 1 111    -146.591 -87.977 625.075  1.00  9.74           H
ATOM   1755  N   TRP 1 112    -142.788 -87.953 624.891  1.00  9.74           N
ATOM   1756  CA  TRP 1 112    -141.883 -87.217 625.757  1.00  9.74           C
ATOM   1757  C   TRP 1 112    -141.897 -85.751 625.319  1.00  9.74           C
ATOM   1758  O   TRP 1 112    -141.268 -85.390 624.325  1.00  9.74           O
ATOM   1759  HA  TRP 1 112    -142.254 -87.305 626.778  1.00  9.74           H
ATOM   1760  CB  TRP 1 112    -140.483 -87.833 625.737  1.00  9.74           C
ATOM   1761 1HB  TRP 1 112    -140.562 -88.898 625.956  1.00  9.74           H
ATOM   1762 2HB  TRP 1 112    -140.072 -87.746 624.731  1.00  9.74           H
ATOM   1763  CG  TRP 1 112    -139.507 -87.194 626.727  1.00  9.74           C
ATOM   1764  HD1 TRP 1 112    -138.528 -85.683 625.550  1.00  9.74           H
ATOM   1765  CD1 TRP 1 112    -138.646 -86.192 626.507  1.00  9.74           C
ATOM   1766  CD2 TRP 1 112    -139.327 -87.558 628.112  1.00  9.74           C
ATOM   1767  NE1 TRP 1 112    -137.927 -85.884 627.644  1.00  9.74           N
ATOM   1768  HE1 TRP 1 112    -137.227 -85.174 627.727  1.00  9.74           H
ATOM   1769  CE2 TRP 1 112    -138.354 -86.741 628.651  1.00  9.74           C
ATOM   1770  HE3 TRP 1 112    -140.737 -89.202 628.483  1.00  9.74           H
ATOM   1771  CE3 TRP 1 112    -139.966 -88.544 628.885  1.00  9.74           C
ATOM   1772  CZ2 TRP 1 112    -137.933 -86.826 629.983  1.00  9.74           C
ATOM   1773  HZ2 TRP 1 112    -137.162 -86.169 630.385  1.00  9.74           H
ATOM   1774  CZ3 TRP 1 112    -139.533 -88.617 630.214  1.00  9.74           C
ATOM   1775  HZ3 TRP 1 112    -139.995 -89.366 630.857  1.00  9.74           H
ATOM   1776  CH2 TRP 1 112    -138.555 -87.802 630.771  1.00  9.74           C
ATOM   1777  HH2 TRP 1 112    -138.273 -87.922 631.818  1.00  9.74           H
ATOM   1778  HN  TRP 1 112    -142.344 -88.488 624.172  1.00  9.74           H
ATOM   1779  N   LYS 1 113    -142.622 -84.946 626.081  1.00  9.74           N
ATOM   1780  CA  LYS 1 113    -142.853 -83.563 625.701  1.00  9.74           C
ATOM   1781  C   LYS 1 113    -141.779 -82.678 626.337  1.00  9.74           C
ATOM   1782  O   LYS 1 113    -141.834 -81.454 626.226  1.00  9.74           O
ATOM   1783  HA  LYS 1 113    -142.755 -83.501 624.617  1.00  9.74           H
ATOM   1784  CB  LYS 1 113    -144.283 -83.143 626.050  1.00  9.74           C
ATOM   1785 1HB  LYS 1 113    -144.424 -83.183 627.130  1.00  9.74           H
ATOM   1786 2HB  LYS 1 113    -144.446 -82.109 625.746  1.00  9.74           H
ATOM   1787  CG  LYS 1 113    -145.304 -84.050 625.362  1.00  9.74           C
ATOM   1788 1HG  LYS 1 113    -145.099 -84.089 624.292  1.00  9.74           H
ATOM   1789 2HG  LYS 1 113    -145.208 -85.067 625.743  1.00  9.74           H
ATOM   1790  CD  LYS 1 113    -146.730 -83.546 625.595  1.00  9.74           C
ATOM   1791 1HD  LYS 1 113    -146.928 -83.487 626.665  1.00  9.74           H
ATOM   1792 2HD  LYS 1 113    -146.832 -82.536 625.196  1.00  9.74           H
ATOM   1793  CE  LYS 1 113    -147.754 -84.469 624.931  1.00  9.74           C
ATOM   1794 1HE  LYS 1 113    -147.503 -84.602 623.878  1.00  9.74           H
ATOM   1795 2HE  LYS 1 113    -147.717 -85.455 625.394  1.00  9.74           H
ATOM   1796  NZ  LYS 1 113    -149.117 -83.906 625.056  1.00  9.74           N
ATOM   1797 1HZ  LYS 1 113    -149.779 -84.520 624.596  1.00  9.74           H
ATOM   1798 2HZ  LYS 1 113    -149.359 -83.821 626.037  1.00  9.74           H
ATOM   1799 3HZ  LYS 1 113    -149.146 -82.991 624.620  1.00  9.74           H
ATOM   1800  HN  LYS 1 113    -143.047 -85.224 626.943  1.00  9.74           H
ATOM   1801  N   PHE 1 114    -140.828 -83.331 626.988  1.00  9.74           N
ATOM   1802  CA  PHE 1 114    -139.857 -82.622 627.803  1.00  9.74           C
ATOM   1803  C   PHE 1 114    -138.489 -82.587 627.119  1.00  9.74           C
ATOM   1804  O   PHE 1 114    -138.225 -83.372 626.210  1.00  9.74           O
ATOM   1805  HA  PHE 1 114    -140.223 -81.604 627.931  1.00  9.74           H
ATOM   1806  CB  PHE 1 114    -139.735 -83.389 629.121  1.00  9.74           C
ATOM   1807 1HB  PHE 1 114    -139.271 -84.356 628.926  1.00  9.74           H
ATOM   1808 2HB  PHE 1 114    -139.065 -82.843 629.786  1.00  9.74           H
ATOM   1809  CG  PHE 1 114    -141.069 -83.613 629.836  1.00  9.74           C
ATOM   1810  HD1 PHE 1 114    -141.108 -81.657 630.667  1.00  9.74           H
ATOM   1811  CD1 PHE 1 114    -141.618 -82.616 630.580  1.00  9.74           C
ATOM   1812  HD2 PHE 1 114    -141.265 -85.610 629.132  1.00  9.74           H
ATOM   1813  CD2 PHE 1 114    -141.705 -84.810 629.728  1.00  9.74           C
ATOM   1814  CE1 PHE 1 114    -142.856 -82.825 631.244  1.00  9.74           C
ATOM   1815  HE1 PHE 1 114    -143.296 -82.025 631.840  1.00  9.74           H
ATOM   1816  CE2 PHE 1 114    -142.943 -85.019 630.391  1.00  9.74           C
ATOM   1817  HE2 PHE 1 114    -143.453 -85.978 630.305  1.00  9.74           H
ATOM   1818  CZ  PHE 1 114    -143.492 -84.022 631.135  1.00  9.74           C
ATOM   1819  HZ  PHE 1 114    -144.443 -84.182 631.645  1.00  9.74           H
ATOM   1820  HN  PHE 1 114    -140.716 -84.325 626.965  1.00  9.74           H
ATOM   1821  N   GLN 1 115    -137.654 -81.668 627.582  1.00  9.74           N
ATOM   1822  CA  GLN 1 115    -136.340 -81.483 626.990  1.00  9.74           C
ATOM   1823  C   GLN 1 115    -135.433 -82.666 627.333  1.00  9.74           C
ATOM   1824  O   GLN 1 115    -135.727 -83.434 628.248  1.00  9.74           O
ATOM   1825  HA  GLN 1 115    -136.510 -81.447 625.914  1.00  9.74           H
ATOM   1826  CB  GLN 1 115    -135.715 -80.163 627.444  1.00  9.74           C
ATOM   1827 1HB  GLN 1 115    -135.727 -80.106 628.532  1.00  9.74           H
ATOM   1828 2HB  GLN 1 115    -134.671 -80.125 627.134  1.00  9.74           H
ATOM   1829  CG  GLN 1 115    -136.470 -78.968 626.857  1.00  9.74           C
ATOM   1830 1HG  GLN 1 115    -136.483 -79.041 625.769  1.00  9.74           H
ATOM   1831 2HG  GLN 1 115    -137.507 -78.989 627.190  1.00  9.74           H
ATOM   1832  CD  GLN 1 115    -135.820 -77.649 627.278  1.00  9.74           C
ATOM   1833  OE1 GLN 1 115    -134.932 -77.603 628.114  1.00  9.74           O
ATOM   1834  NE2 GLN 1 115    -136.310 -76.581 626.653  1.00  9.74           N
ATOM   1835 1HE2 GLN 1 115    -137.038 -76.688 625.977  1.00  9.74           H
ATOM   1836 2HE2 GLN 1 115    -135.949 -75.672 626.860  1.00  9.74           H
ATOM   1837  HN  GLN 1 115    -137.864 -81.057 628.346  1.00  9.74           H
ATOM   1838  N   THR 1 116    -134.347 -82.776 626.581  1.00  9.74           N
ATOM   1839  CA  THR 1 116    -133.438 -83.898 626.740  1.00  9.74           C
ATOM   1840  C   THR 1 116    -132.871 -83.929 628.160  1.00  9.74           C
ATOM   1841  O   THR 1 116    -132.631 -85.000 628.714  1.00  9.74           O
ATOM   1842  HA  THR 1 116    -134.002 -84.820 626.601  1.00  9.74           H
ATOM   1843  HB  THR 1 116    -131.600 -83.062 625.938  1.00  9.74           H
ATOM   1844  CB  THR 1 116    -132.361 -83.790 625.658  1.00  9.74           C
ATOM   1845  OG1 THR 1 116    -133.091 -83.491 624.471  1.00  9.74           O
ATOM   1846  HG1 THR 1 116    -132.473 -83.134 623.771  1.00  9.74           H
ATOM   1847  CG2 THR 1 116    -131.696 -85.135 625.358  1.00  9.74           C
ATOM   1848 1HG2 THR 1 116    -132.448 -85.844 625.013  1.00  9.74           H
ATOM   1849 2HG2 THR 1 116    -131.224 -85.517 626.263  1.00  9.74           H
ATOM   1850 3HG2 THR 1 116    -130.940 -85.001 624.584  1.00  9.74           H
ATOM   1851  HN  THR 1 116    -134.087 -82.117 625.876  1.00  9.74           H
ATOM   1852  N   PHE 1 117    -132.673 -82.739 628.710  1.00  9.74           N
ATOM   1853  CA  PHE 1 117    -132.171 -82.617 630.068  1.00  9.74           C
ATOM   1854  C   PHE 1 117    -133.033 -83.418 631.046  1.00  9.74           C
ATOM   1855  O   PHE 1 117    -132.512 -84.189 631.850  1.00  9.74           O
ATOM   1856  HA  PHE 1 117    -131.155 -83.012 630.074  1.00  9.74           H
ATOM   1857  CB  PHE 1 117    -132.243 -81.134 630.439  1.00  9.74           C
ATOM   1858 1HB  PHE 1 117    -131.605 -80.569 629.760  1.00  9.74           H
ATOM   1859 2HB  PHE 1 117    -133.263 -80.781 630.287  1.00  9.74           H
ATOM   1860  CG  PHE 1 117    -131.823 -80.833 631.880  1.00  9.74           C
ATOM   1861  HD1 PHE 1 117    -133.825 -80.587 632.554  1.00  9.74           H
ATOM   1862  CD1 PHE 1 117    -132.769 -80.577 632.824  1.00  9.74           C
ATOM   1863  HD2 PHE 1 117    -129.748 -81.025 631.459  1.00  9.74           H
ATOM   1864  CD2 PHE 1 117    -130.506 -80.820 632.216  1.00  9.74           C
ATOM   1865  CE1 PHE 1 117    -132.379 -80.297 634.160  1.00  9.74           C
ATOM   1866  HE1 PHE 1 117    -133.137 -80.092 634.917  1.00  9.74           H
ATOM   1867  CE2 PHE 1 117    -130.117 -80.540 633.552  1.00  9.74           C
ATOM   1868  HE2 PHE 1 117    -129.061 -80.530 633.822  1.00  9.74           H
ATOM   1869  CZ  PHE 1 117    -131.062 -80.284 634.496  1.00  9.74           C
ATOM   1870  HZ  PHE 1 117    -130.763 -80.070 635.522  1.00  9.74           H
ATOM   1871  HN  PHE 1 117    -132.850 -81.872 628.245  1.00  9.74           H
ATOM   1872  N   MET 1 118    -134.337 -83.208 630.945  1.00  9.74           N
ATOM   1873  CA  MET 1 118    -135.275 -83.888 631.822  1.00  9.74           C
ATOM   1874  C   MET 1 118    -135.230 -85.401 631.604  1.00  9.74           C
ATOM   1875  O   MET 1 118    -135.435 -86.173 632.540  1.00  9.74           O
ATOM   1876  HA  MET 1 118    -134.954 -83.649 632.836  1.00  9.74           H
ATOM   1877  CB  MET 1 118    -136.691 -83.375 631.551  1.00  9.74           C
ATOM   1878 1HB  MET 1 118    -136.899 -83.419 630.482  1.00  9.74           H
ATOM   1879 2HB  MET 1 118    -137.416 -84.022 632.044  1.00  9.74           H
ATOM   1880  CG  MET 1 118    -136.859 -81.938 632.050  1.00  9.74           C
ATOM   1881 1HG  MET 1 118    -136.215 -81.269 631.480  1.00  9.74           H
ATOM   1882 2HG  MET 1 118    -137.885 -81.606 631.891  1.00  9.74           H
ATOM   1883  SD  MET 1 118    -136.451 -81.843 633.785  1.00  9.74           S
ATOM   1884  CE  MET 1 118    -137.716 -82.907 634.460  1.00  9.74           C
ATOM   1885 1HE  MET 1 118    -138.698 -82.505 634.213  1.00  9.74           H
ATOM   1886 2HE  MET 1 118    -137.615 -83.906 634.035  1.00  9.74           H
ATOM   1887 3HE  MET 1 118    -137.606 -82.960 635.543  1.00  9.74           H
ATOM   1888  HN  MET 1 118    -134.754 -82.587 630.280  1.00  9.74           H
ATOM   1889  N   CYS 1 119    -134.960 -85.781 630.364  1.00  9.74           N
ATOM   1890  CA  CYS 1 119    -134.848 -87.189 630.020  1.00  9.74           C
ATOM   1891  C   CYS 1 119    -133.663 -87.778 630.788  1.00  9.74           C
ATOM   1892  O   CYS 1 119    -133.783 -88.836 631.405  1.00  9.74           O
ATOM   1893  HA  CYS 1 119    -135.782 -87.661 630.327  1.00  9.74           H
ATOM   1894  CB  CYS 1 119    -134.708 -87.393 628.510  1.00  9.74           C
ATOM   1895 1HB  CYS 1 119    -135.611 -87.051 628.004  1.00  9.74           H
ATOM   1896 2HB  CYS 1 119    -133.882 -86.793 628.129  1.00  9.74           H
ATOM   1897  SG  CYS 1 119    -134.417 -89.161 628.142  1.00  9.74           S
ATOM   1898  HN  CYS 1 119    -134.819 -85.148 629.603  1.00  9.74           H
ATOM   1899  N   LYS 1 120    -132.546 -87.068 630.725  1.00  9.74           N
ATOM   1900  CA  LYS 1 120    -131.344 -87.502 631.416  1.00  9.74           C
ATOM   1901  C   LYS 1 120    -131.648 -87.665 632.907  1.00  9.74           C
ATOM   1902  O   LYS 1 120    -131.355 -88.705 633.494  1.00  9.74           O
ATOM   1903  HA  LYS 1 120    -131.068 -88.476 631.012  1.00  9.74           H
ATOM   1904  CB  LYS 1 120    -130.185 -86.547 631.126  1.00  9.74           C
ATOM   1905 1HB  LYS 1 120    -130.516 -85.516 631.257  1.00  9.74           H
ATOM   1906 2HB  LYS 1 120    -129.381 -86.716 631.842  1.00  9.74           H
ATOM   1907  CG  LYS 1 120    -129.657 -86.741 629.703  1.00  9.74           C
ATOM   1908 1HG  LYS 1 120    -129.284 -87.759 629.586  1.00  9.74           H
ATOM   1909 2HG  LYS 1 120    -130.471 -86.616 628.989  1.00  9.74           H
ATOM   1910  CD  LYS 1 120    -128.539 -85.744 629.392  1.00  9.74           C
ATOM   1911 1HD  LYS 1 120    -128.932 -84.728 629.433  1.00  9.74           H
ATOM   1912 2HD  LYS 1 120    -127.761 -85.816 630.151  1.00  9.74           H
ATOM   1913  CE  LYS 1 120    -127.938 -86.009 628.010  1.00  9.74           C
ATOM   1914 1HE  LYS 1 120    -128.700 -85.872 627.243  1.00  9.74           H
ATOM   1915 2HE  LYS 1 120    -127.147 -85.286 627.806  1.00  9.74           H
ATOM   1916  NZ  LYS 1 120    -127.392 -87.383 627.937  1.00  9.74           N
ATOM   1917 1HZ  LYS 1 120    -126.839 -87.482 627.093  1.00  9.74           H
ATOM   1918 2HZ  LYS 1 120    -126.808 -87.558 628.747  1.00  9.74           H
ATOM   1919 3HZ  LYS 1 120    -128.156 -88.049 627.920  1.00  9.74           H
ATOM   1920  HN  LYS 1 120    -132.455 -86.213 630.215  1.00  9.74           H
ATOM   1921  N   VAL 1 121    -132.233 -86.621 633.476  1.00  9.74           N
ATOM   1922  CA  VAL 1 121    -132.477 -86.589 634.908  1.00  9.74           C
ATOM   1923  C   VAL 1 121    -133.408 -87.742 635.288  1.00  9.74           C
ATOM   1924  O   VAL 1 121    -133.141 -88.471 636.242  1.00  9.74           O
ATOM   1925  HA  VAL 1 121    -131.519 -86.732 635.408  1.00  9.74           H
ATOM   1926  HB  VAL 1 121    -133.887 -85.003 634.686  1.00  9.74           H
ATOM   1927  CB  VAL 1 121    -133.024 -85.219 635.315  1.00  9.74           C
ATOM   1928  CG1 VAL 1 121    -133.494 -85.228 636.771  1.00  9.74           C
ATOM   1929 1HG1 VAL 1 121    -134.283 -85.970 636.894  1.00  9.74           H
ATOM   1930 2HG1 VAL 1 121    -132.656 -85.477 637.422  1.00  9.74           H
ATOM   1931 3HG1 VAL 1 121    -133.878 -84.242 637.034  1.00  9.74           H
ATOM   1932  CG2 VAL 1 121    -131.984 -84.122 635.081  1.00  9.74           C
ATOM   1933 1HG2 VAL 1 121    -131.094 -84.332 635.673  1.00  9.74           H
ATOM   1934 2HG2 VAL 1 121    -131.719 -84.092 634.024  1.00  9.74           H
ATOM   1935 3HG2 VAL 1 121    -132.399 -83.159 635.378  1.00  9.74           H
ATOM   1936  HN  VAL 1 121    -132.537 -85.810 632.977  1.00  9.74           H
ATOM   1937  N   VAL 1 122    -134.482 -87.871 634.522  1.00  9.74           N
ATOM   1938  CA  VAL 1 122    -135.551 -88.788 634.880  1.00  9.74           C
ATOM   1939  C   VAL 1 122    -135.019 -90.222 634.848  1.00  9.74           C
ATOM   1940  O   VAL 1 122    -135.293 -91.010 635.751  1.00  9.74           O
ATOM   1941  HA  VAL 1 122    -135.860 -88.551 635.898  1.00  9.74           H
ATOM   1942  HB  VAL 1 122    -136.382 -88.493 632.937  1.00  9.74           H
ATOM   1943  CB  VAL 1 122    -136.753 -88.575 633.958  1.00  9.74           C
ATOM   1944  CG1 VAL 1 122    -137.707 -89.769 634.018  1.00  9.74           C
ATOM   1945 1HG1 VAL 1 122    -137.181 -90.671 633.703  1.00  9.74           H
ATOM   1946 2HG1 VAL 1 122    -138.068 -89.896 635.038  1.00  9.74           H
ATOM   1947 3HG1 VAL 1 122    -138.553 -89.592 633.353  1.00  9.74           H
ATOM   1948  CG2 VAL 1 122    -137.481 -87.273 634.299  1.00  9.74           C
ATOM   1949 1HG2 VAL 1 122    -137.834 -87.313 635.329  1.00  9.74           H
ATOM   1950 2HG2 VAL 1 122    -136.798 -86.432 634.181  1.00  9.74           H
ATOM   1951 3HG2 VAL 1 122    -138.332 -87.147 633.629  1.00  9.74           H
ATOM   1952  HN  VAL 1 122    -134.627 -87.363 633.673  1.00  9.74           H
ATOM   1953  N   ASN 1 123    -134.268 -90.517 633.797  1.00  9.74           N
ATOM   1954  CA  ASN 1 123    -133.673 -91.834 633.648  1.00  9.74           C
ATOM   1955  C   ASN 1 123    -132.698 -92.082 634.800  1.00  9.74           C
ATOM   1956  O   ASN 1 123    -132.685 -93.164 635.386  1.00  9.74           O
ATOM   1957  HA  ASN 1 123    -134.512 -92.530 633.655  1.00  9.74           H
ATOM   1958  CB  ASN 1 123    -132.893 -91.941 632.336  1.00  9.74           C
ATOM   1959 1HB  ASN 1 123    -132.495 -90.964 632.065  1.00  9.74           H
ATOM   1960 2HB  ASN 1 123    -132.040 -92.607 632.470  1.00  9.74           H
ATOM   1961  CG  ASN 1 123    -133.784 -92.466 631.209  1.00  9.74           C
ATOM   1962  OD1 ASN 1 123    -134.817 -93.076 631.432  1.00  9.74           O
ATOM   1963  ND2 ASN 1 123    -133.328 -92.196 629.989  1.00  9.74           N
ATOM   1964 1HD2 ASN 1 123    -132.472 -91.691 629.875  1.00  9.74           H
ATOM   1965 2HD2 ASN 1 123    -133.841 -92.498 629.185  1.00  9.74           H
ATOM   1966  HN  ASN 1 123    -134.064 -89.875 633.057  1.00  9.74           H
ATOM   1967  N   SER 1 124    -131.904 -91.062 635.091  1.00  9.74           N
ATOM   1968  CA  SER 1 124    -130.819 -91.207 636.047  1.00  9.74           C
ATOM   1969  C   SER 1 124    -131.384 -91.435 637.450  1.00  9.74           C
ATOM   1970  O   SER 1 124    -130.923 -92.316 638.173  1.00  9.74           O
ATOM   1971  HA  SER 1 124    -130.256 -92.079 635.714  1.00  9.74           H
ATOM   1972  CB  SER 1 124    -129.907 -89.978 636.035  1.00  9.74           C
ATOM   1973 1HB  SER 1 124    -130.468 -89.107 636.372  1.00  9.74           H
ATOM   1974 2HB  SER 1 124    -129.091 -90.125 636.742  1.00  9.74           H
ATOM   1975  HG  SER 1 124    -129.771 -88.888 634.362  1.00  9.74           H
ATOM   1976  OG  SER 1 124    -129.371 -89.724 634.739  1.00  9.74           O
ATOM   1977  HN  SER 1 124    -131.993 -90.151 634.687  1.00  9.74           H
ATOM   1978  N   MET 1 125    -132.375 -90.624 637.793  1.00  9.74           N
ATOM   1979  CA  MET 1 125    -132.993 -90.712 639.105  1.00  9.74           C
ATOM   1980  C   MET 1 125    -133.618 -92.091 639.326  1.00  9.74           C
ATOM   1981  O   MET 1 125    -133.583 -92.622 640.435  1.00  9.74           O
ATOM   1982  HA  MET 1 125    -132.187 -90.552 639.821  1.00  9.74           H
ATOM   1983  CB  MET 1 125    -134.073 -89.636 639.234  1.00  9.74           C
ATOM   1984 1HB  MET 1 125    -134.712 -89.649 638.350  1.00  9.74           H
ATOM   1985 2HB  MET 1 125    -134.709 -89.855 640.091  1.00  9.74           H
ATOM   1986  CG  MET 1 125    -133.448 -88.249 639.397  1.00  9.74           C
ATOM   1987 1HG  MET 1 125    -132.816 -88.228 640.285  1.00  9.74           H
ATOM   1988 2HG  MET 1 125    -132.806 -88.027 638.544  1.00  9.74           H
ATOM   1989  SD  MET 1 125    -134.729 -87.014 639.532  1.00  9.74           S
ATOM   1990  CE  MET 1 125    -135.236 -87.277 641.223  1.00  9.74           C
ATOM   1991 1HE  MET 1 125    -135.593 -88.300 641.341  1.00  9.74           H
ATOM   1992 2HE  MET 1 125    -134.388 -87.110 641.887  1.00  9.74           H
ATOM   1993 3HE  MET 1 125    -136.037 -86.582 641.475  1.00  9.74           H
ATOM   1994  HN  MET 1 125    -132.754 -89.919 637.193  1.00  9.74           H
ATOM   1995  N   TYR 1 126    -134.175 -92.632 638.252  1.00  9.74           N
ATOM   1996  CA  TYR 1 126    -134.803 -93.941 638.313  1.00  9.74           C
ATOM   1997  C   TYR 1 126    -133.785 -95.020 638.686  1.00  9.74           C
ATOM   1998  O   TYR 1 126    -134.043 -95.847 639.559  1.00  9.74           O
ATOM   1999  HA  TYR 1 126    -135.580 -93.905 639.077  1.00  9.74           H
ATOM   2000  CB  TYR 1 126    -135.333 -94.221 636.906  1.00  9.74           C
ATOM   2001 1HB  TYR 1 126    -136.228 -93.621 636.739  1.00  9.74           H
ATOM   2002 2HB  TYR 1 126    -134.590 -93.894 636.177  1.00  9.74           H
ATOM   2003  CG  TYR 1 126    -135.667 -95.691 636.647  1.00  9.74           C
ATOM   2004  HD1 TYR 1 126    -134.406 -95.825 634.918  1.00  9.74           H
ATOM   2005  CD1 TYR 1 126    -135.095 -96.351 635.579  1.00  9.74           C
ATOM   2006  HD2 TYR 1 126    -136.991 -95.836 638.328  1.00  9.74           H
ATOM   2007  CD2 TYR 1 126    -136.539 -96.358 637.484  1.00  9.74           C
ATOM   2008  CE1 TYR 1 126    -135.409 -97.735 635.336  1.00  9.74           C
ATOM   2009  HE1 TYR 1 126    -134.965 -98.269 634.495  1.00  9.74           H
ATOM   2010  HE2 TYR 1 126    -137.541 -98.280 637.893  1.00  9.74           H
ATOM   2011  CE2 TYR 1 126    -136.853 -97.742 637.241  1.00  9.74           C
ATOM   2012  CZ  TYR 1 126    -136.273 -98.362 636.179  1.00  9.74           C
ATOM   2013  OH  TYR 1 126    -136.570 -99.670 635.949  1.00  9.74           O
ATOM   2014  HH  TYR 1 126    -137.152-100.022 636.682  1.00  9.74           H
ATOM   2015  HN  TYR 1 126    -134.202 -92.192 637.354  1.00  9.74           H
ATOM   2016  N   LYS 1 127    -132.648 -94.977 638.006  1.00  9.74           N
ATOM   2017  CA  LYS 1 127    -131.617 -95.980 638.209  1.00  9.74           C
ATOM   2018  C   LYS 1 127    -130.916 -95.722 639.544  1.00  9.74           C
ATOM   2019  O   LYS 1 127    -130.429 -96.653 640.184  1.00  9.74           O
ATOM   2020  HA  LYS 1 127    -132.110 -96.950 638.260  1.00  9.74           H
ATOM   2021  CB  LYS 1 127    -130.665 -96.018 637.012  1.00  9.74           C
ATOM   2022 1HB  LYS 1 127    -130.358 -95.005 636.753  1.00  9.74           H
ATOM   2023 2HB  LYS 1 127    -129.761 -96.566 637.279  1.00  9.74           H
ATOM   2024  CG  LYS 1 127    -131.330 -96.679 635.803  1.00  9.74           C
ATOM   2025 1HG  LYS 1 127    -132.092 -96.015 635.395  1.00  9.74           H
ATOM   2026 2HG  LYS 1 127    -130.591 -96.837 635.017  1.00  9.74           H
ATOM   2027  CD  LYS 1 127    -131.965 -98.017 636.190  1.00  9.74           C
ATOM   2028 1HD  LYS 1 127    -131.266 -98.593 636.795  1.00  9.74           H
ATOM   2029 2HD  LYS 1 127    -132.848 -97.840 636.804  1.00  9.74           H
ATOM   2030  CE  LYS 1 127    -132.353 -98.819 634.946  1.00  9.74           C
ATOM   2031 1HE  LYS 1 127    -132.967 -98.204 634.287  1.00  9.74           H
ATOM   2032 2HE  LYS 1 127    -131.458 -99.091 634.387  1.00  9.74           H
ATOM   2033  NZ  LYS 1 127    -133.096-100.040 635.329  1.00  9.74           N
ATOM   2034 1HZ  LYS 1 127    -133.329-100.569 634.495  1.00  9.74           H
ATOM   2035 2HZ  LYS 1 127    -132.520-100.609 635.940  1.00  9.74           H
ATOM   2036 3HZ  LYS 1 127    -133.948 -99.780 635.813  1.00  9.74           H
ATOM   2037  HN  LYS 1 127    -132.428 -94.275 637.329  1.00  9.74           H
ATOM   2038  N   MET 1 128    -130.886 -94.453 639.925  1.00  9.74           N
ATOM   2039  CA  MET 1 128    -130.337 -94.071 641.215  1.00  9.74           C
ATOM   2040  C   MET 1 128    -131.052 -94.803 642.353  1.00  9.74           C
ATOM   2041  O   MET 1 128    -130.408 -95.338 643.254  1.00  9.74           O
ATOM   2042  HA  MET 1 128    -129.288 -94.367 641.187  1.00  9.74           H
ATOM   2043  CB  MET 1 128    -130.486 -92.561 641.407  1.00  9.74           C
ATOM   2044 1HB  MET 1 128    -130.144 -92.042 640.511  1.00  9.74           H
ATOM   2045 2HB  MET 1 128    -131.538 -92.309 641.539  1.00  9.74           H
ATOM   2046  CG  MET 1 128    -129.684 -92.080 642.618  1.00  9.74           C
ATOM   2047 1HG  MET 1 128    -129.975 -91.063 642.877  1.00  9.74           H
ATOM   2048 2HG  MET 1 128    -129.906 -92.705 643.483  1.00  9.74           H
ATOM   2049  SD  MET 1 128    -127.937 -92.141 642.257  1.00  9.74           S
ATOM   2050  CE  MET 1 128    -127.280 -91.529 643.800  1.00  9.74           C
ATOM   2051 1HE  MET 1 128    -127.660 -90.524 643.983  1.00  9.74           H
ATOM   2052 2HE  MET 1 128    -127.587 -92.188 644.612  1.00  9.74           H
ATOM   2053 3HE  MET 1 128    -126.192 -91.502 643.746  1.00  9.74           H
ATOM   2054  HN  MET 1 128    -131.227 -93.694 639.370  1.00  9.74           H
ATOM   2055  N   ASN 1 129    -132.375 -94.803 642.274  1.00  9.74           N
ATOM   2056  CA  ASN 1 129    -133.184 -95.488 643.269  1.00  9.74           C
ATOM   2057  C   ASN 1 129    -132.923 -96.993 643.184  1.00  9.74           C
ATOM   2058  O   ASN 1 129    -132.757 -97.657 644.206  1.00  9.74           O
ATOM   2059  HA  ASN 1 129    -132.878 -95.065 644.226  1.00  9.74           H
ATOM   2060  CB  ASN 1 129    -134.675 -95.252 643.023  1.00  9.74           C
ATOM   2061 1HB  ASN 1 129    -134.898 -94.188 643.109  1.00  9.74           H
ATOM   2062 2HB  ASN 1 129    -134.932 -95.550 642.007  1.00  9.74           H
ATOM   2063  CG  ASN 1 129    -135.527 -96.038 644.022  1.00  9.74           C
ATOM   2064  OD1 ASN 1 129    -135.388 -95.915 645.228  1.00  9.74           O
ATOM   2065  ND2 ASN 1 129    -136.413 -96.851 643.455  1.00  9.74           N
ATOM   2066 1HD2 ASN 1 129    -136.476 -96.905 642.458  1.00  9.74           H
ATOM   2067 2HD2 ASN 1 129    -137.017 -97.409 644.025  1.00  9.74           H
ATOM   2068  HN  ASN 1 129    -132.892 -94.348 641.550  1.00  9.74           H
ATOM   2069  N   PHE 1 130    -132.896 -97.488 641.955  1.00  9.74           N
ATOM   2070  CA  PHE 1 130    -132.811 -98.920 641.727  1.00  9.74           C
ATOM   2071  C   PHE 1 130    -131.653 -99.534 642.517  1.00  9.74           C
ATOM   2072  O   PHE 1 130    -131.839-100.514 643.236  1.00  9.74           O
ATOM   2073  HA  PHE 1 130    -133.751 -99.358 642.064  1.00  9.74           H
ATOM   2074  CB  PHE 1 130    -132.555 -99.121 640.231  1.00  9.74           C
ATOM   2075 1HB  PHE 1 130    -133.366 -98.657 639.669  1.00  9.74           H
ATOM   2076 2HB  PHE 1 130    -131.638 -98.599 639.957  1.00  9.74           H
ATOM   2077  CG  PHE 1 130    -132.436-100.587 639.812  1.00  9.74           C
ATOM   2078  HD1 PHE 1 130    -130.331-100.478 639.537  1.00  9.74           H
ATOM   2079  CD1 PHE 1 130    -131.220-101.107 639.493  1.00  9.74           C
ATOM   2080  HD2 PHE 1 130    -134.521-100.955 640.012  1.00  9.74           H
ATOM   2081  CD2 PHE 1 130    -133.546-101.371 639.757  1.00  9.74           C
ATOM   2082  CE1 PHE 1 130    -131.110-102.468 639.103  1.00  9.74           C
ATOM   2083  HE1 PHE 1 130    -130.135-102.884 638.848  1.00  9.74           H
ATOM   2084  CE2 PHE 1 130    -133.436-102.732 639.367  1.00  9.74           C
ATOM   2085  HE2 PHE 1 130    -134.325-103.360 639.323  1.00  9.74           H
ATOM   2086  CZ  PHE 1 130    -132.220-103.252 639.049  1.00  9.74           C
ATOM   2087  HZ  PHE 1 130    -132.135-104.296 638.750  1.00  9.74           H
ATOM   2088  HN  PHE 1 130    -132.931 -96.929 641.126  1.00  9.74           H
ATOM   2089  N   TYR 1 131    -130.484 -98.931 642.356  1.00  9.74           N
ATOM   2090  CA  TYR 1 131    -129.289 -99.430 643.014  1.00  9.74           C
ATOM   2091  C   TYR 1 131    -129.342 -99.168 644.520  1.00  9.74           C
ATOM   2092  O   TYR 1 131    -129.092-100.069 645.320  1.00  9.74           O
ATOM   2093  HA  TYR 1 131    -129.233-100.505 642.841  1.00  9.74           H
ATOM   2094  CB  TYR 1 131    -128.119 -98.647 642.413  1.00  9.74           C
ATOM   2095 1HB  TYR 1 131    -128.342 -97.582 642.470  1.00  9.74           H
ATOM   2096 2HB  TYR 1 131    -127.230 -98.820 643.020  1.00  9.74           H
ATOM   2097  CG  TYR 1 131    -127.807 -99.012 640.961  1.00  9.74           C
ATOM   2098  HD1 TYR 1 131    -127.414-101.071 641.410  1.00  9.74           H
ATOM   2099  CD1 TYR 1 131    -127.463-100.308 640.633  1.00  9.74           C
ATOM   2100  HD2 TYR 1 131    -128.141 -97.022 640.236  1.00  9.74           H
ATOM   2101  CD2 TYR 1 131    -127.869 -98.045 639.978  1.00  9.74           C
ATOM   2102  CE1 TYR 1 131    -127.169-100.651 639.266  1.00  9.74           C
ATOM   2103  HE1 TYR 1 131    -126.896-101.671 638.994  1.00  9.74           H
ATOM   2104  HE2 TYR 1 131    -127.621 -97.635 637.824  1.00  9.74           H
ATOM   2105  CE2 TYR 1 131    -127.575 -98.389 638.610  1.00  9.74           C
ATOM   2106  CZ  TYR 1 131    -127.239 -99.675 638.322  1.00  9.74           C
ATOM   2107  OH  TYR 1 131    -126.962 -99.999 637.031  1.00  9.74           O
ATOM   2108  HH  TYR 1 131    -126.813 -99.168 636.494  1.00  9.74           H
ATOM   2109  HN  TYR 1 131    -130.347 -98.119 641.789  1.00  9.74           H
ATOM   2110  N   SER 1 132    -129.669 -97.930 644.862  1.00  9.74           N
ATOM   2111  CA  SER 1 132    -129.519 -97.468 646.231  1.00  9.74           C
ATOM   2112  C   SER 1 132    -130.445 -98.261 647.156  1.00  9.74           C
ATOM   2113  O   SER 1 132    -130.040 -98.671 648.243  1.00  9.74           O
ATOM   2114  HA  SER 1 132    -128.476 -97.652 646.486  1.00  9.74           H
ATOM   2115  CB  SER 1 132    -129.814 -95.971 646.343  1.00  9.74           C
ATOM   2116 1HB  SER 1 132    -129.748 -95.665 647.387  1.00  9.74           H
ATOM   2117 2HB  SER 1 132    -129.055 -95.410 645.797  1.00  9.74           H
ATOM   2118  HG  SER 1 132    -131.014 -95.114 644.988  1.00  9.74           H
ATOM   2119  OG  SER 1 132    -131.104 -95.642 645.833  1.00  9.74           O
ATOM   2120  HN  SER 1 132    -130.030 -97.251 644.224  1.00  9.74           H
ATOM   2121  N   CYS 1 133    -131.670 -98.455 646.690  1.00  9.74           N
ATOM   2122  CA  CYS 1 133    -132.679 -99.126 647.492  1.00  9.74           C
ATOM   2123  C   CYS 1 133    -132.233-100.574 647.710  1.00  9.74           C
ATOM   2124  O   CYS 1 133    -132.320-101.093 648.821  1.00  9.74           O
ATOM   2125  HA  CYS 1 133    -132.732 -98.591 648.440  1.00  9.74           H
ATOM   2126  CB  CYS 1 133    -134.062 -99.046 646.845  1.00  9.74           C
ATOM   2127 1HB  CYS 1 133    -133.973 -99.147 645.763  1.00  9.74           H
ATOM   2128 2HB  CYS 1 133    -134.684 -99.872 647.192  1.00  9.74           H
ATOM   2129  HG  CYS 1 133    -135.593 -97.371 646.155  1.00  9.74           H
ATOM   2130  SG  CYS 1 133    -134.856 -97.450 647.259  1.00  9.74           S
ATOM   2131  HN  CYS 1 133    -131.977 -98.162 645.784  1.00  9.74           H
ATOM   2132  N   VAL 1 134    -131.767-101.185 646.631  1.00  9.74           N
ATOM   2133  CA  VAL 1 134    -131.386-102.586 646.669  1.00  9.74           C
ATOM   2134  C   VAL 1 134    -130.204-102.763 647.624  1.00  9.74           C
ATOM   2135  O   VAL 1 134    -130.158-103.725 648.390  1.00  9.74           O
ATOM   2136  HA  VAL 1 134    -132.237-103.147 647.057  1.00  9.74           H
ATOM   2137  HB  VAL 1 134    -130.375-102.405 644.799  1.00  9.74           H
ATOM   2138  CB  VAL 1 134    -131.092-103.088 645.254  1.00  9.74           C
ATOM   2139  CG1 VAL 1 134    -130.460-104.481 645.287  1.00  9.74           C
ATOM   2140 1HG1 VAL 1 134    -129.524-104.442 645.845  1.00  9.74           H
ATOM   2141 2HG1 VAL 1 134    -131.143-105.179 645.770  1.00  9.74           H
ATOM   2142 3HG1 VAL 1 134    -130.261-104.814 644.268  1.00  9.74           H
ATOM   2143  CG2 VAL 1 134    -132.359-103.081 644.396  1.00  9.74           C
ATOM   2144 1HG2 VAL 1 134    -133.108-103.730 644.848  1.00  9.74           H
ATOM   2145 2HG2 VAL 1 134    -132.749-102.065 644.332  1.00  9.74           H
ATOM   2146 3HG2 VAL 1 134    -132.121-103.442 643.395  1.00  9.74           H
ATOM   2147  HN  VAL 1 134    -131.647-100.739 645.743  1.00  9.74           H
ATOM   2148  N   LEU 1 135    -129.276-101.820 647.548  1.00  9.74           N
ATOM   2149  CA  LEU 1 135    -128.099-101.858 648.398  1.00  9.74           C
ATOM   2150  C   LEU 1 135    -128.521-101.659 649.855  1.00  9.74           C
ATOM   2151  O   LEU 1 135    -127.970-102.289 650.757  1.00  9.74           O
ATOM   2152  HA  LEU 1 135    -127.656-102.849 648.299  1.00  9.74           H
ATOM   2153  CB  LEU 1 135    -127.057-100.846 647.916  1.00  9.74           C
ATOM   2154 1HB  LEU 1 135    -127.548 -99.881 647.791  1.00  9.74           H
ATOM   2155 2HB  LEU 1 135    -126.309-100.724 648.700  1.00  9.74           H
ATOM   2156  HG  LEU 1 135    -127.089-101.425 645.858  1.00  9.74           H
ATOM   2157  CG  LEU 1 135    -126.337-101.195 646.612  1.00  9.74           C
ATOM   2158  CD1 LEU 1 135    -125.530-100.002 646.096  1.00  9.74           C
ATOM   2159 1HD1 LEU 1 135    -126.200 -99.162 645.912  1.00  9.74           H
ATOM   2160 2HD1 LEU 1 135    -124.787 -99.717 646.840  1.00  9.74           H
ATOM   2161 3HD1 LEU 1 135    -125.028-100.277 645.168  1.00  9.74           H
ATOM   2162  CD2 LEU 1 135    -125.470-102.444 646.782  1.00  9.74           C
ATOM   2163 1HD2 LEU 1 135    -124.724-102.266 647.556  1.00  9.74           H
ATOM   2164 2HD2 LEU 1 135    -126.098-103.286 647.070  1.00  9.74           H
ATOM   2165 3HD2 LEU 1 135    -124.969-102.669 645.840  1.00  9.74           H
ATOM   2166  HN  LEU 1 135    -129.320-101.043 646.920  1.00  9.74           H
ATOM   2167  N   LEU 1 136    -129.496-100.781 650.041  1.00  9.74           N
ATOM   2168  CA  LEU 1 136    -129.968-100.459 651.377  1.00  9.74           C
ATOM   2169  C   LEU 1 136    -130.626-101.695 651.993  1.00  9.74           C
ATOM   2170  O   LEU 1 136    -130.382-102.019 653.154  1.00  9.74           O
ATOM   2171  HA  LEU 1 136    -129.097-100.195 651.977  1.00  9.74           H
ATOM   2172  CB  LEU 1 136    -130.881 -99.231 651.341  1.00  9.74           C
ATOM   2173 1HB  LEU 1 136    -131.575 -99.343 650.508  1.00  9.74           H
ATOM   2174 2HB  LEU 1 136    -131.477 -99.219 652.253  1.00  9.74           H
ATOM   2175  HG  LEU 1 136    -129.444 -97.953 650.405  1.00  9.74           H
ATOM   2176  CG  LEU 1 136    -130.180 -97.878 651.205  1.00  9.74           C
ATOM   2177  CD1 LEU 1 136    -131.172 -96.784 650.804  1.00  9.74           C
ATOM   2178 1HD1 LEU 1 136    -131.627 -97.039 649.847  1.00  9.74           H
ATOM   2179 2HD1 LEU 1 136    -131.948 -96.701 651.565  1.00  9.74           H
ATOM   2180 3HD1 LEU 1 136    -130.647 -95.833 650.715  1.00  9.74           H
ATOM   2181  CD2 LEU 1 136    -129.421 -97.523 652.485  1.00  9.74           C
ATOM   2182 1HD2 LEU 1 136    -130.121 -97.472 653.320  1.00  9.74           H
ATOM   2183 2HD2 LEU 1 136    -128.670 -98.287 652.686  1.00  9.74           H
ATOM   2184 3HD2 LEU 1 136    -128.932 -96.556 652.361  1.00  9.74           H
ATOM   2185  HN  LEU 1 136    -129.959-100.294 649.300  1.00  9.74           H
ATOM   2186  N   ILE 1 137    -131.446-102.353 651.187  1.00  9.74           N
ATOM   2187  CA  ILE 1 137    -132.172-103.524 651.650  1.00  9.74           C
ATOM   2188  C   ILE 1 137    -131.173-104.619 652.030  1.00  9.74           C
ATOM   2189  O   ILE 1 137    -131.381-105.343 653.003  1.00  9.74           O
ATOM   2190  HA  ILE 1 137    -132.723-103.234 652.545  1.00  9.74           H
ATOM   2191  HB  ILE 1 137    -132.706-104.009 649.637  1.00  9.74           H
ATOM   2192  CB  ILE 1 137    -133.201-103.964 650.608  1.00  9.74           C
ATOM   2193  CG1 ILE 1 137    -134.334-102.943 650.490  1.00  9.74           C
ATOM   2194 1HG1 ILE 1 137    -135.005-103.040 651.344  1.00  9.74           H
ATOM   2195 2HG1 ILE 1 137    -133.924-101.934 650.521  1.00  9.74           H
ATOM   2196  CG2 ILE 1 137    -133.724-105.369 650.913  1.00  9.74           C
ATOM   2197 1HG2 ILE 1 137    -132.894-106.076 650.905  1.00  9.74           H
ATOM   2198 2HG2 ILE 1 137    -134.197-105.375 651.895  1.00  9.74           H
ATOM   2199 3HG2 ILE 1 137    -134.454-105.658 650.157  1.00  9.74           H
ATOM   2200  CD1 ILE 1 137    -135.119-103.142 649.192  1.00  9.74           C
ATOM   2201 1HD1 ILE 1 137    -134.450-103.020 648.341  1.00  9.74           H
ATOM   2202 2HD1 ILE 1 137    -135.548-104.144 649.177  1.00  9.74           H
ATOM   2203 3HD1 ILE 1 137    -135.918-102.403 649.134  1.00  9.74           H
ATOM   2204  HN  ILE 1 137    -131.618-102.099 650.235  1.00  9.74           H
ATOM   2205  N   MET 1 138    -130.111-104.707 651.243  1.00  9.74           N
ATOM   2206  CA  MET 1 138    -129.042-105.648 651.531  1.00  9.74           C
ATOM   2207  C   MET 1 138    -128.385-105.337 652.877  1.00  9.74           C
ATOM   2208  O   MET 1 138    -128.168-106.235 653.688  1.00  9.74           O
ATOM   2209  HA  MET 1 138    -129.516-106.628 651.568  1.00  9.74           H
ATOM   2210  CB  MET 1 138    -127.990-105.580 650.422  1.00  9.74           C
ATOM   2211 1HB  MET 1 138    -128.471-105.707 649.451  1.00  9.74           H
ATOM   2212 2HB  MET 1 138    -127.522-104.596 650.419  1.00  9.74           H
ATOM   2213  CG  MET 1 138    -126.922-106.658 650.613  1.00  9.74           C
ATOM   2214 1HG  MET 1 138    -126.450-106.545 651.589  1.00  9.74           H
ATOM   2215 2HG  MET 1 138    -127.382-107.646 650.594  1.00  9.74           H
ATOM   2216  SD  MET 1 138    -125.692-106.534 649.325  1.00  9.74           S
ATOM   2217  CE  MET 1 138    -124.929-104.984 649.773  1.00  9.74           C
ATOM   2218 1HE  MET 1 138    -125.676-104.191 649.750  1.00  9.74           H
ATOM   2219 2HE  MET 1 138    -124.512-105.062 650.777  1.00  9.74           H
ATOM   2220 3HE  MET 1 138    -124.132-104.754 649.066  1.00  9.74           H
ATOM   2221  HN  MET 1 138    -129.976-104.151 650.423  1.00  9.74           H
ATOM   2222  N   CYS 1 139    -128.087-104.061 653.073  1.00  9.74           N
ATOM   2223  CA  CYS 1 139    -127.391-103.631 654.274  1.00  9.74           C
ATOM   2224  C   CYS 1 139    -128.313-103.862 655.472  1.00  9.74           C
ATOM   2225  O   CYS 1 139    -127.854-104.232 656.552  1.00  9.74           O
ATOM   2226  HA  CYS 1 139    -126.494-104.244 654.352  1.00  9.74           H
ATOM   2227  CB  CYS 1 139    -126.940-102.172 654.174  1.00  9.74           C
ATOM   2228 1HB  CYS 1 139    -127.756-101.555 653.798  1.00  9.74           H
ATOM   2229 2HB  CYS 1 139    -126.685-101.794 655.164  1.00  9.74           H
ATOM   2230  HG  CYS 1 139    -126.174-102.182 651.929  1.00  9.74           H
ATOM   2231  SG  CYS 1 139    -125.493-102.039 653.062  1.00  9.74           S
ATOM   2232  HN  CYS 1 139    -128.313-103.329 652.430  1.00  9.74           H
ATOM   2233  N   ILE 1 140    -129.598-103.635 655.243  1.00  9.74           N
ATOM   2234  CA  ILE 1 140    -130.596-103.870 656.273  1.00  9.74           C
ATOM   2235  C   ILE 1 140    -130.547-105.338 656.698  1.00  9.74           C
ATOM   2236  O   ILE 1 140    -130.648-105.648 657.884  1.00  9.74           O
ATOM   2237  HA  ILE 1 140    -130.331-103.253 657.131  1.00  9.74           H
ATOM   2238  HB  ILE 1 140    -132.112-103.751 654.769  1.00  9.74           H
ATOM   2239  CB  ILE 1 140    -131.976-103.413 655.796  1.00  9.74           C
ATOM   2240  CG1 ILE 1 140    -132.075-101.886 655.786  1.00  9.74           C
ATOM   2241 1HG1 ILE 1 140    -132.177-101.518 656.807  1.00  9.74           H
ATOM   2242 2HG1 ILE 1 140    -131.156-101.461 655.384  1.00  9.74           H
ATOM   2243  CG2 ILE 1 140    -133.085-104.054 656.633  1.00  9.74           C
ATOM   2244 1HG2 ILE 1 140    -133.026-105.139 656.544  1.00  9.74           H
ATOM   2245 2HG2 ILE 1 140    -132.964-103.767 657.678  1.00  9.74           H
ATOM   2246 3HG2 ILE 1 140    -134.056-103.712 656.273  1.00  9.74           H
ATOM   2247  CD1 ILE 1 140    -133.268-101.419 654.949  1.00  9.74           C
ATOM   2248 1HD1 ILE 1 140    -133.151-101.769 653.923  1.00  9.74           H
ATOM   2249 2HD1 ILE 1 140    -134.188-101.827 655.369  1.00  9.74           H
ATOM   2250 3HD1 ILE 1 140    -133.315-100.331 654.959  1.00  9.74           H
ATOM   2251  HN  ILE 1 140    -129.960-103.297 654.374  1.00  9.74           H
ATOM   2252  N   SER 1 141    -130.392-106.204 655.707  1.00  9.74           N
ATOM   2253  CA  SER 1 141    -130.433-107.636 655.950  1.00  9.74           C
ATOM   2254  C   SER 1 141    -129.195-108.068 656.737  1.00  9.74           C
ATOM   2255  O   SER 1 141    -129.281-108.926 657.615  1.00  9.74           O
ATOM   2256  HA  SER 1 141    -131.337-107.803 656.537  1.00  9.74           H
ATOM   2257  CB  SER 1 141    -130.527-108.415 654.637  1.00  9.74           C
ATOM   2258 1HB  SER 1 141    -129.630-108.234 654.044  1.00  9.74           H
ATOM   2259 2HB  SER 1 141    -130.557-109.483 654.851  1.00  9.74           H
ATOM   2260  HG  SER 1 141    -131.448-107.316 653.241  1.00  9.74           H
ATOM   2261  OG  SER 1 141    -131.678-108.050 653.880  1.00  9.74           O
ATOM   2262  HN  SER 1 141    -130.241-105.941 654.754  1.00  9.74           H
ATOM   2263  N   VAL 1 142    -128.071-107.455 656.395  1.00  9.74           N
ATOM   2264  CA  VAL 1 142    -126.822-107.746 657.078  1.00  9.74           C
ATOM   2265  C   VAL 1 142    -126.912-107.261 658.526  1.00  9.74           C
ATOM   2266  O   VAL 1 142    -126.529-107.978 659.449  1.00  9.74           O
ATOM   2267  HA  VAL 1 142    -126.691-108.828 657.078  1.00  9.74           H
ATOM   2268  HB  VAL 1 142    -125.841-106.058 656.214  1.00  9.74           H
ATOM   2269  CB  VAL 1 142    -125.651-107.127 656.312  1.00  9.74           C
ATOM   2270  CG1 VAL 1 142    -124.339-107.303 657.080  1.00  9.74           C
ATOM   2271 1HG1 VAL 1 142    -124.419-106.814 658.051  1.00  9.74           H
ATOM   2272 2HG1 VAL 1 142    -124.141-108.365 657.222  1.00  9.74           H
ATOM   2273 3HG1 VAL 1 142    -123.524-106.854 656.513  1.00  9.74           H
ATOM   2274  CG2 VAL 1 142    -125.545-107.716 654.903  1.00  9.74           C
ATOM   2275 1HG2 VAL 1 142    -125.388-108.792 654.970  1.00  9.74           H
ATOM   2276 2HG2 VAL 1 142    -126.465-107.516 654.355  1.00  9.74           H
ATOM   2277 3HG2 VAL 1 142    -124.704-107.259 654.381  1.00  9.74           H
ATOM   2278  HN  VAL 1 142    -128.006-106.772 655.668  1.00  9.74           H
ATOM   2279  N   ASP 1 143    -127.420-106.047 658.679  1.00  9.74           N
ATOM   2280  CA  ASP 1 143    -127.538-105.446 659.997  1.00  9.74           C
ATOM   2281  C   ASP 1 143    -128.447-106.313 660.869  1.00  9.74           C
ATOM   2282  O   ASP 1 143    -128.198-106.476 662.062  1.00  9.74           O
ATOM   2283  HA  ASP 1 143    -126.519-105.393 660.380  1.00  9.74           H
ATOM   2284  CB  ASP 1 143    -128.156-104.049 659.912  1.00  9.74           C
ATOM   2285 1HB  ASP 1 143    -127.585-103.436 659.215  1.00  9.74           H
ATOM   2286 2HB  ASP 1 143    -129.170-104.120 659.517  1.00  9.74           H
ATOM   2287  CG  ASP 1 143    -128.184-103.377 661.286  1.00  9.74           C
ATOM   2288  OD1 ASP 1 143    -127.100-103.306 661.905  1.00  9.74           O
ATOM   2289  OD2 ASP 1 143    -129.288-102.949 661.686  1.00  9.74           O
ATOM   2290  HN  ASP 1 143    -127.747-105.478 657.924  1.00  9.74           H
ATOM   2291  N   ARG 1 144    -129.483-106.848 660.239  1.00  9.74           N
ATOM   2292  CA  ARG 1 144    -130.444-107.676 660.948  1.00  9.74           C
ATOM   2293  C   ARG 1 144    -129.789-108.983 661.397  1.00  9.74           C
ATOM   2294  O   ARG 1 144    -130.087-109.493 662.476  1.00  9.74           O
ATOM   2295  HA  ARG 1 144    -130.750-107.076 661.805  1.00  9.74           H
ATOM   2296  CB  ARG 1 144    -131.652-107.995 660.066  1.00  9.74           C
ATOM   2297 1HB  ARG 1 144    -132.001-107.086 659.577  1.00  9.74           H
ATOM   2298 2HB  ARG 1 144    -131.359-108.689 659.278  1.00  9.74           H
ATOM   2299  CG  ARG 1 144    -132.788-108.604 660.891  1.00  9.74           C
ATOM   2300 1HG  ARG 1 144    -132.486-109.581 661.268  1.00  9.74           H
ATOM   2301 2HG  ARG 1 144    -132.989-107.976 661.759  1.00  9.74           H
ATOM   2302  CD  ARG 1 144    -134.060-108.745 660.053  1.00  9.74           C
ATOM   2303 1HD  ARG 1 144    -134.357-107.773 659.661  1.00  9.74           H
ATOM   2304 2HD  ARG 1 144    -133.870-109.390 659.195  1.00  9.74           H
ATOM   2305  NE  ARG 1 144    -135.150-109.311 660.879  1.00  9.74           N
ATOM   2306  HE  ARG 1 144    -135.014-109.356 661.868  1.00  9.74           H
ATOM   2307  CZ  ARG 1 144    -136.309-109.767 660.383  1.00  9.74           C
ATOM   2308  NH1 ARG 1 144    -136.546-109.731 659.065  1.00  9.74           N
ATOM   2309 1HH1 ARG 1 144    -135.855-109.362 658.443  1.00  9.74           H
ATOM   2310 2HH1 ARG 1 144    -137.413-110.073 658.703  1.00  9.74           H
ATOM   2311  NH2 ARG 1 144    -137.227-110.259 661.226  1.00  9.74           N
ATOM   2312 1HH2 ARG 1 144    -138.097-110.603 660.873  1.00  9.74           H
ATOM   2313 2HH2 ARG 1 144    -137.042-110.282 662.209  1.00  9.74           H
ATOM   2314  HN  ARG 1 144    -129.671-106.723 659.265  1.00  9.74           H
ATOM   2315  N   TYR 1 145    -128.908-109.489 660.546  1.00  9.74           N
ATOM   2316  CA  TYR 1 145    -128.158-110.690 660.871  1.00  9.74           C
ATOM   2317  C   TYR 1 145    -127.242-110.456 662.074  1.00  9.74           C
ATOM   2318  O   TYR 1 145    -127.263-111.225 663.033  1.00  9.74           O
ATOM   2319  HA  TYR 1 145    -128.872-111.477 661.115  1.00  9.74           H
ATOM   2320  CB  TYR 1 145    -127.298-110.996 659.642  1.00  9.74           C
ATOM   2321 1HB  TYR 1 145    -127.929-111.440 658.872  1.00  9.74           H
ATOM   2322 2HB  TYR 1 145    -126.914-110.060 659.238  1.00  9.74           H
ATOM   2323  CG  TYR 1 145    -126.123-111.935 659.923  1.00  9.74           C
ATOM   2324  HD1 TYR 1 145    -124.643-110.469 659.416  1.00  9.74           H
ATOM   2325  CD1 TYR 1 145    -124.828-111.490 659.751  1.00  9.74           C
ATOM   2326  HD2 TYR 1 145    -127.381-113.578 660.483  1.00  9.74           H
ATOM   2327  CD2 TYR 1 145    -126.359-113.227 660.348  1.00  9.74           C
ATOM   2328  CE1 TYR 1 145    -123.722-112.373 660.015  1.00  9.74           C
ATOM   2329  HE1 TYR 1 145    -122.695-112.035 659.884  1.00  9.74           H
ATOM   2330  HE2 TYR 1 145    -125.424-115.133 660.948  1.00  9.74           H
ATOM   2331  CE2 TYR 1 145    -125.253-114.110 660.612  1.00  9.74           C
ATOM   2332  CZ  TYR 1 145    -123.989-113.640 660.433  1.00  9.74           C
ATOM   2333  OH  TYR 1 145    -122.945-114.474 660.682  1.00  9.74           O
ATOM   2334  HH  TYR 1 145    -123.283-115.366 660.984  1.00  9.74           H
ATOM   2335  HN  TYR 1 145    -128.704-109.093 659.651  1.00  9.74           H
ATOM   2336  N   ILE 1 146    -126.459-109.391 661.982  1.00  9.74           N
ATOM   2337  CA  ILE 1 146    -125.477-109.093 663.012  1.00  9.74           C
ATOM   2338  C   ILE 1 146    -126.195-108.860 664.343  1.00  9.74           C
ATOM   2339  O   ILE 1 146    -125.717-109.287 665.393  1.00  9.74           O
ATOM   2340  HA  ILE 1 146    -124.836-109.968 663.114  1.00  9.74           H
ATOM   2341  HB  ILE 1 146    -125.229-107.109 662.251  1.00  9.74           H
ATOM   2342  CB  ILE 1 146    -124.586-107.926 662.581  1.00  9.74           C
ATOM   2343  CG1 ILE 1 146    -123.708-108.318 661.391  1.00  9.74           C
ATOM   2344 1HG1 ILE 1 146    -122.928-109.004 661.721  1.00  9.74           H
ATOM   2345 2HG1 ILE 1 146    -124.307-108.848 660.651  1.00  9.74           H
ATOM   2346  CG2 ILE 1 146    -123.759-107.404 663.757  1.00  9.74           C
ATOM   2347 1HG2 ILE 1 146    -124.428-107.061 664.547  1.00  9.74           H
ATOM   2348 2HG2 ILE 1 146    -123.126-108.205 664.140  1.00  9.74           H
ATOM   2349 3HG2 ILE 1 146    -123.135-106.575 663.423  1.00  9.74           H
ATOM   2350  CD1 ILE 1 146    -123.070-107.083 660.751  1.00  9.74           C
ATOM   2351 1HD1 ILE 1 146    -123.853-106.410 660.400  1.00  9.74           H
ATOM   2352 2HD1 ILE 1 146    -122.453-106.569 661.487  1.00  9.74           H
ATOM   2353 3HD1 ILE 1 146    -122.451-107.389 659.908  1.00  9.74           H
ATOM   2354  HN  ILE 1 146    -126.488-108.739 661.225  1.00  9.74           H
ATOM   2355  N   ALA 1 147    -127.331-108.184 664.255  1.00  9.74           N
ATOM   2356  CA  ALA 1 147    -128.071-107.807 665.448  1.00  9.74           C
ATOM   2357  C   ALA 1 147    -128.536-109.071 666.174  1.00  9.74           C
ATOM   2358  O   ALA 1 147    -128.820-109.035 667.370  1.00  9.74           O
ATOM   2359  HA  ALA 1 147    -127.394-107.253 666.098  1.00  9.74           H
ATOM   2360  CB  ALA 1 147    -129.237-106.896 665.059  1.00  9.74           C
ATOM   2361 1HB  ALA 1 147    -128.851-106.000 664.573  1.00  9.74           H
ATOM   2362 2HB  ALA 1 147    -129.898-107.425 664.372  1.00  9.74           H
ATOM   2363 3HB  ALA 1 147    -129.792-106.614 665.953  1.00  9.74           H
ATOM   2364  HN  ALA 1 147    -127.745-107.894 663.392  1.00  9.74           H
ATOM   2365  N   ILE 1 148    -128.601-110.159 665.420  1.00  9.74           N
ATOM   2366  CA  ILE 1 148    -129.060-111.423 665.968  1.00  9.74           C
ATOM   2367  C   ILE 1 148    -127.852-112.251 666.412  1.00  9.74           C
ATOM   2368  O   ILE 1 148    -127.814-112.746 667.537  1.00  9.74           O
ATOM   2369  HA  ILE 1 148    -129.666-111.198 666.846  1.00  9.74           H
ATOM   2370  HB  ILE 1 148    -129.482-112.120 663.990  1.00  9.74           H
ATOM   2371  CB  ILE 1 148    -129.965-112.144 664.967  1.00  9.74           C
ATOM   2372  CG1 ILE 1 148    -131.308-111.425 664.824  1.00  9.74           C
ATOM   2373 1HG1 ILE 1 148    -131.855-111.479 665.765  1.00  9.74           H
ATOM   2374 2HG1 ILE 1 148    -131.138-110.369 664.615  1.00  9.74           H
ATOM   2375  CG2 ILE 1 148    -130.141-113.616 665.348  1.00  9.74           C
ATOM   2376 1HG2 ILE 1 148    -129.168-114.108 665.356  1.00  9.74           H
ATOM   2377 2HG2 ILE 1 148    -130.592-113.684 666.338  1.00  9.74           H
ATOM   2378 3HG2 ILE 1 148    -130.789-114.104 664.619  1.00  9.74           H
ATOM   2379  CD1 ILE 1 148    -132.146-112.044 663.704  1.00  9.74           C
ATOM   2380 1HD1 ILE 1 148    -131.606-111.966 662.761  1.00  9.74           H
ATOM   2381 2HD1 ILE 1 148    -132.334-113.094 663.929  1.00  9.74           H
ATOM   2382 3HD1 ILE 1 148    -133.095-111.514 663.624  1.00  9.74           H
ATOM   2383  HN  ILE 1 148    -128.347-110.185 664.453  1.00  9.74           H
ATOM   2384  N   ALA 1 149    -126.895-112.375 665.504  1.00  9.74           N
ATOM   2385  CA  ALA 1 149    -125.790-113.297 665.704  1.00  9.74           C
ATOM   2386  C   ALA 1 149    -124.883-112.767 666.816  1.00  9.74           C
ATOM   2387  O   ALA 1 149    -124.250-113.544 667.529  1.00  9.74           O
ATOM   2388  HA  ALA 1 149    -126.208-114.255 666.013  1.00  9.74           H
ATOM   2389  CB  ALA 1 149    -125.041-113.490 664.383  1.00  9.74           C
ATOM   2390 1HB  ALA 1 149    -125.721-113.895 663.635  1.00  9.74           H
ATOM   2391 2HB  ALA 1 149    -124.655-112.529 664.041  1.00  9.74           H
ATOM   2392 3HB  ALA 1 149    -124.212-114.181 664.533  1.00  9.74           H
ATOM   2393  HN  ALA 1 149    -126.866-111.860 664.647  1.00  9.74           H
ATOM   2394  N   GLN 1 150    -124.850-111.447 666.931  1.00  9.74           N
ATOM   2395  CA  GLN 1 150    -123.931-110.799 667.850  1.00  9.74           C
ATOM   2396  C   GLN 1 150    -124.686-109.829 668.760  1.00  9.74           C
ATOM   2397  O   GLN 1 150    -124.168-108.770 669.112  1.00  9.74           O
ATOM   2398  HA  GLN 1 150    -123.499-111.604 668.444  1.00  9.74           H
ATOM   2399  CB  GLN 1 150    -122.813-110.081 667.091  1.00  9.74           C
ATOM   2400 1HB  GLN 1 150    -123.235-109.274 666.492  1.00  9.74           H
ATOM   2401 2HB  GLN 1 150    -122.123-109.623 667.800  1.00  9.74           H
ATOM   2402  CG  GLN 1 150    -122.053-111.052 666.186  1.00  9.74           C
ATOM   2403 1HG  GLN 1 150    -121.859-111.980 666.724  1.00  9.74           H
ATOM   2404 2HG  GLN 1 150    -122.667-111.307 665.323  1.00  9.74           H
ATOM   2405  CD  GLN 1 150    -120.731-110.442 665.715  1.00  9.74           C
ATOM   2406  OE1 GLN 1 150    -120.243-109.462 666.254  1.00  9.74           O
ATOM   2407  NE2 GLN 1 150    -120.180-111.076 664.684  1.00  9.74           N
ATOM   2408 1HE2 GLN 1 150    -120.632-111.875 664.288  1.00  9.74           H
ATOM   2409 2HE2 GLN 1 150    -119.313-110.753 664.304  1.00  9.74           H
ATOM   2410  HN  GLN 1 150    -125.436-110.826 666.410  1.00  9.74           H
ATOM   2411  N   ALA 1 151    -125.900-110.225 669.116  1.00  9.74           N
ATOM   2412  CA  ALA 1 151    -126.827-109.309 669.758  1.00  9.74           C
ATOM   2413  C   ALA 1 151    -126.093-108.528 670.850  1.00  9.74           C
ATOM   2414  O   ALA 1 151    -126.264-107.316 670.973  1.00  9.74           O
ATOM   2415  HA  ALA 1 151    -127.183-108.611 669.000  1.00  9.74           H
ATOM   2416  CB  ALA 1 151    -128.022-110.093 670.306  1.00  9.74           C
ATOM   2417 1HB  ALA 1 151    -128.526-110.606 669.487  1.00  9.74           H
ATOM   2418 2HB  ALA 1 151    -127.673-110.826 671.033  1.00  9.74           H
ATOM   2419 3HB  ALA 1 151    -128.718-109.406 670.787  1.00  9.74           H
ATOM   2420  HN  ALA 1 151    -126.251-111.150 668.972  1.00  9.74           H
ATOM   2421  N   MET 1 152    -125.290-109.254 671.614  1.00  9.74           N
ATOM   2422  CA  MET 1 152    -124.575-108.656 672.729  1.00  9.74           C
ATOM   2423  C   MET 1 152    -123.651-107.535 672.248  1.00  9.74           C
ATOM   2424  O   MET 1 152    -123.777-106.392 672.685  1.00  9.74           O
ATOM   2425  HA  MET 1 152    -125.344-108.246 673.384  1.00  9.74           H
ATOM   2426  CB  MET 1 152    -123.750-109.729 673.441  1.00  9.74           C
ATOM   2427 1HB  MET 1 152    -123.132-110.259 672.715  1.00  9.74           H
ATOM   2428 2HB  MET 1 152    -123.072-109.258 674.153  1.00  9.74           H
ATOM   2429  CG  MET 1 152    -124.655-110.723 674.171  1.00  9.74           C
ATOM   2430 1HG  MET 1 152    -125.368-111.160 673.471  1.00  9.74           H
ATOM   2431 2HG  MET 1 152    -124.060-111.543 674.573  1.00  9.74           H
ATOM   2432  SD  MET 1 152    -125.526-109.898 675.492  1.00  9.74           S
ATOM   2433  CE  MET 1 152    -124.231-109.824 676.719  1.00  9.74           C
ATOM   2434 1HE  MET 1 152    -123.907-110.835 676.965  1.00  9.74           H
ATOM   2435 2HE  MET 1 152    -123.388-109.258 676.323  1.00  9.74           H
ATOM   2436 3HE  MET 1 152    -124.609-109.335 677.617  1.00  9.74           H
ATOM   2437  HN  MET 1 152    -125.126-110.232 671.483  1.00  9.74           H
ATOM   2438  N   ARG 1 153    -122.742-107.902 671.357  1.00  9.74           N
ATOM   2439  CA  ARG 1 153    -121.777-106.949 670.836  1.00  9.74           C
ATOM   2440  C   ARG 1 153    -122.496-105.799 670.129  1.00  9.74           C
ATOM   2441  O   ARG 1 153    -122.076-104.646 670.226  1.00  9.74           O
ATOM   2442  HA  ARG 1 153    -121.235-106.594 671.712  1.00  9.74           H
ATOM   2443  CB  ARG 1 153    -120.814-107.621 669.854  1.00  9.74           C
ATOM   2444 1HB  ARG 1 153    -121.381-108.153 669.091  1.00  9.74           H
ATOM   2445 2HB  ARG 1 153    -120.224-106.861 669.341  1.00  9.74           H
ATOM   2446  CG  ARG 1 153    -119.883-108.595 670.579  1.00  9.74           C
ATOM   2447 1HG  ARG 1 153    -119.330-108.065 671.354  1.00  9.74           H
ATOM   2448 2HG  ARG 1 153    -120.473-109.365 671.076  1.00  9.74           H
ATOM   2449  CD  ARG 1 153    -118.904-109.247 669.601  1.00  9.74           C
ATOM   2450 1HD  ARG 1 153    -119.448-109.866 668.887  1.00  9.74           H
ATOM   2451 2HD  ARG 1 153    -118.386-108.479 669.026  1.00  9.74           H
ATOM   2452  NE  ARG 1 153    -117.923-110.072 670.341  1.00  9.74           N
ATOM   2453  HE  ARG 1 153    -118.014-110.129 671.335  1.00  9.74           H
ATOM   2454  CZ  ARG 1 153    -116.921-110.748 669.763  1.00  9.74           C
ATOM   2455  NH1 ARG 1 153    -116.752-110.707 668.434  1.00  9.74           N
ATOM   2456 1HH1 ARG 1 153    -117.376-110.170 667.866  1.00  9.74           H
ATOM   2457 2HH1 ARG 1 153    -116.001-111.214 668.010  1.00  9.74           H
ATOM   2458  NH2 ARG 1 153    -116.091-111.464 670.533  1.00  9.74           N
ATOM   2459 1HH2 ARG 1 153    -115.338-111.974 670.117  1.00  9.74           H
ATOM   2460 2HH2 ARG 1 153    -116.224-111.489 671.523  1.00  9.74           H
ATOM   2461  HN  ARG 1 153    -122.659-108.830 670.992  1.00  9.74           H
ATOM   2462  N   ALA 1 154    -123.566-106.151 669.432  1.00  9.74           N
ATOM   2463  CA  ALA 1 154    -124.277-105.185 668.612  1.00  9.74           C
ATOM   2464  C   ALA 1 154    -124.909-104.123 669.515  1.00  9.74           C
ATOM   2465  O   ALA 1 154    -125.171-103.005 669.075  1.00  9.74           O
ATOM   2466  HA  ALA 1 154    -123.550-104.706 667.957  1.00  9.74           H
ATOM   2467  CB  ALA 1 154    -125.314-105.910 667.752  1.00  9.74           C
ATOM   2468 1HB  ALA 1 154    -124.811-106.632 667.108  1.00  9.74           H
ATOM   2469 2HB  ALA 1 154    -126.022-106.430 668.397  1.00  9.74           H
ATOM   2470 3HB  ALA 1 154    -125.847-105.184 667.137  1.00  9.74           H
ATOM   2471  HN  ALA 1 154    -123.947-107.076 669.422  1.00  9.74           H
ATOM   2472  N   HIS 1 155    -125.135-104.511 670.762  1.00  9.74           N
ATOM   2473  CA  HIS 1 155    -125.672-103.588 671.747  1.00  9.74           C
ATOM   2474  C   HIS 1 155    -124.583-102.602 672.174  1.00  9.74           C
ATOM   2475  O   HIS 1 155    -124.782-101.389 672.120  1.00  9.74           O
ATOM   2476  HA  HIS 1 155    -126.475-103.038 671.255  1.00  9.74           H
ATOM   2477  CB  HIS 1 155    -126.281-104.346 672.928  1.00  9.74           C
ATOM   2478 1HB  HIS 1 155    -126.931-105.133 672.544  1.00  9.74           H
ATOM   2479 2HB  HIS 1 155    -125.481-104.837 673.482  1.00  9.74           H
ATOM   2480  CG  HIS 1 155    -127.071-103.476 673.875  1.00  9.74           C
ATOM   2481  HD1 HIS 1 155    -125.608-103.118 675.380  1.00  9.74           H
ATOM   2482  ND1 HIS 1 155    -126.539-102.968 675.047  1.00  9.74           N
ATOM   2483  CD2 HIS 1 155    -128.359-103.029 673.811  1.00  9.74           C
ATOM   2484  HD2 HIS 1 155    -129.068-103.243 673.012  1.00  9.74           H
ATOM   2485  CE1 HIS 1 155    -127.473-102.250 675.654  1.00  9.74           C
ATOM   2486  HE1 HIS 1 155    -127.361-101.721 676.600  1.00  9.74           H
ATOM   2487  NE2 HIS 1 155    -128.600-102.289 674.886  1.00  9.74           N
ATOM   2488  HN  HIS 1 155    -124.958-105.435 671.101  1.00  9.74           H
ATOM   2489  N   THR 1 156    -123.454-103.159 672.588  1.00  9.74           N
ATOM   2490  CA  THR 1 156    -122.399-102.358 673.184  1.00  9.74           C
ATOM   2491  C   THR 1 156    -121.893-101.314 672.186  1.00  9.74           C
ATOM   2492  O   THR 1 156    -121.564-100.193 672.569  1.00  9.74           O
ATOM   2493  HA  THR 1 156    -122.816-101.815 674.032  1.00  9.74           H
ATOM   2494  HB  THR 1 156    -120.730-103.707 672.839  1.00  9.74           H
ATOM   2495  CB  THR 1 156    -121.305-103.308 673.676  1.00  9.74           C
ATOM   2496  OG1 THR 1 156    -122.007-104.273 674.455  1.00  9.74           O
ATOM   2497  HG1 THR 1 156    -122.050-105.143 673.964  1.00  9.74           H
ATOM   2498  CG2 THR 1 156    -120.356-102.642 674.675  1.00  9.74           C
ATOM   2499 1HG2 THR 1 156    -120.922-102.304 675.543  1.00  9.74           H
ATOM   2500 2HG2 THR 1 156    -119.871-101.788 674.201  1.00  9.74           H
ATOM   2501 3HG2 THR 1 156    -119.599-103.360 674.991  1.00  9.74           H
ATOM   2502  HN  THR 1 156    -123.257-104.137 672.522  1.00  9.74           H
ATOM   2503  N   TRP 1 157    -121.848-101.720 670.926  1.00  9.74           N
ATOM   2504  CA  TRP 1 157    -121.228-100.902 669.898  1.00  9.74           C
ATOM   2505  C   TRP 1 157    -122.331-100.102 669.201  1.00  9.74           C
ATOM   2506  O   TRP 1 157    -122.204 -99.756 668.028  1.00  9.74           O
ATOM   2507  HA  TRP 1 157    -120.529-100.224 670.388  1.00  9.74           H
ATOM   2508  CB  TRP 1 157    -120.411-101.762 668.931  1.00  9.74           C
ATOM   2509 1HB  TRP 1 157    -121.031-102.588 668.583  1.00  9.74           H
ATOM   2510 2HB  TRP 1 157    -120.156-101.164 668.056  1.00  9.74           H
ATOM   2511  CG  TRP 1 157    -119.125-102.328 669.536  1.00  9.74           C
ATOM   2512  HD1 TRP 1 157    -119.464-102.167 671.654  1.00  9.74           H
ATOM   2513  CD1 TRP 1 157    -118.811-102.460 670.832  1.00  9.74           C
ATOM   2514  CD2 TRP 1 157    -117.985-102.836 668.812  1.00  9.74           C
ATOM   2515  NE1 TRP 1 157    -117.558-103.013 670.996  1.00  9.74           N
ATOM   2516  HE1 TRP 1 157    -117.106-103.209 671.866  1.00  9.74           H
ATOM   2517  CE2 TRP 1 157    -117.039-103.249 669.728  1.00  9.74           C
ATOM   2518  HE3 TRP 1 157    -118.491-102.623 666.685  1.00  9.74           H
ATOM   2519  CE3 TRP 1 157    -117.760-102.942 667.428  1.00  9.74           C
ATOM   2520  CZ2 TRP 1 157    -115.804-103.797 669.361  1.00  9.74           C
ATOM   2521  HZ2 TRP 1 157    -115.074-104.117 670.104  1.00  9.74           H
ATOM   2522  CZ3 TRP 1 157    -116.521-103.492 667.077  1.00  9.74           C
ATOM   2523  HZ3 TRP 1 157    -116.296-103.597 666.016  1.00  9.74           H
ATOM   2524  CH2 TRP 1 157    -115.559-103.913 667.987  1.00  9.74           C
ATOM   2525  HH2 TRP 1 157    -114.616-104.331 667.633  1.00  9.74           H
ATOM   2526  HN  TRP 1 157    -122.225-102.589 670.604  1.00  9.74           H
ATOM   2527  N   ARG 1 158    -123.387 -99.832 669.954  1.00  9.74           N
ATOM   2528  CA  ARG 1 158    -124.583 -99.239 669.380  1.00  9.74           C
ATOM   2529  C   ARG 1 158    -124.232 -97.950 668.635  1.00  9.74           C
ATOM   2530  O   ARG 1 158    -124.700 -97.725 667.520  1.00  9.74           O
ATOM   2531  HA  ARG 1 158    -124.967 -99.995 668.695  1.00  9.74           H
ATOM   2532  CB  ARG 1 158    -125.618 -98.929 670.462  1.00  9.74           C
ATOM   2533 1HB  ARG 1 158    -125.884 -99.845 670.990  1.00  9.74           H
ATOM   2534 2HB  ARG 1 158    -125.187 -98.251 671.199  1.00  9.74           H
ATOM   2535  CG  ARG 1 158    -126.874 -98.300 669.856  1.00  9.74           C
ATOM   2536 1HG  ARG 1 158    -126.615 -97.363 669.363  1.00  9.74           H
ATOM   2537 2HG  ARG 1 158    -127.283 -98.961 669.091  1.00  9.74           H
ATOM   2538  CD  ARG 1 158    -127.932 -98.041 670.931  1.00  9.74           C
ATOM   2539 1HD  ARG 1 158    -128.202 -98.977 671.420  1.00  9.74           H
ATOM   2540 2HD  ARG 1 158    -127.526 -97.385 671.701  1.00  9.74           H
ATOM   2541  NE  ARG 1 158    -129.131 -97.423 670.323  1.00  9.74           N
ATOM   2542  HE  ARG 1 158    -129.117 -97.241 669.340  1.00  9.74           H
ATOM   2543  CZ  ARG 1 158    -130.235 -97.093 671.007  1.00  9.74           C
ATOM   2544  NH1 ARG 1 158    -130.309 -97.315 672.327  1.00  9.74           N
ATOM   2545 1HH1 ARG 1 158    -129.537 -97.730 672.808  1.00  9.74           H
ATOM   2546 2HH1 ARG 1 158    -131.136 -97.066 672.830  1.00  9.74           H
ATOM   2547  NH2 ARG 1 158    -131.264 -96.538 670.352  1.00  9.74           N
ATOM   2548 1HH2 ARG 1 158    -132.095 -96.286 670.848  1.00  9.74           H
ATOM   2549 2HH2 ARG 1 158    -131.201 -96.376 669.368  1.00  9.74           H
ATOM   2550  HN  ARG 1 158    -123.434-100.010 670.937  1.00  9.74           H
ATOM   2551  N   GLU 1 159    -123.409 -97.136 669.281  1.00  9.74           N
ATOM   2552  CA  GLU 1 159    -123.111 -95.810 668.767  1.00  9.74           C
ATOM   2553  C   GLU 1 159    -122.194 -95.909 667.546  1.00  9.74           C
ATOM   2554  O   GLU 1 159    -122.418 -95.235 666.542  1.00  9.74           O
ATOM   2555  HA  GLU 1 159    -124.073 -95.390 668.475  1.00  9.74           H
ATOM   2556  CB  GLU 1 159    -122.486 -94.930 669.851  1.00  9.74           C
ATOM   2557 1HB  GLU 1 159    -121.618 -95.432 670.278  1.00  9.74           H
ATOM   2558 2HB  GLU 1 159    -122.256 -93.947 669.439  1.00  9.74           H
ATOM   2559  CG  GLU 1 159    -123.469 -94.695 671.000  1.00  9.74           C
ATOM   2560 1HG  GLU 1 159    -124.420 -94.339 670.604  1.00  9.74           H
ATOM   2561 2HG  GLU 1 159    -123.669 -95.638 671.511  1.00  9.74           H
ATOM   2562  CD  GLU 1 159    -122.913 -93.677 671.998  1.00  9.74           C
ATOM   2563  OE1 GLU 1 159    -123.742 -93.070 672.711  1.00  9.74           O
ATOM   2564  OE2 GLU 1 159    -121.672 -93.529 672.025  1.00  9.74           O
ATOM   2565  HN  GLU 1 159    -122.951 -97.370 670.139  1.00  9.74           H
ATOM   2566  N   LYS 1 160    -121.182 -96.754 667.672  1.00  9.74           N
ATOM   2567  CA  LYS 1 160    -120.263 -96.991 666.571  1.00  9.74           C
ATOM   2568  C   LYS 1 160    -121.053 -97.443 665.342  1.00  9.74           C
ATOM   2569  O   LYS 1 160    -120.795 -96.984 664.230  1.00  9.74           O
ATOM   2570  HA  LYS 1 160    -119.778 -96.042 666.340  1.00  9.74           H
ATOM   2571  CB  LYS 1 160    -119.165 -97.970 666.991  1.00  9.74           C
ATOM   2572 1HB  LYS 1 160    -119.616 -98.884 667.378  1.00  9.74           H
ATOM   2573 2HB  LYS 1 160    -118.572 -98.252 666.121  1.00  9.74           H
ATOM   2574  CG  LYS 1 160    -118.257 -97.352 668.056  1.00  9.74           C
ATOM   2575 1HG  LYS 1 160    -117.920 -96.370 667.726  1.00  9.74           H
ATOM   2576 2HG  LYS 1 160    -118.820 -97.204 668.977  1.00  9.74           H
ATOM   2577  CD  LYS 1 160    -117.046 -98.247 668.330  1.00  9.74           C
ATOM   2578 1HD  LYS 1 160    -117.380 -99.207 668.723  1.00  9.74           H
ATOM   2579 2HD  LYS 1 160    -116.521 -98.450 667.396  1.00  9.74           H
ATOM   2580  CE  LYS 1 160    -116.091 -97.586 669.325  1.00  9.74           C
ATOM   2581 1HE  LYS 1 160    -115.814 -96.594 668.970  1.00  9.74           H
ATOM   2582 2HE  LYS 1 160    -116.591 -97.453 670.285  1.00  9.74           H
ATOM   2583  NZ  LYS 1 160    -114.875 -98.412 669.503  1.00  9.74           N
ATOM   2584 1HZ  LYS 1 160    -114.256 -97.962 670.168  1.00  9.74           H
ATOM   2585 2HZ  LYS 1 160    -115.137 -99.328 669.852  1.00  9.74           H
ATOM   2586 3HZ  LYS 1 160    -114.401 -98.512 668.613  1.00  9.74           H
ATOM   2587  HN  LYS 1 160    -120.985 -97.270 668.505  1.00  9.74           H
ATOM   2588  N   ARG 1 161    -122.001 -98.337 665.582  1.00  9.74           N
ATOM   2589  CA  ARG 1 161    -122.838 -98.848 664.510  1.00  9.74           C
ATOM   2590  C   ARG 1 161    -123.588 -97.702 663.830  1.00  9.74           C
ATOM   2591  O   ARG 1 161    -123.775 -97.712 662.614  1.00  9.74           O
ATOM   2592  HA  ARG 1 161    -122.143 -99.327 663.819  1.00  9.74           H
ATOM   2593  CB  ARG 1 161    -123.848 -99.868 665.038  1.00  9.74           C
ATOM   2594 1HB  ARG 1 161    -124.306 -99.491 665.953  1.00  9.74           H
ATOM   2595 2HB  ARG 1 161    -124.650-100.001 664.312  1.00  9.74           H
ATOM   2596  CG  ARG 1 161    -123.175-101.214 665.315  1.00  9.74           C
ATOM   2597 1HG  ARG 1 161    -122.818-101.645 664.380  1.00  9.74           H
ATOM   2598 2HG  ARG 1 161    -122.303-101.065 665.951  1.00  9.74           H
ATOM   2599  CD  ARG 1 161    -124.146-102.184 665.991  1.00  9.74           C
ATOM   2600 1HD  ARG 1 161    -123.614-103.079 666.314  1.00  9.74           H
ATOM   2601 2HD  ARG 1 161    -124.568-101.725 666.885  1.00  9.74           H
ATOM   2602  NE  ARG 1 161    -125.230-102.551 665.053  1.00  9.74           N
ATOM   2603  HE  ARG 1 161    -125.043-102.490 664.073  1.00  9.74           H
ATOM   2604  CZ  ARG 1 161    -126.448-102.961 665.435  1.00  9.74           C
ATOM   2605  NH1 ARG 1 161    -126.755-103.062 666.735  1.00  9.74           N
ATOM   2606 1HH1 ARG 1 161    -126.073-102.831 667.429  1.00  9.74           H
ATOM   2607 2HH1 ARG 1 161    -127.665-103.369 667.012  1.00  9.74           H
ATOM   2608  NH2 ARG 1 161    -127.354-103.269 664.496  1.00  9.74           N
ATOM   2609 1HH2 ARG 1 161    -128.267-103.576 664.764  1.00  9.74           H
ATOM   2610 2HH2 ARG 1 161    -127.117-103.191 663.528  1.00  9.74           H
ATOM   2611  HN  ARG 1 161    -122.200 -98.710 666.488  1.00  9.74           H
ATOM   2612  N   LEU 1 162    -123.999 -96.740 664.644  1.00  9.74           N
ATOM   2613  CA  LEU 1 162    -124.740 -95.597 664.139  1.00  9.74           C
ATOM   2614  C   LEU 1 162    -123.825 -94.758 663.244  1.00  9.74           C
ATOM   2615  O   LEU 1 162    -124.254 -94.262 662.204  1.00  9.74           O
ATOM   2616  HA  LEU 1 162    -125.559 -95.981 663.531  1.00  9.74           H
ATOM   2617  CB  LEU 1 162    -125.363 -94.809 665.293  1.00  9.74           C
ATOM   2618 1HB  LEU 1 162    -125.927 -95.503 665.917  1.00  9.74           H
ATOM   2619 2HB  LEU 1 162    -124.558 -94.409 665.909  1.00  9.74           H
ATOM   2620  HG  LEU 1 162    -125.737 -92.993 664.227  1.00  9.74           H
ATOM   2621  CG  LEU 1 162    -126.287 -93.656 664.896  1.00  9.74           C
ATOM   2622  CD1 LEU 1 162    -127.504 -94.169 664.125  1.00  9.74           C
ATOM   2623 1HD1 LEU 1 162    -127.173 -94.679 663.220  1.00  9.74           H
ATOM   2624 2HD1 LEU 1 162    -128.063 -94.865 664.750  1.00  9.74           H
ATOM   2625 3HD1 LEU 1 162    -128.144 -93.329 663.855  1.00  9.74           H
ATOM   2626  CD2 LEU 1 162    -126.689 -92.830 666.120  1.00  9.74           C
ATOM   2627 1HD2 LEU 1 162    -127.212 -93.468 666.832  1.00  9.74           H
ATOM   2628 2HD2 LEU 1 162    -125.796 -92.418 666.589  1.00  9.74           H
ATOM   2629 3HD2 LEU 1 162    -127.345 -92.017 665.810  1.00  9.74           H
ATOM   2630  HN  LEU 1 162    -123.834 -96.734 665.630  1.00  9.74           H
ATOM   2631  N   LEU 1 163    -122.582 -94.624 663.683  1.00  9.74           N
ATOM   2632  CA  LEU 1 163    -121.601 -93.860 662.931  1.00  9.74           C
ATOM   2633  C   LEU 1 163    -121.375 -94.526 661.572  1.00  9.74           C
ATOM   2634  O   LEU 1 163    -121.468 -93.874 660.534  1.00  9.74           O
ATOM   2635  HA  LEU 1 163    -122.019 -92.867 662.763  1.00  9.74           H
ATOM   2636  CB  LEU 1 163    -120.321 -93.680 663.748  1.00  9.74           C
ATOM   2637 1HB  LEU 1 163    -120.581 -93.205 664.694  1.00  9.74           H
ATOM   2638 2HB  LEU 1 163    -119.923 -94.667 663.986  1.00  9.74           H
ATOM   2639  HG  LEU 1 163    -118.949 -93.340 662.144  1.00  9.74           H
ATOM   2640  CG  LEU 1 163    -119.212 -92.860 663.086  1.00  9.74           C
ATOM   2641  CD1 LEU 1 163    -119.698 -91.448 662.753  1.00  9.74           C
ATOM   2642 1HD1 LEU 1 163    -120.545 -91.507 662.070  1.00  9.74           H
ATOM   2643 2HD1 LEU 1 163    -120.005 -90.944 663.670  1.00  9.74           H
ATOM   2644 3HD1 LEU 1 163    -118.890 -90.887 662.284  1.00  9.74           H
ATOM   2645  CD2 LEU 1 163    -117.951 -92.843 663.952  1.00  9.74           C
ATOM   2646 1HD2 LEU 1 163    -118.181 -92.401 664.921  1.00  9.74           H
ATOM   2647 2HD2 LEU 1 163    -117.594 -93.863 664.094  1.00  9.74           H
ATOM   2648 3HD2 LEU 1 163    -117.178 -92.254 663.458  1.00  9.74           H
ATOM   2649  HN  LEU 1 163    -122.243 -95.026 664.533  1.00  9.74           H
ATOM   2650  N   TYR 1 164    -121.082 -95.817 661.623  1.00  9.74           N
ATOM   2651  CA  TYR 1 164    -120.844 -96.580 660.410  1.00  9.74           C
ATOM   2652  C   TYR 1 164    -122.051 -96.510 659.473  1.00  9.74           C
ATOM   2653  O   TYR 1 164    -121.894 -96.461 658.254  1.00  9.74           O
ATOM   2654  HA  TYR 1 164    -119.978 -96.149 659.907  1.00  9.74           H
ATOM   2655  CB  TYR 1 164    -120.642 -98.029 660.855  1.00  9.74           C
ATOM   2656 1HB  TYR 1 164    -121.421 -98.291 661.571  1.00  9.74           H
ATOM   2657 2HB  TYR 1 164    -120.769 -98.685 659.993  1.00  9.74           H
ATOM   2658  CG  TYR 1 164    -119.276 -98.302 661.487  1.00  9.74           C
ATOM   2659  HD1 TYR 1 164    -118.184 -97.600 659.780  1.00  9.74           H
ATOM   2660  CD1 TYR 1 164    -118.122 -98.018 660.784  1.00  9.74           C
ATOM   2661  HD2 TYR 1 164    -120.108 -99.055 663.313  1.00  9.74           H
ATOM   2662  CD2 TYR 1 164    -119.197 -98.831 662.759  1.00  9.74           C
ATOM   2663  CE1 TYR 1 164    -116.836 -98.275 661.379  1.00  9.74           C
ATOM   2664  HE1 TYR 1 164    -115.917 -98.056 660.836  1.00  9.74           H
ATOM   2665  HE2 TYR 1 164    -117.834 -99.505 664.357  1.00  9.74           H
ATOM   2666  CE2 TYR 1 164    -117.911 -99.087 663.354  1.00  9.74           C
ATOM   2667  CZ  TYR 1 164    -116.794 -98.797 662.634  1.00  9.74           C
ATOM   2668  OH  TYR 1 164    -115.579 -99.039 663.196  1.00  9.74           O
ATOM   2669  HH  TYR 1 164    -114.851 -98.763 662.568  1.00  9.74           H
ATOM   2670  HN  TYR 1 164    -121.007 -96.340 662.472  1.00  9.74           H
ATOM   2671  N   SER 1 165    -123.230 -96.507 660.078  1.00  9.74           N
ATOM   2672  CA  SER 1 165    -124.465 -96.480 659.312  1.00  9.74           C
ATOM   2673  C   SER 1 165    -124.508 -95.228 658.433  1.00  9.74           C
ATOM   2674  O   SER 1 165    -125.038 -95.262 657.324  1.00  9.74           O
ATOM   2675  HA  SER 1 165    -124.442 -97.379 658.696  1.00  9.74           H
ATOM   2676  CB  SER 1 165    -125.686 -96.525 660.232  1.00  9.74           C
ATOM   2677 1HB  SER 1 165    -126.557 -96.847 659.663  1.00  9.74           H
ATOM   2678 2HB  SER 1 165    -125.523 -97.267 661.014  1.00  9.74           H
ATOM   2679  HG  SER 1 165    -125.192 -94.996 661.425  1.00  9.74           H
ATOM   2680  OG  SER 1 165    -125.951 -95.258 660.829  1.00  9.74           O
ATOM   2681  HN  SER 1 165    -123.349 -96.523 661.070  1.00  9.74           H
ATOM   2682  N   LYS 1 166    -123.943 -94.153 658.962  1.00  9.74           N
ATOM   2683  CA  LYS 1 166    -123.888 -92.899 658.230  1.00  9.74           C
ATOM   2684  C   LYS 1 166    -122.989 -93.069 657.004  1.00  9.74           C
ATOM   2685  O   LYS 1 166    -123.373 -92.707 655.893  1.00  9.74           O
ATOM   2686  HA  LYS 1 166    -124.898 -92.675 657.889  1.00  9.74           H
ATOM   2687  CB  LYS 1 166    -123.458 -91.758 659.154  1.00  9.74           C
ATOM   2688 1HB  LYS 1 166    -122.547 -92.036 659.683  1.00  9.74           H
ATOM   2689 2HB  LYS 1 166    -123.224 -90.874 658.560  1.00  9.74           H
ATOM   2690  CG  LYS 1 166    -124.559 -91.425 660.162  1.00  9.74           C
ATOM   2691 1HG  LYS 1 166    -125.478 -91.171 659.633  1.00  9.74           H
ATOM   2692 2HG  LYS 1 166    -124.775 -92.301 660.773  1.00  9.74           H
ATOM   2693  CD  LYS 1 166    -124.145 -90.259 661.062  1.00  9.74           C
ATOM   2694 1HD  LYS 1 166    -123.284 -90.548 661.664  1.00  9.74           H
ATOM   2695 2HD  LYS 1 166    -123.834 -89.413 660.448  1.00  9.74           H
ATOM   2696  CE  LYS 1 166    -125.296 -89.836 661.977  1.00  9.74           C
ATOM   2697 1HE  LYS 1 166    -126.188 -89.641 661.382  1.00  9.74           H
ATOM   2698 2HE  LYS 1 166    -125.540 -90.647 662.662  1.00  9.74           H
ATOM   2699  NZ  LYS 1 166    -124.929 -88.624 662.744  1.00  9.74           N
ATOM   2700 1HZ  LYS 1 166    -125.693 -88.371 663.361  1.00  9.74           H
ATOM   2701 2HZ  LYS 1 166    -124.098 -88.811 663.294  1.00  9.74           H
ATOM   2702 3HZ  LYS 1 166    -124.746 -87.860 662.103  1.00  9.74           H
ATOM   2703  HN  LYS 1 166    -123.529 -94.129 659.873  1.00  9.74           H
ATOM   2704  N   MET 1 167    -121.809 -93.621 657.246  1.00  9.74           N
ATOM   2705  CA  MET 1 167    -120.818 -93.763 656.193  1.00  9.74           C
ATOM   2706  C   MET 1 167    -121.317 -94.704 655.095  1.00  9.74           C
ATOM   2707  O   MET 1 167    -121.134 -94.433 653.909  1.00  9.74           O
ATOM   2708  HA  MET 1 167    -120.677 -92.762 655.786  1.00  9.74           H
ATOM   2709  CB  MET 1 167    -119.519 -94.313 656.785  1.00  9.74           C
ATOM   2710 1HB  MET 1 167    -119.681 -95.327 657.149  1.00  9.74           H
ATOM   2711 2HB  MET 1 167    -118.757 -94.372 656.007  1.00  9.74           H
ATOM   2712  CG  MET 1 167    -119.020 -93.427 657.928  1.00  9.74           C
ATOM   2713 1HG  MET 1 167    -119.288 -92.388 657.738  1.00  9.74           H
ATOM   2714 2HG  MET 1 167    -119.504 -93.716 658.861  1.00  9.74           H
ATOM   2715  SD  MET 1 167    -117.249 -93.579 658.090  1.00  9.74           S
ATOM   2716  CE  MET 1 167    -117.075 -95.350 657.949  1.00  9.74           C
ATOM   2717 1HE  MET 1 167    -117.636 -95.835 658.748  1.00  9.74           H
ATOM   2718 2HE  MET 1 167    -117.462 -95.677 656.983  1.00  9.74           H
ATOM   2719 3HE  MET 1 167    -116.022 -95.620 658.029  1.00  9.74           H
ATOM   2720  HN  MET 1 167    -121.527 -93.966 658.141  1.00  9.74           H
ATOM   2721  N   VAL 1 168    -121.938 -95.792 655.528  1.00  9.74           N
ATOM   2722  CA  VAL 1 168    -122.439 -96.789 654.598  1.00  9.74           C
ATOM   2723  C   VAL 1 168    -123.470 -96.142 653.670  1.00  9.74           C
ATOM   2724  O   VAL 1 168    -123.468 -96.390 652.465  1.00  9.74           O
ATOM   2725  HA  VAL 1 168    -121.596 -97.133 653.999  1.00  9.74           H
ATOM   2726  HB  VAL 1 168    -123.699 -97.613 656.110  1.00  9.74           H
ATOM   2727  CB  VAL 1 168    -122.996 -97.989 655.366  1.00  9.74           C
ATOM   2728  CG1 VAL 1 168    -123.760 -98.931 654.433  1.00  9.74           C
ATOM   2729 1HG1 VAL 1 168    -124.590 -98.393 653.974  1.00  9.74           H
ATOM   2730 2HG1 VAL 1 168    -123.088 -99.295 653.655  1.00  9.74           H
ATOM   2731 3HG1 VAL 1 168    -124.145 -99.775 655.005  1.00  9.74           H
ATOM   2732  CG2 VAL 1 168    -121.882 -98.732 656.104  1.00  9.74           C
ATOM   2733 1HG2 VAL 1 168    -121.145 -99.090 655.385  1.00  9.74           H
ATOM   2734 2HG2 VAL 1 168    -121.401 -98.057 656.812  1.00  9.74           H
ATOM   2735 3HG2 VAL 1 168    -122.305 -99.581 656.642  1.00  9.74           H
ATOM   2736  HN  VAL 1 168    -122.100 -95.996 656.494  1.00  9.74           H
ATOM   2737  N   CYS 1 169    -124.325 -95.325 654.267  1.00  9.74           N
ATOM   2738  CA  CYS 1 169    -125.350 -94.629 653.507  1.00  9.74           C
ATOM   2739  C   CYS 1 169    -124.661 -93.767 652.448  1.00  9.74           C
ATOM   2740  O   CYS 1 169    -125.016 -93.820 651.271  1.00  9.74           O
ATOM   2741  HA  CYS 1 169    -125.968 -95.396 653.040  1.00  9.74           H
ATOM   2742  CB  CYS 1 169    -126.261 -93.800 654.414  1.00  9.74           C
ATOM   2743 1HB  CYS 1 169    -125.661 -93.153 655.053  1.00  9.74           H
ATOM   2744 2HB  CYS 1 169    -126.896 -93.151 653.810  1.00  9.74           H
ATOM   2745  HG  CYS 1 169    -126.371 -95.145 656.364  1.00  9.74           H
ATOM   2746  SG  CYS 1 169    -127.297 -94.905 655.440  1.00  9.74           S
ATOM   2747  HN  CYS 1 169    -124.326 -95.135 655.249  1.00  9.74           H
ATOM   2748  N   PHE 1 170    -123.687 -92.992 652.903  1.00  9.74           N
ATOM   2749  CA  PHE 1 170    -122.986 -92.075 652.021  1.00  9.74           C
ATOM   2750  C   PHE 1 170    -122.316 -92.827 650.869  1.00  9.74           C
ATOM   2751  O   PHE 1 170    -122.399 -92.405 649.716  1.00  9.74           O
ATOM   2752  HA  PHE 1 170    -123.726 -91.383 651.619  1.00  9.74           H
ATOM   2753  CB  PHE 1 170    -121.908 -91.385 652.859  1.00  9.74           C
ATOM   2754 1HB  PHE 1 170    -122.382 -90.892 653.707  1.00  9.74           H
ATOM   2755 2HB  PHE 1 170    -121.237 -92.142 653.264  1.00  9.74           H
ATOM   2756  CG  PHE 1 170    -121.083 -90.355 652.085  1.00  9.74           C
ATOM   2757  HD1 PHE 1 170    -119.434 -91.671 651.823  1.00  9.74           H
ATOM   2758  CD1 PHE 1 170    -119.841 -90.678 651.633  1.00  9.74           C
ATOM   2759  HD2 PHE 1 170    -122.586 -88.856 652.210  1.00  9.74           H
ATOM   2760  CD2 PHE 1 170    -121.591 -89.116 651.848  1.00  9.74           C
ATOM   2761  CE1 PHE 1 170    -119.076 -89.722 650.915  1.00  9.74           C
ATOM   2762  HE1 PHE 1 170    -118.081 -89.981 650.553  1.00  9.74           H
ATOM   2763  CE2 PHE 1 170    -120.826 -88.159 651.130  1.00  9.74           C
ATOM   2764  HE2 PHE 1 170    -121.233 -87.166 650.940  1.00  9.74           H
ATOM   2765  CZ  PHE 1 170    -119.584 -88.483 650.678  1.00  9.74           C
ATOM   2766  HZ  PHE 1 170    -118.997 -87.749 650.127  1.00  9.74           H
ATOM   2767  HN  PHE 1 170    -123.377 -92.984 653.854  1.00  9.74           H
ATOM   2768  N   THR 1 171    -121.668 -93.928 651.220  1.00  9.74           N
ATOM   2769  CA  THR 1 171    -120.980 -94.739 650.230  1.00  9.74           C
ATOM   2770  C   THR 1 171    -121.973 -95.275 649.197  1.00  9.74           C
ATOM   2771  O   THR 1 171    -121.651 -95.371 648.013  1.00  9.74           O
ATOM   2772  HA  THR 1 171    -120.274 -94.104 649.696  1.00  9.74           H
ATOM   2773  HB  THR 1 171    -120.907 -96.518 651.476  1.00  9.74           H
ATOM   2774  CB  THR 1 171    -120.219 -95.841 650.969  1.00  9.74           C
ATOM   2775  OG1 THR 1 171    -119.318 -95.133 651.816  1.00  9.74           O
ATOM   2776  HG1 THR 1 171    -119.742 -94.970 652.707  1.00  9.74           H
ATOM   2777  CG2 THR 1 171    -119.305 -96.645 650.042  1.00  9.74           C
ATOM   2778 1HG2 THR 1 171    -118.572 -95.978 649.587  1.00  9.74           H
ATOM   2779 2HG2 THR 1 171    -119.902 -97.115 649.261  1.00  9.74           H
ATOM   2780 3HG2 THR 1 171    -118.788 -97.413 650.617  1.00  9.74           H
ATOM   2781  HN  THR 1 171    -121.609 -94.266 652.159  1.00  9.74           H
ATOM   2782  N   ILE 1 172    -123.160 -95.611 649.681  1.00  9.74           N
ATOM   2783  CA  ILE 1 172    -124.194 -96.155 648.818  1.00  9.74           C
ATOM   2784  C   ILE 1 172    -124.625 -95.087 647.810  1.00  9.74           C
ATOM   2785  O   ILE 1 172    -124.763 -95.371 646.621  1.00  9.74           O
ATOM   2786  HA  ILE 1 172    -123.757 -96.990 648.270  1.00  9.74           H
ATOM   2787  HB  ILE 1 172    -125.585 -95.994 650.434  1.00  9.74           H
ATOM   2788  CB  ILE 1 172    -125.348 -96.715 649.651  1.00  9.74           C
ATOM   2789  CG1 ILE 1 172    -124.943 -98.017 650.344  1.00  9.74           C
ATOM   2790 1HG1 ILE 1 172    -124.839 -98.810 649.603  1.00  9.74           H
ATOM   2791 2HG1 ILE 1 172    -123.969 -97.894 650.817  1.00  9.74           H
ATOM   2792  CG2 ILE 1 172    -126.607 -96.887 648.799  1.00  9.74           C
ATOM   2793 1HG2 ILE 1 172    -126.906 -95.920 648.394  1.00  9.74           H
ATOM   2794 2HG2 ILE 1 172    -126.401 -97.576 647.981  1.00  9.74           H
ATOM   2795 3HG2 ILE 1 172    -127.412 -97.286 649.417  1.00  9.74           H
ATOM   2796  CD1 ILE 1 172    -125.978 -98.425 651.394  1.00  9.74           C
ATOM   2797 1HD1 ILE 1 172    -126.061 -97.641 652.146  1.00  9.74           H
ATOM   2798 2HD1 ILE 1 172    -126.945 -98.571 650.913  1.00  9.74           H
ATOM   2799 3HD1 ILE 1 172    -125.665 -99.354 651.871  1.00  9.74           H
ATOM   2800  HN  ILE 1 172    -123.418 -95.516 650.642  1.00  9.74           H
ATOM   2801  N   TRP 1 173    -124.824 -93.882 648.322  1.00  9.74           N
ATOM   2802  CA  TRP 1 173    -125.277 -92.780 647.490  1.00  9.74           C
ATOM   2803  C   TRP 1 173    -124.207 -92.519 646.428  1.00  9.74           C
ATOM   2804  O   TRP 1 173    -124.522 -92.365 645.249  1.00  9.74           O
ATOM   2805  HA  TRP 1 173    -126.209 -93.084 647.013  1.00  9.74           H
ATOM   2806  CB  TRP 1 173    -125.593 -91.546 648.337  1.00  9.74           C
ATOM   2807 1HB  TRP 1 173    -124.813 -91.426 649.089  1.00  9.74           H
ATOM   2808 2HB  TRP 1 173    -125.559 -90.662 647.700  1.00  9.74           H
ATOM   2809  CG  TRP 1 173    -126.952 -91.602 649.037  1.00  9.74           C
ATOM   2810  HD1 TRP 1 173    -126.433 -91.948 651.095  1.00  9.74           H
ATOM   2811  CD1 TRP 1 173    -127.203 -91.797 650.338  1.00  9.74           C
ATOM   2812  CD2 TRP 1 173    -128.246 -91.451 648.415  1.00  9.74           C
ATOM   2813  NE1 TRP 1 173    -128.557 -91.784 650.600  1.00  9.74           N
ATOM   2814  HE1 TRP 1 173    -128.989 -91.908 651.494  1.00  9.74           H
ATOM   2815  CE2 TRP 1 173    -129.212 -91.567 649.393  1.00  9.74           C
ATOM   2816  HE3 TRP 1 173    -127.844 -91.129 646.279  1.00  9.74           H
ATOM   2817  CE3 TRP 1 173    -128.588 -91.225 647.070  1.00  9.74           C
ATOM   2818  CZ2 TRP 1 173    -130.584 -91.470 649.131  1.00  9.74           C
ATOM   2819  HZ2 TRP 1 173    -131.328 -91.566 649.922  1.00  9.74           H
ATOM   2820  CZ3 TRP 1 173    -129.963 -91.130 646.825  1.00  9.74           C
ATOM   2821  HZ3 TRP 1 173    -130.284 -90.955 645.798  1.00  9.74           H
ATOM   2822  CH2 TRP 1 173    -130.948 -91.245 647.799  1.00  9.74           C
ATOM   2823  HH2 TRP 1 173    -132.000 -91.160 647.526  1.00  9.74           H
ATOM   2824  HN  TRP 1 173    -124.682 -93.653 649.285  1.00  9.74           H
ATOM   2825  N   VAL 1 174    -122.964 -92.478 646.884  1.00  9.74           N
ATOM   2826  CA  VAL 1 174    -121.851 -92.185 645.997  1.00  9.74           C
ATOM   2827  C   VAL 1 174    -121.754 -93.277 644.930  1.00  9.74           C
ATOM   2828  O   VAL 1 174    -121.535 -92.984 643.756  1.00  9.74           O
ATOM   2829  HA  VAL 1 174    -122.061 -91.234 645.508  1.00  9.74           H
ATOM   2830  HB  VAL 1 174    -120.448 -92.913 647.432  1.00  9.74           H
ATOM   2831  CB  VAL 1 174    -120.563 -92.026 646.809  1.00  9.74           C
ATOM   2832  CG1 VAL 1 174    -119.344 -91.935 645.889  1.00  9.74           C
ATOM   2833 1HG1 VAL 1 174    -119.271 -92.845 645.293  1.00  9.74           H
ATOM   2834 2HG1 VAL 1 174    -119.449 -91.075 645.229  1.00  9.74           H
ATOM   2835 3HG1 VAL 1 174    -118.442 -91.823 646.492  1.00  9.74           H
ATOM   2836  CG2 VAL 1 174    -120.645 -90.809 647.733  1.00  9.74           C
ATOM   2837 1HG2 VAL 1 174    -120.796 -89.909 647.137  1.00  9.74           H
ATOM   2838 2HG2 VAL 1 174    -121.480 -90.932 648.423  1.00  9.74           H
ATOM   2839 3HG2 VAL 1 174    -119.717 -90.719 648.298  1.00  9.74           H
ATOM   2840  HN  VAL 1 174    -122.713 -92.640 647.838  1.00  9.74           H
ATOM   2841  N   LEU 1 175    -121.921 -94.513 645.377  1.00  9.74           N
ATOM   2842  CA  LEU 1 175    -121.773 -95.655 644.491  1.00  9.74           C
ATOM   2843  C   LEU 1 175    -122.894 -95.637 643.450  1.00  9.74           C
ATOM   2844  O   LEU 1 175    -122.646 -95.841 642.262  1.00  9.74           O
ATOM   2845  HA  LEU 1 175    -120.820 -95.546 643.974  1.00  9.74           H
ATOM   2846  CB  LEU 1 175    -121.705 -96.954 645.298  1.00  9.74           C
ATOM   2847 1HB  LEU 1 175    -120.844 -96.899 645.964  1.00  9.74           H
ATOM   2848 2HB  LEU 1 175    -122.592 -97.013 645.928  1.00  9.74           H
ATOM   2849  HG  LEU 1 175    -122.475 -98.306 643.832  1.00  9.74           H
ATOM   2850  CG  LEU 1 175    -121.604 -98.245 644.484  1.00  9.74           C
ATOM   2851  CD1 LEU 1 175    -120.367 -98.231 643.584  1.00  9.74           C
ATOM   2852 1HD1 LEU 1 175    -120.427 -97.387 642.896  1.00  9.74           H
ATOM   2853 2HD1 LEU 1 175    -119.472 -98.134 644.199  1.00  9.74           H
ATOM   2854 3HD1 LEU 1 175    -120.319 -99.160 643.016  1.00  9.74           H
ATOM   2855  CD2 LEU 1 175    -121.635 -99.472 645.396  1.00  9.74           C
ATOM   2856 1HD2 LEU 1 175    -120.795 -99.430 646.090  1.00  9.74           H
ATOM   2857 2HD2 LEU 1 175    -122.569 -99.485 645.957  1.00  9.74           H
ATOM   2858 3HD2 LEU 1 175    -121.562-100.377 644.792  1.00  9.74           H
ATOM   2859  HN  LEU 1 175    -122.154 -94.739 646.323  1.00  9.74           H
ATOM   2860  N   ALA 1 176    -124.103 -95.391 643.932  1.00  9.74           N
ATOM   2861  CA  ALA 1 176    -125.269 -95.395 643.066  1.00  9.74           C
ATOM   2862  C   ALA 1 176    -125.116 -94.303 642.006  1.00  9.74           C
ATOM   2863  O   ALA 1 176    -125.514 -94.488 640.857  1.00  9.74           O
ATOM   2864  HA  ALA 1 176    -125.313 -96.366 642.573  1.00  9.74           H
ATOM   2865  CB  ALA 1 176    -126.533 -95.214 643.910  1.00  9.74           C
ATOM   2866 1HB  ALA 1 176    -126.610 -96.031 644.628  1.00  9.74           H
ATOM   2867 2HB  ALA 1 176    -126.480 -94.265 644.444  1.00  9.74           H
ATOM   2868 3HB  ALA 1 176    -127.408 -95.217 643.260  1.00  9.74           H
ATOM   2869  HN  ALA 1 176    -124.291 -95.191 644.894  1.00  9.74           H
ATOM   2870  N   ALA 1 177    -124.537 -93.189 642.428  1.00  9.74           N
ATOM   2871  CA  ALA 1 177    -124.341 -92.061 641.533  1.00  9.74           C
ATOM   2872  C   ALA 1 177    -123.456 -92.493 640.362  1.00  9.74           C
ATOM   2873  O   ALA 1 177    -123.792 -92.251 639.204  1.00  9.74           O
ATOM   2874  HA  ALA 1 177    -125.318 -91.767 641.151  1.00  9.74           H
ATOM   2875  CB  ALA 1 177    -123.743 -90.888 642.313  1.00  9.74           C
ATOM   2876 1HB  ALA 1 177    -124.423 -90.601 643.115  1.00  9.74           H
ATOM   2877 2HB  ALA 1 177    -122.785 -91.185 642.739  1.00  9.74           H
ATOM   2878 3HB  ALA 1 177    -123.596 -90.042 641.642  1.00  9.74           H
ATOM   2879  HN  ALA 1 177    -124.205 -93.050 643.362  1.00  9.74           H
ATOM   2880  N   ALA 1 178    -122.343 -93.125 640.704  1.00  9.74           N
ATOM   2881  CA  ALA 1 178    -121.371 -93.525 639.701  1.00  9.74           C
ATOM   2882  C   ALA 1 178    -122.011 -94.542 638.754  1.00  9.74           C
ATOM   2883  O   ALA 1 178    -121.756 -94.522 637.551  1.00  9.74           O
ATOM   2884  HA  ALA 1 178    -121.095 -92.636 639.133  1.00  9.74           H
ATOM   2885  CB  ALA 1 178    -120.122 -94.076 640.391  1.00  9.74           C
ATOM   2886 1HB  ALA 1 178    -119.689 -93.305 641.029  1.00  9.74           H
ATOM   2887 2HB  ALA 1 178    -120.393 -94.939 640.998  1.00  9.74           H
ATOM   2888 3HB  ALA 1 178    -119.393 -94.375 639.638  1.00  9.74           H
ATOM   2889  HN  ALA 1 178    -122.101 -93.362 641.645  1.00  9.74           H
ATOM   2890  N   LEU 1 179    -122.829 -95.408 639.334  1.00  9.74           N
ATOM   2891  CA  LEU 1 179    -123.444 -96.482 638.572  1.00  9.74           C
ATOM   2892  C   LEU 1 179    -124.517 -95.898 637.650  1.00  9.74           C
ATOM   2893  O   LEU 1 179    -125.041 -96.594 636.782  1.00  9.74           O
ATOM   2894  HA  LEU 1 179    -122.667 -96.931 637.954  1.00  9.74           H
ATOM   2895  CB  LEU 1 179    -123.966 -97.573 639.509  1.00  9.74           C
ATOM   2896 1HB  LEU 1 179    -124.601 -97.105 640.261  1.00  9.74           H
ATOM   2897 2HB  LEU 1 179    -124.600 -98.247 638.932  1.00  9.74           H
ATOM   2898  HG  LEU 1 179    -122.217 -97.726 640.729  1.00  9.74           H
ATOM   2899  CG  LEU 1 179    -122.902 -98.407 640.225  1.00  9.74           C
ATOM   2900  CD1 LEU 1 179    -123.533 -99.292 641.302  1.00  9.74           C
ATOM   2901 1HD1 LEU 1 179    -124.039 -98.665 642.037  1.00  9.74           H
ATOM   2902 2HD1 LEU 1 179    -124.254 -99.967 640.842  1.00  9.74           H
ATOM   2903 3HD1 LEU 1 179    -122.755 -99.874 641.796  1.00  9.74           H
ATOM   2904  CD2 LEU 1 179    -122.078 -99.220 639.225  1.00  9.74           C
ATOM   2905 1HD2 LEU 1 179    -122.735 -99.892 638.674  1.00  9.74           H
ATOM   2906 2HD2 LEU 1 179    -121.582 -98.544 638.529  1.00  9.74           H
ATOM   2907 3HD2 LEU 1 179    -121.329 -99.804 639.761  1.00  9.74           H
ATOM   2908  HN  LEU 1 179    -123.073 -95.385 640.303  1.00  9.74           H
ATOM   2909  N   CYS 1 180    -124.812 -94.625 637.871  1.00  9.74           N
ATOM   2910  CA  CYS 1 180    -125.837 -93.949 637.093  1.00  9.74           C
ATOM   2911  C   CYS 1 180    -125.146 -93.054 636.062  1.00  9.74           C
ATOM   2912  O   CYS 1 180    -125.806 -92.307 635.342  1.00  9.74           O
ATOM   2913  HA  CYS 1 180    -126.421 -94.727 636.602  1.00  9.74           H
ATOM   2914  CB  CYS 1 180    -126.793 -93.156 637.987  1.00  9.74           C
ATOM   2915 1HB  CYS 1 180    -126.233 -92.443 638.591  1.00  9.74           H
ATOM   2916 2HB  CYS 1 180    -127.484 -92.579 637.372  1.00  9.74           H
ATOM   2917  HG  CYS 1 180    -126.693 -94.643 639.832  1.00  9.74           H
ATOM   2918  SG  CYS 1 180    -127.727 -94.297 639.071  1.00  9.74           S
ATOM   2919  HN  CYS 1 180    -124.365 -94.059 638.564  1.00  9.74           H
ATOM   2920  N   ILE 1 181    -123.826 -93.160 636.024  1.00  9.74           N
ATOM   2921  CA  ILE 1 181    -123.040 -92.393 635.072  1.00  9.74           C
ATOM   2922  C   ILE 1 181    -123.504 -92.723 633.652  1.00  9.74           C
ATOM   2923  O   ILE 1 181    -123.732 -91.824 632.845  1.00  9.74           O
ATOM   2924  HA  ILE 1 181    -123.236 -91.338 635.263  1.00  9.74           H
ATOM   2925  HB  ILE 1 181    -121.383 -93.694 635.438  1.00  9.74           H
ATOM   2926  CB  ILE 1 181    -121.545 -92.625 635.301  1.00  9.74           C
ATOM   2927  CG1 ILE 1 181    -121.071 -91.929 636.577  1.00  9.74           C
ATOM   2928 1HG1 ILE 1 181    -121.149 -90.848 636.457  1.00  9.74           H
ATOM   2929 2HG1 ILE 1 181    -121.720 -92.204 637.409  1.00  9.74           H
ATOM   2930  CG2 ILE 1 181    -120.731 -92.198 634.078  1.00  9.74           C
ATOM   2931 1HG2 ILE 1 181    -121.046 -92.778 633.210  1.00  9.74           H
ATOM   2932 2HG2 ILE 1 181    -120.895 -91.137 633.885  1.00  9.74           H
ATOM   2933 3HG2 ILE 1 181    -119.672 -92.374 634.267  1.00  9.74           H
ATOM   2934  CD1 ILE 1 181    -119.625 -92.308 636.904  1.00  9.74           C
ATOM   2935 1HD1 ILE 1 181    -119.556 -93.386 637.048  1.00  9.74           H
ATOM   2936 2HD1 ILE 1 181    -118.976 -92.009 636.081  1.00  9.74           H
ATOM   2937 3HD1 ILE 1 181    -119.313 -91.799 637.816  1.00  9.74           H
ATOM   2938  HN  ILE 1 181    -123.295 -93.755 636.628  1.00  9.74           H
ATOM   2939  N   PRO 1 182    -123.652 -94.014 633.323  1.00  9.74           N
ATOM   2940  CA  PRO 1 182    -124.076 -94.405 631.976  1.00  9.74           C
ATOM   2941  C   PRO 1 182    -125.354 -93.704 631.547  1.00  9.74           C
ATOM   2942  O   PRO 1 182    -125.436 -93.177 630.438  1.00  9.74           O
ATOM   2943  HA  PRO 1 182    -123.326 -94.102 631.245  1.00  9.74           H
ATOM   2944  CB  PRO 1 182    -124.267 -95.919 632.081  1.00  9.74           C
ATOM   2945 1HB  PRO 1 182    -125.294 -96.177 632.337  1.00  9.74           H
ATOM   2946 2HB  PRO 1 182    -124.038 -96.419 631.140  1.00  9.74           H
ATOM   2947  CG  PRO 1 182    -123.294 -96.322 633.184  1.00  9.74           C
ATOM   2948 1HG  PRO 1 182    -123.553 -97.287 633.619  1.00  9.74           H
ATOM   2949 2HG  PRO 1 182    -122.275 -96.418 632.809  1.00  9.74           H
ATOM   2950  CD  PRO 1 182    -123.429 -95.187 634.186  1.00  9.74           C
ATOM   2951 1HD  PRO 1 182    -124.265 -95.347 634.868  1.00  9.74           H
ATOM   2952 2HD  PRO 1 182    -122.536 -95.082 634.802  1.00  9.74           H
ATOM   2953  N   GLU 1 183    -126.328 -93.715 632.445  1.00  9.74           N
ATOM   2954  CA  GLU 1 183    -127.625 -93.131 632.151  1.00  9.74           C
ATOM   2955  C   GLU 1 183    -127.471 -91.654 631.782  1.00  9.74           C
ATOM   2956  O   GLU 1 183    -128.113 -91.173 630.850  1.00  9.74           O
ATOM   2957  HA  GLU 1 183    -128.006 -93.688 631.295  1.00  9.74           H
ATOM   2958  CB  GLU 1 183    -128.585 -93.305 633.329  1.00  9.74           C
ATOM   2959 1HB  GLU 1 183    -128.027 -93.277 634.265  1.00  9.74           H
ATOM   2960 2HB  GLU 1 183    -129.373 -92.553 633.275  1.00  9.74           H
ATOM   2961  CG  GLU 1 183    -129.283 -94.665 633.272  1.00  9.74           C
ATOM   2962 1HG  GLU 1 183    -130.028 -94.729 634.065  1.00  9.74           H
ATOM   2963 2HG  GLU 1 183    -129.815 -94.765 632.326  1.00  9.74           H
ATOM   2964  CD  GLU 1 183    -128.274 -95.806 633.419  1.00  9.74           C
ATOM   2965  OE1 GLU 1 183    -128.612 -96.924 632.974  1.00  9.74           O
ATOM   2966  OE2 GLU 1 183    -127.187 -95.534 633.974  1.00  9.74           O
ATOM   2967  HN  GLU 1 183    -126.241 -94.113 633.359  1.00  9.74           H
ATOM   2968  N   ILE 1 184    -126.615 -90.976 632.533  1.00  9.74           N
ATOM   2969  CA  ILE 1 184    -126.436 -89.545 632.358  1.00  9.74           C
ATOM   2970  C   ILE 1 184    -125.931 -89.268 630.940  1.00  9.74           C
ATOM   2971  O   ILE 1 184    -126.367 -88.315 630.296  1.00  9.74           O
ATOM   2972  HA  ILE 1 184    -127.414 -89.077 632.473  1.00  9.74           H
ATOM   2973  HB  ILE 1 184    -124.656 -89.622 633.540  1.00  9.74           H
ATOM   2974  CB  ILE 1 184    -125.532 -88.979 633.455  1.00  9.74           C
ATOM   2975  CG1 ILE 1 184    -126.239 -88.996 634.811  1.00  9.74           C
ATOM   2976 1HG1 ILE 1 184    -127.015 -88.230 634.831  1.00  9.74           H
ATOM   2977 2HG1 ILE 1 184    -126.736 -89.956 634.954  1.00  9.74           H
ATOM   2978  CG2 ILE 1 184    -125.032 -87.581 633.086  1.00  9.74           C
ATOM   2979 1HG2 ILE 1 184    -124.431 -87.637 632.179  1.00  9.74           H
ATOM   2980 2HG2 ILE 1 184    -125.885 -86.923 632.917  1.00  9.74           H
ATOM   2981 3HG2 ILE 1 184    -124.425 -87.186 633.901  1.00  9.74           H
ATOM   2982  CD1 ILE 1 184    -125.247 -88.754 635.950  1.00  9.74           C
ATOM   2983 1HD1 ILE 1 184    -124.363 -89.373 635.799  1.00  9.74           H
ATOM   2984 2HD1 ILE 1 184    -124.957 -87.703 635.962  1.00  9.74           H
ATOM   2985 3HD1 ILE 1 184    -125.714 -89.013 636.900  1.00  9.74           H
ATOM   2986  HN  ILE 1 184    -126.051 -91.388 633.249  1.00  9.74           H
ATOM   2987  N   LEU 1 185    -125.017 -90.119 630.496  1.00  9.74           N
ATOM   2988  CA  LEU 1 185    -124.323 -89.884 629.241  1.00  9.74           C
ATOM   2989  C   LEU 1 185    -125.286 -90.129 628.077  1.00  9.74           C
ATOM   2990  O   LEU 1 185    -125.526 -89.235 627.267  1.00  9.74           O
ATOM   2991  HA  LEU 1 185    -124.022 -88.836 629.225  1.00  9.74           H
ATOM   2992  CB  LEU 1 185    -123.046 -90.723 629.170  1.00  9.74           C
ATOM   2993 1HB  LEU 1 185    -123.309 -91.765 629.350  1.00  9.74           H
ATOM   2994 2HB  LEU 1 185    -122.653 -90.665 628.155  1.00  9.74           H
ATOM   2995  HG  LEU 1 185    -122.331 -90.375 631.155  1.00  9.74           H
ATOM   2996  CG  LEU 1 185    -121.931 -90.332 630.142  1.00  9.74           C
ATOM   2997  CD1 LEU 1 185    -120.769 -91.325 630.071  1.00  9.74           C
ATOM   2998 1HD1 LEU 1 185    -121.126 -92.321 630.331  1.00  9.74           H
ATOM   2999 2HD1 LEU 1 185    -120.363 -91.337 629.060  1.00  9.74           H
ATOM   3000 3HD1 LEU 1 185    -119.991 -91.023 630.772  1.00  9.74           H
ATOM   3001  CD2 LEU 1 185    -121.471 -88.893 629.899  1.00  9.74           C
ATOM   3002 1HD2 LEU 1 185    -121.096 -88.799 628.880  1.00  9.74           H
ATOM   3003 2HD2 LEU 1 185    -122.312 -88.214 630.040  1.00  9.74           H
ATOM   3004 3HD2 LEU 1 185    -120.679 -88.641 630.603  1.00  9.74           H
ATOM   3005  HN  LEU 1 185    -124.750 -90.954 630.977  1.00  9.74           H
ATOM   3006  N   TYR 1 186    -125.812 -91.344 628.032  1.00  9.74           N
ATOM   3007  CA  TYR 1 186    -126.341 -91.884 626.792  1.00  9.74           C
ATOM   3008  C   TYR 1 186    -127.851 -91.659 626.695  1.00  9.74           C
ATOM   3009  O   TYR 1 186    -128.465 -91.966 625.674  1.00  9.74           O
ATOM   3010  HA  TYR 1 186    -125.851 -91.370 625.965  1.00  9.74           H
ATOM   3011  CB  TYR 1 186    -126.064 -93.388 626.834  1.00  9.74           C
ATOM   3012 1HB  TYR 1 186    -126.603 -93.823 627.676  1.00  9.74           H
ATOM   3013 2HB  TYR 1 186    -126.462 -93.847 625.929  1.00  9.74           H
ATOM   3014  CG  TYR 1 186    -124.581 -93.744 626.960  1.00  9.74           C
ATOM   3015  HD1 TYR 1 186    -124.001 -92.542 625.282  1.00  9.74           H
ATOM   3016  CD1 TYR 1 186    -123.667 -93.214 626.072  1.00  9.74           C
ATOM   3017  HD2 TYR 1 186    -124.880 -95.014 628.661  1.00  9.74           H
ATOM   3018  CD2 TYR 1 186    -124.158 -94.596 627.960  1.00  9.74           C
ATOM   3019  CE1 TYR 1 186    -122.271 -93.549 626.190  1.00  9.74           C
ATOM   3020  HE1 TYR 1 186    -121.539 -93.137 625.495  1.00  9.74           H
ATOM   3021  HE2 TYR 1 186    -122.414 -95.601 628.863  1.00  9.74           H
ATOM   3022  CE2 TYR 1 186    -122.762 -94.930 628.078  1.00  9.74           C
ATOM   3023  CZ  TYR 1 186    -121.888 -94.391 627.187  1.00  9.74           C
ATOM   3024  OH  TYR 1 186    -120.570 -94.707 627.298  1.00  9.74           O
ATOM   3025  HH  TYR 1 186    -120.049 -94.262 626.569  1.00  9.74           H
ATOM   3026  HN  TYR 1 186    -125.879 -91.954 628.822  1.00  9.74           H
ATOM   3027  N   SER 1 187    -128.408 -91.125 627.773  1.00  9.74           N
ATOM   3028  CA  SER 1 187    -129.796 -90.696 627.764  1.00  9.74           C
ATOM   3029  C   SER 1 187    -129.972 -89.515 626.807  1.00  9.74           C
ATOM   3030  O   SER 1 187    -129.345 -88.472 626.981  1.00  9.74           O
ATOM   3031  HA  SER 1 187    -130.362 -91.559 627.415  1.00  9.74           H
ATOM   3032  CB  SER 1 187    -130.263 -90.314 629.170  1.00  9.74           C
ATOM   3033 1HB  SER 1 187    -129.601 -89.551 629.578  1.00  9.74           H
ATOM   3034 2HB  SER 1 187    -131.259 -89.875 629.114  1.00  9.74           H
ATOM   3035  HG  SER 1 187    -129.366 -91.808 630.155  1.00  9.74           H
ATOM   3036  OG  SER 1 187    -130.289 -91.437 630.047  1.00  9.74           O
ATOM   3037  HN  SER 1 187    -127.927 -90.985 628.639  1.00  9.74           H
ATOM   3038  N   GLN 1 188    -130.829 -89.720 625.818  1.00  9.74           N
ATOM   3039  CA  GLN 1 188    -131.233 -88.634 624.940  1.00  9.74           C
ATOM   3040  C   GLN 1 188    -132.638 -88.889 624.393  1.00  9.74           C
ATOM   3041  O   GLN 1 188    -133.231 -89.934 624.655  1.00  9.74           O
ATOM   3042  HA  GLN 1 188    -131.235 -87.742 625.566  1.00  9.74           H
ATOM   3043  CB  GLN 1 188    -130.227 -88.446 623.803  1.00  9.74           C
ATOM   3044 1HB  GLN 1 188    -130.473 -87.546 623.240  1.00  9.74           H
ATOM   3045 2HB  GLN 1 188    -129.229 -88.300 624.216  1.00  9.74           H
ATOM   3046  CG  GLN 1 188    -130.226 -89.656 622.866  1.00  9.74           C
ATOM   3047 1HG  GLN 1 188    -130.067 -90.567 623.443  1.00  9.74           H
ATOM   3048 2HG  GLN 1 188    -131.199 -89.749 622.385  1.00  9.74           H
ATOM   3049  CD  GLN 1 188    -129.135 -89.524 621.802  1.00  9.74           C
ATOM   3050  OE1 GLN 1 188    -128.136 -88.847 621.980  1.00  9.74           O
ATOM   3051  NE2 GLN 1 188    -129.381 -90.208 620.688  1.00  9.74           N
ATOM   3052 1HE2 GLN 1 188    -130.220 -90.745 620.606  1.00  9.74           H
ATOM   3053 2HE2 GLN 1 188    -128.726 -90.185 619.932  1.00  9.74           H
ATOM   3054  HN  GLN 1 188    -131.245 -90.606 625.612  1.00  9.74           H
ATOM   3055  N   ILE 1 189    -133.132 -87.915 623.642  1.00  9.74           N
ATOM   3056  CA  ILE 1 189    -134.419 -88.057 622.982  1.00  9.74           C
ATOM   3057  C   ILE 1 189    -134.206 -88.616 621.574  1.00  9.74           C
ATOM   3058  O   ILE 1 189    -133.406 -88.085 620.806  1.00  9.74           O
ATOM   3059  HA  ILE 1 189    -135.002 -88.777 623.556  1.00  9.74           H
ATOM   3060  HB  ILE 1 189    -134.561 -85.969 622.541  1.00  9.74           H
ATOM   3061  CB  ILE 1 189    -135.183 -86.732 623.009  1.00  9.74           C
ATOM   3062  CG1 ILE 1 189    -135.447 -86.280 624.447  1.00  9.74           C
ATOM   3063 1HG1 ILE 1 189    -136.142 -86.969 624.926  1.00  9.74           H
ATOM   3064 2HG1 ILE 1 189    -134.520 -86.313 625.018  1.00  9.74           H
ATOM   3065  CG2 ILE 1 189    -136.473 -86.826 622.192  1.00  9.74           C
ATOM   3066 1HG2 ILE 1 189    -136.231 -87.069 621.157  1.00  9.74           H
ATOM   3067 2HG2 ILE 1 189    -137.111 -87.606 622.608  1.00  9.74           H
ATOM   3068 3HG2 ILE 1 189    -136.997 -85.871 622.227  1.00  9.74           H
ATOM   3069  CD1 ILE 1 189    -136.023 -84.863 624.479  1.00  9.74           C
ATOM   3070 1HD1 ILE 1 189    -135.315 -84.172 624.020  1.00  9.74           H
ATOM   3071 2HD1 ILE 1 189    -136.962 -84.839 623.927  1.00  9.74           H
ATOM   3072 3HD1 ILE 1 189    -136.201 -84.566 625.513  1.00  9.74           H
ATOM   3073  HN  ILE 1 189    -132.668 -87.043 623.481  1.00  9.74           H
ATOM   3074  N   LYS 1 190    -134.938 -89.681 621.278  1.00  9.74           N
ATOM   3075  CA  LYS 1 190    -135.008 -90.186 619.918  1.00  9.74           C
ATOM   3076  C   LYS 1 190    -136.359 -89.809 619.308  1.00  9.74           C
ATOM   3077  O   LYS 1 190    -137.406 -90.069 619.899  1.00  9.74           O
ATOM   3078  HA  LYS 1 190    -134.221 -89.694 619.346  1.00  9.74           H
ATOM   3079  CB  LYS 1 190    -134.717 -91.688 619.889  1.00  9.74           C
ATOM   3080 1HB  LYS 1 190    -133.765 -91.888 620.379  1.00  9.74           H
ATOM   3081 2HB  LYS 1 190    -135.483 -92.221 620.451  1.00  9.74           H
ATOM   3082  CG  LYS 1 190    -134.676 -92.210 618.451  1.00  9.74           C
ATOM   3083 1HG  LYS 1 190    -135.527 -91.818 617.893  1.00  9.74           H
ATOM   3084 2HG  LYS 1 190    -133.775 -91.849 617.955  1.00  9.74           H
ATOM   3085  CD  LYS 1 190    -134.703 -93.740 618.423  1.00  9.74           C
ATOM   3086 1HD  LYS 1 190    -133.890 -94.133 619.032  1.00  9.74           H
ATOM   3087 2HD  LYS 1 190    -135.633 -94.099 618.863  1.00  9.74           H
ATOM   3088  CE  LYS 1 190    -134.574 -94.264 616.991  1.00  9.74           C
ATOM   3089 1HE  LYS 1 190    -135.187 -93.662 616.320  1.00  9.74           H
ATOM   3090 2HE  LYS 1 190    -133.542 -94.166 616.653  1.00  9.74           H
ATOM   3091  NZ  LYS 1 190    -134.993 -95.681 616.918  1.00  9.74           N
ATOM   3092 1HZ  LYS 1 190    -134.610 -96.104 616.080  1.00  9.74           H
ATOM   3093 2HZ  LYS 1 190    -134.652 -96.177 617.734  1.00  9.74           H
ATOM   3094 3HZ  LYS 1 190    -136.006 -95.733 616.891  1.00  9.74           H
ATOM   3095  HN  LYS 1 190    -135.474 -90.194 621.948  1.00  9.74           H
ATOM   3096  N   GLU 1 191    -136.293 -89.201 618.132  1.00  9.74           N
ATOM   3097  CA  GLU 1 191    -137.493 -88.933 617.359  1.00  9.74           C
ATOM   3098  C   GLU 1 191    -137.672 -89.993 616.271  1.00  9.74           C
ATOM   3099  O   GLU 1 191    -136.820 -90.139 615.396  1.00  9.74           O
ATOM   3100  HA  GLU 1 191    -138.316 -88.992 618.072  1.00  9.74           H
ATOM   3101  CB  GLU 1 191    -137.454 -87.528 616.754  1.00  9.74           C
ATOM   3102 1HB  GLU 1 191    -136.482 -87.354 616.293  1.00  9.74           H
ATOM   3103 2HB  GLU 1 191    -138.288 -87.402 616.064  1.00  9.74           H
ATOM   3104  CG  GLU 1 191    -137.625 -86.460 617.837  1.00  9.74           C
ATOM   3105 1HG  GLU 1 191    -138.560 -86.626 618.372  1.00  9.74           H
ATOM   3106 2HG  GLU 1 191    -136.821 -86.545 618.567  1.00  9.74           H
ATOM   3107  CD  GLU 1 191    -137.622 -85.057 617.228  1.00  9.74           C
ATOM   3108  OE1 GLU 1 191    -137.591 -84.093 618.023  1.00  9.74           O
ATOM   3109  OE2 GLU 1 191    -137.651 -84.979 615.980  1.00  9.74           O
ATOM   3110  HN  GLU 1 191    -135.440 -88.895 617.708  1.00  9.74           H
ATOM   3111  N   GLU 1 192    -138.785 -90.707 616.361  1.00  9.74           N
ATOM   3112  CA  GLU 1 192    -139.072 -91.769 615.413  1.00  9.74           C
ATOM   3113  C   GLU 1 192    -140.532 -91.696 614.960  1.00  9.74           C
ATOM   3114  O   GLU 1 192    -141.438 -91.609 615.787  1.00  9.74           O
ATOM   3115  HA  GLU 1 192    -138.412 -91.587 614.565  1.00  9.74           H
ATOM   3116  CB  GLU 1 192    -138.752 -93.140 616.012  1.00  9.74           C
ATOM   3117 1HB  GLU 1 192    -137.714 -93.162 616.344  1.00  9.74           H
ATOM   3118 2HB  GLU 1 192    -139.463 -93.370 616.805  1.00  9.74           H
ATOM   3119  CG  GLU 1 192    -138.903 -94.245 614.964  1.00  9.74           C
ATOM   3120 1HG  GLU 1 192    -139.926 -94.622 614.973  1.00  9.74           H
ATOM   3121 2HG  GLU 1 192    -138.723 -93.836 613.970  1.00  9.74           H
ATOM   3122  CD  GLU 1 192    -137.929 -95.393 615.234  1.00  9.74           C
ATOM   3123  OE1 GLU 1 192    -137.329 -95.872 614.247  1.00  9.74           O
ATOM   3124  OE2 GLU 1 192    -137.806 -95.767 616.420  1.00  9.74           O
ATOM   3125  HN  GLU 1 192    -139.482 -90.568 617.065  1.00  9.74           H
ATOM   3126  N   SER 1 193    -140.714 -91.735 613.648  1.00  9.74           N
ATOM   3127  CA  SER 1 193    -142.049 -91.700 613.076  1.00  9.74           C
ATOM   3128  C   SER 1 193    -142.818 -90.493 613.617  1.00  9.74           C
ATOM   3129  O   SER 1 193    -144.048 -90.494 613.637  1.00  9.74           O
ATOM   3130  HA  SER 1 193    -141.900 -91.608 612.001  1.00  9.74           H
ATOM   3131  CB  SER 1 193    -142.811 -92.992 613.376  1.00  9.74           C
ATOM   3132 1HB  SER 1 193    -142.888 -93.125 614.456  1.00  9.74           H
ATOM   3133 2HB  SER 1 193    -143.827 -92.912 612.992  1.00  9.74           H
ATOM   3134  HG  SER 1 193    -141.435 -94.445 613.397  1.00  9.74           H
ATOM   3135  OG  SER 1 193    -142.176 -94.132 612.803  1.00  9.74           O
ATOM   3136  HN  SER 1 193    -139.970 -91.790 612.982  1.00  9.74           H
ATOM   3137  N   GLY 1 194    -142.061 -89.491 614.042  1.00  9.74           N
ATOM   3138  CA  GLY 1 194    -142.656 -88.257 614.526  1.00  9.74           C
ATOM   3139  C   GLY 1 194    -143.033 -88.373 616.004  1.00  9.74           C
ATOM   3140  O   GLY 1 194    -143.736 -87.516 616.538  1.00  9.74           O
ATOM   3141 1HA  GLY 1 194    -141.956 -87.433 614.389  1.00  9.74           H
ATOM   3142 2HA  GLY 1 194    -143.544 -88.022 613.938  1.00  9.74           H
ATOM   3143  HN  GLY 1 194    -141.062 -89.514 614.059  1.00  9.74           H
ATOM   3144  N   ILE 1 195    -142.549 -89.439 616.624  1.00  9.74           N
ATOM   3145  CA  ILE 1 195    -142.783 -89.652 618.042  1.00  9.74           C
ATOM   3146  C   ILE 1 195    -141.478 -89.428 618.809  1.00  9.74           C
ATOM   3147  O   ILE 1 195    -140.456 -90.034 618.493  1.00  9.74           O
ATOM   3148  HA  ILE 1 195    -143.508 -88.907 618.368  1.00  9.74           H
ATOM   3149  HB  ILE 1 195    -142.741 -91.783 617.868  1.00  9.74           H
ATOM   3150  CB  ILE 1 195    -143.409 -91.028 618.281  1.00  9.74           C
ATOM   3151  CG1 ILE 1 195    -144.746 -91.157 617.549  1.00  9.74           C
ATOM   3152 1HG1 ILE 1 195    -145.465 -90.456 617.972  1.00  9.74           H
ATOM   3153 2HG1 ILE 1 195    -144.617 -90.888 616.500  1.00  9.74           H
ATOM   3154  CG2 ILE 1 195    -143.545 -91.315 619.778  1.00  9.74           C
ATOM   3155 1HG2 ILE 1 195    -142.559 -91.293 620.243  1.00  9.74           H
ATOM   3156 2HG2 ILE 1 195    -144.180 -90.557 620.237  1.00  9.74           H
ATOM   3157 3HG2 ILE 1 195    -143.992 -92.299 619.920  1.00  9.74           H
ATOM   3158  CD1 ILE 1 195    -145.292 -92.582 617.653  1.00  9.74           C
ATOM   3159 1HD1 ILE 1 195    -144.581 -93.277 617.207  1.00  9.74           H
ATOM   3160 2HD1 ILE 1 195    -145.442 -92.838 618.702  1.00  9.74           H
ATOM   3161 3HD1 ILE 1 195    -146.243 -92.646 617.124  1.00  9.74           H
ATOM   3162  HN  ILE 1 195    -142.006 -90.149 616.174  1.00  9.74           H
ATOM   3163  N   ALA 1 196    -141.556 -88.555 619.803  1.00  9.74           N
ATOM   3164  CA  ALA 1 196    -140.411 -88.289 620.657  1.00  9.74           C
ATOM   3165  C   ALA 1 196    -140.317 -89.377 621.729  1.00  9.74           C
ATOM   3166  O   ALA 1 196    -141.267 -89.599 622.477  1.00  9.74           O
ATOM   3167  HA  ALA 1 196    -139.517 -88.326 620.034  1.00  9.74           H
ATOM   3168  CB  ALA 1 196    -140.536 -86.888 621.257  1.00  9.74           C
ATOM   3169 1HB  ALA 1 196    -140.569 -86.150 620.455  1.00  9.74           H
ATOM   3170 2HB  ALA 1 196    -141.451 -86.825 621.847  1.00  9.74           H
ATOM   3171 3HB  ALA 1 196    -139.677 -86.689 621.898  1.00  9.74           H
ATOM   3172  HN  ALA 1 196    -142.380 -88.035 620.027  1.00  9.74           H
ATOM   3173  N   ILE 1 197    -139.162 -90.025 621.769  1.00  9.74           N
ATOM   3174  CA  ILE 1 197    -138.939 -91.099 622.722  1.00  9.74           C
ATOM   3175  C   ILE 1 197    -137.697 -90.783 623.558  1.00  9.74           C
ATOM   3176  O   ILE 1 197    -136.607 -90.610 623.016  1.00  9.74           O
ATOM   3177  HA  ILE 1 197    -139.803 -91.131 623.386  1.00  9.74           H
ATOM   3178  HB  ILE 1 197    -138.030 -92.422 621.310  1.00  9.74           H
ATOM   3179  CB  ILE 1 197    -138.870 -92.448 622.004  1.00  9.74           C
ATOM   3180  CG1 ILE 1 197    -140.133 -92.693 621.176  1.00  9.74           C
ATOM   3181 1HG1 ILE 1 197    -141.005 -92.700 621.830  1.00  9.74           H
ATOM   3182 2HG1 ILE 1 197    -140.272 -91.877 620.467  1.00  9.74           H
ATOM   3183  CG2 ILE 1 197    -138.604 -93.583 622.994  1.00  9.74           C
ATOM   3184 1HG2 ILE 1 197    -137.655 -93.408 623.501  1.00  9.74           H
ATOM   3185 2HG2 ILE 1 197    -139.407 -93.620 623.730  1.00  9.74           H
ATOM   3186 3HG2 ILE 1 197    -138.559 -94.531 622.457  1.00  9.74           H
ATOM   3187  CD1 ILE 1 197    -140.044 -94.021 620.421  1.00  9.74           C
ATOM   3188 1HD1 ILE 1 197    -139.185 -94.001 619.750  1.00  9.74           H
ATOM   3189 2HD1 ILE 1 197    -139.929 -94.837 621.134  1.00  9.74           H
ATOM   3190 3HD1 ILE 1 197    -140.954 -94.171 619.841  1.00  9.74           H
ATOM   3191  HN  ILE 1 197    -138.389 -89.828 621.166  1.00  9.74           H
ATOM   3192  N   CYS 1 198    -137.904 -90.716 624.865  1.00  9.74           N
ATOM   3193  CA  CYS 1 198    -136.791 -90.633 625.796  1.00  9.74           C
ATOM   3194  C   CYS 1 198    -136.196 -92.033 625.960  1.00  9.74           C
ATOM   3195  O   CYS 1 198    -136.829 -92.916 626.539  1.00  9.74           O
ATOM   3196  HA  CYS 1 198    -136.063 -89.953 625.353  1.00  9.74           H
ATOM   3197  CB  CYS 1 198    -137.218 -90.033 627.137  1.00  9.74           C
ATOM   3198 1HB  CYS 1 198    -137.483 -88.984 627.007  1.00  9.74           H
ATOM   3199 2HB  CYS 1 198    -138.108 -90.543 627.505  1.00  9.74           H
ATOM   3200  SG  CYS 1 198    -135.860 -90.189 628.353  1.00  9.74           S
ATOM   3201  HN  CYS 1 198    -138.809 -90.719 625.289  1.00  9.74           H
ATOM   3202  N   THR 1 199    -134.988 -92.193 625.441  1.00  9.74           N
ATOM   3203  CA  THR 1 199    -134.350 -93.498 625.419  1.00  9.74           C
ATOM   3204  C   THR 1 199    -132.856 -93.367 625.726  1.00  9.74           C
ATOM   3205  O   THR 1 199    -132.330 -92.258 625.804  1.00  9.74           O
ATOM   3206  HA  THR 1 199    -134.786 -94.108 626.211  1.00  9.74           H
ATOM   3207  HB  THR 1 199    -135.678 -93.997 623.775  1.00  9.74           H
ATOM   3208  CB  THR 1 199    -134.637 -94.142 624.062  1.00  9.74           C
ATOM   3209  OG1 THR 1 199    -134.227 -95.497 624.226  1.00  9.74           O
ATOM   3210  HG1 THR 1 199    -134.726 -96.085 623.589  1.00  9.74           H
ATOM   3211  CG2 THR 1 199    -133.724 -93.608 622.956  1.00  9.74           C
ATOM   3212 1HG2 THR 1 199    -132.685 -93.814 623.211  1.00  9.74           H
ATOM   3213 2HG2 THR 1 199    -133.868 -92.533 622.854  1.00  9.74           H
ATOM   3214 3HG2 THR 1 199    -133.970 -94.098 622.013  1.00  9.74           H
ATOM   3215  HN  THR 1 199    -134.448 -91.452 625.042  1.00  9.74           H
ATOM   3216  N   MET 1 200    -132.216 -94.515 625.891  1.00  9.74           N
ATOM   3217  CA  MET 1 200    -130.766 -94.581 625.815  1.00  9.74           C
ATOM   3218  C   MET 1 200    -130.302 -94.796 624.372  1.00  9.74           C
ATOM   3219  O   MET 1 200    -130.904 -95.572 623.632  1.00  9.74           O
ATOM   3220  HA  MET 1 200    -130.409 -93.617 626.178  1.00  9.74           H
ATOM   3221  CB  MET 1 200    -130.260 -95.728 626.690  1.00  9.74           C
ATOM   3222 1HB  MET 1 200    -130.775 -96.651 626.421  1.00  9.74           H
ATOM   3223 2HB  MET 1 200    -129.198 -95.891 626.505  1.00  9.74           H
ATOM   3224  CG  MET 1 200    -130.485 -95.427 628.173  1.00  9.74           C
ATOM   3225 1HG  MET 1 200    -131.444 -94.928 628.310  1.00  9.74           H
ATOM   3226 2HG  MET 1 200    -130.526 -96.357 628.740  1.00  9.74           H
ATOM   3227  SD  MET 1 200    -129.167 -94.394 628.793  1.00  9.74           S
ATOM   3228  CE  MET 1 200    -127.921 -95.634 629.102  1.00  9.74           C
ATOM   3229 1HE  MET 1 200    -128.298 -96.355 629.828  1.00  9.74           H
ATOM   3230 2HE  MET 1 200    -127.680 -96.148 628.172  1.00  9.74           H
ATOM   3231 3HE  MET 1 200    -127.023 -95.157 629.496  1.00  9.74           H
ATOM   3232  HN  MET 1 200    -132.669 -95.387 626.074  1.00  9.74           H
ATOM   3233  N   VAL 1 201    -129.236 -94.094 624.016  1.00  9.74           N
ATOM   3234  CA  VAL 1 201    -128.593 -94.310 622.732  1.00  9.74           C
ATOM   3235  C   VAL 1 201    -127.104 -94.583 622.952  1.00  9.74           C
ATOM   3236  O   VAL 1 201    -126.402 -93.769 623.551  1.00  9.74           O
ATOM   3237  HA  VAL 1 201    -129.048 -95.191 622.280  1.00  9.74           H
ATOM   3238  HB  VAL 1 201    -128.399 -92.236 622.265  1.00  9.74           H
ATOM   3239  CB  VAL 1 201    -128.852 -93.117 621.809  1.00  9.74           C
ATOM   3240  CG1 VAL 1 201    -128.199 -93.328 620.442  1.00  9.74           C
ATOM   3241 1HG1 VAL 1 201    -127.122 -93.445 620.569  1.00  9.74           H
ATOM   3242 2HG1 VAL 1 201    -128.609 -94.225 619.978  1.00  9.74           H
ATOM   3243 3HG1 VAL 1 201    -128.398 -92.466 619.807  1.00  9.74           H
ATOM   3244  CG2 VAL 1 201    -130.352 -92.851 621.665  1.00  9.74           C
ATOM   3245 1HG2 VAL 1 201    -130.838 -93.731 621.243  1.00  9.74           H
ATOM   3246 2HG2 VAL 1 201    -130.779 -92.635 622.644  1.00  9.74           H
ATOM   3247 3HG2 VAL 1 201    -130.508 -91.998 621.004  1.00  9.74           H
ATOM   3248  HN  VAL 1 201    -128.814 -93.390 624.587  1.00  9.74           H
ATOM   3249  N   TYR 1 202    -126.665 -95.730 622.455  1.00  9.74           N
ATOM   3250  CA  TYR 1 202    -125.274 -96.125 622.598  1.00  9.74           C
ATOM   3251  C   TYR 1 202    -124.462 -95.730 621.363  1.00  9.74           C
ATOM   3252  O   TYR 1 202    -124.944 -95.844 620.236  1.00  9.74           O
ATOM   3253  HA  TYR 1 202    -124.867 -95.613 623.470  1.00  9.74           H
ATOM   3254  CB  TYR 1 202    -125.280 -97.650 622.724  1.00  9.74           C
ATOM   3255 1HB  TYR 1 202    -125.811 -98.072 621.871  1.00  9.74           H
ATOM   3256 2HB  TYR 1 202    -124.253 -98.012 622.671  1.00  9.74           H
ATOM   3257  CG  TYR 1 202    -125.921 -98.165 624.013  1.00  9.74           C
ATOM   3258  HD1 TYR 1 202    -124.108 -98.015 625.147  1.00  9.74           H
ATOM   3259  CD1 TYR 1 202    -125.164 -98.287 625.160  1.00  9.74           C
ATOM   3260  HD2 TYR 1 202    -127.856 -98.413 623.123  1.00  9.74           H
ATOM   3261  CD2 TYR 1 202    -127.258 -98.509 624.029  1.00  9.74           C
ATOM   3262  CE1 TYR 1 202    -125.768 -98.772 626.374  1.00  9.74           C
ATOM   3263  HE1 TYR 1 202    -125.181 -98.873 627.287  1.00  9.74           H
ATOM   3264  HE2 TYR 1 202    -128.916 -99.269 625.270  1.00  9.74           H
ATOM   3265  CE2 TYR 1 202    -127.862 -98.994 625.243  1.00  9.74           C
ATOM   3266  CZ  TYR 1 202    -127.087 -99.102 626.355  1.00  9.74           C
ATOM   3267  OH  TYR 1 202    -127.657 -99.560 627.502  1.00  9.74           O
ATOM   3268  HH  TYR 1 202    -128.632 -99.730 627.355  1.00  9.74           H
ATOM   3269  HN  TYR 1 202    -127.242 -96.383 621.963  1.00  9.74           H
ATOM   3270  N   PRO 1 203    -123.221 -95.260 621.549  1.00  9.74           N
ATOM   3271  CA  PRO 1 203    -122.427 -94.759 620.425  1.00  9.74           C
ATOM   3272  C   PRO 1 203    -122.014 -95.868 619.471  1.00  9.74           C
ATOM   3273  O   PRO 1 203    -121.864 -97.018 619.879  1.00  9.74           O
ATOM   3274  HA  PRO 1 203    -123.021 -94.072 619.822  1.00  9.74           H
ATOM   3275  CB  PRO 1 203    -121.217 -94.108 621.098  1.00  9.74           C
ATOM   3276 1HB  PRO 1 203    -120.320 -94.198 620.484  1.00  9.74           H
ATOM   3277 2HB  PRO 1 203    -121.378 -93.044 621.272  1.00  9.74           H
ATOM   3278  CG  PRO 1 203    -121.079 -94.863 622.389  1.00  9.74           C
ATOM   3279 1HG  PRO 1 203    -120.504 -95.779 622.250  1.00  9.74           H
ATOM   3280 2HG  PRO 1 203    -120.556 -94.270 623.139  1.00  9.74           H
ATOM   3281  CD  PRO 1 203    -122.484 -95.167 622.822  1.00  9.74           C
ATOM   3282 1HD  PRO 1 203    -122.537 -96.098 623.386  1.00  9.74           H
ATOM   3283 2HD  PRO 1 203    -122.885 -94.382 623.463  1.00  9.74           H
ATOM   3284  N   SER 1 204    -121.839 -95.488 618.214  1.00  9.74           N
ATOM   3285  CA  SER 1 204    -121.762 -96.465 617.141  1.00  9.74           C
ATOM   3286  C   SER 1 204    -120.742 -97.550 617.494  1.00  9.74           C
ATOM   3287  O   SER 1 204    -120.920 -98.714 617.138  1.00  9.74           O
ATOM   3288  HA  SER 1 204    -122.762 -96.891 617.066  1.00  9.74           H
ATOM   3289  CB  SER 1 204    -121.391 -95.799 615.815  1.00  9.74           C
ATOM   3290 1HB  SER 1 204    -121.158 -96.567 615.076  1.00  9.74           H
ATOM   3291 2HB  SER 1 204    -122.248 -95.243 615.436  1.00  9.74           H
ATOM   3292  HG  SER 1 204    -119.429 -95.447 615.996  1.00  9.74           H
ATOM   3293  OG  SER 1 204    -120.277 -94.920 615.952  1.00  9.74           O
ATOM   3294  HN  SER 1 204    -121.752 -94.535 617.924  1.00  9.74           H
ATOM   3295  N   ASP 1 205    -119.695 -97.130 618.189  1.00  9.74           N
ATOM   3296  CA  ASP 1 205    -118.533 -97.981 618.381  1.00  9.74           C
ATOM   3297  C   ASP 1 205    -118.867 -99.070 619.402  1.00  9.74           C
ATOM   3298  O   ASP 1 205    -119.001 -98.791 620.592  1.00  9.74           O
ATOM   3299  HA  ASP 1 205    -118.310 -98.387 617.395  1.00  9.74           H
ATOM   3300  CB  ASP 1 205    -117.346 -97.179 618.917  1.00  9.74           C
ATOM   3301 1HB  ASP 1 205    -117.601 -96.747 619.885  1.00  9.74           H
ATOM   3302 2HB  ASP 1 205    -116.497 -97.843 619.078  1.00  9.74           H
ATOM   3303  CG  ASP 1 205    -116.952 -96.065 617.945  1.00  9.74           C
ATOM   3304  OD1 ASP 1 205    -117.148 -96.279 616.729  1.00  9.74           O
ATOM   3305  OD2 ASP 1 205    -116.464 -95.026 618.439  1.00  9.74           O
ATOM   3306  HN  ASP 1 205    -119.634 -96.228 618.617  1.00  9.74           H
ATOM   3307  N   GLU 1 206    -118.993-100.290 618.898  1.00  9.74           N
ATOM   3308  CA  GLU 1 206    -119.245-101.432 619.760  1.00  9.74           C
ATOM   3309  C   GLU 1 206    -120.432-101.149 620.683  1.00  9.74           C
ATOM   3310  O   GLU 1 206    -120.514-101.698 621.780  1.00  9.74           O
ATOM   3311  HA  GLU 1 206    -119.488-102.254 619.086  1.00  9.74           H
ATOM   3312  CB  GLU 1 206    -117.998-101.797 620.567  1.00  9.74           C
ATOM   3313 1HB  GLU 1 206    -117.714-100.959 621.203  1.00  9.74           H
ATOM   3314 2HB  GLU 1 206    -118.175-102.719 621.121  1.00  9.74           H
ATOM   3315  CG  GLU 1 206    -116.809-102.072 619.644  1.00  9.74           C
ATOM   3316 1HG  GLU 1 206    -116.559-101.168 619.088  1.00  9.74           H
ATOM   3317 2HG  GLU 1 206    -115.934-102.332 620.240  1.00  9.74           H
ATOM   3318  CD  GLU 1 206    -117.123-103.207 618.668  1.00  9.74           C
ATOM   3319  OE1 GLU 1 206    -117.525-102.883 617.530  1.00  9.74           O
ATOM   3320  OE2 GLU 1 206    -116.954-104.375 619.082  1.00  9.74           O
ATOM   3321  HN  GLU 1 206    -118.924-100.502 617.924  1.00  9.74           H
ATOM   3322  N   SER 1 207    -121.322-100.292 620.204  1.00  9.74           N
ATOM   3323  CA  SER 1 207    -122.538 -99.987 620.939  1.00  9.74           C
ATOM   3324  C   SER 1 207    -123.078-101.253 621.605  1.00  9.74           C
ATOM   3325  O   SER 1 207    -123.503-101.219 622.759  1.00  9.74           O
ATOM   3326  HA  SER 1 207    -122.244 -99.254 621.691  1.00  9.74           H
ATOM   3327  CB  SER 1 207    -123.598 -99.376 620.020  1.00  9.74           C
ATOM   3328 1HB  SER 1 207    -124.566 -99.395 620.522  1.00  9.74           H
ATOM   3329 2HB  SER 1 207    -123.356 -98.330 619.833  1.00  9.74           H
ATOM   3330  HG  SER 1 207    -124.272 -99.558 618.145  1.00  9.74           H
ATOM   3331  OG  SER 1 207    -123.693-100.070 618.780  1.00  9.74           O
ATOM   3332  HN  SER 1 207    -121.223 -99.812 619.332  1.00  9.74           H
ATOM   3333  N   THR 1 208    -123.045-102.342 620.850  1.00  9.74           N
ATOM   3334  CA  THR 1 208    -123.685-103.572 621.283  1.00  9.74           C
ATOM   3335  C   THR 1 208    -122.983-104.131 622.522  1.00  9.74           C
ATOM   3336  O   THR 1 208    -123.638-104.603 623.451  1.00  9.74           O
ATOM   3337  HA  THR 1 208    -124.710-103.344 621.572  1.00  9.74           H
ATOM   3338  HB  THR 1 208    -124.124-105.501 620.385  1.00  9.74           H
ATOM   3339  CB  THR 1 208    -123.692-104.542 620.099  1.00  9.74           C
ATOM   3340  OG1 THR 1 208    -122.332-104.583 619.675  1.00  9.74           O
ATOM   3341  HG1 THR 1 208    -122.183-105.372 619.080  1.00  9.74           H
ATOM   3342  CG2 THR 1 208    -124.444-103.985 618.889  1.00  9.74           C
ATOM   3343 1HG2 THR 1 208    -125.394-103.562 619.215  1.00  9.74           H
ATOM   3344 2HG2 THR 1 208    -124.629-104.787 618.175  1.00  9.74           H
ATOM   3345 3HG2 THR 1 208    -123.844-103.208 618.416  1.00  9.74           H
ATOM   3346  HN  THR 1 208    -122.593-102.391 619.960  1.00  9.74           H
ATOM   3347  N   LYS 1 209    -121.660-104.059 622.497  1.00  9.74           N
ATOM   3348  CA  LYS 1 209    -120.864-104.515 623.624  1.00  9.74           C
ATOM   3349  C   LYS 1 209    -121.148-103.626 624.836  1.00  9.74           C
ATOM   3350  O   LYS 1 209    -121.174-104.104 625.969  1.00  9.74           O
ATOM   3351  HA  LYS 1 209    -121.183-105.531 623.859  1.00  9.74           H
ATOM   3352  CB  LYS 1 209    -119.384-104.582 623.242  1.00  9.74           C
ATOM   3353 1HB  LYS 1 209    -119.069-103.626 622.825  1.00  9.74           H
ATOM   3354 2HB  LYS 1 209    -118.782-104.754 624.135  1.00  9.74           H
ATOM   3355  CG  LYS 1 209    -119.130-105.697 622.226  1.00  9.74           C
ATOM   3356 1HG  LYS 1 209    -119.436-106.654 622.647  1.00  9.74           H
ATOM   3357 2HG  LYS 1 209    -119.739-105.530 621.337  1.00  9.74           H
ATOM   3358  CD  LYS 1 209    -117.652-105.755 621.834  1.00  9.74           C
ATOM   3359 1HD  LYS 1 209    -117.346-104.797 621.413  1.00  9.74           H
ATOM   3360 2HD  LYS 1 209    -117.043-105.921 622.723  1.00  9.74           H
ATOM   3361  CE  LYS 1 209    -117.397-106.870 620.818  1.00  9.74           C
ATOM   3362 1HE  LYS 1 209    -117.335-107.830 621.331  1.00  9.74           H
ATOM   3363 2HE  LYS 1 209    -118.233-106.934 620.122  1.00  9.74           H
ATOM   3364  NZ  LYS 1 209    -116.143-106.617 620.074  1.00  9.74           N
ATOM   3365 1HZ  LYS 1 209    -115.939-107.410 619.476  1.00  9.74           H
ATOM   3366 2HZ  LYS 1 209    -116.250-105.784 619.506  1.00  9.74           H
ATOM   3367 3HZ  LYS 1 209    -115.382-106.483 620.730  1.00  9.74           H
ATOM   3368  HN  LYS 1 209    -121.134-103.698 621.727  1.00  9.74           H
ATOM   3369  N   LEU 1 210    -121.352-102.347 624.557  1.00  9.74           N
ATOM   3370  CA  LEU 1 210    -121.568-101.375 625.615  1.00  9.74           C
ATOM   3371  C   LEU 1 210    -122.919-101.645 626.281  1.00  9.74           C
ATOM   3372  O   LEU 1 210    -123.024-101.635 627.507  1.00  9.74           O
ATOM   3373  HA  LEU 1 210    -120.783-101.519 626.356  1.00  9.74           H
ATOM   3374  CB  LEU 1 210    -121.423 -99.952 625.073  1.00  9.74           C
ATOM   3375 1HB  LEU 1 210    -120.476 -99.882 624.538  1.00  9.74           H
ATOM   3376 2HB  LEU 1 210    -122.214 -99.780 624.343  1.00  9.74           H
ATOM   3377  HG  LEU 1 210    -122.434 -98.883 626.626  1.00  9.74           H
ATOM   3378  CG  LEU 1 210    -121.474 -98.830 626.112  1.00  9.74           C
ATOM   3379  CD1 LEU 1 210    -120.384 -99.012 627.170  1.00  9.74           C
ATOM   3380 1HD1 LEU 1 210    -120.527 -99.966 627.678  1.00  9.74           H
ATOM   3381 2HD1 LEU 1 210    -119.406 -99.000 626.690  1.00  9.74           H
ATOM   3382 3HD1 LEU 1 210    -120.443 -98.202 627.896  1.00  9.74           H
ATOM   3383  CD2 LEU 1 210    -121.397 -97.457 625.441  1.00  9.74           C
ATOM   3384 1HD2 LEU 1 210    -120.463 -97.376 624.885  1.00  9.74           H
ATOM   3385 2HD2 LEU 1 210    -122.238 -97.339 624.757  1.00  9.74           H
ATOM   3386 3HD2 LEU 1 210    -121.435 -96.678 626.202  1.00  9.74           H
ATOM   3387  HN  LEU 1 210    -121.372-101.973 623.629  1.00  9.74           H
ATOM   3388  N   LYS 1 211    -123.919-101.879 625.444  1.00  9.74           N
ATOM   3389  CA  LYS 1 211    -125.260-102.147 625.937  1.00  9.74           C
ATOM   3390  C   LYS 1 211    -125.228-103.379 626.844  1.00  9.74           C
ATOM   3391  O   LYS 1 211    -125.664-103.319 627.993  1.00  9.74           O
ATOM   3392  HA  LYS 1 211    -125.567-101.288 626.532  1.00  9.74           H
ATOM   3393  CB  LYS 1 211    -126.244-102.267 624.772  1.00  9.74           C
ATOM   3394 1HB  LYS 1 211    -126.224-101.353 624.178  1.00  9.74           H
ATOM   3395 2HB  LYS 1 211    -125.938-103.081 624.115  1.00  9.74           H
ATOM   3396  CG  LYS 1 211    -127.665-102.521 625.279  1.00  9.74           C
ATOM   3397 1HG  LYS 1 211    -127.717-103.501 625.753  1.00  9.74           H
ATOM   3398 2HG  LYS 1 211    -127.920-101.785 626.042  1.00  9.74           H
ATOM   3399  CD  LYS 1 211    -128.678-102.447 624.134  1.00  9.74           C
ATOM   3400 1HD  LYS 1 211    -128.587-101.488 623.625  1.00  9.74           H
ATOM   3401 2HD  LYS 1 211    -128.457-103.221 623.399  1.00  9.74           H
ATOM   3402  CE  LYS 1 211    -130.106-102.623 624.653  1.00  9.74           C
ATOM   3403 1HE  LYS 1 211    -130.225-103.619 625.080  1.00  9.74           H
ATOM   3404 2HE  LYS 1 211    -130.299-101.909 625.454  1.00  9.74           H
ATOM   3405  NZ  LYS 1 211    -131.083-102.426 623.559  1.00  9.74           N
ATOM   3406 1HZ  LYS 1 211    -132.022-102.412 623.942  1.00  9.74           H
ATOM   3407 2HZ  LYS 1 211    -130.895-101.546 623.092  1.00  9.74           H
ATOM   3408 3HZ  LYS 1 211    -131.001-103.186 622.892  1.00  9.74           H
ATOM   3409  HN  LYS 1 211    -123.825-101.887 624.449  1.00  9.74           H
ATOM   3410  N   SER 1 212    -124.707-104.466 626.295  1.00  9.74           N
ATOM   3411  CA  SER 1 212    -124.743-105.744 626.985  1.00  9.74           C
ATOM   3412  C   SER 1 212    -123.971-105.650 628.302  1.00  9.74           C
ATOM   3413  O   SER 1 212    -124.354-106.265 629.296  1.00  9.74           O
ATOM   3414  HA  SER 1 212    -125.799-105.940 627.173  1.00  9.74           H
ATOM   3415  CB  SER 1 212    -124.166-106.859 626.110  1.00  9.74           C
ATOM   3416 1HB  SER 1 212    -124.028-107.757 626.712  1.00  9.74           H
ATOM   3417 2HB  SER 1 212    -124.879-107.109 625.324  1.00  9.74           H
ATOM   3418  HG  SER 1 212    -123.065-106.200 624.574  1.00  9.74           H
ATOM   3419  OG  SER 1 212    -122.923-106.486 625.522  1.00  9.74           O
ATOM   3420  HN  SER 1 212    -124.267-104.483 625.397  1.00  9.74           H
ATOM   3421  N   ALA 1 213    -122.898-104.874 628.268  1.00  9.74           N
ATOM   3422  CA  ALA 1 213    -122.090-104.661 629.457  1.00  9.74           C
ATOM   3423  C   ALA 1 213    -122.920-103.918 630.506  1.00  9.74           C
ATOM   3424  O   ALA 1 213    -122.936-104.302 631.675  1.00  9.74           O
ATOM   3425  HA  ALA 1 213    -121.814-105.639 629.850  1.00  9.74           H
ATOM   3426  CB  ALA 1 213    -120.815-103.904 629.079  1.00  9.74           C
ATOM   3427 1HB  ALA 1 213    -120.247-104.487 628.354  1.00  9.74           H
ATOM   3428 2HB  ALA 1 213    -121.080-102.941 628.643  1.00  9.74           H
ATOM   3429 3HB  ALA 1 213    -120.209-103.744 629.971  1.00  9.74           H
ATOM   3430  HN  ALA 1 213    -122.579-104.396 627.449  1.00  9.74           H
ATOM   3431  N   VAL 1 214    -123.588-102.869 630.051  1.00  9.74           N
ATOM   3432  CA  VAL 1 214    -124.341-102.013 630.952  1.00  9.74           C
ATOM   3433  C   VAL 1 214    -125.505-102.807 631.549  1.00  9.74           C
ATOM   3434  O   VAL 1 214    -125.883-102.591 632.700  1.00  9.74           O
ATOM   3435  HA  VAL 1 214    -123.671-101.713 631.758  1.00  9.74           H
ATOM   3436  HB  VAL 1 214    -125.186-101.049 629.246  1.00  9.74           H
ATOM   3437  CB  VAL 1 214    -124.794-100.750 630.218  1.00  9.74           C
ATOM   3438  CG1 VAL 1 214    -125.918-100.045 630.980  1.00  9.74           C
ATOM   3439 1HG1 VAL 1 214    -126.770-100.719 631.076  1.00  9.74           H
ATOM   3440 2HG1 VAL 1 214    -125.564 -99.765 631.972  1.00  9.74           H
ATOM   3441 3HG1 VAL 1 214    -126.221 -99.151 630.436  1.00  9.74           H
ATOM   3442  CG2 VAL 1 214    -123.617 -99.803 629.978  1.00  9.74           C
ATOM   3443 1HG2 VAL 1 214    -123.182 -99.514 630.935  1.00  9.74           H
ATOM   3444 2HG2 VAL 1 214    -122.862-100.307 629.374  1.00  9.74           H
ATOM   3445 3HG2 VAL 1 214    -123.966 -98.913 629.455  1.00  9.74           H
ATOM   3446  HN  VAL 1 214    -123.621-102.601 629.088  1.00  9.74           H
ATOM   3447  N   LEU 1 215    -126.040-103.710 630.741  1.00  9.74           N
ATOM   3448  CA  LEU 1 215    -127.153-104.537 631.175  1.00  9.74           C
ATOM   3449  C   LEU 1 215    -126.654-105.561 632.197  1.00  9.74           C
ATOM   3450  O   LEU 1 215    -127.295-105.780 633.224  1.00  9.74           O
ATOM   3451  HA  LEU 1 215    -127.874-103.883 631.665  1.00  9.74           H
ATOM   3452  CB  LEU 1 215    -127.856-105.164 629.969  1.00  9.74           C
ATOM   3453 1HB  LEU 1 215    -127.137-105.244 629.155  1.00  9.74           H
ATOM   3454 2HB  LEU 1 215    -128.152-106.179 630.234  1.00  9.74           H
ATOM   3455  HG  LEU 1 215    -129.789-104.302 630.280  1.00  9.74           H
ATOM   3456  CG  LEU 1 215    -129.090-104.422 629.452  1.00  9.74           C
ATOM   3457  CD1 LEU 1 215    -128.722-103.019 628.964  1.00  9.74           C
ATOM   3458 1HD1 LEU 1 215    -128.291-102.450 629.788  1.00  9.74           H
ATOM   3459 2HD1 LEU 1 215    -127.994-103.095 628.156  1.00  9.74           H
ATOM   3460 3HD1 LEU 1 215    -129.617-102.514 628.602  1.00  9.74           H
ATOM   3461  CD2 LEU 1 215    -129.806-105.235 628.371  1.00  9.74           C
ATOM   3462 1HD2 LEU 1 215    -129.126-105.407 627.536  1.00  9.74           H
ATOM   3463 2HD2 LEU 1 215    -130.122-106.192 628.786  1.00  9.74           H
ATOM   3464 3HD2 LEU 1 215    -130.679-104.684 628.021  1.00  9.74           H
ATOM   3465  HN  LEU 1 215    -125.726-103.880 629.807  1.00  9.74           H
ATOM   3466  N   THR 1 216    -125.516-106.160 631.880  1.00  9.74           N
ATOM   3467  CA  THR 1 216    -124.944-107.182 632.739  1.00  9.74           C
ATOM   3468  C   THR 1 216    -124.680-106.619 634.137  1.00  9.74           C
ATOM   3469  O   THR 1 216    -124.940-107.284 635.138  1.00  9.74           O
ATOM   3470  HA  THR 1 216    -125.673-107.985 632.850  1.00  9.74           H
ATOM   3471  HB  THR 1 216    -122.933-106.945 631.952  1.00  9.74           H
ATOM   3472  CB  THR 1 216    -123.687-107.725 632.056  1.00  9.74           C
ATOM   3473  OG1 THR 1 216    -124.168-108.282 630.835  1.00  9.74           O
ATOM   3474  HG1 THR 1 216    -123.971-107.662 630.075  1.00  9.74           H
ATOM   3475  CG2 THR 1 216    -123.086-108.919 632.799  1.00  9.74           C
ATOM   3476 1HG2 THR 1 216    -123.818-109.726 632.843  1.00  9.74           H
ATOM   3477 2HG2 THR 1 216    -122.814-108.619 633.811  1.00  9.74           H
ATOM   3478 3HG2 THR 1 216    -122.196-109.265 632.272  1.00  9.74           H
ATOM   3479  HN  THR 1 216    -124.988-105.957 631.055  1.00  9.74           H
ATOM   3480  N   LEU 1 217    -124.167-105.397 634.160  1.00  9.74           N
ATOM   3481  CA  LEU 1 217    -123.838-104.748 635.418  1.00  9.74           C
ATOM   3482  C   LEU 1 217    -125.107-104.607 636.261  1.00  9.74           C
ATOM   3483  O   LEU 1 217    -125.069-104.774 637.479  1.00  9.74           O
ATOM   3484  HA  LEU 1 217    -123.142-105.397 635.948  1.00  9.74           H
ATOM   3485  CB  LEU 1 217    -123.118-103.422 635.164  1.00  9.74           C
ATOM   3486 1HB  LEU 1 217    -122.277-103.610 634.496  1.00  9.74           H
ATOM   3487 2HB  LEU 1 217    -123.800-102.756 634.636  1.00  9.74           H
ATOM   3488  HG  LEU 1 217    -123.419-102.591 637.111  1.00  9.74           H
ATOM   3489  CG  LEU 1 217    -122.596-102.694 636.404  1.00  9.74           C
ATOM   3490  CD1 LEU 1 217    -121.502-103.509 637.098  1.00  9.74           C
ATOM   3491 1HD1 LEU 1 217    -121.907-104.474 637.404  1.00  9.74           H
ATOM   3492 2HD1 LEU 1 217    -120.672-103.665 636.409  1.00  9.74           H
ATOM   3493 3HD1 LEU 1 217    -121.149-102.969 637.976  1.00  9.74           H
ATOM   3494  CD2 LEU 1 217    -122.122-101.282 636.053  1.00  9.74           C
ATOM   3495 1HD2 LEU 1 217    -121.320-101.341 635.318  1.00  9.74           H
ATOM   3496 2HD2 LEU 1 217    -122.954-100.713 635.638  1.00  9.74           H
ATOM   3497 3HD2 LEU 1 217    -121.756-100.787 636.952  1.00  9.74           H
ATOM   3498  HN  LEU 1 217    -123.977-104.854 633.342  1.00  9.74           H
ATOM   3499  N   LYS 1 218    -126.201-104.300 635.580  1.00  9.74           N
ATOM   3500  CA  LYS 1 218    -127.469-104.085 636.257  1.00  9.74           C
ATOM   3501  C   LYS 1 218    -127.951-105.406 636.858  1.00  9.74           C
ATOM   3502  O   LYS 1 218    -128.485-105.430 637.966  1.00  9.74           O
ATOM   3503  HA  LYS 1 218    -127.290-103.380 637.069  1.00  9.74           H
ATOM   3504  CB  LYS 1 218    -128.479-103.435 635.309  1.00  9.74           C
ATOM   3505 1HB  LYS 1 218    -128.470-103.954 634.350  1.00  9.74           H
ATOM   3506 2HB  LYS 1 218    -129.484-103.538 635.717  1.00  9.74           H
ATOM   3507  CG  LYS 1 218    -128.158-101.954 635.096  1.00  9.74           C
ATOM   3508 1HG  LYS 1 218    -128.482-101.380 635.964  1.00  9.74           H
ATOM   3509 2HG  LYS 1 218    -127.079-101.821 635.010  1.00  9.74           H
ATOM   3510  CD  LYS 1 218    -128.845-101.419 633.838  1.00  9.74           C
ATOM   3511 1HD  LYS 1 218    -128.550-102.018 632.976  1.00  9.74           H
ATOM   3512 2HD  LYS 1 218    -129.926-101.518 633.940  1.00  9.74           H
ATOM   3513  CE  LYS 1 218    -128.481 -99.953 633.596  1.00  9.74           C
ATOM   3514 1HE  LYS 1 218    -129.008 -99.319 634.310  1.00  9.74           H
ATOM   3515 2HE  LYS 1 218    -127.415 -99.804 633.764  1.00  9.74           H
ATOM   3516  NZ  LYS 1 218    -128.833 -99.553 632.215  1.00  9.74           N
ATOM   3517 1HZ  LYS 1 218    -128.219 -98.804 631.914  1.00  9.74           H
ATOM   3518 2HZ  LYS 1 218    -128.724-100.348 631.595  1.00  9.74           H
ATOM   3519 3HZ  LYS 1 218    -129.794 -99.233 632.190  1.00  9.74           H
ATOM   3520  HN  LYS 1 218    -126.231-104.198 634.585  1.00  9.74           H
ATOM   3521  N   VAL 1 219    -127.747-106.474 636.101  1.00  9.74           N
ATOM   3522  CA  VAL 1 219    -128.194-107.789 636.525  1.00  9.74           C
ATOM   3523  C   VAL 1 219    -127.408-108.215 637.767  1.00  9.74           C
ATOM   3524  O   VAL 1 219    -127.985-108.718 638.730  1.00  9.74           O
ATOM   3525  HA  VAL 1 219    -129.249-107.709 636.789  1.00  9.74           H
ATOM   3526  HB  VAL 1 219    -127.037-108.763 635.020  1.00  9.74           H
ATOM   3527  CB  VAL 1 219    -128.069-108.783 635.369  1.00  9.74           C
ATOM   3528  CG1 VAL 1 219    -128.381-110.207 635.833  1.00  9.74           C
ATOM   3529 1HG1 VAL 1 219    -127.682-110.495 636.618  1.00  9.74           H
ATOM   3530 2HG1 VAL 1 219    -129.399-110.248 636.221  1.00  9.74           H
ATOM   3531 3HG1 VAL 1 219    -128.285-110.893 634.992  1.00  9.74           H
ATOM   3532  CG2 VAL 1 219    -128.968-108.379 634.199  1.00  9.74           C
ATOM   3533 1HG2 VAL 1 219    -130.007-108.356 634.529  1.00  9.74           H
ATOM   3534 2HG2 VAL 1 219    -128.679-107.390 633.843  1.00  9.74           H
ATOM   3535 3HG2 VAL 1 219    -128.860-109.102 633.391  1.00  9.74           H
ATOM   3536  HN  VAL 1 219    -127.285-106.450 635.214  1.00  9.74           H
ATOM   3537  N   ILE 1 220    -126.102-107.998 637.704  1.00  9.74           N
ATOM   3538  CA  ILE 1 220    -125.214-108.466 638.755  1.00  9.74           C
ATOM   3539  C   ILE 1 220    -125.534-107.725 640.055  1.00  9.74           C
ATOM   3540  O   ILE 1 220    -125.795-108.350 641.082  1.00  9.74           O
ATOM   3541  HA  ILE 1 220    -125.416-109.527 638.904  1.00  9.74           H
ATOM   3542  HB  ILE 1 220    -123.603-107.338 637.915  1.00  9.74           H
ATOM   3543  CB  ILE 1 220    -123.754-108.340 638.318  1.00  9.74           C
ATOM   3544  CG1 ILE 1 220    -123.429-109.330 637.198  1.00  9.74           C
ATOM   3545 1HG1 ILE 1 220    -123.491-110.349 637.580  1.00  9.74           H
ATOM   3546 2HG1 ILE 1 220    -124.170-109.242 636.403  1.00  9.74           H
ATOM   3547  CG2 ILE 1 220    -122.809-108.494 639.511  1.00  9.74           C
ATOM   3548 1HG2 ILE 1 220    -123.022-107.718 640.246  1.00  9.74           H
ATOM   3549 2HG2 ILE 1 220    -122.954-109.474 639.966  1.00  9.74           H
ATOM   3550 3HG2 ILE 1 220    -121.777-108.400 639.173  1.00  9.74           H
ATOM   3551  CD1 ILE 1 220    -122.031-109.077 636.630  1.00  9.74           C
ATOM   3552 1HD1 ILE 1 220    -121.980-108.065 636.228  1.00  9.74           H
ATOM   3553 2HD1 ILE 1 220    -121.291-109.190 637.422  1.00  9.74           H
ATOM   3554 3HD1 ILE 1 220    -121.826-109.795 635.836  1.00  9.74           H
ATOM   3555  HN  ILE 1 220    -125.651-107.512 636.955  1.00  9.74           H
ATOM   3556  N   LEU 1 221    -125.501-106.403 639.968  1.00  9.74           N
ATOM   3557  CA  LEU 1 221    -125.514-105.575 641.162  1.00  9.74           C
ATOM   3558  C   LEU 1 221    -126.963-105.276 641.554  1.00  9.74           C
ATOM   3559  O   LEU 1 221    -127.247-104.980 642.714  1.00  9.74           O
ATOM   3560  HA  LEU 1 221    -125.051-106.149 641.964  1.00  9.74           H
ATOM   3561  CB  LEU 1 221    -124.663-104.321 640.953  1.00  9.74           C
ATOM   3562 1HB  LEU 1 221    -125.063-103.772 640.100  1.00  9.74           H
ATOM   3563 2HB  LEU 1 221    -124.776-103.679 641.826  1.00  9.74           H
ATOM   3564  HG  LEU 1 221    -123.056-105.144 639.807  1.00  9.74           H
ATOM   3565  CG  LEU 1 221    -123.170-104.556 640.717  1.00  9.74           C
ATOM   3566  CD1 LEU 1 221    -122.435-103.232 640.496  1.00  9.74           C
ATOM   3567 1HD1 LEU 1 221    -122.850-102.727 639.624  1.00  9.74           H
ATOM   3568 2HD1 LEU 1 221    -122.554-102.598 641.374  1.00  9.74           H
ATOM   3569 3HD1 LEU 1 221    -121.375-103.428 640.331  1.00  9.74           H
ATOM   3570  CD2 LEU 1 221    -122.556-105.368 641.860  1.00  9.74           C
ATOM   3571 1HD2 LEU 1 221    -122.681-104.827 642.798  1.00  9.74           H
ATOM   3572 2HD2 LEU 1 221    -123.055-106.334 641.927  1.00  9.74           H
ATOM   3573 3HD2 LEU 1 221    -121.494-105.520 641.667  1.00  9.74           H
ATOM   3574  HN  LEU 1 221    -125.467-105.900 639.105  1.00  9.74           H
ATOM   3575  N   GLY 1 222    -127.840-105.364 640.565  1.00  9.74           N
ATOM   3576  CA  GLY 1 222    -129.231-104.992 640.764  1.00  9.74           C
ATOM   3577  C   GLY 1 222    -130.043-106.172 641.301  1.00  9.74           C
ATOM   3578  O   GLY 1 222    -131.146-105.989 641.814  1.00  9.74           O
ATOM   3579 1HA  GLY 1 222    -129.292-104.156 641.461  1.00  9.74           H
ATOM   3580 2HA  GLY 1 222    -129.658-104.652 639.820  1.00  9.74           H
ATOM   3581  HN  GLY 1 222    -127.615-105.683 639.645  1.00  9.74           H
ATOM   3582  N   PHE 1 223    -129.466-107.357 641.165  1.00  9.74           N
ATOM   3583  CA  PHE 1 223    -130.167-108.577 641.529  1.00  9.74           C
ATOM   3584  C   PHE 1 223    -129.226-109.565 642.221  1.00  9.74           C
ATOM   3585  O   PHE 1 223    -129.362-109.825 643.415  1.00  9.74           O
ATOM   3586  HA  PHE 1 223    -130.966-108.298 642.216  1.00  9.74           H
ATOM   3587  CB  PHE 1 223    -130.680-109.202 640.230  1.00  9.74           C
ATOM   3588 1HB  PHE 1 223    -131.275-108.464 639.693  1.00  9.74           H
ATOM   3589 2HB  PHE 1 223    -129.828-109.448 639.596  1.00  9.74           H
ATOM   3590  CG  PHE 1 223    -131.523-110.463 640.437  1.00  9.74           C
ATOM   3591  HD1 PHE 1 223    -130.190-111.699 639.335  1.00  9.74           H
ATOM   3592  CD1 PHE 1 223    -131.116-111.647 639.907  1.00  9.74           C
ATOM   3593  HD2 PHE 1 223    -133.005-109.448 641.575  1.00  9.74           H
ATOM   3594  CD2 PHE 1 223    -132.679-110.398 641.151  1.00  9.74           C
ATOM   3595  CE1 PHE 1 223    -131.898-112.817 640.099  1.00  9.74           C
ATOM   3596  HE1 PHE 1 223    -131.572-113.766 639.674  1.00  9.74           H
ATOM   3597  CE2 PHE 1 223    -133.461-111.567 641.343  1.00  9.74           C
ATOM   3598  HE2 PHE 1 223    -134.387-111.516 641.914  1.00  9.74           H
ATOM   3599  CZ  PHE 1 223    -133.054-112.752 640.813  1.00  9.74           C
ATOM   3600  HZ  PHE 1 223    -133.655-113.650 640.960  1.00  9.74           H
ATOM   3601  HN  PHE 1 223    -128.539-107.491 640.815  1.00  9.74           H
ATOM   3602  N   PHE 1 224    -128.292-110.088 641.440  1.00  9.74           N
ATOM   3603  CA  PHE 1 224    -127.662-111.355 641.772  1.00  9.74           C
ATOM   3604  C   PHE 1 224    -126.921-111.265 643.107  1.00  9.74           C
ATOM   3605  O   PHE 1 224    -127.157-112.070 644.008  1.00  9.74           O
ATOM   3606  HA  PHE 1 224    -128.454-112.100 641.847  1.00  9.74           H
ATOM   3607  CB  PHE 1 224    -126.654-111.658 640.662  1.00  9.74           C
ATOM   3608 1HB  PHE 1 224    -127.091-111.382 639.702  1.00  9.74           H
ATOM   3609 2HB  PHE 1 224    -125.774-111.031 640.803  1.00  9.74           H
ATOM   3610  CG  PHE 1 224    -126.214-113.122 640.603  1.00  9.74           C
ATOM   3611  HD1 PHE 1 224    -124.558-112.818 641.901  1.00  9.74           H
ATOM   3612  CD1 PHE 1 224    -125.121-113.533 641.301  1.00  9.74           C
ATOM   3613  HD2 PHE 1 224    -127.793-113.685 639.294  1.00  9.74           H
ATOM   3614  CD2 PHE 1 224    -126.917-114.014 639.853  1.00  9.74           C
ATOM   3615  CE1 PHE 1 224    -124.713-114.892 641.246  1.00  9.74           C
ATOM   3616  HE1 PHE 1 224    -123.837-115.220 641.805  1.00  9.74           H
ATOM   3617  CE2 PHE 1 224    -126.509-115.373 639.799  1.00  9.74           C
ATOM   3618  HE2 PHE 1 224    -127.071-116.087 639.198  1.00  9.74           H
ATOM   3619  CZ  PHE 1 224    -125.416-115.783 640.497  1.00  9.74           C
ATOM   3620  HZ  PHE 1 224    -125.103-116.826 640.455  1.00  9.74           H
ATOM   3621  HN  PHE 1 224    -127.965-109.663 640.596  1.00  9.74           H
ATOM   3622  N   LEU 1 225    -126.039-110.280 643.193  1.00  9.74           N
ATOM   3623  CA  LEU 1 225    -125.233-110.100 644.389  1.00  9.74           C
ATOM   3624  C   LEU 1 225    -126.154-109.888 645.592  1.00  9.74           C
ATOM   3625  O   LEU 1 225    -126.043-110.593 646.594  1.00  9.74           O
ATOM   3626  HA  LEU 1 225    -124.668-111.019 644.544  1.00  9.74           H
ATOM   3627  CB  LEU 1 225    -124.218-108.973 644.185  1.00  9.74           C
ATOM   3628 1HB  LEU 1 225    -123.464-109.314 643.476  1.00  9.74           H
ATOM   3629 2HB  LEU 1 225    -124.730-108.128 643.724  1.00  9.74           H
ATOM   3630  HG  LEU 1 225    -124.260-108.269 646.204  1.00  9.74           H
ATOM   3631  CG  LEU 1 225    -123.506-108.476 645.445  1.00  9.74           C
ATOM   3632  CD1 LEU 1 225    -122.578-109.553 646.011  1.00  9.74           C
ATOM   3633 1HD1 LEU 1 225    -123.161-110.438 646.265  1.00  9.74           H
ATOM   3634 2HD1 LEU 1 225    -121.827-109.814 645.266  1.00  9.74           H
ATOM   3635 3HD1 LEU 1 225    -122.085-109.173 646.906  1.00  9.74           H
ATOM   3636  CD2 LEU 1 225    -122.765-107.165 645.175  1.00  9.74           C
ATOM   3637 1HD2 LEU 1 225    -122.022-107.322 644.393  1.00  9.74           H
ATOM   3638 2HD2 LEU 1 225    -123.477-106.405 644.853  1.00  9.74           H
ATOM   3639 3HD2 LEU 1 225    -122.268-106.834 646.087  1.00  9.74           H
ATOM   3640  HN  LEU 1 225    -125.872-109.614 642.466  1.00  9.74           H
ATOM   3641  N   PRO 1 226    -127.075-108.918 645.517  1.00  9.74           N
ATOM   3642  CA  PRO 1 226    -128.008-108.676 646.620  1.00  9.74           C
ATOM   3643  C   PRO 1 226    -128.747-109.936 647.038  1.00  9.74           C
ATOM   3644  O   PRO 1 226    -128.862-110.227 648.227  1.00  9.74           O
ATOM   3645  HA  PRO 1 226    -127.462-108.358 647.509  1.00  9.74           H
ATOM   3646  CB  PRO 1 226    -128.961-107.617 646.063  1.00  9.74           C
ATOM   3647 1HB  PRO 1 226    -129.836-108.070 645.597  1.00  9.74           H
ATOM   3648 2HB  PRO 1 226    -129.326-106.953 646.847  1.00  9.74           H
ATOM   3649  CG  PRO 1 226    -128.105-106.870 645.047  1.00  9.74           C
ATOM   3650 1HG  PRO 1 226    -128.714-106.330 644.323  1.00  9.74           H
ATOM   3651 2HG  PRO 1 226    -127.466-106.127 645.525  1.00  9.74           H
ATOM   3652  CD  PRO 1 226    -127.299-107.984 644.399  1.00  9.74           C
ATOM   3653 1HD  PRO 1 226    -127.847-108.458 643.585  1.00  9.74           H
ATOM   3654 2HD  PRO 1 226    -126.364-107.614 643.977  1.00  9.74           H
ATOM   3655  N   PHE 1 227    -129.232-110.658 646.038  1.00  9.74           N
ATOM   3656  CA  PHE 1 227    -130.065-111.822 646.290  1.00  9.74           C
ATOM   3657  C   PHE 1 227    -129.306-112.873 647.102  1.00  9.74           C
ATOM   3658  O   PHE 1 227    -129.839-113.424 648.064  1.00  9.74           O
ATOM   3659  HA  PHE 1 227    -130.931-111.482 646.858  1.00  9.74           H
ATOM   3660  CB  PHE 1 227    -130.431-112.413 644.927  1.00  9.74           C
ATOM   3661 1HB  PHE 1 227    -130.974-111.664 644.352  1.00  9.74           H
ATOM   3662 2HB  PHE 1 227    -129.515-112.633 644.380  1.00  9.74           H
ATOM   3663  CG  PHE 1 227    -131.278-113.685 645.008  1.00  9.74           C
ATOM   3664  HD1 PHE 1 227    -129.615-114.973 644.696  1.00  9.74           H
ATOM   3665  CD1 PHE 1 227    -130.689-114.903 644.867  1.00  9.74           C
ATOM   3666  HD2 PHE 1 227    -133.089-112.622 645.335  1.00  9.74           H
ATOM   3667  CD2 PHE 1 227    -132.618-113.598 645.222  1.00  9.74           C
ATOM   3668  CE1 PHE 1 227    -131.475-116.084 644.942  1.00  9.74           C
ATOM   3669  HE1 PHE 1 227    -131.004-117.060 644.829  1.00  9.74           H
ATOM   3670  CE2 PHE 1 227    -133.403-114.778 645.297  1.00  9.74           C
ATOM   3671  HE2 PHE 1 227    -134.477-114.708 645.468  1.00  9.74           H
ATOM   3672  CZ  PHE 1 227    -132.815-115.996 645.156  1.00  9.74           C
ATOM   3673  HZ  PHE 1 227    -133.418-116.903 645.214  1.00  9.74           H
ATOM   3674  HN  PHE 1 227    -129.065-110.459 645.072  1.00  9.74           H
ATOM   3675  N   VAL 1 228    -128.073-113.120 646.684  1.00  9.74           N
ATOM   3676  CA  VAL 1 228    -127.243-114.112 647.347  1.00  9.74           C
ATOM   3677  C   VAL 1 228    -127.033-113.701 648.806  1.00  9.74           C
ATOM   3678  O   VAL 1 228    -127.173-114.521 649.712  1.00  9.74           O
ATOM   3679  HA  VAL 1 228    -127.780-115.060 647.324  1.00  9.74           H
ATOM   3680  HB  VAL 1 228    -125.492-113.305 646.432  1.00  9.74           H
ATOM   3681  CB  VAL 1 228    -125.930-114.292 646.582  1.00  9.74           C
ATOM   3682  CG1 VAL 1 228    -124.936-115.131 647.388  1.00  9.74           C
ATOM   3683 1HG1 VAL 1 228    -124.724-114.632 648.334  1.00  9.74           H
ATOM   3684 2HG1 VAL 1 228    -125.365-116.114 647.583  1.00  9.74           H
ATOM   3685 3HG1 VAL 1 228    -124.012-115.243 646.821  1.00  9.74           H
ATOM   3686  CG2 VAL 1 228    -126.179-114.910 645.205  1.00  9.74           C
ATOM   3687 1HG2 VAL 1 228    -126.651-115.885 645.324  1.00  9.74           H
ATOM   3688 2HG2 VAL 1 228    -126.834-114.258 644.627  1.00  9.74           H
ATOM   3689 3HG2 VAL 1 228    -125.230-115.027 644.682  1.00  9.74           H
ATOM   3690  HN  VAL 1 228    -127.641-112.658 645.910  1.00  9.74           H
ATOM   3691  N   VAL 1 229    -126.700-112.432 648.988  1.00  9.74           N
ATOM   3692  CA  VAL 1 229    -126.370-111.927 650.310  1.00  9.74           C
ATOM   3693  C   VAL 1 229    -127.587-112.073 651.226  1.00  9.74           C
ATOM   3694  O   VAL 1 229    -127.461-112.515 652.366  1.00  9.74           O
ATOM   3695  HA  VAL 1 229    -125.560-112.540 650.704  1.00  9.74           H
ATOM   3696  HB  VAL 1 229    -126.620-109.905 649.673  1.00  9.74           H
ATOM   3697  CB  VAL 1 229    -125.868-110.485 650.209  1.00  9.74           C
ATOM   3698  CG1 VAL 1 229    -125.699-109.865 651.598  1.00  9.74           C
ATOM   3699 1HG1 VAL 1 229    -126.658-109.866 652.116  1.00  9.74           H
ATOM   3700 2HG1 VAL 1 229    -124.976-110.447 652.170  1.00  9.74           H
ATOM   3701 3HG1 VAL 1 229    -125.341-108.840 651.497  1.00  9.74           H
ATOM   3702  CG2 VAL 1 229    -124.563-110.413 649.414  1.00  9.74           C
ATOM   3703 1HG2 VAL 1 229    -123.802-111.014 649.910  1.00  9.74           H
ATOM   3704 2HG2 VAL 1 229    -124.730-110.796 648.407  1.00  9.74           H
ATOM   3705 3HG2 VAL 1 229    -124.229-109.377 649.357  1.00  9.74           H
ATOM   3706  HN  VAL 1 229    -126.654-111.755 648.254  1.00  9.74           H
ATOM   3707  N   MET 1 230    -128.739-111.693 650.691  1.00  9.74           N
ATOM   3708  CA  MET 1 230    -129.971-111.736 651.460  1.00  9.74           C
ATOM   3709  C   MET 1 230    -130.345-113.177 651.817  1.00  9.74           C
ATOM   3710  O   MET 1 230    -130.723-113.461 652.952  1.00  9.74           O
ATOM   3711  HA  MET 1 230    -129.769-111.171 652.370  1.00  9.74           H
ATOM   3712  CB  MET 1 230    -131.102-111.101 650.649  1.00  9.74           C
ATOM   3713 1HB  MET 1 230    -131.032-111.421 649.609  1.00  9.74           H
ATOM   3714 2HB  MET 1 230    -132.064-111.449 651.025  1.00  9.74           H
ATOM   3715  CG  MET 1 230    -131.040-109.574 650.724  1.00  9.74           C
ATOM   3716 1HG  MET 1 230    -131.028-109.254 651.765  1.00  9.74           H
ATOM   3717 2HG  MET 1 230    -130.116-109.217 650.270  1.00  9.74           H
ATOM   3718  SD  MET 1 230    -132.446-108.864 649.884  1.00  9.74           S
ATOM   3719  CE  MET 1 230    -131.829-108.845 648.209  1.00  9.74           C
ATOM   3720 1HE  MET 1 230    -130.928-108.233 648.160  1.00  9.74           H
ATOM   3721 2HE  MET 1 230    -131.594-109.863 647.897  1.00  9.74           H
ATOM   3722 3HE  MET 1 230    -132.587-108.428 647.547  1.00  9.74           H
ATOM   3723  HN  MET 1 230    -128.838-111.362 649.753  1.00  9.74           H
ATOM   3724  N   ALA 1 231    -130.226-114.048 650.825  1.00  9.74           N
ATOM   3725  CA  ALA 1 231    -130.599-115.441 651.004  1.00  9.74           C
ATOM   3726  C   ALA 1 231    -129.771-116.044 652.140  1.00  9.74           C
ATOM   3727  O   ALA 1 231    -130.306-116.737 653.004  1.00  9.74           O
ATOM   3728  HA  ALA 1 231    -131.653-115.469 651.281  1.00  9.74           H
ATOM   3729  CB  ALA 1 231    -130.415-116.192 649.685  1.00  9.74           C
ATOM   3730 1HB  ALA 1 231    -131.047-115.743 648.919  1.00  9.74           H
ATOM   3731 2HB  ALA 1 231    -129.371-116.133 649.376  1.00  9.74           H
ATOM   3732 3HB  ALA 1 231    -130.695-117.237 649.819  1.00  9.74           H
ATOM   3733  HN  ALA 1 231    -129.883-113.816 649.915  1.00  9.74           H
ATOM   3734  N   CYS 1 232    -128.477-115.760 652.102  1.00  9.74           N
ATOM   3735  CA  CYS 1 232    -127.567-116.278 653.109  1.00  9.74           C
ATOM   3736  C   CYS 1 232    -127.969-115.696 654.465  1.00  9.74           C
ATOM   3737  O   CYS 1 232    -128.078-116.425 655.450  1.00  9.74           O
ATOM   3738  HA  CYS 1 232    -127.679-117.362 653.104  1.00  9.74           H
ATOM   3739  CB  CYS 1 232    -126.108-115.969 652.766  1.00  9.74           C
ATOM   3740 1HB  CYS 1 232    -125.996-114.908 652.541  1.00  9.74           H
ATOM   3741 2HB  CYS 1 232    -125.471-116.183 653.624  1.00  9.74           H
ATOM   3742  HG  CYS 1 232    -126.061-116.150 650.401  1.00  9.74           H
ATOM   3743  SG  CYS 1 232    -125.578-116.971 651.329  1.00  9.74           S
ATOM   3744  HN  CYS 1 232    -128.051-115.188 651.401  1.00  9.74           H
ATOM   3745  N   CYS 1 233    -128.180-114.388 654.473  1.00  9.74           N
ATOM   3746  CA  CYS 1 233    -128.443-113.679 655.714  1.00  9.74           C
ATOM   3747  C   CYS 1 233    -129.667-114.312 656.378  1.00  9.74           C
ATOM   3748  O   CYS 1 233    -129.614-114.701 657.544  1.00  9.74           O
ATOM   3749  HA  CYS 1 233    -127.558-113.802 656.338  1.00  9.74           H
ATOM   3750  CB  CYS 1 233    -128.632-112.179 655.481  1.00  9.74           C
ATOM   3751 1HB  CYS 1 233    -129.338-112.016 654.666  1.00  9.74           H
ATOM   3752 2HB  CYS 1 233    -129.059-111.715 656.370  1.00  9.74           H
ATOM   3753  HG  CYS 1 233    -126.965-111.843 653.827  1.00  9.74           H
ATOM   3754  SG  CYS 1 233    -127.025-111.401 655.080  1.00  9.74           S
ATOM   3755  HN  CYS 1 233    -128.172-113.815 653.653  1.00  9.74           H
ATOM   3756  N   TYR 1 234    -130.742-114.396 655.608  1.00  9.74           N
ATOM   3757  CA  TYR 1 234    -132.026-114.800 656.155  1.00  9.74           C
ATOM   3758  C   TYR 1 234    -132.047-116.300 656.454  1.00  9.74           C
ATOM   3759  O   TYR 1 234    -132.755-116.748 657.355  1.00  9.74           O
ATOM   3760  HA  TYR 1 234    -132.184-114.250 657.082  1.00  9.74           H
ATOM   3761  CB  TYR 1 234    -133.061-114.494 655.071  1.00  9.74           C
ATOM   3762 1HB  TYR 1 234    -132.660-114.797 654.104  1.00  9.74           H
ATOM   3763 2HB  TYR 1 234    -133.950-115.098 655.251  1.00  9.74           H
ATOM   3764  CG  TYR 1 234    -133.469-113.021 654.998  1.00  9.74           C
ATOM   3765  HD1 TYR 1 234    -134.209-112.976 657.010  1.00  9.74           H
ATOM   3766  CD1 TYR 1 234    -134.045-112.410 656.093  1.00  9.74           C
ATOM   3767  HD2 TYR 1 234    -132.806-112.787 652.973  1.00  9.74           H
ATOM   3768  CD2 TYR 1 234    -133.261-112.304 653.838  1.00  9.74           C
ATOM   3769  CE1 TYR 1 234    -134.429-111.024 656.025  1.00  9.74           C
ATOM   3770  HE1 TYR 1 234    -134.885-110.529 656.883  1.00  9.74           H
ATOM   3771  HE2 TYR 1 234    -133.487-110.339 652.859  1.00  9.74           H
ATOM   3772  CE2 TYR 1 234    -133.645-110.918 653.770  1.00  9.74           C
ATOM   3773  CZ  TYR 1 234    -134.210-110.346 654.867  1.00  9.74           C
ATOM   3774  OH  TYR 1 234    -134.572-109.037 654.802  1.00  9.74           O
ATOM   3775  HH  TYR 1 234    -133.980-108.549 654.161  1.00  9.74           H
ATOM   3776  HN  TYR 1 234    -130.744-114.194 654.628  1.00  9.74           H
ATOM   3777  N   THR 1 235    -131.262-117.037 655.681  1.00  9.74           N
ATOM   3778  CA  THR 1 235    -131.101-118.461 655.918  1.00  9.74           C
ATOM   3779  C   THR 1 235    -130.601-118.712 657.342  1.00  9.74           C
ATOM   3780  O   THR 1 235    -131.159-119.538 658.063  1.00  9.74           O
ATOM   3781  HA  THR 1 235    -132.079-118.936 655.834  1.00  9.74           H
ATOM   3782  HB  THR 1 235    -129.183-118.559 654.904  1.00  9.74           H
ATOM   3783  CB  THR 1 235    -130.169-119.018 654.840  1.00  9.74           C
ATOM   3784  OG1 THR 1 235    -130.874-118.794 653.622  1.00  9.74           O
ATOM   3785  HG1 THR 1 235    -130.441-118.053 653.107  1.00  9.74           H
ATOM   3786  CG2 THR 1 235    -130.030-120.540 654.915  1.00  9.74           C
ATOM   3787 1HG2 THR 1 235    -131.009-121.001 654.783  1.00  9.74           H
ATOM   3788 2HG2 THR 1 235    -129.624-120.820 655.887  1.00  9.74           H
ATOM   3789 3HG2 THR 1 235    -129.358-120.882 654.128  1.00  9.74           H
ATOM   3790  HN  THR 1 235    -130.742-116.676 654.907  1.00  9.74           H
ATOM   3791  N   ILE 1 236    -129.555-117.984 657.705  1.00  9.74           N
ATOM   3792  CA  ILE 1 236    -128.955-118.139 659.019  1.00  9.74           C
ATOM   3793  C   ILE 1 236    -129.920-117.610 660.081  1.00  9.74           C
ATOM   3794  O   ILE 1 236    -130.093-118.227 661.131  1.00  9.74           O
ATOM   3795  HA  ILE 1 236    -128.808-119.206 659.187  1.00  9.74           H
ATOM   3796  HB  ILE 1 236    -127.694-116.423 658.824  1.00  9.74           H
ATOM   3797  CB  ILE 1 236    -127.575-117.481 659.058  1.00  9.74           C
ATOM   3798  CG1 ILE 1 236    -126.651-118.078 657.995  1.00  9.74           C
ATOM   3799 1HG1 ILE 1 236    -126.305-119.060 658.318  1.00  9.74           H
ATOM   3800 2HG1 ILE 1 236    -127.206-118.225 657.068  1.00  9.74           H
ATOM   3801  CG2 ILE 1 236    -126.966-117.567 660.459  1.00  9.74           C
ATOM   3802 1HG2 ILE 1 236    -127.617-117.057 661.170  1.00  9.74           H
ATOM   3803 2HG2 ILE 1 236    -126.862-118.613 660.747  1.00  9.74           H
ATOM   3804 3HG2 ILE 1 236    -125.985-117.091 660.459  1.00  9.74           H
ATOM   3805  CD1 ILE 1 236    -125.449-117.167 657.738  1.00  9.74           C
ATOM   3806 1HD1 ILE 1 236    -125.798-116.194 657.391  1.00  9.74           H
ATOM   3807 2HD1 ILE 1 236    -124.884-117.042 658.661  1.00  9.74           H
ATOM   3808 3HD1 ILE 1 236    -124.809-117.615 656.978  1.00  9.74           H
ATOM   3809  HN  ILE 1 236    -129.120-117.300 657.119  1.00  9.74           H
ATOM   3810  N   ILE 1 237    -130.523-116.471 659.772  1.00  9.74           N
ATOM   3811  CA  ILE 1 237    -131.444-115.836 660.699  1.00  9.74           C
ATOM   3812  C   ILE 1 237    -132.537-116.834 661.090  1.00  9.74           C
ATOM   3813  O   ILE 1 237    -132.835-117.002 662.271  1.00  9.74           O
ATOM   3814  HA  ILE 1 237    -130.879-115.576 661.594  1.00  9.74           H
ATOM   3815  HB  ILE 1 237    -132.237-114.709 659.064  1.00  9.74           H
ATOM   3816  CB  ILE 1 237    -131.984-114.532 660.109  1.00  9.74           C
ATOM   3817  CG1 ILE 1 237    -130.919-113.434 660.138  1.00  9.74           C
ATOM   3818 1HG1 ILE 1 237    -130.765-113.099 661.163  1.00  9.74           H
ATOM   3819 2HG1 ILE 1 237    -129.968-113.837 659.788  1.00  9.74           H
ATOM   3820  CG2 ILE 1 237    -133.270-114.101 660.818  1.00  9.74           C
ATOM   3821 1HG2 ILE 1 237    -134.027-114.877 660.701  1.00  9.74           H
ATOM   3822 2HG2 ILE 1 237    -133.067-113.948 661.877  1.00  9.74           H
ATOM   3823 3HG2 ILE 1 237    -133.633-113.171 660.379  1.00  9.74           H
ATOM   3824  CD1 ILE 1 237    -131.330-112.248 659.263  1.00  9.74           C
ATOM   3825 1HD1 ILE 1 237    -131.459-112.583 658.234  1.00  9.74           H
ATOM   3826 2HD1 ILE 1 237    -132.268-111.834 659.631  1.00  9.74           H
ATOM   3827 3HD1 ILE 1 237    -130.555-111.483 659.301  1.00  9.74           H
ATOM   3828  HN  ILE 1 237    -130.392-115.985 658.908  1.00  9.74           H
ATOM   3829  N   ILE 1 238    -133.104-117.468 660.074  1.00  9.74           N
ATOM   3830  CA  ILE 1 238    -134.222-118.372 660.287  1.00  9.74           C
ATOM   3831  C   ILE 1 238    -133.765-119.546 661.157  1.00  9.74           C
ATOM   3832  O   ILE 1 238    -134.469-119.949 662.081  1.00  9.74           O
ATOM   3833  HA  ILE 1 238    -134.990-117.820 660.829  1.00  9.74           H
ATOM   3834  HB  ILE 1 238    -134.014-119.036 658.265  1.00  9.74           H
ATOM   3835  CB  ILE 1 238    -134.829-118.798 658.949  1.00  9.74           C
ATOM   3836  CG1 ILE 1 238    -135.628-117.655 658.321  1.00  9.74           C
ATOM   3837 1HG1 ILE 1 238    -136.557-117.510 658.872  1.00  9.74           H
ATOM   3838 2HG1 ILE 1 238    -135.063-116.726 658.399  1.00  9.74           H
ATOM   3839  CG2 ILE 1 238    -135.670-120.066 659.107  1.00  9.74           C
ATOM   3840 1HG2 ILE 1 238    -135.041-120.875 659.479  1.00  9.74           H
ATOM   3841 2HG2 ILE 1 238    -136.478-119.880 659.815  1.00  9.74           H
ATOM   3842 3HG2 ILE 1 238    -136.090-120.347 658.141  1.00  9.74           H
ATOM   3843  CD1 ILE 1 238    -135.940-117.947 656.852  1.00  9.74           C
ATOM   3844 1HD1 ILE 1 238    -135.008-118.066 656.299  1.00  9.74           H
ATOM   3845 2HD1 ILE 1 238    -136.526-118.863 656.780  1.00  9.74           H
ATOM   3846 3HD1 ILE 1 238    -136.509-117.118 656.430  1.00  9.74           H
ATOM   3847  HN  ILE 1 238    -132.813-117.374 659.122  1.00  9.74           H
ATOM   3848  N   HIS 1 239    -132.588-120.060 660.829  1.00  9.74           N
ATOM   3849  CA  HIS 1 239    -132.044-121.200 661.547  1.00  9.74           C
ATOM   3850  C   HIS 1 239    -131.932-120.863 663.036  1.00  9.74           C
ATOM   3851  O   HIS 1 239    -132.358-121.643 663.886  1.00  9.74           O
ATOM   3852  HA  HIS 1 239    -132.754-122.017 661.421  1.00  9.74           H
ATOM   3853  CB  HIS 1 239    -130.712-121.641 660.937  1.00  9.74           C
ATOM   3854 1HB  HIS 1 239    -130.863-121.859 659.880  1.00  9.74           H
ATOM   3855 2HB  HIS 1 239    -130.006-120.813 660.995  1.00  9.74           H
ATOM   3856  CG  HIS 1 239    -130.102-122.851 661.603  1.00  9.74           C
ATOM   3857  HD1 HIS 1 239    -128.361-121.979 662.465  1.00  9.74           H
ATOM   3858  ND1 HIS 1 239    -128.919-122.797 662.319  1.00  9.74           N
ATOM   3859  CD2 HIS 1 239    -130.525-124.147 661.656  1.00  9.74           C
ATOM   3860  HD2 HIS 1 239    -131.430-124.542 661.194  1.00  9.74           H
ATOM   3861  CE1 HIS 1 239    -128.650-124.011 662.776  1.00  9.74           C
ATOM   3862  HE1 HIS 1 239    -127.785-124.292 663.376  1.00  9.74           H
ATOM   3863  NE2 HIS 1 239    -129.646-124.847 662.364  1.00  9.74           N
ATOM   3864  HN  HIS 1 239    -132.012-119.712 660.090  1.00  9.74           H
ATOM   3865  N   THR 1 240    -131.356-119.701 663.305  1.00  9.74           N
ATOM   3866  CA  THR 1 240    -131.143-119.271 664.676  1.00  9.74           C
ATOM   3867  C   THR 1 240    -132.483-119.032 665.374  1.00  9.74           C
ATOM   3868  O   THR 1 240    -132.629-119.321 666.561  1.00  9.74           O
ATOM   3869  HA  THR 1 240    -130.641-120.075 665.214  1.00  9.74           H
ATOM   3870  HB  THR 1 240    -130.759-117.186 664.202  1.00  9.74           H
ATOM   3871  CB  THR 1 240    -130.242-118.035 664.650  1.00  9.74           C
ATOM   3872  OG1 THR 1 240    -129.072-118.472 663.965  1.00  9.74           O
ATOM   3873  HG1 THR 1 240    -129.148-118.263 662.990  1.00  9.74           H
ATOM   3874  CG2 THR 1 240    -129.737-117.648 666.041  1.00  9.74           C
ATOM   3875 1HG2 THR 1 240    -129.162-118.474 666.461  1.00  9.74           H
ATOM   3876 2HG2 THR 1 240    -130.586-117.431 666.689  1.00  9.74           H
ATOM   3877 3HG2 THR 1 240    -129.102-116.765 665.965  1.00  9.74           H
ATOM   3878  HN  THR 1 240    -131.038-119.059 662.607  1.00  9.74           H
ATOM   3879  N   LEU 1 241    -133.427-118.505 664.608  1.00  9.74           N
ATOM   3880  CA  LEU 1 241    -134.732-118.169 665.153  1.00  9.74           C
ATOM   3881  C   LEU 1 241    -135.451-119.452 665.572  1.00  9.74           C
ATOM   3882  O   LEU 1 241    -136.197-119.459 666.551  1.00  9.74           O
ATOM   3883  HA  LEU 1 241    -134.567-117.559 666.042  1.00  9.74           H
ATOM   3884  CB  LEU 1 241    -135.524-117.316 664.160  1.00  9.74           C
ATOM   3885 1HB  LEU 1 241    -135.388-117.735 663.163  1.00  9.74           H
ATOM   3886 2HB  LEU 1 241    -136.583-117.404 664.400  1.00  9.74           H
ATOM   3887  HG  LEU 1 241    -134.099-115.746 663.882  1.00  9.74           H
ATOM   3888  CG  LEU 1 241    -135.161-115.831 664.112  1.00  9.74           C
ATOM   3889  CD1 LEU 1 241    -135.923-115.116 662.995  1.00  9.74           C
ATOM   3890 1HD1 LEU 1 241    -135.672-115.568 662.036  1.00  9.74           H
ATOM   3891 2HD1 LEU 1 241    -136.995-115.208 663.170  1.00  9.74           H
ATOM   3892 3HD1 LEU 1 241    -135.647-114.061 662.983  1.00  9.74           H
ATOM   3893  CD2 LEU 1 241    -135.383-115.168 665.473  1.00  9.74           C
ATOM   3894 1HD2 LEU 1 241    -136.431-115.263 665.756  1.00  9.74           H
ATOM   3895 2HD2 LEU 1 241    -134.759-115.657 666.221  1.00  9.74           H
ATOM   3896 3HD2 LEU 1 241    -135.117-114.113 665.411  1.00  9.74           H
ATOM   3897  HN  LEU 1 241    -133.313-118.309 663.634  1.00  9.74           H
ATOM   3898  N   ILE 1 242    -135.202-120.508 664.811  1.00  9.74           N
ATOM   3899  CA  ILE 1 242    -135.816-121.794 665.092  1.00  9.74           C
ATOM   3900  C   ILE 1 242    -135.257-122.346 666.406  1.00  9.74           C
ATOM   3901  O   ILE 1 242    -136.009-122.831 667.249  1.00  9.74           O
ATOM   3902  HA  ILE 1 242    -136.886-121.626 665.216  1.00  9.74           H
ATOM   3903  HB  ILE 1 242    -134.609-122.674 663.561  1.00  9.74           H
ATOM   3904  CB  ILE 1 242    -135.642-122.742 663.904  1.00  9.74           C
ATOM   3905  CG1 ILE 1 242    -136.535-122.325 662.734  1.00  9.74           C
ATOM   3906 1HG1 ILE 1 242    -137.575-122.556 662.965  1.00  9.74           H
ATOM   3907 2HG1 ILE 1 242    -136.473-121.246 662.591  1.00  9.74           H
ATOM   3908  CG2 ILE 1 242    -135.885-124.194 664.321  1.00  9.74           C
ATOM   3909 1HG2 ILE 1 242    -135.173-124.473 665.097  1.00  9.74           H
ATOM   3910 2HG2 ILE 1 242    -136.900-124.297 664.704  1.00  9.74           H
ATOM   3911 3HG2 ILE 1 242    -135.754-124.847 663.457  1.00  9.74           H
ATOM   3912  CD1 ILE 1 242    -136.121-123.040 661.446  1.00  9.74           C
ATOM   3913 1HD1 ILE 1 242    -135.089-122.787 661.206  1.00  9.74           H
ATOM   3914 2HD1 ILE 1 242    -136.208-124.117 661.585  1.00  9.74           H
ATOM   3915 3HD1 ILE 1 242    -136.772-122.725 660.631  1.00  9.74           H
ATOM   3916  HN  ILE 1 242    -134.595-120.494 664.017  1.00  9.74           H
ATOM   3917  N   GLN 1 243    -133.942-122.251 666.538  1.00  9.74           N
ATOM   3918  CA  GLN 1 243    -133.264-122.813 667.694  1.00  9.74           C
ATOM   3919  C   GLN 1 243    -133.648-122.043 668.960  1.00  9.74           C
ATOM   3920  O   GLN 1 243    -133.577-122.582 670.063  1.00  9.74           O
ATOM   3921  HA  GLN 1 243    -133.616-123.842 667.765  1.00  9.74           H
ATOM   3922  CB  GLN 1 243    -131.747-122.814 667.493  1.00  9.74           C
ATOM   3923 1HB  GLN 1 243    -131.411-121.812 667.228  1.00  9.74           H
ATOM   3924 2HB  GLN 1 243    -131.253-123.080 668.427  1.00  9.74           H
ATOM   3925  CG  GLN 1 243    -131.341-123.801 666.396  1.00  9.74           C
ATOM   3926 1HG  GLN 1 243    -131.734-124.791 666.628  1.00  9.74           H
ATOM   3927 2HG  GLN 1 243    -131.783-123.497 665.447  1.00  9.74           H
ATOM   3928  CD  GLN 1 243    -129.819-123.870 666.257  1.00  9.74           C
ATOM   3929  OE1 GLN 1 243    -129.086-123.028 666.750  1.00  9.74           O
ATOM   3930  NE2 GLN 1 243    -129.386-124.917 665.560  1.00  9.74           N
ATOM   3931 1HE2 GLN 1 243    -130.041-125.572 665.183  1.00  9.74           H
ATOM   3932 2HE2 GLN 1 243    -128.406-125.050 665.415  1.00  9.74           H
ATOM   3933  HN  GLN 1 243    -133.344-121.803 665.874  1.00  9.74           H
ATOM   3934  N   ALA 1 244    -134.047-120.796 668.757  1.00  9.74           N
ATOM   3935  CA  ALA 1 244    -134.395-119.932 669.872  1.00  9.74           C
ATOM   3936  C   ALA 1 244    -135.514-120.583 670.687  1.00  9.74           C
ATOM   3937  O   ALA 1 244    -136.459-121.132 670.123  1.00  9.74           O
ATOM   3938  HA  ALA 1 244    -133.511-119.830 670.502  1.00  9.74           H
ATOM   3939  CB  ALA 1 244    -134.787-118.550 669.344  1.00  9.74           C
ATOM   3940 1HB  ALA 1 244    -133.948-118.119 668.798  1.00  9.74           H
ATOM   3941 2HB  ALA 1 244    -135.644-118.646 668.678  1.00  9.74           H
ATOM   3942 3HB  ALA 1 244    -135.048-117.902 670.181  1.00  9.74           H
ATOM   3943  HN  ALA 1 244    -134.134-120.376 667.854  1.00  9.74           H
ATOM   3944  N   LYS 1 245    -135.370-120.501 672.002  1.00  9.74           N
ATOM   3945  CA  LYS 1 245    -136.353-121.083 672.900  1.00  9.74           C
ATOM   3946  C   LYS 1 245    -137.460-120.062 673.169  1.00  9.74           C
ATOM   3947  O   LYS 1 245    -138.512-120.409 673.703  1.00  9.74           O
ATOM   3948  HA  LYS 1 245    -136.791-121.942 672.392  1.00  9.74           H
ATOM   3949  CB  LYS 1 245    -135.676-121.605 674.169  1.00  9.74           C
ATOM   3950 1HB  LYS 1 245    -135.041-120.827 674.594  1.00  9.74           H
ATOM   3951 2HB  LYS 1 245    -136.431-121.842 674.918  1.00  9.74           H
ATOM   3952  CG  LYS 1 245    -134.836-122.849 673.871  1.00  9.74           C
ATOM   3953 1HG  LYS 1 245    -135.415-123.545 673.263  1.00  9.74           H
ATOM   3954 2HG  LYS 1 245    -133.959-122.569 673.288  1.00  9.74           H
ATOM   3955  CD  LYS 1 245    -134.398-123.537 675.165  1.00  9.74           C
ATOM   3956 1HD  LYS 1 245    -133.744-122.873 675.731  1.00  9.74           H
ATOM   3957 2HD  LYS 1 245    -135.269-123.734 675.790  1.00  9.74           H
ATOM   3958  CE  LYS 1 245    -133.668-124.849 674.869  1.00  9.74           C
ATOM   3959 1HE  LYS 1 245    -134.269-125.462 674.196  1.00  9.74           H
ATOM   3960 2HE  LYS 1 245    -132.728-124.642 674.357  1.00  9.74           H
ATOM   3961  NZ  LYS 1 245    -133.405-125.591 676.122  1.00  9.74           N
ATOM   3962 1HZ  LYS 1 245    -132.921-126.456 675.908  1.00  9.74           H
ATOM   3963 2HZ  LYS 1 245    -132.830-125.024 676.735  1.00  9.74           H
ATOM   3964 3HZ  LYS 1 245    -134.284-125.800 676.582  1.00  9.74           H
ATOM   3965  HN  LYS 1 245    -134.601-120.048 672.453  1.00  9.74           H
ATOM   3966  N   LYS 1 246    -137.184-118.824 672.787  1.00  9.74           N
ATOM   3967  CA  LYS 1 246    -138.050-117.717 673.156  1.00  9.74           C
ATOM   3968  C   LYS 1 246    -139.357-117.813 672.365  1.00  9.74           C
ATOM   3969  O   LYS 1 246    -139.340-118.013 671.152  1.00  9.74           O
ATOM   3970  HA  LYS 1 246    -138.280-117.820 674.216  1.00  9.74           H
ATOM   3971  CB  LYS 1 246    -137.321-116.384 672.978  1.00  9.74           C
ATOM   3972 1HB  LYS 1 246    -136.712-116.415 672.074  1.00  9.74           H
ATOM   3973 2HB  LYS 1 246    -138.048-115.582 672.844  1.00  9.74           H
ATOM   3974  CG  LYS 1 246    -136.434-116.079 674.187  1.00  9.74           C
ATOM   3975 1HG  LYS 1 246    -136.925-116.421 675.098  1.00  9.74           H
ATOM   3976 2HG  LYS 1 246    -135.497-116.630 674.103  1.00  9.74           H
ATOM   3977  CD  LYS 1 246    -136.144-114.580 674.290  1.00  9.74           C
ATOM   3978 1HD  LYS 1 246    -135.456-114.284 673.498  1.00  9.74           H
ATOM   3979 2HD  LYS 1 246    -137.064-114.017 674.140  1.00  9.74           H
ATOM   3980  CE  LYS 1 246    -135.541-114.231 675.652  1.00  9.74           C
ATOM   3981 1HE  LYS 1 246    -136.010-114.835 676.429  1.00  9.74           H
ATOM   3982 2HE  LYS 1 246    -134.478-114.472 675.659  1.00  9.74           H
ATOM   3983  NZ  LYS 1 246    -135.732-112.794 675.950  1.00  9.74           N
ATOM   3984 1HZ  LYS 1 246    -135.290-112.571 676.835  1.00  9.74           H
ATOM   3985 2HZ  LYS 1 246    -135.312-112.238 675.213  1.00  9.74           H
ATOM   3986 3HZ  LYS 1 246    -136.723-112.589 676.006  1.00  9.74           H
ATOM   3987  HN  LYS 1 246    -136.388-118.572 672.238  1.00  9.74           H
ATOM   3988  N   SER 1 247    -140.459-117.666 673.086  1.00  9.74           N
ATOM   3989  CA  SER 1 247    -141.773-117.805 672.481  1.00  9.74           C
ATOM   3990  C   SER 1 247    -141.931-116.801 671.337  1.00  9.74           C
ATOM   3991  O   SER 1 247    -142.519-117.119 670.304  1.00  9.74           O
ATOM   3992  HA  SER 1 247    -141.809-118.826 672.102  1.00  9.74           H
ATOM   3993  CB  SER 1 247    -142.881-117.607 673.518  1.00  9.74           C
ATOM   3994 1HB  SER 1 247    -143.852-117.689 673.030  1.00  9.74           H
ATOM   3995 2HB  SER 1 247    -142.828-118.403 674.261  1.00  9.74           H
ATOM   3996  HG  SER 1 247    -143.436-116.296 674.924  1.00  9.74           H
ATOM   3997  OG  SER 1 247    -142.783-116.343 674.169  1.00  9.74           O
ATOM   3998  HN  SER 1 247    -140.464-117.455 674.064  1.00  9.74           H
ATOM   3999  N   SER 1 248    -141.397-115.609 671.560  1.00  9.74           N
ATOM   4000  CA  SER 1 248    -141.620-114.505 670.642  1.00  9.74           C
ATOM   4001  C   SER 1 248    -141.024-114.835 669.272  1.00  9.74           C
ATOM   4002  O   SER 1 248    -141.222-114.094 668.310  1.00  9.74           O
ATOM   4003  HA  SER 1 248    -142.703-114.402 670.573  1.00  9.74           H
ATOM   4004  CB  SER 1 248    -141.018-113.208 671.184  1.00  9.74           C
ATOM   4005 1HB  SER 1 248    -141.204-112.399 670.478  1.00  9.74           H
ATOM   4006 2HB  SER 1 248    -141.516-112.938 672.115  1.00  9.74           H
ATOM   4007  HG  SER 1 248    -139.256-112.465 671.776  1.00  9.74           H
ATOM   4008  OG  SER 1 248    -139.616-113.324 671.412  1.00  9.74           O
ATOM   4009  HN  SER 1 248    -140.821-115.393 672.348  1.00  9.74           H
ATOM   4010  N   LYS 1 249    -140.307-115.948 669.226  1.00  9.74           N
ATOM   4011  CA  LYS 1 249    -139.561-116.310 668.033  1.00  9.74           C
ATOM   4012  C   LYS 1 249    -140.528-116.457 666.857  1.00  9.74           C
ATOM   4013  O   LYS 1 249    -140.183-116.133 665.721  1.00  9.74           O
ATOM   4014  HA  LYS 1 249    -138.875-115.491 667.816  1.00  9.74           H
ATOM   4015  CB  LYS 1 249    -138.711-117.556 668.290  1.00  9.74           C
ATOM   4016 1HB  LYS 1 249    -137.983-117.676 667.487  1.00  9.74           H
ATOM   4017 2HB  LYS 1 249    -138.147-117.432 669.214  1.00  9.74           H
ATOM   4018  CG  LYS 1 249    -139.586-118.807 668.384  1.00  9.74           C
ATOM   4019 1HG  LYS 1 249    -140.438-118.610 669.035  1.00  9.74           H
ATOM   4020 2HG  LYS 1 249    -139.986-119.050 667.400  1.00  9.74           H
ATOM   4021  CD  LYS 1 249    -138.788-119.995 668.924  1.00  9.74           C
ATOM   4022 1HD  LYS 1 249    -137.811-120.031 668.442  1.00  9.74           H
ATOM   4023 2HD  LYS 1 249    -138.612-119.864 669.992  1.00  9.74           H
ATOM   4024  CE  LYS 1 249    -139.531-121.310 668.682  1.00  9.74           C
ATOM   4025 1HE  LYS 1 249    -140.380-121.386 669.362  1.00  9.74           H
ATOM   4026 2HE  LYS 1 249    -139.932-121.327 667.668  1.00  9.74           H
ATOM   4027  NZ  LYS 1 249    -138.624-122.463 668.881  1.00  9.74           N
ATOM   4028 1HZ  LYS 1 249    -139.163-123.321 668.881  1.00  9.74           H
ATOM   4029 2HZ  LYS 1 249    -137.943-122.491 668.130  1.00  9.74           H
ATOM   4030 3HZ  LYS 1 249    -138.144-122.365 669.769  1.00  9.74           H
ATOM   4031  HN  LYS 1 249    -140.231-116.596 669.984  1.00  9.74           H
ATOM   4032  N   HIS 1 250    -141.720-116.945 667.169  1.00  9.74           N
ATOM   4033  CA  HIS 1 250    -142.693-117.260 666.138  1.00  9.74           C
ATOM   4034  C   HIS 1 250    -143.130-115.974 665.434  1.00  9.74           C
ATOM   4035  O   HIS 1 250    -143.338-115.965 664.222  1.00  9.74           O
ATOM   4036  HA  HIS 1 250    -142.188-117.904 665.418  1.00  9.74           H
ATOM   4037  CB  HIS 1 250    -143.869-118.046 666.722  1.00  9.74           C
ATOM   4038 1HB  HIS 1 250    -144.300-117.475 667.544  1.00  9.74           H
ATOM   4039 2HB  HIS 1 250    -144.642-118.142 665.960  1.00  9.74           H
ATOM   4040  CG  HIS 1 250    -143.500-119.422 667.222  1.00  9.74           C
ATOM   4041  HD1 HIS 1 250    -143.795-120.567 665.451  1.00  9.74           H
ATOM   4042  ND1 HIS 1 250    -143.533-120.546 666.416  1.00  9.74           N
ATOM   4043  CD2 HIS 1 250    -143.089-119.843 668.453  1.00  9.74           C
ATOM   4044  HD2 HIS 1 250    -142.953-119.210 669.330  1.00  9.74           H
ATOM   4045  CE1 HIS 1 250    -143.158-121.591 667.139  1.00  9.74           C
ATOM   4046  HE1 HIS 1 250    -143.082-122.620 666.787  1.00  9.74           H
ATOM   4047  NE2 HIS 1 250    -142.884-121.153 668.401  1.00  9.74           N
ATOM   4048  HN  HIS 1 250    -142.023-117.124 668.105  1.00  9.74           H
ATOM   4049  N   LYS 1 251    -143.258-114.919 666.225  1.00  9.74           N
ATOM   4050  CA  LYS 1 251    -143.680-113.633 665.695  1.00  9.74           C
ATOM   4051  C   LYS 1 251    -142.608-113.102 664.742  1.00  9.74           C
ATOM   4052  O   LYS 1 251    -142.922-112.622 663.654  1.00  9.74           O
ATOM   4053  HA  LYS 1 251    -144.595-113.799 665.127  1.00  9.74           H
ATOM   4054  CB  LYS 1 251    -144.023-112.671 666.834  1.00  9.74           C
ATOM   4055 1HB  LYS 1 251    -144.719-113.149 667.523  1.00  9.74           H
ATOM   4056 2HB  LYS 1 251    -143.122-112.439 667.403  1.00  9.74           H
ATOM   4057  CG  LYS 1 251    -144.637-111.378 666.294  1.00  9.74           C
ATOM   4058 1HG  LYS 1 251    -143.922-110.876 665.641  1.00  9.74           H
ATOM   4059 2HG  LYS 1 251    -145.512-111.613 665.687  1.00  9.74           H
ATOM   4060  CD  LYS 1 251    -145.038-110.442 667.436  1.00  9.74           C
ATOM   4061 1HD  LYS 1 251    -145.707-110.964 668.120  1.00  9.74           H
ATOM   4062 2HD  LYS 1 251    -144.154-110.160 668.007  1.00  9.74           H
ATOM   4063  CE  LYS 1 251    -145.727-109.186 666.899  1.00  9.74           C
ATOM   4064 1HE  LYS 1 251    -145.034-108.623 666.274  1.00  9.74           H
ATOM   4065 2HE  LYS 1 251    -146.569-109.468 666.267  1.00  9.74           H
ATOM   4066  NZ  LYS 1 251    -146.200-108.337 668.015  1.00  9.74           N
ATOM   4067 1HZ  LYS 1 251    -146.780-107.590 667.650  1.00  9.74           H
ATOM   4068 2HZ  LYS 1 251    -146.740-108.900 668.662  1.00  9.74           H
ATOM   4069 3HZ  LYS 1 251    -145.402-107.939 668.498  1.00  9.74           H
ATOM   4070  HN  LYS 1 251    -143.078-114.932 667.209  1.00  9.74           H
ATOM   4071  N   ALA 1 252    -141.363-113.205 665.186  1.00  9.74           N
ATOM   4072  CA  ALA 1 252    -140.247-112.696 664.408  1.00  9.74           C
ATOM   4073  C   ALA 1 252    -140.149-113.474 663.094  1.00  9.74           C
ATOM   4074  O   ALA 1 252    -139.902-112.891 662.040  1.00  9.74           O
ATOM   4075  HA  ALA 1 252    -140.447-111.648 664.186  1.00  9.74           H
ATOM   4076  CB  ALA 1 252    -138.964-112.788 665.236  1.00  9.74           C
ATOM   4077 1HB  ALA 1 252    -139.074-112.195 666.144  1.00  9.74           H
ATOM   4078 2HB  ALA 1 252    -138.776-113.828 665.502  1.00  9.74           H
ATOM   4079 3HB  ALA 1 252    -138.126-112.406 664.652  1.00  9.74           H
ATOM   4080  HN  ALA 1 252    -141.114-113.627 666.058  1.00  9.74           H
ATOM   4081  N   LEU 1 253    -140.349-114.780 663.200  1.00  9.74           N
ATOM   4082  CA  LEU 1 253    -140.195-115.656 662.051  1.00  9.74           C
ATOM   4083  C   LEU 1 253    -141.196-115.250 660.968  1.00  9.74           C
ATOM   4084  O   LEU 1 253    -140.827-115.088 659.806  1.00  9.74           O
ATOM   4085  HA  LEU 1 253    -139.188-115.511 661.662  1.00  9.74           H
ATOM   4086  CB  LEU 1 253    -140.310-117.121 662.476  1.00  9.74           C
ATOM   4087 1HB  LEU 1 253    -139.583-117.308 663.267  1.00  9.74           H
ATOM   4088 2HB  LEU 1 253    -141.298-117.277 662.909  1.00  9.74           H
ATOM   4089  HG  LEU 1 253    -140.826-117.971 660.583  1.00  9.74           H
ATOM   4090  CG  LEU 1 253    -140.098-118.159 661.372  1.00  9.74           C
ATOM   4091  CD1 LEU 1 253    -138.708-118.018 660.747  1.00  9.74           C
ATOM   4092 1HD1 LEU 1 253    -138.603-117.022 660.316  1.00  9.74           H
ATOM   4093 2HD1 LEU 1 253    -137.949-118.165 661.514  1.00  9.74           H
ATOM   4094 3HD1 LEU 1 253    -138.584-118.767 659.965  1.00  9.74           H
ATOM   4095  CD2 LEU 1 253    -140.352-119.574 661.893  1.00  9.74           C
ATOM   4096 1HD2 LEU 1 253    -139.664-119.789 662.711  1.00  9.74           H
ATOM   4097 2HD2 LEU 1 253    -141.378-119.651 662.252  1.00  9.74           H
ATOM   4098 3HD2 LEU 1 253    -140.194-120.292 661.087  1.00  9.74           H
ATOM   4099  HN  LEU 1 253    -140.610-115.238 664.050  1.00  9.74           H
ATOM   4100  N   LYS 1 254    -142.444-115.096 661.388  1.00  9.74           N
ATOM   4101  CA  LYS 1 254    -143.507-114.745 660.461  1.00  9.74           C
ATOM   4102  C   LYS 1 254    -143.122-113.470 659.708  1.00  9.74           C
ATOM   4103  O   LYS 1 254    -143.274-113.395 658.490  1.00  9.74           O
ATOM   4104  HA  LYS 1 254    -143.594-115.559 659.741  1.00  9.74           H
ATOM   4105  CB  LYS 1 254    -144.846-114.645 661.195  1.00  9.74           C
ATOM   4106 1HB  LYS 1 254    -145.061-115.588 661.699  1.00  9.74           H
ATOM   4107 2HB  LYS 1 254    -144.784-113.879 661.968  1.00  9.74           H
ATOM   4108  CG  LYS 1 254    -145.979-114.309 660.225  1.00  9.74           C
ATOM   4109 1HG  LYS 1 254    -145.871-113.282 659.875  1.00  9.74           H
ATOM   4110 2HG  LYS 1 254    -145.915-114.953 659.347  1.00  9.74           H
ATOM   4111  CD  LYS 1 254    -147.344-114.485 660.894  1.00  9.74           C
ATOM   4112 1HD  LYS 1 254    -147.449-115.509 661.251  1.00  9.74           H
ATOM   4113 2HD  LYS 1 254    -147.412-113.835 661.766  1.00  9.74           H
ATOM   4114  CE  LYS 1 254    -148.478-114.161 659.919  1.00  9.74           C
ATOM   4115 1HE  LYS 1 254    -148.483-113.093 659.700  1.00  9.74           H
ATOM   4116 2HE  LYS 1 254    -148.313-114.679 658.974  1.00  9.74           H
ATOM   4117  NZ  LYS 1 254    -149.783-114.562 660.490  1.00  9.74           N
ATOM   4118 1HZ  LYS 1 254    -150.523-114.339 659.834  1.00  9.74           H
ATOM   4119 2HZ  LYS 1 254    -149.781-115.560 660.670  1.00  9.74           H
ATOM   4120 3HZ  LYS 1 254    -149.940-114.062 661.359  1.00  9.74           H
ATOM   4121  HN  LYS 1 254    -142.732-115.207 662.339  1.00  9.74           H
ATOM   4122  N   VAL 1 255    -142.629-112.500 660.465  1.00  9.74           N
ATOM   4123  CA  VAL 1 255    -142.275-111.212 659.893  1.00  9.74           C
ATOM   4124  C   VAL 1 255    -141.170-111.408 658.853  1.00  9.74           C
ATOM   4125  O   VAL 1 255    -141.216-110.817 657.775  1.00  9.74           O
ATOM   4126  HA  VAL 1 255    -143.161-110.819 659.394  1.00  9.74           H
ATOM   4127  HB  VAL 1 255    -141.127-110.718 661.623  1.00  9.74           H
ATOM   4128  CB  VAL 1 255    -141.884-110.236 661.005  1.00  9.74           C
ATOM   4129  CG1 VAL 1 255    -141.274-108.959 660.424  1.00  9.74           C
ATOM   4130 1HG1 VAL 1 255    -140.382-109.211 659.850  1.00  9.74           H
ATOM   4131 2HG1 VAL 1 255    -142.000-108.474 659.772  1.00  9.74           H
ATOM   4132 3HG1 VAL 1 255    -141.005-108.283 661.235  1.00  9.74           H
ATOM   4133  CG2 VAL 1 255    -143.084-109.914 661.898  1.00  9.74           C
ATOM   4134 1HG2 VAL 1 255    -143.873-109.461 661.297  1.00  9.74           H
ATOM   4135 2HG2 VAL 1 255    -143.455-110.832 662.353  1.00  9.74           H
ATOM   4136 3HG2 VAL 1 255    -142.778-109.218 662.679  1.00  9.74           H
ATOM   4137  HN  VAL 1 255    -142.473-112.584 661.449  1.00  9.74           H
ATOM   4138  N   THR 1 256    -140.203-112.238 659.213  1.00  9.74           N
ATOM   4139  CA  THR 1 256    -139.095-112.530 658.319  1.00  9.74           C
ATOM   4140  C   THR 1 256    -139.615-113.072 656.986  1.00  9.74           C
ATOM   4141  O   THR 1 256    -139.220-112.597 655.922  1.00  9.74           O
ATOM   4142  HA  THR 1 256    -138.573-111.598 658.103  1.00  9.74           H
ATOM   4143  HB  THR 1 256    -138.613-114.468 659.175  1.00  9.74           H
ATOM   4144  CB  THR 1 256    -138.147-113.492 659.038  1.00  9.74           C
ATOM   4145  OG1 THR 1 256    -137.797-112.804 660.236  1.00  9.74           O
ATOM   4146  HG1 THR 1 256    -138.414-113.071 660.976  1.00  9.74           H
ATOM   4147  CG2 THR 1 256    -136.816-113.661 658.303  1.00  9.74           C
ATOM   4148 1HG2 THR 1 256    -136.318-112.694 658.226  1.00  9.74           H
ATOM   4149 2HG2 THR 1 256    -137.000-114.056 657.304  1.00  9.74           H
ATOM   4150 3HG2 THR 1 256    -136.181-114.354 658.856  1.00  9.74           H
ATOM   4151  HN  THR 1 256    -140.168-112.707 660.096  1.00  9.74           H
ATOM   4152  N   ILE 1 257    -140.492-114.060 657.087  1.00  9.74           N
ATOM   4153  CA  ILE 1 257    -140.974-114.756 655.906  1.00  9.74           C
ATOM   4154  C   ILE 1 257    -141.738-113.773 655.016  1.00  9.74           C
ATOM   4155  O   ILE 1 257    -141.522-113.729 653.806  1.00  9.74           O
ATOM   4156  HA  ILE 1 257    -140.102-115.112 655.358  1.00  9.74           H
ATOM   4157  HB  ILE 1 257    -142.536-115.678 657.040  1.00  9.74           H
ATOM   4158  CB  ILE 1 257    -141.792-115.986 656.306  1.00  9.74           C
ATOM   4159  CG1 ILE 1 257    -140.906-117.039 656.974  1.00  9.74           C
ATOM   4160 1HG1 ILE 1 257    -140.248-117.491 656.231  1.00  9.74           H
ATOM   4161 2HG1 ILE 1 257    -140.267-116.563 657.718  1.00  9.74           H
ATOM   4162  CG2 ILE 1 257    -142.551-116.554 655.105  1.00  9.74           C
ATOM   4163 1HG2 ILE 1 257    -143.229-115.796 654.712  1.00  9.74           H
ATOM   4164 2HG2 ILE 1 257    -141.841-116.842 654.329  1.00  9.74           H
ATOM   4165 3HG2 ILE 1 257    -143.123-117.427 655.417  1.00  9.74           H
ATOM   4166  CD1 ILE 1 257    -141.753-118.125 657.641  1.00  9.74           C
ATOM   4167 1HD1 ILE 1 257    -142.391-117.672 658.400  1.00  9.74           H
ATOM   4168 2HD1 ILE 1 257    -142.373-118.615 656.890  1.00  9.74           H
ATOM   4169 3HD1 ILE 1 257    -141.098-118.861 658.108  1.00  9.74           H
ATOM   4170  HN  ILE 1 257    -140.871-114.385 657.953  1.00  9.74           H
ATOM   4171  N   THR 1 258    -142.615-113.009 655.650  1.00  9.74           N
ATOM   4172  CA  THR 1 258    -143.474-112.091 654.920  1.00  9.74           C
ATOM   4173  C   THR 1 258    -142.633-111.130 654.078  1.00  9.74           C
ATOM   4174  O   THR 1 258    -142.933-110.900 652.908  1.00  9.74           O
ATOM   4175  HA  THR 1 258    -144.086-112.670 654.229  1.00  9.74           H
ATOM   4176  HB  THR 1 258    -143.786-110.803 656.642  1.00  9.74           H
ATOM   4177  CB  THR 1 258    -144.376-111.382 655.932  1.00  9.74           C
ATOM   4178  OG1 THR 1 258    -145.159-112.432 656.495  1.00  9.74           O
ATOM   4179  HG1 THR 1 258    -144.687-112.824 657.285  1.00  9.74           H
ATOM   4180  CG2 THR 1 258    -145.405-110.470 655.261  1.00  9.74           C
ATOM   4181 1HG2 THR 1 258    -146.040-111.062 654.601  1.00  9.74           H
ATOM   4182 2HG2 THR 1 258    -144.888-109.706 654.679  1.00  9.74           H
ATOM   4183 3HG2 THR 1 258    -146.019-109.992 656.024  1.00  9.74           H
ATOM   4184  HN  THR 1 258    -142.744-113.009 656.642  1.00  9.74           H
ATOM   4185  N   VAL 1 259    -141.597-110.594 654.707  1.00  9.74           N
ATOM   4186  CA  VAL 1 259    -140.742-109.622 654.046  1.00  9.74           C
ATOM   4187  C   VAL 1 259    -140.063-110.281 652.843  1.00  9.74           C
ATOM   4188  O   VAL 1 259    -140.031-109.708 651.755  1.00  9.74           O
ATOM   4189  HA  VAL 1 259    -141.378-108.812 653.690  1.00  9.74           H
ATOM   4190  HB  VAL 1 259    -139.231-109.866 655.534  1.00  9.74           H
ATOM   4191  CB  VAL 1 259    -139.745-109.037 655.048  1.00  9.74           C
ATOM   4192  CG1 VAL 1 259    -138.692-108.183 654.339  1.00  9.74           C
ATOM   4193 1HG1 VAL 1 259    -138.147-108.798 653.623  1.00  9.74           H
ATOM   4194 2HG1 VAL 1 259    -139.182-107.363 653.814  1.00  9.74           H
ATOM   4195 3HG1 VAL 1 259    -137.996-107.779 655.074  1.00  9.74           H
ATOM   4196  CG2 VAL 1 259    -140.465-108.231 656.131  1.00  9.74           C
ATOM   4197 1HG2 VAL 1 259    -141.017-107.413 655.669  1.00  9.74           H
ATOM   4198 2HG2 VAL 1 259    -141.158-108.880 656.667  1.00  9.74           H
ATOM   4199 3HG2 VAL 1 259    -139.733-107.826 656.830  1.00  9.74           H
ATOM   4200  HN  VAL 1 259    -141.339-110.813 655.648  1.00  9.74           H
ATOM   4201  N   LEU 1 260    -139.539-111.474 653.080  1.00  9.74           N
ATOM   4202  CA  LEU 1 260    -138.779-112.173 652.058  1.00  9.74           C
ATOM   4203  C   LEU 1 260    -139.697-112.495 650.877  1.00  9.74           C
ATOM   4204  O   LEU 1 260    -139.313-112.319 649.722  1.00  9.74           O
ATOM   4205  HA  LEU 1 260    -137.996-111.498 651.713  1.00  9.74           H
ATOM   4206  CB  LEU 1 260    -138.087-113.402 652.651  1.00  9.74           C
ATOM   4207 1HB  LEU 1 260    -137.458-113.076 653.480  1.00  9.74           H
ATOM   4208 2HB  LEU 1 260    -138.851-114.058 653.070  1.00  9.74           H
ATOM   4209  HG  LEU 1 260    -137.854-114.532 650.850  1.00  9.74           H
ATOM   4210  CG  LEU 1 260    -137.227-114.219 651.686  1.00  9.74           C
ATOM   4211  CD1 LEU 1 260    -136.093-113.370 651.107  1.00  9.74           C
ATOM   4212 1HD1 LEU 1 260    -136.514-112.521 650.568  1.00  9.74           H
ATOM   4213 2HD1 LEU 1 260    -135.461-113.007 651.918  1.00  9.74           H
ATOM   4214 3HD1 LEU 1 260    -135.498-113.975 650.424  1.00  9.74           H
ATOM   4215  CD2 LEU 1 260    -136.704-115.491 652.358  1.00  9.74           C
ATOM   4216 1HD2 LEU 1 260    -136.098-115.221 653.223  1.00  9.74           H
ATOM   4217 2HD2 LEU 1 260    -137.546-116.103 652.680  1.00  9.74           H
ATOM   4218 3HD2 LEU 1 260    -136.096-116.053 651.649  1.00  9.74           H
ATOM   4219  HN  LEU 1 260    -139.626-111.961 653.949  1.00  9.74           H
ATOM   4220  N   THR 1 261    -140.892-112.961 651.207  1.00  9.74           N
ATOM   4221  CA  THR 1 261    -141.841-113.378 650.189  1.00  9.74           C
ATOM   4222  C   THR 1 261    -142.241-112.188 649.314  1.00  9.74           C
ATOM   4223  O   THR 1 261    -142.331-112.312 648.094  1.00  9.74           O
ATOM   4224  HA  THR 1 261    -141.351-114.102 649.538  1.00  9.74           H
ATOM   4225  HB  THR 1 261    -143.532-113.338 651.552  1.00  9.74           H
ATOM   4226  CB  THR 1 261    -143.027-114.042 650.891  1.00  9.74           C
ATOM   4227  OG1 THR 1 261    -142.459-115.184 651.527  1.00  9.74           O
ATOM   4228  HG1 THR 1 261    -142.117-114.935 652.433  1.00  9.74           H
ATOM   4229  CG2 THR 1 261    -144.037-114.630 649.903  1.00  9.74           C
ATOM   4230 1HG2 THR 1 261    -143.547-115.384 649.287  1.00  9.74           H
ATOM   4231 2HG2 THR 1 261    -144.426-113.836 649.266  1.00  9.74           H
ATOM   4232 3HG2 THR 1 261    -144.858-115.089 650.454  1.00  9.74           H
ATOM   4233  HN  THR 1 261    -141.215-113.056 652.149  1.00  9.74           H
ATOM   4234  N   VAL 1 262    -142.471-111.061 649.972  1.00  9.74           N
ATOM   4235  CA  VAL 1 262    -142.967-109.881 649.285  1.00  9.74           C
ATOM   4236  C   VAL 1 262    -141.890-109.361 648.332  1.00  9.74           C
ATOM   4237  O   VAL 1 262    -142.193-108.944 647.215  1.00  9.74           O
ATOM   4238  HA  VAL 1 262    -143.837-110.181 648.701  1.00  9.74           H
ATOM   4239  HB  VAL 1 262    -142.587-108.643 650.982  1.00  9.74           H
ATOM   4240  CB  VAL 1 262    -143.420-108.834 650.305  1.00  9.74           C
ATOM   4241  CG1 VAL 1 262    -143.776-107.515 649.615  1.00  9.74           C
ATOM   4242 1HG1 VAL 1 262    -142.902-107.134 649.087  1.00  9.74           H
ATOM   4243 2HG1 VAL 1 262    -144.585-107.684 648.905  1.00  9.74           H
ATOM   4244 3HG1 VAL 1 262    -144.094-106.789 650.363  1.00  9.74           H
ATOM   4245  CG2 VAL 1 262    -144.594-109.351 651.138  1.00  9.74           C
ATOM   4246 1HG2 VAL 1 262    -145.431-109.583 650.481  1.00  9.74           H
ATOM   4247 2HG2 VAL 1 262    -144.291-110.251 651.673  1.00  9.74           H
ATOM   4248 3HG2 VAL 1 262    -144.895-108.587 651.855  1.00  9.74           H
ATOM   4249  HN  VAL 1 262    -142.324-110.948 650.955  1.00  9.74           H
ATOM   4250  N   PHE 1 263    -140.654-109.402 648.808  1.00  9.74           N
ATOM   4251  CA  PHE 1 263    -139.527-108.966 648.001  1.00  9.74           C
ATOM   4252  C   PHE 1 263    -139.386-109.827 646.745  1.00  9.74           C
ATOM   4253  O   PHE 1 263    -139.312-109.304 645.634  1.00  9.74           O
ATOM   4254  HA  PHE 1 263    -139.717-107.932 647.711  1.00  9.74           H
ATOM   4255  CB  PHE 1 263    -138.272-109.129 648.861  1.00  9.74           C
ATOM   4256 1HB  PHE 1 263    -138.393-108.552 649.777  1.00  9.74           H
ATOM   4257 2HB  PHE 1 263    -138.178-110.175 649.153  1.00  9.74           H
ATOM   4258  CG  PHE 1 263    -136.980-108.691 648.166  1.00  9.74           C
ATOM   4259  HD1 PHE 1 263    -136.525-110.651 647.480  1.00  9.74           H
ATOM   4260  CD1 PHE 1 263    -136.217-109.606 647.511  1.00  9.74           C
ATOM   4261  HD2 PHE 1 263    -137.208-106.654 648.731  1.00  9.74           H
ATOM   4262  CD2 PHE 1 263    -136.596-107.387 648.205  1.00  9.74           C
ATOM   4263  CE1 PHE 1 263    -135.018-109.199 646.867  1.00  9.74           C
ATOM   4264  HE1 PHE 1 263    -134.406-109.932 646.341  1.00  9.74           H
ATOM   4265  CE2 PHE 1 263    -135.398-106.980 647.561  1.00  9.74           C
ATOM   4266  HE2 PHE 1 263    -135.090-105.935 647.592  1.00  9.74           H
ATOM   4267  CZ  PHE 1 263    -134.634-107.895 646.905  1.00  9.74           C
ATOM   4268  HZ  PHE 1 263    -133.715-107.583 646.411  1.00  9.74           H
ATOM   4269  HN  PHE 1 263    -140.418-109.725 649.724  1.00  9.74           H
ATOM   4270  N   VAL 1 264    -139.352-111.134 646.962  1.00  9.74           N
ATOM   4271  CA  VAL 1 264    -139.123-112.069 645.874  1.00  9.74           C
ATOM   4272  C   VAL 1 264    -140.220-111.897 644.821  1.00  9.74           C
ATOM   4273  O   VAL 1 264    -139.930-111.769 643.632  1.00  9.74           O
ATOM   4274  HA  VAL 1 264    -138.162-111.820 645.423  1.00  9.74           H
ATOM   4275  HB  VAL 1 264    -139.911-113.670 647.044  1.00  9.74           H
ATOM   4276  CB  VAL 1 264    -139.035-113.495 646.419  1.00  9.74           C
ATOM   4277  CG1 VAL 1 264    -139.058-114.519 645.282  1.00  9.74           C
ATOM   4278 1HG1 VAL 1 264    -139.985-114.416 644.719  1.00  9.74           H
ATOM   4279 2HG1 VAL 1 264    -138.209-114.345 644.620  1.00  9.74           H
ATOM   4280 3HG1 VAL 1 264    -138.994-115.525 645.697  1.00  9.74           H
ATOM   4281  CG2 VAL 1 264    -137.792-113.673 647.293  1.00  9.74           C
ATOM   4282 1HG2 VAL 1 264    -136.900-113.470 646.700  1.00  9.74           H
ATOM   4283 2HG2 VAL 1 264    -137.836-112.980 648.133  1.00  9.74           H
ATOM   4284 3HG2 VAL 1 264    -137.754-114.696 647.667  1.00  9.74           H
ATOM   4285  HN  VAL 1 264    -139.479-111.554 647.861  1.00  9.74           H
ATOM   4286  N   LEU 1 265    -141.457-111.900 645.295  1.00  9.74           N
ATOM   4287  CA  LEU 1 265    -142.601-111.955 644.401  1.00  9.74           C
ATOM   4288  C   LEU 1 265    -142.656-110.672 643.570  1.00  9.74           C
ATOM   4289  O   LEU 1 265    -143.199-110.666 642.466  1.00  9.74           O
ATOM   4290  HA  LEU 1 265    -142.448-112.798 643.727  1.00  9.74           H
ATOM   4291  CB  LEU 1 265    -143.883-112.233 645.188  1.00  9.74           C
ATOM   4292 1HB  LEU 1 265    -143.934-111.531 646.021  1.00  9.74           H
ATOM   4293 2HB  LEU 1 265    -144.736-112.023 644.542  1.00  9.74           H
ATOM   4294  HG  LEU 1 265    -143.183-113.858 646.389  1.00  9.74           H
ATOM   4295  CG  LEU 1 265    -144.036-113.651 645.743  1.00  9.74           C
ATOM   4296  CD1 LEU 1 265    -145.296-113.770 646.604  1.00  9.74           C
ATOM   4297 1HD1 LEU 1 265    -145.232-113.073 647.439  1.00  9.74           H
ATOM   4298 2HD1 LEU 1 265    -146.172-113.534 646.000  1.00  9.74           H
ATOM   4299 3HD1 LEU 1 265    -145.380-114.787 646.985  1.00  9.74           H
ATOM   4300  CD2 LEU 1 265    -144.012-114.686 644.616  1.00  9.74           C
ATOM   4301 1HD2 LEU 1 265    -144.832-114.490 643.926  1.00  9.74           H
ATOM   4302 2HD2 LEU 1 265    -143.064-114.620 644.083  1.00  9.74           H
ATOM   4303 3HD2 LEU 1 265    -144.123-115.685 645.038  1.00  9.74           H
ATOM   4304  HN  LEU 1 265    -141.683-111.866 646.269  1.00  9.74           H
ATOM   4305  N   SER 1 266    -142.085-109.616 644.131  1.00  9.74           N
ATOM   4306  CA  SER 1 266    -142.152-108.308 643.504  1.00  9.74           C
ATOM   4307  C   SER 1 266    -140.958-108.114 642.568  1.00  9.74           C
ATOM   4308  O   SER 1 266    -141.106-107.585 641.467  1.00  9.74           O
ATOM   4309  HA  SER 1 266    -143.085-108.305 642.939  1.00  9.74           H
ATOM   4310  CB  SER 1 266    -142.190-107.195 644.553  1.00  9.74           C
ATOM   4311 1HB  SER 1 266    -142.230-106.227 644.054  1.00  9.74           H
ATOM   4312 2HB  SER 1 266    -143.100-107.286 645.146  1.00  9.74           H
ATOM   4313  HG  SER 1 266    -141.304-107.664 646.286  1.00  9.74           H
ATOM   4314  OG  SER 1 266    -141.056-107.237 645.416  1.00  9.74           O
ATOM   4315  HN  SER 1 266    -141.586-109.645 644.997  1.00  9.74           H
ATOM   4316  N   GLN 1 267    -139.800-108.554 643.039  1.00  9.74           N
ATOM   4317  CA  GLN 1 267    -138.546-108.194 642.399  1.00  9.74           C
ATOM   4318  C   GLN 1 267    -138.134-109.272 641.395  1.00  9.74           C
ATOM   4319  O   GLN 1 267    -137.588-108.964 640.337  1.00  9.74           O
ATOM   4320  HA  GLN 1 267    -138.746-107.259 641.876  1.00  9.74           H
ATOM   4321  CB  GLN 1 267    -137.447-107.963 643.438  1.00  9.74           C
ATOM   4322 1HB  GLN 1 267    -137.299-108.870 644.023  1.00  9.74           H
ATOM   4323 2HB  GLN 1 267    -136.504-107.750 642.934  1.00  9.74           H
ATOM   4324  CG  GLN 1 267    -137.807-106.802 644.368  1.00  9.74           C
ATOM   4325 1HG  GLN 1 267    -138.680-107.067 644.965  1.00  9.74           H
ATOM   4326 2HG  GLN 1 267    -136.988-106.621 645.063  1.00  9.74           H
ATOM   4327  CD  GLN 1 267    -138.096-105.529 643.570  1.00  9.74           C
ATOM   4328  OE1 GLN 1 267    -137.296-105.071 642.771  1.00  9.74           O
ATOM   4329  NE2 GLN 1 267    -139.282-104.986 643.829  1.00  9.74           N
ATOM   4330 1HE2 GLN 1 267    -139.893-105.413 644.496  1.00  9.74           H
ATOM   4331 2HE2 GLN 1 267    -139.563-104.150 643.357  1.00  9.74           H
ATOM   4332  HN  GLN 1 267    -139.711-109.145 643.841  1.00  9.74           H
ATOM   4333  N   PHE 1 268    -138.410-110.515 641.763  1.00  9.74           N
ATOM   4334  CA  PHE 1 268    -137.906-111.649 641.007  1.00  9.74           C
ATOM   4335  C   PHE 1 268    -138.415-111.616 639.564  1.00  9.74           C
ATOM   4336  O   PHE 1 268    -137.631-111.724 638.623  1.00  9.74           O
ATOM   4337  HA  PHE 1 268    -136.818-111.580 641.008  1.00  9.74           H
ATOM   4338  CB  PHE 1 268    -138.431-112.912 641.692  1.00  9.74           C
ATOM   4339 1HB  PHE 1 268    -138.224-112.847 642.760  1.00  9.74           H
ATOM   4340 2HB  PHE 1 268    -139.514-112.951 641.579  1.00  9.74           H
ATOM   4341  CG  PHE 1 268    -137.829-114.210 641.149  1.00  9.74           C
ATOM   4342  HD1 PHE 1 268    -139.477-114.595 639.862  1.00  9.74           H
ATOM   4343  CD1 PHE 1 268    -138.506-114.937 640.220  1.00  9.74           C
ATOM   4344  HD2 PHE 1 268    -136.075-114.054 642.341  1.00  9.74           H
ATOM   4345  CD2 PHE 1 268    -136.618-114.637 641.596  1.00  9.74           C
ATOM   4346  CE1 PHE 1 268    -137.947-116.141 639.716  1.00  9.74           C
ATOM   4347  HE1 PHE 1 268    -138.490-116.724 638.972  1.00  9.74           H
ATOM   4348  CE2 PHE 1 268    -136.059-115.841 641.092  1.00  9.74           C
ATOM   4349  HE2 PHE 1 268    -135.088-116.183 641.450  1.00  9.74           H
ATOM   4350  CZ  PHE 1 268    -136.736-116.568 640.163  1.00  9.74           C
ATOM   4351  HZ  PHE 1 268    -136.307-117.493 639.776  1.00  9.74           H
ATOM   4352  HN  PHE 1 268    -138.967-110.752 642.559  1.00  9.74           H
ATOM   4353  N   PRO 1 269    -139.732-111.467 639.365  1.00  9.74           N
ATOM   4354  CA  PRO 1 269    -140.304-111.543 638.019  1.00  9.74           C
ATOM   4355  C   PRO 1 269    -139.614-110.602 637.044  1.00  9.74           C
ATOM   4356  O   PRO 1 269    -139.307-110.987 635.917  1.00  9.74           O
ATOM   4357  HA  PRO 1 269    -140.157-112.540 637.605  1.00  9.74           H
ATOM   4358  CB  PRO 1 269    -141.773-111.166 638.228  1.00  9.74           C
ATOM   4359 1HB  PRO 1 269    -141.936-110.097 638.094  1.00  9.74           H
ATOM   4360 2HB  PRO 1 269    -142.423-111.678 637.518  1.00  9.74           H
ATOM   4361  CG  PRO 1 269    -142.048-111.603 639.662  1.00  9.74           C
ATOM   4362 1HG  PRO 1 269    -142.920-111.098 640.078  1.00  9.74           H
ATOM   4363 2HG  PRO 1 269    -142.253-112.672 639.727  1.00  9.74           H
ATOM   4364  CD  PRO 1 269    -140.767-111.222 640.385  1.00  9.74           C
ATOM   4365 1HD  PRO 1 269    -140.777-110.179 640.703  1.00  9.74           H
ATOM   4366 2HD  PRO 1 269    -140.614-111.824 641.281  1.00  9.74           H
ATOM   4367  N   TYR 1 270    -139.387-109.383 637.509  1.00  9.74           N
ATOM   4368  CA  TYR 1 270    -138.828-108.348 636.655  1.00  9.74           C
ATOM   4369  C   TYR 1 270    -137.388-108.681 636.261  1.00  9.74           C
ATOM   4370  O   TYR 1 270    -137.006-108.530 635.102  1.00  9.74           O
ATOM   4371  HA  TYR 1 270    -139.439-108.290 635.753  1.00  9.74           H
ATOM   4372  CB  TYR 1 270    -138.834-107.065 637.488  1.00  9.74           C
ATOM   4373 1HB  TYR 1 270    -139.863-106.812 637.740  1.00  9.74           H
ATOM   4374 2HB  TYR 1 270    -138.311-107.251 638.426  1.00  9.74           H
ATOM   4375  CG  TYR 1 270    -138.187-105.867 636.789  1.00  9.74           C
ATOM   4376  HD1 TYR 1 270    -136.836-105.469 638.406  1.00  9.74           H
ATOM   4377  CD1 TYR 1 270    -137.175-105.168 637.415  1.00  9.74           C
ATOM   4378  HD2 TYR 1 270    -139.414-106.039 635.040  1.00  9.74           H
ATOM   4379  CD2 TYR 1 270    -138.615-105.487 635.534  1.00  9.74           C
ATOM   4380  CE1 TYR 1 270    -136.566-104.041 636.758  1.00  9.74           C
ATOM   4381  HE1 TYR 1 270    -135.766-103.479 637.240  1.00  9.74           H
ATOM   4382  HE2 TYR 1 270    -138.334-104.048 633.885  1.00  9.74           H
ATOM   4383  CE2 TYR 1 270    -138.006-104.359 634.877  1.00  9.74           C
ATOM   4384  CZ  TYR 1 270    -137.011-103.692 635.521  1.00  9.74           C
ATOM   4385  OH  TYR 1 270    -136.436-102.627 634.900  1.00  9.74           O
ATOM   4386  HH  TYR 1 270    -135.905-102.094 635.558  1.00  9.74           H
ATOM   4387  HN  TYR 1 270    -139.578-109.097 638.448  1.00  9.74           H
ATOM   4388  N   ASN 1 271    -136.627-109.128 637.249  1.00  9.74           N
ATOM   4389  CA  ASN 1 271    -135.212-109.388 637.046  1.00  9.74           C
ATOM   4390  C   ASN 1 271    -135.046-110.619 636.153  1.00  9.74           C
ATOM   4391  O   ASN 1 271    -134.023-110.776 635.488  1.00  9.74           O
ATOM   4392  HA  ASN 1 271    -134.818-108.482 636.584  1.00  9.74           H
ATOM   4393  CB  ASN 1 271    -134.506-109.668 638.374  1.00  9.74           C
ATOM   4394 1HB  ASN 1 271    -135.106-110.356 638.970  1.00  9.74           H
ATOM   4395 2HB  ASN 1 271    -133.552-110.160 638.186  1.00  9.74           H
ATOM   4396  CG  ASN 1 271    -134.274-108.374 639.156  1.00  9.74           C
ATOM   4397  OD1 ASN 1 271    -133.478-107.528 638.785  1.00  9.74           O
ATOM   4398  ND2 ASN 1 271    -135.012-108.268 640.257  1.00  9.74           N
ATOM   4399 1HD2 ASN 1 271    -135.648-108.999 640.506  1.00  9.74           H
ATOM   4400 2HD2 ASN 1 271    -134.932-107.457 640.837  1.00  9.74           H
ATOM   4401  HN  ASN 1 271    -136.961-109.313 638.174  1.00  9.74           H
ATOM   4402  N   CYS 1 272    -136.069-111.461 636.166  1.00  9.74           N
ATOM   4403  CA  CYS 1 272    -136.122-112.588 635.250  1.00  9.74           C
ATOM   4404  C   CYS 1 272    -136.151-112.044 633.821  1.00  9.74           C
ATOM   4405  O   CYS 1 272    -135.410-112.514 632.959  1.00  9.74           O
ATOM   4406  HA  CYS 1 272    -135.220-113.175 635.423  1.00  9.74           H
ATOM   4407  CB  CYS 1 272    -137.319-113.496 635.540  1.00  9.74           C
ATOM   4408 1HB  CYS 1 272    -138.229-112.900 635.614  1.00  9.74           H
ATOM   4409 2HB  CYS 1 272    -137.463-114.196 634.716  1.00  9.74           H
ATOM   4410  HG  CYS 1 272    -137.292-113.390 637.909  1.00  9.74           H
ATOM   4411  SG  CYS 1 272    -137.045-114.415 637.099  1.00  9.74           S
ATOM   4412  HN  CYS 1 272    -136.850-111.384 636.786  1.00  9.74           H
ATOM   4413  N   ILE 1 273    -137.015-111.061 633.613  1.00  9.74           N
ATOM   4414  CA  ILE 1 273    -137.199-110.493 632.288  1.00  9.74           C
ATOM   4415  C   ILE 1 273    -135.958-109.681 631.910  1.00  9.74           C
ATOM   4416  O   ILE 1 273    -135.543-109.677 630.752  1.00  9.74           O
ATOM   4417  HA  ILE 1 273    -137.295-111.323 631.587  1.00  9.74           H
ATOM   4418  HB  ILE 1 273    -138.453-108.902 632.972  1.00  9.74           H
ATOM   4419  CB  ILE 1 273    -138.501-109.693 632.224  1.00  9.74           C
ATOM   4420  CG1 ILE 1 273    -139.703-110.573 632.572  1.00  9.74           C
ATOM   4421 1HG1 ILE 1 273    -139.581-110.982 633.575  1.00  9.74           H
ATOM   4422 2HG1 ILE 1 273    -140.610-109.969 632.582  1.00  9.74           H
ATOM   4423  CG2 ILE 1 273    -138.662-109.016 630.861  1.00  9.74           C
ATOM   4424 1HG2 ILE 1 273    -137.826-108.338 630.691  1.00  9.74           H
ATOM   4425 2HG2 ILE 1 273    -138.679-109.775 630.078  1.00  9.74           H
ATOM   4426 3HG2 ILE 1 273    -139.596-108.455 630.842  1.00  9.74           H
ATOM   4427  CD1 ILE 1 273    -139.856-111.716 631.566  1.00  9.74           C
ATOM   4428 1HD1 ILE 1 273    -140.003-111.303 630.568  1.00  9.74           H
ATOM   4429 2HD1 ILE 1 273    -138.957-112.332 631.576  1.00  9.74           H
ATOM   4430 3HD1 ILE 1 273    -140.718-112.326 631.837  1.00  9.74           H
ATOM   4431  HN  ILE 1 273    -137.583-110.655 634.329  1.00  9.74           H
ATOM   4432  N   LEU 1 274    -135.401-109.012 632.909  1.00  9.74           N
ATOM   4433  CA  LEU 1 274    -134.176-108.257 632.712  1.00  9.74           C
ATOM   4434  C   LEU 1 274    -133.083-109.193 632.193  1.00  9.74           C
ATOM   4435  O   LEU 1 274    -132.314-108.824 631.307  1.00  9.74           O
ATOM   4436  HA  LEU 1 274    -134.375-107.503 631.951  1.00  9.74           H
ATOM   4437  CB  LEU 1 274    -133.792-107.515 633.994  1.00  9.74           C
ATOM   4438 1HB  LEU 1 274    -134.039-108.149 634.846  1.00  9.74           H
ATOM   4439 2HB  LEU 1 274    -132.711-107.379 634.002  1.00  9.74           H
ATOM   4440  HG  LEU 1 274    -135.533-106.287 634.186  1.00  9.74           H
ATOM   4441  CG  LEU 1 274    -134.451-106.150 634.202  1.00  9.74           C
ATOM   4442  CD1 LEU 1 274    -134.090-105.569 635.571  1.00  9.74           C
ATOM   4443 1HD1 LEU 1 274    -134.432-106.245 636.354  1.00  9.74           H
ATOM   4444 2HD1 LEU 1 274    -133.009-105.449 635.641  1.00  9.74           H
ATOM   4445 3HD1 LEU 1 274    -134.572-104.599 635.693  1.00  9.74           H
ATOM   4446  CD2 LEU 1 274    -134.100-105.192 633.062  1.00  9.74           C
ATOM   4447 1HD2 LEU 1 274    -133.020-105.056 633.022  1.00  9.74           H
ATOM   4448 2HD2 LEU 1 274    -134.449-105.608 632.117  1.00  9.74           H
ATOM   4449 3HD2 LEU 1 274    -134.582-104.229 633.235  1.00  9.74           H
ATOM   4450  HN  LEU 1 274    -135.773-108.981 633.837  1.00  9.74           H
ATOM   4451  N   LEU 1 275    -133.048-110.386 632.767  1.00  9.74           N
ATOM   4452  CA  LEU 1 275    -132.042-111.366 632.397  1.00  9.74           C
ATOM   4453  C   LEU 1 275    -132.208-111.729 630.920  1.00  9.74           C
ATOM   4454  O   LEU 1 275    -131.231-111.775 630.174  1.00  9.74           O
ATOM   4455  HA  LEU 1 275    -131.066-110.899 632.530  1.00  9.74           H
ATOM   4456  CB  LEU 1 275    -132.097-112.573 633.336  1.00  9.74           C
ATOM   4457 1HB  LEU 1 275    -131.926-112.224 634.354  1.00  9.74           H
ATOM   4458 2HB  LEU 1 275    -133.106-112.985 633.306  1.00  9.74           H
ATOM   4459  HG  LEU 1 275    -131.283-114.052 632.022  1.00  9.74           H
ATOM   4460  CG  LEU 1 275    -131.106-113.700 633.039  1.00  9.74           C
ATOM   4461  CD1 LEU 1 275    -129.664-113.192 633.097  1.00  9.74           C
ATOM   4462 1HD1 LEU 1 275    -129.527-112.403 632.358  1.00  9.74           H
ATOM   4463 2HD1 LEU 1 275    -129.458-112.798 634.092  1.00  9.74           H
ATOM   4464 3HD1 LEU 1 275    -128.981-114.013 632.882  1.00  9.74           H
ATOM   4465  CD2 LEU 1 275    -131.333-114.890 633.974  1.00  9.74           C
ATOM   4466 1HD2 LEU 1 275    -131.199-114.570 635.008  1.00  9.74           H
ATOM   4467 2HD2 LEU 1 275    -132.345-115.270 633.839  1.00  9.74           H
ATOM   4468 3HD2 LEU 1 275    -130.615-115.677 633.741  1.00  9.74           H
ATOM   4469  HN  LEU 1 275    -133.691-110.687 633.472  1.00  9.74           H
ATOM   4470  N   VAL 1 276    -133.453-111.977 630.541  1.00  9.74           N
ATOM   4471  CA  VAL 1 276    -133.760-112.341 629.168  1.00  9.74           C
ATOM   4472  C   VAL 1 276    -133.276-111.232 628.231  1.00  9.74           C
ATOM   4473  O   VAL 1 276    -132.629-111.506 627.221  1.00  9.74           O
ATOM   4474  HA  VAL 1 276    -133.213-113.256 628.940  1.00  9.74           H
ATOM   4475  HB  VAL 1 276    -135.803-111.780 629.423  1.00  9.74           H
ATOM   4476  CB  VAL 1 276    -135.254-112.634 629.025  1.00  9.74           C
ATOM   4477  CG1 VAL 1 276    -135.643-112.798 627.554  1.00  9.74           C
ATOM   4478 1HG1 VAL 1 276    -135.414-111.880 627.013  1.00  9.74           H
ATOM   4479 2HG1 VAL 1 276    -135.081-113.626 627.121  1.00  9.74           H
ATOM   4480 3HG1 VAL 1 276    -136.711-113.006 627.482  1.00  9.74           H
ATOM   4481  CG2 VAL 1 276    -135.651-113.868 629.838  1.00  9.74           C
ATOM   4482 1HG2 VAL 1 276    -135.090-114.732 629.484  1.00  9.74           H
ATOM   4483 2HG2 VAL 1 276    -135.428-113.696 630.891  1.00  9.74           H
ATOM   4484 3HG2 VAL 1 276    -136.719-114.054 629.719  1.00  9.74           H
ATOM   4485  HN  VAL 1 276    -134.243-111.932 631.152  1.00  9.74           H
ATOM   4486  N   GLN 1 277    -133.608-110.003 628.598  1.00  9.74           N
ATOM   4487  CA  GLN 1 277    -133.242-108.855 627.787  1.00  9.74           C
ATOM   4488  C   GLN 1 277    -131.720-108.727 627.705  1.00  9.74           C
ATOM   4489  O   GLN 1 277    -131.185-108.282 626.690  1.00  9.74           O
ATOM   4490  HA  GLN 1 277    -133.651-109.057 626.797  1.00  9.74           H
ATOM   4491  CB  GLN 1 277    -133.871-107.573 628.337  1.00  9.74           C
ATOM   4492 1HB  GLN 1 277    -133.725-107.526 629.416  1.00  9.74           H
ATOM   4493 2HB  GLN 1 277    -133.369-106.705 627.910  1.00  9.74           H
ATOM   4494  CG  GLN 1 277    -135.366-107.514 628.016  1.00  9.74           C
ATOM   4495 1HG  GLN 1 277    -135.512-107.572 626.937  1.00  9.74           H
ATOM   4496 2HG  GLN 1 277    -135.870-108.376 628.453  1.00  9.74           H
ATOM   4497  CD  GLN 1 277    -135.991-106.224 628.552  1.00  9.74           C
ATOM   4498  OE1 GLN 1 277    -135.495-105.600 629.475  1.00  9.74           O
ATOM   4499  NE2 GLN 1 277    -137.106-105.862 627.923  1.00  9.74           N
ATOM   4500 1HE2 GLN 1 277    -137.461-106.419 627.172  1.00  9.74           H
ATOM   4501 2HE2 GLN 1 277    -137.589-105.032 628.201  1.00  9.74           H
ATOM   4502  HN  GLN 1 277    -134.117-109.788 629.432  1.00  9.74           H
ATOM   4503  N   THR 1 278    -131.065-109.126 628.785  1.00  9.74           N
ATOM   4504  CA  THR 1 278    -129.617-109.032 628.860  1.00  9.74           C
ATOM   4505  C   THR 1 278    -128.967-110.050 627.921  1.00  9.74           C
ATOM   4506  O   THR 1 278    -127.976-109.746 627.259  1.00  9.74           O
ATOM   4507  HA  THR 1 278    -129.319-108.042 628.513  1.00  9.74           H
ATOM   4508  HB  THR 1 278    -129.458-110.204 630.682  1.00  9.74           H
ATOM   4509  CB  THR 1 278    -129.206-109.206 630.323  1.00  9.74           C
ATOM   4510  OG1 THR 1 278    -129.854-108.129 630.996  1.00  9.74           O
ATOM   4511  HG1 THR 1 278    -130.832-108.137 630.791  1.00  9.74           H
ATOM   4512  CG2 THR 1 278    -127.716-108.944 630.548  1.00  9.74           C
ATOM   4513 1HG2 THR 1 278    -127.478-107.922 630.252  1.00  9.74           H
ATOM   4514 2HG2 THR 1 278    -127.130-109.642 629.950  1.00  9.74           H
ATOM   4515 3HG2 THR 1 278    -127.478-109.081 631.603  1.00  9.74           H
ATOM   4516  HN  THR 1 278    -131.506-109.507 629.598  1.00  9.74           H
ATOM   4517  N   ILE 1 279    -129.553-111.239 627.893  1.00  9.74           N
ATOM   4518  CA  ILE 1 279    -129.043-112.304 627.046  1.00  9.74           C
ATOM   4519  C   ILE 1 279    -129.225-111.914 625.578  1.00  9.74           C
ATOM   4520  O   ILE 1 279    -128.315-112.088 624.769  1.00  9.74           O
ATOM   4521  HA  ILE 1 279    -127.976-112.400 627.248  1.00  9.74           H
ATOM   4522  HB  ILE 1 279    -130.775-113.496 627.438  1.00  9.74           H
ATOM   4523  CB  ILE 1 279    -129.695-113.639 627.414  1.00  9.74           C
ATOM   4524  CG1 ILE 1 279    -129.268-114.091 628.811  1.00  9.74           C
ATOM   4525 1HG1 ILE 1 279    -128.241-114.457 628.781  1.00  9.74           H
ATOM   4526 2HG1 ILE 1 279    -129.283-113.241 629.493  1.00  9.74           H
ATOM   4527  CG2 ILE 1 279    -129.404-114.702 626.353  1.00  9.74           C
ATOM   4528 1HG2 ILE 1 279    -129.798-114.373 625.391  1.00  9.74           H
ATOM   4529 2HG2 ILE 1 279    -128.327-114.849 626.273  1.00  9.74           H
ATOM   4530 3HG2 ILE 1 279    -129.879-115.640 626.639  1.00  9.74           H
ATOM   4531  CD1 ILE 1 279    -130.192-115.191 629.338  1.00  9.74           C
ATOM   4532 1HD1 ILE 1 279    -131.213-114.814 629.390  1.00  9.74           H
ATOM   4533 2HD1 ILE 1 279    -130.155-116.049 628.666  1.00  9.74           H
ATOM   4534 3HD1 ILE 1 279    -129.865-115.494 630.333  1.00  9.74           H
ATOM   4535  HN  ILE 1 279    -130.359-111.478 628.433  1.00  9.74           H
ATOM   4536  N   ASP 1 280    -130.407-111.395 625.279  1.00  9.74           N
ATOM   4537  CA  ASP 1 280    -130.745-111.043 623.910  1.00  9.74           C
ATOM   4538  C   ASP 1 280    -129.889-109.854 623.468  1.00  9.74           C
ATOM   4539  O   ASP 1 280    -129.513-109.755 622.301  1.00  9.74           O
ATOM   4540  HA  ASP 1 280    -130.544-111.941 623.325  1.00  9.74           H
ATOM   4541  CB  ASP 1 280    -132.215-110.637 623.793  1.00  9.74           C
ATOM   4542 1HB  ASP 1 280    -132.842-111.383 624.280  1.00  9.74           H
ATOM   4543 2HB  ASP 1 280    -132.378-109.694 624.314  1.00  9.74           H
ATOM   4544  CG  ASP 1 280    -132.629-110.494 622.327  1.00  9.74           C
ATOM   4545  OD1 ASP 1 280    -132.454-111.487 621.588  1.00  9.74           O
ATOM   4546  OD2 ASP 1 280    -133.111-109.394 621.978  1.00  9.74           O
ATOM   4547  HN  ASP 1 280    -131.125-111.215 625.951  1.00  9.74           H
ATOM   4548  N   ALA 1 281    -129.607-108.981 624.424  1.00  9.74           N
ATOM   4549  CA  ALA 1 281    -128.773-107.821 624.157  1.00  9.74           C
ATOM   4550  C   ALA 1 281    -127.381-108.288 623.727  1.00  9.74           C
ATOM   4551  O   ALA 1 281    -126.614-107.516 623.153  1.00  9.74           O
ATOM   4552  HA  ALA 1 281    -129.230-107.266 623.338  1.00  9.74           H
ATOM   4553  CB  ALA 1 281    -128.731-106.926 625.397  1.00  9.74           C
ATOM   4554 1HB  ALA 1 281    -129.741-106.598 625.643  1.00  9.74           H
ATOM   4555 2HB  ALA 1 281    -128.316-107.485 626.235  1.00  9.74           H
ATOM   4556 3HB  ALA 1 281    -128.106-106.056 625.195  1.00  9.74           H
ATOM   4557  HN  ALA 1 281    -129.936-109.056 625.366  1.00  9.74           H
ATOM   4558  N   TYR 1 282    -127.097-109.548 624.020  1.00  9.74           N
ATOM   4559  CA  TYR 1 282    -125.827-110.139 623.634  1.00  9.74           C
ATOM   4560  C   TYR 1 282    -125.991-111.039 622.408  1.00  9.74           C
ATOM   4561  O   TYR 1 282    -125.212-110.953 621.460  1.00  9.74           O
ATOM   4562  HA  TYR 1 282    -125.139-109.329 623.391  1.00  9.74           H
ATOM   4563  CB  TYR 1 282    -125.380-110.992 624.822  1.00  9.74           C
ATOM   4564 1HB  TYR 1 282    -125.343-110.365 625.713  1.00  9.74           H
ATOM   4565 2HB  TYR 1 282    -126.129-111.763 625.005  1.00  9.74           H
ATOM   4566  CG  TYR 1 282    -124.018-111.661 624.630  1.00  9.74           C
ATOM   4567  HD1 TYR 1 282    -124.862-113.565 624.121  1.00  9.74           H
ATOM   4568  CD1 TYR 1 282    -123.947-112.991 624.269  1.00  9.74           C
ATOM   4569  HD2 TYR 1 282    -122.915-109.884 625.103  1.00  9.74           H
ATOM   4570  CD2 TYR 1 282    -122.859-110.935 624.818  1.00  9.74           C
ATOM   4571  CE1 TYR 1 282    -122.665-113.621 624.088  1.00  9.74           C
ATOM   4572  HE1 TYR 1 282    -122.594-114.671 623.803  1.00  9.74           H
ATOM   4573  HE2 TYR 1 282    -120.655-111.002 624.783  1.00  9.74           H
ATOM   4574  CE2 TYR 1 282    -121.577-111.565 624.637  1.00  9.74           C
ATOM   4575  CZ  TYR 1 282    -121.543-112.877 624.281  1.00  9.74           C
ATOM   4576  OH  TYR 1 282    -120.332-113.471 624.110  1.00  9.74           O
ATOM   4577  HH  TYR 1 282    -119.600-112.807 624.263  1.00  9.74           H
ATOM   4578  HN  TYR 1 282    -127.716-110.161 624.511  1.00  9.74           H
ATOM   4579  N   ALA 1 283    -127.011-111.883 622.465  1.00  9.74           N
ATOM   4580  CA  ALA 1 283    -127.109-113.003 621.545  1.00  9.74           C
ATOM   4581  C   ALA 1 283    -128.059-112.637 620.402  1.00  9.74           C
ATOM   4582  O   ALA 1 283    -128.021-113.252 619.338  1.00  9.74           O
ATOM   4583  HA  ALA 1 283    -126.115-113.184 621.135  1.00  9.74           H
ATOM   4584  CB  ALA 1 283    -127.564-114.250 622.304  1.00  9.74           C
ATOM   4585 1HB  ALA 1 283    -126.841-114.484 623.085  1.00  9.74           H
ATOM   4586 2HB  ALA 1 283    -128.539-114.065 622.756  1.00  9.74           H
ATOM   4587 3HB  ALA 1 283    -127.638-115.090 621.613  1.00  9.74           H
ATOM   4588  HN  ALA 1 283    -127.760-111.811 623.124  1.00  9.74           H
ATOM   4589  N   MET 1 284    -128.889-111.637 620.662  1.00  9.74           N
ATOM   4590  CA  MET 1 284    -129.832-111.168 619.662  1.00  9.74           C
ATOM   4591  C   MET 1 284    -130.630-112.333 619.072  1.00  9.74           C
ATOM   4592  O   MET 1 284    -130.774-112.438 617.855  1.00  9.74           O
ATOM   4593  HA  MET 1 284    -130.503-110.488 620.187  1.00  9.74           H
ATOM   4594  CB  MET 1 284    -129.075-110.449 618.543  1.00  9.74           C
ATOM   4595 1HB  MET 1 284    -128.450-111.162 618.006  1.00  9.74           H
ATOM   4596 2HB  MET 1 284    -129.785-110.042 617.823  1.00  9.74           H
ATOM   4597  CG  MET 1 284    -128.207-109.322 619.105  1.00  9.74           C
ATOM   4598 1HG  MET 1 284    -128.836-108.567 619.576  1.00  9.74           H
ATOM   4599 2HG  MET 1 284    -127.545-109.713 619.878  1.00  9.74           H
ATOM   4600  SD  MET 1 284    -127.244-108.583 617.796  1.00  9.74           S
ATOM   4601  CE  MET 1 284    -126.121-107.587 618.762  1.00  9.74           C
ATOM   4602 1HE  MET 1 284    -126.689-106.869 619.354  1.00  9.74           H
ATOM   4603 2HE  MET 1 284    -125.545-108.230 619.427  1.00  9.74           H
ATOM   4604 3HE  MET 1 284    -125.444-107.053 618.096  1.00  9.74           H
ATOM   4605  HN  MET 1 284    -128.922-111.151 621.536  1.00  9.74           H
ATOM   4606  N   PHE 1 285    -131.128-113.178 619.963  1.00  9.74           N
ATOM   4607  CA  PHE 1 285    -131.753-114.422 619.546  1.00  9.74           C
ATOM   4608  C   PHE 1 285    -133.244-114.220 619.270  1.00  9.74           C
ATOM   4609  O   PHE 1 285    -133.876-115.050 618.617  1.00  9.74           O
ATOM   4610  HA  PHE 1 285    -131.256-114.743 618.631  1.00  9.74           H
ATOM   4611  CB  PHE 1 285    -131.590-115.413 620.700  1.00  9.74           C
ATOM   4612 1HB  PHE 1 285    -131.773-116.421 620.329  1.00  9.74           H
ATOM   4613 2HB  PHE 1 285    -130.557-115.384 621.047  1.00  9.74           H
ATOM   4614  CG  PHE 1 285    -132.518-115.146 621.887  1.00  9.74           C
ATOM   4615  HD1 PHE 1 285    -131.128-113.865 622.860  1.00  9.74           H
ATOM   4616  CD1 PHE 1 285    -132.114-114.329 622.896  1.00  9.74           C
ATOM   4617  HD2 PHE 1 285    -134.072-116.380 621.123  1.00  9.74           H
ATOM   4618  CD2 PHE 1 285    -133.748-115.725 621.932  1.00  9.74           C
ATOM   4619  CE1 PHE 1 285    -132.975-114.081 623.997  1.00  9.74           C
ATOM   4620  HE1 PHE 1 285    -132.651-113.426 624.806  1.00  9.74           H
ATOM   4621  CE2 PHE 1 285    -134.609-115.477 623.033  1.00  9.74           C
ATOM   4622  HE2 PHE 1 285    -135.595-115.941 623.069  1.00  9.74           H
ATOM   4623  CZ  PHE 1 285    -134.205-114.660 624.042  1.00  9.74           C
ATOM   4624  HZ  PHE 1 285    -134.867-114.469 624.887  1.00  9.74           H
ATOM   4625  HN  PHE 1 285    -131.109-113.025 620.951  1.00  9.74           H
ATOM   4626  N   ILE 1 286    -133.764-113.114 619.781  1.00  9.74           N
ATOM   4627  CA  ILE 1 286    -135.178-112.813 619.633  1.00  9.74           C
ATOM   4628  C   ILE 1 286    -135.408-112.112 618.293  1.00  9.74           C
ATOM   4629  O   ILE 1 286    -135.641-110.905 618.252  1.00  9.74           O
ATOM   4630  HA  ILE 1 286    -135.714-113.762 619.623  1.00  9.74           H
ATOM   4631  HB  ILE 1 286    -135.204-111.041 620.831  1.00  9.74           H
ATOM   4632  CB  ILE 1 286    -135.686-112.019 620.838  1.00  9.74           C
ATOM   4633  CG1 ILE 1 286    -135.297-112.704 622.150  1.00  9.74           C
ATOM   4634 1HG1 ILE 1 286    -135.860-113.631 622.260  1.00  9.74           H
ATOM   4635 2HG1 ILE 1 286    -134.242-112.974 622.125  1.00  9.74           H
ATOM   4636  CG2 ILE 1 286    -137.194-111.780 620.741  1.00  9.74           C
ATOM   4637 1HG2 ILE 1 286    -137.415-111.217 619.834  1.00  9.74           H
ATOM   4638 2HG2 ILE 1 286    -137.712-112.738 620.710  1.00  9.74           H
ATOM   4639 3HG2 ILE 1 286    -137.528-111.213 621.610  1.00  9.74           H
ATOM   4640  CD1 ILE 1 286    -135.568-111.791 623.347  1.00  9.74           C
ATOM   4641 1HD1 ILE 1 286    -134.985-110.876 623.245  1.00  9.74           H
ATOM   4642 2HD1 ILE 1 286    -136.629-111.543 623.383  1.00  9.74           H
ATOM   4643 3HD1 ILE 1 286    -135.283-112.303 624.266  1.00  9.74           H
ATOM   4644  HN  ILE 1 286    -133.237-112.431 620.287  1.00  9.74           H
ATOM   4645  N   SER 1 287    -135.335-112.898 617.229  1.00  9.74           N
ATOM   4646  CA  SER 1 287    -135.543-112.370 615.892  1.00  9.74           C
ATOM   4647  C   SER 1 287    -137.040-112.204 615.622  1.00  9.74           C
ATOM   4648  O   SER 1 287    -137.434-111.471 614.716  1.00  9.74           O
ATOM   4649  HA  SER 1 287    -135.043-111.402 615.883  1.00  9.74           H
ATOM   4650  CB  SER 1 287    -134.911-113.279 614.836  1.00  9.74           C
ATOM   4651 1HB  SER 1 287    -135.073-112.852 613.846  1.00  9.74           H
ATOM   4652 2HB  SER 1 287    -133.833-113.322 614.992  1.00  9.74           H
ATOM   4653  HG  SER 1 287    -135.000-115.172 614.191  1.00  9.74           H
ATOM   4654  OG  SER 1 287    -135.449-114.598 614.876  1.00  9.74           O
ATOM   4655  HN  SER 1 287    -135.138-113.878 617.271  1.00  9.74           H
ATOM   4656  N   ASN 1 288    -137.834-112.897 616.425  1.00  9.74           N
ATOM   4657  CA  ASN 1 288    -139.262-112.987 616.171  1.00  9.74           C
ATOM   4658  C   ASN 1 288    -139.966-111.791 616.816  1.00  9.74           C
ATOM   4659  O   ASN 1 288    -139.827-111.557 618.016  1.00  9.74           O
ATOM   4660  HA  ASN 1 288    -139.360-112.992 615.086  1.00  9.74           H
ATOM   4661  CB  ASN 1 288    -139.850-114.264 616.775  1.00  9.74           C
ATOM   4662 1HB  ASN 1 288    -139.288-115.129 616.423  1.00  9.74           H
ATOM   4663 2HB  ASN 1 288    -139.748-114.238 617.860  1.00  9.74           H
ATOM   4664  CG  ASN 1 288    -141.325-114.419 616.400  1.00  9.74           C
ATOM   4665  OD1 ASN 1 288    -142.189-113.689 616.858  1.00  9.74           O
ATOM   4666  ND2 ASN 1 288    -141.564-115.408 615.543  1.00  9.74           N
ATOM   4667 1HD2 ASN 1 288    -140.809-115.970 615.205  1.00  9.74           H
ATOM   4668 2HD2 ASN 1 288    -142.499-115.589 615.237  1.00  9.74           H
ATOM   4669  HN  ASN 1 288    -137.517-113.391 617.235  1.00  9.74           H
ATOM   4670  N   CYS 1 289    -140.707-111.066 615.991  1.00  9.74           N
ATOM   4671  CA  CYS 1 289    -141.301-109.813 616.424  1.00  9.74           C
ATOM   4672  C   CYS 1 289    -142.376-110.126 617.468  1.00  9.74           C
ATOM   4673  O   CYS 1 289    -142.560-109.371 618.420  1.00  9.74           O
ATOM   4674  HA  CYS 1 289    -140.498-109.220 616.862  1.00  9.74           H
ATOM   4675  CB  CYS 1 289    -141.865-109.017 615.246  1.00  9.74           C
ATOM   4676 1HB  CYS 1 289    -141.075-108.809 614.525  1.00  9.74           H
ATOM   4677 2HB  CYS 1 289    -142.622-109.606 614.727  1.00  9.74           H
ATOM   4678  SG  CYS 1 289    -142.595-107.448 615.842  1.00  9.74           S
ATOM   4679  HN  CYS 1 289    -140.902-111.321 615.044  1.00  9.74           H
ATOM   4680  N   ALA 1 290    -143.057-111.242 617.252  1.00  9.74           N
ATOM   4681  CA  ALA 1 290    -144.161-111.624 618.116  1.00  9.74           C
ATOM   4682  C   ALA 1 290    -143.627-111.928 619.516  1.00  9.74           C
ATOM   4683  O   ALA 1 290    -144.198-111.488 620.512  1.00  9.74           O
ATOM   4684  HA  ALA 1 290    -144.845-110.777 618.173  1.00  9.74           H
ATOM   4685  CB  ALA 1 290    -144.902-112.814 617.502  1.00  9.74           C
ATOM   4686 1HB  ALA 1 290    -145.287-112.536 616.521  1.00  9.74           H
ATOM   4687 2HB  ALA 1 290    -144.215-113.654 617.398  1.00  9.74           H
ATOM   4688 3HB  ALA 1 290    -145.730-113.099 618.150  1.00  9.74           H
ATOM   4689  HN  ALA 1 290    -142.865-111.879 616.505  1.00  9.74           H
ATOM   4690  N   VAL 1 291    -142.536-112.680 619.548  1.00  9.74           N
ATOM   4691  CA  VAL 1 291    -141.896-113.017 620.808  1.00  9.74           C
ATOM   4692  C   VAL 1 291    -141.399-111.736 621.481  1.00  9.74           C
ATOM   4693  O   VAL 1 291    -141.565-111.560 622.687  1.00  9.74           O
ATOM   4694  HA  VAL 1 291    -142.649-113.479 621.446  1.00  9.74           H
ATOM   4695  HB  VAL 1 291    -140.045-113.586 619.909  1.00  9.74           H
ATOM   4696  CB  VAL 1 291    -140.782-114.039 620.572  1.00  9.74           C
ATOM   4697  CG1 VAL 1 291    -140.078-114.395 621.883  1.00  9.74           C
ATOM   4698 1HG1 VAL 1 291    -139.640-113.496 622.316  1.00  9.74           H
ATOM   4699 2HG1 VAL 1 291    -140.800-114.820 622.580  1.00  9.74           H
ATOM   4700 3HG1 VAL 1 291    -139.291-115.123 621.686  1.00  9.74           H
ATOM   4701  CG2 VAL 1 291    -141.325-115.293 619.883  1.00  9.74           C
ATOM   4702 1HG2 VAL 1 291    -142.091-115.749 620.511  1.00  9.74           H
ATOM   4703 2HG2 VAL 1 291    -141.759-115.020 618.921  1.00  9.74           H
ATOM   4704 3HG2 VAL 1 291    -140.513-116.003 619.728  1.00  9.74           H
ATOM   4705  HN  VAL 1 291    -142.092-113.056 618.734  1.00  9.74           H
ATOM   4706  N   SER 1 292    -140.799-110.875 620.672  1.00  9.74           N
ATOM   4707  CA  SER 1 292    -140.249-109.629 621.180  1.00  9.74           C
ATOM   4708  C   SER 1 292    -141.364-108.776 621.789  1.00  9.74           C
ATOM   4709  O   SER 1 292    -141.191-108.196 622.860  1.00  9.74           O
ATOM   4710  HA  SER 1 292    -139.530-109.922 621.945  1.00  9.74           H
ATOM   4711  CB  SER 1 292    -139.530-108.854 620.075  1.00  9.74           C
ATOM   4712 1HB  SER 1 292    -138.845-109.521 619.551  1.00  9.74           H
ATOM   4713 2HB  SER 1 292    -140.258-108.505 619.343  1.00  9.74           H
ATOM   4714  HG  SER 1 292    -137.998-108.058 621.089  1.00  9.74           H
ATOM   4715  OG  SER 1 292    -138.805-107.740 620.590  1.00  9.74           O
ATOM   4716  HN  SER 1 292    -140.686-111.017 619.689  1.00  9.74           H
ATOM   4717  N   THR 1 293    -142.481-108.725 621.079  1.00  9.74           N
ATOM   4718  CA  THR 1 293    -143.612-107.925 621.520  1.00  9.74           C
ATOM   4719  C   THR 1 293    -144.087-108.388 622.898  1.00  9.74           C
ATOM   4720  O   THR 1 293    -144.316-107.569 623.787  1.00  9.74           O
ATOM   4721  HA  THR 1 293    -143.281-106.892 621.625  1.00  9.74           H
ATOM   4722  HB  THR 1 293    -144.992-109.042 620.267  1.00  9.74           H
ATOM   4723  CB  THR 1 293    -144.697-108.007 620.444  1.00  9.74           C
ATOM   4724  OG1 THR 1 293    -144.129-107.330 619.326  1.00  9.74           O
ATOM   4725  HG1 THR 1 293    -143.828-107.993 618.641  1.00  9.74           H
ATOM   4726  CG2 THR 1 293    -145.933-107.177 620.794  1.00  9.74           C
ATOM   4727 1HG2 THR 1 293    -145.648-106.131 620.905  1.00  9.74           H
ATOM   4728 2HG2 THR 1 293    -146.360-107.539 621.730  1.00  9.74           H
ATOM   4729 3HG2 THR 1 293    -146.671-107.271 619.998  1.00  9.74           H
ATOM   4730  HN  THR 1 293    -142.621-109.217 620.220  1.00  9.74           H
ATOM   4731  N   ASN 1 294    -144.222-109.699 623.033  1.00  9.74           N
ATOM   4732  CA  ASN 1 294    -144.745-110.275 624.261  1.00  9.74           C
ATOM   4733  C   ASN 1 294    -143.764-110.006 625.404  1.00  9.74           C
ATOM   4734  O   ASN 1 294    -144.177-109.773 626.539  1.00  9.74           O
ATOM   4735  HA  ASN 1 294    -145.709-109.791 624.416  1.00  9.74           H
ATOM   4736  CB  ASN 1 294    -144.915-111.790 624.129  1.00  9.74           C
ATOM   4737 1HB  ASN 1 294    -144.001-112.228 623.729  1.00  9.74           H
ATOM   4738 2HB  ASN 1 294    -145.074-112.228 625.115  1.00  9.74           H
ATOM   4739  CG  ASN 1 294    -146.094-112.132 623.217  1.00  9.74           C
ATOM   4740  OD1 ASN 1 294    -146.942-111.307 622.918  1.00  9.74           O
ATOM   4741  ND2 ASN 1 294    -146.101-113.393 622.792  1.00  9.74           N
ATOM   4742 1HD2 ASN 1 294    -145.375-114.020 623.075  1.00  9.74           H
ATOM   4743 2HD2 ASN 1 294    -146.833-113.714 622.190  1.00  9.74           H
ATOM   4744  HN  ASN 1 294    -143.982-110.362 622.324  1.00  9.74           H
ATOM   4745  N   ILE 1 295    -142.484-110.048 625.064  1.00  9.74           N
ATOM   4746  CA  ILE 1 295    -141.440-109.880 626.060  1.00  9.74           C
ATOM   4747  C   ILE 1 295    -141.463-108.440 626.578  1.00  9.74           C
ATOM   4748  O   ILE 1 295    -141.243-108.200 627.765  1.00  9.74           O
ATOM   4749  HA  ILE 1 295    -141.669-110.549 626.890  1.00  9.74           H
ATOM   4750  HB  ILE 1 295    -140.008-109.935 624.472  1.00  9.74           H
ATOM   4751  CB  ILE 1 295    -140.085-110.308 625.494  1.00  9.74           C
ATOM   4752  CG1 ILE 1 295    -139.975-111.833 625.428  1.00  9.74           C
ATOM   4753 1HG1 ILE 1 295    -139.915-112.240 626.437  1.00  9.74           H
ATOM   4754 2HG1 ILE 1 295    -140.874-112.246 624.971  1.00  9.74           H
ATOM   4755  CG2 ILE 1 295    -138.936-109.685 626.289  1.00  9.74           C
ATOM   4756 1HG2 ILE 1 295    -139.008-108.598 626.240  1.00  9.74           H
ATOM   4757 2HG2 ILE 1 295    -138.998-110.006 627.329  1.00  9.74           H
ATOM   4758 3HG2 ILE 1 295    -137.985-110.006 625.866  1.00  9.74           H
ATOM   4759  CD1 ILE 1 295    -138.745-112.260 624.625  1.00  9.74           C
ATOM   4760 1HD1 ILE 1 295    -138.821-111.871 623.610  1.00  9.74           H
ATOM   4761 2HD1 ILE 1 295    -137.847-111.865 625.099  1.00  9.74           H
ATOM   4762 3HD1 ILE 1 295    -138.691-113.348 624.594  1.00  9.74           H
ATOM   4763  HN  ILE 1 295    -142.158-110.194 624.130  1.00  9.74           H
ATOM   4764  N   ASP 1 296    -141.730-107.520 625.663  1.00  9.74           N
ATOM   4765  CA  ASP 1 296    -141.768-106.109 626.009  1.00  9.74           C
ATOM   4766  C   ASP 1 296    -142.954-105.849 626.941  1.00  9.74           C
ATOM   4767  O   ASP 1 296    -142.845-105.070 627.886  1.00  9.74           O
ATOM   4768  HA  ASP 1 296    -140.810-105.906 626.488  1.00  9.74           H
ATOM   4769  CB  ASP 1 296    -141.946-105.241 624.762  1.00  9.74           C
ATOM   4770 1HB  ASP 1 296    -142.825-105.570 624.208  1.00  9.74           H
ATOM   4771 2HB  ASP 1 296    -142.124-104.207 625.058  1.00  9.74           H
ATOM   4772  CG  ASP 1 296    -140.711-105.315 623.862  1.00  9.74           C
ATOM   4773  OD1 ASP 1 296    -139.629-105.621 624.407  1.00  9.74           O
ATOM   4774  OD2 ASP 1 296    -140.878-105.064 622.649  1.00  9.74           O
ATOM   4775  HN  ASP 1 296    -141.918-107.725 624.703  1.00  9.74           H
ATOM   4776  N   ILE 1 297    -144.059-106.515 626.640  1.00  9.74           N
ATOM   4777  CA  ILE 1 297    -145.253-106.392 627.459  1.00  9.74           C
ATOM   4778  C   ILE 1 297    -144.980-106.985 628.843  1.00  9.74           C
ATOM   4779  O   ILE 1 297    -145.346-106.394 629.858  1.00  9.74           O
ATOM   4780  HA  ILE 1 297    -145.462-105.328 627.574  1.00  9.74           H
ATOM   4781  HB  ILE 1 297    -146.168-108.006 626.396  1.00  9.74           H
ATOM   4782  CB  ILE 1 297    -146.456-107.016 626.749  1.00  9.74           C
ATOM   4783  CG1 ILE 1 297    -146.853-106.196 625.520  1.00  9.74           C
ATOM   4784 1HG1 ILE 1 297    -147.271-105.240 625.836  1.00  9.74           H
ATOM   4785 2HG1 ILE 1 297    -145.968-105.975 624.923  1.00  9.74           H
ATOM   4786  CG2 ILE 1 297    -147.626-107.204 627.716  1.00  9.74           C
ATOM   4787 1HG2 ILE 1 297    -147.323-107.860 628.531  1.00  9.74           H
ATOM   4788 2HG2 ILE 1 297    -147.923-106.236 628.120  1.00  9.74           H
ATOM   4789 3HG2 ILE 1 297    -148.468-107.649 627.185  1.00  9.74           H
ATOM   4790  CD1 ILE 1 297    -147.876-106.948 624.666  1.00  9.74           C
ATOM   4791 1HD1 ILE 1 297    -147.446-107.892 624.332  1.00  9.74           H
ATOM   4792 2HD1 ILE 1 297    -148.769-107.145 625.259  1.00  9.74           H
ATOM   4793 3HD1 ILE 1 297    -148.141-106.342 623.799  1.00  9.74           H
ATOM   4794  HN  ILE 1 297    -144.146-107.129 625.855  1.00  9.74           H
ATOM   4795  N   CYS 1 298    -144.340-108.145 628.839  1.00  9.74           N
ATOM   4796  CA  CYS 1 298    -143.997-108.814 630.082  1.00  9.74           C
ATOM   4797  C   CYS 1 298    -143.115-107.874 630.907  1.00  9.74           C
ATOM   4798  O   CYS 1 298    -143.245-107.808 632.128  1.00  9.74           O
ATOM   4799  HA  CYS 1 298    -144.935-109.016 630.598  1.00  9.74           H
ATOM   4800  CB  CYS 1 298    -143.316-110.161 629.830  1.00  9.74           C
ATOM   4801 1HB  CYS 1 298    -142.572-110.059 629.040  1.00  9.74           H
ATOM   4802 2HB  CYS 1 298    -142.787-110.483 630.727  1.00  9.74           H
ATOM   4803  HG  CYS 1 298    -144.714-110.992 628.104  1.00  9.74           H
ATOM   4804  SG  CYS 1 298    -144.563-111.414 629.356  1.00  9.74           S
ATOM   4805  HN  CYS 1 298    -144.057-108.625 628.009  1.00  9.74           H
ATOM   4806  N   PHE 1 299    -142.238-107.171 630.206  1.00  9.74           N
ATOM   4807  CA  PHE 1 299    -141.353-106.218 630.854  1.00  9.74           C
ATOM   4808  C   PHE 1 299    -142.151-105.124 631.565  1.00  9.74           C
ATOM   4809  O   PHE 1 299    -141.879-104.803 632.721  1.00  9.74           O
ATOM   4810  HA  PHE 1 299    -140.765-106.771 631.587  1.00  9.74           H
ATOM   4811  CB  PHE 1 299    -140.500-105.580 629.756  1.00  9.74           C
ATOM   4812 1HB  PHE 1 299    -139.941-106.363 629.243  1.00  9.74           H
ATOM   4813 2HB  PHE 1 299    -141.159-105.124 629.018  1.00  9.74           H
ATOM   4814  CG  PHE 1 299    -139.519-104.523 630.265  1.00  9.74           C
ATOM   4815  HD1 PHE 1 299    -140.891-102.922 629.990  1.00  9.74           H
ATOM   4816  CD1 PHE 1 299    -139.892-103.216 630.314  1.00  9.74           C
ATOM   4817  HD2 PHE 1 299    -137.974-105.937 630.630  1.00  9.74           H
ATOM   4818  CD2 PHE 1 299    -138.273-104.889 630.669  1.00  9.74           C
ATOM   4819  CE1 PHE 1 299    -138.981-102.234 630.786  1.00  9.74           C
ATOM   4820  HE1 PHE 1 299    -139.281-101.187 630.825  1.00  9.74           H
ATOM   4821  CE2 PHE 1 299    -137.362-103.908 631.142  1.00  9.74           C
ATOM   4822  HE2 PHE 1 299    -136.364-104.202 631.466  1.00  9.74           H
ATOM   4823  CZ  PHE 1 299    -137.736-102.601 631.191  1.00  9.74           C
ATOM   4824  HZ  PHE 1 299    -137.037-101.848 631.554  1.00  9.74           H
ATOM   4825  HN  PHE 1 299    -142.127-107.243 629.214  1.00  9.74           H
ATOM   4826  N   GLN 1 300    -143.120-104.580 630.844  1.00  9.74           N
ATOM   4827  CA  GLN 1 300    -143.926-103.492 631.372  1.00  9.74           C
ATOM   4828  C   GLN 1 300    -144.643-103.935 632.649  1.00  9.74           C
ATOM   4829  O   GLN 1 300    -144.646-103.214 633.645  1.00  9.74           O
ATOM   4830  HA  GLN 1 300    -143.221-102.694 631.602  1.00  9.74           H
ATOM   4831  CB  GLN 1 300    -144.926-102.993 630.327  1.00  9.74           C
ATOM   4832 1HB  GLN 1 300    -145.432-103.842 629.868  1.00  9.74           H
ATOM   4833 2HB  GLN 1 300    -145.693-102.389 630.812  1.00  9.74           H
ATOM   4834  CG  GLN 1 300    -144.224-102.166 629.248  1.00  9.74           C
ATOM   4835 1HG  GLN 1 300    -143.658-101.360 629.713  1.00  9.74           H
ATOM   4836 2HG  GLN 1 300    -143.508-102.792 628.714  1.00  9.74           H
ATOM   4837  CD  GLN 1 300    -145.236-101.582 628.260  1.00  9.74           C
ATOM   4838  OE1 GLN 1 300    -146.285-101.082 628.630  1.00  9.74           O
ATOM   4839  NE2 GLN 1 300    -144.863-101.673 626.987  1.00  9.74           N
ATOM   4840 1HE2 GLN 1 300    -143.988-102.096 626.751  1.00  9.74           H
ATOM   4841 2HE2 GLN 1 300    -145.458-101.319 626.265  1.00  9.74           H
ATOM   4842  HN  GLN 1 300    -143.358-104.870 629.917  1.00  9.74           H
ATOM   4843  N   VAL 1 301    -145.233-105.119 632.578  1.00  9.74           N
ATOM   4844  CA  VAL 1 301    -146.054-105.613 633.671  1.00  9.74           C
ATOM   4845  C   VAL 1 301    -145.180-105.815 634.909  1.00  9.74           C
ATOM   4846  O   VAL 1 301    -145.495-105.310 635.986  1.00  9.74           O
ATOM   4847  HA  VAL 1 301    -146.802-104.851 633.890  1.00  9.74           H
ATOM   4848  HB  VAL 1 301    -146.041-107.598 632.888  1.00  9.74           H
ATOM   4849  CB  VAL 1 301    -146.787-106.886 633.241  1.00  9.74           C
ATOM   4850  CG1 VAL 1 301    -147.521-107.521 634.424  1.00  9.74           C
ATOM   4851 1HG1 VAL 1 301    -146.803-107.777 635.203  1.00  9.74           H
ATOM   4852 2HG1 VAL 1 301    -148.251-106.815 634.820  1.00  9.74           H
ATOM   4853 3HG1 VAL 1 301    -148.033-108.424 634.091  1.00  9.74           H
ATOM   4854  CG2 VAL 1 301    -147.749-106.602 632.087  1.00  9.74           C
ATOM   4855 1HG2 VAL 1 301    -148.487-105.864 632.402  1.00  9.74           H
ATOM   4856 2HG2 VAL 1 301    -147.190-106.215 631.234  1.00  9.74           H
ATOM   4857 3HG2 VAL 1 301    -148.256-107.523 631.801  1.00  9.74           H
ATOM   4858  HN  VAL 1 301    -145.158-105.736 631.795  1.00  9.74           H
ATOM   4859  N   THR 1 302    -144.098-106.556 634.716  1.00  9.74           N
ATOM   4860  CA  THR 1 302    -143.243-106.937 635.828  1.00  9.74           C
ATOM   4861  C   THR 1 302    -142.554-105.704 636.417  1.00  9.74           C
ATOM   4862  O   THR 1 302    -142.323-105.635 637.623  1.00  9.74           O
ATOM   4863  HA  THR 1 302    -143.869-107.359 636.614  1.00  9.74           H
ATOM   4864  HB  THR 1 302    -141.598-108.324 636.129  1.00  9.74           H
ATOM   4865  CB  THR 1 302    -142.263-108.000 635.328  1.00  9.74           C
ATOM   4866  OG1 THR 1 302    -141.626-107.387 634.210  1.00  9.74           O
ATOM   4867  HG1 THR 1 302    -142.083-107.660 633.364  1.00  9.74           H
ATOM   4868  CG2 THR 1 302    -142.973-109.216 634.731  1.00  9.74           C
ATOM   4869 1HG2 THR 1 302    -143.586-108.901 633.886  1.00  9.74           H
ATOM   4870 2HG2 THR 1 302    -143.608-109.675 635.489  1.00  9.74           H
ATOM   4871 3HG2 THR 1 302    -142.231-109.940 634.392  1.00  9.74           H
ATOM   4872  HN  THR 1 302    -143.804-106.893 633.822  1.00  9.74           H
ATOM   4873  N   GLN 1 303    -142.246-104.761 635.539  1.00  9.74           N
ATOM   4874  CA  GLN 1 303    -141.648-103.508 635.966  1.00  9.74           C
ATOM   4875  C   GLN 1 303    -142.578-102.781 636.940  1.00  9.74           C
ATOM   4876  O   GLN 1 303    -142.134-102.286 637.975  1.00  9.74           O
ATOM   4877  HA  GLN 1 303    -140.724-103.785 636.474  1.00  9.74           H
ATOM   4878  CB  GLN 1 303    -141.313-102.623 634.764  1.00  9.74           C
ATOM   4879 1HB  GLN 1 303    -140.570-103.119 634.138  1.00  9.74           H
ATOM   4880 2HB  GLN 1 303    -142.203-102.483 634.151  1.00  9.74           H
ATOM   4881  CG  GLN 1 303    -140.779-101.262 635.216  1.00  9.74           C
ATOM   4882 1HG  GLN 1 303    -141.612-100.614 635.489  1.00  9.74           H
ATOM   4883 2HG  GLN 1 303    -140.166-101.386 636.109  1.00  9.74           H
ATOM   4884  CD  GLN 1 303    -139.953-100.602 634.111  1.00  9.74           C
ATOM   4885  OE1 GLN 1 303    -140.381 -99.667 633.455  1.00  9.74           O
ATOM   4886  NE2 GLN 1 303    -138.748-101.139 633.942  1.00  9.74           N
ATOM   4887 1HE2 GLN 1 303    -138.458-101.906 634.515  1.00  9.74           H
ATOM   4888 2HE2 GLN 1 303    -138.132-100.776 633.243  1.00  9.74           H
ATOM   4889  HN  GLN 1 303    -142.398-104.843 634.554  1.00  9.74           H
ATOM   4890  N   THR 1 304    -143.850-102.738 636.573  1.00  9.74           N
ATOM   4891  CA  THR 1 304    -144.830-102.004 637.355  1.00  9.74           C
ATOM   4892  C   THR 1 304    -145.025-102.664 638.722  1.00  9.74           C
ATOM   4893  O   THR 1 304    -145.193-101.977 639.728  1.00  9.74           O
ATOM   4894  HA  THR 1 304    -144.443-101.001 637.536  1.00  9.74           H
ATOM   4895  HB  THR 1 304    -146.590-102.892 636.442  1.00  9.74           H
ATOM   4896  CB  THR 1 304    -146.118-101.913 636.534  1.00  9.74           C
ATOM   4897  OG1 THR 1 304    -145.708-101.311 635.310  1.00  9.74           O
ATOM   4898  HG1 THR 1 304    -145.585-102.012 634.608  1.00  9.74           H
ATOM   4899  CG2 THR 1 304    -147.119-100.917 637.123  1.00  9.74           C
ATOM   4900 1HG2 THR 1 304    -146.670 -99.925 637.152  1.00  9.74           H
ATOM   4901 2HG2 THR 1 304    -147.386-101.225 638.134  1.00  9.74           H
ATOM   4902 3HG2 THR 1 304    -148.015-100.892 636.503  1.00  9.74           H
ATOM   4903  HN  THR 1 304    -144.213-103.194 635.760  1.00  9.74           H
ATOM   4904  N   ILE 1 305    -144.997-103.988 638.713  1.00  9.74           N
ATOM   4905  CA  ILE 1 305    -145.116-104.747 639.946  1.00  9.74           C
ATOM   4906  C   ILE 1 305    -143.955-104.388 640.875  1.00  9.74           C
ATOM   4907  O   ILE 1 305    -144.143-104.239 642.082  1.00  9.74           O
ATOM   4908  HA  ILE 1 305    -146.047-104.447 640.426  1.00  9.74           H
ATOM   4909  HB  ILE 1 305    -144.440-106.506 638.935  1.00  9.74           H
ATOM   4910  CB  ILE 1 305    -145.223-106.244 639.646  1.00  9.74           C
ATOM   4911  CG1 ILE 1 305    -146.563-106.576 638.986  1.00  9.74           C
ATOM   4912 1HG1 ILE 1 305    -147.362-106.509 639.724  1.00  9.74           H
ATOM   4913 2HG1 ILE 1 305    -146.783-105.842 638.211  1.00  9.74           H
ATOM   4914  CG2 ILE 1 305    -144.984-107.075 640.908  1.00  9.74           C
ATOM   4915 1HG2 ILE 1 305    -143.987-106.867 641.297  1.00  9.74           H
ATOM   4916 2HG2 ILE 1 305    -145.729-106.815 641.661  1.00  9.74           H
ATOM   4917 3HG2 ILE 1 305    -145.066-108.134 640.667  1.00  9.74           H
ATOM   4918  CD1 ILE 1 305    -146.541-107.979 638.376  1.00  9.74           C
ATOM   4919 1HD1 ILE 1 305    -145.756-108.034 637.621  1.00  9.74           H
ATOM   4920 2HD1 ILE 1 305    -146.345-108.712 639.158  1.00  9.74           H
ATOM   4921 3HD1 ILE 1 305    -147.505-108.189 637.914  1.00  9.74           H
ATOM   4922  HN  ILE 1 305    -144.895-104.540 637.885  1.00  9.74           H
ATOM   4923  N   ALA 1 306    -142.779-104.259 640.278  1.00  9.74           N
ATOM   4924  CA  ALA 1 306    -141.575-103.993 641.046  1.00  9.74           C
ATOM   4925  C   ALA 1 306    -141.687-102.615 641.701  1.00  9.74           C
ATOM   4926  O   ALA 1 306    -141.150-102.394 642.786  1.00  9.74           O
ATOM   4927  HA  ALA 1 306    -141.503-104.752 641.825  1.00  9.74           H
ATOM   4928  CB  ALA 1 306    -140.352-104.107 640.134  1.00  9.74           C
ATOM   4929 1HB  ALA 1 306    -140.301-105.113 639.717  1.00  9.74           H
ATOM   4930 2HB  ALA 1 306    -140.434-103.382 639.324  1.00  9.74           H
ATOM   4931 3HB  ALA 1 306    -139.448-103.907 640.710  1.00  9.74           H
ATOM   4932  HN  ALA 1 306    -142.642-104.334 639.290  1.00  9.74           H
ATOM   4933  N   PHE 1 307    -142.388-101.724 641.016  1.00  9.74           N
ATOM   4934  CA  PHE 1 307    -142.493-100.347 641.466  1.00  9.74           C
ATOM   4935  C   PHE 1 307    -143.318-100.251 642.751  1.00  9.74           C
ATOM   4936  O   PHE 1 307    -143.048 -99.408 643.604  1.00  9.74           O
ATOM   4937  HA  PHE 1 307    -141.481 -99.992 641.659  1.00  9.74           H
ATOM   4938  CB  PHE 1 307    -143.204 -99.567 640.358  1.00  9.74           C
ATOM   4939 1HB  PHE 1 307    -144.100-100.113 640.061  1.00  9.74           H
ATOM   4940 2HB  PHE 1 307    -143.533 -98.608 640.757  1.00  9.74           H
ATOM   4941  CG  PHE 1 307    -142.341 -99.319 639.119  1.00  9.74           C
ATOM   4942  HD1 PHE 1 307    -140.642-100.298 639.940  1.00  9.74           H
ATOM   4943  CD1 PHE 1 307    -141.057 -99.764 639.085  1.00  9.74           C
ATOM   4944  HD2 PHE 1 307    -143.888 -98.296 638.080  1.00  9.74           H
ATOM   4945  CD2 PHE 1 307    -142.858 -98.653 638.052  1.00  9.74           C
ATOM   4946  CE1 PHE 1 307    -140.256 -99.534 637.935  1.00  9.74           C
ATOM   4947  HE1 PHE 1 307    -139.226 -99.891 637.908  1.00  9.74           H
ATOM   4948  CE2 PHE 1 307    -142.058 -98.423 636.902  1.00  9.74           C
ATOM   4949  HE2 PHE 1 307    -142.472 -97.889 636.047  1.00  9.74           H
ATOM   4950  CZ  PHE 1 307    -140.773 -98.868 636.868  1.00  9.74           C
ATOM   4951  HZ  PHE 1 307    -140.158 -98.691 635.986  1.00  9.74           H
ATOM   4952  HN  PHE 1 307    -142.878-101.931 640.169  1.00  9.74           H
ATOM   4953  N   PHE 1 308    -144.307-101.128 642.848  1.00  9.74           N
ATOM   4954  CA  PHE 1 308    -145.172-101.154 644.015  1.00  9.74           C
ATOM   4955  C   PHE 1 308    -144.369-101.439 645.286  1.00  9.74           C
ATOM   4956  O   PHE 1 308    -144.851-101.206 646.394  1.00  9.74           O
ATOM   4957  HA  PHE 1 308    -145.637-100.171 644.095  1.00  9.74           H
ATOM   4958  CB  PHE 1 308    -146.181-102.283 643.799  1.00  9.74           C
ATOM   4959 1HB  PHE 1 308    -145.686-103.105 643.282  1.00  9.74           H
ATOM   4960 2HB  PHE 1 308    -146.500-102.663 644.770  1.00  9.74           H
ATOM   4961  CG  PHE 1 308    -147.418-101.867 642.999  1.00  9.74           C
ATOM   4962  HD1 PHE 1 308    -148.321-100.880 644.651  1.00  9.74           H
ATOM   4963  CD1 PHE 1 308    -148.408-101.155 643.600  1.00  9.74           C
ATOM   4964  HD2 PHE 1 308    -146.733-102.782 641.206  1.00  9.74           H
ATOM   4965  CD2 PHE 1 308    -147.527-102.211 641.688  1.00  9.74           C
ATOM   4966  CE1 PHE 1 308    -149.556-100.769 642.858  1.00  9.74           C
ATOM   4967  HE1 PHE 1 308    -150.350-100.198 643.340  1.00  9.74           H
ATOM   4968  CE2 PHE 1 308    -148.674-101.825 640.946  1.00  9.74           C
ATOM   4969  HE2 PHE 1 308    -148.761-102.100 639.895  1.00  9.74           H
ATOM   4970  CZ  PHE 1 308    -149.665-101.112 641.547  1.00  9.74           C
ATOM   4971  HZ  PHE 1 308    -150.546-100.816 640.977  1.00  9.74           H
ATOM   4972  HN  PHE 1 308    -144.520-101.810 642.149  1.00  9.74           H
ATOM   4973  N   HIS 1 309    -143.160-101.941 645.084  1.00  9.74           N
ATOM   4974  CA  HIS 1 309    -142.280-102.246 646.199  1.00  9.74           C
ATOM   4975  C   HIS 1 309    -142.010-100.972 647.003  1.00  9.74           C
ATOM   4976  O   HIS 1 309    -141.862-101.024 648.223  1.00  9.74           O
ATOM   4977  HA  HIS 1 309    -142.811-102.958 646.831  1.00  9.74           H
ATOM   4978  CB  HIS 1 309    -140.997-102.921 645.710  1.00  9.74           C
ATOM   4979 1HB  HIS 1 309    -141.262-103.734 645.035  1.00  9.74           H
ATOM   4980 2HB  HIS 1 309    -140.418-102.202 645.132  1.00  9.74           H
ATOM   4981  CG  HIS 1 309    -140.131-103.469 646.819  1.00  9.74           C
ATOM   4982  HD1 HIS 1 309    -139.253-101.670 647.546  1.00  9.74           H
ATOM   4983  ND1 HIS 1 309    -139.335-102.664 647.616  1.00  9.74           N
ATOM   4984  CD2 HIS 1 309    -139.944-104.748 647.256  1.00  9.74           C
ATOM   4985  HD2 HIS 1 309    -140.422-105.637 646.845  1.00  9.74           H
ATOM   4986  CE1 HIS 1 309    -138.702-103.435 648.489  1.00  9.74           C
ATOM   4987  HE1 HIS 1 309    -138.002-103.096 649.253  1.00  9.74           H
ATOM   4988  NE2 HIS 1 309    -139.080-104.726 648.263  1.00  9.74           N
ATOM   4989  HN  HIS 1 309    -142.780-102.137 644.180  1.00  9.74           H
ATOM   4990  N   SER 1 310    -141.954 -99.859 646.287  1.00  9.74           N
ATOM   4991  CA  SER 1 310    -141.675 -98.578 646.914  1.00  9.74           C
ATOM   4992  C   SER 1 310    -142.808 -98.208 647.874  1.00  9.74           C
ATOM   4993  O   SER 1 310    -142.591 -97.490 648.848  1.00  9.74           O
ATOM   4994  HA  SER 1 310    -140.743 -98.721 647.460  1.00  9.74           H
ATOM   4995  CB  SER 1 310    -141.488 -97.480 645.866  1.00  9.74           C
ATOM   4996 1HB  SER 1 310    -141.207 -96.551 646.360  1.00  9.74           H
ATOM   4997 2HB  SER 1 310    -140.666 -97.749 645.202  1.00  9.74           H
ATOM   4998  HG  SER 1 310    -143.003 -98.141 644.737  1.00  9.74           H
ATOM   4999  OG  SER 1 310    -142.669 -97.270 645.096  1.00  9.74           O
[truncated: 233,845 more chars]
