# Supplementary material for: Noncanonical roles of chemokine regions in CCR9 activation revealed by structural modeling and mutational mapping
Source: Nat Commun. 2025 Aug 18;16:7695. doi: 10.1038/s41467-025-62321-9 (PMC12361432; doi:10.1038/s41467-025-62321-9)
Supplement: Supplementary file 3 — Supplementary Data 1 [file 41467_2025_62321_MOESM3_ESM.zip › SuppData1_3D_models/Fig4_CCR9_CCL25/Fig4HIJ_CCR9_CCL25_rnk14.pdb]

HEADER                                                        CCR9_CCL25_RNK14
EXPDTA    THEORETICAL MODEL
REMARK   3                                                              
REMARK   3 REFINEMENT OR HYDROGEN PLACEMENT:                            
REMARK   3   PROGRAM 1                  ICM 3.9                     
REMARK   3   AUTHORS 1      R.ABAGYAN, M.TOTROV                         
SEQRES   1 3  369  MET THR PRO THR ASP PHE THR SER PRO ILE PRO ASN MET 
SEQRES   2 3  369  ALA ASP ASP TYR GLY SER GLU SER THR SER SER MET GLU 
SEQRES   3 3  369  ASP TYR VAL ASN PHE ASN PHE THR ASP PHE TYR CYS GLU 
SEQRES   4 3  369  LYS ASN ASN VAL ARG GLN PHE ALA SER HIS PHE LEU PRO 
SEQRES   5 3  369  PRO LEU TYR TRP LEU VAL PHE ILE VAL GLY ALA LEU GLY 
SEQRES   6 3  369  ASN SER LEU VAL ILE LEU VAL TYR TRP TYR CYS THR ARG 
SEQRES   7 3  369  VAL LYS THR MET THR ASP MET PHE LEU LEU ASN LEU ALA 
SEQRES   8 3  369  ILE ALA ASP LEU LEU PHE LEU VAL THR LEU PRO PHE TRP 
SEQRES   9 3  369  ALA ILE ALA ALA ALA ASP GLN TRP LYS PHE GLN THR PHE 
SEQRES  10 3  369  MET CYS LYS VAL VAL ASN SER MET TYR LYS MET ASN PHE 
SEQRES  11 3  369  TYR SER CYS VAL LEU LEU ILE MET CYS ILE SER VAL ASP 
SEQRES  12 3  369  ARG TYR ILE ALA ILE ALA GLN ALA MET ARG ALA HIS THR 
SEQRES  13 3  369  TRP ARG GLU LYS ARG LEU LEU TYR SER LYS MET VAL CYS 
SEQRES  14 3  369  PHE THR ILE TRP VAL LEU ALA ALA ALA LEU CYS ILE PRO 
SEQRES  15 3  369  GLU ILE LEU TYR SER GLN ILE LYS GLU GLU SER GLY ILE 
SEQRES  16 3  369  ALA ILE CYS THR MET VAL TYR PRO SER ASP GLU SER THR 
SEQRES  17 3  369  LYS LEU LYS SER ALA VAL LEU THR LEU LYS VAL ILE LEU 
SEQRES  18 3  369  GLY PHE PHE LEU PRO PHE VAL VAL MET ALA CYS CYS TYR 
SEQRES  19 3  369  THR ILE ILE ILE HIS THR LEU ILE GLN ALA LYS LYS SER 
SEQRES  20 3  369  SER LYS HIS LYS ALA LEU LYS VAL THR ILE THR VAL LEU 
SEQRES  21 3  369  THR VAL PHE VAL LEU SER GLN PHE PRO TYR ASN CYS ILE 
SEQRES  22 3  369  LEU LEU VAL GLN THR ILE ASP ALA TYR ALA MET PHE ILE 
SEQRES  23 3  369  SER ASN CYS ALA VAL SER THR ASN ILE ASP ILE CYS PHE 
SEQRES  24 3  369  GLN VAL THR GLN THR ILE ALA PHE PHE HIS SER CYS LEU 
SEQRES  25 3  369  ASN PRO VAL LEU TYR VAL PHE VAL GLY GLU ARG PHE ARG 
SEQRES  26 3  369  ARG ASP LEU VAL LYS THR LEU LYS ASN LEU GLY CYS ILE 
SEQRES  27 3  369  SER GLN ALA GLN TRP VAL SER PHE THR ARG ARG GLU GLY 
SEQRES  28 3  369  SER LEU LYS LEU SER SER MET LEU LEU GLU THR THR SER 
SEQRES  29 3  369  GLY ALA LEU SER LEU                                 
SEQRES   1 4  127  PCA GLY VAL PHE GLU ASP CYS CYS LEU ALA TYR HIS TYR 
SEQRES   2 4  127  PRO ILE GLY TRP ALA VAL LEU ARG ARG ALA TRP THR TYR 
SEQRES   3 4  127  ARG ILE GLN GLU VAL SER GLY SER CYS ASN LEU PRO ALA 
SEQRES   4 4  127  ALA ILE PHE TYR LEU PRO LYS ARG HIS ARG LYS VAL CYS 
SEQRES   5 4  127  GLY ASN PRO LYS SER ARG GLU VAL GLN ARG ALA MET LYS 
SEQRES   6 4  127  LEU LEU ASP ALA ARG ASN LYS VAL PHE ALA LYS LEU HIS 
SEQRES   7 4  127  HIS ASN THR GLN THR PHE GLN ALA GLY PRO HIS ALA VAL 
SEQRES   8 4  127  LYS LYS LEU SER SER GLY ASN SER LYS LEU SER SER SER 
SEQRES   9 4  127  LYS PHE SER ASN PRO ILE SER SER SER LYS ARG ASN VAL 
SEQRES  10 4  127  SER LEU LEU ILE SER ALA ASN SER GLY LEU             
HELIX    1  HA MET 3   13  ASP 3   15  1
HELIX    2  HB ASP 3   16  ASN 3   30  1
HELIX    3  HC ASN 3   41  SER 3   48  1
HELIX    4  HD PHE 3   50  TYR 3   75  1
HELIX    5  HE MET 3   82  LEU 3   98  1
HELIX    6  HF VAL 3   99  THR 3  100  1
HELIX    7  HG LEU 3  101  ALA 3  109  1
HELIX    8  HH THR 3  116  SER 3  141  1
HELIX    9  HI ASP 3  143  ALA 3  149  1
HELIX   10  HJ ALA 3  151  THR 3  156  1
HELIX   11  HK ARG 3  158  ALA 3  178  1
HELIX   12  HL LEU 3  179  CYS 3  180  1
HELIX   13  HM ILE 3  181  TYR 3  186  1
HELIX   14  HN VAL 3  201  VAL 3  201  9
HELIX   15  HO SER 3  207  VAL 3  219  1
HELIX   16  HP ILE 3  220  PHE 3  224  1
HELIX   17  HQ LEU 3  225  GLN 3  243  1
HELIX   18  HR SER 3  247  SER 3  247  5
HELIX   19  HS SER 3  248  ALA 3  252  1
HELIX   20  HT LYS 3  254  THR 3  278  1
HELIX   21  HU ASP 3  280  ALA 3  283  1
HELIX   22  HV CYS 3  289  ASN 3  294  1
HELIX   23  HW ASP 3  296  PHE 3  308  1
HELIX   24  HX HIS 3  309  CYS 3  311  1
HELIX   25  HY LEU 3  312  VAL 3  320  1
HELIX    0  H@ GLU 3  322  ASN 3  334  1
HELIX    1  HA GLN 3  340  ALA 3  366  1
HELIX    2  HB LEU 3  367  SER 3  368  1
HELIX    3  HC TRP 4   17  LEU 4   20  1
HELIX    4  HD ARG 4   21  ARG 4   22  1
HELIX    5  HE SER 4   32  SER 4   32  9
HELIX    6  HF LYS 4   46  HIS 4   48  1
HELIX    7  HG ARG 4   58  GLN 4   85  1
HELIX    8  HH ALA 4   86  ALA 4   86  5
SHEET    1  SA 1 TYR 3  37  CYS 3  38  0
SHEET    2  SB 1 SER 3 187  GLU 3 192  0
SHEET    3  SC 1 ILE 3 195  MET 3 200  0
SHEET    4  SD 1 CYS 4   7  CYS 4   8  0
SHEET    5  SE 1 THR 4  25  GLN 4  29  0
SHEET    6  SF 1 ALA 4  39  TYR 4  43  0
SHEET    7  SG 1 LYS 4  50  GLY 4  53  0
SSBOND   1 CYS 3   38    CYS 3  289 
SSBOND   2 CYS 3  119    CYS 3  198 
SSBOND   3 CYS 4    7    CYS 4   35 
SSBOND   4 CYS 4   52    CYS 4    8 
ATOM      1  N   MET 3   1    -128.602 -65.816 556.417  1.00  6.03           N
ATOM      2  CA  MET 3   1    -127.646 -66.775 556.942  1.00  6.03           C
ATOM      3  C   MET 3   1    -128.359 -67.945 557.622  1.00  6.03           C
ATOM      4  O   MET 3   1    -128.823 -67.821 558.754  1.00  6.03           O
ATOM      5  HA  MET 3   1    -127.086 -67.135 556.078  1.00  6.03           H
ATOM      6  CB  MET 3   1    -126.728 -66.081 557.950  1.00  6.03           C
ATOM      7 1HB  MET 3   1    -127.305 -65.374 558.546  1.00  6.03           H
ATOM      8 2HB  MET 3   1    -126.317 -66.818 558.640  1.00  6.03           H
ATOM      9  CG  MET 3   1    -125.588 -65.348 557.240  1.00  6.03           C
ATOM     10 1HG  MET 3   1    -124.873 -66.068 556.843  1.00  6.03           H
ATOM     11 2HG  MET 3   1    -125.979 -64.786 556.392  1.00  6.03           H
ATOM     12  SD  MET 3   1    -124.771 -64.242 558.378  1.00  6.03           S
ATOM     13  CE  MET 3   1    -123.229 -63.992 557.515  1.00  6.03           C
ATOM     14 1HE  MET 3   1    -122.724 -64.949 557.388  1.00  6.03           H
ATOM     15 2HE  MET 3   1    -123.428 -63.554 556.537  1.00  6.03           H
ATOM     16 3HE  MET 3   1    -122.594 -63.320 558.092  1.00  6.03           H
ATOM     17  HN  MET 3   1    -129.563 -66.061 556.549  1.00  6.03           H
ATOM     18  N   THR 3   2    -128.426 -69.056 556.902  1.00  6.03           N
ATOM     19  CA  THR 3   2    -129.541 -69.976 557.046  1.00  6.03           C
ATOM     20  C   THR 3   2    -129.378 -70.818 558.312  1.00  6.03           C
ATOM     21  O   THR 3   2    -128.291 -71.322 558.591  1.00  6.03           O
ATOM     22  HA  THR 3   2    -130.454 -69.392 557.165  1.00  6.03           H
ATOM     23  HB  THR 3   2    -130.364 -71.612 555.877  1.00  6.03           H
ATOM     24  CB  THR 3   2    -129.632 -70.812 555.767  1.00  6.03           C
ATOM     25  OG1 THR 3   2    -128.291 -71.232 555.531  1.00  6.03           O
ATOM     26  HG1 THR 3   2    -128.014 -71.897 556.225  1.00  6.03           H
ATOM     27  CG2 THR 3   2    -129.980 -69.968 554.539  1.00  6.03           C
ATOM     28 1HG2 THR 3   2    -129.211 -69.210 554.390  1.00  6.03           H
ATOM     29 2HG2 THR 3   2    -130.944 -69.483 554.693  1.00  6.03           H
ATOM     30 3HG2 THR 3   2    -130.032 -70.610 553.660  1.00  6.03           H
ATOM     31  HN  THR 3   2    -127.736 -69.329 556.231  1.00  6.03           H
ATOM     32  N   PRO 3   3    -130.450 -70.985 559.099  1.00  6.03           N
ATOM     33  CA  PRO 3   3    -130.338 -71.666 560.391  1.00  6.03           C
ATOM     34  C   PRO 3   3    -129.678 -73.030 560.270  1.00  6.03           C
ATOM     35  O   PRO 3   3    -130.188 -73.910 559.579  1.00  6.03           O
ATOM     36  HA  PRO 3   3    -129.693 -71.096 561.060  1.00  6.03           H
ATOM     37  CB  PRO 3   3    -131.787 -71.777 560.869  1.00  6.03           C
ATOM     38 1HB  PRO 3   3    -132.240 -72.719 560.561  1.00  6.03           H
ATOM     39 2HB  PRO 3   3    -131.856 -71.731 561.956  1.00  6.03           H
ATOM     40  CG  PRO 3   3    -132.468 -70.582 560.211  1.00  6.03           C
ATOM     41 1HG  PRO 3   3    -133.549 -70.711 560.160  1.00  6.03           H
ATOM     42 2HG  PRO 3   3    -132.295 -69.661 560.767  1.00  6.03           H
ATOM     43  CD  PRO 3   3    -131.831 -70.546 558.832  1.00  6.03           C
ATOM     44 1HD  PRO 3   3    -132.336 -71.215 558.135  1.00  6.03           H
ATOM     45 2HD  PRO 3   3    -131.869 -69.548 558.394  1.00  6.03           H
ATOM     46  N   THR 3   4    -128.551 -73.169 560.953  1.00  6.03           N
ATOM     47  CA  THR 3   4    -127.918 -74.469 561.094  1.00  6.03           C
ATOM     48  C   THR 3   4    -128.759 -75.377 561.993  1.00  6.03           C
ATOM     49  O   THR 3   4    -128.672 -75.298 563.218  1.00  6.03           O
ATOM     50  HA  THR 3   4    -127.877 -74.940 560.112  1.00  6.03           H
ATOM     51  HB  THR 3   4    -126.049 -75.189 561.937  1.00  6.03           H
ATOM     52  CB  THR 3   4    -126.496 -74.248 561.615  1.00  6.03           C
ATOM     53  OG1 THR 3   4    -126.647 -73.259 562.630  1.00  6.03           O
ATOM     54  HG1 THR 3   4    -127.330 -73.556 563.297  1.00  6.03           H
ATOM     55  CG2 THR 3   4    -125.590 -73.582 560.577  1.00  6.03           C
ATOM     56 1HG2 THR 3   4    -126.002 -72.610 560.305  1.00  6.03           H
ATOM     57 2HG2 THR 3   4    -125.528 -74.212 559.690  1.00  6.03           H
ATOM     58 3HG2 THR 3   4    -124.593 -73.449 560.998  1.00  6.03           H
ATOM     59  HN  THR 3   4    -128.073 -72.415 561.402  1.00  6.03           H
ATOM     60  N   ASP 3   5    -129.556 -76.219 561.350  1.00  6.03           N
ATOM     61  CA  ASP 3   5    -130.356 -77.192 562.074  1.00  6.03           C
ATOM     62  C   ASP 3   5    -129.430 -78.162 562.810  1.00  6.03           C
ATOM     63  O   ASP 3   5    -129.058 -79.202 562.269  1.00  6.03           O
ATOM     64  HA  ASP 3   5    -130.972 -76.606 562.756  1.00  6.03           H
ATOM     65  CB  ASP 3   5    -131.230 -78.006 561.118  1.00  6.03           C
ATOM     66 1HB  ASP 3   5    -130.696 -78.171 560.182  1.00  6.03           H
ATOM     67 2HB  ASP 3   5    -131.429 -78.988 561.548  1.00  6.03           H
ATOM     68  CG  ASP 3   5    -132.552 -77.288 560.837  1.00  6.03           C
ATOM     69  OD1 ASP 3   5    -132.971 -76.507 561.718  1.00  6.03           O
ATOM     70  OD2 ASP 3   5    -133.113 -77.538 559.749  1.00  6.03           O
ATOM     71  HN  ASP 3   5    -129.658 -76.242 560.356  1.00  6.03           H
ATOM     72  N   PHE 3   6    -129.083 -77.787 564.032  1.00  6.03           N
ATOM     73  CA  PHE 3   6    -128.433 -78.713 564.943  1.00  6.03           C
ATOM     74  C   PHE 3   6    -129.393 -79.824 565.373  1.00  6.03           C
ATOM     75  O   PHE 3   6    -129.909 -79.806 566.490  1.00  6.03           O
ATOM     76  HA  PHE 3   6    -127.588 -79.151 564.411  1.00  6.03           H
ATOM     77  CB  PHE 3   6    -128.016 -77.909 566.177  1.00  6.03           C
ATOM     78 1HB  PHE 3   6    -128.861 -77.304 566.506  1.00  6.03           H
ATOM     79 2HB  PHE 3   6    -127.785 -78.601 566.987  1.00  6.03           H
ATOM     80  CG  PHE 3   6    -126.811 -76.995 565.947  1.00  6.03           C
ATOM     81  HD1 PHE 3   6    -125.406 -78.582 566.108  1.00  6.03           H
ATOM     82  CD1 PHE 3   6    -125.554 -77.515 565.945  1.00  6.03           C
ATOM     83  HD2 PHE 3   6    -128.004 -75.247 565.745  1.00  6.03           H
ATOM     84  CD2 PHE 3   6    -126.997 -75.664 565.743  1.00  6.03           C
ATOM     85  CE1 PHE 3   6    -124.436 -76.667 565.731  1.00  6.03           C
ATOM     86  HE1 PHE 3   6    -123.428 -77.083 565.730  1.00  6.03           H
ATOM     87  CE2 PHE 3   6    -125.878 -74.815 565.529  1.00  6.03           C
ATOM     88  HE2 PHE 3   6    -126.027 -73.748 565.367  1.00  6.03           H
ATOM     89  CZ  PHE 3   6    -124.621 -75.335 565.528  1.00  6.03           C
ATOM     90  HZ  PHE 3   6    -123.763 -74.684 565.364  1.00  6.03           H
ATOM     91  HN  PHE 3   6    -129.238 -76.870 564.401  1.00  6.03           H
ATOM     92  N   THR 3   7    -129.605 -80.764 564.464  1.00  6.03           N
ATOM     93  CA  THR 3   7    -130.293 -81.997 564.809  1.00  6.03           C
ATOM     94  C   THR 3   7    -129.459 -82.815 565.796  1.00  6.03           C
ATOM     95  O   THR 3   7    -128.779 -83.762 565.404  1.00  6.03           O
ATOM     96  HA  THR 3   7    -131.225 -81.740 565.312  1.00  6.03           H
ATOM     97  HB  THR 3   7    -130.914 -83.768 563.715  1.00  6.03           H
ATOM     98  CB  THR 3   7    -130.603 -82.744 563.510  1.00  6.03           C
ATOM     99  OG1 THR 3   7    -129.414 -82.605 562.737  1.00  6.03           O
ATOM    100  HG1 THR 3   7    -128.665 -83.108 563.168  1.00  6.03           H
ATOM    101  CG2 THR 3   7    -131.676 -82.043 562.673  1.00  6.03           C
ATOM    102 1HG2 THR 3   7    -131.335 -81.041 562.411  1.00  6.03           H
ATOM    103 2HG2 THR 3   7    -132.598 -81.974 563.249  1.00  6.03           H
ATOM    104 3HG2 THR 3   7    -131.857 -82.615 561.763  1.00  6.03           H
ATOM    105  HN  THR 3   7    -129.315 -80.694 563.510  1.00  6.03           H
ATOM    106  N   SER 3   8    -129.540 -82.421 567.059  1.00  6.03           N
ATOM    107  CA  SER 3   8    -128.817 -83.118 568.108  1.00  6.03           C
ATOM    108  C   SER 3   8    -129.257 -84.583 568.163  1.00  6.03           C
ATOM    109  O   SER 3   8    -130.356 -84.887 568.622  1.00  6.03           O
ATOM    110  HA  SER 3   8    -127.765 -83.045 567.831  1.00  6.03           H
ATOM    111  CB  SER 3   8    -129.034 -82.448 569.466  1.00  6.03           C
ATOM    112 1HB  SER 3   8    -128.520 -83.019 570.239  1.00  6.03           H
ATOM    113 2HB  SER 3   8    -128.588 -81.453 569.455  1.00  6.03           H
ATOM    114  HG  SER 3   8    -130.880 -83.209 569.604  1.00  6.03           H
ATOM    115  OG  SER 3   8    -130.417 -82.343 569.795  1.00  6.03           O
ATOM    116  HN  SER 3   8    -130.085 -81.642 567.367  1.00  6.03           H
ATOM    117  N   PRO 3   9    -128.411 -85.512 567.697  1.00  6.03           N
ATOM    118  CA  PRO 3   9    -128.715 -86.939 567.822  1.00  6.03           C
ATOM    119  C   PRO 3   9    -129.043 -87.337 569.252  1.00  6.03           C
ATOM    120  O   PRO 3   9    -128.159 -87.741 570.005  1.00  6.03           O
ATOM    121  HA  PRO 3   9    -129.608 -87.184 567.247  1.00  6.03           H
ATOM    122  CB  PRO 3   9    -127.444 -87.626 567.319  1.00  6.03           C
ATOM    123 1HB  PRO 3   9    -126.752 -87.837 568.134  1.00  6.03           H
ATOM    124 2HB  PRO 3   9    -127.666 -88.578 566.837  1.00  6.03           H
ATOM    125  CG  PRO 3   9    -126.864 -86.618 566.334  1.00  6.03           C
ATOM    126 1HG  PRO 3   9    -125.802 -86.789 566.158  1.00  6.03           H
ATOM    127 2HG  PRO 3   9    -127.350 -86.677 565.361  1.00  6.03           H
ATOM    128  CD  PRO 3   9    -127.120 -85.286 567.021  1.00  6.03           C
ATOM    129 1HD  PRO 3   9    -126.333 -85.040 567.734  1.00  6.03           H
ATOM    130 2HD  PRO 3   9    -127.168 -84.464 566.307  1.00  6.03           H
ATOM    131  N   ILE 3  10    -130.317 -87.209 569.591  1.00  6.03           N
ATOM    132  CA  ILE 3  10    -130.812 -87.730 570.854  1.00  6.03           C
ATOM    133  C   ILE 3  10    -130.799 -89.260 570.809  1.00  6.03           C
ATOM    134  O   ILE 3  10    -131.654 -89.873 570.173  1.00  6.03           O
ATOM    135  HA  ILE 3  10    -130.125 -87.402 571.634  1.00  6.03           H
ATOM    136  HB  ILE 3  10    -132.885 -87.455 570.407  1.00  6.03           H
ATOM    137  CB  ILE 3  10    -132.184 -87.136 571.178  1.00  6.03           C
ATOM    138  CG1 ILE 3  10    -132.140 -85.607 571.146  1.00  6.03           C
ATOM    139 1HG1 ILE 3  10    -131.392 -85.246 571.851  1.00  6.03           H
ATOM    140 2HG1 ILE 3  10    -131.835 -85.269 570.156  1.00  6.03           H
ATOM    141  CG2 ILE 3  10    -132.709 -87.667 572.514  1.00  6.03           C
ATOM    142 1HG2 ILE 3  10    -132.801 -88.751 572.463  1.00  6.03           H
ATOM    143 2HG2 ILE 3  10    -132.015 -87.398 573.310  1.00  6.03           H
ATOM    144 3HG2 ILE 3  10    -133.685 -87.228 572.720  1.00  6.03           H
ATOM    145  CD1 ILE 3  10    -133.506 -85.012 571.495  1.00  6.03           C
ATOM    146 1HD1 ILE 3  10    -134.247 -85.356 570.773  1.00  6.03           H
ATOM    147 2HD1 ILE 3  10    -133.797 -85.333 572.495  1.00  6.03           H
ATOM    148 3HD1 ILE 3  10    -133.447 -83.924 571.465  1.00  6.03           H
ATOM    149  HN  ILE 3  10    -131.005 -86.760 569.020  1.00  6.03           H
ATOM    150  N   PRO 3  11    -129.833 -89.900 571.481  1.00  6.03           N
ATOM    151  CA  PRO 3  11    -129.707 -91.359 571.415  1.00  6.03           C
ATOM    152  C   PRO 3  11    -131.009 -92.065 571.758  1.00  6.03           C
ATOM    153  O   PRO 3  11    -131.755 -91.613 572.625  1.00  6.03           O
ATOM    154  HA  PRO 3  11    -129.474 -91.669 570.397  1.00  6.03           H
ATOM    155  CB  PRO 3  11    -128.606 -91.674 572.429  1.00  6.03           C
ATOM    156 1HB  PRO 3  11    -129.018 -91.886 573.416  1.00  6.03           H
ATOM    157 2HB  PRO 3  11    -128.026 -92.548 572.133  1.00  6.03           H
ATOM    158  CG  PRO 3  11    -127.756 -90.409 572.433  1.00  6.03           C
ATOM    159 1HG  PRO 3  11    -127.153 -90.329 573.337  1.00  6.03           H
ATOM    160 2HG  PRO 3  11    -127.059 -90.387 571.595  1.00  6.03           H
ATOM    161  CD  PRO 3  11    -128.795 -89.302 572.341  1.00  6.03           C
ATOM    162 1HD  PRO 3  11    -129.191 -89.037 573.321  1.00  6.03           H
ATOM    163 2HD  PRO 3  11    -128.379 -88.391 571.911  1.00  6.03           H
ATOM    164  N   ASN 3  12    -131.248 -93.167 571.062  1.00  6.03           N
ATOM    165  CA  ASN 3  12    -132.346 -94.051 571.414  1.00  6.03           C
ATOM    166  C   ASN 3  12    -132.024 -94.757 572.733  1.00  6.03           C
ATOM    167  O   ASN 3  12    -131.683 -95.938 572.742  1.00  6.03           O
ATOM    168  HA  ASN 3  12    -133.221 -93.406 571.489  1.00  6.03           H
ATOM    169  CB  ASN 3  12    -132.554 -95.124 570.343  1.00  6.03           C
ATOM    170 1HB  ASN 3  12    -131.588 -95.490 569.997  1.00  6.03           H
ATOM    171 2HB  ASN 3  12    -133.082 -95.975 570.773  1.00  6.03           H
ATOM    172  CG  ASN 3  12    -133.349 -94.569 569.159  1.00  6.03           C
ATOM    173  OD1 ASN 3  12    -133.971 -93.522 569.231  1.00  6.03           O
ATOM    174  ND2 ASN 3  12    -133.295 -95.328 568.068  1.00  6.03           N
ATOM    175 1HD2 ASN 3  12    -132.766 -96.177 568.075  1.00  6.03           H
ATOM    176 2HD2 ASN 3  12    -133.782 -95.050 567.240  1.00  6.03           H
ATOM    177  HN  ASN 3  12    -130.708 -93.458 570.272  1.00  6.03           H
ATOM    178  N   MET 3  13    -132.144 -94.002 573.815  1.00  6.03           N
ATOM    179  CA  MET 3  13    -131.991 -94.569 575.144  1.00  6.03           C
ATOM    180  C   MET 3  13    -133.165 -95.489 575.485  1.00  6.03           C
ATOM    181  O   MET 3  13    -133.128 -96.204 576.486  1.00  6.03           O
ATOM    182  HA  MET 3  13    -131.067 -95.145 575.113  1.00  6.03           H
ATOM    183  CB  MET 3  13    -131.910 -93.441 576.175  1.00  6.03           C
ATOM    184 1HB  MET 3  13    -132.401 -92.550 575.784  1.00  6.03           H
ATOM    185 2HB  MET 3  13    -132.447 -93.730 577.078  1.00  6.03           H
ATOM    186  CG  MET 3  13    -130.455 -93.119 576.520  1.00  6.03           C
ATOM    187 1HG  MET 3  13    -129.922 -94.034 576.777  1.00  6.03           H
ATOM    188 2HG  MET 3  13    -129.953 -92.690 575.653  1.00  6.03           H
ATOM    189  SD  MET 3  13    -130.392 -91.974 577.889  1.00  6.03           S
ATOM    190  CE  MET 3  13    -128.641 -92.005 578.238  1.00  6.03           C
ATOM    191 1HE  MET 3  13    -128.340 -93.020 578.496  1.00  6.03           H
ATOM    192 2HE  MET 3  13    -128.089 -91.675 577.358  1.00  6.03           H
ATOM    193 3HE  MET 3  13    -128.426 -91.339 579.074  1.00  6.03           H
ATOM    194  HN  MET 3  13    -132.341 -93.021 573.794  1.00  6.03           H
ATOM    195  N   ALA 3  14    -134.180 -95.441 574.635  1.00  6.03           N
ATOM    196  CA  ALA 3  14    -135.474 -96.004 574.980  1.00  6.03           C
ATOM    197  C   ALA 3  14    -135.342 -97.522 575.127  1.00  6.03           C
ATOM    198  O   ALA 3  14    -135.934 -98.116 576.027  1.00  6.03           O
ATOM    199  HA  ALA 3  14    -135.775 -95.580 575.938  1.00  6.03           H
ATOM    200  CB  ALA 3  14    -136.503 -95.609 573.920  1.00  6.03           C
ATOM    201 1HB  ALA 3  14    -136.580 -94.522 573.876  1.00  6.03           H
ATOM    202 2HB  ALA 3  14    -136.189 -95.990 572.948  1.00  6.03           H
ATOM    203 3HB  ALA 3  14    -137.474 -96.031 574.180  1.00  6.03           H
ATOM    204  HN  ALA 3  14    -134.129 -95.027 573.725  1.00  6.03           H
ATOM    205  N   ASP 3  15    -134.562 -98.105 574.229  1.00  6.03           N
ATOM    206  CA  ASP 3  15    -134.668 -99.529 573.958  1.00  6.03           C
ATOM    207  C   ASP 3  15    -134.108-100.313 575.146  1.00  6.03           C
ATOM    208  O   ASP 3  15    -134.570-101.414 575.442  1.00  6.03           O
ATOM    209  HA  ASP 3  15    -135.730 -99.712 573.801  1.00  6.03           H
ATOM    210  CB  ASP 3  15    -133.862 -99.914 572.715  1.00  6.03           C
ATOM    211 1HB  ASP 3  15    -132.846 -99.529 572.802  1.00  6.03           H
ATOM    212 2HB  ASP 3  15    -133.787-101.000 572.649  1.00  6.03           H
ATOM    213  CG  ASP 3  15    -134.515 -99.364 571.446  1.00  6.03           C
ATOM    214  OD1 ASP 3  15    -135.701 -98.981 571.538  1.00  6.03           O
ATOM    215  OD2 ASP 3  15    -133.814 -99.339 570.412  1.00  6.03           O
ATOM    216  HN  ASP 3  15    -133.869 -97.623 573.692  1.00  6.03           H
ATOM    217  N   ASP 3  16    -133.120 -99.715 575.796  1.00  6.03           N
ATOM    218  CA  ASP 3  16    -132.379-100.410 576.835  1.00  6.03           C
ATOM    219  C   ASP 3  16    -133.270-100.577 578.067  1.00  6.03           C
ATOM    220  O   ASP 3  16    -133.058-101.482 578.873  1.00  6.03           O
ATOM    221  HA  ASP 3  16    -132.094-101.364 576.393  1.00  6.03           H
ATOM    222  CB  ASP 3  16    -131.140 -99.615 577.253  1.00  6.03           C
ATOM    223 1HB  ASP 3  16    -130.717 -99.111 576.384  1.00  6.03           H
ATOM    224 2HB  ASP 3  16    -131.423 -98.840 577.965  1.00  6.03           H
ATOM    225  CG  ASP 3  16    -130.087-100.531 577.880  1.00  6.03           C
ATOM    226  OD1 ASP 3  16    -130.136-101.743 577.577  1.00  6.03           O
ATOM    227  OD2 ASP 3  16    -129.257 -99.998 578.649  1.00  6.03           O
ATOM    228  HN  ASP 3  16    -132.825 -98.775 575.624  1.00  6.03           H
ATOM    229  N   TYR 3  17    -134.250 -99.692 578.174  1.00  6.03           N
ATOM    230  CA  TYR 3  17    -135.153 -99.708 579.312  1.00  6.03           C
ATOM    231  C   TYR 3  17    -136.092-100.914 579.250  1.00  6.03           C
ATOM    232  O   TYR 3  17    -136.626-101.343 580.272  1.00  6.03           O
ATOM    233  HA  TYR 3  17    -134.550 -99.772 580.218  1.00  6.03           H
ATOM    234  CB  TYR 3  17    -135.981 -98.426 579.212  1.00  6.03           C
ATOM    235 1HB  TYR 3  17    -136.307 -98.296 578.180  1.00  6.03           H
ATOM    236 2HB  TYR 3  17    -136.880 -98.537 579.819  1.00  6.03           H
ATOM    237  CG  TYR 3  17    -135.235 -97.166 579.658  1.00  6.03           C
ATOM    238  HD1 TYR 3  17    -135.502 -97.573 581.747  1.00  6.03           H
ATOM    239  CD1 TYR 3  17    -135.088 -96.892 581.003  1.00  6.03           C
ATOM    240  HD2 TYR 3  17    -134.827 -96.522 577.655  1.00  6.03           H
ATOM    241  CD2 TYR 3  17    -134.711 -96.305 578.717  1.00  6.03           C
ATOM    242  CE1 TYR 3  17    -134.386 -95.707 581.423  1.00  6.03           C
ATOM    243  HE1 TYR 3  17    -134.262 -95.478 582.482  1.00  6.03           H
ATOM    244  HE2 TYR 3  17    -133.589 -94.431 578.404  1.00  6.03           H
ATOM    245  CE2 TYR 3  17    -134.009 -95.120 579.137  1.00  6.03           C
ATOM    246  CZ  TYR 3  17    -133.881 -94.879 580.469  1.00  6.03           C
ATOM    247  OH  TYR 3  17    -133.218 -93.760 580.866  1.00  6.03           O
ATOM    248  HH  TYR 3  17    -132.853 -93.278 580.070  1.00  6.03           H
ATOM    249  HN  TYR 3  17    -134.431 -98.974 577.501  1.00  6.03           H
ATOM    250  N   GLY 3  18    -136.265-101.427 578.041  1.00  6.03           N
ATOM    251  CA  GLY 3  18    -137.323-102.388 577.780  1.00  6.03           C
ATOM    252  C   GLY 3  18    -137.115-103.667 578.593  1.00  6.03           C
ATOM    253  O   GLY 3  18    -137.938-104.009 579.441  1.00  6.03           O
ATOM    254 1HA  GLY 3  18    -138.288-101.948 578.029  1.00  6.03           H
ATOM    255 2HA  GLY 3  18    -137.347-102.629 576.717  1.00  6.03           H
ATOM    256  HN  GLY 3  18    -135.698-101.198 577.250  1.00  6.03           H
ATOM    257  N   SER 3  19    -136.009-104.339 578.307  1.00  6.03           N
ATOM    258  CA  SER 3  19    -135.807-105.692 578.799  1.00  6.03           C
ATOM    259  C   SER 3  19    -135.464-105.661 580.289  1.00  6.03           C
ATOM    260  O   SER 3  19    -135.923-106.508 581.054  1.00  6.03           O
ATOM    261  HA  SER 3  19    -136.756-106.203 578.635  1.00  6.03           H
ATOM    262  CB  SER 3  19    -134.703-106.403 578.014  1.00  6.03           C
ATOM    263 1HB  SER 3  19    -134.677-106.019 576.995  1.00  6.03           H
ATOM    264 2HB  SER 3  19    -133.736-106.179 578.465  1.00  6.03           H
ATOM    265  HG  SER 3  19    -134.161-108.249 577.462  1.00  6.03           H
ATOM    266  OG  SER 3  19    -134.895-107.815 577.984  1.00  6.03           O
ATOM    267  HN  SER 3  19    -135.262-103.976 577.751  1.00  6.03           H
ATOM    268  N   GLU 3  20    -134.659-104.675 580.658  1.00  6.03           N
ATOM    269  CA  GLU 3  20    -134.239-104.529 582.041  1.00  6.03           C
ATOM    270  C   GLU 3  20    -135.442-104.212 582.931  1.00  6.03           C
ATOM    271  O   GLU 3  20    -135.414-104.466 584.134  1.00  6.03           O
ATOM    272  HA  GLU 3  20    -133.818-105.496 582.319  1.00  6.03           H
ATOM    273  CB  GLU 3  20    -133.158-103.454 582.176  1.00  6.03           C
ATOM    274 1HB  GLU 3  20    -132.560-103.419 581.266  1.00  6.03           H
ATOM    275 2HB  GLU 3  20    -133.620-102.499 582.426  1.00  6.03           H
ATOM    276  CG  GLU 3  20    -132.199-103.782 583.322  1.00  6.03           C
ATOM    277 1HG  GLU 3  20    -132.764-104.143 584.182  1.00  6.03           H
ATOM    278 2HG  GLU 3  20    -131.528-104.586 583.021  1.00  6.03           H
ATOM    279  CD  GLU 3  20    -131.382-102.551 583.722  1.00  6.03           C
ATOM    280  OE1 GLU 3  20    -130.370-102.747 584.428  1.00  6.03           O
ATOM    281  OE2 GLU 3  20    -131.789-101.443 583.312  1.00  6.03           O
ATOM    282  HN  GLU 3  20    -134.296-103.985 580.032  1.00  6.03           H
ATOM    283  N   SER 3  21    -136.471-103.661 582.305  1.00  6.03           N
ATOM    284  CA  SER 3  21    -137.678-103.293 583.027  1.00  6.03           C
ATOM    285  C   SER 3  21    -138.384-104.550 583.539  1.00  6.03           C
ATOM    286  O   SER 3  21    -138.845-104.586 584.679  1.00  6.03           O
ATOM    287  HA  SER 3  21    -137.339-102.678 583.861  1.00  6.03           H
ATOM    288  CB  SER 3  21    -138.622-102.477 582.143  1.00  6.03           C
ATOM    289 1HB  SER 3  21    -139.347-101.957 582.769  1.00  6.03           H
ATOM    290 2HB  SER 3  21    -138.053-101.712 581.613  1.00  6.03           H
ATOM    291  HG  SER 3  21    -138.725-103.469 580.408  1.00  6.03           H
ATOM    292  OG  SER 3  21    -139.310-103.294 581.199  1.00  6.03           O
ATOM    293  HN  SER 3  21    -136.490-103.465 581.324  1.00  6.03           H
ATOM    294  N   THR 3  22    -138.447-105.550 582.672  1.00  6.03           N
ATOM    295  CA  THR 3  22    -139.237-106.736 582.954  1.00  6.03           C
ATOM    296  C   THR 3  22    -138.594-107.551 584.078  1.00  6.03           C
ATOM    297  O   THR 3  22    -139.253-107.889 585.059  1.00  6.03           O
ATOM    298  HA  THR 3  22    -140.218-106.419 583.309  1.00  6.03           H
ATOM    299  HB  THR 3  22    -138.476-108.048 581.398  1.00  6.03           H
ATOM    300  CB  THR 3  22    -139.396-107.519 581.649  1.00  6.03           C
ATOM    301  OG1 THR 3  22    -139.819-106.540 580.705  1.00  6.03           O
ATOM    302  HG1 THR 3  22    -139.046-106.253 580.139  1.00  6.03           H
ATOM    303  CG2 THR 3  22    -140.557-108.514 581.700  1.00  6.03           C
ATOM    304 1HG2 THR 3  22    -141.488-107.977 581.884  1.00  6.03           H
ATOM    305 2HG2 THR 3  22    -140.386-109.231 582.504  1.00  6.03           H
ATOM    306 3HG2 THR 3  22    -140.625-109.043 580.750  1.00  6.03           H
ATOM    307  HN  THR 3  22    -137.971-105.558 581.793  1.00  6.03           H
ATOM    308  N   SER 3  23    -137.315-107.843 583.896  1.00  6.03           N
ATOM    309  CA  SER 3  23    -136.580-108.627 584.874  1.00  6.03           C
ATOM    310  C   SER 3  23    -136.573-107.906 586.224  1.00  6.03           C
ATOM    311  O   SER 3  23    -136.699-108.540 587.270  1.00  6.03           O
ATOM    312  HA  SER 3  23    -137.117-109.572 584.948  1.00  6.03           H
ATOM    313  CB  SER 3  23    -135.147-108.890 584.405  1.00  6.03           C
ATOM    314 1HB  SER 3  23    -134.628-109.494 585.149  1.00  6.03           H
ATOM    315 2HB  SER 3  23    -135.168-109.469 583.482  1.00  6.03           H
ATOM    316  HG  SER 3  23    -133.505-107.886 583.858  1.00  6.03           H
ATOM    317  OG  SER 3  23    -134.426-107.680 584.189  1.00  6.03           O
ATOM    318  HN  SER 3  23    -136.783-107.554 583.100  1.00  6.03           H
ATOM    319  N   SER 3  24    -136.424-106.591 586.156  1.00  6.03           N
ATOM    320  CA  SER 3  24    -136.384-105.779 587.360  1.00  6.03           C
ATOM    321  C   SER 3  24    -137.734-105.841 588.078  1.00  6.03           C
ATOM    322  O   SER 3  24    -137.810-105.619 589.285  1.00  6.03           O
ATOM    323  HA  SER 3  24    -135.601-106.218 587.978  1.00  6.03           H
ATOM    324  CB  SER 3  24    -136.022-104.329 587.035  1.00  6.03           C
ATOM    325 1HB  SER 3  24    -135.628-103.844 587.928  1.00  6.03           H
ATOM    326 2HB  SER 3  24    -135.229-104.312 586.287  1.00  6.03           H
ATOM    327  HG  SER 3  24    -137.655-104.144 585.893  1.00  6.03           H
ATOM    328  OG  SER 3  24    -137.144-103.594 586.553  1.00  6.03           O
ATOM    329  HN  SER 3  24    -136.332-106.082 585.300  1.00  6.03           H
ATOM    330  N   MET 3  25    -138.766-106.144 587.304  1.00  6.03           N
ATOM    331  CA  MET 3  25    -140.106-106.259 587.855  1.00  6.03           C
ATOM    332  C   MET 3  25    -140.311-107.623 588.517  1.00  6.03           C
ATOM    333  O   MET 3  25    -140.926-107.716 589.578  1.00  6.03           O
ATOM    334  HA  MET 3  25    -140.184-105.470 588.602  1.00  6.03           H
ATOM    335  CB  MET 3  25    -141.135-106.073 586.738  1.00  6.03           C
ATOM    336 1HB  MET 3  25    -140.893-105.182 586.161  1.00  6.03           H
ATOM    337 2HB  MET 3  25    -141.089-106.920 586.053  1.00  6.03           H
ATOM    338  CG  MET 3  25    -142.548-105.949 587.311  1.00  6.03           C
ATOM    339 1HG  MET 3  25    -143.282-106.013 586.507  1.00  6.03           H
ATOM    340 2HG  MET 3  25    -142.748-106.776 587.991  1.00  6.03           H
ATOM    341  SD  MET 3  25    -142.723-104.396 588.173  1.00  6.03           S
ATOM    342  CE  MET 3  25    -144.416-104.004 587.765  1.00  6.03           C
ATOM    343 1HE  MET 3  25    -144.520-103.924 586.682  1.00  6.03           H
ATOM    344 2HE  MET 3  25    -145.071-104.792 588.135  1.00  6.03           H
ATOM    345 3HE  MET 3  25    -144.691-103.055 588.227  1.00  6.03           H
ATOM    346  HN  MET 3  25    -138.698-106.309 586.320  1.00  6.03           H
ATOM    347  N   GLU 3  26    -139.784-108.648 587.863  1.00  6.03           N
ATOM    348  CA  GLU 3  26    -139.896-110.002 588.378  1.00  6.03           C
ATOM    349  C   GLU 3  26    -139.131-110.133 589.697  1.00  6.03           C
ATOM    350  O   GLU 3  26    -139.648-110.687 590.666  1.00  6.03           O
ATOM    351  HA  GLU 3  26    -140.961-110.159 588.551  1.00  6.03           H
ATOM    352  CB  GLU 3  26    -139.399-111.022 587.352  1.00  6.03           C
ATOM    353 1HB  GLU 3  26    -138.459-110.679 586.919  1.00  6.03           H
ATOM    354 2HB  GLU 3  26    -139.324-112.005 587.818  1.00  6.03           H
ATOM    355  CG  GLU 3  26    -140.391-111.166 586.197  1.00  6.03           C
ATOM    356 1HG  GLU 3  26    -141.367-111.457 586.585  1.00  6.03           H
ATOM    357 2HG  GLU 3  26    -140.519-110.204 585.700  1.00  6.03           H
ATOM    358  CD  GLU 3  26    -139.908-112.208 585.186  1.00  6.03           C
ATOM    359  OE1 GLU 3  26    -140.739-112.607 584.342  1.00  6.03           O
ATOM    360  OE2 GLU 3  26    -138.719-112.581 585.280  1.00  6.03           O
ATOM    361  HN  GLU 3  26    -139.290-108.565 586.998  1.00  6.03           H
ATOM    362  N   ASP 3  27    -137.912-109.613 589.691  1.00  6.03           N
ATOM    363  CA  ASP 3  27    -137.058-109.695 590.864  1.00  6.03           C
ATOM    364  C   ASP 3  27    -137.789-109.091 592.065  1.00  6.03           C
ATOM    365  O   ASP 3  27    -137.710-109.619 593.173  1.00  6.03           O
ATOM    366  HA  ASP 3  27    -136.851-110.758 590.993  1.00  6.03           H
ATOM    367  CB  ASP 3  27    -135.761-108.911 590.656  1.00  6.03           C
ATOM    368 1HB  ASP 3  27    -135.974-107.982 590.128  1.00  6.03           H
ATOM    369 2HB  ASP 3  27    -135.338-108.639 591.623  1.00  6.03           H
ATOM    370  CG  ASP 3  27    -134.744-109.734 589.862  1.00  6.03           C
ATOM    371  OD1 ASP 3  27    -134.989-110.951 589.716  1.00  6.03           O
ATOM    372  OD2 ASP 3  27    -133.745-109.127 589.419  1.00  6.03           O
ATOM    373  HN  ASP 3  27    -137.508-109.144 588.906  1.00  6.03           H
ATOM    374  N   TYR 3  28    -138.483-107.994 591.804  1.00  6.03           N
ATOM    375  CA  TYR 3  28    -139.198-107.293 592.857  1.00  6.03           C
ATOM    376  C   TYR 3  28    -140.381-108.122 593.362  1.00  6.03           C
ATOM    377  O   TYR 3  28    -140.683-108.116 594.554  1.00  6.03           O
ATOM    378  HA  TYR 3  28    -138.504-107.123 593.680  1.00  6.03           H
ATOM    379  CB  TYR 3  28    -139.728-106.005 592.222  1.00  6.03           C
ATOM    380 1HB  TYR 3  28    -138.884-105.410 591.873  1.00  6.03           H
ATOM    381 2HB  TYR 3  28    -140.321-106.262 591.344  1.00  6.03           H
ATOM    382  CG  TYR 3  28    -140.580-105.152 593.163  1.00  6.03           C
ATOM    383  HD1 TYR 3  28    -142.437-105.878 592.375  1.00  6.03           H
ATOM    384  CD1 TYR 3  28    -141.957-105.218 593.098  1.00  6.03           C
ATOM    385  HD2 TYR 3  28    -138.884-104.264 594.129  1.00  6.03           H
ATOM    386  CD2 TYR 3  28    -139.972-104.316 594.077  1.00  6.03           C
ATOM    387  CE1 TYR 3  28    -142.759-104.415 593.984  1.00  6.03           C
ATOM    388  HE1 TYR 3  28    -143.848-104.457 593.942  1.00  6.03           H
ATOM    389  HE2 TYR 3  28    -140.307-102.849 595.690  1.00  6.03           H
ATOM    390  CE2 TYR 3  28    -140.774-103.513 594.963  1.00  6.03           C
ATOM    391  CZ  TYR 3  28    -142.128-103.602 594.873  1.00  6.03           C
ATOM    392  OH  TYR 3  28    -142.886-102.844 595.710  1.00  6.03           O
ATOM    393  HH  TYR 3  28    -142.302-102.218 596.227  1.00  6.03           H
ATOM    394  HN  TYR 3  28    -138.561-107.584 590.895  1.00  6.03           H
ATOM    395  N   VAL 3  29    -141.018-108.815 592.430  1.00  6.03           N
ATOM    396  CA  VAL 3  29    -142.232-109.549 592.742  1.00  6.03           C
ATOM    397  C   VAL 3  29    -141.870-110.827 593.502  1.00  6.03           C
ATOM    398  O   VAL 3  29    -142.616-111.266 594.376  1.00  6.03           O
ATOM    399  HA  VAL 3  29    -142.841-108.917 593.389  1.00  6.03           H
ATOM    400  HB  VAL 3  29    -142.358-110.312 590.753  1.00  6.03           H
ATOM    401  CB  VAL 3  29    -143.024-109.819 591.461  1.00  6.03           C
ATOM    402  CG1 VAL 3  29    -144.200-110.759 591.732  1.00  6.03           C
ATOM    403 1HG1 VAL 3  29    -143.826-111.707 592.118  1.00  6.03           H
ATOM    404 2HG1 VAL 3  29    -144.867-110.305 592.465  1.00  6.03           H
ATOM    405 3HG1 VAL 3  29    -144.746-110.935 590.805  1.00  6.03           H
ATOM    406  CG2 VAL 3  29    -143.502-108.512 590.825  1.00  6.03           C
ATOM    407 1HG2 VAL 3  29    -144.144-107.980 591.527  1.00  6.03           H
ATOM    408 2HG2 VAL 3  29    -142.640-107.892 590.579  1.00  6.03           H
ATOM    409 3HG2 VAL 3  29    -144.061-108.733 589.917  1.00  6.03           H
ATOM    410  HN  VAL 3  29    -140.717-108.880 591.478  1.00  6.03           H
ATOM    411  N   ASN 3  30    -140.725-111.387 593.141  1.00  6.03           N
ATOM    412  CA  ASN 3  30    -140.294-112.649 593.719  1.00  6.03           C
ATOM    413  C   ASN 3  30    -139.618-112.383 595.066  1.00  6.03           C
ATOM    414  O   ASN 3  30    -139.371-113.311 595.834  1.00  6.03           O
ATOM    415  HA  ASN 3  30    -141.203-113.243 593.819  1.00  6.03           H
ATOM    416  CB  ASN 3  30    -139.283-113.353 592.813  1.00  6.03           C
ATOM    417 1HB  ASN 3  30    -138.675-112.612 592.295  1.00  6.03           H
ATOM    418 2HB  ASN 3  30    -138.604-113.955 593.418  1.00  6.03           H
ATOM    419  CG  ASN 3  30    -139.990-114.245 591.791  1.00  6.03           C
ATOM    420  OD1 ASN 3  30    -141.112-114.685 591.983  1.00  6.03           O
ATOM    421  ND2 ASN 3  30    -139.274-114.488 590.697  1.00  6.03           N
ATOM    422 1HD2 ASN 3  30    -138.359-114.096 590.601  1.00  6.03           H
ATOM    423 2HD2 ASN 3  30    -139.651-115.061 589.969  1.00  6.03           H
ATOM    424  HN  ASN 3  30    -140.098-110.995 592.468  1.00  6.03           H
ATOM    425  N   PHE 3  31    -139.338-111.111 595.311  1.00  6.03           N
ATOM    426  CA  PHE 3  31    -138.691-110.712 596.549  1.00  6.03           C
ATOM    427  C   PHE 3  31    -139.574-111.032 597.757  1.00  6.03           C
ATOM    428  O   PHE 3  31    -140.718-110.586 597.829  1.00  6.03           O
ATOM    429  HA  PHE 3  31    -137.760-111.275 596.623  1.00  6.03           H
ATOM    430  CB  PHE 3  31    -138.476-109.199 596.474  1.00  6.03           C
ATOM    431 1HB  PHE 3  31    -137.945-108.963 595.552  1.00  6.03           H
ATOM    432 2HB  PHE 3  31    -139.447-108.707 596.418  1.00  6.03           H
ATOM    433  CG  PHE 3  31    -137.696-108.622 597.657  1.00  6.03           C
ATOM    434  HD1 PHE 3  31    -139.449-107.978 598.673  1.00  6.03           H
ATOM    435  CD1 PHE 3  31    -138.361-108.036 598.689  1.00  6.03           C
ATOM    436  HD2 PHE 3  31    -135.806-109.165 596.850  1.00  6.03           H
ATOM    437  CD2 PHE 3  31    -136.338-108.695 597.677  1.00  6.03           C
ATOM    438  CE1 PHE 3  31    -137.637-107.501 599.787  1.00  6.03           C
ATOM    439  HE1 PHE 3  31    -138.170-107.031 600.614  1.00  6.03           H
ATOM    440  CE2 PHE 3  31    -135.614-108.160 598.775  1.00  6.03           C
ATOM    441  HE2 PHE 3  31    -134.526-108.218 598.791  1.00  6.03           H
ATOM    442  CZ  PHE 3  31    -136.279-107.574 599.807  1.00  6.03           C
ATOM    443  HZ  PHE 3  31    -135.723-107.163 600.649  1.00  6.03           H
ATOM    444  HN  PHE 3  31    -139.546-110.362 594.682  1.00  6.03           H
ATOM    445  N   ASN 3  32    -139.009-111.801 598.676  1.00  6.03           N
ATOM    446  CA  ASN 3  32    -139.722-112.166 599.888  1.00  6.03           C
ATOM    447  C   ASN 3  32    -139.672-110.998 600.875  1.00  6.03           C
ATOM    448  O   ASN 3  32    -138.681-110.820 601.581  1.00  6.03           O
ATOM    449  HA  ASN 3  32    -140.738-112.395 599.564  1.00  6.03           H
ATOM    450  CB  ASN 3  32    -139.081-113.381 600.560  1.00  6.03           C
ATOM    451 1HB  ASN 3  32    -138.887-114.153 599.815  1.00  6.03           H
ATOM    452 2HB  ASN 3  32    -138.117-113.100 600.985  1.00  6.03           H
ATOM    453  CG  ASN 3  32    -139.985-113.941 601.659  1.00  6.03           C
ATOM    454  OD1 ASN 3  32    -141.044-113.413 601.957  1.00  6.03           O
ATOM    455  ND2 ASN 3  32    -139.511-115.037 602.244  1.00  6.03           N
ATOM    456 1HD2 ASN 3  32    -138.635-115.421 601.952  1.00  6.03           H
ATOM    457 2HD2 ASN 3  32    -140.031-115.479 602.976  1.00  6.03           H
ATOM    458  HN  ASN 3  32    -138.083-112.172 598.602  1.00  6.03           H
ATOM    459  N   PHE 3  33    -140.754-110.233 600.893  1.00  6.03           N
ATOM    460  CA  PHE 3  33    -140.896-109.161 601.863  1.00  6.03           C
ATOM    461  C   PHE 3  33    -141.374-109.701 603.212  1.00  6.03           C
ATOM    462  O   PHE 3  33    -142.407-109.274 603.725  1.00  6.03           O
ATOM    463  HA  PHE 3  33    -139.915-108.702 601.984  1.00  6.03           H
ATOM    464  CB  PHE 3  33    -141.948-108.196 601.312  1.00  6.03           C
ATOM    465 1HB  PHE 3  33    -142.874-108.744 601.139  1.00  6.03           H
ATOM    466 2HB  PHE 3  33    -142.162-107.439 602.066  1.00  6.03           H
ATOM    467  CG  PHE 3  33    -141.534-107.499 600.014  1.00  6.03           C
ATOM    468  HD1 PHE 3  33    -140.596-105.880 601.023  1.00  6.03           H
ATOM    469  CD1 PHE 3  33    -140.850-106.325 600.061  1.00  6.03           C
ATOM    470  HD2 PHE 3  33    -142.400-108.996 598.776  1.00  6.03           H
ATOM    471  CD2 PHE 3  33    -141.851-108.054 598.814  1.00  6.03           C
ATOM    472  CE1 PHE 3  33    -140.466-105.678 598.856  1.00  6.03           C
ATOM    473  HE1 PHE 3  33    -139.918-104.737 598.893  1.00  6.03           H
ATOM    474  CE2 PHE 3  33    -141.467-107.408 597.609  1.00  6.03           C
ATOM    475  HE2 PHE 3  33    -141.721-107.853 596.647  1.00  6.03           H
ATOM    476  CZ  PHE 3  33    -140.783-106.234 597.656  1.00  6.03           C
ATOM    477  HZ  PHE 3  33    -140.489-105.738 596.731  1.00  6.03           H
ATOM    478  HN  PHE 3  33    -141.523-110.337 600.262  1.00  6.03           H
ATOM    479  N   THR 3  34    -140.599-110.633 603.748  1.00  6.03           N
ATOM    480  CA  THR 3  34    -140.748-111.020 605.141  1.00  6.03           C
ATOM    481  C   THR 3  34    -140.721-109.785 606.043  1.00  6.03           C
ATOM    482  O   THR 3  34    -139.777-108.998 605.997  1.00  6.03           O
ATOM    483  HA  THR 3  34    -141.726-111.486 605.265  1.00  6.03           H
ATOM    484  HB  THR 3  34    -138.670-111.563 605.470  1.00  6.03           H
ATOM    485  CB  THR 3  34    -139.652-112.036 605.469  1.00  6.03           C
ATOM    486  OG1 THR 3  34    -139.836-113.069 604.504  1.00  6.03           O
ATOM    487  HG1 THR 3  34    -140.798-113.340 604.473  1.00  6.03           H
ATOM    488  CG2 THR 3  34    -139.884-112.734 606.811  1.00  6.03           C
ATOM    489 1HG2 THR 3  34    -140.836-113.264 606.785  1.00  6.03           H
ATOM    490 2HG2 THR 3  34    -139.902-111.991 607.608  1.00  6.03           H
ATOM    491 3HG2 THR 3  34    -139.078-113.444 606.994  1.00  6.03           H
ATOM    492  HN  THR 3  34    -139.882-111.119 603.249  1.00  6.03           H
ATOM    493  N   ASP 3  35    -141.770-109.653 606.843  1.00  6.03           N
ATOM    494  CA  ASP 3  35    -141.924-108.480 607.686  1.00  6.03           C
ATOM    495  C   ASP 3  35    -140.964-108.581 608.874  1.00  6.03           C
ATOM    496  O   ASP 3  35    -141.364-108.978 609.967  1.00  6.03           O
ATOM    497  HA  ASP 3  35    -141.700-107.631 607.040  1.00  6.03           H
ATOM    498  CB  ASP 3  35    -143.348-108.381 608.237  1.00  6.03           C
ATOM    499 1HB  ASP 3  35    -143.679-109.362 608.578  1.00  6.03           H
ATOM    500 2HB  ASP 3  35    -143.362-107.721 609.104  1.00  6.03           H
ATOM    501  CG  ASP 3  35    -144.312-107.853 607.172  1.00  6.03           C
ATOM    502  OD1 ASP 3  35    -143.868-106.992 606.382  1.00  6.03           O
ATOM    503  OD2 ASP 3  35    -145.471-108.322 607.173  1.00  6.03           O
ATOM    504  HN  ASP 3  35    -142.503-110.328 606.919  1.00  6.03           H
ATOM    505  N   PHE 3  36    -139.717-108.215 608.618  1.00  6.03           N
ATOM    506  CA  PHE 3  36    -138.735-108.108 609.684  1.00  6.03           C
ATOM    507  C   PHE 3  36    -138.856-106.765 610.408  1.00  6.03           C
ATOM    508  O   PHE 3  36    -138.256-106.569 611.463  1.00  6.03           O
ATOM    509  HA  PHE 3  36    -138.931-108.917 610.387  1.00  6.03           H
ATOM    510  CB  PHE 3  36    -137.354-108.198 609.031  1.00  6.03           C
ATOM    511 1HB  PHE 3  36    -137.293-107.462 608.230  1.00  6.03           H
ATOM    512 2HB  PHE 3  36    -136.597-107.932 609.768  1.00  6.03           H
ATOM    513  CG  PHE 3  36    -137.026-109.579 608.460  1.00  6.03           C
ATOM    514  HD1 PHE 3  36    -137.788-110.611 610.156  1.00  6.03           H
ATOM    515  CD1 PHE 3  36    -137.319-110.698 609.176  1.00  6.03           C
ATOM    516  HD2 PHE 3  36    -136.205-108.792 606.664  1.00  6.03           H
ATOM    517  CD2 PHE 3  36    -136.440-109.688 607.237  1.00  6.03           C
ATOM    518  CE1 PHE 3  36    -137.013-111.980 608.646  1.00  6.03           C
ATOM    519  HE1 PHE 3  36    -137.248-112.877 609.220  1.00  6.03           H
ATOM    520  CE2 PHE 3  36    -136.135-110.970 606.708  1.00  6.03           C
ATOM    521  HE2 PHE 3  36    -135.666-111.057 605.728  1.00  6.03           H
ATOM    522  CZ  PHE 3  36    -136.428-112.089 607.423  1.00  6.03           C
ATOM    523  HZ  PHE 3  36    -136.194-113.073 607.017  1.00  6.03           H
ATOM    524  HN  PHE 3  36    -139.375-107.994 607.705  1.00  6.03           H
ATOM    525  N   TYR 3  37    -139.637-105.876 609.812  1.00  6.03           N
ATOM    526  CA  TYR 3  37    -139.989-104.629 610.470  1.00  6.03           C
ATOM    527  C   TYR 3  37    -141.205-104.814 611.380  1.00  6.03           C
ATOM    528  O   TYR 3  37    -142.304-105.094 610.905  1.00  6.03           O
ATOM    529  HA  TYR 3  37    -139.137-104.315 611.073  1.00  6.03           H
ATOM    530  CB  TYR 3  37    -140.349-103.649 609.352  1.00  6.03           C
ATOM    531 1HB  TYR 3  37    -139.516-103.593 608.650  1.00  6.03           H
ATOM    532 2HB  TYR 3  37    -141.204-104.040 608.801  1.00  6.03           H
ATOM    533  CG  TYR 3  37    -140.678-102.238 609.843  1.00  6.03           C
ATOM    534  HD1 TYR 3  37    -142.798-102.526 609.696  1.00  6.03           H
ATOM    535  CD1 TYR 3  37    -141.994-101.837 609.956  1.00  6.03           C
ATOM    536  HD2 TYR 3  37    -138.621-101.683 610.083  1.00  6.03           H
ATOM    537  CD2 TYR 3  37    -139.660-101.367 610.172  1.00  6.03           C
ATOM    538  CE1 TYR 3  37    -142.305-100.509 610.419  1.00  6.03           C
ATOM    539  HE1 TYR 3  37    -143.339-100.180 610.513  1.00  6.03           H
ATOM    540  HE2 TYR 3  37    -139.177 -99.340 610.898  1.00  6.03           H
ATOM    541  CE2 TYR 3  37    -139.971-100.039 610.635  1.00  6.03           C
ATOM    542  CZ  TYR 3  37    -141.278 -99.676 610.735  1.00  6.03           C
ATOM    543  OH  TYR 3  37    -141.571 -98.422 611.172  1.00  6.03           O
ATOM    544  HH  TYR 3  37    -140.728 -97.925 611.377  1.00  6.03           H
ATOM    545  HN  TYR 3  37    -140.026-105.996 608.899  1.00  6.03           H
ATOM    546  N   CYS 3  38    -140.967-104.650 612.673  1.00  6.03           N
ATOM    547  CA  CYS 3  38    -142.009-104.871 613.661  1.00  6.03           C
ATOM    548  C   CYS 3  38    -142.550-103.510 614.102  1.00  6.03           C
ATOM    549  O   CYS 3  38    -141.825-102.712 614.695  1.00  6.03           O
ATOM    550  HA  CYS 3  38    -142.787-105.455 613.169  1.00  6.03           H
ATOM    551  CB  CYS 3  38    -141.501-105.695 614.845  1.00  6.03           C
ATOM    552 1HB  CYS 3  38    -141.061-106.627 614.489  1.00  6.03           H
ATOM    553 2HB  CYS 3  38    -140.713-105.150 615.366  1.00  6.03           H
ATOM    554  SG  CYS 3  38    -142.878-106.053 615.996  1.00  6.03           S
ATOM    555  HN  CYS 3  38    -140.082-104.371 613.048  1.00  6.03           H
ATOM    556  N   GLU 3  39    -143.820-103.286 613.797  1.00  6.03           N
ATOM    557  CA  GLU 3  39    -144.531-102.144 614.346  1.00  6.03           C
ATOM    558  C   GLU 3  39    -145.045-102.464 615.751  1.00  6.03           C
ATOM    559  O   GLU 3  39    -145.830-103.394 615.932  1.00  6.03           O
ATOM    560  HA  GLU 3  39    -143.796-101.341 614.395  1.00  6.03           H
ATOM    561  CB  GLU 3  39    -145.678-101.719 613.427  1.00  6.03           C
ATOM    562 1HB  GLU 3  39    -146.277-102.589 613.160  1.00  6.03           H
ATOM    563 2HB  GLU 3  39    -146.256-100.927 613.903  1.00  6.03           H
ATOM    564  CG  GLU 3  39    -145.143-101.134 612.118  1.00  6.03           C
ATOM    565 1HG  GLU 3  39    -144.456-100.317 612.334  1.00  6.03           H
ATOM    566 2HG  GLU 3  39    -144.576-101.894 611.581  1.00  6.03           H
ATOM    567  CD  GLU 3  39    -146.287-100.626 611.237  1.00  6.03           C
ATOM    568  OE1 GLU 3  39    -145.990-100.253 610.081  1.00  6.03           O
ATOM    569  OE2 GLU 3  39    -147.431-100.622 611.739  1.00  6.03           O
ATOM    570  HN  GLU 3  39    -144.359-103.867 613.187  1.00  6.03           H
ATOM    571  N   LYS 3  40    -144.580-101.677 616.710  1.00  6.03           N
ATOM    572  CA  LYS 3  40    -144.870-101.949 618.108  1.00  6.03           C
ATOM    573  C   LYS 3  40    -146.066-101.103 618.550  1.00  6.03           C
ATOM    574  O   LYS 3  40    -146.161-100.717 619.714  1.00  6.03           O
ATOM    575  HA  LYS 3  40    -145.144-103.001 618.186  1.00  6.03           H
ATOM    576  CB  LYS 3  40    -143.620-101.742 618.964  1.00  6.03           C
ATOM    577 1HB  LYS 3  40    -143.301-100.701 618.904  1.00  6.03           H
ATOM    578 2HB  LYS 3  40    -143.853-101.943 620.010  1.00  6.03           H
ATOM    579  CG  LYS 3  40    -142.483-102.657 618.505  1.00  6.03           C
ATOM    580 1HG  LYS 3  40    -142.876-103.649 618.284  1.00  6.03           H
ATOM    581 2HG  LYS 3  40    -142.051-102.271 617.582  1.00  6.03           H
ATOM    582  CD  LYS 3  40    -141.396-102.761 619.577  1.00  6.03           C
ATOM    583 1HD  LYS 3  40    -141.068-101.763 619.866  1.00  6.03           H
ATOM    584 2HD  LYS 3  40    -141.806-103.232 620.471  1.00  6.03           H
ATOM    585  CE  LYS 3  40    -140.201-103.570 619.070  1.00  6.03           C
ATOM    586 1HE  LYS 3  40    -140.541-104.534 618.691  1.00  6.03           H
ATOM    587 2HE  LYS 3  40    -139.729-103.049 618.237  1.00  6.03           H
ATOM    588  NZ  LYS 3  40    -139.217-103.778 620.155  1.00  6.03           N
ATOM    589 1HZ  LYS 3  40    -138.424-104.300 619.798  1.00  6.03           H
ATOM    590 2HZ  LYS 3  40    -138.900-102.878 620.501  1.00  6.03           H
ATOM    591 3HZ  LYS 3  40    -139.651-104.296 620.911  1.00  6.03           H
ATOM    592  HN  LYS 3  40    -144.017-100.868 616.545  1.00  6.03           H
ATOM    593  N   ASN 3  41    -146.949-100.841 617.598  1.00  6.03           N
ATOM    594  CA  ASN 3  41    -148.123-100.028 617.869  1.00  6.03           C
ATOM    595  C   ASN 3  41    -148.936-100.673 618.993  1.00  6.03           C
ATOM    596  O   ASN 3  41    -149.445 -99.980 619.872  1.00  6.03           O
ATOM    597  HA  ASN 3  41    -147.735 -99.048 618.145  1.00  6.03           H
ATOM    598  CB  ASN 3  41    -149.020 -99.928 616.634  1.00  6.03           C
ATOM    599 1HB  ASN 3  41    -149.120-100.910 616.172  1.00  6.03           H
ATOM    600 2HB  ASN 3  41    -150.020 -99.612 616.932  1.00  6.03           H
ATOM    601  CG  ASN 3  41    -148.448 -98.936 615.619  1.00  6.03           C
ATOM    602  OD1 ASN 3  41    -147.822 -97.947 615.964  1.00  6.03           O
ATOM    603  ND2 ASN 3  41    -148.696 -99.255 614.352  1.00  6.03           N
ATOM    604 1HD2 ASN 3  41    -149.216-100.082 614.137  1.00  6.03           H
ATOM    605 2HD2 ASN 3  41    -148.363 -98.668 613.614  1.00  6.03           H
ATOM    606  HN  ASN 3  41    -146.872-101.172 616.657  1.00  6.03           H
ATOM    607  N   ASN 3  42    -149.031-101.993 618.928  1.00  6.03           N
ATOM    608  CA  ASN 3  42    -149.819-102.735 619.899  1.00  6.03           C
ATOM    609  C   ASN 3  42    -149.227-102.529 621.294  1.00  6.03           C
ATOM    610  O   ASN 3  42    -149.962-102.349 622.264  1.00  6.03           O
ATOM    611  HA  ASN 3  42    -150.830-102.337 619.812  1.00  6.03           H
ATOM    612  CB  ASN 3  42    -149.799-104.234 619.594  1.00  6.03           C
ATOM    613 1HB  ASN 3  42    -148.768-104.575 619.492  1.00  6.03           H
ATOM    614 2HB  ASN 3  42    -150.235-104.784 620.428  1.00  6.03           H
ATOM    615  CG  ASN 3  42    -150.573-104.543 618.311  1.00  6.03           C
ATOM    616  OD1 ASN 3  42    -151.521-103.866 617.949  1.00  6.03           O
ATOM    617  ND2 ASN 3  42    -150.118-105.602 617.646  1.00  6.03           N
ATOM    618 1HD2 ASN 3  42    -149.336-106.115 617.998  1.00  6.03           H
ATOM    619 2HD2 ASN 3  42    -150.559-105.884 616.794  1.00  6.03           H
ATOM    620  HN  ASN 3  42    -148.584-102.553 618.231  1.00  6.03           H
ATOM    621  N   VAL 3  43    -147.903-102.561 621.352  1.00  6.03           N
ATOM    622  CA  VAL 3  43    -147.205-102.403 622.616  1.00  6.03           C
ATOM    623  C   VAL 3  43    -147.503-101.016 623.189  1.00  6.03           C
ATOM    624  O   VAL 3  43    -147.763-100.877 624.383  1.00  6.03           O
ATOM    625  HA  VAL 3  43    -147.592-103.157 623.302  1.00  6.03           H
ATOM    626  HB  VAL 3  43    -145.316-101.883 621.770  1.00  6.03           H
ATOM    627  CB  VAL 3  43    -145.709-102.662 622.423  1.00  6.03           C
ATOM    628  CG1 VAL 3  43    -144.962-102.579 623.756  1.00  6.03           C
ATOM    629 1HG1 VAL 3  43    -145.093-101.585 624.185  1.00  6.03           H
ATOM    630 2HG1 VAL 3  43    -145.361-103.326 624.443  1.00  6.03           H
ATOM    631 3HG1 VAL 3  43    -143.902-102.766 623.590  1.00  6.03           H
ATOM    632  CG2 VAL 3  43    -145.469-104.011 621.743  1.00  6.03           C
ATOM    633 1HG2 VAL 3  43    -145.885-104.808 622.360  1.00  6.03           H
ATOM    634 2HG2 VAL 3  43    -145.953-104.017 620.767  1.00  6.03           H
ATOM    635 3HG2 VAL 3  43    -144.398-104.169 621.619  1.00  6.03           H
ATOM    636  HN  VAL 3  43    -147.312-102.691 620.556  1.00  6.03           H
ATOM    637  N   ARG 3  44    -147.455-100.025 622.311  1.00  6.03           N
ATOM    638  CA  ARG 3  44    -147.641 -98.646 622.728  1.00  6.03           C
ATOM    639  C   ARG 3  44    -149.085 -98.419 623.181  1.00  6.03           C
ATOM    640  O   ARG 3  44    -149.333 -97.671 624.125  1.00  6.03           O
ATOM    641  HA  ARG 3  44    -146.944 -98.508 623.555  1.00  6.03           H
ATOM    642  CB  ARG 3  44    -147.312 -97.677 621.591  1.00  6.03           C
ATOM    643 1HB  ARG 3  44    -147.799 -98.009 620.674  1.00  6.03           H
ATOM    644 2HB  ARG 3  44    -147.710 -96.689 621.823  1.00  6.03           H
ATOM    645  CG  ARG 3  44    -145.801 -97.586 621.368  1.00  6.03           C
ATOM    646 1HG  ARG 3  44    -145.309 -97.311 622.300  1.00  6.03           H
ATOM    647 2HG  ARG 3  44    -145.413 -98.562 621.078  1.00  6.03           H
ATOM    648  CD  ARG 3  44    -145.468 -96.557 620.285  1.00  6.03           C
ATOM    649 1HD  ARG 3  44    -146.291 -95.851 620.177  1.00  6.03           H
ATOM    650 2HD  ARG 3  44    -144.590 -95.981 620.578  1.00  6.03           H
ATOM    651  NE  ARG 3  44    -145.216 -97.241 618.997  1.00  6.03           N
ATOM    652  HE  ARG 3  44    -144.638 -98.057 619.005  1.00  6.03           H
ATOM    653  CZ  ARG 3  44    -145.715 -96.835 617.821  1.00  6.03           C
ATOM    654  NH1 ARG 3  44    -146.496 -95.748 617.752  1.00  6.03           N
ATOM    655 1HH1 ARG 3  44    -146.710 -95.233 618.582  1.00  6.03           H
ATOM    656 2HH1 ARG 3  44    -146.864 -95.452 616.871  1.00  6.03           H
ATOM    657  NH2 ARG 3  44    -145.421 -97.533 616.716  1.00  6.03           N
ATOM    658 1HH2 ARG 3  44    -145.785 -97.243 615.830  1.00  6.03           H
ATOM    659 2HH2 ARG 3  44    -144.838 -98.343 616.776  1.00  6.03           H
ATOM    660  HN  ARG 3  44    -147.292-100.152 621.333  1.00  6.03           H
ATOM    661  N   GLN 3  45    -150.000 -99.078 622.486  1.00  6.03           N
ATOM    662  CA  GLN 3  45    -151.415 -98.931 622.782  1.00  6.03           C
ATOM    663  C   GLN 3  45    -151.723 -99.471 624.180  1.00  6.03           C
ATOM    664  O   GLN 3  45    -152.462 -98.848 624.941  1.00  6.03           O
ATOM    665  HA  GLN 3  45    -151.608 -97.859 622.748  1.00  6.03           H
ATOM    666  CB  GLN 3  45    -152.272 -99.628 621.724  1.00  6.03           C
ATOM    667 1HB  GLN 3  45    -151.989 -99.277 620.732  1.00  6.03           H
ATOM    668 2HB  GLN 3  45    -152.084-100.702 621.747  1.00  6.03           H
ATOM    669  CG  GLN 3  45    -153.760 -99.361 621.961  1.00  6.03           C
ATOM    670 1HG  GLN 3  45    -154.048 -99.734 622.943  1.00  6.03           H
ATOM    671 2HG  GLN 3  45    -153.945 -98.287 621.960  1.00  6.03           H
ATOM    672  CD  GLN 3  45    -154.615-100.032 620.884  1.00  6.03           C
ATOM    673  OE1 GLN 3  45    -154.165-100.889 620.142  1.00  6.03           O
ATOM    674  NE2 GLN 3  45    -155.871 -99.595 620.840  1.00  6.03           N
ATOM    675 1HE2 GLN 3  45    -156.176 -98.888 621.478  1.00  6.03           H
ATOM    676 2HE2 GLN 3  45    -156.509 -99.972 620.169  1.00  6.03           H
ATOM    677  HN  GLN 3  45    -149.788 -99.703 621.734  1.00  6.03           H
ATOM    678  N   PHE 3  46    -151.141-100.624 624.476  1.00  6.03           N
ATOM    679  CA  PHE 3  46    -151.304-101.229 625.787  1.00  6.03           C
ATOM    680  C   PHE 3  46    -150.739-100.323 626.883  1.00  6.03           C
ATOM    681  O   PHE 3  46    -151.390-100.096 627.902  1.00  6.03           O
ATOM    682  HA  PHE 3  46    -152.373-101.369 625.949  1.00  6.03           H
ATOM    683  CB  PHE 3  46    -150.520-102.543 625.773  1.00  6.03           C
ATOM    684 1HB  PHE 3  46    -150.976-103.219 625.051  1.00  6.03           H
ATOM    685 2HB  PHE 3  46    -149.505-102.345 625.427  1.00  6.03           H
ATOM    686  CG  PHE 3  46    -150.452-103.241 627.133  1.00  6.03           C
ATOM    687  HD1 PHE 3  46    -148.467-102.588 627.522  1.00  6.03           H
ATOM    688  CD1 PHE 3  46    -149.323-103.155 627.887  1.00  6.03           C
ATOM    689  HD2 PHE 3  46    -152.425-104.018 626.984  1.00  6.03           H
ATOM    690  CD2 PHE 3  46    -151.521-103.949 627.588  1.00  6.03           C
ATOM    691  CE1 PHE 3  46    -149.260-103.803 629.148  1.00  6.03           C
ATOM    692  HE1 PHE 3  46    -148.356-103.734 629.752  1.00  6.03           H
ATOM    693  CE2 PHE 3  46    -151.458-104.597 628.850  1.00  6.03           C
ATOM    694  HE2 PHE 3  46    -152.314-105.164 629.214  1.00  6.03           H
ATOM    695  CZ  PHE 3  46    -150.329-104.511 629.603  1.00  6.03           C
ATOM    696  HZ  PHE 3  46    -150.281-105.008 630.572  1.00  6.03           H
ATOM    697  HN  PHE 3  46    -150.568-101.141 623.840  1.00  6.03           H
ATOM    698  N   ALA 3  47    -149.534 -99.830 626.637  1.00  6.03           N
ATOM    699  CA  ALA 3  47    -148.846 -99.011 627.619  1.00  6.03           C
ATOM    700  C   ALA 3  47    -149.715 -97.801 627.967  1.00  6.03           C
ATOM    701  O   ALA 3  47    -149.856 -97.449 629.137  1.00  6.03           O
ATOM    702  HA  ALA 3  47    -148.704 -99.615 628.515  1.00  6.03           H
ATOM    703  CB  ALA 3  47    -147.474 -98.606 627.076  1.00  6.03           C
ATOM    704 1HB  ALA 3  47    -146.885 -99.501 626.873  1.00  6.03           H
ATOM    705 2HB  ALA 3  47    -147.601 -98.038 626.154  1.00  6.03           H
ATOM    706 3HB  ALA 3  47    -146.958 -97.991 627.813  1.00  6.03           H
ATOM    707  HN  ALA 3  47    -149.031 -99.983 625.786  1.00  6.03           H
ATOM    708  N   SER 3  48    -150.276 -97.197 626.929  1.00  6.03           N
ATOM    709  CA  SER 3  48    -150.914 -95.900 627.073  1.00  6.03           C
ATOM    710  C   SER 3  48    -152.147 -96.020 627.971  1.00  6.03           C
ATOM    711  O   SER 3  48    -152.548 -95.052 628.615  1.00  6.03           O
ATOM    712  HA  SER 3  48    -150.164 -95.259 627.537  1.00  6.03           H
ATOM    713  CB  SER 3  48    -151.303 -95.323 625.710  1.00  6.03           C
ATOM    714 1HB  SER 3  48    -151.652 -94.298 625.837  1.00  6.03           H
ATOM    715 2HB  SER 3  48    -150.423 -95.284 625.069  1.00  6.03           H
ATOM    716  HG  SER 3  48    -152.541 -95.700 624.183  1.00  6.03           H
ATOM    717  OG  SER 3  48    -152.319 -96.095 625.075  1.00  6.03           O
ATOM    718  HN  SER 3  48    -150.298 -97.579 626.005  1.00  6.03           H
ATOM    719  N   HIS 3  49    -152.716 -97.217 627.984  1.00  6.03           N
ATOM    720  CA  HIS 3  49    -153.925 -97.462 628.750  1.00  6.03           C
ATOM    721  C   HIS 3  49    -153.556 -97.981 630.141  1.00  6.03           C
ATOM    722  O   HIS 3  49    -154.151 -97.575 631.138  1.00  6.03           O
ATOM    723  HA  HIS 3  49    -154.431 -96.502 628.852  1.00  6.03           H
ATOM    724  CB  HIS 3  49    -154.864 -98.406 627.996  1.00  6.03           C
ATOM    725 1HB  HIS 3  49    -154.308 -99.296 627.701  1.00  6.03           H
ATOM    726 2HB  HIS 3  49    -155.654 -98.733 628.672  1.00  6.03           H
ATOM    727  CG  HIS 3  49    -155.494 -97.793 626.768  1.00  6.03           C
ATOM    728  HD1 HIS 3  49    -153.906 -98.019 625.367  1.00  6.03           H
ATOM    729  ND1 HIS 3  49    -154.835 -97.701 625.554  1.00  6.03           N
ATOM    730  CD2 HIS 3  49    -156.728 -97.244 626.578  1.00  6.03           C
ATOM    731  HD2 HIS 3  49    -157.508 -97.153 627.334  1.00  6.03           H
ATOM    732  CE1 HIS 3  49    -155.645 -97.121 624.681  1.00  6.03           C
ATOM    733  HE1 HIS 3  49    -155.415 -96.907 623.637  1.00  6.03           H
ATOM    734  NE2 HIS 3  49    -156.818 -96.837 625.318  1.00  6.03           N
ATOM    735  HN  HIS 3  49    -152.364 -98.009 627.485  1.00  6.03           H
ATOM    736  N   PHE 3  50    -152.574 -98.871 630.164  1.00  6.03           N
ATOM    737  CA  PHE 3  50    -152.330 -99.685 631.343  1.00  6.03           C
ATOM    738  C   PHE 3  50    -151.461 -98.936 632.356  1.00  6.03           C
ATOM    739  O   PHE 3  50    -151.754 -98.937 633.550  1.00  6.03           O
ATOM    740  HA  PHE 3  50    -153.299 -99.905 631.791  1.00  6.03           H
ATOM    741  CB  PHE 3  50    -151.583-100.936 630.876  1.00  6.03           C
ATOM    742 1HB  PHE 3  50    -152.171-101.430 630.102  1.00  6.03           H
ATOM    743 2HB  PHE 3  50    -150.642-100.635 630.417  1.00  6.03           H
ATOM    744  CG  PHE 3  50    -151.291-101.940 631.993  1.00  6.03           C
ATOM    745  HD1 PHE 3  50    -149.215-101.482 632.046  1.00  6.03           H
ATOM    746  CD1 PHE 3  50    -150.023-102.083 632.464  1.00  6.03           C
ATOM    747  HD2 PHE 3  50    -153.315-102.574 632.137  1.00  6.03           H
ATOM    748  CD2 PHE 3  50    -152.299-102.689 632.515  1.00  6.03           C
ATOM    749  CE1 PHE 3  50    -149.752-103.014 633.501  1.00  6.03           C
ATOM    750  HE1 PHE 3  50    -148.735-103.129 633.878  1.00  6.03           H
ATOM    751  CE2 PHE 3  50    -152.027-103.620 633.552  1.00  6.03           C
ATOM    752  HE2 PHE 3  50    -152.835-104.221 633.970  1.00  6.03           H
ATOM    753  CZ  PHE 3  50    -150.759-103.763 634.023  1.00  6.03           C
ATOM    754  HZ  PHE 3  50    -150.551-104.478 634.819  1.00  6.03           H
ATOM    755  HN  PHE 3  50    -151.954 -99.040 629.398  1.00  6.03           H
ATOM    756  N   LEU 3  51    -150.411 -98.314 631.841  1.00  6.03           N
ATOM    757  CA  LEU 3  51    -149.311 -97.877 632.685  1.00  6.03           C
ATOM    758  C   LEU 3  51    -149.746 -96.647 633.484  1.00  6.03           C
ATOM    759  O   LEU 3  51    -149.589 -96.608 634.704  1.00  6.03           O
ATOM    760  HA  LEU 3  51    -149.096 -98.685 633.384  1.00  6.03           H
ATOM    761  CB  LEU 3  51    -148.050 -97.653 631.849  1.00  6.03           C
ATOM    762 1HB  LEU 3  51    -148.263 -96.885 631.104  1.00  6.03           H
ATOM    763 2HB  LEU 3  51    -147.271 -97.257 632.501  1.00  6.03           H
ATOM    764  HG  LEU 3  51    -148.260 -99.251 630.443  1.00  6.03           H
ATOM    765  CG  LEU 3  51    -147.496 -98.883 631.128  1.00  6.03           C
ATOM    766  CD1 LEU 3  51    -146.272 -98.520 630.285  1.00  6.03           C
ATOM    767 1HD1 LEU 3  51    -146.551 -97.775 629.540  1.00  6.03           H
ATOM    768 2HD1 LEU 3  51    -145.493 -98.113 630.931  1.00  6.03           H
ATOM    769 3HD1 LEU 3  51    -145.898 -99.412 629.783  1.00  6.03           H
ATOM    770  CD2 LEU 3  51    -147.196-100.010 632.118  1.00  6.03           C
ATOM    771 1HD2 LEU 3  51    -146.458 -99.669 632.844  1.00  6.03           H
ATOM    772 2HD2 LEU 3  51    -148.112-100.292 632.636  1.00  6.03           H
ATOM    773 3HD2 LEU 3  51    -146.803-100.872 631.579  1.00  6.03           H
ATOM    774  HN  LEU 3  51    -150.304 -98.108 630.868  1.00  6.03           H
ATOM    775  N   PRO 3  52    -150.298 -95.625 632.816  1.00  6.03           N
ATOM    776  CA  PRO 3  52    -150.486 -94.320 633.455  1.00  6.03           C
ATOM    777  C   PRO 3  52    -151.236 -94.425 634.773  1.00  6.03           C
ATOM    778  O   PRO 3  52    -150.779 -93.913 635.793  1.00  6.03           O
ATOM    779  HA  PRO 3  52    -149.519 -93.886 633.711  1.00  6.03           H
ATOM    780  CB  PRO 3  52    -151.273 -93.518 632.416  1.00  6.03           C
ATOM    781 1HB  PRO 3  52    -152.348 -93.603 632.574  1.00  6.03           H
ATOM    782 2HB  PRO 3  52    -151.028 -92.457 632.459  1.00  6.03           H
ATOM    783  CG  PRO 3  52    -150.847 -94.142 631.092  1.00  6.03           C
ATOM    784 1HG  PRO 3  52    -151.563 -93.933 630.297  1.00  6.03           H
ATOM    785 2HG  PRO 3  52    -149.888 -93.752 630.751  1.00  6.03           H
ATOM    786  CD  PRO 3  52    -150.777 -95.624 631.422  1.00  6.03           C
ATOM    787 1HD  PRO 3  52    -151.750 -96.105 631.333  1.00  6.03           H
ATOM    788 2HD  PRO 3  52    -150.099 -96.156 630.754  1.00  6.03           H
ATOM    789  N   PRO 3  53    -152.400 -95.089 634.783  1.00  6.03           N
ATOM    790  CA  PRO 3  53    -153.186 -95.214 636.012  1.00  6.03           C
ATOM    791  C   PRO 3  53    -152.367 -95.769 637.167  1.00  6.03           C
ATOM    792  O   PRO 3  53    -152.467 -95.283 638.292  1.00  6.03           O
ATOM    793  HA  PRO 3  53    -153.520 -94.232 636.346  1.00  6.03           H
ATOM    794  CB  PRO 3  53    -154.325 -96.158 635.619  1.00  6.03           C
ATOM    795 1HB  PRO 3  53    -154.075 -97.198 635.829  1.00  6.03           H
ATOM    796 2HB  PRO 3  53    -155.239 -95.934 636.169  1.00  6.03           H
ATOM    797  CG  PRO 3  53    -154.490 -95.909 634.125  1.00  6.03           C
ATOM    798 1HG  PRO 3  53    -155.003 -96.734 633.632  1.00  6.03           H
ATOM    799 2HG  PRO 3  53    -155.084 -95.016 633.927  1.00  6.03           H
ATOM    800  CD  PRO 3  53    -153.056 -95.759 633.645  1.00  6.03           C
ATOM    801 1HD  PRO 3  53    -152.598 -96.725 633.431  1.00  6.03           H
ATOM    802 2HD  PRO 3  53    -152.995 -95.171 632.730  1.00  6.03           H
ATOM    803  N   LEU 3  54    -151.571 -96.780 636.853  1.00  6.03           N
ATOM    804  CA  LEU 3  54    -150.830 -97.494 637.879  1.00  6.03           C
ATOM    805  C   LEU 3  54    -149.738 -96.581 638.441  1.00  6.03           C
ATOM    806  O   LEU 3  54    -149.547 -96.511 639.654  1.00  6.03           O
ATOM    807  HA  LEU 3  54    -151.528 -97.732 638.681  1.00  6.03           H
ATOM    808  CB  LEU 3  54    -150.300 -98.821 637.331  1.00  6.03           C
ATOM    809 1HB  LEU 3  54    -149.680 -98.610 636.460  1.00  6.03           H
ATOM    810 2HB  LEU 3  54    -149.650 -99.268 638.083  1.00  6.03           H
ATOM    811  HG  LEU 3  54    -152.001 -99.406 636.174  1.00  6.03           H
ATOM    812  CG  LEU 3  54    -151.357 -99.852 636.932  1.00  6.03           C
ATOM    813  CD1 LEU 3  54    -150.709-101.087 636.304  1.00  6.03           C
ATOM    814 1HD1 LEU 3  54    -150.154-100.793 635.413  1.00  6.03           H
ATOM    815 2HD1 LEU 3  54    -150.027-101.545 637.021  1.00  6.03           H
ATOM    816 3HD1 LEU 3  54    -151.483-101.804 636.029  1.00  6.03           H
ATOM    817  CD2 LEU 3  54    -152.246-100.215 638.123  1.00  6.03           C
ATOM    818 1HD2 LEU 3  54    -151.632-100.634 638.920  1.00  6.03           H
ATOM    819 2HD2 LEU 3  54    -152.750 -99.319 638.486  1.00  6.03           H
ATOM    820 3HD2 LEU 3  54    -152.989-100.949 637.812  1.00  6.03           H
ATOM    821  HN  LEU 3  54    -151.430 -97.113 635.921  1.00  6.03           H
ATOM    822  N   TYR 3  55    -149.050 -95.905 637.533  1.00  6.03           N
ATOM    823  CA  TYR 3  55    -147.936 -95.055 637.917  1.00  6.03           C
ATOM    824  C   TYR 3  55    -148.408 -93.898 638.800  1.00  6.03           C
ATOM    825  O   TYR 3  55    -147.715 -93.504 639.736  1.00  6.03           O
ATOM    826  HA  TYR 3  55    -147.227 -95.664 638.478  1.00  6.03           H
ATOM    827  CB  TYR 3  55    -147.369 -94.489 636.614  1.00  6.03           C
ATOM    828 1HB  TYR 3  55    -148.190 -94.108 636.007  1.00  6.03           H
ATOM    829 2HB  TYR 3  55    -146.726 -93.640 636.848  1.00  6.03           H
ATOM    830  CG  TYR 3  55    -146.572 -95.502 635.790  1.00  6.03           C
ATOM    831  HD1 TYR 3  55    -146.742 -97.051 637.262  1.00  6.03           H
ATOM    832  CD1 TYR 3  55    -146.350 -96.771 636.284  1.00  6.03           C
ATOM    833  HD2 TYR 3  55    -146.252 -94.144 634.162  1.00  6.03           H
ATOM    834  CD2 TYR 3  55    -146.076 -95.146 634.552  1.00  6.03           C
ATOM    835  CE1 TYR 3  55    -145.599 -97.724 635.508  1.00  6.03           C
ATOM    836  HE1 TYR 3  55    -145.416 -98.730 635.887  1.00  6.03           H
ATOM    837  HE2 TYR 3  55    -144.928 -95.832 632.797  1.00  6.03           H
ATOM    838  CE2 TYR 3  55    -145.326 -96.100 633.776  1.00  6.03           C
ATOM    839  CZ  TYR 3  55    -145.125 -97.342 634.293  1.00  6.03           C
ATOM    840  OH  TYR 3  55    -144.416 -98.242 633.560  1.00  6.03           O
ATOM    841  HH  TYR 3  55    -144.247 -99.066 634.101  1.00  6.03           H
ATOM    842  HN  TYR 3  55    -149.243 -95.931 636.552  1.00  6.03           H
ATOM    843  N   TRP 3  56    -149.585 -93.386 638.470  1.00  6.03           N
ATOM    844  CA  TRP 3  56    -150.194 -92.335 639.268  1.00  6.03           C
ATOM    845  C   TRP 3  56    -150.521 -92.917 640.645  1.00  6.03           C
ATOM    846  O   TRP 3  56    -150.273 -92.279 641.666  1.00  6.03           O
ATOM    847  HA  TRP 3  56    -149.468 -91.529 639.366  1.00  6.03           H
ATOM    848  CB  TRP 3  56    -151.417 -91.749 638.560  1.00  6.03           C
ATOM    849 1HB  TRP 3  56    -151.896 -92.534 637.974  1.00  6.03           H
ATOM    850 2HB  TRP 3  56    -152.139 -91.427 639.311  1.00  6.03           H
ATOM    851  CG  TRP 3  56    -151.098 -90.569 637.641  1.00  6.03           C
ATOM    852  HD1 TRP 3  56    -151.524 -91.343 635.679  1.00  6.03           H
ATOM    853  CD1 TRP 3  56    -151.193 -90.514 636.305  1.00  6.03           C
ATOM    854  CD2 TRP 3  56    -150.627 -89.266 638.046  1.00  6.03           C
ATOM    855  NE1 TRP 3  56    -150.818 -89.277 635.822  1.00  6.03           N
ATOM    856  HE1 TRP 3  56    -150.804 -88.996 634.862  1.00  6.03           H
ATOM    857  CE2 TRP 3  56    -150.463 -88.494 636.914  1.00  6.03           C
ATOM    858  HE3 TRP 3  56    -150.471 -89.347 640.236  1.00  6.03           H
ATOM    859  CE3 TRP 3  56    -150.349 -88.757 639.327  1.00  6.03           C
ATOM    860  CZ2 TRP 3  56    -150.015 -87.168 636.949  1.00  6.03           C
ATOM    861  HZ2 TRP 3  56    -149.894 -86.579 636.040  1.00  6.03           H
ATOM    862  CZ3 TRP 3  56    -149.902 -87.431 639.344  1.00  6.03           C
ATOM    863  HZ3 TRP 3  56    -149.672 -86.987 640.313  1.00  6.03           H
ATOM    864  CH2 TRP 3  56    -149.732 -86.640 638.214  1.00  6.03           C
ATOM    865  HH2 TRP 3  56    -149.379 -85.613 638.312  1.00  6.03           H
ATOM    866  HN  TRP 3  56    -150.119 -93.677 637.676  1.00  6.03           H
ATOM    867  N   LEU 3  57    -151.073 -94.121 640.627  1.00  6.03           N
ATOM    868  CA  LEU 3  57    -151.451 -94.789 641.861  1.00  6.03           C
ATOM    869  C   LEU 3  57    -150.210 -94.978 642.735  1.00  6.03           C
ATOM    870  O   LEU 3  57    -150.211 -94.612 643.909  1.00  6.03           O
ATOM    871  HA  LEU 3  57    -152.147 -94.134 642.387  1.00  6.03           H
ATOM    872  CB  LEU 3  57    -152.195 -96.091 641.559  1.00  6.03           C
ATOM    873 1HB  LEU 3  57    -153.082 -95.853 640.973  1.00  6.03           H
ATOM    874 2HB  LEU 3  57    -151.557 -96.714 640.933  1.00  6.03           H
ATOM    875  HG  LEU 3  57    -151.758 -97.059 643.416  1.00  6.03           H
ATOM    876  CG  LEU 3  57    -152.628 -96.914 642.775  1.00  6.03           C
ATOM    877  CD1 LEU 3  57    -153.676 -96.164 643.599  1.00  6.03           C
ATOM    878 1HD1 LEU 3  57    -153.258 -95.219 643.947  1.00  6.03           H
ATOM    879 2HD1 LEU 3  57    -154.552 -95.967 642.980  1.00  6.03           H
ATOM    880 3HD1 LEU 3  57    -153.966 -96.771 644.457  1.00  6.03           H
ATOM    881  CD2 LEU 3  57    -153.115 -98.301 642.353  1.00  6.03           C
ATOM    882 1HD2 LEU 3  57    -153.966 -98.198 641.680  1.00  6.03           H
ATOM    883 2HD2 LEU 3  57    -152.310 -98.829 641.842  1.00  6.03           H
ATOM    884 3HD2 LEU 3  57    -153.417 -98.865 643.236  1.00  6.03           H
ATOM    885  HN  LEU 3  57    -151.262 -94.638 639.792  1.00  6.03           H
ATOM    886  N   VAL 3  58    -149.179 -95.549 642.128  1.00  6.03           N
ATOM    887  CA  VAL 3  58    -147.960 -95.858 642.855  1.00  6.03           C
ATOM    888  C   VAL 3  58    -147.354 -94.563 643.401  1.00  6.03           C
ATOM    889  O   VAL 3  58    -146.908 -94.517 644.546  1.00  6.03           O
ATOM    890  HA  VAL 3  58    -148.231 -96.499 643.694  1.00  6.03           H
ATOM    891  HB  VAL 3  58    -146.848 -96.056 641.044  1.00  6.03           H
ATOM    892  CB  VAL 3  58    -146.997 -96.636 641.955  1.00  6.03           C
ATOM    893  CG1 VAL 3  58    -145.636 -96.809 642.631  1.00  6.03           C
ATOM    894 1HG1 VAL 3  58    -145.205 -95.830 642.839  1.00  6.03           H
ATOM    895 2HG1 VAL 3  58    -145.760 -97.357 643.565  1.00  6.03           H
ATOM    896 3HG1 VAL 3  58    -144.971 -97.365 641.970  1.00  6.03           H
ATOM    897  CG2 VAL 3  58    -147.590 -97.989 641.559  1.00  6.03           C
ATOM    898 1HG2 VAL 3  58    -147.783 -98.578 642.456  1.00  6.03           H
ATOM    899 2HG2 VAL 3  58    -148.524 -97.833 641.019  1.00  6.03           H
ATOM    900 3HG2 VAL 3  58    -146.885 -98.521 640.920  1.00  6.03           H
ATOM    901  HN  VAL 3  58    -149.169 -95.798 641.160  1.00  6.03           H
ATOM    902  N   PHE 3  59    -147.359 -93.543 642.555  1.00  6.03           N
ATOM    903  CA  PHE 3  59    -146.835 -92.245 642.946  1.00  6.03           C
ATOM    904  C   PHE 3  59    -147.522 -91.737 644.216  1.00  6.03           C
ATOM    905  O   PHE 3  59    -146.856 -91.410 645.197  1.00  6.03           O
ATOM    906  HA  PHE 3  59    -145.770 -92.370 643.136  1.00  6.03           H
ATOM    907  CB  PHE 3  59    -147.133 -91.279 641.798  1.00  6.03           C
ATOM    908 1HB  PHE 3  59    -146.537 -91.565 640.931  1.00  6.03           H
ATOM    909 2HB  PHE 3  59    -148.180 -91.382 641.512  1.00  6.03           H
ATOM    910  CG  PHE 3  59    -146.852 -89.812 642.130  1.00  6.03           C
ATOM    911  HD1 PHE 3  59    -148.894 -89.242 641.964  1.00  6.03           H
ATOM    912  CD1 PHE 3  59    -147.874 -88.916 642.169  1.00  6.03           C
ATOM    913  HD2 PHE 3  59    -144.761 -90.123 642.355  1.00  6.03           H
ATOM    914  CD2 PHE 3  59    -145.580 -89.404 642.386  1.00  6.03           C
ATOM    915  CE1 PHE 3  59    -147.613 -87.554 642.478  1.00  6.03           C
ATOM    916  HE1 PHE 3  59    -148.433 -86.836 642.509  1.00  6.03           H
ATOM    917  CE2 PHE 3  59    -145.319 -88.043 642.695  1.00  6.03           C
ATOM    918  HE2 PHE 3  59    -144.300 -87.716 642.900  1.00  6.03           H
ATOM    919  CZ  PHE 3  59    -146.341 -87.147 642.734  1.00  6.03           C
ATOM    920  HZ  PHE 3  59    -146.141 -86.102 642.971  1.00  6.03           H
ATOM    921  HN  PHE 3  59    -147.711 -93.593 641.621  1.00  6.03           H
ATOM    922  N   ILE 3  60    -148.844 -91.686 644.155  1.00  6.03           N
ATOM    923  CA  ILE 3  60    -149.619 -91.065 645.217  1.00  6.03           C
ATOM    924  C   ILE 3  60    -149.379 -91.821 646.525  1.00  6.03           C
ATOM    925  O   ILE 3  60    -149.019 -91.220 647.536  1.00  6.03           O
ATOM    926  HA  ILE 3  60    -149.252 -90.046 645.335  1.00  6.03           H
ATOM    927  HB  ILE 3  60    -151.412 -91.952 644.461  1.00  6.03           H
ATOM    928  CB  ILE 3  60    -151.093 -90.973 644.820  1.00  6.03           C
ATOM    929  CG1 ILE 3  60    -151.292 -89.983 643.671  1.00  6.03           C
ATOM    930 1HG1 ILE 3  60    -151.152 -88.965 644.035  1.00  6.03           H
ATOM    931 2HG1 ILE 3  60    -150.536 -90.155 642.904  1.00  6.03           H
ATOM    932  CG2 ILE 3  60    -151.966 -90.630 646.030  1.00  6.03           C
ATOM    933 1HG2 ILE 3  60    -151.856 -91.404 646.789  1.00  6.03           H
ATOM    934 2HG2 ILE 3  60    -151.654 -89.670 646.441  1.00  6.03           H
ATOM    935 3HG2 ILE 3  60    -153.009 -90.571 645.720  1.00  6.03           H
ATOM    936  CD1 ILE 3  60    -152.687 -90.125 643.060  1.00  6.03           C
ATOM    937 1HD1 ILE 3  60    -152.814 -91.137 642.675  1.00  6.03           H
ATOM    938 2HD1 ILE 3  60    -153.440 -89.929 643.823  1.00  6.03           H
ATOM    939 3HD1 ILE 3  60    -152.801 -89.410 642.245  1.00  6.03           H
ATOM    940  HN  ILE 3  60    -149.384 -92.059 643.401  1.00  6.03           H
ATOM    941  N   VAL 3  61    -149.589 -93.128 646.464  1.00  6.03           N
ATOM    942  CA  VAL 3  61    -149.534 -93.952 647.659  1.00  6.03           C
ATOM    943  C   VAL 3  61    -148.110 -93.934 648.220  1.00  6.03           C
ATOM    944  O   VAL 3  61    -147.917 -93.819 649.429  1.00  6.03           O
ATOM    945  HA  VAL 3  61    -150.206 -93.510 648.395  1.00  6.03           H
ATOM    946  HB  VAL 3  61    -149.424 -95.764 646.538  1.00  6.03           H
ATOM    947  CB  VAL 3  61    -150.035 -95.363 647.346  1.00  6.03           C
ATOM    948  CG1 VAL 3  61    -149.875 -96.283 648.558  1.00  6.03           C
ATOM    949 1HG1 VAL 3  61    -148.822 -96.340 648.834  1.00  6.03           H
ATOM    950 2HG1 VAL 3  61    -150.450 -95.886 649.394  1.00  6.03           H
ATOM    951 3HG1 VAL 3  61    -150.239 -97.280 648.307  1.00  6.03           H
ATOM    952  CG2 VAL 3  61    -151.488 -95.335 646.867  1.00  6.03           C
ATOM    953 1HG2 VAL 3  61    -152.119 -94.904 647.645  1.00  6.03           H
ATOM    954 2HG2 VAL 3  61    -151.562 -94.729 645.964  1.00  6.03           H
ATOM    955 3HG2 VAL 3  61    -151.819 -96.350 646.652  1.00  6.03           H
ATOM    956  HN  VAL 3  61    -149.793 -93.622 645.619  1.00  6.03           H
ATOM    957  N   GLY 3  62    -147.150 -94.050 647.315  1.00  6.03           N
ATOM    958  CA  GLY 3  62    -145.754 -94.130 647.710  1.00  6.03           C
ATOM    959  C   GLY 3  62    -145.287 -92.818 648.343  1.00  6.03           C
ATOM    960  O   GLY 3  62    -144.596 -92.827 649.360  1.00  6.03           O
ATOM    961 1HA  GLY 3  62    -145.620 -94.948 648.418  1.00  6.03           H
ATOM    962 2HA  GLY 3  62    -145.139 -94.358 646.840  1.00  6.03           H
ATOM    963  HN  GLY 3  62    -147.313 -94.089 646.329  1.00  6.03           H
ATOM    964  N   ALA 3  63    -145.684 -91.721 647.715  1.00  6.03           N
ATOM    965  CA  ALA 3  63    -145.252 -90.407 648.159  1.00  6.03           C
ATOM    966  C   ALA 3  63    -145.772 -90.156 649.576  1.00  6.03           C
ATOM    967  O   ALA 3  63    -145.032 -89.687 650.439  1.00  6.03           O
ATOM    968  HA  ALA 3  63    -144.162 -90.403 648.175  1.00  6.03           H
ATOM    969  CB  ALA 3  63    -145.735 -89.348 647.166  1.00  6.03           C
ATOM    970 1HB  ALA 3  63    -145.314 -89.554 646.182  1.00  6.03           H
ATOM    971 2HB  ALA 3  63    -146.823 -89.372 647.109  1.00  6.03           H
ATOM    972 3HB  ALA 3  63    -145.411 -88.362 647.500  1.00  6.03           H
ATOM    973  HN  ALA 3  63    -146.287 -91.720 646.917  1.00  6.03           H
ATOM    974  N   LEU 3  64    -147.041 -90.481 649.773  1.00  6.03           N
ATOM    975  CA  LEU 3  64    -147.675 -90.277 651.065  1.00  6.03           C
ATOM    976  C   LEU 3  64    -146.980 -91.148 652.113  1.00  6.03           C
ATOM    977  O   LEU 3  64    -146.640 -90.672 653.194  1.00  6.03           O
ATOM    978  HA  LEU 3  64    -147.533 -89.231 651.336  1.00  6.03           H
ATOM    979  CB  LEU 3  64    -149.182 -90.519 650.966  1.00  6.03           C
ATOM    980 1HB  LEU 3  64    -149.345 -91.497 650.513  1.00  6.03           H
ATOM    981 2HB  LEU 3  64    -149.590 -90.564 651.976  1.00  6.03           H
ATOM    982  HG  LEU 3  64    -149.548 -89.414 649.172  1.00  6.03           H
ATOM    983  CG  LEU 3  64    -149.978 -89.481 650.171  1.00  6.03           C
ATOM    984  CD1 LEU 3  64    -151.436 -89.915 650.008  1.00  6.03           C
ATOM    985 1HD1 LEU 3  64    -151.474 -90.866 649.477  1.00  6.03           H
ATOM    986 2HD1 LEU 3  64    -151.893 -90.028 650.991  1.00  6.03           H
ATOM    987 3HD1 LEU 3  64    -151.978 -89.160 649.439  1.00  6.03           H
ATOM    988  CD2 LEU 3  64    -149.860 -88.095 650.808  1.00  6.03           C
ATOM    989 1HD2 LEU 3  64    -150.249 -88.128 651.826  1.00  6.03           H
ATOM    990 2HD2 LEU 3  64    -148.813 -87.792 650.828  1.00  6.03           H
ATOM    991 3HD2 LEU 3  64    -150.434 -87.376 650.223  1.00  6.03           H
ATOM    992  HN  LEU 3  64    -147.633 -90.877 649.070  1.00  6.03           H
ATOM    993  N   GLY 3  65    -146.789 -92.410 651.755  1.00  6.03           N
ATOM    994  CA  GLY 3  65    -146.267 -93.384 652.698  1.00  6.03           C
ATOM    995  C   GLY 3  65    -144.852 -93.011 653.145  1.00  6.03           C
ATOM    996  O   GLY 3  65    -144.575 -92.936 654.341  1.00  6.03           O
ATOM    997 1HA  GLY 3  65    -146.923 -93.443 653.566  1.00  6.03           H
ATOM    998 2HA  GLY 3  65    -146.258 -94.372 652.237  1.00  6.03           H
ATOM    999  HN  GLY 3  65    -146.984 -92.768 650.842  1.00  6.03           H
ATOM   1000  N   ASN 3  66    -143.994 -92.787 652.161  1.00  6.03           N
ATOM   1001  CA  ASN 3  66    -142.585 -92.560 652.433  1.00  6.03           C
ATOM   1002  C   ASN 3  66    -142.418 -91.213 653.139  1.00  6.03           C
ATOM   1003  O   ASN 3  66    -141.539 -91.056 653.985  1.00  6.03           O
ATOM   1004  HA  ASN 3  66    -142.275 -93.398 653.057  1.00  6.03           H
ATOM   1005  CB  ASN 3  66    -141.773 -92.519 651.137  1.00  6.03           C
ATOM   1006 1HB  ASN 3  66    -142.288 -91.902 650.401  1.00  6.03           H
ATOM   1007 2HB  ASN 3  66    -140.806 -92.052 651.325  1.00  6.03           H
ATOM   1008  CG  ASN 3  66    -141.565 -93.926 650.576  1.00  6.03           C
ATOM   1009  OD1 ASN 3  66    -140.879 -94.757 651.149  1.00  6.03           O
ATOM   1010  ND2 ASN 3  66    -142.194 -94.148 649.425  1.00  6.03           N
ATOM   1011 1HD2 ASN 3  66    -142.741 -93.423 649.006  1.00  6.03           H
ATOM   1012 2HD2 ASN 3  66    -142.119 -95.039 648.978  1.00  6.03           H
ATOM   1013  HN  ASN 3  66    -144.247 -92.760 651.194  1.00  6.03           H
ATOM   1014  N   SER 3  67    -143.275 -90.274 652.765  1.00  6.03           N
ATOM   1015  CA  SER 3  67    -143.291 -88.974 653.413  1.00  6.03           C
ATOM   1016  C   SER 3  67    -143.594 -89.135 654.903  1.00  6.03           C
ATOM   1017  O   SER 3  67    -143.001 -88.454 655.738  1.00  6.03           O
ATOM   1018  HA  SER 3  67    -142.290 -88.567 653.267  1.00  6.03           H
ATOM   1019  CB  SER 3  67    -144.317 -88.045 652.760  1.00  6.03           C
ATOM   1020 1HB  SER 3  67    -145.308 -88.494 652.831  1.00  6.03           H
ATOM   1021 2HB  SER 3  67    -144.353 -87.103 653.307  1.00  6.03           H
ATOM   1022  HG  SER 3  67    -144.687 -88.228 650.801  1.00  6.03           H
ATOM   1023  OG  SER 3  67    -144.010 -87.788 651.392  1.00  6.03           O
ATOM   1024  HN  SER 3  67    -143.949 -90.391 652.035  1.00  6.03           H
ATOM   1025  N   LEU 3  68    -144.517 -90.041 655.192  1.00  6.03           N
ATOM   1026  CA  LEU 3  68    -144.907 -90.299 656.568  1.00  6.03           C
ATOM   1027  C   LEU 3  68    -143.708 -90.856 657.338  1.00  6.03           C
ATOM   1028  O   LEU 3  68    -143.454 -90.457 658.473  1.00  6.03           O
ATOM   1029  HA  LEU 3  68    -145.189 -89.344 657.012  1.00  6.03           H
ATOM   1030  CB  LEU 3  68    -146.141 -91.202 656.614  1.00  6.03           C
ATOM   1031 1HB  LEU 3  68    -146.960 -90.692 656.106  1.00  6.03           H
ATOM   1032 2HB  LEU 3  68    -145.927 -92.106 656.045  1.00  6.03           H
ATOM   1033  HG  LEU 3  68    -145.779 -92.054 658.542  1.00  6.03           H
ATOM   1034  CG  LEU 3  68    -146.620 -91.613 658.008  1.00  6.03           C
ATOM   1035  CD1 LEU 3  68    -147.076 -90.393 658.812  1.00  6.03           C
ATOM   1036 1HD1 LEU 3  68    -146.245 -89.697 658.919  1.00  6.03           H
ATOM   1037 2HD1 LEU 3  68    -147.897 -89.901 658.291  1.00  6.03           H
ATOM   1038 3HD1 LEU 3  68    -147.412 -90.714 659.799  1.00  6.03           H
ATOM   1039  CD2 LEU 3  68    -147.711 -92.682 657.920  1.00  6.03           C
ATOM   1040 1HD2 LEU 3  68    -148.560 -92.290 657.360  1.00  6.03           H
ATOM   1041 2HD2 LEU 3  68    -147.316 -93.562 657.413  1.00  6.03           H
ATOM   1042 3HD2 LEU 3  68    -148.033 -92.955 658.925  1.00  6.03           H
ATOM   1043  HN  LEU 3  68    -144.993 -90.592 654.507  1.00  6.03           H
ATOM   1044  N   VAL 3  69    -143.002 -91.771 656.689  1.00  6.03           N
ATOM   1045  CA  VAL 3  69    -141.865 -92.423 657.317  1.00  6.03           C
ATOM   1046  C   VAL 3  69    -140.844 -91.363 657.738  1.00  6.03           C
ATOM   1047  O   VAL 3  69    -140.376 -91.366 658.875  1.00  6.03           O
ATOM   1048  HA  VAL 3  69    -142.229 -92.933 658.208  1.00  6.03           H
ATOM   1049  HB  VAL 3  69    -141.054 -92.988 655.425  1.00  6.03           H
ATOM   1050  CB  VAL 3  69    -141.279 -93.475 656.374  1.00  6.03           C
ATOM   1051  CG1 VAL 3  69    -139.973 -94.045 656.931  1.00  6.03           C
ATOM   1052 1HG1 VAL 3  69    -139.248 -93.240 657.050  1.00  6.03           H
ATOM   1053 2HG1 VAL 3  69    -140.163 -94.509 657.899  1.00  6.03           H
ATOM   1054 3HG1 VAL 3  69    -139.578 -94.790 656.241  1.00  6.03           H
ATOM   1055  CG2 VAL 3  69    -142.291 -94.590 656.100  1.00  6.03           C
ATOM   1056 1HG2 VAL 3  69    -142.561 -95.074 657.039  1.00  6.03           H
ATOM   1057 2HG2 VAL 3  69    -143.183 -94.166 655.640  1.00  6.03           H
ATOM   1058 3HG2 VAL 3  69    -141.849 -95.325 655.427  1.00  6.03           H
ATOM   1059  HN  VAL 3  69    -143.196 -92.067 655.754  1.00  6.03           H
ATOM   1060  N   ILE 3  70    -140.530 -90.484 656.799  1.00  6.03           N
ATOM   1061  CA  ILE 3  70    -139.545 -89.444 657.046  1.00  6.03           C
ATOM   1062  C   ILE 3  70    -139.998 -88.590 658.231  1.00  6.03           C
ATOM   1063  O   ILE 3  70    -139.197 -88.255 659.102  1.00  6.03           O
ATOM   1064  HA  ILE 3  70    -138.610 -89.937 657.313  1.00  6.03           H
ATOM   1065  HB  ILE 3  70    -140.244 -88.312 655.372  1.00  6.03           H
ATOM   1066  CB  ILE 3  70    -139.284 -88.639 655.772  1.00  6.03           C
ATOM   1067  CG1 ILE 3  70    -138.621 -89.507 654.700  1.00  6.03           C
ATOM   1068 1HG1 ILE 3  70    -137.597 -89.736 654.995  1.00  6.03           H
ATOM   1069 2HG1 ILE 3  70    -139.150 -90.457 654.619  1.00  6.03           H
ATOM   1070  CG2 ILE 3  70    -138.468 -87.381 656.075  1.00  6.03           C
ATOM   1071 1HG2 ILE 3  70    -139.016 -86.754 656.779  1.00  6.03           H
ATOM   1072 2HG2 ILE 3  70    -137.511 -87.665 656.511  1.00  6.03           H
ATOM   1073 3HG2 ILE 3  70    -138.297 -86.827 655.152  1.00  6.03           H
ATOM   1074  CD1 ILE 3  70    -138.621 -88.800 653.344  1.00  6.03           C
ATOM   1075 1HD1 ILE 3  70    -139.647 -88.594 653.041  1.00  6.03           H
ATOM   1076 2HD1 ILE 3  70    -138.071 -87.862 653.424  1.00  6.03           H
ATOM   1077 3HD1 ILE 3  70    -138.144 -89.439 652.601  1.00  6.03           H
ATOM   1078  HN  ILE 3  70    -140.935 -90.473 655.884  1.00  6.03           H
ATOM   1079  N   LEU 3  71    -141.282 -88.262 658.227  1.00  6.03           N
ATOM   1080  CA  LEU 3  71    -141.829 -87.364 659.230  1.00  6.03           C
ATOM   1081  C   LEU 3  71    -141.647 -87.984 660.617  1.00  6.03           C
ATOM   1082  O   LEU 3  71    -141.242 -87.303 661.557  1.00  6.03           O
ATOM   1083  HA  LEU 3  71    -141.254 -86.438 659.188  1.00  6.03           H
ATOM   1084  CB  LEU 3  71    -143.280 -87.012 658.900  1.00  6.03           C
ATOM   1085 1HB  LEU 3  71    -143.340 -86.755 657.842  1.00  6.03           H
ATOM   1086 2HB  LEU 3  71    -143.892 -87.902 659.047  1.00  6.03           H
ATOM   1087  HG  LEU 3  71    -143.137 -85.090 659.829  1.00  6.03           H
ATOM   1088  CG  LEU 3  71    -143.893 -85.866 659.708  1.00  6.03           C
ATOM   1089  CD1 LEU 3  71    -145.072 -85.238 658.962  1.00  6.03           C
ATOM   1090 1HD1 LEU 3  71    -144.728 -84.845 658.005  1.00  6.03           H
ATOM   1091 2HD1 LEU 3  71    -145.838 -85.993 658.790  1.00  6.03           H
ATOM   1092 3HD1 LEU 3  71    -145.489 -84.426 659.559  1.00  6.03           H
ATOM   1093  CD2 LEU 3  71    -144.287 -86.335 661.111  1.00  6.03           C
ATOM   1094 1HD2 LEU 3  71    -145.019 -87.139 661.033  1.00  6.03           H
ATOM   1095 2HD2 LEU 3  71    -143.402 -86.698 661.634  1.00  6.03           H
ATOM   1096 3HD2 LEU 3  71    -144.720 -85.501 661.664  1.00  6.03           H
ATOM   1097  HN  LEU 3  71    -141.943 -88.598 657.555  1.00  6.03           H
ATOM   1098  N   VAL 3  72    -141.954 -89.270 660.700  1.00  6.03           N
ATOM   1099  CA  VAL 3  72    -141.906 -89.971 661.972  1.00  6.03           C
ATOM   1100  C   VAL 3  72    -140.489 -89.885 662.543  1.00  6.03           C
ATOM   1101  O   VAL 3  72    -140.307 -89.551 663.713  1.00  6.03           O
ATOM   1102  HA  VAL 3  72    -142.590 -89.464 662.652  1.00  6.03           H
ATOM   1103  HB  VAL 3  72    -141.845 -91.850 660.962  1.00  6.03           H
ATOM   1104  CB  VAL 3  72    -142.393 -91.410 661.795  1.00  6.03           C
ATOM   1105  CG1 VAL 3  72    -142.100 -92.246 663.043  1.00  6.03           C
ATOM   1106 1HG1 VAL 3  72    -141.025 -92.260 663.226  1.00  6.03           H
ATOM   1107 2HG1 VAL 3  72    -142.609 -91.807 663.902  1.00  6.03           H
ATOM   1108 3HG1 VAL 3  72    -142.456 -93.264 662.891  1.00  6.03           H
ATOM   1109  CG2 VAL 3  72    -143.883 -91.446 661.449  1.00  6.03           C
ATOM   1110 1HG2 VAL 3  72    -144.454 -90.980 662.252  1.00  6.03           H
ATOM   1111 2HG2 VAL 3  72    -144.054 -90.903 660.519  1.00  6.03           H
ATOM   1112 3HG2 VAL 3  72    -144.203 -92.481 661.329  1.00  6.03           H
ATOM   1113  HN  VAL 3  72    -142.231 -89.831 659.919  1.00  6.03           H
ATOM   1114  N   TYR 3  73    -139.522 -90.193 661.691  1.00  6.03           N
ATOM   1115  CA  TYR 3  73    -138.138 -90.271 662.127  1.00  6.03           C
ATOM   1116  C   TYR 3  73    -137.580 -88.879 662.430  1.00  6.03           C
ATOM   1117  O   TYR 3  73    -136.714 -88.728 663.291  1.00  6.03           O
ATOM   1118  HA  TYR 3  73    -138.105 -90.873 663.035  1.00  6.03           H
ATOM   1119  CB  TYR 3  73    -137.361 -90.875 660.956  1.00  6.03           C
ATOM   1120 1HB  TYR 3  73    -137.747 -90.461 660.024  1.00  6.03           H
ATOM   1121 2HB  TYR 3  73    -136.317 -90.571 661.031  1.00  6.03           H
ATOM   1122  CG  TYR 3  73    -137.430 -92.402 660.885  1.00  6.03           C
ATOM   1123  HD1 TYR 3  73    -136.728 -92.671 662.893  1.00  6.03           H
ATOM   1124  CD1 TYR 3  73    -137.065 -93.160 661.979  1.00  6.03           C
ATOM   1125  HD2 TYR 3  73    -138.144 -92.421 658.864  1.00  6.03           H
ATOM   1126  CD2 TYR 3  73    -137.856 -93.020 659.728  1.00  6.03           C
ATOM   1127  CE1 TYR 3  73    -137.130 -94.597 661.912  1.00  6.03           C
ATOM   1128  HE1 TYR 3  73    -136.844 -95.208 662.769  1.00  6.03           H
ATOM   1129  HE2 TYR 3  73    -138.256 -94.959 658.753  1.00  6.03           H
ATOM   1130  CE2 TYR 3  73    -137.921 -94.457 659.661  1.00  6.03           C
ATOM   1131  CZ  TYR 3  73    -137.554 -95.175 660.757  1.00  6.03           C
ATOM   1132  OH  TYR 3  73    -137.616 -96.532 660.694  1.00  6.03           O
ATOM   1133  HH  TYR 3  73    -137.204 -96.931 661.514  1.00  6.03           H
ATOM   1134  HN  TYR 3  73    -139.672 -90.386 660.722  1.00  6.03           H
ATOM   1135  N   TRP 3  74    -138.097 -87.898 661.706  1.00  6.03           N
ATOM   1136  CA  TRP 3  74    -137.591 -86.540 661.815  1.00  6.03           C
ATOM   1137  C   TRP 3  74    -138.006 -85.989 663.180  1.00  6.03           C
ATOM   1138  O   TRP 3  74    -137.164 -85.534 663.952  1.00  6.03           O
ATOM   1139  HA  TRP 3  74    -136.505 -86.583 661.745  1.00  6.03           H
ATOM   1140  CB  TRP 3  74    -138.079 -85.678 660.649  1.00  6.03           C
ATOM   1141 1HB  TRP 3  74    -137.912 -86.218 659.717  1.00  6.03           H
ATOM   1142 2HB  TRP 3  74    -139.155 -85.531 660.744  1.00  6.03           H
ATOM   1143  CG  TRP 3  74    -137.399 -84.310 660.558  1.00  6.03           C
ATOM   1144  HD1 TRP 3  74    -138.101 -83.293 662.319  1.00  6.03           H
ATOM   1145  CD1 TRP 3  74    -137.497 -83.282 661.412  1.00  6.03           C
ATOM   1146  CD2 TRP 3  74    -136.506 -83.862 659.517  1.00  6.03           C
ATOM   1147  NE1 TRP 3  74    -136.736 -82.208 660.999  1.00  6.03           N
ATOM   1148  HE1 TRP 3  74    -136.648 -81.329 661.468  1.00  6.03           H
ATOM   1149  CE2 TRP 3  74    -136.114 -82.571 659.810  1.00  6.03           C
ATOM   1150  HE3 TRP 3  74    -136.340 -85.542 658.113  1.00  6.03           H
ATOM   1151  CE3 TRP 3  74    -136.045 -84.524 658.366  1.00  6.03           C
ATOM   1152  CZ2 TRP 3  74    -135.244 -81.832 659.000  1.00  6.03           C
ATOM   1153  HZ2 TRP 3  74    -134.949 -80.814 659.253  1.00  6.03           H
ATOM   1154  CZ3 TRP 3  74    -135.176 -83.772 657.567  1.00  6.03           C
ATOM   1155  HZ3 TRP 3  74    -134.788 -84.238 656.661  1.00  6.03           H
ATOM   1156  CH2 TRP 3  74    -134.772 -82.472 657.848  1.00  6.03           C
ATOM   1157  HH2 TRP 3  74    -134.090 -81.952 657.174  1.00  6.03           H
ATOM   1158  HN  TRP 3  74    -138.848 -88.018 661.056  1.00  6.03           H
ATOM   1159  N   TYR 3  75    -139.305 -86.047 663.437  1.00  6.03           N
ATOM   1160  CA  TYR 3  75    -139.880 -85.325 664.559  1.00  6.03           C
ATOM   1161  C   TYR 3  75    -139.699 -86.104 665.863  1.00  6.03           C
ATOM   1162  O   TYR 3  75    -139.327 -85.532 666.886  1.00  6.03           O
ATOM   1163  HA  TYR 3  75    -139.364 -84.368 664.642  1.00  6.03           H
ATOM   1164  CB  TYR 3  75    -141.374 -85.197 664.258  1.00  6.03           C
ATOM   1165 1HB  TYR 3  75    -141.696 -86.070 663.689  1.00  6.03           H
ATOM   1166 2HB  TYR 3  75    -141.926 -85.207 665.197  1.00  6.03           H
ATOM   1167  CG  TYR 3  75    -141.746 -83.934 663.478  1.00  6.03           C
ATOM   1168  HD1 TYR 3  75    -142.006 -82.746 665.244  1.00  6.03           H
ATOM   1169  CD1 TYR 3  75    -142.039 -82.767 664.155  1.00  6.03           C
ATOM   1170  HD2 TYR 3  75    -141.557 -84.882 661.565  1.00  6.03           H
ATOM   1171  CD2 TYR 3  75    -141.788 -83.961 662.099  1.00  6.03           C
ATOM   1172  CE1 TYR 3  75    -142.390 -81.578 663.422  1.00  6.03           C
ATOM   1173  HE1 TYR 3  75    -142.624 -80.650 663.943  1.00  6.03           H
ATOM   1174  HE2 TYR 3  75    -142.175 -82.780 660.277  1.00  6.03           H
ATOM   1175  CE2 TYR 3  75    -142.138 -82.772 661.366  1.00  6.03           C
ATOM   1176  CZ  TYR 3  75    -142.422 -81.639 662.063  1.00  6.03           C
ATOM   1177  OH  TYR 3  75    -142.752 -80.517 661.371  1.00  6.03           O
ATOM   1178  HH  TYR 3  75    -142.735 -80.703 660.389  1.00  6.03           H
ATOM   1179  HN  TYR 3  75    -139.959 -86.575 662.894  1.00  6.03           H
ATOM   1180  N   CYS 3  76    -139.972 -87.398 665.784  1.00  6.03           N
ATOM   1181  CA  CYS 3  76    -140.261 -88.176 666.977  1.00  6.03           C
ATOM   1182  C   CYS 3  76    -138.949 -88.771 667.492  1.00  6.03           C
ATOM   1183  O   CYS 3  76    -138.558 -88.526 668.632  1.00  6.03           O
ATOM   1184  HA  CYS 3  76    -140.686 -87.485 667.706  1.00  6.03           H
ATOM   1185  CB  CYS 3  76    -141.311 -89.256 666.707  1.00  6.03           C
ATOM   1186 1HB  CYS 3  76    -141.521 -89.312 665.639  1.00  6.03           H
ATOM   1187 2HB  CYS 3  76    -140.927 -90.231 667.008  1.00  6.03           H
ATOM   1188  HG  CYS 3  76    -142.344 -89.103 668.837  1.00  6.03           H
ATOM   1189  SG  CYS 3  76    -142.848 -88.879 667.626  1.00  6.03           S
ATOM   1190  HN  CYS 3  76    -139.997 -87.913 664.927  1.00  6.03           H
ATOM   1191  N   THR 3  77    -138.306 -89.542 666.628  1.00  6.03           N
ATOM   1192  CA  THR 3  77    -137.388 -90.572 667.082  1.00  6.03           C
ATOM   1193  C   THR 3  77    -136.005 -89.975 667.349  1.00  6.03           C
ATOM   1194  O   THR 3  77    -135.242 -90.503 668.156  1.00  6.03           O
ATOM   1195  HA  THR 3  77    -137.755 -90.965 668.030  1.00  6.03           H
ATOM   1196  HB  THR 3  77    -136.363 -92.055 665.870  1.00  6.03           H
ATOM   1197  CB  THR 3  77    -137.376 -91.689 666.037  1.00  6.03           C
ATOM   1198  OG1 THR 3  77    -138.015 -91.110 664.902  1.00  6.03           O
ATOM   1199  HG1 THR 3  77    -138.180 -91.810 664.208  1.00  6.03           H
ATOM   1200  CG2 THR 3  77    -138.284 -92.859 666.419  1.00  6.03           C
ATOM   1201 1HG2 THR 3  77    -139.310 -92.505 666.520  1.00  6.03           H
ATOM   1202 2HG2 THR 3  77    -137.952 -93.283 667.367  1.00  6.03           H
ATOM   1203 3HG2 THR 3  77    -138.238 -93.624 665.644  1.00  6.03           H
ATOM   1204  HN  THR 3  77    -138.404 -89.471 665.635  1.00  6.03           H
ATOM   1205  N   ARG 3  78    -135.725 -88.881 666.656  1.00  6.03           N
ATOM   1206  CA  ARG 3  78    -134.349 -88.477 666.419  1.00  6.03           C
ATOM   1207  C   ARG 3  78    -133.493 -89.694 666.061  1.00  6.03           C
ATOM   1208  O   ARG 3  78    -132.703 -90.164 666.878  1.00  6.03           O
ATOM   1209  HA  ARG 3  78    -134.403 -87.777 665.586  1.00  6.03           H
ATOM   1210  CB  ARG 3  78    -133.756 -87.791 667.652  1.00  6.03           C
ATOM   1211 1HB  ARG 3  78    -134.027 -88.349 668.548  1.00  6.03           H
ATOM   1212 2HB  ARG 3  78    -132.668 -87.798 667.588  1.00  6.03           H
ATOM   1213  CG  ARG 3  78    -134.257 -86.350 667.770  1.00  6.03           C
ATOM   1214 1HG  ARG 3  78    -134.481 -85.956 666.779  1.00  6.03           H
ATOM   1215 2HG  ARG 3  78    -135.187 -86.330 668.339  1.00  6.03           H
ATOM   1216  CD  ARG 3  78    -133.215 -85.462 668.454  1.00  6.03           C
ATOM   1217 1HD  ARG 3  78    -132.669 -86.038 669.201  1.00  6.03           H
ATOM   1218 2HD  ARG 3  78    -132.485 -85.115 667.723  1.00  6.03           H
ATOM   1219  NE  ARG 3  78    -133.878 -84.305 669.094  1.00  6.03           N
ATOM   1220  HE  ARG 3  78    -134.877 -84.261 669.065  1.00  6.03           H
ATOM   1221  CZ  ARG 3  78    -133.225 -83.311 669.711  1.00  6.03           C
ATOM   1222  NH1 ARG 3  78    -131.886 -83.317 669.781  1.00  6.03           N
ATOM   1223 1HH1 ARG 3  78    -131.368 -84.068 669.370  1.00  6.03           H
ATOM   1224 2HH1 ARG 3  78    -131.406 -82.572 670.243  1.00  6.03           H
ATOM   1225  NH2 ARG 3  78    -133.929 -82.310 670.257  1.00  6.03           N
ATOM   1226 1HH2 ARG 3  78    -133.457 -81.561 670.721  1.00  6.03           H
ATOM   1227 2HH2 ARG 3  78    -134.928 -82.313 670.201  1.00  6.03           H
ATOM   1228  HN  ARG 3  78    -136.416 -88.277 666.260  1.00  6.03           H
ATOM   1229  N   VAL 3  79    -133.679 -90.169 664.838  1.00  6.03           N
ATOM   1230  CA  VAL 3  79    -132.836 -91.228 664.310  1.00  6.03           C
ATOM   1231  C   VAL 3  79    -131.823 -91.647 665.377  1.00  6.03           C
ATOM   1232  O   VAL 3  79    -130.731 -91.086 665.456  1.00  6.03           O
ATOM   1233  HA  VAL 3  79    -133.479 -92.078 664.084  1.00  6.03           H
ATOM   1234  HB  VAL 3  79    -131.331 -90.134 663.264  1.00  6.03           H
ATOM   1235  CB  VAL 3  79    -132.177 -90.772 663.007  1.00  6.03           C
ATOM   1236  CG1 VAL 3  79    -131.642 -91.967 662.215  1.00  6.03           C
ATOM   1237 1HG1 VAL 3  79    -130.901 -92.497 662.815  1.00  6.03           H
ATOM   1238 2HG1 VAL 3  79    -132.464 -92.641 661.974  1.00  6.03           H
ATOM   1239 3HG1 VAL 3  79    -131.179 -91.614 661.294  1.00  6.03           H
ATOM   1240  CG2 VAL 3  79    -133.148 -89.945 662.161  1.00  6.03           C
ATOM   1241 1HG2 VAL 3  79    -134.023 -90.549 661.918  1.00  6.03           H
ATOM   1242 2HG2 VAL 3  79    -133.459 -89.064 662.723  1.00  6.03           H
ATOM   1243 3HG2 VAL 3  79    -132.654 -89.634 661.241  1.00  6.03           H
ATOM   1244  HN  VAL 3  79    -134.389 -89.842 664.213  1.00  6.03           H
ATOM   1245  N   LYS 3  80    -132.221 -92.630 666.171  1.00  6.03           N
ATOM   1246  CA  LYS 3  80    -131.478 -92.968 667.373  1.00  6.03           C
ATOM   1247  C   LYS 3  80    -130.554 -94.152 667.080  1.00  6.03           C
ATOM   1248  O   LYS 3  80    -129.654 -94.451 667.864  1.00  6.03           O
ATOM   1249  HA  LYS 3  80    -130.862 -92.106 667.631  1.00  6.03           H
ATOM   1250  CB  LYS 3  80    -132.433 -93.209 668.544  1.00  6.03           C
ATOM   1251 1HB  LYS 3  80    -133.028 -94.102 668.356  1.00  6.03           H
ATOM   1252 2HB  LYS 3  80    -131.861 -93.393 669.453  1.00  6.03           H
ATOM   1253  CG  LYS 3  80    -133.358 -92.008 668.752  1.00  6.03           C
ATOM   1254 1HG  LYS 3  80    -132.778 -91.086 668.710  1.00  6.03           H
ATOM   1255 2HG  LYS 3  80    -134.088 -91.962 667.944  1.00  6.03           H
ATOM   1256  CD  LYS 3  80    -134.082 -92.100 670.096  1.00  6.03           C
ATOM   1257 1HD  LYS 3  80    -134.689 -93.005 670.125  1.00  6.03           H
ATOM   1258 2HD  LYS 3  80    -133.353 -92.181 670.902  1.00  6.03           H
ATOM   1259  CE  LYS 3  80    -134.971 -90.876 670.326  1.00  6.03           C
ATOM   1260 1HE  LYS 3  80    -134.403 -89.966 670.133  1.00  6.03           H
ATOM   1261 2HE  LYS 3  80    -135.804 -90.887 669.622  1.00  6.03           H
ATOM   1262  NZ  LYS 3  80    -135.486 -90.862 671.713  1.00  6.03           N
ATOM   1263 1HZ  LYS 3  80    -136.097 -90.062 671.839  1.00  6.03           H
ATOM   1264 2HZ  LYS 3  80    -136.006 -91.715 671.889  1.00  6.03           H
ATOM   1265 3HZ  LYS 3  80    -134.709 -90.800 672.362  1.00  6.03           H
ATOM   1266  HN  LYS 3  80    -133.033 -93.190 666.005  1.00  6.03           H
ATOM   1267  N   THR 3  81    -130.808 -94.794 665.950  1.00  6.03           N
ATOM   1268  CA  THR 3  81    -130.140 -96.045 665.633  1.00  6.03           C
ATOM   1269  C   THR 3  81    -129.621 -96.024 664.194  1.00  6.03           C
ATOM   1270  O   THR 3  81    -130.107 -95.253 663.367  1.00  6.03           O
ATOM   1271  HA  THR 3  81    -129.271 -96.146 666.284  1.00  6.03           H
ATOM   1272  HB  THR 3  81    -130.599 -98.144 665.954  1.00  6.03           H
ATOM   1273  CB  THR 3  81    -131.120 -97.188 665.909  1.00  6.03           C
ATOM   1274  OG1 THR 3  81    -132.094 -97.066 664.876  1.00  6.03           O
ATOM   1275  HG1 THR 3  81    -132.834 -96.463 665.174  1.00  6.03           H
ATOM   1276  CG2 THR 3  81    -131.915 -96.978 667.199  1.00  6.03           C
ATOM   1277 1HG2 THR 3  81    -132.489 -96.054 667.126  1.00  6.03           H
ATOM   1278 2HG2 THR 3  81    -131.228 -96.914 668.043  1.00  6.03           H
ATOM   1279 3HG2 THR 3  81    -132.595 -97.817 667.347  1.00  6.03           H
ATOM   1280  HN  THR 3  81    -131.455 -94.474 665.258  1.00  6.03           H
ATOM   1281  N   MET 3  82    -128.642 -96.879 663.938  1.00  6.03           N
ATOM   1282  CA  MET 3  82    -128.096 -97.013 662.598  1.00  6.03           C
ATOM   1283  C   MET 3  82    -129.153 -97.542 661.627  1.00  6.03           C
ATOM   1284  O   MET 3  82    -129.224 -97.101 660.481  1.00  6.03           O
ATOM   1285  HA  MET 3  82    -127.792 -96.009 662.303  1.00  6.03           H
ATOM   1286  CB  MET 3  82    -126.903 -97.971 662.627  1.00  6.03           C
ATOM   1287 1HB  MET 3  82    -126.109 -97.550 663.244  1.00  6.03           H
ATOM   1288 2HB  MET 3  82    -127.199 -98.913 663.087  1.00  6.03           H
ATOM   1289  CG  MET 3  82    -126.374 -98.230 661.214  1.00  6.03           C
ATOM   1290 1HG  MET 3  82    -127.026 -98.933 660.697  1.00  6.03           H
ATOM   1291 2HG  MET 3  82    -126.383 -97.304 660.638  1.00  6.03           H
ATOM   1292  SD  MET 3  82    -124.715 -98.882 661.294  1.00  6.03           S
ATOM   1293  CE  MET 3  82    -124.297 -98.879 659.558  1.00  6.03           C
ATOM   1294 1HE  MET 3  82    -124.997 -99.513 659.015  1.00  6.03           H
ATOM   1295 2HE  MET 3  82    -124.355 -97.861 659.173  1.00  6.03           H
ATOM   1296 3HE  MET 3  82    -123.284 -99.260 659.428  1.00  6.03           H
ATOM   1297  HN  MET 3  82    -128.223 -97.471 664.627  1.00  6.03           H
ATOM   1298  N   THR 3  83    -129.947 -98.481 662.120  1.00  6.03           N
ATOM   1299  CA  THR 3  83    -131.061 -99.002 661.345  1.00  6.03           C
ATOM   1300  C   THR 3  83    -131.975 -97.862 660.893  1.00  6.03           C
ATOM   1301  O   THR 3  83    -132.387 -97.814 659.735  1.00  6.03           O
ATOM   1302  HA  THR 3  83    -130.664 -99.470 660.445  1.00  6.03           H
ATOM   1303  HB  THR 3  83    -132.231 -99.600 663.075  1.00  6.03           H
ATOM   1304  CB  THR 3  83    -131.776-100.054 662.195  1.00  6.03           C
ATOM   1305  OG1 THR 3  83    -130.772-101.031 662.457  1.00  6.03           O
ATOM   1306  HG1 THR 3  83    -129.875-100.679 662.189  1.00  6.03           H
ATOM   1307  CG2 THR 3  83    -132.842-100.818 661.406  1.00  6.03           C
ATOM   1308 1HG2 THR 3  83    -132.374-101.328 660.563  1.00  6.03           H
ATOM   1309 2HG2 THR 3  83    -133.591-100.118 661.037  1.00  6.03           H
ATOM   1310 3HG2 THR 3  83    -133.318-101.552 662.056  1.00  6.03           H
ATOM   1311  HN  THR 3  83    -129.840 -98.883 663.029  1.00  6.03           H
ATOM   1312  N   ASP 3  84    -132.266 -96.971 661.830  1.00  6.03           N
ATOM   1313  CA  ASP 3  84    -133.172 -95.869 661.560  1.00  6.03           C
ATOM   1314  C   ASP 3  84    -132.590 -94.997 660.446  1.00  6.03           C
ATOM   1315  O   ASP 3  84    -133.325 -94.496 659.596  1.00  6.03           O
ATOM   1316  HA  ASP 3  84    -134.115 -96.336 661.274  1.00  6.03           H
ATOM   1317  CB  ASP 3  84    -133.357 -94.991 662.799  1.00  6.03           C
ATOM   1318 1HB  ASP 3  84    -132.400 -94.557 663.088  1.00  6.03           H
ATOM   1319 2HB  ASP 3  84    -134.025 -94.162 662.566  1.00  6.03           H
ATOM   1320  CG  ASP 3  84    -133.929 -95.801 663.964  1.00  6.03           C
ATOM   1321  OD1 ASP 3  84    -134.793 -96.661 663.688  1.00  6.03           O
ATOM   1322  OD2 ASP 3  84    -133.490 -95.542 665.105  1.00  6.03           O
ATOM   1323  HN  ASP 3  84    -131.894 -96.995 662.758  1.00  6.03           H
ATOM   1324  N   MET 3  85    -131.275 -94.841 660.486  1.00  6.03           N
ATOM   1325  CA  MET 3  85    -130.587 -94.024 659.501  1.00  6.03           C
ATOM   1326  C   MET 3  85    -130.771 -94.593 658.092  1.00  6.03           C
ATOM   1327  O   MET 3  85    -131.021 -93.848 657.146  1.00  6.03           O
ATOM   1328  HA  MET 3  85    -131.048 -93.038 659.564  1.00  6.03           H
ATOM   1329  CB  MET 3  85    -129.096 -93.965 659.837  1.00  6.03           C
ATOM   1330 1HB  MET 3  85    -128.965 -93.634 660.867  1.00  6.03           H
ATOM   1331 2HB  MET 3  85    -128.663 -94.963 659.766  1.00  6.03           H
ATOM   1332  CG  MET 3  85    -128.358 -93.014 658.892  1.00  6.03           C
ATOM   1333 1HG  MET 3  85    -127.288 -93.040 659.099  1.00  6.03           H
ATOM   1334 2HG  MET 3  85    -128.490 -93.339 657.860  1.00  6.03           H
ATOM   1335  SD  MET 3  85    -128.977 -91.352 659.092  1.00  6.03           S
ATOM   1336  CE  MET 3  85    -128.268 -90.946 660.679  1.00  6.03           C
ATOM   1337 1HE  MET 3  85    -128.632 -91.648 661.430  1.00  6.03           H
ATOM   1338 2HE  MET 3  85    -127.182 -91.010 660.619  1.00  6.03           H
ATOM   1339 3HE  MET 3  85    -128.557 -89.933 660.958  1.00  6.03           H
ATOM   1340  HN  MET 3  85    -130.683 -95.261 661.174  1.00  6.03           H
ATOM   1341  N   PHE 3  86    -130.639 -95.908 657.998  1.00  6.03           N
ATOM   1342  CA  PHE 3  86    -130.751 -96.581 656.715  1.00  6.03           C
ATOM   1343  C   PHE 3  86    -132.196 -96.569 656.213  1.00  6.03           C
ATOM   1344  O   PHE 3  86    -132.442 -96.376 655.024  1.00  6.03           O
ATOM   1345  HA  PHE 3  86    -130.119 -96.041 656.010  1.00  6.03           H
ATOM   1346  CB  PHE 3  86    -130.311 -98.031 656.931  1.00  6.03           C
ATOM   1347 1HB  PHE 3  86    -130.910 -98.466 657.731  1.00  6.03           H
ATOM   1348 2HB  PHE 3  86    -130.523 -98.602 656.027  1.00  6.03           H
ATOM   1349  CG  PHE 3  86    -128.830 -98.186 657.280  1.00  6.03           C
ATOM   1350  HD1 PHE 3  86    -128.220 -96.619 655.979  1.00  6.03           H
ATOM   1351  CD1 PHE 3  86    -127.905 -97.378 656.696  1.00  6.03           C
ATOM   1352  HD2 PHE 3  86    -129.178 -99.780 658.643  1.00  6.03           H
ATOM   1353  CD2 PHE 3  86    -128.437 -99.132 658.175  1.00  6.03           C
ATOM   1354  CE1 PHE 3  86    -126.530 -97.522 657.019  1.00  6.03           C
ATOM   1355  HE1 PHE 3  86    -125.789 -96.874 656.551  1.00  6.03           H
ATOM   1356  CE2 PHE 3  86    -127.062 -99.276 658.498  1.00  6.03           C
ATOM   1357  HE2 PHE 3  86    -126.748-100.035 659.215  1.00  6.03           H
ATOM   1358  CZ  PHE 3  86    -126.138 -98.468 657.914  1.00  6.03           C
ATOM   1359  HZ  PHE 3  86    -125.082 -98.579 658.163  1.00  6.03           H
ATOM   1360  HN  PHE 3  86    -130.460 -96.509 658.777  1.00  6.03           H
ATOM   1361  N   LEU 3  87    -133.115 -96.777 657.146  1.00  6.03           N
ATOM   1362  CA  LEU 3  87    -134.528 -96.807 656.810  1.00  6.03           C
ATOM   1363  C   LEU 3  87    -134.955 -95.432 656.294  1.00  6.03           C
ATOM   1364  O   LEU 3  87    -135.799 -95.333 655.405  1.00  6.03           O
ATOM   1365  HA  LEU 3  87    -134.658 -97.533 656.007  1.00  6.03           H
ATOM   1366  CB  LEU 3  87    -135.351 -97.299 658.003  1.00  6.03           C
ATOM   1367 1HB  LEU 3  87    -135.085 -96.701 658.874  1.00  6.03           H
ATOM   1368 2HB  LEU 3  87    -136.404 -97.108 657.795  1.00  6.03           H
ATOM   1369  HG  LEU 3  87    -134.129 -98.982 658.500  1.00  6.03           H
ATOM   1370  CG  LEU 3  87    -135.191 -98.777 658.365  1.00  6.03           C
ATOM   1371  CD1 LEU 3  87    -135.885 -99.095 659.691  1.00  6.03           C
ATOM   1372 1HD1 LEU 3  87    -135.446 -98.491 660.485  1.00  6.03           H
ATOM   1373 2HD1 LEU 3  87    -136.948 -98.868 659.608  1.00  6.03           H
ATOM   1374 3HD1 LEU 3  87    -135.755-100.151 659.924  1.00  6.03           H
ATOM   1375  CD2 LEU 3  87    -135.684 -99.676 657.229  1.00  6.03           C
ATOM   1376 1HD2 LEU 3  87    -136.739 -99.475 657.039  1.00  6.03           H
ATOM   1377 2HD2 LEU 3  87    -135.107 -99.472 656.328  1.00  6.03           H
ATOM   1378 3HD2 LEU 3  87    -135.559-100.721 657.513  1.00  6.03           H
ATOM   1379  HN  LEU 3  87    -132.907 -96.923 658.113  1.00  6.03           H
ATOM   1380  N   LEU 3  88    -134.351 -94.404 656.873  1.00  6.03           N
ATOM   1381  CA  LEU 3  88    -134.621 -93.041 656.448  1.00  6.03           C
ATOM   1382  C   LEU 3  88    -134.161 -92.863 654.999  1.00  6.03           C
ATOM   1383  O   LEU 3  88    -134.916 -92.373 654.161  1.00  6.03           O
ATOM   1384  HA  LEU 3  88    -135.700 -92.894 656.488  1.00  6.03           H
ATOM   1385  CB  LEU 3  88    -133.990 -92.042 657.420  1.00  6.03           C
ATOM   1386 1HB  LEU 3  88    -134.445 -92.183 658.400  1.00  6.03           H
ATOM   1387 2HB  LEU 3  88    -132.932 -92.283 657.522  1.00  6.03           H
ATOM   1388  HG  LEU 3  88    -133.732 -90.442 656.025  1.00  6.03           H
ATOM   1389  CG  LEU 3  88    -134.114 -90.566 657.038  1.00  6.03           C
ATOM   1390  CD1 LEU 3  88    -135.578 -90.123 657.026  1.00  6.03           C
ATOM   1391 1HD1 LEU 3  88    -136.132 -90.719 656.301  1.00  6.03           H
ATOM   1392 2HD1 LEU 3  88    -136.009 -90.265 658.018  1.00  6.03           H
ATOM   1393 3HD1 LEU 3  88    -135.637 -89.070 656.752  1.00  6.03           H
ATOM   1394  CD2 LEU 3  88    -133.257 -89.689 657.954  1.00  6.03           C
ATOM   1395 1HD2 LEU 3  88    -133.586 -89.812 658.986  1.00  6.03           H
ATOM   1396 2HD2 LEU 3  88    -132.212 -89.986 657.868  1.00  6.03           H
ATOM   1397 3HD2 LEU 3  88    -133.364 -88.645 657.661  1.00  6.03           H
ATOM   1398  HN  LEU 3  88    -133.691 -94.491 657.619  1.00  6.03           H
ATOM   1399  N   ASN 3  89    -132.926 -93.272 654.749  1.00  6.03           N
ATOM   1400  CA  ASN 3  89    -132.332 -93.099 653.435  1.00  6.03           C
ATOM   1401  C   ASN 3  89    -133.094 -93.953 652.419  1.00  6.03           C
ATOM   1402  O   ASN 3  89    -133.159 -93.610 651.240  1.00  6.03           O
ATOM   1403  HA  ASN 3  89    -132.408 -92.032 653.224  1.00  6.03           H
ATOM   1404  CB  ASN 3  89    -130.869 -93.549 653.427  1.00  6.03           C
ATOM   1405 1HB  ASN 3  89    -130.753 -94.431 654.057  1.00  6.03           H
ATOM   1406 2HB  ASN 3  89    -130.579 -93.838 652.417  1.00  6.03           H
ATOM   1407  CG  ASN 3  89    -129.950 -92.434 653.929  1.00  6.03           C
ATOM   1408  OD1 ASN 3  89    -129.391 -91.664 653.164  1.00  6.03           O
ATOM   1409  ND2 ASN 3  89    -129.825 -92.389 655.252  1.00  6.03           N
ATOM   1410 1HD2 ASN 3  89    -130.312 -93.050 655.823  1.00  6.03           H
ATOM   1411 2HD2 ASN 3  89    -129.245 -91.694 655.677  1.00  6.03           H
ATOM   1412  HN  ASN 3  89    -132.335 -93.713 655.425  1.00  6.03           H
ATOM   1413  N   LEU 3  90    -133.651 -95.048 652.914  1.00  6.03           N
ATOM   1414  CA  LEU 3  90    -134.432 -95.937 652.071  1.00  6.03           C
ATOM   1415  C   LEU 3  90    -135.674 -95.197 651.569  1.00  6.03           C
ATOM   1416  O   LEU 3  90    -135.974 -95.219 650.377  1.00  6.03           O
ATOM   1417  HA  LEU 3  90    -133.814 -96.198 651.212  1.00  6.03           H
ATOM   1418  CB  LEU 3  90    -134.749 -97.238 652.813  1.00  6.03           C
ATOM   1419 1HB  LEU 3  90    -133.880 -97.513 653.411  1.00  6.03           H
ATOM   1420 2HB  LEU 3  90    -135.566 -97.046 653.508  1.00  6.03           H
ATOM   1421  HG  LEU 3  90    -135.809 -98.084 651.160  1.00  6.03           H
ATOM   1422  CG  LEU 3  90    -135.129 -98.433 651.937  1.00  6.03           C
ATOM   1423  CD1 LEU 3  90    -133.900 -99.013 651.236  1.00  6.03           C
ATOM   1424 1HD1 LEU 3  90    -133.447 -98.248 650.605  1.00  6.03           H
ATOM   1425 2HD1 LEU 3  90    -133.177 -99.342 651.982  1.00  6.03           H
ATOM   1426 3HD1 LEU 3  90    -134.199 -99.861 650.620  1.00  6.03           H
ATOM   1427  CD2 LEU 3  90    -135.878 -99.492 652.750  1.00  6.03           C
ATOM   1428 1HD2 LEU 3  90    -135.242 -99.842 653.563  1.00  6.03           H
ATOM   1429 2HD2 LEU 3  90    -136.788 -99.056 653.163  1.00  6.03           H
ATOM   1430 3HD2 LEU 3  90    -136.136-100.330 652.104  1.00  6.03           H
ATOM   1431  HN  LEU 3  90    -133.576 -95.330 653.871  1.00  6.03           H
ATOM   1432  N   ALA 3  91    -136.362 -94.560 652.505  1.00  6.03           N
ATOM   1433  CA  ALA 3  91    -137.586 -93.848 652.179  1.00  6.03           C
ATOM   1434  C   ALA 3  91    -137.265 -92.705 651.215  1.00  6.03           C
ATOM   1435  O   ALA 3  91    -138.050 -92.407 650.316  1.00  6.03           O
ATOM   1436  HA  ALA 3  91    -138.257 -94.551 651.685  1.00  6.03           H
ATOM   1437  CB  ALA 3  91    -138.249 -93.356 653.467  1.00  6.03           C
ATOM   1438 1HB  ALA 3  91    -138.483 -94.208 654.104  1.00  6.03           H
ATOM   1439 2HB  ALA 3  91    -137.568 -92.686 653.993  1.00  6.03           H
ATOM   1440 3HB  ALA 3  91    -139.167 -92.822 653.222  1.00  6.03           H
ATOM   1441  HN  ALA 3  91    -136.097 -94.525 653.469  1.00  6.03           H
ATOM   1442  N   ILE 3  92    -136.109 -92.096 651.434  1.00  6.03           N
ATOM   1443  CA  ILE 3  92    -135.670 -90.997 650.591  1.00  6.03           C
ATOM   1444  C   ILE 3  92    -135.450 -91.509 649.166  1.00  6.03           C
ATOM   1445  O   ILE 3  92    -135.872 -90.873 648.201  1.00  6.03           O
ATOM   1446  HA  ILE 3  92    -136.472 -90.259 650.572  1.00  6.03           H
ATOM   1447  HB  ILE 3  92    -133.713 -91.084 651.449  1.00  6.03           H
ATOM   1448  CB  ILE 3  92    -134.442 -90.314 651.195  1.00  6.03           C
ATOM   1449  CG1 ILE 3  92    -134.801 -89.588 652.493  1.00  6.03           C
ATOM   1450 1HG1 ILE 3  92    -135.399 -88.705 652.266  1.00  6.03           H
ATOM   1451 2HG1 ILE 3  92    -135.415 -90.236 653.119  1.00  6.03           H
ATOM   1452  CG2 ILE 3  92    -133.778 -89.381 650.181  1.00  6.03           C
ATOM   1453 1HG2 ILE 3  92    -133.465 -89.955 649.309  1.00  6.03           H
ATOM   1454 2HG2 ILE 3  92    -134.488 -88.613 649.874  1.00  6.03           H
ATOM   1455 3HG2 ILE 3  92    -132.907 -88.909 650.637  1.00  6.03           H
ATOM   1456  CD1 ILE 3  92    -133.542 -89.175 653.258  1.00  6.03           C
ATOM   1457 1HD1 ILE 3  92    -132.959 -90.063 653.504  1.00  6.03           H
ATOM   1458 2HD1 ILE 3  92    -132.943 -88.508 652.638  1.00  6.03           H
ATOM   1459 3HD1 ILE 3  92    -133.826 -88.661 654.176  1.00  6.03           H
ATOM   1460  HN  ILE 3  92    -135.478 -92.341 652.170  1.00  6.03           H
ATOM   1461  N   ALA 3  93    -134.789 -92.654 649.079  1.00  6.03           N
ATOM   1462  CA  ALA 3  93    -134.440 -93.220 647.787  1.00  6.03           C
ATOM   1463  C   ALA 3  93    -135.720 -93.516 647.002  1.00  6.03           C
ATOM   1464  O   ALA 3  93    -135.797 -93.243 645.806  1.00  6.03           O
ATOM   1465  HA  ALA 3  93    -133.856 -92.476 647.245  1.00  6.03           H
ATOM   1466  CB  ALA 3  93    -133.580 -94.469 647.992  1.00  6.03           C
ATOM   1467 1HB  ALA 3  93    -132.670 -94.199 648.527  1.00  6.03           H
ATOM   1468 2HB  ALA 3  93    -134.138 -95.204 648.571  1.00  6.03           H
ATOM   1469 3HB  ALA 3  93    -133.319 -94.893 647.022  1.00  6.03           H
ATOM   1470  HN  ALA 3  93    -134.494 -93.191 649.869  1.00  6.03           H
ATOM   1471  N   ASP 3  94    -136.694 -94.072 647.709  1.00  6.03           N
ATOM   1472  CA  ASP 3  94    -137.969 -94.401 647.095  1.00  6.03           C
ATOM   1473  C   ASP 3  94    -138.634 -93.119 646.592  1.00  6.03           C
ATOM   1474  O   ASP 3  94    -139.170 -93.086 645.485  1.00  6.03           O
ATOM   1475  HA  ASP 3  94    -137.729 -95.091 646.287  1.00  6.03           H
ATOM   1476  CB  ASP 3  94    -138.913 -95.058 648.105  1.00  6.03           C
ATOM   1477 1HB  ASP 3  94    -138.922 -94.480 649.029  1.00  6.03           H
ATOM   1478 2HB  ASP 3  94    -139.930 -95.051 647.715  1.00  6.03           H
ATOM   1479  CG  ASP 3  94    -138.484 -96.496 648.401  1.00  6.03           C
ATOM   1480  OD1 ASP 3  94    -137.825 -97.086 647.517  1.00  6.03           O
ATOM   1481  OD2 ASP 3  94    -138.824 -96.974 649.505  1.00  6.03           O
ATOM   1482  HN  ASP 3  94    -136.622 -94.296 648.681  1.00  6.03           H
ATOM   1483  N   LEU 3  95    -138.578 -92.093 647.429  1.00  6.03           N
ATOM   1484  CA  LEU 3  95    -139.314 -90.869 647.163  1.00  6.03           C
ATOM   1485  C   LEU 3  95    -138.715 -90.174 645.939  1.00  6.03           C
ATOM   1486  O   LEU 3  95    -139.441 -89.592 645.134  1.00  6.03           O
ATOM   1487  HA  LEU 3  95    -140.342 -91.150 646.932  1.00  6.03           H
ATOM   1488  CB  LEU 3  95    -139.356 -89.987 648.412  1.00  6.03           C
ATOM   1489 1HB  LEU 3  95    -139.367 -90.633 649.289  1.00  6.03           H
ATOM   1490 2HB  LEU 3  95    -138.433 -89.408 648.455  1.00  6.03           H
ATOM   1491  HG  LEU 3  95    -141.367 -89.434 647.939  1.00  6.03           H
ATOM   1492  CG  LEU 3  95    -140.537 -89.019 648.511  1.00  6.03           C
ATOM   1493  CD1 LEU 3  95    -141.011 -88.879 649.959  1.00  6.03           C
ATOM   1494 1HD1 LEU 3  95    -141.325 -89.853 650.334  1.00  6.03           H
ATOM   1495 2HD1 LEU 3  95    -140.195 -88.498 650.573  1.00  6.03           H
ATOM   1496 3HD1 LEU 3  95    -141.851 -88.186 650.000  1.00  6.03           H
ATOM   1497  CD2 LEU 3  95    -140.191 -87.665 647.888  1.00  6.03           C
ATOM   1498 1HD2 LEU 3  95    -139.339 -87.232 648.411  1.00  6.03           H
ATOM   1499 2HD2 LEU 3  95    -139.939 -87.803 646.836  1.00  6.03           H
ATOM   1500 3HD2 LEU 3  95    -141.047 -86.997 647.971  1.00  6.03           H
ATOM   1501  HN  LEU 3  95    -138.043 -92.089 648.273  1.00  6.03           H
ATOM   1502  N   LEU 3  96    -137.397 -90.257 645.837  1.00  6.03           N
ATOM   1503  CA  LEU 3  96    -136.691 -89.634 644.730  1.00  6.03           C
ATOM   1504  C   LEU 3  96    -137.211 -90.208 643.411  1.00  6.03           C
ATOM   1505  O   LEU 3  96    -137.446 -89.467 642.457  1.00  6.03           O
ATOM   1506  HA  LEU 3  96    -136.918 -88.569 644.756  1.00  6.03           H
ATOM   1507  CB  LEU 3  96    -135.178 -89.780 644.910  1.00  6.03           C
ATOM   1508 1HB  LEU 3  96    -134.962 -90.813 645.179  1.00  6.03           H
ATOM   1509 2HB  LEU 3  96    -134.699 -89.594 643.949  1.00  6.03           H
ATOM   1510  HG  LEU 3  96    -134.936 -89.129 646.932  1.00  6.03           H
ATOM   1511  CG  LEU 3  96    -134.536 -88.864 645.954  1.00  6.03           C
ATOM   1512  CD1 LEU 3  96    -133.022 -89.077 646.012  1.00  6.03           C
ATOM   1513 1HD1 LEU 3  96    -132.811 -90.113 646.278  1.00  6.03           H
ATOM   1514 2HD1 LEU 3  96    -132.586 -88.856 645.038  1.00  6.03           H
ATOM   1515 3HD1 LEU 3  96    -132.590 -88.414 646.762  1.00  6.03           H
ATOM   1516  CD2 LEU 3  96    -134.899 -87.400 645.698  1.00  6.03           C
ATOM   1517 1HD2 LEU 3  96    -134.546 -87.106 644.710  1.00  6.03           H
ATOM   1518 2HD2 LEU 3  96    -135.982 -87.281 645.747  1.00  6.03           H
ATOM   1519 3HD2 LEU 3  96    -134.430 -86.772 646.454  1.00  6.03           H
ATOM   1520  HN  LEU 3  96    -136.815 -90.739 646.492  1.00  6.03           H
ATOM   1521  N   PHE 3  97    -137.377 -91.523 643.398  1.00  6.03           N
ATOM   1522  CA  PHE 3  97    -137.825 -92.209 642.199  1.00  6.03           C
ATOM   1523  C   PHE 3  97    -139.289 -91.884 641.896  1.00  6.03           C
ATOM   1524  O   PHE 3  97    -139.638 -91.575 640.758  1.00  6.03           O
ATOM   1525  HA  PHE 3  97    -137.201 -91.863 641.375  1.00  6.03           H
ATOM   1526  CB  PHE 3  97    -137.693 -93.710 642.466  1.00  6.03           C
ATOM   1527 1HB  PHE 3  97    -136.635 -93.974 642.481  1.00  6.03           H
ATOM   1528 2HB  PHE 3  97    -138.090 -93.928 643.457  1.00  6.03           H
ATOM   1529  CG  PHE 3  97    -138.409 -94.590 641.440  1.00  6.03           C
ATOM   1530  HD1 PHE 3  97    -139.757 -95.397 642.873  1.00  6.03           H
ATOM   1531  CD1 PHE 3  97    -139.440 -95.387 641.830  1.00  6.03           C
ATOM   1532  HD2 PHE 3  97    -137.187 -93.939 639.827  1.00  6.03           H
ATOM   1533  CD2 PHE 3  97    -138.014 -94.577 640.139  1.00  6.03           C
ATOM   1534  CE1 PHE 3  97    -140.105 -96.204 640.878  1.00  6.03           C
ATOM   1535  HE1 PHE 3  97    -140.932 -96.842 641.190  1.00  6.03           H
ATOM   1536  CE2 PHE 3  97    -138.679 -95.394 639.187  1.00  6.03           C
ATOM   1537  HE2 PHE 3  97    -138.362 -95.383 638.144  1.00  6.03           H
ATOM   1538  CZ  PHE 3  97    -139.710 -96.190 639.576  1.00  6.03           C
ATOM   1539  HZ  PHE 3  97    -140.221 -96.817 638.845  1.00  6.03           H
ATOM   1540  HN  PHE 3  97    -137.210 -92.115 644.187  1.00  6.03           H
ATOM   1541  N   LEU 3  98    -140.107 -91.966 642.935  1.00  6.03           N
ATOM   1542  CA  LEU 3  98    -141.545 -91.832 642.769  1.00  6.03           C
ATOM   1543  C   LEU 3  98    -141.850 -90.516 642.051  1.00  6.03           C
ATOM   1544  O   LEU 3  98    -142.751 -90.455 641.216  1.00  6.03           O
ATOM   1545  HA  LEU 3  98    -141.879 -92.655 642.138  1.00  6.03           H
ATOM   1546  CB  LEU 3  98    -142.256 -91.977 644.116  1.00  6.03           C
ATOM   1547 1HB  LEU 3  98    -141.750 -91.340 644.842  1.00  6.03           H
ATOM   1548 2HB  LEU 3  98    -143.272 -91.597 644.011  1.00  6.03           H
ATOM   1549  HG  LEU 3  98    -141.357 -93.869 644.548  1.00  6.03           H
ATOM   1550  CG  LEU 3  98    -142.328 -93.395 644.687  1.00  6.03           C
ATOM   1551  CD1 LEU 3  98    -142.607 -93.366 646.191  1.00  6.03           C
ATOM   1552 1HD1 LEU 3  98    -141.808 -92.826 646.698  1.00  6.03           H
ATOM   1553 2HD1 LEU 3  98    -143.558 -92.867 646.375  1.00  6.03           H
ATOM   1554 3HD1 LEU 3  98    -142.654 -94.387 646.571  1.00  6.03           H
ATOM   1555  CD2 LEU 3  98    -143.355 -94.239 643.929  1.00  6.03           C
ATOM   1556 1HD2 LEU 3  98    -144.339 -93.777 644.014  1.00  6.03           H
ATOM   1557 2HD2 LEU 3  98    -143.071 -94.299 642.878  1.00  6.03           H
ATOM   1558 3HD2 LEU 3  98    -143.386 -95.242 644.355  1.00  6.03           H
ATOM   1559  HN  LEU 3  98    -139.803 -92.121 643.876  1.00  6.03           H
ATOM   1560  N   VAL 3  99    -141.081 -89.495 642.402  1.00  6.03           N
ATOM   1561  CA  VAL 3  99    -141.311 -88.166 641.863  1.00  6.03           C
ATOM   1562  C   VAL 3  99    -141.143 -88.201 640.342  1.00  6.03           C
ATOM   1563  O   VAL 3  99    -141.603 -87.301 639.642  1.00  6.03           O
ATOM   1564  HA  VAL 3  99    -142.339 -87.889 642.096  1.00  6.03           H
ATOM   1565  HB  VAL 3  99    -139.371 -87.565 642.522  1.00  6.03           H
ATOM   1566  CB  VAL 3  99    -140.382 -87.158 642.543  1.00  6.03           C
ATOM   1567  CG1 VAL 3  99    -140.369 -85.827 641.787  1.00  6.03           C
ATOM   1568 1HG1 VAL 3  99    -140.019 -85.992 640.768  1.00  6.03           H
ATOM   1569 2HG1 VAL 3  99    -141.377 -85.413 641.763  1.00  6.03           H
ATOM   1570 3HG1 VAL 3  99    -139.702 -85.129 642.292  1.00  6.03           H
ATOM   1571  CG2 VAL 3  99    -140.775 -86.952 644.008  1.00  6.03           C
ATOM   1572 1HG2 VAL 3  99    -141.797 -86.577 644.061  1.00  6.03           H
ATOM   1573 2HG2 VAL 3  99    -140.709 -87.902 644.538  1.00  6.03           H
ATOM   1574 3HG2 VAL 3  99    -140.099 -86.231 644.467  1.00  6.03           H
ATOM   1575  HN  VAL 3  99    -140.316 -89.565 643.042  1.00  6.03           H
ATOM   1576  N   THR 3 100    -140.482 -89.251 639.876  1.00  6.03           N
ATOM   1577  CA  THR 3 100    -140.230 -89.405 638.454  1.00  6.03           C
ATOM   1578  C   THR 3 100    -141.426 -90.068 637.769  1.00  6.03           C
ATOM   1579  O   THR 3 100    -141.591 -89.958 636.555  1.00  6.03           O
ATOM   1580  HA  THR 3 100    -140.119 -88.413 638.015  1.00  6.03           H
ATOM   1581  HB  THR 3 100    -138.561 -90.122 637.261  1.00  6.03           H
ATOM   1582  CB  THR 3 100    -138.924 -90.186 638.287  1.00  6.03           C
ATOM   1583  OG1 THR 3 100    -139.242 -91.496 638.747  1.00  6.03           O
ATOM   1584  HG1 THR 3 100    -139.216 -91.524 639.746  1.00  6.03           H
ATOM   1585  CG2 THR 3 100    -137.831 -89.710 639.245  1.00  6.03           C
ATOM   1586 1HG2 THR 3 100    -138.168 -89.836 640.274  1.00  6.03           H
ATOM   1587 2HG2 THR 3 100    -137.618 -88.657 639.060  1.00  6.03           H
ATOM   1588 3HG2 THR 3 100    -136.926 -90.297 639.085  1.00  6.03           H
ATOM   1589  HN  THR 3 100    -140.122 -89.986 640.451  1.00  6.03           H
ATOM   1590  N   LEU 3 101    -142.231 -90.743 638.577  1.00  6.03           N
ATOM   1591  CA  LEU 3 101    -143.277 -91.600 638.047  1.00  6.03           C
ATOM   1592  C   LEU 3 101    -144.257 -90.756 637.229  1.00  6.03           C
ATOM   1593  O   LEU 3 101    -144.743 -91.197 636.188  1.00  6.03           O
ATOM   1594  HA  LEU 3 101    -142.802 -92.321 637.380  1.00  6.03           H
ATOM   1595  CB  LEU 3 101    -143.941 -92.394 639.173  1.00  6.03           C
ATOM   1596 1HB  LEU 3 101    -144.163 -91.710 639.992  1.00  6.03           H
ATOM   1597 2HB  LEU 3 101    -144.895 -92.775 638.808  1.00  6.03           H
ATOM   1598  HG  LEU 3 101    -142.250 -93.170 640.228  1.00  6.03           H
ATOM   1599  CG  LEU 3 101    -143.135 -93.569 639.732  1.00  6.03           C
ATOM   1600  CD1 LEU 3 101    -143.939 -94.333 640.786  1.00  6.03           C
ATOM   1601 1HD1 LEU 3 101    -144.193 -93.662 641.606  1.00  6.03           H
ATOM   1602 2HD1 LEU 3 101    -144.853 -94.720 640.335  1.00  6.03           H
ATOM   1603 3HD1 LEU 3 101    -143.342 -95.162 641.166  1.00  6.03           H
ATOM   1604  CD2 LEU 3 101    -142.648 -94.484 638.607  1.00  6.03           C
ATOM   1605 1HD2 LEU 3 101    -143.506 -94.877 638.061  1.00  6.03           H
ATOM   1606 2HD2 LEU 3 101    -142.014 -93.917 637.926  1.00  6.03           H
ATOM   1607 3HD2 LEU 3 101    -142.078 -95.310 639.031  1.00  6.03           H
ATOM   1608  HN  LEU 3 101    -142.177 -90.710 639.575  1.00  6.03           H
ATOM   1609  N   PRO 3 102    -144.563 -89.533 637.681  1.00  6.03           N
ATOM   1610  CA  PRO 3 102    -145.495 -88.670 636.952  1.00  6.03           C
ATOM   1611  C   PRO 3 102    -145.104 -88.502 635.492  1.00  6.03           C
ATOM   1612  O   PRO 3 102    -145.963 -88.504 634.612  1.00  6.03           O
ATOM   1613  HA  PRO 3 102    -146.486 -89.123 636.931  1.00  6.03           H
ATOM   1614  CB  PRO 3 102    -145.433 -87.344 637.713  1.00  6.03           C
ATOM   1615 1HB  PRO 3 102    -144.686 -86.673 637.288  1.00  6.03           H
ATOM   1616 2HB  PRO 3 102    -146.387 -86.818 637.681  1.00  6.03           H
ATOM   1617  CG  PRO 3 102    -145.069 -87.767 639.131  1.00  6.03           C
ATOM   1618 1HG  PRO 3 102    -144.647 -86.942 639.704  1.00  6.03           H
ATOM   1619 2HG  PRO 3 102    -145.941 -88.112 639.687  1.00  6.03           H
ATOM   1620  CD  PRO 3 102    -144.060 -88.881 638.904  1.00  6.03           C
ATOM   1621 1HD  PRO 3 102    -143.052 -88.491 638.764  1.00  6.03           H
ATOM   1622 2HD  PRO 3 102    -144.018 -89.568 639.749  1.00  6.03           H
ATOM   1623  N   PHE 3 103    -143.806 -88.358 635.274  1.00  6.03           N
ATOM   1624  CA  PHE 3 103    -143.291 -88.151 633.931  1.00  6.03           C
ATOM   1625  C   PHE 3 103    -143.410 -89.427 633.095  1.00  6.03           C
ATOM   1626  O   PHE 3 103    -143.677 -89.365 631.895  1.00  6.03           O
ATOM   1627  HA  PHE 3 103    -143.889 -87.362 633.474  1.00  6.03           H
ATOM   1628  CB  PHE 3 103    -141.813 -87.782 634.070  1.00  6.03           C
ATOM   1629 1HB  PHE 3 103    -141.292 -88.597 634.573  1.00  6.03           H
ATOM   1630 2HB  PHE 3 103    -141.377 -87.691 633.075  1.00  6.03           H
ATOM   1631  CG  PHE 3 103    -141.565 -86.484 634.840  1.00  6.03           C
ATOM   1632  HD1 PHE 3 103    -141.648 -85.273 633.095  1.00  6.03           H
ATOM   1633  CD1 PHE 3 103    -141.513 -85.298 634.176  1.00  6.03           C
ATOM   1634  HD2 PHE 3 103    -141.438 -87.466 636.722  1.00  6.03           H
ATOM   1635  CD2 PHE 3 103    -141.396 -86.516 636.189  1.00  6.03           C
ATOM   1636  CE1 PHE 3 103    -141.283 -84.094 634.891  1.00  6.03           C
ATOM   1637  HE1 PHE 3 103    -141.241 -83.143 634.359  1.00  6.03           H
ATOM   1638  CE2 PHE 3 103    -141.166 -85.311 636.905  1.00  6.03           C
ATOM   1639  HE2 PHE 3 103    -141.031 -85.336 637.986  1.00  6.03           H
ATOM   1640  CZ  PHE 3 103    -141.114 -84.125 636.241  1.00  6.03           C
ATOM   1641  HZ  PHE 3 103    -140.938 -83.200 636.790  1.00  6.03           H
ATOM   1642  HN  PHE 3 103    -143.111 -88.382 635.993  1.00  6.03           H
ATOM   1643  N   TRP 3 104    -143.207 -90.554 633.761  1.00  6.03           N
ATOM   1644  CA  TRP 3 104    -143.365 -91.845 633.114  1.00  6.03           C
ATOM   1645  C   TRP 3 104    -144.800 -91.939 632.590  1.00  6.03           C
ATOM   1646  O   TRP 3 104    -145.026 -92.375 631.463  1.00  6.03           O
ATOM   1647  HA  TRP 3 104    -142.662 -91.889 632.282  1.00  6.03           H
ATOM   1648  CB  TRP 3 104    -143.001 -92.985 634.067  1.00  6.03           C
ATOM   1649 1HB  TRP 3 104    -143.467 -92.798 635.035  1.00  6.03           H
ATOM   1650 2HB  TRP 3 104    -143.422 -93.914 633.684  1.00  6.03           H
ATOM   1651  CG  TRP 3 104    -141.496 -93.170 634.269  1.00  6.03           C
ATOM   1652  HD1 TRP 3 104    -141.062 -91.890 635.943  1.00  6.03           H
ATOM   1653  CD1 TRP 3 104    -140.710 -92.594 635.190  1.00  6.03           C
ATOM   1654  CD2 TRP 3 104    -140.621 -94.015 633.492  1.00  6.03           C
ATOM   1655  NE1 TRP 3 104    -139.398 -93.005 635.063  1.00  6.03           N
ATOM   1656  HE1 TRP 3 104    -138.630 -92.714 635.633  1.00  6.03           H
ATOM   1657  CE2 TRP 3 104    -139.343 -93.896 633.998  1.00  6.03           C
ATOM   1658  HE3 TRP 3 104    -141.902 -94.964 631.981  1.00  6.03           H
ATOM   1659  CE3 TRP 3 104    -140.901 -94.853 632.398  1.00  6.03           C
ATOM   1660  CZ2 TRP 3 104    -138.244 -94.586 633.474  1.00  6.03           C
ATOM   1661  HZ2 TRP 3 104    -137.243 -94.475 633.891  1.00  6.03           H
ATOM   1662  CZ3 TRP 3 104    -139.792 -95.535 631.885  1.00  6.03           C
ATOM   1663  HZ3 TRP 3 104    -139.954 -96.199 631.036  1.00  6.03           H
ATOM   1664  CH2 TRP 3 104    -138.499 -95.427 632.383  1.00  6.03           C
ATOM   1665  HH2 TRP 3 104    -137.687 -95.993 631.927  1.00  6.03           H
ATOM   1666  HN  TRP 3 104    -142.940 -90.594 634.724  1.00  6.03           H
ATOM   1667  N   ALA 3 105    -145.732 -91.523 633.435  1.00  6.03           N
ATOM   1668  CA  ALA 3 105    -147.144 -91.683 633.129  1.00  6.03           C
ATOM   1669  C   ALA 3 105    -147.490 -90.858 631.888  1.00  6.03           C
ATOM   1670  O   ALA 3 105    -148.148 -91.351 630.974  1.00  6.03           O
ATOM   1671  HA  ALA 3 105    -147.319 -92.737 632.915  1.00  6.03           H
ATOM   1672  CB  ALA 3 105    -147.979 -91.282 634.347  1.00  6.03           C
ATOM   1673 1HB  ALA 3 105    -147.716 -91.917 635.193  1.00  6.03           H
ATOM   1674 2HB  ALA 3 105    -147.778 -90.241 634.599  1.00  6.03           H
ATOM   1675 3HB  ALA 3 105    -149.037 -91.403 634.118  1.00  6.03           H
ATOM   1676  HN  ALA 3 105    -145.537 -91.084 634.312  1.00  6.03           H
ATOM   1677  N   ILE 3 106    -147.030 -89.615 631.896  1.00  6.03           N
ATOM   1678  CA  ILE 3 106    -147.324 -88.702 630.805  1.00  6.03           C
ATOM   1679  C   ILE 3 106    -146.742 -89.261 629.506  1.00  6.03           C
ATOM   1680  O   ILE 3 106    -147.392 -89.221 628.462  1.00  6.03           O
ATOM   1681  HA  ILE 3 106    -148.408 -88.651 630.705  1.00  6.03           H
ATOM   1682  HB  ILE 3 106    -145.809 -87.363 631.504  1.00  6.03           H
ATOM   1683  CB  ILE 3 106    -146.835 -87.291 631.141  1.00  6.03           C
ATOM   1684  CG1 ILE 3 106    -147.670 -86.674 632.265  1.00  6.03           C
ATOM   1685 1HG1 ILE 3 106    -148.656 -86.407 631.885  1.00  6.03           H
ATOM   1686 2HG1 ILE 3 106    -147.821 -87.409 633.055  1.00  6.03           H
ATOM   1687  CG2 ILE 3 106    -146.812 -86.407 629.892  1.00  6.03           C
ATOM   1688 1HG2 ILE 3 106    -146.141 -86.843 629.151  1.00  6.03           H
ATOM   1689 2HG2 ILE 3 106    -147.817 -86.339 629.477  1.00  6.03           H
ATOM   1690 3HG2 ILE 3 106    -146.460 -85.411 630.159  1.00  6.03           H
ATOM   1691  CD1 ILE 3 106    -146.984 -85.432 632.838  1.00  6.03           C
ATOM   1692 1HD1 ILE 3 106    -146.009 -85.708 633.239  1.00  6.03           H
ATOM   1693 2HD1 ILE 3 106    -146.857 -84.691 632.050  1.00  6.03           H
ATOM   1694 3HD1 ILE 3 106    -147.599 -85.014 633.635  1.00  6.03           H
ATOM   1695  HN  ILE 3 106    -146.467 -89.232 632.628  1.00  6.03           H
ATOM   1696  N   ALA 3 107    -145.524 -89.771 629.611  1.00  6.03           N
ATOM   1697  CA  ALA 3 107    -144.813 -90.258 628.442  1.00  6.03           C
ATOM   1698  C   ALA 3 107    -145.550 -91.471 627.871  1.00  6.03           C
ATOM   1699  O   ALA 3 107    -145.551 -91.687 626.660  1.00  6.03           O
ATOM   1700  HA  ALA 3 107    -144.811 -89.461 627.698  1.00  6.03           H
ATOM   1701  CB  ALA 3 107    -143.366 -90.581 628.822  1.00  6.03           C
ATOM   1702 1HB  ALA 3 107    -142.879 -89.680 629.194  1.00  6.03           H
ATOM   1703 2HB  ALA 3 107    -143.356 -91.346 629.598  1.00  6.03           H
ATOM   1704 3HB  ALA 3 107    -142.833 -90.947 627.944  1.00  6.03           H
ATOM   1705  HN  ALA 3 107    -145.025 -89.853 630.474  1.00  6.03           H
ATOM   1706  N   ALA 3 108    -146.158 -92.231 628.769  1.00  6.03           N
ATOM   1707  CA  ALA 3 108    -146.873 -93.432 628.373  1.00  6.03           C
ATOM   1708  C   ALA 3 108    -148.220 -93.041 627.761  1.00  6.03           C
ATOM   1709  O   ALA 3 108    -148.691 -93.685 626.825  1.00  6.03           O
ATOM   1710  HA  ALA 3 108    -146.274 -93.941 627.617  1.00  6.03           H
ATOM   1711  CB  ALA 3 108    -147.029 -94.356 629.582  1.00  6.03           C
ATOM   1712 1HB  ALA 3 108    -146.044 -94.628 629.961  1.00  6.03           H
ATOM   1713 2HB  ALA 3 108    -147.589 -93.842 630.363  1.00  6.03           H
ATOM   1714 3HB  ALA 3 108    -147.565 -95.257 629.285  1.00  6.03           H
ATOM   1715  HN  ALA 3 108    -146.168 -92.038 629.750  1.00  6.03           H
ATOM   1716  N   ALA 3 109    -148.801 -91.987 628.314  1.00  6.03           N
ATOM   1717  CA  ALA 3 109    -150.131 -91.567 627.908  1.00  6.03           C
ATOM   1718  C   ALA 3 109    -150.085 -91.067 626.462  1.00  6.03           C
ATOM   1719  O   ALA 3 109    -151.036 -91.256 625.706  1.00  6.03           O
ATOM   1720  HA  ALA 3 109    -150.785 -92.437 627.962  1.00  6.03           H
ATOM   1721  CB  ALA 3 109    -150.648 -90.501 628.876  1.00  6.03           C
ATOM   1722 1HB  ALA 3 109    -150.690 -90.915 629.884  1.00  6.03           H
ATOM   1723 2HB  ALA 3 109    -149.977 -89.642 628.864  1.00  6.03           H
ATOM   1724 3HB  ALA 3 109    -151.646 -90.186 628.571  1.00  6.03           H
ATOM   1725  HN  ALA 3 109    -148.379 -91.425 629.026  1.00  6.03           H
ATOM   1726  N   ASP 3 110    -148.968 -90.440 626.123  1.00  6.03           N
ATOM   1727  CA  ASP 3 110    -148.848 -89.769 624.839  1.00  6.03           C
ATOM   1728  C   ASP 3 110    -147.399 -89.858 624.356  1.00  6.03           C
ATOM   1729  O   ASP 3 110    -146.902 -90.947 624.072  1.00  6.03           O
ATOM   1730  HA  ASP 3 110    -149.541 -90.289 624.178  1.00  6.03           H
ATOM   1731  CB  ASP 3 110    -149.217 -88.288 624.955  1.00  6.03           C
ATOM   1732 1HB  ASP 3 110    -150.168 -88.187 625.478  1.00  6.03           H
ATOM   1733 2HB  ASP 3 110    -148.468 -87.769 625.553  1.00  6.03           H
ATOM   1734  CG  ASP 3 110    -149.316 -87.638 623.574  1.00  6.03           C
ATOM   1735  OD1 ASP 3 110    -149.395 -88.405 622.590  1.00  6.03           O
ATOM   1736  OD2 ASP 3 110    -149.310 -86.389 623.533  1.00  6.03           O
ATOM   1737  HN  ASP 3 110    -148.157 -90.385 626.706  1.00  6.03           H
ATOM   1738  N   GLN 3 111    -146.762 -88.699 624.277  1.00  6.03           N
ATOM   1739  CA  GLN 3 111    -145.381 -88.632 623.831  1.00  6.03           C
ATOM   1740  C   GLN 3 111    -144.533 -87.858 624.841  1.00  6.03           C
ATOM   1741  O   GLN 3 111    -145.069 -87.185 625.720  1.00  6.03           O
ATOM   1742  HA  GLN 3 111    -145.043 -89.667 623.779  1.00  6.03           H
ATOM   1743  CB  GLN 3 111    -145.285 -88.004 622.439  1.00  6.03           C
ATOM   1744 1HB  GLN 3 111    -144.243 -87.980 622.118  1.00  6.03           H
ATOM   1745 2HB  GLN 3 111    -145.826 -88.620 621.720  1.00  6.03           H
ATOM   1746  CG  GLN 3 111    -145.858 -86.586 622.436  1.00  6.03           C
ATOM   1747 1HG  GLN 3 111    -146.887 -86.605 622.794  1.00  6.03           H
ATOM   1748 2HG  GLN 3 111    -145.292 -85.960 623.127  1.00  6.03           H
ATOM   1749  CD  GLN 3 111    -145.810 -85.977 621.033  1.00  6.03           C
ATOM   1750  OE1 GLN 3 111    -144.807 -86.027 620.341  1.00  6.03           O
ATOM   1751  NE2 GLN 3 111    -146.948 -85.403 620.654  1.00  6.03           N
ATOM   1752 1HE2 GLN 3 111    -147.735 -85.397 621.271  1.00  6.03           H
ATOM   1753 2HE2 GLN 3 111    -147.017 -84.977 619.752  1.00  6.03           H
ATOM   1754  HN  GLN 3 111    -147.173 -87.818 624.512  1.00  6.03           H
ATOM   1755  N   TRP 3 112    -143.223 -87.980 624.683  1.00  6.03           N
ATOM   1756  CA  TRP 3 112    -142.296 -87.287 625.561  1.00  6.03           C
ATOM   1757  C   TRP 3 112    -142.322 -85.801 625.200  1.00  6.03           C
ATOM   1758  O   TRP 3 112    -141.881 -85.413 624.120  1.00  6.03           O
ATOM   1759  HA  TRP 3 112    -142.639 -87.428 626.586  1.00  6.03           H
ATOM   1760  CB  TRP 3 112    -140.896 -87.899 625.472  1.00  6.03           C
ATOM   1761 1HB  TRP 3 112    -140.972 -88.977 625.616  1.00  6.03           H
ATOM   1762 2HB  TRP 3 112    -140.503 -87.738 624.468  1.00  6.03           H
ATOM   1763  CG  TRP 3 112    -139.903 -87.332 626.489  1.00  6.03           C
ATOM   1764  HD1 TRP 3 112    -138.865 -85.815 625.372  1.00  6.03           H
ATOM   1765  CD1 TRP 3 112    -139.006 -86.354 626.309  1.00  6.03           C
ATOM   1766  CD2 TRP 3 112    -139.744 -87.752 627.861  1.00  6.03           C
ATOM   1767  NE1 TRP 3 112    -138.282 -86.114 627.459  1.00  6.03           N
ATOM   1768  HE1 TRP 3 112    -137.557 -85.433 627.572  1.00  6.03           H
ATOM   1769  CE2 TRP 3 112    -138.745 -86.991 628.433  1.00  6.03           C
ATOM   1770  HE3 TRP 3 112    -141.213 -89.357 628.165  1.00  6.03           H
ATOM   1771  CE3 TRP 3 112    -140.421 -88.743 628.594  1.00  6.03           C
ATOM   1772  CZ2 TRP 3 112    -138.333 -87.141 629.763  1.00  6.03           C
ATOM   1773  HZ2 TRP 3 112    -137.541 -86.527 630.191  1.00  6.03           H
ATOM   1774  CZ3 TRP 3 112    -139.998 -88.880 629.921  1.00  6.03           C
ATOM   1775  HZ3 TRP 3 112    -140.490 -89.635 630.534  1.00  6.03           H
ATOM   1776  CH2 TRP 3 112    -138.994 -88.122 630.512  1.00  6.03           C
ATOM   1777  HH2 TRP 3 112    -138.722 -88.290 631.554  1.00  6.03           H
ATOM   1778  HN  TRP 3 112    -142.795 -88.537 623.971  1.00  6.03           H
ATOM   1779  N   LYS 3 113    -142.845 -85.009 626.126  1.00  6.03           N
ATOM   1780  CA  LYS 3 113    -143.054 -83.595 625.869  1.00  6.03           C
ATOM   1781  C   LYS 3 113    -141.952 -82.787 626.559  1.00  6.03           C
ATOM   1782  O   LYS 3 113    -141.922 -81.561 626.461  1.00  6.03           O
ATOM   1783  HA  LYS 3 113    -142.971 -83.442 624.793  1.00  6.03           H
ATOM   1784  CB  LYS 3 113    -144.468 -83.179 626.278  1.00  6.03           C
ATOM   1785 1HB  LYS 3 113    -144.654 -83.473 627.311  1.00  6.03           H
ATOM   1786 2HB  LYS 3 113    -144.559 -82.094 626.235  1.00  6.03           H
ATOM   1787  CG  LYS 3 113    -145.514 -83.821 625.364  1.00  6.03           C
ATOM   1788 1HG  LYS 3 113    -145.395 -83.443 624.348  1.00  6.03           H
ATOM   1789 2HG  LYS 3 113    -145.355 -84.898 625.324  1.00  6.03           H
ATOM   1790  CD  LYS 3 113    -146.931 -83.527 625.861  1.00  6.03           C
ATOM   1791 1HD  LYS 3 113    -147.036 -83.864 626.892  1.00  6.03           H
ATOM   1792 2HD  LYS 3 113    -147.106 -82.451 625.858  1.00  6.03           H
ATOM   1793  CE  LYS 3 113    -147.975 -84.221 624.983  1.00  6.03           C
ATOM   1794 1HE  LYS 3 113    -147.948 -83.803 623.977  1.00  6.03           H
ATOM   1795 2HE  LYS 3 113    -147.737 -85.281 624.894  1.00  6.03           H
ATOM   1796  NZ  LYS 3 113    -149.328 -84.057 625.559  1.00  6.03           N
ATOM   1797 1HZ  LYS 3 113    -149.982 -84.648 625.059  1.00  6.03           H
ATOM   1798 2HZ  LYS 3 113    -149.313 -84.321 626.538  1.00  6.03           H
ATOM   1799 3HZ  LYS 3 113    -149.616 -83.088 625.474  1.00  6.03           H
ATOM   1800  HN  LYS 3 113    -143.122 -85.319 627.035  1.00  6.03           H
ATOM   1801  N   PHE 3 114    -141.074 -83.508 627.241  1.00  6.03           N
ATOM   1802  CA  PHE 3 114    -140.100 -82.872 628.112  1.00  6.03           C
ATOM   1803  C   PHE 3 114    -138.729 -82.792 627.436  1.00  6.03           C
ATOM   1804  O   PHE 3 114    -138.511 -83.406 626.393  1.00  6.03           O
ATOM   1805  HA  PHE 3 114    -140.460 -81.864 628.318  1.00  6.03           H
ATOM   1806  CB  PHE 3 114    -139.987 -83.741 629.366  1.00  6.03           C
ATOM   1807 1HB  PHE 3 114    -139.549 -84.700 629.093  1.00  6.03           H
ATOM   1808 2HB  PHE 3 114    -139.300 -83.264 630.065  1.00  6.03           H
ATOM   1809  CG  PHE 3 114    -141.321 -83.988 630.073  1.00  6.03           C
ATOM   1810  HD1 PHE 3 114    -141.388 -82.040 630.922  1.00  6.03           H
ATOM   1811  CD1 PHE 3 114    -141.886 -83.005 630.824  1.00  6.03           C
ATOM   1812  HD2 PHE 3 114    -141.490 -85.980 629.350  1.00  6.03           H
ATOM   1813  CD2 PHE 3 114    -141.942 -85.192 629.951  1.00  6.03           C
ATOM   1814  CE1 PHE 3 114    -143.124 -83.235 631.480  1.00  6.03           C
ATOM   1815  HE1 PHE 3 114    -143.577 -82.447 632.082  1.00  6.03           H
ATOM   1816  CE2 PHE 3 114    -143.180 -85.422 630.607  1.00  6.03           C
ATOM   1817  HE2 PHE 3 114    -143.678 -86.387 630.509  1.00  6.03           H
ATOM   1818  CZ  PHE 3 114    -143.745 -84.439 631.358  1.00  6.03           C
ATOM   1819  HZ  PHE 3 114    -144.696 -84.616 631.862  1.00  6.03           H
ATOM   1820  HN  PHE 3 114    -141.021 -84.505 627.205  1.00  6.03           H
ATOM   1821  N   GLN 3 115    -137.842 -82.030 628.059  1.00  6.03           N
ATOM   1822  CA  GLN 3 115    -136.511 -81.831 627.510  1.00  6.03           C
ATOM   1823  C   GLN 3 115    -135.638 -83.059 627.777  1.00  6.03           C
ATOM   1824  O   GLN 3 115    -135.994 -83.914 628.586  1.00  6.03           O
ATOM   1825  HA  GLN 3 115    -136.656 -81.706 626.437  1.00  6.03           H
ATOM   1826  CB  GLN 3 115    -135.867 -80.566 628.080  1.00  6.03           C
ATOM   1827 1HB  GLN 3 115    -135.895 -80.598 629.169  1.00  6.03           H
ATOM   1828 2HB  GLN 3 115    -134.817 -80.525 627.789  1.00  6.03           H
ATOM   1829  CG  GLN 3 115    -136.589 -79.311 627.583  1.00  6.03           C
ATOM   1830 1HG  GLN 3 115    -136.914 -79.459 626.554  1.00  6.03           H
ATOM   1831 2HG  GLN 3 115    -137.485 -79.143 628.180  1.00  6.03           H
ATOM   1832  CD  GLN 3 115    -135.677 -78.086 627.665  1.00  6.03           C
ATOM   1833  OE1 GLN 3 115    -134.762 -78.013 628.469  1.00  6.03           O
ATOM   1834  NE2 GLN 3 115    -135.977 -77.129 626.791  1.00  6.03           N
ATOM   1835 1HE2 GLN 3 115    -136.741 -77.252 626.158  1.00  6.03           H
ATOM   1836 2HE2 GLN 3 115    -135.437 -76.287 626.766  1.00  6.03           H
ATOM   1837  HN  GLN 3 115    -138.019 -81.555 628.920  1.00  6.03           H
ATOM   1838  N   THR 3 116    -134.512 -83.107 627.081  1.00  6.03           N
ATOM   1839  CA  THR 3 116    -133.633 -84.262 627.157  1.00  6.03           C
ATOM   1840  C   THR 3 116    -133.135 -84.459 628.590  1.00  6.03           C
ATOM   1841  O   THR 3 116    -132.991 -85.591 629.050  1.00  6.03           O
ATOM   1842  HA  THR 3 116    -134.209 -85.149 626.893  1.00  6.03           H
ATOM   1843  HB  THR 3 116    -131.792 -83.319 626.494  1.00  6.03           H
ATOM   1844  CB  THR 3 116    -132.505 -84.065 626.143  1.00  6.03           C
ATOM   1845  OG1 THR 3 116    -133.180 -83.747 624.929  1.00  6.03           O
ATOM   1846  HG1 THR 3 116    -132.536 -83.351 624.274  1.00  6.03           H
ATOM   1847  CG2 THR 3 116    -131.767 -85.368 625.828  1.00  6.03           C
ATOM   1848 1HG2 THR 3 116    -132.468 -86.092 625.413  1.00  6.03           H
ATOM   1849 2HG2 THR 3 116    -131.330 -85.768 626.743  1.00  6.03           H
ATOM   1850 3HG2 THR 3 116    -130.976 -85.172 625.104  1.00  6.03           H
ATOM   1851  HN  THR 3 116    -134.197 -82.376 626.474  1.00  6.03           H
ATOM   1852  N   PHE 3 117    -132.886 -83.341 629.255  1.00  6.03           N
ATOM   1853  CA  PHE 3 117    -132.387 -83.377 630.619  1.00  6.03           C
ATOM   1854  C   PHE 3 117    -133.258 -84.277 631.498  1.00  6.03           C
ATOM   1855  O   PHE 3 117    -132.743 -85.116 632.236  1.00  6.03           O
ATOM   1856  HA  PHE 3 117    -131.374 -83.778 630.583  1.00  6.03           H
ATOM   1857  CB  PHE 3 117    -132.449 -81.946 631.157  1.00  6.03           C
ATOM   1858 1HB  PHE 3 117    -131.759 -81.324 630.586  1.00  6.03           H
ATOM   1859 2HB  PHE 3 117    -133.450 -81.549 630.988  1.00  6.03           H
ATOM   1860  CG  PHE 3 117    -132.112 -81.825 632.644  1.00  6.03           C
ATOM   1861  HD1 PHE 3 117    -134.128 -81.458 633.210  1.00  6.03           H
ATOM   1862  CD1 PHE 3 117    -133.098 -81.573 633.546  1.00  6.03           C
ATOM   1863  HD2 PHE 3 117    -130.036 -82.169 632.341  1.00  6.03           H
ATOM   1864  CD2 PHE 3 117    -130.826 -81.968 633.064  1.00  6.03           C
ATOM   1865  CE1 PHE 3 117    -132.785 -81.460 634.927  1.00  6.03           C
ATOM   1866  HE1 PHE 3 117    -133.575 -81.259 635.650  1.00  6.03           H
ATOM   1867  CE2 PHE 3 117    -130.513 -81.855 634.444  1.00  6.03           C
ATOM   1868  HE2 PHE 3 117    -129.483 -81.970 634.781  1.00  6.03           H
ATOM   1869  CZ  PHE 3 117    -131.499 -81.604 635.347  1.00  6.03           C
ATOM   1870  HZ  PHE 3 117    -131.259 -81.517 636.406  1.00  6.03           H
ATOM   1871  HN  PHE 3 117    -133.019 -82.424 628.878  1.00  6.03           H
ATOM   1872  N   MET 3 118    -134.562 -84.073 631.390  1.00  6.03           N
ATOM   1873  CA  MET 3 118    -135.505 -84.797 632.225  1.00  6.03           C
ATOM   1874  C   MET 3 118    -135.561 -86.275 631.835  1.00  6.03           C
ATOM   1875  O   MET 3 118    -135.819 -87.134 632.677  1.00  6.03           O
ATOM   1876  HA  MET 3 118    -135.131 -84.697 633.244  1.00  6.03           H
ATOM   1877  CB  MET 3 118    -136.897 -84.178 632.079  1.00  6.03           C
ATOM   1878 1HB  MET 3 118    -136.806 -83.102 631.925  1.00  6.03           H
ATOM   1879 2HB  MET 3 118    -137.390 -84.586 631.197  1.00  6.03           H
ATOM   1880  CG  MET 3 118    -137.751 -84.450 633.319  1.00  6.03           C
ATOM   1881 1HG  MET 3 118    -138.640 -83.820 633.304  1.00  6.03           H
ATOM   1882 2HG  MET 3 118    -138.094 -85.485 633.315  1.00  6.03           H
ATOM   1883  SD  MET 3 118    -136.802 -84.130 634.797  1.00  6.03           S
ATOM   1884  CE  MET 3 118    -136.390 -82.413 634.535  1.00  6.03           C
ATOM   1885 1HE  MET 3 118    -135.819 -82.313 633.611  1.00  6.03           H
ATOM   1886 2HE  MET 3 118    -137.306 -81.827 634.461  1.00  6.03           H
ATOM   1887 3HE  MET 3 118    -135.793 -82.051 635.372  1.00  6.03           H
ATOM   1888  HN  MET 3 118    -134.976 -83.428 630.747  1.00  6.03           H
ATOM   1889  N   CYS 3 119    -135.314 -86.527 630.558  1.00  6.03           N
ATOM   1890  CA  CYS 3 119    -135.253 -87.891 630.062  1.00  6.03           C
ATOM   1891  C   CYS 3 119    -134.106 -88.610 630.775  1.00  6.03           C
ATOM   1892  O   CYS 3 119    -134.259 -89.751 631.209  1.00  6.03           O
ATOM   1893  HA  CYS 3 119    -136.210 -88.355 630.302  1.00  6.03           H
ATOM   1894  CB  CYS 3 119    -135.096 -87.934 628.541  1.00  6.03           C
ATOM   1895 1HB  CYS 3 119    -135.985 -87.522 628.063  1.00  6.03           H
ATOM   1896 2HB  CYS 3 119    -134.254 -87.312 628.236  1.00  6.03           H
ATOM   1897  SG  CYS 3 119    -134.830 -89.658 627.987  1.00  6.03           S
ATOM   1898  HN  CYS 3 119    -135.159 -85.819 629.868  1.00  6.03           H
ATOM   1899  N   LYS 3 120    -132.984 -87.914 630.873  1.00  6.03           N
ATOM   1900  CA  LYS 3 120    -131.806 -88.479 631.509  1.00  6.03           C
ATOM   1901  C   LYS 3 120    -132.138 -88.840 632.958  1.00  6.03           C
ATOM   1902  O   LYS 3 120    -131.890 -89.963 633.394  1.00  6.03           O
ATOM   1903  HA  LYS 3 120    -131.553 -89.394 630.974  1.00  6.03           H
ATOM   1904  CB  LYS 3 120    -130.614 -87.529 631.370  1.00  6.03           C
ATOM   1905 1HB  LYS 3 120    -130.893 -86.535 631.721  1.00  6.03           H
ATOM   1906 2HB  LYS 3 120    -129.796 -87.871 632.003  1.00  6.03           H
ATOM   1907  CG  LYS 3 120    -130.143 -87.449 629.916  1.00  6.03           C
ATOM   1908 1HG  LYS 3 120    -129.884 -88.446 629.559  1.00  6.03           H
ATOM   1909 2HG  LYS 3 120    -130.956 -87.087 629.287  1.00  6.03           H
ATOM   1910  CD  LYS 3 120    -128.934 -86.522 629.782  1.00  6.03           C
ATOM   1911 1HD  LYS 3 120    -129.225 -85.500 630.025  1.00  6.03           H
ATOM   1912 2HD  LYS 3 120    -128.166 -86.814 630.499  1.00  6.03           H
ATOM   1913  CE  LYS 3 120    -128.360 -86.572 628.364  1.00  6.03           C
ATOM   1914 1HE  LYS 3 120    -128.424 -87.588 627.975  1.00  6.03           H
ATOM   1915 2HE  LYS 3 120    -128.954 -85.940 627.703  1.00  6.03           H
ATOM   1916  NZ  LYS 3 120    -126.951 -86.119 628.359  1.00  6.03           N
ATOM   1917 1HZ  LYS 3 120    -126.596 -86.132 627.409  1.00  6.03           H
ATOM   1918 2HZ  LYS 3 120    -126.898 -85.175 628.726  1.00  6.03           H
ATOM   1919 3HZ  LYS 3 120    -126.395 -86.739 628.937  1.00  6.03           H
ATOM   1920  HN  LYS 3 120    -132.872 -86.982 630.528  1.00  6.03           H
ATOM   1921  N   VAL 3 121    -132.694 -87.867 633.665  1.00  6.03           N
ATOM   1922  CA  VAL 3 121    -132.975 -88.036 635.080  1.00  6.03           C
ATOM   1923  C   VAL 3 121    -133.922 -89.224 635.269  1.00  6.03           C
ATOM   1924  O   VAL 3 121    -133.669 -90.098 636.096  1.00  6.03           O
ATOM   1925  HA  VAL 3 121    -132.032 -88.257 635.579  1.00  6.03           H
ATOM   1926  HB  VAL 3 121    -134.370 -86.421 635.048  1.00  6.03           H
ATOM   1927  CB  VAL 3 121    -133.527 -86.734 635.664  1.00  6.03           C
ATOM   1928  CG1 VAL 3 121    -134.040 -86.946 637.090  1.00  6.03           C
ATOM   1929 1HG1 VAL 3 121    -134.836 -87.690 637.083  1.00  6.03           H
ATOM   1930 2HG1 VAL 3 121    -133.222 -87.293 637.722  1.00  6.03           H
ATOM   1931 3HG1 VAL 3 121    -134.426 -86.004 637.480  1.00  6.03           H
ATOM   1932  CG2 VAL 3 121    -132.474 -85.624 635.619  1.00  6.03           C
ATOM   1933 1HG2 VAL 3 121    -131.603 -85.926 636.200  1.00  6.03           H
ATOM   1934 2HG2 VAL 3 121    -132.178 -85.446 634.585  1.00  6.03           H
ATOM   1935 3HG2 VAL 3 121    -132.892 -84.710 636.039  1.00  6.03           H
ATOM   1936  HN  VAL 3 121    -132.951 -86.977 633.286  1.00  6.03           H
ATOM   1937  N   VAL 3 122    -134.992 -89.216 634.489  1.00  6.03           N
ATOM   1938  CA  VAL 3 122    -136.088 -90.144 634.712  1.00  6.03           C
ATOM   1939  C   VAL 3 122    -135.582 -91.577 634.527  1.00  6.03           C
ATOM   1940  O   VAL 3 122    -135.980 -92.478 635.263  1.00  6.03           O
ATOM   1941  HA  VAL 3 122    -136.420 -90.019 635.742  1.00  6.03           H
ATOM   1942  HB  VAL 3 122    -136.867 -89.669 632.783  1.00  6.03           H
ATOM   1943  CB  VAL 3 122    -137.260 -89.801 633.791  1.00  6.03           C
ATOM   1944  CG1 VAL 3 122    -138.280 -90.942 633.752  1.00  6.03           C
ATOM   1945 1HG1 VAL 3 122    -137.798 -91.847 633.383  1.00  6.03           H
ATOM   1946 2HG1 VAL 3 122    -138.664 -91.119 634.757  1.00  6.03           H
ATOM   1947 3HG1 VAL 3 122    -139.102 -90.671 633.091  1.00  6.03           H
ATOM   1948  CG2 VAL 3 122    -137.923 -88.488 634.212  1.00  6.03           C
ATOM   1949 1HG2 VAL 3 122    -138.295 -88.580 635.233  1.00  6.03           H
ATOM   1950 2HG2 VAL 3 122    -137.192 -87.680 634.164  1.00  6.03           H
ATOM   1951 3HG2 VAL 3 122    -138.753 -88.268 633.541  1.00  6.03           H
ATOM   1952  HN  VAL 3 122    -135.118 -88.592 633.717  1.00  6.03           H
ATOM   1953  N   ASN 3 123    -134.713 -91.741 633.541  1.00  6.03           N
ATOM   1954  CA  ASN 3 123    -134.202 -93.059 633.206  1.00  6.03           C
ATOM   1955  C   ASN 3 123    -133.252 -93.529 634.309  1.00  6.03           C
ATOM   1956  O   ASN 3 123    -133.188 -94.719 634.613  1.00  6.03           O
ATOM   1957  HA  ASN 3 123    -135.084 -93.694 633.117  1.00  6.03           H
ATOM   1958  CB  ASN 3 123    -133.422 -93.030 631.890  1.00  6.03           C
ATOM   1959 1HB  ASN 3 123    -132.805 -92.131 631.849  1.00  6.03           H
ATOM   1960 2HB  ASN 3 123    -132.745 -93.883 631.846  1.00  6.03           H
ATOM   1961  CG  ASN 3 123    -134.369 -93.060 630.690  1.00  6.03           C
ATOM   1962  OD1 ASN 3 123    -135.558 -93.309 630.810  1.00  6.03           O
ATOM   1963  ND2 ASN 3 123    -133.779 -92.793 629.528  1.00  6.03           N
ATOM   1964 1HD2 ASN 3 123    -132.799 -92.597 629.498  1.00  6.03           H
ATOM   1965 2HD2 ASN 3 123    -134.316 -92.789 628.684  1.00  6.03           H
ATOM   1966  HN  ASN 3 123    -134.359 -90.995 632.977  1.00  6.03           H
ATOM   1967  N   SER 3 124    -132.537 -92.570 634.878  1.00  6.03           N
ATOM   1968  CA  SER 3 124    -131.467 -92.886 635.809  1.00  6.03           C
ATOM   1969  C   SER 3 124    -132.041 -93.117 637.208  1.00  6.03           C
ATOM   1970  O   SER 3 124    -131.497 -93.900 637.985  1.00  6.03           O
ATOM   1971  HA  SER 3 124    -131.012 -93.800 635.426  1.00  6.03           H
ATOM   1972  CB  SER 3 124    -130.419 -91.772 635.843  1.00  6.03           C
ATOM   1973 1HB  SER 3 124    -130.899 -90.831 636.114  1.00  6.03           H
ATOM   1974 2HB  SER 3 124    -129.684 -91.989 636.618  1.00  6.03           H
ATOM   1975  HG  SER 3 124    -130.294 -91.031 633.988  1.00  6.03           H
ATOM   1976  OG  SER 3 124    -129.758 -91.622 634.590  1.00  6.03           O
ATOM   1977  HN  SER 3 124    -132.679 -91.594 634.713  1.00  6.03           H
ATOM   1978  N   MET 3 125    -133.134 -92.422 637.487  1.00  6.03           N
ATOM   1979  CA  MET 3 125    -133.629 -92.319 638.849  1.00  6.03           C
ATOM   1980  C   MET 3 125    -133.965 -93.700 639.416  1.00  6.03           C
ATOM   1981  O   MET 3 125    -133.705 -93.974 640.587  1.00  6.03           O
ATOM   1982  HA  MET 3 125    -132.817 -91.871 639.423  1.00  6.03           H
ATOM   1983  CB  MET 3 125    -134.880 -91.438 638.873  1.00  6.03           C
ATOM   1984 1HB  MET 3 125    -135.485 -91.636 637.988  1.00  6.03           H
ATOM   1985 2HB  MET 3 125    -135.491 -91.692 639.740  1.00  6.03           H
ATOM   1986  CG  MET 3 125    -134.506 -89.956 638.922  1.00  6.03           C
ATOM   1987 1HG  MET 3 125    -133.927 -89.689 638.037  1.00  6.03           H
ATOM   1988 2HG  MET 3 125    -135.408 -89.344 638.909  1.00  6.03           H
ATOM   1989  SD  MET 3 125    -133.559 -89.613 640.396  1.00  6.03           S
ATOM   1990  CE  MET 3 125    -131.941 -89.381 639.678  1.00  6.03           C
ATOM   1991 1HE  MET 3 125    -131.640 -90.291 639.159  1.00  6.03           H
ATOM   1992 2HE  MET 3 125    -131.974 -88.553 638.970  1.00  6.03           H
ATOM   1993 3HE  MET 3 125    -131.223 -89.157 640.466  1.00  6.03           H
ATOM   1994  HN  MET 3 125    -133.677 -91.935 636.802  1.00  6.03           H
ATOM   1995  N   TYR 3 126    -134.539 -94.532 638.560  1.00  6.03           N
ATOM   1996  CA  TYR 3 126    -134.933 -95.870 638.967  1.00  6.03           C
ATOM   1997  C   TYR 3 126    -133.713 -96.708 639.353  1.00  6.03           C
ATOM   1998  O   TYR 3 126    -133.715 -97.376 640.386  1.00  6.03           O
ATOM   1999  HA  TYR 3 126    -135.590 -95.778 639.832  1.00  6.03           H
ATOM   2000  CB  TYR 3 126    -135.605 -96.501 637.746  1.00  6.03           C
ATOM   2001 1HB  TYR 3 126    -136.512 -95.942 637.513  1.00  6.03           H
ATOM   2002 2HB  TYR 3 126    -134.941 -96.404 636.887  1.00  6.03           H
ATOM   2003  CG  TYR 3 126    -135.967 -97.977 637.928  1.00  6.03           C
ATOM   2004  HD1 TYR 3 126    -134.701 -98.634 636.328  1.00  6.03           H
ATOM   2005  CD1 TYR 3 126    -135.403 -98.932 637.107  1.00  6.03           C
ATOM   2006  HD2 TYR 3 126    -137.301 -97.599 639.563  1.00  6.03           H
ATOM   2007  CD2 TYR 3 126    -136.856 -98.353 638.914  1.00  6.03           C
ATOM   2008  CE1 TYR 3 126    -135.743-100.320 637.278  1.00  6.03           C
ATOM   2009  HE1 TYR 3 126    -135.305-101.085 636.636  1.00  6.03           H
ATOM   2010  HE2 TYR 3 126    -137.897-100.052 639.860  1.00  6.03           H
ATOM   2011  CE2 TYR 3 126    -137.196 -99.742 639.086  1.00  6.03           C
ATOM   2012  CZ  TYR 3 126    -136.623-100.657 638.259  1.00  6.03           C
ATOM   2013  OH  TYR 3 126    -136.944-101.968 638.421  1.00  6.03           O
ATOM   2014  HH  TYR 3 126    -137.008-102.187 639.395  1.00  6.03           H
ATOM   2015  HN  TYR 3 126    -134.734 -94.306 637.605  1.00  6.03           H
ATOM   2016  N   LYS 3 127    -132.699 -96.646 638.502  1.00  6.03           N
ATOM   2017  CA  LYS 3 127    -131.499 -97.439 638.708  1.00  6.03           C
ATOM   2018  C   LYS 3 127    -130.819 -96.999 640.006  1.00  6.03           C
ATOM   2019  O   LYS 3 127    -130.296 -97.829 640.749  1.00  6.03           O
ATOM   2020  HA  LYS 3 127    -131.809 -98.478 638.816  1.00  6.03           H
ATOM   2021  CB  LYS 3 127    -130.589 -97.363 637.480  1.00  6.03           C
ATOM   2022 1HB  LYS 3 127    -130.472 -96.323 637.174  1.00  6.03           H
ATOM   2023 2HB  LYS 3 127    -129.596 -97.733 637.736  1.00  6.03           H
ATOM   2024  CG  LYS 3 127    -131.162 -98.181 636.321  1.00  6.03           C
ATOM   2025 1HG  LYS 3 127    -132.185 -97.864 636.119  1.00  6.03           H
ATOM   2026 2HG  LYS 3 127    -130.585 -97.990 635.417  1.00  6.03           H
ATOM   2027  CD  LYS 3 127    -131.140 -99.676 636.642  1.00  6.03           C
ATOM   2028 1HD  LYS 3 127    -130.132 -99.975 636.932  1.00  6.03           H
ATOM   2029 2HD  LYS 3 127    -131.790 -99.880 637.493  1.00  6.03           H
ATOM   2030  CE  LYS 3 127    -131.594-100.502 635.437  1.00  6.03           C
ATOM   2031 1HE  LYS 3 127    -132.588-100.183 635.123  1.00  6.03           H
ATOM   2032 2HE  LYS 3 127    -130.924-100.328 634.595  1.00  6.03           H
ATOM   2033  NZ  LYS 3 127    -131.613-101.943 635.774  1.00  6.03           N
ATOM   2034 1HZ  LYS 3 127    -131.819-102.483 634.940  1.00  6.03           H
ATOM   2035 2HZ  LYS 3 127    -130.708-102.217 636.138  1.00  6.03           H
ATOM   2036 3HZ  LYS 3 127    -132.326-102.117 636.473  1.00  6.03           H
ATOM   2037  HN  LYS 3 127    -132.689 -96.068 637.686  1.00  6.03           H
ATOM   2038  N   MET 3 128    -130.848 -95.695 640.239  1.00  6.03           N
ATOM   2039  CA  MET 3 128    -130.283 -95.140 641.457  1.00  6.03           C
ATOM   2040  C   MET 3 128    -131.009 -95.678 642.693  1.00  6.03           C
ATOM   2041  O   MET 3 128    -130.374 -96.027 643.687  1.00  6.03           O
ATOM   2042  HA  MET 3 128    -129.241 -95.462 641.471  1.00  6.03           H
ATOM   2043  CB  MET 3 128    -130.394 -93.615 641.423  1.00  6.03           C
ATOM   2044 1HB  MET 3 128    -130.007 -93.240 640.476  1.00  6.03           H
ATOM   2045 2HB  MET 3 128    -131.442 -93.322 641.478  1.00  6.03           H
ATOM   2046  CG  MET 3 128    -129.621 -92.983 642.582  1.00  6.03           C
ATOM   2047 1HG  MET 3 128    -130.092 -93.243 643.530  1.00  6.03           H
ATOM   2048 2HG  MET 3 128    -128.605 -93.378 642.611  1.00  6.03           H
ATOM   2049  SD  MET 3 128    -129.577 -91.208 642.391  1.00  6.03           S
ATOM   2050  CE  MET 3 128    -128.602 -90.767 643.820  1.00  6.03           C
ATOM   2051 1HE  MET 3 128    -129.109 -91.103 644.724  1.00  6.03           H
ATOM   2052 2HE  MET 3 128    -127.624 -91.243 643.753  1.00  6.03           H
ATOM   2053 3HE  MET 3 128    -128.477 -89.684 643.854  1.00  6.03           H
ATOM   2054  HN  MET 3 128    -131.247 -95.024 639.614  1.00  6.03           H
ATOM   2055  N   ASN 3 129    -132.329 -95.727 642.589  1.00  6.03           N
ATOM   2056  CA  ASN 3 129    -133.145 -96.243 643.674  1.00  6.03           C
ATOM   2057  C   ASN 3 129    -132.765 -97.700 643.945  1.00  6.03           C
ATOM   2058  O   ASN 3 129    -132.489 -98.072 645.084  1.00  6.03           O
ATOM   2059  HA  ASN 3 129    -132.937 -95.593 644.524  1.00  6.03           H
ATOM   2060  CB  ASN 3 129    -134.632 -96.202 643.313  1.00  6.03           C
ATOM   2061 1HB  ASN 3 129    -134.981 -95.170 643.314  1.00  6.03           H
ATOM   2062 2HB  ASN 3 129    -134.774 -96.585 642.303  1.00  6.03           H
ATOM   2063  CG  ASN 3 129    -135.459 -97.028 644.300  1.00  6.03           C
ATOM   2064  OD1 ASN 3 129    -135.643 -98.224 644.146  1.00  6.03           O
ATOM   2065  ND2 ASN 3 129    -135.947 -96.325 645.318  1.00  6.03           N
ATOM   2066 1HD2 ASN 3 129    -135.759 -95.345 645.385  1.00  6.03           H
ATOM   2067 2HD2 ASN 3 129    -136.501 -96.776 646.017  1.00  6.03           H
ATOM   2068  HN  ASN 3 129    -132.838 -95.422 641.785  1.00  6.03           H
ATOM   2069  N   PHE 3 130    -132.762 -98.486 642.877  1.00  6.03           N
ATOM   2070  CA  PHE 3 130    -132.576 -99.921 643.005  1.00  6.03           C
ATOM   2071  C   PHE 3 130    -131.283-100.242 643.757  1.00  6.03           C
ATOM   2072  O   PHE 3 130    -131.304-100.954 644.759  1.00  6.03           O
ATOM   2073  HA  PHE 3 130    -133.426-100.309 643.566  1.00  6.03           H
ATOM   2074  CB  PHE 3 130    -132.481-100.487 641.587  1.00  6.03           C
ATOM   2075 1HB  PHE 3 130    -133.395-100.242 641.046  1.00  6.03           H
ATOM   2076 2HB  PHE 3 130    -131.660 -99.996 641.064  1.00  6.03           H
ATOM   2077  CG  PHE 3 130    -132.265-102.001 641.534  1.00  6.03           C
ATOM   2078  HD1 PHE 3 130    -130.150-101.832 641.414  1.00  6.03           H
ATOM   2079  CD1 PHE 3 130    -131.006-102.506 641.447  1.00  6.03           C
ATOM   2080  HD2 PHE 3 130    -134.343-102.437 641.646  1.00  6.03           H
ATOM   2081  CD2 PHE 3 130    -133.334-102.842 641.576  1.00  6.03           C
ATOM   2082  CE1 PHE 3 130    -130.806-103.911 641.398  1.00  6.03           C
ATOM   2083  HE1 PHE 3 130    -129.796-104.316 641.328  1.00  6.03           H
ATOM   2084  CE2 PHE 3 130    -133.134-104.247 641.527  1.00  6.03           C
ATOM   2085  HE2 PHE 3 130    -133.990-104.921 641.560  1.00  6.03           H
ATOM   2086  CZ  PHE 3 130    -131.874-104.752 641.439  1.00  6.03           C
ATOM   2087  HZ  PHE 3 130    -131.720-105.830 641.402  1.00  6.03           H
ATOM   2088  HN  PHE 3 130    -132.884 -98.157 641.941  1.00  6.03           H
ATOM   2089  N   TYR 3 131    -130.188 -99.699 643.245  1.00  6.03           N
ATOM   2090  CA  TYR 3 131    -128.877 -99.996 643.797  1.00  6.03           C
ATOM   2091  C   TYR 3 131    -128.785 -99.553 645.258  1.00  6.03           C
ATOM   2092  O   TYR 3 131    -128.232-100.267 646.093  1.00  6.03           O
ATOM   2093  HA  TYR 3 131    -128.725-101.074 643.742  1.00  6.03           H
ATOM   2094  CB  TYR 3 131    -127.877 -99.188 642.967  1.00  6.03           C
ATOM   2095 1HB  TYR 3 131    -128.171 -98.139 642.984  1.00  6.03           H
ATOM   2096 2HB  TYR 3 131    -126.896 -99.251 643.437  1.00  6.03           H
ATOM   2097  CG  TYR 3 131    -127.761 -99.647 641.513  1.00  6.03           C
ATOM   2098  HD1 TYR 3 131    -127.836-101.731 642.012  1.00  6.03           H
ATOM   2099  CD1 TYR 3 131    -127.756-100.994 641.213  1.00  6.03           C
ATOM   2100  HD2 TYR 3 131    -127.664 -97.651 640.737  1.00  6.03           H
ATOM   2101  CD2 TYR 3 131    -127.660 -98.715 640.500  1.00  6.03           C
ATOM   2102  CE1 TYR 3 131    -127.647-101.427 639.843  1.00  6.03           C
ATOM   2103  HE1 TYR 3 131    -127.642-102.488 639.593  1.00  6.03           H
ATOM   2104  HE2 TYR 3 131    -127.470 -98.421 638.322  1.00  6.03           H
ATOM   2105  CE2 TYR 3 131    -127.551 -99.147 639.131  1.00  6.03           C
ATOM   2106  CZ  TYR 3 131    -127.549-100.482 638.870  1.00  6.03           C
ATOM   2107  OH  TYR 3 131    -127.446-100.890 637.577  1.00  6.03           O
ATOM   2108  HH  TYR 3 131    -127.240-100.109 636.987  1.00  6.03           H
ATOM   2109  HN  TYR 3 131    -130.187 -99.069 642.468  1.00  6.03           H
ATOM   2110  N   SER 3 132    -129.335 -98.377 645.523  1.00  6.03           N
ATOM   2111  CA  SER 3 132    -129.292 -97.814 646.862  1.00  6.03           C
ATOM   2112  C   SER 3 132    -130.054 -98.717 647.834  1.00  6.03           C
ATOM   2113  O   SER 3 132    -129.605 -98.946 648.956  1.00  6.03           O
ATOM   2114  HA  SER 3 132    -128.234 -97.776 647.124  1.00  6.03           H
ATOM   2115  CB  SER 3 132    -129.873 -96.399 646.884  1.00  6.03           C
ATOM   2116 1HB  SER 3 132    -130.933 -96.439 646.633  1.00  6.03           H
ATOM   2117 2HB  SER 3 132    -129.800 -95.993 647.892  1.00  6.03           H
ATOM   2118  HG  SER 3 132    -129.788 -95.348 645.183  1.00  6.03           H
ATOM   2119  OG  SER 3 132    -129.203 -95.532 645.973  1.00  6.03           O
ATOM   2120  HN  SER 3 132    -129.804 -97.813 644.842  1.00  6.03           H
ATOM   2121  N   CYS 3 133    -131.194 -99.205 647.368  1.00  6.03           N
ATOM   2122  CA  CYS 3 133    -132.067-100.004 648.211  1.00  6.03           C
ATOM   2123  C   CYS 3 133    -131.325-101.288 648.589  1.00  6.03           C
ATOM   2124  O   CYS 3 133    -131.282-101.663 649.759  1.00  6.03           O
ATOM   2125  HA  CYS 3 133    -132.280 -99.405 649.097  1.00  6.03           H
ATOM   2126  CB  CYS 3 133    -133.403-100.297 647.526  1.00  6.03           C
ATOM   2127 1HB  CYS 3 133    -133.231-100.630 646.503  1.00  6.03           H
ATOM   2128 2HB  CYS 3 133    -133.916-101.107 648.043  1.00  6.03           H
ATOM   2129  HG  CYS 3 133    -133.766 -98.150 646.584  1.00  6.03           H
ATOM   2130  SG  CYS 3 133    -134.449 -98.795 647.526  1.00  6.03           S
ATOM   2131  HN  CYS 3 133    -131.523 -99.062 646.434  1.00  6.03           H
ATOM   2132  N   VAL 3 134    -130.760-101.927 647.575  1.00  6.03           N
ATOM   2133  CA  VAL 3 134    -130.067-103.188 647.778  1.00  6.03           C
ATOM   2134  C   VAL 3 134    -128.990-103.006 648.849  1.00  6.03           C
ATOM   2135  O   VAL 3 134    -128.890-103.808 649.776  1.00  6.03           O
ATOM   2136  HA  VAL 3 134    -130.799-103.912 648.136  1.00  6.03           H
ATOM   2137  HB  VAL 3 134    -128.905-102.901 646.011  1.00  6.03           H
ATOM   2138  CB  VAL 3 134    -129.507-103.697 646.448  1.00  6.03           C
ATOM   2139  CG1 VAL 3 134    -128.598-104.909 646.664  1.00  6.03           C
ATOM   2140 1HG1 VAL 3 134    -127.766-104.628 647.309  1.00  6.03           H
ATOM   2141 2HG1 VAL 3 134    -129.168-105.711 647.134  1.00  6.03           H
ATOM   2142 3HG1 VAL 3 134    -128.214-105.251 645.703  1.00  6.03           H
ATOM   2143  CG2 VAL 3 134    -130.635-104.026 645.468  1.00  6.03           C
ATOM   2144 1HG2 VAL 3 134    -131.275-104.797 645.896  1.00  6.03           H
ATOM   2145 2HG2 VAL 3 134    -131.225-103.129 645.279  1.00  6.03           H
ATOM   2146 3HG2 VAL 3 134    -130.210-104.386 644.532  1.00  6.03           H
ATOM   2147  HN  VAL 3 134    -130.771-101.598 646.630  1.00  6.03           H
ATOM   2148  N   LEU 3 135    -128.212-101.946 648.686  1.00  6.03           N
ATOM   2149  CA  LEU 3 135    -127.067-101.718 649.552  1.00  6.03           C
ATOM   2150  C   LEU 3 135    -127.557-101.421 650.971  1.00  6.03           C
ATOM   2151  O   LEU 3 135    -126.973-101.894 651.944  1.00  6.03           O
ATOM   2152  HA  LEU 3 135    -126.485-102.640 649.573  1.00  6.03           H
ATOM   2153  CB  LEU 3 135    -126.165-100.627 648.972  1.00  6.03           C
ATOM   2154 1HB  LEU 3 135    -126.772 -99.739 648.792  1.00  6.03           H
ATOM   2155 2HB  LEU 3 135    -125.423-100.359 649.724  1.00  6.03           H
ATOM   2156  HG  LEU 3 135    -126.167-101.351 646.959  1.00  6.03           H
ATOM   2157  CG  LEU 3 135    -125.433-100.980 647.676  1.00  6.03           C
ATOM   2158  CD1 LEU 3 135    -124.784 -99.741 647.057  1.00  6.03           C
ATOM   2159 1HD1 LEU 3 135    -125.552 -99.001 646.834  1.00  6.03           H
ATOM   2160 2HD1 LEU 3 135    -124.066 -99.318 647.760  1.00  6.03           H
ATOM   2161 3HD1 LEU 3 135    -124.270-100.020 646.137  1.00  6.03           H
ATOM   2162  CD2 LEU 3 135    -124.420-102.103 647.907  1.00  6.03           C
ATOM   2163 1HD2 LEU 3 135    -123.687-101.784 648.647  1.00  6.03           H
ATOM   2164 2HD2 LEU 3 135    -124.939-102.991 648.269  1.00  6.03           H
ATOM   2165 3HD2 LEU 3 135    -123.914-102.335 646.970  1.00  6.03           H
ATOM   2166  HN  LEU 3 135    -128.352-101.252 647.980  1.00  6.03           H
ATOM   2167  N   LEU 3 136    -128.624-100.640 651.042  1.00  6.03           N
ATOM   2168  CA  LEU 3 136    -129.174-100.239 652.327  1.00  6.03           C
ATOM   2169  C   LEU 3 136    -129.688-101.477 653.065  1.00  6.03           C
ATOM   2170  O   LEU 3 136    -129.413-101.655 654.251  1.00  6.03           O
ATOM   2171  HA  LEU 3 136    -128.361 -99.803 652.908  1.00  6.03           H
ATOM   2172  CB  LEU 3 136    -130.233 -99.151 652.140  1.00  6.03           C
ATOM   2173 1HB  LEU 3 136    -130.895 -99.451 651.328  1.00  6.03           H
ATOM   2174 2HB  LEU 3 136    -130.839 -99.103 653.045  1.00  6.03           H
ATOM   2175  HG  LEU 3 136    -128.971 -97.822 651.037  1.00  6.03           H
ATOM   2176  CG  LEU 3 136    -129.705 -97.746 651.839  1.00  6.03           C
ATOM   2177  CD1 LEU 3 136    -130.828 -96.834 651.340  1.00  6.03           C
ATOM   2178 1HD1 LEU 3 136    -131.255 -97.250 650.428  1.00  6.03           H
ATOM   2179 2HD1 LEU 3 136    -131.602 -96.760 652.104  1.00  6.03           H
ATOM   2180 3HD1 LEU 3 136    -130.425 -95.843 651.134  1.00  6.03           H
ATOM   2181  CD2 LEU 3 136    -128.986 -97.158 653.055  1.00  6.03           C
ATOM   2182 1HD2 LEU 3 136    -129.680 -97.098 653.893  1.00  6.03           H
ATOM   2183 2HD2 LEU 3 136    -128.145 -97.797 653.324  1.00  6.03           H
ATOM   2184 3HD2 LEU 3 136    -128.621 -96.160 652.813  1.00  6.03           H
ATOM   2185  HN  LEU 3 136    -129.111-100.283 650.245  1.00  6.03           H
ATOM   2186  N   ILE 3 137    -130.424-102.300 652.333  1.00  6.03           N
ATOM   2187  CA  ILE 3 137    -131.016-103.492 652.915  1.00  6.03           C
ATOM   2188  C   ILE 3 137    -129.907-104.396 653.457  1.00  6.03           C
ATOM   2189  O   ILE 3 137    -130.052-104.991 654.524  1.00  6.03           O
ATOM   2190  HA  ILE 3 137    -131.640-103.173 653.750  1.00  6.03           H
ATOM   2191  HB  ILE 3 137    -131.406-104.246 650.952  1.00  6.03           H
ATOM   2192  CB  ILE 3 137    -131.933-104.184 651.904  1.00  6.03           C
ATOM   2193  CG1 ILE 3 137    -133.203-103.364 651.665  1.00  6.03           C
ATOM   2194 1HG1 ILE 3 137    -133.830-103.391 652.556  1.00  6.03           H
ATOM   2195 2HG1 ILE 3 137    -132.939-102.321 651.492  1.00  6.03           H
ATOM   2196  CG2 ILE 3 137    -132.249-105.616 652.340  1.00  6.03           C
ATOM   2197 1HG2 ILE 3 137    -131.322-106.185 652.418  1.00  6.03           H
ATOM   2198 2HG2 ILE 3 137    -132.747-105.599 653.309  1.00  6.03           H
ATOM   2199 3HG2 ILE 3 137    -132.902-106.084 651.604  1.00  6.03           H
ATOM   2200  CD1 ILE 3 137    -133.986-103.903 650.466  1.00  6.03           C
ATOM   2201 1HD1 ILE 3 137    -133.363-103.852 649.573  1.00  6.03           H
ATOM   2202 2HD1 ILE 3 137    -134.268-104.939 650.653  1.00  6.03           H
ATOM   2203 3HD1 ILE 3 137    -134.883-103.303 650.319  1.00  6.03           H
ATOM   2204  HN  ILE 3 137    -130.617-102.164 651.361  1.00  6.03           H
ATOM   2205  N   MET 3 138    -128.823-104.469 652.698  1.00  6.03           N
ATOM   2206  CA  MET 3 138    -127.669-105.247 653.115  1.00  6.03           C
ATOM   2207  C   MET 3 138    -127.099-104.719 654.432  1.00  6.03           C
ATOM   2208  O   MET 3 138    -126.819-105.493 655.346  1.00  6.03           O
ATOM   2209  HA  MET 3 138    -128.034-106.264 653.251  1.00  6.03           H
ATOM   2210  CB  MET 3 138    -126.592-105.183 652.030  1.00  6.03           C
ATOM   2211 1HB  MET 3 138    -127.019-105.472 651.070  1.00  6.03           H
ATOM   2212 2HB  MET 3 138    -126.237-104.157 651.925  1.00  6.03           H
ATOM   2213  CG  MET 3 138    -125.417-106.102 652.369  1.00  6.03           C
ATOM   2214 1HG  MET 3 138    -124.998-105.828 653.337  1.00  6.03           H
ATOM   2215 2HG  MET 3 138    -125.763-107.133 652.451  1.00  6.03           H
ATOM   2216  SD  MET 3 138    -124.161-105.980 651.106  1.00  6.03           S
ATOM   2217  CE  MET 3 138    -123.617-104.301 651.372  1.00  6.03           C
ATOM   2218 1HE  MET 3 138    -124.456-103.620 651.229  1.00  6.03           H
ATOM   2219 2HE  MET 3 138    -123.235-104.199 652.387  1.00  6.03           H
ATOM   2220 3HE  MET 3 138    -122.828-104.058 650.660  1.00  6.03           H
ATOM   2221  HN  MET 3 138    -128.727-104.010 651.815  1.00  6.03           H
ATOM   2222  N   CYS 3 139    -126.943-103.404 654.489  1.00  6.03           N
ATOM   2223  CA  CYS 3 139    -126.339-102.771 655.648  1.00  6.03           C
ATOM   2224  C   CYS 3 139    -127.250-103.010 656.855  1.00  6.03           C
ATOM   2225  O   CYS 3 139    -126.769-103.234 657.965  1.00  6.03           O
ATOM   2226  HA  CYS 3 139    -125.369-103.246 655.795  1.00  6.03           H
ATOM   2227  CB  CYS 3 139    -126.086-101.280 655.411  1.00  6.03           C
ATOM   2228 1HB  CYS 3 139    -126.997-100.800 655.056  1.00  6.03           H
ATOM   2229 2HB  CYS 3 139    -125.815-100.796 656.349  1.00  6.03           H
ATOM   2230  HG  CYS 3 139    -125.493-101.310 653.115  1.00  6.03           H
ATOM   2231  SG  CYS 3 139    -124.745-101.061 654.185  1.00  6.03           S
ATOM   2232  HN  CYS 3 139    -127.221-102.776 653.761  1.00  6.03           H
ATOM   2233  N   ILE 3 140    -128.548-102.953 656.596  1.00  6.03           N
ATOM   2234  CA  ILE 3 140    -129.530-103.182 657.642  1.00  6.03           C
ATOM   2235  C   ILE 3 140    -129.338-104.587 658.217  1.00  6.03           C
ATOM   2236  O   ILE 3 140    -129.398-104.779 659.431  1.00  6.03           O
ATOM   2237  HA  ILE 3 140    -129.340-102.457 658.433  1.00  6.03           H
ATOM   2238  HB  ILE 3 140    -131.053-103.434 656.162  1.00  6.03           H
ATOM   2239  CB  ILE 3 140    -130.943-102.921 657.117  1.00  6.03           C
ATOM   2240  CG1 ILE 3 140    -131.164-101.429 656.857  1.00  6.03           C
ATOM   2241 1HG1 ILE 3 140    -131.191-100.891 657.805  1.00  6.03           H
ATOM   2242 2HG1 ILE 3 140    -130.327-101.028 656.287  1.00  6.03           H
ATOM   2243  CG2 ILE 3 140    -131.996-103.500 658.065  1.00  6.03           C
ATOM   2244 1HG2 ILE 3 140    -131.850-104.576 658.155  1.00  6.03           H
ATOM   2245 2HG2 ILE 3 140    -131.896-103.036 659.046  1.00  6.03           H
ATOM   2246 3HG2 ILE 3 140    -132.991-103.300 657.668  1.00  6.03           H
ATOM   2247  CD1 ILE 3 140    -132.469-101.193 656.093  1.00  6.03           C
ATOM   2248 1HD1 ILE 3 140    -132.428-101.713 655.136  1.00  6.03           H
ATOM   2249 2HD1 ILE 3 140    -133.306-101.574 656.678  1.00  6.03           H
ATOM   2250 3HD1 ILE 3 140    -132.601-100.125 655.922  1.00  6.03           H
ATOM   2251  HN  ILE 3 140    -128.930-102.755 655.694  1.00  6.03           H
ATOM   2252  N   SER 3 141    -129.110-105.534 657.319  1.00  6.03           N
ATOM   2253  CA  SER 3 141    -128.995-106.927 657.712  1.00  6.03           C
ATOM   2254  C   SER 3 141    -127.749-107.126 658.578  1.00  6.03           C
ATOM   2255  O   SER 3 141    -127.785-107.857 659.566  1.00  6.03           O
ATOM   2256  HA  SER 3 141    -129.897-107.141 658.286  1.00  6.03           H
ATOM   2257  CB  SER 3 141    -128.942-107.843 656.488  1.00  6.03           C
ATOM   2258 1HB  SER 3 141    -128.065-107.598 655.890  1.00  6.03           H
ATOM   2259 2HB  SER 3 141    -128.827-108.877 656.813  1.00  6.03           H
ATOM   2260  HG  SER 3 141    -130.002-106.982 655.025  1.00  6.03           H
ATOM   2261  OG  SER 3 141    -130.112-107.727 655.683  1.00  6.03           O
ATOM   2262  HN  SER 3 141    -129.004-105.361 656.339  1.00  6.03           H
ATOM   2263  N   VAL 3 142    -126.676-106.462 658.174  1.00  6.03           N
ATOM   2264  CA  VAL 3 142    -125.431-106.527 658.921  1.00  6.03           C
ATOM   2265  C   VAL 3 142    -125.639-105.908 660.305  1.00  6.03           C
ATOM   2266  O   VAL 3 142    -125.199-106.464 661.310  1.00  6.03           O
ATOM   2267  HA  VAL 3 142    -125.175-107.579 659.043  1.00  6.03           H
ATOM   2268  HB  VAL 3 142    -124.634-104.843 657.880  1.00  6.03           H
ATOM   2269  CB  VAL 3 142    -124.309-105.854 658.128  1.00  6.03           C
ATOM   2270  CG1 VAL 3 142    -123.034-105.745 658.967  1.00  6.03           C
ATOM   2271 1HG1 VAL 3 142    -123.235-105.152 659.859  1.00  6.03           H
ATOM   2272 2HG1 VAL 3 142    -122.705-106.742 659.260  1.00  6.03           H
ATOM   2273 3HG1 VAL 3 142    -122.253-105.263 658.379  1.00  6.03           H
ATOM   2274  CG2 VAL 3 142    -124.042-106.597 656.818  1.00  6.03           C
ATOM   2275 1HG2 VAL 3 142    -123.748-107.624 657.036  1.00  6.03           H
ATOM   2276 2HG2 VAL 3 142    -124.947-106.600 656.210  1.00  6.03           H
ATOM   2277 3HG2 VAL 3 142    -123.240-106.098 656.274  1.00  6.03           H
ATOM   2278  HN  VAL 3 142    -126.648-105.889 657.355  1.00  6.03           H
ATOM   2279  N   ASP 3 143    -126.310-104.766 660.313  1.00  6.03           N
ATOM   2280  CA  ASP 3 143    -126.524-104.032 661.549  1.00  6.03           C
ATOM   2281  C   ASP 3 143    -127.331-104.899 662.518  1.00  6.03           C
ATOM   2282  O   ASP 3 143    -127.052-104.920 663.716  1.00  6.03           O
ATOM   2283  HA  ASP 3 143    -125.526-103.805 661.924  1.00  6.03           H
ATOM   2284  CB  ASP 3 143    -127.314-102.746 661.296  1.00  6.03           C
ATOM   2285 1HB  ASP 3 143    -126.886-102.213 660.446  1.00  6.03           H
ATOM   2286 2HB  ASP 3 143    -128.342-102.992 661.032  1.00  6.03           H
ATOM   2287  CG  ASP 3 143    -127.300-101.843 662.530  1.00  6.03           C
ATOM   2288  OD1 ASP 3 143    -126.181-101.524 662.988  1.00  6.03           O
ATOM   2289  OD2 ASP 3 143    -128.409-101.491 662.988  1.00  6.03           O
ATOM   2290  HN  ASP 3 143    -126.702-104.342 659.496  1.00  6.03           H
ATOM   2291  N   ARG 3 144    -128.314-105.593 661.963  1.00  6.03           N
ATOM   2292  CA  ARG 3 144    -129.141-106.484 662.758  1.00  6.03           C
ATOM   2293  C   ARG 3 144    -128.276-107.548 663.436  1.00  6.03           C
ATOM   2294  O   ARG 3 144    -128.407-107.789 664.635  1.00  6.03           O
ATOM   2295  HA  ARG 3 144    -129.618-105.838 663.495  1.00  6.03           H
ATOM   2296  CB  ARG 3 144    -130.199-107.172 661.892  1.00  6.03           C
ATOM   2297 1HB  ARG 3 144    -129.769-107.434 660.926  1.00  6.03           H
ATOM   2298 2HB  ARG 3 144    -130.512-108.102 662.365  1.00  6.03           H
ATOM   2299  CG  ARG 3 144    -131.414-106.264 661.686  1.00  6.03           C
ATOM   2300 1HG  ARG 3 144    -131.082-105.269 661.389  1.00  6.03           H
ATOM   2301 2HG  ARG 3 144    -132.028-106.652 660.874  1.00  6.03           H
ATOM   2302  CD  ARG 3 144    -132.250-106.169 662.964  1.00  6.03           C
ATOM   2303 1HD  ARG 3 144    -132.243-107.126 663.485  1.00  6.03           H
ATOM   2304 2HD  ARG 3 144    -131.813-105.434 663.640  1.00  6.03           H
ATOM   2305  NE  ARG 3 144    -133.640-105.785 662.632  1.00  6.03           N
ATOM   2306  HE  ARG 3 144    -133.794-105.259 661.795  1.00  6.03           H
ATOM   2307  CZ  ARG 3 144    -134.705-106.098 663.382  1.00  6.03           C
ATOM   2308  NH1 ARG 3 144    -134.558-106.801 664.513  1.00  6.03           N
ATOM   2309 1HH1 ARG 3 144    -133.648-107.096 664.803  1.00  6.03           H
ATOM   2310 2HH1 ARG 3 144    -135.358-107.031 665.067  1.00  6.03           H
ATOM   2311  NH2 ARG 3 144    -135.920-105.697 662.983  1.00  6.03           N
ATOM   2312 1HH2 ARG 3 144    -136.726-105.923 663.532  1.00  6.03           H
ATOM   2313 2HH2 ARG 3 144    -136.022-105.173 662.138  1.00  6.03           H
ATOM   2314  HN  ARG 3 144    -128.547-105.553 660.992  1.00  6.03           H
ATOM   2315  N   TYR 3 145    -127.411-108.158 662.638  1.00  6.03           N
ATOM   2316  CA  TYR 3 145    -126.556-109.222 663.135  1.00  6.03           C
ATOM   2317  C   TYR 3 145    -125.695-108.734 664.302  1.00  6.03           C
ATOM   2318  O   TYR 3 145    -125.649-109.371 665.353  1.00  6.03           O
ATOM   2319  HA  TYR 3 145    -127.197-110.034 663.481  1.00  6.03           H
ATOM   2320  CB  TYR 3 145    -125.644-109.610 661.970  1.00  6.03           C
ATOM   2321 1HB  TYR 3 145    -126.249-110.060 661.183  1.00  6.03           H
ATOM   2322 2HB  TYR 3 145    -125.200-108.706 661.553  1.00  6.03           H
ATOM   2323  CG  TYR 3 145    -124.525-110.581 662.352  1.00  6.03           C
ATOM   2324  HD1 TYR 3 145    -122.979-109.110 662.144  1.00  6.03           H
ATOM   2325  CD1 TYR 3 145    -123.216-110.146 662.388  1.00  6.03           C
ATOM   2326  HD2 TYR 3 145    -125.859-112.236 662.632  1.00  6.03           H
ATOM   2327  CD2 TYR 3 145    -124.825-111.892 662.661  1.00  6.03           C
ATOM   2328  CE1 TYR 3 145    -122.163-111.060 662.747  1.00  6.03           C
ATOM   2329  HE1 TYR 3 145    -121.125-110.729 662.779  1.00  6.03           H
ATOM   2330  HE2 TYR 3 145    -123.995-113.845 663.266  1.00  6.03           H
ATOM   2331  CE2 TYR 3 145    -123.772-112.806 663.020  1.00  6.03           C
ATOM   2332  CZ  TYR 3 145    -122.493-112.345 663.046  1.00  6.03           C
ATOM   2333  OH  TYR 3 145    -121.498-113.208 663.385  1.00  6.03           O
ATOM   2334  HH  TYR 3 145    -121.884-114.105 663.604  1.00  6.03           H
ATOM   2335  HN  TYR 3 145    -127.290-107.935 661.671  1.00  6.03           H
ATOM   2336  N   ILE 3 146    -125.033-107.609 664.076  1.00  6.03           N
ATOM   2337  CA  ILE 3 146    -124.115-107.070 665.065  1.00  6.03           C
ATOM   2338  C   ILE 3 146    -124.875-106.794 666.364  1.00  6.03           C
ATOM   2339  O   ILE 3 146    -124.373-107.072 667.452  1.00  6.03           O
ATOM   2340  HA  ILE 3 146    -123.361-107.832 665.261  1.00  6.03           H
ATOM   2341  HB  ILE 3 146    -124.130-105.157 664.109  1.00  6.03           H
ATOM   2342  CB  ILE 3 146    -123.386-105.845 664.508  1.00  6.03           C
ATOM   2343  CG1 ILE 3 146    -122.465-106.236 663.350  1.00  6.03           C
ATOM   2344 1HG1 ILE 3 146    -121.625-106.817 663.728  1.00  6.03           H
ATOM   2345 2HG1 ILE 3 146    -123.005-106.874 662.650  1.00  6.03           H
ATOM   2346  CG2 ILE 3 146    -122.632-105.105 665.614  1.00  6.03           C
ATOM   2347 1HG2 ILE 3 146    -123.338-104.775 666.376  1.00  6.03           H
ATOM   2348 2HG2 ILE 3 146    -121.899-105.774 666.065  1.00  6.03           H
ATOM   2349 3HG2 ILE 3 146    -122.123-104.239 665.191  1.00  6.03           H
ATOM   2350  CD1 ILE 3 146    -121.946-104.995 662.620  1.00  6.03           C
ATOM   2351 1HD1 ILE 3 146    -122.788-104.429 662.222  1.00  6.03           H
ATOM   2352 2HD1 ILE 3 146    -121.386-104.371 663.317  1.00  6.03           H
ATOM   2353 3HD1 ILE 3 146    -121.294-105.301 661.801  1.00  6.03           H
ATOM   2354  HN  ILE 3 146    -125.115-107.070 663.238  1.00  6.03           H
ATOM   2355  N   ALA 3 147    -126.074-106.252 666.206  1.00  6.03           N
ATOM   2356  CA  ALA 3 147    -126.870-105.850 667.354  1.00  6.03           C
ATOM   2357  C   ALA 3 147    -127.202-107.084 668.195  1.00  6.03           C
ATOM   2358  O   ALA 3 147    -127.377-106.984 669.409  1.00  6.03           O
ATOM   2359  HA  ALA 3 147    -126.269-105.165 667.951  1.00  6.03           H
ATOM   2360  CB  ALA 3 147    -128.124-105.117 666.874  1.00  6.03           C
ATOM   2361 1HB  ALA 3 147    -127.833-104.233 666.307  1.00  6.03           H
ATOM   2362 2HB  ALA 3 147    -128.711-105.779 666.238  1.00  6.03           H
ATOM   2363 3HB  ALA 3 147    -128.721-104.816 667.735  1.00  6.03           H
ATOM   2364  HN  ALA 3 147    -126.500-106.086 665.317  1.00  6.03           H
ATOM   2365  N   ILE 3 148    -127.279-108.220 667.518  1.00  6.03           N
ATOM   2366  CA  ILE 3 148    -127.665-109.458 668.173  1.00  6.03           C
ATOM   2367  C   ILE 3 148    -126.418-110.143 668.735  1.00  6.03           C
ATOM   2368  O   ILE 3 148    -126.426-110.622 669.868  1.00  6.03           O
ATOM   2369  HA  ILE 3 148    -128.320-109.197 669.004  1.00  6.03           H
ATOM   2370  HB  ILE 3 148    -127.927-110.416 666.279  1.00  6.03           H
ATOM   2371  CB  ILE 3 148    -128.474-110.340 667.219  1.00  6.03           C
ATOM   2372  CG1 ILE 3 148    -129.830-109.706 666.903  1.00  6.03           C
ATOM   2373 1HG1 ILE 3 148    -130.452-109.704 667.799  1.00  6.03           H
ATOM   2374 2HG1 ILE 3 148    -129.690-108.665 666.611  1.00  6.03           H
ATOM   2375  CG2 ILE 3 148    -128.619-111.758 667.774  1.00  6.03           C
ATOM   2376 1HG2 ILE 3 148    -127.631-112.200 667.906  1.00  6.03           H
ATOM   2377 2HG2 ILE 3 148    -129.131-111.721 668.735  1.00  6.03           H
ATOM   2378 3HG2 ILE 3 148    -129.197-112.364 667.077  1.00  6.03           H
ATOM   2379  CD1 ILE 3 148    -130.542-110.466 665.782  1.00  6.03           C
ATOM   2380 1HD1 ILE 3 148    -129.928-110.444 664.882  1.00  6.03           H
ATOM   2381 2HD1 ILE 3 148    -130.702-111.499 666.089  1.00  6.03           H
ATOM   2382 3HD1 ILE 3 148    -131.503-109.994 665.578  1.00  6.03           H
ATOM   2383  HN  ILE 3 148    -127.084-108.302 666.540  1.00  6.03           H
ATOM   2384  N   ALA 3 149    -125.375-110.166 667.918  1.00  6.03           N
ATOM   2385  CA  ALA 3 149    -124.201-110.965 668.226  1.00  6.03           C
ATOM   2386  C   ALA 3 149    -123.368-110.249 669.291  1.00  6.03           C
ATOM   2387  O   ALA 3 149    -122.786-110.891 670.164  1.00  6.03           O
ATOM   2388  HA  ALA 3 149    -124.544-111.919 668.626  1.00  6.03           H
ATOM   2389  CB  ALA 3 149    -123.409-111.224 666.943  1.00  6.03           C
ATOM   2390 1HB  ALA 3 149    -124.036-111.760 666.231  1.00  6.03           H
ATOM   2391 2HB  ALA 3 149    -123.098-110.273 666.509  1.00  6.03           H
ATOM   2392 3HB  ALA 3 149    -122.528-111.823 667.174  1.00  6.03           H
ATOM   2393  HN  ALA 3 149    -125.325-109.654 667.061  1.00  6.03           H
ATOM   2394  N   GLN 3 150    -123.337-108.928 669.184  1.00  6.03           N
ATOM   2395  CA  GLN 3 150    -122.447-108.131 670.011  1.00  6.03           C
ATOM   2396  C   GLN 3 150    -123.250-107.122 670.834  1.00  6.03           C
ATOM   2397  O   GLN 3 150    -122.873-105.955 670.932  1.00  6.03           O
ATOM   2398  HA  GLN 3 150    -121.954-108.841 670.674  1.00  6.03           H
ATOM   2399  CB  GLN 3 150    -121.391-107.426 669.157  1.00  6.03           C
ATOM   2400 1HB  GLN 3 150    -121.879-106.756 668.449  1.00  6.03           H
ATOM   2401 2HB  GLN 3 150    -120.757-106.809 669.794  1.00  6.03           H
ATOM   2402  CG  GLN 3 150    -120.531-108.439 668.401  1.00  6.03           C
ATOM   2403 1HG  GLN 3 150    -120.157-109.193 669.093  1.00  6.03           H
ATOM   2404 2HG  GLN 3 150    -121.141-108.960 667.662  1.00  6.03           H
ATOM   2405  CD  GLN 3 150    -119.355-107.750 667.705  1.00  6.03           C
ATOM   2406  OE1 GLN 3 150    -119.224-106.537 667.707  1.00  6.03           O
ATOM   2407  NE2 GLN 3 150    -118.511-108.589 667.111  1.00  6.03           N
ATOM   2408 1HE2 GLN 3 150    -118.677-109.574 667.147  1.00  6.03           H
ATOM   2409 2HE2 GLN 3 150    -117.710-108.234 666.629  1.00  6.03           H
ATOM   2410  HN  GLN 3 150    -123.904-108.406 668.547  1.00  6.03           H
ATOM   2411  N   ALA 3 151    -124.342-107.609 671.406  1.00  6.03           N
ATOM   2412  CA  ALA 3 151    -125.332-106.726 671.999  1.00  6.03           C
ATOM   2413  C   ALA 3 151    -124.635-105.751 672.950  1.00  6.03           C
ATOM   2414  O   ALA 3 151    -124.943-104.560 672.957  1.00  6.03           O
ATOM   2415  HA  ALA 3 151    -125.801-106.163 671.193  1.00  6.03           H
ATOM   2416  CB  ALA 3 151    -126.403-107.562 672.704  1.00  6.03           C
ATOM   2417 1HB  ALA 3 151    -126.888-108.217 671.980  1.00  6.03           H
ATOM   2418 2HB  ALA 3 151    -125.939-108.164 673.485  1.00  6.03           H
ATOM   2419 3HB  ALA 3 151    -127.146-106.900 673.149  1.00  6.03           H
ATOM   2420  HN  ALA 3 151    -124.554-108.584 671.466  1.00  6.03           H
ATOM   2421  N   MET 3 152    -123.709-106.292 673.728  1.00  6.03           N
ATOM   2422  CA  MET 3 152    -123.000-105.493 674.712  1.00  6.03           C
ATOM   2423  C   MET 3 152    -122.181-104.391 674.037  1.00  6.03           C
ATOM   2424  O   MET 3 152    -122.328-103.215 674.364  1.00  6.03           O
ATOM   2425  HA  MET 3 152    -123.771-105.049 675.341  1.00  6.03           H
ATOM   2426  CB  MET 3 152    -122.069-106.395 675.526  1.00  6.03           C
ATOM   2427 1HB  MET 3 152    -121.581-107.111 674.865  1.00  6.03           H
ATOM   2428 2HB  MET 3 152    -121.282-105.794 675.982  1.00  6.03           H
ATOM   2429  CG  MET 3 152    -122.843-107.142 676.614  1.00  6.03           C
ATOM   2430 1HG  MET 3 152    -123.725-106.570 676.902  1.00  6.03           H
ATOM   2431 2HG  MET 3 152    -123.195-108.099 676.229  1.00  6.03           H
ATOM   2432  SD  MET 3 152    -121.797-107.405 678.036  1.00  6.03           S
ATOM   2433  CE  MET 3 152    -122.125-105.904 678.945  1.00  6.03           C
ATOM   2434 1HE  MET 3 152    -121.841-105.043 678.339  1.00  6.03           H
ATOM   2435 2HE  MET 3 152    -123.188-105.847 679.181  1.00  6.03           H
ATOM   2436 3HE  MET 3 152    -121.547-105.905 679.869  1.00  6.03           H
ATOM   2437  HN  MET 3 152    -123.443-107.255 673.693  1.00  6.03           H
ATOM   2438  N   ARG 3 153    -121.335-104.811 673.108  1.00  6.03           N
ATOM   2439  CA  ARG 3 153    -120.449-103.882 672.427  1.00  6.03           C
ATOM   2440  C   ARG 3 153    -121.262-102.862 671.628  1.00  6.03           C
ATOM   2441  O   ARG 3 153    -120.891-101.692 671.550  1.00  6.03           O
ATOM   2442  HA  ARG 3 153    -119.887-103.397 673.226  1.00  6.03           H
ATOM   2443  CB  ARG 3 153    -119.498-104.620 671.482  1.00  6.03           C
ATOM   2444 1HB  ARG 3 153    -120.063-105.318 670.865  1.00  6.03           H
ATOM   2445 2HB  ARG 3 153    -119.026-103.907 670.806  1.00  6.03           H
ATOM   2446  CG  ARG 3 153    -118.424-105.376 672.266  1.00  6.03           C
ATOM   2447 1HG  ARG 3 153    -117.932-104.698 672.963  1.00  6.03           H
ATOM   2448 2HG  ARG 3 153    -118.889-106.163 672.860  1.00  6.03           H
ATOM   2449  CD  ARG 3 153    -117.386-105.988 671.323  1.00  6.03           C
ATOM   2450 1HD  ARG 3 153    -117.859-106.732 670.681  1.00  6.03           H
ATOM   2451 2HD  ARG 3 153    -116.978-105.217 670.669  1.00  6.03           H
ATOM   2452  NE  ARG 3 153    -116.298-106.614 672.106  1.00  6.03           N
ATOM   2453  HE  ARG 3 153    -116.373-106.606 673.103  1.00  6.03           H
ATOM   2454  CZ  ARG 3 153    -115.217-107.192 671.562  1.00  6.03           C
ATOM   2455  NH1 ARG 3 153    -115.064-107.231 670.232  1.00  6.03           N
ATOM   2456 1HH1 ARG 3 153    -115.759-106.828 669.636  1.00  6.03           H
ATOM   2457 2HH1 ARG 3 153    -114.255-107.664 669.834  1.00  6.03           H
ATOM   2458  NH2 ARG 3 153    -114.292-107.729 672.369  1.00  6.03           N
ATOM   2459 1HH2 ARG 3 153    -113.480-108.164 671.980  1.00  6.03           H
ATOM   2460 2HH2 ARG 3 153    -114.414-107.695 673.361  1.00  6.03           H
ATOM   2461  HN  ARG 3 153    -121.250-105.765 672.819  1.00  6.03           H
ATOM   2462  N   ALA 3 154    -122.356-103.343 671.055  1.00  6.03           N
ATOM   2463  CA  ALA 3 154    -123.167-102.515 670.179  1.00  6.03           C
ATOM   2464  C   ALA 3 154    -123.735-101.340 670.977  1.00  6.03           C
ATOM   2465  O   ALA 3 154    -123.979-100.269 670.423  1.00  6.03           O
ATOM   2466  HA  ALA 3 154    -122.519-102.129 669.392  1.00  6.03           H
ATOM   2467  CB  ALA 3 154    -124.263-103.370 669.539  1.00  6.03           C
ATOM   2468 1HB  ALA 3 154    -123.807-104.172 668.960  1.00  6.03           H
ATOM   2469 2HB  ALA 3 154    -124.892-103.798 670.320  1.00  6.03           H
ATOM   2470 3HB  ALA 3 154    -124.872-102.748 668.882  1.00  6.03           H
ATOM   2471  HN  ALA 3 154    -122.688-104.278 671.180  1.00  6.03           H
ATOM   2472  N   HIS 3 155    -123.930-101.580 672.265  1.00  6.03           N
ATOM   2473  CA  HIS 3 155    -124.470-100.557 673.144  1.00  6.03           C
ATOM   2474  C   HIS 3 155    -123.419 -99.468 673.370  1.00  6.03           C
ATOM   2475  O   HIS 3 155    -123.711 -98.281 673.237  1.00  6.03           O
ATOM   2476  HA  HIS 3 155    -125.326-100.122 672.629  1.00  6.03           H
ATOM   2477  CB  HIS 3 155    -124.975-101.173 674.450  1.00  6.03           C
ATOM   2478 1HB  HIS 3 155    -125.638-102.006 674.214  1.00  6.03           H
ATOM   2479 2HB  HIS 3 155    -124.128-101.586 674.997  1.00  6.03           H
ATOM   2480  CG  HIS 3 155    -125.709-100.202 675.344  1.00  6.03           C
ATOM   2481  HD1 HIS 3 155    -124.127 -99.600 676.637  1.00  6.03           H
ATOM   2482  ND1 HIS 3 155    -125.091 -99.523 676.379  1.00  6.03           N
ATOM   2483  CD2 HIS 3 155    -127.013 -99.803 675.347  1.00  6.03           C
ATOM   2484  HD2 HIS 3 155    -127.785-100.146 674.658  1.00  6.03           H
ATOM   2485  CE1 HIS 3 155    -125.992 -98.754 676.972  1.00  6.03           C
ATOM   2486  HE1 HIS 3 155    -125.813 -98.096 677.822  1.00  6.03           H
ATOM   2487  NE2 HIS 3 155    -127.183 -98.929 676.331  1.00  6.03           N
ATOM   2488  HN  HIS 3 155    -123.727-102.453 672.708  1.00  6.03           H
ATOM   2489  N   THR 3 156    -122.217 -99.912 673.709  1.00  6.03           N
ATOM   2490  CA  THR 3 156    -121.155 -98.991 674.075  1.00  6.03           C
ATOM   2491  C   THR 3 156    -120.774 -98.114 672.880  1.00  6.03           C
ATOM   2492  O   THR 3 156    -120.373 -96.964 673.052  1.00  6.03           O
ATOM   2493  HA  THR 3 156    -121.529 -98.326 674.853  1.00  6.03           H
ATOM   2494  HB  THR 3 156    -119.096 -99.192 674.739  1.00  6.03           H
ATOM   2495  CB  THR 3 156    -119.985 -99.812 674.622  1.00  6.03           C
ATOM   2496  OG1 THR 3 156    -119.863-100.897 673.707  1.00  6.03           O
ATOM   2497  HG1 THR 3 156    -120.208-100.626 672.808  1.00  6.03           H
ATOM   2498  CG2 THR 3 156    -120.316-100.485 675.956  1.00  6.03           C
ATOM   2499 1HG2 THR 3 156    -121.164-101.156 675.823  1.00  6.03           H
ATOM   2500 2HG2 THR 3 156    -120.567 -99.723 676.695  1.00  6.03           H
ATOM   2501 3HG2 THR 3 156    -119.452-101.054 676.300  1.00  6.03           H
ATOM   2502  HN  THR 3 156    -121.965-100.880 673.735  1.00  6.03           H
ATOM   2503  N   TRP 3 157    -120.915 -98.690 671.695  1.00  6.03           N
ATOM   2504  CA  TRP 3 157    -120.367 -98.079 670.496  1.00  6.03           C
ATOM   2505  C   TRP 3 157    -121.522 -97.449 669.716  1.00  6.03           C
ATOM   2506  O   TRP 3 157    -121.431 -97.268 668.503  1.00  6.03           O
ATOM   2507  HA  TRP 3 157    -119.663 -97.307 670.808  1.00  6.03           H
ATOM   2508  CB  TRP 3 157    -119.575 -99.098 669.674  1.00  6.03           C
ATOM   2509 1HB  TRP 3 157    -120.191 -99.985 669.524  1.00  6.03           H
ATOM   2510 2HB  TRP 3 157    -119.376 -98.678 668.688  1.00  6.03           H
ATOM   2511  CG  TRP 3 157    -118.249 -99.516 670.312  1.00  6.03           C
ATOM   2512  HD1 TRP 3 157    -118.614 -99.268 672.417  1.00  6.03           H
ATOM   2513  CD1 TRP 3 157    -117.933 -99.549 671.613  1.00  6.03           C
ATOM   2514  CD2 TRP 3 157    -117.065 -99.964 669.618  1.00  6.03           C
ATOM   2515  NE1 TRP 3 157    -116.638 -99.983 671.809  1.00  6.03           N
ATOM   2516  HE1 TRP 3 157    -116.176-100.090 672.690  1.00  6.03           H
ATOM   2517  CE2 TRP 3 157    -116.093-100.243 670.557  1.00  6.03           C
ATOM   2518  HE3 TRP 3 157    -117.574 -99.915 667.482  1.00  6.03           H
ATOM   2519  CE3 TRP 3 157    -116.824-100.128 668.243  1.00  6.03           C
ATOM   2520  CZ2 TRP 3 157    -114.814-100.703 670.223  1.00  6.03           C
ATOM   2521  HZ2 TRP 3 157    -114.063-100.916 670.984  1.00  6.03           H
ATOM   2522  CZ3 TRP 3 157    -115.540-100.588 667.925  1.00  6.03           C
ATOM   2523  HZ3 TRP 3 157    -115.300-100.732 666.872  1.00  6.03           H
ATOM   2524  CH2 TRP 3 157    -114.550-100.873 668.858  1.00  6.03           C
ATOM   2525  HH2 TRP 3 157    -113.574-101.228 668.530  1.00  6.03           H
ATOM   2526  HN  TRP 3 157    -121.392 -99.556 671.548  1.00  6.03           H
ATOM   2527  N   ARG 3 158    -122.583 -97.132 670.444  1.00  6.03           N
ATOM   2528  CA  ARG 3 158    -123.821 -96.705 669.816  1.00  6.03           C
ATOM   2529  C   ARG 3 158    -123.581 -95.458 668.963  1.00  6.03           C
ATOM   2530  O   ARG 3 158    -124.064 -95.370 667.835  1.00  6.03           O
ATOM   2531  HA  ARG 3 158    -124.127 -97.550 669.198  1.00  6.03           H
ATOM   2532  CB  ARG 3 158    -124.893 -96.399 670.864  1.00  6.03           C
ATOM   2533 1HB  ARG 3 158    -124.984 -97.239 671.552  1.00  6.03           H
ATOM   2534 2HB  ARG 3 158    -124.593 -95.534 671.455  1.00  6.03           H
ATOM   2535  CG  ARG 3 158    -126.246 -96.126 670.202  1.00  6.03           C
ATOM   2536 1HG  ARG 3 158    -126.150 -95.298 669.500  1.00  6.03           H
ATOM   2537 2HG  ARG 3 158    -126.555 -96.998 669.626  1.00  6.03           H
ATOM   2538  CD  ARG 3 158    -127.312 -95.795 671.248  1.00  6.03           C
ATOM   2539 1HD  ARG 3 158    -127.345 -96.578 672.006  1.00  6.03           H
ATOM   2540 2HD  ARG 3 158    -127.055 -94.867 671.759  1.00  6.03           H
ATOM   2541  NE  ARG 3 158    -128.635 -95.665 670.598  1.00  6.03           N
ATOM   2542  HE  ARG 3 158    -128.667 -95.644 669.599  1.00  6.03           H
ATOM   2543  CZ  ARG 3 158    -129.794 -95.574 671.265  1.00  6.03           C
ATOM   2544  NH1 ARG 3 158    -129.811 -95.598 672.605  1.00  6.03           N
ATOM   2545 1HH1 ARG 3 158    -128.955 -95.684 673.115  1.00  6.03           H
ATOM   2546 2HH1 ARG 3 158    -130.680 -95.530 673.095  1.00  6.03           H
ATOM   2547  NH2 ARG 3 158    -130.935 -95.460 670.573  1.00  6.03           N
ATOM   2548 1HH2 ARG 3 158    -131.808 -95.391 671.055  1.00  6.03           H
ATOM   2549 2HH2 ARG 3 158    -130.913 -95.443 669.573  1.00  6.03           H
ATOM   2550  HN  ARG 3 158    -122.605 -97.164 671.443  1.00  6.03           H
ATOM   2551  N   GLU 3 159    -122.835 -94.523 669.535  1.00  6.03           N
ATOM   2552  CA  GLU 3 159    -122.602 -93.248 668.880  1.00  6.03           C
ATOM   2553  C   GLU 3 159    -121.715 -93.438 667.648  1.00  6.03           C
ATOM   2554  O   GLU 3 159    -122.032 -92.943 666.567  1.00  6.03           O
ATOM   2555  HA  GLU 3 159    -123.587 -92.894 668.575  1.00  6.03           H
ATOM   2556  CB  GLU 3 159    -121.985 -92.238 669.850  1.00  6.03           C
ATOM   2557 1HB  GLU 3 159    -121.163 -92.705 670.392  1.00  6.03           H
ATOM   2558 2HB  GLU 3 159    -121.688 -91.341 669.306  1.00  6.03           H
ATOM   2559  CG  GLU 3 159    -123.006 -91.789 670.897  1.00  6.03           C
ATOM   2560 1HG  GLU 3 159    -123.930 -91.489 670.404  1.00  6.03           H
ATOM   2561 2HG  GLU 3 159    -123.252 -92.625 671.552  1.00  6.03           H
ATOM   2562  CD  GLU 3 159    -122.463 -90.625 671.728  1.00  6.03           C
ATOM   2563  OE1 GLU 3 159    -123.295 -89.956 672.378  1.00  6.03           O
ATOM   2564  OE2 GLU 3 159    -121.229 -90.431 671.695  1.00  6.03           O
ATOM   2565  HN  GLU 3 159    -122.396 -94.627 670.427  1.00  6.03           H
ATOM   2566  N   LYS 3 160    -120.620 -94.155 667.852  1.00  6.03           N
ATOM   2567  CA  LYS 3 160    -119.682 -94.413 666.772  1.00  6.03           C
ATOM   2568  C   LYS 3 160    -120.426 -95.054 665.599  1.00  6.03           C
ATOM   2569  O   LYS 3 160    -120.205 -94.688 664.445  1.00  6.03           O
ATOM   2570  HA  LYS 3 160    -119.287 -93.451 666.446  1.00  6.03           H
ATOM   2571  CB  LYS 3 160    -118.499 -95.242 667.277  1.00  6.03           C
ATOM   2572 1HB  LYS 3 160    -118.865 -96.105 667.832  1.00  6.03           H
ATOM   2573 2HB  LYS 3 160    -117.932 -95.626 666.429  1.00  6.03           H
ATOM   2574  CG  LYS 3 160    -117.584 -94.403 668.172  1.00  6.03           C
ATOM   2575 1HG  LYS 3 160    -117.301 -93.487 667.652  1.00  6.03           H
ATOM   2576 2HG  LYS 3 160    -118.123 -94.105 669.071  1.00  6.03           H
ATOM   2577  CD  LYS 3 160    -116.328 -95.186 668.559  1.00  6.03           C
ATOM   2578 1HD  LYS 3 160    -116.608 -96.071 669.130  1.00  6.03           H
ATOM   2579 2HD  LYS 3 160    -115.821 -95.534 667.659  1.00  6.03           H
ATOM   2580  CE  LYS 3 160    -115.375 -94.319 669.385  1.00  6.03           C
ATOM   2581 1HE  LYS 3 160    -115.120 -93.417 668.829  1.00  6.03           H
ATOM   2582 2HE  LYS 3 160    -115.868 -94.000 670.303  1.00  6.03           H
ATOM   2583  NZ  LYS 3 160    -114.143 -95.071 669.713  1.00  6.03           N
ATOM   2584 1HZ  LYS 3 160    -113.529 -94.488 670.270  1.00  6.03           H
ATOM   2585 2HZ  LYS 3 160    -114.386 -95.905 670.238  1.00  6.03           H
ATOM   2586 3HZ  LYS 3 160    -113.671 -95.337 668.856  1.00  6.03           H
ATOM   2587  HN  LYS 3 160    -120.371 -94.557 668.733  1.00  6.03           H
ATOM   2588  N   ARG 3 161    -121.291 -96.000 665.934  1.00  6.03           N
ATOM   2589  CA  ARG 3 161    -122.041 -96.721 664.920  1.00  6.03           C
ATOM   2590  C   ARG 3 161    -122.917 -95.755 664.119  1.00  6.03           C
ATOM   2591  O   ARG 3 161    -123.086 -95.919 662.912  1.00  6.03           O
ATOM   2592  HA  ARG 3 161    -121.283 -97.180 664.286  1.00  6.03           H
ATOM   2593  CB  ARG 3 161    -122.927 -97.797 665.551  1.00  6.03           C
ATOM   2594 1HB  ARG 3 161    -123.491 -97.369 666.380  1.00  6.03           H
ATOM   2595 2HB  ARG 3 161    -123.654 -98.150 664.819  1.00  6.03           H
ATOM   2596  CG  ARG 3 161    -122.088 -98.974 666.052  1.00  6.03           C
ATOM   2597 1HG  ARG 3 161    -121.628 -99.484 665.206  1.00  6.03           H
ATOM   2598 2HG  ARG 3 161    -121.277 -98.605 666.680  1.00  6.03           H
ATOM   2599  CD  ARG 3 161    -122.946 -99.961 666.845  1.00  6.03           C
ATOM   2600 1HD  ARG 3 161    -122.309-100.699 667.334  1.00  6.03           H
ATOM   2601 2HD  ARG 3 161    -123.486 -99.435 667.632  1.00  6.03           H
ATOM   2602  NE  ARG 3 161    -123.902-100.640 665.943  1.00  6.03           N
ATOM   2603  HE  ARG 3 161    -123.648-100.740 664.981  1.00  6.03           H
ATOM   2604  CZ  ARG 3 161    -125.088-101.127 666.333  1.00  6.03           C
ATOM   2605  NH1 ARG 3 161    -125.479-101.021 667.610  1.00  6.03           N
ATOM   2606 1HH1 ARG 3 161    -124.886-100.574 668.280  1.00  6.03           H
ATOM   2607 2HH1 ARG 3 161    -126.365-101.387 667.894  1.00  6.03           H
ATOM   2608  NH2 ARG 3 161    -125.875-101.724 665.428  1.00  6.03           N
ATOM   2609 1HH2 ARG 3 161    -126.763-102.093 665.703  1.00  6.03           H
ATOM   2610 2HH2 ARG 3 161    -125.575-101.799 664.477  1.00  6.03           H
ATOM   2611  HN  ARG 3 161    -121.483 -96.274 666.876  1.00  6.03           H
ATOM   2612  N   LEU 3 162    -123.451 -94.768 664.824  1.00  6.03           N
ATOM   2613  CA  LEU 3 162    -124.306 -93.776 664.195  1.00  6.03           C
ATOM   2614  C   LEU 3 162    -123.479 -92.950 663.207  1.00  6.03           C
ATOM   2615  O   LEU 3 162    -123.948 -92.632 662.114  1.00  6.03           O
ATOM   2616  HA  LEU 3 162    -125.074 -94.312 663.639  1.00  6.03           H
ATOM   2617  CB  LEU 3 162    -125.018 -92.933 665.255  1.00  6.03           C
ATOM   2618 1HB  LEU 3 162    -125.514 -93.607 665.953  1.00  6.03           H
ATOM   2619 2HB  LEU 3 162    -124.266 -92.384 665.821  1.00  6.03           H
ATOM   2620  HG  LEU 3 162    -125.576 -91.312 663.975  1.00  6.03           H
ATOM   2621  CG  LEU 3 162    -126.053 -91.934 664.733  1.00  6.03           C
ATOM   2622  CD1 LEU 3 162    -127.219 -92.656 664.055  1.00  6.03           C
ATOM   2623 1HD1 LEU 3 162    -126.845 -93.243 663.216  1.00  6.03           H
ATOM   2624 2HD1 LEU 3 162    -127.704 -93.318 664.773  1.00  6.03           H
ATOM   2625 3HD1 LEU 3 162    -127.940 -91.923 663.693  1.00  6.03           H
ATOM   2626  CD2 LEU 3 162    -126.527 -91.002 665.849  1.00  6.03           C
ATOM   2627 1HD2 LEU 3 162    -126.981 -91.591 666.646  1.00  6.03           H
ATOM   2628 2HD2 LEU 3 162    -125.676 -90.448 666.246  1.00  6.03           H
ATOM   2629 3HD2 LEU 3 162    -127.262 -90.302 665.451  1.00  6.03           H
ATOM   2630  HN  LEU 3 162    -123.308 -94.641 665.806  1.00  6.03           H
ATOM   2631  N   LEU 3 163    -122.265 -92.627 663.625  1.00  6.03           N
ATOM   2632  CA  LEU 3 163    -121.366 -91.852 662.787  1.00  6.03           C
ATOM   2633  C   LEU 3 163    -121.065 -92.637 661.508  1.00  6.03           C
ATOM   2634  O   LEU 3 163    -121.183 -92.103 660.406  1.00  6.03           O
ATOM   2635  HA  LEU 3 163    -121.884 -90.933 662.514  1.00  6.03           H
ATOM   2636  CB  LEU 3 163    -120.115 -91.450 663.571  1.00  6.03           C
ATOM   2637 1HB  LEU 3 163    -120.425 -91.090 664.551  1.00  6.03           H
ATOM   2638 2HB  LEU 3 163    -119.511 -92.343 663.735  1.00  6.03           H
ATOM   2639  HG  LEU 3 163    -119.230 -90.549 661.845  1.00  6.03           H
ATOM   2640  CG  LEU 3 163    -119.231 -90.383 662.922  1.00  6.03           C
ATOM   2641  CD1 LEU 3 163    -119.796 -88.982 663.164  1.00  6.03           C
ATOM   2642 1HD1 LEU 3 163    -120.796 -88.915 662.735  1.00  6.03           H
ATOM   2643 2HD1 LEU 3 163    -119.846 -88.790 664.235  1.00  6.03           H
ATOM   2644 3HD1 LEU 3 163    -119.148 -88.243 662.692  1.00  6.03           H
ATOM   2645  CD2 LEU 3 163    -117.782 -90.507 663.399  1.00  6.03           C
ATOM   2646 1HD2 LEU 3 163    -117.744 -90.382 664.481  1.00  6.03           H
ATOM   2647 2HD2 LEU 3 163    -117.395 -91.491 663.133  1.00  6.03           H
ATOM   2648 3HD2 LEU 3 163    -117.176 -89.737 662.923  1.00  6.03           H
ATOM   2649  HN  LEU 3 163    -121.894 -92.884 664.518  1.00  6.03           H
ATOM   2650  N   TYR 3 164    -120.682 -93.891 661.698  1.00  6.03           N
ATOM   2651  CA  TYR 3 164    -120.360 -94.754 660.574  1.00  6.03           C
ATOM   2652  C   TYR 3 164    -121.563 -94.909 659.640  1.00  6.03           C
ATOM   2653  O   TYR 3 164    -121.401 -95.003 658.425  1.00  6.03           O
ATOM   2654  HA  TYR 3 164    -119.539 -94.296 660.023  1.00  6.03           H
ATOM   2655  CB  TYR 3 164    -120.016 -96.118 661.174  1.00  6.03           C
ATOM   2656 1HB  TYR 3 164    -120.768 -96.375 661.920  1.00  6.03           H
ATOM   2657 2HB  TYR 3 164    -120.074 -96.873 660.390  1.00  6.03           H
ATOM   2658  CG  TYR 3 164    -118.632 -96.181 661.823  1.00  6.03           C
ATOM   2659  HD1 TYR 3 164    -117.621 -95.454 660.078  1.00  6.03           H
ATOM   2660  CD1 TYR 3 164    -117.516 -95.800 661.106  1.00  6.03           C
ATOM   2661  HD2 TYR 3 164    -119.382 -96.921 663.691  1.00  6.03           H
ATOM   2662  CD2 TYR 3 164    -118.500 -96.620 663.125  1.00  6.03           C
ATOM   2663  CE1 TYR 3 164    -116.214 -95.860 661.717  1.00  6.03           C
ATOM   2664  HE1 TYR 3 164    -115.324 -95.562 661.162  1.00  6.03           H
ATOM   2665  HE2 TYR 3 164    -117.079 -97.024 664.763  1.00  6.03           H
ATOM   2666  CE2 TYR 3 164    -117.197 -96.679 663.735  1.00  6.03           C
ATOM   2667  CZ  TYR 3 164    -116.118 -96.296 663.001  1.00  6.03           C
ATOM   2668  OH  TYR 3 164    -114.888 -96.353 663.578  1.00  6.03           O
ATOM   2669  HH  TYR 3 164    -114.193 -96.034 662.934  1.00  6.03           H
ATOM   2670  HN  TYR 3 164    -120.590 -94.318 662.598  1.00  6.03           H
ATOM   2671  N   SER 3 165    -122.742 -94.931 660.245  1.00  6.03           N
ATOM   2672  CA  SER 3 165    -123.969 -95.093 659.485  1.00  6.03           C
ATOM   2673  C   SER 3 165    -124.130 -93.937 658.496  1.00  6.03           C
ATOM   2674  O   SER 3 165    -124.633 -94.127 657.390  1.00  6.03           O
ATOM   2675  HA  SER 3 165    -123.857 -96.038 658.954  1.00  6.03           H
ATOM   2676  CB  SER 3 165    -125.184 -95.172 660.411  1.00  6.03           C
ATOM   2677 1HB  SER 3 165    -126.015 -95.637 659.881  1.00  6.03           H
ATOM   2678 2HB  SER 3 165    -124.951 -95.813 661.262  1.00  6.03           H
ATOM   2679  HG  SER 3 165    -126.472 -93.947 661.332  1.00  6.03           H
ATOM   2680  OG  SER 3 165    -125.582 -93.887 660.881  1.00  6.03           O
ATOM   2681  HN  SER 3 165    -122.865 -94.839 661.233  1.00  6.03           H
ATOM   2682  N   LYS 3 166    -123.693 -92.764 658.930  1.00  6.03           N
ATOM   2683  CA  LYS 3 166    -123.762 -91.581 658.089  1.00  6.03           C
ATOM   2684  C   LYS 3 166    -122.812 -91.750 656.901  1.00  6.03           C
ATOM   2685  O   LYS 3 166    -123.198 -91.523 655.756  1.00  6.03           O
ATOM   2686  HA  LYS 3 166    -124.781 -91.510 657.708  1.00  6.03           H
ATOM   2687  CB  LYS 3 166    -123.497 -90.320 658.914  1.00  6.03           C
ATOM   2688 1HB  LYS 3 166    -122.570 -90.436 659.475  1.00  6.03           H
ATOM   2689 2HB  LYS 3 166    -123.362 -89.468 658.248  1.00  6.03           H
ATOM   2690  CG  LYS 3 166    -124.653 -90.044 659.878  1.00  6.03           C
ATOM   2691 1HG  LYS 3 166    -125.578 -89.918 659.316  1.00  6.03           H
ATOM   2692 2HG  LYS 3 166    -124.794 -90.900 660.537  1.00  6.03           H
ATOM   2693  CD  LYS 3 166    -124.382 -88.790 660.713  1.00  6.03           C
ATOM   2694 1HD  LYS 3 166    -123.474 -88.929 661.299  1.00  6.03           H
ATOM   2695 2HD  LYS 3 166    -124.209 -87.940 660.053  1.00  6.03           H
ATOM   2696  CE  LYS 3 166    -125.557 -88.488 661.645  1.00  6.03           C
ATOM   2697 1HE  LYS 3 166    -126.475 -88.396 661.064  1.00  6.03           H
ATOM   2698 2HE  LYS 3 166    -125.700 -89.316 662.339  1.00  6.03           H
ATOM   2699  NZ  LYS 3 166    -125.312 -87.238 662.398  1.00  6.03           N
ATOM   2700 1HZ  LYS 3 166    -126.092 -87.062 663.023  1.00  6.03           H
ATOM   2701 2HZ  LYS 3 166    -124.460 -87.331 662.939  1.00  6.03           H
ATOM   2702 3HZ  LYS 3 166    -125.218 -86.465 661.749  1.00  6.03           H
ATOM   2703  HN  LYS 3 166    -123.299 -92.615 659.837  1.00  6.03           H
ATOM   2704  N   MET 3 167    -121.587 -92.147 657.216  1.00  6.03           N
ATOM   2705  CA  MET 3 167    -120.578 -92.344 656.190  1.00  6.03           C
ATOM   2706  C   MET 3 167    -121.049 -93.355 655.143  1.00  6.03           C
ATOM   2707  O   MET 3 167    -120.935 -93.111 653.943  1.00  6.03           O
ATOM   2708  HA  MET 3 167    -120.438 -91.368 655.725  1.00  6.03           H
ATOM   2709  CB  MET 3 167    -119.284 -92.843 656.836  1.00  6.03           C
ATOM   2710 1HB  MET 3 167    -119.502 -93.685 657.493  1.00  6.03           H
ATOM   2711 2HB  MET 3 167    -118.605 -93.208 656.065  1.00  6.03           H
ATOM   2712  CG  MET 3 167    -118.604 -91.728 657.634  1.00  6.03           C
ATOM   2713 1HG  MET 3 167    -119.300 -91.317 658.365  1.00  6.03           H
ATOM   2714 2HG  MET 3 167    -117.759 -92.132 658.191  1.00  6.03           H
ATOM   2715  SD  MET 3 167    -118.047 -90.440 656.532  1.00  6.03           S
ATOM   2716  CE  MET 3 167    -117.204 -91.425 655.304  1.00  6.03           C
ATOM   2717 1HE  MET 3 167    -116.397 -91.983 655.778  1.00  6.03           H
ATOM   2718 2HE  MET 3 167    -117.910 -92.122 654.851  1.00  6.03           H
ATOM   2719 3HE  MET 3 167    -116.793 -90.773 654.534  1.00  6.03           H
ATOM   2720  HN  MET 3 167    -121.282 -92.332 658.150  1.00  6.03           H
ATOM   2721  N   VAL 3 168    -121.569 -94.470 655.636  1.00  6.03           N
ATOM   2722  CA  VAL 3 168    -121.994 -95.549 654.761  1.00  6.03           C
ATOM   2723  C   VAL 3 168    -123.083 -95.035 653.817  1.00  6.03           C
ATOM   2724  O   VAL 3 168    -123.063 -95.327 652.622  1.00  6.03           O
ATOM   2725  HA  VAL 3 168    -121.130 -95.851 654.168  1.00  6.03           H
ATOM   2726  HB  VAL 3 168    -123.152 -96.397 656.340  1.00  6.03           H
ATOM   2727  CB  VAL 3 168    -122.442 -96.752 655.593  1.00  6.03           C
ATOM   2728  CG1 VAL 3 168    -123.156 -97.786 654.720  1.00  6.03           C
ATOM   2729 1HG1 VAL 3 168    -124.034 -97.331 654.262  1.00  6.03           H
ATOM   2730 2HG1 VAL 3 168    -122.478 -98.134 653.940  1.00  6.03           H
ATOM   2731 3HG1 VAL 3 168    -123.464 -98.631 655.336  1.00  6.03           H
ATOM   2732  CG2 VAL 3 168    -121.259 -97.380 656.331  1.00  6.03           C
ATOM   2733 1HG2 VAL 3 168    -120.515 -97.714 655.607  1.00  6.03           H
ATOM   2734 2HG2 VAL 3 168    -120.812 -96.642 656.996  1.00  6.03           H
ATOM   2735 3HG2 VAL 3 168    -121.605 -98.233 656.914  1.00  6.03           H
ATOM   2736  HN  VAL 3 168    -121.702 -94.641 656.613  1.00  6.03           H
ATOM   2737  N   CYS 3 169    -124.008 -94.278 654.389  1.00  6.03           N
ATOM   2738  CA  CYS 3 169    -125.124 -93.752 653.621  1.00  6.03           C
ATOM   2739  C   CYS 3 169    -124.562 -92.907 652.475  1.00  6.03           C
ATOM   2740  O   CYS 3 169    -124.990 -93.045 651.330  1.00  6.03           O
ATOM   2741  HA  CYS 3 169    -125.672 -94.611 653.235  1.00  6.03           H
ATOM   2742  CB  CYS 3 169    -126.088 -92.952 654.499  1.00  6.03           C
ATOM   2743 1HB  CYS 3 169    -125.538 -92.204 655.070  1.00  6.03           H
ATOM   2744 2HB  CYS 3 169    -126.801 -92.414 653.874  1.00  6.03           H
ATOM   2745  HG  CYS 3 169    -126.033 -94.102 656.573  1.00  6.03           H
ATOM   2746  SG  CYS 3 169    -126.977 -94.077 655.636  1.00  6.03           S
ATOM   2747  HN  CYS 3 169    -124.005 -94.026 655.356  1.00  6.03           H
ATOM   2748  N   PHE 3 170    -123.612 -92.052 652.823  1.00  6.03           N
ATOM   2749  CA  PHE 3 170    -122.995 -91.177 651.841  1.00  6.03           C
ATOM   2750  C   PHE 3 170    -122.329 -91.987 650.727  1.00  6.03           C
ATOM   2751  O   PHE 3 170    -122.509 -91.691 649.547  1.00  6.03           O
ATOM   2752  HA  PHE 3 170    -123.787 -90.560 651.415  1.00  6.03           H
ATOM   2753  CB  PHE 3 170    -121.926 -90.364 652.574  1.00  6.03           C
ATOM   2754 1HB  PHE 3 170    -122.396 -89.819 653.392  1.00  6.03           H
ATOM   2755 2HB  PHE 3 170    -121.205 -91.050 653.020  1.00  6.03           H
ATOM   2756  CG  PHE 3 170    -121.179 -89.371 651.681  1.00  6.03           C
ATOM   2757  HD1 PHE 3 170    -119.498 -90.650 651.434  1.00  6.03           H
ATOM   2758  CD1 PHE 3 170    -119.950 -89.689 651.191  1.00  6.03           C
ATOM   2759  HD2 PHE 3 170    -122.727 -87.917 651.772  1.00  6.03           H
ATOM   2760  CD2 PHE 3 170    -121.742 -88.171 651.379  1.00  6.03           C
ATOM   2761  CE1 PHE 3 170    -119.257 -88.767 650.363  1.00  6.03           C
ATOM   2762  HE1 PHE 3 170    -118.272 -89.021 649.970  1.00  6.03           H
ATOM   2763  CE2 PHE 3 170    -121.049 -87.250 650.550  1.00  6.03           C
ATOM   2764  HE2 PHE 3 170    -121.501 -86.288 650.308  1.00  6.03           H
ATOM   2765  CZ  PHE 3 170    -119.821 -87.567 650.060  1.00  6.03           C
ATOM   2766  HZ  PHE 3 170    -119.288 -86.860 649.424  1.00  6.03           H
ATOM   2767  HN  PHE 3 170    -123.264 -91.952 653.756  1.00  6.03           H
ATOM   2768  N   THR 3 171    -121.573 -92.993 651.141  1.00  6.03           N
ATOM   2769  CA  THR 3 171    -120.862 -93.835 650.194  1.00  6.03           C
ATOM   2770  C   THR 3 171    -121.846 -94.497 649.227  1.00  6.03           C
ATOM   2771  O   THR 3 171    -121.572 -94.602 648.032  1.00  6.03           O
ATOM   2772  HA  THR 3 171    -120.205 -93.202 649.598  1.00  6.03           H
ATOM   2773  HB  THR 3 171    -120.662 -95.540 651.525  1.00  6.03           H
ATOM   2774  CB  THR 3 171    -120.024 -94.838 650.989  1.00  6.03           C
ATOM   2775  OG1 THR 3 171    -119.187 -94.022 651.803  1.00  6.03           O
ATOM   2776  HG1 THR 3 171    -118.921 -94.520 652.629  1.00  6.03           H
ATOM   2777  CG2 THR 3 171    -119.044 -95.612 650.105  1.00  6.03           C
ATOM   2778 1HG2 THR 3 171    -118.361 -94.914 649.621  1.00  6.03           H
ATOM   2779 2HG2 THR 3 171    -119.597 -96.165 649.346  1.00  6.03           H
ATOM   2780 3HG2 THR 3 171    -118.474 -96.310 650.719  1.00  6.03           H
ATOM   2781  HN  THR 3 171    -121.443 -93.236 652.103  1.00  6.03           H
ATOM   2782  N   ILE 3 172    -122.971 -94.927 649.779  1.00  6.03           N
ATOM   2783  CA  ILE 3 172    -123.975 -95.619 648.990  1.00  6.03           C
ATOM   2784  C   ILE 3 172    -124.498 -94.680 647.901  1.00  6.03           C
ATOM   2785  O   ILE 3 172    -124.608 -95.071 646.740  1.00  6.03           O
ATOM   2786  HA  ILE 3 172    -123.486 -96.467 648.509  1.00  6.03           H
ATOM   2787  HB  ILE 3 172    -125.345 -95.416 650.620  1.00  6.03           H
ATOM   2788  CB  ILE 3 172    -125.073 -96.183 649.895  1.00  6.03           C
ATOM   2789  CG1 ILE 3 172    -124.566 -97.391 650.684  1.00  6.03           C
ATOM   2790 1HG1 ILE 3 172    -124.370 -98.219 650.002  1.00  6.03           H
ATOM   2791 2HG1 ILE 3 172    -123.620 -97.145 651.166  1.00  6.03           H
ATOM   2792  CG2 ILE 3 172    -126.332 -96.511 649.090  1.00  6.03           C
ATOM   2793 1HG2 ILE 3 172    -126.704 -95.605 648.612  1.00  6.03           H
ATOM   2794 2HG2 ILE 3 172    -126.093 -97.252 648.327  1.00  6.03           H
ATOM   2795 3HG2 ILE 3 172    -127.096 -96.910 649.757  1.00  6.03           H
ATOM   2796  CD1 ILE 3 172    -125.585 -97.823 651.740  1.00  6.03           C
ATOM   2797 1HD1 ILE 3 172    -125.760 -97.001 652.434  1.00  6.03           H
ATOM   2798 2HD1 ILE 3 172    -126.522 -98.093 651.252  1.00  6.03           H
ATOM   2799 3HD1 ILE 3 172    -125.200 -98.684 652.286  1.00  6.03           H
ATOM   2800  HN  ILE 3 172    -123.200 -94.809 650.745  1.00  6.03           H
ATOM   2801  N   TRP 3 173    -124.807 -93.460 648.314  1.00  6.03           N
ATOM   2802  CA  TRP 3 173    -125.392 -92.488 647.406  1.00  6.03           C
ATOM   2803  C   TRP 3 173    -124.404 -92.256 646.261  1.00  6.03           C
ATOM   2804  O   TRP 3 173    -124.792 -92.249 645.094  1.00  6.03           O
ATOM   2805  HA  TRP 3 173    -126.319 -92.910 647.019  1.00  6.03           H
ATOM   2806  CB  TRP 3 173    -125.762 -91.201 648.146  1.00  6.03           C
ATOM   2807 1HB  TRP 3 173    -124.980 -90.972 648.870  1.00  6.03           H
ATOM   2808 2HB  TRP 3 173    -125.786 -90.378 647.432  1.00  6.03           H
ATOM   2809  CG  TRP 3 173    -127.107 -91.265 648.873  1.00  6.03           C
ATOM   2810  HD1 TRP 3 173    -126.550 -91.167 650.949  1.00  6.03           H
ATOM   2811  CD1 TRP 3 173    -127.333 -91.240 650.194  1.00  6.03           C
ATOM   2812  CD2 TRP 3 173    -128.410 -91.368 648.262  1.00  6.03           C
ATOM   2813  NE1 TRP 3 173    -128.681 -91.319 650.478  1.00  6.03           N
ATOM   2814  HE1 TRP 3 173    -129.095 -91.318 651.388  1.00  6.03           H
ATOM   2815  CE2 TRP 3 173    -129.357 -91.399 649.266  1.00  6.03           C
ATOM   2816  HE3 TRP 3 173    -128.049 -91.410 646.096  1.00  6.03           H
ATOM   2817  CE3 TRP 3 173    -128.777 -91.432 646.907  1.00  6.03           C
ATOM   2818  CZ2 TRP 3 173    -130.732 -91.495 649.020  1.00  6.03           C
ATOM   2819  HZ2 TRP 3 173    -131.460 -91.518 649.831  1.00  6.03           H
ATOM   2820  CZ3 TRP 3 173    -130.155 -91.528 646.678  1.00  6.03           C
ATOM   2821  HZ3 TRP 3 173    -130.494 -91.582 645.643  1.00  6.03           H
ATOM   2822  CH2 TRP 3 173    -131.121 -91.561 647.677  1.00  6.03           C
ATOM   2823  HH2 TRP 3 173    -132.176 -91.637 647.416  1.00  6.03           H
ATOM   2824  HN  TRP 3 173    -124.664 -93.133 649.248  1.00  6.03           H
ATOM   2825  N   VAL 3 174    -123.146 -92.072 646.635  1.00  6.03           N
ATOM   2826  CA  VAL 3 174    -122.109 -91.787 645.658  1.00  6.03           C
ATOM   2827  C   VAL 3 174    -121.998 -92.959 644.681  1.00  6.03           C
ATOM   2828  O   VAL 3 174    -121.943 -92.758 643.469  1.00  6.03           O
ATOM   2829  HA  VAL 3 174    -122.413 -90.897 645.106  1.00  6.03           H
ATOM   2830  HB  VAL 3 174    -120.582 -92.292 647.061  1.00  6.03           H
ATOM   2831  CB  VAL 3 174    -120.791 -91.475 646.370  1.00  6.03           C
ATOM   2832  CG1 VAL 3 174    -119.634 -91.396 645.372  1.00  6.03           C
ATOM   2833 1HG1 VAL 3 174    -119.535 -92.351 644.855  1.00  6.03           H
ATOM   2834 2HG1 VAL 3 174    -119.834 -90.608 644.646  1.00  6.03           H
ATOM   2835 3HG1 VAL 3 174    -118.710 -91.174 645.905  1.00  6.03           H
ATOM   2836  CG2 VAL 3 174    -120.900 -90.186 647.186  1.00  6.03           C
ATOM   2837 1HG2 VAL 3 174    -121.144 -89.356 646.523  1.00  6.03           H
ATOM   2838 2HG2 VAL 3 174    -121.685 -90.295 647.935  1.00  6.03           H
ATOM   2839 3HG2 VAL 3 174    -119.950 -89.988 647.682  1.00  6.03           H
ATOM   2840  HN  VAL 3 174    -122.833 -92.116 647.584  1.00  6.03           H
ATOM   2841  N   LEU 3 175    -121.970 -94.157 645.245  1.00  6.03           N
ATOM   2842  CA  LEU 3 175    -121.771 -95.355 644.447  1.00  6.03           C
ATOM   2843  C   LEU 3 175    -122.926 -95.498 643.454  1.00  6.03           C
ATOM   2844  O   LEU 3 175    -122.704 -95.758 642.272  1.00  6.03           O
ATOM   2845  HA  LEU 3 175    -120.846 -95.224 643.885  1.00  6.03           H
ATOM   2846  CB  LEU 3 175    -121.583 -96.576 645.351  1.00  6.03           C
ATOM   2847 1HB  LEU 3 175    -120.735 -96.388 646.009  1.00  6.03           H
ATOM   2848 2HB  LEU 3 175    -122.464 -96.673 645.985  1.00  6.03           H
ATOM   2849  HG  LEU 3 175    -122.195 -98.087 643.966  1.00  6.03           H
ATOM   2850  CG  LEU 3 175    -121.354 -97.910 644.637  1.00  6.03           C
ATOM   2851  CD1 LEU 3 175    -120.091 -97.860 643.775  1.00  6.03           C
ATOM   2852 1HD1 LEU 3 175    -120.193 -97.076 643.025  1.00  6.03           H
ATOM   2853 2HD1 LEU 3 175    -119.228 -97.649 644.407  1.00  6.03           H
ATOM   2854 3HD1 LEU 3 175    -119.952 -98.821 643.279  1.00  6.03           H
ATOM   2855  CD2 LEU 3 175    -121.321 -99.068 645.636  1.00  6.03           C
ATOM   2856 1HD2 LEU 3 175    -120.512 -98.909 646.350  1.00  6.03           H
ATOM   2857 2HD2 LEU 3 175    -122.271 -99.115 646.169  1.00  6.03           H
ATOM   2858 3HD2 LEU 3 175    -121.157-100.004 645.103  1.00  6.03           H
ATOM   2859  HN  LEU 3 175    -122.079 -94.316 646.226  1.00  6.03           H
ATOM   2860  N   ALA 3 176    -124.134 -95.323 643.969  1.00  6.03           N
ATOM   2861  CA  ALA 3 176    -125.327 -95.509 643.161  1.00  6.03           C
ATOM   2862  C   ALA 3 176    -125.317 -94.505 642.006  1.00  6.03           C
ATOM   2863  O   ALA 3 176    -125.718 -94.834 640.891  1.00  6.03           O
ATOM   2864  HA  ALA 3 176    -125.297 -96.519 642.754  1.00  6.03           H
ATOM   2865  CB  ALA 3 176    -126.568 -95.369 644.045  1.00  6.03           C
ATOM   2866 1HB  ALA 3 176    -126.541 -96.123 644.831  1.00  6.03           H
ATOM   2867 2HB  ALA 3 176    -126.585 -94.376 644.493  1.00  6.03           H
ATOM   2868 3HB  ALA 3 176    -127.463 -95.509 643.438  1.00  6.03           H
ATOM   2869  HN  ALA 3 176    -124.303 -95.058 644.919  1.00  6.03           H
ATOM   2870  N   ALA 3 177    -124.855 -93.302 642.314  1.00  6.03           N
ATOM   2871  CA  ALA 3 177    -124.814 -92.241 641.322  1.00  6.03           C
ATOM   2872  C   ALA 3 177    -123.868 -92.644 640.189  1.00  6.03           C
ATOM   2873  O   ALA 3 177    -124.202 -92.492 639.014  1.00  6.03           O
ATOM   2874  HA  ALA 3 177    -125.820 -92.123 640.920  1.00  6.03           H
ATOM   2875  CB  ALA 3 177    -124.394 -90.931 641.993  1.00  6.03           C
ATOM   2876 1HB  ALA 3 177    -125.114 -90.675 642.771  1.00  6.03           H
ATOM   2877 2HB  ALA 3 177    -123.406 -91.051 642.438  1.00  6.03           H
ATOM   2878 3HB  ALA 3 177    -124.364 -90.135 641.249  1.00  6.03           H
ATOM   2879  HN  ALA 3 177    -124.513 -93.049 643.219  1.00  6.03           H
ATOM   2880  N   ALA 3 178    -122.708 -93.149 640.580  1.00  6.03           N
ATOM   2881  CA  ALA 3 178    -121.682 -93.504 639.614  1.00  6.03           C
ATOM   2882  C   ALA 3 178    -122.208 -94.616 638.704  1.00  6.03           C
ATOM   2883  O   ALA 3 178    -121.909 -94.640 637.511  1.00  6.03           O
ATOM   2884  HA  ALA 3 178    -121.474 -92.621 639.011  1.00  6.03           H
ATOM   2885  CB  ALA 3 178    -120.405 -93.910 640.352  1.00  6.03           C
ATOM   2886 1HB  ALA 3 178    -120.056 -93.076 640.961  1.00  6.03           H
ATOM   2887 2HB  ALA 3 178    -120.612 -94.767 640.993  1.00  6.03           H
ATOM   2888 3HB  ALA 3 178    -119.635 -94.176 639.627  1.00  6.03           H
ATOM   2889  HN  ALA 3 178    -122.464 -93.316 641.536  1.00  6.03           H
ATOM   2890  N   LEU 3 179    -122.982 -95.510 639.302  1.00  6.03           N
ATOM   2891  CA  LEU 3 179    -123.485 -96.666 638.580  1.00  6.03           C
ATOM   2892  C   LEU 3 179    -124.554 -96.214 637.583  1.00  6.03           C
ATOM   2893  O   LEU 3 179    -124.942 -96.972 636.696  1.00  6.03           O
ATOM   2894  HA  LEU 3 179    -122.651 -97.092 638.022  1.00  6.03           H
ATOM   2895  CB  LEU 3 179    -123.970 -97.739 639.557  1.00  6.03           C
ATOM   2896 1HB  LEU 3 179    -124.680 -97.281 640.246  1.00  6.03           H
ATOM   2897 2HB  LEU 3 179    -124.515 -98.496 638.993  1.00  6.03           H
ATOM   2898  HG  LEU 3 179    -122.376 -97.687 640.982  1.00  6.03           H
ATOM   2899  CG  LEU 3 179    -122.885 -98.438 640.378  1.00  6.03           C
ATOM   2900  CD1 LEU 3 179    -123.497 -99.455 641.343  1.00  6.03           C
ATOM   2901 1HD1 LEU 3 179    -124.177 -98.945 642.025  1.00  6.03           H
ATOM   2902 2HD1 LEU 3 179    -124.046-100.208 640.777  1.00  6.03           H
ATOM   2903 3HD1 LEU 3 179    -122.703 -99.938 641.914  1.00  6.03           H
ATOM   2904  CD2 LEU 3 179    -121.832 -99.074 639.467  1.00  6.03           C
ATOM   2905 1HD2 LEU 3 179    -122.308 -99.809 638.819  1.00  6.03           H
ATOM   2906 2HD2 LEU 3 179    -121.365 -98.300 638.857  1.00  6.03           H
ATOM   2907 3HD2 LEU 3 179    -121.073 -99.564 640.077  1.00  6.03           H
ATOM   2908  HN  LEU 3 179    -123.264 -95.454 640.259  1.00  6.03           H
ATOM   2909  N   CYS 3 180    -125.001 -94.980 637.763  1.00  6.03           N
ATOM   2910  CA  CYS 3 180    -126.087 -94.451 636.955  1.00  6.03           C
ATOM   2911  C   CYS 3 180    -125.481 -93.656 635.797  1.00  6.03           C
ATOM   2912  O   CYS 3 180    -126.206 -93.071 634.994  1.00  6.03           O
ATOM   2913  HA  CYS 3 180    -126.647 -95.310 636.584  1.00  6.03           H
ATOM   2914  CB  CYS 3 180    -127.051 -93.603 637.787  1.00  6.03           C
ATOM   2915 1HB  CYS 3 180    -126.502 -92.817 638.305  1.00  6.03           H
ATOM   2916 2HB  CYS 3 180    -127.772 -93.112 637.134  1.00  6.03           H
ATOM   2917  HG  CYS 3 180    -126.858 -94.921 639.750  1.00  6.03           H
ATOM   2918  SG  CYS 3 180    -127.925 -94.658 639.001  1.00  6.03           S
ATOM   2919  HN  CYS 3 180    -124.635 -94.346 638.445  1.00  6.03           H
ATOM   2920  N   ILE 3 181    -124.157 -93.659 635.748  1.00  6.03           N
ATOM   2921  CA  ILE 3 181    -123.442 -92.862 634.765  1.00  6.03           C
ATOM   2922  C   ILE 3 181    -123.902 -93.260 633.361  1.00  6.03           C
ATOM   2923  O   ILE 3 181    -124.265 -92.402 632.557  1.00  6.03           O
ATOM   2924  HA  ILE 3 181    -123.709 -91.819 634.934  1.00  6.03           H
ATOM   2925  HB  ILE 3 181    -121.694 -94.030 635.157  1.00  6.03           H
ATOM   2926  CB  ILE 3 181    -121.931 -92.982 634.974  1.00  6.03           C
ATOM   2927  CG1 ILE 3 181    -121.484 -92.196 636.208  1.00  6.03           C
ATOM   2928 1HG1 ILE 3 181    -121.662 -91.132 636.050  1.00  6.03           H
ATOM   2929 2HG1 ILE 3 181    -122.081 -92.494 637.070  1.00  6.03           H
ATOM   2930  CG2 ILE 3 181    -121.169 -92.559 633.717  1.00  6.03           C
ATOM   2931 1HG2 ILE 3 181    -121.458 -93.199 632.884  1.00  6.03           H
ATOM   2932 2HG2 ILE 3 181    -121.407 -91.523 633.479  1.00  6.03           H
ATOM   2933 3HG2 ILE 3 181    -120.097 -92.654 633.893  1.00  6.03           H
ATOM   2934  CD1 ILE 3 181    -120.001 -92.432 636.501  1.00  6.03           C
ATOM   2935 1HD1 ILE 3 181    -119.831 -93.494 636.683  1.00  6.03           H
ATOM   2936 2HD1 ILE 3 181    -119.406 -92.110 635.647  1.00  6.03           H
ATOM   2937 3HD1 ILE 3 181    -119.710 -91.862 637.383  1.00  6.03           H
ATOM   2938  HN  ILE 3 181    -123.576 -94.192 636.363  1.00  6.03           H
ATOM   2939  N   PRO 3 182    -123.896 -94.561 633.042  1.00  6.03           N
ATOM   2940  CA  PRO 3 182    -124.224 -95.007 631.686  1.00  6.03           C
ATOM   2941  C   PRO 3 182    -125.555 -94.453 631.203  1.00  6.03           C
ATOM   2942  O   PRO 3 182    -125.656 -93.958 630.082  1.00  6.03           O
ATOM   2943  HA  PRO 3 182    -123.486 -94.629 630.978  1.00  6.03           H
ATOM   2944  CB  PRO 3 182    -124.252 -96.532 631.802  1.00  6.03           C
ATOM   2945 1HB  PRO 3 182    -125.254 -96.899 632.024  1.00  6.03           H
ATOM   2946 2HB  PRO 3 182    -123.936 -97.011 630.875  1.00  6.03           H
ATOM   2947  CG  PRO 3 182    -123.283 -96.817 632.943  1.00  6.03           C
ATOM   2948 1HG  PRO 3 182    -123.450 -97.801 633.380  1.00  6.03           H
ATOM   2949 2HG  PRO 3 182    -122.246 -96.803 632.606  1.00  6.03           H
ATOM   2950  CD  PRO 3 182    -123.578 -95.696 633.927  1.00  6.03           C
ATOM   2951 1HD  PRO 3 182    -124.415 -95.941 634.580  1.00  6.03           H
ATOM   2952 2HD  PRO 3 182    -122.724 -95.489 634.572  1.00  6.03           H
ATOM   2953  N   GLU 3 183    -126.551 -94.554 632.071  1.00  6.03           N
ATOM   2954  CA  GLU 3 183    -127.900 -94.150 631.713  1.00  6.03           C
ATOM   2955  C   GLU 3 183    -127.935 -92.659 631.371  1.00  6.03           C
ATOM   2956  O   GLU 3 183    -128.667 -92.241 630.474  1.00  6.03           O
ATOM   2957  HA  GLU 3 183    -128.154 -94.738 630.830  1.00  6.03           H
ATOM   2958  CB  GLU 3 183    -128.887 -94.479 632.834  1.00  6.03           C
ATOM   2959 1HB  GLU 3 183    -128.477 -94.157 633.791  1.00  6.03           H
ATOM   2960 2HB  GLU 3 183    -129.858 -94.036 632.611  1.00  6.03           H
ATOM   2961  CG  GLU 3 183    -129.116 -95.988 632.939  1.00  6.03           C
ATOM   2962 1HG  GLU 3 183    -130.066 -96.182 633.437  1.00  6.03           H
ATOM   2963 2HG  GLU 3 183    -129.187 -96.419 631.940  1.00  6.03           H
ATOM   2964  CD  GLU 3 183    -127.981 -96.663 633.712  1.00  6.03           C
ATOM   2965  OE1 GLU 3 183    -128.058 -97.901 633.867  1.00  6.03           O
ATOM   2966  OE2 GLU 3 183    -127.064 -95.925 634.131  1.00  6.03           O
ATOM   2967  HN  GLU 3 183    -126.448 -94.902 633.003  1.00  6.03           H
ATOM   2968  N   ILE 3 184    -127.135 -91.898 632.103  1.00  6.03           N
ATOM   2969  CA  ILE 3 184    -127.136 -90.453 631.954  1.00  6.03           C
ATOM   2970  C   ILE 3 184    -126.583 -90.086 630.575  1.00  6.03           C
ATOM   2971  O   ILE 3 184    -127.053 -89.139 629.947  1.00  6.03           O
ATOM   2972  HA  ILE 3 184    -128.172 -90.119 632.011  1.00  6.03           H
ATOM   2973  HB  ILE 3 184    -125.417 -90.289 633.217  1.00  6.03           H
ATOM   2974  CB  ILE 3 184    -126.383 -89.795 633.113  1.00  6.03           C
ATOM   2975  CG1 ILE 3 184    -127.134 -89.986 634.433  1.00  6.03           C
ATOM   2976 1HG1 ILE 3 184    -128.032 -89.369 634.437  1.00  6.03           H
ATOM   2977 2HG1 ILE 3 184    -127.459 -91.023 634.523  1.00  6.03           H
ATOM   2978  CG2 ILE 3 184    -126.107 -88.319 632.820  1.00  6.03           C
ATOM   2979 1HG2 ILE 3 184    -125.483 -88.236 631.929  1.00  6.03           H
ATOM   2980 2HG2 ILE 3 184    -127.050 -87.799 632.652  1.00  6.03           H
ATOM   2981 3HG2 ILE 3 184    -125.590 -87.871 633.668  1.00  6.03           H
ATOM   2982  CD1 ILE 3 184    -126.249 -89.618 635.625  1.00  6.03           C
ATOM   2983 1HD1 ILE 3 184    -125.266 -90.073 635.502  1.00  6.03           H
ATOM   2984 2HD1 ILE 3 184    -126.144 -88.535 635.679  1.00  6.03           H
ATOM   2985 3HD1 ILE 3 184    -126.706 -89.985 636.544  1.00  6.03           H
ATOM   2986  HN  ILE 3 184    -126.497 -92.253 632.786  1.00  6.03           H
ATOM   2987  N   LEU 3 185    -125.593 -90.855 630.146  1.00  6.03           N
ATOM   2988  CA  LEU 3 185    -124.823 -90.495 628.968  1.00  6.03           C
ATOM   2989  C   LEU 3 185    -125.659 -90.765 627.715  1.00  6.03           C
ATOM   2990  O   LEU 3 185    -125.760 -89.911 626.836  1.00  6.03           O
ATOM   2991  HA  LEU 3 185    -124.621 -89.426 629.024  1.00  6.03           H
ATOM   2992  CB  LEU 3 185    -123.472 -91.213 628.971  1.00  6.03           C
ATOM   2993 1HB  LEU 3 185    -123.648 -92.276 629.136  1.00  6.03           H
ATOM   2994 2HB  LEU 3 185    -123.027 -91.113 627.981  1.00  6.03           H
ATOM   2995  HG  LEU 3 185    -122.882 -90.875 630.999  1.00  6.03           H
ATOM   2996  CG  LEU 3 185    -122.457 -90.726 630.007  1.00  6.03           C
ATOM   2997  CD1 LEU 3 185    -121.168 -91.547 629.940  1.00  6.03           C
ATOM   2998 1HD1 LEU 3 185    -121.394 -92.595 630.138  1.00  6.03           H
ATOM   2999 2HD1 LEU 3 185    -120.727 -91.452 628.947  1.00  6.03           H
ATOM   3000 3HD1 LEU 3 185    -120.463 -91.180 630.687  1.00  6.03           H
ATOM   3001  CD2 LEU 3 185    -122.190 -89.227 629.851  1.00  6.03           C
ATOM   3002 1HD2 LEU 3 185    -121.794 -89.030 628.855  1.00  6.03           H
ATOM   3003 2HD2 LEU 3 185    -123.121 -88.676 629.988  1.00  6.03           H
ATOM   3004 3HD2 LEU 3 185    -121.465 -88.907 630.600  1.00  6.03           H
ATOM   3005  HN  LEU 3 185    -125.316 -91.709 630.587  1.00  6.03           H
ATOM   3006  N   TYR 3 186    -126.238 -91.956 627.674  1.00  6.03           N
ATOM   3007  CA  TYR 3 186    -126.795 -92.475 626.436  1.00  6.03           C
ATOM   3008  C   TYR 3 186    -128.287 -92.152 626.329  1.00  6.03           C
ATOM   3009  O   TYR 3 186    -128.907 -92.403 625.297  1.00  6.03           O
ATOM   3010  HA  TYR 3 186    -126.268 -92.003 625.606  1.00  6.03           H
ATOM   3011  CB  TYR 3 186    -126.617 -93.993 626.497  1.00  6.03           C
ATOM   3012 1HB  TYR 3 186    -127.095 -94.369 627.402  1.00  6.03           H
ATOM   3013 2HB  TYR 3 186    -127.137 -94.444 625.652  1.00  6.03           H
ATOM   3014  CG  TYR 3 186    -125.157 -94.450 626.483  1.00  6.03           C
ATOM   3015  HD1 TYR 3 186    -124.716 -93.466 624.630  1.00  6.03           H
ATOM   3016  CD1 TYR 3 186    -124.329 -94.082 625.441  1.00  6.03           C
ATOM   3017  HD2 TYR 3 186    -125.321 -95.520 628.333  1.00  6.03           H
ATOM   3018  CD2 TYR 3 186    -124.667 -95.230 627.511  1.00  6.03           C
ATOM   3019  CE1 TYR 3 186    -122.955 -94.511 625.427  1.00  6.03           C
ATOM   3020  HE1 TYR 3 186    -122.291 -94.228 624.611  1.00  6.03           H
ATOM   3021  HE2 TYR 3 186    -122.894 -96.276 628.302  1.00  6.03           H
ATOM   3022  CE2 TYR 3 186    -123.293 -95.659 627.497  1.00  6.03           C
ATOM   3023  CZ  TYR 3 186    -122.505 -95.279 626.456  1.00  6.03           C
ATOM   3024  OH  TYR 3 186    -121.207 -95.684 626.443  1.00  6.03           O
ATOM   3025  HH  TYR 3 186    -120.706 -95.207 625.720  1.00  6.03           H
ATOM   3026  HN  TYR 3 186    -126.328 -92.561 628.464  1.00  6.03           H
ATOM   3027  N   SER 3 187    -128.819 -91.600 627.409  1.00  6.03           N
ATOM   3028  CA  SER 3 187    -130.206 -91.166 627.422  1.00  6.03           C
ATOM   3029  C   SER 3 187    -130.370 -89.916 626.554  1.00  6.03           C
ATOM   3030  O   SER 3 187    -129.764 -88.881 626.829  1.00  6.03           O
ATOM   3031  HA  SER 3 187    -130.773 -91.998 627.005  1.00  6.03           H
ATOM   3032  CB  SER 3 187    -130.684 -90.888 628.848  1.00  6.03           C
ATOM   3033 1HB  SER 3 187    -129.993 -90.199 629.334  1.00  6.03           H
ATOM   3034 2HB  SER 3 187    -131.656 -90.396 628.816  1.00  6.03           H
ATOM   3035  HG  SER 3 187    -129.893 -92.539 629.659  1.00  6.03           H
ATOM   3036  OG  SER 3 187    -130.782 -92.082 629.620  1.00  6.03           O
ATOM   3037  HN  SER 3 187    -128.322 -91.450 628.263  1.00  6.03           H
ATOM   3038  N   GLN 3 188    -131.192 -90.053 625.525  1.00  6.03           N
ATOM   3039  CA  GLN 3 188    -131.532 -88.919 624.682  1.00  6.03           C
ATOM   3040  C   GLN 3 188    -132.954 -89.069 624.139  1.00  6.03           C
ATOM   3041  O   GLN 3 188    -133.570 -90.124 624.282  1.00  6.03           O
ATOM   3042  HA  GLN 3 188    -131.475 -88.047 625.333  1.00  6.03           H
ATOM   3043  CB  GLN 3 188    -130.524 -88.761 623.543  1.00  6.03           C
ATOM   3044 1HB  GLN 3 188    -130.732 -87.843 622.993  1.00  6.03           H
ATOM   3045 2HB  GLN 3 188    -129.518 -88.666 623.953  1.00  6.03           H
ATOM   3046  CG  GLN 3 188    -130.581 -89.957 622.590  1.00  6.03           C
ATOM   3047 1HG  GLN 3 188    -130.454 -90.881 623.153  1.00  6.03           H
ATOM   3048 2HG  GLN 3 188    -131.562 -90.003 622.117  1.00  6.03           H
ATOM   3049  CD  GLN 3 188    -129.495 -89.855 621.516  1.00  6.03           C
ATOM   3050  OE1 GLN 3 188    -128.439 -89.278 621.717  1.00  6.03           O
ATOM   3051  NE2 GLN 3 188    -129.814 -90.445 620.368  1.00  6.03           N
ATOM   3052 1HE2 GLN 3 188    -130.698 -90.902 620.268  1.00  6.03           H
ATOM   3053 2HE2 GLN 3 188    -129.169 -90.433 619.604  1.00  6.03           H
ATOM   3054  HN  GLN 3 188    -131.622 -90.917 625.264  1.00  6.03           H
ATOM   3055  N   ILE 3 189    -133.435 -87.997 623.526  1.00  6.03           N
ATOM   3056  CA  ILE 3 189    -134.743 -88.021 622.892  1.00  6.03           C
ATOM   3057  C   ILE 3 189    -134.586 -88.433 621.426  1.00  6.03           C
ATOM   3058  O   ILE 3 189    -133.741 -87.894 620.713  1.00  6.03           O
ATOM   3059  HA  ILE 3 189    -135.339 -88.778 623.401  1.00  6.03           H
ATOM   3060  HB  ILE 3 189    -134.822 -85.896 622.666  1.00  6.03           H
ATOM   3061  CB  ILE 3 189    -135.455 -86.680 623.081  1.00  6.03           C
ATOM   3062  CG1 ILE 3 189    -135.648 -86.367 624.566  1.00  6.03           C
ATOM   3063 1HG1 ILE 3 189    -136.348 -87.079 625.003  1.00  6.03           H
ATOM   3064 2HG1 ILE 3 189    -134.701 -86.487 625.093  1.00  6.03           H
ATOM   3065  CG2 ILE 3 189    -136.777 -86.648 622.312  1.00  6.03           C
ATOM   3066 1HG2 ILE 3 189    -136.583 -86.794 621.249  1.00  6.03           H
ATOM   3067 2HG2 ILE 3 189    -137.428 -87.444 622.674  1.00  6.03           H
ATOM   3068 3HG2 ILE 3 189    -137.262 -85.684 622.464  1.00  6.03           H
ATOM   3069  CD1 ILE 3 189    -136.171 -84.943 624.763  1.00  6.03           C
ATOM   3070 1HD1 ILE 3 189    -135.457 -84.233 624.346  1.00  6.03           H
ATOM   3071 2HD1 ILE 3 189    -137.130 -84.835 624.255  1.00  6.03           H
ATOM   3072 3HD1 ILE 3 189    -136.300 -84.747 625.827  1.00  6.03           H
ATOM   3073  HN  ILE 3 189    -132.949 -87.126 623.459  1.00  6.03           H
ATOM   3074  N   LYS 3 190    -135.414 -89.384 621.021  1.00  6.03           N
ATOM   3075  CA  LYS 3 190    -135.462 -89.790 619.626  1.00  6.03           C
ATOM   3076  C   LYS 3 190    -136.845 -89.470 619.054  1.00  6.03           C
ATOM   3077  O   LYS 3 190    -137.862 -89.758 619.682  1.00  6.03           O
ATOM   3078  HA  LYS 3 190    -134.721 -89.200 619.088  1.00  6.03           H
ATOM   3079  CB  LYS 3 190    -135.062 -91.260 619.482  1.00  6.03           C
ATOM   3080 1HB  LYS 3 190    -134.098 -91.427 619.961  1.00  6.03           H
ATOM   3081 2HB  LYS 3 190    -135.787 -91.890 619.997  1.00  6.03           H
ATOM   3082  CG  LYS 3 190    -134.983 -91.664 618.008  1.00  6.03           C
ATOM   3083 1HG  LYS 3 190    -135.974 -91.608 617.558  1.00  6.03           H
ATOM   3084 2HG  LYS 3 190    -134.347 -90.962 617.469  1.00  6.03           H
ATOM   3085  CD  LYS 3 190    -134.428 -93.082 617.858  1.00  6.03           C
ATOM   3086 1HD  LYS 3 190    -133.356 -93.080 618.056  1.00  6.03           H
ATOM   3087 2HD  LYS 3 190    -134.888 -93.737 618.598  1.00  6.03           H
ATOM   3088  CE  LYS 3 190    -134.691 -93.628 616.453  1.00  6.03           C
ATOM   3089 1HE  LYS 3 190    -135.691 -93.342 616.127  1.00  6.03           H
ATOM   3090 2HE  LYS 3 190    -133.988 -93.186 615.747  1.00  6.03           H
ATOM   3091  NZ  LYS 3 190    -134.560 -95.102 616.436  1.00  6.03           N
ATOM   3092 1HZ  LYS 3 190    -134.805 -95.452 615.517  1.00  6.03           H
ATOM   3093 2HZ  LYS 3 190    -133.603 -95.358 616.652  1.00  6.03           H
ATOM   3094 3HZ  LYS 3 190    -135.182 -95.504 617.128  1.00  6.03           H
ATOM   3095  HN  LYS 3 190    -136.043 -89.874 621.625  1.00  6.03           H
ATOM   3096  N   GLU 3 191    -136.836 -88.879 617.868  1.00  6.03           N
ATOM   3097  CA  GLU 3 191    -138.074 -88.616 617.154  1.00  6.03           C
ATOM   3098  C   GLU 3 191    -138.283 -89.657 616.052  1.00  6.03           C
ATOM   3099  O   GLU 3 191    -137.471 -89.767 615.136  1.00  6.03           O
ATOM   3100  HA  GLU 3 191    -138.864 -88.704 617.901  1.00  6.03           H
ATOM   3101  CB  GLU 3 191    -138.085 -87.198 616.579  1.00  6.03           C
ATOM   3102 1HB  GLU 3 191    -137.133 -86.993 616.090  1.00  6.03           H
ATOM   3103 2HB  GLU 3 191    -138.943 -87.077 615.918  1.00  6.03           H
ATOM   3104  CG  GLU 3 191    -138.245 -86.157 617.688  1.00  6.03           C
ATOM   3105 1HG  GLU 3 191    -139.140 -86.376 618.271  1.00  6.03           H
ATOM   3106 2HG  GLU 3 191    -137.398 -86.215 618.371  1.00  6.03           H
ATOM   3107  CD  GLU 3 191    -138.343 -84.746 617.106  1.00  6.03           C
ATOM   3108  OE1 GLU 3 191    -138.479 -83.805 617.918  1.00  6.03           O
ATOM   3109  OE2 GLU 3 191    -138.279 -84.639 615.862  1.00  6.03           O
ATOM   3110  HN  GLU 3 191    -136.006 -88.582 617.397  1.00  6.03           H
ATOM   3111  N   GLU 3 192    -139.377 -90.394 616.178  1.00  6.03           N
ATOM   3112  CA  GLU 3 192    -139.745 -91.366 615.163  1.00  6.03           C
ATOM   3113  C   GLU 3 192    -141.189 -91.139 614.711  1.00  6.03           C
ATOM   3114  O   GLU 3 192    -142.102 -91.093 615.534  1.00  6.03           O
ATOM   3115  HA  GLU 3 192    -139.065 -91.187 614.331  1.00  6.03           H
ATOM   3116  CB  GLU 3 192    -139.549 -92.794 615.674  1.00  6.03           C
ATOM   3117 1HB  GLU 3 192    -138.525 -92.921 616.027  1.00  6.03           H
ATOM   3118 2HB  GLU 3 192    -140.297 -93.019 616.435  1.00  6.03           H
ATOM   3119  CG  GLU 3 192    -139.757 -93.812 614.551  1.00  6.03           C
ATOM   3120 1HG  GLU 3 192    -140.808 -93.828 614.260  1.00  6.03           H
ATOM   3121 2HG  GLU 3 192    -139.187 -93.511 613.673  1.00  6.03           H
ATOM   3122  CD  GLU 3 192    -139.324 -95.212 614.993  1.00  6.03           C
ATOM   3123  OE1 GLU 3 192    -139.051 -96.032 614.090  1.00  6.03           O
ATOM   3124  OE2 GLU 3 192    -139.276 -95.430 616.223  1.00  6.03           O
ATOM   3125  HN  GLU 3 192    -140.004 -90.335 616.955  1.00  6.03           H
ATOM   3126  N   SER 3 193    -141.352 -91.004 613.403  1.00  6.03           N
ATOM   3127  CA  SER 3 193    -142.679 -90.907 612.819  1.00  6.03           C
ATOM   3128  C   SER 3 193    -143.470 -89.789 613.502  1.00  6.03           C
ATOM   3129  O   SER 3 193    -144.693 -89.866 613.610  1.00  6.03           O
ATOM   3130  HA  SER 3 193    -142.515 -90.672 611.768  1.00  6.03           H
ATOM   3131  CB  SER 3 193    -143.430 -92.235 612.934  1.00  6.03           C
ATOM   3132 1HB  SER 3 193    -143.537 -92.501 613.986  1.00  6.03           H
ATOM   3133 2HB  SER 3 193    -144.436 -92.119 612.531  1.00  6.03           H
ATOM   3134  HG  SER 3 193    -143.176 -94.167 612.479  1.00  6.03           H
ATOM   3135  OG  SER 3 193    -142.761 -93.288 612.245  1.00  6.03           O
ATOM   3136  HN  SER 3 193    -140.598 -90.961 612.747  1.00  6.03           H
ATOM   3137  N   GLY 3 194    -142.739 -88.776 613.946  1.00  6.03           N
ATOM   3138  CA  GLY 3 194    -143.363 -87.611 614.549  1.00  6.03           C
ATOM   3139  C   GLY 3 194    -143.685 -87.863 616.023  1.00  6.03           C
ATOM   3140  O   GLY 3 194    -144.325 -87.038 616.673  1.00  6.03           O
ATOM   3141 1HA  GLY 3 194    -142.699 -86.751 614.460  1.00  6.03           H
ATOM   3142 2HA  GLY 3 194    -144.278 -87.364 614.010  1.00  6.03           H
ATOM   3143  HN  GLY 3 194    -141.741 -88.744 613.898  1.00  6.03           H
ATOM   3144  N   ILE 3 195    -143.227 -89.008 616.509  1.00  6.03           N
ATOM   3145  CA  ILE 3 195    -143.379 -89.339 617.915  1.00  6.03           C
ATOM   3146  C   ILE 3 195    -142.035 -89.166 618.624  1.00  6.03           C
ATOM   3147  O   ILE 3 195    -141.044 -89.788 618.243  1.00  6.03           O
ATOM   3148  HA  ILE 3 195    -144.088 -88.630 618.343  1.00  6.03           H
ATOM   3149  HB  ILE 3 195    -143.320 -91.452 617.592  1.00  6.03           H
ATOM   3150  CB  ILE 3 195    -143.984 -90.735 618.075  1.00  6.03           C
ATOM   3151  CG1 ILE 3 195    -145.340 -90.829 617.372  1.00  6.03           C
ATOM   3152 1HG1 ILE 3 195    -146.046 -90.147 617.844  1.00  6.03           H
ATOM   3153 2HG1 ILE 3 195    -145.238 -90.514 616.334  1.00  6.03           H
ATOM   3154  CG2 ILE 3 195    -144.075 -91.128 619.551  1.00  6.03           C
ATOM   3155 1HG2 ILE 3 195    -143.077 -91.127 619.989  1.00  6.03           H
ATOM   3156 2HG2 ILE 3 195    -144.705 -90.412 620.079  1.00  6.03           H
ATOM   3157 3HG2 ILE 3 195    -144.508 -92.124 619.636  1.00  6.03           H
ATOM   3158  CD1 ILE 3 195    -145.887 -92.257 617.426  1.00  6.03           C
ATOM   3159 1HD1 ILE 3 195    -145.189 -92.933 616.931  1.00  6.03           H
ATOM   3160 2HD1 ILE 3 195    -146.011 -92.560 618.466  1.00  6.03           H
ATOM   3161 3HD1 ILE 3 195    -146.851 -92.296 616.919  1.00  6.03           H
ATOM   3162  HN  ILE 3 195    -142.760 -89.701 615.960  1.00  6.03           H
ATOM   3163  N   ALA 3 196    -142.043 -88.319 619.643  1.00  6.03           N
ATOM   3164  CA  ALA 3 196    -140.862 -88.129 620.468  1.00  6.03           C
ATOM   3165  C   ALA 3 196    -140.799 -89.237 621.522  1.00  6.03           C
ATOM   3166  O   ALA 3 196    -141.758 -89.450 622.262  1.00  6.03           O
ATOM   3167  HA  ALA 3 196    -139.989 -88.205 619.820  1.00  6.03           H
ATOM   3168  CB  ALA 3 196    -140.894 -86.732 621.092  1.00  6.03           C
ATOM   3169 1HB  ALA 3 196    -140.909 -85.982 620.301  1.00  6.03           H
ATOM   3170 2HB  ALA 3 196    -141.788 -86.629 621.707  1.00  6.03           H
ATOM   3171 3HB  ALA 3 196    -140.008 -86.591 621.711  1.00  6.03           H
ATOM   3172  HN  ALA 3 196    -142.835 -87.769 619.906  1.00  6.03           H
ATOM   3173  N   ILE 3 197    -139.660 -89.912 621.556  1.00  6.03           N
ATOM   3174  CA  ILE 3 197    -139.461 -90.998 622.501  1.00  6.03           C
ATOM   3175  C   ILE 3 197    -138.166 -90.761 623.279  1.00  6.03           C
ATOM   3176  O   ILE 3 197    -137.113 -90.532 622.685  1.00  6.03           O
ATOM   3177  HA  ILE 3 197    -140.295 -90.976 623.204  1.00  6.03           H
ATOM   3178  HB  ILE 3 197    -138.734 -92.356 621.018  1.00  6.03           H
ATOM   3179  CB  ILE 3 197    -139.510 -92.348 621.784  1.00  6.03           C
ATOM   3180  CG1 ILE 3 197    -140.849 -92.544 621.072  1.00  6.03           C
ATOM   3181 1HG1 ILE 3 197    -141.649 -92.625 621.809  1.00  6.03           H
ATOM   3182 2HG1 ILE 3 197    -141.070 -91.670 620.458  1.00  6.03           H
ATOM   3183  CG2 ILE 3 197    -139.202 -93.494 622.751  1.00  6.03           C
ATOM   3184 1HG2 ILE 3 197    -138.206 -93.357 623.171  1.00  6.03           H
ATOM   3185 2HG2 ILE 3 197    -139.938 -93.498 623.555  1.00  6.03           H
ATOM   3186 3HG2 ILE 3 197    -139.243 -94.442 622.215  1.00  6.03           H
ATOM   3187  CD1 ILE 3 197    -140.827 -93.798 620.196  1.00  6.03           C
ATOM   3188 1HD1 ILE 3 197    -140.043 -93.702 619.445  1.00  6.03           H
ATOM   3189 2HD1 ILE 3 197    -140.631 -94.672 620.817  1.00  6.03           H
ATOM   3190 3HD1 ILE 3 197    -141.792 -93.913 619.701  1.00  6.03           H
ATOM   3191  HN  ILE 3 197    -138.882 -89.729 620.954  1.00  6.03           H
ATOM   3192  N   CYS 3 198    -138.284 -90.823 624.598  1.00  6.03           N
ATOM   3193  CA  CYS 3 198    -137.111 -90.844 625.455  1.00  6.03           C
ATOM   3194  C   CYS 3 198    -136.553 -92.269 625.470  1.00  6.03           C
ATOM   3195  O   CYS 3 198    -137.232 -93.201 625.898  1.00  6.03           O
ATOM   3196  HA  CYS 3 198    -136.392 -90.152 625.018  1.00  6.03           H
ATOM   3197  CB  CYS 3 198    -137.431 -90.341 626.864  1.00  6.03           C
ATOM   3198 1HB  CYS 3 198    -137.613 -89.267 626.842  1.00  6.03           H
ATOM   3199 2HB  CYS 3 198    -138.344 -90.812 627.229  1.00  6.03           H
ATOM   3200  SG  CYS 3 198    -136.040 -90.716 627.993  1.00  6.03           S
ATOM   3201  HN  CYS 3 198    -139.160 -90.860 625.079  1.00  6.03           H
ATOM   3202  N   THR 3 199    -135.321 -92.393 624.998  1.00  6.03           N
ATOM   3203  CA  THR 3 199    -134.690 -93.697 624.886  1.00  6.03           C
ATOM   3204  C   THR 3 199    -133.172 -93.569 625.027  1.00  6.03           C
ATOM   3205  O   THR 3 199    -132.630 -92.467 624.961  1.00  6.03           O
ATOM   3206  HA  THR 3 199    -135.037 -94.318 625.712  1.00  6.03           H
ATOM   3207  HB  THR 3 199    -136.204 -94.221 623.418  1.00  6.03           H
ATOM   3208  CB  THR 3 199    -135.127 -94.321 623.559  1.00  6.03           C
ATOM   3209  OG1 THR 3 199    -134.637 -95.657 623.626  1.00  6.03           O
ATOM   3210  HG1 THR 3 199    -134.985 -96.188 622.853  1.00  6.03           H
ATOM   3211  CG2 THR 3 199    -134.397 -93.715 622.359  1.00  6.03           C
ATOM   3212 1HG2 THR 3 199    -133.324 -93.875 622.468  1.00  6.03           H
ATOM   3213 2HG2 THR 3 199    -134.602 -92.646 622.310  1.00  6.03           H
ATOM   3214 3HG2 THR 3 199    -134.744 -94.194 621.443  1.00  6.03           H
ATOM   3215  HN  THR 3 199    -134.758 -91.624 624.696  1.00  6.03           H
ATOM   3216  N   MET 3 200    -132.529 -94.712 625.218  1.00  6.03           N
ATOM   3217  CA  MET 3 200    -131.079 -94.774 625.155  1.00  6.03           C
ATOM   3218  C   MET 3 200    -130.606 -95.131 623.745  1.00  6.03           C
ATOM   3219  O   MET 3 200    -131.086 -96.096 623.151  1.00  6.03           O
ATOM   3220  HA  MET 3 200    -130.731 -93.776 625.420  1.00  6.03           H
ATOM   3221  CB  MET 3 200    -130.570 -95.823 626.146  1.00  6.03           C
ATOM   3222 1HB  MET 3 200    -131.211 -96.703 626.111  1.00  6.03           H
ATOM   3223 2HB  MET 3 200    -129.569 -96.146 625.857  1.00  6.03           H
ATOM   3224  CG  MET 3 200    -130.539 -95.263 627.569  1.00  6.03           C
ATOM   3225 1HG  MET 3 200    -129.830 -94.437 627.629  1.00  6.03           H
ATOM   3226 2HG  MET 3 200    -131.518 -94.862 627.832  1.00  6.03           H
ATOM   3227  SD  MET 3 200    -130.077 -96.546 628.720  1.00  6.03           S
ATOM   3228  CE  MET 3 200    -131.675 -97.283 629.021  1.00  6.03           C
ATOM   3229 1HE  MET 3 200    -132.347 -96.534 629.439  1.00  6.03           H
ATOM   3230 2HE  MET 3 200    -132.085 -97.656 628.083  1.00  6.03           H
ATOM   3231 3HE  MET 3 200    -131.568 -98.108 629.725  1.00  6.03           H
ATOM   3232  HN  MET 3 200    -132.982 -95.582 625.412  1.00  6.03           H
ATOM   3233  N   VAL 3 201    -129.670 -94.335 623.249  1.00  6.03           N
ATOM   3234  CA  VAL 3 201    -129.085 -94.589 621.944  1.00  6.03           C
ATOM   3235  C   VAL 3 201    -127.564 -94.677 622.079  1.00  6.03           C
ATOM   3236  O   VAL 3 201    -126.966 -93.958 622.878  1.00  6.03           O
ATOM   3237  HA  VAL 3 201    -129.462 -95.551 621.596  1.00  6.03           H
ATOM   3238  HB  VAL 3 201    -129.117 -92.563 621.274  1.00  6.03           H
ATOM   3239  CB  VAL 3 201    -129.536 -93.516 620.950  1.00  6.03           C
ATOM   3240  CG1 VAL 3 201    -129.005 -93.811 619.546  1.00  6.03           C
ATOM   3241 1HG1 VAL 3 201    -127.916 -93.832 619.567  1.00  6.03           H
ATOM   3242 2HG1 VAL 3 201    -129.381 -94.778 619.211  1.00  6.03           H
ATOM   3243 3HG1 VAL 3 201    -129.340 -93.033 618.860  1.00  6.03           H
ATOM   3244  CG2 VAL 3 201    -131.060 -93.382 620.943  1.00  6.03           C
ATOM   3245 1HG2 VAL 3 201    -131.508 -94.333 620.657  1.00  6.03           H
ATOM   3246 2HG2 VAL 3 201    -131.405 -93.103 621.939  1.00  6.03           H
ATOM   3247 3HG2 VAL 3 201    -131.354 -92.612 620.229  1.00  6.03           H
ATOM   3248  HN  VAL 3 201    -129.312 -93.531 623.723  1.00  6.03           H
ATOM   3249  N   TYR 3 202    -126.981 -95.564 621.286  1.00  6.03           N
ATOM   3250  CA  TYR 3 202    -125.541 -95.757 621.309  1.00  6.03           C
ATOM   3251  C   TYR 3 202    -124.910 -95.327 619.983  1.00  6.03           C
ATOM   3252  O   TYR 3 202    -124.756 -96.140 619.073  1.00  6.03           O
ATOM   3253  HA  TYR 3 202    -125.133 -95.144 622.112  1.00  6.03           H
ATOM   3254  CB  TYR 3 202    -125.319 -97.258 621.503  1.00  6.03           C
ATOM   3255 1HB  TYR 3 202    -125.680 -97.786 620.621  1.00  6.03           H
ATOM   3256 2HB  TYR 3 202    -124.249 -97.450 621.574  1.00  6.03           H
ATOM   3257  CG  TYR 3 202    -126.009 -97.834 622.742  1.00  6.03           C
ATOM   3258  HD1 TYR 3 202    -124.389 -97.337 624.054  1.00  6.03           H
ATOM   3259  CD1 TYR 3 202    -125.378 -97.785 623.968  1.00  6.03           C
ATOM   3260  HD2 TYR 3 202    -127.760 -98.440 621.663  1.00  6.03           H
ATOM   3261  CD2 TYR 3 202    -127.262 -98.401 622.632  1.00  6.03           C
ATOM   3262  CE1 TYR 3 202    -126.028 -98.327 625.134  1.00  6.03           C
ATOM   3263  HE1 TYR 3 202    -125.541 -98.295 626.108  1.00  6.03           H
ATOM   3264  HE2 TYR 3 202    -128.901 -99.394 623.725  1.00  6.03           H
ATOM   3265  CE2 TYR 3 202    -127.912 -98.943 623.797  1.00  6.03           C
ATOM   3266  CZ  TYR 3 202    -127.262 -98.879 624.991  1.00  6.03           C
ATOM   3267  OH  TYR 3 202    -127.876 -99.391 626.091  1.00  6.03           O
ATOM   3268  HH  TYR 3 202    -128.778 -99.746 625.846  1.00  6.03           H
ATOM   3269  HN  TYR 3 202    -127.475 -96.144 620.638  1.00  6.03           H
ATOM   3270  N   PRO 3 203    -124.534 -94.048 619.850  1.00  6.03           N
ATOM   3271  CA  PRO 3 203    -124.169 -93.501 618.541  1.00  6.03           C
ATOM   3272  C   PRO 3 203    -122.868 -94.083 618.014  1.00  6.03           C
ATOM   3273  O   PRO 3 203    -122.219 -93.487 617.156  1.00  6.03           O
ATOM   3274  HA  PRO 3 203    -124.921 -93.769 617.798  1.00  6.03           H
ATOM   3275  CB  PRO 3 203    -124.056 -91.996 618.796  1.00  6.03           C
ATOM   3276 1HB  PRO 3 203    -123.297 -91.538 618.162  1.00  6.03           H
ATOM   3277 2HB  PRO 3 203    -124.995 -91.483 618.589  1.00  6.03           H
ATOM   3278  CG  PRO 3 203    -123.688 -91.909 620.249  1.00  6.03           C
ATOM   3279 1HG  PRO 3 203    -122.612 -92.008 620.390  1.00  6.03           H
ATOM   3280 2HG  PRO 3 203    -123.976 -90.946 620.671  1.00  6.03           H
ATOM   3281  CD  PRO 3 203    -124.427 -93.033 620.914  1.00  6.03           C
ATOM   3282 1HD  PRO 3 203    -123.885 -93.414 621.779  1.00  6.03           H
ATOM   3283 2HD  PRO 3 203    -125.409 -92.716 621.266  1.00  6.03           H
ATOM   3284  N   SER 3 204    -122.518 -95.244 618.548  1.00  6.03           N
ATOM   3285  CA  SER 3 204    -121.222 -95.838 618.264  1.00  6.03           C
ATOM   3286  C   SER 3 204    -121.316 -96.729 617.023  1.00  6.03           C
ATOM   3287  O   SER 3 204    -122.375 -97.282 616.730  1.00  6.03           O
ATOM   3288  HA  SER 3 204    -120.553 -94.997 618.082  1.00  6.03           H
ATOM   3289  CB  SER 3 204    -120.712 -96.645 619.459  1.00  6.03           C
ATOM   3290 1HB  SER 3 204    -119.730 -97.056 619.227  1.00  6.03           H
ATOM   3291 2HB  SER 3 204    -120.586 -95.983 620.316  1.00  6.03           H
ATOM   3292  HG  SER 3 204    -121.129 -98.368 620.389  1.00  6.03           H
ATOM   3293  OG  SER 3 204    -121.599 -97.705 619.806  1.00  6.03           O
ATOM   3294  HN  SER 3 204    -123.100 -95.776 619.163  1.00  6.03           H
ATOM   3295  N   ASP 3 205    -120.194 -96.839 616.327  1.00  6.03           N
ATOM   3296  CA  ASP 3 205    -120.092 -97.767 615.214  1.00  6.03           C
ATOM   3297  C   ASP 3 205    -120.281 -99.196 615.727  1.00  6.03           C
ATOM   3298  O   ASP 3 205    -120.818-100.048 615.020  1.00  6.03           O
ATOM   3299  HA  ASP 3 205    -120.876 -97.467 614.518  1.00  6.03           H
ATOM   3300  CB  ASP 3 205    -118.716 -97.682 614.550  1.00  6.03           C
ATOM   3301 1HB  ASP 3 205    -117.939 -97.679 615.314  1.00  6.03           H
ATOM   3302 2HB  ASP 3 205    -118.552 -98.564 613.931  1.00  6.03           H
ATOM   3303  CG  ASP 3 205    -118.599 -96.421 613.691  1.00  6.03           C
ATOM   3304  OD1 ASP 3 205    -119.600 -96.101 613.014  1.00  6.03           O
ATOM   3305  OD2 ASP 3 205    -117.512 -95.806 613.731  1.00  6.03           O
ATOM   3306  HN  ASP 3 205    -119.366 -96.310 616.513  1.00  6.03           H
ATOM   3307  N   GLU 3 206    -119.830 -99.415 616.954  1.00  6.03           N
ATOM   3308  CA  GLU 3 206    -120.014-100.703 617.601  1.00  6.03           C
ATOM   3309  C   GLU 3 206    -121.161-100.630 618.611  1.00  6.03           C
ATOM   3310  O   GLU 3 206    -121.061-101.175 619.709  1.00  6.03           O
ATOM   3311  HA  GLU 3 206    -120.270-101.395 616.799  1.00  6.03           H
ATOM   3312  CB  GLU 3 206    -118.720-101.169 618.272  1.00  6.03           C
ATOM   3313 1HB  GLU 3 206    -118.395-100.425 618.999  1.00  6.03           H
ATOM   3314 2HB  GLU 3 206    -118.867-102.159 618.705  1.00  6.03           H
ATOM   3315  CG  GLU 3 206    -117.591-101.309 617.249  1.00  6.03           C
ATOM   3316 1HG  GLU 3 206    -117.462-100.369 616.713  1.00  6.03           H
ATOM   3317 2HG  GLU 3 206    -116.653-101.515 617.764  1.00  6.03           H
ATOM   3318  CD  GLU 3 206    -117.890-102.432 616.253  1.00  6.03           C
ATOM   3319  OE1 GLU 3 206    -117.786-102.156 615.039  1.00  6.03           O
ATOM   3320  OE2 GLU 3 206    -118.215-103.541 616.730  1.00  6.03           O
ATOM   3321  HN  GLU 3 206    -119.347 -98.732 617.502  1.00  6.03           H
ATOM   3322  N   SER 3 207    -122.224 -99.953 618.203  1.00  6.03           N
ATOM   3323  CA  SER 3 207    -123.325 -99.672 619.109  1.00  6.03           C
ATOM   3324  C   SER 3 207    -123.863-100.977 619.699  1.00  6.03           C
ATOM   3325  O   SER 3 207    -124.300-101.009 620.848  1.00  6.03           O
ATOM   3326  HA  SER 3 207    -122.900 -99.044 619.893  1.00  6.03           H
ATOM   3327  CB  SER 3 207    -124.444 -98.910 618.396  1.00  6.03           C
ATOM   3328 1HB  SER 3 207    -125.338 -98.912 619.020  1.00  6.03           H
ATOM   3329 2HB  SER 3 207    -124.148 -97.869 618.267  1.00  6.03           H
ATOM   3330  HG  SER 3 207    -125.302 -98.838 616.590  1.00  6.03           H
ATOM   3331  OG  SER 3 207    -124.751 -99.477 617.126  1.00  6.03           O
ATOM   3332  HN  SER 3 207    -122.340 -99.599 617.275  1.00  6.03           H
ATOM   3333  N   THR 3 208    -123.815-102.021 618.885  1.00  6.03           N
ATOM   3334  CA  THR 3 208    -124.292-103.326 619.312  1.00  6.03           C
ATOM   3335  C   THR 3 208    -123.454-103.843 620.483  1.00  6.03           C
ATOM   3336  O   THR 3 208    -123.999-104.320 621.478  1.00  6.03           O
ATOM   3337  HA  THR 3 208    -125.314-103.216 619.674  1.00  6.03           H
ATOM   3338  HB  THR 3 208    -124.436-105.291 618.398  1.00  6.03           H
ATOM   3339  CB  THR 3 208    -124.277-104.255 618.097  1.00  6.03           C
ATOM   3340  OG1 THR 3 208    -123.029-103.982 617.466  1.00  6.03           O
ATOM   3341  HG1 THR 3 208    -122.794-104.724 616.838  1.00  6.03           H
ATOM   3342  CG2 THR 3 208    -125.319-103.864 617.047  1.00  6.03           C
ATOM   3343 1HG2 THR 3 208    -126.314-103.907 617.489  1.00  6.03           H
ATOM   3344 2HG2 THR 3 208    -125.265-104.555 616.206  1.00  6.03           H
ATOM   3345 3HG2 THR 3 208    -125.120-102.850 616.698  1.00  6.03           H
ATOM   3346  HN  THR 3 208    -123.458-101.987 617.951  1.00  6.03           H
ATOM   3347  N   LYS 3 209    -122.143-103.731 620.326  1.00  6.03           N
ATOM   3348  CA  LYS 3 209    -121.225-104.167 621.365  1.00  6.03           C
ATOM   3349  C   LYS 3 209    -121.419-103.296 622.608  1.00  6.03           C
ATOM   3350  O   LYS 3 209    -121.366-103.793 623.732  1.00  6.03           O
ATOM   3351  HA  LYS 3 209    -121.484-105.195 621.620  1.00  6.03           H
ATOM   3352  CB  LYS 3 209    -119.788-104.178 620.840  1.00  6.03           C
ATOM   3353 1HB  LYS 3 209    -119.547-103.208 620.407  1.00  6.03           H
ATOM   3354 2HB  LYS 3 209    -119.097-104.339 621.667  1.00  6.03           H
ATOM   3355  CG  LYS 3 209    -119.598-105.273 619.788  1.00  6.03           C
ATOM   3356 1HG  LYS 3 209    -119.918-106.233 620.195  1.00  6.03           H
ATOM   3357 2HG  LYS 3 209    -120.229-105.066 618.924  1.00  6.03           H
ATOM   3358  CD  LYS 3 209    -118.135-105.363 619.349  1.00  6.03           C
ATOM   3359 1HD  LYS 3 209    -117.781-104.376 619.048  1.00  6.03           H
ATOM   3360 2HD  LYS 3 209    -117.518-105.681 620.189  1.00  6.03           H
ATOM   3361  CE  LYS 3 209    -117.971-106.345 618.187  1.00  6.03           C
ATOM   3362 1HE  LYS 3 209    -117.850-107.357 618.574  1.00  6.03           H
ATOM   3363 2HE  LYS 3 209    -118.871-106.344 617.572  1.00  6.03           H
ATOM   3364  NZ  LYS 3 209    -116.798-105.979 617.361  1.00  6.03           N
ATOM   3365 1HZ  LYS 3 209    -116.656-106.684 616.646  1.00  6.03           H
ATOM   3366 2HZ  LYS 3 209    -116.962-105.080 616.922  1.00  6.03           H
ATOM   3367 3HZ  LYS 3 209    -115.975-105.923 617.950  1.00  6.03           H
ATOM   3368  HN  LYS 3 209    -121.708-103.352 619.510  1.00  6.03           H
ATOM   3369  N   LEU 3 210    -121.639-102.013 622.364  1.00  6.03           N
ATOM   3370  CA  LEU 3 210    -121.784-101.059 623.451  1.00  6.03           C
ATOM   3371  C   LEU 3 210    -123.049-101.386 624.246  1.00  6.03           C
ATOM   3372  O   LEU 3 210    -123.014-101.455 625.474  1.00  6.03           O
ATOM   3373  HA  LEU 3 210    -120.922-101.179 624.108  1.00  6.03           H
ATOM   3374  CB  LEU 3 210    -121.748 -99.626 622.914  1.00  6.03           C
ATOM   3375 1HB  LEU 3 210    -120.838 -99.502 622.327  1.00  6.03           H
ATOM   3376 2HB  LEU 3 210    -122.588 -99.493 622.233  1.00  6.03           H
ATOM   3377  HG  LEU 3 210    -122.715 -98.633 624.543  1.00  6.03           H
ATOM   3378  CG  LEU 3 210    -121.798 -98.515 623.965  1.00  6.03           C
ATOM   3379  CD1 LEU 3 210    -120.628 -98.631 624.943  1.00  6.03           C
ATOM   3380 1HD1 LEU 3 210    -120.673 -99.595 625.451  1.00  6.03           H
ATOM   3381 2HD1 LEU 3 210    -119.688 -98.553 624.396  1.00  6.03           H
ATOM   3382 3HD1 LEU 3 210    -120.688 -97.829 625.679  1.00  6.03           H
ATOM   3383  CD2 LEU 3 210    -121.857 -97.137 623.302  1.00  6.03           C
ATOM   3384 1HD2 LEU 3 210    -120.972 -96.993 622.684  1.00  6.03           H
ATOM   3385 2HD2 LEU 3 210    -122.750 -97.071 622.680  1.00  6.03           H
ATOM   3386 3HD2 LEU 3 210    -121.893 -96.365 624.072  1.00  6.03           H
ATOM   3387  HN  LEU 3 210    -121.719-101.623 621.447  1.00  6.03           H
ATOM   3388  N   LYS 3 211    -124.137-101.578 623.514  1.00  6.03           N
ATOM   3389  CA  LYS 3 211    -125.409-101.905 624.136  1.00  6.03           C
ATOM   3390  C   LYS 3 211    -125.243-103.160 624.995  1.00  6.03           C
ATOM   3391  O   LYS 3 211    -125.622-103.170 626.165  1.00  6.03           O
ATOM   3392  HA  LYS 3 211    -125.678-101.074 624.787  1.00  6.03           H
ATOM   3393  CB  LYS 3 211    -126.507-102.025 623.077  1.00  6.03           C
ATOM   3394 1HB  LYS 3 211    -126.641-101.066 622.576  1.00  6.03           H
ATOM   3395 2HB  LYS 3 211    -126.205-102.743 622.314  1.00  6.03           H
ATOM   3396  CG  LYS 3 211    -127.830-102.466 623.707  1.00  6.03           C
ATOM   3397 1HG  LYS 3 211    -127.730-103.479 624.098  1.00  6.03           H
ATOM   3398 2HG  LYS 3 211    -128.068-101.820 624.552  1.00  6.03           H
ATOM   3399  CD  LYS 3 211    -128.967-102.418 622.684  1.00  6.03           C
ATOM   3400 1HD  LYS 3 211    -129.048-101.412 622.273  1.00  6.03           H
ATOM   3401 2HD  LYS 3 211    -128.741-103.086 621.852  1.00  6.03           H
ATOM   3402  CE  LYS 3 211    -130.296-102.823 623.324  1.00  6.03           C
ATOM   3403 1HE  LYS 3 211    -130.276-103.882 623.580  1.00  6.03           H
ATOM   3404 2HE  LYS 3 211    -130.442-102.272 624.253  1.00  6.03           H
ATOM   3405  NZ  LYS 3 211    -131.420-102.551 622.399  1.00  6.03           N
ATOM   3406 1HZ  LYS 3 211    -132.298-102.635 622.900  1.00  6.03           H
ATOM   3407 2HZ  LYS 3 211    -131.332-101.612 622.027  1.00  6.03           H
ATOM   3408 3HZ  LYS 3 211    -131.400-103.220 621.638  1.00  6.03           H
ATOM   3409  HN  LYS 3 211    -124.158-101.513 622.517  1.00  6.03           H
ATOM   3410  N   SER 3 212    -124.678-104.189 624.380  1.00  6.03           N
ATOM   3411  CA  SER 3 212    -124.567-105.482 625.034  1.00  6.03           C
ATOM   3412  C   SER 3 212    -123.708-105.360 626.294  1.00  6.03           C
ATOM   3413  O   SER 3 212    -123.987-106.003 627.304  1.00  6.03           O
ATOM   3414  HA  SER 3 212    -125.588-105.764 625.292  1.00  6.03           H
ATOM   3415  CB  SER 3 212    -123.975-106.529 624.087  1.00  6.03           C
ATOM   3416 1HB  SER 3 212    -123.988-107.505 624.572  1.00  6.03           H
ATOM   3417 2HB  SER 3 212    -124.599-106.607 623.197  1.00  6.03           H
ATOM   3418  HG  SER 3 212    -122.260-106.941 623.141  1.00  6.03           H
ATOM   3419  OG  SER 3 212    -122.641-106.207 623.703  1.00  6.03           O
ATOM   3420  HN  SER 3 212    -124.301-104.149 623.455  1.00  6.03           H
ATOM   3421  N   ALA 3 213    -122.680-104.530 626.192  1.00  6.03           N
ATOM   3422  CA  ALA 3 213    -121.795-104.294 627.320  1.00  6.03           C
ATOM   3423  C   ALA 3 213    -122.581-103.625 628.449  1.00  6.03           C
ATOM   3424  O   ALA 3 213    -122.549-104.084 629.590  1.00  6.03           O
ATOM   3425  HA  ALA 3 213    -121.432-105.262 627.665  1.00  6.03           H
ATOM   3426  CB  ALA 3 213    -120.600-103.454 626.864  1.00  6.03           C
ATOM   3427 1HB  ALA 3 213    -120.058-103.987 626.082  1.00  6.03           H
ATOM   3428 2HB  ALA 3 213    -120.954-102.500 626.475  1.00  6.03           H
ATOM   3429 3HB  ALA 3 213    -119.936-103.277 627.710  1.00  6.03           H
ATOM   3430  HN  ALA 3 213    -122.450-104.024 625.361  1.00  6.03           H
ATOM   3431  N   VAL 3 214    -123.268-102.550 628.092  1.00  6.03           N
ATOM   3432  CA  VAL 3 214    -124.008-101.774 629.073  1.00  6.03           C
ATOM   3433  C   VAL 3 214    -125.088-102.655 629.704  1.00  6.03           C
ATOM   3434  O   VAL 3 214    -125.339-102.572 630.905  1.00  6.03           O
ATOM   3435  HA  VAL 3 214    -123.306-101.470 629.850  1.00  6.03           H
ATOM   3436  HB  VAL 3 214    -125.091-100.804 627.511  1.00  6.03           H
ATOM   3437  CB  VAL 3 214    -124.572-100.509 628.423  1.00  6.03           C
ATOM   3438  CG1 VAL 3 214    -125.589 -99.828 629.342  1.00  6.03           C
ATOM   3439 1HG1 VAL 3 214    -126.412-100.513 629.545  1.00  6.03           H
ATOM   3440 2HG1 VAL 3 214    -125.105 -99.553 630.279  1.00  6.03           H
ATOM   3441 3HG1 VAL 3 214    -125.974 -98.932 628.855  1.00  6.03           H
ATOM   3442  CG2 VAL 3 214    -123.450 -99.545 628.036  1.00  6.03           C
ATOM   3443 1HG2 VAL 3 214    -122.892 -99.260 628.928  1.00  6.03           H
ATOM   3444 2HG2 VAL 3 214    -122.780-100.032 627.328  1.00  6.03           H
ATOM   3445 3HG2 VAL 3 214    -123.879 -98.654 627.576  1.00  6.03           H
ATOM   3446  HN  VAL 3 214    -123.325-102.208 627.154  1.00  6.03           H
ATOM   3447  N   LEU 3 215    -125.699-103.479 628.865  1.00  6.03           N
ATOM   3448  CA  LEU 3 215    -126.833-104.280 629.295  1.00  6.03           C
ATOM   3449  C   LEU 3 215    -126.337-105.418 630.190  1.00  6.03           C
ATOM   3450  O   LEU 3 215    -127.012-105.802 631.143  1.00  6.03           O
ATOM   3451  HA  LEU 3 215    -127.483-103.635 629.886  1.00  6.03           H
ATOM   3452  CB  LEU 3 215    -127.642-104.755 628.087  1.00  6.03           C
ATOM   3453 1HB  LEU 3 215    -127.779-103.911 627.412  1.00  6.03           H
ATOM   3454 2HB  LEU 3 215    -127.054-105.500 627.551  1.00  6.03           H
ATOM   3455  HG  LEU 3 215    -128.868-106.280 628.951  1.00  6.03           H
ATOM   3456  CG  LEU 3 215    -129.016-105.355 628.394  1.00  6.03           C
ATOM   3457  CD1 LEU 3 215    -129.837-104.419 629.283  1.00  6.03           C
ATOM   3458 1HD1 LEU 3 215    -129.309-104.255 630.223  1.00  6.03           H
ATOM   3459 2HD1 LEU 3 215    -129.978-103.465 628.774  1.00  6.03           H
ATOM   3460 3HD1 LEU 3 215    -130.808-104.870 629.486  1.00  6.03           H
ATOM   3461  CD2 LEU 3 215    -129.757-105.717 627.105  1.00  6.03           C
ATOM   3462 1HD2 LEU 3 215    -129.894-104.820 626.501  1.00  6.03           H
ATOM   3463 2HD2 LEU 3 215    -129.174-106.448 626.544  1.00  6.03           H
ATOM   3464 3HD2 LEU 3 215    -130.730-106.141 627.352  1.00  6.03           H
ATOM   3465  HN  LEU 3 215    -125.433-103.603 627.909  1.00  6.03           H
ATOM   3466  N   THR 3 216    -125.162-105.926 629.850  1.00  6.03           N
ATOM   3467  CA  THR 3 216    -124.516-106.934 630.673  1.00  6.03           C
ATOM   3468  C   THR 3 216    -124.271-106.394 632.083  1.00  6.03           C
ATOM   3469  O   THR 3 216    -124.549-107.074 633.070  1.00  6.03           O
ATOM   3470  HA  THR 3 216    -125.191-107.784 630.769  1.00  6.03           H
ATOM   3471  HB  THR 3 216    -122.543-106.543 629.850  1.00  6.03           H
ATOM   3472  CB  THR 3 216    -123.236-107.377 629.961  1.00  6.03           C
ATOM   3473  OG1 THR 3 216    -123.698-107.958 628.745  1.00  6.03           O
ATOM   3474  HG1 THR 3 216    -123.539-107.330 627.984  1.00  6.03           H
ATOM   3475  CG2 THR 3 216    -122.534-108.530 630.682  1.00  6.03           C
ATOM   3476 1HG2 THR 3 216    -123.204-109.388 630.733  1.00  6.03           H
ATOM   3477 2HG2 THR 3 216    -122.266-108.218 631.691  1.00  6.03           H
ATOM   3478 3HG2 THR 3 216    -121.632-108.805 630.135  1.00  6.03           H
ATOM   3479  HN  THR 3 216    -124.654-105.661 629.030  1.00  6.03           H
ATOM   3480  N   LEU 3 217    -123.752-105.176 632.134  1.00  6.03           N
ATOM   3481  CA  LEU 3 217    -123.475-104.533 633.407  1.00  6.03           C
ATOM   3482  C   LEU 3 217    -124.771-104.427 634.214  1.00  6.03           C
ATOM   3483  O   LEU 3 217    -124.774-104.651 635.423  1.00  6.03           O
ATOM   3484  HA  LEU 3 217    -122.781-105.174 633.952  1.00  6.03           H
ATOM   3485  CB  LEU 3 217    -122.774-103.191 633.189  1.00  6.03           C
ATOM   3486 1HB  LEU 3 217    -121.887-103.361 632.578  1.00  6.03           H
ATOM   3487 2HB  LEU 3 217    -123.439-102.547 632.612  1.00  6.03           H
ATOM   3488  HG  LEU 3 217    -123.221-102.359 635.108  1.00  6.03           H
ATOM   3489  CG  LEU 3 217    -122.353-102.440 634.453  1.00  6.03           C
ATOM   3490  CD1 LEU 3 217    -121.279-103.216 635.219  1.00  6.03           C
ATOM   3491 1HD1 LEU 3 217    -121.672-104.192 635.506  1.00  6.03           H
ATOM   3492 2HD1 LEU 3 217    -120.404-103.349 634.584  1.00  6.03           H
ATOM   3493 3HD1 LEU 3 217    -120.998-102.660 636.114  1.00  6.03           H
ATOM   3494  CD2 LEU 3 217    -121.903-101.016 634.121  1.00  6.03           C
ATOM   3495 1HD2 LEU 3 217    -121.055-101.053 633.438  1.00  6.03           H
ATOM   3496 2HD2 LEU 3 217    -122.725-100.475 633.652  1.00  6.03           H
ATOM   3497 3HD2 LEU 3 217    -121.609-100.505 635.038  1.00  6.03           H
ATOM   3498  HN  LEU 3 217    -123.523-104.631 631.327  1.00  6.03           H
ATOM   3499  N   LYS 3 218    -125.841-104.085 633.511  1.00  6.03           N
ATOM   3500  CA  LYS 3 218    -127.139-103.940 634.147  1.00  6.03           C
ATOM   3501  C   LYS 3 218    -127.560-105.283 634.748  1.00  6.03           C
ATOM   3502  O   LYS 3 218    -128.147-105.327 635.828  1.00  6.03           O
ATOM   3503  HA  LYS 3 218    -127.028-103.219 634.957  1.00  6.03           H
ATOM   3504  CB  LYS 3 218    -128.157-103.362 633.162  1.00  6.03           C
ATOM   3505 1HB  LYS 3 218    -128.016-103.814 632.180  1.00  6.03           H
ATOM   3506 2HB  LYS 3 218    -129.166-103.613 633.487  1.00  6.03           H
ATOM   3507  CG  LYS 3 218    -128.013-101.842 633.055  1.00  6.03           C
ATOM   3508 1HG  LYS 3 218    -128.304-101.379 633.998  1.00  6.03           H
ATOM   3509 2HG  LYS 3 218    -126.969-101.583 632.881  1.00  6.03           H
ATOM   3510  CD  LYS 3 218    -128.878-101.288 631.921  1.00  6.03           C
ATOM   3511 1HD  LYS 3 218    -128.516-101.667 630.965  1.00  6.03           H
ATOM   3512 2HD  LYS 3 218    -129.903-101.640 632.035  1.00  6.03           H
ATOM   3513  CE  LYS 3 218    -128.856 -99.758 631.911  1.00  6.03           C
ATOM   3514 1HE  LYS 3 218    -129.465 -99.375 632.730  1.00  6.03           H
ATOM   3515 2HE  LYS 3 218    -127.839 -99.402 632.077  1.00  6.03           H
ATOM   3516  NZ  LYS 3 218    -129.365 -99.241 630.622  1.00  6.03           N
ATOM   3517 1HZ  LYS 3 218    -129.424 -98.229 630.663  1.00  6.03           H
ATOM   3518 2HZ  LYS 3 218    -128.734 -99.512 629.876  1.00  6.03           H
ATOM   3519 3HZ  LYS 3 218    -130.285 -99.626 630.443  1.00  6.03           H
ATOM   3520  HN  LYS 3 218    -125.830-103.908 632.527  1.00  6.03           H
ATOM   3521  N   VAL 3 219    -127.243-106.345 634.022  1.00  6.03           N
ATOM   3522  CA  VAL 3 219    -127.594-107.684 634.463  1.00  6.03           C
ATOM   3523  C   VAL 3 219    -126.771-108.041 635.702  1.00  6.03           C
ATOM   3524  O   VAL 3 219    -127.301-108.587 636.668  1.00  6.03           O
ATOM   3525  HA  VAL 3 219    -128.650-107.675 634.734  1.00  6.03           H
ATOM   3526  HB  VAL 3 219    -126.439-108.483 632.856  1.00  6.03           H
ATOM   3527  CB  VAL 3 219    -127.408-108.679 633.315  1.00  6.03           C
ATOM   3528  CG1 VAL 3 219    -127.400-110.118 633.833  1.00  6.03           C
ATOM   3529 1HG1 VAL 3 219    -126.581-110.245 634.541  1.00  6.03           H
ATOM   3530 2HG1 VAL 3 219    -128.346-110.331 634.330  1.00  6.03           H
ATOM   3531 3HG1 VAL 3 219    -127.266-110.804 632.996  1.00  6.03           H
ATOM   3532  CG2 VAL 3 219    -128.484-108.487 632.244  1.00  6.03           C
ATOM   3533 1HG2 VAL 3 219    -129.468-108.644 632.686  1.00  6.03           H
ATOM   3534 2HG2 VAL 3 219    -128.422-107.475 631.844  1.00  6.03           H
ATOM   3535 3HG2 VAL 3 219    -128.328-109.206 631.440  1.00  6.03           H
ATOM   3536  HN  VAL 3 219    -126.756-106.302 633.150  1.00  6.03           H
ATOM   3537  N   ILE 3 220    -125.487-107.718 635.634  1.00  6.03           N
ATOM   3538  CA  ILE 3 220    -124.575-108.044 636.717  1.00  6.03           C
ATOM   3539  C   ILE 3 220    -125.015-107.311 637.986  1.00  6.03           C
ATOM   3540  O   ILE 3 220    -125.137-107.920 639.048  1.00  6.03           O
ATOM   3541  HA  ILE 3 220    -124.649-109.117 636.895  1.00  6.03           H
ATOM   3542  HB  ILE 3 220    -123.093-106.748 635.882  1.00  6.03           H
ATOM   3543  CB  ILE 3 220    -123.131-107.751 636.307  1.00  6.03           C
ATOM   3544  CG1 ILE 3 220    -122.661-108.721 635.221  1.00  6.03           C
ATOM   3545 1HG1 ILE 3 220    -122.554-109.720 635.643  1.00  6.03           H
ATOM   3546 2HG1 ILE 3 220    -123.415-108.785 634.436  1.00  6.03           H
ATOM   3547  CG2 ILE 3 220    -122.203-107.760 637.524  1.00  6.03           C
ATOM   3548 1HG2 ILE 3 220    -122.526-106.999 638.234  1.00  6.03           H
ATOM   3549 2HG2 ILE 3 220    -122.239-108.740 638.001  1.00  6.03           H
ATOM   3550 3HG2 ILE 3 220    -121.182-107.549 637.204  1.00  6.03           H
ATOM   3551  CD1 ILE 3 220    -121.329-108.268 634.621  1.00  6.03           C
ATOM   3552 1HD1 ILE 3 220    -121.447-107.279 634.179  1.00  6.03           H
ATOM   3553 2HD1 ILE 3 220    -120.572-108.228 635.404  1.00  6.03           H
ATOM   3554 3HD1 ILE 3 220    -121.018-108.975 633.851  1.00  6.03           H
ATOM   3555  HN  ILE 3 220    -125.071-107.244 634.859  1.00  6.03           H
ATOM   3556  N   LEU 3 221    -125.242-106.015 637.834  1.00  6.03           N
ATOM   3557  CA  LEU 3 221    -125.528-105.166 638.978  1.00  6.03           C
ATOM   3558  C   LEU 3 221    -127.010-105.287 639.339  1.00  6.03           C
ATOM   3559  O   LEU 3 221    -127.403-105.000 640.469  1.00  6.03           O
ATOM   3560  HA  LEU 3 221    -124.938-105.536 639.816  1.00  6.03           H
ATOM   3561  CB  LEU 3 221    -125.077-103.730 638.706  1.00  6.03           C
ATOM   3562 1HB  LEU 3 221    -125.637-103.350 637.851  1.00  6.03           H
ATOM   3563 2HB  LEU 3 221    -125.350-103.115 639.564  1.00  6.03           H
ATOM   3564  HG  LEU 3 221    -123.306-104.178 637.594  1.00  6.03           H
ATOM   3565  CG  LEU 3 221    -123.585-103.536 638.430  1.00  6.03           C
ATOM   3566  CD1 LEU 3 221    -123.287-102.095 638.013  1.00  6.03           C
ATOM   3567 1HD1 LEU 3 221    -123.843-101.856 637.107  1.00  6.03           H
ATOM   3568 2HD1 LEU 3 221    -123.585-101.416 638.812  1.00  6.03           H
ATOM   3569 3HD1 LEU 3 221    -122.219-101.985 637.823  1.00  6.03           H
ATOM   3570  CD2 LEU 3 221    -122.744-103.970 639.632  1.00  6.03           C
ATOM   3571 1HD2 LEU 3 221    -123.019-103.374 640.502  1.00  6.03           H
ATOM   3572 2HD2 LEU 3 221    -122.927-105.024 639.842  1.00  6.03           H
ATOM   3573 3HD2 LEU 3 221    -121.687-103.822 639.409  1.00  6.03           H
ATOM   3574  HN  LEU 3 221    -125.231-105.545 636.952  1.00  6.03           H
ATOM   3575  N   GLY 3 222    -127.792-105.713 638.358  1.00  6.03           N
ATOM   3576  CA  GLY 3 222    -129.238-105.719 638.503  1.00  6.03           C
ATOM   3577  C   GLY 3 222    -129.726-107.052 639.073  1.00  6.03           C
ATOM   3578  O   GLY 3 222    -130.701-107.091 639.822  1.00  6.03           O
ATOM   3579 1HA  GLY 3 222    -129.545-104.905 639.159  1.00  6.03           H
ATOM   3580 2HA  GLY 3 222    -129.705-105.541 637.534  1.00  6.03           H
ATOM   3581  HN  GLY 3 222    -127.454-106.048 637.479  1.00  6.03           H
ATOM   3582  N   PHE 3 223    -129.025-108.112 638.697  1.00  6.03           N
ATOM   3583  CA  PHE 3 223    -129.475-109.457 639.014  1.00  6.03           C
ATOM   3584  C   PHE 3 223    -128.498-110.153 639.963  1.00  6.03           C
ATOM   3585  O   PHE 3 223    -128.828-110.409 641.120  1.00  6.03           O
ATOM   3586  HA  PHE 3 223    -130.448-109.368 639.498  1.00  6.03           H
ATOM   3587  CB  PHE 3 223    -129.527-110.233 637.696  1.00  6.03           C
ATOM   3588 1HB  PHE 3 223    -130.035-109.625 636.948  1.00  6.03           H
ATOM   3589 2HB  PHE 3 223    -128.509-110.392 637.340  1.00  6.03           H
ATOM   3590  CG  PHE 3 223    -130.234-111.586 637.798  1.00  6.03           C
ATOM   3591  HD1 PHE 3 223    -128.455-112.694 637.440  1.00  6.03           H
ATOM   3592  CD1 PHE 3 223    -129.526-112.737 637.639  1.00  6.03           C
ATOM   3593  HD2 PHE 3 223    -132.137-110.717 638.174  1.00  6.03           H
ATOM   3594  CD2 PHE 3 223    -131.569-111.639 638.047  1.00  6.03           C
ATOM   3595  CE1 PHE 3 223    -130.181-113.993 637.734  1.00  6.03           C
ATOM   3596  HE1 PHE 3 223    -129.614-114.915 637.607  1.00  6.03           H
ATOM   3597  CE2 PHE 3 223    -132.225-112.895 638.142  1.00  6.03           C
ATOM   3598  HE2 PHE 3 223    -133.296-112.937 638.341  1.00  6.03           H
ATOM   3599  CZ  PHE 3 223    -131.517-114.045 637.983  1.00  6.03           C
ATOM   3600  HZ  PHE 3 223    -132.021-115.009 638.056  1.00  6.03           H
ATOM   3601  HN  PHE 3 223    -128.167-108.063 638.187  1.00  6.03           H
ATOM   3602  N   PHE 3 224    -127.315-110.439 639.439  1.00  6.03           N
ATOM   3603  CA  PHE 3 224    -126.397-111.343 640.111  1.00  6.03           C
ATOM   3604  C   PHE 3 224    -125.951-110.769 641.458  1.00  6.03           C
ATOM   3605  O   PHE 3 224    -125.986-111.462 642.474  1.00  6.03           O
ATOM   3606  HA  PHE 3 224    -126.929-112.280 640.276  1.00  6.03           H
ATOM   3607  CB  PHE 3 224    -125.174-111.494 639.205  1.00  6.03           C
ATOM   3608 1HB  PHE 3 224    -124.920-110.519 638.790  1.00  6.03           H
ATOM   3609 2HB  PHE 3 224    -124.325-111.815 639.808  1.00  6.03           H
ATOM   3610  CG  PHE 3 224    -125.370-112.486 638.056  1.00  6.03           C
ATOM   3611  HD1 PHE 3 224    -125.080-114.188 639.297  1.00  6.03           H
ATOM   3612  CD1 PHE 3 224    -125.286-113.823 638.291  1.00  6.03           C
ATOM   3613  HD2 PHE 3 224    -125.694-110.959 636.613  1.00  6.03           H
ATOM   3614  CD2 PHE 3 224    -125.627-112.031 636.801  1.00  6.03           C
ATOM   3615  CE1 PHE 3 224    -125.468-114.744 637.226  1.00  6.03           C
ATOM   3616  HE1 PHE 3 224    -125.401-115.815 637.414  1.00  6.03           H
ATOM   3617  CE2 PHE 3 224    -125.809-112.951 635.735  1.00  6.03           C
ATOM   3618  HE2 PHE 3 224    -126.015-112.587 634.729  1.00  6.03           H
ATOM   3619  CZ  PHE 3 224    -125.725-114.288 635.970  1.00  6.03           C
ATOM   3620  HZ  PHE 3 224    -125.865-114.995 635.152  1.00  6.03           H
ATOM   3621  HN  PHE 3 224    -126.983-110.066 638.573  1.00  6.03           H
ATOM   3622  N   LEU 3 225    -125.543-109.509 641.423  1.00  6.03           N
ATOM   3623  CA  LEU 3 225    -125.016-108.860 642.610  1.00  6.03           C
ATOM   3624  C   LEU 3 225    -126.107-108.799 643.681  1.00  6.03           C
ATOM   3625  O   LEU 3 225    -125.898-109.236 644.811  1.00  6.03           O
ATOM   3626  HA  LEU 3 225    -124.199-109.477 642.985  1.00  6.03           H
ATOM   3627  CB  LEU 3 225    -124.425-107.493 642.256  1.00  6.03           C
ATOM   3628 1HB  LEU 3 225    -123.607-107.645 641.552  1.00  6.03           H
ATOM   3629 2HB  LEU 3 225    -125.189-106.913 641.739  1.00  6.03           H
ATOM   3630  HG  LEU 3 225    -124.653-106.680 644.221  1.00  6.03           H
ATOM   3631  CG  LEU 3 225    -123.903-106.664 643.431  1.00  6.03           C
ATOM   3632  CD1 LEU 3 225    -122.624-107.275 644.008  1.00  6.03           C
ATOM   3633 1HD1 LEU 3 225    -122.832-108.286 644.359  1.00  6.03           H
ATOM   3634 2HD1 LEU 3 225    -121.857-107.309 643.235  1.00  6.03           H
ATOM   3635 3HD1 LEU 3 225    -122.275-106.666 644.842  1.00  6.03           H
ATOM   3636  CD2 LEU 3 225    -123.706-105.202 643.025  1.00  6.03           C
ATOM   3637 1HD2 LEU 3 225    -122.986-105.145 642.209  1.00  6.03           H
ATOM   3638 2HD2 LEU 3 225    -124.659-104.784 642.699  1.00  6.03           H
ATOM   3639 3HD2 LEU 3 225    -123.334-104.635 643.879  1.00  6.03           H
ATOM   3640  HN  LEU 3 225    -125.569-108.936 640.604  1.00  6.03           H
ATOM   3641  N   PRO 3 226    -127.287-108.259 643.346  1.00  6.03           N
ATOM   3642  CA  PRO 3 226    -128.413-108.265 644.284  1.00  6.03           C
ATOM   3643  C   PRO 3 226    -128.714-109.657 644.815  1.00  6.03           C
ATOM   3644  O   PRO 3 226    -128.948-109.832 646.010  1.00  6.03           O
ATOM   3645  HA  PRO 3 226    -128.170-107.671 645.165  1.00  6.03           H
ATOM   3646  CB  PRO 3 226    -129.575-107.708 643.459  1.00  6.03           C
ATOM   3647 1HB  PRO 3 226    -130.143-108.505 642.977  1.00  6.03           H
ATOM   3648 2HB  PRO 3 226    -130.275-107.149 644.079  1.00  6.03           H
ATOM   3649  CG  PRO 3 226    -128.885-106.811 642.438  1.00  6.03           C
ATOM   3650 1HG  PRO 3 226    -129.519-106.622 641.571  1.00  6.03           H
ATOM   3651 2HG  PRO 3 226    -128.640-105.836 642.857  1.00  6.03           H
ATOM   3652  CD  PRO 3 226    -127.642-107.606 642.073  1.00  6.03           C
ATOM   3653 1HD  PRO 3 226    -127.844-108.337 641.291  1.00  6.03           H
ATOM   3654 2HD  PRO 3 226    -126.844-106.962 641.704  1.00  6.03           H
ATOM   3655  N   PHE 3 227    -128.700-110.619 643.904  1.00  6.03           N
ATOM   3656  CA  PHE 3 227    -129.009-111.993 644.261  1.00  6.03           C
ATOM   3657  C   PHE 3 227    -128.011-112.530 645.289  1.00  6.03           C
ATOM   3658  O   PHE 3 227    -128.406-113.111 646.299  1.00  6.03           O
ATOM   3659  HA  PHE 3 227    -130.010-111.997 644.693  1.00  6.03           H
ATOM   3660  CB  PHE 3 227    -128.901-112.824 642.981  1.00  6.03           C
ATOM   3661 1HB  PHE 3 227    -129.580-112.411 642.234  1.00  6.03           H
ATOM   3662 2HB  PHE 3 227    -127.892-112.727 642.582  1.00  6.03           H
ATOM   3663  CG  PHE 3 227    -129.218-114.308 643.173  1.00  6.03           C
ATOM   3664  HD1 PHE 3 227    -127.171-114.872 643.266  1.00  6.03           H
ATOM   3665  CD1 PHE 3 227    -128.207-115.208 643.301  1.00  6.03           C
ATOM   3666  HD2 PHE 3 227    -131.322-114.005 643.115  1.00  6.03           H
ATOM   3667  CD2 PHE 3 227    -130.511-114.727 643.217  1.00  6.03           C
ATOM   3668  CE1 PHE 3 227    -128.501-116.586 643.480  1.00  6.03           C
ATOM   3669  HE1 PHE 3 227    -127.691-117.308 643.582  1.00  6.03           H
ATOM   3670  CE2 PHE 3 227    -130.806-116.105 643.396  1.00  6.03           C
ATOM   3671  HE2 PHE 3 227    -131.842-116.440 643.431  1.00  6.03           H
ATOM   3672  CZ  PHE 3 227    -129.795-117.005 643.523  1.00  6.03           C
ATOM   3673  HZ  PHE 3 227    -130.020-118.062 643.661  1.00  6.03           H
ATOM   3674  HN  PHE 3 227    -128.484-110.472 642.939  1.00  6.03           H
ATOM   3675  N   VAL 3 228    -126.737-112.316 644.997  1.00  6.03           N
ATOM   3676  CA  VAL 3 228    -125.680-112.759 645.889  1.00  6.03           C
ATOM   3677  C   VAL 3 228    -125.852-112.085 647.252  1.00  6.03           C
ATOM   3678  O   VAL 3 228    -125.768-112.741 648.288  1.00  6.03           O
ATOM   3679  HA  VAL 3 228    -125.786-113.837 646.016  1.00  6.03           H
ATOM   3680  HB  VAL 3 228    -124.292-111.448 644.936  1.00  6.03           H
ATOM   3681  CB  VAL 3 228    -124.313-112.489 645.257  1.00  6.03           C
ATOM   3682  CG1 VAL 3 228    -123.188-112.689 646.275  1.00  6.03           C
ATOM   3683 1HG1 VAL 3 228    -123.329-112.003 647.110  1.00  6.03           H
ATOM   3684 2HG1 VAL 3 228    -123.207-113.716 646.640  1.00  6.03           H
ATOM   3685 3HG1 VAL 3 228    -122.228-112.490 645.799  1.00  6.03           H
ATOM   3686  CG2 VAL 3 228    -124.097-113.366 644.022  1.00  6.03           C
ATOM   3687 1HG2 VAL 3 228    -124.148-114.417 644.309  1.00  6.03           H
ATOM   3688 2HG2 VAL 3 228    -124.872-113.153 643.285  1.00  6.03           H
ATOM   3689 3HG2 VAL 3 228    -123.118-113.154 643.592  1.00  6.03           H
ATOM   3690  HN  VAL 3 228    -126.423-111.850 644.169  1.00  6.03           H
ATOM   3691  N   VAL 3 229    -126.089-110.782 647.206  1.00  6.03           N
ATOM   3692  CA  VAL 3 229    -126.235-110.004 648.424  1.00  6.03           C
ATOM   3693  C   VAL 3 229    -127.412-110.550 649.234  1.00  6.03           C
ATOM   3694  O   VAL 3 229    -127.296-110.760 650.441  1.00  6.03           O
ATOM   3695  HA  VAL 3 229    -125.321-110.129 649.005  1.00  6.03           H
ATOM   3696  HB  VAL 3 229    -127.124-108.429 647.291  1.00  6.03           H
ATOM   3697  CB  VAL 3 229    -126.381-108.520 648.083  1.00  6.03           C
ATOM   3698  CG1 VAL 3 229    -126.883-107.727 649.291  1.00  6.03           C
ATOM   3699 1HG1 VAL 3 229    -127.855-108.112 649.600  1.00  6.03           H
ATOM   3700 2HG1 VAL 3 229    -126.174-107.829 650.113  1.00  6.03           H
ATOM   3701 3HG1 VAL 3 229    -126.977-106.675 649.021  1.00  6.03           H
ATOM   3702  CG2 VAL 3 229    -125.063-107.946 647.559  1.00  6.03           C
ATOM   3703 1HG2 VAL 3 229    -124.291-108.055 648.321  1.00  6.03           H
ATOM   3704 2HG2 VAL 3 229    -124.764-108.483 646.659  1.00  6.03           H
ATOM   3705 3HG2 VAL 3 229    -125.195-106.889 647.325  1.00  6.03           H
ATOM   3706  HN  VAL 3 229    -126.181-110.260 646.358  1.00  6.03           H
ATOM   3707  N   MET 3 230    -128.519-110.765 648.539  1.00  6.03           N
ATOM   3708  CA  MET 3 230    -129.737-111.216 649.190  1.00  6.03           C
ATOM   3709  C   MET 3 230    -129.554-112.613 649.786  1.00  6.03           C
ATOM   3710  O   MET 3 230    -129.994-112.877 650.904  1.00  6.03           O
ATOM   3711  HA  MET 3 230    -129.928-110.496 649.986  1.00  6.03           H
ATOM   3712  CB  MET 3 230    -130.881-111.240 648.175  1.00  6.03           C
ATOM   3713 1HB  MET 3 230    -130.565-111.773 647.278  1.00  6.03           H
ATOM   3714 2HB  MET 3 230    -131.728-111.787 648.589  1.00  6.03           H
ATOM   3715  CG  MET 3 230    -131.315-109.820 647.805  1.00  6.03           C
ATOM   3716 1HG  MET 3 230    -131.557-109.258 648.707  1.00  6.03           H
ATOM   3717 2HG  MET 3 230    -130.494-109.296 647.314  1.00  6.03           H
ATOM   3718  SD  MET 3 230    -132.734-109.878 646.723  1.00  6.03           S
ATOM   3719  CE  MET 3 230    -132.086-110.908 645.417  1.00  6.03           C
ATOM   3720 1HE  MET 3 230    -131.212-110.429 644.976  1.00  6.03           H
ATOM   3721 2HE  MET 3 230    -131.801-111.877 645.826  1.00  6.03           H
ATOM   3722 3HE  MET 3 230    -132.850-111.047 644.651  1.00  6.03           H
ATOM   3723  HN  MET 3 230    -128.592-110.636 647.550  1.00  6.03           H
ATOM   3724  N   ALA 3 231    -128.905-113.471 649.014  1.00  6.03           N
ATOM   3725  CA  ALA 3 231    -128.633-114.826 649.463  1.00  6.03           C
ATOM   3726  C   ALA 3 231    -127.788-114.777 650.737  1.00  6.03           C
ATOM   3727  O   ALA 3 231    -128.066-115.490 651.699  1.00  6.03           O
ATOM   3728  HA  ALA 3 231    -129.589-115.298 649.690  1.00  6.03           H
ATOM   3729  CB  ALA 3 231    -127.950-115.610 648.340  1.00  6.03           C
ATOM   3730 1HB  ALA 3 231    -128.604-115.640 647.469  1.00  6.03           H
ATOM   3731 2HB  ALA 3 231    -127.013-115.121 648.074  1.00  6.03           H
ATOM   3732 3HB  ALA 3 231    -127.747-116.626 648.678  1.00  6.03           H
ATOM   3733  HN  ALA 3 231    -128.567-113.254 648.098  1.00  6.03           H
ATOM   3734  N   CYS 3 232    -126.772-113.927 650.702  1.00  6.03           N
ATOM   3735  CA  CYS 3 232    -125.897-113.759 651.850  1.00  6.03           C
ATOM   3736  C   CYS 3 232    -126.735-113.239 653.020  1.00  6.03           C
ATOM   3737  O   CYS 3 232    -126.574-113.691 654.153  1.00  6.03           O
ATOM   3738  HA  CYS 3 232    -125.485-114.742 652.076  1.00  6.03           H
ATOM   3739  CB  CYS 3 232    -124.721-112.833 651.534  1.00  6.03           C
ATOM   3740 1HB  CYS 3 232    -125.085-111.906 651.092  1.00  6.03           H
ATOM   3741 2HB  CYS 3 232    -124.201-112.565 652.454  1.00  6.03           H
ATOM   3742  HG  CYS 3 232    -124.269-113.421 649.281  1.00  6.03           H
ATOM   3743  SG  CYS 3 232    -123.564-113.661 650.383  1.00  6.03           S
ATOM   3744  HN  CYS 3 232    -126.543-113.361 649.910  1.00  6.03           H
ATOM   3745  N   CYS 3 233    -127.611-112.295 652.706  1.00  6.03           N
ATOM   3746  CA  CYS 3 233    -128.427-111.662 653.727  1.00  6.03           C
ATOM   3747  C   CYS 3 233    -129.227-112.750 654.446  1.00  6.03           C
ATOM   3748  O   CYS 3 233    -129.238-112.808 655.675  1.00  6.03           O
ATOM   3749  HA  CYS 3 233    -127.740-111.168 654.415  1.00  6.03           H
ATOM   3750  CB  CYS 3 233    -129.335-110.581 653.136  1.00  6.03           C
ATOM   3751 1HB  CYS 3 233    -129.862-110.973 652.266  1.00  6.03           H
ATOM   3752 2HB  CYS 3 233    -130.093-110.293 653.865  1.00  6.03           H
ATOM   3753  HG  CYS 3 233    -127.699-109.712 651.655  1.00  6.03           H
ATOM   3754  SG  CYS 3 233    -128.341-109.121 652.659  1.00  6.03           S
ATOM   3755  HN  CYS 3 233    -127.766-111.965 651.775  1.00  6.03           H
ATOM   3756  N   TYR 3 234    -129.878-113.585 653.649  1.00  6.03           N
ATOM   3757  CA  TYR 3 234    -130.701-114.651 654.194  1.00  6.03           C
ATOM   3758  C   TYR 3 234    -129.851-115.656 654.974  1.00  6.03           C
ATOM   3759  O   TYR 3 234    -130.246-116.108 656.047  1.00  6.03           O
ATOM   3760  HA  TYR 3 234    -131.430-114.202 654.869  1.00  6.03           H
ATOM   3761  CB  TYR 3 234    -131.328-115.357 652.990  1.00  6.03           C
ATOM   3762 1HB  TYR 3 234    -130.598-115.390 652.181  1.00  6.03           H
ATOM   3763 2HB  TYR 3 234    -131.549-116.389 653.262  1.00  6.03           H
ATOM   3764  CG  TYR 3 234    -132.608-114.695 652.477  1.00  6.03           C
ATOM   3765  HD1 TYR 3 234    -133.690-115.044 654.295  1.00  6.03           H
ATOM   3766  CD1 TYR 3 234    -133.722-114.626 653.288  1.00  6.03           C
ATOM   3767  HD2 TYR 3 234    -131.768-114.220 650.562  1.00  6.03           H
ATOM   3768  CD2 TYR 3 234    -132.648-114.166 651.203  1.00  6.03           C
ATOM   3769  CE1 TYR 3 234    -134.927-114.003 652.805  1.00  6.03           C
ATOM   3770  HE1 TYR 3 234    -135.814-113.942 653.436  1.00  6.03           H
ATOM   3771  HE2 TYR 3 234    -133.898-113.121 649.716  1.00  6.03           H
ATOM   3772  CE2 TYR 3 234    -133.853-113.542 650.720  1.00  6.03           C
ATOM   3773  CZ  TYR 3 234    -134.933-113.492 651.545  1.00  6.03           C
ATOM   3774  OH  TYR 3 234    -136.071-112.903 651.089  1.00  6.03           O
ATOM   3775  HH  TYR 3 234    -136.823-113.075 651.724  1.00  6.03           H
ATOM   3776  HN  TYR 3 234    -129.849-113.541 652.651  1.00  6.03           H
ATOM   3777  N   THR 3 235    -128.698-115.975 654.404  1.00  6.03           N
ATOM   3778  CA  THR 3 235    -127.785-116.912 655.036  1.00  6.03           C
ATOM   3779  C   THR 3 235    -127.418-116.433 656.442  1.00  6.03           C
ATOM   3780  O   THR 3 235    -127.400-117.222 657.386  1.00  6.03           O
ATOM   3781  HA  THR 3 235    -128.296-117.868 655.148  1.00  6.03           H
ATOM   3782  HB  THR 3 235    -126.058-116.136 653.971  1.00  6.03           H
ATOM   3783  CB  THR 3 235    -126.573-117.085 654.118  1.00  6.03           C
ATOM   3784  OG1 THR 3 235    -127.112-117.681 652.941  1.00  6.03           O
ATOM   3785  HG1 THR 3 235    -127.358-116.972 652.280  1.00  6.03           H
ATOM   3786  CG2 THR 3 235    -125.584-118.126 654.644  1.00  6.03           C
ATOM   3787 1HG2 THR 3 235    -126.082-119.092 654.726  1.00  6.03           H
ATOM   3788 2HG2 THR 3 235    -125.220-117.820 655.624  1.00  6.03           H
ATOM   3789 3HG2 THR 3 235    -124.743-118.209 653.954  1.00  6.03           H
ATOM   3790  HN  THR 3 235    -128.386-115.606 653.529  1.00  6.03           H
ATOM   3791  N   ILE 3 236    -127.134-115.143 656.538  1.00  6.03           N
ATOM   3792  CA  ILE 3 236    -126.774-114.548 657.814  1.00  6.03           C
ATOM   3793  C   ILE 3 236    -127.976-114.608 658.758  1.00  6.03           C
ATOM   3794  O   ILE 3 236    -127.838-114.983 659.921  1.00  6.03           O
ATOM   3795  HA  ILE 3 236    -125.970-115.150 658.239  1.00  6.03           H
ATOM   3796  HB  ILE 3 236    -126.908-112.591 656.962  1.00  6.03           H
ATOM   3797  CB  ILE 3 236    -126.222-113.136 657.610  1.00  6.03           C
ATOM   3798  CG1 ILE 3 236    -124.866-113.174 656.902  1.00  6.03           C
ATOM   3799 1HG1 ILE 3 236    -124.102-113.537 657.590  1.00  6.03           H
ATOM   3800 2HG1 ILE 3 236    -124.906-113.877 656.070  1.00  6.03           H
ATOM   3801  CG2 ILE 3 236    -126.154-112.377 658.937  1.00  6.03           C
ATOM   3802 1HG2 ILE 3 236    -127.154-112.303 659.364  1.00  6.03           H
ATOM   3803 2HG2 ILE 3 236    -125.502-112.910 659.628  1.00  6.03           H
ATOM   3804 3HG2 ILE 3 236    -125.759-111.376 658.763  1.00  6.03           H
ATOM   3805  CD1 ILE 3 236    -124.477-111.787 656.387  1.00  6.03           C
ATOM   3806 1HD1 ILE 3 236    -125.230-111.437 655.681  1.00  6.03           H
ATOM   3807 2HD1 ILE 3 236    -124.415-111.092 657.225  1.00  6.03           H
ATOM   3808 3HD1 ILE 3 236    -123.510-111.842 655.888  1.00  6.03           H
ATOM   3809  HN  ILE 3 236    -127.148-114.508 655.765  1.00  6.03           H
ATOM   3810  N   ILE 3 237    -129.128-114.233 658.222  1.00  6.03           N
ATOM   3811  CA  ILE 3 237    -130.342-114.179 659.019  1.00  6.03           C
ATOM   3812  C   ILE 3 237    -130.624-115.563 659.606  1.00  6.03           C
ATOM   3813  O   ILE 3 237    -130.845-115.698 660.809  1.00  6.03           O
ATOM   3814  HA  ILE 3 237    -130.162-113.485 659.840  1.00  6.03           H
ATOM   3815  HB  ILE 3 237    -131.491-114.096 657.216  1.00  6.03           H
ATOM   3816  CB  ILE 3 237    -131.500-113.613 658.193  1.00  6.03           C
ATOM   3817  CG1 ILE 3 237    -131.322-112.112 657.957  1.00  6.03           C
ATOM   3818 1HG1 ILE 3 237    -131.526-111.568 658.879  1.00  6.03           H
ATOM   3819 2HG1 ILE 3 237    -130.288-111.903 657.685  1.00  6.03           H
ATOM   3820  CG2 ILE 3 237    -132.846-113.936 658.845  1.00  6.03           C
ATOM   3821 1HG2 ILE 3 237    -132.964-115.017 658.918  1.00  6.03           H
ATOM   3822 2HG2 ILE 3 237    -132.881-113.498 659.842  1.00  6.03           H
ATOM   3823 3HG2 ILE 3 237    -133.652-113.522 658.238  1.00  6.03           H
ATOM   3824  CD1 ILE 3 237    -132.256-111.617 656.850  1.00  6.03           C
ATOM   3825 1HD1 ILE 3 237    -132.033-112.146 655.923  1.00  6.03           H
ATOM   3826 2HD1 ILE 3 237    -133.291-111.806 657.137  1.00  6.03           H
ATOM   3827 3HD1 ILE 3 237    -132.110-110.548 656.702  1.00  6.03           H
ATOM   3828  HN  ILE 3 237    -129.240-113.971 657.263  1.00  6.03           H
ATOM   3829  N   ILE 3 238    -130.608-116.557 658.730  1.00  6.03           N
ATOM   3830  CA  ILE 3 238    -130.907-117.919 659.138  1.00  6.03           C
ATOM   3831  C   ILE 3 238    -129.919-118.350 660.224  1.00  6.03           C
ATOM   3832  O   ILE 3 238    -130.317-118.907 661.246  1.00  6.03           O
ATOM   3833  HA  ILE 3 238    -131.910-117.920 659.565  1.00  6.03           H
ATOM   3834  HB  ILE 3 238    -130.031-118.666 657.336  1.00  6.03           H
ATOM   3835  CB  ILE 3 238    -130.930-118.849 657.924  1.00  6.03           C
ATOM   3836  CG1 ILE 3 238    -132.129-118.545 657.023  1.00  6.03           C
ATOM   3837 1HG1 ILE 3 238    -133.041-118.921 657.486  1.00  6.03           H
ATOM   3838 2HG1 ILE 3 238    -132.246-117.466 656.920  1.00  6.03           H
ATOM   3839  CG2 ILE 3 238    -130.897-120.316 658.356  1.00  6.03           C
ATOM   3840 1HG2 ILE 3 238    -129.986-120.507 658.924  1.00  6.03           H
ATOM   3841 2HG2 ILE 3 238    -131.765-120.532 658.979  1.00  6.03           H
ATOM   3842 3HG2 ILE 3 238    -130.914-120.956 657.474  1.00  6.03           H
ATOM   3843  CD1 ILE 3 238    -131.952-119.178 655.642  1.00  6.03           C
ATOM   3844 1HD1 ILE 3 238    -131.052-118.781 655.172  1.00  6.03           H
ATOM   3845 2HD1 ILE 3 238    -131.860-120.259 655.747  1.00  6.03           H
ATOM   3846 3HD1 ILE 3 238    -132.818-118.946 655.022  1.00  6.03           H
ATOM   3847  HN  ILE 3 238    -130.395-116.444 657.760  1.00  6.03           H
ATOM   3848  N   HIS 3 239    -128.648-118.077 659.965  1.00  6.03           N
ATOM   3849  CA  HIS 3 239    -127.596-118.463 660.890  1.00  6.03           C
ATOM   3850  C   HIS 3 239    -127.848-117.815 662.253  1.00  6.03           C
ATOM   3851  O   HIS 3 239    -127.652-118.447 663.291  1.00  6.03           O
ATOM   3852  HA  HIS 3 239    -127.655-119.546 660.996  1.00  6.03           H
ATOM   3853  CB  HIS 3 239    -126.218-118.124 660.319  1.00  6.03           C
ATOM   3854 1HB  HIS 3 239    -126.116-118.596 659.341  1.00  6.03           H
ATOM   3855 2HB  HIS 3 239    -126.157-117.047 660.160  1.00  6.03           H
ATOM   3856  CG  HIS 3 239    -125.067-118.556 661.194  1.00  6.03           C
ATOM   3857  HD1 HIS 3 239    -124.403-116.667 661.918  1.00  6.03           H
ATOM   3858  ND1 HIS 3 239    -124.289-117.660 661.907  1.00  6.03           N
ATOM   3859  CD2 HIS 3 239    -124.570-119.797 661.465  1.00  6.03           C
ATOM   3860  HD2 HIS 3 239    -124.950-120.737 661.065  1.00  6.03           H
ATOM   3861  CE1 HIS 3 239    -123.369-118.342 662.572  1.00  6.03           C
ATOM   3862  HE1 HIS 3 239    -122.605-117.920 663.225  1.00  6.03           H
ATOM   3863  NE2 HIS 3 239    -123.544-119.667 662.297  1.00  6.03           N
ATOM   3864  HN  HIS 3 239    -128.335-117.602 659.143  1.00  6.03           H
ATOM   3865  N   THR 3 240    -128.280-116.563 662.208  1.00  6.03           N
ATOM   3866  CA  THR 3 240    -128.562-115.824 663.426  1.00  6.03           C
ATOM   3867  C   THR 3 240    -129.749-116.447 664.164  1.00  6.03           C
ATOM   3868  O   THR 3 240    -129.756-116.512 665.392  1.00  6.03           O
ATOM   3869  HA  THR 3 240    -127.698-115.905 664.085  1.00  6.03           H
ATOM   3870  HB  THR 3 240    -129.737-114.226 662.540  1.00  6.03           H
ATOM   3871  CB  THR 3 240    -128.783-114.358 663.049  1.00  6.03           C
ATOM   3872  OG1 THR 3 240    -127.627-114.018 662.287  1.00  6.03           O
ATOM   3873  HG1 THR 3 240    -127.853-113.997 661.313  1.00  6.03           H
ATOM   3874  CG2 THR 3 240    -128.718-113.426 664.260  1.00  6.03           C
ATOM   3875 1HG2 THR 3 240    -127.738-113.508 664.730  1.00  6.03           H
ATOM   3876 2HG2 THR 3 240    -129.489-113.707 664.977  1.00  6.03           H
ATOM   3877 3HG2 THR 3 240    -128.881-112.397 663.937  1.00  6.03           H
ATOM   3878  HN  THR 3 240    -128.436-116.057 661.360  1.00  6.03           H
ATOM   3879  N   LEU 3 241    -130.725-116.888 663.384  1.00  6.03           N
ATOM   3880  CA  LEU 3 241    -131.925-117.481 663.949  1.00  6.03           C
ATOM   3881  C   LEU 3 241    -131.560-118.790 664.652  1.00  6.03           C
ATOM   3882  O   LEU 3 241    -132.141-119.129 665.681  1.00  6.03           O
ATOM   3883  HA  LEU 3 241    -132.313-116.786 664.694  1.00  6.03           H
ATOM   3884  CB  LEU 3 241    -133.002-117.640 662.874  1.00  6.03           C
ATOM   3885 1HB  LEU 3 241    -132.551-118.120 662.005  1.00  6.03           H
ATOM   3886 2HB  LEU 3 241    -133.767-118.318 663.251  1.00  6.03           H
ATOM   3887  HG  LEU 3 241    -132.924-115.693 661.992  1.00  6.03           H
ATOM   3888  CG  LEU 3 241    -133.685-116.351 662.412  1.00  6.03           C
ATOM   3889  CD1 LEU 3 241    -134.699-116.635 661.303  1.00  6.03           C
ATOM   3890 1HD1 LEU 3 241    -134.190-117.085 660.451  1.00  6.03           H
ATOM   3891 2HD1 LEU 3 241    -135.461-117.321 661.674  1.00  6.03           H
ATOM   3892 3HD1 LEU 3 241    -135.170-115.702 660.994  1.00  6.03           H
ATOM   3893  CD2 LEU 3 241    -134.318-115.613 663.593  1.00  6.03           C
ATOM   3894 1HD2 LEU 3 241    -135.063-116.254 664.065  1.00  6.03           H
ATOM   3895 2HD2 LEU 3 241    -133.546-115.359 664.319  1.00  6.03           H
ATOM   3896 3HD2 LEU 3 241    -134.797-114.701 663.237  1.00  6.03           H
ATOM   3897  HN  LEU 3 241    -130.705-116.845 662.385  1.00  6.03           H
ATOM   3898  N   ILE 3 242    -130.598-119.489 664.068  1.00  6.03           N
ATOM   3899  CA  ILE 3 242    -130.171-120.769 664.606  1.00  6.03           C
ATOM   3900  C   ILE 3 242    -129.416-120.540 665.918  1.00  6.03           C
ATOM   3901  O   ILE 3 242    -129.652-121.237 666.904  1.00  6.03           O
ATOM   3902  HA  ILE 3 242    -131.068-121.349 664.822  1.00  6.03           H
ATOM   3903  HB  ILE 3 242    -128.589-120.894 663.172  1.00  6.03           H
ATOM   3904  CB  ILE 3 242    -129.368-121.549 663.563  1.00  6.03           C
ATOM   3905  CG1 ILE 3 242    -130.252-121.954 662.382  1.00  6.03           C
ATOM   3906 1HG1 ILE 3 242    -130.940-122.741 662.691  1.00  6.03           H
ATOM   3907 2HG1 ILE 3 242    -130.859-121.105 662.069  1.00  6.03           H
ATOM   3908  CG2 ILE 3 242    -128.669-122.754 664.196  1.00  6.03           C
ATOM   3909 1HG2 ILE 3 242    -127.989-122.411 664.976  1.00  6.03           H
ATOM   3910 2HG2 ILE 3 242    -129.415-123.419 664.632  1.00  6.03           H
ATOM   3911 3HG2 ILE 3 242    -128.106-123.290 663.433  1.00  6.03           H
ATOM   3912  CD1 ILE 3 242    -129.405-122.444 661.206  1.00  6.03           C
ATOM   3913 1HD1 ILE 3 242    -128.735-121.647 660.883  1.00  6.03           H
ATOM   3914 2HD1 ILE 3 242    -128.817-123.308 661.516  1.00  6.03           H
ATOM   3915 3HD1 ILE 3 242    -130.058-122.726 660.380  1.00  6.03           H
ATOM   3916  HN  ILE 3 242    -130.114-119.195 663.243  1.00  6.03           H
ATOM   3917  N   GLN 3 243    -128.524-119.561 665.886  1.00  6.03           N
ATOM   3918  CA  GLN 3 243    -127.724-119.240 667.056  1.00  6.03           C
ATOM   3919  C   GLN 3 243    -128.604-118.628 668.148  1.00  6.03           C
ATOM   3920  O   GLN 3 243    -128.252-118.664 669.326  1.00  6.03           O
ATOM   3921  HA  GLN 3 243    -127.317-120.191 667.399  1.00  6.03           H
ATOM   3922  CB  GLN 3 243    -126.571-118.303 666.692  1.00  6.03           C
ATOM   3923 1HB  GLN 3 243    -126.954-117.450 666.131  1.00  6.03           H
ATOM   3924 2HB  GLN 3 243    -126.116-117.909 667.600  1.00  6.03           H
ATOM   3925  CG  GLN 3 243    -125.513-119.032 665.861  1.00  6.03           C
ATOM   3926 1HG  GLN 3 243    -125.264-119.982 666.335  1.00  6.03           H
ATOM   3927 2HG  GLN 3 243    -125.916-119.265 664.875  1.00  6.03           H
ATOM   3928  CD  GLN 3 243    -124.250-118.182 665.713  1.00  6.03           C
ATOM   3929  OE1 GLN 3 243    -124.226-117.001 666.018  1.00  6.03           O
ATOM   3930  NE2 GLN 3 243    -123.204-118.847 665.230  1.00  6.03           N
ATOM   3931 1HE2 GLN 3 243    -123.291-119.816 665.000  1.00  6.03           H
ATOM   3932 2HE2 GLN 3 243    -122.331-118.378 665.097  1.00  6.03           H
ATOM   3933  HN  GLN 3 243    -128.344-118.994 665.083  1.00  6.03           H
ATOM   3934  N   ALA 3 244    -129.730-118.080 667.718  1.00  6.03           N
ATOM   3935  CA  ALA 3 244    -130.683-117.498 668.649  1.00  6.03           C
ATOM   3936  C   ALA 3 244    -131.328-118.613 669.474  1.00  6.03           C
ATOM   3937  O   ALA 3 244    -132.398-119.109 669.125  1.00  6.03           O
ATOM   3938  HA  ALA 3 244    -130.132-116.836 669.316  1.00  6.03           H
ATOM   3939  CB  ALA 3 244    -131.714-116.674 667.876  1.00  6.03           C
ATOM   3940 1HB  ALA 3 244    -131.208-115.878 667.330  1.00  6.03           H
ATOM   3941 2HB  ALA 3 244    -132.241-117.319 667.172  1.00  6.03           H
ATOM   3942 3HB  ALA 3 244    -132.428-116.238 668.574  1.00  6.03           H
ATOM   3943  HN  ALA 3 244    -129.996-118.029 666.755  1.00  6.03           H
ATOM   3944  N   LYS 3 245    -130.650-118.975 670.554  1.00  6.03           N
ATOM   3945  CA  LYS 3 245    -131.216-119.903 671.517  1.00  6.03           C
ATOM   3946  C   LYS 3 245    -132.595-119.402 671.953  1.00  6.03           C
ATOM   3947  O   LYS 3 245    -133.437-120.187 672.383  1.00  6.03           O
ATOM   3948  HA  LYS 3 245    -131.341-120.862 671.013  1.00  6.03           H
ATOM   3949  CB  LYS 3 245    -130.247-120.126 672.680  1.00  6.03           C
ATOM   3950 1HB  LYS 3 245    -129.883-119.165 673.044  1.00  6.03           H
ATOM   3951 2HB  LYS 3 245    -130.771-120.602 673.509  1.00  6.03           H
ATOM   3952  CG  LYS 3 245    -129.065-120.997 672.250  1.00  6.03           C
ATOM   3953 1HG  LYS 3 245    -129.430-121.867 671.704  1.00  6.03           H
ATOM   3954 2HG  LYS 3 245    -128.426-120.437 671.567  1.00  6.03           H
ATOM   3955  CD  LYS 3 245    -128.250-121.453 673.462  1.00  6.03           C
ATOM   3956 1HD  LYS 3 245    -127.796-120.588 673.945  1.00  6.03           H
ATOM   3957 2HD  LYS 3 245    -128.910-121.917 674.195  1.00  6.03           H
ATOM   3958  CE  LYS 3 245    -127.161-122.444 673.048  1.00  6.03           C
ATOM   3959 1HE  LYS 3 245    -127.596-123.242 672.446  1.00  6.03           H
ATOM   3960 2HE  LYS 3 245    -126.421-121.942 672.425  1.00  6.03           H
ATOM   3961  NZ  LYS 3 245    -126.503-123.020 674.243  1.00  6.03           N
ATOM   3962 1HZ  LYS 3 245    -125.764-123.649 673.951  1.00  6.03           H
ATOM   3963 2HZ  LYS 3 245    -126.109-122.273 674.804  1.00  6.03           H
ATOM   3964 3HZ  LYS 3 245    -127.186-123.531 674.791  1.00  6.03           H
ATOM   3965  HN  LYS 3 245    -129.732-118.646 670.773  1.00  6.03           H
ATOM   3966  N   LYS 3 246    -132.781-118.096 671.826  1.00  6.03           N
ATOM   3967  CA  LYS 3 246    -133.994-117.462 672.313  1.00  6.03           C
ATOM   3968  C   LYS 3 246    -134.915-117.155 671.131  1.00  6.03           C
ATOM   3969  O   LYS 3 246    -134.521-116.457 670.198  1.00  6.03           O
ATOM   3970  HA  LYS 3 246    -134.497-118.177 672.965  1.00  6.03           H
ATOM   3971  CB  LYS 3 246    -133.654-116.236 673.163  1.00  6.03           C
ATOM   3972 1HB  LYS 3 246    -132.825-115.693 672.709  1.00  6.03           H
ATOM   3973 2HB  LYS 3 246    -134.506-115.556 673.184  1.00  6.03           H
ATOM   3974  CG  LYS 3 246    -133.284-116.643 674.590  1.00  6.03           C
ATOM   3975 1HG  LYS 3 246    -133.999-117.379 674.959  1.00  6.03           H
ATOM   3976 2HG  LYS 3 246    -132.305-117.121 674.594  1.00  6.03           H
ATOM   3977  CD  LYS 3 246    -133.269-115.428 675.520  1.00  6.03           C
ATOM   3978 1HD  LYS 3 246    -132.475-114.745 675.219  1.00  6.03           H
ATOM   3979 2HD  LYS 3 246    -134.209-114.884 675.429  1.00  6.03           H
ATOM   3980  CE  LYS 3 246    -133.059-115.854 676.975  1.00  6.03           C
ATOM   3981 1HE  LYS 3 246    -133.751-116.656 677.229  1.00  6.03           H
ATOM   3982 2HE  LYS 3 246    -132.051-116.250 677.102  1.00  6.03           H
ATOM   3983  NZ  LYS 3 246    -133.265-114.706 677.886  1.00  6.03           N
ATOM   3984 1HZ  LYS 3 246    -133.091-114.997 678.841  1.00  6.03           H
ATOM   3985 2HZ  LYS 3 246    -132.625-113.959 677.638  1.00  6.03           H
ATOM   3986 3HZ  LYS 3 246    -134.219-114.374 677.801  1.00  6.03           H
ATOM   3987  HN  LYS 3 246    -132.122-117.476 671.400  1.00  6.03           H
ATOM   3988  N   SER 3 247    -136.124-117.692 671.208  1.00  6.03           N
ATOM   3989  CA  SER 3 247    -137.088-117.523 670.134  1.00  6.03           C
ATOM   3990  C   SER 3 247    -137.433-116.042 669.968  1.00  6.03           C
ATOM   3991  O   SER 3 247    -137.739-115.592 668.865  1.00  6.03           O
ATOM   3992  HA  SER 3 247    -136.594-117.904 669.240  1.00  6.03           H
ATOM   3993  CB  SER 3 247    -138.356-118.337 670.399  1.00  6.03           C
ATOM   3994 1HB  SER 3 247    -138.863-118.536 669.455  1.00  6.03           H
ATOM   3995 2HB  SER 3 247    -138.085-119.303 670.825  1.00  6.03           H
ATOM   3996  HG  SER 3 247    -138.818-117.544 672.178  1.00  6.03           H
ATOM   3997  OG  SER 3 247    -139.248-117.663 671.283  1.00  6.03           O
ATOM   3998  HN  SER 3 247    -136.447-118.232 671.985  1.00  6.03           H
ATOM   3999  N   SER 3 248    -137.372-115.325 671.080  1.00  6.03           N
ATOM   4000  CA  SER 3 248    -137.696-113.908 671.076  1.00  6.03           C
ATOM   4001  C   SER 3 248    -136.904-113.193 669.981  1.00  6.03           C
ATOM   4002  O   SER 3 248    -137.275-112.101 669.554  1.00  6.03           O
ATOM   4003  HA  SER 3 248    -138.765-113.858 670.870  1.00  6.03           H
ATOM   4004  CB  SER 3 248    -137.410-113.274 672.439  1.00  6.03           C
ATOM   4005 1HB  SER 3 248    -137.340-112.192 672.327  1.00  6.03           H
ATOM   4006 2HB  SER 3 248    -138.243-113.471 673.113  1.00  6.03           H
ATOM   4007  HG  SER 3 248    -136.417-114.446 673.722  1.00  6.03           H
ATOM   4008  OG  SER 3 248    -136.205-113.770 673.016  1.00  6.03           O
ATOM   4009  HN  SER 3 248    -137.107-115.695 671.971  1.00  6.03           H
ATOM   4010  N   LYS 3 249    -135.826-113.838 669.557  1.00  6.03           N
ATOM   4011  CA  LYS 3 249    -134.961-113.262 668.542  1.00  6.03           C
ATOM   4012  C   LYS 3 249    -135.678-113.289 667.191  1.00  6.03           C
ATOM   4013  O   LYS 3 249    -135.382-112.484 666.310  1.00  6.03           O
ATOM   4014  HA  LYS 3 249    -134.781-112.223 668.816  1.00  6.03           H
ATOM   4015  CB  LYS 3 249    -133.604-113.969 668.532  1.00  6.03           C
ATOM   4016 1HB  LYS 3 249    -133.751-115.048 668.489  1.00  6.03           H
ATOM   4017 2HB  LYS 3 249    -133.050-113.688 667.636  1.00  6.03           H
ATOM   4018  CG  LYS 3 249    -132.789-113.608 669.775  1.00  6.03           C
ATOM   4019 1HG  LYS 3 249    -132.638-112.529 669.816  1.00  6.03           H
ATOM   4020 2HG  LYS 3 249    -133.344-113.886 670.671  1.00  6.03           H
ATOM   4021  CD  LYS 3 249    -131.433-114.318 669.767  1.00  6.03           C
ATOM   4022 1HD  LYS 3 249    -131.577-115.386 669.932  1.00  6.03           H
ATOM   4023 2HD  LYS 3 249    -130.966-114.207 668.789  1.00  6.03           H
ATOM   4024  CE  LYS 3 249    -130.510-113.749 670.847  1.00  6.03           C
ATOM   4025 1HE  LYS 3 249    -130.480-112.662 670.772  1.00  6.03           H
ATOM   4026 2HE  LYS 3 249    -130.904-113.989 671.834  1.00  6.03           H
ATOM   4027  NZ  LYS 3 249    -129.144-114.300 670.704  1.00  6.03           N
ATOM   4028 1HZ  LYS 3 249    -128.516-113.814 671.334  1.00  6.03           H
ATOM   4029 2HZ  LYS 3 249    -129.153-115.288 670.931  1.00  6.03           H
ATOM   4030 3HZ  LYS 3 249    -128.828-114.176 669.749  1.00  6.03           H
ATOM   4031  HN  LYS 3 249    -135.543-114.735 669.894  1.00  6.03           H
ATOM   4032  N   HIS 3 250    -136.609-114.225 667.069  1.00  6.03           N
ATOM   4033  CA  HIS 3 250    -137.368-114.370 665.839  1.00  6.03           C
ATOM   4034  C   HIS 3 250    -138.219-113.119 665.611  1.00  6.03           C
ATOM   4035  O   HIS 3 250    -138.278-112.599 664.497  1.00  6.03           O
ATOM   4036  HA  HIS 3 250    -136.642-114.458 665.032  1.00  6.03           H
ATOM   4037  CB  HIS 3 250    -138.198-115.655 665.862  1.00  6.03           C
ATOM   4038 1HB  HIS 3 250    -138.680-115.747 666.835  1.00  6.03           H
ATOM   4039 2HB  HIS 3 250    -138.992-115.576 665.119  1.00  6.03           H
ATOM   4040  CG  HIS 3 250    -137.399-116.907 665.591  1.00  6.03           C
ATOM   4041  HD1 HIS 3 250    -137.602-117.045 663.476  1.00  6.03           H
ATOM   4042  ND1 HIS 3 250    -137.228-117.428 664.320  1.00  6.03           N
ATOM   4043  CD2 HIS 3 250    -136.725-117.736 666.440  1.00  6.03           C
ATOM   4044  HD2 HIS 3 250    -136.653-117.618 667.521  1.00  6.03           H
ATOM   4045  CE1 HIS 3 250    -136.485-118.521 664.412  1.00  6.03           C
ATOM   4046  HE1 HIS 3 250    -136.175-119.157 663.583  1.00  6.03           H
ATOM   4047  NE2 HIS 3 250    -136.174-118.710 665.727  1.00  6.03           N
ATOM   4048  HN  HIS 3 250    -136.846-114.875 667.792  1.00  6.03           H
ATOM   4049  N   LYS 3 251    -138.856-112.672 666.682  1.00  6.03           N
ATOM   4050  CA  LYS 3 251    -139.722-111.507 666.607  1.00  6.03           C
ATOM   4051  C   LYS 3 251    -138.917-110.311 666.096  1.00  6.03           C
ATOM   4052  O   LYS 3 251    -139.452-109.451 665.398  1.00  6.03           O
ATOM   4053  HA  LYS 3 251    -140.506-111.730 665.883  1.00  6.03           H
ATOM   4054  CB  LYS 3 251    -140.406-111.259 667.953  1.00  6.03           C
ATOM   4055 1HB  LYS 3 251    -139.667-111.297 668.753  1.00  6.03           H
ATOM   4056 2HB  LYS 3 251    -140.838-110.259 667.966  1.00  6.03           H
ATOM   4057  CG  LYS 3 251    -141.500-112.297 668.211  1.00  6.03           C
ATOM   4058 1HG  LYS 3 251    -142.168-112.348 667.352  1.00  6.03           H
ATOM   4059 2HG  LYS 3 251    -141.050-113.284 668.325  1.00  6.03           H
ATOM   4060  CD  LYS 3 251    -142.301-111.948 669.467  1.00  6.03           C
ATOM   4061 1HD  LYS 3 251    -141.634-111.904 670.328  1.00  6.03           H
ATOM   4062 2HD  LYS 3 251    -142.744-110.958 669.357  1.00  6.03           H
ATOM   4063  CE  LYS 3 251    -143.401-112.981 669.720  1.00  6.03           C
ATOM   4064 1HE  LYS 3 251    -144.072-113.023 668.862  1.00  6.03           H
ATOM   4065 2HE  LYS 3 251    -142.961-113.971 669.830  1.00  6.03           H
ATOM   4066  NZ  LYS 3 251    -144.166-112.634 670.939  1.00  6.03           N
ATOM   4067 1HZ  LYS 3 251    -144.630-113.464 671.294  1.00  6.03           H
ATOM   4068 2HZ  LYS 3 251    -143.534-112.273 671.644  1.00  6.03           H
ATOM   4069 3HZ  LYS 3 251    -144.860-111.930 670.714  1.00  6.03           H
ATOM   4070  HN  LYS 3 251    -138.789-113.090 667.588  1.00  6.03           H
ATOM   4071  N   ALA 3 252    -137.645-110.294 666.465  1.00  6.03           N
ATOM   4072  CA  ALA 3 252    -136.774-109.190 666.098  1.00  6.03           C
ATOM   4073  C   ALA 3 252    -136.635-109.140 664.575  1.00  6.03           C
ATOM   4074  O   ALA 3 252    -136.902-108.110 663.958  1.00  6.03           O
ATOM   4075  HA  ALA 3 252    -137.244-108.268 666.442  1.00  6.03           H
ATOM   4076  CB  ALA 3 252    -135.425-109.348 666.802  1.00  6.03           C
ATOM   4077 1HB  ALA 3 252    -135.576-109.348 667.882  1.00  6.03           H
ATOM   4078 2HB  ALA 3 252    -134.965-110.289 666.500  1.00  6.03           H
ATOM   4079 3HB  ALA 3 252    -134.772-108.519 666.527  1.00  6.03           H
ATOM   4080  HN  ALA 3 252    -137.209-111.015 667.003  1.00  6.03           H
ATOM   4081  N   LEU 3 253    -136.216-110.265 664.014  1.00  6.03           N
ATOM   4082  CA  LEU 3 253    -135.719-110.280 662.649  1.00  6.03           C
ATOM   4083  C   LEU 3 253    -136.901-110.242 661.679  1.00  6.03           C
ATOM   4084  O   LEU 3 253    -136.714-110.104 660.471  1.00  6.03           O
ATOM   4085  HA  LEU 3 253    -135.126-109.376 662.507  1.00  6.03           H
ATOM   4086  CB  LEU 3 253    -134.784-111.472 662.433  1.00  6.03           C
ATOM   4087 1HB  LEU 3 253    -135.300-112.376 662.757  1.00  6.03           H
ATOM   4088 2HB  LEU 3 253    -134.602-111.575 661.363  1.00  6.03           H
ATOM   4089  HG  LEU 3 253    -133.617-111.382 664.223  1.00  6.03           H
ATOM   4090  CG  LEU 3 253    -133.434-111.404 663.148  1.00  6.03           C
ATOM   4091  CD1 LEU 3 253    -132.595-112.650 662.857  1.00  6.03           C
ATOM   4092 1HD1 LEU 3 253    -133.129-113.536 663.202  1.00  6.03           H
ATOM   4093 2HD1 LEU 3 253    -132.419-112.727 661.784  1.00  6.03           H
ATOM   4094 3HD1 LEU 3 253    -131.641-112.576 663.378  1.00  6.03           H
ATOM   4095  CD2 LEU 3 253    -132.688-110.116 662.792  1.00  6.03           C
ATOM   4096 1HD2 LEU 3 253    -132.516-110.082 661.716  1.00  6.03           H
ATOM   4097 2HD2 LEU 3 253    -133.287-109.255 663.091  1.00  6.03           H
ATOM   4098 3HD2 LEU 3 253    -131.732-110.093 663.314  1.00  6.03           H
ATOM   4099  HN  LEU 3 253    -136.214-111.152 664.475  1.00  6.03           H
ATOM   4100  N   LYS 3 254    -138.093-110.366 662.244  1.00  6.03           N
ATOM   4101  CA  LYS 3 254    -139.295-110.493 661.437  1.00  6.03           C
ATOM   4102  C   LYS 3 254    -139.302-109.400 660.366  1.00  6.03           C
ATOM   4103  O   LYS 3 254    -139.479-109.686 659.183  1.00  6.03           O
ATOM   4104  HA  LYS 3 254    -139.254-111.462 660.940  1.00  6.03           H
ATOM   4105  CB  LYS 3 254    -140.540-110.491 662.326  1.00  6.03           C
ATOM   4106 1HB  LYS 3 254    -140.423-111.224 663.124  1.00  6.03           H
ATOM   4107 2HB  LYS 3 254    -140.650-109.517 662.803  1.00  6.03           H
ATOM   4108  CG  LYS 3 254    -141.795-110.811 661.511  1.00  6.03           C
ATOM   4109 1HG  LYS 3 254    -141.885-110.107 660.684  1.00  6.03           H
ATOM   4110 2HG  LYS 3 254    -141.706-111.806 661.075  1.00  6.03           H
ATOM   4111  CD  LYS 3 254    -143.049-110.742 662.386  1.00  6.03           C
ATOM   4112 1HD  LYS 3 254    -142.970-111.464 663.199  1.00  6.03           H
ATOM   4113 2HD  LYS 3 254    -143.124-109.755 662.843  1.00  6.03           H
ATOM   4114  CE  LYS 3 254    -144.307-111.026 661.564  1.00  6.03           C
ATOM   4115 1HE  LYS 3 254    -144.395-110.297 660.758  1.00  6.03           H
ATOM   4116 2HE  LYS 3 254    -144.230-112.008 661.098  1.00  6.03           H
ATOM   4117  NZ  LYS 3 254    -145.511-110.971 662.423  1.00  6.03           N
ATOM   4118 1HZ  LYS 3 254    -146.336-111.145 661.860  1.00  6.03           H
ATOM   4119 2HZ  LYS 3 254    -145.441-111.676 663.148  1.00  6.03           H
ATOM   4120 3HZ  LYS 3 254    -145.580-110.053 662.849  1.00  6.03           H
ATOM   4121  HN  LYS 3 254    -138.245-110.381 663.233  1.00  6.03           H
ATOM   4122  N   VAL 3 255    -139.108-108.170 660.820  1.00  6.03           N
ATOM   4123  CA  VAL 3 255    -139.223-107.020 659.939  1.00  6.03           C
ATOM   4124  C   VAL 3 255    -138.247-107.178 658.772  1.00  6.03           C
ATOM   4125  O   VAL 3 255    -138.625-107.007 657.614  1.00  6.03           O
ATOM   4126  HA  VAL 3 255    -140.240-107.007 659.546  1.00  6.03           H
ATOM   4127  HB  VAL 3 255    -138.013-105.777 661.182  1.00  6.03           H
ATOM   4128  CB  VAL 3 255    -139.005-105.730 660.731  1.00  6.03           C
ATOM   4129  CG1 VAL 3 255    -139.044-104.508 659.811  1.00  6.03           C
ATOM   4130 1HG1 VAL 3 255    -138.260-104.594 659.059  1.00  6.03           H
ATOM   4131 2HG1 VAL 3 255    -140.015-104.456 659.318  1.00  6.03           H
ATOM   4132 3HG1 VAL 3 255    -138.886-103.605 660.400  1.00  6.03           H
ATOM   4133  CG2 VAL 3 255    -140.029-105.600 661.860  1.00  6.03           C
ATOM   4134 1HG2 VAL 3 255    -141.034-105.585 661.439  1.00  6.03           H
ATOM   4135 2HG2 VAL 3 255    -139.932-106.447 662.539  1.00  6.03           H
ATOM   4136 3HG2 VAL 3 255    -139.851-104.674 662.407  1.00  6.03           H
ATOM   4137  HN  VAL 3 255    -138.876-107.954 661.768  1.00  6.03           H
ATOM   4138  N   THR 3 256    -137.009-107.501 659.117  1.00  6.03           N
ATOM   4139  CA  THR 3 256    -135.939-107.521 658.134  1.00  6.03           C
ATOM   4140  C   THR 3 256    -136.211-108.588 657.071  1.00  6.03           C
ATOM   4141  O   THR 3 256    -135.975-108.362 655.885  1.00  6.03           O
ATOM   4142  HA  THR 3 256    -135.923-106.558 657.623  1.00  6.03           H
ATOM   4143  HB  THR 3 256    -134.596-108.697 659.372  1.00  6.03           H
ATOM   4144  CB  THR 3 256    -134.618-107.726 658.877  1.00  6.03           C
ATOM   4145  OG1 THR 3 256    -134.525-106.595 659.739  1.00  6.03           O
ATOM   4146  HG1 THR 3 256    -134.522-105.753 659.199  1.00  6.03           H
ATOM   4147  CG2 THR 3 256    -133.402-107.595 657.958  1.00  6.03           C
ATOM   4148 1HG2 THR 3 256    -133.387-106.599 657.515  1.00  6.03           H
ATOM   4149 2HG2 THR 3 256    -133.462-108.343 657.167  1.00  6.03           H
ATOM   4150 3HG2 THR 3 256    -132.491-107.750 658.536  1.00  6.03           H
ATOM   4151  HN  THR 3 256    -136.733-107.746 660.046  1.00  6.03           H
ATOM   4152  N   ILE 3 257    -136.703-109.727 657.535  1.00  6.03           N
ATOM   4153  CA  ILE 3 257    -137.027-110.823 656.638  1.00  6.03           C
ATOM   4154  C   ILE 3 257    -138.068-110.352 655.620  1.00  6.03           C
ATOM   4155  O   ILE 3 257    -137.894-110.540 654.417  1.00  6.03           O
ATOM   4156  HA  ILE 3 257    -136.115-111.087 656.102  1.00  6.03           H
ATOM   4157  HB  ILE 3 257    -138.220-111.752 658.151  1.00  6.03           H
ATOM   4158  CB  ILE 3 257    -137.459-112.057 657.432  1.00  6.03           C
ATOM   4159  CG1 ILE 3 257    -136.288-112.632 658.232  1.00  6.03           C
ATOM   4160 1HG1 ILE 3 257    -135.575-113.101 657.554  1.00  6.03           H
ATOM   4161 2HG1 ILE 3 257    -135.760-111.825 658.741  1.00  6.03           H
ATOM   4162  CG2 ILE 3 257    -138.096-113.104 656.516  1.00  6.03           C
ATOM   4163 1HG2 ILE 3 257    -138.973-112.676 656.031  1.00  6.03           H
ATOM   4164 2HG2 ILE 3 257    -137.375-113.411 655.759  1.00  6.03           H
ATOM   4165 3HG2 ILE 3 257    -138.394-113.970 657.107  1.00  6.03           H
ATOM   4166  CD1 ILE 3 257    -136.775-113.657 659.258  1.00  6.03           C
ATOM   4167 1HD1 ILE 3 257    -137.468-113.178 659.949  1.00  6.03           H
ATOM   4168 2HD1 ILE 3 257    -137.281-114.474 658.743  1.00  6.03           H
ATOM   4169 3HD1 ILE 3 257    -135.922-114.050 659.812  1.00  6.03           H
ATOM   4170  HN  ILE 3 257    -136.879-109.908 658.503  1.00  6.03           H
ATOM   4171  N   THR 3 258    -139.126-109.748 656.140  1.00  6.03           N
ATOM   4172  CA  THR 3 258    -140.260-109.378 655.310  1.00  6.03           C
ATOM   4173  C   THR 3 258    -139.820-108.421 654.201  1.00  6.03           C
ATOM   4174  O   THR 3 258    -140.156-108.620 653.035  1.00  6.03           O
ATOM   4175  HA  THR 3 258    -140.638-110.278 654.825  1.00  6.03           H
ATOM   4176  HB  THR 3 258    -141.016-107.853 656.660  1.00  6.03           H
ATOM   4177  CB  THR 3 258    -141.343-108.796 656.221  1.00  6.03           C
ATOM   4178  OG1 THR 3 258    -141.617-109.843 657.148  1.00  6.03           O
ATOM   4179  HG1 THR 3 258    -141.001-109.776 657.932  1.00  6.03           H
ATOM   4180  CG2 THR 3 258    -142.671-108.586 655.491  1.00  6.03           C
ATOM   4181 1HG2 THR 3 258    -143.031-109.542 655.110  1.00  6.03           H
ATOM   4182 2HG2 THR 3 258    -142.524-107.896 654.661  1.00  6.03           H
ATOM   4183 3HG2 THR 3 258    -143.404-108.171 656.183  1.00  6.03           H
ATOM   4184  HN  THR 3 258    -139.216-109.512 657.108  1.00  6.03           H
ATOM   4185  N   VAL 3 259    -139.073-107.403 654.604  1.00  6.03           N
ATOM   4186  CA  VAL 3 259    -138.632-106.382 653.668  1.00  6.03           C
ATOM   4187  C   VAL 3 259    -137.804-107.036 652.560  1.00  6.03           C
ATOM   4188  O   VAL 3 259    -137.989-106.736 651.382  1.00  6.03           O
ATOM   4189  HA  VAL 3 259    -139.522-105.936 653.224  1.00  6.03           H
ATOM   4190  HB  VAL 3 259    -137.098-105.759 655.015  1.00  6.03           H
ATOM   4191  CB  VAL 3 259    -137.872-105.283 654.413  1.00  6.03           C
ATOM   4192  CG1 VAL 3 259    -137.185-104.331 653.432  1.00  6.03           C
ATOM   4193 1HG1 VAL 3 259    -136.479-104.889 652.818  1.00  6.03           H
ATOM   4194 2HG1 VAL 3 259    -137.935-103.865 652.792  1.00  6.03           H
ATOM   4195 3HG1 VAL 3 259    -136.652-103.559 653.988  1.00  6.03           H
ATOM   4196  CG2 VAL 3 259    -138.800-104.520 655.360  1.00  6.03           C
ATOM   4197 1HG2 VAL 3 259    -139.606-104.061 654.787  1.00  6.03           H
ATOM   4198 2HG2 VAL 3 259    -139.222-105.210 656.090  1.00  6.03           H
ATOM   4199 3HG2 VAL 3 259    -138.235-103.744 655.876  1.00  6.03           H
ATOM   4200  HN  VAL 3 259    -138.772-107.269 655.548  1.00  6.03           H
ATOM   4201  N   LEU 3 260    -136.908-107.919 652.977  1.00  6.03           N
ATOM   4202  CA  LEU 3 260    -136.015-108.579 652.040  1.00  6.03           C
ATOM   4203  C   LEU 3 260    -136.841-109.396 651.045  1.00  6.03           C
ATOM   4204  O   LEU 3 260    -136.595-109.346 649.840  1.00  6.03           O
ATOM   4205  HA  LEU 3 260    -135.484-107.801 651.492  1.00  6.03           H
ATOM   4206  CB  LEU 3 260    -134.965-109.402 652.790  1.00  6.03           C
ATOM   4207 1HB  LEU 3 260    -134.430-108.739 653.470  1.00  6.03           H
ATOM   4208 2HB  LEU 3 260    -135.482-110.140 653.404  1.00  6.03           H
ATOM   4209  HG  LEU 3 260    -134.478-110.759 651.210  1.00  6.03           H
ATOM   4210  CG  LEU 3 260    -133.939-110.132 651.921  1.00  6.03           C
ATOM   4211  CD1 LEU 3 260    -133.106-109.140 651.107  1.00  6.03           C
ATOM   4212 1HD1 LEU 3 260    -133.763-108.559 650.459  1.00  6.03           H
ATOM   4213 2HD1 LEU 3 260    -132.577-108.469 651.783  1.00  6.03           H
ATOM   4214 3HD1 LEU 3 260    -132.385-109.685 650.498  1.00  6.03           H
ATOM   4215  CD2 LEU 3 260    -133.063-111.057 652.767  1.00  6.03           C
ATOM   4216 1HD2 LEU 3 260    -132.532-110.470 653.516  1.00  6.03           H
ATOM   4217 2HD2 LEU 3 260    -133.690-111.798 653.263  1.00  6.03           H
ATOM   4218 3HD2 LEU 3 260    -132.342-111.563 652.124  1.00  6.03           H
ATOM   4219  HN  LEU 3 260    -136.788-108.184 653.934  1.00  6.03           H
ATOM   4220  N   THR 3 261    -137.804-110.129 651.584  1.00  6.03           N
ATOM   4221  CA  THR 3 261    -138.599-111.034 650.772  1.00  6.03           C
ATOM   4222  C   THR 3 261    -139.412-110.251 649.740  1.00  6.03           C
ATOM   4223  O   THR 3 261    -139.476-110.635 648.573  1.00  6.03           O
ATOM   4224  HA  THR 3 261    -137.921-111.684 650.219  1.00  6.03           H
ATOM   4225  HB  THR 3 261    -140.210-111.261 652.212  1.00  6.03           H
ATOM   4226  CB  THR 3 261    -139.462-111.878 651.712  1.00  6.03           C
ATOM   4227  OG1 THR 3 261    -138.520-112.517 652.569  1.00  6.03           O
ATOM   4228  HG1 THR 3 261    -138.364-111.958 653.384  1.00  6.03           H
ATOM   4229  CG2 THR 3 261    -140.155-113.035 650.991  1.00  6.03           C
ATOM   4230 1HG2 THR 3 261    -139.403-113.689 650.548  1.00  6.03           H
ATOM   4231 2HG2 THR 3 261    -140.800-112.641 650.206  1.00  6.03           H
ATOM   4232 3HG2 THR 3 261    -140.754-113.601 651.704  1.00  6.03           H
ATOM   4233  HN  THR 3 261    -138.043-110.110 652.555  1.00  6.03           H
ATOM   4234  N   VAL 3 262    -140.013-109.166 650.206  1.00  6.03           N
ATOM   4235  CA  VAL 3 262    -140.888-108.372 649.360  1.00  6.03           C
ATOM   4236  C   VAL 3 262    -140.074-107.777 648.209  1.00  6.03           C
ATOM   4237  O   VAL 3 262    -140.542-107.728 647.073  1.00  6.03           O
ATOM   4238  HA  VAL 3 262    -141.642-109.042 648.947  1.00  6.03           H
ATOM   4239  HB  VAL 3 262    -140.846-106.742 650.737  1.00  6.03           H
ATOM   4240  CB  VAL 3 262    -141.604-107.310 650.197  1.00  6.03           C
ATOM   4241  CG1 VAL 3 262    -142.374-106.336 649.304  1.00  6.03           C
ATOM   4242 1HG1 VAL 3 262    -141.680-105.838 648.627  1.00  6.03           H
ATOM   4243 2HG1 VAL 3 262    -143.117-106.884 648.725  1.00  6.03           H
ATOM   4244 3HG1 VAL 3 262    -142.873-105.592 649.924  1.00  6.03           H
ATOM   4245  CG2 VAL 3 262    -142.530-107.958 651.228  1.00  6.03           C
ATOM   4246 1HG2 VAL 3 262    -143.278-108.562 650.716  1.00  6.03           H
ATOM   4247 2HG2 VAL 3 262    -141.945-108.592 651.895  1.00  6.03           H
ATOM   4248 3HG2 VAL 3 262    -143.026-107.181 651.810  1.00  6.03           H
ATOM   4249  HN  VAL 3 262    -139.911-108.829 651.142  1.00  6.03           H
ATOM   4250  N   PHE 3 263    -138.868-107.341 648.543  1.00  6.03           N
ATOM   4251  CA  PHE 3 263    -137.969-106.788 647.544  1.00  6.03           C
ATOM   4252  C   PHE 3 263    -137.639-107.826 646.469  1.00  6.03           C
ATOM   4253  O   PHE 3 263    -137.765-107.551 645.277  1.00  6.03           O
ATOM   4254  HA  PHE 3 263    -138.478-105.941 647.085  1.00  6.03           H
ATOM   4255  CB  PHE 3 263    -136.681-106.396 648.270  1.00  6.03           C
ATOM   4256 1HB  PHE 3 263    -136.931-105.743 649.106  1.00  6.03           H
ATOM   4257 2HB  PHE 3 263    -136.225-107.292 648.691  1.00  6.03           H
ATOM   4258  CG  PHE 3 263    -135.655-105.691 647.380  1.00  6.03           C
ATOM   4259  HD1 PHE 3 263    -134.643-107.494 646.886  1.00  6.03           H
ATOM   4260  CD1 PHE 3 263    -134.687-106.413 646.754  1.00  6.03           C
ATOM   4261  HD2 PHE 3 263    -136.486-103.763 647.718  1.00  6.03           H
ATOM   4262  CD2 PHE 3 263    -135.711-104.342 647.216  1.00  6.03           C
ATOM   4263  CE1 PHE 3 263    -133.736-105.758 645.928  1.00  6.03           C
ATOM   4264  HE1 PHE 3 263    -132.960-106.337 645.426  1.00  6.03           H
ATOM   4265  CE2 PHE 3 263    -134.759-103.687 646.390  1.00  6.03           C
ATOM   4266  HE2 PHE 3 263    -134.803-102.606 646.258  1.00  6.03           H
ATOM   4267  CZ  PHE 3 263    -133.791-104.409 645.764  1.00  6.03           C
ATOM   4268  HZ  PHE 3 263    -133.061-103.907 645.130  1.00  6.03           H
ATOM   4269  HN  PHE 3 263    -138.504-107.360 649.474  1.00  6.03           H
ATOM   4270  N   VAL 3 264    -137.223-108.996 646.930  1.00  6.03           N
ATOM   4271  CA  VAL 3 264    -136.808-110.053 646.023  1.00  6.03           C
ATOM   4272  C   VAL 3 264    -137.935-110.339 645.029  1.00  6.03           C
ATOM   4273  O   VAL 3 264    -137.712-110.357 643.820  1.00  6.03           O
ATOM   4274  HA  VAL 3 264    -135.939-109.691 645.473  1.00  6.03           H
ATOM   4275  HB  VAL 3 264    -137.240-111.619 647.407  1.00  6.03           H
ATOM   4276  CB  VAL 3 264    -136.384-111.289 646.819  1.00  6.03           C
ATOM   4277  CG1 VAL 3 264    -135.987-112.433 645.883  1.00  6.03           C
ATOM   4278 1HG1 VAL 3 264    -136.836-112.698 645.253  1.00  6.03           H
ATOM   4279 2HG1 VAL 3 264    -135.153-112.118 645.257  1.00  6.03           H
ATOM   4280 3HG1 VAL 3 264    -135.691-113.299 646.475  1.00  6.03           H
ATOM   4281  CG2 VAL 3 264    -135.248-110.954 647.788  1.00  6.03           C
ATOM   4282 1HG2 VAL 3 264    -134.388-110.588 647.227  1.00  6.03           H
ATOM   4283 2HG2 VAL 3 264    -135.580-110.186 648.486  1.00  6.03           H
ATOM   4284 3HG2 VAL 3 264    -134.966-111.851 648.340  1.00  6.03           H
ATOM   4285  HN  VAL 3 264    -137.168-109.227 647.901  1.00  6.03           H
ATOM   4286  N   LEU 3 265    -139.122-110.556 645.577  1.00  6.03           N
ATOM   4287  CA  LEU 3 265    -140.222-111.091 644.793  1.00  6.03           C
ATOM   4288  C   LEU 3 265    -140.656-110.053 643.756  1.00  6.03           C
ATOM   4289  O   LEU 3 265    -141.121-110.407 642.674  1.00  6.03           O
ATOM   4290  HA  LEU 3 265    -139.850-111.970 644.266  1.00  6.03           H
ATOM   4291  CB  LEU 3 265    -141.356-111.557 645.708  1.00  6.03           C
ATOM   4292 1HB  LEU 3 265    -141.621-110.735 646.373  1.00  6.03           H
ATOM   4293 2HB  LEU 3 265    -142.232-111.763 645.092  1.00  6.03           H
ATOM   4294  HG  LEU 3 265    -140.181-112.590 647.166  1.00  6.03           H
ATOM   4295  CG  LEU 3 265    -141.064-112.793 646.561  1.00  6.03           C
ATOM   4296  CD1 LEU 3 265    -142.217-113.078 647.526  1.00  6.03           C
ATOM   4297 1HD1 LEU 3 265    -142.357-112.223 648.186  1.00  6.03           H
ATOM   4298 2HD1 LEU 3 265    -143.131-113.253 646.958  1.00  6.03           H
ATOM   4299 3HD1 LEU 3 265    -141.984-113.962 648.120  1.00  6.03           H
ATOM   4300  CD2 LEU 3 265    -140.741-114.003 645.681  1.00  6.03           C
ATOM   4301 1HD2 LEU 3 265    -141.591-114.218 645.033  1.00  6.03           H
ATOM   4302 2HD2 LEU 3 265    -139.865-113.784 645.071  1.00  6.03           H
ATOM   4303 3HD2 LEU 3 265    -140.538-114.868 646.312  1.00  6.03           H
ATOM   4304  HN  LEU 3 265    -139.337-110.373 646.536  1.00  6.03           H
ATOM   4305  N   SER 3 266    -140.488-108.791 644.123  1.00  6.03           N
ATOM   4306  CA  SER 3 266    -140.934-107.699 643.275  1.00  6.03           C
ATOM   4307  C   SER 3 266    -139.912-107.448 642.164  1.00  6.03           C
ATOM   4308  O   SER 3 266    -140.284-107.192 641.020  1.00  6.03           O
ATOM   4309  HA  SER 3 266    -141.884-108.030 642.854  1.00  6.03           H
ATOM   4310  CB  SER 3 266    -141.156-106.423 644.090  1.00  6.03           C
ATOM   4311 1HB  SER 3 266    -141.430-105.608 643.420  1.00  6.03           H
ATOM   4312 2HB  SER 3 266    -141.993-106.569 644.772  1.00  6.03           H
ATOM   4313  HG  SER 3 266    -140.013-106.496 645.731  1.00  6.03           H
ATOM   4314  OG  SER 3 266    -139.997-106.056 644.833  1.00  6.03           O
ATOM   4315  HN  SER 3 266    -140.058-108.510 644.981  1.00  6.03           H
ATOM   4316  N   GLN 3 267    -138.645-107.531 642.540  1.00  6.03           N
ATOM   4317  CA  GLN 3 267    -137.574-107.087 641.665  1.00  6.03           C
ATOM   4318  C   GLN 3 267    -137.167-108.212 640.711  1.00  6.03           C
ATOM   4319  O   GLN 3 267    -136.730-107.953 639.590  1.00  6.03           O
ATOM   4320  HA  GLN 3 267    -137.989-106.254 641.098  1.00  6.03           H
ATOM   4321  CB  GLN 3 267    -136.373-106.594 642.474  1.00  6.03           C
ATOM   4322 1HB  GLN 3 267    -136.025-107.387 643.136  1.00  6.03           H
ATOM   4323 2HB  GLN 3 267    -135.549-106.356 641.802  1.00  6.03           H
ATOM   4324  CG  GLN 3 267    -136.738-105.358 643.299  1.00  6.03           C
ATOM   4325 1HG  GLN 3 267    -137.546-105.602 643.988  1.00  6.03           H
ATOM   4326 2HG  GLN 3 267    -135.884-105.055 643.905  1.00  6.03           H
ATOM   4327  CD  GLN 3 267    -137.164-104.201 642.393  1.00  6.03           C
ATOM   4328  OE1 GLN 3 267    -136.635-103.996 641.313  1.00  6.03           O
ATOM   4329  NE2 GLN 3 267    -138.147-103.457 642.892  1.00  6.03           N
ATOM   4330 1HE2 GLN 3 267    -138.538-103.679 643.786  1.00  6.03           H
ATOM   4331 2HE2 GLN 3 267    -138.496-102.676 642.374  1.00  6.03           H
ATOM   4332  HN  GLN 3 267    -138.346-107.893 643.423  1.00  6.03           H
ATOM   4333  N   PHE 3 268    -137.325-109.437 641.190  1.00  6.03           N
ATOM   4334  CA  PHE 3 268    -136.784-110.590 640.490  1.00  6.03           C
ATOM   4335  C   PHE 3 268    -137.353-110.688 639.073  1.00  6.03           C
ATOM   4336  O   PHE 3 268    -136.602-110.786 638.104  1.00  6.03           O
ATOM   4337  HA  PHE 3 268    -135.703-110.458 640.437  1.00  6.03           H
ATOM   4338  CB  PHE 3 268    -137.202-111.830 641.282  1.00  6.03           C
ATOM   4339 1HB  PHE 3 268    -136.825-111.743 642.301  1.00  6.03           H
ATOM   4340 2HB  PHE 3 268    -138.290-111.858 641.346  1.00  6.03           H
ATOM   4341  CG  PHE 3 268    -136.707-113.148 640.681  1.00  6.03           C
ATOM   4342  HD1 PHE 3 268    -138.579-113.597 639.780  1.00  6.03           H
ATOM   4343  CD1 PHE 3 268    -137.551-113.918 639.944  1.00  6.03           C
ATOM   4344  HD2 PHE 3 268    -134.747-112.931 641.477  1.00  6.03           H
ATOM   4345  CD2 PHE 3 268    -135.423-113.548 640.885  1.00  6.03           C
ATOM   4346  CE1 PHE 3 268    -137.091-115.141 639.386  1.00  6.03           C
ATOM   4347  HE1 PHE 3 268    -137.768-115.758 638.795  1.00  6.03           H
ATOM   4348  CE2 PHE 3 268    -134.964-114.771 640.328  1.00  6.03           C
ATOM   4349  HE2 PHE 3 268    -133.935-115.092 640.492  1.00  6.03           H
ATOM   4350  CZ  PHE 3 268    -135.808-115.542 639.590  1.00  6.03           C
ATOM   4351  HZ  PHE 3 268    -135.455-116.480 639.162  1.00  6.03           H
ATOM   4352  HN  PHE 3 268    -137.811-109.647 642.038  1.00  6.03           H
ATOM   4353  N   PRO 3 269    -138.685-110.663 638.927  1.00  6.03           N
ATOM   4354  CA  PRO 3 269    -139.305-110.888 637.619  1.00  6.03           C
ATOM   4355  C   PRO 3 269    -138.739-109.971 636.547  1.00  6.03           C
ATOM   4356  O   PRO 3 269    -138.452-110.412 635.436  1.00  6.03           O
ATOM   4357  HA  PRO 3 269    -139.090-111.899 637.272  1.00  6.03           H
ATOM   4358  CB  PRO 3 269    -140.790-110.619 637.871  1.00  6.03           C
ATOM   4359 1HB  PRO 3 269    -141.049-109.580 637.668  1.00  6.03           H
ATOM   4360 2HB  PRO 3 269    -141.423-111.235 637.232  1.00  6.03           H
ATOM   4361  CG  PRO 3 269    -140.967-110.967 639.344  1.00  6.03           C
ATOM   4362 1HG  PRO 3 269    -141.860-110.506 639.764  1.00  6.03           H
ATOM   4363 2HG  PRO 3 269    -141.076-112.041 639.496  1.00  6.03           H
ATOM   4364  CD  PRO 3 269    -139.694-110.428 639.976  1.00  6.03           C
ATOM   4365 1HD  PRO 3 269    -139.780-109.368 640.218  1.00  6.03           H
ATOM   4366 2HD  PRO 3 269    -139.452-110.945 640.904  1.00  6.03           H
ATOM   4367  N   TYR 3 270    -138.593-108.706 636.913  1.00  6.03           N
ATOM   4368  CA  TYR 3 270    -138.160-107.697 635.961  1.00  6.03           C
ATOM   4369  C   TYR 3 270    -136.741-107.983 635.467  1.00  6.03           C
ATOM   4370  O   TYR 3 270    -136.465-107.889 634.271  1.00  6.03           O
ATOM   4371  HA  TYR 3 270    -138.844-107.719 635.113  1.00  6.03           H
ATOM   4372  CB  TYR 3 270    -138.165-106.370 636.722  1.00  6.03           C
ATOM   4373 1HB  TYR 3 270    -139.191-106.121 636.994  1.00  6.03           H
ATOM   4374 2HB  TYR 3 270    -137.610-106.494 637.653  1.00  6.03           H
ATOM   4375  CG  TYR 3 270    -137.563-105.201 635.939  1.00  6.03           C
ATOM   4376  HD1 TYR 3 270    -135.831-105.061 637.196  1.00  6.03           H
ATOM   4377  CD1 TYR 3 270    -136.356-104.658 636.330  1.00  6.03           C
ATOM   4378  HD2 TYR 3 270    -139.180-105.120 634.534  1.00  6.03           H
ATOM   4379  CD2 TYR 3 270    -138.227-104.691 634.842  1.00  6.03           C
ATOM   4380  CE1 TYR 3 270    -135.789-103.558 635.593  1.00  6.03           C
ATOM   4381  HE1 TYR 3 270    -134.837-103.119 635.890  1.00  6.03           H
ATOM   4382  HE2 TYR 3 270    -138.174-103.178 633.237  1.00  6.03           H
ATOM   4383  CE2 TYR 3 270    -137.660-103.591 634.105  1.00  6.03           C
ATOM   4384  CZ  TYR 3 270    -136.470-103.079 634.517  1.00  6.03           C
ATOM   4385  OH  TYR 3 270    -135.935-102.040 633.821  1.00  6.03           O
ATOM   4386  HH  TYR 3 270    -136.618-101.657 633.200  1.00  6.03           H
ATOM   4387  HN  TYR 3 270    -138.764-108.368 637.838  1.00  6.03           H
ATOM   4388  N   ASN 3 271    -135.877-108.326 636.411  1.00  6.03           N
ATOM   4389  CA  ASN 3 271    -134.476-108.550 636.098  1.00  6.03           C
ATOM   4390  C   ASN 3 271    -134.344-109.814 635.247  1.00  6.03           C
ATOM   4391  O   ASN 3 271    -133.388-109.957 634.486  1.00  6.03           O
ATOM   4392  HA  ASN 3 271    -134.155-107.654 635.567  1.00  6.03           H
ATOM   4393  CB  ASN 3 271    -133.652-108.748 637.372  1.00  6.03           C
ATOM   4394 1HB  ASN 3 271    -134.168-109.439 638.039  1.00  6.03           H
ATOM   4395 2HB  ASN 3 271    -132.693-109.202 637.122  1.00  6.03           H
ATOM   4396  CG  ASN 3 271    -133.421-107.416 638.089  1.00  6.03           C
ATOM   4397  OD1 ASN 3 271    -132.633-106.585 637.669  1.00  6.03           O
ATOM   4398  ND2 ASN 3 271    -134.149-107.262 639.191  1.00  6.03           N
ATOM   4399 1HD2 ASN 3 271    -134.777-107.984 639.481  1.00  6.03           H
ATOM   4400 2HD2 ASN 3 271    -134.068-106.423 639.730  1.00  6.03           H
ATOM   4401  HN  ASN 3 271    -136.121-108.451 637.373  1.00  6.03           H
ATOM   4402  N   CYS 3 272    -135.316-110.700 635.405  1.00  6.03           N
ATOM   4403  CA  CYS 3 272    -135.383-111.894 634.580  1.00  6.03           C
ATOM   4404  C   CYS 3 272    -135.562-111.462 633.124  1.00  6.03           C
ATOM   4405  O   CYS 3 272    -134.883-111.972 632.233  1.00  6.03           O
ATOM   4406  HA  CYS 3 272    -134.437-112.420 634.715  1.00  6.03           H
ATOM   4407  CB  CYS 3 272    -136.498-112.836 635.037  1.00  6.03           C
ATOM   4408 1HB  CYS 3 272    -137.436-112.288 635.122  1.00  6.03           H
ATOM   4409 2HB  CYS 3 272    -136.652-113.619 634.294  1.00  6.03           H
ATOM   4410  HG  CYS 3 272    -136.326-112.503 637.380  1.00  6.03           H
ATOM   4411  SG  CYS 3 272    -136.064-113.584 636.650  1.00  6.03           S
ATOM   4412  HN  CYS 3 272    -136.049-110.612 636.081  1.00  6.03           H
ATOM   4413  N   ILE 3 273    -136.478-110.526 632.926  1.00  6.03           N
ATOM   4414  CA  ILE 3 273    -136.784-110.049 631.588  1.00  6.03           C
ATOM   4415  C   ILE 3 273    -135.583-109.275 631.040  1.00  6.03           C
ATOM   4416  O   ILE 3 273    -135.261-109.377 629.858  1.00  6.03           O
ATOM   4417  HA  ILE 3 273    -136.947-110.924 630.958  1.00  6.03           H
ATOM   4418  HB  ILE 3 273    -137.987-108.438 632.317  1.00  6.03           H
ATOM   4419  CB  ILE 3 273    -138.085-109.244 631.590  1.00  6.03           C
ATOM   4420  CG1 ILE 3 273    -139.265-110.111 632.032  1.00  6.03           C
ATOM   4421 1HG1 ILE 3 273    -139.082-110.496 633.036  1.00  6.03           H
ATOM   4422 2HG1 ILE 3 273    -140.169-109.503 632.084  1.00  6.03           H
ATOM   4423  CG2 ILE 3 273    -138.330-108.594 630.227  1.00  6.03           C
ATOM   4424 1HG2 ILE 3 273    -137.505-107.923 629.990  1.00  6.03           H
ATOM   4425 2HG2 ILE 3 273    -138.400-109.369 629.462  1.00  6.03           H
ATOM   4426 3HG2 ILE 3 273    -139.261-108.029 630.256  1.00  6.03           H
ATOM   4427  CD1 ILE 3 273    -139.483-111.277 631.065  1.00  6.03           C
ATOM   4428 1HD1 ILE 3 273    -139.689-110.888 630.068  1.00  6.03           H
ATOM   4429 2HD1 ILE 3 273    -138.586-111.896 631.035  1.00  6.03           H
ATOM   4430 3HD1 ILE 3 273    -140.327-111.877 631.403  1.00  6.03           H
ATOM   4431  HN  ILE 3 273    -137.006-110.097 633.658  1.00  6.03           H
ATOM   4432  N   LEU 3 274    -134.953-108.518 631.927  1.00  6.03           N
ATOM   4433  CA  LEU 3 274    -133.760-107.774 631.562  1.00  6.03           C
ATOM   4434  C   LEU 3 274    -132.704-108.742 631.024  1.00  6.03           C
ATOM   4435  O   LEU 3 274    -132.004-108.430 630.062  1.00  6.03           O
ATOM   4436  HA  LEU 3 274    -134.036-107.085 630.764  1.00  6.03           H
ATOM   4437  CB  LEU 3 274    -133.274-106.929 632.742  1.00  6.03           C
ATOM   4438 1HB  LEU 3 274    -133.396-107.511 633.655  1.00  6.03           H
ATOM   4439 2HB  LEU 3 274    -132.206-106.748 632.618  1.00  6.03           H
ATOM   4440  HG  LEU 3 274    -135.032-105.767 633.106  1.00  6.03           H
ATOM   4441  CG  LEU 3 274    -133.972-105.581 632.933  1.00  6.03           C
ATOM   4442  CD1 LEU 3 274    -133.434-104.854 634.167  1.00  6.03           C
ATOM   4443 1HD1 LEU 3 274    -133.606-105.466 635.053  1.00  6.03           H
ATOM   4444 2HD1 LEU 3 274    -132.364-104.680 634.048  1.00  6.03           H
ATOM   4445 3HD1 LEU 3 274    -133.947-103.899 634.280  1.00  6.03           H
ATOM   4446  CD2 LEU 3 274    -133.864-104.723 631.671  1.00  6.03           C
ATOM   4447 1HD2 LEU 3 274    -132.814-104.543 631.442  1.00  6.03           H
ATOM   4448 2HD2 LEU 3 274    -134.333-105.244 630.836  1.00  6.03           H
ATOM   4449 3HD2 LEU 3 274    -134.369-103.771 631.834  1.00  6.03           H
ATOM   4450  HN  LEU 3 274    -135.244-108.410 632.878  1.00  6.03           H
ATOM   4451  N   LEU 3 275    -132.624-109.897 631.668  1.00  6.03           N
ATOM   4452  CA  LEU 3 275    -131.670-110.915 631.263  1.00  6.03           C
ATOM   4453  C   LEU 3 275    -131.959-111.333 629.819  1.00  6.03           C
ATOM   4454  O   LEU 3 275    -131.046-111.419 629.000  1.00  6.03           O
ATOM   4455  HA  LEU 3 275    -130.677-110.466 631.300  1.00  6.03           H
ATOM   4456  CB  LEU 3 275    -131.677-112.081 632.253  1.00  6.03           C
ATOM   4457 1HB  LEU 3 275    -131.404-111.698 633.237  1.00  6.03           H
ATOM   4458 2HB  LEU 3 275    -132.696-112.461 632.330  1.00  6.03           H
ATOM   4459  HG  LEU 3 275    -130.967-113.578 630.901  1.00  6.03           H
ATOM   4460  CG  LEU 3 275    -130.750-113.252 631.918  1.00  6.03           C
ATOM   4461  CD1 LEU 3 275    -129.284-112.817 631.950  1.00  6.03           C
ATOM   4462 1HD1 LEU 3 275    -129.124-112.024 631.220  1.00  6.03           H
ATOM   4463 2HD1 LEU 3 275    -129.036-112.449 632.946  1.00  6.03           H
ATOM   4464 3HD1 LEU 3 275    -128.647-113.668 631.709  1.00  6.03           H
ATOM   4465  CD2 LEU 3 275    -131.016-114.443 632.841  1.00  6.03           C
ATOM   4466 1HD2 LEU 3 275    -130.844-114.146 633.876  1.00  6.03           H
ATOM   4467 2HD2 LEU 3 275    -132.049-114.770 632.724  1.00  6.03           H
ATOM   4468 3HD2 LEU 3 275    -130.344-115.261 632.581  1.00  6.03           H
ATOM   4469  HN  LEU 3 275    -133.195-110.141 632.452  1.00  6.03           H
ATOM   4470  N   VAL 3 276    -133.233-111.581 629.553  1.00  6.03           N
ATOM   4471  CA  VAL 3 276    -133.651-112.008 628.228  1.00  6.03           C
ATOM   4472  C   VAL 3 276    -133.234-110.952 627.202  1.00  6.03           C
ATOM   4473  O   VAL 3 276    -132.692-111.284 626.149  1.00  6.03           O
ATOM   4474  HA  VAL 3 276    -133.131-112.939 628.003  1.00  6.03           H
ATOM   4475  HB  VAL 3 276    -135.666-111.392 628.567  1.00  6.03           H
ATOM   4476  CB  VAL 3 276    -135.154-112.289 628.219  1.00  6.03           C
ATOM   4477  CG1 VAL 3 276    -135.647-112.592 626.803  1.00  6.03           C
ATOM   4478 1HG1 VAL 3 276    -135.448-111.736 626.158  1.00  6.03           H
ATOM   4479 2HG1 VAL 3 276    -135.125-113.467 626.416  1.00  6.03           H
ATOM   4480 3HG1 VAL 3 276    -136.719-112.789 626.825  1.00  6.03           H
ATOM   4481  CG2 VAL 3 276    -135.504-113.430 629.177  1.00  6.03           C
ATOM   4482 1HG2 VAL 3 276    -134.977-114.334 628.872  1.00  6.03           H
ATOM   4483 2HG2 VAL 3 276    -135.205-113.159 630.189  1.00  6.03           H
ATOM   4484 3HG2 VAL 3 276    -136.579-113.610 629.151  1.00  6.03           H
ATOM   4485  HN  VAL 3 276    -133.971-111.495 630.221  1.00  6.03           H
ATOM   4486  N   GLN 3 277    -133.504-109.701 627.545  1.00  6.03           N
ATOM   4487  CA  GLN 3 277    -133.186-108.596 626.657  1.00  6.03           C
ATOM   4488  C   GLN 3 277    -131.678-108.537 626.402  1.00  6.03           C
ATOM   4489  O   GLN 3 277    -131.243-108.172 625.311  1.00  6.03           O
ATOM   4490  HA  GLN 3 277    -133.710-108.812 625.726  1.00  6.03           H
ATOM   4491  CB  GLN 3 277    -133.698-107.271 627.224  1.00  6.03           C
ATOM   4492 1HB  GLN 3 277    -133.404-107.181 628.270  1.00  6.03           H
ATOM   4493 2HB  GLN 3 277    -133.236-106.439 626.691  1.00  6.03           H
ATOM   4494  CG  GLN 3 277    -135.221-107.176 627.107  1.00  6.03           C
ATOM   4495 1HG  GLN 3 277    -135.517-107.300 626.065  1.00  6.03           H
ATOM   4496 2HG  GLN 3 277    -135.683-107.987 627.669  1.00  6.03           H
ATOM   4497  CD  GLN 3 277    -135.729-105.831 627.631  1.00  6.03           C
ATOM   4498  OE1 GLN 3 277    -135.094-105.170 628.436  1.00  6.03           O
ATOM   4499  NE2 GLN 3 277    -136.905-105.465 627.130  1.00  6.03           N
ATOM   4500 1HE2 GLN 3 277    -137.374-106.055 626.472  1.00  6.03           H
ATOM   4501 2HE2 GLN 3 277    -137.321-104.600 627.412  1.00  6.03           H
ATOM   4502  HN  GLN 3 277    -133.931-109.438 628.410  1.00  6.03           H
ATOM   4503  N   THR 3 278    -130.922-108.900 627.428  1.00  6.03           N
ATOM   4504  CA  THR 3 278    -129.473-108.917 627.321  1.00  6.03           C
ATOM   4505  C   THR 3 278    -129.027-109.949 626.283  1.00  6.03           C
ATOM   4506  O   THR 3 278    -128.199-109.652 625.423  1.00  6.03           O
ATOM   4507  HA  THR 3 278    -129.144-107.941 626.964  1.00  6.03           H
ATOM   4508  HB  THR 3 278    -129.007-110.219 628.996  1.00  6.03           H
ATOM   4509  CB  THR 3 278    -128.899-109.171 628.716  1.00  6.03           C
ATOM   4510  OG1 THR 3 278    -129.583-108.239 629.548  1.00  6.03           O
ATOM   4511  HG1 THR 3 278    -130.446-108.632 629.866  1.00  6.03           H
ATOM   4512  CG2 THR 3 278    -127.429-108.762 628.828  1.00  6.03           C
ATOM   4513 1HG2 THR 3 278    -127.331-107.698 628.613  1.00  6.03           H
ATOM   4514 2HG2 THR 3 278    -126.838-109.333 628.112  1.00  6.03           H
ATOM   4515 3HG2 THR 3 278    -127.072-108.963 629.837  1.00  6.03           H
ATOM   4516  HN  THR 3 278    -131.284-109.180 628.317  1.00  6.03           H
ATOM   4517  N   ILE 3 279    -129.595-111.140 626.397  1.00  6.03           N
ATOM   4518  CA  ILE 3 279    -129.208-112.240 625.531  1.00  6.03           C
ATOM   4519  C   ILE 3 279    -129.553-111.889 624.082  1.00  6.03           C
ATOM   4520  O   ILE 3 279    -128.772-112.160 623.171  1.00  6.03           O
ATOM   4521  HA  ILE 3 279    -128.127-112.354 625.611  1.00  6.03           H
ATOM   4522  HB  ILE 3 279    -130.912-113.396 626.108  1.00  6.03           H
ATOM   4523  CB  ILE 3 279    -129.837-113.549 626.013  1.00  6.03           C
ATOM   4524  CG1 ILE 3 279    -129.311-113.934 627.397  1.00  6.03           C
ATOM   4525 1HG1 ILE 3 279    -128.291-114.307 627.311  1.00  6.03           H
ATOM   4526 2HG1 ILE 3 279    -129.275-113.050 628.034  1.00  6.03           H
ATOM   4527  CG2 ILE 3 279    -129.629-114.667 624.989  1.00  6.03           C
ATOM   4528 1HG2 ILE 3 279    -130.091-114.385 624.043  1.00  6.03           H
ATOM   4529 2HG2 ILE 3 279    -128.561-114.828 624.839  1.00  6.03           H
ATOM   4530 3HG2 ILE 3 279    -130.086-115.586 625.357  1.00  6.03           H
ATOM   4531  CD1 ILE 3 279    -130.198-115.000 628.044  1.00  6.03           C
ATOM   4532 1HD1 ILE 3 279    -131.212-114.614 628.150  1.00  6.03           H
ATOM   4533 2HD1 ILE 3 279    -130.212-115.890 627.416  1.00  6.03           H
ATOM   4534 3HD1 ILE 3 279    -129.801-115.255 629.027  1.00  6.03           H
ATOM   4535  HN  ILE 3 279    -130.307-111.359 627.065  1.00  6.03           H
ATOM   4536  N   ASP 3 280    -130.723-111.291 623.914  1.00  6.03           N
ATOM   4537  CA  ASP 3 280    -131.200-110.940 622.588  1.00  6.03           C
ATOM   4538  C   ASP 3 280    -130.325-109.825 622.013  1.00  6.03           C
ATOM   4539  O   ASP 3 280    -130.073-109.786 620.810  1.00  6.03           O
ATOM   4540  HA  ASP 3 280    -131.136-111.861 622.007  1.00  6.03           H
ATOM   4541  CB  ASP 3 280    -132.642-110.431 622.638  1.00  6.03           C
ATOM   4542 1HB  ASP 3 280    -133.269-111.153 623.163  1.00  6.03           H
ATOM   4543 2HB  ASP 3 280    -132.684-109.501 623.205  1.00  6.03           H
ATOM   4544  CG  ASP 3 280    -133.192-110.200 621.229  1.00  6.03           C
ATOM   4545  OD1 ASP 3 280    -133.094-111.148 620.419  1.00  6.03           O
ATOM   4546  OD2 ASP 3 280    -133.697-109.081 620.993  1.00  6.03           O
ATOM   4547  HN  ASP 3 280    -131.339-111.047 624.663  1.00  6.03           H
ATOM   4548  N   ALA 3 281    -129.886-108.945 622.901  1.00  6.03           N
ATOM   4549  CA  ALA 3 281    -129.029-107.841 622.500  1.00  6.03           C
ATOM   4550  C   ALA 3 281    -127.751-108.397 621.868  1.00  6.03           C
ATOM   4551  O   ALA 3 281    -127.154-107.757 621.004  1.00  6.03           O
ATOM   4552  HA  ALA 3 281    -129.568-107.256 621.755  1.00  6.03           H
ATOM   4553  CB  ALA 3 281    -128.742-106.952 623.712  1.00  6.03           C
ATOM   4554 1HB  ALA 3 281    -129.679-106.560 624.105  1.00  6.03           H
ATOM   4555 2HB  ALA 3 281    -128.242-107.538 624.482  1.00  6.03           H
ATOM   4556 3HB  ALA 3 281    -128.099-106.124 623.411  1.00  6.03           H
ATOM   4557  HN  ALA 3 281    -130.105-108.977 623.876  1.00  6.03           H
ATOM   4558  N   TYR 3 282    -127.370-109.581 622.324  1.00  6.03           N
ATOM   4559  CA  TYR 3 282    -126.170-110.226 621.819  1.00  6.03           C
ATOM   4560  C   TYR 3 282    -126.495-111.135 620.632  1.00  6.03           C
ATOM   4561  O   TYR 3 282    -125.852-111.049 619.586  1.00  6.03           O
ATOM   4562  HA  TYR 3 282    -125.481-109.447 621.494  1.00  6.03           H
ATOM   4563  CB  TYR 3 282    -125.636-111.082 622.970  1.00  6.03           C
ATOM   4564 1HB  TYR 3 282    -125.520-110.454 623.853  1.00  6.03           H
ATOM   4565 2HB  TYR 3 282    -126.375-111.845 623.215  1.00  6.03           H
ATOM   4566  CG  TYR 3 282    -124.300-111.765 622.669  1.00  6.03           C
ATOM   4567  HD1 TYR 3 282    -125.203-113.658 622.221  1.00  6.03           H
ATOM   4568  CD1 TYR 3 282    -124.273-113.094 622.299  1.00  6.03           C
ATOM   4569  HD2 TYR 3 282    -123.145-110.002 623.059  1.00  6.03           H
ATOM   4570  CD2 TYR 3 282    -123.123-111.052 622.767  1.00  6.03           C
ATOM   4571  CE1 TYR 3 282    -123.016-113.737 622.016  1.00  6.03           C
ATOM   4572  HE1 TYR 3 282    -122.980-114.786 621.722  1.00  6.03           H
ATOM   4573  HE2 TYR 3 282    -120.929-111.143 622.558  1.00  6.03           H
ATOM   4574  CE2 TYR 3 282    -121.866-111.695 622.484  1.00  6.03           C
ATOM   4575  CZ  TYR 3 282    -121.874-113.006 622.122  1.00  6.03           C
ATOM   4576  OH  TYR 3 282    -120.687-113.613 621.854  1.00  6.03           O
ATOM   4577  HH  TYR 3 282    -120.843-114.559 621.572  1.00  6.03           H
ATOM   4578  HN  TYR 3 282    -127.865-110.096 623.024  1.00  6.03           H
ATOM   4579  N   ALA 3 283    -127.492-111.984 620.832  1.00  6.03           N
ATOM   4580  CA  ALA 3 283    -127.726-113.091 619.921  1.00  6.03           C
ATOM   4581  C   ALA 3 283    -128.719-112.656 618.841  1.00  6.03           C
ATOM   4582  O   ALA 3 283    -128.800-113.275 617.781  1.00  6.03           O
ATOM   4583  HA  ALA 3 283    -126.775-113.340 619.449  1.00  6.03           H
ATOM   4584  CB  ALA 3 283    -128.218-114.306 620.710  1.00  6.03           C
ATOM   4585 1HB  ALA 3 283    -127.464-114.593 621.443  1.00  6.03           H
ATOM   4586 2HB  ALA 3 283    -129.146-114.055 621.223  1.00  6.03           H
ATOM   4587 3HB  ALA 3 283    -128.393-115.137 620.026  1.00  6.03           H
ATOM   4588  HN  ALA 3 283    -128.131-111.924 621.598  1.00  6.03           H
ATOM   4589  N   MET 3 284    -129.450-111.595 619.148  1.00  6.03           N
ATOM   4590  CA  MET 3 284    -130.447-111.080 618.224  1.00  6.03           C
ATOM   4591  C   MET 3 284    -131.340-112.206 617.698  1.00  6.03           C
ATOM   4592  O   MET 3 284    -131.628-112.268 616.504  1.00  6.03           O
ATOM   4593  HA  MET 3 284    -131.044-110.374 618.801  1.00  6.03           H
ATOM   4594  CB  MET 3 284    -129.748-110.391 617.051  1.00  6.03           C
ATOM   4595 1HB  MET 3 284    -129.134-111.114 616.514  1.00  6.03           H
ATOM   4596 2HB  MET 3 284    -130.493-110.021 616.346  1.00  6.03           H
ATOM   4597  CG  MET 3 284    -128.876-109.232 617.536  1.00  6.03           C
ATOM   4598 1HG  MET 3 284    -129.496-108.476 618.017  1.00  6.03           H
ATOM   4599 2HG  MET 3 284    -128.168-109.588 618.285  1.00  6.03           H
ATOM   4600  SD  MET 3 284    -127.996-108.513 616.159  1.00  6.03           S
ATOM   4601  CE  MET 3 284    -127.058-107.257 617.014  1.00  6.03           C
ATOM   4602 1HE  MET 3 284    -127.740-106.569 617.511  1.00  6.03           H
ATOM   4603 2HE  MET 3 284    -126.412-107.728 617.755  1.00  6.03           H
ATOM   4604 3HE  MET 3 284    -126.447-106.709 616.296  1.00  6.03           H
ATOM   4605  HN  MET 3 284    -129.371-111.090 620.008  1.00  6.03           H
ATOM   4606  N   PHE 3 285    -131.752-113.069 618.615  1.00  6.03           N
ATOM   4607  CA  PHE 3 285    -132.474-114.273 618.239  1.00  6.03           C
ATOM   4608  C   PHE 3 285    -133.963-113.980 618.041  1.00  6.03           C
ATOM   4609  O   PHE 3 285    -134.677-114.769 617.425  1.00  6.03           O
ATOM   4610  HA  PHE 3 285    -132.047-114.626 617.301  1.00  6.03           H
ATOM   4611  CB  PHE 3 285    -132.311-115.269 619.389  1.00  6.03           C
ATOM   4612 1HB  PHE 3 285    -132.650-116.250 619.056  1.00  6.03           H
ATOM   4613 2HB  PHE 3 285    -131.251-115.363 619.627  1.00  6.03           H
ATOM   4614  CG  PHE 3 285    -133.072-114.885 620.659  1.00  6.03           C
ATOM   4615  HD1 PHE 3 285    -131.416-113.852 621.501  1.00  6.03           H
ATOM   4616  CD1 PHE 3 285    -132.454-114.159 621.629  1.00  6.03           C
ATOM   4617  HD2 PHE 3 285    -134.862-115.850 620.040  1.00  6.03           H
ATOM   4618  CD2 PHE 3 285    -134.367-115.269 620.818  1.00  6.03           C
ATOM   4619  CE1 PHE 3 285    -133.161-113.803 622.808  1.00  6.03           C
ATOM   4620  HE1 PHE 3 285    -132.665-113.221 623.585  1.00  6.03           H
ATOM   4621  CE2 PHE 3 285    -135.074-114.912 621.996  1.00  6.03           C
ATOM   4622  HE2 PHE 3 285    -136.112-115.219 622.124  1.00  6.03           H
ATOM   4623  CZ  PHE 3 285    -134.456-114.186 622.967  1.00  6.03           C
ATOM   4624  HZ  PHE 3 285    -134.998-113.912 623.871  1.00  6.03           H
ATOM   4625  HN  PHE 3 285    -131.601-112.956 619.597  1.00  6.03           H
ATOM   4626  N   ILE 3 286    -134.386-112.844 618.576  1.00  6.03           N
ATOM   4627  CA  ILE 3 286    -135.766-112.415 618.425  1.00  6.03           C
ATOM   4628  C   ILE 3 286    -135.937-111.730 617.068  1.00  6.03           C
ATOM   4629  O   ILE 3 286    -135.781-110.514 616.958  1.00  6.03           O
ATOM   4630  HA  ILE 3 286    -136.390-113.308 618.442  1.00  6.03           H
ATOM   4631  HB  ILE 3 286    -135.563-110.653 619.620  1.00  6.03           H
ATOM   4632  CB  ILE 3 286    -136.189-111.545 619.611  1.00  6.03           C
ATOM   4633  CG1 ILE 3 286    -135.957-112.274 620.936  1.00  6.03           C
ATOM   4634 1HG1 ILE 3 286    -136.633-113.125 621.010  1.00  6.03           H
ATOM   4635 2HG1 ILE 3 286    -134.942-112.670 620.964  1.00  6.03           H
ATOM   4636  CG2 ILE 3 286    -137.638-111.079 619.459  1.00  6.03           C
ATOM   4637 1HG2 ILE 3 286    -137.738-110.495 618.544  1.00  6.03           H
ATOM   4638 2HG2 ILE 3 286    -138.296-111.946 619.410  1.00  6.03           H
ATOM   4639 3HG2 ILE 3 286    -137.913-110.462 620.315  1.00  6.03           H
ATOM   4640  CD1 ILE 3 286    -136.178-111.335 622.124  1.00  6.03           C
ATOM   4641 1HD1 ILE 3 286    -135.483-110.498 622.059  1.00  6.03           H
ATOM   4642 2HD1 ILE 3 286    -137.201-110.961 622.106  1.00  6.03           H
ATOM   4643 3HD1 ILE 3 286    -136.006-111.879 623.053  1.00  6.03           H
ATOM   4644  HN  ILE 3 286    -133.805-112.224 619.103  1.00  6.03           H
ATOM   4645  N   SER 3 287    -136.255-112.539 616.068  1.00  6.03           N
ATOM   4646  CA  SER 3 287    -136.511-112.018 614.736  1.00  6.03           C
ATOM   4647  C   SER 3 287    -138.017-111.852 614.521  1.00  6.03           C
ATOM   4648  O   SER 3 287    -138.443-111.127 613.623  1.00  6.03           O
ATOM   4649  HA  SER 3 287    -136.011-111.050 614.704  1.00  6.03           H
ATOM   4650  CB  SER 3 287    -135.919-112.934 613.663  1.00  6.03           C
ATOM   4651 1HB  SER 3 287    -136.146-112.529 612.677  1.00  6.03           H
ATOM   4652 2HB  SER 3 287    -134.833-112.950 613.759  1.00  6.03           H
ATOM   4653  HG  SER 3 287    -135.982-114.846 613.075  1.00  6.03           H
ATOM   4654  OG  SER 3 287    -136.424-114.263 613.758  1.00  6.03           O
ATOM   4655  HN  SER 3 287    -136.337-113.532 616.157  1.00  6.03           H
ATOM   4656  N   ASN 3 288    -138.782-112.536 615.359  1.00  6.03           N
ATOM   4657  CA  ASN 3 288    -140.224-112.580 615.191  1.00  6.03           C
ATOM   4658  C   ASN 3 288    -140.857-111.406 615.940  1.00  6.03           C
ATOM   4659  O   ASN 3 288    -140.590-111.205 617.124  1.00  6.03           O
ATOM   4660  HA  ASN 3 288    -140.389-112.525 614.115  1.00  6.03           H
ATOM   4661  CB  ASN 3 288    -140.806-113.875 615.762  1.00  6.03           C
ATOM   4662 1HB  ASN 3 288    -140.253-114.729 615.372  1.00  6.03           H
ATOM   4663 2HB  ASN 3 288    -140.686-113.885 616.845  1.00  6.03           H
ATOM   4664  CG  ASN 3 288    -142.288-114.013 615.407  1.00  6.03           C
ATOM   4665  OD1 ASN 3 288    -143.138-113.281 615.884  1.00  6.03           O
ATOM   4666  ND2 ASN 3 288    -142.548-114.992 614.544  1.00  6.03           N
ATOM   4667 1HD2 ASN 3 288    -141.803-115.557 614.189  1.00  6.03           H
ATOM   4668 2HD2 ASN 3 288    -143.488-115.162 614.250  1.00  6.03           H
ATOM   4669  HN  ASN 3 288    -138.431-113.052 616.141  1.00  6.03           H
ATOM   4670  N   CYS 3 289    -141.684-110.662 615.220  1.00  6.03           N
ATOM   4671  CA  CYS 3 289    -142.241-109.431 615.755  1.00  6.03           C
ATOM   4672  C   CYS 3 289    -143.204-109.792 616.888  1.00  6.03           C
ATOM   4673  O   CYS 3 289    -143.297-109.072 617.880  1.00  6.03           O
ATOM   4674  HA  CYS 3 289    -141.402-108.846 616.131  1.00  6.03           H
ATOM   4675  CB  CYS 3 289    -142.925-108.601 614.667  1.00  6.03           C
ATOM   4676 1HB  CYS 3 289    -142.225-108.402 613.855  1.00  6.03           H
ATOM   4677 2HB  CYS 3 289    -143.757-109.161 614.240  1.00  6.03           H
ATOM   4678  SG  CYS 3 289    -143.529-107.024 615.371  1.00  6.03           S
ATOM   4679  HN  CYS 3 289    -141.972-110.888 614.290  1.00  6.03           H
ATOM   4680  N   ALA 3 290    -143.896-110.907 616.701  1.00  6.03           N
ATOM   4681  CA  ALA 3 290    -144.894-111.338 617.665  1.00  6.03           C
ATOM   4682  C   ALA 3 290    -144.210-111.634 619.001  1.00  6.03           C
ATOM   4683  O   ALA 3 290    -144.724-111.271 620.059  1.00  6.03           O
ATOM   4684  HA  ALA 3 290    -145.600-110.519 617.801  1.00  6.03           H
ATOM   4685  CB  ALA 3 290    -145.645-112.551 617.113  1.00  6.03           C
ATOM   4686 1HB  ALA 3 290    -146.137-112.280 616.179  1.00  6.03           H
ATOM   4687 2HB  ALA 3 290    -144.941-113.363 616.931  1.00  6.03           H
ATOM   4688 3HB  ALA 3 290    -146.394-112.875 617.837  1.00  6.03           H
ATOM   4689  HN  ALA 3 290    -143.784-111.508 615.910  1.00  6.03           H
ATOM   4690  N   VAL 3 291    -143.063-112.290 618.911  1.00  6.03           N
ATOM   4691  CA  VAL 3 291    -142.301-112.632 620.100  1.00  6.03           C
ATOM   4692  C   VAL 3 291    -141.795-111.350 620.763  1.00  6.03           C
ATOM   4693  O   VAL 3 291    -141.866-111.208 621.983  1.00  6.03           O
ATOM   4694  HA  VAL 3 291    -142.975-113.141 620.788  1.00  6.03           H
ATOM   4695  HB  VAL 3 291    -140.531-113.111 619.007  1.00  6.03           H
ATOM   4696  CB  VAL 3 291    -141.174-113.602 619.737  1.00  6.03           C
ATOM   4697  CG1 VAL 3 291    -140.323-113.936 620.964  1.00  6.03           C
ATOM   4698 1HG1 VAL 3 291    -139.882-113.021 621.361  1.00  6.03           H
ATOM   4699 2HG1 VAL 3 291    -140.950-114.398 621.727  1.00  6.03           H
ATOM   4700 3HG1 VAL 3 291    -139.529-114.627 620.679  1.00  6.03           H
ATOM   4701  CG2 VAL 3 291    -141.730-114.874 619.094  1.00  6.03           C
ATOM   4702 1HG2 VAL 3 291    -142.406-115.368 619.791  1.00  6.03           H
ATOM   4703 2HG2 VAL 3 291    -142.273-114.613 618.185  1.00  6.03           H
ATOM   4704 3HG2 VAL 3 291    -140.908-115.545 618.846  1.00  6.03           H
ATOM   4705  HN  VAL 3 291    -142.655-112.586 618.047  1.00  6.03           H
ATOM   4706  N   SER 3 292    -141.297-110.448 619.930  1.00  6.03           N
ATOM   4707  CA  SER 3 292    -140.799-109.173 620.419  1.00  6.03           C
ATOM   4708  C   SER 3 292    -141.904-108.435 621.177  1.00  6.03           C
ATOM   4709  O   SER 3 292    -141.678-107.932 622.276  1.00  6.03           O
ATOM   4710  HA  SER 3 292    -139.976-109.422 621.089  1.00  6.03           H
ATOM   4711  CB  SER 3 292    -140.276-108.309 619.269  1.00  6.03           C
ATOM   4712 1HB  SER 3 292    -139.481-108.842 618.747  1.00  6.03           H
ATOM   4713 2HB  SER 3 292    -141.076-108.143 618.547  1.00  6.03           H
ATOM   4714  HG  SER 3 292    -139.009-107.194 620.345  1.00  6.03           H
ATOM   4715  OG  SER 3 292    -139.782-107.053 619.727  1.00  6.03           O
ATOM   4716  HN  SER 3 292    -141.230-110.576 618.941  1.00  6.03           H
ATOM   4717  N   THR 3 293    -143.076-108.394 620.559  1.00  6.03           N
ATOM   4718  CA  THR 3 293    -144.193-107.656 621.122  1.00  6.03           C
ATOM   4719  C   THR 3 293    -144.516-108.168 622.528  1.00  6.03           C
ATOM   4720  O   THR 3 293    -144.690-107.379 623.455  1.00  6.03           O
ATOM   4721  HA  THR 3 293    -143.900-106.611 621.223  1.00  6.03           H
ATOM   4722  HB  THR 3 293    -145.653-108.807 619.998  1.00  6.03           H
ATOM   4723  CB  THR 3 293    -145.370-107.765 620.151  1.00  6.03           C
ATOM   4724  OG1 THR 3 293    -144.925-107.072 618.988  1.00  6.03           O
ATOM   4725  HG1 THR 3 293    -144.508-107.714 618.345  1.00  6.03           H
ATOM   4726  CG2 THR 3 293    -146.590-106.968 620.616  1.00  6.03           C
ATOM   4727 1HG2 THR 3 293    -146.324-105.915 620.704  1.00  6.03           H
ATOM   4728 2HG2 THR 3 293    -146.920-107.341 621.586  1.00  6.03           H
ATOM   4729 3HG2 THR 3 293    -147.395-107.080 619.891  1.00  6.03           H
ATOM   4730  HN  THR 3 293    -143.266-108.853 619.691  1.00  6.03           H
ATOM   4731  N   ASN 3 294    -144.587-109.486 622.641  1.00  6.03           N
ATOM   4732  CA  ASN 3 294    -144.969-110.110 623.896  1.00  6.03           C
ATOM   4733  C   ASN 3 294    -143.901-109.817 624.952  1.00  6.03           C
ATOM   4734  O   ASN 3 294    -144.223-109.558 626.110  1.00  6.03           O
ATOM   4735  HA  ASN 3 294    -145.936-109.676 624.150  1.00  6.03           H
ATOM   4736  CB  ASN 3 294    -145.079-111.629 623.745  1.00  6.03           C
ATOM   4737 1HB  ASN 3 294    -144.202-112.011 623.224  1.00  6.03           H
ATOM   4738 2HB  ASN 3 294    -145.093-112.096 624.730  1.00  6.03           H
ATOM   4739  CG  ASN 3 294    -146.344-112.013 622.975  1.00  6.03           C
ATOM   4740  OD1 ASN 3 294    -147.294-111.254 622.872  1.00  6.03           O
ATOM   4741  ND2 ASN 3 294    -146.304-113.231 622.442  1.00  6.03           N
ATOM   4742 1HD2 ASN 3 294    -145.494-113.804 622.564  1.00  6.03           H
ATOM   4743 2HD2 ASN 3 294    -147.085-113.573 621.919  1.00  6.03           H
ATOM   4744  HN  ASN 3 294    -144.389-110.123 621.895  1.00  6.03           H
ATOM   4745  N   ILE 3 295    -142.651-109.867 624.514  1.00  6.03           N
ATOM   4746  CA  ILE 3 295    -141.532-109.663 625.418  1.00  6.03           C
ATOM   4747  C   ILE 3 295    -141.562-108.226 625.942  1.00  6.03           C
ATOM   4748  O   ILE 3 295    -141.293-107.985 627.118  1.00  6.03           O
ATOM   4749  HA  ILE 3 295    -141.666-110.341 626.261  1.00  6.03           H
ATOM   4750  HB  ILE 3 295    -140.234-109.651 623.719  1.00  6.03           H
ATOM   4751  CB  ILE 3 295    -140.216-110.042 624.736  1.00  6.03           C
ATOM   4752  CG1 ILE 3 295    -140.069-111.561 624.634  1.00  6.03           C
ATOM   4753 1HG1 ILE 3 295    -139.937-111.985 625.629  1.00  6.03           H
ATOM   4754 2HG1 ILE 3 295    -140.983-111.992 624.223  1.00  6.03           H
ATOM   4755  CG2 ILE 3 295    -139.025-109.397 625.447  1.00  6.03           C
ATOM   4756 1HG2 ILE 3 295    -139.131-108.313 625.423  1.00  6.03           H
ATOM   4757 2HG2 ILE 3 295    -138.992-109.737 626.482  1.00  6.03           H
ATOM   4758 3HG2 ILE 3 295    -138.102-109.683 624.942  1.00  6.03           H
ATOM   4759  CD1 ILE 3 295    -138.878-111.939 623.750  1.00  6.03           C
ATOM   4760 1HD1 ILE 3 295    -139.026-111.534 622.749  1.00  6.03           H
ATOM   4761 2HD1 ILE 3 295    -137.964-111.527 624.178  1.00  6.03           H
ATOM   4762 3HD1 ILE 3 295    -138.797-113.024 623.695  1.00  6.03           H
ATOM   4763  HN  ILE 3 295    -142.399-110.043 623.562  1.00  6.03           H
ATOM   4764  N   ASP 3 296    -141.890-107.309 625.044  1.00  6.03           N
ATOM   4765  CA  ASP 3 296    -141.914-105.898 625.390  1.00  6.03           C
ATOM   4766  C   ASP 3 296    -143.042-105.641 626.391  1.00  6.03           C
ATOM   4767  O   ASP 3 296    -142.884-104.848 627.319  1.00  6.03           O
ATOM   4768  HA  ASP 3 296    -140.929-105.689 625.808  1.00  6.03           H
ATOM   4769  CB  ASP 3 296    -142.172-105.032 624.155  1.00  6.03           C
ATOM   4770 1HB  ASP 3 296    -143.072-105.377 623.646  1.00  6.03           H
ATOM   4771 2HB  ASP 3 296    -142.353-104.002 624.460  1.00  6.03           H
ATOM   4772  CG  ASP 3 296    -140.984-105.083 623.192  1.00  6.03           C
ATOM   4773  OD1 ASP 3 296    -139.866-105.348 623.684  1.00  6.03           O
ATOM   4774  OD2 ASP 3 296    -141.221-104.855 621.986  1.00  6.03           O
ATOM   4775  HN  ASP 3 296    -142.137-107.516 624.098  1.00  6.03           H
ATOM   4776  N   ILE 3 297    -144.154-106.325 626.169  1.00  6.03           N
ATOM   4777  CA  ILE 3 297    -145.281-106.239 627.083  1.00  6.03           C
ATOM   4778  C   ILE 3 297    -144.876-106.818 628.440  1.00  6.03           C
ATOM   4779  O   ILE 3 297    -145.166-106.230 629.481  1.00  6.03           O
ATOM   4780  HA  ILE 3 297    -145.515-105.183 627.214  1.00  6.03           H
ATOM   4781  HB  ILE 3 297    -146.222-107.879 626.084  1.00  6.03           H
ATOM   4782  CB  ILE 3 297    -146.516-106.905 626.474  1.00  6.03           C
ATOM   4783  CG1 ILE 3 297    -147.054-106.090 625.296  1.00  6.03           C
ATOM   4784 1HG1 ILE 3 297    -147.452-105.142 625.657  1.00  6.03           H
ATOM   4785 2HG1 ILE 3 297    -146.239-105.853 624.611  1.00  6.03           H
ATOM   4786  CG2 ILE 3 297    -147.588-107.149 627.538  1.00  6.03           C
ATOM   4787 1HG2 ILE 3 297    -147.187-107.800 628.315  1.00  6.03           H
ATOM   4788 2HG2 ILE 3 297    -147.885-106.197 627.980  1.00  6.03           H
ATOM   4789 3HG2 ILE 3 297    -148.455-107.623 627.079  1.00  6.03           H
ATOM   4790  CD1 ILE 3 297    -148.147-106.858 624.551  1.00  6.03           C
ATOM   4791 1HD1 ILE 3 297    -147.738-107.795 624.171  1.00  6.03           H
ATOM   4792 2HD1 ILE 3 297    -148.970-107.071 625.233  1.00  6.03           H
ATOM   4793 3HD1 ILE 3 297    -148.511-106.256 623.718  1.00  6.03           H
ATOM   4794  HN  ILE 3 297    -144.292-106.929 625.384  1.00  6.03           H
ATOM   4795  N   CYS 3 298    -144.212-107.964 628.385  1.00  6.03           N
ATOM   4796  CA  CYS 3 298    -143.766-108.629 629.597  1.00  6.03           C
ATOM   4797  C   CYS 3 298    -142.882-107.656 630.381  1.00  6.03           C
ATOM   4798  O   CYS 3 298    -142.975-107.575 631.605  1.00  6.03           O
ATOM   4799  HA  CYS 3 298    -144.662-108.881 630.165  1.00  6.03           H
ATOM   4800  CB  CYS 3 298    -143.038-109.939 629.288  1.00  6.03           C
ATOM   4801 1HB  CYS 3 298    -142.353-109.795 628.453  1.00  6.03           H
ATOM   4802 2HB  CYS 3 298    -142.436-110.241 630.146  1.00  6.03           H
ATOM   4803  HG  CYS 3 298    -144.521-110.814 627.657  1.00  6.03           H
ATOM   4804  SG  CYS 3 298    -144.251-111.248 628.885  1.00  6.03           S
ATOM   4805  HN  CYS 3 298    -143.980-108.435 627.534  1.00  6.03           H
ATOM   4806  N   PHE 3 299    -142.045-106.942 629.644  1.00  6.03           N
ATOM   4807  CA  PHE 3 299    -141.159-105.964 630.252  1.00  6.03           C
ATOM   4808  C   PHE 3 299    -141.954-104.901 631.012  1.00  6.03           C
ATOM   4809  O   PHE 3 299    -141.618-104.560 632.144  1.00  6.03           O
ATOM   4810  HA  PHE 3 299    -140.515-106.501 630.950  1.00  6.03           H
ATOM   4811  CB  PHE 3 299    -140.386-105.291 629.116  1.00  6.03           C
ATOM   4812 1HB  PHE 3 299    -139.837-106.053 628.562  1.00  6.03           H
ATOM   4813 2HB  PHE 3 299    -141.098-104.844 628.422  1.00  6.03           H
ATOM   4814  CG  PHE 3 299    -139.405-104.214 629.582  1.00  6.03           C
ATOM   4815  HD1 PHE 3 299    -140.855-102.662 629.490  1.00  6.03           H
ATOM   4816  CD1 PHE 3 299    -139.822-102.926 629.716  1.00  6.03           C
ATOM   4817  HD2 PHE 3 299    -137.782-105.576 629.756  1.00  6.03           H
ATOM   4818  CD2 PHE 3 299    -138.116-104.544 629.863  1.00  6.03           C
ATOM   4819  CE1 PHE 3 299    -138.912-101.927 630.148  1.00  6.03           C
ATOM   4820  HE1 PHE 3 299    -139.246-100.895 630.255  1.00  6.03           H
ATOM   4821  CE2 PHE 3 299    -137.206-103.544 630.296  1.00  6.03           C
ATOM   4822  HE2 PHE 3 299    -136.172-103.808 630.521  1.00  6.03           H
ATOM   4823  CZ  PHE 3 299    -137.623-102.256 630.430  1.00  6.03           C
ATOM   4824  HZ  PHE 3 299    -136.924-101.489 630.762  1.00  6.03           H
ATOM   4825  HN  PHE 3 299    -141.966-107.022 628.650  1.00  6.03           H
ATOM   4826  N   GLN 3 300    -142.995-104.406 630.357  1.00  6.03           N
ATOM   4827  CA  GLN 3 300    -143.799-103.339 630.927  1.00  6.03           C
ATOM   4828  C   GLN 3 300    -144.463-103.808 632.223  1.00  6.03           C
ATOM   4829  O   GLN 3 300    -144.483-103.080 633.214  1.00  6.03           O
ATOM   4830  HA  GLN 3 300    -143.099-102.531 631.141  1.00  6.03           H
ATOM   4831  CB  GLN 3 300    -144.844-102.844 629.924  1.00  6.03           C
ATOM   4832 1HB  GLN 3 300    -145.379-103.694 629.502  1.00  6.03           H
ATOM   4833 2HB  GLN 3 300    -145.581-102.226 630.437  1.00  6.03           H
ATOM   4834  CG  GLN 3 300    -144.187-102.038 628.801  1.00  6.03           C
ATOM   4835 1HG  GLN 3 300    -143.666-101.179 629.223  1.00  6.03           H
ATOM   4836 2HG  GLN 3 300    -143.438-102.651 628.299  1.00  6.03           H
ATOM   4837  CD  GLN 3 300    -145.229-101.563 627.787  1.00  6.03           C
ATOM   4838  OE1 GLN 3 300    -146.395-101.917 627.843  1.00  6.03           O
ATOM   4839  NE2 GLN 3 300    -144.745-100.742 626.859  1.00  6.03           N
ATOM   4840 1HE2 GLN 3 300    -143.777-100.491 626.869  1.00  6.03           H
ATOM   4841 2HE2 GLN 3 300    -145.349-100.377 626.150  1.00  6.03           H
ATOM   4842  HN  GLN 3 300    -143.290-104.722 629.455  1.00  6.03           H
ATOM   4843  N   VAL 3 301    -144.990-105.023 632.174  1.00  6.03           N
ATOM   4844  CA  VAL 3 301    -145.721-105.568 633.306  1.00  6.03           C
ATOM   4845  C   VAL 3 301    -144.772-105.715 634.497  1.00  6.03           C
ATOM   4846  O   VAL 3 301    -145.056-105.219 635.586  1.00  6.03           O
ATOM   4847  HA  VAL 3 301    -146.503-104.855 633.566  1.00  6.03           H
ATOM   4848  HB  VAL 3 301    -145.625-107.542 632.500  1.00  6.03           H
ATOM   4849  CB  VAL 3 301    -146.392-106.885 632.910  1.00  6.03           C
ATOM   4850  CG1 VAL 3 301    -147.001-107.578 634.130  1.00  6.03           C
ATOM   4851 1HG1 VAL 3 301    -146.216-107.790 634.857  1.00  6.03           H
ATOM   4852 2HG1 VAL 3 301    -147.749-106.927 634.583  1.00  6.03           H
ATOM   4853 3HG1 VAL 3 301    -147.471-108.511 633.821  1.00  6.03           H
ATOM   4854  CG2 VAL 3 301    -147.446-106.658 631.825  1.00  6.03           C
ATOM   4855 1HG2 VAL 3 301    -148.210-105.975 632.197  1.00  6.03           H
ATOM   4856 2HG2 VAL 3 301    -146.973-106.228 630.942  1.00  6.03           H
ATOM   4857 3HG2 VAL 3 301    -147.908-107.610 631.562  1.00  6.03           H
ATOM   4858  HN  VAL 3 301    -144.924-105.629 631.382  1.00  6.03           H
ATOM   4859  N   THR 3 302    -143.664-106.398 634.249  1.00  6.03           N
ATOM   4860  CA  THR 3 302    -142.720-106.704 635.311  1.00  6.03           C
ATOM   4861  C   THR 3 302    -142.104-105.417 635.863  1.00  6.03           C
ATOM   4862  O   THR 3 302    -141.817-105.323 637.055  1.00  6.03           O
ATOM   4863  HA  THR 3 302    -143.264-107.174 636.130  1.00  6.03           H
ATOM   4864  HB  THR 3 302    -140.940-107.933 635.512  1.00  6.03           H
ATOM   4865  CB  THR 3 302    -141.685-107.684 634.756  1.00  6.03           C
ATOM   4866  OG1 THR 3 302    -141.184-107.036 633.589  1.00  6.03           O
ATOM   4867  HG1 THR 3 302    -141.707-107.324 632.787  1.00  6.03           H
ATOM   4868  CG2 THR 3 302    -142.321-108.969 634.224  1.00  6.03           C
ATOM   4869 1HG2 THR 3 302    -143.017-108.725 633.421  1.00  6.03           H
ATOM   4870 2HG2 THR 3 302    -142.858-109.469 635.030  1.00  6.03           H
ATOM   4871 3HG2 THR 3 302    -141.543-109.629 633.842  1.00  6.03           H
ATOM   4872  HN  THR 3 302    -143.408-106.741 633.345  1.00  6.03           H
ATOM   4873  N   GLN 3 303    -141.918-104.456 634.969  1.00  6.03           N
ATOM   4874  CA  GLN 3 303    -141.398-103.158 635.363  1.00  6.03           C
ATOM   4875  C   GLN 3 303    -142.337-102.493 636.370  1.00  6.03           C
ATOM   4876  O   GLN 3 303    -141.885-101.905 637.351  1.00  6.03           O
ATOM   4877  HA  GLN 3 303    -140.435-103.362 635.832  1.00  6.03           H
ATOM   4878  CB  GLN 3 303    -141.179-102.262 634.142  1.00  6.03           C
ATOM   4879 1HB  GLN 3 303    -140.492-102.747 633.448  1.00  6.03           H
ATOM   4880 2HB  GLN 3 303    -142.122-102.126 633.613  1.00  6.03           H
ATOM   4881  CG  GLN 3 303    -140.619-100.900 634.555  1.00  6.03           C
ATOM   4882 1HG  GLN 3 303    -141.402-100.308 635.028  1.00  6.03           H
ATOM   4883 2HG  GLN 3 303    -139.831-101.036 635.296  1.00  6.03           H
ATOM   4884  CD  GLN 3 303    -140.063-100.146 633.345  1.00  6.03           C
ATOM   4885  OE1 GLN 3 303    -140.782 -99.754 632.441  1.00  6.03           O
ATOM   4886  NE2 GLN 3 303    -138.745 -99.966 633.378  1.00  6.03           N
ATOM   4887 1HE2 GLN 3 303    -138.212-100.314 634.150  1.00  6.03           H
ATOM   4888 2HE2 GLN 3 303    -138.288 -99.484 632.631  1.00  6.03           H
ATOM   4889  HN  GLN 3 303    -142.117-104.554 633.994  1.00  6.03           H
ATOM   4890  N   THR 3 304    -143.628-102.608 636.093  1.00  6.03           N
ATOM   4891  CA  THR 3 304    -144.632-101.969 636.927  1.00  6.03           C
ATOM   4892  C   THR 3 304    -144.637-102.589 638.326  1.00  6.03           C
ATOM   4893  O   THR 3 304    -144.761-101.879 639.323  1.00  6.03           O
ATOM   4894  HA  THR 3 304    -144.364-100.919 637.044  1.00  6.03           H
ATOM   4895  HB  THR 3 304    -146.302-103.114 636.141  1.00  6.03           H
ATOM   4896  CB  THR 3 304    -145.979-102.075 636.210  1.00  6.03           C
ATOM   4897  OG1 THR 3 304    -145.764-101.414 634.966  1.00  6.03           O
ATOM   4898  HG1 THR 3 304    -145.572-102.085 634.250  1.00  6.03           H
ATOM   4899  CG2 THR 3 304    -147.071-101.246 636.889  1.00  6.03           C
ATOM   4900 1HG2 THR 3 304    -146.778-100.197 636.898  1.00  6.03           H
ATOM   4901 2HG2 THR 3 304    -147.207-101.594 637.913  1.00  6.03           H
ATOM   4902 3HG2 THR 3 304    -148.006-101.358 636.340  1.00  6.03           H
ATOM   4903  HN  THR 3 304    -143.989-103.125 635.318  1.00  6.03           H
ATOM   4904  N   ILE 3 305    -144.500-103.906 638.355  1.00  6.03           N
ATOM   4905  CA  ILE 3 305    -144.447-104.626 639.616  1.00  6.03           C
ATOM   4906  C   ILE 3 305    -143.257-104.123 640.435  1.00  6.03           C
ATOM   4907  O   ILE 3 305    -143.372-103.915 641.642  1.00  6.03           O
ATOM   4908  HA  ILE 3 305    -145.363-104.397 640.161  1.00  6.03           H
ATOM   4909  HB  ILE 3 305    -143.631-106.359 638.666  1.00  6.03           H
ATOM   4910  CB  ILE 3 305    -144.431-106.136 639.371  1.00  6.03           C
ATOM   4911  CG1 ILE 3 305    -145.741-106.601 638.731  1.00  6.03           C
ATOM   4912 1HG1 ILE 3 305    -146.547-106.545 639.462  1.00  6.03           H
ATOM   4913 2HG1 ILE 3 305    -146.006-105.933 637.912  1.00  6.03           H
ATOM   4914  CG2 ILE 3 305    -144.122-106.897 640.662  1.00  6.03           C
ATOM   4915 1HG2 ILE 3 305    -143.144-106.594 641.037  1.00  6.03           H
ATOM   4916 2HG2 ILE 3 305    -144.884-106.672 641.408  1.00  6.03           H
ATOM   4917 3HG2 ILE 3 305    -144.117-107.968 640.459  1.00  6.03           H
ATOM   4918  CD1 ILE 3 305    -145.617-108.034 638.209  1.00  6.03           C
ATOM   4919 1HD1 ILE 3 305    -144.826-108.081 637.460  1.00  6.03           H
ATOM   4920 2HD1 ILE 3 305    -145.375-108.702 639.035  1.00  6.03           H
ATOM   4921 3HD1 ILE 3 305    -146.561-108.340 637.759  1.00  6.03           H
ATOM   4922  HN  ILE 3 305    -144.426-104.479 637.538  1.00  6.03           H
ATOM   4923  N   ALA 3 306    -142.139-103.942 639.746  1.00  6.03           N
ATOM   4924  CA  ALA 3 306    -140.908-103.545 640.408  1.00  6.03           C
ATOM   4925  C   ALA 3 306    -141.100-102.171 641.052  1.00  6.03           C
ATOM   4926  O   ALA 3 306    -140.623-101.928 642.159  1.00  6.03           O
ATOM   4927  HA  ALA 3 306    -140.700-104.277 641.189  1.00  6.03           H
ATOM   4928  CB  ALA 3 306    -139.758-103.561 639.399  1.00  6.03           C
ATOM   4929 1HB  ALA 3 306    -139.645-104.566 638.993  1.00  6.03           H
ATOM   4930 2HB  ALA 3 306    -139.976-102.864 638.589  1.00  6.03           H
ATOM   4931 3HB  ALA 3 306    -138.835-103.263 639.896  1.00  6.03           H
ATOM   4932  HN  ALA 3 306    -142.067-104.061 638.756  1.00  6.03           H
ATOM   4933  N   PHE 3 307    -141.800-101.307 640.331  1.00  6.03           N
ATOM   4934  CA  PHE 3 307    -142.000 -99.942 640.785  1.00  6.03           C
ATOM   4935  C   PHE 3 307    -142.900 -99.902 642.021  1.00  6.03           C
ATOM   4936  O   PHE 3 307    -142.705 -99.073 642.909  1.00  6.03           O
ATOM   4937  HA  PHE 3 307    -141.020 -99.538 641.038  1.00  6.03           H
ATOM   4938  CB  PHE 3 307    -142.687 -99.187 639.645  1.00  6.03           C
ATOM   4939 1HB  PHE 3 307    -143.524 -99.782 639.281  1.00  6.03           H
ATOM   4940 2HB  PHE 3 307    -143.102 -98.258 640.035  1.00  6.03           H
ATOM   4941  CG  PHE 3 307    -141.763 -98.861 638.469  1.00  6.03           C
ATOM   4942  HD1 PHE 3 307    -140.110 -99.905 639.304  1.00  6.03           H
ATOM   4943  CD1 PHE 3 307    -140.480 -99.312 638.468  1.00  6.03           C
ATOM   4944  HD2 PHE 3 307    -143.253 -97.759 637.428  1.00  6.03           H
ATOM   4945  CD2 PHE 3 307    -142.225 -98.120 637.426  1.00  6.03           C
ATOM   4946  CE1 PHE 3 307    -139.622 -99.009 637.377  1.00  6.03           C
ATOM   4947  HE1 PHE 3 307    -138.594 -99.370 637.376  1.00  6.03           H
ATOM   4948  CE2 PHE 3 307    -141.368 -97.818 636.336  1.00  6.03           C
ATOM   4949  HE2 PHE 3 307    -141.738 -97.224 635.500  1.00  6.03           H
ATOM   4950  CZ  PHE 3 307    -140.084 -98.268 636.334  1.00  6.03           C
ATOM   4951  HZ  PHE 3 307    -139.426 -98.036 635.497  1.00  6.03           H
ATOM   4952  HN  PHE 3 307    -142.225-101.527 639.453  1.00  6.03           H
ATOM   4953  N   PHE 3 308    -143.867-100.808 642.040  1.00  6.03           N
ATOM   4954  CA  PHE 3 308    -144.842-100.839 643.117  1.00  6.03           C
ATOM   4955  C   PHE 3 308    -144.159-101.040 644.470  1.00  6.03           C
ATOM   4956  O   PHE 3 308    -144.690-100.637 645.504  1.00  6.03           O
ATOM   4957  HA  PHE 3 308    -145.361 -99.880 643.112  1.00  6.03           H
ATOM   4958  CB  PHE 3 308    -145.769-102.026 642.846  1.00  6.03           C
ATOM   4959 1HB  PHE 3 308    -145.987-102.068 641.779  1.00  6.03           H
ATOM   4960 2HB  PHE 3 308    -145.246-102.948 643.101  1.00  6.03           H
ATOM   4961  CG  PHE 3 308    -147.088-101.975 643.619  1.00  6.03           C
ATOM   4962  HD1 PHE 3 308    -146.338-103.125 645.242  1.00  6.03           H
ATOM   4963  CD1 PHE 3 308    -147.194-102.593 644.826  1.00  6.03           C
ATOM   4964  HD2 PHE 3 308    -148.071-100.816 642.132  1.00  6.03           H
ATOM   4965  CD2 PHE 3 308    -148.156-101.312 643.099  1.00  6.03           C
ATOM   4966  CE1 PHE 3 308    -148.418-102.545 645.544  1.00  6.03           C
ATOM   4967  HE1 PHE 3 308    -148.502-103.041 646.511  1.00  6.03           H
ATOM   4968  CE2 PHE 3 308    -149.380-101.264 643.817  1.00  6.03           C
ATOM   4969  HE2 PHE 3 308    -150.236-100.732 643.400  1.00  6.03           H
ATOM   4970  CZ  PHE 3 308    -149.485-101.882 645.024  1.00  6.03           C
ATOM   4971  HZ  PHE 3 308    -150.425-101.845 645.575  1.00  6.03           H
ATOM   4972  HN  PHE 3 308    -143.989-101.510 641.338  1.00  6.03           H
ATOM   4973  N   HIS 3 309    -142.990-101.662 644.421  1.00  6.03           N
ATOM   4974  CA  HIS 3 309    -142.239-101.942 645.633  1.00  6.03           C
ATOM   4975  C   HIS 3 309    -142.048-100.648 646.428  1.00  6.03           C
ATOM   4976  O   HIS 3 309    -142.077-100.661 647.657  1.00  6.03           O
ATOM   4977  HA  HIS 3 309    -142.841-102.634 646.221  1.00  6.03           H
ATOM   4978  CB  HIS 3 309    -140.916-102.637 645.304  1.00  6.03           C
ATOM   4979 1HB  HIS 3 309    -141.127-103.571 644.784  1.00  6.03           H
ATOM   4980 2HB  HIS 3 309    -140.350-102.010 644.615  1.00  6.03           H
ATOM   4981  CG  HIS 3 309    -140.060-102.931 646.512  1.00  6.03           C
ATOM   4982  HD1 HIS 3 309    -138.923-101.134 646.627  1.00  6.03           H
ATOM   4983  ND1 HIS 3 309    -139.125-102.038 647.005  1.00  6.03           N
ATOM   4984  CD2 HIS 3 309    -140.008-104.028 647.322  1.00  6.03           C
ATOM   4985  HD2 HIS 3 309    -140.617-104.926 647.218  1.00  6.03           H
ATOM   4986  CE1 HIS 3 309    -138.542-102.583 648.063  1.00  6.03           C
ATOM   4987  HE1 HIS 3 309    -137.761-102.126 648.671  1.00  6.03           H
ATOM   4988  NE2 HIS 3 309    -139.091-103.817 648.257  1.00  6.03           N
ATOM   4989  HN  HIS 3 309    -142.557-101.973 643.574  1.00  6.03           H
ATOM   4990  N   SER 3 310    -141.856 -99.563 645.693  1.00  6.03           N
ATOM   4991  CA  SER 3 310    -141.405 -98.320 646.297  1.00  6.03           C
ATOM   4992  C   SER 3 310    -142.486 -97.769 647.228  1.00  6.03           C
ATOM   4993  O   SER 3 310    -142.208 -96.919 648.073  1.00  6.03           O
ATOM   4994  HA  SER 3 310    -140.510 -98.582 646.862  1.00  6.03           H
ATOM   4995  CB  SER 3 310    -141.047 -97.286 645.228  1.00  6.03           C
ATOM   4996 1HB  SER 3 310    -141.956 -96.793 644.882  1.00  6.03           H
ATOM   4997 2HB  SER 3 310    -140.414 -96.515 645.667  1.00  6.03           H
ATOM   4998  HG  SER 3 310    -139.459 -98.170 644.389  1.00  6.03           H
ATOM   4999  OG  SER 3 310    -140.376 -97.876 644.118  1.00  6.03           O
[truncated: 233,845 more chars]
