# Supplementary material for: Noncanonical roles of chemokine regions in CCR9 activation revealed by structural modeling and mutational mapping
Source: Nat Commun. 2025 Aug 18;16:7695. doi: 10.1038/s41467-025-62321-9 (PMC12361432; doi:10.1038/s41467-025-62321-9)
Supplement: Supplementary file 3 — Supplementary Data 1 [file 41467_2025_62321_MOESM3_ESM.zip › SuppData1_3D_models/Fig4_CCR9_CCL25/Fig4HIJ_CCR9_CCL25_rnk16.pdb]

HEADER                                                        CCR9_CCL25_RNK16
EXPDTA    THEORETICAL MODEL
REMARK   3                                                              
REMARK   3 REFINEMENT OR HYDROGEN PLACEMENT:                            
REMARK   3   PROGRAM 1                  ICM 3.9                     
REMARK   3   AUTHORS 1      R.ABAGYAN, M.TOTROV                         
SEQRES   1 7  369  MET THR PRO THR ASP PHE THR SER PRO ILE PRO ASN MET 
SEQRES   2 7  369  ALA ASP ASP TYR GLY SER GLU SER THR SER SER MET GLU 
SEQRES   3 7  369  ASP TYR VAL ASN PHE ASN PHE THR ASP PHE TYR CYS GLU 
SEQRES   4 7  369  LYS ASN ASN VAL ARG GLN PHE ALA SER HIS PHE LEU PRO 
SEQRES   5 7  369  PRO LEU TYR TRP LEU VAL PHE ILE VAL GLY ALA LEU GLY 
SEQRES   6 7  369  ASN SER LEU VAL ILE LEU VAL TYR TRP TYR CYS THR ARG 
SEQRES   7 7  369  VAL LYS THR MET THR ASP MET PHE LEU LEU ASN LEU ALA 
SEQRES   8 7  369  ILE ALA ASP LEU LEU PHE LEU VAL THR LEU PRO PHE TRP 
SEQRES   9 7  369  ALA ILE ALA ALA ALA ASP GLN TRP LYS PHE GLN THR PHE 
SEQRES  10 7  369  MET CYS LYS VAL VAL ASN SER MET TYR LYS MET ASN PHE 
SEQRES  11 7  369  TYR SER CYS VAL LEU LEU ILE MET CYS ILE SER VAL ASP 
SEQRES  12 7  369  ARG TYR ILE ALA ILE ALA GLN ALA MET ARG ALA HIS THR 
SEQRES  13 7  369  TRP ARG GLU LYS ARG LEU LEU TYR SER LYS MET VAL CYS 
SEQRES  14 7  369  PHE THR ILE TRP VAL LEU ALA ALA ALA LEU CYS ILE PRO 
SEQRES  15 7  369  GLU ILE LEU TYR SER GLN ILE LYS GLU GLU SER GLY ILE 
SEQRES  16 7  369  ALA ILE CYS THR MET VAL TYR PRO SER ASP GLU SER THR 
SEQRES  17 7  369  LYS LEU LYS SER ALA VAL LEU THR LEU LYS VAL ILE LEU 
SEQRES  18 7  369  GLY PHE PHE LEU PRO PHE VAL VAL MET ALA CYS CYS TYR 
SEQRES  19 7  369  THR ILE ILE ILE HIS THR LEU ILE GLN ALA LYS LYS SER 
SEQRES  20 7  369  SER LYS HIS LYS ALA LEU LYS VAL THR ILE THR VAL LEU 
SEQRES  21 7  369  THR VAL PHE VAL LEU SER GLN PHE PRO TYR ASN CYS ILE 
SEQRES  22 7  369  LEU LEU VAL GLN THR ILE ASP ALA TYR ALA MET PHE ILE 
SEQRES  23 7  369  SER ASN CYS ALA VAL SER THR ASN ILE ASP ILE CYS PHE 
SEQRES  24 7  369  GLN VAL THR GLN THR ILE ALA PHE PHE HIS SER CYS LEU 
SEQRES  25 7  369  ASN PRO VAL LEU TYR VAL PHE VAL GLY GLU ARG PHE ARG 
SEQRES  26 7  369  ARG ASP LEU VAL LYS THR LEU LYS ASN LEU GLY CYS ILE 
SEQRES  27 7  369  SER GLN ALA GLN TRP VAL SER PHE THR ARG ARG GLU GLY 
SEQRES  28 7  369  SER LEU LYS LEU SER SER MET LEU LEU GLU THR THR SER 
SEQRES  29 7  369  GLY ALA LEU SER LEU                                 
SEQRES   1 8  127  PCA GLY VAL PHE GLU ASP CYS CYS LEU ALA TYR HIS TYR 
SEQRES   2 8  127  PRO ILE GLY TRP ALA VAL LEU ARG ARG ALA TRP THR TYR 
SEQRES   3 8  127  ARG ILE GLN GLU VAL SER GLY SER CYS ASN LEU PRO ALA 
SEQRES   4 8  127  ALA ILE PHE TYR LEU PRO LYS ARG HIS ARG LYS VAL CYS 
SEQRES   5 8  127  GLY ASN PRO LYS SER ARG GLU VAL GLN ARG ALA MET LYS 
SEQRES   6 8  127  LEU LEU ASP ALA ARG ASN LYS VAL PHE ALA LYS LEU HIS 
SEQRES   7 8  127  HIS ASN THR GLN THR PHE GLN ALA GLY PRO HIS ALA VAL 
SEQRES   8 8  127  LYS LYS LEU SER SER GLY ASN SER LYS LEU SER SER SER 
SEQRES   9 8  127  LYS PHE SER ASN PRO ILE SER SER SER LYS ARG ASN VAL 
SEQRES  10 8  127  SER LEU LEU ILE SER ALA ASN SER GLY LEU             
HELIX    1  HA ASP 7   15  SER 7   19  1
HELIX    2  HB GLU 7   20  SER 7   23  1
HELIX    3  HC MET 7   25  ASN 7   30  1
HELIX    4  HD ASN 7   41  SER 7   48  1
HELIX    5  HE PHE 7   50  TYR 7   75  1
HELIX    6  HF MET 7   82  LEU 7   98  1
HELIX    7  HG VAL 7   99  THR 7  100  1
HELIX    8  HH LEU 7  101  ALA 7  109  1
HELIX    9  HI THR 7  116  SER 7  141  1
HELIX   10  HJ ASP 7  143  ALA 7  149  1
HELIX   11  HK ALA 7  151  THR 7  156  1
HELIX   12  HL ARG 7  158  ALA 7  178  1
HELIX   13  HM LEU 7  179  CYS 7  180  1
HELIX   14  HN ILE 7  181  TYR 7  186  1
HELIX   15  HO VAL 7  201  VAL 7  201  9
HELIX   16  HP SER 7  207  VAL 7  219  1
HELIX   17  HQ ILE 7  220  PHE 7  224  1
HELIX   18  HR LEU 7  225  GLN 7  243  1
HELIX   19  HS SER 7  247  SER 7  248  1
HELIX   20  HT LYS 7  249  SER 7  266  1
HELIX   21  HU PHE 7  268  THR 7  278  1
HELIX   22  HV ASP 7  280  ALA 7  283  1
HELIX   23  HW CYS 7  289  ASN 7  294  1
HELIX   24  HX ASP 7  296  SER 7  310  1
HELIX   25  HY LEU 7  312  VAL 7  320  1
HELIX    0  H@ GLU 7  322  ASN 7  334  1
HELIX    1  HA GLN 7  340  ALA 7  366  1
HELIX    2  HB LEU 7  367  SER 7  368  1
HELIX    3  HC TRP 8   17  LEU 8   20  1
HELIX    4  HD ARG 8   21  ARG 8   22  1
HELIX    5  HE SER 8   32  SER 8   32  9
HELIX    6  HF LYS 8   46  HIS 8   48  1
HELIX    7  HG ARG 8   58  THR 8   83  1
HELIX    8  HH PHE 8   84  GLN 8   85  1
SHEET    1  SA 1 TYR 7  37  CYS 7  38  0
SHEET    2  SB 1 SER 7 187  GLU 7 192  0
SHEET    3  SC 1 ILE 7 195  MET 7 200  0
SHEET    4  SD 1 CYS 8   7  CYS 8   8  0
SHEET    5  SE 1 THR 8  25  GLN 8  29  0
SHEET    6  SF 1 ALA 8  39  TYR 8  43  0
SHEET    7  SG 1 LYS 8  50  GLY 8  53  0
SSBOND   1 CYS 7   38    CYS 7  289 
SSBOND   2 CYS 7  119    CYS 7  198 
SSBOND   3 CYS 8    8    CYS 8   52 
SSBOND   4 CYS 8   35    CYS 8    7 
ATOM      1  N   MET 7   1    -110.109-100.653 542.738  1.00  8.48           N
ATOM      2  CA  MET 7   1    -109.695-102.046 542.733  1.00  8.48           C
ATOM      3  C   MET 7   1    -109.288-102.502 544.136  1.00  8.48           C
ATOM      4  O   MET 7   1    -109.407-103.680 544.468  1.00  8.48           O
ATOM      5  HA  MET 7   1    -110.565-102.610 542.399  1.00  8.48           H
ATOM      6  CB  MET 7   1    -108.514-102.225 541.776  1.00  8.48           C
ATOM      7 1HB  MET 7   1    -108.185-101.251 541.414  1.00  8.48           H
ATOM      8 2HB  MET 7   1    -107.673-102.668 542.309  1.00  8.48           H
ATOM      9  CG  MET 7   1    -108.899-103.112 540.590  1.00  8.48           C
ATOM     10 1HG  MET 7   1    -109.308-104.056 540.950  1.00  8.48           H
ATOM     11 2HG  MET 7   1    -109.681-102.630 540.003  1.00  8.48           H
ATOM     12  SD  MET 7   1    -107.470-103.417 539.567  1.00  8.48           S
ATOM     13  CE  MET 7   1    -108.172-104.556 538.385  1.00  8.48           C
ATOM     14 1HE  MET 7   1    -108.539-105.440 538.907  1.00  8.48           H
ATOM     15 2HE  MET 7   1    -108.997-104.074 537.861  1.00  8.48           H
ATOM     16 3HE  MET 7   1    -107.407-104.851 537.666  1.00  8.48           H
ATOM     17  HN  MET 7   1    -110.140-100.225 543.641  1.00  8.48           H
ATOM     18  N   THR 7   2    -108.816-101.545 544.921  1.00  8.48           N
ATOM     19  CA  THR 7   2    -108.059-101.865 546.119  1.00  8.48           C
ATOM     20  C   THR 7   2    -108.993-102.367 547.222  1.00  8.48           C
ATOM     21  O   THR 7   2    -110.155-101.968 547.286  1.00  8.48           O
ATOM     22  HA  THR 7   2    -107.373-102.680 545.885  1.00  8.48           H
ATOM     23  HB  THR 7   2    -107.000-100.651 547.577  1.00  8.48           H
ATOM     24  CB  THR 7   2    -107.259-100.623 546.519  1.00  8.48           C
ATOM     25  OG1 THR 7   2    -108.084 -99.534 546.115  1.00  8.48           O
ATOM     26  HG1 THR 7   2    -108.858 -99.440 546.741  1.00  8.48           H
ATOM     27  CG2 THR 7   2    -105.985-100.455 545.687  1.00  8.48           C
ATOM     28 1HG2 THR 7   2    -106.249-100.359 544.634  1.00  8.48           H
ATOM     29 2HG2 THR 7   2    -105.344-101.325 545.824  1.00  8.48           H
ATOM     30 3HG2 THR 7   2    -105.456 -99.559 546.012  1.00  8.48           H
ATOM     31  HN  THR 7   2    -108.943-100.568 544.750  1.00  8.48           H
ATOM     32  N   PRO 7   3    -108.505-103.247 548.107  1.00  8.48           N
ATOM     33  CA  PRO 7   3    -109.358-104.290 548.683  1.00  8.48           C
ATOM     34  C   PRO 7   3    -110.412-103.721 549.619  1.00  8.48           C
ATOM     35  O   PRO 7   3    -110.929-104.429 550.481  1.00  8.48           O
ATOM     36  HA  PRO 7   3    -109.919-104.794 547.896  1.00  8.48           H
ATOM     37  CB  PRO 7   3    -108.372-105.197 549.422  1.00  8.48           C
ATOM     38 1HB  PRO 7   3    -108.823-105.639 550.311  1.00  8.48           H
ATOM     39 2HB  PRO 7   3    -108.036-106.021 548.793  1.00  8.48           H
ATOM     40  CG  PRO 7   3    -107.240-104.276 549.778  1.00  8.48           C
ATOM     41 1HG  PRO 7   3    -107.441-103.745 550.708  1.00  8.48           H
ATOM     42 2HG  PRO 7   3    -106.312-104.830 549.922  1.00  8.48           H
ATOM     43  CD  PRO 7   3    -107.127-103.323 548.624  1.00  8.48           C
ATOM     44 1HD  PRO 7   3    -106.763-102.347 548.945  1.00  8.48           H
ATOM     45 2HD  PRO 7   3    -106.433-103.689 547.868  1.00  8.48           H
ATOM     46  N   THR 7   4    -110.706-102.444 549.422  1.00  8.48           N
ATOM     47  CA  THR 7   4    -111.009-101.565 550.538  1.00  8.48           C
ATOM     48  C   THR 7   4    -112.389-101.889 551.113  1.00  8.48           C
ATOM     49  O   THR 7   4    -113.072-101.009 551.634  1.00  8.48           O
ATOM     50  HA  THR 7   4    -110.282-101.750 551.329  1.00  8.48           H
ATOM     51  HB  THR 7   4    -111.858 -99.674 549.889  1.00  8.48           H
ATOM     52  CB  THR 7   4    -110.878-100.120 550.052  1.00  8.48           C
ATOM     53  OG1 THR 7   4    -110.046-100.216 548.899  1.00  8.48           O
ATOM     54  HG1 THR 7   4    -110.106 -99.374 548.362  1.00  8.48           H
ATOM     55  CG2 THR 7   4    -110.074 -99.248 551.019  1.00  8.48           C
ATOM     56 1HG2 THR 7   4    -109.070 -99.657 551.129  1.00  8.48           H
ATOM     57 2HG2 THR 7   4    -110.569 -99.231 551.990  1.00  8.48           H
ATOM     58 3HG2 THR 7   4    -110.012 -98.233 550.626  1.00  8.48           H
ATOM     59  HN  THR 7   4    -110.738-102.010 548.521  1.00  8.48           H
ATOM     60  N   ASP 7   5    -112.760-103.156 550.998  1.00  8.48           N
ATOM     61  CA  ASP 7   5    -114.033-103.615 551.528  1.00  8.48           C
ATOM     62  C   ASP 7   5    -113.873-103.945 553.013  1.00  8.48           C
ATOM     63  O   ASP 7   5    -113.932-105.110 553.404  1.00  8.48           O
ATOM     64  HA  ASP 7   5    -114.727-102.792 551.356  1.00  8.48           H
ATOM     65  CB  ASP 7   5    -114.504-104.881 550.810  1.00  8.48           C
ATOM     66 1HB  ASP 7   5    -113.679-105.589 550.734  1.00  8.48           H
ATOM     67 2HB  ASP 7   5    -115.287-105.365 551.395  1.00  8.48           H
ATOM     68  CG  ASP 7   5    -115.033-104.554 549.412  1.00  8.48           C
ATOM     69  OD1 ASP 7   5    -115.433-103.386 549.215  1.00  8.48           O
ATOM     70  OD2 ASP 7   5    -115.025-105.479 548.571  1.00  8.48           O
ATOM     71  HN  ASP 7   5    -112.208-103.863 550.555  1.00  8.48           H
ATOM     72  N   PHE 7   6    -113.674-102.899 553.801  1.00  8.48           N
ATOM     73  CA  PHE 7   6    -113.751-103.025 555.247  1.00  8.48           C
ATOM     74  C   PHE 7   6    -115.203-103.160 555.709  1.00  8.48           C
ATOM     75  O   PHE 7   6    -115.859-102.163 556.006  1.00  8.48           O
ATOM     76  HA  PHE 7   6    -113.199-103.924 555.523  1.00  8.48           H
ATOM     77  CB  PHE 7   6    -113.156-101.747 555.840  1.00  8.48           C
ATOM     78 1HB  PHE 7   6    -113.346-100.919 555.157  1.00  8.48           H
ATOM     79 2HB  PHE 7   6    -113.673-101.516 556.772  1.00  8.48           H
ATOM     80  CG  PHE 7   6    -111.653-101.829 556.114  1.00  8.48           C
ATOM     81  HD1 PHE 7   6    -111.906-102.886 557.941  1.00  8.48           H
ATOM     82  CD1 PHE 7   6    -111.199-102.448 557.236  1.00  8.48           C
ATOM     83  HD2 PHE 7   6    -111.135-100.785 554.336  1.00  8.48           H
ATOM     84  CD2 PHE 7   6    -110.771-101.282 555.235  1.00  8.48           C
ATOM     85  CE1 PHE 7   6    -109.804-102.524 557.491  1.00  8.48           C
ATOM     86  HE1 PHE 7   6    -109.440-103.021 558.390  1.00  8.48           H
ATOM     87  CE2 PHE 7   6    -109.376-101.358 555.489  1.00  8.48           C
ATOM     88  HE2 PHE 7   6    -108.669-100.920 554.785  1.00  8.48           H
ATOM     89  CZ  PHE 7   6    -108.922-101.977 556.612  1.00  8.48           C
ATOM     90  HZ  PHE 7   6    -107.851-102.036 556.807  1.00  8.48           H
ATOM     91  HN  PHE 7   6    -113.465-101.980 553.468  1.00  8.48           H
ATOM     92  N   THR 7   7    -115.663-104.402 555.756  1.00  8.48           N
ATOM     93  CA  THR 7   7    -116.958-104.699 556.345  1.00  8.48           C
ATOM     94  C   THR 7   7    -116.889-104.585 557.869  1.00  8.48           C
ATOM     95  O   THR 7   7    -116.557-105.551 558.553  1.00  8.48           O
ATOM     96  HA  THR 7   7    -117.672-103.951 556.001  1.00  8.48           H
ATOM     97  HB  THR 7   7    -117.895-106.634 556.653  1.00  8.48           H
ATOM     98  CB  THR 7   7    -117.393-106.082 555.858  1.00  8.48           C
ATOM     99  OG1 THR 7   7    -116.192-106.670 555.365  1.00  8.48           O
ATOM    100  HG1 THR 7   7    -115.684-107.092 556.116  1.00  8.48           H
ATOM    101  CG2 THR 7   7    -118.305-106.012 554.632  1.00  8.48           C
ATOM    102 1HG2 THR 7   7    -117.777-105.519 553.815  1.00  8.48           H
ATOM    103 2HG2 THR 7   7    -119.203-105.445 554.879  1.00  8.48           H
ATOM    104 3HG2 THR 7   7    -118.584-107.021 554.328  1.00  8.48           H
ATOM    105  HN  THR 7   7    -115.169-105.195 555.401  1.00  8.48           H
ATOM    106  N   SER 7   8    -117.208-103.395 558.357  1.00  8.48           N
ATOM    107  CA  SER 7   8    -117.299-103.173 559.790  1.00  8.48           C
ATOM    108  C   SER 7   8    -118.515-103.909 560.357  1.00  8.48           C
ATOM    109  O   SER 7   8    -119.654-103.523 560.101  1.00  8.48           O
ATOM    110  HA  SER 7   8    -116.378-103.581 560.205  1.00  8.48           H
ATOM    111  CB  SER 7   8    -117.386-101.680 560.112  1.00  8.48           C
ATOM    112 1HB  SER 7   8    -117.745-101.549 561.133  1.00  8.48           H
ATOM    113 2HB  SER 7   8    -116.389-101.241 560.067  1.00  8.48           H
ATOM    114  HG  SER 7   8    -119.187-101.319 559.319  1.00  8.48           H
ATOM    115  OG  SER 7   8    -118.249-100.989 559.214  1.00  8.48           O
ATOM    116  HN  SER 7   8    -117.402-102.593 557.792  1.00  8.48           H
ATOM    117  N   PRO 7   9    -118.296-104.979 561.134  1.00  8.48           N
ATOM    118  CA  PRO 7   9    -119.411-105.712 561.739  1.00  8.48           C
ATOM    119  C   PRO 7   9    -120.118-104.903 562.814  1.00  8.48           C
ATOM    120  O   PRO 7   9    -119.559-104.662 563.883  1.00  8.48           O
ATOM    121  HA  PRO 7   9    -120.176-105.920 560.991  1.00  8.48           H
ATOM    122  CB  PRO 7   9    -118.750-106.966 562.316  1.00  8.48           C
ATOM    123 1HB  PRO 7   9    -119.253-107.304 563.221  1.00  8.48           H
ATOM    124 2HB  PRO 7   9    -118.777-107.795 561.608  1.00  8.48           H
ATOM    125  CG  PRO 7   9    -117.341-106.527 562.598  1.00  8.48           C
ATOM    126 1HG  PRO 7   9    -117.266-106.045 563.572  1.00  8.48           H
ATOM    127 2HG  PRO 7   9    -116.659-107.377 562.609  1.00  8.48           H
ATOM    128  CD  PRO 7   9    -116.995-105.571 561.493  1.00  8.48           C
ATOM    129 1HD  PRO 7   9    -116.287-104.812 561.827  1.00  8.48           H
ATOM    130 2HD  PRO 7   9    -116.539-106.084 560.647  1.00  8.48           H
ATOM    131  N   ILE 7  10    -121.340-104.500 562.499  1.00  8.48           N
ATOM    132  CA  ILE 7  10    -122.175-103.813 563.469  1.00  8.48           C
ATOM    133  C   ILE 7  10    -122.572-104.791 564.577  1.00  8.48           C
ATOM    134  O   ILE 7  10    -123.336-105.725 564.341  1.00  8.48           O
ATOM    135  HA  ILE 7  10    -121.576-103.016 563.910  1.00  8.48           H
ATOM    136  HB  ILE 7  10    -123.940-103.927 562.266  1.00  8.48           H
ATOM    137  CB  ILE 7  10    -123.368-103.152 562.776  1.00  8.48           C
ATOM    138  CG1 ILE 7  10    -122.902-102.158 561.710  1.00  8.48           C
ATOM    139 1HG1 ILE 7  10    -122.311-101.370 562.177  1.00  8.48           H
ATOM    140 2HG1 ILE 7  10    -122.252-102.664 560.997  1.00  8.48           H
ATOM    141  CG2 ILE 7  10    -124.303-102.500 563.797  1.00  8.48           C
ATOM    142 1HG2 ILE 7  10    -124.675-103.259 564.486  1.00  8.48           H
ATOM    143 2HG2 ILE 7  10    -123.757-101.739 564.356  1.00  8.48           H
ATOM    144 3HG2 ILE 7  10    -125.142-102.037 563.278  1.00  8.48           H
ATOM    145  CD1 ILE 7  10    -124.094-101.543 560.975  1.00  8.48           C
ATOM    146 1HD1 ILE 7  10    -124.669-102.332 560.490  1.00  8.48           H
ATOM    147 2HD1 ILE 7  10    -124.729-101.017 561.689  1.00  8.48           H
ATOM    148 3HD1 ILE 7  10    -123.734-100.840 560.223  1.00  8.48           H
ATOM    149  HN  ILE 7  10    -121.760-104.636 561.601  1.00  8.48           H
ATOM    150  N   PRO 7  11    -122.063-104.595 565.801  1.00  8.48           N
ATOM    151  CA  PRO 7  11    -122.448-105.453 566.924  1.00  8.48           C
ATOM    152  C   PRO 7  11    -123.956-105.537 567.096  1.00  8.48           C
ATOM    153  O   PRO 7  11    -124.649-104.524 567.022  1.00  8.48           O
ATOM    154  HA  PRO 7  11    -122.124-106.478 566.741  1.00  8.48           H
ATOM    155  CB  PRO 7  11    -121.774-104.795 568.130  1.00  8.48           C
ATOM    156 1HB  PRO 7  11    -122.437-104.081 568.620  1.00  8.48           H
ATOM    157 2HB  PRO 7  11    -121.490-105.531 568.882  1.00  8.48           H
ATOM    158  CG  PRO 7  11    -120.556-104.109 567.524  1.00  8.48           C
ATOM    159 1HG  PRO 7  11    -120.174-103.318 568.170  1.00  8.48           H
ATOM    160 2HG  PRO 7  11    -119.733-104.806 567.372  1.00  8.48           H
ATOM    161  CD  PRO 7  11    -121.093-103.563 566.210  1.00  8.48           C
ATOM    162 1HD  PRO 7  11    -121.572-102.593 566.341  1.00  8.48           H
ATOM    163 2HD  PRO 7  11    -120.300-103.428 565.474  1.00  8.48           H
ATOM    164  N   ASN 7  12    -124.426-106.754 567.324  1.00  8.48           N
ATOM    165  CA  ASN 7  12    -125.792-106.956 567.778  1.00  8.48           C
ATOM    166  C   ASN 7  12    -125.885-106.613 569.267  1.00  8.48           C
ATOM    167  O   ASN 7  12    -125.695-107.478 570.120  1.00  8.48           O
ATOM    168  HA  ASN 7  12    -126.400-106.296 567.160  1.00  8.48           H
ATOM    169  CB  ASN 7  12    -126.222-108.413 567.601  1.00  8.48           C
ATOM    170 1HB  ASN 7  12    -125.356-109.067 567.707  1.00  8.48           H
ATOM    171 2HB  ASN 7  12    -126.926-108.687 568.387  1.00  8.48           H
ATOM    172  CG  ASN 7  12    -126.868-108.632 566.232  1.00  8.48           C
ATOM    173  OD1 ASN 7  12    -127.158-107.701 565.498  1.00  8.48           O
ATOM    174  ND2 ASN 7  12    -127.078-109.910 565.930  1.00  8.48           N
ATOM    175 1HD2 ASN 7  12    -126.817-110.626 566.578  1.00  8.48           H
ATOM    176 2HD2 ASN 7  12    -127.496-110.155 565.056  1.00  8.48           H
ATOM    177  HN  ASN 7  12    -123.894-107.592 567.202  1.00  8.48           H
ATOM    178  N   MET 7  13    -126.177-105.348 569.533  1.00  8.48           N
ATOM    179  CA  MET 7  13    -126.145-104.843 570.895  1.00  8.48           C
ATOM    180  C   MET 7  13    -127.501-105.025 571.579  1.00  8.48           C
ATOM    181  O   MET 7  13    -127.785-104.377 572.585  1.00  8.48           O
ATOM    182  HA  MET 7  13    -125.388-105.436 571.409  1.00  8.48           H
ATOM    183  CB  MET 7  13    -125.775-103.359 570.880  1.00  8.48           C
ATOM    184 1HB  MET 7  13    -124.973-103.187 570.162  1.00  8.48           H
ATOM    185 2HB  MET 7  13    -126.631-102.770 570.549  1.00  8.48           H
ATOM    186  CG  MET 7  13    -125.333-102.891 572.268  1.00  8.48           C
ATOM    187 1HG  MET 7  13    -126.169-102.951 572.965  1.00  8.48           H
ATOM    188 2HG  MET 7  13    -124.552-103.547 572.651  1.00  8.48           H
ATOM    189  SD  MET 7  13    -124.731-101.212 572.183  1.00  8.48           S
ATOM    190  CE  MET 7  13    -124.406-100.912 573.913  1.00  8.48           C
ATOM    191 1HE  MET 7  13    -125.330-101.023 574.481  1.00  8.48           H
ATOM    192 2HE  MET 7  13    -123.669-101.629 574.274  1.00  8.48           H
ATOM    193 3HE  MET 7  13    -124.021 -99.900 574.039  1.00  8.48           H
ATOM    194  HN  MET 7  13    -126.432-104.675 568.838  1.00  8.48           H
ATOM    195  N   ALA 7  14    -128.303-105.911 571.006  1.00  8.48           N
ATOM    196  CA  ALA 7  14    -129.745-105.828 571.166  1.00  8.48           C
ATOM    197  C   ALA 7  14    -130.129-106.336 572.557  1.00  8.48           C
ATOM    198  O   ALA 7  14    -130.603-105.569 573.394  1.00  8.48           O
ATOM    199  HA  ALA 7  14    -130.029-104.779 571.081  1.00  8.48           H
ATOM    200  CB  ALA 7  14    -130.429-106.616 570.048  1.00  8.48           C
ATOM    201 1HB  ALA 7  14    -130.146-106.197 569.082  1.00  8.48           H
ATOM    202 2HB  ALA 7  14    -130.118-107.660 570.096  1.00  8.48           H
ATOM    203 3HB  ALA 7  14    -131.511-106.554 570.168  1.00  8.48           H
ATOM    204  HN  ALA 7  14    -127.984-106.672 570.442  1.00  8.48           H
ATOM    205  N   ASP 7  15    -129.911-107.627 572.762  1.00  8.48           N
ATOM    206  CA  ASP 7  15    -130.883-108.449 573.462  1.00  8.48           C
ATOM    207  C   ASP 7  15    -130.637-108.350 574.969  1.00  8.48           C
ATOM    208  O   ASP 7  15    -131.520-108.658 575.768  1.00  8.48           O
ATOM    209  HA  ASP 7  15    -131.856-108.052 573.172  1.00  8.48           H
ATOM    210  CB  ASP 7  15    -130.755-109.919 573.058  1.00  8.48           C
ATOM    211 1HB  ASP 7  15    -129.733-110.258 573.226  1.00  8.48           H
ATOM    212 2HB  ASP 7  15    -131.401-110.531 573.688  1.00  8.48           H
ATOM    213  CG  ASP 7  15    -131.129-110.118 571.588  1.00  8.48           C
ATOM    214  OD1 ASP 7  15    -131.889-109.268 571.076  1.00  8.48           O
ATOM    215  OD2 ASP 7  15    -130.647-111.116 571.010  1.00  8.48           O
ATOM    216  HN  ASP 7  15    -129.089-108.110 572.458  1.00  8.48           H
ATOM    217  N   ASP 7  16    -129.432-107.918 575.312  1.00  8.48           N
ATOM    218  CA  ASP 7  16    -128.878-108.210 576.623  1.00  8.48           C
ATOM    219  C   ASP 7  16    -129.811-107.658 577.702  1.00  8.48           C
ATOM    220  O   ASP 7  16    -129.921-108.230 578.785  1.00  8.48           O
ATOM    221  HA  ASP 7  16    -128.792-109.296 576.662  1.00  8.48           H
ATOM    222  CB  ASP 7  16    -127.508-107.552 576.801  1.00  8.48           C
ATOM    223 1HB  ASP 7  16    -126.902-107.719 575.911  1.00  8.48           H
ATOM    224 2HB  ASP 7  16    -127.629-106.474 576.907  1.00  8.48           H
ATOM    225  CG  ASP 7  16    -126.786-108.113 578.028  1.00  8.48           C
ATOM    226  OD1 ASP 7  16    -126.902-109.339 578.244  1.00  8.48           O
ATOM    227  OD2 ASP 7  16    -126.134-107.303 578.722  1.00  8.48           O
ATOM    228  HN  ASP 7  16    -128.840-107.378 574.714  1.00  8.48           H
ATOM    229  N   TYR 7  17    -130.460-106.552 577.368  1.00  8.48           N
ATOM    230  CA  TYR 7  17    -131.255-105.827 578.345  1.00  8.48           C
ATOM    231  C   TYR 7  17    -132.476-106.644 578.773  1.00  8.48           C
ATOM    232  O   TYR 7  17    -133.094-106.353 579.796  1.00  8.48           O
ATOM    233  HA  TYR 7  17    -130.628-105.640 579.217  1.00  8.48           H
ATOM    234  CB  TYR 7  17    -131.730-104.554 577.641  1.00  8.48           C
ATOM    235 1HB  TYR 7  17    -132.114-104.818 576.656  1.00  8.48           H
ATOM    236 2HB  TYR 7  17    -132.560-104.128 578.204  1.00  8.48           H
ATOM    237  CG  TYR 7  17    -130.642-103.490 577.480  1.00  8.48           C
ATOM    238  HD1 TYR 7  17    -130.744-102.867 579.529  1.00  8.48           H
ATOM    239  CD1 TYR 7  17    -130.267-102.718 578.561  1.00  8.48           C
ATOM    240  HD2 TYR 7  17    -130.335-103.911 575.400  1.00  8.48           H
ATOM    241  CD2 TYR 7  17    -130.038-103.301 576.254  1.00  8.48           C
ATOM    242  CE1 TYR 7  17    -129.243-101.717 578.409  1.00  8.48           C
ATOM    243  HE1 TYR 7  17    -128.937-101.101 579.255  1.00  8.48           H
ATOM    244  HE2 TYR 7  17    -128.529-102.140 575.140  1.00  8.48           H
ATOM    245  CE2 TYR 7  17    -129.014-102.300 576.102  1.00  8.48           C
ATOM    246  CZ  TYR 7  17    -128.668-101.557 577.187  1.00  8.48           C
ATOM    247  OH  TYR 7  17    -127.701-100.611 577.044  1.00  8.48           O
ATOM    248  HH  TYR 7  17    -127.346-100.623 576.110  1.00  8.48           H
ATOM    249  HN  TYR 7  17    -130.449-106.152 576.452  1.00  8.48           H
ATOM    250  N   GLY 7  18    -132.787-107.650 577.969  1.00  8.48           N
ATOM    251  CA  GLY 7  18    -134.075-108.315 578.066  1.00  8.48           C
ATOM    252  C   GLY 7  18    -134.185-109.108 579.370  1.00  8.48           C
ATOM    253  O   GLY 7  18    -135.172-108.985 580.094  1.00  8.48           O
ATOM    254 1HA  GLY 7  18    -134.875-107.576 578.017  1.00  8.48           H
ATOM    255 2HA  GLY 7  18    -134.207-108.986 577.217  1.00  8.48           H
ATOM    256  HN  GLY 7  18    -132.178-108.010 577.262  1.00  8.48           H
ATOM    257  N   SER 7  19    -133.158-109.904 579.631  1.00  8.48           N
ATOM    258  CA  SER 7  19    -133.312-111.069 580.485  1.00  8.48           C
ATOM    259  C   SER 7  19    -133.402-110.635 581.950  1.00  8.48           C
ATOM    260  O   SER 7  19    -134.210-111.166 582.710  1.00  8.48           O
ATOM    261  HA  SER 7  19    -134.243-111.538 580.168  1.00  8.48           H
ATOM    262  CB  SER 7  19    -132.155-112.050 580.293  1.00  8.48           C
ATOM    263 1HB  SER 7  19    -132.368-112.973 580.833  1.00  8.48           H
ATOM    264 2HB  SER 7  19    -132.072-112.311 579.237  1.00  8.48           H
ATOM    265  HG  SER 7  19    -130.167-112.128 580.507  1.00  8.48           H
ATOM    266  OG  SER 7  19    -130.916-111.511 580.746  1.00  8.48           O
ATOM    267  HN  SER 7  19    -132.237-109.764 579.269  1.00  8.48           H
ATOM    268  N   GLU 7  20    -132.561-109.673 582.302  1.00  8.48           N
ATOM    269  CA  GLU 7  20    -132.387-109.304 583.696  1.00  8.48           C
ATOM    270  C   GLU 7  20    -133.672-108.681 584.245  1.00  8.48           C
ATOM    271  O   GLU 7  20    -133.826-108.531 585.456  1.00  8.48           O
ATOM    272  HA  GLU 7  20    -132.176-110.237 584.218  1.00  8.48           H
ATOM    273  CB  GLU 7  20    -131.200-108.354 583.868  1.00  8.48           C
ATOM    274 1HB  GLU 7  20    -130.430-108.593 583.135  1.00  8.48           H
ATOM    275 2HB  GLU 7  20    -131.545-107.322 583.811  1.00  8.48           H
ATOM    276  CG  GLU 7  20    -130.561-108.519 585.248  1.00  8.48           C
ATOM    277 1HG  GLU 7  20    -131.337-108.690 585.994  1.00  8.48           H
ATOM    278 2HG  GLU 7  20    -129.917-109.398 585.252  1.00  8.48           H
ATOM    279  CD  GLU 7  20    -129.745-107.281 585.626  1.00  8.48           C
ATOM    280  OE1 GLU 7  20    -128.853-107.431 586.489  1.00  8.48           O
ATOM    281  OE2 GLU 7  20    -130.033-106.213 585.045  1.00  8.48           O
ATOM    282  HN  GLU 7  20    -132.006-109.151 581.654  1.00  8.48           H
ATOM    283  N   SER 7  21    -134.562-108.334 583.327  1.00  8.48           N
ATOM    284  CA  SER 7  21    -135.709-107.510 583.670  1.00  8.48           C
ATOM    285  C   SER 7  21    -136.712-108.324 584.490  1.00  8.48           C
ATOM    286  O   SER 7  21    -137.232-107.843 585.495  1.00  8.48           O
ATOM    287  HA  SER 7  21    -135.307-106.689 584.263  1.00  8.48           H
ATOM    288  CB  SER 7  21    -136.380-106.950 582.414  1.00  8.48           C
ATOM    289 1HB  SER 7  21    -136.995-106.091 582.684  1.00  8.48           H
ATOM    290 2HB  SER 7  21    -135.616-106.589 581.725  1.00  8.48           H
ATOM    291  HG  SER 7  21    -136.635-108.724 581.524  1.00  8.48           H
ATOM    292  OG  SER 7  21    -137.187-107.925 581.760  1.00  8.48           O
ATOM    293  HN  SER 7  21    -134.509-108.605 582.366  1.00  8.48           H
ATOM    294  N   THR 7  22    -136.953-109.543 584.029  1.00  8.48           N
ATOM    295  CA  THR 7  22    -138.022-110.355 584.585  1.00  8.48           C
ATOM    296  C   THR 7  22    -137.605-110.933 585.939  1.00  8.48           C
ATOM    297  O   THR 7  22    -138.301-110.751 586.936  1.00  8.48           O
ATOM    298  HA  THR 7  22    -138.884-109.712 584.764  1.00  8.48           H
ATOM    299  HB  THR 7  22    -137.574-112.141 583.431  1.00  8.48           H
ATOM    300  CB  THR 7  22    -138.387-111.425 583.554  1.00  8.48           C
ATOM    301  OG1 THR 7  22    -138.733-110.681 582.389  1.00  8.48           O
ATOM    302  HG1 THR 7  22    -138.714-111.276 581.585  1.00  8.48           H
ATOM    303  CG2 THR 7  22    -139.674-112.171 583.915  1.00  8.48           C
ATOM    304 1HG2 THR 7  22    -140.500-111.463 583.972  1.00  8.48           H
ATOM    305 2HG2 THR 7  22    -139.550-112.662 584.880  1.00  8.48           H
ATOM    306 3HG2 THR 7  22    -139.887-112.918 583.151  1.00  8.48           H
ATOM    307  HN  THR 7  22    -136.433-109.975 583.292  1.00  8.48           H
ATOM    308  N   SER 7  23    -136.470-111.617 585.930  1.00  8.48           N
ATOM    309  CA  SER 7  23    -136.021-112.337 587.109  1.00  8.48           C
ATOM    310  C   SER 7  23    -135.982-111.395 588.314  1.00  8.48           C
ATOM    311  O   SER 7  23    -136.387-111.771 589.413  1.00  8.48           O
ATOM    312  HA  SER 7  23    -136.758-113.126 587.263  1.00  8.48           H
ATOM    313  CB  SER 7  23    -134.644-112.964 586.881  1.00  8.48           C
ATOM    314 1HB  SER 7  23    -134.294-113.418 587.808  1.00  8.48           H
ATOM    315 2HB  SER 7  23    -134.728-113.765 586.146  1.00  8.48           H
ATOM    316  HG  SER 7  23    -132.812-112.454 586.257  1.00  8.48           H
ATOM    317  OG  SER 7  23    -133.689-112.006 586.432  1.00  8.48           O
ATOM    318  HN  SER 7  23    -135.863-111.684 585.137  1.00  8.48           H
ATOM    319  N   SER 7  24    -135.492-110.190 588.067  1.00  8.48           N
ATOM    320  CA  SER 7  24    -135.320-109.218 589.134  1.00  8.48           C
ATOM    321  C   SER 7  24    -136.686-108.780 589.667  1.00  8.48           C
ATOM    322  O   SER 7  24    -136.770-108.132 590.709  1.00  8.48           O
ATOM    323  HA  SER 7  24    -134.756-109.737 589.909  1.00  8.48           H
ATOM    324  CB  SER 7  24    -134.525-108.004 588.651  1.00  8.48           C
ATOM    325 1HB  SER 7  24    -134.203-107.416 589.510  1.00  8.48           H
ATOM    326 2HB  SER 7  24    -133.623-108.341 588.140  1.00  8.48           H
ATOM    327  HG  SER 7  24    -135.300-107.579 586.855  1.00  8.48           H
ATOM    328  OG  SER 7  24    -135.287-107.181 587.772  1.00  8.48           O
ATOM    329  HN  SER 7  24    -135.214-109.874 587.160  1.00  8.48           H
ATOM    330  N   MET 7  25    -137.721-109.152 588.928  1.00  8.48           N
ATOM    331  CA  MET 7  25    -139.083-108.916 589.376  1.00  8.48           C
ATOM    332  C   MET 7  25    -139.585-110.077 590.237  1.00  8.48           C
ATOM    333  O   MET 7  25    -140.150-109.861 591.308  1.00  8.48           O
ATOM    334  HA  MET 7  25    -139.043-108.004 589.971  1.00  8.48           H
ATOM    335  CB  MET 7  25    -139.998-108.749 588.161  1.00  8.48           C
ATOM    336 1HB  MET 7  25    -139.576-108.007 587.483  1.00  8.48           H
ATOM    337 2HB  MET 7  25    -140.054-109.688 587.611  1.00  8.48           H
ATOM    338  CG  MET 7  25    -141.402-108.317 588.589  1.00  8.48           C
ATOM    339 1HG  MET 7  25    -142.088-108.392 587.744  1.00  8.48           H
ATOM    340 2HG  MET 7  25    -141.777-108.985 589.364  1.00  8.48           H
ATOM    341  SD  MET 7  25    -141.367-106.638 589.195  1.00  8.48           S
ATOM    342  CE  MET 7  25    -141.733-105.756 587.688  1.00  8.48           C
ATOM    343 1HE  MET 7  25    -140.968-105.974 586.944  1.00  8.48           H
ATOM    344 2HE  MET 7  25    -142.707-106.070 587.311  1.00  8.48           H
ATOM    345 3HE  MET 7  25    -141.750-104.685 587.889  1.00  8.48           H
ATOM    346  HN  MET 7  25    -137.640-109.604 588.040  1.00  8.48           H
ATOM    347  N   GLU 7  26    -139.361-111.283 589.737  1.00  8.48           N
ATOM    348  CA  GLU 7  26    -139.885-112.472 590.388  1.00  8.48           C
ATOM    349  C   GLU 7  26    -139.226-112.663 591.755  1.00  8.48           C
ATOM    350  O   GLU 7  26    -139.907-112.925 592.745  1.00  8.48           O
ATOM    351  HA  GLU 7  26    -140.951-112.288 590.513  1.00  8.48           H
ATOM    352  CB  GLU 7  26    -139.690-113.709 589.508  1.00  8.48           C
ATOM    353 1HB  GLU 7  26    -138.671-113.729 589.122  1.00  8.48           H
ATOM    354 2HB  GLU 7  26    -139.955-114.605 590.070  1.00  8.48           H
ATOM    355  CG  GLU 7  26    -140.621-113.671 588.294  1.00  8.48           C
ATOM    356 1HG  GLU 7  26    -141.657-113.620 588.628  1.00  8.48           H
ATOM    357 2HG  GLU 7  26    -140.428-112.769 587.713  1.00  8.48           H
ATOM    358  CD  GLU 7  26    -140.422-114.905 587.412  1.00  8.48           C
ATOM    359  OE1 GLU 7  26    -141.442-115.385 586.871  1.00  8.48           O
ATOM    360  OE2 GLU 7  26    -139.256-115.340 587.299  1.00  8.48           O
ATOM    361  HN  GLU 7  26    -138.833-111.455 588.905  1.00  8.48           H
ATOM    362  N   ASP 7  27    -137.908-112.524 591.766  1.00  8.48           N
ATOM    363  CA  ASP 7  27    -137.160-112.578 593.011  1.00  8.48           C
ATOM    364  C   ASP 7  27    -137.841-111.683 594.048  1.00  8.48           C
ATOM    365  O   ASP 7  27    -137.889-112.022 595.230  1.00  8.48           O
ATOM    366  HA  ASP 7  27    -137.162-113.628 593.301  1.00  8.48           H
ATOM    367  CB  ASP 7  27    -135.729-112.072 592.816  1.00  8.48           C
ATOM    368 1HB  ASP 7  27    -135.723-111.260 592.089  1.00  8.48           H
ATOM    369 2HB  ASP 7  27    -135.354-111.663 593.754  1.00  8.48           H
ATOM    370  CG  ASP 7  27    -134.810-113.198 592.340  1.00  8.48           C
ATOM    371  OD1 ASP 7  27    -135.233-114.367 592.465  1.00  8.48           O
ATOM    372  OD2 ASP 7  27    -133.705-112.864 591.861  1.00  8.48           O
ATOM    373  HN  ASP 7  27    -137.354-112.379 590.946  1.00  8.48           H
ATOM    374  N   TYR 7  28    -138.350-110.557 593.569  1.00  8.48           N
ATOM    375  CA  TYR 7  28    -138.909-109.552 594.456  1.00  8.48           C
ATOM    376  C   TYR 7  28    -140.211-110.044 595.093  1.00  8.48           C
ATOM    377  O   TYR 7  28    -140.527-109.685 596.226  1.00  8.48           O
ATOM    378  HA  TYR 7  28    -138.181-109.354 595.243  1.00  8.48           H
ATOM    379  CB  TYR 7  28    -139.213-108.336 593.578  1.00  8.48           C
ATOM    380 1HB  TYR 7  28    -138.737-108.474 592.607  1.00  8.48           H
ATOM    381 2HB  TYR 7  28    -140.288-108.288 593.402  1.00  8.48           H
ATOM    382  CG  TYR 7  28    -138.748-107.006 594.174  1.00  8.48           C
ATOM    383  HD1 TYR 7  28    -140.523-106.745 595.348  1.00  8.48           H
ATOM    384  CD1 TYR 7  28    -139.554-106.331 595.067  1.00  8.48           C
ATOM    385  HD2 TYR 7  28    -136.886-107.015 593.112  1.00  8.48           H
ATOM    386  CD2 TYR 7  28    -137.522-106.481 593.817  1.00  8.48           C
ATOM    387  CE1 TYR 7  28    -139.117-105.079 595.628  1.00  8.48           C
ATOM    388  HE1 TYR 7  28    -139.744-104.535 596.334  1.00  8.48           H
ATOM    389  HE2 TYR 7  28    -136.119-104.804 594.105  1.00  8.48           H
ATOM    390  CE2 TYR 7  28    -137.085-105.229 594.378  1.00  8.48           C
ATOM    391  CZ  TYR 7  28    -137.904-104.590 595.256  1.00  8.48           C
ATOM    392  OH  TYR 7  28    -137.490-103.407 595.785  1.00  8.48           O
ATOM    393  HH  TYR 7  28    -136.492-103.350 595.757  1.00  8.48           H
ATOM    394  HN  TYR 7  28    -138.384-110.328 592.596  1.00  8.48           H
ATOM    395  N   VAL 7  29    -140.930-110.859 594.335  1.00  8.48           N
ATOM    396  CA  VAL 7  29    -142.229-111.339 594.777  1.00  8.48           C
ATOM    397  C   VAL 7  29    -142.045-112.620 595.592  1.00  8.48           C
ATOM    398  O   VAL 7  29    -142.724-112.823 596.598  1.00  8.48           O
ATOM    399  HA  VAL 7  29    -142.662-110.572 595.420  1.00  8.48           H
ATOM    400  HB  VAL 7  29    -143.024-112.540 593.202  1.00  8.48           H
ATOM    401  CB  VAL 7  29    -143.155-111.524 593.573  1.00  8.48           C
ATOM    402  CG1 VAL 7  29    -144.621-111.356 593.978  1.00  8.48           C
ATOM    403 1HG1 VAL 7  29    -144.877-112.100 594.733  1.00  8.48           H
ATOM    404 2HG1 VAL 7  29    -144.774-110.357 594.385  1.00  8.48           H
ATOM    405 3HG1 VAL 7  29    -145.257-111.493 593.103  1.00  8.48           H
ATOM    406  CG2 VAL 7  29    -142.785-110.561 592.443  1.00  8.48           C
ATOM    407 1HG2 VAL 7  29    -142.874-109.534 592.797  1.00  8.48           H
ATOM    408 2HG2 VAL 7  29    -141.759-110.748 592.127  1.00  8.48           H
ATOM    409 3HG2 VAL 7  29    -143.459-110.713 591.600  1.00  8.48           H
ATOM    410  HN  VAL 7  29    -140.640-111.191 593.438  1.00  8.48           H
ATOM    411  N   ASN 7  30    -141.124-113.452 595.128  1.00  8.48           N
ATOM    412  CA  ASN 7  30    -140.959-114.778 595.697  1.00  8.48           C
ATOM    413  C   ASN 7  30    -140.032-114.695 596.912  1.00  8.48           C
ATOM    414  O   ASN 7  30    -139.920-115.650 597.679  1.00  8.48           O
ATOM    415  HA  ASN 7  30    -141.964-115.104 595.962  1.00  8.48           H
ATOM    416  CB  ASN 7  30    -140.327-115.737 594.686  1.00  8.48           C
ATOM    417 1HB  ASN 7  30    -139.591-115.203 594.084  1.00  8.48           H
ATOM    418 2HB  ASN 7  30    -139.793-116.528 595.213  1.00  8.48           H
ATOM    419  CG  ASN 7  30    -141.391-116.352 593.775  1.00  8.48           C
ATOM    420  OD1 ASN 7  30    -142.579-116.307 594.046  1.00  8.48           O
ATOM    421  ND2 ASN 7  30    -140.899-116.927 592.681  1.00  8.48           N
ATOM    422 1HD2 ASN 7  30    -139.912-116.930 592.518  1.00  8.48           H
ATOM    423 2HD2 ASN 7  30    -141.516-117.358 592.022  1.00  8.48           H
ATOM    424  HN  ASN 7  30    -140.500-113.233 594.378  1.00  8.48           H
ATOM    425  N   PHE 7  31    -139.392-113.543 597.050  1.00  8.48           N
ATOM    426  CA  PHE 7  31    -138.576-113.276 598.222  1.00  8.48           C
ATOM    427  C   PHE 7  31    -139.414-113.339 599.501  1.00  8.48           C
ATOM    428  O   PHE 7  31    -140.248-112.468 599.744  1.00  8.48           O
ATOM    429  HA  PHE 7  31    -137.802-114.043 598.259  1.00  8.48           H
ATOM    430  CB  PHE 7  31    -138.014-111.862 598.064  1.00  8.48           C
ATOM    431 1HB  PHE 7  31    -137.664-111.733 597.040  1.00  8.48           H
ATOM    432 2HB  PHE 7  31    -138.819-111.143 598.218  1.00  8.48           H
ATOM    433  CG  PHE 7  31    -136.869-111.536 599.024  1.00  8.48           C
ATOM    434  HD1 PHE 7  31    -138.168-110.810 600.542  1.00  8.48           H
ATOM    435  CD1 PHE 7  31    -137.137-111.004 600.247  1.00  8.48           C
ATOM    436  HD2 PHE 7  31    -135.367-112.204 597.675  1.00  8.48           H
ATOM    437  CD2 PHE 7  31    -135.582-111.778 598.655  1.00  8.48           C
ATOM    438  CE1 PHE 7  31    -136.074-110.701 601.138  1.00  8.48           C
ATOM    439  HE1 PHE 7  31    -136.289-110.274 602.118  1.00  8.48           H
ATOM    440  CE2 PHE 7  31    -134.519-111.475 599.547  1.00  8.48           C
ATOM    441  HE2 PHE 7  31    -133.488-111.669 599.251  1.00  8.48           H
ATOM    442  CZ  PHE 7  31    -134.787-110.943 600.769  1.00  8.48           C
ATOM    443  HZ  PHE 7  31    -133.971-110.711 601.453  1.00  8.48           H
ATOM    444  HN  PHE 7  31    -139.425-112.801 596.380  1.00  8.48           H
ATOM    445  N   ASN 7  32    -139.164-114.378 600.284  1.00  8.48           N
ATOM    446  CA  ASN 7  32    -139.963-114.631 601.470  1.00  8.48           C
ATOM    447  C   ASN 7  32    -139.513-113.694 602.592  1.00  8.48           C
ATOM    448  O   ASN 7  32    -138.686-114.066 603.423  1.00  8.48           O
ATOM    449  HA  ASN 7  32    -140.994-114.451 601.165  1.00  8.48           H
ATOM    450  CB  ASN 7  32    -139.786-116.071 601.957  1.00  8.48           C
ATOM    451 1HB  ASN 7  32    -139.390-116.686 601.149  1.00  8.48           H
ATOM    452 2HB  ASN 7  32    -139.056-116.098 602.766  1.00  8.48           H
ATOM    453  CG  ASN 7  32    -141.115-116.652 602.444  1.00  8.48           C
ATOM    454  OD1 ASN 7  32    -142.066-115.942 602.728  1.00  8.48           O
ATOM    455  ND2 ASN 7  32    -141.128-117.980 602.524  1.00  8.48           N
ATOM    456 1HD2 ASN 7  32    -140.313-118.503 602.276  1.00  8.48           H
ATOM    457 2HD2 ASN 7  32    -141.952-118.454 602.832  1.00  8.48           H
ATOM    458  HN  ASN 7  32    -138.432-115.039 600.118  1.00  8.48           H
ATOM    459  N   PHE 7  33    -140.078-112.495 602.581  1.00  8.48           N
ATOM    460  CA  PHE 7  33    -139.770-111.513 603.606  1.00  8.48           C
ATOM    461  C   PHE 7  33    -140.333-111.941 604.963  1.00  8.48           C
ATOM    462  O   PHE 7  33    -141.411-111.499 605.359  1.00  8.48           O
ATOM    463  HA  PHE 7  33    -138.684-111.443 603.671  1.00  8.48           H
ATOM    464  CB  PHE 7  33    -140.433-110.201 603.183  1.00  8.48           C
ATOM    465 1HB  PHE 7  33    -141.470-110.400 602.912  1.00  8.48           H
ATOM    466 2HB  PHE 7  33    -140.451-109.523 604.036  1.00  8.48           H
ATOM    467  CG  PHE 7  33    -139.741-109.504 602.010  1.00  8.48           C
ATOM    468  HD1 PHE 7  33    -138.199-108.691 603.227  1.00  8.48           H
ATOM    469  CD1 PHE 7  33    -138.611-108.776 602.222  1.00  8.48           C
ATOM    470  HD2 PHE 7  33    -141.160-110.193 600.585  1.00  8.48           H
ATOM    471  CD2 PHE 7  33    -140.255-109.611 600.755  1.00  8.48           C
ATOM    472  CE1 PHE 7  33    -137.969-108.129 601.133  1.00  8.48           C
ATOM    473  HE1 PHE 7  33    -137.063-107.546 601.303  1.00  8.48           H
ATOM    474  CE2 PHE 7  33    -139.612-108.964 599.667  1.00  8.48           C
ATOM    475  HE2 PHE 7  33    -140.025-109.049 598.662  1.00  8.48           H
ATOM    476  CZ  PHE 7  33    -138.483-108.237 599.879  1.00  8.48           C
ATOM    477  HZ  PHE 7  33    -137.990-107.740 599.043  1.00  8.48           H
ATOM    478  HN  PHE 7  33    -140.734-112.192 601.889  1.00  8.48           H
ATOM    479  N   THR 7  34    -139.579-112.796 605.638  1.00  8.48           N
ATOM    480  CA  THR 7  34    -139.673-112.896 607.084  1.00  8.48           C
ATOM    481  C   THR 7  34    -139.538-111.514 607.725  1.00  8.48           C
ATOM    482  O   THR 7  34    -138.460-110.922 607.711  1.00  8.48           O
ATOM    483  HA  THR 7  34    -140.665-113.271 607.339  1.00  8.48           H
ATOM    484  HB  THR 7  34    -137.615-113.462 607.488  1.00  8.48           H
ATOM    485  CB  THR 7  34    -138.613-113.892 607.559  1.00  8.48           C
ATOM    486  OG1 THR 7  34    -138.842-115.050 606.760  1.00  8.48           O
ATOM    487  HG1 THR 7  34    -138.028-115.631 606.759  1.00  8.48           H
ATOM    488  CG2 THR 7  34    -138.861-114.373 608.990  1.00  8.48           C
ATOM    489 1HG2 THR 7  34    -139.832-114.864 609.046  1.00  8.48           H
ATOM    490 2HG2 THR 7  34    -138.846-113.519 609.668  1.00  8.48           H
ATOM    491 3HG2 THR 7  34    -138.080-115.078 609.277  1.00  8.48           H
ATOM    492  HN  THR 7  34    -138.914-113.411 605.214  1.00  8.48           H
ATOM    493  N   ASP 7  35    -140.647-111.039 608.272  1.00  8.48           N
ATOM    494  CA  ASP 7  35    -140.709-109.679 608.780  1.00  8.48           C
ATOM    495  C   ASP 7  35    -139.883-109.581 610.064  1.00  8.48           C
ATOM    496  O   ASP 7  35    -140.427-109.671 611.164  1.00  8.48           O
ATOM    497  HA  ASP 7  35    -140.310-109.056 607.979  1.00  8.48           H
ATOM    498  CB  ASP 7  35    -142.148-109.279 609.111  1.00  8.48           C
ATOM    499 1HB  ASP 7  35    -142.787-110.162 609.096  1.00  8.48           H
ATOM    500 2HB  ASP 7  35    -142.193-108.871 610.121  1.00  8.48           H
ATOM    501  CG  ASP 7  35    -142.673-108.245 608.113  1.00  8.48           C
ATOM    502  OD1 ASP 7  35    -141.846-107.428 607.655  1.00  8.48           O
ATOM    503  OD2 ASP 7  35    -143.890-108.296 607.831  1.00  8.48           O
ATOM    504  HN  ASP 7  35    -141.492-111.566 608.371  1.00  8.48           H
ATOM    505  N   PHE 7  36    -138.584-109.397 609.882  1.00  8.48           N
ATOM    506  CA  PHE 7  36    -137.693-109.181 611.010  1.00  8.48           C
ATOM    507  C   PHE 7  36    -137.872-107.776 611.588  1.00  8.48           C
ATOM    508  O   PHE 7  36    -137.360-107.475 612.666  1.00  8.48           O
ATOM    509  HA  PHE 7  36    -137.948-109.920 611.770  1.00  8.48           H
ATOM    510  CB  PHE 7  36    -136.264-109.326 610.485  1.00  8.48           C
ATOM    511 1HB  PHE 7  36    -136.111-108.612 609.675  1.00  8.48           H
ATOM    512 2HB  PHE 7  36    -135.567-109.060 611.280  1.00  8.48           H
ATOM    513  CG  PHE 7  36    -135.925-110.730 609.979  1.00  8.48           C
ATOM    514  HD1 PHE 7  36    -136.696-111.688 611.713  1.00  8.48           H
ATOM    515  CD1 PHE 7  36    -136.220-111.816 610.742  1.00  8.48           C
ATOM    516  HD2 PHE 7  36    -135.095-110.019 608.155  1.00  8.48           H
ATOM    517  CD2 PHE 7  36    -135.330-110.891 608.766  1.00  8.48           C
ATOM    518  CE1 PHE 7  36    -135.906-113.119 610.272  1.00  8.48           C
ATOM    519  HE1 PHE 7  36    -136.141-113.990 610.883  1.00  8.48           H
ATOM    520  CE2 PHE 7  36    -135.017-112.193 608.297  1.00  8.48           C
ATOM    521  HE2 PHE 7  36    -134.540-112.322 607.325  1.00  8.48           H
ATOM    522  CZ  PHE 7  36    -135.311-113.280 609.060  1.00  8.48           C
ATOM    523  HZ  PHE 7  36    -135.070-114.280 608.699  1.00  8.48           H
ATOM    524  HN  PHE 7  36    -138.140-109.394 608.986  1.00  8.48           H
ATOM    525  N   TYR 7  37    -138.599-106.954 610.847  1.00  8.48           N
ATOM    526  CA  TYR 7  37    -138.999-105.650 611.348  1.00  8.48           C
ATOM    527  C   TYR 7  37    -140.284-105.750 612.174  1.00  8.48           C
ATOM    528  O   TYR 7  37    -141.335-106.113 611.650  1.00  8.48           O
ATOM    529  HA  TYR 7  37    -138.197-105.273 611.983  1.00  8.48           H
ATOM    530  CB  TYR 7  37    -139.267-104.787 610.114  1.00  8.48           C
ATOM    531 1HB  TYR 7  37    -138.374-104.779 609.488  1.00  8.48           H
ATOM    532 2HB  TYR 7  37    -140.062-105.247 609.527  1.00  8.48           H
ATOM    533  CG  TYR 7  37    -139.659-103.344 610.436  1.00  8.48           C
ATOM    534  HD1 TYR 7  37    -141.762-103.763 610.440  1.00  8.48           H
ATOM    535  CD1 TYR 7  37    -140.990-103.004 610.567  1.00  8.48           C
ATOM    536  HD2 TYR 7  37    -137.631-102.651 610.493  1.00  8.48           H
ATOM    537  CD2 TYR 7  37    -138.682-102.382 610.596  1.00  8.48           C
ATOM    538  CE1 TYR 7  37    -141.360-101.645 610.870  1.00  8.48           C
ATOM    539  HE1 TYR 7  37    -142.408-101.363 610.976  1.00  8.48           H
ATOM    540  HE2 TYR 7  37    -138.291-100.255 611.029  1.00  8.48           H
ATOM    541  CE2 TYR 7  37    -139.052-101.024 610.900  1.00  8.48           C
ATOM    542  CZ  TYR 7  37    -140.373-100.723 611.022  1.00  8.48           C
ATOM    543  OH  TYR 7  37    -140.722 -99.440 611.308  1.00  8.48           O
ATOM    544  HH  TYR 7  37    -141.612 -99.421 611.763  1.00  8.48           H
ATOM    545  HN  TYR 7  37    -138.913-107.165 609.921  1.00  8.48           H
ATOM    546  N   CYS 7  38    -140.156-105.422 613.451  1.00  8.48           N
ATOM    547  CA  CYS 7  38    -141.253-105.608 614.385  1.00  8.48           C
ATOM    548  C   CYS 7  38    -141.788-104.229 614.778  1.00  8.48           C
ATOM    549  O   CYS 7  38    -141.071-103.427 615.373  1.00  8.48           O
ATOM    550  HA  CYS 7  38    -142.016-106.184 613.861  1.00  8.48           H
ATOM    551  CB  CYS 7  38    -140.824-106.422 615.607  1.00  8.48           C
ATOM    552 1HB  CYS 7  38    -140.355-107.353 615.287  1.00  8.48           H
ATOM    553 2HB  CYS 7  38    -140.079-105.870 616.179  1.00  8.48           H
ATOM    554  SG  CYS 7  38    -142.277-106.785 616.659  1.00  8.48           S
ATOM    555  HN  CYS 7  38    -139.323-105.036 613.848  1.00  8.48           H
ATOM    556  N   GLU 7  39    -143.045-103.996 614.428  1.00  8.48           N
ATOM    557  CA  GLU 7  39    -143.742-102.807 614.889  1.00  8.48           C
ATOM    558  C   GLU 7  39    -144.276-103.021 616.306  1.00  8.48           C
ATOM    559  O   GLU 7  39    -144.975-103.999 616.569  1.00  8.48           O
ATOM    560  HA  GLU 7  39    -142.993-102.015 614.891  1.00  8.48           H
ATOM    561  CB  GLU 7  39    -144.871-102.427 613.929  1.00  8.48           C
ATOM    562 1HB  GLU 7  39    -145.507-103.293 613.748  1.00  8.48           H
ATOM    563 2HB  GLU 7  39    -145.414-101.568 614.323  1.00  8.48           H
ATOM    564  CG  GLU 7  39    -144.314-101.997 612.570  1.00  8.48           C
ATOM    565 1HG  GLU 7  39    -143.481-101.309 612.715  1.00  8.48           H
ATOM    566 2HG  GLU 7  39    -143.921-102.867 612.043  1.00  8.48           H
ATOM    567  CD  GLU 7  39    -145.395-101.326 611.721  1.00  8.48           C
ATOM    568  OE1 GLU 7  39    -145.060-100.931 610.584  1.00  8.48           O
ATOM    569  OE2 GLU 7  39    -146.532-101.222 612.230  1.00  8.48           O
ATOM    570  HN  GLU 7  39    -143.584-104.601 613.842  1.00  8.48           H
ATOM    571  N   LYS 7  40    -143.927-102.091 617.183  1.00  8.48           N
ATOM    572  CA  LYS 7  40    -144.233-102.241 618.595  1.00  8.48           C
ATOM    573  C   LYS 7  40    -145.530-101.494 618.914  1.00  8.48           C
ATOM    574  O   LYS 7  40    -145.802-101.183 620.073  1.00  8.48           O
ATOM    575  HA  LYS 7  40    -144.391-103.303 618.784  1.00  8.48           H
ATOM    576  CB  LYS 7  40    -143.044-101.801 619.451  1.00  8.48           C
ATOM    577 1HB  LYS 7  40    -142.819-100.753 619.256  1.00  8.48           H
ATOM    578 2HB  LYS 7  40    -143.301-101.881 620.507  1.00  8.48           H
ATOM    579  CG  LYS 7  40    -141.810-102.656 619.155  1.00  8.48           C
ATOM    580 1HG  LYS 7  40    -141.549-102.573 618.100  1.00  8.48           H
ATOM    581 2HG  LYS 7  40    -140.959-102.282 619.724  1.00  8.48           H
ATOM    582  CD  LYS 7  40    -142.062-104.123 619.509  1.00  8.48           C
ATOM    583 1HD  LYS 7  40    -142.433-104.196 620.531  1.00  8.48           H
ATOM    584 2HD  LYS 7  40    -142.837-104.530 618.859  1.00  8.48           H
ATOM    585  CE  LYS 7  40    -140.782-104.950 619.365  1.00  8.48           C
ATOM    586 1HE  LYS 7  40    -140.607-105.180 618.315  1.00  8.48           H
ATOM    587 2HE  LYS 7  40    -139.927-104.370 619.711  1.00  8.48           H
ATOM    588  NZ  LYS 7  40    -140.885-106.204 620.144  1.00  8.48           N
ATOM    589 1HZ  LYS 7  40    -140.051-106.762 619.999  1.00  8.48           H
ATOM    590 2HZ  LYS 7  40    -140.977-105.984 621.129  1.00  8.48           H
ATOM    591 3HZ  LYS 7  40    -141.699-106.727 619.837  1.00  8.48           H
ATOM    592  HN  LYS 7  40    -143.446-101.248 616.942  1.00  8.48           H
ATOM    593  N   ASN 7  41    -146.295-101.228 617.866  1.00  8.48           N
ATOM    594  CA  ASN 7  41    -147.513-100.447 618.007  1.00  8.48           C
ATOM    595  C   ASN 7  41    -148.372-101.048 619.121  1.00  8.48           C
ATOM    596  O   ASN 7  41    -148.903-100.323 619.960  1.00  8.48           O
ATOM    597  HA  ASN 7  41    -147.179 -99.435 618.237  1.00  8.48           H
ATOM    598  CB  ASN 7  41    -148.332-100.467 616.715  1.00  8.48           C
ATOM    599 1HB  ASN 7  41    -148.408-101.489 616.344  1.00  8.48           H
ATOM    600 2HB  ASN 7  41    -149.347-100.125 616.919  1.00  8.48           H
ATOM    601  CG  ASN 7  41    -147.693 -99.577 615.647  1.00  8.48           C
ATOM    602  OD1 ASN 7  41    -147.092 -98.554 615.933  1.00  8.48           O
ATOM    603  ND2 ASN 7  41    -147.857-100.021 614.404  1.00  8.48           N
ATOM    604 1HD2 ASN 7  41    -148.361-100.868 614.238  1.00  8.48           H
ATOM    605 2HD2 ASN 7  41    -147.475 -99.507 613.636  1.00  8.48           H
ATOM    606  HN  ASN 7  41    -146.095-101.534 616.935  1.00  8.48           H
ATOM    607  N   ASN 7  42    -148.482-102.368 619.093  1.00  8.48           N
ATOM    608  CA  ASN 7  42    -149.298-103.072 620.068  1.00  8.48           C
ATOM    609  C   ASN 7  42    -148.743-102.815 621.471  1.00  8.48           C
ATOM    610  O   ASN 7  42    -149.504-102.618 622.416  1.00  8.48           O
ATOM    611  HA  ASN 7  42    -150.305-102.676 619.939  1.00  8.48           H
ATOM    612  CB  ASN 7  42    -149.274-104.582 619.819  1.00  8.48           C
ATOM    613 1HB  ASN 7  42    -148.244-104.937 619.818  1.00  8.48           H
ATOM    614 2HB  ASN 7  42    -149.787-105.096 620.632  1.00  8.48           H
ATOM    615  CG  ASN 7  42    -149.941-104.928 618.487  1.00  8.48           C
ATOM    616  OD1 ASN 7  42    -150.778-104.203 617.975  1.00  8.48           O
ATOM    617  ND2 ASN 7  42    -149.525-106.075 617.956  1.00  8.48           N
ATOM    618 1HD2 ASN 7  42    -148.835-106.623 618.428  1.00  8.48           H
ATOM    619 2HD2 ASN 7  42    -149.903-106.388 617.084  1.00  8.48           H
ATOM    620  HN  ASN 7  42    -148.028-102.953 618.421  1.00  8.48           H
ATOM    621  N   VAL 7  43    -147.421-102.826 621.561  1.00  8.48           N
ATOM    622  CA  VAL 7  43    -146.756-102.625 622.837  1.00  8.48           C
ATOM    623  C   VAL 7  43    -147.037-101.206 623.335  1.00  8.48           C
ATOM    624  O   VAL 7  43    -147.214-100.989 624.533  1.00  8.48           O
ATOM    625  HA  VAL 7  43    -147.182-103.336 623.545  1.00  8.48           H
ATOM    626  HB  VAL 7  43    -144.838-102.213 621.997  1.00  8.48           H
ATOM    627  CB  VAL 7  43    -145.262-102.927 622.702  1.00  8.48           C
ATOM    628  CG1 VAL 7  43    -144.544-102.749 624.041  1.00  8.48           C
ATOM    629 1HG1 VAL 7  43    -144.663-101.721 624.383  1.00  8.48           H
ATOM    630 2HG1 VAL 7  43    -144.973-103.429 624.777  1.00  8.48           H
ATOM    631 3HG1 VAL 7  43    -143.484-102.970 623.916  1.00  8.48           H
ATOM    632  CG2 VAL 7  43    -145.035-104.333 622.141  1.00  8.48           C
ATOM    633 1HG2 VAL 7  43    -145.481-105.068 622.811  1.00  8.48           H
ATOM    634 2HG2 VAL 7  43    -145.498-104.410 621.157  1.00  8.48           H
ATOM    635 3HG2 VAL 7  43    -143.965-104.521 622.055  1.00  8.48           H
ATOM    636  HN  VAL 7  43    -146.809-102.969 620.783  1.00  8.48           H
ATOM    637  N   ARG 7  44    -147.069-100.277 622.391  1.00  8.48           N
ATOM    638  CA  ARG 7  44    -147.288 -98.880 622.723  1.00  8.48           C
ATOM    639  C   ARG 7  44    -148.734 -98.661 623.172  1.00  8.48           C
ATOM    640  O   ARG 7  44    -148.990 -97.902 624.105  1.00  8.48           O
ATOM    641  HA  ARG 7  44    -146.590 -98.674 623.535  1.00  8.48           H
ATOM    642  CB  ARG 7  44    -146.990 -97.976 621.526  1.00  8.48           C
ATOM    643 1HB  ARG 7  44    -147.634 -98.250 620.690  1.00  8.48           H
ATOM    644 2HB  ARG 7  44    -147.221 -96.941 621.780  1.00  8.48           H
ATOM    645  CG  ARG 7  44    -145.524 -98.088 621.105  1.00  8.48           C
ATOM    646 1HG  ARG 7  44    -144.886 -98.084 621.989  1.00  8.48           H
ATOM    647 2HG  ARG 7  44    -145.359 -99.038 620.597  1.00  8.48           H
ATOM    648  CD  ARG 7  44    -145.129 -96.934 620.181  1.00  8.48           C
ATOM    649 1HD  ARG 7  44    -145.669 -96.030 620.462  1.00  8.48           H
ATOM    650 2HD  ARG 7  44    -144.066 -96.717 620.289  1.00  8.48           H
ATOM    651  NE  ARG 7  44    -145.431 -97.285 618.775  1.00  8.48           N
ATOM    652  HE  ARG 7  44    -146.379 -97.498 618.538  1.00  8.48           H
ATOM    653  CZ  ARG 7  44    -144.513 -97.337 617.800  1.00  8.48           C
ATOM    654  NH1 ARG 7  44    -143.228 -97.062 618.060  1.00  8.48           N
ATOM    655 1HH1 ARG 7  44    -142.947 -96.816 618.987  1.00  8.48           H
ATOM    656 2HH1 ARG 7  44    -142.550 -97.102 617.326  1.00  8.48           H
ATOM    657  NH2 ARG 7  44    -144.901 -97.667 616.560  1.00  8.48           N
ATOM    658 1HH2 ARG 7  44    -144.229 -97.710 615.821  1.00  8.48           H
ATOM    659 2HH2 ARG 7  44    -145.862 -97.871 616.374  1.00  8.48           H
ATOM    660  HN  ARG 7  44    -146.948-100.466 621.417  1.00  8.48           H
ATOM    661  N   GLN 7  45    -149.642 -99.341 622.487  1.00  8.48           N
ATOM    662  CA  GLN 7  45    -151.060 -99.175 622.754  1.00  8.48           C
ATOM    663  C   GLN 7  45    -151.394 -99.657 624.167  1.00  8.48           C
ATOM    664  O   GLN 7  45    -152.168 -99.017 624.878  1.00  8.48           O
ATOM    665  HA  GLN 7  45    -151.246 -98.104 622.675  1.00  8.48           H
ATOM    666  CB  GLN 7  45    -151.904 -99.909 621.710  1.00  8.48           C
ATOM    667 1HB  GLN 7  45    -151.617 -99.584 620.711  1.00  8.48           H
ATOM    668 2HB  GLN 7  45    -151.708-100.979 621.766  1.00  8.48           H
ATOM    669  CG  GLN 7  45    -153.396 -99.646 621.928  1.00  8.48           C
ATOM    670 1HG  GLN 7  45    -153.687 -99.984 622.923  1.00  8.48           H
ATOM    671 2HG  GLN 7  45    -153.590 -98.574 621.886  1.00  8.48           H
ATOM    672  CD  GLN 7  45    -154.239-100.365 620.873  1.00  8.48           C
ATOM    673  OE1 GLN 7  45    -153.735-101.055 620.003  1.00  8.48           O
ATOM    674  NE2 GLN 7  45    -155.548-100.165 620.999  1.00  8.48           N
ATOM    675 1HE2 GLN 7  45    -155.897 -99.587 621.736  1.00  8.48           H
ATOM    676 2HE2 GLN 7  45    -156.183-100.594 620.356  1.00  8.48           H
ATOM    677  HN  GLN 7  45    -149.422 -99.994 621.762  1.00  8.48           H
ATOM    678  N   PHE 7  46    -150.794-100.780 624.532  1.00  8.48           N
ATOM    679  CA  PHE 7  46    -150.965-101.319 625.870  1.00  8.48           C
ATOM    680  C   PHE 7  46    -150.457-100.336 626.927  1.00  8.48           C
ATOM    681  O   PHE 7  46    -151.156-100.043 627.895  1.00  8.48           O
ATOM    682  HA  PHE 7  46    -152.032-101.488 626.017  1.00  8.48           H
ATOM    683  CB  PHE 7  46    -150.136-102.603 625.945  1.00  8.48           C
ATOM    684 1HB  PHE 7  46    -150.557-103.336 625.257  1.00  8.48           H
ATOM    685 2HB  PHE 7  46    -149.123-102.390 625.602  1.00  8.48           H
ATOM    686  CG  PHE 7  46    -150.066-103.219 627.343  1.00  8.48           C
ATOM    687  HD1 PHE 7  46    -148.127-102.443 627.737  1.00  8.48           H
ATOM    688  CD1 PHE 7  46    -148.962-103.032 628.115  1.00  8.48           C
ATOM    689  HD2 PHE 7  46    -151.994-104.104 627.197  1.00  8.48           H
ATOM    690  CD2 PHE 7  46    -151.109-103.954 627.815  1.00  8.48           C
ATOM    691  CE1 PHE 7  46    -148.898-103.603 629.413  1.00  8.48           C
ATOM    692  HE1 PHE 7  46    -148.013-103.453 630.031  1.00  8.48           H
ATOM    693  CE2 PHE 7  46    -151.045-104.526 629.114  1.00  8.48           C
ATOM    694  HE2 PHE 7  46    -151.880-105.115 629.492  1.00  8.48           H
ATOM    695  CZ  PHE 7  46    -149.940-104.338 629.885  1.00  8.48           C
ATOM    696  HZ  PHE 7  46    -149.891-104.777 630.882  1.00  8.48           H
ATOM    697  HN  PHE 7  46    -150.201-101.318 623.932  1.00  8.48           H
ATOM    698  N   ALA 7  47    -149.242 -99.854 626.705  1.00  8.48           N
ATOM    699  CA  ALA 7  47    -148.590 -98.993 627.676  1.00  8.48           C
ATOM    700  C   ALA 7  47    -149.485 -97.784 627.961  1.00  8.48           C
ATOM    701  O   ALA 7  47    -149.658 -97.395 629.115  1.00  8.48           O
ATOM    702  HA  ALA 7  47    -148.463 -99.565 628.595  1.00  8.48           H
ATOM    703  CB  ALA 7  47    -147.211 -98.586 627.154  1.00  8.48           C
ATOM    704 1HB  ALA 7  47    -146.605 -99.479 626.995  1.00  8.48           H
ATOM    705 2HB  ALA 7  47    -147.323 -98.051 626.211  1.00  8.48           H
ATOM    706 3HB  ALA 7  47    -146.722 -97.940 627.883  1.00  8.48           H
ATOM    707  HN  ALA 7  47    -148.708-100.043 625.881  1.00  8.48           H
ATOM    708  N   SER 7  48    -150.028 -97.225 626.891  1.00  8.48           N
ATOM    709  CA  SER 7  48    -150.666 -95.922 626.969  1.00  8.48           C
ATOM    710  C   SER 7  48    -151.931 -96.009 627.826  1.00  8.48           C
ATOM    711  O   SER 7  48    -152.342 -95.022 628.434  1.00  8.48           O
ATOM    712  HA  SER 7  48    -149.931 -95.268 627.439  1.00  8.48           H
ATOM    713  CB  SER 7  48    -151.005 -95.389 625.576  1.00  8.48           C
ATOM    714 1HB  SER 7  48    -151.373 -94.367 625.658  1.00  8.48           H
ATOM    715 2HB  SER 7  48    -150.098 -95.353 624.971  1.00  8.48           H
ATOM    716  HG  SER 7  48    -152.172 -95.825 624.009  1.00  8.48           H
ATOM    717  OG  SER 7  48    -151.981 -96.193 624.919  1.00  8.48           O
ATOM    718  HN  SER 7  48    -150.038 -97.646 625.984  1.00  8.48           H
ATOM    719  N   HIS 7  49    -152.513 -97.199 627.846  1.00  8.48           N
ATOM    720  CA  HIS 7  49    -153.767 -97.407 628.549  1.00  8.48           C
ATOM    721  C   HIS 7  49    -153.483 -97.856 629.984  1.00  8.48           C
ATOM    722  O   HIS 7  49    -154.141 -97.406 630.921  1.00  8.48           O
ATOM    723  HA  HIS 7  49    -154.276 -96.444 628.572  1.00  8.48           H
ATOM    724  CB  HIS 7  49    -154.661 -98.389 627.787  1.00  8.48           C
ATOM    725 1HB  HIS 7  49    -154.096 -99.300 627.590  1.00  8.48           H
ATOM    726 2HB  HIS 7  49    -155.502 -98.667 628.423  1.00  8.48           H
ATOM    727  CG  HIS 7  49    -155.191 -97.849 626.481  1.00  8.48           C
ATOM    728  HD1 HIS 7  49    -153.477 -98.089 625.241  1.00  8.48           H
ATOM    729  ND1 HIS 7  49    -154.428 -97.791 625.328  1.00  8.48           N
ATOM    730  CD2 HIS 7  49    -156.417 -97.345 626.156  1.00  8.48           C
ATOM    731  HD2 HIS 7  49    -157.264 -97.245 626.835  1.00  8.48           H
ATOM    732  CE1 HIS 7  49    -155.170 -97.273 624.361  1.00  8.48           C
ATOM    733  HE1 HIS 7  49    -154.851 -97.097 623.333  1.00  8.48           H
ATOM    734  NE2 HIS 7  49    -156.402 -96.997 624.876  1.00  8.48           N
ATOM    735  HN  HIS 7  49    -152.142 -98.011 627.394  1.00  8.48           H
ATOM    736  N   PHE 7  50    -152.501 -98.736 630.112  1.00  8.48           N
ATOM    737  CA  PHE 7  50    -152.346 -99.513 631.330  1.00  8.48           C
ATOM    738  C   PHE 7  50    -151.473 -98.773 632.345  1.00  8.48           C
ATOM    739  O   PHE 7  50    -151.782 -98.750 633.535  1.00  8.48           O
ATOM    740  HA  PHE 7  50    -153.342 -99.660 631.748  1.00  8.48           H
ATOM    741  CB  PHE 7  50    -151.657-100.822 630.941  1.00  8.48           C
ATOM    742 1HB  PHE 7  50    -152.209-101.282 630.120  1.00  8.48           H
ATOM    743 2HB  PHE 7  50    -150.658-100.598 630.567  1.00  8.48           H
ATOM    744  CG  PHE 7  50    -151.543-101.830 632.086  1.00  8.48           C
ATOM    745  HD1 PHE 7  50    -149.439-101.587 632.271  1.00  8.48           H
ATOM    746  CD1 PHE 7  50    -150.330-102.093 632.642  1.00  8.48           C
ATOM    747  HD2 PHE 7  50    -153.627-102.251 632.104  1.00  8.48           H
ATOM    748  CD2 PHE 7  50    -152.655-102.462 632.549  1.00  8.48           C
ATOM    749  CE1 PHE 7  50    -150.224-103.028 633.705  1.00  8.48           C
ATOM    750  HE1 PHE 7  50    -149.252-103.240 634.150  1.00  8.48           H
ATOM    751  CE2 PHE 7  50    -152.549-103.397 633.613  1.00  8.48           C
ATOM    752  HE2 PHE 7  50    -153.440-103.904 633.984  1.00  8.48           H
ATOM    753  CZ  PHE 7  50    -151.336-103.661 634.168  1.00  8.48           C
ATOM    754  HZ  PHE 7  50    -151.254-104.378 634.985  1.00  8.48           H
ATOM    755  HN  PHE 7  50    -151.821 -98.922 629.403  1.00  8.48           H
ATOM    756  N   LEU 7  51    -150.399 -98.186 631.837  1.00  8.48           N
ATOM    757  CA  LEU 7  51    -149.308 -97.751 632.693  1.00  8.48           C
ATOM    758  C   LEU 7  51    -149.737 -96.501 633.463  1.00  8.48           C
ATOM    759  O   LEU 7  51    -149.582 -96.434 634.681  1.00  8.48           O
ATOM    760  HA  LEU 7  51    -149.118 -98.550 633.410  1.00  8.48           H
ATOM    761  CB  LEU 7  51    -148.029 -97.562 631.875  1.00  8.48           C
ATOM    762 1HB  LEU 7  51    -148.211 -96.793 631.125  1.00  8.48           H
ATOM    763 2HB  LEU 7  51    -147.251 -97.183 632.538  1.00  8.48           H
ATOM    764  HG  LEU 7  51    -148.255 -99.158 630.469  1.00  8.48           H
ATOM    765  CG  LEU 7  51    -147.494 -98.809 631.168  1.00  8.48           C
ATOM    766  CD1 LEU 7  51    -146.244 -98.482 630.350  1.00  8.48           C
ATOM    767 1HD1 LEU 7  51    -146.488 -97.731 629.598  1.00  8.48           H
ATOM    768 2HD1 LEU 7  51    -145.468 -98.095 631.010  1.00  8.48           H
ATOM    769 3HD1 LEU 7  51    -145.885 -99.386 629.858  1.00  8.48           H
ATOM    770  CD2 LEU 7  51    -147.245 -99.942 632.167  1.00  8.48           C
ATOM    771 1HD2 LEU 7  51    -146.513 -99.619 632.907  1.00  8.48           H
ATOM    772 2HD2 LEU 7  51    -148.180-100.197 632.667  1.00  8.48           H
ATOM    773 3HD2 LEU 7  51    -146.866-100.816 631.638  1.00  8.48           H
ATOM    774  HN  LEU 7  51    -150.269 -98.006 630.862  1.00  8.48           H
ATOM    775  N   PRO 7  52    -150.281 -95.491 632.770  1.00  8.48           N
ATOM    776  CA  PRO 7  52    -150.476 -94.174 633.382  1.00  8.48           C
ATOM    777  C   PRO 7  52    -151.241 -94.256 634.693  1.00  8.48           C
ATOM    778  O   PRO 7  52    -150.801 -93.717 635.707  1.00  8.48           O
ATOM    779  HA  PRO 7  52    -149.512 -93.735 633.641  1.00  8.48           H
ATOM    780  CB  PRO 7  52    -151.250 -93.392 632.320  1.00  8.48           C
ATOM    781 1HB  PRO 7  52    -152.327 -93.474 632.467  1.00  8.48           H
ATOM    782 2HB  PRO 7  52    -151.006 -92.330 632.346  1.00  8.48           H
ATOM    783  CG  PRO 7  52    -150.809 -94.039 631.012  1.00  8.48           C
ATOM    784 1HG  PRO 7  52    -151.516 -93.844 630.206  1.00  8.48           H
ATOM    785 2HG  PRO 7  52    -149.846 -93.656 630.676  1.00  8.48           H
ATOM    786  CD  PRO 7  52    -150.743 -95.515 631.370  1.00  8.48           C
ATOM    787 1HD  PRO 7  52    -151.716 -95.998 631.278  1.00  8.48           H
ATOM    788 2HD  PRO 7  52    -150.058 -96.059 630.719  1.00  8.48           H
ATOM    789  N   PRO 7  53    -152.400 -94.928 634.704  1.00  8.48           N
ATOM    790  CA  PRO 7  53    -153.195 -95.042 635.929  1.00  8.48           C
ATOM    791  C   PRO 7  53    -152.380 -95.573 637.098  1.00  8.48           C
ATOM    792  O   PRO 7  53    -152.504 -95.083 638.219  1.00  8.48           O
ATOM    793  HA  PRO 7  53    -153.538 -94.057 636.246  1.00  8.48           H
ATOM    794  CB  PRO 7  53    -154.323 -96.000 635.542  1.00  8.48           C
ATOM    795 1HB  PRO 7  53    -154.067 -97.034 635.769  1.00  8.48           H
ATOM    796 2HB  PRO 7  53    -155.243 -95.775 636.081  1.00  8.48           H
ATOM    797  CG  PRO 7  53    -154.479 -95.774 634.043  1.00  8.48           C
ATOM    798 1HG  PRO 7  53    -154.982 -96.610 633.557  1.00  8.48           H
ATOM    799 2HG  PRO 7  53    -155.078 -94.889 633.827  1.00  8.48           H
ATOM    800  CD  PRO 7  53    -153.042 -95.620 633.571  1.00  8.48           C
ATOM    801 1HD  PRO 7  53    -152.575 -96.585 633.375  1.00  8.48           H
ATOM    802 2HD  PRO 7  53    -152.978 -95.045 632.648  1.00  8.48           H
ATOM    803  N   LEU 7  54    -151.561 -96.571 636.801  1.00  8.48           N
ATOM    804  CA  LEU 7  54    -150.823 -97.267 637.841  1.00  8.48           C
ATOM    805  C   LEU 7  54    -149.732 -96.345 638.391  1.00  8.48           C
ATOM    806  O   LEU 7  54    -149.521 -96.280 639.601  1.00  8.48           O
ATOM    807  HA  LEU 7  54    -151.524 -97.490 638.645  1.00  8.48           H
ATOM    808  CB  LEU 7  54    -150.293 -98.604 637.319  1.00  8.48           C
ATOM    809 1HB  LEU 7  54    -149.674 -98.409 636.442  1.00  8.48           H
ATOM    810 2HB  LEU 7  54    -149.641 -99.036 638.078  1.00  8.48           H
ATOM    811  HG  LEU 7  54    -152.001 -99.209 636.184  1.00  8.48           H
ATOM    812  CG  LEU 7  54    -151.350 -99.643 636.942  1.00  8.48           C
ATOM    813  CD1 LEU 7  54    -150.703-100.885 636.324  1.00  8.48           C
ATOM    814 1HD1 LEU 7  54    -150.156-100.600 635.425  1.00  8.48           H
ATOM    815 2HD1 LEU 7  54    -150.014-101.330 637.042  1.00  8.48           H
ATOM    816 3HD1 LEU 7  54    -151.476-101.607 636.066  1.00  8.48           H
ATOM    817  CD2 LEU 7  54    -152.228 -99.994 638.145  1.00  8.48           C
ATOM    818 1HD2 LEU 7  54    -151.606-100.401 638.942  1.00  8.48           H
ATOM    819 2HD2 LEU 7  54    -152.732 -99.095 638.500  1.00  8.48           H
ATOM    820 3HD2 LEU 7  54    -152.971-100.735 637.849  1.00  8.48           H
ATOM    821  HN  LEU 7  54    -151.398 -96.903 635.872  1.00  8.48           H
ATOM    822  N   TYR 7  55    -149.068 -95.656 637.475  1.00  8.48           N
ATOM    823  CA  TYR 7  55    -147.973 -94.777 637.849  1.00  8.48           C
ATOM    824  C   TYR 7  55    -148.468 -93.629 638.731  1.00  8.48           C
ATOM    825  O   TYR 7  55    -147.770 -93.201 639.649  1.00  8.48           O
ATOM    826  HA  TYR 7  55    -147.244 -95.365 638.407  1.00  8.48           H
ATOM    827  CB  TYR 7  55    -147.429 -94.201 636.540  1.00  8.48           C
ATOM    828 1HB  TYR 7  55    -148.264 -93.844 635.937  1.00  8.48           H
ATOM    829 2HB  TYR 7  55    -146.806 -93.335 636.767  1.00  8.48           H
ATOM    830  CG  TYR 7  55    -146.612 -95.196 635.714  1.00  8.48           C
ATOM    831  HD1 TYR 7  55    -146.804 -96.772 637.155  1.00  8.48           H
ATOM    832  CD1 TYR 7  55    -146.394 -96.473 636.190  1.00  8.48           C
ATOM    833  HD2 TYR 7  55    -146.264 -93.809 634.117  1.00  8.48           H
ATOM    834  CD2 TYR 7  55    -146.092 -94.817 634.493  1.00  8.48           C
ATOM    835  CE1 TYR 7  55    -145.625 -97.410 635.413  1.00  8.48           C
ATOM    836  HE1 TYR 7  55    -145.445 -98.422 635.777  1.00  8.48           H
ATOM    837  HE2 TYR 7  55    -144.908 -95.468 632.750  1.00  8.48           H
ATOM    838  CE2 TYR 7  55    -145.323 -95.754 633.716  1.00  8.48           C
ATOM    839  CZ  TYR 7  55    -145.128 -97.004 634.214  1.00  8.48           C
ATOM    840  OH  TYR 7  55    -144.401 -97.889 633.480  1.00  8.48           O
ATOM    841  HH  TYR 7  55    -143.921 -97.411 632.745  1.00  8.48           H
ATOM    842  HN  TYR 7  55    -149.266 -95.691 636.496  1.00  8.48           H
ATOM    843  N   TRP 7  56    -149.669 -93.163 638.421  1.00  8.48           N
ATOM    844  CA  TRP 7  56    -150.305 -92.137 639.230  1.00  8.48           C
ATOM    845  C   TRP 7  56    -150.624 -92.744 640.598  1.00  8.48           C
ATOM    846  O   TRP 7  56    -150.409 -92.107 641.629  1.00  8.48           O
ATOM    847  HA  TRP 7  56    -149.598 -91.315 639.343  1.00  8.48           H
ATOM    848  CB  TRP 7  56    -151.539 -91.570 638.526  1.00  8.48           C
ATOM    849 1HB  TRP 7  56    -152.043 -92.376 637.993  1.00  8.48           H
ATOM    850 2HB  TRP 7  56    -152.236 -91.200 639.277  1.00  8.48           H
ATOM    851  CG  TRP 7  56    -151.229 -90.442 637.540  1.00  8.48           C
ATOM    852  HD1 TRP 7  56    -151.791 -91.280 635.640  1.00  8.48           H
ATOM    853  CD1 TRP 7  56    -151.396 -90.439 636.210  1.00  8.48           C
ATOM    854  CD2 TRP 7  56    -150.689 -89.143 637.862  1.00  8.48           C
ATOM    855  NE1 TRP 7  56    -151.004 -89.239 635.654  1.00  8.48           N
ATOM    856  HE1 TRP 7  56    -151.034 -88.998 634.683  1.00  8.48           H
ATOM    857  CE2 TRP 7  56    -150.560 -88.425 636.690  1.00  8.48           C
ATOM    858  HE3 TRP 7  56    -150.413 -89.138 640.041  1.00  8.48           H
ATOM    859  CE3 TRP 7  56    -150.321 -88.592 639.102  1.00  8.48           C
ATOM    860  CZ2 TRP 7  56    -150.063 -87.118 636.642  1.00  8.48           C
ATOM    861  HZ2 TRP 7  56    -149.971 -86.572 635.703  1.00  8.48           H
ATOM    862  CZ3 TRP 7  56    -149.825 -87.285 639.037  1.00  8.48           C
ATOM    863  HZ3 TRP 7  56    -149.525 -86.810 639.972  1.00  8.48           H
ATOM    864  CH2 TRP 7  56    -149.690 -86.549 637.866  1.00  8.48           C
ATOM    865  HH2 TRP 7  56    -149.295 -85.533 637.900  1.00  8.48           H
ATOM    866  HN  TRP 7  56    -150.204 -93.474 637.636  1.00  8.48           H
ATOM    867  N   LEU 7  57    -151.131 -93.968 640.563  1.00  8.48           N
ATOM    868  CA  LEU 7  57    -151.501 -94.659 641.787  1.00  8.48           C
ATOM    869  C   LEU 7  57    -150.259 -94.836 642.663  1.00  8.48           C
ATOM    870  O   LEU 7  57    -150.273 -94.489 643.843  1.00  8.48           O
ATOM    871  HA  LEU 7  57    -152.211 -94.026 642.318  1.00  8.48           H
ATOM    872  CB  LEU 7  57    -152.217 -95.972 641.464  1.00  8.48           C
ATOM    873 1HB  LEU 7  57    -153.113 -95.742 640.887  1.00  8.48           H
ATOM    874 2HB  LEU 7  57    -151.569 -96.569 640.822  1.00  8.48           H
ATOM    875  HG  LEU 7  57    -151.742 -96.987 643.285  1.00  8.48           H
ATOM    876  CG  LEU 7  57    -152.625 -96.827 642.666  1.00  8.48           C
ATOM    877  CD1 LEU 7  57    -153.658 -96.100 643.530  1.00  8.48           C
ATOM    878 1HD1 LEU 7  57    -153.233 -95.165 643.894  1.00  8.48           H
ATOM    879 2HD1 LEU 7  57    -154.546 -95.889 642.934  1.00  8.48           H
ATOM    880 3HD1 LEU 7  57    -153.930 -96.730 644.377  1.00  8.48           H
ATOM    881  CD2 LEU 7  57    -153.119 -98.203 642.217  1.00  8.48           C
ATOM    882 1HD2 LEU 7  57    -153.983 -98.084 641.564  1.00  8.48           H
ATOM    883 2HD2 LEU 7  57    -152.323 -98.717 641.677  1.00  8.48           H
ATOM    884 3HD2 LEU 7  57    -153.402 -98.790 643.091  1.00  8.48           H
ATOM    885  HN  LEU 7  57    -151.289 -94.484 639.722  1.00  8.48           H
ATOM    886  N   VAL 7  58    -149.214 -95.375 642.052  1.00  8.48           N
ATOM    887  CA  VAL 7  58    -147.996 -95.682 642.782  1.00  8.48           C
ATOM    888  C   VAL 7  58    -147.400 -94.386 643.336  1.00  8.48           C
ATOM    889  O   VAL 7  58    -146.925 -94.353 644.471  1.00  8.48           O
ATOM    890  HA  VAL 7  58    -148.266 -96.329 643.616  1.00  8.48           H
ATOM    891  HB  VAL 7  58    -146.871 -95.861 640.977  1.00  8.48           H
ATOM    892  CB  VAL 7  58    -147.025 -96.449 641.882  1.00  8.48           C
ATOM    893  CG1 VAL 7  58    -145.668 -96.626 642.565  1.00  8.48           C
ATOM    894 1HG1 VAL 7  58    -145.241 -95.647 642.784  1.00  8.48           H
ATOM    895 2HG1 VAL 7  58    -145.797 -97.182 643.493  1.00  8.48           H
ATOM    896 3HG1 VAL 7  58    -144.997 -97.174 641.903  1.00  8.48           H
ATOM    897  CG2 VAL 7  58    -147.612 -97.801 641.470  1.00  8.48           C
ATOM    898 1HG2 VAL 7  58    -147.809 -98.398 642.361  1.00  8.48           H
ATOM    899 2HG2 VAL 7  58    -148.543 -97.642 640.925  1.00  8.48           H
ATOM    900 3HG2 VAL 7  58    -146.902 -98.326 640.831  1.00  8.48           H
ATOM    901  HN  VAL 7  58    -149.192 -95.602 641.078  1.00  8.48           H
ATOM    902  N   PHE 7  59    -147.443 -93.351 642.510  1.00  8.48           N
ATOM    903  CA  PHE 7  59    -146.952 -92.046 642.920  1.00  8.48           C
ATOM    904  C   PHE 7  59    -147.623 -91.590 644.217  1.00  8.48           C
ATOM    905  O   PHE 7  59    -146.945 -91.289 645.198  1.00  8.48           O
ATOM    906  HA  PHE 7  59    -145.879 -92.141 643.082  1.00  8.48           H
ATOM    907  CB  PHE 7  59    -147.309 -91.064 641.802  1.00  8.48           C
ATOM    908 1HB  PHE 7  59    -146.744 -91.326 640.907  1.00  8.48           H
ATOM    909 2HB  PHE 7  59    -148.365 -91.176 641.557  1.00  8.48           H
ATOM    910  CG  PHE 7  59    -147.034 -89.599 642.150  1.00  8.48           C
ATOM    911  HD1 PHE 7  59    -149.076 -89.034 641.979  1.00  8.48           H
ATOM    912  CD1 PHE 7  59    -148.059 -88.707 642.192  1.00  8.48           C
ATOM    913  HD2 PHE 7  59    -144.943 -89.906 642.381  1.00  8.48           H
ATOM    914  CD2 PHE 7  59    -145.764 -89.191 642.416  1.00  8.48           C
ATOM    915  CE1 PHE 7  59    -147.803 -87.347 642.515  1.00  8.48           C
ATOM    916  HE1 PHE 7  59    -148.625 -86.632 642.549  1.00  8.48           H
ATOM    917  CE2 PHE 7  59    -145.509 -87.831 642.739  1.00  8.48           C
ATOM    918  HE2 PHE 7  59    -144.491 -87.504 642.952  1.00  8.48           H
ATOM    919  CZ  PHE 7  59    -146.534 -86.939 642.781  1.00  8.48           C
ATOM    920  HZ  PHE 7  59    -146.338 -85.895 643.029  1.00  8.48           H
ATOM    921  HN  PHE 7  59    -147.805 -93.394 641.579  1.00  8.48           H
ATOM    922  N   ILE 7  60    -148.947 -91.553 644.179  1.00  8.48           N
ATOM    923  CA  ILE 7  60    -149.710 -90.963 645.266  1.00  8.48           C
ATOM    924  C   ILE 7  60    -149.447 -91.748 646.553  1.00  8.48           C
ATOM    925  O   ILE 7  60    -149.075 -91.168 647.572  1.00  8.48           O
ATOM    926  HA  ILE 7  60    -149.350 -89.944 645.403  1.00  8.48           H
ATOM    927  HB  ILE 7  60    -151.510 -91.847 644.521  1.00  8.48           H
ATOM    928  CB  ILE 7  60    -151.192 -90.873 644.893  1.00  8.48           C
ATOM    929  CG1 ILE 7  60    -151.413 -89.863 643.765  1.00  8.48           C
ATOM    930 1HG1 ILE 7  60    -151.283 -88.851 644.148  1.00  8.48           H
ATOM    931 2HG1 ILE 7  60    -150.661 -90.009 642.989  1.00  8.48           H
ATOM    932  CG2 ILE 7  60    -152.048 -90.557 646.121  1.00  8.48           C
ATOM    933 1HG2 ILE 7  60    -151.922 -91.344 646.865  1.00  8.48           H
ATOM    934 2HG2 ILE 7  60    -151.735 -89.603 646.546  1.00  8.48           H
ATOM    935 3HG2 ILE 7  60    -153.096 -90.499 645.828  1.00  8.48           H
ATOM    936  CD1 ILE 7  60    -152.811 -90.012 643.163  1.00  8.48           C
ATOM    937 1HD1 ILE 7  60    -152.928 -91.018 642.759  1.00  8.48           H
ATOM    938 2HD1 ILE 7  60    -153.560 -89.842 643.936  1.00  8.48           H
ATOM    939 3HD1 ILE 7  60    -152.942 -89.283 642.363  1.00  8.48           H
ATOM    940  HN  ILE 7  60    -149.496 -91.916 643.426  1.00  8.48           H
ATOM    941  N   VAL 7  61    -149.650 -93.054 646.464  1.00  8.48           N
ATOM    942  CA  VAL 7  61    -149.601 -93.901 647.644  1.00  8.48           C
ATOM    943  C   VAL 7  61    -148.169 -93.940 648.179  1.00  8.48           C
ATOM    944  O   VAL 7  61    -147.954 -93.907 649.390  1.00  8.48           O
ATOM    945  HA  VAL 7  61    -150.246 -93.451 648.399  1.00  8.48           H
ATOM    946  HB  VAL 7  61    -149.532 -95.721 646.531  1.00  8.48           H
ATOM    947  CB  VAL 7  61    -150.154 -95.289 647.314  1.00  8.48           C
ATOM    948  CG1 VAL 7  61    -150.082 -96.211 648.533  1.00  8.48           C
ATOM    949 1HG1 VAL 7  61    -149.044 -96.314 648.850  1.00  8.48           H
ATOM    950 2HG1 VAL 7  61    -150.669 -95.785 649.347  1.00  8.48           H
ATOM    951 3HG1 VAL 7  61    -150.482 -97.191 648.272  1.00  8.48           H
ATOM    952  CG2 VAL 7  61    -151.585 -95.197 646.781  1.00  8.48           C
ATOM    953 1HG2 VAL 7  61    -152.225 -94.735 647.533  1.00  8.48           H
ATOM    954 2HG2 VAL 7  61    -151.596 -94.592 645.874  1.00  8.48           H
ATOM    955 3HG2 VAL 7  61    -151.954 -96.197 646.555  1.00  8.48           H
ATOM    956  HN  VAL 7  61    -149.845 -93.533 645.608  1.00  8.48           H
ATOM    957  N   GLY 7  62    -147.225 -94.009 647.251  1.00  8.48           N
ATOM    958  CA  GLY 7  62    -145.821 -94.089 647.616  1.00  8.48           C
ATOM    959  C   GLY 7  62    -145.364 -92.810 648.320  1.00  8.48           C
ATOM    960  O   GLY 7  62    -144.647 -92.869 649.318  1.00  8.48           O
ATOM    961 1HA  GLY 7  62    -145.660 -94.946 648.270  1.00  8.48           H
ATOM    962 2HA  GLY 7  62    -145.218 -94.252 646.723  1.00  8.48           H
ATOM    963  HN  GLY 7  62    -147.407 -94.012 646.268  1.00  8.48           H
ATOM    964  N   ALA 7  63    -145.798 -91.684 647.773  1.00  8.48           N
ATOM    965  CA  ALA 7  63    -145.366 -90.392 648.278  1.00  8.48           C
ATOM    966  C   ALA 7  63    -145.863 -90.218 649.715  1.00  8.48           C
ATOM    967  O   ALA 7  63    -145.097 -89.840 650.599  1.00  8.48           O
ATOM    968  HA  ALA 7  63    -144.276 -90.382 648.276  1.00  8.48           H
ATOM    969  CB  ALA 7  63    -145.871 -89.286 647.349  1.00  8.48           C
ATOM    970 1HB  ALA 7  63    -145.467 -89.438 646.349  1.00  8.48           H
ATOM    971 2HB  ALA 7  63    -146.960 -89.314 647.309  1.00  8.48           H
ATOM    972 3HB  ALA 7  63    -145.547 -88.317 647.728  1.00  8.48           H
ATOM    973  HN  ALA 7  63    -146.432 -91.646 647.000  1.00  8.48           H
ATOM    974  N   LEU 7  64    -147.143 -90.504 649.903  1.00  8.48           N
ATOM    975  CA  LEU 7  64    -147.758 -90.360 651.212  1.00  8.48           C
ATOM    976  C   LEU 7  64    -147.051 -91.283 652.206  1.00  8.48           C
ATOM    977  O   LEU 7  64    -146.733 -90.872 653.322  1.00  8.48           O
ATOM    978  HA  LEU 7  64    -147.608 -89.329 651.531  1.00  8.48           H
ATOM    979  CB  LEU 7  64    -149.267 -90.592 651.123  1.00  8.48           C
ATOM    980 1HB  LEU 7  64    -149.439 -91.558 650.649  1.00  8.48           H
ATOM    981 2HB  LEU 7  64    -149.664 -90.660 652.136  1.00  8.48           H
ATOM    982  HG  LEU 7  64    -149.618 -89.411 649.375  1.00  8.48           H
ATOM    983  CG  LEU 7  64    -150.066 -89.532 650.362  1.00  8.48           C
ATOM    984  CD1 LEU 7  64    -151.513 -89.983 650.150  1.00  8.48           C
ATOM    985 1HD1 LEU 7  64    -151.524 -90.909 649.575  1.00  8.48           H
ATOM    986 2HD1 LEU 7  64    -151.987 -90.150 651.117  1.00  8.48           H
ATOM    987 3HD1 LEU 7  64    -152.058 -89.211 649.607  1.00  8.48           H
ATOM    988  CD2 LEU 7  64    -149.985 -88.176 651.065  1.00  8.48           C
ATOM    989 1HD2 LEU 7  64    -150.392 -88.263 652.072  1.00  8.48           H
ATOM    990 2HD2 LEU 7  64    -148.944 -87.856 651.120  1.00  8.48           H
ATOM    991 3HD2 LEU 7  64    -150.561 -87.440 650.503  1.00  8.48           H
ATOM    992  HN  LEU 7  64    -147.756 -90.827 649.181  1.00  8.48           H
ATOM    993  N   GLY 7  65    -146.824 -92.512 651.766  1.00  8.48           N
ATOM    994  CA  GLY 7  65    -146.271 -93.530 652.642  1.00  8.48           C
ATOM    995  C   GLY 7  65    -144.878 -93.133 653.134  1.00  8.48           C
ATOM    996  O   GLY 7  65    -144.615 -93.135 654.336  1.00  8.48           O
ATOM    997 1HA  GLY 7  65    -146.933 -93.679 653.496  1.00  8.48           H
ATOM    998 2HA  GLY 7  65    -146.216 -94.481 652.112  1.00  8.48           H
ATOM    999  HN  GLY 7  65    -147.011 -92.815 650.832  1.00  8.48           H
ATOM   1000  N   ASN 7  66    -144.020 -92.802 652.179  1.00  8.48           N
ATOM   1001  CA  ASN 7  66    -142.615 -92.584 652.478  1.00  8.48           C
ATOM   1002  C   ASN 7  66    -142.456 -91.255 653.218  1.00  8.48           C
ATOM   1003  O   ASN 7  66    -141.600 -91.125 654.091  1.00  8.48           O
ATOM   1004  HA  ASN 7  66    -142.315 -93.438 653.085  1.00  8.48           H
ATOM   1005  CB  ASN 7  66    -141.784 -92.513 651.195  1.00  8.48           C
ATOM   1006 1HB  ASN 7  66    -142.287 -91.877 650.467  1.00  8.48           H
ATOM   1007 2HB  ASN 7  66    -140.819 -92.053 651.408  1.00  8.48           H
ATOM   1008  CG  ASN 7  66    -141.571 -93.907 650.602  1.00  8.48           C
ATOM   1009  OD1 ASN 7  66    -140.881 -94.747 651.157  1.00  8.48           O
ATOM   1010  ND2 ASN 7  66    -142.200 -94.106 649.447  1.00  8.48           N
ATOM   1011 1HD2 ASN 7  66    -142.750 -93.374 649.046  1.00  8.48           H
ATOM   1012 2HD2 ASN 7  66    -142.122 -94.987 648.981  1.00  8.48           H
ATOM   1013  HN  ASN 7  66    -144.272 -92.684 651.219  1.00  8.48           H
ATOM   1014  N   SER 7  67    -143.295 -90.300 652.842  1.00  8.48           N
ATOM   1015  CA  SER 7  67    -143.316 -89.013 653.516  1.00  8.48           C
ATOM   1016  C   SER 7  67    -143.637 -89.205 655.000  1.00  8.48           C
ATOM   1017  O   SER 7  67    -143.089 -88.508 655.852  1.00  8.48           O
ATOM   1018  HA  SER 7  67    -142.312 -88.606 653.392  1.00  8.48           H
ATOM   1019  CB  SER 7  67    -144.332 -88.069 652.870  1.00  8.48           C
ATOM   1020 1HB  SER 7  67    -145.327 -88.509 652.935  1.00  8.48           H
ATOM   1021 2HB  SER 7  67    -144.360 -87.132 653.426  1.00  8.48           H
ATOM   1022  HG  SER 7  67    -144.615 -88.338 650.907  1.00  8.48           H
ATOM   1023  OG  SER 7  67    -144.020 -87.802 651.506  1.00  8.48           O
ATOM   1024  HN  SER 7  67    -143.951 -90.396 652.093  1.00  8.48           H
ATOM   1025  N   LEU 7  68    -144.525 -90.152 655.262  1.00  8.48           N
ATOM   1026  CA  LEU 7  68    -144.921 -90.449 656.629  1.00  8.48           C
ATOM   1027  C   LEU 7  68    -143.726 -91.032 657.386  1.00  8.48           C
ATOM   1028  O   LEU 7  68    -143.517 -90.721 658.557  1.00  8.48           O
ATOM   1029  HA  LEU 7  68    -145.202 -89.507 657.100  1.00  8.48           H
ATOM   1030  CB  LEU 7  68    -146.158 -91.350 656.645  1.00  8.48           C
ATOM   1031 1HB  LEU 7  68    -146.949 -90.857 656.081  1.00  8.48           H
ATOM   1032 2HB  LEU 7  68    -145.917 -92.273 656.117  1.00  8.48           H
ATOM   1033  HG  LEU 7  68    -145.895 -92.153 658.609  1.00  8.48           H
ATOM   1034  CG  LEU 7  68    -146.705 -91.713 658.026  1.00  8.48           C
ATOM   1035  CD1 LEU 7  68    -147.175 -90.465 658.776  1.00  8.48           C
ATOM   1036 1HD1 LEU 7  68    -146.337 -89.779 658.901  1.00  8.48           H
ATOM   1037 2HD1 LEU 7  68    -147.964 -89.975 658.205  1.00  8.48           H
ATOM   1038 3HD1 LEU 7  68    -147.559 -90.752 659.755  1.00  8.48           H
ATOM   1039  CD2 LEU 7  68    -147.809 -92.767 657.919  1.00  8.48           C
ATOM   1040 1HD2 LEU 7  68    -148.625 -92.378 657.311  1.00  8.48           H
ATOM   1041 2HD2 LEU 7  68    -147.407 -93.668 657.454  1.00  8.48           H
ATOM   1042 3HD2 LEU 7  68    -148.180 -93.008 658.916  1.00  8.48           H
ATOM   1043  HN  LEU 7  68    -144.971 -90.711 654.563  1.00  8.48           H
ATOM   1044  N   VAL 7  69    -142.973 -91.868 656.686  1.00  8.48           N
ATOM   1045  CA  VAL 7  69    -141.818 -92.515 657.284  1.00  8.48           C
ATOM   1046  C   VAL 7  69    -140.832 -91.449 657.764  1.00  8.48           C
ATOM   1047  O   VAL 7  69    -140.342 -91.513 658.890  1.00  8.48           O
ATOM   1048  HA  VAL 7  69    -142.169 -93.082 658.147  1.00  8.48           H
ATOM   1049  HB  VAL 7  69    -141.000 -92.963 655.365  1.00  8.48           H
ATOM   1050  CB  VAL 7  69    -141.198 -93.501 656.292  1.00  8.48           C
ATOM   1051  CG1 VAL 7  69    -139.865 -94.040 656.816  1.00  8.48           C
ATOM   1052 1HG1 VAL 7  69    -139.172 -93.213 656.966  1.00  8.48           H
ATOM   1053 2HG1 VAL 7  69    -140.029 -94.555 657.763  1.00  8.48           H
ATOM   1054 3HG1 VAL 7  69    -139.446 -94.738 656.091  1.00  8.48           H
ATOM   1055  CG2 VAL 7  69    -142.166 -94.643 655.975  1.00  8.48           C
ATOM   1056 1HG2 VAL 7  69    -142.409 -95.178 656.893  1.00  8.48           H
ATOM   1057 2HG2 VAL 7  69    -143.078 -94.235 655.539  1.00  8.48           H
ATOM   1058 3HG2 VAL 7  69    -141.699 -95.328 655.267  1.00  8.48           H
ATOM   1059  HN  VAL 7  69    -143.140 -92.103 655.728  1.00  8.48           H
ATOM   1060  N   ILE 7  70    -140.570 -90.493 656.885  1.00  8.48           N
ATOM   1061  CA  ILE 7  70    -139.616 -89.439 657.187  1.00  8.48           C
ATOM   1062  C   ILE 7  70    -140.127 -88.620 658.374  1.00  8.48           C
ATOM   1063  O   ILE 7  70    -139.358 -88.267 659.267  1.00  8.48           O
ATOM   1064  HA  ILE 7  70    -138.680 -89.918 657.476  1.00  8.48           H
ATOM   1065  HB  ILE 7  70    -140.281 -88.258 655.532  1.00  8.48           H
ATOM   1066  CB  ILE 7  70    -139.330 -88.601 655.939  1.00  8.48           C
ATOM   1067  CG1 ILE 7  70    -138.653 -89.444 654.856  1.00  8.48           C
ATOM   1068 1HG1 ILE 7  70    -137.712 -89.842 655.236  1.00  8.48           H
ATOM   1069 2HG1 ILE 7  70    -139.283 -90.298 654.608  1.00  8.48           H
ATOM   1070  CG2 ILE 7  70    -138.513 -87.356 656.290  1.00  8.48           C
ATOM   1071 1HG2 ILE 7  70    -139.070 -86.745 657.001  1.00  8.48           H
ATOM   1072 2HG2 ILE 7  70    -137.564 -87.657 656.734  1.00  8.48           H
ATOM   1073 3HG2 ILE 7  70    -138.324 -86.779 655.385  1.00  8.48           H
ATOM   1074  CD1 ILE 7  70    -138.391 -88.614 653.598  1.00  8.48           C
ATOM   1075 1HD1 ILE 7  70    -139.337 -88.237 653.208  1.00  8.48           H
ATOM   1076 2HD1 ILE 7  70    -137.741 -87.775 653.846  1.00  8.48           H
ATOM   1077 3HD1 ILE 7  70    -137.910 -89.237 652.845  1.00  8.48           H
ATOM   1078  HN  ILE 7  70    -140.995 -90.432 655.982  1.00  8.48           H
ATOM   1079  N   LEU 7  71    -141.422 -88.340 658.345  1.00  8.48           N
ATOM   1080  CA  LEU 7  71    -142.027 -87.489 659.356  1.00  8.48           C
ATOM   1081  C   LEU 7  71    -141.917 -88.170 660.721  1.00  8.48           C
ATOM   1082  O   LEU 7  71    -141.568 -87.530 661.712  1.00  8.48           O
ATOM   1083  HA  LEU 7  71    -141.456 -86.561 659.385  1.00  8.48           H
ATOM   1084  CB  LEU 7  71    -143.460 -87.127 658.963  1.00  8.48           C
ATOM   1085 1HB  LEU 7  71    -143.476 -86.890 657.899  1.00  8.48           H
ATOM   1086 2HB  LEU 7  71    -144.088 -88.007 659.103  1.00  8.48           H
ATOM   1087  HG  LEU 7  71    -143.331 -85.188 659.857  1.00  8.48           H
ATOM   1088  CG  LEU 7  71    -144.090 -85.959 659.726  1.00  8.48           C
ATOM   1089  CD1 LEU 7  71    -145.234 -85.335 658.925  1.00  8.48           C
ATOM   1090 1HD1 LEU 7  71    -144.852 -84.965 657.973  1.00  8.48           H
ATOM   1091 2HD1 LEU 7  71    -146.002 -86.086 658.741  1.00  8.48           H
ATOM   1092 3HD1 LEU 7  71    -145.664 -84.507 659.490  1.00  8.48           H
ATOM   1093  CD2 LEU 7  71    -144.538 -86.395 661.122  1.00  8.48           C
ATOM   1094 1HD2 LEU 7  71    -145.275 -87.193 661.034  1.00  8.48           H
ATOM   1095 2HD2 LEU 7  71    -143.677 -86.756 661.684  1.00  8.48           H
ATOM   1096 3HD2 LEU 7  71    -144.982 -85.546 661.642  1.00  8.48           H
ATOM   1097  HN  LEU 7  71    -142.053 -88.684 657.649  1.00  8.48           H
ATOM   1098  N   VAL 7  72    -142.221 -89.460 660.730  1.00  8.48           N
ATOM   1099  CA  VAL 7  72    -142.178 -90.230 661.961  1.00  8.48           C
ATOM   1100  C   VAL 7  72    -140.753 -90.215 662.519  1.00  8.48           C
ATOM   1101  O   VAL 7  72    -140.557 -90.094 663.727  1.00  8.48           O
ATOM   1102  HA  VAL 7  72    -142.840 -89.743 662.677  1.00  8.48           H
ATOM   1103  HB  VAL 7  72    -142.149 -92.069 660.878  1.00  8.48           H
ATOM   1104  CB  VAL 7  72    -142.707 -91.644 661.713  1.00  8.48           C
ATOM   1105  CG1 VAL 7  72    -142.480 -92.537 662.934  1.00  8.48           C
ATOM   1106 1HG1 VAL 7  72    -141.413 -92.596 663.147  1.00  8.48           H
ATOM   1107 2HG1 VAL 7  72    -143.000 -92.116 663.794  1.00  8.48           H
ATOM   1108 3HG1 VAL 7  72    -142.865 -93.537 662.730  1.00  8.48           H
ATOM   1109  CG2 VAL 7  72    -144.186 -91.615 661.322  1.00  8.48           C
ATOM   1110 1HG2 VAL 7  72    -144.766 -91.162 662.126  1.00  8.48           H
ATOM   1111 2HG2 VAL 7  72    -144.310 -91.030 660.411  1.00  8.48           H
ATOM   1112 3HG2 VAL 7  72    -144.537 -92.633 661.151  1.00  8.48           H
ATOM   1113  HN  VAL 7  72    -142.492 -89.976 659.918  1.00  8.48           H
ATOM   1114  N   TYR 7  73    -139.796 -90.338 661.611  1.00  8.48           N
ATOM   1115  CA  TYR 7  73    -138.395 -90.341 661.997  1.00  8.48           C
ATOM   1116  C   TYR 7  73    -138.007 -89.019 662.662  1.00  8.48           C
ATOM   1117  O   TYR 7  73    -137.264 -89.007 663.642  1.00  8.48           O
ATOM   1118  HA  TYR 7  73    -138.243 -91.154 662.707  1.00  8.48           H
ATOM   1119  CB  TYR 7  73    -137.600 -90.499 660.699  1.00  8.48           C
ATOM   1120 1HB  TYR 7  73    -137.922 -91.411 660.197  1.00  8.48           H
ATOM   1121 2HB  TYR 7  73    -137.840 -89.668 660.035  1.00  8.48           H
ATOM   1122  CG  TYR 7  73    -136.085 -90.552 660.900  1.00  8.48           C
ATOM   1123  HD1 TYR 7  73    -135.865 -88.419 660.912  1.00  8.48           H
ATOM   1124  CD1 TYR 7  73    -135.359 -89.381 660.987  1.00  8.48           C
ATOM   1125  HD2 TYR 7  73    -136.016 -92.695 660.926  1.00  8.48           H
ATOM   1126  CD2 TYR 7  73    -135.443 -91.770 660.995  1.00  8.48           C
ATOM   1127  CE1 TYR 7  73    -133.932 -89.431 661.176  1.00  8.48           C
ATOM   1128  HE1 TYR 7  73    -133.347 -88.514 661.246  1.00  8.48           H
ATOM   1129  HE2 TYR 7  73    -133.497 -92.775 661.260  1.00  8.48           H
ATOM   1130  CE2 TYR 7  73    -134.017 -91.820 661.184  1.00  8.48           C
ATOM   1131  CZ  TYR 7  73    -133.331 -90.648 661.265  1.00  8.48           C
ATOM   1132  OH  TYR 7  73    -131.984 -90.695 661.444  1.00  8.48           O
ATOM   1133  HH  TYR 7  73    -131.698 -91.632 661.645  1.00  8.48           H
ATOM   1134  HN  TYR 7  73    -139.964 -90.435 660.630  1.00  8.48           H
ATOM   1135  N   TRP 7  74    -138.526 -87.937 662.101  1.00  8.48           N
ATOM   1136  CA  TRP 7  74    -138.129 -86.607 662.532  1.00  8.48           C
ATOM   1137  C   TRP 7  74    -138.685 -86.380 663.939  1.00  8.48           C
ATOM   1138  O   TRP 7  74    -137.933 -86.091 664.868  1.00  8.48           O
ATOM   1139  HA  TRP 7  74    -137.040 -86.575 662.552  1.00  8.48           H
ATOM   1140  CB  TRP 7  74    -138.588 -85.546 661.529  1.00  8.48           C
ATOM   1141 1HB  TRP 7  74    -138.409 -85.915 660.519  1.00  8.48           H
ATOM   1142 2HB  TRP 7  74    -139.663 -85.405 661.631  1.00  8.48           H
ATOM   1143  CG  TRP 7  74    -137.892 -84.193 661.693  1.00  8.48           C
ATOM   1144  HD1 TRP 7  74    -138.716 -83.435 663.530  1.00  8.48           H
ATOM   1145  CD1 TRP 7  74    -138.046 -83.301 662.681  1.00  8.48           C
ATOM   1146  CD2 TRP 7  74    -136.922 -83.611 660.797  1.00  8.48           C
ATOM   1147  NE1 TRP 7  74    -137.248 -82.191 662.488  1.00  8.48           N
ATOM   1148  HE1 TRP 7  74    -137.189 -81.394 663.089  1.00  8.48           H
ATOM   1149  CE2 TRP 7  74    -136.544 -82.386 661.306  1.00  8.48           C
ATOM   1150  HE3 TRP 7  74    -136.665 -85.068 659.173  1.00  8.48           H
ATOM   1151  CE3 TRP 7  74    -136.382 -84.104 659.596  1.00  8.48           C
ATOM   1152  CZ2 TRP 7  74    -135.610 -81.551 660.681  1.00  8.48           C
ATOM   1153  HZ2 TRP 7  74    -135.327 -80.587 661.104  1.00  8.48           H
ATOM   1154  CZ3 TRP 7  74    -135.451 -83.257 658.983  1.00  8.48           C
ATOM   1155  HZ3 TRP 7  74    -135.001 -83.591 658.048  1.00  8.48           H
ATOM   1156  CH2 TRP 7  74    -135.059 -82.021 659.483  1.00  8.48           C
ATOM   1157  HH2 TRP 7  74    -134.326 -81.420 658.944  1.00  8.48           H
ATOM   1158  HN  TRP 7  74    -139.205 -87.958 661.367  1.00  8.48           H
ATOM   1159  N   TYR 7  75    -139.998 -86.518 664.051  1.00  8.48           N
ATOM   1160  CA  TYR 7  75    -140.699 -86.069 665.242  1.00  8.48           C
ATOM   1161  C   TYR 7  75    -140.510 -87.056 666.395  1.00  8.48           C
ATOM   1162  O   TYR 7  75    -140.751 -86.718 667.552  1.00  8.48           O
ATOM   1163  HA  TYR 7  75    -140.287 -85.102 665.530  1.00  8.48           H
ATOM   1164  CB  TYR 7  75    -142.181 -86.020 664.865  1.00  8.48           C
ATOM   1165 1HB  TYR 7  75    -142.416 -86.884 664.244  1.00  8.48           H
ATOM   1166 2HB  TYR 7  75    -142.779 -86.108 665.772  1.00  8.48           H
ATOM   1167  CG  TYR 7  75    -142.593 -84.748 664.122  1.00  8.48           C
ATOM   1168  HD1 TYR 7  75    -143.030 -83.665 665.919  1.00  8.48           H
ATOM   1169  CD1 TYR 7  75    -143.001 -83.636 664.830  1.00  8.48           C
ATOM   1170  HD2 TYR 7  75    -142.234 -85.591 662.183  1.00  8.48           H
ATOM   1171  CD2 TYR 7  75    -142.556 -84.713 662.743  1.00  8.48           C
ATOM   1172  CE1 TYR 7  75    -143.389 -82.439 664.130  1.00  8.48           C
ATOM   1173  HE1 TYR 7  75    -143.714 -81.554 664.678  1.00  8.48           H
ATOM   1174  HE2 TYR 7  75    -142.920 -83.473 660.954  1.00  8.48           H
ATOM   1175  CE2 TYR 7  75    -142.944 -83.515 662.043  1.00  8.48           C
ATOM   1176  CZ  TYR 7  75    -143.341 -82.438 662.771  1.00  8.48           C
ATOM   1177  OH  TYR 7  75    -143.707 -81.307 662.110  1.00  8.48           O
ATOM   1178  HH  TYR 7  75    -143.616 -81.442 661.124  1.00  8.48           H
ATOM   1179  HN  TYR 7  75    -140.579 -86.929 663.348  1.00  8.48           H
ATOM   1180  N   CYS 7  76    -140.080 -88.258 666.038  1.00  8.48           N
ATOM   1181  CA  CYS 7  76    -139.826 -89.287 667.032  1.00  8.48           C
ATOM   1182  C   CYS 7  76    -138.548 -88.920 667.788  1.00  8.48           C
ATOM   1183  O   CYS 7  76    -137.448 -89.034 667.249  1.00  8.48           O
ATOM   1184  HA  CYS 7  76    -140.685 -89.293 667.703  1.00  8.48           H
ATOM   1185  CB  CYS 7  76    -139.734 -90.676 666.397  1.00  8.48           C
ATOM   1186 1HB  CYS 7  76    -140.647 -90.892 665.843  1.00  8.48           H
ATOM   1187 2HB  CYS 7  76    -138.912 -90.704 665.682  1.00  8.48           H
ATOM   1188  HG  CYS 7  76    -140.690 -91.839 668.230  1.00  8.48           H
ATOM   1189  SG  CYS 7  76    -139.477 -91.941 667.694  1.00  8.48           S
ATOM   1190  HN  CYS 7  76    -139.905 -88.531 665.093  1.00  8.48           H
ATOM   1191  N   THR 7  77    -138.734 -88.486 669.026  1.00  8.48           N
ATOM   1192  CA  THR 7  77    -137.611 -88.085 669.856  1.00  8.48           C
ATOM   1193  C   THR 7  77    -136.831 -89.313 670.329  1.00  8.48           C
ATOM   1194  O   THR 7  77    -135.932 -89.200 671.160  1.00  8.48           O
ATOM   1195  HA  THR 7  77    -136.931 -87.488 669.249  1.00  8.48           H
ATOM   1196  HB  THR 7  77    -137.352 -86.936 671.682  1.00  8.48           H
ATOM   1197  CB  THR 7  77    -138.153 -87.231 671.004  1.00  8.48           C
ATOM   1198  OG1 THR 7  77    -139.181 -88.033 671.579  1.00  8.48           O
ATOM   1199  HG1 THR 7  77    -139.438 -87.670 672.474  1.00  8.48           H
ATOM   1200  CG2 THR 7  77    -138.887 -85.982 670.510  1.00  8.48           C
ATOM   1201 1HG2 THR 7  77    -139.730 -86.280 669.886  1.00  8.48           H
ATOM   1202 2HG2 THR 7  77    -138.203 -85.366 669.926  1.00  8.48           H
ATOM   1203 3HG2 THR 7  77    -139.251 -85.412 671.365  1.00  8.48           H
ATOM   1204  HN  THR 7  77    -139.631 -88.407 669.462  1.00  8.48           H
ATOM   1205  N   ARG 7  78    -137.204 -90.459 669.778  1.00  8.48           N
ATOM   1206  CA  ARG 7  78    -136.553 -91.708 670.135  1.00  8.48           C
ATOM   1207  C   ARG 7  78    -135.115 -91.724 669.614  1.00  8.48           C
ATOM   1208  O   ARG 7  78    -134.842 -91.239 668.517  1.00  8.48           O
ATOM   1209  HA  ARG 7  78    -136.576 -91.733 671.224  1.00  8.48           H
ATOM   1210  CB  ARG 7  78    -137.310 -92.908 669.560  1.00  8.48           C
ATOM   1211 1HB  ARG 7  78    -137.162 -93.776 670.202  1.00  8.48           H
ATOM   1212 2HB  ARG 7  78    -138.379 -92.697 669.551  1.00  8.48           H
ATOM   1213  CG  ARG 7  78    -136.835 -93.227 668.141  1.00  8.48           C
ATOM   1214 1HG  ARG 7  78    -136.863 -92.323 667.533  1.00  8.48           H
ATOM   1215 2HG  ARG 7  78    -135.798 -93.561 668.168  1.00  8.48           H
ATOM   1216  CD  ARG 7  78    -137.709 -94.308 667.501  1.00  8.48           C
ATOM   1217 1HD  ARG 7  78    -138.315 -94.796 668.264  1.00  8.48           H
ATOM   1218 2HD  ARG 7  78    -138.398 -93.855 666.788  1.00  8.48           H
ATOM   1219  NE  ARG 7  78    -136.858 -95.306 666.817  1.00  8.48           N
ATOM   1220  HE  ARG 7  78    -135.871 -95.267 666.972  1.00  8.48           H
ATOM   1221  CZ  ARG 7  78    -137.328 -96.261 666.002  1.00  8.48           C
ATOM   1222  NH1 ARG 7  78    -138.641 -96.362 665.758  1.00  8.48           N
ATOM   1223 1HH1 ARG 7  78    -139.280 -95.721 666.186  1.00  8.48           H
ATOM   1224 2HH1 ARG 7  78    -138.984 -97.077 665.149  1.00  8.48           H
ATOM   1225  NH2 ARG 7  78    -136.463 -97.114 665.435  1.00  8.48           N
ATOM   1226 1HH2 ARG 7  78    -136.798 -97.832 664.824  1.00  8.48           H
ATOM   1227 2HH2 ARG 7  78    -135.485 -97.032 665.622  1.00  8.48           H
ATOM   1228  HN  ARG 7  78    -137.935 -90.542 669.100  1.00  8.48           H
ATOM   1229  N   VAL 7  79    -134.232 -92.288 670.425  1.00  8.48           N
ATOM   1230  CA  VAL 7  79    -132.881 -92.579 669.976  1.00  8.48           C
ATOM   1231  C   VAL 7  79    -132.943 -93.436 668.710  1.00  8.48           C
ATOM   1232  O   VAL 7  79    -133.619 -94.464 668.685  1.00  8.48           O
ATOM   1233  HA  VAL 7  79    -132.404 -91.629 669.733  1.00  8.48           H
ATOM   1234  HB  VAL 7  79    -132.476 -94.242 671.251  1.00  8.48           H
ATOM   1235  CB  VAL 7  79    -132.084 -93.235 671.105  1.00  8.48           C
ATOM   1236  CG1 VAL 7  79    -130.605 -93.357 670.732  1.00  8.48           C
ATOM   1237 1HG1 VAL 7  79    -130.505 -93.966 669.834  1.00  8.48           H
ATOM   1238 2HG1 VAL 7  79    -130.194 -92.365 670.546  1.00  8.48           H
ATOM   1239 3HG1 VAL 7  79    -130.061 -93.827 671.552  1.00  8.48           H
ATOM   1240  CG2 VAL 7  79    -132.258 -92.468 672.417  1.00  8.48           C
ATOM   1241 1HG2 VAL 7  79    -131.904 -91.445 672.289  1.00  8.48           H
ATOM   1242 2HG2 VAL 7  79    -133.312 -92.457 672.694  1.00  8.48           H
ATOM   1243 3HG2 VAL 7  79    -131.680 -92.956 673.202  1.00  8.48           H
ATOM   1244  HN  VAL 7  79    -134.426 -92.544 671.372  1.00  8.48           H
ATOM   1245  N   LYS 7  80    -132.228 -92.983 667.691  1.00  8.48           N
ATOM   1246  CA  LYS 7  80    -132.260 -93.649 666.400  1.00  8.48           C
ATOM   1247  C   LYS 7  80    -131.521 -94.985 666.502  1.00  8.48           C
ATOM   1248  O   LYS 7  80    -130.896 -95.276 667.520  1.00  8.48           O
ATOM   1249  HA  LYS 7  80    -133.304 -93.849 666.161  1.00  8.48           H
ATOM   1250  CB  LYS 7  80    -131.714 -92.726 665.308  1.00  8.48           C
ATOM   1251 1HB  LYS 7  80    -130.626 -92.695 665.363  1.00  8.48           H
ATOM   1252 2HB  LYS 7  80    -131.972 -93.126 664.327  1.00  8.48           H
ATOM   1253  CG  LYS 7  80    -132.279 -91.311 665.453  1.00  8.48           C
ATOM   1254 1HG  LYS 7  80    -131.976 -90.892 666.412  1.00  8.48           H
ATOM   1255 2HG  LYS 7  80    -131.861 -90.668 664.678  1.00  8.48           H
ATOM   1256  CD  LYS 7  80    -133.805 -91.317 665.351  1.00  8.48           C
ATOM   1257 1HD  LYS 7  80    -134.108 -91.734 664.390  1.00  8.48           H
ATOM   1258 2HD  LYS 7  80    -134.223 -91.962 666.124  1.00  8.48           H
ATOM   1259  CE  LYS 7  80    -134.370 -89.903 665.499  1.00  8.48           C
ATOM   1260 1HE  LYS 7  80    -133.999 -89.451 666.419  1.00  8.48           H
ATOM   1261 2HE  LYS 7  80    -134.023 -89.278 664.676  1.00  8.48           H
ATOM   1262  NZ  LYS 7  80    -135.849 -89.934 665.516  1.00  8.48           N
ATOM   1263 1HZ  LYS 7  80    -136.207 -88.987 665.577  1.00  8.48           H
ATOM   1264 2HZ  LYS 7  80    -136.188 -90.369 664.664  1.00  8.48           H
ATOM   1265 3HZ  LYS 7  80    -136.167 -90.468 666.317  1.00  8.48           H
ATOM   1266  HN  LYS 7  80    -131.637 -92.178 667.737  1.00  8.48           H
ATOM   1267  N   THR 7  81    -131.619 -95.761 665.432  1.00  8.48           N
ATOM   1268  CA  THR 7  81    -130.772 -96.931 665.278  1.00  8.48           C
ATOM   1269  C   THR 7  81    -130.140 -96.952 663.884  1.00  8.48           C
ATOM   1270  O   THR 7  81    -130.520 -96.170 663.015  1.00  8.48           O
ATOM   1271  HA  THR 7  81    -129.956 -96.863 665.997  1.00  8.48           H
ATOM   1272  HB  THR 7  81    -130.990 -99.058 665.663  1.00  8.48           H
ATOM   1273  CB  THR 7  81    -131.617 -98.170 665.580  1.00  8.48           C
ATOM   1274  OG1 THR 7  81    -132.583 -98.195 664.533  1.00  8.48           O
ATOM   1275  HG1 THR 7  81    -132.909 -99.130 664.390  1.00  8.48           H
ATOM   1276  CG2 THR 7  81    -132.451 -98.014 666.854  1.00  8.48           C
ATOM   1277 1HG2 THR 7  81    -133.126 -97.165 666.743  1.00  8.48           H
ATOM   1278 2HG2 THR 7  81    -131.789 -97.843 667.703  1.00  8.48           H
ATOM   1279 3HG2 THR 7  81    -133.031 -98.921 667.022  1.00  8.48           H
ATOM   1280  HN  THR 7  81    -132.260 -95.602 664.682  1.00  8.48           H
ATOM   1281  N   MET 7  82    -129.186 -97.856 663.715  1.00  8.48           N
ATOM   1282  CA  MET 7  82    -128.582 -98.072 662.412  1.00  8.48           C
ATOM   1283  C   MET 7  82    -129.646 -98.392 661.360  1.00  8.48           C
ATOM   1284  O   MET 7  82    -129.613 -97.854 660.254  1.00  8.48           O
ATOM   1285  HA  MET 7  82    -128.084 -97.136 662.161  1.00  8.48           H
ATOM   1286  CB  MET 7  82    -127.584 -99.229 662.496  1.00  8.48           C
ATOM   1287 1HB  MET 7  82    -126.794 -98.981 663.205  1.00  8.48           H
ATOM   1288 2HB  MET 7  82    -128.085-100.119 662.876  1.00  8.48           H
ATOM   1289  CG  MET 7  82    -126.972 -99.526 661.126  1.00  8.48           C
ATOM   1290 1HG  MET 7  82    -127.630-100.185 660.559  1.00  8.48           H
ATOM   1291 2HG  MET 7  82    -126.875 -98.603 660.554  1.00  8.48           H
ATOM   1292  SD  MET 7  82    -125.371-100.290 661.325  1.00  8.48           S
ATOM   1293  CE  MET 7  82    -124.839-100.345 659.622  1.00  8.48           C
ATOM   1294 1HE  MET 7  82    -125.544-100.939 659.040  1.00  8.48           H
ATOM   1295 2HE  MET 7  82    -124.800 -99.332 659.221  1.00  8.48           H
ATOM   1296 3HE  MET 7  82    -123.849-100.797 659.565  1.00  8.48           H
ATOM   1297  HN  MET 7  82    -128.827 -98.434 664.448  1.00  8.48           H
ATOM   1298  N   THR 7  83    -130.566 -99.266 661.742  1.00  8.48           N
ATOM   1299  CA  THR 7  83    -131.680 -99.608 660.874  1.00  8.48           C
ATOM   1300  C   THR 7  83    -132.442 -98.346 660.463  1.00  8.48           C
ATOM   1301  O   THR 7  83    -132.762 -98.165 659.289  1.00  8.48           O
ATOM   1302  HA  THR 7  83    -131.282-100.052 659.962  1.00  8.48           H
ATOM   1303  HB  THR 7  83    -133.419-100.153 662.057  1.00  8.48           H
ATOM   1304  CB  THR 7  83    -132.551-100.632 661.604  1.00  8.48           C
ATOM   1305  OG1 THR 7  83    -131.654-101.266 662.513  1.00  8.48           O
ATOM   1306  HG1 THR 7  83    -130.928-101.731 662.008  1.00  8.48           H
ATOM   1307  CG2 THR 7  83    -133.014-101.766 660.687  1.00  8.48           C
ATOM   1308 1HG2 THR 7  83    -132.145-102.288 660.287  1.00  8.48           H
ATOM   1309 2HG2 THR 7  83    -133.599-101.353 659.865  1.00  8.48           H
ATOM   1310 3HG2 THR 7  83    -133.629-102.465 661.255  1.00  8.48           H
ATOM   1311  HN  THR 7  83    -130.558 -99.737 662.624  1.00  8.48           H
ATOM   1312  N   ASP 7  84    -132.709 -97.506 661.452  1.00  8.48           N
ATOM   1313  CA  ASP 7  84    -133.530 -96.328 661.231  1.00  8.48           C
ATOM   1314  C   ASP 7  84    -132.864 -95.437 660.180  1.00  8.48           C
ATOM   1315  O   ASP 7  84    -133.546 -94.794 659.384  1.00  8.48           O
ATOM   1316  HA  ASP 7  84    -134.497 -96.709 660.902  1.00  8.48           H
ATOM   1317  CB  ASP 7  84    -133.679 -95.511 662.517  1.00  8.48           C
ATOM   1318 1HB  ASP 7  84    -132.694 -95.218 662.881  1.00  8.48           H
ATOM   1319 2HB  ASP 7  84    -134.228 -94.593 662.308  1.00  8.48           H
ATOM   1320  CG  ASP 7  84    -134.409 -96.315 663.595  1.00  8.48           C
ATOM   1321  OD1 ASP 7  84    -135.208 -97.193 663.204  1.00  8.48           O
ATOM   1322  OD2 ASP 7  84    -134.152 -96.032 664.785  1.00  8.48           O
ATOM   1323  HN  ASP 7  84    -132.377 -97.620 662.388  1.00  8.48           H
ATOM   1324  N   MET 7  85    -131.540 -95.429 660.212  1.00  8.48           N
ATOM   1325  CA  MET 7  85    -130.774 -94.630 659.269  1.00  8.48           C
ATOM   1326  C   MET 7  85    -130.997 -95.112 657.834  1.00  8.48           C
ATOM   1327  O   MET 7  85    -131.166 -94.302 656.924  1.00  8.48           O
ATOM   1328  HA  MET 7  85    -131.144 -93.611 659.380  1.00  8.48           H
ATOM   1329  CB  MET 7  85    -129.286 -94.722 659.613  1.00  8.48           C
ATOM   1330 1HB  MET 7  85    -129.142 -94.532 660.677  1.00  8.48           H
ATOM   1331 2HB  MET 7  85    -128.926 -95.732 659.419  1.00  8.48           H
ATOM   1332  CG  MET 7  85    -128.471 -93.718 658.795  1.00  8.48           C
ATOM   1333 1HG  MET 7  85    -127.410 -93.830 659.019  1.00  8.48           H
ATOM   1334 2HG  MET 7  85    -128.595 -93.918 657.731  1.00  8.48           H
ATOM   1335  SD  MET 7  85    -129.001 -92.055 659.168  1.00  8.48           S
ATOM   1336  CE  MET 7  85    -128.580 -91.976 660.901  1.00  8.48           C
ATOM   1337 1HE  MET 7  85    -129.128 -92.747 661.443  1.00  8.48           H
ATOM   1338 2HE  MET 7  85    -127.509 -92.138 661.023  1.00  8.48           H
ATOM   1339 3HE  MET 7  85    -128.847 -90.996 661.296  1.00  8.48           H
ATOM   1340  HN  MET 7  85    -130.992 -95.953 660.863  1.00  8.48           H
ATOM   1341  N   PHE 7  86    -130.991 -96.427 657.678  1.00  8.48           N
ATOM   1342  CA  PHE 7  86    -131.204 -97.027 656.371  1.00  8.48           C
ATOM   1343  C   PHE 7  86    -132.645 -96.816 655.901  1.00  8.48           C
ATOM   1344  O   PHE 7  86    -132.885 -96.559 654.722  1.00  8.48           O
ATOM   1345  HA  PHE 7  86    -130.522 -96.538 655.676  1.00  8.48           H
ATOM   1346  CB  PHE 7  86    -130.942 -98.527 656.519  1.00  8.48           C
ATOM   1347 1HB  PHE 7  86    -131.605 -98.927 657.287  1.00  8.48           H
ATOM   1348 2HB  PHE 7  86    -131.201 -99.024 655.584  1.00  8.48           H
ATOM   1349  CG  PHE 7  86    -129.497 -98.873 656.882  1.00  8.48           C
ATOM   1350  HD1 PHE 7  86    -128.682 -97.301 655.706  1.00  8.48           H
ATOM   1351  CD1 PHE 7  86    -128.473 -98.138 656.372  1.00  8.48           C
ATOM   1352  HD2 PHE 7  86    -130.057-100.507 658.122  1.00  8.48           H
ATOM   1353  CD2 PHE 7  86    -129.236 -99.917 657.714  1.00  8.48           C
ATOM   1354  CE1 PHE 7  86    -127.131 -98.460 656.709  1.00  8.48           C
ATOM   1355  HE1 PHE 7  86    -126.311 -97.870 656.301  1.00  8.48           H
ATOM   1356  CE2 PHE 7  86    -127.895-100.239 658.050  1.00  8.48           C
ATOM   1357  HE2 PHE 7  86    -127.686-101.076 658.717  1.00  8.48           H
ATOM   1358  CZ  PHE 7  86    -126.871 -99.503 657.541  1.00  8.48           C
ATOM   1359  HZ  PHE 7  86    -125.841 -99.750 657.799  1.00  8.48           H
ATOM   1360  HN  PHE 7  86    -130.843 -97.078 658.422  1.00  8.48           H
ATOM   1361  N   LEU 7  87    -133.566 -96.934 656.846  1.00  8.48           N
ATOM   1362  CA  LEU 7  87    -134.978 -96.785 656.538  1.00  8.48           C
ATOM   1363  C   LEU 7  87    -135.233 -95.373 656.007  1.00  8.48           C
ATOM   1364  O   LEU 7  87    -136.032 -95.185 655.091  1.00  8.48           O
ATOM   1365  HA  LEU 7  87    -135.217 -97.499 655.749  1.00  8.48           H
ATOM   1366  CB  LEU 7  87    -135.833 -97.149 657.753  1.00  8.48           C
ATOM   1367 1HB  LEU 7  87    -135.582 -96.468 658.566  1.00  8.48           H
ATOM   1368 2HB  LEU 7  87    -136.879 -96.975 657.502  1.00  8.48           H
ATOM   1369  HG  LEU 7  87    -134.818 -98.631 658.915  1.00  8.48           H
ATOM   1370  CG  LEU 7  87    -135.693 -98.584 658.266  1.00  8.48           C
ATOM   1371  CD1 LEU 7  87    -136.904 -98.985 659.110  1.00  8.48           C
ATOM   1372 1HD1 LEU 7  87    -136.988 -98.315 659.966  1.00  8.48           H
ATOM   1373 2HD1 LEU 7  87    -137.808 -98.917 658.505  1.00  8.48           H
ATOM   1374 3HD1 LEU 7  87    -136.778-100.009 659.462  1.00  8.48           H
ATOM   1375  CD2 LEU 7  87    -135.451 -99.558 657.111  1.00  8.48           C
ATOM   1376 1HD2 LEU 7  87    -136.291 -99.515 656.418  1.00  8.48           H
ATOM   1377 2HD2 LEU 7  87    -134.535 -99.282 656.589  1.00  8.48           H
ATOM   1378 3HD2 LEU 7  87    -135.355-100.570 657.504  1.00  8.48           H
ATOM   1379  HN  LEU 7  87    -133.361 -97.127 657.806  1.00  8.48           H
ATOM   1380  N   LEU 7  88    -134.540 -94.415 656.606  1.00  8.48           N
ATOM   1381  CA  LEU 7  88    -134.684 -93.026 656.207  1.00  8.48           C
ATOM   1382  C   LEU 7  88    -134.229 -92.868 654.754  1.00  8.48           C
ATOM   1383  O   LEU 7  88    -134.955 -92.315 653.929  1.00  8.48           O
ATOM   1384  HA  LEU 7  88    -135.743 -92.777 656.265  1.00  8.48           H
ATOM   1385  CB  LEU 7  88    -133.948 -92.108 657.185  1.00  8.48           C
ATOM   1386 1HB  LEU 7  88    -134.417 -92.203 658.164  1.00  8.48           H
ATOM   1387 2HB  LEU 7  88    -132.923 -92.466 657.287  1.00  8.48           H
ATOM   1388  HG  LEU 7  88    -133.565 -90.542 655.780  1.00  8.48           H
ATOM   1389  CG  LEU 7  88    -133.907 -90.625 656.812  1.00  8.48           C
ATOM   1390  CD1 LEU 7  88    -135.303 -90.004 656.878  1.00  8.48           C
ATOM   1391 1HD1 LEU 7  88    -135.964 -90.521 656.182  1.00  8.48           H
ATOM   1392 2HD1 LEU 7  88    -135.696 -90.099 657.890  1.00  8.48           H
ATOM   1393 3HD1 LEU 7  88    -135.245 -88.950 656.608  1.00  8.48           H
ATOM   1394  CD2 LEU 7  88    -132.901 -89.869 657.682  1.00  8.48           C
ATOM   1395 1HD2 LEU 7  88    -133.188 -89.957 658.730  1.00  8.48           H
ATOM   1396 2HD2 LEU 7  88    -131.907 -90.292 657.541  1.00  8.48           H
ATOM   1397 3HD2 LEU 7  88    -132.892 -88.817 657.396  1.00  8.48           H
ATOM   1398  HN  LEU 7  88    -133.892 -94.576 657.350  1.00  8.48           H
ATOM   1399  N   ASN 7  89    -133.029 -93.362 654.486  1.00  8.48           N
ATOM   1400  CA  ASN 7  89    -132.415 -93.170 653.184  1.00  8.48           C
ATOM   1401  C   ASN 7  89    -133.229 -93.918 652.126  1.00  8.48           C
ATOM   1402  O   ASN 7  89    -133.284 -93.499 650.970  1.00  8.48           O
ATOM   1403  HA  ASN 7  89    -132.413 -92.092 653.024  1.00  8.48           H
ATOM   1404  CB  ASN 7  89    -130.988 -93.723 653.161  1.00  8.48           C
ATOM   1405 1HB  ASN 7  89    -130.947 -94.656 653.723  1.00  8.48           H
ATOM   1406 2HB  ASN 7  89    -130.701 -93.957 652.135  1.00  8.48           H
ATOM   1407  CG  ASN 7  89    -130.001 -92.718 653.756  1.00  8.48           C
ATOM   1408  OD1 ASN 7  89    -129.330 -91.978 653.056  1.00  8.48           O
ATOM   1409  ND2 ASN 7  89    -129.949 -92.733 655.085  1.00  8.48           N
ATOM   1410 1HD2 ASN 7  89    -130.526 -93.367 655.601  1.00  8.48           H
ATOM   1411 2HD2 ASN 7  89    -129.332 -92.112 655.569  1.00  8.48           H
ATOM   1412  HN  ASN 7  89    -132.481 -93.884 655.140  1.00  8.48           H
ATOM   1413  N   LEU 7  90    -133.840 -95.011 652.558  1.00  8.48           N
ATOM   1414  CA  LEU 7  90    -134.656 -95.815 651.665  1.00  8.48           C
ATOM   1415  C   LEU 7  90    -135.864 -94.996 651.208  1.00  8.48           C
ATOM   1416  O   LEU 7  90    -136.166 -94.938 650.017  1.00  8.48           O
ATOM   1417  HA  LEU 7  90    -134.048 -96.051 650.791  1.00  8.48           H
ATOM   1418  CB  LEU 7  90    -135.028 -97.143 652.329  1.00  8.48           C
ATOM   1419 1HB  LEU 7  90    -134.144 -97.535 652.831  1.00  8.48           H
ATOM   1420 2HB  LEU 7  90    -135.772 -96.944 653.100  1.00  8.48           H
ATOM   1421  HG  LEU 7  90    -136.252 -97.755 650.685  1.00  8.48           H
ATOM   1422  CG  LEU 7  90    -135.576 -98.227 651.399  1.00  8.48           C
ATOM   1423  CD1 LEU 7  90    -134.451 -98.879 650.593  1.00  8.48           C
ATOM   1424 1HD1 LEU 7  90    -133.950 -98.121 649.990  1.00  8.48           H
ATOM   1425 2HD1 LEU 7  90    -133.732 -99.333 651.275  1.00  8.48           H
ATOM   1426 3HD1 LEU 7  90    -134.868 -99.646 649.941  1.00  8.48           H
ATOM   1427  CD2 LEU 7  90    -136.393 -99.258 652.180  1.00  8.48           C
ATOM   1428 1HD2 LEU 7  90    -135.759 -99.729 652.932  1.00  8.48           H
ATOM   1429 2HD2 LEU 7  90    -137.230 -98.762 652.671  1.00  8.48           H
ATOM   1430 3HD2 LEU 7  90    -136.770-100.017 651.496  1.00  8.48           H
ATOM   1431  HN  LEU 7  90    -133.784 -95.348 653.498  1.00  8.48           H
ATOM   1432  N   ALA 7  91    -136.524 -94.382 652.180  1.00  8.48           N
ATOM   1433  CA  ALA 7  91    -137.731 -93.622 651.901  1.00  8.48           C
ATOM   1434  C   ALA 7  91    -137.382 -92.429 651.009  1.00  8.48           C
ATOM   1435  O   ALA 7  91    -138.199 -91.995 650.199  1.00  8.48           O
ATOM   1436  HA  ALA 7  91    -138.419 -94.276 651.365  1.00  8.48           H
ATOM   1437  CB  ALA 7  91    -138.381 -93.195 653.218  1.00  8.48           C
ATOM   1438 1HB  ALA 7  91    -138.636 -94.080 653.801  1.00  8.48           H
ATOM   1439 2HB  ALA 7  91    -137.685 -92.576 653.784  1.00  8.48           H
ATOM   1440 3HB  ALA 7  91    -139.286 -92.625 653.009  1.00  8.48           H
ATOM   1441  HN  ALA 7  91    -136.248 -94.398 653.141  1.00  8.48           H
ATOM   1442  N   ILE 7  92    -136.167 -91.931 651.189  1.00  8.48           N
ATOM   1443  CA  ILE 7  92    -135.690 -90.814 650.392  1.00  8.48           C
ATOM   1444  C   ILE 7  92    -135.493 -91.274 648.945  1.00  8.48           C
ATOM   1445  O   ILE 7  92    -135.914 -90.593 648.012  1.00  8.48           O
ATOM   1446  HA  ILE 7  92    -136.464 -90.047 650.408  1.00  8.48           H
ATOM   1447  HB  ILE 7  92    -133.744 -91.014 651.256  1.00  8.48           H
ATOM   1448  CB  ILE 7  92    -134.435 -90.205 651.020  1.00  8.48           C
ATOM   1449  CG1 ILE 7  92    -134.769 -89.497 652.334  1.00  8.48           C
ATOM   1450 1HG1 ILE 7  92    -135.311 -88.574 652.127  1.00  8.48           H
ATOM   1451 2HG1 ILE 7  92    -135.427 -90.126 652.933  1.00  8.48           H
ATOM   1452  CG2 ILE 7  92    -133.724 -89.277 650.033  1.00  8.48           C
ATOM   1453 1HG2 ILE 7  92    -133.432 -89.842 649.148  1.00  8.48           H
ATOM   1454 2HG2 ILE 7  92    -134.397 -88.470 649.743  1.00  8.48           H
ATOM   1455 3HG2 ILE 7  92    -132.835 -88.857 650.505  1.00  8.48           H
ATOM   1456  CD1 ILE 7  92    -133.498 -89.181 653.125  1.00  8.48           C
ATOM   1457 1HD1 ILE 7  92    -132.971 -90.108 653.351  1.00  8.48           H
ATOM   1458 2HD1 ILE 7  92    -132.853 -88.532 652.532  1.00  8.48           H
ATOM   1459 3HD1 ILE 7  92    -133.764 -88.678 654.055  1.00  8.48           H
ATOM   1460  HN  ILE 7  92    -135.515 -92.278 651.864  1.00  8.48           H
ATOM   1461  N   ALA 7  93    -134.852 -92.425 648.806  1.00  8.48           N
ATOM   1462  CA  ALA 7  93    -134.513 -92.938 647.489  1.00  8.48           C
ATOM   1463  C   ALA 7  93    -135.799 -93.225 646.712  1.00  8.48           C
ATOM   1464  O   ALA 7  93    -135.866 -92.990 645.507  1.00  8.48           O
ATOM   1465  HA  ALA 7  93    -133.948 -92.166 646.967  1.00  8.48           H
ATOM   1466  CB  ALA 7  93    -133.632 -94.180 647.636  1.00  8.48           C
ATOM   1467 1HB  ALA 7  93    -132.718 -93.915 648.169  1.00  8.48           H
ATOM   1468 2HB  ALA 7  93    -134.171 -94.944 648.196  1.00  8.48           H
ATOM   1469 3HB  ALA 7  93    -133.378 -94.564 646.649  1.00  8.48           H
ATOM   1470  HN  ALA 7  93    -134.566 -93.002 649.571  1.00  8.48           H
ATOM   1471  N   ASP 7  94    -136.790 -93.729 647.434  1.00  8.48           N
ATOM   1472  CA  ASP 7  94    -138.074 -94.038 646.830  1.00  8.48           C
ATOM   1473  C   ASP 7  94    -138.725 -92.745 646.336  1.00  8.48           C
ATOM   1474  O   ASP 7  94    -139.207 -92.681 645.206  1.00  8.48           O
ATOM   1475  HA  ASP 7  94    -137.850 -94.729 646.017  1.00  8.48           H
ATOM   1476  CB  ASP 7  94    -139.019 -94.685 647.845  1.00  8.48           C
ATOM   1477 1HB  ASP 7  94    -138.935 -94.172 648.803  1.00  8.48           H
ATOM   1478 2HB  ASP 7  94    -140.050 -94.571 647.512  1.00  8.48           H
ATOM   1479  CG  ASP 7  94    -138.697 -96.170 648.025  1.00  8.48           C
ATOM   1480  OD1 ASP 7  94    -138.230 -96.773 647.035  1.00  8.48           O
ATOM   1481  OD2 ASP 7  94    -138.924 -96.667 649.149  1.00  8.48           O
ATOM   1482  HN  ASP 7  94    -136.724 -93.925 648.413  1.00  8.48           H
ATOM   1483  N   LEU 7  95    -138.719 -91.746 647.206  1.00  8.48           N
ATOM   1484  CA  LEU 7  95    -139.356 -90.478 646.895  1.00  8.48           C
ATOM   1485  C   LEU 7  95    -138.720 -89.888 645.636  1.00  8.48           C
ATOM   1486  O   LEU 7  95    -139.419 -89.356 644.774  1.00  8.48           O
ATOM   1487  HA  LEU 7  95    -140.407 -90.683 646.688  1.00  8.48           H
ATOM   1488  CB  LEU 7  95    -139.308 -89.543 648.105  1.00  8.48           C
ATOM   1489 1HB  LEU 7  95    -138.325 -89.632 648.569  1.00  8.48           H
ATOM   1490 2HB  LEU 7  95    -139.400 -88.517 647.750  1.00  8.48           H
ATOM   1491  HG  LEU 7  95    -140.363 -90.838 649.442  1.00  8.48           H
ATOM   1492  CG  LEU 7  95    -140.371 -89.780 649.179  1.00  8.48           C
ATOM   1493  CD1 LEU 7  95    -140.048 -88.996 650.453  1.00  8.48           C
ATOM   1494 1HD1 LEU 7  95    -139.082 -89.316 650.842  1.00  8.48           H
ATOM   1495 2HD1 LEU 7  95    -140.013 -87.930 650.225  1.00  8.48           H
ATOM   1496 3HD1 LEU 7  95    -140.820 -89.182 651.200  1.00  8.48           H
ATOM   1497  CD2 LEU 7  95    -141.769 -89.458 648.647  1.00  8.48           C
ATOM   1498 1HD2 LEU 7  95    -141.809 -88.412 648.340  1.00  8.48           H
ATOM   1499 2HD2 LEU 7  95    -141.988 -90.096 647.791  1.00  8.48           H
ATOM   1500 3HD2 LEU 7  95    -142.506 -89.634 649.430  1.00  8.48           H
ATOM   1501  HN  LEU 7  95    -138.289 -91.793 648.108  1.00  8.48           H
ATOM   1502  N   LEU 7  96    -137.402 -90.001 645.568  1.00  8.48           N
ATOM   1503  CA  LEU 7  96    -136.652 -89.384 644.488  1.00  8.48           C
ATOM   1504  C   LEU 7  96    -137.095 -89.989 643.154  1.00  8.48           C
ATOM   1505  O   LEU 7  96    -137.053 -89.322 642.121  1.00  8.48           O
ATOM   1506  HA  LEU 7  96    -136.899 -88.322 644.484  1.00  8.48           H
ATOM   1507  CB  LEU 7  96    -135.148 -89.498 644.746  1.00  8.48           C
ATOM   1508 1HB  LEU 7  96    -134.927 -90.525 645.038  1.00  8.48           H
ATOM   1509 2HB  LEU 7  96    -134.624 -89.313 643.808  1.00  8.48           H
ATOM   1510  HG  LEU 7  96    -135.069 -88.779 646.758  1.00  8.48           H
ATOM   1511  CG  LEU 7  96    -134.577 -88.560 645.811  1.00  8.48           C
ATOM   1512  CD1 LEU 7  96    -133.080 -88.805 646.012  1.00  8.48           C
ATOM   1513 1HD1 LEU 7  96    -132.920 -89.835 646.331  1.00  8.48           H
ATOM   1514 2HD1 LEU 7  96    -132.554 -88.630 645.073  1.00  8.48           H
ATOM   1515 3HD1 LEU 7  96    -132.700 -88.125 646.774  1.00  8.48           H
ATOM   1516  CD2 LEU 7  96    -134.878 -87.098 645.472  1.00  8.48           C
ATOM   1517 1HD2 LEU 7  96    -134.431 -86.849 644.510  1.00  8.48           H
ATOM   1518 2HD2 LEU 7  96    -135.957 -86.952 645.420  1.00  8.48           H
ATOM   1519 3HD2 LEU 7  96    -134.461 -86.453 646.245  1.00  8.48           H
ATOM   1520  HN  LEU 7  96    -136.849 -90.503 646.233  1.00  8.48           H
ATOM   1521  N   PHE 7  97    -137.509 -91.246 643.220  1.00  8.48           N
ATOM   1522  CA  PHE 7  97    -137.995 -91.936 642.037  1.00  8.48           C
ATOM   1523  C   PHE 7  97    -139.453 -91.573 641.750  1.00  8.48           C
ATOM   1524  O   PHE 7  97    -139.809 -91.270 640.612  1.00  8.48           O
ATOM   1525  HA  PHE 7  97    -137.372 -91.621 641.200  1.00  8.48           H
ATOM   1526  CB  PHE 7  97    -137.902 -93.436 642.325  1.00  8.48           C
ATOM   1527 1HB  PHE 7  97    -136.853 -93.731 642.329  1.00  8.48           H
ATOM   1528 2HB  PHE 7  97    -138.290 -93.628 643.325  1.00  8.48           H
ATOM   1529  CG  PHE 7  97    -138.659 -94.310 641.323  1.00  8.48           C
ATOM   1530  HD1 PHE 7  97    -139.928 -95.149 642.808  1.00  8.48           H
ATOM   1531  CD1 PHE 7  97    -139.663 -95.122 641.751  1.00  8.48           C
ATOM   1532  HD2 PHE 7  97    -137.524 -93.625 639.661  1.00  8.48           H
ATOM   1533  CD2 PHE 7  97    -138.328 -94.275 640.005  1.00  8.48           C
ATOM   1534  CE1 PHE 7  97    -140.366 -95.933 640.822  1.00  8.48           C
ATOM   1535  HE1 PHE 7  97    -141.170 -96.583 641.165  1.00  8.48           H
ATOM   1536  CE2 PHE 7  97    -139.031 -95.087 639.075  1.00  8.48           C
ATOM   1537  HE2 PHE 7  97    -138.766 -95.059 638.018  1.00  8.48           H
ATOM   1538  CZ  PHE 7  97    -140.035 -95.898 639.503  1.00  8.48           C
ATOM   1539  HZ  PHE 7  97    -140.574 -96.521 638.789  1.00  8.48           H
ATOM   1540  HN  PHE 7  97    -137.517 -91.789 644.059  1.00  8.48           H
ATOM   1541  N   LEU 7  98    -140.258 -91.617 642.801  1.00  8.48           N
ATOM   1542  CA  LEU 7  98    -141.698 -91.490 642.648  1.00  8.48           C
ATOM   1543  C   LEU 7  98    -142.015 -90.188 641.909  1.00  8.48           C
ATOM   1544  O   LEU 7  98    -142.922 -90.146 641.080  1.00  8.48           O
ATOM   1545  HA  LEU 7  98    -142.035 -92.325 642.034  1.00  8.48           H
ATOM   1546  CB  LEU 7  98    -142.394 -91.613 644.004  1.00  8.48           C
ATOM   1547 1HB  LEU 7  98    -141.908 -90.933 644.703  1.00  8.48           H
ATOM   1548 2HB  LEU 7  98    -143.424 -91.274 643.893  1.00  8.48           H
ATOM   1549  HG  LEU 7  98    -141.425 -93.455 644.494  1.00  8.48           H
ATOM   1550  CG  LEU 7  98    -142.411 -93.011 644.625  1.00  8.48           C
ATOM   1551  CD1 LEU 7  98    -142.679 -92.940 646.130  1.00  8.48           C
ATOM   1552 1HD1 LEU 7  98    -141.896 -92.354 646.610  1.00  8.48           H
ATOM   1553 2HD1 LEU 7  98    -143.645 -92.468 646.305  1.00  8.48           H
ATOM   1554 3HD1 LEU 7  98    -142.686 -93.947 646.546  1.00  8.48           H
ATOM   1555  CD2 LEU 7  98    -143.414 -93.918 643.907  1.00  8.48           C
ATOM   1556 1HD2 LEU 7  98    -144.412 -93.488 643.985  1.00  8.48           H
ATOM   1557 2HD2 LEU 7  98    -143.137 -94.005 642.857  1.00  8.48           H
ATOM   1558 3HD2 LEU 7  98    -143.405 -94.905 644.368  1.00  8.48           H
ATOM   1559  HN  LEU 7  98    -139.943 -91.735 643.743  1.00  8.48           H
ATOM   1560  N   VAL 7  99    -141.249 -89.157 642.238  1.00  8.48           N
ATOM   1561  CA  VAL 7  99    -141.487 -87.839 641.674  1.00  8.48           C
ATOM   1562  C   VAL 7  99    -141.236 -87.882 640.165  1.00  8.48           C
ATOM   1563  O   VAL 7  99    -141.560 -86.934 639.452  1.00  8.48           O
ATOM   1564  HA  VAL 7  99    -142.533 -87.590 641.849  1.00  8.48           H
ATOM   1565  HB  VAL 7  99    -140.794 -85.835 641.915  1.00  8.48           H
ATOM   1566  CB  VAL 7  99    -140.626 -86.799 642.394  1.00  8.48           C
ATOM   1567  CG1 VAL 7  99    -141.034 -86.672 643.863  1.00  8.48           C
ATOM   1568 1HG1 VAL 7  99    -142.078 -86.365 643.925  1.00  8.48           H
ATOM   1569 2HG1 VAL 7  99    -140.908 -87.635 644.360  1.00  8.48           H
ATOM   1570 3HG1 VAL 7  99    -140.406 -85.927 644.352  1.00  8.48           H
ATOM   1571  CG2 VAL 7  99    -139.139 -87.135 642.265  1.00  8.48           C
ATOM   1572 1HG2 VAL 7  99    -138.947 -88.113 642.707  1.00  8.48           H
ATOM   1573 2HG2 VAL 7  99    -138.860 -87.150 641.212  1.00  8.48           H
ATOM   1574 3HG2 VAL 7  99    -138.550 -86.380 642.786  1.00  8.48           H
ATOM   1575  HN  VAL 7  99    -140.480 -89.212 642.875  1.00  8.48           H
ATOM   1576  N   THR 7 100    -140.660 -88.991 639.724  1.00  8.48           N
ATOM   1577  CA  THR 7 100    -140.357 -89.167 638.314  1.00  8.48           C
ATOM   1578  C   THR 7 100    -141.501 -89.898 637.610  1.00  8.48           C
ATOM   1579  O   THR 7 100    -141.586 -89.888 636.383  1.00  8.48           O
ATOM   1580  HA  THR 7 100    -140.276 -88.182 637.855  1.00  8.48           H
ATOM   1581  HB  THR 7 100    -138.603 -89.804 637.201  1.00  8.48           H
ATOM   1582  CB  THR 7 100    -139.014 -89.892 638.207  1.00  8.48           C
ATOM   1583  OG1 THR 7 100    -139.301 -91.219 638.639  1.00  8.48           O
ATOM   1584  HG1 THR 7 100    -139.328 -91.256 639.638  1.00  8.48           H
ATOM   1585  CG2 THR 7 100    -137.990 -89.383 639.223  1.00  8.48           C
ATOM   1586 1HG2 THR 7 100    -138.373 -89.534 640.232  1.00  8.48           H
ATOM   1587 2HG2 THR 7 100    -137.811 -88.320 639.057  1.00  8.48           H
ATOM   1588 3HG2 THR 7 100    -137.056 -89.931 639.103  1.00  8.48           H
ATOM   1589  HN  THR 7 100    -140.403 -89.759 640.311  1.00  8.48           H
ATOM   1590  N   LEU 7 101    -142.352 -90.515 638.416  1.00  8.48           N
ATOM   1591  CA  LEU 7 101    -143.410 -91.358 637.885  1.00  8.48           C
ATOM   1592  C   LEU 7 101    -144.358 -90.506 637.038  1.00  8.48           C
ATOM   1593  O   LEU 7 101    -144.821 -90.945 635.987  1.00  8.48           O
ATOM   1594  HA  LEU 7 101    -142.942 -92.100 637.238  1.00  8.48           H
ATOM   1595  CB  LEU 7 101    -144.108 -92.118 639.014  1.00  8.48           C
ATOM   1596 1HB  LEU 7 101    -144.335 -91.412 639.814  1.00  8.48           H
ATOM   1597 2HB  LEU 7 101    -145.061 -92.491 638.639  1.00  8.48           H
ATOM   1598  HG  LEU 7 101    -142.431 -92.900 640.087  1.00  8.48           H
ATOM   1599  CG  LEU 7 101    -143.331 -93.292 639.613  1.00  8.48           C
ATOM   1600  CD1 LEU 7 101    -144.148 -93.991 640.702  1.00  8.48           C
ATOM   1601 1HD1 LEU 7 101    -144.376 -93.281 641.497  1.00  8.48           H
ATOM   1602 2HD1 LEU 7 101    -145.077 -94.368 640.274  1.00  8.48           H
ATOM   1603 3HD1 LEU 7 101    -143.572 -94.821 641.111  1.00  8.48           H
ATOM   1604  CD2 LEU 7 101    -142.880 -94.265 638.522  1.00  8.48           C
ATOM   1605 1HD2 LEU 7 101    -143.754 -94.654 637.998  1.00  8.48           H
ATOM   1606 2HD2 LEU 7 101    -142.235 -93.743 637.814  1.00  8.48           H
ATOM   1607 3HD2 LEU 7 101    -142.331 -95.090 638.975  1.00  8.48           H
ATOM   1608  HN  LEU 7 101    -142.327 -90.447 639.413  1.00  8.48           H
ATOM   1609  N   PRO 7 102    -144.663 -89.278 637.479  1.00  8.48           N
ATOM   1610  CA  PRO 7 102    -145.583 -88.415 636.733  1.00  8.48           C
ATOM   1611  C   PRO 7 102    -145.175 -88.259 635.277  1.00  8.48           C
ATOM   1612  O   PRO 7 102    -146.024 -88.260 634.387  1.00  8.48           O
ATOM   1613  HA  PRO 7 102    -146.576 -88.864 636.704  1.00  8.48           H
ATOM   1614  CB  PRO 7 102    -145.522 -87.085 637.486  1.00  8.48           C
ATOM   1615 1HB  PRO 7 102    -144.768 -86.420 637.065  1.00  8.48           H
ATOM   1616 2HB  PRO 7 102    -146.474 -86.554 637.440  1.00  8.48           H
ATOM   1617  CG  PRO 7 102    -145.177 -87.500 638.911  1.00  8.48           C
ATOM   1618 1HG  PRO 7 102    -144.757 -86.673 639.483  1.00  8.48           H
ATOM   1619 2HG  PRO 7 102    -146.057 -87.836 639.459  1.00  8.48           H
ATOM   1620  CD  PRO 7 102    -144.171 -88.620 638.703  1.00  8.48           C
ATOM   1621 1HD  PRO 7 102    -143.159 -88.236 638.572  1.00  8.48           H
ATOM   1622 2HD  PRO 7 102    -144.142 -89.301 639.553  1.00  8.48           H
ATOM   1623  N   PHE 7 103    -143.872 -88.129 635.072  1.00  8.48           N
ATOM   1624  CA  PHE 7 103    -143.344 -87.911 633.736  1.00  8.48           C
ATOM   1625  C   PHE 7 103    -143.493 -89.167 632.875  1.00  8.48           C
ATOM   1626  O   PHE 7 103    -143.807 -89.077 631.689  1.00  8.48           O
ATOM   1627  HA  PHE 7 103    -143.916 -87.097 633.290  1.00  8.48           H
ATOM   1628  CB  PHE 7 103    -141.856 -87.588 633.891  1.00  8.48           C
ATOM   1629 1HB  PHE 7 103    -141.369 -88.409 634.415  1.00  8.48           H
ATOM   1630 2HB  PHE 7 103    -141.403 -87.528 632.901  1.00  8.48           H
ATOM   1631  CG  PHE 7 103    -141.578 -86.285 634.643  1.00  8.48           C
ATOM   1632  HD1 PHE 7 103    -141.431 -85.130 632.864  1.00  8.48           H
ATOM   1633  CD1 PHE 7 103    -141.386 -85.129 633.953  1.00  8.48           C
ATOM   1634  HD2 PHE 7 103    -141.675 -87.209 636.555  1.00  8.48           H
ATOM   1635  CD2 PHE 7 103    -141.522 -86.283 636.002  1.00  8.48           C
ATOM   1636  CE1 PHE 7 103    -141.127 -83.919 634.651  1.00  8.48           C
ATOM   1637  HE1 PHE 7 103    -140.974 -82.993 634.098  1.00  8.48           H
ATOM   1638  CE2 PHE 7 103    -141.263 -85.074 636.700  1.00  8.48           C
ATOM   1639  HE2 PHE 7 103    -141.218 -85.072 637.789  1.00  8.48           H
ATOM   1640  CZ  PHE 7 103    -141.072 -83.917 636.010  1.00  8.48           C
ATOM   1641  HZ  PHE 7 103    -140.873 -82.989 636.546  1.00  8.48           H
ATOM   1642  HN  PHE 7 103    -143.185 -88.170 635.797  1.00  8.48           H
ATOM   1643  N   TRP 7 104    -143.262 -90.309 633.506  1.00  8.48           N
ATOM   1644  CA  TRP 7 104    -143.397 -91.583 632.821  1.00  8.48           C
ATOM   1645  C   TRP 7 104    -144.859 -91.738 632.396  1.00  8.48           C
ATOM   1646  O   TRP 7 104    -145.144 -92.261 631.320  1.00  8.48           O
ATOM   1647  HA  TRP 7 104    -142.754 -91.559 631.941  1.00  8.48           H
ATOM   1648  CB  TRP 7 104    -142.905 -92.734 633.701  1.00  8.48           C
ATOM   1649 1HB  TRP 7 104    -143.310 -92.608 634.705  1.00  8.48           H
ATOM   1650 2HB  TRP 7 104    -143.304 -93.671 633.312  1.00  8.48           H
ATOM   1651  CG  TRP 7 104    -141.382 -92.842 633.790  1.00  8.48           C
ATOM   1652  HD1 TRP 7 104    -140.993 -92.605 635.893  1.00  8.48           H
ATOM   1653  CD1 TRP 7 104    -140.612 -92.763 634.884  1.00  8.48           C
ATOM   1654  CD2 TRP 7 104    -140.469 -93.053 632.692  1.00  8.48           C
ATOM   1655  NE1 TRP 7 104    -139.275 -92.907 634.573  1.00  8.48           N
ATOM   1656  HE1 TRP 7 104    -138.511 -92.885 635.218  1.00  8.48           H
ATOM   1657  CE2 TRP 7 104    -139.186 -93.089 633.198  1.00  8.48           C
ATOM   1658  HE3 TRP 7 104    -141.724 -93.183 630.894  1.00  8.48           H
ATOM   1659  CE3 TRP 7 104    -140.720 -93.208 631.318  1.00  8.48           C
ATOM   1660  CZ2 TRP 7 104    -138.052 -93.279 632.398  1.00  8.48           C
ATOM   1661  HZ2 TRP 7 104    -137.048 -93.304 632.822  1.00  8.48           H
ATOM   1662  CZ3 TRP 7 104    -139.577 -93.397 630.532  1.00  8.48           C
ATOM   1663  HZ3 TRP 7 104    -139.715 -93.522 629.458  1.00  8.48           H
ATOM   1664  CH2 TRP 7 104    -138.278 -93.436 631.026  1.00  8.48           C
ATOM   1665  HH2 TRP 7 104    -137.439 -93.587 630.347  1.00  8.48           H
ATOM   1666  HN  TRP 7 104    -142.986 -90.372 634.465  1.00  8.48           H
ATOM   1667  N   ALA 7 105    -145.747 -91.274 633.264  1.00  8.48           N
ATOM   1668  CA  ALA 7 105    -147.173 -91.419 633.025  1.00  8.48           C
ATOM   1669  C   ALA 7 105    -147.554 -90.648 631.759  1.00  8.48           C
ATOM   1670  O   ALA 7 105    -148.268 -91.168 630.904  1.00  8.48           O
ATOM   1671  HA  ALA 7 105    -147.378 -92.478 632.871  1.00  8.48           H
ATOM   1672  CB  ALA 7 105    -147.947 -90.940 634.255  1.00  8.48           C
ATOM   1673 1HB  ALA 7 105    -147.661 -91.538 635.120  1.00  8.48           H
ATOM   1674 2HB  ALA 7 105    -147.715 -89.892 634.445  1.00  8.48           H
ATOM   1675 3HB  ALA 7 105    -149.017 -91.048 634.075  1.00  8.48           H
ATOM   1676  HN  ALA 7 105    -145.506 -90.808 634.115  1.00  8.48           H
ATOM   1677  N   ILE 7 106    -147.061 -89.421 631.681  1.00  8.48           N
ATOM   1678  CA  ILE 7 106    -147.359 -88.566 630.545  1.00  8.48           C
ATOM   1679  C   ILE 7 106    -146.748 -89.174 629.280  1.00  8.48           C
ATOM   1680  O   ILE 7 106    -147.381 -89.187 628.226  1.00  8.48           O
ATOM   1681  HA  ILE 7 106    -148.442 -88.543 630.428  1.00  8.48           H
ATOM   1682  HB  ILE 7 106    -145.881 -87.165 631.197  1.00  8.48           H
ATOM   1683  CB  ILE 7 106    -146.902 -87.132 630.819  1.00  8.48           C
ATOM   1684  CG1 ILE 7 106    -147.764 -86.480 631.902  1.00  8.48           C
ATOM   1685 1HG1 ILE 7 106    -148.736 -86.212 631.486  1.00  8.48           H
ATOM   1686 2HG1 ILE 7 106    -147.947 -87.194 632.705  1.00  8.48           H
ATOM   1687  CG2 ILE 7 106    -146.881 -86.307 629.530  1.00  8.48           C
ATOM   1688 1HG2 ILE 7 106    -146.192 -86.763 628.819  1.00  8.48           H
ATOM   1689 2HG2 ILE 7 106    -147.882 -86.279 629.100  1.00  8.48           H
ATOM   1690 3HG2 ILE 7 106    -146.553 -85.292 629.754  1.00  8.48           H
ATOM   1691  CD1 ILE 7 106    -147.084 -85.231 632.467  1.00  8.48           C
ATOM   1692 1HD1 ILE 7 106    -146.124 -85.506 632.903  1.00  8.48           H
ATOM   1693 2HD1 ILE 7 106    -146.925 -84.510 631.665  1.00  8.48           H
ATOM   1694 3HD1 ILE 7 106    -147.718 -84.787 633.234  1.00  8.48           H
ATOM   1695  HN  ILE 7 106    -146.469 -89.011 632.375  1.00  8.48           H
ATOM   1696  N   ALA 7 107    -145.526 -89.664 629.428  1.00  8.48           N
ATOM   1697  CA  ALA 7 107    -144.775 -90.160 628.288  1.00  8.48           C
ATOM   1698  C   ALA 7 107    -145.458 -91.414 627.740  1.00  8.48           C
ATOM   1699  O   ALA 7 107    -145.394 -91.687 626.542  1.00  8.48           O
ATOM   1700  HA  ALA 7 107    -144.787 -89.385 627.520  1.00  8.48           H
ATOM   1701  CB  ALA 7 107    -143.326 -90.419 628.704  1.00  8.48           C
ATOM   1702 1HB  ALA 7 107    -142.878 -89.491 629.057  1.00  8.48           H
ATOM   1703 2HB  ALA 7 107    -143.304 -91.160 629.502  1.00  8.48           H
ATOM   1704 3HB  ALA 7 107    -142.763 -90.791 627.848  1.00  8.48           H
ATOM   1705  HN  ALA 7 107    -145.050 -89.724 630.306  1.00  8.48           H
ATOM   1706  N   ALA 7 108    -146.096 -92.145 628.643  1.00  8.48           N
ATOM   1707  CA  ALA 7 108    -146.794 -93.361 628.264  1.00  8.48           C
ATOM   1708  C   ALA 7 108    -148.126 -92.996 627.606  1.00  8.48           C
ATOM   1709  O   ALA 7 108    -148.564 -93.662 626.670  1.00  8.48           O
ATOM   1710  HA  ALA 7 108    -146.173 -93.888 627.539  1.00  8.48           H
ATOM   1711  CB  ALA 7 108    -146.976 -94.250 629.496  1.00  8.48           C
ATOM   1712 1HB  ALA 7 108    -146.000 -94.505 629.908  1.00  8.48           H
ATOM   1713 2HB  ALA 7 108    -147.559 -93.716 630.246  1.00  8.48           H
ATOM   1714 3HB  ALA 7 108    -147.500 -95.162 629.211  1.00  8.48           H
ATOM   1715  HN  ALA 7 108    -146.140 -91.917 629.616  1.00  8.48           H
ATOM   1716  N   ALA 7 109    -148.734 -91.937 628.123  1.00  8.48           N
ATOM   1717  CA  ALA 7 109    -150.079 -91.572 627.712  1.00  8.48           C
ATOM   1718  C   ALA 7 109    -150.058 -91.123 626.250  1.00  8.48           C
ATOM   1719  O   ALA 7 109    -151.026 -91.326 625.520  1.00  8.48           O
ATOM   1720  HA  ALA 7 109    -150.705 -92.460 627.801  1.00  8.48           H
ATOM   1721  CB  ALA 7 109    -150.622 -90.490 628.647  1.00  8.48           C
ATOM   1722 1HB  ALA 7 109    -150.644 -90.870 629.669  1.00  8.48           H
ATOM   1723 2HB  ALA 7 109    -149.978 -89.612 628.600  1.00  8.48           H
ATOM   1724 3HB  ALA 7 109    -151.631 -90.217 628.339  1.00  8.48           H
ATOM   1725  HN  ALA 7 109    -148.323 -91.335 628.807  1.00  8.48           H
ATOM   1726  N   ASP 7 110    -148.942 -90.519 625.866  1.00  8.48           N
ATOM   1727  CA  ASP 7 110    -148.832 -89.917 624.549  1.00  8.48           C
ATOM   1728  C   ASP 7 110    -147.402 -90.085 624.033  1.00  8.48           C
ATOM   1729  O   ASP 7 110    -147.102 -91.046 623.326  1.00  8.48           O
ATOM   1730  HA  ASP 7 110    -149.562 -90.441 623.932  1.00  8.48           H
ATOM   1731  CB  ASP 7 110    -149.143 -88.419 624.600  1.00  8.48           C
ATOM   1732 1HB  ASP 7 110    -150.146 -88.266 624.998  1.00  8.48           H
ATOM   1733 2HB  ASP 7 110    -148.451 -87.924 625.281  1.00  8.48           H
ATOM   1734  CG  ASP 7 110    -149.039 -87.789 623.210  1.00  8.48           C
ATOM   1735  OD1 ASP 7 110    -148.625 -88.521 622.285  1.00  8.48           O
ATOM   1736  OD2 ASP 7 110    -149.375 -86.590 623.104  1.00  8.48           O
ATOM   1737  HN  ASP 7 110    -148.125 -90.439 626.437  1.00  8.48           H
ATOM   1738  N   GLN 7 111    -146.557 -89.135 624.406  1.00  8.48           N
ATOM   1739  CA  GLN 7 111    -145.167 -89.161 623.982  1.00  8.48           C
ATOM   1740  C   GLN 7 111    -144.317 -88.276 624.895  1.00  8.48           C
ATOM   1741  O   GLN 7 111    -144.850 -87.532 625.717  1.00  8.48           O
ATOM   1742  HA  GLN 7 111    -144.854 -90.201 624.078  1.00  8.48           H
ATOM   1743  CB  GLN 7 111    -145.033 -88.730 622.520  1.00  8.48           C
ATOM   1744 1HB  GLN 7 111    -144.001 -88.858 622.193  1.00  8.48           H
ATOM   1745 2HB  GLN 7 111    -145.648 -89.372 621.890  1.00  8.48           H
ATOM   1746  CG  GLN 7 111    -145.454 -87.271 622.337  1.00  8.48           C
ATOM   1747 1HG  GLN 7 111    -146.448 -87.120 622.760  1.00  8.48           H
ATOM   1748 2HG  GLN 7 111    -144.773 -86.620 622.886  1.00  8.48           H
ATOM   1749  CD  GLN 7 111    -145.458 -86.882 620.858  1.00  8.48           C
ATOM   1750  OE1 GLN 7 111    -144.426 -86.751 620.221  1.00  8.48           O
ATOM   1751  NE2 GLN 7 111    -146.674 -86.706 620.348  1.00  8.48           N
ATOM   1752 1HE2 GLN 7 111    -147.481 -86.829 620.926  1.00  8.48           H
ATOM   1753 2HE2 GLN 7 111    -146.781 -86.450 619.387  1.00  8.48           H
ATOM   1754  HN  GLN 7 111    -146.807 -88.361 624.987  1.00  8.48           H
ATOM   1755  N   TRP 7 112    -143.008 -88.385 624.720  1.00  8.48           N
ATOM   1756  CA  TRP 7 112    -142.077 -87.642 625.553  1.00  8.48           C
ATOM   1757  C   TRP 7 112    -142.077 -86.187 625.079  1.00  8.48           C
ATOM   1758  O   TRP 7 112    -141.507 -85.871 624.035  1.00  8.48           O
ATOM   1759  HA  TRP 7 112    -142.432 -87.698 626.582  1.00  8.48           H
ATOM   1760  CB  TRP 7 112    -140.687 -88.280 625.525  1.00  8.48           C
ATOM   1761 1HB  TRP 7 112    -140.780 -89.339 625.766  1.00  8.48           H
ATOM   1762 2HB  TRP 7 112    -140.290 -88.217 624.512  1.00  8.48           H
ATOM   1763  CG  TRP 7 112    -139.688 -87.638 626.490  1.00  8.48           C
ATOM   1764  HD1 TRP 7 112    -138.735 -86.133 625.284  1.00  8.48           H
ATOM   1765  CD1 TRP 7 112    -138.831 -86.637 626.245  1.00  8.48           C
ATOM   1766  CD2 TRP 7 112    -139.477 -87.996 627.872  1.00  8.48           C
ATOM   1767  NE1 TRP 7 112    -138.086 -86.325 627.364  1.00  8.48           N
ATOM   1768  HE1 TRP 7 112    -137.383 -85.616 627.428  1.00  8.48           H
ATOM   1769  CE2 TRP 7 112    -138.491 -87.177 628.385  1.00  8.48           C
ATOM   1770  HE3 TRP 7 112    -140.879 -89.636 628.282  1.00  8.48           H
ATOM   1771  CE3 TRP 7 112    -140.098 -88.978 628.663  1.00  8.48           C
ATOM   1772  CZ2 TRP 7 112    -138.038 -87.258 629.707  1.00  8.48           C
ATOM   1773  HZ2 TRP 7 112    -137.258 -86.600 630.088  1.00  8.48           H
ATOM   1774  CZ3 TRP 7 112    -139.635 -89.046 629.982  1.00  8.48           C
ATOM   1775  HZ3 TRP 7 112    -140.083 -89.791 630.639  1.00  8.48           H
ATOM   1776  CH2 TRP 7 112    -138.643 -88.229 630.514  1.00  8.48           C
ATOM   1777  HH2 TRP 7 112    -138.337 -88.345 631.553  1.00  8.48           H
ATOM   1778  HN  TRP 7 112    -142.583 -88.966 624.027  1.00  8.48           H
ATOM   1779  N   LYS 7 113    -142.721 -85.340 625.868  1.00  8.48           N
ATOM   1780  CA  LYS 7 113    -142.911 -83.953 625.481  1.00  8.48           C
ATOM   1781  C   LYS 7 113    -141.822 -83.094 626.129  1.00  8.48           C
ATOM   1782  O   LYS 7 113    -141.809 -81.875 625.965  1.00  8.48           O
ATOM   1783  HA  LYS 7 113    -142.796 -83.897 624.399  1.00  8.48           H
ATOM   1784  CB  LYS 7 113    -144.333 -83.494 625.811  1.00  8.48           C
ATOM   1785 1HB  LYS 7 113    -144.539 -83.666 626.867  1.00  8.48           H
ATOM   1786 2HB  LYS 7 113    -144.422 -82.421 625.640  1.00  8.48           H
ATOM   1787  CG  LYS 7 113    -145.361 -84.239 624.956  1.00  8.48           C
ATOM   1788 1HG  LYS 7 113    -145.183 -84.028 623.902  1.00  8.48           H
ATOM   1789 2HG  LYS 7 113    -145.241 -85.314 625.091  1.00  8.48           H
ATOM   1790  CD  LYS 7 113    -146.786 -83.828 625.332  1.00  8.48           C
ATOM   1791 1HD  LYS 7 113    -146.953 -84.009 626.394  1.00  8.48           H
ATOM   1792 2HD  LYS 7 113    -146.916 -82.759 625.166  1.00  8.48           H
ATOM   1793  CE  LYS 7 113    -147.815 -84.606 624.509  1.00  8.48           C
ATOM   1794 1HE  LYS 7 113    -147.665 -84.408 623.447  1.00  8.48           H
ATOM   1795 2HE  LYS 7 113    -147.674 -85.676 624.656  1.00  8.48           H
ATOM   1796  NZ  LYS 7 113    -149.190 -84.222 624.902  1.00  8.48           N
ATOM   1797 1HZ  LYS 7 113    -149.857 -84.815 624.420  1.00  8.48           H
ATOM   1798 2HZ  LYS 7 113    -149.299 -84.335 625.903  1.00  8.48           H
ATOM   1799 3HZ  LYS 7 113    -149.355 -83.254 624.650  1.00  8.48           H
ATOM   1800  HN  LYS 7 113    -143.109 -85.589 626.756  1.00  8.48           H
ATOM   1801  N   PHE 7 114    -140.936 -83.764 626.851  1.00  8.48           N
ATOM   1802  CA  PHE 7 114    -139.973 -83.069 627.687  1.00  8.48           C
ATOM   1803  C   PHE 7 114    -138.600 -83.016 627.016  1.00  8.48           C
ATOM   1804  O   PHE 7 114    -138.333 -83.769 626.080  1.00  8.48           O
ATOM   1805  HA  PHE 7 114    -140.344 -82.054 627.832  1.00  8.48           H
ATOM   1806  CB  PHE 7 114    -139.860 -83.860 628.992  1.00  8.48           C
ATOM   1807 1HB  PHE 7 114    -139.354 -84.804 628.789  1.00  8.48           H
ATOM   1808 2HB  PHE 7 114    -139.232 -83.305 629.688  1.00  8.48           H
ATOM   1809  CG  PHE 7 114    -141.204 -84.152 629.661  1.00  8.48           C
ATOM   1810  HD1 PHE 7 114    -141.420 -82.170 630.400  1.00  8.48           H
ATOM   1811  CD1 PHE 7 114    -141.856 -83.167 630.336  1.00  8.48           C
ATOM   1812  HD2 PHE 7 114    -141.226 -86.185 629.042  1.00  8.48           H
ATOM   1813  CD2 PHE 7 114    -141.748 -85.396 629.582  1.00  8.48           C
ATOM   1814  CE1 PHE 7 114    -143.104 -83.438 630.957  1.00  8.48           C
ATOM   1815  HE1 PHE 7 114    -143.626 -82.648 631.498  1.00  8.48           H
ATOM   1816  CE2 PHE 7 114    -142.996 -85.667 630.204  1.00  8.48           C
ATOM   1817  HE2 PHE 7 114    -143.431 -86.664 630.140  1.00  8.48           H
ATOM   1818  CZ  PHE 7 114    -143.647 -84.682 630.878  1.00  8.48           C
ATOM   1819  HZ  PHE 7 114    -144.605 -84.890 631.355  1.00  8.48           H
ATOM   1820  HN  PHE 7 114    -140.870 -84.762 626.869  1.00  8.48           H
ATOM   1821  N   GLN 7 115    -137.764 -82.120 627.519  1.00  8.48           N
ATOM   1822  CA  GLN 7 115    -136.435 -81.938 626.959  1.00  8.48           C
ATOM   1823  C   GLN 7 115    -135.541 -83.128 627.316  1.00  8.48           C
ATOM   1824  O   GLN 7 115    -135.860 -83.899 628.219  1.00  8.48           O
ATOM   1825  HA  GLN 7 115    -136.579 -81.894 625.880  1.00  8.48           H
ATOM   1826  CB  GLN 7 115    -135.814 -80.624 627.437  1.00  8.48           C
ATOM   1827 1HB  GLN 7 115    -135.874 -80.562 628.523  1.00  8.48           H
ATOM   1828 2HB  GLN 7 115    -134.757 -80.600 627.174  1.00  8.48           H
ATOM   1829  CG  GLN 7 115    -136.527 -79.422 626.812  1.00  8.48           C
ATOM   1830 1HG  GLN 7 115    -136.520 -79.515 625.726  1.00  8.48           H
ATOM   1831 2HG  GLN 7 115    -137.571 -79.412 627.125  1.00  8.48           H
ATOM   1832  CD  GLN 7 115    -135.853 -78.111 627.222  1.00  8.48           C
ATOM   1833  OE1 GLN 7 115    -135.078 -78.049 628.162  1.00  8.48           O
ATOM   1834  NE2 GLN 7 115    -136.192 -77.070 626.467  1.00  8.48           N
ATOM   1835 1HE2 GLN 7 115    -136.834 -77.189 625.710  1.00  8.48           H
ATOM   1836 2HE2 GLN 7 115    -135.803 -76.168 626.656  1.00  8.48           H
ATOM   1837  HN  GLN 7 115    -137.981 -81.526 628.294  1.00  8.48           H
ATOM   1838  N   THR 7 116    -134.440 -83.239 626.588  1.00  8.48           N
ATOM   1839  CA  THR 7 116    -133.545 -84.371 626.753  1.00  8.48           C
ATOM   1840  C   THR 7 116    -133.007 -84.422 628.185  1.00  8.48           C
ATOM   1841  O   THR 7 116    -132.774 -85.501 628.726  1.00  8.48           O
ATOM   1842  HA  THR 7 116    -134.114 -85.286 626.593  1.00  8.48           H
ATOM   1843  HB  THR 7 116    -131.699 -83.521 625.983  1.00  8.48           H
ATOM   1844  CB  THR 7 116    -132.445 -84.263 625.695  1.00  8.48           C
ATOM   1845  OG1 THR 7 116    -133.150 -83.988 624.488  1.00  8.48           O
ATOM   1846  HG1 THR 7 116    -132.521 -83.630 623.798  1.00  8.48           H
ATOM   1847  CG2 THR 7 116    -131.755 -85.602 625.427  1.00  8.48           C
ATOM   1848 1HG2 THR 7 116    -132.491 -86.325 625.074  1.00  8.48           H
ATOM   1849 2HG2 THR 7 116    -131.300 -85.967 626.348  1.00  8.48           H
ATOM   1850 3HG2 THR 7 116    -130.984 -85.469 624.669  1.00  8.48           H
ATOM   1851  HN  THR 7 116    -134.157 -82.574 625.896  1.00  8.48           H
ATOM   1852  N   PHE 7 117    -132.828 -83.240 628.757  1.00  8.48           N
ATOM   1853  CA  PHE 7 117    -132.331 -83.136 630.119  1.00  8.48           C
ATOM   1854  C   PHE 7 117    -133.205 -83.939 631.084  1.00  8.48           C
ATOM   1855  O   PHE 7 117    -132.694 -84.694 631.909  1.00  8.48           O
ATOM   1856  HA  PHE 7 117    -131.319 -83.542 630.126  1.00  8.48           H
ATOM   1857  CB  PHE 7 117    -132.390 -81.657 630.505  1.00  8.48           C
ATOM   1858 1HB  PHE 7 117    -131.738 -81.092 629.839  1.00  8.48           H
ATOM   1859 2HB  PHE 7 117    -133.404 -81.291 630.345  1.00  8.48           H
ATOM   1860  CG  PHE 7 117    -131.984 -81.375 631.953  1.00  8.48           C
ATOM   1861  HD1 PHE 7 117    -133.931 -80.731 632.515  1.00  8.48           H
ATOM   1862  CD1 PHE 7 117    -132.905 -80.906 632.838  1.00  8.48           C
ATOM   1863  HD2 PHE 7 117    -129.966 -81.969 631.646  1.00  8.48           H
ATOM   1864  CD2 PHE 7 117    -130.704 -81.594 632.355  1.00  8.48           C
ATOM   1865  CE1 PHE 7 117    -132.528 -80.644 634.182  1.00  8.48           C
ATOM   1866  HE1 PHE 7 117    -133.266 -80.268 634.891  1.00  8.48           H
ATOM   1867  CE2 PHE 7 117    -130.327 -81.332 633.699  1.00  8.48           C
ATOM   1868  HE2 PHE 7 117    -129.301 -81.507 634.022  1.00  8.48           H
ATOM   1869  CZ  PHE 7 117    -131.248 -80.863 634.584  1.00  8.48           C
ATOM   1870  HZ  PHE 7 117    -130.959 -80.662 635.616  1.00  8.48           H
ATOM   1871  HN  PHE 7 117    -133.015 -82.367 628.308  1.00  8.48           H
ATOM   1872  N   MET 7 118    -134.509 -83.747 630.950  1.00  8.48           N
ATOM   1873  CA  MET 7 118    -135.461 -84.462 631.783  1.00  8.48           C
ATOM   1874  C   MET 7 118    -135.371 -85.971 631.548  1.00  8.48           C
ATOM   1875  O   MET 7 118    -135.543 -86.759 632.476  1.00  8.48           O
ATOM   1876  HA  MET 7 118    -135.182 -84.230 632.811  1.00  8.48           H
ATOM   1877  CB  MET 7 118    -136.878 -83.979 631.469  1.00  8.48           C
ATOM   1878 1HB  MET 7 118    -137.027 -83.954 630.390  1.00  8.48           H
ATOM   1879 2HB  MET 7 118    -137.604 -84.684 631.874  1.00  8.48           H
ATOM   1880  CG  MET 7 118    -137.127 -82.589 632.057  1.00  8.48           C
ATOM   1881 1HG  MET 7 118    -136.324 -81.912 631.763  1.00  8.48           H
ATOM   1882 2HG  MET 7 118    -138.053 -82.176 631.657  1.00  8.48           H
ATOM   1883  SD  MET 7 118    -137.221 -82.686 633.837  1.00  8.48           S
ATOM   1884  CE  MET 7 118    -135.625 -82.014 634.269  1.00  8.48           C
ATOM   1885 1HE  MET 7 118    -134.841 -82.632 633.832  1.00  8.48           H
ATOM   1886 2HE  MET 7 118    -135.542 -80.997 633.884  1.00  8.48           H
ATOM   1887 3HE  MET 7 118    -135.517 -82.002 635.353  1.00  8.48           H
ATOM   1888  HN  MET 7 118    -134.917 -83.118 630.287  1.00  8.48           H
ATOM   1889  N   CYS 7 119    -135.102 -86.328 630.301  1.00  8.48           N
ATOM   1890  CA  CYS 7 119    -134.993 -87.729 629.930  1.00  8.48           C
ATOM   1891  C   CYS 7 119    -133.823 -88.341 630.702  1.00  8.48           C
ATOM   1892  O   CYS 7 119    -133.955 -89.415 631.286  1.00  8.48           O
ATOM   1893  HA  CYS 7 119    -135.934 -88.201 630.213  1.00  8.48           H
ATOM   1894  CB  CYS 7 119    -134.833 -87.903 628.418  1.00  8.48           C
ATOM   1895 1HB  CYS 7 119    -135.730 -87.554 627.906  1.00  8.48           H
ATOM   1896 2HB  CYS 7 119    -134.003 -87.293 628.060  1.00  8.48           H
ATOM   1897  SG  CYS 7 119    -134.532 -89.663 628.020  1.00  8.48           S
ATOM   1898  HN  CYS 7 119    -134.959 -85.680 629.552  1.00  8.48           H
ATOM   1899  N   LYS 7 120    -132.705 -87.631 630.681  1.00  8.48           N
ATOM   1900  CA  LYS 7 120    -131.513 -88.090 631.374  1.00  8.48           C
ATOM   1901  C   LYS 7 120    -131.831 -88.272 632.859  1.00  8.48           C
ATOM   1902  O   LYS 7 120    -131.539 -89.319 633.436  1.00  8.48           O
ATOM   1903  HA  LYS 7 120    -131.246 -89.061 630.956  1.00  8.48           H
ATOM   1904  CB  LYS 7 120    -130.341 -87.144 631.107  1.00  8.48           C
ATOM   1905 1HB  LYS 7 120    -130.659 -86.112 631.254  1.00  8.48           H
ATOM   1906 2HB  LYS 7 120    -129.543 -87.336 631.825  1.00  8.48           H
ATOM   1907  CG  LYS 7 120    -129.807 -87.320 629.684  1.00  8.48           C
ATOM   1908 1HG  LYS 7 120    -129.464 -88.345 629.545  1.00  8.48           H
ATOM   1909 2HG  LYS 7 120    -130.611 -87.153 628.967  1.00  8.48           H
ATOM   1910  CD  LYS 7 120    -128.657 -86.350 629.405  1.00  8.48           C
ATOM   1911 1HD  LYS 7 120    -129.012 -85.323 629.501  1.00  8.48           H
ATOM   1912 2HD  LYS 7 120    -127.873 -86.486 630.149  1.00  8.48           H
ATOM   1913  CE  LYS 7 120    -128.083 -86.568 628.004  1.00  8.48           C
ATOM   1914 1HE  LYS 7 120    -128.671 -87.318 627.476  1.00  8.48           H
ATOM   1915 2HE  LYS 7 120    -128.152 -85.645 627.428  1.00  8.48           H
ATOM   1916  NZ  LYS 7 120    -126.671 -87.004 628.085  1.00  8.48           N
ATOM   1917 1HZ  LYS 7 120    -126.314 -87.171 627.151  1.00  8.48           H
ATOM   1918 2HZ  LYS 7 120    -126.119 -86.280 628.532  1.00  8.48           H
ATOM   1919 3HZ  LYS 7 120    -126.611 -87.858 628.628  1.00  8.48           H
ATOM   1920  HN  LYS 7 120    -132.606 -86.758 630.202  1.00  8.48           H
ATOM   1921  N   VAL 7 121    -132.424 -87.237 633.436  1.00  8.48           N
ATOM   1922  CA  VAL 7 121    -132.696 -87.231 634.863  1.00  8.48           C
ATOM   1923  C   VAL 7 121    -133.607 -88.410 635.210  1.00  8.48           C
ATOM   1924  O   VAL 7 121    -133.325 -89.165 636.138  1.00  8.48           O
ATOM   1925  HA  VAL 7 121    -131.745 -87.359 635.380  1.00  8.48           H
ATOM   1926  HB  VAL 7 121    -134.124 -85.664 634.621  1.00  8.48           H
ATOM   1927  CB  VAL 7 121    -133.282 -85.880 635.278  1.00  8.48           C
ATOM   1928  CG1 VAL 7 121    -133.807 -85.928 636.715  1.00  8.48           C
ATOM   1929 1HG1 VAL 7 121    -134.587 -86.685 636.791  1.00  8.48           H
ATOM   1930 2HG1 VAL 7 121    -132.990 -86.177 637.392  1.00  8.48           H
ATOM   1931 3HG1 VAL 7 121    -134.218 -84.955 636.984  1.00  8.48           H
ATOM   1932  CG2 VAL 7 121    -132.253 -84.760 635.108  1.00  8.48           C
ATOM   1933 1HG2 VAL 7 121    -131.382 -84.969 635.729  1.00  8.48           H
ATOM   1934 2HG2 VAL 7 121    -131.948 -84.703 634.063  1.00  8.48           H
ATOM   1935 3HG2 VAL 7 121    -132.696 -83.811 635.410  1.00  8.48           H
ATOM   1936  HN  VAL 7 121    -132.716 -86.416 632.946  1.00  8.48           H
ATOM   1937  N   VAL 7 122    -134.682 -88.530 634.445  1.00  8.48           N
ATOM   1938  CA  VAL 7 122    -135.769 -89.420 634.816  1.00  8.48           C
ATOM   1939  C   VAL 7 122    -135.285 -90.869 634.740  1.00  8.48           C
ATOM   1940  O   VAL 7 122    -135.626 -91.687 635.593  1.00  8.48           O
ATOM   1941  HA  VAL 7 122    -136.041 -89.195 635.848  1.00  8.48           H
ATOM   1942  HB  VAL 7 122    -136.656 -89.124 632.898  1.00  8.48           H
ATOM   1943  CB  VAL 7 122    -136.990 -89.151 633.935  1.00  8.48           C
ATOM   1944  CG1 VAL 7 122    -138.021 -90.274 634.067  1.00  8.48           C
ATOM   1945 1HG1 VAL 7 122    -137.570 -91.218 633.762  1.00  8.48           H
ATOM   1946 2HG1 VAL 7 122    -138.348 -90.346 635.105  1.00  8.48           H
ATOM   1947 3HG1 VAL 7 122    -138.878 -90.057 633.430  1.00  8.48           H
ATOM   1948  CG2 VAL 7 122    -137.615 -87.793 634.262  1.00  8.48           C
ATOM   1949 1HG2 VAL 7 122    -137.928 -87.779 635.306  1.00  8.48           H
ATOM   1950 2HG2 VAL 7 122    -136.881 -87.005 634.093  1.00  8.48           H
ATOM   1951 3HG2 VAL 7 122    -138.480 -87.627 633.621  1.00  8.48           H
ATOM   1952  HN  VAL 7 122    -134.817 -88.033 633.588  1.00  8.48           H
ATOM   1953  N   ASN 7 123    -134.497 -91.143 633.711  1.00  8.48           N
ATOM   1954  CA  ASN 7 123    -133.911 -92.462 633.547  1.00  8.48           C
ATOM   1955  C   ASN 7 123    -132.955 -92.739 634.708  1.00  8.48           C
ATOM   1956  O   ASN 7 123    -132.963 -93.829 635.278  1.00  8.48           O
ATOM   1957  HA  ASN 7 123    -134.756 -93.151 633.530  1.00  8.48           H
ATOM   1958  CB  ASN 7 123    -133.112 -92.552 632.245  1.00  8.48           C
ATOM   1959 1HB  ASN 7 123    -132.660 -91.586 632.024  1.00  8.48           H
ATOM   1960 2HB  ASN 7 123    -132.297 -93.266 632.363  1.00  8.48           H
ATOM   1961  CG  ASN 7 123    -134.008 -92.980 631.081  1.00  8.48           C
ATOM   1962  OD1 ASN 7 123    -135.066 -93.560 631.258  1.00  8.48           O
ATOM   1963  ND2 ASN 7 123    -133.526 -92.663 629.882  1.00  8.48           N
ATOM   1964 1HD2 ASN 7 123    -132.650 -92.187 629.806  1.00  8.48           H
ATOM   1965 2HD2 ASN 7 123    -134.039 -92.901 629.058  1.00  8.48           H
ATOM   1966  HN  ASN 7 123    -134.258 -90.483 632.999  1.00  8.48           H
ATOM   1967  N   SER 7 124    -132.153 -91.733 635.026  1.00  8.48           N
ATOM   1968  CA  SER 7 124    -131.071 -91.910 635.979  1.00  8.48           C
ATOM   1969  C   SER 7 124    -131.640 -92.123 637.383  1.00  8.48           C
ATOM   1970  O   SER 7 124    -131.122 -92.932 638.151  1.00  8.48           O
ATOM   1971  HA  SER 7 124    -130.534 -92.798 635.645  1.00  8.48           H
ATOM   1972  CB  SER 7 124    -130.124 -90.708 635.967  1.00  8.48           C
ATOM   1973 1HB  SER 7 124    -130.657 -89.824 636.319  1.00  8.48           H
ATOM   1974 2HB  SER 7 124    -129.305 -90.885 636.665  1.00  8.48           H
ATOM   1975  HG  SER 7 124    -129.921 -89.575 634.330  1.00  8.48           H
ATOM   1976  OG  SER 7 124    -129.595 -90.458 634.668  1.00  8.48           O
ATOM   1977  HN  SER 7 124    -132.233 -90.812 634.644  1.00  8.48           H
ATOM   1978  N   MET 7 125    -132.700 -91.383 637.676  1.00  8.48           N
ATOM   1979  CA  MET 7 125    -133.292 -91.416 639.003  1.00  8.48           C
ATOM   1980  C   MET 7 125    -133.840 -92.808 639.324  1.00  8.48           C
ATOM   1981  O   MET 7 125    -133.737 -93.273 640.458  1.00  8.48           O
ATOM   1982  HA  MET 7 125    -132.483 -91.169 639.691  1.00  8.48           H
ATOM   1983  CB  MET 7 125    -134.424 -90.390 639.082  1.00  8.48           C
ATOM   1984 1HB  MET 7 125    -135.053 -90.468 638.196  1.00  8.48           H
ATOM   1985 2HB  MET 7 125    -135.057 -90.607 639.943  1.00  8.48           H
ATOM   1986  CG  MET 7 125    -133.869 -88.969 639.197  1.00  8.48           C
ATOM   1987 1HG  MET 7 125    -133.203 -88.761 638.360  1.00  8.48           H
ATOM   1988 2HG  MET 7 125    -134.683 -88.246 639.144  1.00  8.48           H
ATOM   1989  SD  MET 7 125    -132.987 -88.781 640.738  1.00  8.48           S
ATOM   1990  CE  MET 7 125    -131.756 -87.585 640.246  1.00  8.48           C
ATOM   1991 1HE  MET 7 125    -131.152 -87.997 639.438  1.00  8.48           H
ATOM   1992 2HE  MET 7 125    -132.249 -86.675 639.905  1.00  8.48           H
ATOM   1993 3HE  MET 7 125    -131.115 -87.353 641.097  1.00  8.48           H
ATOM   1994  HN  MET 7 125    -133.151 -90.771 637.027  1.00  8.48           H
ATOM   1995  N   TYR 7 126    -134.411 -93.433 638.305  1.00  8.48           N
ATOM   1996  CA  TYR 7 126    -134.937 -94.780 638.454  1.00  8.48           C
ATOM   1997  C   TYR 7 126    -133.827 -95.764 638.829  1.00  8.48           C
ATOM   1998  O   TYR 7 126    -133.989 -96.568 639.745  1.00  8.48           O
ATOM   1999  HA  TYR 7 126    -135.682 -94.764 639.249  1.00  8.48           H
ATOM   2000  CB  TYR 7 126    -135.503 -95.165 637.085  1.00  8.48           C
ATOM   2001 1HB  TYR 7 126    -136.408 -94.586 636.902  1.00  8.48           H
ATOM   2002 2HB  TYR 7 126    -134.784 -94.885 636.315  1.00  8.48           H
ATOM   2003  CG  TYR 7 126    -135.829 -96.653 636.943  1.00  8.48           C
ATOM   2004  HD1 TYR 7 126    -134.726 -96.869 635.117  1.00  8.48           H
ATOM   2005  CD1 TYR 7 126    -135.342 -97.366 635.866  1.00  8.48           C
ATOM   2006  HD2 TYR 7 126    -136.993 -96.719 638.742  1.00  8.48           H
ATOM   2007  CD2 TYR 7 126    -136.609 -97.282 637.891  1.00  8.48           C
ATOM   2008  CE1 TYR 7 126    -135.649 -98.766 635.732  1.00  8.48           C
ATOM   2009  HE1 TYR 7 126    -135.271 -99.341 634.887  1.00  8.48           H
ATOM   2010  HE2 TYR 7 126    -137.531 -99.192 638.499  1.00  8.48           H
ATOM   2011  CE2 TYR 7 126    -136.916 -98.683 637.757  1.00  8.48           C
ATOM   2012  CZ  TYR 7 126    -136.420 -99.356 636.684  1.00  8.48           C
ATOM   2013  OH  TYR 7 126    -136.710-100.678 636.558  1.00  8.48           O
ATOM   2014  HH  TYR 7 126    -137.276-100.980 637.326  1.00  8.48           H
ATOM   2015  HN  TYR 7 126    -134.517 -93.037 637.393  1.00  8.48           H
ATOM   2016  N   LYS 7 127    -132.724 -95.668 638.100  1.00  8.48           N
ATOM   2017  CA  LYS 7 127    -131.623 -96.598 638.284  1.00  8.48           C
ATOM   2018  C   LYS 7 127    -130.948 -96.323 639.630  1.00  8.48           C
ATOM   2019  O   LYS 7 127    -130.455 -97.243 640.280  1.00  8.48           O
ATOM   2020  HA  LYS 7 127    -132.044 -97.603 638.308  1.00  8.48           H
ATOM   2021  CB  LYS 7 127    -130.665 -96.536 637.092  1.00  8.48           C
ATOM   2022 1HB  LYS 7 127    -130.403 -95.499 636.884  1.00  8.48           H
ATOM   2023 2HB  LYS 7 127    -129.739 -97.055 637.338  1.00  8.48           H
ATOM   2024  CG  LYS 7 127    -131.295 -97.168 635.849  1.00  8.48           C
ATOM   2025 1HG  LYS 7 127    -132.145 -96.568 635.523  1.00  8.48           H
ATOM   2026 2HG  LYS 7 127    -130.574 -97.170 635.032  1.00  8.48           H
ATOM   2027  CD  LYS 7 127    -131.755 -98.599 636.135  1.00  8.48           C
ATOM   2028 1HD  LYS 7 127    -130.961 -99.145 636.645  1.00  8.48           H
ATOM   2029 2HD  LYS 7 127    -132.613 -98.582 636.807  1.00  8.48           H
ATOM   2030  CE  LYS 7 127    -132.130 -99.323 634.840  1.00  8.48           C
ATOM   2031 1HE  LYS 7 127    -132.878 -98.746 634.297  1.00  8.48           H
ATOM   2032 2HE  LYS 7 127    -131.255 -99.400 634.194  1.00  8.48           H
ATOM   2033  NZ  LYS 7 127    -132.656-100.675 635.136  1.00  8.48           N
ATOM   2034 1HZ  LYS 7 127    -132.903-101.138 634.268  1.00  8.48           H
ATOM   2035 2HZ  LYS 7 127    -131.946-101.216 635.617  1.00  8.48           H
ATOM   2036 3HZ  LYS 7 127    -133.478-100.596 635.724  1.00  8.48           H
ATOM   2037  HN  LYS 7 127    -132.577 -94.972 637.397  1.00  8.48           H
ATOM   2038  N   MET 7 128    -130.949 -95.053 640.008  1.00  8.48           N
ATOM   2039  CA  MET 7 128    -130.403 -94.655 641.294  1.00  8.48           C
ATOM   2040  C   MET 7 128    -131.183 -95.296 642.443  1.00  8.48           C
ATOM   2041  O   MET 7 128    -130.590 -95.795 643.398  1.00  8.48           O
ATOM   2042  HA  MET 7 128    -129.374 -95.015 641.299  1.00  8.48           H
ATOM   2043  CB  MET 7 128    -130.461 -93.132 641.424  1.00  8.48           C
ATOM   2044 1HB  MET 7 128    -129.968 -92.671 640.567  1.00  8.48           H
ATOM   2045 2HB  MET 7 128    -131.499 -92.801 641.410  1.00  8.48           H
ATOM   2046  CG  MET 7 128    -129.789 -92.666 642.717  1.00  8.48           C
ATOM   2047 1HG  MET 7 128    -130.356 -93.018 643.579  1.00  8.48           H
ATOM   2048 2HG  MET 7 128    -128.791 -93.097 642.794  1.00  8.48           H
ATOM   2049  SD  MET 7 128    -129.686 -90.884 642.744  1.00  8.48           S
ATOM   2050  CE  MET 7 128    -128.352 -90.633 641.584  1.00  8.48           C
ATOM   2051 1HE  MET 7 128    -127.455 -91.135 641.949  1.00  8.48           H
ATOM   2052 2HE  MET 7 128    -128.630 -91.047 640.615  1.00  8.48           H
ATOM   2053 3HE  MET 7 128    -128.155 -89.566 641.482  1.00  8.48           H
ATOM   2054  HN  MET 7 128    -131.313 -94.305 639.453  1.00  8.48           H
ATOM   2055  N   ASN 7 129    -132.501 -95.261 642.313  1.00  8.48           N
ATOM   2056  CA  ASN 7 129    -133.366 -95.914 643.281  1.00  8.48           C
ATOM   2057  C   ASN 7 129    -133.085 -97.418 643.278  1.00  8.48           C
ATOM   2058  O   ASN 7 129    -132.916 -98.023 644.335  1.00  8.48           O
ATOM   2059  HA  ASN 7 129    -133.130 -95.447 644.237  1.00  8.48           H
ATOM   2060  CB  ASN 7 129    -134.841 -95.708 642.928  1.00  8.48           C
ATOM   2061 1HB  ASN 7 129    -135.110 -94.661 643.068  1.00  8.48           H
ATOM   2062 2HB  ASN 7 129    -135.003 -95.941 641.876  1.00  8.48           H
ATOM   2063  CG  ASN 7 129    -135.740 -96.591 643.795  1.00  8.48           C
ATOM   2064  OD1 ASN 7 129    -135.975 -97.754 643.509  1.00  8.48           O
ATOM   2065  ND2 ASN 7 129    -136.229 -95.977 644.869  1.00  8.48           N
ATOM   2066 1HD2 ASN 7 129    -135.997 -95.020 645.046  1.00  8.48           H
ATOM   2067 2HD2 ASN 7 129    -136.828 -96.471 645.499  1.00  8.48           H
ATOM   2068  HN  ASN 7 129    -132.977 -94.799 641.565  1.00  8.48           H
ATOM   2069  N   PHE 7 130    -133.043 -97.977 642.077  1.00  8.48           N
ATOM   2070  CA  PHE 7 130    -132.906 -99.416 641.926  1.00  8.48           C
ATOM   2071  C   PHE 7 130    -131.726 -99.943 642.744  1.00  8.48           C
ATOM   2072  O   PHE 7 130    -131.886-100.854 643.556  1.00  8.48           O
ATOM   2073  HA  PHE 7 130    -133.829 -99.868 642.290  1.00  8.48           H
ATOM   2074  CB  PHE 7 130    -132.646 -99.687 640.443  1.00  8.48           C
ATOM   2075 1HB  PHE 7 130    -133.475 -99.288 639.860  1.00  8.48           H
ATOM   2076 2HB  PHE 7 130    -131.751 -99.146 640.137  1.00  8.48           H
ATOM   2077  CG  PHE 7 130    -132.469-101.169 640.104  1.00  8.48           C
ATOM   2078  HD1 PHE 7 130    -130.408-100.954 639.630  1.00  8.48           H
ATOM   2079  CD1 PHE 7 130    -131.255-101.635 639.706  1.00  8.48           C
ATOM   2080  HD2 PHE 7 130    -134.500-101.645 640.517  1.00  8.48           H
ATOM   2081  CD2 PHE 7 130    -133.527-102.019 640.199  1.00  8.48           C
ATOM   2082  CE1 PHE 7 130    -131.092-103.010 639.391  1.00  8.48           C
ATOM   2083  HE1 PHE 7 130    -130.119-103.384 639.073  1.00  8.48           H
ATOM   2084  CE2 PHE 7 130    -133.363-103.394 639.884  1.00  8.48           C
ATOM   2085  HE2 PHE 7 130    -134.210-104.075 639.960  1.00  8.48           H
ATOM   2086  CZ  PHE 7 130    -132.149-103.860 639.487  1.00  8.48           C
ATOM   2087  HZ  PHE 7 130    -132.023-104.916 639.245  1.00  8.48           H
ATOM   2088  HN  PHE 7 130    -133.100 -97.466 641.220  1.00  8.48           H
ATOM   2089  N   TYR 7 131    -130.567 -99.349 642.503  1.00  8.48           N
ATOM   2090  CA  TYR 7 131    -129.347 -99.795 643.154  1.00  8.48           C
ATOM   2091  C   TYR 7 131    -129.382 -99.490 644.653  1.00  8.48           C
ATOM   2092  O   TYR 7 131    -129.107-100.364 645.474  1.00  8.48           O
ATOM   2093  HA  TYR 7 131    -129.264-100.872 643.011  1.00  8.48           H
ATOM   2094  CB  TYR 7 131    -128.210 -98.998 642.510  1.00  8.48           C
ATOM   2095 1HB  TYR 7 131    -128.469 -97.940 642.522  1.00  8.48           H
ATOM   2096 2HB  TYR 7 131    -127.311 -99.114 643.116  1.00  8.48           H
ATOM   2097  CG  TYR 7 131    -127.895 -99.415 641.072  1.00  8.48           C
ATOM   2098  HD1 TYR 7 131    -127.547-101.466 641.587  1.00  8.48           H
ATOM   2099  CD1 TYR 7 131    -127.576-100.727 640.787  1.00  8.48           C
ATOM   2100  HD2 TYR 7 131    -128.184 -97.441 640.284  1.00  8.48           H
ATOM   2101  CD2 TYR 7 131    -127.931 -98.478 640.059  1.00  8.48           C
ATOM   2102  CE1 TYR 7 131    -127.279-101.118 639.434  1.00  8.48           C
ATOM   2103  HE1 TYR 7 131    -127.025-102.151 639.195  1.00  8.48           H
ATOM   2104  HE2 TYR 7 131    -127.660 -98.140 637.896  1.00  8.48           H
ATOM   2105  CE2 TYR 7 131    -127.635 -98.870 638.705  1.00  8.48           C
ATOM   2106  CZ  TYR 7 131    -127.324-100.170 638.459  1.00  8.48           C
ATOM   2107  OH  TYR 7 131    -127.044-100.540 637.181  1.00  8.48           O
ATOM   2108  HH  TYR 7 131    -126.872 -99.730 636.620  1.00  8.48           H
ATOM   2109  HN  TYR 7 131    -130.454 -98.577 641.877  1.00  8.48           H
ATOM   2110  N   SER 7 132    -129.723 -98.248 644.964  1.00  8.48           N
ATOM   2111  CA  SER 7 132    -129.593 -97.755 646.324  1.00  8.48           C
ATOM   2112  C   SER 7 132    -130.506 -98.551 647.259  1.00  8.48           C
ATOM   2113  O   SER 7 132    -130.113 -98.895 648.372  1.00  8.48           O
ATOM   2114  HA  SER 7 132    -128.547 -97.909 646.589  1.00  8.48           H
ATOM   2115  CB  SER 7 132    -129.924 -96.263 646.403  1.00  8.48           C
ATOM   2116 1HB  SER 7 132    -129.827 -95.925 647.435  1.00  8.48           H
ATOM   2117 2HB  SER 7 132    -129.201 -95.700 645.814  1.00  8.48           H
ATOM   2118  HG  SER 7 132    -131.195 -95.475 645.073  1.00  8.48           H
ATOM   2119  OG  SER 7 132    -131.240 -95.982 645.934  1.00  8.48           O
ATOM   2120  HN  SER 7 132    -130.081 -97.585 644.306  1.00  8.48           H
ATOM   2121  N   CYS 7 133    -131.708 -98.821 646.771  1.00  8.48           N
ATOM   2122  CA  CYS 7 133    -132.717 -99.475 647.587  1.00  8.48           C
ATOM   2123  C   CYS 7 133    -132.245-100.899 647.886  1.00  8.48           C
ATOM   2124  O   CYS 7 133    -132.331-101.360 649.023  1.00  8.48           O
ATOM   2125  HA  CYS 7 133    -132.801 -98.894 648.506  1.00  8.48           H
ATOM   2126  CB  CYS 7 133    -134.089 -99.459 646.911  1.00  8.48           C
ATOM   2127 1HB  CYS 7 133    -133.995 -99.771 645.870  1.00  8.48           H
ATOM   2128 2HB  CYS 7 133    -134.753-100.173 647.398  1.00  8.48           H
ATOM   2129  HG  CYS 7 133    -134.029 -97.246 646.059  1.00  8.48           H
ATOM   2130  SG  CYS 7 133    -134.809 -97.779 646.995  1.00  8.48           S
ATOM   2131  HN  CYS 7 133    -131.996 -98.601 645.839  1.00  8.48           H
ATOM   2132  N   VAL 7 134    -131.755-101.556 646.844  1.00  8.48           N
ATOM   2133  CA  VAL 7 134    -131.343-102.945 646.962  1.00  8.48           C
ATOM   2134  C   VAL 7 134    -130.151-103.039 647.918  1.00  8.48           C
ATOM   2135  O   VAL 7 134    -130.077-103.955 648.735  1.00  8.48           O
ATOM   2136  HA  VAL 7 134    -132.178-103.501 647.387  1.00  8.48           H
ATOM   2137  HB  VAL 7 134    -130.304-102.880 645.099  1.00  8.48           H
ATOM   2138  CB  VAL 7 134    -131.045-103.522 645.577  1.00  8.48           C
ATOM   2139  CG1 VAL 7 134    -130.450-104.927 645.685  1.00  8.48           C
ATOM   2140 1HG1 VAL 7 134    -129.521-104.886 646.253  1.00  8.48           H
ATOM   2141 2HG1 VAL 7 134    -131.157-105.583 646.192  1.00  8.48           H
ATOM   2142 3HG1 VAL 7 134    -130.248-105.313 644.686  1.00  8.48           H
ATOM   2143  CG2 VAL 7 134    -132.300-103.523 644.702  1.00  8.48           C
ATOM   2144 1HG2 VAL 7 134    -133.072-104.131 645.175  1.00  8.48           H
ATOM   2145 2HG2 VAL 7 134    -132.663-102.502 644.585  1.00  8.48           H
ATOM   2146 3HG2 VAL 7 134    -132.060-103.938 643.723  1.00  8.48           H
ATOM   2147  HN  VAL 7 134    -131.639-101.157 645.935  1.00  8.48           H
ATOM   2148  N   LEU 7 135    -129.249-102.078 647.783  1.00  8.48           N
ATOM   2149  CA  LEU 7 135    -128.054-102.053 648.611  1.00  8.48           C
ATOM   2150  C   LEU 7 135    -128.452-101.799 650.066  1.00  8.48           C
ATOM   2151  O   LEU 7 135    -127.883-102.392 650.981  1.00  8.48           O
ATOM   2152  HA  LEU 7 135    -127.591-103.037 648.546  1.00  8.48           H
ATOM   2153  CB  LEU 7 135    -127.045-101.041 648.064  1.00  8.48           C
ATOM   2154 1HB  LEU 7 135    -127.561-100.094 647.902  1.00  8.48           H
ATOM   2155 2HB  LEU 7 135    -126.288-100.864 648.827  1.00  8.48           H
ATOM   2156  HG  LEU 7 135    -127.098-101.708 646.033  1.00  8.48           H
ATOM   2157  CG  LEU 7 135    -126.339-101.433 646.765  1.00  8.48           C
ATOM   2158  CD1 LEU 7 135    -125.560-100.250 646.185  1.00  8.48           C
ATOM   2159 1HD1 LEU 7 135    -126.248 -99.430 645.976  1.00  8.48           H
ATOM   2160 2HD1 LEU 7 135    -124.811 -99.921 646.905  1.00  8.48           H
ATOM   2161 3HD1 LEU 7 135    -125.068-100.556 645.262  1.00  8.48           H
ATOM   2162  CD2 LEU 7 135    -125.447-102.659 646.974  1.00  8.48           C
ATOM   2163 1HD2 LEU 7 135    -124.693-102.435 647.728  1.00  8.48           H
ATOM   2164 2HD2 LEU 7 135    -126.057-103.499 647.307  1.00  8.48           H
ATOM   2165 3HD2 LEU 7 135    -124.957-102.916 646.035  1.00  8.48           H
ATOM   2166  HN  LEU 7 135    -129.323-101.329 647.125  1.00  8.48           H
ATOM   2167  N   LEU 7 136    -129.427-100.918 650.234  1.00  8.48           N
ATOM   2168  CA  LEU 7 136    -129.877-100.544 651.565  1.00  8.48           C
ATOM   2169  C   LEU 7 136    -130.500-101.763 652.249  1.00  8.48           C
ATOM   2170  O   LEU 7 136    -130.244-102.017 653.425  1.00  8.48           O
ATOM   2171  HA  LEU 7 136    -128.998-100.241 652.133  1.00  8.48           H
ATOM   2172  CB  LEU 7 136    -130.811 -99.334 651.494  1.00  8.48           C
ATOM   2173 1HB  LEU 7 136    -131.516 -99.492 650.678  1.00  8.48           H
ATOM   2174 2HB  LEU 7 136    -131.392 -99.295 652.415  1.00  8.48           H
ATOM   2175  HG  LEU 7 136    -129.420 -98.069 650.475  1.00  8.48           H
ATOM   2176  CG  LEU 7 136    -130.135 -97.976 651.292  1.00  8.48           C
ATOM   2177  CD1 LEU 7 136    -131.155 -96.912 650.883  1.00  8.48           C
ATOM   2178 1HD1 LEU 7 136    -131.633 -97.207 649.949  1.00  8.48           H
ATOM   2179 2HD1 LEU 7 136    -131.911 -96.814 651.662  1.00  8.48           H
ATOM   2180 3HD1 LEU 7 136    -130.648 -95.957 650.746  1.00  8.48           H
ATOM   2181  CD2 LEU 7 136    -129.347 -97.566 652.538  1.00  8.48           C
ATOM   2182 1HD2 LEU 7 136    -130.023 -97.496 653.390  1.00  8.48           H
ATOM   2183 2HD2 LEU 7 136    -128.579 -98.311 652.744  1.00  8.48           H
ATOM   2184 3HD2 LEU 7 136    -128.877 -96.597 652.367  1.00  8.48           H
ATOM   2185  HN  LEU 7 136    -129.906-100.463 649.483  1.00  8.48           H
ATOM   2186  N   ILE 7 137    -131.306-102.484 651.483  1.00  8.48           N
ATOM   2187  CA  ILE 7 137    -132.009-103.638 652.016  1.00  8.48           C
ATOM   2188  C   ILE 7 137    -130.994-104.711 652.413  1.00  8.48           C
ATOM   2189  O   ILE 7 137    -131.179-105.408 653.409  1.00  8.48           O
ATOM   2190  HA  ILE 7 137    -132.537-103.314 652.913  1.00  8.48           H
ATOM   2191  HB  ILE 7 137    -132.600-104.201 650.039  1.00  8.48           H
ATOM   2192  CB  ILE 7 137    -133.065-104.128 651.022  1.00  8.48           C
ATOM   2193  CG1 ILE 7 137    -134.214-103.125 650.905  1.00  8.48           C
ATOM   2194 1HG1 ILE 7 137    -134.794-103.121 651.828  1.00  8.48           H
ATOM   2195 2HG1 ILE 7 137    -133.813-102.119 650.777  1.00  8.48           H
ATOM   2196  CG2 ILE 7 137    -133.560-105.527 651.394  1.00  8.48           C
ATOM   2197 1HG2 ILE 7 137    -132.722-106.223 651.385  1.00  8.48           H
ATOM   2198 2HG2 ILE 7 137    -134.002-105.503 652.390  1.00  8.48           H
ATOM   2199 3HG2 ILE 7 137    -134.310-105.850 650.671  1.00  8.48           H
ATOM   2200  CD1 ILE 7 137    -135.125-103.470 649.725  1.00  8.48           C
ATOM   2201 1HD1 ILE 7 137    -134.547-103.449 648.801  1.00  8.48           H
ATOM   2202 2HD1 ILE 7 137    -135.544-104.467 649.869  1.00  8.48           H
ATOM   2203 3HD1 ILE 7 137    -135.934-102.742 649.665  1.00  8.48           H
ATOM   2204  HN  ILE 7 137    -131.480-102.291 650.518  1.00  8.48           H
ATOM   2205  N   MET 7 138    -129.942-104.810 651.613  1.00  8.48           N
ATOM   2206  CA  MET 7 138    -128.847-105.713 651.924  1.00  8.48           C
ATOM   2207  C   MET 7 138    -128.207-105.355 653.267  1.00  8.48           C
ATOM   2208  O   MET 7 138    -127.980-106.229 654.103  1.00  8.48           O
ATOM   2209  HA  MET 7 138    -129.292-106.706 651.979  1.00  8.48           H
ATOM   2210  CB  MET 7 138    -127.792-105.636 650.818  1.00  8.48           C
ATOM   2211 1HB  MET 7 138    -128.264-105.800 649.849  1.00  8.48           H
ATOM   2212 2HB  MET 7 138    -127.355-104.638 650.796  1.00  8.48           H
ATOM   2213  CG  MET 7 138    -126.691-106.676 651.038  1.00  8.48           C
ATOM   2214 1HG  MET 7 138    -126.272-106.568 652.039  1.00  8.48           H
ATOM   2215 2HG  MET 7 138    -127.110-107.680 650.975  1.00  8.48           H
ATOM   2216  SD  MET 7 138    -125.407-106.473 649.815  1.00  8.48           S
ATOM   2217  CE  MET 7 138    -124.712-104.919 650.351  1.00  8.48           C
ATOM   2218 1HE  MET 7 138    -125.480-104.147 650.319  1.00  8.48           H
ATOM   2219 2HE  MET 7 138    -124.340-105.019 651.371  1.00  8.48           H
ATOM   2220 3HE  MET 7 138    -123.890-104.642 649.691  1.00  8.48           H
ATOM   2221  HN  MET 7 138    -129.832-104.288 650.767  1.00  8.48           H
ATOM   2222  N   CYS 7 139    -127.932-104.070 653.431  1.00  8.48           N
ATOM   2223  CA  CYS 7 139    -127.262-103.595 654.630  1.00  8.48           C
ATOM   2224  C   CYS 7 139    -128.194-103.822 655.823  1.00  8.48           C
ATOM   2225  O   CYS 7 139    -127.738-104.148 656.918  1.00  8.48           O
ATOM   2226  HA  CYS 7 139    -126.351-104.184 654.734  1.00  8.48           H
ATOM   2227  CB  CYS 7 139    -126.846-102.128 654.503  1.00  8.48           C
ATOM   2228 1HB  CYS 7 139    -127.690-101.530 654.160  1.00  8.48           H
ATOM   2229 2HB  CYS 7 139    -126.554-101.738 655.478  1.00  8.48           H
ATOM   2230  HG  CYS 7 139    -126.188-102.082 652.224  1.00  8.48           H
ATOM   2231  SG  CYS 7 139    -125.452-101.974 653.327  1.00  8.48           S
ATOM   2232  HN  CYS 7 139    -128.159-103.359 652.765  1.00  8.48           H
ATOM   2233  N   ILE 7 140    -129.482-103.641 655.570  1.00  8.48           N
ATOM   2234  CA  ILE 7 140    -130.484-103.854 656.600  1.00  8.48           C
ATOM   2235  C   ILE 7 140    -130.430-105.311 657.064  1.00  8.48           C
ATOM   2236  O   ILE 7 140    -130.587-105.594 658.251  1.00  8.48           O
ATOM   2237  HA  ILE 7 140    -130.228-103.213 657.443  1.00  8.48           H
ATOM   2238  HB  ILE 7 140    -132.004-103.810 655.096  1.00  8.48           H
ATOM   2239  CB  ILE 7 140    -131.864-103.418 656.103  1.00  8.48           C
ATOM   2240  CG1 ILE 7 140    -131.957-101.894 656.011  1.00  8.48           C
ATOM   2241 1HG1 ILE 7 140    -132.094-101.474 657.008  1.00  8.48           H
ATOM   2242 2HG1 ILE 7 140    -131.023-101.491 655.621  1.00  8.48           H
ATOM   2243  CG2 ILE 7 140    -132.973-104.009 656.976  1.00  8.48           C
ATOM   2244 1HG2 ILE 7 140    -132.918-105.097 656.946  1.00  8.48           H
ATOM   2245 2HG2 ILE 7 140    -132.847-103.667 658.003  1.00  8.48           H
ATOM   2246 3HG2 ILE 7 140    -133.943-103.683 656.601  1.00  8.48           H
ATOM   2247  CD1 ILE 7 140    -133.118-101.469 655.109  1.00  8.48           C
ATOM   2248 1HD1 ILE 7 140    -132.966-101.871 654.108  1.00  8.48           H
ATOM   2249 2HD1 ILE 7 140    -134.054-101.853 655.516  1.00  8.48           H
ATOM   2250 3HD1 ILE 7 140    -133.162-100.381 655.062  1.00  8.48           H
ATOM   2251  HN  ILE 7 140    -129.842-103.354 654.682  1.00  8.48           H
ATOM   2252  N   SER 7 141    -130.206-106.196 656.105  1.00  8.48           N
ATOM   2253  CA  SER 7 141    -130.206-107.622 656.387  1.00  8.48           C
ATOM   2254  C   SER 7 141    -128.992-107.985 657.245  1.00  8.48           C
ATOM   2255  O   SER 7 141    -129.097-108.796 658.163  1.00  8.48           O
ATOM   2256  HA  SER 7 141    -131.130-107.808 656.934  1.00  8.48           H
ATOM   2257  CB  SER 7 141    -130.206-108.440 655.094  1.00  8.48           C
ATOM   2258 1HB  SER 7 141    -129.275-108.264 654.554  1.00  8.48           H
ATOM   2259 2HB  SER 7 141    -130.239-109.502 655.337  1.00  8.48           H
ATOM   2260  HG  SER 7 141    -131.052-107.382 653.620  1.00  8.48           H
ATOM   2261  OG  SER 7 141    -131.310-108.111 654.255  1.00  8.48           O
ATOM   2262  HN  SER 7 141    -130.027-105.955 655.151  1.00  8.48           H
ATOM   2263  N   VAL 7 142    -127.867-107.367 656.914  1.00  8.48           N
ATOM   2264  CA  VAL 7 142    -126.642-107.592 657.661  1.00  8.48           C
ATOM   2265  C   VAL 7 142    -126.803-107.035 659.077  1.00  8.48           C
ATOM   2266  O   VAL 7 142    -126.396-107.671 660.048  1.00  8.48           O
ATOM   2267  HA  VAL 7 142    -126.488-108.670 657.723  1.00  8.48           H
ATOM   2268  HB  VAL 7 142    -125.662-105.928 656.753  1.00  8.48           H
ATOM   2269  CB  VAL 7 142    -125.453-106.986 656.912  1.00  8.48           C
ATOM   2270  CG1 VAL 7 142    -124.171-107.093 657.740  1.00  8.48           C
ATOM   2271 1HG1 VAL 7 142    -124.301-106.558 658.681  1.00  8.48           H
ATOM   2272 2HG1 VAL 7 142    -123.957-108.142 657.945  1.00  8.48           H
ATOM   2273 3HG1 VAL 7 142    -123.342-106.655 657.185  1.00  8.48           H
ATOM   2274  CG2 VAL 7 142    -125.277-107.642 655.541  1.00  8.48           C
ATOM   2275 1HG2 VAL 7 142    -125.101-108.710 655.669  1.00  8.48           H
ATOM   2276 2HG2 VAL 7 142    -126.178-107.491 654.947  1.00  8.48           H
ATOM   2277 3HG2 VAL 7 142    -124.425-107.193 655.030  1.00  8.48           H
ATOM   2278  HN  VAL 7 142    -127.786-106.724 656.152  1.00  8.48           H
ATOM   2279  N   ASP 7 143    -127.398-105.854 659.149  1.00  8.48           N
ATOM   2280  CA  ASP 7 143    -127.568-105.178 660.425  1.00  8.48           C
ATOM   2281  C   ASP 7 143    -128.410-106.055 661.353  1.00  8.48           C
ATOM   2282  O   ASP 7 143    -128.139-106.137 662.550  1.00  8.48           O
ATOM   2283  HA  ASP 7 143    -126.557-105.021 660.802  1.00  8.48           H
ATOM   2284  CB  ASP 7 143    -128.293-103.843 660.248  1.00  8.48           C
ATOM   2285 1HB  ASP 7 143    -127.760-103.228 659.523  1.00  8.48           H
ATOM   2286 2HB  ASP 7 143    -129.291-104.017 659.845  1.00  8.48           H
ATOM   2287  CG  ASP 7 143    -128.398-103.096 661.579  1.00  8.48           C
ATOM   2288  OD1 ASP 7 143    -127.337-102.917 662.215  1.00  8.48           O
ATOM   2289  OD2 ASP 7 143    -129.537-102.721 661.931  1.00  8.48           O
ATOM   2290  HN  ASP 7 143    -127.761-105.361 658.358  1.00  8.48           H
ATOM   2291  N   ARG 7 144    -129.415-106.688 660.767  1.00  8.48           N
ATOM   2292  CA  ARG 7 144    -130.282-107.577 661.521  1.00  8.48           C
ATOM   2293  C   ARG 7 144    -129.487-108.776 662.043  1.00  8.48           C
ATOM   2294  O   ARG 7 144    -129.625-109.159 663.203  1.00  8.48           O
ATOM   2295  HA  ARG 7 144    -130.658-106.969 662.343  1.00  8.48           H
ATOM   2296  CB  ARG 7 144    -131.441-108.079 660.658  1.00  8.48           C
ATOM   2297 1HB  ARG 7 144    -131.089-108.270 659.645  1.00  8.48           H
ATOM   2298 2HB  ARG 7 144    -131.808-109.027 661.051  1.00  8.48           H
ATOM   2299  CG  ARG 7 144    -132.582-107.060 660.625  1.00  8.48           C
ATOM   2300 1HG  ARG 7 144    -132.984-106.925 661.629  1.00  8.48           H
ATOM   2301 2HG  ARG 7 144    -132.199-106.091 660.303  1.00  8.48           H
ATOM   2302  CD  ARG 7 144    -133.696-107.514 659.680  1.00  8.48           C
ATOM   2303 1HD  ARG 7 144    -133.430-107.275 658.650  1.00  8.48           H
ATOM   2304 2HD  ARG 7 144    -133.813-108.596 659.737  1.00  8.48           H
ATOM   2305  NE  ARG 7 144    -134.968-106.848 660.041  1.00  8.48           N
ATOM   2306  HE  ARG 7 144    -134.961-106.208 660.809  1.00  8.48           H
ATOM   2307  CZ  ARG 7 144    -136.128-107.050 659.402  1.00  8.48           C
ATOM   2308  NH1 ARG 7 144    -136.196-107.896 658.365  1.00  8.48           N
ATOM   2309 1HH1 ARG 7 144    -135.377-108.384 658.063  1.00  8.48           H
ATOM   2310 2HH1 ARG 7 144    -137.066-108.041 657.894  1.00  8.48           H
ATOM   2311  NH2 ARG 7 144    -137.220-106.392 659.815  1.00  8.48           N
ATOM   2312 1HH2 ARG 7 144    -138.094-106.531 659.349  1.00  8.48           H
ATOM   2313 2HH2 ARG 7 144    -137.161-105.762 660.589  1.00  8.48           H
ATOM   2314  HN  ARG 7 144    -129.641-106.601 659.796  1.00  8.48           H
ATOM   2315  N   TYR 7 145    -128.672-109.335 661.160  1.00  8.48           N
ATOM   2316  CA  TYR 7 145    -127.862-110.487 661.515  1.00  8.48           C
ATOM   2317  C   TYR 7 145    -126.965-110.179 662.716  1.00  8.48           C
ATOM   2318  O   TYR 7 145    -126.936-110.937 663.684  1.00  8.48           O
ATOM   2319  HA  TYR 7 145    -128.534-111.305 661.773  1.00  8.48           H
ATOM   2320  CB  TYR 7 145    -126.981-110.774 660.297  1.00  8.48           C
ATOM   2321 1HB  TYR 7 145    -127.596-111.216 659.513  1.00  8.48           H
ATOM   2322 2HB  TYR 7 145    -126.598-109.831 659.908  1.00  8.48           H
ATOM   2323  CG  TYR 7 145    -125.803-111.706 660.586  1.00  8.48           C
ATOM   2324  HD1 TYR 7 145    -124.327-110.215 660.144  1.00  8.48           H
ATOM   2325  CD1 TYR 7 145    -124.509-111.244 660.455  1.00  8.48           C
ATOM   2326  HD2 TYR 7 145    -127.055-113.374 661.084  1.00  8.48           H
ATOM   2327  CD2 TYR 7 145    -126.033-113.009 660.980  1.00  8.48           C
ATOM   2328  CE1 TYR 7 145    -123.400-112.121 660.727  1.00  8.48           C
ATOM   2329  HE1 TYR 7 145    -122.373-111.769 660.627  1.00  8.48           H
ATOM   2330  HE2 TYR 7 145    -125.092-114.917 661.564  1.00  8.48           H
ATOM   2331  CE2 TYR 7 145    -124.924-113.885 661.252  1.00  8.48           C
ATOM   2332  CZ  TYR 7 145    -123.662-113.398 661.113  1.00  8.48           C
ATOM   2333  OH  TYR 7 145    -122.615-114.226 661.370  1.00  8.48           O
ATOM   2334  HH  TYR 7 145    -121.752-113.742 661.225  1.00  8.48           H
ATOM   2335  HN  TYR 7 145    -128.562-109.014 660.219  1.00  8.48           H
ATOM   2336  N   ILE 7 146    -126.256-109.064 662.613  1.00  8.48           N
ATOM   2337  CA  ILE 7 146    -125.303-108.686 663.643  1.00  8.48           C
ATOM   2338  C   ILE 7 146    -126.046-108.459 664.961  1.00  8.48           C
ATOM   2339  O   ILE 7 146    -125.559-108.838 666.025  1.00  8.48           O
ATOM   2340  HA  ILE 7 146    -124.615-109.522 663.774  1.00  8.48           H
ATOM   2341  HB  ILE 7 146    -125.157-106.707 662.846  1.00  8.48           H
ATOM   2342  CB  ILE 7 146    -124.473-107.483 663.189  1.00  8.48           C
ATOM   2343  CG1 ILE 7 146    -123.576-107.851 662.006  1.00  8.48           C
ATOM   2344 1HG1 ILE 7 146    -122.777-108.511 662.343  1.00  8.48           H
ATOM   2345 2HG1 ILE 7 146    -124.154-108.403 661.265  1.00  8.48           H
ATOM   2346  CG2 ILE 7 146    -123.674-106.898 664.355  1.00  8.48           C
ATOM   2347 1HG2 ILE 7 146    -124.358-106.575 665.139  1.00  8.48           H
ATOM   2348 2HG2 ILE 7 146    -123.000-107.658 664.752  1.00  8.48           H
ATOM   2349 3HG2 ILE 7 146    -123.093-106.045 664.005  1.00  8.48           H
ATOM   2350  CD1 ILE 7 146    -122.975-106.599 661.364  1.00  8.48           C
ATOM   2351 1HD1 ILE 7 146    -123.777-105.953 661.007  1.00  8.48           H
ATOM   2352 2HD1 ILE 7 146    -122.378-106.063 662.102  1.00  8.48           H
ATOM   2353 3HD1 ILE 7 146    -122.341-106.889 660.526  1.00  8.48           H
ATOM   2354  HN  ILE 7 146    -126.325-108.426 661.846  1.00  8.48           H
ATOM   2355  N   ALA 7 147    -127.213-107.842 664.847  1.00  8.48           N
ATOM   2356  CA  ALA 7 147    -127.986-107.479 666.023  1.00  8.48           C
ATOM   2357  C   ALA 7 147    -128.374-108.748 666.784  1.00  8.48           C
ATOM   2358  O   ALA 7 147    -128.607-108.705 667.991  1.00  8.48           O
ATOM   2359  HA  ALA 7 147    -127.351-106.863 666.660  1.00  8.48           H
ATOM   2360  CB  ALA 7 147    -129.204-106.656 665.599  1.00  8.48           C
ATOM   2361 1HB  ALA 7 147    -128.873-105.752 665.089  1.00  8.48           H
ATOM   2362 2HB  ALA 7 147    -129.825-107.247 664.925  1.00  8.48           H
ATOM   2363 3HB  ALA 7 147    -129.784-106.384 666.481  1.00  8.48           H
ATOM   2364  HN  ALA 7 147    -127.630-107.591 663.973  1.00  8.48           H
ATOM   2365  N   ILE 7 148    -128.433-109.847 666.047  1.00  8.48           N
ATOM   2366  CA  ILE 7 148    -128.804-111.123 666.634  1.00  8.48           C
ATOM   2367  C   ILE 7 148    -127.546-111.829 667.145  1.00  8.48           C
ATOM   2368  O   ILE 7 148    -127.500-112.269 668.293  1.00  8.48           O
ATOM   2369  HA  ILE 7 148    -129.452-110.915 667.485  1.00  8.48           H
ATOM   2370  HB  ILE 7 148    -129.091-111.953 664.684  1.00  8.48           H
ATOM   2371  CB  ILE 7 148    -129.615-111.956 665.640  1.00  8.48           C
ATOM   2372  CG1 ILE 7 148    -130.993-111.335 665.401  1.00  8.48           C
ATOM   2373 1HG1 ILE 7 148    -131.593-111.412 666.307  1.00  8.48           H
ATOM   2374 2HG1 ILE 7 148    -130.884-110.273 665.180  1.00  8.48           H
ATOM   2375  CG2 ILE 7 148    -129.714-113.413 666.096  1.00  8.48           C
ATOM   2376 1HG2 ILE 7 148    -128.714-113.838 666.174  1.00  8.48           H
ATOM   2377 2HG2 ILE 7 148    -130.204-113.456 667.069  1.00  8.48           H
ATOM   2378 3HG2 ILE 7 148    -130.296-113.982 665.371  1.00  8.48           H
ATOM   2379  CD1 ILE 7 148    -131.714-112.030 664.244  1.00  8.48           C
ATOM   2380 1HD1 ILE 7 148    -131.123-111.929 663.334  1.00  8.48           H
ATOM   2381 2HD1 ILE 7 148    -131.843-113.087 664.479  1.00  8.48           H
ATOM   2382 3HD1 ILE 7 148    -132.691-111.569 664.096  1.00  8.48           H
ATOM   2383  HN  ILE 7 148    -128.233-109.875 665.067  1.00  8.48           H
ATOM   2384  N   ALA 7 149    -126.557-111.915 666.268  1.00  8.48           N
ATOM   2385  CA  ALA 7 149    -125.394-112.746 666.530  1.00  8.48           C
ATOM   2386  C   ALA 7 149    -124.576-112.127 667.665  1.00  8.48           C
ATOM   2387  O   ALA 7 149    -123.948-112.842 668.444  1.00  8.48           O
ATOM   2388  HA  ALA 7 149    -125.751-113.727 666.844  1.00  8.48           H
ATOM   2389  CB  ALA 7 149    -124.581-112.907 665.244  1.00  8.48           C
ATOM   2390 1HB  ALA 7 149    -125.198-113.377 664.480  1.00  8.48           H
ATOM   2391 2HB  ALA 7 149    -124.255-111.926 664.896  1.00  8.48           H
ATOM   2392 3HB  ALA 7 149    -123.709-113.530 665.442  1.00  8.48           H
ATOM   2393  HN  ALA 7 149    -126.542-111.431 665.393  1.00  8.48           H
ATOM   2394  N   GLN 7 150    -124.609-110.804 667.722  1.00  8.48           N
ATOM   2395  CA  GLN 7 150    -123.757-110.072 668.644  1.00  8.48           C
ATOM   2396  C   GLN 7 150    -124.603-109.178 669.553  1.00  8.48           C
ATOM   2397  O   GLN 7 150    -124.189-108.074 669.903  1.00  8.48           O
ATOM   2398  HA  GLN 7 150    -123.254-110.834 669.239  1.00  8.48           H
ATOM   2399  CB  GLN 7 150    -122.709-109.252 667.889  1.00  8.48           C
ATOM   2400 1HB  GLN 7 150    -123.203-108.491 667.285  1.00  8.48           H
ATOM   2401 2HB  GLN 7 150    -122.070-108.729 668.601  1.00  8.48           H
ATOM   2402  CG  GLN 7 150    -121.854-110.149 666.991  1.00  8.48           C
ATOM   2403 1HG  GLN 7 150    -121.510-111.014 667.557  1.00  8.48           H
ATOM   2404 2HG  GLN 7 150    -122.459-110.526 666.167  1.00  8.48           H
ATOM   2405  CD  GLN 7 150    -120.650-109.383 666.439  1.00  8.48           C
ATOM   2406  OE1 GLN 7 150    -120.380-108.251 666.807  1.00  8.48           O
ATOM   2407  NE2 GLN 7 150    -119.946-110.060 665.537  1.00  8.48           N
ATOM   2408 1HE2 GLN 7 150    -120.222-110.986 665.279  1.00  8.48           H
ATOM   2409 2HE2 GLN 7 150    -119.139-109.644 665.117  1.00  8.48           H
ATOM   2410  HN  GLN 7 150    -125.203-110.234 667.153  1.00  8.48           H
ATOM   2411  N   ALA 7 151    -125.773-109.688 669.908  1.00  8.48           N
ATOM   2412  CA  ALA 7 151    -126.768-108.876 670.587  1.00  8.48           C
ATOM   2413  C   ALA 7 151    -126.110-108.141 671.756  1.00  8.48           C
ATOM   2414  O   ALA 7 151    -126.418-106.979 672.016  1.00  8.48           O
ATOM   2415  HA  ALA 7 151    -127.142-108.142 669.872  1.00  8.48           H
ATOM   2416  CB  ALA 7 151    -127.931-109.762 671.036  1.00  8.48           C
ATOM   2417 1HB  ALA 7 151    -128.383-110.238 670.166  1.00  8.48           H
ATOM   2418 2HB  ALA 7 151    -127.562-110.528 671.718  1.00  8.48           H
ATOM   2419 3HB  ALA 7 151    -128.678-109.152 671.545  1.00  8.48           H
ATOM   2420  HN  ALA 7 151    -126.044-110.636 669.741  1.00  8.48           H
ATOM   2421  N   MET 7 152    -125.215-108.848 672.429  1.00  8.48           N
ATOM   2422  CA  MET 7 152    -124.549-108.296 673.597  1.00  8.48           C
ATOM   2423  C   MET 7 152    -123.725-107.062 673.225  1.00  8.48           C
ATOM   2424  O   MET 7 152    -123.858-106.011 673.850  1.00  8.48           O
ATOM   2425  HA  MET 7 152    -125.347-108.015 674.284  1.00  8.48           H
ATOM   2426  CB  MET 7 152    -123.632-109.356 674.211  1.00  8.48           C
ATOM   2427 1HB  MET 7 152    -123.018-109.807 673.431  1.00  8.48           H
ATOM   2428 2HB  MET 7 152    -122.952-108.886 674.921  1.00  8.48           H
ATOM   2429  CG  MET 7 152    -124.446-110.442 674.918  1.00  8.48           C
ATOM   2430 1HG  MET 7 152    -125.235-110.804 674.258  1.00  8.48           H
ATOM   2431 2HG  MET 7 152    -123.808-111.294 675.149  1.00  8.48           H
ATOM   2432  SD  MET 7 152    -125.159-109.790 676.419  1.00  8.48           S
ATOM   2433  CE  MET 7 152    -123.736-109.864 677.495  1.00  8.48           C
ATOM   2434 1HE  MET 7 152    -123.396-110.896 677.578  1.00  8.48           H
ATOM   2435 2HE  MET 7 152    -122.936-109.250 677.082  1.00  8.48           H
ATOM   2436 3HE  MET 7 152    -124.008-109.491 678.482  1.00  8.48           H
ATOM   2437  HN  MET 7 152    -124.944-109.781 672.190  1.00  8.48           H
ATOM   2438  N   ARG 7 153    -122.892-107.230 672.209  1.00  8.48           N
ATOM   2439  CA  ARG 7 153    -121.994-106.166 671.793  1.00  8.48           C
ATOM   2440  C   ARG 7 153    -122.774-105.064 671.074  1.00  8.48           C
ATOM   2441  O   ARG 7 153    -122.372-103.902 671.090  1.00  8.48           O
ATOM   2442  HA  ARG 7 153    -121.554-105.795 672.719  1.00  8.48           H
ATOM   2443  CB  ARG 7 153    -120.902-106.699 670.863  1.00  8.48           C
ATOM   2444 1HB  ARG 7 153    -121.356-107.269 670.053  1.00  8.48           H
ATOM   2445 2HB  ARG 7 153    -120.370-105.864 670.406  1.00  8.48           H
ATOM   2446  CG  ARG 7 153    -119.915-107.583 671.627  1.00  8.48           C
ATOM   2447 1HG  ARG 7 153    -119.478-107.020 672.451  1.00  8.48           H
ATOM   2448 2HG  ARG 7 153    -120.443-108.430 672.064  1.00  8.48           H
ATOM   2449  CD  ARG 7 153    -118.804-108.089 670.703  1.00  8.48           C
ATOM   2450 1HD  ARG 7 153    -119.224-108.752 669.946  1.00  8.48           H
ATOM   2451 2HD  ARG 7 153    -118.348-107.251 670.177  1.00  8.48           H
ATOM   2452  NE  ARG 7 153    -117.779-108.809 671.492  1.00  8.48           N
ATOM   2453  HE  ARG 7 153    -117.910-108.875 672.481  1.00  8.48           H
ATOM   2454  CZ  ARG 7 153    -116.687-109.378 670.963  1.00  8.48           C
ATOM   2455  NH1 ARG 7 153    -116.462-109.320 669.644  1.00  8.48           N
ATOM   2456 1HH1 ARG 7 153    -117.111-108.850 669.045  1.00  8.48           H
ATOM   2457 2HH1 ARG 7 153    -115.644-109.747 669.257  1.00  8.48           H
ATOM   2458  NH2 ARG 7 153    -115.824-110.005 671.774  1.00  8.48           N
ATOM   2459 1HH2 ARG 7 153    -115.004-110.435 671.395  1.00  8.48           H
ATOM   2460 2HH2 ARG 7 153    -116.000-110.044 672.758  1.00  8.48           H
ATOM   2461  HN  ARG 7 153    -122.824-108.073 671.674  1.00  8.48           H
ATOM   2462  N   ALA 7 154    -123.876-105.468 670.459  1.00  8.48           N
ATOM   2463  CA  ALA 7 154    -124.615-104.574 669.583  1.00  8.48           C
ATOM   2464  C   ALA 7 154    -125.153-103.397 670.399  1.00  8.48           C
ATOM   2465  O   ALA 7 154    -125.435-102.334 669.849  1.00  8.48           O
ATOM   2466  HA  ALA 7 154    -123.921-104.197 668.832  1.00  8.48           H
ATOM   2467  CB  ALA 7 154    -125.727-105.353 668.879  1.00  8.48           C
ATOM   2468 1HB  ALA 7 154    -125.290-106.160 668.291  1.00  8.48           H
ATOM   2469 2HB  ALA 7 154    -126.404-105.773 669.624  1.00  8.48           H
ATOM   2470 3HB  ALA 7 154    -126.281-104.683 668.222  1.00  8.48           H
ATOM   2471  HN  ALA 7 154    -124.264-106.385 670.552  1.00  8.48           H
ATOM   2472  N   HIS 7 155    -125.279-103.627 671.698  1.00  8.48           N
ATOM   2473  CA  HIS 7 155    -125.825-102.616 672.587  1.00  8.48           C
ATOM   2474  C   HIS 7 155    -124.759-101.557 672.875  1.00  8.48           C
ATOM   2475  O   HIS 7 155    -125.010-100.362 672.726  1.00  8.48           O
ATOM   2476  HA  HIS 7 155    -126.656-102.149 672.058  1.00  8.48           H
ATOM   2477  CB  HIS 7 155    -126.383-103.256 673.860  1.00  8.48           C
ATOM   2478 1HB  HIS 7 155    -127.036-104.084 673.582  1.00  8.48           H
ATOM   2479 2HB  HIS 7 155    -125.559-103.679 674.433  1.00  8.48           H
ATOM   2480  CG  HIS 7 155    -127.153-102.301 674.741  1.00  8.48           C
ATOM   2481  HD1 HIS 7 155    -125.660-101.818 676.180  1.00  8.48           H
ATOM   2482  ND1 HIS 7 155    -126.597-101.694 675.853  1.00  8.48           N
ATOM   2483  CD2 HIS 7 155    -128.440-101.855 674.661  1.00  8.48           C
ATOM   2484  HD2 HIS 7 155    -129.165-102.137 673.898  1.00  8.48           H
ATOM   2485  CE1 HIS 7 155    -127.517-100.920 676.410  1.00  8.48           C
ATOM   2486  HE1 HIS 7 155    -127.385-100.309 677.303  1.00  8.48           H
ATOM   2487  NE2 HIS 7 155    -128.658-101.022 675.671  1.00  8.48           N
ATOM   2488  HN  HIS 7 155    -125.017-104.484 672.142  1.00  8.48           H
ATOM   2489  N   THR 7 156    -123.592-102.033 673.282  1.00  8.48           N
ATOM   2490  CA  THR 7 156    -122.552-101.145 673.774  1.00  8.48           C
ATOM   2491  C   THR 7 156    -121.979-100.309 672.627  1.00  8.48           C
ATOM   2492  O   THR 7 156    -121.487 -99.203 672.847  1.00  8.48           O
ATOM   2493  HA  THR 7 156    -123.000-100.450 674.483  1.00  8.48           H
ATOM   2494  HB  THR 7 156    -120.628-101.400 674.751  1.00  8.48           H
ATOM   2495  CB  THR 7 156    -121.501-101.997 674.488  1.00  8.48           C
ATOM   2496  OG1 THR 7 156    -121.259-103.076 673.588  1.00  8.48           O
ATOM   2497  HG1 THR 7 156    -120.412-103.545 673.837  1.00  8.48           H
ATOM   2498  CG2 THR 7 156    -122.052-102.676 675.743  1.00  8.48           C
ATOM   2499 1HG2 THR 7 156    -122.883-103.327 675.470  1.00  8.48           H
ATOM   2500 2HG2 THR 7 156    -122.401-101.917 676.443  1.00  8.48           H
ATOM   2501 3HG2 THR 7 156    -121.266-103.268 676.211  1.00  8.48           H
ATOM   2502  HN  THR 7 156    -123.352-103.004 673.280  1.00  8.48           H
ATOM   2503  N   TRP 7 157    -122.062-100.869 671.430  1.00  8.48           N
ATOM   2504  CA  TRP 7 157    -121.406-100.274 670.278  1.00  8.48           C
ATOM   2505  C   TRP 7 157    -122.451 -99.473 669.499  1.00  8.48           C
ATOM   2506  O   TRP 7 157    -122.294 -99.242 668.301  1.00  8.48           O
ATOM   2507  HA  TRP 7 157    -120.625 -99.608 670.647  1.00  8.48           H
ATOM   2508  CB  TRP 7 157    -120.715-101.343 669.428  1.00  8.48           C
ATOM   2509 1HB  TRP 7 157    -121.412-102.164 669.260  1.00  8.48           H
ATOM   2510 2HB  TRP 7 157    -120.480-100.919 668.451  1.00  8.48           H
ATOM   2511  CG  TRP 7 157    -119.432-101.899 670.049  1.00  8.48           C
ATOM   2512  HD1 TRP 7 157    -119.885-101.952 672.151  1.00  8.48           H
ATOM   2513  CD1 TRP 7 157    -119.177-102.135 671.343  1.00  8.48           C
ATOM   2514  CD2 TRP 7 157    -118.232-102.281 669.344  1.00  8.48           C
ATOM   2515  NE1 TRP 7 157    -117.905-102.640 671.523  1.00  8.48           N
ATOM   2516  HE1 TRP 7 157    -117.487-102.893 672.396  1.00  8.48           H
ATOM   2517  CE2 TRP 7 157    -117.313-102.731 670.270  1.00  8.48           C
ATOM   2518  HE3 TRP 7 157    -118.642-101.897 667.221  1.00  8.48           H
ATOM   2519  CE3 TRP 7 157    -117.933-102.248 667.971  1.00  8.48           C
ATOM   2520  CZ2 TRP 7 157    -116.033-103.182 669.922  1.00  8.48           C
ATOM   2521  HZ2 TRP 7 157    -115.325-103.533 670.672  1.00  8.48           H
ATOM   2522  CZ3 TRP 7 157    -116.651-102.701 667.640  1.00  8.48           C
ATOM   2523  HZ3 TRP 7 157    -116.368-102.696 666.588  1.00  8.48           H
ATOM   2524  CH2 TRP 7 157    -115.714-103.158 668.560  1.00  8.48           C
ATOM   2525  HH2 TRP 7 157    -114.734-103.495 668.221  1.00  8.48           H
ATOM   2526  HN  TRP 7 157    -122.566-101.711 671.240  1.00  8.48           H
ATOM   2527  N   ARG 7 158    -123.494 -99.072 670.211  1.00  8.48           N
ATOM   2528  CA  ARG 7 158    -124.676 -98.528 669.564  1.00  8.48           C
ATOM   2529  C   ARG 7 158    -124.312 -97.281 668.755  1.00  8.48           C
ATOM   2530  O   ARG 7 158    -124.737 -97.134 667.610  1.00  8.48           O
ATOM   2531  HA  ARG 7 158    -125.032 -99.327 668.915  1.00  8.48           H
ATOM   2532  CB  ARG 7 158    -125.748 -98.164 670.594  1.00  8.48           C
ATOM   2533 1HB  ARG 7 158    -125.983 -99.037 671.203  1.00  8.48           H
ATOM   2534 2HB  ARG 7 158    -125.365 -97.398 671.268  1.00  8.48           H
ATOM   2535  CG  ARG 7 158    -127.018 -97.659 669.907  1.00  8.48           C
ATOM   2536 1HG  ARG 7 158    -126.784 -96.786 669.298  1.00  8.48           H
ATOM   2537 2HG  ARG 7 158    -127.401 -98.425 669.233  1.00  8.48           H
ATOM   2538  CD  ARG 7 158    -128.091 -97.296 670.936  1.00  8.48           C
ATOM   2539 1HD  ARG 7 158    -128.305 -98.157 671.569  1.00  8.48           H
ATOM   2540 2HD  ARG 7 158    -127.726 -96.503 671.589  1.00  8.48           H
ATOM   2541  NE  ARG 7 158    -129.325 -96.855 670.248  1.00  8.48           N
ATOM   2542  HE  ARG 7 158    -129.292 -96.741 669.255  1.00  8.48           H
ATOM   2543  CZ  ARG 7 158    -130.482 -96.599 670.872  1.00  8.48           C
ATOM   2544  NH1 ARG 7 158    -130.583 -96.734 672.201  1.00  8.48           N
ATOM   2545 1HH1 ARG 7 158    -129.791 -97.029 672.735  1.00  8.48           H
ATOM   2546 2HH1 ARG 7 158    -131.451 -96.541 672.659  1.00  8.48           H
ATOM   2547  NH2 ARG 7 158    -131.538 -96.205 670.146  1.00  8.48           N
ATOM   2548 1HH2 ARG 7 158    -132.409 -96.009 670.597  1.00  8.48           H
ATOM   2549 2HH2 ARG 7 158    -131.454 -96.106 669.155  1.00  8.48           H
ATOM   2550  HN  ARG 7 158    -123.540 -99.115 671.209  1.00  8.48           H
ATOM   2551  N   GLU 7 159    -123.530 -96.415 669.383  1.00  8.48           N
ATOM   2552  CA  GLU 7 159    -123.220 -95.124 668.793  1.00  8.48           C
ATOM   2553  C   GLU 7 159    -122.304 -95.300 667.580  1.00  8.48           C
ATOM   2554  O   GLU 7 159    -122.544 -94.713 666.527  1.00  8.48           O
ATOM   2555  HA  GLU 7 159    -124.178 -94.712 668.477  1.00  8.48           H
ATOM   2556  CB  GLU 7 159    -122.588 -94.188 669.826  1.00  8.48           C
ATOM   2557 1HB  GLU 7 159    -121.751 -94.688 670.312  1.00  8.48           H
ATOM   2558 2HB  GLU 7 159    -122.310 -93.248 669.348  1.00  8.48           H
ATOM   2559  CG  GLU 7 159    -123.588 -93.832 670.928  1.00  8.48           C
ATOM   2560 1HG  GLU 7 159    -124.501 -93.437 670.481  1.00  8.48           H
ATOM   2561 2HG  GLU 7 159    -123.865 -94.732 671.477  1.00  8.48           H
ATOM   2562  CD  GLU 7 159    -122.998 -92.801 671.892  1.00  8.48           C
ATOM   2563  OE1 GLU 7 159    -123.803 -92.174 672.614  1.00  8.48           O
ATOM   2564  OE2 GLU 7 159    -121.756 -92.662 671.884  1.00  8.48           O
ATOM   2565  HN  GLU 7 159    -123.112 -96.584 670.275  1.00  8.48           H
ATOM   2566  N   LYS 7 160    -121.273 -96.111 667.770  1.00  8.48           N
ATOM   2567  CA  LYS 7 160    -120.343 -96.402 666.692  1.00  8.48           C
ATOM   2568  C   LYS 7 160    -121.119 -96.922 665.481  1.00  8.48           C
ATOM   2569  O   LYS 7 160    -120.847 -96.527 664.348  1.00  8.48           O
ATOM   2570  HA  LYS 7 160    -119.859 -95.465 666.416  1.00  8.48           H
ATOM   2571  CB  LYS 7 160    -119.246 -97.353 667.175  1.00  8.48           C
ATOM   2572 1HB  LYS 7 160    -119.697 -98.242 667.616  1.00  8.48           H
ATOM   2573 2HB  LYS 7 160    -118.650 -97.688 666.325  1.00  8.48           H
ATOM   2574  CG  LYS 7 160    -118.341 -96.670 668.202  1.00  8.48           C
ATOM   2575 1HG  LYS 7 160    -117.985 -95.720 667.804  1.00  8.48           H
ATOM   2576 2HG  LYS 7 160    -118.913 -96.444 669.102  1.00  8.48           H
ATOM   2577  CD  LYS 7 160    -117.148 -97.559 668.559  1.00  8.48           C
ATOM   2578 1HD  LYS 7 160    -117.503 -98.487 669.009  1.00  8.48           H
ATOM   2579 2HD  LYS 7 160    -116.608 -97.831 667.652  1.00  8.48           H
ATOM   2580  CE  LYS 7 160    -116.203 -96.846 669.528  1.00  8.48           C
ATOM   2581 1HE  LYS 7 160    -115.894 -95.889 669.106  1.00  8.48           H
ATOM   2582 2HE  LYS 7 160    -116.724 -96.629 670.461  1.00  8.48           H
ATOM   2583  NZ  LYS 7 160    -115.012 -97.682 669.800  1.00  8.48           N
ATOM   2584 1HZ  LYS 7 160    -114.399 -97.196 670.445  1.00  8.48           H
ATOM   2585 2HZ  LYS 7 160    -115.304 -98.562 670.210  1.00  8.48           H
ATOM   2586 3HZ  LYS 7 160    -114.518 -97.860 668.933  1.00  8.48           H
ATOM   2587  HN  LYS 7 160    -121.070 -96.564 668.638  1.00  8.48           H
ATOM   2588  N   ARG 7 161    -122.069 -97.802 665.760  1.00  8.48           N
ATOM   2589  CA  ARG 7 161    -122.885 -98.383 664.707  1.00  8.48           C
ATOM   2590  C   ARG 7 161    -123.642 -97.286 663.956  1.00  8.48           C
ATOM   2591  O   ARG 7 161    -123.837 -97.379 662.745  1.00  8.48           O
ATOM   2592  HA  ARG 7 161    -122.175 -98.888 664.052  1.00  8.48           H
ATOM   2593  CB  ARG 7 161    -123.888 -99.387 665.277  1.00  8.48           C
ATOM   2594 1HB  ARG 7 161    -124.399 -98.949 666.135  1.00  8.48           H
ATOM   2595 2HB  ARG 7 161    -124.651 -99.609 664.531  1.00  8.48           H
ATOM   2596  CG  ARG 7 161    -123.189-100.681 665.700  1.00  8.48           C
ATOM   2597 1HG  ARG 7 161    -122.776-101.179 664.822  1.00  8.48           H
ATOM   2598 2HG  ARG 7 161    -122.351-100.448 666.357  1.00  8.48           H
ATOM   2599  CD  ARG 7 161    -124.161-101.621 666.416  1.00  8.48           C
ATOM   2600 1HD  ARG 7 161    -123.616-102.459 666.849  1.00  8.48           H
ATOM   2601 2HD  ARG 7 161    -124.646-101.096 667.239  1.00  8.48           H
ATOM   2602  NE  ARG 7 161    -125.179-102.118 665.464  1.00  8.48           N
ATOM   2603  HE  ARG 7 161    -124.981-102.045 664.486  1.00  8.48           H
ATOM   2604  CZ  ARG 7 161    -126.348-102.660 665.830  1.00  8.48           C
ATOM   2605  NH1 ARG 7 161    -126.665-102.782 667.126  1.00  8.48           N
ATOM   2606 1HH1 ARG 7 161    -126.027-102.468 667.829  1.00  8.48           H
ATOM   2607 2HH1 ARG 7 161    -127.541-103.187 667.390  1.00  8.48           H
ATOM   2608  NH2 ARG 7 161    -127.196-103.077 664.880  1.00  8.48           N
ATOM   2609 1HH2 ARG 7 161    -128.073-103.483 665.136  1.00  8.48           H
ATOM   2610 2HH2 ARG 7 161    -126.952-102.982 663.915  1.00  8.48           H
ATOM   2611  HN  ARG 7 161    -122.286 -98.117 666.684  1.00  8.48           H
ATOM   2612  N   LEU 7 162    -124.049 -96.272 664.706  1.00  8.48           N
ATOM   2613  CA  LEU 7 162    -124.796 -95.167 664.130  1.00  8.48           C
ATOM   2614  C   LEU 7 162    -123.882 -94.368 663.200  1.00  8.48           C
ATOM   2615  O   LEU 7 162    -124.304 -93.938 662.128  1.00  8.48           O
ATOM   2616  HA  LEU 7 162    -125.605 -95.594 663.536  1.00  8.48           H
ATOM   2617  CB  LEU 7 162    -125.441 -94.324 665.232  1.00  8.48           C
ATOM   2618 1HB  LEU 7 162    -125.980 -94.991 665.904  1.00  8.48           H
ATOM   2619 2HB  LEU 7 162    -124.647 -93.857 665.816  1.00  8.48           H
ATOM   2620  HG  LEU 7 162    -125.884 -92.610 664.033  1.00  8.48           H
ATOM   2621  CG  LEU 7 162    -126.403 -93.230 664.764  1.00  8.48           C
ATOM   2622  CD1 LEU 7 162    -127.620 -93.835 664.061  1.00  8.48           C
ATOM   2623 1HD1 LEU 7 162    -127.292 -94.407 663.193  1.00  8.48           H
ATOM   2624 2HD1 LEU 7 162    -128.148 -94.493 664.751  1.00  8.48           H
ATOM   2625 3HD1 LEU 7 162    -128.287 -93.036 663.739  1.00  8.48           H
ATOM   2626  CD2 LEU 7 162    -126.805 -92.320 665.926  1.00  8.48           C
ATOM   2627 1HD2 LEU 7 162    -127.298 -92.912 666.697  1.00  8.48           H
ATOM   2628 2HD2 LEU 7 162    -125.915 -91.848 666.342  1.00  8.48           H
ATOM   2629 3HD2 LEU 7 162    -127.489 -91.552 665.565  1.00  8.48           H
ATOM   2630  HN  LEU 7 162    -123.875 -96.199 665.688  1.00  8.48           H
ATOM   2631  N   LEU 7 163    -122.646 -94.194 663.644  1.00  8.48           N
ATOM   2632  CA  LEU 7 163    -121.665 -93.462 662.860  1.00  8.48           C
ATOM   2633  C   LEU 7 163    -121.414 -94.203 661.545  1.00  8.48           C
ATOM   2634  O   LEU 7 163    -121.491 -93.610 660.470  1.00  8.48           O
ATOM   2635  HA  LEU 7 163    -122.092 -92.486 662.631  1.00  8.48           H
ATOM   2636  CB  LEU 7 163    -120.396 -93.220 663.681  1.00  8.48           C
ATOM   2637 1HB  LEU 7 163    -120.080 -94.169 664.113  1.00  8.48           H
ATOM   2638 2HB  LEU 7 163    -119.605 -92.898 663.003  1.00  8.48           H
ATOM   2639  HG  LEU 7 163    -121.351 -92.476 665.444  1.00  8.48           H
ATOM   2640  CG  LEU 7 163    -120.513 -92.192 664.808  1.00  8.48           C
ATOM   2641  CD1 LEU 7 163    -119.259 -92.194 665.684  1.00  8.48           C
ATOM   2642 1HD1 LEU 7 163    -119.126 -93.182 666.125  1.00  8.48           H
ATOM   2643 2HD1 LEU 7 163    -118.389 -91.948 665.075  1.00  8.48           H
ATOM   2644 3HD1 LEU 7 163    -119.369 -91.455 666.478  1.00  8.48           H
ATOM   2645  CD2 LEU 7 163    -120.820 -90.800 664.251  1.00  8.48           C
ATOM   2646 1HD2 LEU 7 163    -120.019 -90.492 663.579  1.00  8.48           H
ATOM   2647 2HD2 LEU 7 163    -121.763 -90.827 663.704  1.00  8.48           H
ATOM   2648 3HD2 LEU 7 163    -120.898 -90.089 665.073  1.00  8.48           H
ATOM   2649  HN  LEU 7 163    -122.312 -94.541 664.521  1.00  8.48           H
ATOM   2650  N   TYR 7 164    -121.120 -95.488 661.674  1.00  8.48           N
ATOM   2651  CA  TYR 7 164    -120.867 -96.319 660.509  1.00  8.48           C
ATOM   2652  C   TYR 7 164    -122.064 -96.304 659.556  1.00  8.48           C
ATOM   2653  O   TYR 7 164    -121.894 -96.340 658.338  1.00  8.48           O
ATOM   2654  HA  TYR 7 164    -119.996 -95.917 659.992  1.00  8.48           H
ATOM   2655  CB  TYR 7 164    -120.670 -97.740 661.039  1.00  8.48           C
ATOM   2656 1HB  TYR 7 164    -121.514 -98.000 661.677  1.00  8.48           H
ATOM   2657 2HB  TYR 7 164    -120.680 -98.435 660.199  1.00  8.48           H
ATOM   2658  CG  TYR 7 164    -119.373 -97.936 661.827  1.00  8.48           C
ATOM   2659  HD1 TYR 7 164    -118.172 -96.890 660.392  1.00  8.48           H
ATOM   2660  CD1 TYR 7 164    -118.186 -97.429 661.339  1.00  8.48           C
ATOM   2661  HD2 TYR 7 164    -120.329 -99.019 663.411  1.00  8.48           H
ATOM   2662  CD2 TYR 7 164    -119.391 -98.619 663.026  1.00  8.48           C
ATOM   2663  CE1 TYR 7 164    -116.965 -97.613 662.081  1.00  8.48           C
ATOM   2664  HE1 TYR 7 164    -116.021 -97.218 661.707  1.00  8.48           H
ATOM   2665  HE2 TYR 7 164    -118.170 -99.340 664.716  1.00  8.48           H
ATOM   2666  CE2 TYR 7 164    -118.171 -98.803 663.768  1.00  8.48           C
ATOM   2667  CZ  TYR 7 164    -117.018 -98.291 663.259  1.00  8.48           C
ATOM   2668  OH  TYR 7 164    -115.866 -98.464 663.960  1.00  8.48           O
ATOM   2669  HH  TYR 7 164    -115.095 -98.080 663.452  1.00  8.48           H
ATOM   2670  HN  TYR 7 164    -121.052 -95.961 662.553  1.00  8.48           H
ATOM   2671  N   SER 7 165    -123.249 -96.253 660.146  1.00  8.48           N
ATOM   2672  CA  SER 7 165    -124.475 -96.263 659.366  1.00  8.48           C
ATOM   2673  C   SER 7 165    -124.510 -95.054 658.430  1.00  8.48           C
ATOM   2674  O   SER 7 165    -125.013 -95.145 657.311  1.00  8.48           O
ATOM   2675  HA  SER 7 165    -124.445 -97.190 658.793  1.00  8.48           H
ATOM   2676  CB  SER 7 165    -125.706 -96.267 660.275  1.00  8.48           C
ATOM   2677 1HB  SER 7 165    -126.576 -96.596 659.706  1.00  8.48           H
ATOM   2678 2HB  SER 7 165    -125.561 -96.987 661.080  1.00  8.48           H
ATOM   2679  HG  SER 7 165    -125.195 -94.695 661.404  1.00  8.48           H
ATOM   2680  OG  SER 7 165    -125.963 -94.980 660.830  1.00  8.48           O
ATOM   2681  HN  SER 7 165    -123.379 -96.204 661.137  1.00  8.48           H
ATOM   2682  N   LYS 7 166    -123.970 -93.949 658.922  1.00  8.48           N
ATOM   2683  CA  LYS 7 166    -123.922 -92.726 658.139  1.00  8.48           C
ATOM   2684  C   LYS 7 166    -122.985 -92.926 656.946  1.00  8.48           C
ATOM   2685  O   LYS 7 166    -123.328 -92.580 655.817  1.00  8.48           O
ATOM   2686  HA  LYS 7 166    -124.927 -92.540 657.761  1.00  8.48           H
ATOM   2687  CB  LYS 7 166    -123.545 -91.537 659.025  1.00  8.48           C
ATOM   2688 1HB  LYS 7 166    -122.633 -91.764 659.578  1.00  8.48           H
ATOM   2689 2HB  LYS 7 166    -123.330 -90.668 658.402  1.00  8.48           H
ATOM   2690  CG  LYS 7 166    -124.672 -91.203 660.004  1.00  8.48           C
ATOM   2691 1HG  LYS 7 166    -125.580 -90.961 659.450  1.00  8.48           H
ATOM   2692 2HG  LYS 7 166    -124.896 -92.076 660.617  1.00  8.48           H
ATOM   2693  CD  LYS 7 166    -124.288 -90.026 660.902  1.00  8.48           C
ATOM   2694 1HD  LYS 7 166    -123.407 -90.285 661.490  1.00  8.48           H
ATOM   2695 2HD  LYS 7 166    -124.019 -89.167 660.287  1.00  8.48           H
ATOM   2696  CE  LYS 7 166    -125.439 -89.650 661.837  1.00  8.48           C
ATOM   2697 1HE  LYS 7 166    -126.346 -89.479 661.256  1.00  8.48           H
ATOM   2698 2HE  LYS 7 166    -125.648 -90.476 662.517  1.00  8.48           H
ATOM   2699  NZ  LYS 7 166    -125.103 -88.435 662.612  1.00  8.48           N
ATOM   2700 1HZ  LYS 7 166    -125.867 -88.212 663.240  1.00  8.48           H
ATOM   2701 2HZ  LYS 7 166    -124.260 -88.600 663.150  1.00  8.48           H
ATOM   2702 3HZ  LYS 7 166    -124.951 -87.660 661.976  1.00  8.48           H
ATOM   2703  HN  LYS 7 166    -123.570 -93.881 659.837  1.00  8.48           H
ATOM   2704  N   MET 7 167    -121.818 -93.483 657.238  1.00  8.48           N
ATOM   2705  CA  MET 7 167    -120.808 -93.683 656.213  1.00  8.48           C
ATOM   2706  C   MET 7 167    -121.311 -94.632 655.124  1.00  8.48           C
ATOM   2707  O   MET 7 167    -121.117 -94.378 653.936  1.00  8.48           O
ATOM   2708  HA  MET 7 167    -120.622 -92.697 655.788  1.00  8.48           H
ATOM   2709  CB  MET 7 167    -119.543 -94.262 656.850  1.00  8.48           C
ATOM   2710 1HB  MET 7 167    -119.779 -95.204 657.345  1.00  8.48           H
ATOM   2711 2HB  MET 7 167    -118.810 -94.485 656.074  1.00  8.48           H
ATOM   2712  CG  MET 7 167    -118.941 -93.285 657.862  1.00  8.48           C
ATOM   2713 1HG  MET 7 167    -118.697 -92.344 657.370  1.00  8.48           H
ATOM   2714 2HG  MET 7 167    -119.672 -93.058 658.639  1.00  8.48           H
ATOM   2715  SD  MET 7 167    -117.473 -93.990 658.593  1.00  8.48           S
ATOM   2716  CE  MET 7 167    -116.332 -93.810 657.232  1.00  8.48           C
ATOM   2717 1HE  MET 7 167    -116.706 -94.361 656.369  1.00  8.48           H
ATOM   2718 2HE  MET 7 167    -116.237 -92.755 656.975  1.00  8.48           H
ATOM   2719 3HE  MET 7 167    -115.358 -94.203 657.521  1.00  8.48           H
ATOM   2720  HN  MET 7 167    -121.561 -93.795 658.152  1.00  8.48           H
ATOM   2721  N   VAL 7 168    -121.949 -95.706 655.567  1.00  8.48           N
ATOM   2722  CA  VAL 7 168    -122.444 -96.715 654.647  1.00  8.48           C
ATOM   2723  C   VAL 7 168    -123.476 -96.083 653.710  1.00  8.48           C
ATOM   2724  O   VAL 7 168    -123.490 -96.367 652.514  1.00  8.48           O
ATOM   2725  HA  VAL 7 168    -121.598 -97.063 654.053  1.00  8.48           H
ATOM   2726  HB  VAL 7 168    -123.698 -97.527 656.171  1.00  8.48           H
ATOM   2727  CB  VAL 7 168    -122.998 -97.909 655.428  1.00  8.48           C
ATOM   2728  CG1 VAL 7 168    -123.763 -98.860 654.505  1.00  8.48           C
ATOM   2729 1HG1 VAL 7 168    -124.595 -98.328 654.044  1.00  8.48           H
ATOM   2730 2HG1 VAL 7 168    -123.093 -99.231 653.729  1.00  8.48           H
ATOM   2731 3HG1 VAL 7 168    -124.146 -99.699 655.086  1.00  8.48           H
ATOM   2732  CG2 VAL 7 168    -121.880 -98.645 656.169  1.00  8.48           C
ATOM   2733 1HG2 VAL 7 168    -121.145 -99.008 655.451  1.00  8.48           H
ATOM   2734 2HG2 VAL 7 168    -121.398 -97.962 656.869  1.00  8.48           H
ATOM   2735 3HG2 VAL 7 168    -122.301 -99.488 656.716  1.00  8.48           H
ATOM   2736  HN  VAL 7 168    -122.127 -95.891 656.533  1.00  8.48           H
ATOM   2737  N   CYS 7 169    -124.315 -95.238 654.291  1.00  8.48           N
ATOM   2738  CA  CYS 7 169    -125.340 -94.554 653.521  1.00  8.48           C
ATOM   2739  C   CYS 7 169    -124.652 -93.718 652.439  1.00  8.48           C
ATOM   2740  O   CYS 7 169    -125.045 -93.759 651.275  1.00  8.48           O
ATOM   2741  HA  CYS 7 169    -125.964 -95.328 653.074  1.00  8.48           H
ATOM   2742  CB  CYS 7 169    -126.243 -93.700 654.414  1.00  8.48           C
ATOM   2743 1HB  CYS 7 169    -125.635 -93.076 655.069  1.00  8.48           H
ATOM   2744 2HB  CYS 7 169    -126.843 -93.028 653.801  1.00  8.48           H
ATOM   2745  HG  CYS 7 169    -126.417 -95.101 656.319  1.00  8.48           H
ATOM   2746  SG  CYS 7 169    -127.334 -94.777 655.413  1.00  8.48           S
ATOM   2747  HN  CYS 7 169    -124.302 -95.018 655.266  1.00  8.48           H
ATOM   2748  N   PHE 7 170    -123.637 -92.980 652.864  1.00  8.48           N
ATOM   2749  CA  PHE 7 170    -122.931 -92.088 651.960  1.00  8.48           C
ATOM   2750  C   PHE 7 170    -122.308 -92.864 650.798  1.00  8.48           C
ATOM   2751  O   PHE 7 170    -122.448 -92.473 649.640  1.00  8.48           O
ATOM   2752  HA  PHE 7 170    -123.662 -91.378 651.570  1.00  8.48           H
ATOM   2753  CB  PHE 7 170    -121.817 -91.421 652.768  1.00  8.48           C
ATOM   2754 1HB  PHE 7 170    -122.254 -90.937 653.641  1.00  8.48           H
ATOM   2755 2HB  PHE 7 170    -121.140 -92.191 653.138  1.00  8.48           H
ATOM   2756  CG  PHE 7 170    -121.009 -90.388 651.981  1.00  8.48           C
ATOM   2757  HD1 PHE 7 170    -119.426 -91.744 651.562  1.00  8.48           H
ATOM   2758  CD1 PHE 7 170    -119.811 -90.732 651.437  1.00  8.48           C
ATOM   2759  HD2 PHE 7 170    -122.449 -88.849 652.260  1.00  8.48           H
ATOM   2760  CD2 PHE 7 170    -121.489 -89.125 651.824  1.00  8.48           C
ATOM   2761  CE1 PHE 7 170    -119.061 -89.773 650.706  1.00  8.48           C
ATOM   2762  HE1 PHE 7 170    -118.101 -90.049 650.270  1.00  8.48           H
ATOM   2763  CE2 PHE 7 170    -120.739 -88.166 651.093  1.00  8.48           C
ATOM   2764  HE2 PHE 7 170    -121.124 -87.154 650.968  1.00  8.48           H
ATOM   2765  CZ  PHE 7 170    -119.541 -88.510 650.549  1.00  8.48           C
ATOM   2766  HZ  PHE 7 170    -118.966 -87.774 649.988  1.00  8.48           H
ATOM   2767  HN  PHE 7 170    -123.296 -92.985 653.804  1.00  8.48           H
ATOM   2768  N   THR 7 171    -121.634 -93.950 651.148  1.00  8.48           N
ATOM   2769  CA  THR 7 171    -120.929 -94.744 650.157  1.00  8.48           C
ATOM   2770  C   THR 7 171    -121.918 -95.366 649.169  1.00  8.48           C
ATOM   2771  O   THR 7 171    -121.600 -95.540 647.993  1.00  8.48           O
ATOM   2772  HA  THR 7 171    -120.279 -94.082 649.584  1.00  8.48           H
ATOM   2773  HB  THR 7 171    -119.519 -96.397 650.196  1.00  8.48           H
ATOM   2774  CB  THR 7 171    -120.079 -95.778 650.897  1.00  8.48           C
ATOM   2775  OG1 THR 7 171    -121.014 -96.472 651.719  1.00  8.48           O
ATOM   2776  HG1 THR 7 171    -121.548 -97.111 651.165  1.00  8.48           H
ATOM   2777  CG2 THR 7 171    -119.112 -95.136 651.894  1.00  8.48           C
ATOM   2778 1HG2 THR 7 171    -119.677 -94.572 652.636  1.00  8.48           H
ATOM   2779 2HG2 THR 7 171    -118.437 -94.464 651.364  1.00  8.48           H
ATOM   2780 3HG2 THR 7 171    -118.533 -95.914 652.392  1.00  8.48           H
ATOM   2781  HN  THR 7 171    -121.566 -94.288 652.086  1.00  8.48           H
ATOM   2782  N   ILE 7 172    -123.097 -95.684 649.682  1.00  8.48           N
ATOM   2783  CA  ILE 7 172    -124.142 -96.264 648.856  1.00  8.48           C
ATOM   2784  C   ILE 7 172    -124.585 -95.240 647.809  1.00  8.48           C
ATOM   2785  O   ILE 7 172    -124.738 -95.574 646.635  1.00  8.48           O
ATOM   2786  HA  ILE 7 172    -123.711 -97.121 648.339  1.00  8.48           H
ATOM   2787  HB  ILE 7 172    -125.510 -96.036 650.483  1.00  8.48           H
ATOM   2788  CB  ILE 7 172    -125.286 -96.787 649.726  1.00  8.48           C
ATOM   2789  CG1 ILE 7 172    -124.873 -98.063 650.464  1.00  8.48           C
ATOM   2790 1HG1 ILE 7 172    -124.758 -98.879 649.751  1.00  8.48           H
ATOM   2791 2HG1 ILE 7 172    -123.903 -97.915 650.939  1.00  8.48           H
ATOM   2792  CG2 ILE 7 172    -126.557 -96.990 648.899  1.00  8.48           C
ATOM   2793 1HG2 ILE 7 172    -126.859 -96.039 648.460  1.00  8.48           H
ATOM   2794 2HG2 ILE 7 172    -126.363 -97.711 648.106  1.00  8.48           H
ATOM   2795 3HG2 ILE 7 172    -127.353 -97.362 649.543  1.00  8.48           H
ATOM   2796  CD1 ILE 7 172    -125.911 -98.444 651.522  1.00  8.48           C
ATOM   2797 1HD1 ILE 7 172    -126.006 -97.636 652.247  1.00  8.48           H
ATOM   2798 2HD1 ILE 7 172    -126.874 -98.615 651.040  1.00  8.48           H
ATOM   2799 3HD1 ILE 7 172    -125.593 -99.354 652.031  1.00  8.48           H
ATOM   2800  HN  ILE 7 172    -123.343 -95.551 650.642  1.00  8.48           H
ATOM   2801  N   TRP 7 173    -124.779 -94.014 648.271  1.00  8.48           N
ATOM   2802  CA  TRP 7 173    -125.262 -92.954 647.403  1.00  8.48           C
ATOM   2803  C   TRP 7 173    -124.225 -92.739 646.298  1.00  8.48           C
ATOM   2804  O   TRP 7 173    -124.576 -92.648 645.122  1.00  8.48           O
ATOM   2805  HA  TRP 7 173    -126.206 -93.282 646.969  1.00  8.48           H
ATOM   2806  CB  TRP 7 173    -125.556 -91.682 648.201  1.00  8.48           C
ATOM   2807 1HB  TRP 7 173    -124.783 -91.553 648.958  1.00  8.48           H
ATOM   2808 2HB  TRP 7 173    -125.494 -90.823 647.533  1.00  8.48           H
ATOM   2809  CG  TRP 7 173    -126.925 -91.679 648.885  1.00  8.48           C
ATOM   2810  HD1 TRP 7 173    -126.431 -91.813 650.975  1.00  8.48           H
ATOM   2811  CD1 TRP 7 173    -127.191 -91.745 650.197  1.00  8.48           C
ATOM   2812  CD2 TRP 7 173    -128.211 -91.603 648.235  1.00  8.48           C
ATOM   2813  NE1 TRP 7 173    -128.550 -91.718 650.438  1.00  8.48           N
ATOM   2814  HE1 TRP 7 173    -128.993 -91.755 651.334  1.00  8.48           H
ATOM   2815  CE2 TRP 7 173    -129.189 -91.628 649.207  1.00  8.48           C
ATOM   2816  HE3 TRP 7 173    -127.782 -91.493 646.083  1.00  8.48           H
ATOM   2817  CE3 TRP 7 173    -128.536 -91.515 646.870  1.00  8.48           C
ATOM   2818  CZ2 TRP 7 173    -130.558 -91.570 648.919  1.00  8.48           C
ATOM   2819  HZ2 TRP 7 173    -131.312 -91.592 649.706  1.00  8.48           H
ATOM   2820  CZ3 TRP 7 173    -129.908 -91.458 646.598  1.00  8.48           C
ATOM   2821  HZ3 TRP 7 173    -130.216 -91.390 645.555  1.00  8.48           H
ATOM   2822  CH2 TRP 7 173    -130.906 -91.483 647.566  1.00  8.48           C
ATOM   2823  HH2 TRP 7 173    -131.955 -91.434 647.272  1.00  8.48           H
ATOM   2824  HN  TRP 7 173    -124.613 -93.741 649.219  1.00  8.48           H
ATOM   2825  N   VAL 7 174    -122.970 -92.666 646.714  1.00  8.48           N
ATOM   2826  CA  VAL 7 174    -121.886 -92.408 645.782  1.00  8.48           C
ATOM   2827  C   VAL 7 174    -121.826 -93.538 644.752  1.00  8.48           C
ATOM   2828  O   VAL 7 174    -121.689 -93.286 643.556  1.00  8.48           O
ATOM   2829  HA  VAL 7 174    -122.111 -91.475 645.266  1.00  8.48           H
ATOM   2830  HB  VAL 7 174    -120.432 -93.093 647.186  1.00  8.48           H
ATOM   2831  CB  VAL 7 174    -120.572 -92.223 646.544  1.00  8.48           C
ATOM   2832  CG1 VAL 7 174    -119.385 -92.153 645.582  1.00  8.48           C
ATOM   2833 1HG1 VAL 7 174    -119.328 -93.077 645.007  1.00  8.48           H
ATOM   2834 2HG1 VAL 7 174    -119.517 -91.310 644.903  1.00  8.48           H
ATOM   2835 3HG1 VAL 7 174    -118.464 -92.021 646.150  1.00  8.48           H
ATOM   2836  CG2 VAL 7 174    -120.627 -90.983 647.439  1.00  8.48           C
ATOM   2837 1HG2 VAL 7 174    -120.802 -90.100 646.825  1.00  8.48           H
ATOM   2838 2HG2 VAL 7 174    -121.438 -91.091 648.160  1.00  8.48           H
ATOM   2839 3HG2 VAL 7 174    -119.681 -90.876 647.969  1.00  8.48           H
ATOM   2840  HN  VAL 7 174    -122.689 -92.778 647.668  1.00  8.48           H
ATOM   2841  N   LEU 7 175    -121.930 -94.759 645.254  1.00  8.48           N
ATOM   2842  CA  LEU 7 175    -121.802 -95.931 644.405  1.00  8.48           C
ATOM   2843  C   LEU 7 175    -122.942 -95.944 643.384  1.00  8.48           C
ATOM   2844  O   LEU 7 175    -122.714 -96.169 642.197  1.00  8.48           O
ATOM   2845  HA  LEU 7 175    -120.858 -95.843 643.867  1.00  8.48           H
ATOM   2846  CB  LEU 7 175    -121.722 -97.202 645.253  1.00  8.48           C
ATOM   2847 1HB  LEU 7 175    -120.849 -97.127 645.902  1.00  8.48           H
ATOM   2848 2HB  LEU 7 175    -122.598 -97.238 645.900  1.00  8.48           H
ATOM   2849  HG  LEU 7 175    -122.502 -98.585 643.820  1.00  8.48           H
ATOM   2850  CG  LEU 7 175    -121.638 -98.520 644.481  1.00  8.48           C
ATOM   2851  CD1 LEU 7 175    -120.389 -98.559 643.597  1.00  8.48           C
ATOM   2852 1HD1 LEU 7 175    -120.425 -97.736 642.882  1.00  8.48           H
ATOM   2853 2HD1 LEU 7 175    -119.500 -98.461 644.220  1.00  8.48           H
ATOM   2854 3HD1 LEU 7 175    -120.354 -99.506 643.059  1.00  8.48           H
ATOM   2855  CD2 LEU 7 175    -121.704 -99.717 645.431  1.00  8.48           C
ATOM   2856 1HD2 LEU 7 175    -120.873 -99.670 646.134  1.00  8.48           H
ATOM   2857 2HD2 LEU 7 175    -122.646 -99.693 645.980  1.00  8.48           H
ATOM   2858 3HD2 LEU 7 175    -121.642-100.641 644.856  1.00  8.48           H
ATOM   2859  HN  LEU 7 175    -122.100 -94.954 646.220  1.00  8.48           H
ATOM   2860  N   ALA 7 176    -124.144 -95.700 643.885  1.00  8.48           N
ATOM   2861  CA  ALA 7 176    -125.329 -95.749 643.045  1.00  8.48           C
ATOM   2862  C   ALA 7 176    -125.219 -94.684 641.952  1.00  8.48           C
ATOM   2863  O   ALA 7 176    -125.612 -94.917 640.811  1.00  8.48           O
ATOM   2864  HA  ALA 7 176    -125.363 -96.734 642.578  1.00  8.48           H
ATOM   2865  CB  ALA 7 176    -126.577 -95.570 643.911  1.00  8.48           C
ATOM   2866 1HB  ALA 7 176    -126.623 -96.369 644.652  1.00  8.48           H
ATOM   2867 2HB  ALA 7 176    -126.532 -94.606 644.418  1.00  8.48           H
ATOM   2868 3HB  ALA 7 176    -127.465 -95.607 643.281  1.00  8.48           H
ATOM   2869  HN  ALA 7 176    -124.315 -95.472 644.843  1.00  8.48           H
ATOM   2870  N   ALA 7 177    -124.683 -93.536 642.341  1.00  8.48           N
ATOM   2871  CA  ALA 7 177    -124.538 -92.426 641.415  1.00  8.48           C
ATOM   2872  C   ALA 7 177    -123.623 -92.845 640.263  1.00  8.48           C
ATOM   2873  O   ALA 7 177    -123.938 -92.606 639.098  1.00  8.48           O
ATOM   2874  HA  ALA 7 177    -125.526 -92.194 641.018  1.00  8.48           H
ATOM   2875  CB  ALA 7 177    -124.008 -91.202 642.165  1.00  8.48           C
ATOM   2876 1HB  ALA 7 177    -124.708 -90.927 642.954  1.00  8.48           H
ATOM   2877 2HB  ALA 7 177    -123.039 -91.436 642.605  1.00  8.48           H
ATOM   2878 3HB  ALA 7 177    -123.899 -90.369 641.470  1.00  8.48           H
ATOM   2879  HN  ALA 7 177    -124.351 -93.359 643.268  1.00  8.48           H
ATOM   2880  N   ALA 7 178    -122.509 -93.462 640.628  1.00  8.48           N
ATOM   2881  CA  ALA 7 178    -121.521 -93.869 639.643  1.00  8.48           C
ATOM   2882  C   ALA 7 178    -122.142 -94.903 638.701  1.00  8.48           C
ATOM   2883  O   ALA 7 178    -121.876 -94.894 637.501  1.00  8.48           O
ATOM   2884  HA  ALA 7 178    -121.244 -92.986 639.067  1.00  8.48           H
ATOM   2885  CB  ALA 7 178    -120.278 -94.402 640.356  1.00  8.48           C
ATOM   2886 1HB  ALA 7 178    -119.858 -93.620 640.989  1.00  8.48           H
ATOM   2887 2HB  ALA 7 178    -120.552 -95.260 640.971  1.00  8.48           H
ATOM   2888 3HB  ALA 7 178    -119.537 -94.708 639.617  1.00  8.48           H
ATOM   2889  HN  ALA 7 178    -122.277 -93.683 641.575  1.00  8.48           H
ATOM   2890  N   LEU 7 179    -122.959 -95.769 639.282  1.00  8.48           N
ATOM   2891  CA  LEU 7 179    -123.564 -96.851 638.524  1.00  8.48           C
ATOM   2892  C   LEU 7 179    -124.654 -96.282 637.613  1.00  8.48           C
ATOM   2893  O   LEU 7 179    -125.191 -96.992 636.764  1.00  8.48           O
ATOM   2894  HA  LEU 7 179    -122.785 -97.288 637.900  1.00  8.48           H
ATOM   2895  CB  LEU 7 179    -124.061 -97.952 639.464  1.00  8.48           C
ATOM   2896 1HB  LEU 7 179    -124.707 -97.496 640.215  1.00  8.48           H
ATOM   2897 2HB  LEU 7 179    -124.679 -98.642 638.889  1.00  8.48           H
ATOM   2898  HG  LEU 7 179    -122.336 -98.062 640.723  1.00  8.48           H
ATOM   2899  CG  LEU 7 179    -122.979 -98.758 640.184  1.00  8.48           C
ATOM   2900  CD1 LEU 7 179    -123.595 -99.700 641.221  1.00  8.48           C
ATOM   2901 1HD1 LEU 7 179    -124.146 -99.117 641.959  1.00  8.48           H
ATOM   2902 2HD1 LEU 7 179    -124.274-100.392 640.724  1.00  8.48           H
ATOM   2903 3HD1 LEU 7 179    -122.803-100.261 641.717  1.00  8.48           H
ATOM   2904  CD2 LEU 7 179    -122.095 -99.506 639.183  1.00  8.48           C
ATOM   2905 1HD2 LEU 7 179    -122.709-100.190 638.597  1.00  8.48           H
ATOM   2906 2HD2 LEU 7 179    -121.613 -98.790 638.518  1.00  8.48           H
ATOM   2907 3HD2 LEU 7 179    -121.334-100.071 639.722  1.00  8.48           H
ATOM   2908  HN  LEU 7 179    -123.208 -95.741 640.250  1.00  8.48           H
ATOM   2909  N   CYS 7 180    -124.948 -95.007 637.821  1.00  8.48           N
ATOM   2910  CA  CYS 7 180    -125.983 -94.342 637.047  1.00  8.48           C
ATOM   2911  C   CYS 7 180    -125.307 -93.522 635.946  1.00  8.48           C
ATOM   2912  O   CYS 7 180    -125.977 -92.821 635.190  1.00  8.48           O
ATOM   2913  HA  CYS 7 180    -126.606 -95.127 636.618  1.00  8.48           H
ATOM   2914  CB  CYS 7 180    -126.883 -93.478 637.931  1.00  8.48           C
ATOM   2915 1HB  CYS 7 180    -126.280 -92.760 638.487  1.00  8.48           H
ATOM   2916 2HB  CYS 7 180    -127.572 -92.903 637.312  1.00  8.48           H
ATOM   2917  HG  CYS 7 180    -126.764 -94.977 639.765  1.00  8.48           H
ATOM   2918  SG  CYS 7 180    -127.823 -94.536 639.092  1.00  8.48           S
ATOM   2919  HN  CYS 7 180    -124.494 -94.432 638.501  1.00  8.48           H
ATOM   2920  N   ILE 7 181    -123.988 -93.638 635.891  1.00  8.48           N
ATOM   2921  CA  ILE 7 181    -123.212 -92.897 634.911  1.00  8.48           C
ATOM   2922  C   ILE 7 181    -123.703 -93.249 633.506  1.00  8.48           C
ATOM   2923  O   ILE 7 181    -123.948 -92.362 632.689  1.00  8.48           O
ATOM   2924  HA  ILE 7 181    -123.394 -91.837 635.085  1.00  8.48           H
ATOM   2925  HB  ILE 7 181    -121.563 -94.206 635.286  1.00  8.48           H
ATOM   2926  CB  ILE 7 181    -121.716 -93.140 635.118  1.00  8.48           C
ATOM   2927  CG1 ILE 7 181    -121.209 -92.409 636.364  1.00  8.48           C
ATOM   2928 1HG1 ILE 7 181    -121.274 -91.332 636.209  1.00  8.48           H
ATOM   2929 2HG1 ILE 7 181    -121.847 -92.649 637.215  1.00  8.48           H
ATOM   2930  CG2 ILE 7 181    -120.920 -92.760 633.868  1.00  8.48           C
ATOM   2931 1HG2 ILE 7 181    -121.259 -93.363 633.025  1.00  8.48           H
ATOM   2932 2HG2 ILE 7 181    -121.076 -91.705 633.645  1.00  8.48           H
ATOM   2933 3HG2 ILE 7 181    -119.860 -92.943 634.042  1.00  8.48           H
ATOM   2934  CD1 ILE 7 181    -119.763 -92.799 636.677  1.00  8.48           C
ATOM   2935 1HD1 ILE 7 181    -119.706 -93.873 636.855  1.00  8.48           H
ATOM   2936 2HD1 ILE 7 181    -119.125 -92.536 635.834  1.00  8.48           H
ATOM   2937 3HD1 ILE 7 181    -119.428 -92.265 637.567  1.00  8.48           H
ATOM   2938  HN  ILE 7 181    -123.452 -94.224 636.499  1.00  8.48           H
ATOM   2939  N   PRO 7 182    -123.856 -94.544 633.199  1.00  8.48           N
ATOM   2940  CA  PRO 7 182    -124.274 -94.958 631.857  1.00  8.48           C
ATOM   2941  C   PRO 7 182    -125.547 -94.258 631.408  1.00  8.48           C
ATOM   2942  O   PRO 7 182    -125.630 -93.778 630.279  1.00  8.48           O
ATOM   2943  HA  PRO 7 182    -123.519 -94.672 631.125  1.00  8.48           H
ATOM   2944  CB  PRO 7 182    -124.474 -96.469 631.988  1.00  8.48           C
ATOM   2945 1HB  PRO 7 182    -125.504 -96.717 632.243  1.00  8.48           H
ATOM   2946 2HB  PRO 7 182    -124.242 -96.987 631.058  1.00  8.48           H
ATOM   2947  CG  PRO 7 182    -123.509 -96.856 633.103  1.00  8.48           C
ATOM   2948 1HG  PRO 7 182    -123.776 -97.812 633.555  1.00  8.48           H
ATOM   2949 2HG  PRO 7 182    -122.489 -96.965 632.736  1.00  8.48           H
ATOM   2950  CD  PRO 7 182    -123.644 -95.703 634.085  1.00  8.48           C
ATOM   2951 1HD  PRO 7 182    -124.484 -95.847 634.764  1.00  8.48           H
ATOM   2952 2HD  PRO 7 182    -122.753 -95.592 634.703  1.00  8.48           H
ATOM   2953  N   GLU 7 183    -126.513 -94.218 632.314  1.00  8.48           N
ATOM   2954  CA  GLU 7 183    -127.806 -93.632 632.003  1.00  8.48           C
ATOM   2955  C   GLU 7 183    -127.643 -92.159 631.621  1.00  8.48           C
ATOM   2956  O   GLU 7 183    -128.271 -91.687 630.676  1.00  8.48           O
ATOM   2957  HA  GLU 7 183    -128.182 -94.196 631.150  1.00  8.48           H
ATOM   2958  CB  GLU 7 183    -128.776 -93.791 633.176  1.00  8.48           C
ATOM   2959 1HB  GLU 7 183    -128.247 -93.623 634.115  1.00  8.48           H
ATOM   2960 2HB  GLU 7 183    -129.630 -93.128 633.038  1.00  8.48           H
ATOM   2961  CG  GLU 7 183    -129.338 -95.212 633.234  1.00  8.48           C
ATOM   2962 1HG  GLU 7 183    -130.114 -95.269 633.998  1.00  8.48           H
ATOM   2963 2HG  GLU 7 183    -129.808 -95.461 632.283  1.00  8.48           H
ATOM   2964  CD  GLU 7 183    -128.234 -96.226 633.545  1.00  8.48           C
ATOM   2965  OE1 GLU 7 183    -128.436 -97.409 633.195  1.00  8.48           O
ATOM   2966  OE2 GLU 7 183    -127.215 -95.795 634.125  1.00  8.48           O
ATOM   2967  HN  GLU 7 183    -126.424 -94.577 633.243  1.00  8.48           H
ATOM   2968  N   ILE 7 184    -126.797 -91.475 632.377  1.00  8.48           N
ATOM   2969  CA  ILE 7 184    -126.645 -90.039 632.219  1.00  8.48           C
ATOM   2970  C   ILE 7 184    -126.095 -89.739 630.823  1.00  8.48           C
ATOM   2971  O   ILE 7 184    -126.492 -88.760 630.193  1.00  8.48           O
ATOM   2972  HA  ILE 7 184    -127.637 -89.595 632.302  1.00  8.48           H
ATOM   2973  HB  ILE 7 184    -124.894 -90.069 633.446  1.00  8.48           H
ATOM   2974  CB  ILE 7 184    -125.794 -89.462 633.352  1.00  8.48           C
ATOM   2975  CG1 ILE 7 184    -126.535 -89.541 634.689  1.00  8.48           C
ATOM   2976 1HG1 ILE 7 184    -127.312 -88.778 634.724  1.00  8.48           H
ATOM   2977 2HG1 ILE 7 184    -127.032 -90.507 634.776  1.00  8.48           H
ATOM   2978  CG2 ILE 7 184    -125.345 -88.036 633.029  1.00  8.48           C
ATOM   2979 1HG2 ILE 7 184    -124.708 -88.047 632.145  1.00  8.48           H
ATOM   2980 2HG2 ILE 7 184    -126.220 -87.414 632.839  1.00  8.48           H
ATOM   2981 3HG2 ILE 7 184    -124.787 -87.630 633.874  1.00  8.48           H
ATOM   2982  CD1 ILE 7 184    -125.571 -89.349 635.862  1.00  8.48           C
ATOM   2983 1HD1 ILE 7 184    -126.077 -89.603 636.793  1.00  8.48           H
ATOM   2984 2HD1 ILE 7 184    -124.705 -89.999 635.730  1.00  8.48           H
ATOM   2985 3HD1 ILE 7 184    -125.244 -88.310 635.897  1.00  8.48           H
ATOM   2986  HN  ILE 7 184    -126.222 -91.886 633.085  1.00  8.48           H
ATOM   2987  N   LEU 7 185    -125.190 -90.600 630.381  1.00  8.48           N
ATOM   2988  CA  LEU 7 185    -124.465 -90.355 629.146  1.00  8.48           C
ATOM   2989  C   LEU 7 185    -125.395 -90.601 627.956  1.00  8.48           C
ATOM   2990  O   LEU 7 185    -125.587 -89.719 627.120  1.00  8.48           O
ATOM   2991  HA  LEU 7 185    -124.171 -89.305 629.142  1.00  8.48           H
ATOM   2992  CB  LEU 7 185    -123.181 -91.185 629.105  1.00  8.48           C
ATOM   2993 1HB  LEU 7 185    -123.440 -92.228 629.288  1.00  8.48           H
ATOM   2994 2HB  LEU 7 185    -122.769 -91.131 628.097  1.00  8.48           H
ATOM   2995  HG  LEU 7 185    -122.493 -90.857 631.103  1.00  8.48           H
ATOM   2996  CG  LEU 7 185    -122.087 -90.778 630.095  1.00  8.48           C
ATOM   2997  CD1 LEU 7 185    -120.892 -91.730 630.013  1.00  8.48           C
ATOM   2998 1HD1 LEU 7 185    -121.218 -92.743 630.248  1.00  8.48           H
ATOM   2999 2HD1 LEU 7 185    -120.477 -91.707 629.005  1.00  8.48           H
ATOM   3000 3HD1 LEU 7 185    -120.130 -91.418 630.727  1.00  8.48           H
ATOM   3001  CD2 LEU 7 185    -121.674 -89.320 629.887  1.00  8.48           C
ATOM   3002 1HD2 LEU 7 185    -121.294 -89.191 628.874  1.00  8.48           H
ATOM   3003 2HD2 LEU 7 185    -122.538 -88.673 630.036  1.00  8.48           H
ATOM   3004 3HD2 LEU 7 185    -120.896 -89.057 630.604  1.00  8.48           H
ATOM   3005  HN  LEU 7 185    -124.951 -91.450 630.850  1.00  8.48           H
ATOM   3006  N   TYR 7 186    -125.948 -91.804 627.917  1.00  8.48           N
ATOM   3007  CA  TYR 7 186    -126.462 -92.352 626.673  1.00  8.48           C
ATOM   3008  C   TYR 7 186    -127.962 -92.084 626.535  1.00  8.48           C
ATOM   3009  O   TYR 7 186    -128.546 -92.334 625.482  1.00  8.48           O
ATOM   3010  HA  TYR 7 186    -125.937 -91.867 625.850  1.00  8.48           H
ATOM   3011  CB  TYR 7 186    -126.230 -93.862 626.749  1.00  8.48           C
ATOM   3012 1HB  TYR 7 186    -126.762 -94.258 627.614  1.00  8.48           H
ATOM   3013 2HB  TYR 7 186    -126.664 -94.331 625.866  1.00  8.48           H
ATOM   3014  CG  TYR 7 186    -124.756 -94.261 626.849  1.00  8.48           C
ATOM   3015  HD1 TYR 7 186    -124.169 -93.065 625.169  1.00  8.48           H
ATOM   3016  CD1 TYR 7 186    -123.841 -93.752 625.950  1.00  8.48           C
ATOM   3017  HD2 TYR 7 186    -125.065 -95.533 628.547  1.00  8.48           H
ATOM   3018  CD2 TYR 7 186    -124.342 -95.131 627.837  1.00  8.48           C
ATOM   3019  CE1 TYR 7 186    -122.454 -94.127 626.044  1.00  8.48           C
ATOM   3020  HE1 TYR 7 186    -121.721 -93.732 625.340  1.00  8.48           H
ATOM   3021  HE2 TYR 7 186    -122.615 -96.192 628.706  1.00  8.48           H
ATOM   3022  CE2 TYR 7 186    -122.955 -95.506 627.931  1.00  8.48           C
ATOM   3023  CZ  TYR 7 186    -122.080 -94.986 627.029  1.00  8.48           C
ATOM   3024  OH  TYR 7 186    -120.770 -95.341 627.118  1.00  8.48           O
ATOM   3025  HH  TYR 7 186    -120.627 -95.924 627.918  1.00  8.48           H
ATOM   3026  HN  TYR 7 186    -126.046 -92.401 628.714  1.00  8.48           H
ATOM   3027  N   SER 7 187    -128.542 -91.580 627.614  1.00  8.48           N
ATOM   3028  CA  SER 7 187    -129.941 -91.186 627.597  1.00  8.48           C
ATOM   3029  C   SER 7 187    -130.136 -89.991 626.662  1.00  8.48           C
ATOM   3030  O   SER 7 187    -129.580 -88.919 626.894  1.00  8.48           O
ATOM   3031  HA  SER 7 187    -130.481 -92.056 627.224  1.00  8.48           H
ATOM   3032  CB  SER 7 187    -130.435 -90.846 629.004  1.00  8.48           C
ATOM   3033 1HB  SER 7 187    -129.810 -90.059 629.427  1.00  8.48           H
ATOM   3034 2HB  SER 7 187    -131.449 -90.451 628.947  1.00  8.48           H
ATOM   3035  HG  SER 7 187    -129.768 -91.831 630.613  1.00  8.48           H
ATOM   3036  OG  SER 7 187    -130.416 -91.980 629.866  1.00  8.48           O
ATOM   3037  HN  SER 7 187    -128.075 -91.440 628.487  1.00  8.48           H
ATOM   3038  N   GLN 7 188    -130.929 -90.216 625.624  1.00  8.48           N
ATOM   3039  CA  GLN 7 188    -131.332 -89.133 624.743  1.00  8.48           C
ATOM   3040  C   GLN 7 188    -132.757 -89.365 624.235  1.00  8.48           C
ATOM   3041  O   GLN 7 188    -133.337 -90.425 624.466  1.00  8.48           O
ATOM   3042  HA  GLN 7 188    -131.300 -88.233 625.356  1.00  8.48           H
ATOM   3043  CB  GLN 7 188    -130.353 -88.982 623.577  1.00  8.48           C
ATOM   3044 1HB  GLN 7 188    -130.608 -88.095 622.996  1.00  8.48           H
ATOM   3045 2HB  GLN 7 188    -129.344 -88.831 623.962  1.00  8.48           H
ATOM   3046  CG  GLN 7 188    -130.380 -90.216 622.673  1.00  8.48           C
ATOM   3047 1HG  GLN 7 188    -130.213 -91.112 623.271  1.00  8.48           H
ATOM   3048 2HG  GLN 7 188    -131.366 -90.316 622.218  1.00  8.48           H
ATOM   3049  CD  GLN 7 188    -129.314 -90.119 621.580  1.00  8.48           C
ATOM   3050  OE1 GLN 7 188    -128.331 -89.407 621.698  1.00  8.48           O
ATOM   3051  NE2 GLN 7 188    -129.563 -90.873 620.513  1.00  8.48           N
ATOM   3052 1HE2 GLN 7 188    -130.390 -91.435 620.480  1.00  8.48           H
ATOM   3053 2HE2 GLN 7 188    -128.924 -90.878 619.744  1.00  8.48           H
ATOM   3054  HN  GLN 7 188    -131.293 -91.115 625.383  1.00  8.48           H
ATOM   3055  N   ILE 7 189    -133.279 -88.357 623.553  1.00  8.48           N
ATOM   3056  CA  ILE 7 189    -134.579 -88.479 622.914  1.00  8.48           C
ATOM   3057  C   ILE 7 189    -134.395 -89.014 621.492  1.00  8.48           C
ATOM   3058  O   ILE 7 189    -133.576 -88.500 620.732  1.00  8.48           O
ATOM   3059  HA  ILE 7 189    -135.156 -89.206 623.484  1.00  8.48           H
ATOM   3060  HB  ILE 7 189    -134.721 -86.385 622.499  1.00  8.48           H
ATOM   3061  CB  ILE 7 189    -135.334 -87.150 622.977  1.00  8.48           C
ATOM   3062  CG1 ILE 7 189    -135.553 -86.712 624.427  1.00  8.48           C
ATOM   3063 1HG1 ILE 7 189    -136.241 -87.400 624.918  1.00  8.48           H
ATOM   3064 2HG1 ILE 7 189    -134.610 -86.762 624.972  1.00  8.48           H
ATOM   3065  CG2 ILE 7 189    -136.648 -87.228 622.197  1.00  8.48           C
ATOM   3066 1HG2 ILE 7 189    -136.437 -87.461 621.153  1.00  8.48           H
ATOM   3067 2HG2 ILE 7 189    -137.278 -88.009 622.623  1.00  8.48           H
ATOM   3068 3HG2 ILE 7 189    -137.164 -86.270 622.258  1.00  8.48           H
ATOM   3069  CD1 ILE 7 189    -136.112 -85.290 624.491  1.00  8.48           C
ATOM   3070 1HD1 ILE 7 189    -135.410 -84.601 624.021  1.00  8.48           H
ATOM   3071 2HD1 ILE 7 189    -137.067 -85.250 623.966  1.00  8.48           H
ATOM   3072 3HD1 ILE 7 189    -136.259 -85.004 625.533  1.00  8.48           H
ATOM   3073  HN  ILE 7 189    -132.831 -87.471 623.433  1.00  8.48           H
ATOM   3074  N   LYS 7 190    -135.171 -90.041 621.176  1.00  8.48           N
ATOM   3075  CA  LYS 7 190    -135.244 -90.530 619.810  1.00  8.48           C
ATOM   3076  C   LYS 7 190    -136.628 -90.223 619.236  1.00  8.48           C
ATOM   3077  O   LYS 7 190    -137.644 -90.547 619.849  1.00  8.48           O
ATOM   3078  HA  LYS 7 190    -134.500 -89.987 619.227  1.00  8.48           H
ATOM   3079  CB  LYS 7 190    -134.869 -92.013 619.751  1.00  8.48           C
ATOM   3080 1HB  LYS 7 190    -133.967 -92.187 620.336  1.00  8.48           H
ATOM   3081 2HB  LYS 7 190    -135.662 -92.610 620.202  1.00  8.48           H
ATOM   3082  CG  LYS 7 190    -134.642 -92.464 618.307  1.00  8.48           C
ATOM   3083 1HG  LYS 7 190    -135.431 -92.065 617.669  1.00  8.48           H
ATOM   3084 2HG  LYS 7 190    -133.700 -92.058 617.939  1.00  8.48           H
ATOM   3085  CD  LYS 7 190    -134.621 -93.991 618.206  1.00  8.48           C
ATOM   3086 1HD  LYS 7 190    -133.920 -94.397 618.935  1.00  8.48           H
ATOM   3087 2HD  LYS 7 190    -135.605 -94.389 618.454  1.00  8.48           H
ATOM   3088  CE  LYS 7 190    -134.222 -94.442 616.800  1.00  8.48           C
ATOM   3089 1HE  LYS 7 190    -134.723 -93.822 616.057  1.00  8.48           H
ATOM   3090 2HE  LYS 7 190    -133.150 -94.305 616.658  1.00  8.48           H
ATOM   3091  NZ  LYS 7 190    -134.578 -95.863 616.591  1.00  8.48           N
ATOM   3092 1HZ  LYS 7 190    -134.021 -96.243 615.834  1.00  8.48           H
ATOM   3093 2HZ  LYS 7 190    -134.395 -96.386 617.441  1.00  8.48           H
ATOM   3094 3HZ  LYS 7 190    -135.561 -95.934 616.356  1.00  8.48           H
ATOM   3095  HN  LYS 7 190    -135.741 -90.534 621.833  1.00  8.48           H
ATOM   3096  N   GLU 7 191    -136.624 -89.601 618.066  1.00  8.48           N
ATOM   3097  CA  GLU 7 191    -137.850 -89.431 617.304  1.00  8.48           C
ATOM   3098  C   GLU 7 191    -137.984 -90.541 616.260  1.00  8.48           C
ATOM   3099  O   GLU 7 191    -137.100 -90.722 615.424  1.00  8.48           O
ATOM   3100  HA  GLU 7 191    -138.657 -89.509 618.033  1.00  8.48           H
ATOM   3101  CB  GLU 7 191    -137.900 -88.051 616.646  1.00  8.48           C
ATOM   3102 1HB  GLU 7 191    -136.949 -87.844 616.154  1.00  8.48           H
ATOM   3103 2HB  GLU 7 191    -138.755 -87.996 615.972  1.00  8.48           H
ATOM   3104  CG  GLU 7 191    -138.104 -86.952 617.692  1.00  8.48           C
ATOM   3105 1HG  GLU 7 191    -139.014 -87.149 618.258  1.00  8.48           H
ATOM   3106 2HG  GLU 7 191    -137.277 -86.963 618.402  1.00  8.48           H
ATOM   3107  CD  GLU 7 191    -138.196 -85.576 617.030  1.00  8.48           C
ATOM   3108  OE1 GLU 7 191    -138.271 -84.585 617.788  1.00  8.48           O
ATOM   3109  OE2 GLU 7 191    -138.189 -85.546 615.780  1.00  8.48           O
ATOM   3110  HN  GLU 7 191    -135.805 -89.218 617.639  1.00  8.48           H
ATOM   3111  N   GLU 7 192    -139.096 -91.257 616.343  1.00  8.48           N
ATOM   3112  CA  GLU 7 192    -139.383 -92.307 615.381  1.00  8.48           C
ATOM   3113  C   GLU 7 192    -140.883 -92.359 615.083  1.00  8.48           C
ATOM   3114  O   GLU 7 192    -141.704 -92.281 615.996  1.00  8.48           O
ATOM   3115  HA  GLU 7 192    -138.836 -92.032 614.479  1.00  8.48           H
ATOM   3116  CB  GLU 7 192    -138.877 -93.662 615.881  1.00  8.48           C
ATOM   3117 1HB  GLU 7 192    -137.876 -93.549 616.299  1.00  8.48           H
ATOM   3118 2HB  GLU 7 192    -139.593 -94.084 616.587  1.00  8.48           H
ATOM   3119  CG  GLU 7 192    -138.764 -94.664 614.731  1.00  8.48           C
ATOM   3120 1HG  GLU 7 192    -139.736 -94.787 614.254  1.00  8.48           H
ATOM   3121 2HG  GLU 7 192    -138.083 -94.277 613.972  1.00  8.48           H
ATOM   3122  CD  GLU 7 192    -138.261 -96.019 615.232  1.00  8.48           C
ATOM   3123  OE1 GLU 7 192    -139.036 -96.993 615.110  1.00  8.48           O
ATOM   3124  OE2 GLU 7 192    -137.113 -96.052 615.725  1.00  8.48           O
ATOM   3125  HN  GLU 7 192    -139.792 -91.128 617.049  1.00  8.48           H
ATOM   3126  N   SER 7 193    -141.195 -92.489 613.802  1.00  8.48           N
ATOM   3127  CA  SER 7 193    -142.577 -92.640 613.380  1.00  8.48           C
ATOM   3128  C   SER 7 193    -143.400 -91.434 613.839  1.00  8.48           C
ATOM   3129  O   SER 7 193    -144.621 -91.519 613.952  1.00  8.48           O
ATOM   3130  HA  SER 7 193    -142.543 -92.688 612.292  1.00  8.48           H
ATOM   3131  CB  SER 7 193    -143.182 -93.935 613.928  1.00  8.48           C
ATOM   3132 1HB  SER 7 193    -143.269 -93.863 615.012  1.00  8.48           H
ATOM   3133 2HB  SER 7 193    -144.191 -94.058 613.535  1.00  8.48           H
ATOM   3134  HG  SER 7 193    -142.668 -95.856 614.154  1.00  8.48           H
ATOM   3135  OG  SER 7 193    -142.398 -95.075 613.590  1.00  8.48           O
ATOM   3136  HN  SER 7 193    -140.524 -92.492 613.060  1.00  8.48           H
ATOM   3137  N   GLY 7 194    -142.696 -90.340 614.091  1.00  8.48           N
ATOM   3138  CA  GLY 7 194    -143.344 -89.124 614.552  1.00  8.48           C
ATOM   3139  C   GLY 7 194    -143.612 -89.182 616.057  1.00  8.48           C
ATOM   3140  O   GLY 7 194    -144.329 -88.341 616.596  1.00  8.48           O
ATOM   3141 1HA  GLY 7 194    -142.714 -88.264 614.324  1.00  8.48           H
ATOM   3142 2HA  GLY 7 194    -144.283 -88.982 614.017  1.00  8.48           H
ATOM   3143  HN  GLY 7 194    -141.704 -90.276 613.985  1.00  8.48           H
ATOM   3144  N   ILE 7 195    -143.023 -90.184 616.692  1.00  8.48           N
ATOM   3145  CA  ILE 7 195    -143.166 -90.347 618.129  1.00  8.48           C
ATOM   3146  C   ILE 7 195    -141.821 -90.075 618.806  1.00  8.48           C
ATOM   3147  O   ILE 7 195    -140.807 -90.667 618.440  1.00  8.48           O
ATOM   3148  HA  ILE 7 195    -143.882 -89.601 618.473  1.00  8.48           H
ATOM   3149  HB  ILE 7 195    -143.095 -92.483 618.035  1.00  8.48           H
ATOM   3150  CB  ILE 7 195    -143.752 -91.722 618.456  1.00  8.48           C
ATOM   3151  CG1 ILE 7 195    -145.125 -91.902 617.806  1.00  8.48           C
ATOM   3152 1HG1 ILE 7 195    -145.871 -91.328 618.358  1.00  8.48           H
ATOM   3153 2HG1 ILE 7 195    -145.106 -91.506 616.791  1.00  8.48           H
ATOM   3154  CG2 ILE 7 195    -143.799 -91.952 619.968  1.00  8.48           C
ATOM   3155 1HG2 ILE 7 195    -142.790 -91.897 620.376  1.00  8.48           H
ATOM   3156 2HG2 ILE 7 195    -144.421 -91.187 620.433  1.00  8.48           H
ATOM   3157 3HG2 ILE 7 195    -144.220 -92.937 620.173  1.00  8.48           H
ATOM   3158  CD1 ILE 7 195    -145.529 -93.377 617.776  1.00  8.48           C
ATOM   3159 1HD1 ILE 7 195    -144.795 -93.943 617.203  1.00  8.48           H
ATOM   3160 2HD1 ILE 7 195    -145.571 -93.763 618.795  1.00  8.48           H
ATOM   3161 3HD1 ILE 7 195    -146.509 -93.476 617.309  1.00  8.48           H
ATOM   3162  HN  ILE 7 195    -142.456 -90.876 616.243  1.00  8.48           H
ATOM   3163  N   ALA 7 196    -141.856 -89.179 619.781  1.00  8.48           N
ATOM   3164  CA  ALA 7 196    -140.678 -88.903 620.586  1.00  8.48           C
ATOM   3165  C   ALA 7 196    -140.558 -89.959 621.686  1.00  8.48           C
ATOM   3166  O   ALA 7 196    -141.504 -90.187 622.439  1.00  8.48           O
ATOM   3167  HA  ALA 7 196    -139.807 -88.969 619.934  1.00  8.48           H
ATOM   3168  CB  ALA 7 196    -140.766 -87.483 621.149  1.00  8.48           C
ATOM   3169 1HB  ALA 7 196    -140.820 -86.769 620.327  1.00  8.48           H
ATOM   3170 2HB  ALA 7 196    -141.659 -87.392 621.768  1.00  8.48           H
ATOM   3171 3HB  ALA 7 196    -139.883 -87.276 621.752  1.00  8.48           H
ATOM   3172  HN  ALA 7 196    -142.668 -88.648 620.023  1.00  8.48           H
ATOM   3173  N   ILE 7 197    -139.387 -90.577 621.743  1.00  8.48           N
ATOM   3174  CA  ILE 7 197    -139.134 -91.611 622.733  1.00  8.48           C
ATOM   3175  C   ILE 7 197    -137.854 -91.274 623.499  1.00  8.48           C
ATOM   3176  O   ILE 7 197    -136.821 -90.989 622.895  1.00  8.48           O
ATOM   3177  HA  ILE 7 197    -139.969 -91.603 623.434  1.00  8.48           H
ATOM   3178  HB  ILE 7 197    -138.292 -93.011 621.353  1.00  8.48           H
ATOM   3179  CB  ILE 7 197    -139.111 -92.991 622.072  1.00  8.48           C
ATOM   3180  CG1 ILE 7 197    -140.402 -93.247 621.293  1.00  8.48           C
ATOM   3181 1HG1 ILE 7 197    -141.258 -93.172 621.965  1.00  8.48           H
ATOM   3182 2HG1 ILE 7 197    -140.529 -92.481 620.528  1.00  8.48           H
ATOM   3183  CG2 ILE 7 197    -138.835 -94.087 623.102  1.00  8.48           C
ATOM   3184 1HG2 ILE 7 197    -137.868 -93.909 623.573  1.00  8.48           H
ATOM   3185 2HG2 ILE 7 197    -139.617 -94.077 623.862  1.00  8.48           H
ATOM   3186 3HG2 ILE 7 197    -138.824 -95.058 622.606  1.00  8.48           H
ATOM   3187  CD1 ILE 7 197    -140.382 -94.630 620.638  1.00  8.48           C
ATOM   3188 1HD1 ILE 7 197    -139.540 -94.693 619.949  1.00  8.48           H
ATOM   3189 2HD1 ILE 7 197    -140.280 -95.395 621.408  1.00  8.48           H
ATOM   3190 3HD1 ILE 7 197    -141.312 -94.787 620.091  1.00  8.48           H
ATOM   3191  HN  ILE 7 197    -138.621 -90.382 621.131  1.00  8.48           H
ATOM   3192  N   CYS 7 198    -137.963 -91.319 624.819  1.00  8.48           N
ATOM   3193  CA  CYS 7 198    -136.789 -91.235 625.671  1.00  8.48           C
ATOM   3194  C   CYS 7 198    -136.189 -92.636 625.802  1.00  8.48           C
ATOM   3195  O   CYS 7 198    -136.786 -93.515 626.421  1.00  8.48           O
ATOM   3196  HA  CYS 7 198    -136.091 -90.560 625.176  1.00  8.48           H
ATOM   3197  CB  CYS 7 198    -137.122 -90.627 627.035  1.00  8.48           C
ATOM   3198 1HB  CYS 7 198    -137.376 -89.573 626.920  1.00  8.48           H
ATOM   3199 2HB  CYS 7 198    -137.996 -91.121 627.459  1.00  8.48           H
ATOM   3200  SG  CYS 7 198    -135.694 -90.806 628.165  1.00  8.48           S
ATOM   3201  HN  CYS 7 198    -138.832 -91.411 625.305  1.00  8.48           H
ATOM   3202  N   THR 7 199    -135.016 -92.801 625.209  1.00  8.48           N
ATOM   3203  CA  THR 7 199    -134.312 -94.070 625.281  1.00  8.48           C
ATOM   3204  C   THR 7 199    -132.804 -93.838 625.393  1.00  8.48           C
ATOM   3205  O   THR 7 199    -132.324 -92.731 625.155  1.00  8.48           O
ATOM   3206  HA  THR 7 199    -134.625 -94.585 626.190  1.00  8.48           H
ATOM   3207  HB  THR 7 199    -135.790 -94.877 623.907  1.00  8.48           H
ATOM   3208  CB  THR 7 199    -134.711 -94.902 624.060  1.00  8.48           C
ATOM   3209  OG1 THR 7 199    -134.156 -96.189 624.321  1.00  8.48           O
ATOM   3210  HG1 THR 7 199    -134.519 -96.856 623.670  1.00  8.48           H
ATOM   3211  CG2 THR 7 199    -134.004 -94.443 622.783  1.00  8.48           C
ATOM   3212 1HG2 THR 7 199    -132.925 -94.533 622.913  1.00  8.48           H
ATOM   3213 2HG2 THR 7 199    -134.260 -93.404 622.580  1.00  8.48           H
ATOM   3214 3HG2 THR 7 199    -134.322 -95.067 621.948  1.00  8.48           H
ATOM   3215  HN  THR 7 199    -134.548 -92.087 624.687  1.00  8.48           H
ATOM   3216  N   MET 7 200    -132.100 -94.900 625.755  1.00  8.48           N
ATOM   3217  CA  MET 7 200    -130.651 -94.909 625.647  1.00  8.48           C
ATOM   3218  C   MET 7 200    -130.208 -95.329 624.244  1.00  8.48           C
ATOM   3219  O   MET 7 200    -130.797 -96.229 623.646  1.00  8.48           O
ATOM   3220  HA  MET 7 200    -130.335 -93.885 625.843  1.00  8.48           H
ATOM   3221  CB  MET 7 200    -130.068 -95.878 626.677  1.00  8.48           C
ATOM   3222 1HB  MET 7 200    -130.552 -96.850 626.583  1.00  8.48           H
ATOM   3223 2HB  MET 7 200    -129.007 -96.030 626.480  1.00  8.48           H
ATOM   3224  CG  MET 7 200    -130.256 -95.345 628.099  1.00  8.48           C
ATOM   3225 1HG  MET 7 200    -129.841 -94.340 628.177  1.00  8.48           H
ATOM   3226 2HG  MET 7 200    -131.319 -95.271 628.331  1.00  8.48           H
ATOM   3227  SD  MET 7 200    -129.453 -96.428 629.269  1.00  8.48           S
ATOM   3228  CE  MET 7 200    -130.379 -97.928 628.989  1.00  8.48           C
ATOM   3229 1HE  MET 7 200    -131.433 -97.750 629.202  1.00  8.48           H
ATOM   3230 2HE  MET 7 200    -130.266 -98.237 627.950  1.00  8.48           H
ATOM   3231 3HE  MET 7 200    -130.004 -98.715 629.644  1.00  8.48           H
ATOM   3232  HN  MET 7 200    -132.502 -95.742 626.116  1.00  8.48           H
ATOM   3233  N   VAL 7 201    -129.174 -94.658 623.758  1.00  8.48           N
ATOM   3234  CA  VAL 7 201    -128.530 -95.067 622.522  1.00  8.48           C
ATOM   3235  C   VAL 7 201    -127.016 -95.120 622.735  1.00  8.48           C
ATOM   3236  O   VAL 7 201    -126.440 -94.224 623.349  1.00  8.48           O
ATOM   3237  HA  VAL 7 201    -128.886 -96.068 622.281  1.00  8.48           H
ATOM   3238  HB  VAL 7 201    -128.586 -93.130 621.627  1.00  8.48           H
ATOM   3239  CB  VAL 7 201    -128.941 -94.131 621.383  1.00  8.48           C
ATOM   3240  CG1 VAL 7 201    -128.289 -94.553 620.065  1.00  8.48           C
ATOM   3241 1HG1 VAL 7 201    -127.204 -94.521 620.170  1.00  8.48           H
ATOM   3242 2HG1 VAL 7 201    -128.600 -95.567 619.814  1.00  8.48           H
ATOM   3243 3HG1 VAL 7 201    -128.597 -93.871 619.272  1.00  8.48           H
ATOM   3244  CG2 VAL 7 201    -130.464 -94.070 621.246  1.00  8.48           C
ATOM   3245 1HG2 VAL 7 201    -130.850 -95.067 621.036  1.00  8.48           H
ATOM   3246 2HG2 VAL 7 201    -130.897 -93.701 622.176  1.00  8.48           H
ATOM   3247 3HG2 VAL 7 201    -130.728 -93.398 620.430  1.00  8.48           H
ATOM   3248  HN  VAL 7 201    -128.778 -93.849 624.194  1.00  8.48           H
ATOM   3249  N   TYR 7 202    -126.415 -96.180 622.214  1.00  8.48           N
ATOM   3250  CA  TYR 7 202    -124.996 -96.413 622.423  1.00  8.48           C
ATOM   3251  C   TYR 7 202    -124.191 -96.050 621.173  1.00  8.48           C
ATOM   3252  O   TYR 7 202    -124.116 -96.836 620.229  1.00  8.48           O
ATOM   3253  HA  TYR 7 202    -124.670 -95.784 623.251  1.00  8.48           H
ATOM   3254  CB  TYR 7 202    -124.849 -97.912 622.692  1.00  8.48           C
ATOM   3255 1HB  TYR 7 202    -125.209 -98.464 621.823  1.00  8.48           H
ATOM   3256 2HB  TYR 7 202    -123.791 -98.150 622.803  1.00  8.48           H
ATOM   3257  CG  TYR 7 202    -125.600 -98.398 623.933  1.00  8.48           C
ATOM   3258  HD1 TYR 7 202    -123.997 -97.911 625.271  1.00  8.48           H
ATOM   3259  CD1 TYR 7 202    -125.003 -98.319 625.175  1.00  8.48           C
ATOM   3260  HD2 TYR 7 202    -127.345 -98.977 622.830  1.00  8.48           H
ATOM   3261  CD2 TYR 7 202    -126.874 -98.915 623.811  1.00  8.48           C
ATOM   3262  CE1 TYR 7 202    -125.709 -98.777 626.344  1.00  8.48           C
ATOM   3263  HE1 TYR 7 202    -125.249 -98.720 627.330  1.00  8.48           H
ATOM   3264  HE2 TYR 7 202    -128.586 -99.782 624.898  1.00  8.48           H
ATOM   3265  CE2 TYR 7 202    -127.580 -99.372 624.980  1.00  8.48           C
ATOM   3266  CZ  TYR 7 202    -126.963 -99.280 626.188  1.00  8.48           C
ATOM   3267  OH  TYR 7 202    -127.630 -99.712 627.292  1.00  8.48           O
ATOM   3268  HH  TYR 7 202    -128.450-100.216 627.021  1.00  8.48           H
ATOM   3269  HN  TYR 7 202    -126.879 -96.871 621.660  1.00  8.48           H
ATOM   3270  N   PRO 7 203    -123.578 -94.859 621.144  1.00  8.48           N
ATOM   3271  CA  PRO 7 203    -123.070 -94.303 619.887  1.00  8.48           C
ATOM   3272  C   PRO 7 203    -121.882 -95.084 619.349  1.00  8.48           C
ATOM   3273  O   PRO 7 203    -121.270 -94.687 618.359  1.00  8.48           O
ATOM   3274  HA  PRO 7 203    -123.830 -94.373 619.110  1.00  8.48           H
ATOM   3275  CB  PRO 7 203    -122.686 -92.868 620.255  1.00  8.48           C
ATOM   3276 1HB  PRO 7 203    -121.832 -92.520 619.674  1.00  8.48           H
ATOM   3277 2HB  PRO 7 203    -123.504 -92.173 620.065  1.00  8.48           H
ATOM   3278  CG  PRO 7 203    -122.361 -92.951 621.719  1.00  8.48           C
ATOM   3279 1HG  PRO 7 203    -121.329 -93.262 621.877  1.00  8.48           H
ATOM   3280 2HG  PRO 7 203    -122.479 -91.982 622.204  1.00  8.48           H
ATOM   3281  CD  PRO 7 203    -123.322 -93.958 622.281  1.00  8.48           C
ATOM   3282 1HD  PRO 7 203    -122.892 -94.492 623.129  1.00  8.48           H
ATOM   3283 2HD  PRO 7 203    -124.239 -93.485 622.633  1.00  8.48           H
ATOM   3284  N   SER 7 204    -121.585 -96.186 620.023  1.00  8.48           N
ATOM   3285  CA  SER 7 204    -120.345 -96.903 619.777  1.00  8.48           C
ATOM   3286  C   SER 7 204    -120.522 -97.867 618.602  1.00  8.48           C
ATOM   3287  O   SER 7 204    -121.621 -98.369 618.367  1.00  8.48           O
ATOM   3288  HA  SER 7 204    -119.611 -96.134 619.533  1.00  8.48           H
ATOM   3289  CB  SER 7 204    -119.891 -97.663 621.024  1.00  8.48           C
ATOM   3290 1HB  SER 7 204    -118.983 -98.222 620.798  1.00  8.48           H
ATOM   3291 2HB  SER 7 204    -119.639 -96.952 621.811  1.00  8.48           H
ATOM   3292  HG  SER 7 204    -120.506 -99.172 622.186  1.00  8.48           H
ATOM   3293  OG  SER 7 204    -120.893 -98.559 621.498  1.00  8.48           O
ATOM   3294  HN  SER 7 204    -122.173 -96.589 620.724  1.00  8.48           H
ATOM   3295  N   ASP 7 205    -119.425 -98.099 617.897  1.00  8.48           N
ATOM   3296  CA  ASP 7 205    -119.385 -99.154 616.899  1.00  8.48           C
ATOM   3297  C   ASP 7 205    -119.600-100.505 617.583  1.00  8.48           C
ATOM   3298  O   ASP 7 205    -120.039-101.463 616.949  1.00  8.48           O
ATOM   3299  HA  ASP 7 205    -120.181 -98.912 616.195  1.00  8.48           H
ATOM   3300  CB  ASP 7 205    -118.029 -99.192 616.191  1.00  8.48           C
ATOM   3301 1HB  ASP 7 205    -117.228 -99.140 616.929  1.00  8.48           H
ATOM   3302 2HB  ASP 7 205    -117.916-100.140 615.665  1.00  8.48           H
ATOM   3303  CG  ASP 7 205    -117.894 -98.034 615.201  1.00  8.48           C
ATOM   3304  OD1 ASP 7 205    -118.820 -97.884 614.374  1.00  8.48           O
ATOM   3305  OD2 ASP 7 205    -116.869 -97.324 615.294  1.00  8.48           O
ATOM   3306  HN  ASP 7 205    -118.576 -97.580 617.998  1.00  8.48           H
ATOM   3307  N   GLU 7 206    -119.279-100.539 618.869  1.00  8.48           N
ATOM   3308  CA  GLU 7 206    -119.438-101.756 619.647  1.00  8.48           C
ATOM   3309  C   GLU 7 206    -120.635-101.629 620.591  1.00  8.48           C
ATOM   3310  O   GLU 7 206    -120.616-102.162 621.700  1.00  8.48           O
ATOM   3311  HA  GLU 7 206    -119.623-102.544 618.918  1.00  8.48           H
ATOM   3312  CB  GLU 7 206    -118.160-102.080 620.424  1.00  8.48           C
ATOM   3313 1HB  GLU 7 206    -117.856-101.212 621.009  1.00  8.48           H
ATOM   3314 2HB  GLU 7 206    -118.314-102.975 621.027  1.00  8.48           H
ATOM   3315  CG  GLU 7 206    -117.005-102.396 619.471  1.00  8.48           C
ATOM   3316 1HG  GLU 7 206    -116.983-101.663 618.665  1.00  8.48           H
ATOM   3317 2HG  GLU 7 206    -116.057-102.314 620.003  1.00  8.48           H
ATOM   3318  CD  GLU 7 206    -117.147-103.802 618.885  1.00  8.48           C
ATOM   3319  OE1 GLU 7 206    -116.126-104.309 618.373  1.00  8.48           O
ATOM   3320  OE2 GLU 7 206    -118.274-104.338 618.962  1.00  8.48           O
ATOM   3321  HN  GLU 7 206    -118.918 -99.757 619.376  1.00  8.48           H
ATOM   3322  N   SER 7 207    -121.650-100.921 620.117  1.00  8.48           N
ATOM   3323  CA  SER 7 207    -122.775-100.564 620.965  1.00  8.48           C
ATOM   3324  C   SER 7 207    -123.449-101.830 621.498  1.00  8.48           C
ATOM   3325  O   SER 7 207    -124.024-101.819 622.586  1.00  8.48           O
ATOM   3326  HA  SER 7 207    -122.347 -99.985 621.783  1.00  8.48           H
ATOM   3327  CB  SER 7 207    -123.786 -99.703 620.205  1.00  8.48           C
ATOM   3328 1HB  SER 7 207    -124.738 -99.710 620.736  1.00  8.48           H
ATOM   3329 2HB  SER 7 207    -123.439 -98.670 620.184  1.00  8.48           H
ATOM   3330  HG  SER 7 207    -123.537 -99.545 618.226  1.00  8.48           H
ATOM   3331  OG  SER 7 207    -123.984-100.164 618.871  1.00  8.48           O
ATOM   3332  HN  SER 7 207    -121.710-100.592 619.174  1.00  8.48           H
ATOM   3333  N   THR 7 208    -123.357-102.889 620.708  1.00  8.48           N
ATOM   3334  CA  THR 7 208    -123.890-104.177 621.118  1.00  8.48           C
ATOM   3335  C   THR 7 208    -123.163-104.681 622.367  1.00  8.48           C
ATOM   3336  O   THR 7 208    -123.799-105.071 623.345  1.00  8.48           O
ATOM   3337  HA  THR 7 208    -124.937-104.046 621.389  1.00  8.48           H
ATOM   3338  HB  THR 7 208    -124.019-106.154 620.227  1.00  8.48           H
ATOM   3339  CB  THR 7 208    -123.786-105.133 619.928  1.00  8.48           C
ATOM   3340  OG1 THR 7 208    -122.467-104.924 619.429  1.00  8.48           O
ATOM   3341  HG1 THR 7 208    -122.204-105.680 618.830  1.00  8.48           H
ATOM   3342  CG2 THR 7 208    -124.693-104.721 618.766  1.00  8.48           C
ATOM   3343 1HG2 THR 7 208    -125.706-104.564 619.135  1.00  8.48           H
ATOM   3344 2HG2 THR 7 208    -124.698-105.509 618.013  1.00  8.48           H
ATOM   3345 3HG2 THR 7 208    -124.320-103.798 618.323  1.00  8.48           H
ATOM   3346  HN  THR 7 208    -122.930-102.877 619.804  1.00  8.48           H
ATOM   3347  N   LYS 7 209    -121.840-104.657 622.293  1.00  8.48           N
ATOM   3348  CA  LYS 7 209    -121.020-105.073 623.418  1.00  8.48           C
ATOM   3349  C   LYS 7 209    -121.277-104.140 624.603  1.00  8.48           C
ATOM   3350  O   LYS 7 209    -121.339-104.586 625.747  1.00  8.48           O
ATOM   3351  HA  LYS 7 209    -121.334-106.079 623.697  1.00  8.48           H
ATOM   3352  CB  LYS 7 209    -119.549-105.155 623.007  1.00  8.48           C
ATOM   3353 1HB  LYS 7 209    -119.217-104.187 622.633  1.00  8.48           H
ATOM   3354 2HB  LYS 7 209    -118.937-105.386 623.879  1.00  8.48           H
ATOM   3355  CG  LYS 7 209    -119.338-106.224 621.933  1.00  8.48           C
ATOM   3356 1HG  LYS 7 209    -119.741-107.176 622.278  1.00  8.48           H
ATOM   3357 2HG  LYS 7 209    -119.890-105.952 621.032  1.00  8.48           H
ATOM   3358  CD  LYS 7 209    -117.853-106.382 621.600  1.00  8.48           C
ATOM   3359 1HD  LYS 7 209    -117.410-105.402 621.424  1.00  8.48           H
ATOM   3360 2HD  LYS 7 209    -117.331-106.820 622.451  1.00  8.48           H
ATOM   3361  CE  LYS 7 209    -117.659-107.266 620.366  1.00  8.48           C
ATOM   3362 1HE  LYS 7 209    -117.635-108.314 620.663  1.00  8.48           H
ATOM   3363 2HE  LYS 7 209    -118.504-107.146 619.689  1.00  8.48           H
ATOM   3364  NZ  LYS 7 209    -116.403-106.912 619.668  1.00  8.48           N
ATOM   3365 1HZ  LYS 7 209    -116.054-107.723 619.169  1.00  8.48           H
ATOM   3366 2HZ  LYS 7 209    -116.581-106.161 619.011  1.00  8.48           H
ATOM   3367 3HZ  LYS 7 209    -115.713-106.610 620.347  1.00  8.48           H
ATOM   3368  HN  LYS 7 209    -121.331-104.362 621.485  1.00  8.48           H
ATOM   3369  N   LEU 7 210    -121.419-102.861 624.288  1.00  8.48           N
ATOM   3370  CA  LEU 7 210    -121.604-101.852 625.317  1.00  8.48           C
ATOM   3371  C   LEU 7 210    -122.927-102.106 626.042  1.00  8.48           C
ATOM   3372  O   LEU 7 210    -122.972-102.123 627.271  1.00  8.48           O
ATOM   3373  HA  LEU 7 210    -120.790-101.965 626.034  1.00  8.48           H
ATOM   3374  CB  LEU 7 210    -121.489-100.449 624.719  1.00  8.48           C
ATOM   3375 1HB  LEU 7 210    -120.537-100.376 624.194  1.00  8.48           H
ATOM   3376 2HB  LEU 7 210    -122.275-100.328 623.973  1.00  8.48           H
ATOM   3377  HG  LEU 7 210    -122.540 -99.357 626.229  1.00  8.48           H
ATOM   3378  CG  LEU 7 210    -121.583 -99.287 625.711  1.00  8.48           C
ATOM   3379  CD1 LEU 7 210    -120.486 -99.383 626.773  1.00  8.48           C
ATOM   3380 1HD1 LEU 7 210    -120.591-100.319 627.321  1.00  8.48           H
ATOM   3381 2HD1 LEU 7 210    -119.509 -99.352 626.290  1.00  8.48           H
ATOM   3382 3HD1 LEU 7 210    -120.576 -98.545 627.465  1.00  8.48           H
ATOM   3383  CD2 LEU 7 210    -121.561 -97.942 624.983  1.00  8.48           C
ATOM   3384 1HD2 LEU 7 210    -120.631 -97.848 624.422  1.00  8.48           H
ATOM   3385 2HD2 LEU 7 210    -122.407 -97.886 624.297  1.00  8.48           H
ATOM   3386 3HD2 LEU 7 210    -121.629 -97.134 625.711  1.00  8.48           H
ATOM   3387  HN  LEU 7 210    -121.410-102.511 623.351  1.00  8.48           H
ATOM   3388  N   LYS 7 211    -123.972-102.297 625.250  1.00  8.48           N
ATOM   3389  CA  LYS 7 211    -125.288-102.570 625.801  1.00  8.48           C
ATOM   3390  C   LYS 7 211    -125.216-103.810 626.694  1.00  8.48           C
ATOM   3391  O   LYS 7 211    -125.686-103.789 627.830  1.00  8.48           O
ATOM   3392  HA  LYS 7 211    -125.568-101.716 626.418  1.00  8.48           H
ATOM   3393  CB  LYS 7 211    -126.325-102.678 624.681  1.00  8.48           C
ATOM   3394 1HB  LYS 7 211    -126.346-101.751 624.108  1.00  8.48           H
ATOM   3395 2HB  LYS 7 211    -126.040-103.472 623.992  1.00  8.48           H
ATOM   3396  CG  LYS 7 211    -127.717-102.963 625.249  1.00  8.48           C
ATOM   3397 1HG  LYS 7 211    -127.719-103.932 625.748  1.00  8.48           H
ATOM   3398 2HG  LYS 7 211    -127.967-102.216 626.003  1.00  8.48           H
ATOM   3399  CD  LYS 7 211    -128.774-102.951 624.142  1.00  8.48           C
ATOM   3400 1HD  LYS 7 211    -128.731-102.005 623.603  1.00  8.48           H
ATOM   3401 2HD  LYS 7 211    -128.558-103.739 623.420  1.00  8.48           H
ATOM   3402  CE  LYS 7 211    -130.176-103.152 624.720  1.00  8.48           C
ATOM   3403 1HE  LYS 7 211    -130.252-104.143 625.169  1.00  8.48           H
ATOM   3404 2HE  LYS 7 211    -130.355-102.428 625.515  1.00  8.48           H
ATOM   3405  NZ  LYS 7 211    -131.200-103.000 623.662  1.00  8.48           N
ATOM   3406 1HZ  LYS 7 211    -132.124-103.048 624.077  1.00  8.48           H
ATOM   3407 2HZ  LYS 7 211    -131.081-102.104 623.203  1.00  8.48           H
ATOM   3408 3HZ  LYS 7 211    -131.096-103.745 622.982  1.00  8.48           H
ATOM   3409  HN  LYS 7 211    -123.929-102.268 624.252  1.00  8.48           H
ATOM   3410  N   SER 7 212    -124.624-104.861 626.146  1.00  8.48           N
ATOM   3411  CA  SER 7 212    -124.558-106.132 626.846  1.00  8.48           C
ATOM   3412  C   SER 7 212    -123.848-105.955 628.189  1.00  8.48           C
ATOM   3413  O   SER 7 212    -124.311-106.457 629.211  1.00  8.48           O
ATOM   3414  HA  SER 7 212    -125.595-106.432 626.998  1.00  8.48           H
ATOM   3415  CB  SER 7 212    -123.842-107.189 626.002  1.00  8.48           C
ATOM   3416 1HB  SER 7 212    -124.387-107.339 625.070  1.00  8.48           H
ATOM   3417 2HB  SER 7 212    -122.849-106.828 625.736  1.00  8.48           H
ATOM   3418  HG  SER 7 212    -124.626-108.733 627.006  1.00  8.48           H
ATOM   3419  OG  SER 7 212    -123.727-108.432 626.689  1.00  8.48           O
ATOM   3420  HN  SER 7 212    -124.194-104.853 625.243  1.00  8.48           H
ATOM   3421  N   ALA 7 213    -122.734-105.238 628.143  1.00  8.48           N
ATOM   3422  CA  ALA 7 213    -121.928-105.030 629.334  1.00  8.48           C
ATOM   3423  C   ALA 7 213    -122.745-104.250 630.367  1.00  8.48           C
ATOM   3424  O   ALA 7 213    -122.794-104.626 631.537  1.00  8.48           O
ATOM   3425  HA  ALA 7 213    -121.681-106.009 629.743  1.00  8.48           H
ATOM   3426  CB  ALA 7 213    -120.631-104.312 628.954  1.00  8.48           C
ATOM   3427 1HB  ALA 7 213    -120.075-104.921 628.241  1.00  8.48           H
ATOM   3428 2HB  ALA 7 213    -120.868-103.349 628.502  1.00  8.48           H
ATOM   3429 3HB  ALA 7 213    -120.027-104.156 629.848  1.00  8.48           H
ATOM   3430  HN  ALA 7 213    -122.382-104.805 627.313  1.00  8.48           H
ATOM   3431  N   VAL 7 214    -123.366-103.178 629.896  1.00  8.48           N
ATOM   3432  CA  VAL 7 214    -124.124-102.306 630.777  1.00  8.48           C
ATOM   3433  C   VAL 7 214    -125.250-103.106 631.435  1.00  8.48           C
ATOM   3434  O   VAL 7 214    -125.568-102.892 632.603  1.00  8.48           O
ATOM   3435  HA  VAL 7 214    -123.446-101.952 631.553  1.00  8.48           H
ATOM   3436  HB  VAL 7 214    -125.058-101.445 629.062  1.00  8.48           H
ATOM   3437  CB  VAL 7 214    -124.630-101.090 629.999  1.00  8.48           C
ATOM   3438  CG1 VAL 7 214    -125.733-100.364 630.773  1.00  8.48           C
ATOM   3439 1HG1 VAL 7 214    -126.568-101.045 630.940  1.00  8.48           H
ATOM   3440 2HG1 VAL 7 214    -125.342-100.028 631.733  1.00  8.48           H
ATOM   3441 3HG1 VAL 7 214    -126.075 -99.504 630.198  1.00  8.48           H
ATOM   3442  CG2 VAL 7 214    -123.481-100.138 629.661  1.00  8.48           C
ATOM   3443 1HG2 VAL 7 214    -123.012 -99.793 630.582  1.00  8.48           H
ATOM   3444 2HG2 VAL 7 214    -122.744-100.661 629.051  1.00  8.48           H
ATOM   3445 3HG2 VAL 7 214    -123.869 -99.282 629.109  1.00  8.48           H
ATOM   3446  HN  VAL 7 214    -123.357-102.904 628.935  1.00  8.48           H
ATOM   3447  N   LEU 7 215    -125.823-104.012 630.655  1.00  8.48           N
ATOM   3448  CA  LEU 7 215    -126.987-104.757 631.103  1.00  8.48           C
ATOM   3449  C   LEU 7 215    -126.541-105.863 632.062  1.00  8.48           C
ATOM   3450  O   LEU 7 215    -127.232-106.163 633.034  1.00  8.48           O
ATOM   3451  HA  LEU 7 215    -127.627-104.064 631.650  1.00  8.48           H
ATOM   3452  CB  LEU 7 215    -127.790-105.267 629.906  1.00  8.48           C
ATOM   3453 1HB  LEU 7 215    -127.705-104.539 629.099  1.00  8.48           H
ATOM   3454 2HB  LEU 7 215    -127.330-106.190 629.552  1.00  8.48           H
ATOM   3455  HG  LEU 7 215    -129.357-106.343 630.887  1.00  8.48           H
ATOM   3456  CG  LEU 7 215    -129.275-105.535 630.159  1.00  8.48           C
ATOM   3457  CD1 LEU 7 215    -129.958-104.308 630.766  1.00  8.48           C
ATOM   3458 1HD1 LEU 7 215    -129.481-104.059 631.714  1.00  8.48           H
ATOM   3459 2HD1 LEU 7 215    -129.867-103.465 630.081  1.00  8.48           H
ATOM   3460 3HD1 LEU 7 215    -131.012-104.526 630.936  1.00  8.48           H
ATOM   3461  CD2 LEU 7 215    -129.973-106.006 628.881  1.00  8.48           C
ATOM   3462 1HD2 LEU 7 215    -129.883-105.237 628.114  1.00  8.48           H
ATOM   3463 2HD2 LEU 7 215    -129.507-106.927 628.530  1.00  8.48           H
ATOM   3464 3HD2 LEU 7 215    -131.027-106.189 629.090  1.00  8.48           H
ATOM   3465  HN  LEU 7 215    -125.505-104.238 629.734  1.00  8.48           H
ATOM   3466  N   THR 7 216    -125.389-106.440 631.754  1.00  8.48           N
ATOM   3467  CA  THR 7 216    -124.799-107.445 632.622  1.00  8.48           C
ATOM   3468  C   THR 7 216    -124.530-106.859 634.010  1.00  8.48           C
ATOM   3469  O   THR 7 216    -124.837-107.487 635.022  1.00  8.48           O
ATOM   3470  HA  THR 7 216    -125.519-108.253 632.750  1.00  8.48           H
ATOM   3471  HB  THR 7 216    -122.797-107.198 631.817  1.00  8.48           H
ATOM   3472  CB  THR 7 216    -123.543-107.984 631.936  1.00  8.48           C
ATOM   3473  OG1 THR 7 216    -124.028-108.560 630.726  1.00  8.48           O
ATOM   3474  HG1 THR 7 216    -123.883-107.927 629.964  1.00  8.48           H
ATOM   3475  CG2 THR 7 216    -122.925-109.164 632.689  1.00  8.48           C
ATOM   3476 1HG2 THR 7 216    -123.650-109.976 632.748  1.00  8.48           H
ATOM   3477 2HG2 THR 7 216    -122.649-108.849 633.695  1.00  8.48           H
ATOM   3478 3HG2 THR 7 216    -122.037-109.508 632.159  1.00  8.48           H
ATOM   3479  HN  THR 7 216    -124.861-106.231 630.930  1.00  8.48           H
ATOM   3480  N   LEU 7 217    -123.960-105.663 634.012  1.00  8.48           N
ATOM   3481  CA  LEU 7 217    -123.604-105.006 635.258  1.00  8.48           C
ATOM   3482  C   LEU 7 217    -124.859-104.834 636.116  1.00  8.48           C
ATOM   3483  O   LEU 7 217    -124.821-105.044 637.327  1.00  8.48           O
ATOM   3484  HA  LEU 7 217    -122.912-105.662 635.787  1.00  8.48           H
ATOM   3485  CB  LEU 7 217    -122.865-103.696 634.980  1.00  8.48           C
ATOM   3486 1HB  LEU 7 217    -122.037-103.905 634.303  1.00  8.48           H
ATOM   3487 2HB  LEU 7 217    -123.543-103.023 634.456  1.00  8.48           H
ATOM   3488  HG  LEU 7 217    -123.113-102.871 636.938  1.00  8.48           H
ATOM   3489  CG  LEU 7 217    -122.311-102.965 636.206  1.00  8.48           C
ATOM   3490  CD1 LEU 7 217    -121.191-103.772 636.865  1.00  8.48           C
ATOM   3491 1HD1 LEU 7 217    -121.577-104.741 637.181  1.00  8.48           H
ATOM   3492 2HD1 LEU 7 217    -120.380-103.919 636.151  1.00  8.48           H
ATOM   3493 3HD1 LEU 7 217    -120.815-103.230 637.733  1.00  8.48           H
ATOM   3494  CD2 LEU 7 217    -121.861-101.549 635.843  1.00  8.48           C
ATOM   3495 1HD2 LEU 7 217    -121.081-101.599 635.084  1.00  8.48           H
ATOM   3496 2HD2 LEU 7 217    -122.710-100.986 635.454  1.00  8.48           H
ATOM   3497 3HD2 LEU 7 217    -121.473-101.052 636.732  1.00  8.48           H
ATOM   3498  HN  LEU 7 217    -123.742-105.146 633.184  1.00  8.48           H
ATOM   3499  N   LYS 7 218    -125.942-104.454 635.454  1.00  8.48           N
ATOM   3500  CA  LYS 7 218    -127.200-104.224 636.144  1.00  8.48           C
ATOM   3501  C   LYS 7 218    -127.663-105.528 636.798  1.00  8.48           C
ATOM   3502  O   LYS 7 218    -128.112-105.527 637.943  1.00  8.48           O
ATOM   3503  HA  LYS 7 218    -127.012-103.492 636.930  1.00  8.48           H
ATOM   3504  CB  LYS 7 218    -128.230-103.614 635.193  1.00  8.48           C
ATOM   3505 1HB  LYS 7 218    -128.203-104.137 634.237  1.00  8.48           H
ATOM   3506 2HB  LYS 7 218    -129.232-103.748 635.601  1.00  8.48           H
ATOM   3507  CG  LYS 7 218    -127.959-102.124 634.973  1.00  8.48           C
ATOM   3508 1HG  LYS 7 218    -128.342-101.553 635.818  1.00  8.48           H
ATOM   3509 2HG  LYS 7 218    -126.884-101.949 634.931  1.00  8.48           H
ATOM   3510  CD  LYS 7 218    -128.612-101.633 633.679  1.00  8.48           C
ATOM   3511 1HD  LYS 7 218    -128.253-102.227 632.838  1.00  8.48           H
ATOM   3512 2HD  LYS 7 218    -129.691-101.778 633.734  1.00  8.48           H
ATOM   3513  CE  LYS 7 218    -128.302-100.155 633.435  1.00  8.48           C
ATOM   3514 1HE  LYS 7 218    -128.842 -99.540 634.156  1.00  8.48           H
ATOM   3515 2HE  LYS 7 218    -127.239 -99.969 633.592  1.00  8.48           H
ATOM   3516  NZ  LYS 7 218    -128.682 -99.765 632.059  1.00  8.48           N
ATOM   3517 1HZ  LYS 7 218    -128.067 -99.027 631.735  1.00  8.48           H
ATOM   3518 2HZ  LYS 7 218    -128.599-100.569 631.446  1.00  8.48           H
ATOM   3519 3HZ  LYS 7 218    -129.640 -99.434 632.054  1.00  8.48           H
ATOM   3520  HN  LYS 7 218    -125.969-104.303 634.465  1.00  8.48           H
ATOM   3521  N   VAL 7 219    -127.537-106.609 636.042  1.00  8.48           N
ATOM   3522  CA  VAL 7 219    -128.044-107.896 636.486  1.00  8.48           C
ATOM   3523  C   VAL 7 219    -127.232-108.370 637.694  1.00  8.48           C
ATOM   3524  O   VAL 7 219    -127.794-108.875 638.664  1.00  8.48           O
ATOM   3525  HA  VAL 7 219    -129.079-107.753 636.795  1.00  8.48           H
ATOM   3526  HB  VAL 7 219    -127.061-108.814 634.830  1.00  8.48           H
ATOM   3527  CB  VAL 7 219    -128.027-108.894 635.327  1.00  8.48           C
ATOM   3528  CG1 VAL 7 219    -128.178-110.329 635.836  1.00  8.48           C
ATOM   3529 1HG1 VAL 7 219    -127.354-110.563 636.510  1.00  8.48           H
ATOM   3530 2HG1 VAL 7 219    -129.123-110.428 636.369  1.00  8.48           H
ATOM   3531 3HG1 VAL 7 219    -128.163-111.017 634.991  1.00  8.48           H
ATOM   3532  CG2 VAL 7 219    -129.112-108.559 634.301  1.00  8.48           C
ATOM   3533 1HG2 VAL 7 219    -130.090-108.597 634.780  1.00  8.48           H
ATOM   3534 2HG2 VAL 7 219    -128.941-107.559 633.903  1.00  8.48           H
ATOM   3535 3HG2 VAL 7 219    -129.078-109.284 633.487  1.00  8.48           H
ATOM   3536  HN  VAL 7 219    -127.099-106.615 635.143  1.00  8.48           H
ATOM   3537  N   ILE 7 220    -125.923-108.189 637.594  1.00  8.48           N
ATOM   3538  CA  ILE 7 220    -125.021-108.669 638.627  1.00  8.48           C
ATOM   3539  C   ILE 7 220    -125.284-107.901 639.924  1.00  8.48           C
ATOM   3540  O   ILE 7 220    -125.561-108.502 640.960  1.00  8.48           O
ATOM   3541  HA  ILE 7 220    -125.248-109.721 638.797  1.00  8.48           H
ATOM   3542  HB  ILE 7 220    -123.399-107.596 637.736  1.00  8.48           H
ATOM   3543  CB  ILE 7 220    -123.569-108.590 638.149  1.00  8.48           C
ATOM   3544  CG1 ILE 7 220    -123.306-109.597 637.028  1.00  8.48           C
ATOM   3545 1HG1 ILE 7 220    -123.392-110.611 637.417  1.00  8.48           H
ATOM   3546 2HG1 ILE 7 220    -124.064-109.488 636.252  1.00  8.48           H
ATOM   3547  CG2 ILE 7 220    -122.597-108.767 639.318  1.00  8.48           C
ATOM   3548 1HG2 ILE 7 220    -122.766-107.980 640.053  1.00  8.48           H
ATOM   3549 2HG2 ILE 7 220    -122.760-109.739 639.782  1.00  8.48           H
ATOM   3550 3HG2 ILE 7 220    -121.573-108.707 638.950  1.00  8.48           H
ATOM   3551  CD1 ILE 7 220    -121.916-109.392 636.423  1.00  8.48           C
ATOM   3552 1HD1 ILE 7 220    -121.842-108.385 636.013  1.00  8.48           H
ATOM   3553 2HD1 ILE 7 220    -121.160-109.526 637.196  1.00  8.48           H
ATOM   3554 3HD1 ILE 7 220    -121.755-110.121 635.628  1.00  8.48           H
ATOM   3555  HN  ILE 7 220    -125.479-107.727 636.827  1.00  8.48           H
ATOM   3556  N   LEU 7 221    -125.186-106.583 639.824  1.00  8.48           N
ATOM   3557  CA  LEU 7 221    -125.108-105.746 641.010  1.00  8.48           C
ATOM   3558  C   LEU 7 221    -126.522-105.384 641.467  1.00  8.48           C
ATOM   3559  O   LEU 7 221    -126.737-105.057 642.633  1.00  8.48           O
ATOM   3560  HA  LEU 7 221    -124.632-106.335 641.794  1.00  8.48           H
ATOM   3561  CB  LEU 7 221    -124.215-104.532 640.750  1.00  8.48           C
ATOM   3562 1HB  LEU 7 221    -124.616-103.987 639.895  1.00  8.48           H
ATOM   3563 2HB  LEU 7 221    -124.281-103.866 641.611  1.00  8.48           H
ATOM   3564  HG  LEU 7 221    -122.671-105.438 639.581  1.00  8.48           H
ATOM   3565  CG  LEU 7 221    -122.738-104.829 640.483  1.00  8.48           C
ATOM   3566  CD1 LEU 7 221    -121.958-103.540 640.218  1.00  8.48           C
ATOM   3567 1HD1 LEU 7 221    -122.376-103.035 639.347  1.00  8.48           H
ATOM   3568 2HD1 LEU 7 221    -122.031-102.886 641.087  1.00  8.48           H
ATOM   3569 3HD1 LEU 7 221    -120.912-103.781 640.031  1.00  8.48           H
ATOM   3570  CD2 LEU 7 221    -122.128-105.645 641.624  1.00  8.48           C
ATOM   3571 1HD2 LEU 7 221    -122.209-105.083 642.555  1.00  8.48           H
ATOM   3572 2HD2 LEU 7 221    -122.663-106.589 641.723  1.00  8.48           H
ATOM   3573 3HD2 LEU 7 221    -121.078-105.842 641.409  1.00  8.48           H
ATOM   3574  HN  LEU 7 221    -125.161-106.088 638.955  1.00  8.48           H
ATOM   3575  N   GLY 7 222    -127.451-105.453 640.524  1.00  8.48           N
ATOM   3576  CA  GLY 7 222    -128.815-105.025 640.784  1.00  8.48           C
ATOM   3577  C   GLY 7 222    -129.654-106.177 641.340  1.00  8.48           C
ATOM   3578  O   GLY 7 222    -130.724-105.954 641.905  1.00  8.48           O
ATOM   3579 1HA  GLY 7 222    -128.811-104.198 641.494  1.00  8.48           H
ATOM   3580 2HA  GLY 7 222    -129.265-104.654 639.864  1.00  8.48           H
ATOM   3581  HN  GLY 7 222    -127.284-105.793 639.599  1.00  8.48           H
ATOM   3582  N   PHE 7 223    -129.138-107.384 641.161  1.00  8.48           N
ATOM   3583  CA  PHE 7 223    -129.880-108.578 641.528  1.00  8.48           C
ATOM   3584  C   PHE 7 223    -128.980-109.582 642.251  1.00  8.48           C
ATOM   3585  O   PHE 7 223    -129.072-109.740 643.467  1.00  8.48           O
ATOM   3586  HA  PHE 7 223    -130.683-108.267 642.195  1.00  8.48           H
ATOM   3587  CB  PHE 7 223    -130.385-109.208 640.228  1.00  8.48           C
ATOM   3588 1HB  PHE 7 223    -130.918-108.451 639.653  1.00  8.48           H
ATOM   3589 2HB  PHE 7 223    -129.529-109.518 639.630  1.00  8.48           H
ATOM   3590  CG  PHE 7 223    -131.307-110.411 640.437  1.00  8.48           C
ATOM   3591  HD1 PHE 7 223    -129.986-111.763 639.462  1.00  8.48           H
ATOM   3592  CD1 PHE 7 223    -130.938-111.638 639.978  1.00  8.48           C
ATOM   3593  HD2 PHE 7 223    -132.790-109.272 641.449  1.00  8.48           H
ATOM   3594  CD2 PHE 7 223    -132.494-110.255 641.081  1.00  8.48           C
ATOM   3595  CE1 PHE 7 223    -131.793-112.755 640.172  1.00  8.48           C
ATOM   3596  HE1 PHE 7 223    -131.498-113.737 639.805  1.00  8.48           H
ATOM   3597  CE2 PHE 7 223    -133.349-111.372 641.275  1.00  8.48           C
ATOM   3598  HE2 PHE 7 223    -134.301-111.247 641.791  1.00  8.48           H
ATOM   3599  CZ  PHE 7 223    -132.980-112.598 640.816  1.00  8.48           C
ATOM   3600  HZ  PHE 7 223    -133.637-113.456 640.965  1.00  8.48           H
ATOM   3601  HN  PHE 7 223    -128.231-107.552 640.773  1.00  8.48           H
ATOM   3602  N   PHE 7 224    -128.130-110.235 641.471  1.00  8.48           N
ATOM   3603  CA  PHE 7 224    -127.514-111.476 641.910  1.00  8.48           C
ATOM   3604  C   PHE 7 224    -126.770-111.281 643.233  1.00  8.48           C
ATOM   3605  O   PHE 7 224    -127.030-111.987 644.205  1.00  8.48           O
ATOM   3606  HA  PHE 7 224    -128.314-112.203 642.049  1.00  8.48           H
ATOM   3607  CB  PHE 7 224    -126.510-111.883 640.830  1.00  8.48           C
ATOM   3608 1HB  PHE 7 224    -126.079-110.984 640.391  1.00  8.48           H
ATOM   3609 2HB  PHE 7 224    -125.693-112.434 641.296  1.00  8.48           H
ATOM   3610  CG  PHE 7 224    -127.111-112.740 639.713  1.00  8.48           C
ATOM   3611  HD1 PHE 7 224    -126.898-114.552 640.804  1.00  8.48           H
ATOM   3612  CD1 PHE 7 224    -127.230-114.085 639.878  1.00  8.48           C
ATOM   3613  HD2 PHE 7 224    -127.430-111.079 638.425  1.00  8.48           H
ATOM   3614  CD2 PHE 7 224    -127.526-112.156 638.557  1.00  8.48           C
ATOM   3615  CE1 PHE 7 224    -127.788-114.880 638.841  1.00  8.48           C
ATOM   3616  HE1 PHE 7 224    -127.884-115.957 638.973  1.00  8.48           H
ATOM   3617  CE2 PHE 7 224    -128.084-112.951 637.521  1.00  8.48           C
ATOM   3618  HE2 PHE 7 224    -128.416-112.484 636.594  1.00  8.48           H
ATOM   3619  CZ  PHE 7 224    -128.203-114.296 637.685  1.00  8.48           C
ATOM   3620  HZ  PHE 7 224    -128.631-114.906 636.890  1.00  8.48           H
ATOM   3621  HN  PHE 7 224    -127.862-109.930 640.557  1.00  8.48           H
ATOM   3622  N   LEU 7 225    -125.860-110.318 643.227  1.00  8.48           N
ATOM   3623  CA  LEU 7 225    -124.969-110.122 644.358  1.00  8.48           C
ATOM   3624  C   LEU 7 225    -125.799-109.833 645.611  1.00  8.48           C
ATOM   3625  O   LEU 7 225    -125.679-110.533 646.615  1.00  8.48           O
ATOM   3626  HA  LEU 7 225    -124.426-111.055 644.512  1.00  8.48           H
ATOM   3627  CB  LEU 7 225    -123.933-109.042 644.044  1.00  8.48           C
ATOM   3628 1HB  LEU 7 225    -123.262-109.422 643.275  1.00  8.48           H
ATOM   3629 2HB  LEU 7 225    -124.451-108.182 643.619  1.00  8.48           H
ATOM   3630  HG  LEU 7 225    -123.759-108.330 646.054  1.00  8.48           H
ATOM   3631  CG  LEU 7 225    -123.088-108.559 645.225  1.00  8.48           C
ATOM   3632  CD1 LEU 7 225    -122.137-109.657 645.704  1.00  8.48           C
ATOM   3633 1HD1 LEU 7 225    -122.714-110.526 646.019  1.00  8.48           H
ATOM   3634 2HD1 LEU 7 225    -121.470-109.941 644.889  1.00  8.48           H
ATOM   3635 3HD1 LEU 7 225    -121.548-109.288 646.544  1.00  8.48           H
ATOM   3636  CD2 LEU 7 225    -122.344-107.268 644.876  1.00  8.48           C
ATOM   3637 1HD2 LEU 7 225    -121.687-107.447 644.025  1.00  8.48           H
ATOM   3638 2HD2 LEU 7 225    -123.065-106.491 644.621  1.00  8.48           H
ATOM   3639 3HD2 LEU 7 225    -121.752-106.947 645.733  1.00  8.48           H
ATOM   3640  HN  LEU 7 225    -125.726-109.680 642.468  1.00  8.48           H
ATOM   3641  N   PRO 7 226    -126.653-108.801 645.575  1.00  8.48           N
ATOM   3642  CA  PRO 7 226    -127.517-108.496 646.719  1.00  8.48           C
ATOM   3643  C   PRO 7 226    -128.322-109.703 647.172  1.00  8.48           C
ATOM   3644  O   PRO 7 226    -128.476-109.937 648.369  1.00  8.48           O
ATOM   3645  HA  PRO 7 226    -126.911-108.218 647.581  1.00  8.48           H
ATOM   3646  CB  PRO 7 226    -128.418-107.373 646.203  1.00  8.48           C
ATOM   3647 1HB  PRO 7 226    -129.343-107.764 645.777  1.00  8.48           H
ATOM   3648 2HB  PRO 7 226    -128.701-106.687 647.001  1.00  8.48           H
ATOM   3649  CG  PRO 7 226    -127.559-106.686 645.148  1.00  8.48           C
ATOM   3650 1HG  PRO 7 226    -128.162-106.105 644.450  1.00  8.48           H
ATOM   3651 2HG  PRO 7 226    -126.849-105.990 645.594  1.00  8.48           H
ATOM   3652  CD  PRO 7 226    -126.863-107.853 644.466  1.00  8.48           C
ATOM   3653 1HD  PRO 7 226    -127.478-108.287 643.678  1.00  8.48           H
ATOM   3654 2HD  PRO 7 226    -125.924-107.549 644.002  1.00  8.48           H
ATOM   3655  N   PHE 7 227    -128.818-110.445 646.192  1.00  8.48           N
ATOM   3656  CA  PHE 7 227    -129.683-111.577 646.476  1.00  8.48           C
ATOM   3657  C   PHE 7 227    -128.947-112.638 647.296  1.00  8.48           C
ATOM   3658  O   PHE 7 227    -129.480-113.147 648.280  1.00  8.48           O
ATOM   3659  HA  PHE 7 227    -130.531-111.201 647.049  1.00  8.48           H
ATOM   3660  CB  PHE 7 227    -130.087-112.180 645.129  1.00  8.48           C
ATOM   3661 1HB  PHE 7 227    -130.587-111.415 644.535  1.00  8.48           H
ATOM   3662 2HB  PHE 7 227    -129.186-112.467 644.586  1.00  8.48           H
ATOM   3663  CG  PHE 7 227    -131.006-113.398 645.242  1.00  8.48           C
ATOM   3664  HD1 PHE 7 227    -129.424-114.788 644.951  1.00  8.48           H
ATOM   3665  CD1 PHE 7 227    -130.491-114.651 645.125  1.00  8.48           C
ATOM   3666  HD2 PHE 7 227    -132.750-112.223 645.554  1.00  8.48           H
ATOM   3667  CD2 PHE 7 227    -132.337-113.227 645.460  1.00  8.48           C
ATOM   3668  CE1 PHE 7 227    -131.344-115.782 645.231  1.00  8.48           C
ATOM   3669  HE1 PHE 7 227    -130.931-116.786 645.137  1.00  8.48           H
ATOM   3670  CE2 PHE 7 227    -133.190-114.358 645.565  1.00  8.48           C
ATOM   3671  HE2 PHE 7 227    -134.257-114.221 645.740  1.00  8.48           H
ATOM   3672  CZ  PHE 7 227    -132.675-115.611 645.449  1.00  8.48           C
ATOM   3673  HZ  PHE 7 227    -133.330-116.479 645.530  1.00  8.48           H
ATOM   3674  HN  PHE 7 227    -128.639-110.283 645.222  1.00  8.48           H
ATOM   3675  N   VAL 7 228    -127.733-112.940 646.859  1.00  8.48           N
ATOM   3676  CA  VAL 7 228    -126.923-113.942 647.532  1.00  8.48           C
ATOM   3677  C   VAL 7 228    -126.708-113.524 648.988  1.00  8.48           C
ATOM   3678  O   VAL 7 228    -126.861-114.335 649.899  1.00  8.48           O
ATOM   3679  HA  VAL 7 228    -127.479-114.879 647.515  1.00  8.48           H
ATOM   3680  HB  VAL 7 228    -125.150-113.178 646.622  1.00  8.48           H
ATOM   3681  CB  VAL 7 228    -125.613-114.154 646.770  1.00  8.48           C
ATOM   3682  CG1 VAL 7 228    -124.643-115.017 647.578  1.00  8.48           C
ATOM   3683 1HG1 VAL 7 228    -124.421-114.525 648.525  1.00  8.48           H
ATOM   3684 2HG1 VAL 7 228    -125.096-115.990 647.771  1.00  8.48           H
ATOM   3685 3HG1 VAL 7 228    -123.720-115.152 647.014  1.00  8.48           H
ATOM   3686  CG2 VAL 7 228    -125.873-114.764 645.392  1.00  8.48           C
ATOM   3687 1HG2 VAL 7 228    -126.369-115.728 645.509  1.00  8.48           H
ATOM   3688 2HG2 VAL 7 228    -126.510-114.096 644.812  1.00  8.48           H
ATOM   3689 3HG2 VAL 7 228    -124.925-114.904 644.872  1.00  8.48           H
ATOM   3690  HN  VAL 7 228    -127.303-112.514 646.063  1.00  8.48           H
ATOM   3691  N   VAL 7 229    -126.355-112.258 649.161  1.00  8.48           N
ATOM   3692  CA  VAL 7 229    -126.011-111.751 650.478  1.00  8.48           C
ATOM   3693  C   VAL 7 229    -127.239-111.831 651.387  1.00  8.48           C
ATOM   3694  O   VAL 7 229    -127.137-112.255 652.538  1.00  8.48           O
ATOM   3695  HA  VAL 7 229    -125.231-112.394 650.885  1.00  8.48           H
ATOM   3696  HB  VAL 7 229    -126.191-109.716 649.861  1.00  8.48           H
ATOM   3697  CB  VAL 7 229    -125.446-110.334 650.361  1.00  8.48           C
ATOM   3698  CG1 VAL 7 229    -125.187-109.731 651.744  1.00  8.48           C
ATOM   3699 1HG1 VAL 7 229    -126.122-109.690 652.302  1.00  8.48           H
ATOM   3700 2HG1 VAL 7 229    -124.469-110.351 652.281  1.00  8.48           H
ATOM   3701 3HG1 VAL 7 229    -124.785-108.724 651.631  1.00  8.48           H
ATOM   3702  CG2 VAL 7 229    -124.174-110.319 649.510  1.00  8.48           C
ATOM   3703 1HG2 VAL 7 229    -123.422-110.959 649.970  1.00  8.48           H
ATOM   3704 2HG2 VAL 7 229    -124.402-110.688 648.510  1.00  8.48           H
ATOM   3705 3HG2 VAL 7 229    -123.793-109.300 649.443  1.00  8.48           H
ATOM   3706  HN  VAL 7 229    -126.303-111.586 648.422  1.00  8.48           H
ATOM   3707  N   MET 7 230    -128.371-111.418 650.837  1.00  8.48           N
ATOM   3708  CA  MET 7 230    -129.613-111.415 651.593  1.00  8.48           C
ATOM   3709  C   MET 7 230    -130.004-112.834 652.010  1.00  8.48           C
ATOM   3710  O   MET 7 230    -130.377-113.067 653.159  1.00  8.48           O
ATOM   3711  HA  MET 7 230    -129.416-110.810 652.478  1.00  8.48           H
ATOM   3712  CB  MET 7 230    -130.728-110.808 650.739  1.00  8.48           C
ATOM   3713 1HB  MET 7 230    -130.661-111.191 649.721  1.00  8.48           H
ATOM   3714 2HB  MET 7 230    -131.698-111.114 651.132  1.00  8.48           H
ATOM   3715  CG  MET 7 230    -130.636-109.281 650.723  1.00  8.48           C
ATOM   3716 1HG  MET 7 230    -130.604-108.899 651.744  1.00  8.48           H
ATOM   3717 2HG  MET 7 230    -129.712-108.969 650.237  1.00  8.48           H
ATOM   3718  SD  MET 7 230    -132.040-108.594 649.861  1.00  8.48           S
ATOM   3719  CE  MET 7 230    -131.525-108.857 648.172  1.00  8.48           C
ATOM   3720 1HE  MET 7 230    -130.591-108.326 647.990  1.00  8.48           H
ATOM   3721 2HE  MET 7 230    -131.377-109.923 647.999  1.00  8.48           H
ATOM   3722 3HE  MET 7 230    -132.293-108.482 647.496  1.00  8.48           H
ATOM   3723  HN  MET 7 230    -128.449-111.091 649.896  1.00  8.48           H
ATOM   3724  N   ALA 7 231    -129.906-113.746 651.054  1.00  8.48           N
ATOM   3725  CA  ALA 7 231    -130.286-115.128 651.296  1.00  8.48           C
ATOM   3726  C   ALA 7 231    -129.439-115.693 652.437  1.00  8.48           C
ATOM   3727  O   ALA 7 231    -129.968-116.304 653.364  1.00  8.48           O
ATOM   3728  HA  ALA 7 231    -131.335-115.136 651.594  1.00  8.48           H
ATOM   3729  CB  ALA 7 231    -130.136-115.933 650.003  1.00  8.48           C
ATOM   3730 1HB  ALA 7 231    -130.780-115.508 649.233  1.00  8.48           H
ATOM   3731 2HB  ALA 7 231    -129.098-115.895 649.670  1.00  8.48           H
ATOM   3732 3HB  ALA 7 231    -130.421-116.969 650.185  1.00  8.48           H
ATOM   3733  HN  ALA 7 231    -129.574-113.555 650.130  1.00  8.48           H
ATOM   3734  N   CYS 7 232    -128.137-115.470 652.332  1.00  8.48           N
ATOM   3735  CA  CYS 7 232    -127.206-115.998 653.314  1.00  8.48           C
ATOM   3736  C   CYS 7 232    -127.530-115.369 654.670  1.00  8.48           C
ATOM   3737  O   CYS 7 232    -127.458-116.036 655.701  1.00  8.48           O
ATOM   3738  HA  CYS 7 232    -127.358-117.077 653.342  1.00  8.48           H
ATOM   3739  CB  CYS 7 232    -125.752-115.753 652.904  1.00  8.48           C
ATOM   3740 1HB  CYS 7 232    -125.604-114.698 652.674  1.00  8.48           H
ATOM   3741 2HB  CYS 7 232    -125.086-115.995 653.732  1.00  8.48           H
ATOM   3742  HG  CYS 7 232    -125.818-115.931 650.540  1.00  8.48           H
ATOM   3743  SG  CYS 7 232    -125.332-116.775 651.446  1.00  8.48           S
ATOM   3744  HN  CYS 7 232    -127.719-114.940 651.594  1.00  8.48           H
ATOM   3745  N   CYS 7 233    -127.880-114.091 654.626  1.00  8.48           N
ATOM   3746  CA  CYS 7 233    -128.170-113.352 655.843  1.00  8.48           C
ATOM   3747  C   CYS 7 233    -129.358-114.019 656.539  1.00  8.48           C
ATOM   3748  O   CYS 7 233    -129.291-114.330 657.727  1.00  8.48           O
ATOM   3749  HA  CYS 7 233    -127.276-113.409 656.464  1.00  8.48           H
ATOM   3750  CB  CYS 7 233    -128.433-111.872 655.556  1.00  8.48           C
ATOM   3751 1HB  CYS 7 233    -129.152-111.773 654.743  1.00  8.48           H
ATOM   3752 2HB  CYS 7 233    -128.875-111.397 656.432  1.00  8.48           H
ATOM   3753  HG  CYS 7 233    -126.754-111.581 653.906  1.00  8.48           H
ATOM   3754  SG  CYS 7 233    -126.869-111.033 655.112  1.00  8.48           S
ATOM   3755  HN  CYS 7 233    -127.966-113.565 653.780  1.00  8.48           H
ATOM   3756  N   TYR 7 234    -130.418-114.218 655.769  1.00  8.48           N
ATOM   3757  CA  TYR 7 234    -131.687-114.640 656.338  1.00  8.48           C
ATOM   3758  C   TYR 7 234    -131.659-116.126 656.700  1.00  8.48           C
ATOM   3759  O   TYR 7 234    -132.312-116.549 657.652  1.00  8.48           O
ATOM   3760  HA  TYR 7 234    -131.861-114.057 657.242  1.00  8.48           H
ATOM   3761  CB  TYR 7 234    -132.734-114.413 655.246  1.00  8.48           C
ATOM   3762 1HB  TYR 7 234    -132.325-114.741 654.290  1.00  8.48           H
ATOM   3763 2HB  TYR 7 234    -133.602-115.040 655.452  1.00  8.48           H
ATOM   3764  CG  TYR 7 234    -133.193-112.960 655.115  1.00  8.48           C
ATOM   3765  HD1 TYR 7 234    -133.762-112.802 657.176  1.00  8.48           H
ATOM   3766  CD1 TYR 7 234    -133.694-112.293 656.215  1.00  8.48           C
ATOM   3767  HD2 TYR 7 234    -132.711-112.842 653.030  1.00  8.48           H
ATOM   3768  CD2 TYR 7 234    -133.106-112.315 653.898  1.00  8.48           C
ATOM   3769  CE1 TYR 7 234    -134.126-110.925 656.093  1.00  8.48           C
ATOM   3770  HE1 TYR 7 234    -134.523-110.387 656.953  1.00  8.48           H
ATOM   3771  HE2 TYR 7 234    -133.475-110.426 652.820  1.00  8.48           H
ATOM   3772  CE2 TYR 7 234    -133.538-110.947 653.776  1.00  8.48           C
ATOM   3773  CZ  TYR 7 234    -134.026-110.319 654.879  1.00  8.48           C
ATOM   3774  OH  TYR 7 234    -134.434-109.027 654.763  1.00  8.48           O
ATOM   3775  HH  TYR 7 234    -134.192-108.672 653.860  1.00  8.48           H
ATOM   3776  HN  TYR 7 234    -130.419-114.097 654.776  1.00  8.48           H
ATOM   3777  N   THR 7 235    -130.894-116.878 655.921  1.00  8.48           N
ATOM   3778  CA  THR 7 235    -130.716-118.295 656.190  1.00  8.48           C
ATOM   3779  C   THR 7 235    -130.134-118.503 657.590  1.00  8.48           C
ATOM   3780  O   THR 7 235    -130.608-119.351 658.343  1.00  8.48           O
ATOM   3781  HA  THR 7 235    -131.696-118.773 656.177  1.00  8.48           H
ATOM   3782  HB  THR 7 235    -129.652-119.940 655.252  1.00  8.48           H
ATOM   3783  CB  THR 7 235    -129.847-118.882 655.077  1.00  8.48           C
ATOM   3784  OG1 THR 7 235    -128.697-118.040 655.054  1.00  8.48           O
ATOM   3785  HG1 THR 7 235    -127.948-118.497 654.573  1.00  8.48           H
ATOM   3786  CG2 THR 7 235    -130.469-118.701 653.691  1.00  8.48           C
ATOM   3787 1HG2 THR 7 235    -130.601-117.638 653.488  1.00  8.48           H
ATOM   3788 2HG2 THR 7 235    -131.437-119.200 653.659  1.00  8.48           H
ATOM   3789 3HG2 THR 7 235    -129.811-119.135 652.937  1.00  8.48           H
ATOM   3790  HN  THR 7 235    -130.403-116.535 655.120  1.00  8.48           H
ATOM   3791  N   ILE 7 236    -129.114-117.714 657.895  1.00  8.48           N
ATOM   3792  CA  ILE 7 236    -128.467-117.796 659.193  1.00  8.48           C
ATOM   3793  C   ILE 7 236    -129.427-117.288 660.270  1.00  8.48           C
ATOM   3794  O   ILE 7 236    -129.574-117.913 661.320  1.00  8.48           O
ATOM   3795  HA  ILE 7 236    -128.255-118.848 659.386  1.00  8.48           H
ATOM   3796  HB  ILE 7 236    -127.304-116.031 658.862  1.00  8.48           H
ATOM   3797  CB  ILE 7 236    -127.125-117.062 659.169  1.00  8.48           C
ATOM   3798  CG1 ILE 7 236    -126.178-117.682 658.140  1.00  8.48           C
ATOM   3799 1HG1 ILE 7 236    -125.836-118.654 658.494  1.00  8.48           H
ATOM   3800 2HG1 ILE 7 236    -126.713-117.853 657.206  1.00  8.48           H
ATOM   3801  CG2 ILE 7 236    -126.501-117.014 660.566  1.00  8.48           C
ATOM   3802 1HG2 ILE 7 236    -127.174-116.492 661.246  1.00  8.48           H
ATOM   3803 2HG2 ILE 7 236    -126.337-118.030 660.925  1.00  8.48           H
ATOM   3804 3HG2 ILE 7 236    -125.548-116.487 660.520  1.00  8.48           H
ATOM   3805  CD1 ILE 7 236    -124.974-116.773 657.885  1.00  8.48           C
ATOM   3806 1HD1 ILE 7 236    -125.318-115.811 657.507  1.00  8.48           H
ATOM   3807 2HD1 ILE 7 236    -124.428-116.624 658.816  1.00  8.48           H
ATOM   3808 3HD1 ILE 7 236    -124.317-117.238 657.149  1.00  8.48           H
ATOM   3809  HN  ILE 7 236    -128.732-117.029 657.274  1.00  8.48           H
ATOM   3810  N   ILE 7 237    -130.056-116.160 659.973  1.00  8.48           N
ATOM   3811  CA  ILE 7 237    -130.977-115.547 660.915  1.00  8.48           C
ATOM   3812  C   ILE 7 237    -132.038-116.570 661.324  1.00  8.48           C
ATOM   3813  O   ILE 7 237    -132.302-116.755 662.511  1.00  8.48           O
ATOM   3814  HA  ILE 7 237    -130.403-115.271 661.800  1.00  8.48           H
ATOM   3815  HB  ILE 7 237    -131.818-114.440 659.290  1.00  8.48           H
ATOM   3816  CB  ILE 7 237    -131.558-114.257 660.333  1.00  8.48           C
ATOM   3817  CG1 ILE 7 237    -130.522-113.132 660.350  1.00  8.48           C
ATOM   3818 1HG1 ILE 7 237    -130.372-112.786 661.373  1.00  8.48           H
ATOM   3819 2HG1 ILE 7 237    -129.563-113.511 659.997  1.00  8.48           H
ATOM   3820  CG2 ILE 7 237    -132.847-113.861 661.057  1.00  8.48           C
ATOM   3821 1HG2 ILE 7 237    -133.584-114.657 660.948  1.00  8.48           H
ATOM   3822 2HG2 ILE 7 237    -132.635-113.703 662.114  1.00  8.48           H
ATOM   3823 3HG2 ILE 7 237    -133.239-112.941 660.623  1.00  8.48           H
ATOM   3824  CD1 ILE 7 237    -130.969-111.962 659.471  1.00  8.48           C
ATOM   3825 1HD1 ILE 7 237    -131.094-112.305 658.445  1.00  8.48           H
ATOM   3826 2HD1 ILE 7 237    -131.916-111.570 659.842  1.00  8.48           H
ATOM   3827 3HD1 ILE 7 237    -130.214-111.176 659.501  1.00  8.48           H
ATOM   3828  HN  ILE 7 237    -129.945-115.669 659.110  1.00  8.48           H
ATOM   3829  N   ILE 7 238    -132.618-117.208 660.318  1.00  8.48           N
ATOM   3830  CA  ILE 7 238    -133.698-118.152 660.554  1.00  8.48           C
ATOM   3831  C   ILE 7 238    -133.189-119.293 661.436  1.00  8.48           C
ATOM   3832  O   ILE 7 238    -133.863-119.700 662.381  1.00  8.48           O
ATOM   3833  HA  ILE 7 238    -134.483-117.622 661.093  1.00  8.48           H
ATOM   3834  HB  ILE 7 238    -133.480-118.868 658.550  1.00  8.48           H
ATOM   3835  CB  ILE 7 238    -134.298-118.621 659.227  1.00  8.48           C
ATOM   3836  CG1 ILE 7 238    -135.108-117.504 658.566  1.00  8.48           C
ATOM   3837 1HG1 ILE 7 238    -136.050-117.370 659.098  1.00  8.48           H
ATOM   3838 2HG1 ILE 7 238    -134.564-116.562 658.640  1.00  8.48           H
ATOM   3839  CG2 ILE 7 238    -135.125-119.893 659.419  1.00  8.48           C
ATOM   3840 1HG2 ILE 7 238    -134.488-120.685 659.813  1.00  8.48           H
ATOM   3841 2HG2 ILE 7 238    -135.937-119.697 660.119  1.00  8.48           H
ATOM   3842 3HG2 ILE 7 238    -135.540-120.205 658.460  1.00  8.48           H
ATOM   3843  CD1 ILE 7 238    -135.388-117.825 657.096  1.00  8.48           C
ATOM   3844 1HD1 ILE 7 238    -134.443-117.934 656.563  1.00  8.48           H
ATOM   3845 2HD1 ILE 7 238    -135.953-118.754 657.028  1.00  8.48           H
ATOM   3846 3HD1 ILE 7 238    -135.965-117.015 656.651  1.00  8.48           H
ATOM   3847  HN  ILE 7 238    -132.362-117.090 659.359  1.00  8.48           H
ATOM   3848  N   HIS 7 239    -132.004-119.778 661.096  1.00  8.48           N
ATOM   3849  CA  HIS 7 239    -131.427-120.910 661.803  1.00  8.48           C
ATOM   3850  C   HIS 7 239    -131.278-120.566 663.286  1.00  8.48           C
ATOM   3851  O   HIS 7 239    -131.666-121.350 664.151  1.00  8.48           O
ATOM   3852  HA  HIS 7 239    -132.132-121.735 661.699  1.00  8.48           H
ATOM   3853  CB  HIS 7 239    -130.108-121.338 661.158  1.00  8.48           C
ATOM   3854 1HB  HIS 7 239    -130.278-121.523 660.097  1.00  8.48           H
ATOM   3855 2HB  HIS 7 239    -129.397-120.516 661.228  1.00  8.48           H
ATOM   3856  CG  HIS 7 239    -129.494-122.571 661.777  1.00  8.48           C
ATOM   3857  HD1 HIS 7 239    -127.805-121.712 662.748  1.00  8.48           H
ATOM   3858  ND1 HIS 7 239    -128.337-122.531 662.536  1.00  8.48           N
ATOM   3859  CD2 HIS 7 239    -129.887-123.877 661.742  1.00  8.48           C
ATOM   3860  HD2 HIS 7 239    -130.766-124.264 661.227  1.00  8.48           H
ATOM   3861  CE1 HIS 7 239    -128.056-123.763 662.935  1.00  8.48           C
ATOM   3862  HE1 HIS 7 239    -127.206-124.059 663.549  1.00  8.48           H
ATOM   3863  NE2 HIS 7 239    -129.017-124.595 662.441  1.00  8.48           N
ATOM   3864  HN  HIS 7 239    -131.441-119.412 660.355  1.00  8.48           H
ATOM   3865  N   THR 7 240    -130.714-119.394 663.536  1.00  8.48           N
ATOM   3866  CA  THR 7 240    -130.470-118.955 664.899  1.00  8.48           C
ATOM   3867  C   THR 7 240    -131.794-118.740 665.635  1.00  8.48           C
ATOM   3868  O   THR 7 240    -131.899-119.026 666.827  1.00  8.48           O
ATOM   3869  HA  THR 7 240    -129.937-119.748 665.425  1.00  8.48           H
ATOM   3870  HB  THR 7 240    -130.145-116.862 664.419  1.00  8.48           H
ATOM   3871  CB  THR 7 240    -129.595-117.701 664.843  1.00  8.48           C
ATOM   3872  OG1 THR 7 240    -128.443-118.114 664.113  1.00  8.48           O
ATOM   3873  HG1 THR 7 240    -128.562-117.909 663.142  1.00  8.48           H
ATOM   3874  CG2 THR 7 240    -129.045-117.309 666.216  1.00  8.48           C
ATOM   3875 1HG2 THR 7 240    -128.439-118.124 666.611  1.00  8.48           H
ATOM   3876 2HG2 THR 7 240    -129.874-117.110 666.896  1.00  8.48           H
ATOM   3877 3HG2 THR 7 240    -128.431-116.414 666.120  1.00  8.48           H
ATOM   3878  HN  THR 7 240    -130.426-118.749 662.827  1.00  8.48           H
ATOM   3879  N   LEU 7 241    -132.771-118.238 664.895  1.00  8.48           N
ATOM   3880  CA  LEU 7 241    -134.071-117.942 665.472  1.00  8.48           C
ATOM   3881  C   LEU 7 241    -134.745-119.248 665.896  1.00  8.48           C
ATOM   3882  O   LEU 7 241    -135.441-119.291 666.910  1.00  8.48           O
ATOM   3883  HA  LEU 7 241    -133.903-117.336 666.362  1.00  8.48           H
ATOM   3884  CB  LEU 7 241    -134.909-117.104 664.504  1.00  8.48           C
ATOM   3885 1HB  LEU 7 241    -134.801-117.523 663.504  1.00  8.48           H
ATOM   3886 2HB  LEU 7 241    -135.958-117.206 664.781  1.00  8.48           H
ATOM   3887  HG  LEU 7 241    -133.523-115.513 664.150  1.00  8.48           H
ATOM   3888  CG  LEU 7 241    -134.569-115.613 664.441  1.00  8.48           C
ATOM   3889  CD1 LEU 7 241    -135.405-114.905 663.374  1.00  8.48           C
ATOM   3890 1HD1 LEU 7 241    -135.204-115.351 662.400  1.00  8.48           H
ATOM   3891 2HD1 LEU 7 241    -136.464-115.013 663.611  1.00  8.48           H
ATOM   3892 3HD1 LEU 7 241    -135.144-113.847 663.350  1.00  8.48           H
ATOM   3893  CD2 LEU 7 241    -134.720-114.958 665.816  1.00  8.48           C
ATOM   3894 1HD2 LEU 7 241    -135.748-115.068 666.160  1.00  8.48           H
ATOM   3895 2HD2 LEU 7 241    -134.046-115.440 666.524  1.00  8.48           H
ATOM   3896 3HD2 LEU 7 241    -134.473-113.899 665.743  1.00  8.48           H
ATOM   3897  HN  LEU 7 241    -132.686-118.035 663.919  1.00  8.48           H
ATOM   3898  N   ILE 7 242    -134.516-120.282 665.099  1.00  8.48           N
ATOM   3899  CA  ILE 7 242    -135.092-121.586 665.380  1.00  8.48           C
ATOM   3900  C   ILE 7 242    -134.475-122.145 666.664  1.00  8.48           C
ATOM   3901  O   ILE 7 242    -135.186-122.660 667.525  1.00  8.48           O
ATOM   3902  HA  ILE 7 242    -136.160-121.443 665.544  1.00  8.48           H
ATOM   3903  HB  ILE 7 242    -133.923-122.410 663.790  1.00  8.48           H
ATOM   3904  CB  ILE 7 242    -134.939-122.511 664.171  1.00  8.48           C
ATOM   3905  CG1 ILE 7 242    -135.888-122.099 663.043  1.00  8.48           C
ATOM   3906 1HG1 ILE 7 242    -136.912-122.360 663.311  1.00  8.48           H
ATOM   3907 2HG1 ILE 7 242    -135.857-121.017 662.914  1.00  8.48           H
ATOM   3908  CG2 ILE 7 242    -135.128-123.975 664.573  1.00  8.48           C
ATOM   3909 1HG2 ILE 7 242    -134.379-124.246 665.317  1.00  8.48           H
ATOM   3910 2HG2 ILE 7 242    -136.124-124.111 664.993  1.00  8.48           H
ATOM   3911 3HG2 ILE 7 242    -135.014-124.610 663.695  1.00  8.48           H
ATOM   3912  CD1 ILE 7 242    -135.508-122.786 661.729  1.00  8.48           C
ATOM   3913 1HD1 ILE 7 242    -134.492-122.504 661.452  1.00  8.48           H
ATOM   3914 2HD1 ILE 7 242    -135.563-123.867 661.856  1.00  8.48           H
ATOM   3915 3HD1 ILE 7 242    -136.198-122.476 660.945  1.00  8.48           H
ATOM   3916  HN  ILE 7 242    -133.950-120.238 664.276  1.00  8.48           H
ATOM   3917  N   GLN 7 243    -133.158-122.024 666.751  1.00  8.48           N
ATOM   3918  CA  GLN 7 243    -132.429-122.577 667.880  1.00  8.48           C
ATOM   3919  C   GLN 7 243    -132.793-121.828 669.164  1.00  8.48           C
ATOM   3920  O   GLN 7 243    -132.690-122.379 670.259  1.00  8.48           O
ATOM   3921  HA  GLN 7 243    -132.752-123.615 667.953  1.00  8.48           H
ATOM   3922  CB  GLN 7 243    -130.920-122.537 667.631  1.00  8.48           C
ATOM   3923 1HB  GLN 7 243    -130.620-121.526 667.354  1.00  8.48           H
ATOM   3924 2HB  GLN 7 243    -130.390-122.786 668.550  1.00  8.48           H
ATOM   3925  CG  GLN 7 243    -130.522-123.515 666.524  1.00  8.48           C
ATOM   3926 1HG  GLN 7 243    -130.859-124.519 666.781  1.00  8.48           H
ATOM   3927 2HG  GLN 7 243    -131.019-123.240 665.594  1.00  8.48           H
ATOM   3928  CD  GLN 7 243    -129.006-123.519 666.316  1.00  8.48           C
ATOM   3929  OE1 GLN 7 243    -128.301-122.592 666.679  1.00  8.48           O
ATOM   3930  NE2 GLN 7 243    -128.545-124.611 665.712  1.00  8.48           N
ATOM   3931 1HE2 GLN 7 243    -129.178-125.336 665.439  1.00  8.48           H
ATOM   3932 2HE2 GLN 7 243    -127.567-124.707 665.531  1.00  8.48           H
ATOM   3933  HN  GLN 7 243    -132.593-121.561 666.069  1.00  8.48           H
ATOM   3934  N   ALA 7 244    -133.212-120.584 668.987  1.00  8.48           N
ATOM   3935  CA  ALA 7 244    -133.570-119.746 670.119  1.00  8.48           C
ATOM   3936  C   ALA 7 244    -134.734-120.390 670.876  1.00  8.48           C
ATOM   3937  O   ALA 7 244    -135.683-120.877 670.263  1.00  8.48           O
ATOM   3938  HA  ALA 7 244    -132.704-119.693 670.779  1.00  8.48           H
ATOM   3939  CB  ALA 7 244    -133.903-118.337 669.627  1.00  8.48           C
ATOM   3940 1HB  ALA 7 244    -133.034-117.913 669.123  1.00  8.48           H
ATOM   3941 2HB  ALA 7 244    -134.740-118.383 668.931  1.00  8.48           H
ATOM   3942 3HB  ALA 7 244    -134.172-117.709 670.477  1.00  8.48           H
ATOM   3943  HN  ALA 7 244    -133.307-120.147 668.092  1.00  8.48           H
ATOM   3944  N   LYS 7 245    -134.622-120.372 672.196  1.00  8.48           N
ATOM   3945  CA  LYS 7 245    -135.659-120.937 673.042  1.00  8.48           C
ATOM   3946  C   LYS 7 245    -136.782-119.913 673.219  1.00  8.48           C
ATOM   3947  O   LYS 7 245    -137.869-120.252 673.683  1.00  8.48           O
ATOM   3948  HA  LYS 7 245    -136.064-121.807 672.526  1.00  8.48           H
ATOM   3949  CB  LYS 7 245    -135.063-121.430 674.363  1.00  8.48           C
ATOM   3950 1HB  LYS 7 245    -134.427-120.655 674.791  1.00  8.48           H
ATOM   3951 2HB  LYS 7 245    -135.863-121.617 675.079  1.00  8.48           H
ATOM   3952  CG  LYS 7 245    -134.249-122.708 674.153  1.00  8.48           C
ATOM   3953 1HG  LYS 7 245    -134.814-123.407 673.536  1.00  8.48           H
ATOM   3954 2HG  LYS 7 245    -133.332-122.475 673.612  1.00  8.48           H
ATOM   3955  CD  LYS 7 245    -133.905-123.365 675.492  1.00  8.48           C
ATOM   3956 1HD  LYS 7 245    -133.243-122.713 676.061  1.00  8.48           H
ATOM   3957 2HD  LYS 7 245    -134.812-123.492 676.082  1.00  8.48           H
ATOM   3958  CE  LYS 7 245    -133.233-124.723 675.280  1.00  8.48           C
ATOM   3959 1HE  LYS 7 245    -133.828-125.326 674.594  1.00  8.48           H
ATOM   3960 2HE  LYS 7 245    -132.256-124.584 674.816  1.00  8.48           H
ATOM   3961  NZ  LYS 7 245    -133.080-125.433 676.569  1.00  8.48           N
ATOM   3962 1HZ  LYS 7 245    -132.622-126.323 676.413  1.00  8.48           H
ATOM   3963 2HZ  LYS 7 245    -132.520-124.870 677.200  1.00  8.48           H
ATOM   3964 3HZ  LYS 7 245    -133.994-125.590 676.979  1.00  8.48           H
ATOM   3965  HN  LYS 7 245    -133.843-119.981 672.686  1.00  8.48           H
ATOM   3966  N   LYS 7 246    -136.480-118.680 672.840  1.00  8.48           N
ATOM   3967  CA  LYS 7 246    -137.289-117.548 673.259  1.00  8.48           C
ATOM   3968  C   LYS 7 246    -138.606-117.552 672.481  1.00  8.48           C
ATOM   3969  O   LYS 7 246    -138.610-117.706 671.261  1.00  8.48           O
ATOM   3970  HA  LYS 7 246    -137.513-117.681 674.318  1.00  8.48           H
ATOM   3971  CB  LYS 7 246    -136.499-116.245 673.125  1.00  8.48           C
ATOM   3972 1HB  LYS 7 246    -135.477-116.396 673.474  1.00  8.48           H
ATOM   3973 2HB  LYS 7 246    -136.437-115.960 672.074  1.00  8.48           H
ATOM   3974  CG  LYS 7 246    -137.156-115.120 673.926  1.00  8.48           C
ATOM   3975 1HG  LYS 7 246    -138.104-114.845 673.464  1.00  8.48           H
ATOM   3976 2HG  LYS 7 246    -137.382-115.470 674.934  1.00  8.48           H
ATOM   3977  CD  LYS 7 246    -136.244-113.893 673.999  1.00  8.48           C
ATOM   3978 1HD  LYS 7 246    -135.249-114.194 674.326  1.00  8.48           H
ATOM   3979 2HD  LYS 7 246    -136.134-113.458 673.006  1.00  8.48           H
ATOM   3980  CE  LYS 7 246    -136.809-112.846 674.961  1.00  8.48           C
ATOM   3981 1HE  LYS 7 246    -137.706-112.398 674.535  1.00  8.48           H
ATOM   3982 2HE  LYS 7 246    -137.104-113.324 675.895  1.00  8.48           H
ATOM   3983  NZ  LYS 7 246    -135.803-111.795 675.232  1.00  8.48           N
ATOM   3984 1HZ  LYS 7 246    -136.206-111.090 675.839  1.00  8.48           H
ATOM   3985 2HZ  LYS 7 246    -134.995-112.209 675.684  1.00  8.48           H
ATOM   3986 3HZ  LYS 7 246    -135.518-111.366 674.358  1.00  8.48           H
ATOM   3987  HN  LYS 7 246    -135.700-118.449 672.257  1.00  8.48           H
ATOM   3988  N   SER 7 247    -139.693-117.381 673.219  1.00  8.48           N
ATOM   3989  CA  SER 7 247    -141.019-117.534 672.645  1.00  8.48           C
ATOM   3990  C   SER 7 247    -141.200-116.561 671.479  1.00  8.48           C
ATOM   3991  O   SER 7 247    -141.765-116.921 670.447  1.00  8.48           O
ATOM   3992  HA  SER 7 247    -141.064-118.565 672.294  1.00  8.48           H
ATOM   3993  CB  SER 7 247    -142.105-117.308 673.699  1.00  8.48           C
ATOM   3994 1HB  SER 7 247    -143.069-117.622 673.300  1.00  8.48           H
ATOM   3995 2HB  SER 7 247    -141.902-117.932 674.569  1.00  8.48           H
ATOM   3996  HG  SER 7 247    -142.474-115.885 675.057  1.00  8.48           H
ATOM   3997  OG  SER 7 247    -142.181-115.943 674.103  1.00  8.48           O
ATOM   3998  HN  SER 7 247    -139.678-117.142 674.190  1.00  8.48           H
ATOM   3999  N   SER 7 248    -140.711-115.347 671.682  1.00  8.48           N
ATOM   4000  CA  SER 7 248    -141.005-114.258 670.765  1.00  8.48           C
ATOM   4001  C   SER 7 248    -140.403-114.554 669.391  1.00  8.48           C
ATOM   4002  O   SER 7 248    -140.618-113.804 668.440  1.00  8.48           O
ATOM   4003  HA  SER 7 248    -142.093-114.217 670.706  1.00  8.48           H
ATOM   4004  CB  SER 7 248    -140.474-112.927 671.302  1.00  8.48           C
ATOM   4005 1HB  SER 7 248    -140.788-112.119 670.641  1.00  8.48           H
ATOM   4006 2HB  SER 7 248    -140.914-112.729 672.279  1.00  8.48           H
ATOM   4007  HG  SER 7 248    -138.640-112.835 670.507  1.00  8.48           H
ATOM   4008  OG  SER 7 248    -139.054-112.925 671.413  1.00  8.48           O
ATOM   4009  HN  SER 7 248    -140.124-115.102 672.454  1.00  8.48           H
ATOM   4010  N   LYS 7 249    -139.660-115.650 669.329  1.00  8.48           N
ATOM   4011  CA  LYS 7 249    -138.902-115.974 668.132  1.00  8.48           C
ATOM   4012  C   LYS 7 249    -139.861-116.103 666.946  1.00  8.48           C
ATOM   4013  O   LYS 7 249    -139.539-115.684 665.835  1.00  8.48           O
ATOM   4014  HA  LYS 7 249    -138.225-115.142 667.939  1.00  8.48           H
ATOM   4015  CB  LYS 7 249    -138.040-117.216 668.364  1.00  8.48           C
ATOM   4016 1HB  LYS 7 249    -137.374-117.365 667.514  1.00  8.48           H
ATOM   4017 2HB  LYS 7 249    -137.409-117.067 669.240  1.00  8.48           H
ATOM   4018  CG  LYS 7 249    -138.910-118.459 668.561  1.00  8.48           C
ATOM   4019 1HG  LYS 7 249    -139.711-118.238 669.267  1.00  8.48           H
ATOM   4020 2HG  LYS 7 249    -139.384-118.729 667.617  1.00  8.48           H
ATOM   4021  CD  LYS 7 249    -138.078-119.635 669.075  1.00  8.48           C
ATOM   4022 1HD  LYS 7 249    -137.190-119.756 668.455  1.00  8.48           H
ATOM   4023 2HD  LYS 7 249    -137.734-119.426 670.088  1.00  8.48           H
ATOM   4024  CE  LYS 7 249    -138.894-120.929 669.065  1.00  8.48           C
ATOM   4025 1HE  LYS 7 249    -139.644-120.900 669.855  1.00  8.48           H
ATOM   4026 2HE  LYS 7 249    -139.430-121.021 668.120  1.00  8.48           H
ATOM   4027  NZ  LYS 7 249    -138.010-122.101 669.257  1.00  8.48           N
ATOM   4028 1HZ  LYS 7 249    -138.574-122.937 669.362  1.00  8.48           H
ATOM   4029 2HZ  LYS 7 249    -137.403-122.201 668.451  1.00  8.48           H
ATOM   4030 3HZ  LYS 7 249    -137.446-121.966 670.089  1.00  8.48           H
ATOM   4031  HN  LYS 7 249    -139.571-116.308 670.076  1.00  8.48           H
ATOM   4032  N   HIS 7 250    -141.019-116.684 667.223  1.00  8.48           N
ATOM   4033  CA  HIS 7 250    -141.969-116.999 666.170  1.00  8.48           C
ATOM   4034  C   HIS 7 250    -142.419-115.709 665.482  1.00  8.48           C
ATOM   4035  O   HIS 7 250    -142.626-115.687 664.270  1.00  8.48           O
ATOM   4036  HA  HIS 7 250    -141.439-117.620 665.447  1.00  8.48           H
ATOM   4037  CB  HIS 7 250    -143.138-117.817 666.720  1.00  8.48           C
ATOM   4038 1HB  HIS 7 250    -143.575-117.285 667.565  1.00  8.48           H
ATOM   4039 2HB  HIS 7 250    -143.911-117.888 665.954  1.00  8.48           H
ATOM   4040  CG  HIS 7 250    -142.759-119.211 667.162  1.00  8.48           C
ATOM   4041  HD1 HIS 7 250    -142.912-120.256 665.313  1.00  8.48           H
ATOM   4042  ND1 HIS 7 250    -142.710-120.286 666.292  1.00  8.48           N
ATOM   4043  CD2 HIS 7 250    -142.411-119.693 668.390  1.00  8.48           C
ATOM   4044  HD2 HIS 7 250    -142.348-119.109 669.309  1.00  8.48           H
ATOM   4045  CE1 HIS 7 250    -142.348-121.361 666.976  1.00  8.48           C
ATOM   4046  HE1 HIS 7 250    -142.220-122.365 666.572  1.00  8.48           H
ATOM   4047  NE2 HIS 7 250    -142.164-120.991 668.276  1.00  8.48           N
ATOM   4048  HN  HIS 7 250    -141.311-116.938 668.145  1.00  8.48           H
ATOM   4049  N   LYS 7 251    -142.558-114.665 666.286  1.00  8.48           N
ATOM   4050  CA  LYS 7 251    -143.007-113.381 665.774  1.00  8.48           C
ATOM   4051  C   LYS 7 251    -141.936-112.804 664.846  1.00  8.48           C
ATOM   4052  O   LYS 7 251    -142.244-112.346 663.746  1.00  8.48           O
ATOM   4053  HA  LYS 7 251    -143.910-113.560 665.191  1.00  8.48           H
ATOM   4054  CB  LYS 7 251    -143.389-112.449 666.926  1.00  8.48           C
ATOM   4055 1HB  LYS 7 251    -144.033-112.978 667.628  1.00  8.48           H
ATOM   4056 2HB  LYS 7 251    -142.493-112.157 667.474  1.00  8.48           H
ATOM   4057  CG  LYS 7 251    -144.106-111.202 666.407  1.00  8.48           C
ATOM   4058 1HG  LYS 7 251    -143.418-110.604 665.809  1.00  8.48           H
ATOM   4059 2HG  LYS 7 251    -144.926-111.495 665.751  1.00  8.48           H
ATOM   4060  CD  LYS 7 251    -144.648-110.360 667.564  1.00  8.48           C
ATOM   4061 1HD  LYS 7 251    -145.223-110.992 668.240  1.00  8.48           H
ATOM   4062 2HD  LYS 7 251    -143.818-109.949 668.140  1.00  8.48           H
ATOM   4063  CE  LYS 7 251    -145.530-109.221 667.048  1.00  8.48           C
ATOM   4064 1HE  LYS 7 251    -144.929-108.526 666.459  1.00  8.48           H
ATOM   4065 2HE  LYS 7 251    -146.297-109.619 666.384  1.00  8.48           H
ATOM   4066  NZ  LYS 7 251    -146.164-108.504 668.176  1.00  8.48           N
ATOM   4067 1HZ  LYS 7 251    -146.810-107.810 667.816  1.00  8.48           H
ATOM   4068 2HZ  LYS 7 251    -146.669-109.166 668.756  1.00  8.48           H
ATOM   4069 3HZ  LYS 7 251    -145.450-108.045 668.730  1.00  8.48           H
ATOM   4070  HN  LYS 7 251    -142.369-114.686 667.267  1.00  8.48           H
ATOM   4071  N   ALA 7 252    -140.701-112.845 665.322  1.00  8.48           N
ATOM   4072  CA  ALA 7 252    -139.589-112.293 664.567  1.00  8.48           C
ATOM   4073  C   ALA 7 252    -139.422-113.079 663.265  1.00  8.48           C
ATOM   4074  O   ALA 7 252    -139.070-112.510 662.233  1.00  8.48           O
ATOM   4075  HA  ALA 7 252    -139.832-111.257 664.328  1.00  8.48           H
ATOM   4076  CB  ALA 7 252    -138.325-112.316 665.429  1.00  8.48           C
ATOM   4077 1HB  ALA 7 252    -138.486-111.719 666.327  1.00  8.48           H
ATOM   4078 2HB  ALA 7 252    -138.097-113.344 665.712  1.00  8.48           H
ATOM   4079 3HB  ALA 7 252    -137.491-111.902 664.862  1.00  8.48           H
ATOM   4080  HN  ALA 7 252    -140.455-113.245 666.205  1.00  8.48           H
ATOM   4081  N   LEU 7 253    -139.682-114.375 663.356  1.00  8.48           N
ATOM   4082  CA  LEU 7 253    -139.539-115.249 662.205  1.00  8.48           C
ATOM   4083  C   LEU 7 253    -140.559-114.850 661.137  1.00  8.48           C
ATOM   4084  O   LEU 7 253    -140.199-114.621 659.984  1.00  8.48           O
ATOM   4085  HA  LEU 7 253    -138.538-115.096 661.801  1.00  8.48           H
ATOM   4086  CB  LEU 7 253    -139.636-116.716 662.631  1.00  8.48           C
ATOM   4087 1HB  LEU 7 253    -138.916-116.890 663.431  1.00  8.48           H
ATOM   4088 2HB  LEU 7 253    -140.627-116.887 663.051  1.00  8.48           H
ATOM   4089  HG  LEU 7 253    -140.106-117.568 660.727  1.00  8.48           H
ATOM   4090  CG  LEU 7 253    -139.394-117.751 661.531  1.00  8.48           C
ATOM   4091  CD1 LEU 7 253    -137.992-117.601 660.936  1.00  8.48           C
ATOM   4092 1HD1 LEU 7 253    -137.884-116.605 660.508  1.00  8.48           H
ATOM   4093 2HD1 LEU 7 253    -137.248-117.743 661.719  1.00  8.48           H
ATOM   4094 3HD1 LEU 7 253    -137.846-118.349 660.156  1.00  8.48           H
ATOM   4095  CD2 LEU 7 253    -139.649-119.169 662.046  1.00  8.48           C
ATOM   4096 1HD2 LEU 7 253    -138.977-119.379 662.878  1.00  8.48           H
ATOM   4097 2HD2 LEU 7 253    -140.682-119.252 662.384  1.00  8.48           H
ATOM   4098 3HD2 LEU 7 253    -139.469-119.885 661.244  1.00  8.48           H
ATOM   4099  HN  LEU 7 253    -139.984-114.827 664.196  1.00  8.48           H
ATOM   4100  N   LYS 7 254    -141.813-114.780 661.559  1.00  8.48           N
ATOM   4101  CA  LYS 7 254    -142.890-114.423 660.651  1.00  8.48           C
ATOM   4102  C   LYS 7 254    -142.571-113.079 659.993  1.00  8.48           C
ATOM   4103  O   LYS 7 254    -142.680-112.938 658.776  1.00  8.48           O
ATOM   4104  HA  LYS 7 254    -142.929-115.187 659.875  1.00  8.48           H
ATOM   4105  CB  LYS 7 254    -144.235-114.448 661.379  1.00  8.48           C
ATOM   4106 1HB  LYS 7 254    -144.403-115.436 661.808  1.00  8.48           H
ATOM   4107 2HB  LYS 7 254    -144.218-113.740 662.208  1.00  8.48           H
ATOM   4108  CG  LYS 7 254    -145.380-114.098 660.427  1.00  8.48           C
ATOM   4109 1HG  LYS 7 254    -145.263-113.073 660.073  1.00  8.48           H
ATOM   4110 2HG  LYS 7 254    -145.340-114.744 659.550  1.00  8.48           H
ATOM   4111  CD  LYS 7 254    -146.736-114.252 661.119  1.00  8.48           C
ATOM   4112 1HD  LYS 7 254    -146.842-115.269 661.497  1.00  8.48           H
ATOM   4113 2HD  LYS 7 254    -146.787-113.586 661.980  1.00  8.48           H
ATOM   4114  CE  LYS 7 254    -147.882-113.938 660.156  1.00  8.48           C
ATOM   4115 1HE  LYS 7 254    -147.856-112.884 659.881  1.00  8.48           H
ATOM   4116 2HE  LYS 7 254    -147.760-114.510 659.236  1.00  8.48           H
ATOM   4117  NZ  LYS 7 254    -149.186-114.262 660.778  1.00  8.48           N
ATOM   4118 1HZ  LYS 7 254    -149.934-114.039 660.131  1.00  8.48           H
ATOM   4119 2HZ  LYS 7 254    -149.216-115.251 661.002  1.00  8.48           H
ATOM   4120 3HZ  LYS 7 254    -149.299-113.719 661.627  1.00  8.48           H
ATOM   4121  HN  LYS 7 254    -142.097-114.961 662.501  1.00  8.48           H
ATOM   4122  N   VAL 7 255    -142.184-112.124 660.827  1.00  8.48           N
ATOM   4123  CA  VAL 7 255    -141.824-110.804 660.339  1.00  8.48           C
ATOM   4124  C   VAL 7 255    -140.805-110.945 659.206  1.00  8.48           C
ATOM   4125  O   VAL 7 255    -140.955-110.330 658.152  1.00  8.48           O
ATOM   4126  HA  VAL 7 255    -142.728-110.343 659.941  1.00  8.48           H
ATOM   4127  HB  VAL 7 255    -140.864-110.598 662.233  1.00  8.48           H
ATOM   4128  CB  VAL 7 255    -141.319-109.939 661.494  1.00  8.48           C
ATOM   4129  CG1 VAL 7 255    -140.245-108.959 661.016  1.00  8.48           C
ATOM   4130 1HG1 VAL 7 255    -139.404-109.514 660.602  1.00  8.48           H
ATOM   4131 2HG1 VAL 7 255    -140.664-108.307 660.249  1.00  8.48           H
ATOM   4132 3HG1 VAL 7 255    -139.904-108.356 661.858  1.00  8.48           H
ATOM   4133  CG2 VAL 7 255    -142.474-109.199 662.172  1.00  8.48           C
ATOM   4134 1HG2 VAL 7 255    -142.970-108.556 661.445  1.00  8.48           H
ATOM   4135 2HG2 VAL 7 255    -143.189-109.923 662.564  1.00  8.48           H
ATOM   4136 3HG2 VAL 7 255    -142.087-108.591 662.989  1.00  8.48           H
ATOM   4137  HN  VAL 7 255    -142.116-112.242 661.818  1.00  8.48           H
ATOM   4138  N   THR 7 256    -139.791-111.758 659.464  1.00  8.48           N
ATOM   4139  CA  THR 7 256    -138.659-111.853 658.557  1.00  8.48           C
ATOM   4140  C   THR 7 256    -139.097-112.453 657.219  1.00  8.48           C
ATOM   4141  O   THR 7 256    -138.756-111.931 656.159  1.00  8.48           O
ATOM   4142  HA  THR 7 256    -138.297-110.845 658.352  1.00  8.48           H
ATOM   4143  HB  THR 7 256    -137.922-113.649 659.533  1.00  8.48           H
ATOM   4144  CB  THR 7 256    -137.561-112.658 659.254  1.00  8.48           C
ATOM   4145  OG1 THR 7 256    -137.154-111.826 660.336  1.00  8.48           O
ATOM   4146  HG1 THR 7 256    -137.574-112.141 661.188  1.00  8.48           H
ATOM   4147  CG2 THR 7 256    -136.302-112.797 658.396  1.00  8.48           C
ATOM   4148 1HG2 THR 7 256    -135.903-111.807 658.174  1.00  8.48           H
ATOM   4149 2HG2 THR 7 256    -136.551-113.305 657.465  1.00  8.48           H
ATOM   4150 3HG2 THR 7 256    -135.555-113.377 658.938  1.00  8.48           H
ATOM   4151  HN  THR 7 256    -139.735-112.343 660.273  1.00  8.48           H
ATOM   4152  N   ILE 7 257    -139.845-113.543 657.313  1.00  8.48           N
ATOM   4153  CA  ILE 7 257    -140.293-114.247 656.123  1.00  8.48           C
ATOM   4154  C   ILE 7 257    -141.124-113.299 655.256  1.00  8.48           C
ATOM   4155  O   ILE 7 257    -140.940-113.241 654.042  1.00  8.48           O
ATOM   4156  HA  ILE 7 257    -139.405-114.538 655.563  1.00  8.48           H
ATOM   4157  HB  ILE 7 257    -141.789-115.283 657.247  1.00  8.48           H
ATOM   4158  CB  ILE 7 257    -141.028-115.533 656.507  1.00  8.48           C
ATOM   4159  CG1 ILE 7 257    -140.075-116.536 657.159  1.00  8.48           C
ATOM   4160 1HG1 ILE 7 257    -139.391-116.933 656.409  1.00  8.48           H
ATOM   4161 2HG1 ILE 7 257    -139.467-116.031 657.909  1.00  8.48           H
ATOM   4162  CG2 ILE 7 257    -141.753-116.131 655.299  1.00  8.48           C
ATOM   4163 1HG2 ILE 7 257    -142.479-115.413 654.919  1.00  8.48           H
ATOM   4164 2HG2 ILE 7 257    -141.028-116.363 654.519  1.00  8.48           H
ATOM   4165 3HG2 ILE 7 257    -142.267-117.044 655.600  1.00  8.48           H
ATOM   4166  CD1 ILE 7 257    -140.849-117.684 657.810  1.00  8.48           C
ATOM   4167 1HD1 ILE 7 257    -141.514-117.286 658.576  1.00  8.48           H
ATOM   4168 2HD1 ILE 7 257    -141.437-118.202 657.052  1.00  8.48           H
ATOM   4169 3HD1 ILE 7 257    -140.147-118.383 658.266  1.00  8.48           H
ATOM   4170  HN  ILE 7 257    -140.145-113.943 658.179  1.00  8.48           H
ATOM   4171  N   THR 7 258    -142.020-112.578 655.915  1.00  8.48           N
ATOM   4172  CA  THR 7 258    -142.943-111.706 655.210  1.00  8.48           C
ATOM   4173  C   THR 7 258    -142.177-110.730 654.314  1.00  8.48           C
ATOM   4174  O   THR 7 258    -142.522-110.551 653.147  1.00  8.48           O
ATOM   4175  HA  THR 7 258    -143.564-112.318 654.556  1.00  8.48           H
ATOM   4176  HB  THR 7 258    -143.231-110.363 656.893  1.00  8.48           H
ATOM   4177  CB  THR 7 258    -143.825-111.011 656.249  1.00  8.48           C
ATOM   4178  OG1 THR 7 258    -144.496-112.083 656.907  1.00  8.48           O
ATOM   4179  HG1 THR 7 258    -143.947-112.409 657.676  1.00  8.48           H
ATOM   4180  CG2 THR 7 258    -144.955-110.200 655.611  1.00  8.48           C
ATOM   4181 1HG2 THR 7 258    -145.589-110.862 655.021  1.00  8.48           H
ATOM   4182 2HG2 THR 7 258    -144.530-109.432 654.965  1.00  8.48           H
ATOM   4183 3HG2 THR 7 258    -145.550-109.729 656.393  1.00  8.48           H
ATOM   4184  HN  THR 7 258    -142.120-112.584 656.910  1.00  8.48           H
ATOM   4185  N   VAL 7 259    -141.151-110.125 654.895  1.00  8.48           N
ATOM   4186  CA  VAL 7 259    -140.388-109.107 654.193  1.00  8.48           C
ATOM   4187  C   VAL 7 259    -139.683-109.741 652.992  1.00  8.48           C
ATOM   4188  O   VAL 7 259    -139.688-109.180 651.898  1.00  8.48           O
ATOM   4189  HA  VAL 7 259    -141.092-108.358 653.831  1.00  8.48           H
ATOM   4190  HB  VAL 7 259    -138.829-109.193 655.649  1.00  8.48           H
ATOM   4191  CB  VAL 7 259    -139.421-108.419 655.159  1.00  8.48           C
ATOM   4192  CG1 VAL 7 259    -138.458-107.497 654.408  1.00  8.48           C
ATOM   4193 1HG1 VAL 7 259    -137.880-108.081 653.691  1.00  8.48           H
ATOM   4194 2HG1 VAL 7 259    -139.026-106.732 653.878  1.00  8.48           H
ATOM   4195 3HG1 VAL 7 259    -137.782-107.021 655.118  1.00  8.48           H
ATOM   4196  CG2 VAL 7 259    -140.181-107.652 656.243  1.00  8.48           C
ATOM   4197 1HG2 VAL 7 259    -140.809-106.892 655.777  1.00  8.48           H
ATOM   4198 2HG2 VAL 7 259    -140.806-108.344 656.807  1.00  8.48           H
ATOM   4199 3HG2 VAL 7 259    -139.470-107.173 656.916  1.00  8.48           H
ATOM   4200  HN  VAL 7 259    -140.840-110.319 655.825  1.00  8.48           H
ATOM   4201  N   LEU 7 260    -139.093-110.902 653.238  1.00  8.48           N
ATOM   4202  CA  LEU 7 260    -138.336-111.590 652.206  1.00  8.48           C
ATOM   4203  C   LEU 7 260    -139.263-111.922 651.035  1.00  8.48           C
ATOM   4204  O   LEU 7 260    -138.910-111.703 649.878  1.00  8.48           O
ATOM   4205  HA  LEU 7 260    -137.567-110.903 651.853  1.00  8.48           H
ATOM   4206  CB  LEU 7 260    -137.621-112.810 652.790  1.00  8.48           C
ATOM   4207 1HB  LEU 7 260    -136.966-112.473 653.593  1.00  8.48           H
ATOM   4208 2HB  LEU 7 260    -138.368-113.463 653.241  1.00  8.48           H
ATOM   4209  HG  LEU 7 260    -137.453-113.993 651.016  1.00  8.48           H
ATOM   4210  CG  LEU 7 260    -136.791-113.635 651.805  1.00  8.48           C
ATOM   4211  CD1 LEU 7 260    -135.716-112.775 651.138  1.00  8.48           C
ATOM   4212 1HD1 LEU 7 260    -136.190-111.957 650.595  1.00  8.48           H
ATOM   4213 2HD1 LEU 7 260    -135.052-112.368 651.900  1.00  8.48           H
ATOM   4214 3HD1 LEU 7 260    -135.141-113.386 650.443  1.00  8.48           H
ATOM   4215  CD2 LEU 7 260    -136.195-114.868 652.488  1.00  8.48           C
ATOM   4216 1HD2 LEU 7 260    -135.552-114.553 653.310  1.00  8.48           H
ATOM   4217 2HD2 LEU 7 260    -137.000-115.493 652.877  1.00  8.48           H
ATOM   4218 3HD2 LEU 7 260    -135.610-115.437 651.766  1.00  8.48           H
ATOM   4219  HN  LEU 7 260    -139.127-111.370 654.121  1.00  8.48           H
ATOM   4220  N   THR 7 261    -140.432-112.445 651.377  1.00  8.48           N
ATOM   4221  CA  THR 7 261    -141.377-112.890 650.367  1.00  8.48           C
ATOM   4222  C   THR 7 261    -141.826-111.711 649.501  1.00  8.48           C
ATOM   4223  O   THR 7 261    -141.916-111.832 648.280  1.00  8.48           O
ATOM   4224  HA  THR 7 261    -140.869-113.595 649.708  1.00  8.48           H
ATOM   4225  HB  THR 7 261    -143.074-112.903 651.723  1.00  8.48           H
ATOM   4226  CB  THR 7 261    -142.532-113.596 651.079  1.00  8.48           C
ATOM   4227  OG1 THR 7 261    -141.912-114.695 651.741  1.00  8.48           O
ATOM   4228  HG1 THR 7 261    -141.606-114.418 652.651  1.00  8.48           H
ATOM   4229  CG2 THR 7 261    -143.509-114.252 650.101  1.00  8.48           C
ATOM   4230 1HG2 THR 7 261    -142.980-114.994 649.502  1.00  8.48           H
ATOM   4231 2HG2 THR 7 261    -143.933-113.492 649.446  1.00  8.48           H
ATOM   4232 3HG2 THR 7 261    -144.309-114.739 650.658  1.00  8.48           H
ATOM   4233  HN  THR 7 261    -140.735-112.567 652.322  1.00  8.48           H
ATOM   4234  N   VAL 7 262    -142.096-110.598 650.167  1.00  8.48           N
ATOM   4235  CA  VAL 7 262    -142.628-109.429 649.487  1.00  8.48           C
ATOM   4236  C   VAL 7 262    -141.595-108.915 648.483  1.00  8.48           C
ATOM   4237  O   VAL 7 262    -141.941-108.563 647.356  1.00  8.48           O
ATOM   4238  HA  VAL 7 262    -143.519-109.742 648.944  1.00  8.48           H
ATOM   4239  HB  VAL 7 262    -142.201-108.207 651.185  1.00  8.48           H
ATOM   4240  CB  VAL 7 262    -143.043-108.372 650.512  1.00  8.48           C
ATOM   4241  CG1 VAL 7 262    -143.364-107.041 649.827  1.00  8.48           C
ATOM   4242 1HG1 VAL 7 262    -142.482-106.685 649.295  1.00  8.48           H
ATOM   4243 2HG1 VAL 7 262    -144.182-107.184 649.121  1.00  8.48           H
ATOM   4244 3HG1 VAL 7 262    -143.656-106.308 650.579  1.00  8.48           H
ATOM   4245  CG2 VAL 7 262    -144.227-108.856 651.351  1.00  8.48           C
ATOM   4246 1HG2 VAL 7 262    -145.075-109.062 650.697  1.00  8.48           H
ATOM   4247 2HG2 VAL 7 262    -143.949-109.767 651.881  1.00  8.48           H
ATOM   4248 3HG2 VAL 7 262    -144.502-108.085 652.071  1.00  8.48           H
ATOM   4249  HN  VAL 7 262    -141.957-110.488 651.152  1.00  8.48           H
ATOM   4250  N   PHE 7 263    -140.347-108.888 648.927  1.00  8.48           N
ATOM   4251  CA  PHE 7 263    -139.264-108.401 648.089  1.00  8.48           C
ATOM   4252  C   PHE 7 263    -139.082-109.290 646.857  1.00  8.48           C
ATOM   4253  O   PHE 7 263    -139.030-108.794 645.732  1.00  8.48           O
ATOM   4254  HA  PHE 7 263    -139.529-107.393 647.772  1.00  8.48           H
ATOM   4255  CB  PHE 7 263    -137.988-108.451 648.932  1.00  8.48           C
ATOM   4256 1HB  PHE 7 263    -138.137-107.857 649.834  1.00  8.48           H
ATOM   4257 2HB  PHE 7 263    -137.817-109.479 649.253  1.00  8.48           H
ATOM   4258  CG  PHE 7 263    -136.741-107.944 648.205  1.00  8.48           C
ATOM   4259  HD1 PHE 7 263    -136.155-109.887 647.571  1.00  8.48           H
ATOM   4260  CD1 PHE 7 263    -135.923-108.822 647.566  1.00  8.48           C
ATOM   4261  HD2 PHE 7 263    -137.107-105.912 648.710  1.00  8.48           H
ATOM   4262  CD2 PHE 7 263    -136.451-106.615 648.198  1.00  8.48           C
ATOM   4263  CE1 PHE 7 263    -134.766-108.352 646.891  1.00  8.48           C
ATOM   4264  HE1 PHE 7 263    -134.110-109.055 646.378  1.00  8.48           H
ATOM   4265  CE2 PHE 7 263    -135.294-106.145 647.523  1.00  8.48           C
ATOM   4266  HE2 PHE 7 263    -135.062-105.080 647.517  1.00  8.48           H
ATOM   4267  CZ  PHE 7 263    -134.476-107.023 646.883  1.00  8.48           C
ATOM   4268  HZ  PHE 7 263    -133.588-106.662 646.365  1.00  8.48           H
ATOM   4269  HN  PHE 7 263    -140.071-109.190 649.840  1.00  8.48           H
ATOM   4270  N   VAL 7 264    -138.991-110.587 647.111  1.00  8.48           N
ATOM   4271  CA  VAL 7 264    -138.729-111.541 646.047  1.00  8.48           C
ATOM   4272  C   VAL 7 264    -139.839-111.447 644.998  1.00  8.48           C
ATOM   4273  O   VAL 7 264    -139.563-111.347 643.804  1.00  8.48           O
ATOM   4274  HA  VAL 7 264    -137.783-111.264 645.582  1.00  8.48           H
ATOM   4275  HB  VAL 7 264    -139.446-113.147 647.256  1.00  8.48           H
ATOM   4276  CB  VAL 7 264    -138.576-112.947 646.631  1.00  8.48           C
ATOM   4277  CG1 VAL 7 264    -138.541-114.000 645.522  1.00  8.48           C
ATOM   4278 1HG1 VAL 7 264    -139.469-113.958 644.951  1.00  8.48           H
ATOM   4279 2HG1 VAL 7 264    -137.698-113.803 644.860  1.00  8.48           H
ATOM   4280 3HG1 VAL 7 264    -138.431-114.990 645.964  1.00  8.48           H
ATOM   4281  CG2 VAL 7 264    -137.331-113.041 647.515  1.00  8.48           C
ATOM   4282 1HG2 VAL 7 264    -136.446-112.810 646.922  1.00  8.48           H
ATOM   4283 2HG2 VAL 7 264    -137.414-112.328 648.336  1.00  8.48           H
ATOM   4284 3HG2 VAL 7 264    -137.246-114.050 647.917  1.00  8.48           H
ATOM   4285  HN  VAL 7 264    -139.093-110.987 648.022  1.00  8.48           H
ATOM   4286  N   LEU 7 265    -141.072-111.482 645.483  1.00  8.48           N
ATOM   4287  CA  LEU 7 265    -142.221-111.583 644.600  1.00  8.48           C
ATOM   4288  C   LEU 7 265    -142.314-110.319 643.744  1.00  8.48           C
ATOM   4289  O   LEU 7 265    -142.843-110.354 642.634  1.00  8.48           O
ATOM   4290  HA  LEU 7 265    -142.052-112.435 643.941  1.00  8.48           H
ATOM   4291  CB  LEU 7 265    -143.490-111.877 645.403  1.00  8.48           C
ATOM   4292 1HB  LEU 7 265    -143.558-111.152 646.214  1.00  8.48           H
ATOM   4293 2HB  LEU 7 265    -144.351-111.714 644.756  1.00  8.48           H
ATOM   4294  HG  LEU 7 265    -142.739-113.438 646.657  1.00  8.48           H
ATOM   4295  CG  LEU 7 265    -143.595-113.281 646.001  1.00  8.48           C
ATOM   4296  CD1 LEU 7 265    -144.854-113.419 646.860  1.00  8.48           C
ATOM   4297 1HD1 LEU 7 265    -144.819-112.694 647.673  1.00  8.48           H
ATOM   4298 2HD1 LEU 7 265    -145.735-113.233 646.246  1.00  8.48           H
ATOM   4299 3HD1 LEU 7 265    -144.904-114.426 647.273  1.00  8.48           H
ATOM   4300  CD2 LEU 7 265    -143.528-114.349 644.907  1.00  8.48           C
ATOM   4301 1HD2 LEU 7 265    -144.351-114.205 644.208  1.00  8.48           H
ATOM   4302 2HD2 LEU 7 265    -142.580-114.266 644.376  1.00  8.48           H
ATOM   4303 3HD2 LEU 7 265    -143.605-115.338 645.360  1.00  8.48           H
ATOM   4304  HN  LEU 7 265    -141.290-111.443 646.458  1.00  8.48           H
ATOM   4305  N   SER 7 266    -141.791-109.232 644.293  1.00  8.48           N
ATOM   4306  CA  SER 7 266    -141.892-107.940 643.635  1.00  8.48           C
ATOM   4307  C   SER 7 266    -140.744-107.769 642.638  1.00  8.48           C
ATOM   4308  O   SER 7 266    -140.952-107.292 641.524  1.00  8.48           O
ATOM   4309  HA  SER 7 266    -142.851-107.953 643.117  1.00  8.48           H
ATOM   4310  CB  SER 7 266    -141.882-106.800 644.656  1.00  8.48           C
ATOM   4311 1HB  SER 7 266    -141.880-105.844 644.133  1.00  8.48           H
ATOM   4312 2HB  SER 7 266    -142.795-106.837 645.250  1.00  8.48           H
ATOM   4313  HG  SER 7 266    -141.019-107.255 646.404  1.00  8.48           H
ATOM   4314  OG  SER 7 266    -140.752-106.868 645.522  1.00  8.48           O
ATOM   4315  HN  SER 7 266    -141.308-109.224 645.168  1.00  8.48           H
ATOM   4316  N   GLN 7 267    -139.559-108.168 643.075  1.00  8.48           N
ATOM   4317  CA  GLN 7 267    -138.342-107.815 642.365  1.00  8.48           C
ATOM   4318  C   GLN 7 267    -137.951-108.931 641.394  1.00  8.48           C
ATOM   4319  O   GLN 7 267    -137.423-108.664 640.315  1.00  8.48           O
ATOM   4320  HA  GLN 7 267    -138.583-106.909 641.809  1.00  8.48           H
ATOM   4321  CB  GLN 7 267    -137.203-107.515 643.342  1.00  8.48           C
ATOM   4322 1HB  GLN 7 267    -137.049-108.370 644.000  1.00  8.48           H
ATOM   4323 2HB  GLN 7 267    -136.275-107.366 642.791  1.00  8.48           H
ATOM   4324  CG  GLN 7 267    -137.512-106.271 644.178  1.00  8.48           C
ATOM   4325 1HG  GLN 7 267    -138.416-106.438 644.764  1.00  8.48           H
ATOM   4326 2HG  GLN 7 267    -136.702-106.094 644.885  1.00  8.48           H
ATOM   4327  CD  GLN 7 267    -137.696-105.042 643.285  1.00  8.48           C
ATOM   4328  OE1 GLN 7 267    -136.966-104.820 642.333  1.00  8.48           O
ATOM   4329  NE2 GLN 7 267    -138.708-104.259 643.645  1.00  8.48           N
ATOM   4330 1HE2 GLN 7 267    -139.269-104.499 644.437  1.00  8.48           H
ATOM   4331 2HE2 GLN 7 267    -138.909-103.430 643.123  1.00  8.48           H
ATOM   4332  HN  GLN 7 267    -139.423-108.722 643.897  1.00  8.48           H
ATOM   4333  N   PHE 7 268    -138.225-110.158 641.812  1.00  8.48           N
ATOM   4334  CA  PHE 7 268    -137.743-111.321 641.087  1.00  8.48           C
ATOM   4335  C   PHE 7 268    -138.243-111.312 639.641  1.00  8.48           C
ATOM   4336  O   PHE 7 268    -137.458-111.464 638.707  1.00  8.48           O
ATOM   4337  HA  PHE 7 268    -136.654-111.278 641.092  1.00  8.48           H
ATOM   4338  CB  PHE 7 268    -138.300-112.555 641.799  1.00  8.48           C
ATOM   4339 1HB  PHE 7 268    -138.064-112.487 642.861  1.00  8.48           H
ATOM   4340 2HB  PHE 7 268    -139.386-112.552 641.713  1.00  8.48           H
ATOM   4341  CG  PHE 7 268    -137.764-113.882 641.257  1.00  8.48           C
ATOM   4342  HD1 PHE 7 268    -139.464-114.222 640.027  1.00  8.48           H
ATOM   4343  CD1 PHE 7 268    -138.495-114.595 640.360  1.00  8.48           C
ATOM   4344  HD2 PHE 7 268    -135.969-113.776 642.391  1.00  8.48           H
ATOM   4345  CD2 PHE 7 268    -136.555-114.348 641.672  1.00  8.48           C
ATOM   4346  CE1 PHE 7 268    -137.998-115.826 639.857  1.00  8.48           C
ATOM   4347  HE1 PHE 7 268    -138.584-116.398 639.138  1.00  8.48           H
ATOM   4348  CE2 PHE 7 268    -136.057-115.579 641.169  1.00  8.48           C
ATOM   4349  HE2 PHE 7 268    -135.089-115.952 641.502  1.00  8.48           H
ATOM   4350  CZ  PHE 7 268    -136.789-116.292 640.272  1.00  8.48           C
ATOM   4351  HZ  PHE 7 268    -136.407-117.237 639.886  1.00  8.48           H
ATOM   4352  HN  PHE 7 268    -138.764-110.363 642.629  1.00  8.48           H
ATOM   4353  N   PRO 7 269    -139.555-111.134 639.431  1.00  8.48           N
ATOM   4354  CA  PRO 7 269    -140.125-111.242 638.086  1.00  8.48           C
ATOM   4355  C   PRO 7 269    -139.406-110.357 637.081  1.00  8.48           C
ATOM   4356  O   PRO 7 269    -139.087-110.796 635.977  1.00  8.48           O
ATOM   4357  HA  PRO 7 269    -140.004-112.258 637.708  1.00  8.48           H
ATOM   4358  CB  PRO 7 269    -141.583-110.818 638.274  1.00  8.48           C
ATOM   4359 1HB  PRO 7 269    -141.716-109.750 638.102  1.00  8.48           H
ATOM   4360 2HB  PRO 7 269    -142.245-111.337 637.581  1.00  8.48           H
ATOM   4361  CG  PRO 7 269    -141.876-111.196 639.722  1.00  8.48           C
ATOM   4362 1HG  PRO 7 269    -142.734-110.653 640.116  1.00  8.48           H
ATOM   4363 2HG  PRO 7 269    -142.110-112.256 639.824  1.00  8.48           H
ATOM   4364  CD  PRO 7 269    -140.587-110.824 640.437  1.00  8.48           C
ATOM   4365 1HD  PRO 7 269    -140.569-109.771 640.717  1.00  8.48           H
ATOM   4366 2HD  PRO 7 269    -140.453-111.398 641.354  1.00  8.48           H
ATOM   4367  N   TYR 7 270    -139.167-109.121 637.495  1.00  8.48           N
ATOM   4368  CA  TYR 7 270    -138.561-108.140 636.610  1.00  8.48           C
ATOM   4369  C   TYR 7 270    -137.138-108.551 636.228  1.00  8.48           C
ATOM   4370  O   TYR 7 270    -136.762-108.486 635.059  1.00  8.48           O
ATOM   4371  HA  TYR 7 270    -139.169-108.080 635.708  1.00  8.48           H
ATOM   4372  CB  TYR 7 270    -138.505-106.833 637.405  1.00  8.48           C
ATOM   4373 1HB  TYR 7 270    -139.521-106.470 637.560  1.00  8.48           H
ATOM   4374 2HB  TYR 7 270    -138.086-107.037 638.390  1.00  8.48           H
ATOM   4375  CG  TYR 7 270    -137.682-105.732 636.734  1.00  8.48           C
ATOM   4376  HD1 TYR 7 270    -136.100-105.834 638.177  1.00  8.48           H
ATOM   4377  CD1 TYR 7 270    -136.470-105.351 637.274  1.00  8.48           C
ATOM   4378  HD2 TYR 7 270    -139.109-105.420 635.164  1.00  8.48           H
ATOM   4379  CD2 TYR 7 270    -138.152-105.119 635.590  1.00  8.48           C
ATOM   4380  CE1 TYR 7 270    -135.696-104.314 636.643  1.00  8.48           C
ATOM   4381  HE1 TYR 7 270    -134.737-104.003 637.058  1.00  8.48           H
ATOM   4382  HE2 TYR 7 270    -137.736-103.590 634.055  1.00  8.48           H
ATOM   4383  CE2 TYR 7 270    -137.377-104.082 634.959  1.00  8.48           C
ATOM   4384  CZ  TYR 7 270    -136.187-103.731 635.516  1.00  8.48           C
ATOM   4385  OH  TYR 7 270    -135.455-102.752 634.920  1.00  8.48           O
ATOM   4386  HH  TYR 7 270    -135.932-102.415 634.108  1.00  8.48           H
ATOM   4387  HN  TYR 7 270    -139.380-108.787 638.413  1.00  8.48           H
ATOM   4388  N   ASN 7 271    -136.385-108.966 637.236  1.00  8.48           N
ATOM   4389  CA  ASN 7 271    -134.977-109.270 637.043  1.00  8.48           C
ATOM   4390  C   ASN 7 271    -134.846-110.529 636.184  1.00  8.48           C
ATOM   4391  O   ASN 7 271    -133.835-110.722 635.510  1.00  8.48           O
ATOM   4392  HA  ASN 7 271    -134.557-108.389 636.558  1.00  8.48           H
ATOM   4393  CB  ASN 7 271    -134.283-109.536 638.380  1.00  8.48           C
ATOM   4394 1HB  ASN 7 271    -134.900-110.194 638.991  1.00  8.48           H
ATOM   4395 2HB  ASN 7 271    -133.339-110.053 638.207  1.00  8.48           H
ATOM   4396  CG  ASN 7 271    -134.023-108.229 639.132  1.00  8.48           C
ATOM   4397  OD1 ASN 7 271    -133.204-107.412 638.746  1.00  8.48           O
ATOM   4398  ND2 ASN 7 271    -134.766-108.077 640.225  1.00  8.48           N
ATOM   4399 1HD2 ASN 7 271    -135.421-108.786 640.487  1.00  8.48           H
ATOM   4400 2HD2 ASN 7 271    -134.670-107.254 640.785  1.00  8.48           H
ATOM   4401  HN  ASN 7 271    -136.721-109.094 638.169  1.00  8.48           H
ATOM   4402  N   CYS 7 272    -135.882-111.354 636.236  1.00  8.48           N
ATOM   4403  CA  CYS 7 272    -135.959-112.514 635.365  1.00  8.48           C
ATOM   4404  C   CYS 7 272    -135.979-112.026 633.915  1.00  8.48           C
ATOM   4405  O   CYS 7 272    -135.222-112.519 633.080  1.00  8.48           O
ATOM   4406  HA  CYS 7 272    -135.069-113.112 635.560  1.00  8.48           H
ATOM   4407  CB  CYS 7 272    -137.174-113.386 635.691  1.00  8.48           C
ATOM   4408 1HB  CYS 7 272    -138.070-112.769 635.747  1.00  8.48           H
ATOM   4409 2HB  CYS 7 272    -137.336-114.111 634.893  1.00  8.48           H
ATOM   4410  HG  CYS 7 272    -137.138-113.197 638.055  1.00  8.48           H
ATOM   4411  SG  CYS 7 272    -136.913-114.254 637.280  1.00  8.48           S
ATOM   4412  HN  CYS 7 272    -136.657-111.239 636.857  1.00  8.48           H
ATOM   4413  N   ILE 7 273    -136.854-111.064 633.660  1.00  8.48           N
ATOM   4414  CA  ILE 7 273    -137.016-110.537 632.316  1.00  8.48           C
ATOM   4415  C   ILE 7 273    -135.757-109.763 631.921  1.00  8.48           C
ATOM   4416  O   ILE 7 273    -135.329-109.813 630.769  1.00  8.48           O
ATOM   4417  HA  ILE 7 273    -137.124-111.388 631.642  1.00  8.48           H
ATOM   4418  HB  ILE 7 273    -138.235-108.889 632.924  1.00  8.48           H
ATOM   4419  CB  ILE 7 273    -138.301-109.714 632.215  1.00  8.48           C
ATOM   4420  CG1 ILE 7 273    -139.521-110.550 632.607  1.00  8.48           C
ATOM   4421 1HG1 ILE 7 273    -139.412-110.898 633.635  1.00  8.48           H
ATOM   4422 2HG1 ILE 7 273    -140.417-109.931 632.574  1.00  8.48           H
ATOM   4423  CG2 ILE 7 273    -138.452-109.101 630.821  1.00  8.48           C
ATOM   4424 1HG2 ILE 7 273    -137.602-108.449 630.617  1.00  8.48           H
ATOM   4425 2HG2 ILE 7 273    -138.486-109.896 630.076  1.00  8.48           H
ATOM   4426 3HG2 ILE 7 273    -139.374-108.521 630.776  1.00  8.48           H
ATOM   4427  CD1 ILE 7 273    -139.688-111.749 631.672  1.00  8.48           C
ATOM   4428 1HD1 ILE 7 273    -139.821-111.396 630.649  1.00  8.48           H
ATOM   4429 2HD1 ILE 7 273    -138.800-112.379 631.726  1.00  8.48           H
ATOM   4430 3HD1 ILE 7 273    -140.562-112.327 631.974  1.00  8.48           H
ATOM   4431  HN  ILE 7 273    -137.444-110.647 634.352  1.00  8.48           H
ATOM   4432  N   LEU 7 274    -135.199-109.065 632.899  1.00  8.48           N
ATOM   4433  CA  LEU 7 274    -133.997-108.282 632.668  1.00  8.48           C
ATOM   4434  C   LEU 7 274    -132.867-109.210 632.216  1.00  8.48           C
ATOM   4435  O   LEU 7 274    -132.059-108.840 631.365  1.00  8.48           O
ATOM   4436  HA  LEU 7 274    -134.213-107.582 631.861  1.00  8.48           H
ATOM   4437  CB  LEU 7 274    -133.652-107.452 633.906  1.00  8.48           C
ATOM   4438 1HB  LEU 7 274    -134.565-106.978 634.267  1.00  8.48           H
ATOM   4439 2HB  LEU 7 274    -133.313-108.129 634.690  1.00  8.48           H
ATOM   4440  HG  LEU 7 274    -131.749-106.806 633.175  1.00  8.48           H
ATOM   4441  CG  LEU 7 274    -132.590-106.368 633.713  1.00  8.48           C
ATOM   4442  CD1 LEU 7 274    -133.127-105.221 632.854  1.00  8.48           C
ATOM   4443 1HD1 LEU 7 274    -133.417-105.605 631.875  1.00  8.48           H
ATOM   4444 2HD1 LEU 7 274    -133.995-104.777 633.341  1.00  8.48           H
ATOM   4445 3HD1 LEU 7 274    -132.352-104.465 632.732  1.00  8.48           H
ATOM   4446  CD2 LEU 7 274    -132.058-105.874 635.060  1.00  8.48           C
ATOM   4447 1HD2 LEU 7 274    -132.879-105.459 635.644  1.00  8.48           H
ATOM   4448 2HD2 LEU 7 274    -131.612-106.708 635.602  1.00  8.48           H
ATOM   4449 3HD2 LEU 7 274    -131.305-105.104 634.893  1.00  8.48           H
ATOM   4450  HN  LEU 7 274    -135.553-109.030 633.834  1.00  8.48           H
ATOM   4451  N   LEU 7 275    -132.848-110.397 632.804  1.00  8.48           N
ATOM   4452  CA  LEU 7 275    -131.847-111.389 632.454  1.00  8.48           C
ATOM   4453  C   LEU 7 275    -132.032-111.801 630.992  1.00  8.48           C
ATOM   4454  O   LEU 7 275    -131.065-111.870 630.235  1.00  8.48           O
ATOM   4455  HA  LEU 7 275    -130.869-110.919 632.559  1.00  8.48           H
ATOM   4456  CB  LEU 7 275    -131.891-112.564 633.434  1.00  8.48           C
ATOM   4457 1HB  LEU 7 275    -131.685-112.185 634.434  1.00  8.48           H
ATOM   4458 2HB  LEU 7 275    -132.906-112.962 633.447  1.00  8.48           H
ATOM   4459  HG  LEU 7 275    -131.098-114.058 632.125  1.00  8.48           H
ATOM   4460  CG  LEU 7 275    -130.925-113.715 633.145  1.00  8.48           C
ATOM   4461  CD1 LEU 7 275    -129.472-113.243 633.223  1.00  8.48           C
ATOM   4462 1HD1 LEU 7 275    -129.305-112.455 632.489  1.00  8.48           H
ATOM   4463 2HD1 LEU 7 275    -129.268-112.858 634.222  1.00  8.48           H
ATOM   4464 3HD1 LEU 7 275    -128.806-114.081 633.014  1.00  8.48           H
ATOM   4465  CD2 LEU 7 275    -131.193-114.901 634.073  1.00  8.48           C
ATOM   4466 1HD2 LEU 7 275    -131.065-114.588 635.109  1.00  8.48           H
ATOM   4467 2HD2 LEU 7 275    -132.213-115.256 633.924  1.00  8.48           H
ATOM   4468 3HD2 LEU 7 275    -130.493-115.705 633.847  1.00  8.48           H
ATOM   4469  HN  LEU 7 275    -133.499-110.683 633.507  1.00  8.48           H
ATOM   4470  N   VAL 7 276    -133.282-112.063 630.638  1.00  8.48           N
ATOM   4471  CA  VAL 7 276    -133.606-112.471 629.282  1.00  8.48           C
ATOM   4472  C   VAL 7 276    -133.117-111.402 628.302  1.00  8.48           C
ATOM   4473  O   VAL 7 276    -132.530-111.723 627.270  1.00  8.48           O
ATOM   4474  HA  VAL 7 276    -133.072-113.400 629.081  1.00  8.48           H
ATOM   4475  HB  VAL 7 276    -135.639-111.875 629.532  1.00  8.48           H
ATOM   4476  CB  VAL 7 276    -135.105-112.750 629.163  1.00  8.48           C
ATOM   4477  CG1 VAL 7 276    -135.509-112.967 627.703  1.00  8.48           C
ATOM   4478 1HG1 VAL 7 276    -135.273-112.073 627.125  1.00  8.48           H
ATOM   4479 2HG1 VAL 7 276    -134.962-113.818 627.297  1.00  8.48           H
ATOM   4480 3HG1 VAL 7 276    -136.579-113.163 627.648  1.00  8.48           H
ATOM   4481  CG2 VAL 7 276    -135.510-113.947 630.027  1.00  8.48           C
ATOM   4482 1HG2 VAL 7 276    -134.963-114.831 629.702  1.00  8.48           H
ATOM   4483 2HG2 VAL 7 276    -135.275-113.737 631.071  1.00  8.48           H
ATOM   4484 3HG2 VAL 7 276    -136.581-114.123 629.924  1.00  8.48           H
ATOM   4485  HN  VAL 7 276    -134.063-112.001 631.259  1.00  8.48           H
ATOM   4486  N   GLN 7 277    -133.379-110.153 628.660  1.00  8.48           N
ATOM   4487  CA  GLN 7 277    -132.973-109.035 627.825  1.00  8.48           C
ATOM   4488  C   GLN 7 277    -131.448-108.978 627.720  1.00  8.48           C
ATOM   4489  O   GLN 7 277    -130.908-108.565 626.694  1.00  8.48           O
ATOM   4490  HA  GLN 7 277    -133.405-109.235 626.844  1.00  8.48           H
ATOM   4491  CB  GLN 7 277    -133.536-107.718 628.362  1.00  8.48           C
ATOM   4492 1HB  GLN 7 277    -133.354-107.651 629.435  1.00  8.48           H
ATOM   4493 2HB  GLN 7 277    -133.015-106.880 627.898  1.00  8.48           H
ATOM   4494  CG  GLN 7 277    -135.037-107.610 628.086  1.00  8.48           C
ATOM   4495 1HG  GLN 7 277    -135.220-107.689 627.015  1.00  8.48           H
ATOM   4496 2HG  GLN 7 277    -135.558-108.440 628.561  1.00  8.48           H
ATOM   4497  CD  GLN 7 277    -135.596-106.284 628.607  1.00  8.48           C
ATOM   4498  OE1 GLN 7 277    -135.027-105.638 629.472  1.00  8.48           O
ATOM   4499  NE2 GLN 7 277    -136.739-105.917 628.036  1.00  8.48           N
ATOM   4500 1HE2 GLN 7 277    -137.154-106.494 627.332  1.00  8.48           H
ATOM   4501 2HE2 GLN 7 277    -137.184-105.064 628.309  1.00  8.48           H
ATOM   4502  HN  GLN 7 277    -133.857-109.901 629.501  1.00  8.48           H
ATOM   4503  N   THR 7 278    -130.796-109.398 628.794  1.00  8.48           N
ATOM   4504  CA  THR 7 278    -129.343-109.416 628.828  1.00  8.48           C
ATOM   4505  C   THR 7 278    -128.799-110.435 627.825  1.00  8.48           C
ATOM   4506  O   THR 7 278    -127.860-110.142 627.086  1.00  8.48           O
ATOM   4507  HA  THR 7 278    -128.980-108.436 628.519  1.00  8.48           H
ATOM   4508  HB  THR 7 278    -129.117-110.723 630.549  1.00  8.48           H
ATOM   4509  CB  THR 7 278    -128.908-109.690 630.269  1.00  8.48           C
ATOM   4510  OG1 THR 7 278    -129.588-108.697 631.032  1.00  8.48           O
ATOM   4511  HG1 THR 7 278    -130.525-108.992 631.220  1.00  8.48           H
ATOM   4512  CG2 THR 7 278    -127.426-109.389 630.501  1.00  8.48           C
ATOM   4513 1HG2 THR 7 278    -127.231-108.338 630.285  1.00  8.48           H
ATOM   4514 2HG2 THR 7 278    -126.821-110.013 629.843  1.00  8.48           H
ATOM   4515 3HG2 THR 7 278    -127.170-109.600 631.539  1.00  8.48           H
ATOM   4516  HN  THR 7 278    -131.242-109.722 629.628  1.00  8.48           H
ATOM   4517  N   ILE 7 279    -129.411-111.610 627.832  1.00  8.48           N
ATOM   4518  CA  ILE 7 279    -128.955-112.696 626.980  1.00  8.48           C
ATOM   4519  C   ILE 7 279    -129.181-112.319 625.515  1.00  8.48           C
ATOM   4520  O   ILE 7 279    -128.314-112.542 624.672  1.00  8.48           O
ATOM   4521  HA  ILE 7 279    -127.884-112.813 627.145  1.00  8.48           H
ATOM   4522  HB  ILE 7 279    -130.701-113.857 627.403  1.00  8.48           H
ATOM   4523  CB  ILE 7 279    -129.622-114.011 627.387  1.00  8.48           C
ATOM   4524  CG1 ILE 7 279    -129.204-114.424 628.800  1.00  8.48           C
ATOM   4525 1HG1 ILE 7 279    -128.187-114.814 628.783  1.00  8.48           H
ATOM   4526 2HG1 ILE 7 279    -129.200-113.550 629.452  1.00  8.48           H
ATOM   4527  CG2 ILE 7 279    -129.338-115.110 626.361  1.00  8.48           C
ATOM   4528 1HG2 ILE 7 279    -129.725-114.808 625.388  1.00  8.48           H
ATOM   4529 2HG2 ILE 7 279    -128.262-115.271 626.290  1.00  8.48           H
ATOM   4530 3HG2 ILE 7 279    -129.823-116.034 626.675  1.00  8.48           H
ATOM   4531  CD1 ILE 7 279    -130.153-115.483 629.365  1.00  8.48           C
ATOM   4532 1HD1 ILE 7 279    -131.165-115.081 629.403  1.00  8.48           H
ATOM   4533 2HD1 ILE 7 279    -130.137-116.365 628.724  1.00  8.48           H
ATOM   4534 3HD1 ILE 7 279    -129.833-115.758 630.370  1.00  8.48           H
ATOM   4535  HN  ILE 7 279    -130.202-111.825 628.403  1.00  8.48           H
ATOM   4536  N   ASP 7 280    -130.352-111.754 625.256  1.00  8.48           N
ATOM   4537  CA  ASP 7 280    -130.730-111.406 623.897  1.00  8.48           C
ATOM   4538  C   ASP 7 280    -129.858-110.248 623.410  1.00  8.48           C
ATOM   4539  O   ASP 7 280    -129.519-110.175 622.230  1.00  8.48           O
ATOM   4540  HA  ASP 7 280    -130.579-112.315 623.316  1.00  8.48           H
ATOM   4541  CB  ASP 7 280    -132.192-110.958 623.831  1.00  8.48           C
ATOM   4542 1HB  ASP 7 280    -132.821-111.677 624.355  1.00  8.48           H
ATOM   4543 2HB  ASP 7 280    -132.306-110.002 624.343  1.00  8.48           H
ATOM   4544  CG  ASP 7 280    -132.659-110.825 622.380  1.00  8.48           C
ATOM   4545  OD1 ASP 7 280    -132.525-111.828 621.646  1.00  8.48           O
ATOM   4546  OD2 ASP 7 280    -133.139-109.723 622.037  1.00  8.48           O
ATOM   4547  HN  ASP 7 280    -131.034-111.536 625.954  1.00  8.48           H
ATOM   4548  N   ALA 7 281    -129.519-109.371 624.344  1.00  8.48           N
ATOM   4549  CA  ALA 7 281    -128.660-108.241 624.033  1.00  8.48           C
ATOM   4550  C   ALA 7 281    -127.306-108.755 623.542  1.00  8.48           C
ATOM   4551  O   ALA 7 281    -126.578-108.040 622.856  1.00  8.48           O
ATOM   4552  HA  ALA 7 281    -129.135-107.673 623.234  1.00  8.48           H
ATOM   4553  CB  ALA 7 281    -128.530-107.343 625.266  1.00  8.48           C
ATOM   4554 1HB  ALA 7 281    -129.516-106.981 625.557  1.00  8.48           H
ATOM   4555 2HB  ALA 7 281    -128.097-107.914 626.087  1.00  8.48           H
ATOM   4556 3HB  ALA 7 281    -127.886-106.496 625.032  1.00  8.48           H
ATOM   4557  HN  ALA 7 281    -129.820-109.423 625.296  1.00  8.48           H
ATOM   4558  N   TYR 7 282    -127.009-109.992 623.912  1.00  8.48           N
ATOM   4559  CA  TYR 7 282    -125.770-110.623 623.488  1.00  8.48           C
ATOM   4560  C   TYR 7 282    -126.001-111.522 622.271  1.00  8.48           C
ATOM   4561  O   TYR 7 282    -125.294-111.413 621.271  1.00  8.48           O
ATOM   4562  HA  TYR 7 282    -125.066-109.836 623.220  1.00  8.48           H
ATOM   4563  CB  TYR 7 282    -125.313-111.487 624.665  1.00  8.48           C
ATOM   4564 1HB  TYR 7 282    -125.269-110.868 625.561  1.00  8.48           H
ATOM   4565 2HB  TYR 7 282    -126.060-112.260 624.848  1.00  8.48           H
ATOM   4566  CG  TYR 7 282    -123.951-112.153 624.456  1.00  8.48           C
ATOM   4567  HD1 TYR 7 282    -124.795-114.078 624.031  1.00  8.48           H
ATOM   4568  CD1 TYR 7 282    -123.881-113.493 624.135  1.00  8.48           C
ATOM   4569  HD2 TYR 7 282    -122.849-110.354 624.841  1.00  8.48           H
ATOM   4570  CD2 TYR 7 282    -122.794-111.413 624.588  1.00  8.48           C
ATOM   4571  CE1 TYR 7 282    -122.600-114.120 623.939  1.00  8.48           C
ATOM   4572  HE1 TYR 7 282    -122.530-115.178 623.685  1.00  8.48           H
ATOM   4573  HE2 TYR 7 282    -120.590-111.467 624.492  1.00  8.48           H
ATOM   4574  CE2 TYR 7 282    -121.512-112.040 624.391  1.00  8.48           C
ATOM   4575  CZ  TYR 7 282    -121.479-113.363 624.076  1.00  8.48           C
ATOM   4576  OH  TYR 7 282    -120.268-113.955 623.890  1.00  8.48           O
ATOM   4577  HH  TYR 7 282    -119.538-113.280 623.995  1.00  8.48           H
ATOM   4578  HN  TYR 7 282    -127.596-110.559 624.489  1.00  8.48           H
ATOM   4579  N   ALA 7 283    -126.995-112.390 622.397  1.00  8.48           N
ATOM   4580  CA  ALA 7 283    -127.130-113.509 621.480  1.00  8.48           C
ATOM   4581  C   ALA 7 283    -128.103-113.132 620.362  1.00  8.48           C
ATOM   4582  O   ALA 7 283    -128.102-113.751 619.298  1.00  8.48           O
ATOM   4583  HA  ALA 7 283    -126.149-113.704 621.047  1.00  8.48           H
ATOM   4584  CB  ALA 7 283    -127.583-114.750 622.253  1.00  8.48           C
ATOM   4585 1HB  ALA 7 283    -126.843-114.993 623.016  1.00  8.48           H
ATOM   4586 2HB  ALA 7 283    -128.543-114.552 622.729  1.00  8.48           H
ATOM   4587 3HB  ALA 7 283    -127.684-115.590 621.565  1.00  8.48           H
ATOM   4588  HN  ALA 7 283    -127.697-112.337 623.106  1.00  8.48           H
ATOM   4589  N   MET 7 284    -128.911-112.119 620.640  1.00  8.48           N
ATOM   4590  CA  MET 7 284    -129.867-111.633 619.659  1.00  8.48           C
ATOM   4591  C   MET 7 284    -130.702-112.782 619.091  1.00  8.48           C
ATOM   4592  O   MET 7 284    -130.875-112.887 617.878  1.00  8.48           O
ATOM   4593  HA  MET 7 284    -130.511-110.938 620.197  1.00  8.48           H
ATOM   4594  CB  MET 7 284    -129.120-110.933 618.522  1.00  8.48           C
ATOM   4595 1HB  MET 7 284    -128.523-111.661 617.972  1.00  8.48           H
ATOM   4596 2HB  MET 7 284    -129.837-110.511 617.817  1.00  8.48           H
ATOM   4597  CG  MET 7 284    -128.214-109.825 619.061  1.00  8.48           C
ATOM   4598 1HG  MET 7 284    -128.818-109.036 619.511  1.00  8.48           H
ATOM   4599 2HG  MET 7 284    -127.570-110.220 619.847  1.00  8.48           H
ATOM   4600  SD  MET 7 284    -127.220-109.152 617.740  1.00  8.48           S
ATOM   4601  CE  MET 7 284    -125.751-108.708 618.652  1.00  8.48           C
ATOM   4602 1HE  MET 7 284    -126.009-107.984 619.426  1.00  8.48           H
ATOM   4603 2HE  MET 7 284    -125.328-109.599 619.115  1.00  8.48           H
ATOM   4604 3HE  MET 7 284    -125.020-108.269 617.973  1.00  8.48           H
ATOM   4605  HN  MET 7 284    -128.919-111.634 621.514  1.00  8.48           H
ATOM   4606  N   PHE 7 285    -131.197-113.615 619.995  1.00  8.48           N
ATOM   4607  CA  PHE 7 285    -131.864-114.843 619.595  1.00  8.48           C
ATOM   4608  C   PHE 7 285    -133.349-114.596 619.323  1.00  8.48           C
ATOM   4609  O   PHE 7 285    -134.012-115.417 618.692  1.00  8.48           O
ATOM   4610  HA  PHE 7 285    -131.381-115.190 618.682  1.00  8.48           H
ATOM   4611  CB  PHE 7 285    -131.727-115.825 620.760  1.00  8.48           C
ATOM   4612 1HB  PHE 7 285    -131.988-116.824 620.412  1.00  8.48           H
ATOM   4613 2HB  PHE 7 285    -130.684-115.859 621.073  1.00  8.48           H
ATOM   4614  CG  PHE 7 285    -132.596-115.479 621.971  1.00  8.48           C
ATOM   4615  HD1 PHE 7 285    -131.081-114.308 622.895  1.00  8.48           H
ATOM   4616  CD1 PHE 7 285    -132.099-114.693 622.963  1.00  8.48           C
ATOM   4617  HD2 PHE 7 285    -134.265-116.589 621.261  1.00  8.48           H
ATOM   4618  CD2 PHE 7 285    -133.866-115.959 622.056  1.00  8.48           C
ATOM   4619  CE1 PHE 7 285    -132.906-114.372 624.086  1.00  8.48           C
ATOM   4620  HE1 PHE 7 285    -132.507-113.741 624.881  1.00  8.48           H
ATOM   4621  CE2 PHE 7 285    -134.673-115.638 623.179  1.00  8.48           C
ATOM   4622  HE2 PHE 7 285    -135.691-116.022 623.247  1.00  8.48           H
ATOM   4623  CZ  PHE 7 285    -134.176-114.851 624.171  1.00  8.48           C
ATOM   4624  HZ  PHE 7 285    -134.795-114.605 625.033  1.00  8.48           H
ATOM   4625  HN  PHE 7 285    -131.148-113.463 620.982  1.00  8.48           H
ATOM   4626  N   ILE 7 286    -133.827-113.462 619.813  1.00  8.48           N
ATOM   4627  CA  ILE 7 286    -135.221-113.095 619.627  1.00  8.48           C
ATOM   4628  C   ILE 7 286    -135.392-112.436 618.257  1.00  8.48           C
ATOM   4629  O   ILE 7 286    -135.392-111.211 618.149  1.00  8.48           O
ATOM   4630  HA  ILE 7 286    -135.806-114.015 619.644  1.00  8.48           H
ATOM   4631  HB  ILE 7 286    -135.139-111.298 620.784  1.00  8.48           H
ATOM   4632  CB  ILE 7 286    -135.707-112.229 620.791  1.00  8.48           C
ATOM   4633  CG1 ILE 7 286    -135.437-112.912 622.133  1.00  8.48           C
ATOM   4634 1HG1 ILE 7 286    -136.077-113.789 622.233  1.00  8.48           H
ATOM   4635 2HG1 ILE 7 286    -134.406-113.264 622.165  1.00  8.48           H
ATOM   4636  CG2 ILE 7 286    -137.182-111.860 620.621  1.00  8.48           C
ATOM   4637 1HG2 ILE 7 286    -137.313-111.303 619.693  1.00  8.48           H
ATOM   4638 2HG2 ILE 7 286    -137.782-112.769 620.588  1.00  8.48           H
ATOM   4639 3HG2 ILE 7 286    -137.501-111.244 621.462  1.00  8.48           H
ATOM   4640  CD1 ILE 7 286    -135.692-111.953 623.298  1.00  8.48           C
ATOM   4641 1HD1 ILE 7 286    -135.033-111.089 623.207  1.00  8.48           H
ATOM   4642 2HD1 ILE 7 286    -136.730-111.622 623.276  1.00  8.48           H
ATOM   4643 3HD1 ILE 7 286    -135.493-112.464 624.239  1.00  8.48           H
ATOM   4644  HN  ILE 7 286    -133.281-112.800 620.327  1.00  8.48           H
ATOM   4645  N   SER 7 287    -135.534-113.279 617.244  1.00  8.48           N
ATOM   4646  CA  SER 7 287    -135.744-112.794 615.891  1.00  8.48           C
ATOM   4647  C   SER 7 287    -137.239-112.594 615.633  1.00  8.48           C
ATOM   4648  O   SER 7 287    -137.623-111.867 614.718  1.00  8.48           O
ATOM   4649  HA  SER 7 287    -135.216-111.842 615.840  1.00  8.48           H
ATOM   4650  CB  SER 7 287    -135.153-113.760 614.862  1.00  8.48           C
ATOM   4651 1HB  SER 7 287    -135.329-113.372 613.858  1.00  8.48           H
ATOM   4652 2HB  SER 7 287    -134.073-113.817 614.997  1.00  8.48           H
ATOM   4653  HG  SER 7 287    -135.287-115.677 614.305  1.00  8.48           H
ATOM   4654  OG  SER 7 287    -135.714-115.065 614.970  1.00  8.48           O
ATOM   4655  HN  SER 7 287    -135.508-114.274 617.337  1.00  8.48           H
ATOM   4656  N   ASN 7 288    -138.043-113.251 616.456  1.00  8.48           N
ATOM   4657  CA  ASN 7 288    -139.474-113.314 616.214  1.00  8.48           C
ATOM   4658  C   ASN 7 288    -140.148-112.095 616.848  1.00  8.48           C
ATOM   4659  O   ASN 7 288    -139.961-111.825 618.033  1.00  8.48           O
ATOM   4660  HA  ASN 7 288    -139.580-113.332 615.129  1.00  8.48           H
ATOM   4661  CB  ASN 7 288    -140.084-114.570 616.839  1.00  8.48           C
ATOM   4662 1HB  ASN 7 288    -139.549-115.452 616.487  1.00  8.48           H
ATOM   4663 2HB  ASN 7 288    -139.965-114.536 617.922  1.00  8.48           H
ATOM   4664  CG  ASN 7 288    -141.568-114.692 616.487  1.00  8.48           C
ATOM   4665  OD1 ASN 7 288    -142.411-113.960 616.978  1.00  8.48           O
ATOM   4666  ND2 ASN 7 288    -141.839-115.655 615.611  1.00  8.48           N
ATOM   4667 1HD2 ASN 7 288    -141.099-116.221 615.245  1.00  8.48           H
ATOM   4668 2HD2 ASN 7 288    -142.781-115.814 615.317  1.00  8.48           H
ATOM   4669  HN  ASN 7 288    -137.731-113.735 617.274  1.00  8.48           H
ATOM   4670  N   CYS 7 289    -140.917-111.392 616.029  1.00  8.48           N
ATOM   4671  CA  CYS 7 289    -141.492-110.125 616.448  1.00  8.48           C
ATOM   4672  C   CYS 7 289    -142.543-110.406 617.524  1.00  8.48           C
ATOM   4673  O   CYS 7 289    -142.699-109.627 618.463  1.00  8.48           O
ATOM   4674  HA  CYS 7 289    -140.675-109.528 616.852  1.00  8.48           H
ATOM   4675  CB  CYS 7 289    -142.080-109.352 615.265  1.00  8.48           C
ATOM   4676 1HB  CYS 7 289    -141.305-109.168 614.520  1.00  8.48           H
ATOM   4677 2HB  CYS 7 289    -142.853-109.947 614.779  1.00  8.48           H
ATOM   4678  SG  CYS 7 289    -142.783-107.764 615.841  1.00  8.48           S
ATOM   4679  HN  CYS 7 289    -141.148-111.674 615.098  1.00  8.48           H
ATOM   4680  N   ALA 7 290    -143.237-111.522 617.351  1.00  8.48           N
ATOM   4681  CA  ALA 7 290    -144.313-111.881 618.258  1.00  8.48           C
ATOM   4682  C   ALA 7 290    -143.736-112.147 619.649  1.00  8.48           C
ATOM   4683  O   ALA 7 290    -144.274-111.675 620.649  1.00  8.48           O
ATOM   4684  HA  ALA 7 290    -144.997-111.034 618.313  1.00  8.48           H
ATOM   4685  CB  ALA 7 290    -145.069-113.089 617.700  1.00  8.48           C
ATOM   4686 1HB  ALA 7 290    -145.484-112.839 616.724  1.00  8.48           H
ATOM   4687 2HB  ALA 7 290    -144.384-113.931 617.598  1.00  8.48           H
ATOM   4688 3HB  ALA 7 290    -145.876-113.359 618.380  1.00  8.48           H
ATOM   4689  HN  ALA 7 290    -143.073-112.173 616.610  1.00  8.48           H
ATOM   4690  N   VAL 7 291    -142.647-112.901 619.669  1.00  8.48           N
ATOM   4691  CA  VAL 7 291    -141.969-113.205 620.918  1.00  8.48           C
ATOM   4692  C   VAL 7 291    -141.455-111.907 621.543  1.00  8.48           C
ATOM   4693  O   VAL 7 291    -141.598-111.695 622.746  1.00  8.48           O
ATOM   4694  HA  VAL 7 291    -142.702-113.652 621.589  1.00  8.48           H
ATOM   4695  HB  VAL 7 291    -140.158-113.804 619.961  1.00  8.48           H
ATOM   4696  CB  VAL 7 291    -140.861-114.232 620.675  1.00  8.48           C
ATOM   4697  CG1 VAL 7 291    -140.096-114.528 621.967  1.00  8.48           C
ATOM   4698 1HG1 VAL 7 291    -139.645-113.609 622.341  1.00  8.48           H
ATOM   4699 2HG1 VAL 7 291    -140.784-114.926 622.713  1.00  8.48           H
ATOM   4700 3HG1 VAL 7 291    -139.314-115.261 621.766  1.00  8.48           H
ATOM   4701  CG2 VAL 7 291    -141.426-115.516 620.066  1.00  8.48           C
ATOM   4702 1HG2 VAL 7 291    -142.160-115.948 620.746  1.00  8.48           H
ATOM   4703 2HG2 VAL 7 291    -141.905-115.287 619.114  1.00  8.48           H
ATOM   4704 3HG2 VAL 7 291    -140.617-116.228 619.904  1.00  8.48           H
ATOM   4705  HN  VAL 7 291    -142.229-113.301 618.853  1.00  8.48           H
ATOM   4706  N   SER 7 292    -140.868-111.072 620.698  1.00  8.48           N
ATOM   4707  CA  SER 7 292    -140.296-109.819 621.160  1.00  8.48           C
ATOM   4708  C   SER 7 292    -141.387-108.941 621.775  1.00  8.48           C
ATOM   4709  O   SER 7 292    -141.179-108.325 622.819  1.00  8.48           O
ATOM   4710  HA  SER 7 292    -139.560-110.099 621.914  1.00  8.48           H
ATOM   4711  CB  SER 7 292    -139.599-109.078 620.018  1.00  8.48           C
ATOM   4712 1HB  SER 7 292    -138.945-109.768 619.484  1.00  8.48           H
ATOM   4713 2HB  SER 7 292    -140.344-108.728 619.304  1.00  8.48           H
ATOM   4714  HG  SER 7 292    -138.019-108.294 620.964  1.00  8.48           H
ATOM   4715  OG  SER 7 292    -138.836-107.970 620.487  1.00  8.48           O
ATOM   4716  HN  SER 7 292    -140.781-111.240 619.716  1.00  8.48           H
ATOM   4717  N   THR 7 293    -142.528-108.910 621.101  1.00  8.48           N
ATOM   4718  CA  THR 7 293    -143.642-108.094 621.552  1.00  8.48           C
ATOM   4719  C   THR 7 293    -144.086-108.526 622.951  1.00  8.48           C
ATOM   4720  O   THR 7 293    -144.286-107.687 623.829  1.00  8.48           O
ATOM   4721  HA  THR 7 293    -143.304-107.061 621.628  1.00  8.48           H
ATOM   4722  HB  THR 7 293    -145.044-109.229 620.341  1.00  8.48           H
ATOM   4723  CB  THR 7 293    -144.754-108.192 620.505  1.00  8.48           C
ATOM   4724  OG1 THR 7 293    -144.222-107.514 619.370  1.00  8.48           O
ATOM   4725  HG1 THR 7 293    -143.854-108.177 618.718  1.00  8.48           H
ATOM   4726  CG2 THR 7 293    -145.988-107.371 620.884  1.00  8.48           C
ATOM   4727 1HG2 THR 7 293    -145.711-106.322 620.983  1.00  8.48           H
ATOM   4728 2HG2 THR 7 293    -146.387-107.732 621.832  1.00  8.48           H
ATOM   4729 3HG2 THR 7 293    -146.746-107.475 620.107  1.00  8.48           H
ATOM   4730  HN  THR 7 293    -142.695-109.428 620.262  1.00  8.48           H
ATOM   4731  N   ASN 7 294    -144.227-109.833 623.116  1.00  8.48           N
ATOM   4732  CA  ASN 7 294    -144.709-110.381 624.373  1.00  8.48           C
ATOM   4733  C   ASN 7 294    -143.692-110.084 625.477  1.00  8.48           C
ATOM   4734  O   ASN 7 294    -144.068-109.798 626.612  1.00  8.48           O
ATOM   4735  HA  ASN 7 294    -145.668-109.895 624.548  1.00  8.48           H
ATOM   4736  CB  ASN 7 294    -144.879-111.899 624.282  1.00  8.48           C
ATOM   4737 1HB  ASN 7 294    -143.978-112.345 623.861  1.00  8.48           H
ATOM   4738 2HB  ASN 7 294    -145.003-112.315 625.282  1.00  8.48           H
ATOM   4739  CG  ASN 7 294    -146.087-112.265 623.418  1.00  8.48           C
ATOM   4740  OD1 ASN 7 294    -146.951-111.451 623.136  1.00  8.48           O
ATOM   4741  ND2 ASN 7 294    -146.099-113.532 623.013  1.00  8.48           N
ATOM   4742 1HD2 ASN 7 294    -145.358-114.149 623.280  1.00  8.48           H
ATOM   4743 2HD2 ASN 7 294    -146.849-113.867 622.443  1.00  8.48           H
ATOM   4744  HN  ASN 7 294    -144.019-110.511 622.411  1.00  8.48           H
ATOM   4745  N   ILE 7 295    -142.422-110.163 625.104  1.00  8.48           N
ATOM   4746  CA  ILE 7 295    -141.348-109.977 626.065  1.00  8.48           C
ATOM   4747  C   ILE 7 295    -141.349-108.526 626.551  1.00  8.48           C
ATOM   4748  O   ILE 7 295    -141.117-108.263 627.730  1.00  8.48           O
ATOM   4749  HA  ILE 7 295    -141.555-110.626 626.916  1.00  8.48           H
ATOM   4750  HB  ILE 7 295    -139.967-110.079 624.435  1.00  8.48           H
ATOM   4751  CB  ILE 7 295    -140.012-110.425 625.468  1.00  8.48           C
ATOM   4752  CG1 ILE 7 295    -139.909-111.951 625.438  1.00  8.48           C
ATOM   4753 1HG1 ILE 7 295    -139.843-112.334 626.456  1.00  8.48           H
ATOM   4754 2HG1 ILE 7 295    -140.813-112.372 624.998  1.00  8.48           H
ATOM   4755  CG2 ILE 7 295    -138.838-109.785 626.211  1.00  8.48           C
ATOM   4756 1HG2 ILE 7 295    -138.908-108.700 626.136  1.00  8.48           H
ATOM   4757 2HG2 ILE 7 295    -138.868-110.079 627.260  1.00  8.48           H
ATOM   4758 3HG2 ILE 7 295    -137.901-110.120 625.767  1.00  8.48           H
ATOM   4759  CD1 ILE 7 295    -138.686-112.402 624.637  1.00  8.48           C
ATOM   4760 1HD1 ILE 7 295    -138.768-112.037 623.613  1.00  8.48           H
ATOM   4761 2HD1 ILE 7 295    -137.783-111.999 625.095  1.00  8.48           H
ATOM   4762 3HD1 ILE 7 295    -138.637-113.491 624.632  1.00  8.48           H
ATOM   4763  HN  ILE 7 295    -142.125-110.349 624.168  1.00  8.48           H
ATOM   4764  N   ASP 7 296    -141.614-107.624 625.618  1.00  8.48           N
ATOM   4765  CA  ASP 7 296    -141.619-106.205 625.930  1.00  8.48           C
ATOM   4766  C   ASP 7 296    -142.776-105.900 626.883  1.00  8.48           C
ATOM   4767  O   ASP 7 296    -142.622-105.125 627.825  1.00  8.48           O
ATOM   4768  HA  ASP 7 296    -140.646-106.006 626.379  1.00  8.48           H
ATOM   4769  CB  ASP 7 296    -141.813-105.364 624.666  1.00  8.48           C
ATOM   4770 1HB  ASP 7 296    -142.705-105.698 624.136  1.00  8.48           H
ATOM   4771 2HB  ASP 7 296    -141.978-104.322 624.940  1.00  8.48           H
ATOM   4772  CG  ASP 7 296    -140.596-105.468 623.745  1.00  8.48           C
ATOM   4773  OD1 ASP 7 296    -139.514-105.808 624.271  1.00  8.48           O
ATOM   4774  OD2 ASP 7 296    -140.776-105.207 622.536  1.00  8.48           O
ATOM   4775  HN  ASP 7 296    -141.821-107.848 624.666  1.00  8.48           H
ATOM   4776  N   ILE 7 297    -143.910-106.527 626.605  1.00  8.48           N
ATOM   4777  CA  ILE 7 297    -145.081-106.365 627.450  1.00  8.48           C
ATOM   4778  C   ILE 7 297    -144.787-106.937 628.838  1.00  8.48           C
ATOM   4779  O   ILE 7 297    -145.115-106.320 629.850  1.00  8.48           O
ATOM   4780  HA  ILE 7 297    -145.266-105.295 627.549  1.00  8.48           H
ATOM   4781  HB  ILE 7 297    -146.052-107.977 626.433  1.00  8.48           H
ATOM   4782  CB  ILE 7 297    -146.313-106.977 626.781  1.00  8.48           C
ATOM   4783  CG1 ILE 7 297    -146.730-106.167 625.552  1.00  8.48           C
ATOM   4784 1HG1 ILE 7 297    -147.127-105.202 625.866  1.00  8.48           H
ATOM   4785 2HG1 ILE 7 297    -145.856-105.965 624.931  1.00  8.48           H
ATOM   4786  CG2 ILE 7 297    -147.461-107.132 627.781  1.00  8.48           C
ATOM   4787 1HG2 ILE 7 297    -147.146-107.783 628.597  1.00  8.48           H
ATOM   4788 2HG2 ILE 7 297    -147.729-106.154 628.179  1.00  8.48           H
ATOM   4789 3HG2 ILE 7 297    -148.324-107.569 627.279  1.00  8.48           H
ATOM   4790  CD1 ILE 7 297    -147.782-106.915 624.732  1.00  8.48           C
ATOM   4791 1HD1 ILE 7 297    -147.373-107.869 624.399  1.00  8.48           H
ATOM   4792 2HD1 ILE 7 297    -148.664-107.093 625.348  1.00  8.48           H
ATOM   4793 3HD1 ILE 7 297    -148.061-106.317 623.864  1.00  8.48           H
ATOM   4794  HN  ILE 7 297    -144.035-107.136 625.822  1.00  8.48           H
ATOM   4795  N   CYS 7 298    -144.172-108.111 628.841  1.00  8.48           N
ATOM   4796  CA  CYS 7 298    -143.813-108.764 630.088  1.00  8.48           C
ATOM   4797  C   CYS 7 298    -142.926-107.811 630.892  1.00  8.48           C
ATOM   4798  O   CYS 7 298    -143.069-107.702 632.109  1.00  8.48           O
ATOM   4799  HA  CYS 7 298    -144.745-108.964 630.616  1.00  8.48           H
ATOM   4800  CB  CYS 7 298    -143.129-110.111 629.845  1.00  8.48           C
ATOM   4801 1HB  CYS 7 298    -142.408-110.021 629.032  1.00  8.48           H
ATOM   4802 2HB  CYS 7 298    -142.573-110.412 630.732  1.00  8.48           H
ATOM   4803  HG  CYS 7 298    -144.576-110.982 628.178  1.00  8.48           H
ATOM   4804  SG  CYS 7 298    -144.380-111.382 629.431  1.00  8.48           S
ATOM   4805  HN  CYS 7 298    -143.919-108.612 628.013  1.00  8.48           H
ATOM   4806  N   PHE 7 299    -142.029-107.145 630.179  1.00  8.48           N
ATOM   4807  CA  PHE 7 299    -141.118-106.206 630.811  1.00  8.48           C
ATOM   4808  C   PHE 7 299    -141.886-105.081 631.508  1.00  8.48           C
ATOM   4809  O   PHE 7 299    -141.591-104.739 632.652  1.00  8.48           O
ATOM   4810  HA  PHE 7 299    -140.542-106.763 631.550  1.00  8.48           H
ATOM   4811  CB  PHE 7 299    -140.253-105.606 629.701  1.00  8.48           C
ATOM   4812 1HB  PHE 7 299    -139.757-106.414 629.164  1.00  8.48           H
ATOM   4813 2HB  PHE 7 299    -140.900-105.098 628.985  1.00  8.48           H
ATOM   4814  CG  PHE 7 299    -139.196-104.619 630.200  1.00  8.48           C
ATOM   4815  HD1 PHE 7 299    -140.429-102.920 629.868  1.00  8.48           H
ATOM   4816  CD1 PHE 7 299    -139.463-103.286 630.213  1.00  8.48           C
ATOM   4817  HD2 PHE 7 299    -137.776-106.144 630.621  1.00  8.48           H
ATOM   4818  CD2 PHE 7 299    -137.990-105.076 630.631  1.00  8.48           C
ATOM   4819  CE1 PHE 7 299    -138.481-102.370 630.677  1.00  8.48           C
ATOM   4820  HE1 PHE 7 299    -138.695-101.301 630.687  1.00  8.48           H
ATOM   4821  CE2 PHE 7 299    -137.008-104.160 631.095  1.00  8.48           C
ATOM   4822  HE2 PHE 7 299    -136.041-104.526 631.440  1.00  8.48           H
ATOM   4823  CZ  PHE 7 299    -137.275-102.826 631.108  1.00  8.48           C
ATOM   4824  HZ  PHE 7 299    -136.522-102.124 631.464  1.00  8.48           H
ATOM   4825  HN  PHE 7 299    -141.920-107.239 629.189  1.00  8.48           H
ATOM   4826  N   GLN 7 300    -142.857-104.537 630.788  1.00  8.48           N
ATOM   4827  CA  GLN 7 300    -143.637-103.425 631.304  1.00  8.48           C
ATOM   4828  C   GLN 7 300    -144.370-103.839 632.582  1.00  8.48           C
ATOM   4829  O   GLN 7 300    -144.367-103.105 633.569  1.00  8.48           O
ATOM   4830  HA  GLN 7 300    -142.913-102.643 631.530  1.00  8.48           H
ATOM   4831  CB  GLN 7 300    -144.620-102.910 630.251  1.00  8.48           C
ATOM   4832 1HB  GLN 7 300    -145.178-103.746 629.829  1.00  8.48           H
ATOM   4833 2HB  GLN 7 300    -145.347-102.247 630.720  1.00  8.48           H
ATOM   4834  CG  GLN 7 300    -143.886-102.164 629.135  1.00  8.48           C
ATOM   4835 1HG  GLN 7 300    -143.284-101.363 629.564  1.00  8.48           H
ATOM   4836 2HG  GLN 7 300    -143.200-102.843 628.629  1.00  8.48           H
ATOM   4837  CD  GLN 7 300    -144.875-101.580 628.124  1.00  8.48           C
ATOM   4838  OE1 GLN 7 300    -146.030-101.323 628.422  1.00  8.48           O
ATOM   4839  NE2 GLN 7 300    -144.359-101.386 626.913  1.00  8.48           N
ATOM   4840 1HE2 GLN 7 300    -143.403-101.618 626.734  1.00  8.48           H
ATOM   4841 2HE2 GLN 7 300    -144.928-101.008 626.182  1.00  8.48           H
ATOM   4842  HN  GLN 7 300    -143.112-104.843 629.871  1.00  8.48           H
ATOM   4843  N   VAL 7 301    -144.980-105.014 632.523  1.00  8.48           N
ATOM   4844  CA  VAL 7 301    -145.796-105.490 633.627  1.00  8.48           C
ATOM   4845  C   VAL 7 301    -144.915-105.674 634.864  1.00  8.48           C
ATOM   4846  O   VAL 7 301    -145.220-105.144 635.931  1.00  8.48           O
ATOM   4847  HA  VAL 7 301    -146.542-104.725 633.838  1.00  8.48           H
ATOM   4848  HB  VAL 7 301    -145.790-107.477 632.846  1.00  8.48           H
ATOM   4849  CB  VAL 7 301    -146.530-106.769 633.220  1.00  8.48           C
ATOM   4850  CG1 VAL 7 301    -147.224-107.409 634.425  1.00  8.48           C
ATOM   4851 1HG1 VAL 7 301    -146.482-107.658 635.182  1.00  8.48           H
ATOM   4852 2HG1 VAL 7 301    -147.948-106.708 634.841  1.00  8.48           H
ATOM   4853 3HG1 VAL 7 301    -147.739-108.316 634.108  1.00  8.48           H
ATOM   4854  CG2 VAL 7 301    -147.529-106.494 632.094  1.00  8.48           C
ATOM   4855 1HG2 VAL 7 301    -148.263-105.762 632.430  1.00  8.48           H
ATOM   4856 2HG2 VAL 7 301    -146.998-106.105 631.225  1.00  8.48           H
ATOM   4857 3HG2 VAL 7 301    -148.037-107.420 631.825  1.00  8.48           H
ATOM   4858  HN  VAL 7 301    -144.924-105.634 631.740  1.00  8.48           H
ATOM   4859  N   THR 7 302    -143.839-106.425 634.679  1.00  8.48           N
ATOM   4860  CA  THR 7 302    -142.977-106.784 635.792  1.00  8.48           C
ATOM   4861  C   THR 7 302    -142.278-105.541 636.347  1.00  8.48           C
ATOM   4862  O   THR 7 302    -142.030-105.449 637.548  1.00  8.48           O
ATOM   4863  HA  THR 7 302    -143.598-107.186 636.592  1.00  8.48           H
ATOM   4864  HB  THR 7 302    -141.335-108.170 636.111  1.00  8.48           H
ATOM   4865  CB  THR 7 302    -142.005-107.862 635.308  1.00  8.48           C
ATOM   4866  OG1 THR 7 302    -141.375-107.278 634.171  1.00  8.48           O
ATOM   4867  HG1 THR 7 302    -141.836-107.575 633.335  1.00  8.48           H
ATOM   4868  CG2 THR 7 302    -142.725-109.090 634.746  1.00  8.48           C
ATOM   4869 1HG2 THR 7 302    -143.344-108.792 633.900  1.00  8.48           H
ATOM   4870 2HG2 THR 7 302    -143.354-109.528 635.520  1.00  8.48           H
ATOM   4871 3HG2 THR 7 302    -141.989-109.824 634.417  1.00  8.48           H
ATOM   4872  HN  THR 7 302    -143.556-106.787 633.791  1.00  8.48           H
ATOM   4873  N   GLN 7 303    -141.981-104.616 635.446  1.00  8.48           N
ATOM   4874  CA  GLN 7 303    -141.374-103.356 635.840  1.00  8.48           C
ATOM   4875  C   GLN 7 303    -142.310-102.585 636.773  1.00  8.48           C
ATOM   4876  O   GLN 7 303    -141.867-102.016 637.769  1.00  8.48           O
ATOM   4877  HA  GLN 7 303    -140.462-103.627 636.371  1.00  8.48           H
ATOM   4878  CB  GLN 7 303    -141.009-102.517 634.613  1.00  8.48           C
ATOM   4879 1HB  GLN 7 303    -140.276-103.050 634.008  1.00  8.48           H
ATOM   4880 2HB  GLN 7 303    -141.892-102.373 633.991  1.00  8.48           H
ATOM   4881  CG  GLN 7 303    -140.443-101.157 635.028  1.00  8.48           C
ATOM   4882 1HG  GLN 7 303    -141.261-100.476 635.265  1.00  8.48           H
ATOM   4883 2HG  GLN 7 303    -139.848-101.268 635.935  1.00  8.48           H
ATOM   4884  CD  GLN 7 303    -139.581-100.560 633.915  1.00  8.48           C
ATOM   4885  OE1 GLN 7 303    -140.070-100.013 632.940  1.00  8.48           O
ATOM   4886  NE2 GLN 7 303    -138.272-100.694 634.113  1.00  8.48           N
ATOM   4887 1HE2 GLN 7 303    -137.936-101.154 634.935  1.00  8.48           H
ATOM   4888 2HE2 GLN 7 303    -137.625-100.335 633.440  1.00  8.48           H
ATOM   4889  HN  GLN 7 303    -142.148-104.717 634.465  1.00  8.48           H
ATOM   4890  N   THR 7 304    -143.586-102.591 636.417  1.00  8.48           N
ATOM   4891  CA  THR 7 304    -144.580-101.858 637.182  1.00  8.48           C
ATOM   4892  C   THR 7 304    -144.736-102.468 638.576  1.00  8.48           C
ATOM   4893  O   THR 7 304    -144.847-101.745 639.565  1.00  8.48           O
ATOM   4894  HA  THR 7 304    -144.224-100.837 637.318  1.00  8.48           H
ATOM   4895  HB  THR 7 304    -146.306-102.844 636.306  1.00  8.48           H
ATOM   4896  CB  THR 7 304    -145.881-101.843 636.376  1.00  8.48           C
ATOM   4897  OG1 THR 7 304    -145.514-101.242 635.137  1.00  8.48           O
ATOM   4898  HG1 THR 7 304    -145.385-101.947 634.440  1.00  8.48           H
ATOM   4899  CG2 THR 7 304    -146.921-100.886 636.961  1.00  8.48           C
ATOM   4900 1HG2 THR 7 304    -146.519 -99.873 636.968  1.00  8.48           H
ATOM   4901 2HG2 THR 7 304    -147.161-101.189 637.980  1.00  8.48           H
ATOM   4902 3HG2 THR 7 304    -147.824-100.914 636.351  1.00  8.48           H
ATOM   4903  HN  THR 7 304    -143.943-103.084 635.623  1.00  8.48           H
ATOM   4904  N   ILE 7 305    -144.740-103.792 638.611  1.00  8.48           N
ATOM   4905  CA  ILE 7 305    -144.825-104.508 639.873  1.00  8.48           C
ATOM   4906  C   ILE 7 305    -143.651-104.100 640.765  1.00  8.48           C
ATOM   4907  O   ILE 7 305    -143.810-103.947 641.975  1.00  8.48           O
ATOM   4908  HA  ILE 7 305    -145.751-104.203 640.360  1.00  8.48           H
ATOM   4909  HB  ILE 7 305    -144.121-106.299 638.940  1.00  8.48           H
ATOM   4910  CB  ILE 7 305    -144.917-106.015 639.629  1.00  8.48           C
ATOM   4911  CG1 ILE 7 305    -146.244-106.383 638.962  1.00  8.48           C
ATOM   4912 1HG1 ILE 7 305    -147.054-106.304 639.687  1.00  8.48           H
ATOM   4913 2HG1 ILE 7 305    -146.462-105.674 638.162  1.00  8.48           H
ATOM   4914  CG2 ILE 7 305    -144.692-106.796 640.925  1.00  8.48           C
ATOM   4915 1HG2 ILE 7 305    -143.702-106.565 641.321  1.00  8.48           H
ATOM   4916 2HG2 ILE 7 305    -145.450-106.513 641.656  1.00  8.48           H
ATOM   4917 3HG2 ILE 7 305    -144.763-107.864 640.723  1.00  8.48           H
ATOM   4918  CD1 ILE 7 305    -146.197-107.803 638.394  1.00  8.48           C
ATOM   4919 1HD1 ILE 7 305    -145.402-107.871 637.651  1.00  8.48           H
ATOM   4920 2HD1 ILE 7 305    -146.004-108.510 639.200  1.00  8.48           H
ATOM   4921 3HD1 ILE 7 305    -147.153-108.038 637.925  1.00  8.48           H
ATOM   4922  HN  ILE 7 305    -144.687-104.373 637.798  1.00  8.48           H
ATOM   4923  N   ALA 7 306    -142.498-103.935 640.133  1.00  8.48           N
ATOM   4924  CA  ALA 7 306    -141.285-103.606 640.862  1.00  8.48           C
ATOM   4925  C   ALA 7 306    -141.435-102.221 641.495  1.00  8.48           C
ATOM   4926  O   ALA 7 306    -140.824-101.934 642.522  1.00  8.48           O
ATOM   4927  HA  ALA 7 306    -141.162-104.346 641.653  1.00  8.48           H
ATOM   4928  CB  ALA 7 306    -140.083-103.688 639.918  1.00  8.48           C
ATOM   4929 1HB  ALA 7 306    -140.004-104.700 639.519  1.00  8.48           H
ATOM   4930 2HB  ALA 7 306    -140.217-102.983 639.098  1.00  8.48           H
ATOM   4931 3HB  ALA 7 306    -139.174-103.441 640.466  1.00  8.48           H
ATOM   4932  HN  ALA 7 306    -142.385-104.023 639.143  1.00  8.48           H
ATOM   4933  N   PHE 7 307    -142.253-101.398 640.854  1.00  8.48           N
ATOM   4934  CA  PHE 7 307    -142.451-100.033 641.311  1.00  8.48           C
ATOM   4935  C   PHE 7 307    -143.279-100.001 642.597  1.00  8.48           C
ATOM   4936  O   PHE 7 307    -143.067 -99.144 643.454  1.00  8.48           O
ATOM   4937  HA  PHE 7 307    -141.465 -99.611 641.504  1.00  8.48           H
ATOM   4938  CB  PHE 7 307    -143.216 -99.299 640.208  1.00  8.48           C
ATOM   4939 1HB  PHE 7 307    -144.112 -99.868 639.960  1.00  8.48           H
ATOM   4940 2HB  PHE 7 307    -143.547 -98.333 640.590  1.00  8.48           H
ATOM   4941  CG  PHE 7 307    -142.403 -99.073 638.931  1.00  8.48           C
ATOM   4942  HD1 PHE 7 307    -140.655 -99.991 639.721  1.00  8.48           H
ATOM   4943  CD1 PHE 7 307    -141.111 -99.493 638.865  1.00  8.48           C
ATOM   4944  HD2 PHE 7 307    -144.007 -98.116 637.917  1.00  8.48           H
ATOM   4945  CD2 PHE 7 307    -142.972 -98.452 637.864  1.00  8.48           C
ATOM   4946  CE1 PHE 7 307    -140.356 -99.284 637.681  1.00  8.48           C
ATOM   4947  HE1 PHE 7 307    -139.321 -99.620 637.627  1.00  8.48           H
ATOM   4948  CE2 PHE 7 307    -142.217 -98.243 636.679  1.00  8.48           C
ATOM   4949  HE2 PHE 7 307    -142.673 -97.745 635.823  1.00  8.48           H
ATOM   4950  CZ  PHE 7 307    -140.925 -98.663 636.613  1.00  8.48           C
ATOM   4951  HZ  PHE 7 307    -140.346 -98.502 635.703  1.00  8.48           H
ATOM   4952  HN  PHE 7 307    -142.774-101.651 640.038  1.00  8.48           H
ATOM   4953  N   PHE 7 308    -144.205-100.944 642.692  1.00  8.48           N
ATOM   4954  CA  PHE 7 308    -145.074-101.026 643.853  1.00  8.48           C
ATOM   4955  C   PHE 7 308    -144.264-101.275 645.127  1.00  8.48           C
ATOM   4956  O   PHE 7 308    -144.738-101.008 646.230  1.00  8.48           O
ATOM   4957  HA  PHE 7 308    -145.594-100.072 643.936  1.00  8.48           H
ATOM   4958  CB  PHE 7 308    -146.017-102.209 643.623  1.00  8.48           C
ATOM   4959 1HB  PHE 7 308    -145.479-102.991 643.088  1.00  8.48           H
ATOM   4960 2HB  PHE 7 308    -146.305-102.624 644.589  1.00  8.48           H
ATOM   4961  CG  PHE 7 308    -147.282-101.852 642.841  1.00  8.48           C
ATOM   4962  HD1 PHE 7 308    -148.301-101.119 644.557  1.00  8.48           H
ATOM   4963  CD1 PHE 7 308    -148.348-101.305 643.484  1.00  8.48           C
ATOM   4964  HD2 PHE 7 308    -146.487-102.523 640.986  1.00  8.48           H
ATOM   4965  CD2 PHE 7 308    -147.341-102.084 641.502  1.00  8.48           C
ATOM   4966  CE1 PHE 7 308    -149.523-100.974 642.757  1.00  8.48           C
ATOM   4967  HE1 PHE 7 308    -150.377-100.535 643.272  1.00  8.48           H
ATOM   4968  CE2 PHE 7 308    -148.516-101.753 640.775  1.00  8.48           C
ATOM   4969  HE2 PHE 7 308    -148.563-101.939 639.702  1.00  8.48           H
ATOM   4970  CZ  PHE 7 308    -149.582-101.205 641.418  1.00  8.48           C
ATOM   4971  HZ  PHE 7 308    -150.483-100.952 640.860  1.00  8.48           H
ATOM   4972  HN  PHE 7 308    -144.365-101.642 641.994  1.00  8.48           H
ATOM   4973  N   HIS 7 309    -143.056-101.782 644.933  1.00  8.48           N
ATOM   4974  CA  HIS 7 309    -142.161-102.035 646.049  1.00  8.48           C
ATOM   4975  C   HIS 7 309    -141.961-100.745 646.848  1.00  8.48           C
ATOM   4976  O   HIS 7 309    -141.897-100.775 648.076  1.00  8.48           O
ATOM   4977  HA  HIS 7 309    -142.653-102.772 646.684  1.00  8.48           H
ATOM   4978  CB  HIS 7 309    -140.844-102.642 645.564  1.00  8.48           C
ATOM   4979 1HB  HIS 7 309    -141.050-103.603 645.093  1.00  8.48           H
ATOM   4980 2HB  HIS 7 309    -140.418-101.996 644.796  1.00  8.48           H
ATOM   4981  CG  HIS 7 309    -139.820-102.843 646.656  1.00  8.48           C
ATOM   4982  HD1 HIS 7 309    -138.679-101.058 646.446  1.00  8.48           H
ATOM   4983  ND1 HIS 7 309    -138.823-101.923 646.927  1.00  8.48           N
ATOM   4984  CD2 HIS 7 309    -139.651-103.866 647.542  1.00  8.48           C
ATOM   4985  HD2 HIS 7 309    -140.269-104.762 647.606  1.00  8.48           H
ATOM   4986  CE1 HIS 7 309    -138.092-102.382 647.932  1.00  8.48           C
ATOM   4987  HE1 HIS 7 309    -137.231-101.885 648.378  1.00  8.48           H
ATOM   4988  NE2 HIS 7 309    -138.607-103.587 648.311  1.00  8.48           N
ATOM   4989  HN  HIS 7 309    -142.687-102.020 644.034  1.00  8.48           H
ATOM   4990  N   SER 7 310    -141.867 -99.644 646.118  1.00  8.48           N
ATOM   4991  CA  SER 7 310    -141.518 -98.371 646.726  1.00  8.48           C
ATOM   4992  C   SER 7 310    -142.643 -97.908 647.654  1.00  8.48           C
ATOM   4993  O   SER 7 310    -142.410 -97.132 648.579  1.00  8.48           O
ATOM   4994  HA  SER 7 310    -140.608 -98.562 647.295  1.00  8.48           H
ATOM   4995  CB  SER 7 310    -141.238 -97.310 645.660  1.00  8.48           C
ATOM   4996 1HB  SER 7 310    -142.111 -97.204 645.016  1.00  8.48           H
ATOM   4997 2HB  SER 7 310    -141.079 -96.345 646.142  1.00  8.48           H
ATOM   4998  HG  SER 7 310    -139.266 -97.541 645.409  1.00  8.48           H
ATOM   4999  OG  SER 7 310    -140.100 -97.637 644.866  1.00  8.48           O
[truncated: 233,845 more chars]
