# Supplementary material for: Noncanonical roles of chemokine regions in CCR9 activation revealed by structural modeling and mutational mapping
Source: Nat Commun. 2025 Aug 18;16:7695. doi: 10.1038/s41467-025-62321-9 (PMC12361432; doi:10.1038/s41467-025-62321-9)
Supplement: Supplementary file 3 — Supplementary Data 1 [file 41467_2025_62321_MOESM3_ESM.zip › SuppData1_3D_models/Fig4_CCR9_CCL25/Fig4HIJ_CCR9_CCL25_rnk17.pdb]

HEADER                                                        CCR9_CCL25_RNK17
EXPDTA    THEORETICAL MODEL
REMARK   3                                                              
REMARK   3 REFINEMENT OR HYDROGEN PLACEMENT:                            
REMARK   3   PROGRAM 1                  ICM 3.9                     
REMARK   3   AUTHORS 1      R.ABAGYAN, M.TOTROV                         
SEQRES   1 9  369  MET THR PRO THR ASP PHE THR SER PRO ILE PRO ASN MET 
SEQRES   2 9  369  ALA ASP ASP TYR GLY SER GLU SER THR SER SER MET GLU 
SEQRES   3 9  369  ASP TYR VAL ASN PHE ASN PHE THR ASP PHE TYR CYS GLU 
SEQRES   4 9  369  LYS ASN ASN VAL ARG GLN PHE ALA SER HIS PHE LEU PRO 
SEQRES   5 9  369  PRO LEU TYR TRP LEU VAL PHE ILE VAL GLY ALA LEU GLY 
SEQRES   6 9  369  ASN SER LEU VAL ILE LEU VAL TYR TRP TYR CYS THR ARG 
SEQRES   7 9  369  VAL LYS THR MET THR ASP MET PHE LEU LEU ASN LEU ALA 
SEQRES   8 9  369  ILE ALA ASP LEU LEU PHE LEU VAL THR LEU PRO PHE TRP 
SEQRES   9 9  369  ALA ILE ALA ALA ALA ASP GLN TRP LYS PHE GLN THR PHE 
SEQRES  10 9  369  MET CYS LYS VAL VAL ASN SER MET TYR LYS MET ASN PHE 
SEQRES  11 9  369  TYR SER CYS VAL LEU LEU ILE MET CYS ILE SER VAL ASP 
SEQRES  12 9  369  ARG TYR ILE ALA ILE ALA GLN ALA MET ARG ALA HIS THR 
SEQRES  13 9  369  TRP ARG GLU LYS ARG LEU LEU TYR SER LYS MET VAL CYS 
SEQRES  14 9  369  PHE THR ILE TRP VAL LEU ALA ALA ALA LEU CYS ILE PRO 
SEQRES  15 9  369  GLU ILE LEU TYR SER GLN ILE LYS GLU GLU SER GLY ILE 
SEQRES  16 9  369  ALA ILE CYS THR MET VAL TYR PRO SER ASP GLU SER THR 
SEQRES  17 9  369  LYS LEU LYS SER ALA VAL LEU THR LEU LYS VAL ILE LEU 
SEQRES  18 9  369  GLY PHE PHE LEU PRO PHE VAL VAL MET ALA CYS CYS TYR 
SEQRES  19 9  369  THR ILE ILE ILE HIS THR LEU ILE GLN ALA LYS LYS SER 
SEQRES  20 9  369  SER LYS HIS LYS ALA LEU LYS VAL THR ILE THR VAL LEU 
SEQRES  21 9  369  THR VAL PHE VAL LEU SER GLN PHE PRO TYR ASN CYS ILE 
SEQRES  22 9  369  LEU LEU VAL GLN THR ILE ASP ALA TYR ALA MET PHE ILE 
SEQRES  23 9  369  SER ASN CYS ALA VAL SER THR ASN ILE ASP ILE CYS PHE 
SEQRES  24 9  369  GLN VAL THR GLN THR ILE ALA PHE PHE HIS SER CYS LEU 
SEQRES  25 9  369  ASN PRO VAL LEU TYR VAL PHE VAL GLY GLU ARG PHE ARG 
SEQRES  26 9  369  ARG ASP LEU VAL LYS THR LEU LYS ASN LEU GLY CYS ILE 
SEQRES  27 9  369  SER GLN ALA GLN TRP VAL SER PHE THR ARG ARG GLU GLY 
SEQRES  28 9  369  SER LEU LYS LEU SER SER MET LEU LEU GLU THR THR SER 
SEQRES  29 9  369  GLY ALA LEU SER LEU                                 
SEQRES   1 A  127  PCA GLY VAL PHE GLU ASP CYS CYS LEU ALA TYR HIS TYR 
SEQRES   2 A  127  PRO ILE GLY TRP ALA VAL LEU ARG ARG ALA TRP THR TYR 
SEQRES   3 A  127  ARG ILE GLN GLU VAL SER GLY SER CYS ASN LEU PRO ALA 
SEQRES   4 A  127  ALA ILE PHE TYR LEU PRO LYS ARG HIS ARG LYS VAL CYS 
SEQRES   5 A  127  GLY ASN PRO LYS SER ARG GLU VAL GLN ARG ALA MET LYS 
SEQRES   6 A  127  LEU LEU ASP ALA ARG ASN LYS VAL PHE ALA LYS LEU HIS 
SEQRES   7 A  127  HIS ASN THR GLN THR PHE GLN ALA GLY PRO HIS ALA VAL 
SEQRES   8 A  127  LYS LYS LEU SER SER GLY ASN SER LYS LEU SER SER SER 
SEQRES   9 A  127  LYS PHE SER ASN PRO ILE SER SER SER LYS ARG ASN VAL 
SEQRES  10 A  127  SER LEU LEU ILE SER ALA ASN SER GLY LEU             
HELIX    1  HA ASP 9   15  TYR 9   17  1
HELIX    2  HB GLU 9   20  ASN 9   30  1
HELIX    3  HC ASN 9   41  SER 9   48  1
HELIX    4  HD PHE 9   50  CYS 9   76  1
HELIX    5  HE MET 9   82  LEU 9   98  1
HELIX    6  HF VAL 9   99  THR 9  100  1
HELIX    7  HG LEU 9  101  ALA 9  109  1
HELIX    8  HH THR 9  116  SER 9  141  1
HELIX    9  HI ASP 9  143  ALA 9  149  1
HELIX   10  HJ ALA 9  151  ARG 9  153  1
HELIX   11  HK HIS 9  155  THR 9  156  1
HELIX   12  HL ARG 9  158  ALA 9  178  1
HELIX   13  HM LEU 9  179  CYS 9  180  1
HELIX   14  HN ILE 9  181  TYR 9  186  1
HELIX   15  HO VAL 9  201  VAL 9  201  9
HELIX   16  HP SER 9  207  VAL 9  219  1
HELIX   17  HQ ILE 9  220  PHE 9  224  1
HELIX   18  HR LEU 9  225  GLN 9  243  1
HELIX   19  HS SER 9  247  SER 9  248  1
HELIX   20  HT LYS 9  249  SER 9  266  1
HELIX   21  HU PHE 9  268  THR 9  278  1
HELIX   22  HV ASP 9  280  ALA 9  283  1
HELIX   23  HW CYS 9  289  ASN 9  294  1
HELIX   24  HX ASP 9  296  PHE 9  307  1
HELIX   25  HY PHE 9  308  PHE 9  308  5
HELIX    0  H@ HIS 9  309  VAL 9  320  1
HELIX    1  HA GLU 9  322  ASN 9  334  1
HELIX    2  HB GLN 9  340  ALA 9  366  1
HELIX    3  HC LEU 9  367  SER 9  368  1
HELIX    4  HD TRP A   17  LEU A   20  1
HELIX    5  HE ARG A   21  ARG A   22  1
HELIX    6  HF SER A   32  SER A   32  9
HELIX    7  HG LYS A   46  HIS A   48  1
HELIX    8  HH ARG A   58  GLN A   85  1
SHEET    1  SA 1 TYR 9  37  CYS 9  38  0
SHEET    2  SB 1 SER 9 187  GLU 9 192  0
SHEET    3  SC 1 ILE 9 195  MET 9 200  0
SHEET    4  SD 1 CYS A   7  CYS A   8  0
SHEET    5  SE 1 THR A  25  GLN A  29  0
SHEET    6  SF 1 ALA A  39  LEU A  44  0
SHEET    7  SG 1 ARG A  49  GLY A  53  0
SSBOND   1 CYS 9   38    CYS 9  289 
SSBOND   2 CYS 9  119    CYS 9  198 
SSBOND   3 CYS A    7    CYS A   35 
SSBOND   4 CYS A    8    CYS A   52 
ATOM      1  N   MET 9   1    -133.165 -63.408 568.596  1.00  9.70           N
ATOM      2  CA  MET 9   1    -132.877 -64.171 569.799  1.00  9.70           C
ATOM      3  C   MET 9   1    -133.753 -65.423 569.876  1.00  9.70           C
ATOM      4  O   MET 9   1    -134.930 -65.341 570.225  1.00  9.70           O
ATOM      5  HA  MET 9   1    -131.828 -64.458 569.721  1.00  9.70           H
ATOM      6  CB  MET 9   1    -133.125 -63.297 571.030  1.00  9.70           C
ATOM      7 1HB  MET 9   1    -134.098 -62.812 570.946  1.00  9.70           H
ATOM      8 2HB  MET 9   1    -133.156 -63.921 571.923  1.00  9.70           H
ATOM      9  CG  MET 9   1    -132.032 -62.237 571.179  1.00  9.70           C
ATOM     10 1HG  MET 9   1    -131.084 -62.713 571.431  1.00  9.70           H
ATOM     11 2HG  MET 9   1    -131.886 -61.717 570.232  1.00  9.70           H
ATOM     12  SD  MET 9   1    -132.484 -61.070 572.452  1.00  9.70           S
ATOM     13  CE  MET 9   1    -130.954 -60.161 572.595  1.00  9.70           C
ATOM     14 1HE  MET 9   1    -130.153 -60.841 572.882  1.00  9.70           H
ATOM     15 2HE  MET 9   1    -130.714 -59.700 571.637  1.00  9.70           H
ATOM     16 3HE  MET 9   1    -131.062 -59.385 573.354  1.00  9.70           H
ATOM     17  HN  MET 9   1    -133.854 -63.811 567.994  1.00  9.70           H
ATOM     18  N   THR 9   2    -133.146 -66.553 569.544  1.00  9.70           N
ATOM     19  CA  THR 9   2    -133.845 -67.825 569.608  1.00  9.70           C
ATOM     20  C   THR 9   2    -134.008 -68.272 571.062  1.00  9.70           C
ATOM     21  O   THR 9   2    -133.065 -68.194 571.849  1.00  9.70           O
ATOM     22  HA  THR 9   2    -134.847 -67.687 569.202  1.00  9.70           H
ATOM     23  HB  THR 9   2    -133.348 -69.853 569.008  1.00  9.70           H
ATOM     24  CB  THR 9   2    -133.078 -68.830 568.746  1.00  9.70           C
ATOM     25  OG1 THR 9   2    -131.710 -68.484 568.944  1.00  9.70           O
ATOM     26  HG1 THR 9   2    -131.419 -68.753 569.863  1.00  9.70           H
ATOM     27  CG2 THR 9   2    -133.305 -68.610 567.249  1.00  9.70           C
ATOM     28 1HG2 THR 9   2    -132.972 -67.609 566.974  1.00  9.70           H
ATOM     29 2HG2 THR 9   2    -134.366 -68.714 567.023  1.00  9.70           H
ATOM     30 3HG2 THR 9   2    -132.738 -69.349 566.683  1.00  9.70           H
ATOM     31  HN  THR 9   2    -132.196 -66.608 569.237  1.00  9.70           H
ATOM     32  N   PRO 9   3    -135.201 -68.746 571.445  1.00  9.70           N
ATOM     33  CA  PRO 9   3    -135.394 -69.313 572.782  1.00  9.70           C
ATOM     34  C   PRO 9   3    -134.657 -70.630 572.962  1.00  9.70           C
ATOM     35  O   PRO 9   3    -134.915 -71.594 572.243  1.00  9.70           O
ATOM     36  HA  PRO 9   3    -134.976 -68.648 573.537  1.00  9.70           H
ATOM     37  CB  PRO 9   3    -136.910 -69.493 572.884  1.00  9.70           C
ATOM     38 1HB  PRO 9   3    -137.172 -70.357 573.495  1.00  9.70           H
ATOM     39 2HB  PRO 9   3    -137.387 -68.625 573.339  1.00  9.70           H
ATOM     40  CG  PRO 9   3    -137.343 -69.675 571.457  1.00  9.70           C
ATOM     41 1HG  PRO 9   3    -137.246 -70.715 571.145  1.00  9.70           H
ATOM     42 2HG  PRO 9   3    -138.390 -69.400 571.325  1.00  9.70           H
ATOM     43  CD  PRO 9   3    -136.444 -68.782 570.653  1.00  9.70           C
ATOM     44 1HD  PRO 9   3    -136.272 -69.181 569.653  1.00  9.70           H
ATOM     45 2HD  PRO 9   3    -136.871 -67.787 570.531  1.00  9.70           H
ATOM     46  N   THR 9   4    -133.749 -70.636 573.928  1.00  9.70           N
ATOM     47  CA  THR 9   4    -133.025 -71.849 574.266  1.00  9.70           C
ATOM     48  C   THR 9   4    -133.952 -72.846 574.965  1.00  9.70           C
ATOM     49  O   THR 9   4    -134.128 -72.788 576.181  1.00  9.70           O
ATOM     50  HA  THR 9   4    -132.689 -72.319 573.342  1.00  9.70           H
ATOM     51  HB  THR 9   4    -131.620 -72.195 575.887  1.00  9.70           H
ATOM     52  CB  THR 9   4    -131.810 -71.455 575.109  1.00  9.70           C
ATOM     53  OG1 THR 9   4    -132.119 -70.143 575.571  1.00  9.70           O
ATOM     54  HG1 THR 9   4    -132.707 -70.194 576.379  1.00  9.70           H
ATOM     55  CG2 THR 9   4    -130.549 -71.266 574.265  1.00  9.70           C
ATOM     56 1HG2 THR 9   4    -130.718 -70.478 573.531  1.00  9.70           H
ATOM     57 2HG2 THR 9   4    -130.312 -72.197 573.751  1.00  9.70           H
ATOM     58 3HG2 THR 9   4    -129.717 -70.987 574.912  1.00  9.70           H
ATOM     59  HN  THR 9   4    -133.507 -69.833 574.473  1.00  9.70           H
ATOM     60  N   ASP 9   5    -134.520 -73.737 574.166  1.00  9.70           N
ATOM     61  CA  ASP 9   5    -135.306 -74.833 574.707  1.00  9.70           C
ATOM     62  C   ASP 9   5    -134.438 -75.655 575.662  1.00  9.70           C
ATOM     63  O   ASP 9   5    -133.646 -76.488 575.225  1.00  9.70           O
ATOM     64  HA  ASP 9   5    -136.148 -74.360 575.212  1.00  9.70           H
ATOM     65  CB  ASP 9   5    -135.795 -75.762 573.593  1.00  9.70           C
ATOM     66 1HB  ASP 9   5    -135.046 -75.813 572.803  1.00  9.70           H
ATOM     67 2HB  ASP 9   5    -135.914 -76.773 573.984  1.00  9.70           H
ATOM     68  CG  ASP 9   5    -137.124 -75.273 573.014  1.00  9.70           C
ATOM     69  OD1 ASP 9   5    -137.912 -74.707 573.802  1.00  9.70           O
ATOM     70  OD2 ASP 9   5    -137.321 -75.476 571.797  1.00  9.70           O
ATOM     71  HN  ASP 9   5    -134.450 -73.719 573.169  1.00  9.70           H
ATOM     72  N   PHE 9   6    -134.618 -75.393 576.948  1.00  9.70           N
ATOM     73  CA  PHE 9   6    -134.014 -76.227 577.973  1.00  9.70           C
ATOM     74  C   PHE 9   6    -134.700 -77.593 578.043  1.00  9.70           C
ATOM     75  O   PHE 9   6    -135.192 -77.992 579.097  1.00  9.70           O
ATOM     76  HA  PHE 9   6    -132.966 -76.361 577.706  1.00  9.70           H
ATOM     77  CB  PHE 9   6    -134.207 -75.504 579.308  1.00  9.70           C
ATOM     78 1HB  PHE 9   6    -135.223 -75.112 579.354  1.00  9.70           H
ATOM     79 2HB  PHE 9   6    -134.108 -76.227 580.118  1.00  9.70           H
ATOM     80  CG  PHE 9   6    -133.222 -74.358 579.544  1.00  9.70           C
ATOM     81  HD1 PHE 9   6    -131.752 -75.621 580.417  1.00  9.70           H
ATOM     82  CD1 PHE 9   6    -132.016 -74.605 580.122  1.00  9.70           C
ATOM     83  HD2 PHE 9   6    -134.518 -72.892 578.711  1.00  9.70           H
ATOM     84  CD2 PHE 9   6    -133.552 -73.091 579.175  1.00  9.70           C
ATOM     85  CE1 PHE 9   6    -131.101 -73.541 580.340  1.00  9.70           C
ATOM     86  HE1 PHE 9   6    -130.135 -73.740 580.804  1.00  9.70           H
ATOM     87  CE2 PHE 9   6    -132.637 -72.027 579.393  1.00  9.70           C
ATOM     88  HE2 PHE 9   6    -132.901 -71.012 579.097  1.00  9.70           H
ATOM     89  CZ  PHE 9   6    -131.431 -72.275 579.971  1.00  9.70           C
ATOM     90  HZ  PHE 9   6    -130.729 -71.458 580.139  1.00  9.70           H
ATOM     91  HN  PHE 9   6    -135.163 -74.628 577.292  1.00  9.70           H
ATOM     92  N   THR 9   7    -134.710 -78.272 576.905  1.00  9.70           N
ATOM     93  CA  THR 9   7    -135.027 -79.690 576.883  1.00  9.70           C
ATOM     94  C   THR 9   7    -133.943 -80.490 577.608  1.00  9.70           C
ATOM     95  O   THR 9   7    -133.121 -81.148 576.971  1.00  9.70           O
ATOM     96  HA  THR 9   7    -135.957 -79.843 577.431  1.00  9.70           H
ATOM     97  HB  THR 9   7    -134.262 -80.157 574.904  1.00  9.70           H
ATOM     98  CB  THR 9   7    -135.219 -80.109 575.425  1.00  9.70           C
ATOM     99  OG1 THR 9   7    -136.152 -79.162 574.911  1.00  9.70           O
ATOM    100  HG1 THR 9   7    -136.127 -79.166 573.911  1.00  9.70           H
ATOM    101  CG2 THR 9   7    -135.940 -81.452 575.291  1.00  9.70           C
ATOM    102 1HG2 THR 9   7    -136.924 -81.384 575.753  1.00  9.70           H
ATOM    103 2HG2 THR 9   7    -135.358 -82.228 575.790  1.00  9.70           H
ATOM    104 3HG2 THR 9   7    -136.050 -81.703 574.236  1.00  9.70           H
ATOM    105  HN  THR 9   7    -134.507 -77.871 576.012  1.00  9.70           H
ATOM    106  N   SER 9   8    -133.975 -80.408 578.930  1.00  9.70           N
ATOM    107  CA  SER 9   8    -133.021 -81.136 579.749  1.00  9.70           C
ATOM    108  C   SER 9   8    -133.046 -82.622 579.385  1.00  9.70           C
ATOM    109  O   SER 9   8    -134.063 -83.291 579.562  1.00  9.70           O
ATOM    110  HA  SER 9   8    -132.049 -80.701 579.516  1.00  9.70           H
ATOM    111  CB  SER 9   8    -133.318 -80.950 581.238  1.00  9.70           C
ATOM    112 1HB  SER 9   8    -132.530 -81.420 581.827  1.00  9.70           H
ATOM    113 2HB  SER 9   8    -133.306 -79.887 581.480  1.00  9.70           H
ATOM    114  HG  SER 9   8    -134.601 -82.479 581.382  1.00  9.70           H
ATOM    115  OG  SER 9   8    -134.579 -81.504 581.605  1.00  9.70           O
ATOM    116  HN  SER 9   8    -134.636 -79.857 579.440  1.00  9.70           H
ATOM    117  N   PRO 9   9    -131.933 -83.163 578.872  1.00  9.70           N
ATOM    118  CA  PRO 9   9    -131.889 -84.575 578.486  1.00  9.70           C
ATOM    119  C   PRO 9   9    -131.954 -85.504 579.687  1.00  9.70           C
ATOM    120  O   PRO 9   9    -130.924 -85.858 580.260  1.00  9.70           O
ATOM    121  HA  PRO 9   9    -132.762 -84.828 577.884  1.00  9.70           H
ATOM    122  CB  PRO 9   9    -130.560 -84.706 577.739  1.00  9.70           C
ATOM    123 1HB  PRO 9   9    -130.116 -85.691 577.879  1.00  9.70           H
ATOM    124 2HB  PRO 9   9    -130.687 -84.564 576.666  1.00  9.70           H
ATOM    125  CG  PRO 9   9    -129.707 -83.625 578.340  1.00  9.70           C
ATOM    126 1HG  PRO 9   9    -129.221 -83.969 579.254  1.00  9.70           H
ATOM    127 2HG  PRO 9   9    -128.916 -83.321 577.655  1.00  9.70           H
ATOM    128  CD  PRO 9   9    -130.646 -82.489 578.621  1.00  9.70           C
ATOM    129 1HD  PRO 9   9    -130.323 -81.905 579.483  1.00  9.70           H
ATOM    130 2HD  PRO 9   9    -130.710 -81.803 577.776  1.00  9.70           H
ATOM    131  N   ILE 9  10    -133.175 -85.879 580.040  1.00  9.70           N
ATOM    132  CA  ILE 9  10    -133.384 -87.011 580.926  1.00  9.70           C
ATOM    133  C   ILE 9  10    -132.755 -88.261 580.307  1.00  9.70           C
ATOM    134  O   ILE 9  10    -133.193 -88.725 579.255  1.00  9.70           O
ATOM    135  HA  ILE 9  10    -132.869 -86.793 581.862  1.00  9.70           H
ATOM    136  HB  ILE 9  10    -135.408 -87.345 580.321  1.00  9.70           H
ATOM    137  CB  ILE 9  10    -134.870 -87.169 581.253  1.00  9.70           C
ATOM    138  CG1 ILE 9  10    -135.436 -85.886 581.865  1.00  9.70           C
ATOM    139 1HG1 ILE 9  10    -134.949 -85.690 582.821  1.00  9.70           H
ATOM    140 2HG1 ILE 9  10    -135.214 -85.040 581.215  1.00  9.70           H
ATOM    141  CG2 ILE 9  10    -135.109 -88.385 582.149  1.00  9.70           C
ATOM    142 1HG2 ILE 9  10    -134.766 -89.285 581.639  1.00  9.70           H
ATOM    143 2HG2 ILE 9  10    -134.557 -88.264 583.081  1.00  9.70           H
ATOM    144 3HG2 ILE 9  10    -136.173 -88.474 582.366  1.00  9.70           H
ATOM    145  CD1 ILE 9  10    -136.948 -85.996 582.070  1.00  9.70           C
ATOM    146 1HD1 ILE 9  10    -137.433 -86.168 581.109  1.00  9.70           H
ATOM    147 2HD1 ILE 9  10    -137.164 -86.828 582.740  1.00  9.70           H
ATOM    148 3HD1 ILE 9  10    -137.324 -85.071 582.507  1.00  9.70           H
ATOM    149  HN  ILE 9  10    -134.011 -85.424 579.731  1.00  9.70           H
ATOM    150  N   PRO 9  11    -131.720 -88.826 580.944  1.00  9.70           N
ATOM    151  CA  PRO 9  11    -130.951 -89.907 580.322  1.00  9.70           C
ATOM    152  C   PRO 9  11    -131.756 -91.191 580.199  1.00  9.70           C
ATOM    153  O   PRO 9  11    -132.356 -91.647 581.171  1.00  9.70           O
ATOM    154  HA  PRO 9  11    -130.684 -89.640 579.300  1.00  9.70           H
ATOM    155  CB  PRO 9  11    -129.749 -90.078 581.254  1.00  9.70           C
ATOM    156 1HB  PRO 9  11    -129.413 -91.114 581.289  1.00  9.70           H
ATOM    157 2HB  PRO 9  11    -128.899 -89.479 580.926  1.00  9.70           H
ATOM    158  CG  PRO 9  11    -130.265 -89.620 582.588  1.00  9.70           C
ATOM    159 1HG  PRO 9  11    -130.778 -90.427 583.110  1.00  9.70           H
ATOM    160 2HG  PRO 9  11    -129.450 -89.290 583.233  1.00  9.70           H
ATOM    161  CD  PRO 9  11    -131.204 -88.490 582.283  1.00  9.70           C
ATOM    162 1HD  PRO 9  11    -132.006 -88.425 583.018  1.00  9.70           H
ATOM    163 2HD  PRO 9  11    -130.690 -87.528 582.285  1.00  9.70           H
ATOM    164  N   ASN 9  12    -131.747 -91.744 578.996  1.00  9.70           N
ATOM    165  CA  ASN 9  12    -132.439 -92.996 578.742  1.00  9.70           C
ATOM    166  C   ASN 9  12    -131.788 -94.109 579.566  1.00  9.70           C
ATOM    167  O   ASN 9  12    -130.972 -94.872 579.051  1.00  9.70           O
ATOM    168  HA  ASN 9  12    -133.474 -92.815 579.031  1.00  9.70           H
ATOM    169  CB  ASN 9  12    -132.349 -93.387 577.266  1.00  9.70           C
ATOM    170 1HB  ASN 9  12    -131.379 -93.090 576.866  1.00  9.70           H
ATOM    171 2HB  ASN 9  12    -132.415 -94.470 577.167  1.00  9.70           H
ATOM    172  CG  ASN 9  12    -133.465 -92.726 576.455  1.00  9.70           C
ATOM    173  OD1 ASN 9  12    -134.364 -92.095 576.986  1.00  9.70           O
ATOM    174  ND2 ASN 9  12    -133.358 -92.904 575.141  1.00  9.70           N
ATOM    175 1HD2 ASN 9  12    -132.594 -93.432 574.769  1.00  9.70           H
ATOM    176 2HD2 ASN 9  12    -134.040 -92.510 574.525  1.00  9.70           H
ATOM    177  HN  ASN 9  12    -131.279 -91.352 578.203  1.00  9.70           H
ATOM    178  N   MET 9  13    -132.173 -94.167 580.832  1.00  9.70           N
ATOM    179  CA  MET 9  13    -131.745 -95.254 581.696  1.00  9.70           C
ATOM    180  C   MET 9  13    -132.441 -96.563 581.317  1.00  9.70           C
ATOM    181  O   MET 9  13    -132.112 -97.622 581.848  1.00  9.70           O
ATOM    182  HA  MET 9  13    -130.671 -95.348 581.539  1.00  9.70           H
ATOM    183  CB  MET 9  13    -132.067 -94.907 583.151  1.00  9.70           C
ATOM    184 1HB  MET 9  13    -132.016 -93.828 583.291  1.00  9.70           H
ATOM    185 2HB  MET 9  13    -133.088 -95.211 583.384  1.00  9.70           H
ATOM    186  CG  MET 9  13    -131.093 -95.598 584.108  1.00  9.70           C
ATOM    187 1HG  MET 9  13    -131.211 -96.679 584.042  1.00  9.70           H
ATOM    188 2HG  MET 9  13    -130.066 -95.371 583.821  1.00  9.70           H
ATOM    189  SD  MET 9  13    -131.392 -95.054 585.781  1.00  9.70           S
ATOM    190  CE  MET 9  13    -129.997 -95.804 586.605  1.00  9.70           C
ATOM    191 1HE  MET 9  13    -130.039 -96.886 586.477  1.00  9.70           H
ATOM    192 2HE  MET 9  13    -129.072 -95.422 586.174  1.00  9.70           H
ATOM    193 3HE  MET 9  13    -130.030 -95.563 587.667  1.00  9.70           H
ATOM    194  HN  MET 9  13    -132.766 -93.489 581.268  1.00  9.70           H
ATOM    195  N   ALA 9  14    -133.391 -96.446 580.401  1.00  9.70           N
ATOM    196  CA  ALA 9  14    -134.338 -97.523 580.163  1.00  9.70           C
ATOM    197  C   ALA 9  14    -133.585 -98.759 579.670  1.00  9.70           C
ATOM    198  O   ALA 9  14    -133.895 -99.880 580.070  1.00  9.70           O
ATOM    199  HA  ALA 9  14    -134.820 -97.756 581.113  1.00  9.70           H
ATOM    200  CB  ALA 9  14    -135.405 -97.055 579.171  1.00  9.70           C
ATOM    201 1HB  ALA 9  14    -135.930 -96.193 579.582  1.00  9.70           H
ATOM    202 2HB  ALA 9  14    -134.929 -96.777 578.231  1.00  9.70           H
ATOM    203 3HB  ALA 9  14    -136.115 -97.863 578.993  1.00  9.70           H
ATOM    204  HN  ALA 9  14    -133.519 -95.637 579.827  1.00  9.70           H
ATOM    205  N   ASP 9  15    -132.609 -98.514 578.808  1.00  9.70           N
ATOM    206  CA  ASP 9  15    -132.162 -99.532 577.873  1.00  9.70           C
ATOM    207  C   ASP 9  15    -131.544-100.696 578.651  1.00  9.70           C
ATOM    208  O   ASP 9  15    -131.789-101.859 578.333  1.00  9.70           O
ATOM    209  HA  ASP 9  15    -133.055 -99.827 577.322  1.00  9.70           H
ATOM    210  CB  ASP 9  15    -131.097 -98.980 576.924  1.00  9.70           C
ATOM    211 1HB  ASP 9  15    -130.238 -98.633 577.498  1.00  9.70           H
ATOM    212 2HB  ASP 9  15    -130.742 -99.774 576.268  1.00  9.70           H
ATOM    213  CG  ASP 9  15    -131.655 -97.828 576.085  1.00  9.70           C
ATOM    214  OD1 ASP 9  15    -132.862 -97.545 576.241  1.00  9.70           O
ATOM    215  OD2 ASP 9  15    -130.861 -97.257 575.306  1.00  9.70           O
ATOM    216  HN  ASP 9  15    -132.127 -97.640 578.743  1.00  9.70           H
ATOM    217  N   ASP 9  16    -130.755-100.343 579.655  1.00  9.70           N
ATOM    218  CA  ASP 9  16    -129.977-101.333 580.379  1.00  9.70           C
ATOM    219  C   ASP 9  16    -130.907-102.143 581.285  1.00  9.70           C
ATOM    220  O   ASP 9  16    -130.476-103.101 581.925  1.00  9.70           O
ATOM    221  HA  ASP 9  16    -129.506-101.946 579.611  1.00  9.70           H
ATOM    222  CB  ASP 9  16    -128.921-100.665 581.262  1.00  9.70           C
ATOM    223 1HB  ASP 9  16    -128.525 -99.783 580.759  1.00  9.70           H
ATOM    224 2HB  ASP 9  16    -129.380-100.324 582.190  1.00  9.70           H
ATOM    225  CG  ASP 9  16    -127.779-101.634 581.579  1.00  9.70           C
ATOM    226  OD1 ASP 9  16    -127.465-102.451 580.687  1.00  9.70           O
ATOM    227  OD2 ASP 9  16    -127.247-101.534 582.705  1.00  9.70           O
ATOM    228  HN  ASP 9  16    -130.643 -99.402 579.974  1.00  9.70           H
ATOM    229  N   TYR 9  17    -132.165-101.728 581.310  1.00  9.70           N
ATOM    230  CA  TYR 9  17    -133.188-102.482 582.016  1.00  9.70           C
ATOM    231  C   TYR 9  17    -133.591-103.730 581.228  1.00  9.70           C
ATOM    232  O   TYR 9  17    -134.277-104.605 581.754  1.00  9.70           O
ATOM    233  HA  TYR 9  17    -132.777-102.786 582.979  1.00  9.70           H
ATOM    234  CB  TYR 9  17    -134.397-101.551 582.126  1.00  9.70           C
ATOM    235 1HB  TYR 9  17    -134.541-101.044 581.172  1.00  9.70           H
ATOM    236 2HB  TYR 9  17    -135.289-102.150 582.307  1.00  9.70           H
ATOM    237  CG  TYR 9  17    -134.273-100.500 583.232  1.00  9.70           C
ATOM    238  HD1 TYR 9  17    -135.053-101.796 584.751  1.00  9.70           H
ATOM    239  CD1 TYR 9  17    -134.660-100.805 584.521  1.00  9.70           C
ATOM    240  HD2 TYR 9  17    -133.470 -99.005 581.921  1.00  9.70           H
ATOM    241  CD2 TYR 9  17    -133.776 -99.246 582.939  1.00  9.70           C
ATOM    242  CE1 TYR 9  17    -134.544 -99.816 585.561  1.00  9.70           C
ATOM    243  HE1 TYR 9  17    -134.846-100.045 586.583  1.00  9.70           H
ATOM    244  HE2 TYR 9  17    -133.268 -97.263 583.762  1.00  9.70           H
ATOM    245  CE2 TYR 9  17    -133.660 -98.257 583.979  1.00  9.70           C
ATOM    246  CZ  TYR 9  17    -134.050 -98.591 585.239  1.00  9.70           C
ATOM    247  OH  TYR 9  17    -133.940 -97.657 586.221  1.00  9.70           O
ATOM    248  HH  TYR 9  17    -133.626 -96.790 585.835  1.00  9.70           H
ATOM    249  HN  TYR 9  17    -132.489-100.896 580.860  1.00  9.70           H
ATOM    250  N   GLY 9  18    -133.147-103.773 579.980  1.00  9.70           N
ATOM    251  CA  GLY 9  18    -133.657-104.754 579.038  1.00  9.70           C
ATOM    252  C   GLY 9  18    -133.792-106.128 579.696  1.00  9.70           C
ATOM    253  O   GLY 9  18    -134.866-106.487 580.177  1.00  9.70           O
ATOM    254 1HA  GLY 9  18    -134.627-104.431 578.660  1.00  9.70           H
ATOM    255 2HA  GLY 9  18    -132.987-104.822 578.180  1.00  9.70           H
ATOM    256  HN  GLY 9  18    -132.453-103.154 579.612  1.00  9.70           H
ATOM    257  N   SER 9  19    -132.687-106.860 579.697  1.00  9.70           N
ATOM    258  CA  SER 9  19    -132.703-108.239 580.156  1.00  9.70           C
ATOM    259  C   SER 9  19    -132.617-108.283 581.683  1.00  9.70           C
ATOM    260  O   SER 9  19    -133.219-109.148 582.317  1.00  9.70           O
ATOM    261  HA  SER 9  19    -133.655-108.645 579.815  1.00  9.70           H
ATOM    262  CB  SER 9  19    -131.556-109.039 579.536  1.00  9.70           C
ATOM    263 1HB  SER 9  19    -131.494-110.015 580.017  1.00  9.70           H
ATOM    264 2HB  SER 9  19    -131.767-109.216 578.481  1.00  9.70           H
ATOM    265  HG  SER 9  19    -129.581-108.910 579.241  1.00  9.70           H
ATOM    266  OG  SER 9  19    -130.306-108.366 579.663  1.00  9.70           O
ATOM    267  HN  SER 9  19    -131.795-106.526 579.393  1.00  9.70           H
ATOM    268  N   GLU 9  20    -131.863-107.340 582.229  1.00  9.70           N
ATOM    269  CA  GLU 9  20    -131.612-107.318 583.660  1.00  9.70           C
ATOM    270  C   GLU 9  20    -132.906-107.024 584.421  1.00  9.70           C
ATOM    271  O   GLU 9  20    -133.005-107.303 585.615  1.00  9.70           O
ATOM    272  HA  GLU 9  20    -131.256-108.318 583.907  1.00  9.70           H
ATOM    273  CB  GLU 9  20    -130.526-106.298 584.010  1.00  9.70           C
ATOM    274 1HB  GLU 9  20    -129.717-106.359 583.283  1.00  9.70           H
ATOM    275 2HB  GLU 9  20    -130.966-105.304 584.083  1.00  9.70           H
ATOM    276  CG  GLU 9  20    -129.912-106.599 585.379  1.00  9.70           C
ATOM    277 1HG  GLU 9  20    -130.704-106.724 586.117  1.00  9.70           H
ATOM    278 2HG  GLU 9  20    -129.364-107.541 585.336  1.00  9.70           H
ATOM    279  CD  GLU 9  20    -128.972-105.475 585.817  1.00  9.70           C
ATOM    280  OE1 GLU 9  20    -129.372-104.726 586.735  1.00  9.70           O
ATOM    281  OE2 GLU 9  20    -127.874-105.390 585.225  1.00  9.70           O
ATOM    282  HN  GLU 9  20    -131.428-106.603 581.712  1.00  9.70           H
ATOM    283  N   SER 9  21    -133.866-106.464 583.699  1.00  9.70           N
ATOM    284  CA  SER 9  21    -135.154-106.140 584.289  1.00  9.70           C
ATOM    285  C   SER 9  21    -135.847-107.417 584.767  1.00  9.70           C
ATOM    286  O   SER 9  21    -136.458-107.434 585.834  1.00  9.70           O
ATOM    287  HA  SER 9  21    -134.929-105.488 585.133  1.00  9.70           H
ATOM    288  CB  SER 9  21    -136.043-105.394 583.292  1.00  9.70           C
ATOM    289 1HB  SER 9  21    -136.949-105.058 583.797  1.00  9.70           H
ATOM    290 2HB  SER 9  21    -135.525-104.503 582.940  1.00  9.70           H
ATOM    291  HG  SER 9  21    -135.627-106.271 581.542  1.00  9.70           H
ATOM    292  OG  SER 9  21    -136.396-106.209 582.178  1.00  9.70           O
ATOM    293  HN  SER 9  21    -133.774-106.233 582.730  1.00  9.70           H
ATOM    294  N   THR 9  22    -135.728-108.457 583.954  1.00  9.70           N
ATOM    295  CA  THR 9  22    -136.453-109.690 584.205  1.00  9.70           C
ATOM    296  C   THR 9  22    -135.917-110.378 585.463  1.00  9.70           C
ATOM    297  O   THR 9  22    -136.675-110.673 586.385  1.00  9.70           O
ATOM    298  HA  THR 9  22    -137.497-109.442 584.398  1.00  9.70           H
ATOM    299  HB  THR 9  22    -135.340-110.922 582.804  1.00  9.70           H
ATOM    300  CB  THR 9  22    -136.358-110.560 582.950  1.00  9.70           C
ATOM    301  OG1 THR 9  22    -136.869-109.728 581.912  1.00  9.70           O
ATOM    302  HG1 THR 9  22    -136.114-109.329 581.390  1.00  9.70           H
ATOM    303  CG2 THR 9  22    -137.322-111.747 582.985  1.00  9.70           C
ATOM    304 1HG2 THR 9  22    -138.346-111.381 583.062  1.00  9.70           H
ATOM    305 2HG2 THR 9  22    -137.095-112.375 583.846  1.00  9.70           H
ATOM    306 3HG2 THR 9  22    -137.214-112.330 582.070  1.00  9.70           H
ATOM    307  HN  THR 9  22    -135.151-108.465 583.137  1.00  9.70           H
ATOM    308  N   SER 9  23    -134.613-110.613 585.459  1.00  9.70           N
ATOM    309  CA  SER 9  23    -133.975-111.311 586.562  1.00  9.70           C
ATOM    310  C   SER 9  23    -134.106-110.490 587.846  1.00  9.70           C
ATOM    311  O   SER 9  23    -134.369-111.040 588.915  1.00  9.70           O
ATOM    312  HA  SER 9  23    -134.512-112.255 586.655  1.00  9.70           H
ATOM    313  CB  SER 9  23    -132.502-111.591 586.258  1.00  9.70           C
ATOM    314 1HB  SER 9  23    -132.033-112.049 587.129  1.00  9.70           H
ATOM    315 2HB  SER 9  23    -132.430-112.311 585.443  1.00  9.70           H
ATOM    316  HG  SER 9  23    -130.836-110.621 585.721  1.00  9.70           H
ATOM    317  OG  SER 9  23    -131.794-110.405 585.908  1.00  9.70           O
ATOM    318  HN  SER 9  23    -133.997-110.335 584.722  1.00  9.70           H
ATOM    319  N   SER 9  24    -133.916-109.187 587.700  1.00  9.70           N
ATOM    320  CA  SER 9  24    -133.958-108.292 588.844  1.00  9.70           C
ATOM    321  C   SER 9  24    -135.385-108.207 589.389  1.00  9.70           C
ATOM    322  O   SER 9  24    -135.590-107.848 590.547  1.00  9.70           O
ATOM    323  HA  SER 9  24    -133.292-108.736 589.583  1.00  9.70           H
ATOM    324  CB  SER 9  24    -133.448-106.898 588.471  1.00  9.70           C
ATOM    325 1HB  SER 9  24    -133.305-106.310 589.378  1.00  9.70           H
ATOM    326 2HB  SER 9  24    -132.474-106.985 587.990  1.00  9.70           H
ATOM    327  HG  SER 9  24    -133.908-106.047 586.719  1.00  9.70           H
ATOM    328  OG  SER 9  24    -134.348-106.216 587.601  1.00  9.70           O
ATOM    329  HN  SER 9  24    -133.736-108.743 586.822  1.00  9.70           H
ATOM    330  N   MET 9  25    -136.335-108.543 588.528  1.00  9.70           N
ATOM    331  CA  MET 9  25    -137.723-108.638 588.945  1.00  9.70           C
ATOM    332  C   MET 9  25    -137.995-109.970 589.646  1.00  9.70           C
ATOM    333  O   MET 9  25    -138.726-110.018 590.634  1.00  9.70           O
ATOM    334  HA  MET 9  25    -137.877-107.815 589.643  1.00  9.70           H
ATOM    335  CB  MET 9  25    -138.634-108.509 587.722  1.00  9.70           C
ATOM    336 1HB  MET 9  25    -138.384-107.601 587.173  1.00  9.70           H
ATOM    337 2HB  MET 9  25    -138.463-109.348 587.047  1.00  9.70           H
ATOM    338  CG  MET 9  25    -140.106-108.472 588.137  1.00  9.70           C
ATOM    339 1HG  MET 9  25    -140.742-108.639 587.267  1.00  9.70           H
ATOM    340 2HG  MET 9  25    -140.314-109.275 588.843  1.00  9.70           H
ATOM    341  SD  MET 9  25    -140.492-106.895 588.879  1.00  9.70           S
ATOM    342  CE  MET 9  25    -142.272-107.012 588.949  1.00  9.70           C
ATOM    343 1HE  MET 9  25    -142.668-107.136 587.941  1.00  9.70           H
ATOM    344 2HE  MET 9  25    -142.555-107.870 589.559  1.00  9.70           H
ATOM    345 3HE  MET 9  25    -142.679-106.102 589.390  1.00  9.70           H
ATOM    346  HN  MET 9  25    -136.168-108.748 587.564  1.00  9.70           H
ATOM    347  N   GLU 9  26    -137.393-111.020 589.107  1.00  9.70           N
ATOM    348  CA  GLU 9  26    -137.564-112.350 589.666  1.00  9.70           C
ATOM    349  C   GLU 9  26    -136.920-112.430 591.052  1.00  9.70           C
ATOM    350  O   GLU 9  26    -137.518-112.959 591.988  1.00  9.70           O
ATOM    351  HA  GLU 9  26    -138.641-112.493 589.750  1.00  9.70           H
ATOM    352  CB  GLU 9  26    -136.988-113.416 588.731  1.00  9.70           C
ATOM    353 1HB  GLU 9  26    -137.367-113.262 587.721  1.00  9.70           H
ATOM    354 2HB  GLU 9  26    -135.900-113.406 588.790  1.00  9.70           H
ATOM    355  CG  GLU 9  26    -137.430-114.817 589.159  1.00  9.70           C
ATOM    356 1HG  GLU 9  26    -136.894-115.112 590.061  1.00  9.70           H
ATOM    357 2HG  GLU 9  26    -138.491-114.807 589.407  1.00  9.70           H
ATOM    358  CD  GLU 9  26    -137.169-115.837 588.049  1.00  9.70           C
ATOM    359  OE1 GLU 9  26    -137.897-116.853 588.029  1.00  9.70           O
ATOM    360  OE2 GLU 9  26    -136.248-115.578 587.245  1.00  9.70           O
ATOM    361  HN  GLU 9  26    -136.798-110.972 588.304  1.00  9.70           H
ATOM    362  N   ASP 9  27    -135.710-111.898 591.138  1.00  9.70           N
ATOM    363  CA  ASP 9  27    -135.010-111.833 592.410  1.00  9.70           C
ATOM    364  C   ASP 9  27    -135.917-111.176 593.453  1.00  9.70           C
ATOM    365  O   ASP 9  27    -136.014-111.651 594.583  1.00  9.70           O
ATOM    366  HA  ASP 9  27    -134.770-112.867 592.658  1.00  9.70           H
ATOM    367  CB  ASP 9  27    -133.736-110.994 592.296  1.00  9.70           C
ATOM    368 1HB  ASP 9  27    -133.914-110.144 591.637  1.00  9.70           H
ATOM    369 2HB  ASP 9  27    -133.473-110.590 593.273  1.00  9.70           H
ATOM    370  CG  ASP 9  27    -132.575-111.831 591.756  1.00  9.70           C
ATOM    371  OD1 ASP 9  27    -132.727-113.072 591.744  1.00  9.70           O
ATOM    372  OD2 ASP 9  27    -131.561-111.212 591.367  1.00  9.70           O
ATOM    373  HN  ASP 9  27    -135.210-111.517 590.361  1.00  9.70           H
ATOM    374  N   TYR 9  28    -136.557-110.094 593.036  1.00  9.70           N
ATOM    375  CA  TYR 9  28    -137.360-109.300 593.951  1.00  9.70           C
ATOM    376  C   TYR 9  28    -138.614-110.064 594.383  1.00  9.70           C
ATOM    377  O   TYR 9  28    -139.092-109.894 595.503  1.00  9.70           O
ATOM    378  HA  TYR 9  28    -136.754-109.084 594.830  1.00  9.70           H
ATOM    379  CB  TYR 9  28    -137.781-108.053 593.170  1.00  9.70           C
ATOM    380 1HB  TYR 9  28    -136.887-107.510 592.864  1.00  9.70           H
ATOM    381 2HB  TYR 9  28    -138.293-108.363 592.259  1.00  9.70           H
ATOM    382  CG  TYR 9  28    -138.693-107.107 593.953  1.00  9.70           C
ATOM    383  HD1 TYR 9  28    -140.492-107.892 593.090  1.00  9.70           H
ATOM    384  CD1 TYR 9  28    -140.061-107.169 593.783  1.00  9.70           C
ATOM    385  HD2 TYR 9  28    -137.066-106.143 594.964  1.00  9.70           H
ATOM    386  CD2 TYR 9  28    -138.147-106.191 594.830  1.00  9.70           C
ATOM    387  CE1 TYR 9  28    -140.919-106.278 594.520  1.00  9.70           C
ATOM    388  HE1 TYR 9  28    -142.001-106.316 594.395  1.00  9.70           H
ATOM    389  HE2 TYR 9  28    -138.587-104.573 596.262  1.00  9.70           H
ATOM    390  CE2 TYR 9  28    -139.005-105.300 595.567  1.00  9.70           C
ATOM    391  CZ  TYR 9  28    -140.349-105.388 595.375  1.00  9.70           C
ATOM    392  OH  TYR 9  28    -141.159-104.546 596.072  1.00  9.70           O
ATOM    393  HH  TYR 9  28    -140.615-103.985 596.695  1.00  9.70           H
ATOM    394  HN  TYR 9  28    -136.533-109.758 592.094  1.00  9.70           H
ATOM    395  N   VAL 9  29    -139.110-110.887 593.472  1.00  9.70           N
ATOM    396  CA  VAL 9  29    -140.334-111.629 593.721  1.00  9.70           C
ATOM    397  C   VAL 9  29    -140.033-112.805 594.651  1.00  9.70           C
ATOM    398  O   VAL 9  29    -140.847-113.150 595.506  1.00  9.70           O
ATOM    399  HA  VAL 9  29    -141.031-110.956 594.221  1.00  9.70           H
ATOM    400  HB  VAL 9  29    -140.184-112.525 591.790  1.00  9.70           H
ATOM    401  CB  VAL 9  29    -140.963-112.061 592.394  1.00  9.70           C
ATOM    402  CG1 VAL 9  29    -142.063-113.100 592.622  1.00  9.70           C
ATOM    403 1HG1 VAL 9  29    -141.639-113.977 593.110  1.00  9.70           H
ATOM    404 2HG1 VAL 9  29    -142.841-112.673 593.255  1.00  9.70           H
ATOM    405 3HG1 VAL 9  29    -142.493-113.390 591.663  1.00  9.70           H
ATOM    406  CG2 VAL 9  29    -141.500-110.854 591.623  1.00  9.70           C
ATOM    407 1HG2 VAL 9  29    -142.259-110.349 592.221  1.00  9.70           H
ATOM    408 2HG2 VAL 9  29    -140.683-110.163 591.414  1.00  9.70           H
ATOM    409 3HG2 VAL 9  29    -141.942-111.189 590.685  1.00  9.70           H
ATOM    410  HN  VAL 9  29    -138.691-111.051 592.579  1.00  9.70           H
ATOM    411  N   ASN 9  30    -138.860-113.390 594.453  1.00  9.70           N
ATOM    412  CA  ASN 9  30    -138.489-114.589 595.184  1.00  9.70           C
ATOM    413  C   ASN 9  30    -137.924-114.193 596.550  1.00  9.70           C
ATOM    414  O   ASN 9  30    -137.770-115.039 597.430  1.00  9.70           O
ATOM    415  HA  ASN 9  30    -139.406-115.171 595.265  1.00  9.70           H
ATOM    416  CB  ASN 9  30    -137.411-115.378 594.438  1.00  9.70           C
ATOM    417 1HB  ASN 9  30    -136.619-114.702 594.114  1.00  9.70           H
ATOM    418 2HB  ASN 9  30    -136.955-116.104 595.111  1.00  9.70           H
ATOM    419  CG  ASN 9  30    -138.001-116.099 593.224  1.00  9.70           C
ATOM    420  OD1 ASN 9  30    -139.163-116.470 593.195  1.00  9.70           O
ATOM    421  ND2 ASN 9  30    -137.138-116.277 592.228  1.00  9.70           N
ATOM    422 1HD2 ASN 9  30    -136.198-115.947 592.316  1.00  9.70           H
ATOM    423 2HD2 ASN 9  30    -137.429-116.739 591.391  1.00  9.70           H
ATOM    424  HN  ASN 9  30    -138.172-113.058 593.808  1.00  9.70           H
ATOM    425  N   PHE 9  31    -137.631-112.908 596.684  1.00  9.70           N
ATOM    426  CA  PHE 9  31    -137.054-112.397 597.916  1.00  9.70           C
ATOM    427  C   PHE 9  31    -138.000-112.618 599.098  1.00  9.70           C
ATOM    428  O   PHE 9  31    -139.157-112.201 599.058  1.00  9.70           O
ATOM    429  HA  PHE 9  31    -136.126-112.942 598.089  1.00  9.70           H
ATOM    430  CB  PHE 9  31    -136.843-110.894 597.721  1.00  9.70           C
ATOM    431 1HB  PHE 9  31    -136.238-110.735 596.828  1.00  9.70           H
ATOM    432 2HB  PHE 9  31    -137.809-110.423 597.539  1.00  9.70           H
ATOM    433  CG  PHE 9  31    -136.169-110.201 598.906  1.00  9.70           C
ATOM    434  HD1 PHE 9  31    -138.008-109.529 599.734  1.00  9.70           H
ATOM    435  CD1 PHE 9  31    -136.923-109.554 599.834  1.00  9.70           C
ATOM    436  HD2 PHE 9  31    -134.211-110.751 598.288  1.00  9.70           H
ATOM    437  CD2 PHE 9  31    -134.815-110.233 599.032  1.00  9.70           C
ATOM    438  CE1 PHE 9  31    -136.297-108.911 600.935  1.00  9.70           C
ATOM    439  HE1 PHE 9  31    -136.902-108.392 601.679  1.00  9.70           H
ATOM    440  CE2 PHE 9  31    -134.189-109.589 600.133  1.00  9.70           C
ATOM    441  HE2 PHE 9  31    -133.104-109.615 600.234  1.00  9.70           H
ATOM    442  CZ  PHE 9  31    -134.944-108.942 601.061  1.00  9.70           C
ATOM    443  HZ  PHE 9  31    -134.463-108.449 601.906  1.00  9.70           H
ATOM    444  HN  PHE 9  31    -137.782-112.223 595.972  1.00  9.70           H
ATOM    445  N   ASN 9  32    -137.473-113.273 600.122  1.00  9.70           N
ATOM    446  CA  ASN 9  32    -138.259-113.563 601.309  1.00  9.70           C
ATOM    447  C   ASN 9  32    -138.303-112.321 602.202  1.00  9.70           C
ATOM    448  O   ASN 9  32    -137.387-112.086 602.989  1.00  9.70           O
ATOM    449  HA  ASN 9  32    -139.244-113.845 600.939  1.00  9.70           H
ATOM    450  CB  ASN 9  32    -137.637-114.704 602.116  1.00  9.70           C
ATOM    451 1HB  ASN 9  32    -137.355-115.517 601.446  1.00  9.70           H
ATOM    452 2HB  ASN 9  32    -136.723-114.357 602.599  1.00  9.70           H
ATOM    453  CG  ASN 9  32    -138.613-115.223 603.174  1.00  9.70           C
ATOM    454  OD1 ASN 9  32    -139.676-114.669 603.400  1.00  9.70           O
ATOM    455  ND2 ASN 9  32    -138.195-116.316 603.806  1.00  9.70           N
ATOM    456 1HD2 ASN 9  32    -137.311-116.721 603.573  1.00  9.70           H
ATOM    457 2HD2 ASN 9  32    -138.763-116.731 604.516  1.00  9.70           H
ATOM    458  HN  ASN 9  32    -136.529-113.602 600.149  1.00  9.70           H
ATOM    459  N   PHE 9  33    -139.376-111.560 602.051  1.00  9.70           N
ATOM    460  CA  PHE 9  33    -139.637-110.447 602.948  1.00  9.70           C
ATOM    461  C   PHE 9  33    -140.217-110.937 604.276  1.00  9.70           C
ATOM    462  O   PHE 9  33    -141.345-110.595 604.628  1.00  9.70           O
ATOM    463  HA  PHE 9  33    -138.685-109.949 603.131  1.00  9.70           H
ATOM    464  CB  PHE 9  33    -140.664-109.547 602.257  1.00  9.70           C
ATOM    465 1HB  PHE 9  33    -141.564-110.129 602.055  1.00  9.70           H
ATOM    466 2HB  PHE 9  33    -140.949-108.747 602.940  1.00  9.70           H
ATOM    467  CG  PHE 9  33    -140.169-108.929 600.948  1.00  9.70           C
ATOM    468  HD1 PHE 9  33    -139.351-107.217 601.908  1.00  9.70           H
ATOM    469  CD1 PHE 9  33    -139.520-107.734 600.963  1.00  9.70           C
ATOM    470  HD2 PHE 9  33    -140.900-110.531 599.757  1.00  9.70           H
ATOM    471  CD2 PHE 9  33    -140.379-109.573 599.769  1.00  9.70           C
ATOM    472  CE1 PHE 9  33    -139.060-107.160 599.748  1.00  9.70           C
ATOM    473  HE1 PHE 9  33    -138.540-106.202 599.761  1.00  9.70           H
ATOM    474  CE2 PHE 9  33    -139.920-108.999 598.554  1.00  9.70           C
ATOM    475  HE2 PHE 9  33    -140.089-109.516 597.609  1.00  9.70           H
ATOM    476  CZ  PHE 9  33    -139.270-107.805 598.570  1.00  9.70           C
ATOM    477  HZ  PHE 9  33    -138.918-107.364 597.637  1.00  9.70           H
ATOM    478  HN  PHE 9  33    -140.059-111.693 601.332  1.00  9.70           H
ATOM    479  N   THR 9  34    -139.420-111.731 604.976  1.00  9.70           N
ATOM    480  CA  THR 9  34    -139.668-111.986 606.385  1.00  9.70           C
ATOM    481  C   THR 9  34    -139.692-110.672 607.168  1.00  9.70           C
ATOM    482  O   THR 9  34    -138.728-109.909 607.137  1.00  9.70           O
ATOM    483  HA  THR 9  34    -140.656-112.436 606.484  1.00  9.70           H
ATOM    484  HB  THR 9  34    -137.612-112.528 606.829  1.00  9.70           H
ATOM    485  CB  THR 9  34    -138.607-112.970 606.881  1.00  9.70           C
ATOM    486  OG1 THR 9  34    -138.806-114.130 606.078  1.00  9.70           O
ATOM    487  HG1 THR 9  34    -139.773-114.388 606.084  1.00  9.70           H
ATOM    488  CG2 THR 9  34    -138.877-113.453 608.307  1.00  9.70           C
ATOM    489 1HG2 THR 9  34    -139.843-113.955 608.344  1.00  9.70           H
ATOM    490 2HG2 THR 9  34    -138.885-112.599 608.984  1.00  9.70           H
ATOM    491 3HG2 THR 9  34    -138.094-114.149 608.610  1.00  9.70           H
ATOM    492  HN  THR 9  34    -138.619-112.195 604.597  1.00  9.70           H
ATOM    493  N   ASP 9  35    -140.804-110.449 607.853  1.00  9.70           N
ATOM    494  CA  ASP 9  35    -141.011-109.195 608.556  1.00  9.70           C
ATOM    495  C   ASP 9  35    -140.174-109.189 609.837  1.00  9.70           C
ATOM    496  O   ASP 9  35    -140.702-109.391 610.929  1.00  9.70           O
ATOM    497  HA  ASP 9  35    -140.705-108.419 607.855  1.00  9.70           H
ATOM    498  CB  ASP 9  35    -142.479-109.020 608.951  1.00  9.70           C
ATOM    499 1HB  ASP 9  35    -142.839-109.926 609.437  1.00  9.70           H
ATOM    500 2HB  ASP 9  35    -142.570-108.211 609.676  1.00  9.70           H
ATOM    501  CG  ASP 9  35    -143.343-108.714 607.725  1.00  9.70           C
ATOM    502  OD1 ASP 9  35    -142.927-107.831 606.944  1.00  9.70           O
ATOM    503  OD2 ASP 9  35    -144.399-109.370 607.598  1.00  9.70           O
ATOM    504  HN  ASP 9  35    -141.554-111.106 607.932  1.00  9.70           H
ATOM    505  N   PHE 9  36    -138.881-108.954 609.660  1.00  9.70           N
ATOM    506  CA  PHE 9  36    -137.984-108.814 610.795  1.00  9.70           C
ATOM    507  C   PHE 9  36    -138.125-107.433 611.437  1.00  9.70           C
ATOM    508  O   PHE 9  36    -137.623-107.201 612.536  1.00  9.70           O
ATOM    509  HA  PHE 9  36    -138.258-109.580 611.520  1.00  9.70           H
ATOM    510  CB  PHE 9  36    -136.559-108.972 610.260  1.00  9.70           C
ATOM    511 1HB  PHE 9  36    -136.406-108.260 609.449  1.00  9.70           H
ATOM    512 2HB  PHE 9  36    -135.855-108.711 611.050  1.00  9.70           H
ATOM    513  CG  PHE 9  36    -136.237-110.378 609.753  1.00  9.70           C
ATOM    514  HD1 PHE 9  36    -137.193-111.336 611.393  1.00  9.70           H
ATOM    515  CD1 PHE 9  36    -136.640-111.466 610.463  1.00  9.70           C
ATOM    516  HD2 PHE 9  36    -135.225-109.670 608.023  1.00  9.70           H
ATOM    517  CD2 PHE 9  36    -135.548-110.541 608.592  1.00  9.70           C
ATOM    518  CE1 PHE 9  36    -136.341-112.772 609.992  1.00  9.70           C
ATOM    519  HE1 PHE 9  36    -136.664-113.644 610.561  1.00  9.70           H
ATOM    520  CE2 PHE 9  36    -135.249-111.847 608.121  1.00  9.70           C
ATOM    521  HE2 PHE 9  36    -134.697-111.978 607.190  1.00  9.70           H
ATOM    522  CZ  PHE 9  36    -135.652-112.935 608.831  1.00  9.70           C
ATOM    523  HZ  PHE 9  36    -135.422-113.937 608.469  1.00  9.70           H
ATOM    524  HN  PHE 9  36    -138.448-108.861 608.764  1.00  9.70           H
ATOM    525  N   TYR 9  37    -138.812-106.551 610.725  1.00  9.70           N
ATOM    526  CA  TYR 9  37    -139.168-105.256 611.279  1.00  9.70           C
ATOM    527  C   TYR 9  37    -140.461-105.344 612.093  1.00  9.70           C
ATOM    528  O   TYR 9  37    -141.522-105.645 611.547  1.00  9.70           O
ATOM    529  HA  TYR 9  37    -138.357-104.936 611.934  1.00  9.70           H
ATOM    530  CB  TYR 9  37    -139.395-104.332 610.081  1.00  9.70           C
ATOM    531 1HB  TYR 9  37    -138.525-104.382 609.427  1.00  9.70           H
ATOM    532 2HB  TYR 9  37    -140.246-104.701 609.508  1.00  9.70           H
ATOM    533  CG  TYR 9  37    -139.648-102.872 610.460  1.00  9.70           C
ATOM    534  HD1 TYR 9  37    -141.780-103.057 610.335  1.00  9.70           H
ATOM    535  CD1 TYR 9  37    -140.940-102.394 610.541  1.00  9.70           C
ATOM    536  HD2 TYR 9  37    -137.563-102.410 610.657  1.00  9.70           H
ATOM    537  CD2 TYR 9  37    -138.584-102.033 610.721  1.00  9.70           C
ATOM    538  CE1 TYR 9  37    -141.178-101.019 610.897  1.00  9.70           C
ATOM    539  HE1 TYR 9  37    -142.193-100.628 610.965  1.00  9.70           H
ATOM    540  HE2 TYR 9  37    -137.991 -99.984 611.286  1.00  9.70           H
ATOM    541  CE2 TYR 9  37    -138.822-100.658 611.078  1.00  9.70           C
ATOM    542  CZ  TYR 9  37    -140.107-100.219 611.148  1.00  9.70           C
ATOM    543  OH  TYR 9  37    -140.332 -98.921 611.485  1.00  9.70           O
ATOM    544  HH  TYR 9  37    -139.469 -98.474 611.721  1.00  9.70           H
ATOM    545  HN  TYR 9  37    -139.123-106.710 609.788  1.00  9.70           H
ATOM    546  N   CYS 9  38    -140.330-105.077 613.384  1.00  9.70           N
ATOM    547  CA  CYS 9  38    -141.448-105.237 614.298  1.00  9.70           C
ATOM    548  C   CYS 9  38    -141.955-103.846 614.684  1.00  9.70           C
ATOM    549  O   CYS 9  38    -141.229-103.063 615.295  1.00  9.70           O
ATOM    550  HA  CYS 9  38    -142.215-105.793 613.760  1.00  9.70           H
ATOM    551  CB  CYS 9  38    -141.061-106.064 615.526  1.00  9.70           C
ATOM    552 1HB  CYS 9  38    -140.613-107.007 615.213  1.00  9.70           H
ATOM    553 2HB  CYS 9  38    -140.309-105.532 616.110  1.00  9.70           H
ATOM    554  SG  CYS 9  38    -142.539-106.386 616.555  1.00  9.70           S
ATOM    555  HN  CYS 9  38    -139.481-104.758 613.805  1.00  9.70           H
ATOM    556  N   GLU 9  39    -143.198-103.580 614.311  1.00  9.70           N
ATOM    557  CA  GLU 9  39    -143.870-102.369 614.753  1.00  9.70           C
ATOM    558  C   GLU 9  39    -144.445-102.564 616.157  1.00  9.70           C
ATOM    559  O   GLU 9  39    -145.282-103.439 616.373  1.00  9.70           O
ATOM    560  HA  GLU 9  39    -143.097-101.601 614.773  1.00  9.70           H
ATOM    561  CB  GLU 9  39    -144.962-101.956 613.764  1.00  9.70           C
ATOM    562 1HB  GLU 9  39    -145.574-102.822 613.510  1.00  9.70           H
ATOM    563 2HB  GLU 9  39    -145.538-101.129 614.178  1.00  9.70           H
ATOM    564  CG  GLU 9  39    -144.354-101.447 612.456  1.00  9.70           C
ATOM    565 1HG  GLU 9  39    -143.712-100.589 612.659  1.00  9.70           H
ATOM    566 2HG  GLU 9  39    -143.723-102.220 612.018  1.00  9.70           H
ATOM    567  CD  GLU 9  39    -145.447-101.049 611.462  1.00  9.70           C
ATOM    568  OE1 GLU 9  39    -145.086-100.805 610.290  1.00  9.70           O
ATOM    569  OE2 GLU 9  39    -146.618-100.997 611.896  1.00  9.70           O
ATOM    570  HN  GLU 9  39    -143.744-104.174 613.720  1.00  9.70           H
ATOM    571  N   LYS 9  40    -143.974-101.733 617.075  1.00  9.70           N
ATOM    572  CA  LYS 9  40    -144.299-101.908 618.480  1.00  9.70           C
ATOM    573  C   LYS 9  40    -145.553-101.099 618.815  1.00  9.70           C
ATOM    574  O   LYS 9  40    -145.778-100.745 619.971  1.00  9.70           O
ATOM    575  HA  LYS 9  40    -144.518-102.965 618.636  1.00  9.70           H
ATOM    576  CB  LYS 9  40    -143.093-101.563 619.356  1.00  9.70           C
ATOM    577 1HB  LYS 9  40    -142.792-100.531 619.178  1.00  9.70           H
ATOM    578 2HB  LYS 9  40    -143.370-101.636 620.408  1.00  9.70           H
ATOM    579  CG  LYS 9  40    -141.918-102.500 619.066  1.00  9.70           C
ATOM    580 1HG  LYS 9  40    -141.670-102.460 618.005  1.00  9.70           H
ATOM    581 2HG  LYS 9  40    -141.037-102.164 619.612  1.00  9.70           H
ATOM    582  CD  LYS 9  40    -142.254-103.939 619.463  1.00  9.70           C
ATOM    583 1HD  LYS 9  40    -142.633-103.959 620.485  1.00  9.70           H
ATOM    584 2HD  LYS 9  40    -143.047-104.322 618.821  1.00  9.70           H
ATOM    585  CE  LYS 9  40    -141.022-104.840 619.352  1.00  9.70           C
ATOM    586 1HE  LYS 9  40    -140.844-105.096 618.308  1.00  9.70           H
ATOM    587 2HE  LYS 9  40    -140.140-104.304 619.703  1.00  9.70           H
ATOM    588  NZ  LYS 9  40    -141.209-106.074 620.148  1.00  9.70           N
ATOM    589 1HZ  LYS 9  40    -140.393-106.668 620.047  1.00  9.70           H
ATOM    590 2HZ  LYS 9  40    -141.332-105.831 621.124  1.00  9.70           H
ATOM    591 3HZ  LYS 9  40    -142.030-106.568 619.817  1.00  9.70           H
ATOM    592  HN  LYS 9  40    -143.382-100.952 616.872  1.00  9.70           H
ATOM    593  N   ASN 9  41    -146.338-100.829 617.781  1.00  9.70           N
ATOM    594  CA  ASN 9  41    -147.485 -99.949 617.923  1.00  9.70           C
ATOM    595  C   ASN 9  41    -148.442-100.529 618.965  1.00  9.70           C
ATOM    596  O   ASN 9  41    -148.991 -99.796 619.786  1.00  9.70           O
ATOM    597  HA  ASN 9  41    -147.073 -98.986 618.225  1.00  9.70           H
ATOM    598  CB  ASN 9  41    -148.246 -99.820 616.602  1.00  9.70           C
ATOM    599 1HB  ASN 9  41    -147.541 -99.677 615.783  1.00  9.70           H
ATOM    600 2HB  ASN 9  41    -148.787-100.744 616.398  1.00  9.70           H
ATOM    601  CG  ASN 9  41    -149.228 -98.648 616.646  1.00  9.70           C
ATOM    602  OD1 ASN 9  41    -148.935 -97.578 617.155  1.00  9.70           O
ATOM    603  ND2 ASN 9  41    -150.407 -98.907 616.088  1.00  9.70           N
ATOM    604 1HD2 ASN 9  41    -150.583 -99.807 615.688  1.00  9.70           H
ATOM    605 2HD2 ASN 9  41    -151.117 -98.203 616.067  1.00  9.70           H
ATOM    606  HN  ASN 9  41    -146.200-101.199 616.863  1.00  9.70           H
ATOM    607  N   ASN 9  42    -148.613-101.842 618.900  1.00  9.70           N
ATOM    608  CA  ASN 9  42    -149.506-102.527 619.819  1.00  9.70           C
ATOM    609  C   ASN 9  42    -148.981-102.368 621.247  1.00  9.70           C
ATOM    610  O   ASN 9  42    -149.759-102.173 622.180  1.00  9.70           O
ATOM    611  HA  ASN 9  42    -150.479-102.057 619.677  1.00  9.70           H
ATOM    612  CB  ASN 9  42    -149.577-104.023 619.505  1.00  9.70           C
ATOM    613 1HB  ASN 9  42    -148.573-104.447 619.512  1.00  9.70           H
ATOM    614 2HB  ASN 9  42    -150.145-104.534 620.282  1.00  9.70           H
ATOM    615  CG  ASN 9  42    -150.230-104.267 618.143  1.00  9.70           C
ATOM    616  OD1 ASN 9  42    -150.891-103.410 617.580  1.00  9.70           O
ATOM    617  ND2 ASN 9  42    -150.009-105.482 617.648  1.00  9.70           N
ATOM    618 1HD2 ASN 9  42    -149.458-106.139 618.161  1.00  9.70           H
ATOM    619 2HD2 ASN 9  42    -150.395-105.738 616.761  1.00  9.70           H
ATOM    620  HN  ASN 9  42    -148.155-102.432 618.235  1.00  9.70           H
ATOM    621  N   VAL 9  43    -147.665-102.456 621.373  1.00  9.70           N
ATOM    622  CA  VAL 9  43    -147.031-102.363 622.677  1.00  9.70           C
ATOM    623  C   VAL 9  43    -147.267-100.967 623.256  1.00  9.70           C
ATOM    624  O   VAL 9  43    -147.499-100.820 624.455  1.00  9.70           O
ATOM    625  HA  VAL 9  43    -147.506-103.098 623.327  1.00  9.70           H
ATOM    626  HB  VAL 9  43    -145.080-102.000 621.892  1.00  9.70           H
ATOM    627  CB  VAL 9  43    -145.547-102.720 622.563  1.00  9.70           C
ATOM    628  CG1 VAL 9  43    -144.852-102.615 623.922  1.00  9.70           C
ATOM    629 1HG1 VAL 9  43    -144.939-101.595 624.297  1.00  9.70           H
ATOM    630 2HG1 VAL 9  43    -145.324-103.302 624.625  1.00  9.70           H
ATOM    631 3HG1 VAL 9  43    -143.799-102.874 623.813  1.00  9.70           H
ATOM    632  CG2 VAL 9  43    -145.363-104.114 621.959  1.00  9.70           C
ATOM    633 1HG2 VAL 9  43    -145.852-104.852 622.594  1.00  9.70           H
ATOM    634 2HG2 VAL 9  43    -145.806-104.140 620.964  1.00  9.70           H
ATOM    635 3HG2 VAL 9  43    -144.299-104.342 621.890  1.00  9.70           H
ATOM    636  HN  VAL 9  43    -147.037-102.588 620.606  1.00  9.70           H
ATOM    637  N   ARG 9  44    -147.199 -99.978 622.378  1.00  9.70           N
ATOM    638  CA  ARG 9  44    -147.350 -98.594 622.796  1.00  9.70           C
ATOM    639  C   ARG 9  44    -148.806 -98.309 623.171  1.00  9.70           C
ATOM    640  O   ARG 9  44    -149.074 -97.564 624.112  1.00  9.70           O
ATOM    641  HA  ARG 9  44    -146.695 -98.492 623.662  1.00  9.70           H
ATOM    642  CB  ARG 9  44    -146.918 -97.633 621.687  1.00  9.70           C
ATOM    643 1HB  ARG 9  44    -147.366 -97.939 620.742  1.00  9.70           H
ATOM    644 2HB  ARG 9  44    -147.286 -96.631 621.905  1.00  9.70           H
ATOM    645  CG  ARG 9  44    -145.394 -97.604 621.550  1.00  9.70           C
ATOM    646 1HG  ARG 9  44    -144.946 -97.297 622.495  1.00  9.70           H
ATOM    647 2HG  ARG 9  44    -145.026 -98.607 621.334  1.00  9.70           H
ATOM    648  CD  ARG 9  44    -144.962 -96.645 620.439  1.00  9.70           C
ATOM    649 1HD  ARG 9  44    -145.688 -95.838 620.341  1.00  9.70           H
ATOM    650 2HD  ARG 9  44    -144.007 -96.186 620.695  1.00  9.70           H
ATOM    651  NE  ARG 9  44    -144.844 -97.376 619.157  1.00  9.70           N
ATOM    652  HE  ARG 9  44    -144.564 -98.335 619.189  1.00  9.70           H
ATOM    653  CZ  ARG 9  44    -145.089 -96.832 617.957  1.00  9.70           C
ATOM    654  NH1 ARG 9  44    -145.467 -95.551 617.855  1.00  9.70           N
ATOM    655 1HH1 ARG 9  44    -145.568 -94.992 618.679  1.00  9.70           H
ATOM    656 2HH1 ARG 9  44    -145.647 -95.153 616.956  1.00  9.70           H
ATOM    657  NH2 ARG 9  44    -144.949 -97.589 616.860  1.00  9.70           N
ATOM    658 1HH2 ARG 9  44    -145.128 -97.199 615.957  1.00  9.70           H
ATOM    659 2HH2 ARG 9  44    -144.666 -98.545 616.945  1.00  9.70           H
ATOM    660  HN  ARG 9  44    -147.045-100.109 621.399  1.00  9.70           H
ATOM    661  N   GLN 9  45    -149.708 -98.916 622.414  1.00  9.70           N
ATOM    662  CA  GLN 9  45    -151.130 -98.715 622.638  1.00  9.70           C
ATOM    663  C   GLN 9  45    -151.535 -99.265 624.007  1.00  9.70           C
ATOM    664  O   GLN 9  45    -152.343 -98.659 624.709  1.00  9.70           O
ATOM    665  HA  GLN 9  45    -151.277 -97.635 622.614  1.00  9.70           H
ATOM    666  CB  GLN 9  45    -151.956 -99.358 621.523  1.00  9.70           C
ATOM    667 1HB  GLN 9  45    -151.592 -99.020 620.553  1.00  9.70           H
ATOM    668 2HB  GLN 9  45    -151.831-100.441 621.550  1.00  9.70           H
ATOM    669  CG  GLN 9  45    -153.439 -99.007 621.667  1.00  9.70           C
ATOM    670 1HG  GLN 9  45    -153.800 -99.334 622.642  1.00  9.70           H
ATOM    671 2HG  GLN 9  45    -153.566 -97.926 621.626  1.00  9.70           H
ATOM    672  CD  GLN 9  45    -154.268 -99.666 620.563  1.00  9.70           C
ATOM    673  OE1 GLN 9  45    -153.814-100.546 619.851  1.00  9.70           O
ATOM    674  NE2 GLN 9  45    -155.506 -99.192 620.460  1.00  9.70           N
ATOM    675 1HE2 GLN 9  45    -155.817 -98.468 621.076  1.00  9.70           H
ATOM    676 2HE2 GLN 9  45    -156.127 -99.559 619.767  1.00  9.70           H
ATOM    677  HN  GLN 9  45    -149.482 -99.535 621.662  1.00  9.70           H
ATOM    678  N   PHE 9  46    -150.954-100.406 624.347  1.00  9.70           N
ATOM    679  CA  PHE 9  46    -151.174-100.997 625.655  1.00  9.70           C
ATOM    680  C   PHE 9  46    -150.649-100.084 626.765  1.00  9.70           C
ATOM    681  O   PHE 9  46    -151.357 -99.807 627.732  1.00  9.70           O
ATOM    682  HA  PHE 9  46    -152.249-101.130 625.774  1.00  9.70           H
ATOM    683  CB  PHE 9  46    -150.398-102.316 625.687  1.00  9.70           C
ATOM    684 1HB  PHE 9  46    -150.804-102.983 624.927  1.00  9.70           H
ATOM    685 2HB  PHE 9  46    -149.359-102.121 625.417  1.00  9.70           H
ATOM    686  CG  PHE 9  46    -150.433-103.027 627.041  1.00  9.70           C
ATOM    687  HD1 PHE 9  46    -148.510-102.322 627.614  1.00  9.70           H
ATOM    688  CD1 PHE 9  46    -149.380-102.916 627.894  1.00  9.70           C
ATOM    689  HD2 PHE 9  46    -152.361-103.857 626.708  1.00  9.70           H
ATOM    690  CD2 PHE 9  46    -151.517-103.769 627.392  1.00  9.70           C
ATOM    691  CE1 PHE 9  46    -149.412-103.576 629.151  1.00  9.70           C
ATOM    692  HE1 PHE 9  46    -148.568-103.488 629.835  1.00  9.70           H
ATOM    693  CE2 PHE 9  46    -151.550-104.428 628.649  1.00  9.70           C
ATOM    694  HE2 PHE 9  46    -152.419-105.023 628.930  1.00  9.70           H
ATOM    695  CZ  PHE 9  46    -150.497-104.318 629.502  1.00  9.70           C
ATOM    696  HZ  PHE 9  46    -150.522-104.825 630.467  1.00  9.70           H
ATOM    697  HN  PHE 9  46    -150.344-100.923 623.746  1.00  9.70           H
ATOM    698  N   ALA 9  47    -149.413 -99.642 626.588  1.00  9.70           N
ATOM    699  CA  ALA 9  47    -148.742 -98.863 627.616  1.00  9.70           C
ATOM    700  C   ALA 9  47    -149.581 -97.624 627.939  1.00  9.70           C
ATOM    701  O   ALA 9  47    -149.710 -97.244 629.102  1.00  9.70           O
ATOM    702  HA  ALA 9  47    -148.669 -99.484 628.508  1.00  9.70           H
ATOM    703  CB  ALA 9  47    -147.331 -98.505 627.146  1.00  9.70           C
ATOM    704 1HB  ALA 9  47    -146.768 -99.419 626.959  1.00  9.70           H
ATOM    705 2HB  ALA 9  47    -147.391 -97.920 626.228  1.00  9.70           H
ATOM    706 3HB  ALA 9  47    -146.829 -97.921 627.917  1.00  9.70           H
ATOM    707  HN  ALA 9  47    -148.872 -99.807 625.763  1.00  9.70           H
ATOM    708  N   SER 9  48    -150.128 -97.029 626.889  1.00  9.70           N
ATOM    709  CA  SER 9  48    -150.751 -95.722 627.011  1.00  9.70           C
ATOM    710  C   SER 9  48    -151.990 -95.814 627.904  1.00  9.70           C
ATOM    711  O   SER 9  48    -152.393 -94.826 628.516  1.00  9.70           O
ATOM    712  HA  SER 9  48    -149.996 -95.084 627.468  1.00  9.70           H
ATOM    713  CB  SER 9  48    -151.128 -95.162 625.638  1.00  9.70           C
ATOM    714 1HB  SER 9  48    -151.446 -94.125 625.744  1.00  9.70           H
ATOM    715 2HB  SER 9  48    -150.249 -95.161 624.993  1.00  9.70           H
ATOM    716  HG  SER 9  48    -152.385 -95.528 624.124  1.00  9.70           H
ATOM    717  OG  SER 9  48    -152.167 -95.916 625.020  1.00  9.70           O
ATOM    718  HN  SER 9  48    -150.151 -97.424 625.971  1.00  9.70           H
ATOM    719  N   HIS 9  49    -152.560 -97.009 627.951  1.00  9.70           N
ATOM    720  CA  HIS 9  49    -153.765 -97.234 628.730  1.00  9.70           C
ATOM    721  C   HIS 9  49    -153.391 -97.782 630.109  1.00  9.70           C
ATOM    722  O   HIS 9  49    -153.994 -97.408 631.113  1.00  9.70           O
ATOM    723  HA  HIS 9  49    -154.244 -96.263 628.852  1.00  9.70           H
ATOM    724  CB  HIS 9  49    -154.738 -98.142 627.975  1.00  9.70           C
ATOM    725 1HB  HIS 9  49    -154.227 -99.069 627.716  1.00  9.70           H
ATOM    726 2HB  HIS 9  49    -155.561 -98.407 628.639  1.00  9.70           H
ATOM    727  CG  HIS 9  49    -155.303 -97.527 626.717  1.00  9.70           C
ATOM    728  HD1 HIS 9  49    -153.725 -97.934 625.347  1.00  9.70           H
ATOM    729  ND1 HIS 9  49    -154.627 -97.534 625.510  1.00  9.70           N
ATOM    730  CD2 HIS 9  49    -156.486 -96.886 626.492  1.00  9.70           C
ATOM    731  HD2 HIS 9  49    -157.263 -96.704 627.234  1.00  9.70           H
ATOM    732  CE1 HIS 9  49    -155.378 -96.922 624.606  1.00  9.70           C
ATOM    733  HE1 HIS 9  49    -155.121 -96.767 623.558  1.00  9.70           H
ATOM    734  NE2 HIS 9  49    -156.530 -96.521 625.217  1.00  9.70           N
ATOM    735  HN  HIS 9  49    -152.211 -97.814 627.470  1.00  9.70           H
ATOM    736  N   PHE 9  50    -152.398 -98.659 630.112  1.00  9.70           N
ATOM    737  CA  PHE 9  50    -152.127 -99.478 631.281  1.00  9.70           C
ATOM    738  C   PHE 9  50    -151.299 -98.707 632.311  1.00  9.70           C
ATOM    739  O   PHE 9  50    -151.609 -98.725 633.501  1.00  9.70           O
ATOM    740  HA  PHE 9  50    -153.089 -99.746 631.718  1.00  9.70           H
ATOM    741  CB  PHE 9  50    -151.325-100.689 630.802  1.00  9.70           C
ATOM    742 1HB  PHE 9  50    -151.902-101.218 630.044  1.00  9.70           H
ATOM    743 2HB  PHE 9  50    -150.411-100.340 630.322  1.00  9.70           H
ATOM    744  CG  PHE 9  50    -150.954-101.670 631.917  1.00  9.70           C
ATOM    745  HD1 PHE 9  50    -148.907-101.098 631.925  1.00  9.70           H
ATOM    746  CD1 PHE 9  50    -149.671-101.741 632.362  1.00  9.70           C
ATOM    747  HD2 PHE 9  50    -152.936-102.416 632.105  1.00  9.70           H
ATOM    748  CD2 PHE 9  50    -151.908-102.472 632.462  1.00  9.70           C
ATOM    749  CE1 PHE 9  50    -149.328-102.651 633.396  1.00  9.70           C
ATOM    750  HE1 PHE 9  50    -148.299-102.707 633.753  1.00  9.70           H
ATOM    751  CE2 PHE 9  50    -151.564-103.382 633.496  1.00  9.70           C
ATOM    752  HE2 PHE 9  50    -152.329-104.025 633.933  1.00  9.70           H
ATOM    753  CZ  PHE 9  50    -150.281-103.453 633.941  1.00  9.70           C
ATOM    754  HZ  PHE 9  50    -150.018-104.151 634.735  1.00  9.70           H
ATOM    755  HN  PHE 9  50    -151.786 -98.813 629.337  1.00  9.70           H
ATOM    756  N   LEU 9  51    -150.262 -98.048 631.816  1.00  9.70           N
ATOM    757  CA  LEU 9  51    -149.194 -97.574 632.680  1.00  9.70           C
ATOM    758  C   LEU 9  51    -149.690 -96.371 633.483  1.00  9.70           C
ATOM    759  O   LEU 9  51    -149.566 -96.342 634.706  1.00  9.70           O
ATOM    760  HA  LEU 9  51    -148.955 -98.379 633.375  1.00  9.70           H
ATOM    761  CB  LEU 9  51    -147.931 -97.291 631.865  1.00  9.70           C
ATOM    762 1HB  LEU 9  51    -148.169 -96.541 631.110  1.00  9.70           H
ATOM    763 2HB  LEU 9  51    -147.186 -96.851 632.527  1.00  9.70           H
ATOM    764  HG  LEU 9  51    -148.027 -98.900 630.459  1.00  9.70           H
ATOM    765  CG  LEU 9  51    -147.300 -98.496 631.164  1.00  9.70           C
ATOM    766  CD1 LEU 9  51    -146.070 -98.079 630.355  1.00  9.70           C
ATOM    767 1HD1 LEU 9  51    -146.363 -97.349 629.600  1.00  9.70           H
ATOM    768 2HD1 LEU 9  51    -145.331 -97.636 631.022  1.00  9.70           H
ATOM    769 3HD1 LEU 9  51    -145.642 -98.954 629.867  1.00  9.70           H
ATOM    770  CD2 LEU 9  51    -146.978 -99.606 632.166  1.00  9.70           C
ATOM    771 1HD2 LEU 9  51    -146.277 -99.230 632.912  1.00  9.70           H
ATOM    772 2HD2 LEU 9  51    -147.895 -99.929 632.659  1.00  9.70           H
ATOM    773 3HD2 LEU 9  51    -146.531-100.451 631.641  1.00  9.70           H
ATOM    774  HN  LEU 9  51    -150.144 -97.838 630.845  1.00  9.70           H
ATOM    775  N   PRO 9  52    -150.260 -95.359 632.813  1.00  9.70           N
ATOM    776  CA  PRO 9  52    -150.504 -94.068 633.461  1.00  9.70           C
ATOM    777  C   PRO 9  52    -151.280 -94.213 634.761  1.00  9.70           C
ATOM    778  O   PRO 9  52    -150.868 -93.689 635.795  1.00  9.70           O
ATOM    779  HA  PRO 9  52    -149.559 -93.606 633.744  1.00  9.70           H
ATOM    780  CB  PRO 9  52    -151.294 -93.281 632.414  1.00  9.70           C
ATOM    781 1HB  PRO 9  52    -152.369 -93.402 632.546  1.00  9.70           H
ATOM    782 2HB  PRO 9  52    -151.085 -92.212 632.473  1.00  9.70           H
ATOM    783  CG  PRO 9  52    -150.818 -93.875 631.093  1.00  9.70           C
ATOM    784 1HG  PRO 9  52    -151.523 -93.680 630.285  1.00  9.70           H
ATOM    785 2HG  PRO 9  52    -149.865 -93.451 630.778  1.00  9.70           H
ATOM    786  CD  PRO 9  52    -150.707 -95.358 631.409  1.00  9.70           C
ATOM    787 1HD  PRO 9  52    -151.663 -95.869 631.292  1.00  9.70           H
ATOM    788 2HD  PRO 9  52    -149.998 -95.860 630.750  1.00  9.70           H
ATOM    789  N   PRO 9  53    -152.416 -94.923 634.739  1.00  9.70           N
ATOM    790  CA  PRO 9  53    -153.225 -95.089 635.950  1.00  9.70           C
ATOM    791  C   PRO 9  53    -152.411 -95.617 637.119  1.00  9.70           C
ATOM    792  O   PRO 9  53    -152.552 -95.140 638.244  1.00  9.70           O
ATOM    793  HA  PRO 9  53    -153.606 -94.123 636.281  1.00  9.70           H
ATOM    794  CB  PRO 9  53    -154.315 -96.075 635.525  1.00  9.70           C
ATOM    795 1HB  PRO 9  53    -154.028 -97.105 635.734  1.00  9.70           H
ATOM    796 2HB  PRO 9  53    -155.250 -95.892 636.054  1.00  9.70           H
ATOM    797  CG  PRO 9  53    -154.456 -95.822 634.029  1.00  9.70           C
ATOM    798 1HG  PRO 9  53    -154.923 -96.664 633.518  1.00  9.70           H
ATOM    799 2HG  PRO 9  53    -155.080 -94.953 633.822  1.00  9.70           H
ATOM    800  CD  PRO 9  53    -153.018 -95.611 633.583  1.00  9.70           C
ATOM    801 1HD  PRO 9  53    -152.516 -96.556 633.374  1.00  9.70           H
ATOM    802 2HD  PRO 9  53    -152.960 -95.015 632.673  1.00  9.70           H
ATOM    803  N   LEU 9  54    -151.573 -96.599 636.820  1.00  9.70           N
ATOM    804  CA  LEU 9  54    -150.853 -97.312 637.861  1.00  9.70           C
ATOM    805  C   LEU 9  54    -149.747 -96.413 638.418  1.00  9.70           C
ATOM    806  O   LEU 9  54    -149.520 -96.378 639.627  1.00  9.70           O
ATOM    807  HA  LEU 9  54    -151.561 -97.524 638.662  1.00  9.70           H
ATOM    808  CB  LEU 9  54    -150.346 -98.657 637.338  1.00  9.70           C
ATOM    809 1HB  LEU 9  54    -149.718 -98.472 636.466  1.00  9.70           H
ATOM    810 2HB  LEU 9  54    -149.709 -99.105 638.100  1.00  9.70           H
ATOM    811  HG  LEU 9  54    -152.063 -99.221 636.194  1.00  9.70           H
ATOM    812  CG  LEU 9  54    -151.421 -99.674 636.949  1.00  9.70           C
ATOM    813  CD1 LEU 9  54    -150.795-100.921 636.322  1.00  9.70           C
ATOM    814 1HD1 LEU 9  54    -150.242-100.639 635.426  1.00  9.70           H
ATOM    815 2HD1 LEU 9  54    -150.117-101.386 637.037  1.00  9.70           H
ATOM    816 3HD1 LEU 9  54    -151.582-101.627 636.055  1.00  9.70           H
ATOM    817  CD2 LEU 9  54    -152.308-100.019 638.148  1.00  9.70           C
ATOM    818 1HD2 LEU 9  54    -151.695-100.444 638.942  1.00  9.70           H
ATOM    819 2HD2 LEU 9  54    -152.797 -99.114 638.510  1.00  9.70           H
ATOM    820 3HD2 LEU 9  54    -153.064-100.743 637.844  1.00  9.70           H
ATOM    821  HN  LEU 9  54    -151.383 -96.907 635.888  1.00  9.70           H
ATOM    822  N   TYR 9  55    -149.089 -95.707 637.510  1.00  9.70           N
ATOM    823  CA  TYR 9  55    -147.996 -94.829 637.893  1.00  9.70           C
ATOM    824  C   TYR 9  55    -148.492 -93.696 638.792  1.00  9.70           C
ATOM    825  O   TYR 9  55    -147.796 -93.284 639.719  1.00  9.70           O
ATOM    826  HA  TYR 9  55    -147.263 -95.423 638.440  1.00  9.70           H
ATOM    827  CB  TYR 9  55    -147.458 -94.233 636.590  1.00  9.70           C
ATOM    828 1HB  TYR 9  55    -148.299 -93.913 635.975  1.00  9.70           H
ATOM    829 2HB  TYR 9  55    -146.877 -93.341 636.824  1.00  9.70           H
ATOM    830  CG  TYR 9  55    -146.588 -95.194 635.778  1.00  9.70           C
ATOM    831  HD1 TYR 9  55    -146.661 -96.743 637.259  1.00  9.70           H
ATOM    832  CD1 TYR 9  55    -146.282 -96.442 636.283  1.00  9.70           C
ATOM    833  HD2 TYR 9  55    -146.349 -93.827 634.144  1.00  9.70           H
ATOM    834  CD2 TYR 9  55    -146.108 -94.813 634.542  1.00  9.70           C
ATOM    835  CE1 TYR 9  55    -145.463 -97.346 635.519  1.00  9.70           C
ATOM    836  HE1 TYR 9  55    -145.214 -98.335 635.905  1.00  9.70           H
ATOM    837  HE2 TYR 9  55    -144.903 -95.429 632.800  1.00  9.70           H
ATOM    838  CE2 TYR 9  55    -145.288 -95.718 633.778  1.00  9.70           C
ATOM    839  CZ  TYR 9  55    -145.006 -96.940 634.304  1.00  9.70           C
ATOM    840  OH  TYR 9  55    -144.232 -97.794 633.582  1.00  9.70           O
ATOM    841  HH  TYR 9  55    -144.084 -98.639 634.097  1.00  9.70           H
ATOM    842  HN  TYR 9  55    -149.291 -95.728 636.531  1.00  9.70           H
ATOM    843  N   TRP 9  56    -149.692 -93.224 638.488  1.00  9.70           N
ATOM    844  CA  TRP 9  56    -150.324 -92.202 639.305  1.00  9.70           C
ATOM    845  C   TRP 9  56    -150.664 -92.824 640.661  1.00  9.70           C
ATOM    846  O   TRP 9  56    -150.474 -92.196 641.701  1.00  9.70           O
ATOM    847  HA  TRP 9  56    -149.607 -91.390 639.437  1.00  9.70           H
ATOM    848  CB  TRP 9  56    -151.543 -91.609 638.596  1.00  9.70           C
ATOM    849 1HB  TRP 9  56    -152.044 -92.398 638.035  1.00  9.70           H
ATOM    850 2HB  TRP 9  56    -152.250 -91.254 639.347  1.00  9.70           H
ATOM    851  CG  TRP 9  56    -151.211 -90.458 637.644  1.00  9.70           C
ATOM    852  HD1 TRP 9  56    -151.759 -91.240 635.717  1.00  9.70           H
ATOM    853  CD1 TRP 9  56    -151.363 -90.419 636.313  1.00  9.70           C
ATOM    854  CD2 TRP 9  56    -150.663 -89.174 638.007  1.00  9.70           C
ATOM    855  NE1 TRP 9  56    -150.953 -89.208 635.794  1.00  9.70           N
ATOM    856  HE1 TRP 9  56    -150.969 -88.941 634.830  1.00  9.70           H
ATOM    857  CE2 TRP 9  56    -150.514 -88.426 636.856  1.00  9.70           C
ATOM    858  HE3 TRP 9  56    -150.412 -89.230 640.188  1.00  9.70           H
ATOM    859  CE3 TRP 9  56    -150.304 -88.660 639.265  1.00  9.70           C
ATOM    860  CZ2 TRP 9  56    -150.004 -87.123 636.849  1.00  9.70           C
ATOM    861  HZ2 TRP 9  56    -149.896 -86.553 635.926  1.00  9.70           H
ATOM    862  CZ3 TRP 9  56    -149.796 -87.356 639.241  1.00  9.70           C
ATOM    863  HZ3 TRP 9  56    -149.502 -86.909 640.191  1.00  9.70           H
ATOM    864  CH2 TRP 9  56    -149.640 -86.590 638.092  1.00  9.70           C
ATOM    865  HH2 TRP 9  56    -149.236 -85.580 638.157  1.00  9.70           H
ATOM    866  HN  TRP 9  56    -150.229 -93.527 637.701  1.00  9.70           H
ATOM    867  N   LEU 9  57    -151.160 -94.051 640.605  1.00  9.70           N
ATOM    868  CA  LEU 9  57    -151.529 -94.765 641.815  1.00  9.70           C
ATOM    869  C   LEU 9  57    -150.288 -94.951 642.690  1.00  9.70           C
ATOM    870  O   LEU 9  57    -150.305 -94.623 643.876  1.00  9.70           O
ATOM    871  HA  LEU 9  57    -152.243 -94.145 642.356  1.00  9.70           H
ATOM    872  CB  LEU 9  57    -152.239 -96.076 641.469  1.00  9.70           C
ATOM    873 1HB  LEU 9  57    -153.135 -95.840 640.895  1.00  9.70           H
ATOM    874 2HB  LEU 9  57    -151.587 -96.658 640.818  1.00  9.70           H
ATOM    875  HG  LEU 9  57    -151.765 -97.108 643.281  1.00  9.70           H
ATOM    876  CG  LEU 9  57    -152.644 -96.953 642.656  1.00  9.70           C
ATOM    877  CD1 LEU 9  57    -153.696 -96.255 643.520  1.00  9.70           C
ATOM    878 1HD1 LEU 9  57    -153.290 -95.317 643.900  1.00  9.70           H
ATOM    879 2HD1 LEU 9  57    -154.582 -96.049 642.919  1.00  9.70           H
ATOM    880 3HD1 LEU 9  57    -153.966 -96.900 644.356  1.00  9.70           H
ATOM    881  CD2 LEU 9  57    -153.112 -98.331 642.184  1.00  9.70           C
ATOM    882 1HD2 LEU 9  57    -153.972 -98.216 641.525  1.00  9.70           H
ATOM    883 2HD2 LEU 9  57    -152.303 -98.824 641.645  1.00  9.70           H
ATOM    884 3HD2 LEU 9  57    -153.394 -98.934 643.048  1.00  9.70           H
ATOM    885  HN  LEU 9  57    -151.312 -94.555 639.754  1.00  9.70           H
ATOM    886  N   VAL 9  58    -149.240 -95.477 642.072  1.00  9.70           N
ATOM    887  CA  VAL 9  58    -148.016 -95.775 642.796  1.00  9.70           C
ATOM    888  C   VAL 9  58    -147.434 -94.478 643.363  1.00  9.70           C
ATOM    889  O   VAL 9  58    -146.986 -94.443 644.507  1.00  9.70           O
ATOM    890  HA  VAL 9  58    -148.276 -96.434 643.625  1.00  9.70           H
ATOM    891  HB  VAL 9  58    -146.909 -95.932 640.978  1.00  9.70           H
ATOM    892  CB  VAL 9  58    -147.039 -96.521 641.886  1.00  9.70           C
ATOM    893  CG1 VAL 9  58    -145.669 -96.664 642.553  1.00  9.70           C
ATOM    894 1HG1 VAL 9  58    -145.263 -95.675 642.765  1.00  9.70           H
ATOM    895 2HG1 VAL 9  58    -145.774 -97.221 643.483  1.00  9.70           H
ATOM    896 3HG1 VAL 9  58    -144.993 -97.198 641.884  1.00  9.70           H
ATOM    897  CG2 VAL 9  58    -147.598 -97.887 641.483  1.00  9.70           C
ATOM    898 1HG2 VAL 9  58    -147.770 -98.487 642.377  1.00  9.70           H
ATOM    899 2HG2 VAL 9  58    -148.539 -97.752 640.950  1.00  9.70           H
ATOM    900 3HG2 VAL 9  58    -146.883 -98.396 640.837  1.00  9.70           H
ATOM    901  HN  VAL 9  58    -149.219 -95.697 641.097  1.00  9.70           H
ATOM    902  N   PHE 9  59    -147.461 -93.444 642.535  1.00  9.70           N
ATOM    903  CA  PHE 9  59    -146.956 -92.145 642.944  1.00  9.70           C
ATOM    904  C   PHE 9  59    -147.624 -91.680 644.240  1.00  9.70           C
ATOM    905  O   PHE 9  59    -146.944 -91.368 645.216  1.00  9.70           O
ATOM    906  HA  PHE 9  59    -145.884 -92.252 643.109  1.00  9.70           H
ATOM    907  CB  PHE 9  59    -147.298 -91.159 641.825  1.00  9.70           C
ATOM    908 1HB  PHE 9  59    -146.761 -91.449 640.922  1.00  9.70           H
ATOM    909 2HB  PHE 9  59    -148.362 -91.234 641.601  1.00  9.70           H
ATOM    910  CG  PHE 9  59    -146.963 -89.703 642.155  1.00  9.70           C
ATOM    911  HD1 PHE 9  59    -148.995 -89.079 642.091  1.00  9.70           H
ATOM    912  CD1 PHE 9  59    -147.959 -88.781 642.250  1.00  9.70           C
ATOM    913  HD2 PHE 9  59    -144.872 -90.069 642.276  1.00  9.70           H
ATOM    914  CD2 PHE 9  59    -145.670 -89.330 642.352  1.00  9.70           C
ATOM    915  CE1 PHE 9  59    -147.648 -87.430 642.556  1.00  9.70           C
ATOM    916  HE1 PHE 9  59    -148.445 -86.691 642.632  1.00  9.70           H
ATOM    917  CE2 PHE 9  59    -145.359 -87.979 642.658  1.00  9.70           C
ATOM    918  HE2 PHE 9  59    -144.323 -87.680 642.817  1.00  9.70           H
ATOM    919  CZ  PHE 9  59    -146.355 -87.057 642.753  1.00  9.70           C
ATOM    920  HZ  PHE 9  59    -146.116 -86.020 642.988  1.00  9.70           H
ATOM    921  HN  PHE 9  59    -147.819 -93.483 641.602  1.00  9.70           H
ATOM    922  N   ILE 9  60    -148.948 -91.647 644.206  1.00  9.70           N
ATOM    923  CA  ILE 9  60    -149.710 -91.056 645.294  1.00  9.70           C
ATOM    924  C   ILE 9  60    -149.452 -91.845 646.579  1.00  9.70           C
ATOM    925  O   ILE 9  60    -149.091 -91.269 647.604  1.00  9.70           O
ATOM    926  HA  ILE 9  60    -149.344 -90.039 645.434  1.00  9.70           H
ATOM    927  HB  ILE 9  60    -151.512 -91.928 644.543  1.00  9.70           H
ATOM    928  CB  ILE 9  60    -151.190 -90.958 644.919  1.00  9.70           C
ATOM    929  CG1 ILE 9  60    -151.405 -89.943 643.794  1.00  9.70           C
ATOM    930 1HG1 ILE 9  60    -151.282 -88.932 644.184  1.00  9.70           H
ATOM    931 2HG1 ILE 9  60    -150.646 -90.082 643.024  1.00  9.70           H
ATOM    932  CG2 ILE 9  60    -152.046 -90.642 646.147  1.00  9.70           C
ATOM    933 1HG2 ILE 9  60    -151.925 -91.433 646.888  1.00  9.70           H
ATOM    934 2HG2 ILE 9  60    -151.730 -89.691 646.576  1.00  9.70           H
ATOM    935 3HG2 ILE 9  60    -153.094 -90.577 645.853  1.00  9.70           H
ATOM    936  CD1 ILE 9  60    -152.797 -90.092 643.179  1.00  9.70           C
ATOM    937 1HD1 ILE 9  60    -152.908 -91.096 642.770  1.00  9.70           H
ATOM    938 2HD1 ILE 9  60    -153.553 -89.928 643.947  1.00  9.70           H
ATOM    939 3HD1 ILE 9  60    -152.923 -89.359 642.383  1.00  9.70           H
ATOM    940  HN  ILE 9  60    -149.498 -92.014 643.456  1.00  9.70           H
ATOM    941  N   VAL 9  61    -149.647 -93.152 646.482  1.00  9.70           N
ATOM    942  CA  VAL 9  61    -149.599 -94.005 647.658  1.00  9.70           C
ATOM    943  C   VAL 9  61    -148.174 -94.020 648.214  1.00  9.70           C
ATOM    944  O   VAL 9  61    -147.977 -93.951 649.426  1.00  9.70           O
ATOM    945  HA  VAL 9  61    -150.263 -93.572 648.405  1.00  9.70           H
ATOM    946  HB  VAL 9  61    -149.517 -95.792 646.494  1.00  9.70           H
ATOM    947  CB  VAL 9  61    -150.121 -95.401 647.313  1.00  9.70           C
ATOM    948  CG1 VAL 9  61    -149.972 -96.352 648.502  1.00  9.70           C
ATOM    949 1HG1 VAL 9  61    -148.920 -96.429 648.776  1.00  9.70           H
ATOM    950 2HG1 VAL 9  61    -150.540 -95.966 649.349  1.00  9.70           H
ATOM    951 3HG1 VAL 9  61    -150.351 -97.337 648.230  1.00  9.70           H
ATOM    952  CG2 VAL 9  61    -151.574 -95.342 646.837  1.00  9.70           C
ATOM    953 1HG2 VAL 9  61    -152.198 -94.921 647.626  1.00  9.70           H
ATOM    954 2HG2 VAL 9  61    -151.640 -94.714 645.948  1.00  9.70           H
ATOM    955 3HG2 VAL 9  61    -151.920 -96.347 646.598  1.00  9.70           H
ATOM    956  HN  VAL 9  61    -149.834 -93.628 645.622  1.00  9.70           H
ATOM    957  N   GLY 9  62    -147.218 -94.111 647.302  1.00  9.70           N
ATOM    958  CA  GLY 9  62    -145.820 -94.198 647.689  1.00  9.70           C
ATOM    959  C   GLY 9  62    -145.357 -92.904 648.364  1.00  9.70           C
ATOM    960  O   GLY 9  62    -144.633 -92.943 649.357  1.00  9.70           O
ATOM    961 1HA  GLY 9  62    -145.679 -95.037 648.370  1.00  9.70           H
ATOM    962 2HA  GLY 9  62    -145.206 -94.393 646.810  1.00  9.70           H
ATOM    963  HN  GLY 9  62    -147.385 -94.126 646.316  1.00  9.70           H
ATOM    964  N   ALA 9  63    -145.794 -91.790 647.797  1.00  9.70           N
ATOM    965  CA  ALA 9  63    -145.363 -90.487 648.275  1.00  9.70           C
ATOM    966  C   ALA 9  63    -145.861 -90.285 649.708  1.00  9.70           C
ATOM    967  O   ALA 9  63    -145.110 -89.838 650.573  1.00  9.70           O
ATOM    968  HA  ALA 9  63    -144.273 -90.478 648.274  1.00  9.70           H
ATOM    969  CB  ALA 9  63    -145.867 -89.401 647.323  1.00  9.70           C
ATOM    970 1HB  ALA 9  63    -145.461 -89.574 646.327  1.00  9.70           H
ATOM    971 2HB  ALA 9  63    -146.955 -89.430 647.282  1.00  9.70           H
ATOM    972 3HB  ALA 9  63    -145.543 -88.424 647.683  1.00  9.70           H
ATOM    973  HN  ALA 9  63    -146.430 -91.767 647.025  1.00  9.70           H
ATOM    974  N   LEU 9  64    -147.125 -90.623 649.914  1.00  9.70           N
ATOM    975  CA  LEU 9  64    -147.735 -90.476 651.224  1.00  9.70           C
ATOM    976  C   LEU 9  64    -147.013 -91.382 652.223  1.00  9.70           C
ATOM    977  O   LEU 9  64    -146.679 -90.954 653.327  1.00  9.70           O
ATOM    978  HA  LEU 9  64    -147.597 -89.440 651.535  1.00  9.70           H
ATOM    979  CB  LEU 9  64    -149.242 -90.727 651.145  1.00  9.70           C
ATOM    980 1HB  LEU 9  64    -149.405 -91.694 650.669  1.00  9.70           H
ATOM    981 2HB  LEU 9  64    -149.632 -90.802 652.161  1.00  9.70           H
ATOM    982  HG  LEU 9  64    -149.612 -89.536 649.408  1.00  9.70           H
ATOM    983  CG  LEU 9  64    -150.059 -89.675 650.392  1.00  9.70           C
ATOM    984  CD1 LEU 9  64    -151.497 -90.150 650.173  1.00  9.70           C
ATOM    985 1HD1 LEU 9  64    -151.490 -91.071 649.590  1.00  9.70           H
ATOM    986 2HD1 LEU 9  64    -151.969 -90.335 651.138  1.00  9.70           H
ATOM    987 3HD1 LEU 9  64    -152.055 -89.384 649.636  1.00  9.70           H
ATOM    988  CD2 LEU 9  64    -150.005 -88.323 651.107  1.00  9.70           C
ATOM    989 1HD2 LEU 9  64    -150.412 -88.428 652.113  1.00  9.70           H
ATOM    990 2HD2 LEU 9  64    -148.970 -87.986 651.167  1.00  9.70           H
ATOM    991 3HD2 LEU 9  64    -150.593 -87.594 650.551  1.00  9.70           H
ATOM    992  HN  LEU 9  64    -147.728 -90.991 649.206  1.00  9.70           H
ATOM    993  N   GLY 9  65    -146.792 -92.618 651.800  1.00  9.70           N
ATOM    994  CA  GLY 9  65    -146.234 -93.625 652.687  1.00  9.70           C
ATOM    995  C   GLY 9  65    -144.842 -93.216 653.174  1.00  9.70           C
ATOM    996  O   GLY 9  65    -144.577 -93.214 654.375  1.00  9.70           O
ATOM    997 1HA  GLY 9  65    -146.895 -93.767 653.542  1.00  9.70           H
ATOM    998 2HA  GLY 9  65    -146.175 -94.581 652.167  1.00  9.70           H
ATOM    999  HN  GLY 9  65    -146.986 -92.934 650.871  1.00  9.70           H
ATOM   1000  N   ASN 9  66    -143.990 -92.880 652.217  1.00  9.70           N
ATOM   1001  CA  ASN 9  66    -142.587 -92.648 652.512  1.00  9.70           C
ATOM   1002  C   ASN 9  66    -142.436 -91.305 653.228  1.00  9.70           C
ATOM   1003  O   ASN 9  66    -141.562 -91.145 654.078  1.00  9.70           O
ATOM   1004  HA  ASN 9  66    -142.282 -93.489 653.135  1.00  9.70           H
ATOM   1005  CB  ASN 9  66    -141.755 -92.596 651.228  1.00  9.70           C
ATOM   1006 1HB  ASN 9  66    -142.254 -91.965 650.493  1.00  9.70           H
ATOM   1007 2HB  ASN 9  66    -140.788 -92.139 651.436  1.00  9.70           H
ATOM   1008  CG  ASN 9  66    -141.551 -93.997 650.650  1.00  9.70           C
ATOM   1009  OD1 ASN 9  66    -140.836 -94.823 651.194  1.00  9.70           O
ATOM   1010  ND2 ASN 9  66    -142.216 -94.219 649.520  1.00  9.70           N
ATOM   1011 1HD2 ASN 9  66    -142.786 -93.498 649.126  1.00  9.70           H
ATOM   1012 2HD2 ASN 9  66    -142.146 -95.107 649.065  1.00  9.70           H
ATOM   1013  HN  ASN 9  66    -144.245 -92.767 651.256  1.00  9.70           H
ATOM   1014  N   SER 9  67    -143.301 -90.372 652.857  1.00  9.70           N
ATOM   1015  CA  SER 9  67    -143.333 -89.077 653.514  1.00  9.70           C
ATOM   1016  C   SER 9  67    -143.648 -89.251 655.001  1.00  9.70           C
ATOM   1017  O   SER 9  67    -143.129 -88.517 655.840  1.00  9.70           O
ATOM   1018  HA  SER 9  67    -142.334 -88.662 653.381  1.00  9.70           H
ATOM   1019  CB  SER 9  67    -144.360 -88.151 652.858  1.00  9.70           C
ATOM   1020 1HB  SER 9  67    -145.351 -88.597 652.937  1.00  9.70           H
ATOM   1021 2HB  SER 9  67    -144.392 -87.205 653.398  1.00  9.70           H
ATOM   1022  HG  SER 9  67    -144.728 -88.361 650.902  1.00  9.70           H
ATOM   1023  OG  SER 9  67    -144.058 -87.905 651.488  1.00  9.70           O
ATOM   1024  HN  SER 9  67    -143.971 -90.491 652.124  1.00  9.70           H
ATOM   1025  N   LEU 9  68    -144.499 -90.227 655.282  1.00  9.70           N
ATOM   1026  CA  LEU 9  68    -144.900 -90.500 656.652  1.00  9.70           C
ATOM   1027  C   LEU 9  68    -143.700 -91.041 657.432  1.00  9.70           C
ATOM   1028  O   LEU 9  68    -143.465 -90.644 658.572  1.00  9.70           O
ATOM   1029  HA  LEU 9  68    -145.202 -89.553 657.098  1.00  9.70           H
ATOM   1030  CB  LEU 9  68    -146.119 -91.424 656.680  1.00  9.70           C
ATOM   1031 1HB  LEU 9  68    -146.929 -90.940 656.135  1.00  9.70           H
ATOM   1032 2HB  LEU 9  68    -145.870 -92.337 656.138  1.00  9.70           H
ATOM   1033  HG  LEU 9  68    -145.812 -92.259 658.625  1.00  9.70           H
ATOM   1034  CG  LEU 9  68    -146.635 -91.811 658.067  1.00  9.70           C
ATOM   1035  CD1 LEU 9  68    -147.091 -90.577 658.847  1.00  9.70           C
ATOM   1036 1HD1 LEU 9  68    -146.251 -89.891 658.965  1.00  9.70           H
ATOM   1037 2HD1 LEU 9  68    -147.893 -90.079 658.303  1.00  9.70           H
ATOM   1038 3HD1 LEU 9  68    -147.453 -90.881 659.829  1.00  9.70           H
ATOM   1039  CD2 LEU 9  68    -147.739 -92.866 657.966  1.00  9.70           C
ATOM   1040 1HD2 LEU 9  68    -148.569 -92.468 657.383  1.00  9.70           H
ATOM   1041 2HD2 LEU 9  68    -147.346 -93.758 657.478  1.00  9.70           H
ATOM   1042 3HD2 LEU 9  68    -148.087 -93.123 658.967  1.00  9.70           H
ATOM   1043  HN  LEU 9  68    -144.911 -90.825 654.594  1.00  9.70           H
ATOM   1044  N   VAL 9  69    -142.971 -91.939 656.785  1.00  9.70           N
ATOM   1045  CA  VAL 9  69    -141.813 -92.554 657.411  1.00  9.70           C
ATOM   1046  C   VAL 9  69    -140.844 -91.460 657.866  1.00  9.70           C
ATOM   1047  O   VAL 9  69    -140.360 -91.486 658.996  1.00  9.70           O
ATOM   1048  HA  VAL 9  69    -142.163 -93.099 658.288  1.00  9.70           H
ATOM   1049  HB  VAL 9  69    -140.990 -93.051 655.506  1.00  9.70           H
ATOM   1050  CB  VAL 9  69    -141.172 -93.560 656.453  1.00  9.70           C
ATOM   1051  CG1 VAL 9  69    -139.825 -94.048 656.991  1.00  9.70           C
ATOM   1052 1HG1 VAL 9  69    -139.152 -93.200 657.108  1.00  9.70           H
ATOM   1053 2HG1 VAL 9  69    -139.973 -94.531 657.956  1.00  9.70           H
ATOM   1054 3HG1 VAL 9  69    -139.392 -94.762 656.290  1.00  9.70           H
ATOM   1055  CG2 VAL 9  69    -142.113 -94.735 656.182  1.00  9.70           C
ATOM   1056 1HG2 VAL 9  69    -142.341 -95.242 657.119  1.00  9.70           H
ATOM   1057 2HG2 VAL 9  69    -143.036 -94.366 655.735  1.00  9.70           H
ATOM   1058 3HG2 VAL 9  69    -141.633 -95.435 655.498  1.00  9.70           H
ATOM   1059  HN  VAL 9  69    -143.161 -92.248 655.853  1.00  9.70           H
ATOM   1060  N   ILE 9  70    -140.590 -90.526 656.961  1.00  9.70           N
ATOM   1061  CA  ILE 9  70    -139.616 -89.479 657.220  1.00  9.70           C
ATOM   1062  C   ILE 9  70    -140.097 -88.619 658.391  1.00  9.70           C
ATOM   1063  O   ILE 9  70    -139.306 -88.238 659.252  1.00  9.70           O
ATOM   1064  HA  ILE 9  70    -138.684 -89.964 657.508  1.00  9.70           H
ATOM   1065  HB  ILE 9  70    -140.292 -88.404 655.499  1.00  9.70           H
ATOM   1066  CB  ILE 9  70    -139.336 -88.681 655.945  1.00  9.70           C
ATOM   1067  CG1 ILE 9  70    -138.588 -89.533 654.918  1.00  9.70           C
ATOM   1068 1HG1 ILE 9  70    -137.612 -89.812 655.315  1.00  9.70           H
ATOM   1069 2HG1 ILE 9  70    -139.136 -90.457 654.738  1.00  9.70           H
ATOM   1070  CG2 ILE 9  70    -138.593 -87.382 656.263  1.00  9.70           C
ATOM   1071 1HG2 ILE 9  70    -139.200 -86.771 656.932  1.00  9.70           H
ATOM   1072 2HG2 ILE 9  70    -137.644 -87.615 656.745  1.00  9.70           H
ATOM   1073 3HG2 ILE 9  70    -138.407 -86.834 655.339  1.00  9.70           H
ATOM   1074  CD1 ILE 9  70    -138.411 -88.774 653.601  1.00  9.70           C
ATOM   1075 1HD1 ILE 9  70    -139.389 -88.517 653.195  1.00  9.70           H
ATOM   1076 2HD1 ILE 9  70    -137.841 -87.862 653.781  1.00  9.70           H
ATOM   1077 3HD1 ILE 9  70    -137.875 -89.402 652.889  1.00  9.70           H
ATOM   1078  HN  ILE 9  70    -141.036 -90.477 656.067  1.00  9.70           H
ATOM   1079  N   LEU 9  71    -141.392 -88.338 658.384  1.00  9.70           N
ATOM   1080  CA  LEU 9  71    -141.976 -87.476 659.398  1.00  9.70           C
ATOM   1081  C   LEU 9  71    -141.813 -88.129 660.772  1.00  9.70           C
ATOM   1082  O   LEU 9  71    -141.405 -87.475 661.730  1.00  9.70           O
ATOM   1083  HA  LEU 9  71    -141.416 -86.540 659.392  1.00  9.70           H
ATOM   1084  CB  LEU 9  71    -143.426 -87.139 659.045  1.00  9.70           C
ATOM   1085 1HB  LEU 9  71    -143.460 -86.822 658.002  1.00  9.70           H
ATOM   1086 2HB  LEU 9  71    -144.018 -88.051 659.120  1.00  9.70           H
ATOM   1087  HG  LEU 9  71    -143.357 -85.277 660.094  1.00  9.70           H
ATOM   1088  CG  LEU 9  71    -144.091 -86.059 659.900  1.00  9.70           C
ATOM   1089  CD1 LEU 9  71    -145.258 -85.410 659.153  1.00  9.70           C
ATOM   1090 1HD1 LEU 9  71    -144.891 -84.952 658.235  1.00  9.70           H
ATOM   1091 2HD1 LEU 9  71    -146.001 -86.169 658.909  1.00  9.70           H
ATOM   1092 3HD1 LEU 9  71    -145.713 -84.646 659.784  1.00  9.70           H
ATOM   1093  CD2 LEU 9  71    -144.520 -86.622 661.257  1.00  9.70           C
ATOM   1094 1HD2 LEU 9  71    -145.231 -87.434 661.105  1.00  9.70           H
ATOM   1095 2HD2 LEU 9  71    -143.646 -86.998 661.787  1.00  9.70           H
ATOM   1096 3HD2 LEU 9  71    -144.990 -85.833 661.845  1.00  9.70           H
ATOM   1097  HN  LEU 9  71    -142.037 -88.688 657.705  1.00  9.70           H
ATOM   1098  N   VAL 9  72    -142.141 -89.412 660.825  1.00  9.70           N
ATOM   1099  CA  VAL 9  72    -142.114 -90.140 662.081  1.00  9.70           C
ATOM   1100  C   VAL 9  72    -140.677 -90.189 662.606  1.00  9.70           C
ATOM   1101  O   VAL 9  72    -140.450 -90.103 663.812  1.00  9.70           O
ATOM   1102  HA  VAL 9  72    -142.729 -89.591 662.794  1.00  9.70           H
ATOM   1103  HB  VAL 9  72    -142.213 -92.016 661.068  1.00  9.70           H
ATOM   1104  CB  VAL 9  72    -142.729 -91.529 661.895  1.00  9.70           C
ATOM   1105  CG1 VAL 9  72    -142.530 -92.389 663.145  1.00  9.70           C
ATOM   1106 1HG1 VAL 9  72    -141.464 -92.503 663.341  1.00  9.70           H
ATOM   1107 2HG1 VAL 9  72    -143.007 -91.907 663.998  1.00  9.70           H
ATOM   1108 3HG1 VAL 9  72    -142.977 -93.370 662.985  1.00  9.70           H
ATOM   1109  CG2 VAL 9  72    -144.212 -91.427 661.530  1.00  9.70           C
ATOM   1110 1HG2 VAL 9  72    -144.747 -90.911 662.327  1.00  9.70           H
ATOM   1111 2HG2 VAL 9  72    -144.319 -90.869 660.600  1.00  9.70           H
ATOM   1112 3HG2 VAL 9  72    -144.624 -92.428 661.404  1.00  9.70           H
ATOM   1113  HN  VAL 9  72    -142.421 -89.950 660.030  1.00  9.70           H
ATOM   1114  N   TYR 9  73    -139.745 -90.326 661.675  1.00  9.70           N
ATOM   1115  CA  TYR 9  73    -138.340 -90.427 662.031  1.00  9.70           C
ATOM   1116  C   TYR 9  73    -137.887 -89.200 662.826  1.00  9.70           C
ATOM   1117  O   TYR 9  73    -137.300 -89.333 663.899  1.00  9.70           O
ATOM   1118  HA  TYR 9  73    -138.212 -91.317 662.647  1.00  9.70           H
ATOM   1119  CB  TYR 9  73    -137.572 -90.475 660.709  1.00  9.70           C
ATOM   1120 1HB  TYR 9  73    -137.896 -91.349 660.144  1.00  9.70           H
ATOM   1121 2HB  TYR 9  73    -137.833 -89.598 660.117  1.00  9.70           H
ATOM   1122  CG  TYR 9  73    -136.052 -90.528 660.874  1.00  9.70           C
ATOM   1123  HD1 TYR 9  73    -135.801 -88.419 660.579  1.00  9.70           H
ATOM   1124  CD1 TYR 9  73    -135.306 -89.371 660.775  1.00  9.70           C
ATOM   1125  HD2 TYR 9  73    -136.015 -92.647 661.201  1.00  9.70           H
ATOM   1126  CD2 TYR 9  73    -135.426 -91.733 661.122  1.00  9.70           C
ATOM   1127  CE1 TYR 9  73    -133.876 -89.420 660.930  1.00  9.70           C
ATOM   1128  HE1 TYR 9  73    -133.275 -88.514 660.854  1.00  9.70           H
ATOM   1129  HE2 TYR 9  73    -133.488 -92.727 661.474  1.00  9.70           H
ATOM   1130  CE2 TYR 9  73    -133.995 -91.782 661.278  1.00  9.70           C
ATOM   1131  CZ  TYR 9  73    -133.291 -90.623 661.174  1.00  9.70           C
ATOM   1132  OH  TYR 9  73    -131.939 -90.670 661.321  1.00  9.70           O
ATOM   1133  HH  TYR 9  73    -131.656 -91.590 661.591  1.00  9.70           H
ATOM   1134  HN  TYR 9  73    -139.936 -90.369 660.694  1.00  9.70           H
ATOM   1135  N   TRP 9  74    -138.177 -88.034 662.269  1.00  9.70           N
ATOM   1136  CA  TRP 9  74    -137.651 -86.793 662.813  1.00  9.70           C
ATOM   1137  C   TRP 9  74    -138.321 -86.548 664.166  1.00  9.70           C
ATOM   1138  O   TRP 9  74    -137.646 -86.277 665.157  1.00  9.70           O
ATOM   1139  HA  TRP 9  74    -136.576 -86.917 662.946  1.00  9.70           H
ATOM   1140  CB  TRP 9  74    -137.847 -85.637 661.830  1.00  9.70           C
ATOM   1141 1HB  TRP 9  74    -138.802 -85.765 661.320  1.00  9.70           H
ATOM   1142 2HB  TRP 9  74    -137.909 -84.704 662.391  1.00  9.70           H
ATOM   1143  CG  TRP 9  74    -136.739 -85.514 660.783  1.00  9.70           C
ATOM   1144  HD1 TRP 9  74    -134.939 -85.646 661.954  1.00  9.70           H
ATOM   1145  CD1 TRP 9  74    -135.413 -85.535 660.979  1.00  9.70           C
ATOM   1146  CD2 TRP 9  74    -136.914 -85.351 659.360  1.00  9.70           C
ATOM   1147  NE1 TRP 9  74    -134.724 -85.397 659.791  1.00  9.70           N
ATOM   1148  HE1 TRP 9  74    -133.730 -85.383 659.681  1.00  9.70           H
ATOM   1149  CE2 TRP 9  74    -135.666 -85.281 658.776  1.00  9.70           C
ATOM   1150  HE3 TRP 9  74    -139.086 -85.317 659.030  1.00  9.70           H
ATOM   1151  CE3 TRP 9  74    -138.089 -85.265 658.592  1.00  9.70           C
ATOM   1152  CZ2 TRP 9  74    -135.473 -85.123 657.398  1.00  9.70           C
ATOM   1153  HZ2 TRP 9  74    -134.476 -85.070 656.960  1.00  9.70           H
ATOM   1154  CZ3 TRP 9  74    -137.878 -85.106 657.217  1.00  9.70           C
ATOM   1155  HZ3 TRP 9  74    -138.756 -85.033 656.575  1.00  9.70           H
ATOM   1156  CH2 TRP 9  74    -136.629 -85.034 656.613  1.00  9.70           C
ATOM   1157  HH2 TRP 9  74    -136.549 -84.910 655.533  1.00  9.70           H
ATOM   1158  HN  TRP 9  74    -138.759 -87.928 661.462  1.00  9.70           H
ATOM   1159  N   TYR 9  75    -139.642 -86.653 664.164  1.00  9.70           N
ATOM   1160  CA  TYR 9  75    -140.439 -86.101 665.246  1.00  9.70           C
ATOM   1161  C   TYR 9  75    -140.644 -87.133 666.357  1.00  9.70           C
ATOM   1162  O   TYR 9  75    -140.993 -86.779 667.482  1.00  9.70           O
ATOM   1163  HA  TYR 9  75    -139.905 -85.242 665.653  1.00  9.70           H
ATOM   1164  CB  TYR 9  75    -141.797 -85.751 664.635  1.00  9.70           C
ATOM   1165 1HB  TYR 9  75    -142.140 -86.592 664.032  1.00  9.70           H
ATOM   1166 2HB  TYR 9  75    -142.522 -85.617 665.438  1.00  9.70           H
ATOM   1167  CG  TYR 9  75    -141.782 -84.492 663.766  1.00  9.70           C
ATOM   1168  HD1 TYR 9  75    -141.635 -83.162 665.441  1.00  9.70           H
ATOM   1169  CD1 TYR 9  75    -141.694 -83.248 664.356  1.00  9.70           C
ATOM   1170  HD2 TYR 9  75    -141.926 -85.584 661.926  1.00  9.70           H
ATOM   1171  CD2 TYR 9  75    -141.856 -84.601 662.392  1.00  9.70           C
ATOM   1172  CE1 TYR 9  75    -141.680 -82.062 663.538  1.00  9.70           C
ATOM   1173  HE1 TYR 9  75    -141.611 -81.073 663.991  1.00  9.70           H
ATOM   1174  HE2 TYR 9  75    -141.901 -83.488 660.488  1.00  9.70           H
ATOM   1175  CE2 TYR 9  75    -141.842 -83.416 661.574  1.00  9.70           C
ATOM   1176  CZ  TYR 9  75    -141.755 -82.205 662.187  1.00  9.70           C
ATOM   1177  OH  TYR 9  75    -141.742 -81.086 661.415  1.00  9.70           O
ATOM   1178  HH  TYR 9  75    -141.817 -81.336 660.450  1.00  9.70           H
ATOM   1179  HN  TYR 9  75    -140.166 -87.104 663.441  1.00  9.70           H
ATOM   1180  N   CYS 9  76    -140.418 -88.390 666.003  1.00  9.70           N
ATOM   1181  CA  CYS 9  76    -140.935 -89.495 666.793  1.00  9.70           C
ATOM   1182  C   CYS 9  76    -139.762 -90.399 667.178  1.00  9.70           C
ATOM   1183  O   CYS 9  76    -139.802 -91.065 668.211  1.00  9.70           O
ATOM   1184  HA  CYS 9  76    -141.394 -89.058 667.679  1.00  9.70           H
ATOM   1185  CB  CYS 9  76    -142.026 -90.262 666.045  1.00  9.70           C
ATOM   1186 1HB  CYS 9  76    -141.714 -90.445 665.016  1.00  9.70           H
ATOM   1187 2HB  CYS 9  76    -142.180 -91.237 666.509  1.00  9.70           H
ATOM   1188  HG  CYS 9  76    -144.285 -90.167 665.325  1.00  9.70           H
ATOM   1189  SG  CYS 9  76    -143.587 -89.308 666.063  1.00  9.70           S
ATOM   1190  HN  CYS 9  76    -139.893 -88.657 665.195  1.00  9.70           H
ATOM   1191  N   THR 9  77    -138.747 -90.394 666.327  1.00  9.70           N
ATOM   1192  CA  THR 9  77    -137.549 -91.173 666.587  1.00  9.70           C
ATOM   1193  C   THR 9  77    -136.664 -90.464 667.614  1.00  9.70           C
ATOM   1194  O   THR 9  77    -135.746 -89.732 667.247  1.00  9.70           O
ATOM   1195  HA  THR 9  77    -137.846 -92.126 667.025  1.00  9.70           H
ATOM   1196  HB  THR 9  77    -136.075 -92.184 665.351  1.00  9.70           H
ATOM   1197  CB  THR 9  77    -136.848 -91.422 665.250  1.00  9.70           C
ATOM   1198  OG1 THR 9  77    -136.391 -90.132 664.851  1.00  9.70           O
ATOM   1199  HG1 THR 9  77    -136.972 -89.425 665.252  1.00  9.70           H
ATOM   1200  CG2 THR 9  77    -137.823 -91.829 664.144  1.00  9.70           C
ATOM   1201 1HG2 THR 9  77    -138.556 -91.036 663.996  1.00  9.70           H
ATOM   1202 2HG2 THR 9  77    -138.335 -92.748 664.431  1.00  9.70           H
ATOM   1203 3HG2 THR 9  77    -137.274 -91.994 663.217  1.00  9.70           H
ATOM   1204  HN  THR 9  77    -138.735 -89.871 665.474  1.00  9.70           H
ATOM   1205  N   ARG 9  78    -136.971 -90.705 668.880  1.00  9.70           N
ATOM   1206  CA  ARG 9  78    -136.181 -90.144 669.962  1.00  9.70           C
ATOM   1207  C   ARG 9  78    -134.740 -90.653 669.886  1.00  9.70           C
ATOM   1208  O   ARG 9  78    -133.796 -89.880 670.043  1.00  9.70           O
ATOM   1209  HA  ARG 9  78    -136.225 -89.066 669.809  1.00  9.70           H
ATOM   1210  CB  ARG 9  78    -136.773 -90.510 671.324  1.00  9.70           C
ATOM   1211 1HB  ARG 9  78    -137.032 -91.569 671.339  1.00  9.70           H
ATOM   1212 2HB  ARG 9  78    -136.027 -90.354 672.103  1.00  9.70           H
ATOM   1213  CG  ARG 9  78    -138.017 -89.671 671.625  1.00  9.70           C
ATOM   1214 1HG  ARG 9  78    -137.839 -88.635 671.336  1.00  9.70           H
ATOM   1215 2HG  ARG 9  78    -138.855 -90.030 671.028  1.00  9.70           H
ATOM   1216  CD  ARG 9  78    -138.377 -89.738 673.111  1.00  9.70           C
ATOM   1217 1HD  ARG 9  78    -138.599 -90.767 673.394  1.00  9.70           H
ATOM   1218 2HD  ARG 9  78    -137.527 -89.417 673.714  1.00  9.70           H
ATOM   1219  NE  ARG 9  78    -139.546 -88.874 673.387  1.00  9.70           N
ATOM   1220  HE  ARG 9  78    -140.070 -88.530 672.608  1.00  9.70           H
ATOM   1221  CZ  ARG 9  78    -139.948 -88.525 674.617  1.00  9.70           C
ATOM   1222  NH1 ARG 9  78    -139.285 -88.957 675.698  1.00  9.70           N
ATOM   1223 1HH1 ARG 9  78    -138.483 -89.545 675.590  1.00  9.70           H
ATOM   1224 2HH1 ARG 9  78    -139.591 -88.691 676.612  1.00  9.70           H
ATOM   1225  NH2 ARG 9  78    -141.024 -87.736 674.749  1.00  9.70           N
ATOM   1226 1HH2 ARG 9  78    -141.337 -87.466 675.660  1.00  9.70           H
ATOM   1227 2HH2 ARG 9  78    -141.513 -87.418 673.937  1.00  9.70           H
ATOM   1228  HN  ARG 9  78    -137.742 -91.272 669.169  1.00  9.70           H
ATOM   1229  N   VAL 9  79    -134.616 -91.950 669.647  1.00  9.70           N
ATOM   1230  CA  VAL 9  79    -133.316 -92.597 669.687  1.00  9.70           C
ATOM   1231  C   VAL 9  79    -133.105 -93.388 668.394  1.00  9.70           C
ATOM   1232  O   VAL 9  79    -133.508 -94.546 668.298  1.00  9.70           O
ATOM   1233  HA  VAL 9  79    -132.560 -91.814 669.746  1.00  9.70           H
ATOM   1234  HB  VAL 9  79    -133.536 -94.469 670.689  1.00  9.70           H
ATOM   1235  CB  VAL 9  79    -133.201 -93.464 670.943  1.00  9.70           C
ATOM   1236  CG1 VAL 9  79    -131.748 -93.558 671.413  1.00  9.70           C
ATOM   1237 1HG1 VAL 9  79    -131.139 -94.002 670.625  1.00  9.70           H
ATOM   1238 2HG1 VAL 9  79    -131.375 -92.559 671.641  1.00  9.70           H
ATOM   1239 3HG1 VAL 9  79    -131.695 -94.179 672.307  1.00  9.70           H
ATOM   1240  CG2 VAL 9  79    -134.105 -92.935 672.058  1.00  9.70           C
ATOM   1241 1HG2 VAL 9  79    -133.814 -91.915 672.309  1.00  9.70           H
ATOM   1242 2HG2 VAL 9  79    -135.141 -92.944 671.721  1.00  9.70           H
ATOM   1243 3HG2 VAL 9  79    -134.004 -93.569 672.939  1.00  9.70           H
ATOM   1244  HN  VAL 9  79    -135.383 -92.554 669.429  1.00  9.70           H
ATOM   1245  N   LYS 9  80    -132.473 -92.731 667.432  1.00  9.70           N
ATOM   1246  CA  LYS 9  80    -132.298 -93.318 666.115  1.00  9.70           C
ATOM   1247  C   LYS 9  80    -131.371 -94.531 666.221  1.00  9.70           C
ATOM   1248  O   LYS 9  80    -130.508 -94.582 667.096  1.00  9.70           O
ATOM   1249  HA  LYS 9  80    -133.276 -93.660 665.777  1.00  9.70           H
ATOM   1250  CB  LYS 9  80    -131.818 -92.263 665.117  1.00  9.70           C
ATOM   1251 1HB  LYS 9  80    -130.901 -91.801 665.483  1.00  9.70           H
ATOM   1252 2HB  LYS 9  80    -131.577 -92.738 664.167  1.00  9.70           H
ATOM   1253  CG  LYS 9  80    -132.885 -91.188 664.900  1.00  9.70           C
ATOM   1254 1HG  LYS 9  80    -133.617 -91.539 664.172  1.00  9.70           H
ATOM   1255 2HG  LYS 9  80    -133.422 -91.010 665.832  1.00  9.70           H
ATOM   1256  CD  LYS 9  80    -132.256 -89.882 664.411  1.00  9.70           C
ATOM   1257 1HD  LYS 9  80    -131.529 -89.528 665.142  1.00  9.70           H
ATOM   1258 2HD  LYS 9  80    -131.714 -90.060 663.483  1.00  9.70           H
ATOM   1259  CE  LYS 9  80    -133.324 -88.810 664.185  1.00  9.70           C
ATOM   1260 1HE  LYS 9  80    -133.980 -89.108 663.368  1.00  9.70           H
ATOM   1261 2HE  LYS 9  80    -133.947 -88.715 665.075  1.00  9.70           H
ATOM   1262  NZ  LYS 9  80    -132.694 -87.507 663.874  1.00  9.70           N
ATOM   1263 1HZ  LYS 9  80    -133.415 -86.815 663.704  1.00  9.70           H
ATOM   1264 2HZ  LYS 9  80    -132.120 -87.214 664.657  1.00  9.70           H
ATOM   1265 3HZ  LYS 9  80    -132.115 -87.602 663.047  1.00  9.70           H
ATOM   1266  HN  LYS 9  80    -132.086 -91.815 667.542  1.00  9.70           H
ATOM   1267  N   THR 9  81    -131.581 -95.477 665.318  1.00  9.70           N
ATOM   1268  CA  THR 9  81    -130.726 -96.650 665.251  1.00  9.70           C
ATOM   1269  C   THR 9  81    -130.115 -96.786 663.855  1.00  9.70           C
ATOM   1270  O   THR 9  81    -130.485 -96.055 662.938  1.00  9.70           O
ATOM   1271  HA  THR 9  81    -129.900 -96.514 665.950  1.00  9.70           H
ATOM   1272  HB  THR 9  81    -130.918 -98.731 665.845  1.00  9.70           H
ATOM   1273  CB  THR 9  81    -131.556 -97.865 665.672  1.00  9.70           C
ATOM   1274  OG1 THR 9  81    -132.517 -98.007 664.628  1.00  9.70           O
ATOM   1275  HG1 THR 9  81    -133.350 -97.505 664.860  1.00  9.70           H
ATOM   1276  CG2 THR 9  81    -132.399 -97.594 666.920  1.00  9.70           C
ATOM   1277 1HG2 THR 9  81    -133.085 -96.770 666.723  1.00  9.70           H
ATOM   1278 2HG2 THR 9  81    -131.744 -97.331 667.750  1.00  9.70           H
ATOM   1279 3HG2 THR 9  81    -132.968 -98.488 667.174  1.00  9.70           H
ATOM   1280  HN  THR 9  81    -132.317 -95.452 664.642  1.00  9.70           H
ATOM   1281  N   MET 9  82    -129.190 -97.727 663.738  1.00  9.70           N
ATOM   1282  CA  MET 9  82    -128.560 -98.002 662.457  1.00  9.70           C
ATOM   1283  C   MET 9  82    -129.607 -98.339 661.393  1.00  9.70           C
ATOM   1284  O   MET 9  82    -129.527 -97.857 660.264  1.00  9.70           O
ATOM   1285  HA  MET 9  82    -128.037 -97.086 662.184  1.00  9.70           H
ATOM   1286  CB  MET 9  82    -127.589 -99.174 662.607  1.00  9.70           C
ATOM   1287 1HB  MET 9  82    -127.038 -99.077 663.543  1.00  9.70           H
ATOM   1288 2HB  MET 9  82    -128.146-100.109 662.662  1.00  9.70           H
ATOM   1289  CG  MET 9  82    -126.608 -99.227 661.434  1.00  9.70           C
ATOM   1290 1HG  MET 9  82    -127.140 -99.470 660.515  1.00  9.70           H
ATOM   1291 2HG  MET 9  82    -126.150 -98.248 661.288  1.00  9.70           H
ATOM   1292  SD  MET 9  82    -125.345-100.448 661.748  1.00  9.70           S
ATOM   1293  CE  MET 9  82    -124.660-100.615 660.109  1.00  9.70           C
ATOM   1294 1HE  MET 9  82    -125.438-100.949 659.422  1.00  9.70           H
ATOM   1295 2HE  MET 9  82    -124.272 -99.652 659.777  1.00  9.70           H
ATOM   1296 3HE  MET 9  82    -123.852-101.346 660.125  1.00  9.70           H
ATOM   1297  HN  MET 9  82    -128.870 -98.295 664.496  1.00  9.70           H
ATOM   1298  N   THR 9  83    -130.564 -99.164 661.791  1.00  9.70           N
ATOM   1299  CA  THR 9  83    -131.651 -99.534 660.900  1.00  9.70           C
ATOM   1300  C   THR 9  83    -132.418 -98.289 660.449  1.00  9.70           C
ATOM   1301  O   THR 9  83    -132.634 -98.088 659.255  1.00  9.70           O
ATOM   1302  HA  THR 9  83    -131.224 -99.988 660.006  1.00  9.70           H
ATOM   1303  HB  THR 9  83    -133.272-100.063 662.247  1.00  9.70           H
ATOM   1304  CB  THR 9  83    -132.528-100.558 661.624  1.00  9.70           C
ATOM   1305  OG1 THR 9  83    -131.596-101.384 662.318  1.00  9.70           O
ATOM   1306  HG1 THR 9  83    -130.865-101.669 661.699  1.00  9.70           H
ATOM   1307  CG2 THR 9  83    -133.227-101.517 660.658  1.00  9.70           C
ATOM   1308 1HG2 THR 9  83    -132.479-102.062 660.082  1.00  9.70           H
ATOM   1309 2HG2 THR 9  83    -133.865-100.949 659.981  1.00  9.70           H
ATOM   1310 3HG2 THR 9  83    -133.836-102.223 661.224  1.00  9.70           H
ATOM   1311  HN  THR 9  83    -130.605 -99.577 662.701  1.00  9.70           H
ATOM   1312  N   ASP 9  84    -132.808 -97.486 661.428  1.00  9.70           N
ATOM   1313  CA  ASP 9  84    -133.643 -96.328 661.159  1.00  9.70           C
ATOM   1314  C   ASP 9  84    -132.947 -95.430 660.134  1.00  9.70           C
ATOM   1315  O   ASP 9  84    -133.605 -94.792 659.314  1.00  9.70           O
ATOM   1316  HA  ASP 9  84    -134.584 -96.734 660.786  1.00  9.70           H
ATOM   1317  CB  ASP 9  84    -133.873 -95.507 662.429  1.00  9.70           C
ATOM   1318 1HB  ASP 9  84    -132.931 -95.070 662.759  1.00  9.70           H
ATOM   1319 2HB  ASP 9  84    -134.550 -94.680 662.214  1.00  9.70           H
ATOM   1320  CG  ASP 9  84    -134.457 -96.375 663.545  1.00  9.70           C
ATOM   1321  OD1 ASP 9  84    -135.405 -97.131 663.239  1.00  9.70           O
ATOM   1322  OD2 ASP 9  84    -133.943 -96.264 664.679  1.00  9.70           O
ATOM   1323  HN  ASP 9  84    -132.563 -97.616 662.389  1.00  9.70           H
ATOM   1324  N   MET 9  85    -131.624 -95.409 660.215  1.00  9.70           N
ATOM   1325  CA  MET 9  85    -130.831 -94.603 659.303  1.00  9.70           C
ATOM   1326  C   MET 9  85    -131.002 -95.080 657.859  1.00  9.70           C
ATOM   1327  O   MET 9  85    -131.159 -94.270 656.948  1.00  9.70           O
ATOM   1328  HA  MET 9  85    -131.212 -93.586 659.404  1.00  9.70           H
ATOM   1329  CB  MET 9  85    -129.356 -94.687 659.698  1.00  9.70           C
ATOM   1330 1HB  MET 9  85    -129.246 -94.458 660.758  1.00  9.70           H
ATOM   1331 2HB  MET 9  85    -128.994 -95.705 659.552  1.00  9.70           H
ATOM   1332  CG  MET 9  85    -128.511 -93.716 658.871  1.00  9.70           C
ATOM   1333 1HG  MET 9  85    -127.455 -93.849 659.106  1.00  9.70           H
ATOM   1334 2HG  MET 9  85    -128.629 -93.932 657.809  1.00  9.70           H
ATOM   1335  SD  MET 9  85    -129.005 -92.035 659.210  1.00  9.70           S
ATOM   1336  CE  MET 9  85    -128.511 -91.906 660.920  1.00  9.70           C
ATOM   1337 1HE  MET 9  85    -129.044 -92.652 661.510  1.00  9.70           H
ATOM   1338 2HE  MET 9  85    -127.437 -92.077 661.003  1.00  9.70           H
ATOM   1339 3HE  MET 9  85    -128.749 -90.910 661.293  1.00  9.70           H
ATOM   1340  HN  MET 9  85    -131.097 -95.929 660.887  1.00  9.70           H
ATOM   1341  N   PHE 9  86    -130.965 -96.395 657.696  1.00  9.70           N
ATOM   1342  CA  PHE 9  86    -131.170 -96.993 656.388  1.00  9.70           C
ATOM   1343  C   PHE 9  86    -132.608 -96.783 655.909  1.00  9.70           C
ATOM   1344  O   PHE 9  86    -132.847 -96.585 654.718  1.00  9.70           O
ATOM   1345  HA  PHE 9  86    -130.484 -96.503 655.697  1.00  9.70           H
ATOM   1346  CB  PHE 9  86    -130.909 -98.493 656.536  1.00  9.70           C
ATOM   1347 1HB  PHE 9  86    -131.575 -98.894 657.300  1.00  9.70           H
ATOM   1348 2HB  PHE 9  86    -131.162 -98.990 655.599  1.00  9.70           H
ATOM   1349  CG  PHE 9  86    -129.465 -98.839 656.905  1.00  9.70           C
ATOM   1350  HD1 PHE 9  86    -128.638 -97.356 655.626  1.00  9.70           H
ATOM   1351  CD1 PHE 9  86    -128.435 -98.153 656.341  1.00  9.70           C
ATOM   1352  HD2 PHE 9  86    -130.037-100.384 658.250  1.00  9.70           H
ATOM   1353  CD2 PHE 9  86    -129.211 -99.834 657.798  1.00  9.70           C
ATOM   1354  CE1 PHE 9  86    -127.095 -98.475 656.684  1.00  9.70           C
ATOM   1355  HE1 PHE 9  86    -126.270 -97.924 656.232  1.00  9.70           H
ATOM   1356  CE2 PHE 9  86    -127.871-100.155 658.141  1.00  9.70           C
ATOM   1357  HE2 PHE 9  86    -127.668-100.952 658.856  1.00  9.70           H
ATOM   1358  CZ  PHE 9  86    -126.842 -99.469 657.577  1.00  9.70           C
ATOM   1359  HZ  PHE 9  86    -125.813 -99.716 657.840  1.00  9.70           H
ATOM   1360  HN  PHE 9  86    -130.799 -97.046 658.437  1.00  9.70           H
ATOM   1361  N   LEU 9  87    -133.528 -96.832 656.861  1.00  9.70           N
ATOM   1362  CA  LEU 9  87    -134.940 -96.695 656.544  1.00  9.70           C
ATOM   1363  C   LEU 9  87    -135.197 -95.299 655.973  1.00  9.70           C
ATOM   1364  O   LEU 9  87    -135.961 -95.145 655.022  1.00  9.70           O
ATOM   1365  HA  LEU 9  87    -135.176 -97.431 655.776  1.00  9.70           H
ATOM   1366  CB  LEU 9  87    -135.798 -97.026 657.767  1.00  9.70           C
ATOM   1367 1HB  LEU 9  87    -135.659 -96.239 658.508  1.00  9.70           H
ATOM   1368 2HB  LEU 9  87    -136.846 -97.003 657.469  1.00  9.70           H
ATOM   1369  HG  LEU 9  87    -134.655 -98.255 659.093  1.00  9.70           H
ATOM   1370  CG  LEU 9  87    -135.518 -98.373 658.438  1.00  9.70           C
ATOM   1371  CD1 LEU 9  87    -136.696 -98.804 659.314  1.00  9.70           C
ATOM   1372 1HD1 LEU 9  87    -136.865 -98.057 660.089  1.00  9.70           H
ATOM   1373 2HD1 LEU 9  87    -137.590 -98.900 658.699  1.00  9.70           H
ATOM   1374 3HD1 LEU 9  87    -136.470 -99.764 659.778  1.00  9.70           H
ATOM   1375  CD2 LEU 9  87    -135.155 -99.437 657.400  1.00  9.70           C
ATOM   1376 1HD2 LEU 9  87    -135.982 -99.560 656.701  1.00  9.70           H
ATOM   1377 2HD2 LEU 9  87    -134.263 -99.125 656.857  1.00  9.70           H
ATOM   1378 3HD2 LEU 9  87    -134.961-100.384 657.904  1.00  9.70           H
ATOM   1379  HN  LEU 9  87    -133.323 -96.963 657.830  1.00  9.70           H
ATOM   1380  N   LEU 9  88    -134.544 -94.318 656.578  1.00  9.70           N
ATOM   1381  CA  LEU 9  88    -134.683 -92.941 656.134  1.00  9.70           C
ATOM   1382  C   LEU 9  88    -134.207 -92.827 654.684  1.00  9.70           C
ATOM   1383  O   LEU 9  88    -134.912 -92.283 653.836  1.00  9.70           O
ATOM   1384  HA  LEU 9  88    -135.743 -92.692 656.169  1.00  9.70           H
ATOM   1385  CB  LEU 9  88    -133.962 -91.993 657.094  1.00  9.70           C
ATOM   1386 1HB  LEU 9  88    -134.418 -92.089 658.079  1.00  9.70           H
ATOM   1387 2HB  LEU 9  88    -132.927 -92.321 657.189  1.00  9.70           H
ATOM   1388  HG  LEU 9  88    -133.768 -90.442 655.634  1.00  9.70           H
ATOM   1389  CG  LEU 9  88    -133.964 -90.514 656.704  1.00  9.70           C
ATOM   1390  CD1 LEU 9  88    -135.336 -89.883 656.955  1.00  9.70           C
ATOM   1391 1HD1 LEU 9  88    -136.089 -90.402 656.362  1.00  9.70           H
ATOM   1392 2HD1 LEU 9  88    -135.585 -89.966 658.013  1.00  9.70           H
ATOM   1393 3HD1 LEU 9  88    -135.310 -88.831 656.669  1.00  9.70           H
ATOM   1394  CD2 LEU 9  88    -132.845 -89.756 657.420  1.00  9.70           C
ATOM   1395 1HD2 LEU 9  88    -132.986 -89.833 658.498  1.00  9.70           H
ATOM   1396 2HD2 LEU 9  88    -131.882 -90.187 657.148  1.00  9.70           H
ATOM   1397 3HD2 LEU 9  88    -132.870 -88.707 657.125  1.00  9.70           H
ATOM   1398  HN  LEU 9  88    -133.931 -94.451 657.357  1.00  9.70           H
ATOM   1399  N   ASN 9  89    -133.013 -93.350 654.444  1.00  9.70           N
ATOM   1400  CA  ASN 9  89    -132.382 -93.209 653.143  1.00  9.70           C
ATOM   1401  C   ASN 9  89    -133.191 -93.985 652.102  1.00  9.70           C
ATOM   1402  O   ASN 9  89    -133.229 -93.608 650.932  1.00  9.70           O
ATOM   1403  HA  ASN 9  89    -132.369 -92.137 652.945  1.00  9.70           H
ATOM   1404  CB  ASN 9  89    -130.961 -93.775 653.155  1.00  9.70           C
ATOM   1405 1HB  ASN 9  89    -130.937 -94.695 653.738  1.00  9.70           H
ATOM   1406 2HB  ASN 9  89    -130.659 -94.033 652.140  1.00  9.70           H
ATOM   1407  CG  ASN 9  89    -129.974 -92.765 653.745  1.00  9.70           C
ATOM   1408  OD1 ASN 9  89    -129.289 -92.042 653.040  1.00  9.70           O
ATOM   1409  ND2 ASN 9  89    -129.939 -92.756 655.075  1.00  9.70           N
ATOM   1410 1HD2 ASN 9  89    -130.527 -93.376 655.594  1.00  9.70           H
ATOM   1411 2HD2 ASN 9  89    -129.324 -92.130 655.554  1.00  9.70           H
ATOM   1412  HN  ASN 9  89    -132.480 -93.861 655.119  1.00  9.70           H
ATOM   1413  N   LEU 9  90    -133.818 -95.057 652.565  1.00  9.70           N
ATOM   1414  CA  LEU 9  90    -134.630 -95.885 651.691  1.00  9.70           C
ATOM   1415  C   LEU 9  90    -135.855 -95.090 651.234  1.00  9.70           C
ATOM   1416  O   LEU 9  90    -136.182 -95.073 650.049  1.00  9.70           O
ATOM   1417  HA  LEU 9  90    -134.027 -96.124 650.815  1.00  9.70           H
ATOM   1418  CB  LEU 9  90    -134.977 -97.209 652.376  1.00  9.70           C
ATOM   1419 1HB  LEU 9  90    -134.068 -97.613 652.822  1.00  9.70           H
ATOM   1420 2HB  LEU 9  90    -135.667 -97.002 653.193  1.00  9.70           H
ATOM   1421  HG  LEU 9  90    -136.395 -97.827 650.900  1.00  9.70           H
ATOM   1422  CG  LEU 9  90    -135.595 -98.285 651.482  1.00  9.70           C
ATOM   1423  CD1 LEU 9  90    -134.568 -98.829 650.488  1.00  9.70           C
ATOM   1424 1HD1 LEU 9  90    -134.206 -98.017 649.857  1.00  9.70           H
ATOM   1425 2HD1 LEU 9  90    -133.731 -99.266 651.033  1.00  9.70           H
ATOM   1426 3HD1 LEU 9  90    -135.034 -99.593 649.865  1.00  9.70           H
ATOM   1427  CD2 LEU 9  90    -136.227 -99.398 652.321  1.00  9.70           C
ATOM   1428 1HD2 LEU 9  90    -135.462 -99.860 652.946  1.00  9.70           H
ATOM   1429 2HD2 LEU 9  90    -137.008 -98.977 652.954  1.00  9.70           H
ATOM   1430 3HD2 LEU 9  90    -136.659-100.150 651.661  1.00  9.70           H
ATOM   1431  HN  LEU 9  90    -133.778 -95.360 653.518  1.00  9.70           H
ATOM   1432  N   ALA 9  91    -136.499 -94.450 652.200  1.00  9.70           N
ATOM   1433  CA  ALA 9  91    -137.703 -93.687 651.918  1.00  9.70           C
ATOM   1434  C   ALA 9  91    -137.352 -92.504 651.014  1.00  9.70           C
ATOM   1435  O   ALA 9  91    -138.160 -92.092 650.183  1.00  9.70           O
ATOM   1436  HA  ALA 9  91    -138.396 -94.343 651.391  1.00  9.70           H
ATOM   1437  CB  ALA 9  91    -138.347 -93.245 653.234  1.00  9.70           C
ATOM   1438 1HB  ALA 9  91    -138.604 -94.123 653.826  1.00  9.70           H
ATOM   1439 2HB  ALA 9  91    -137.645 -92.624 653.791  1.00  9.70           H
ATOM   1440 3HB  ALA 9  91    -139.250 -92.672 653.022  1.00  9.70           H
ATOM   1441  HN  ALA 9  91    -136.211 -94.448 653.157  1.00  9.70           H
ATOM   1442  N   ILE 9  92    -136.145 -91.991 651.207  1.00  9.70           N
ATOM   1443  CA  ILE 9  92    -135.666 -90.883 650.398  1.00  9.70           C
ATOM   1444  C   ILE 9  92    -135.514 -91.344 648.947  1.00  9.70           C
ATOM   1445  O   ILE 9  92    -135.973 -90.670 648.027  1.00  9.70           O
ATOM   1446  HA  ILE 9  92    -136.423 -90.100 650.434  1.00  9.70           H
ATOM   1447  HB  ILE 9  92    -133.717 -91.125 651.244  1.00  9.70           H
ATOM   1448  CB  ILE 9  92    -134.383 -90.300 650.995  1.00  9.70           C
ATOM   1449  CG1 ILE 9  92    -134.677 -89.547 652.295  1.00  9.70           C
ATOM   1450 1HG1 ILE 9  92    -135.201 -88.618 652.071  1.00  9.70           H
ATOM   1451 2HG1 ILE 9  92    -135.338 -90.144 652.923  1.00  9.70           H
ATOM   1452  CG2 ILE 9  92    -133.654 -89.421 649.976  1.00  9.70           C
ATOM   1453 1HG2 ILE 9  92    -133.393 -90.019 649.103  1.00  9.70           H
ATOM   1454 2HG2 ILE 9  92    -134.304 -88.600 649.674  1.00  9.70           H
ATOM   1455 3HG2 ILE 9  92    -132.747 -89.020 650.427  1.00  9.70           H
ATOM   1456  CD1 ILE 9  92    -133.384 -89.240 653.054  1.00  9.70           C
ATOM   1457 1HD1 ILE 9  92    -132.875 -90.172 653.297  1.00  9.70           H
ATOM   1458 2HD1 ILE 9  92    -132.736 -88.623 652.432  1.00  9.70           H
ATOM   1459 3HD1 ILE 9  92    -133.621 -88.705 653.973  1.00  9.70           H
ATOM   1460  HN  ILE 9  92    -135.502 -92.319 651.898  1.00  9.70           H
ATOM   1461  N   ALA 9  93    -134.868 -92.490 648.788  1.00  9.70           N
ATOM   1462  CA  ALA 9  93    -134.600 -93.020 647.463  1.00  9.70           C
ATOM   1463  C   ALA 9  93    -135.924 -93.250 646.732  1.00  9.70           C
ATOM   1464  O   ALA 9  93    -136.072 -92.868 645.572  1.00  9.70           O
ATOM   1465  HA  ALA 9  93    -134.019 -92.275 646.919  1.00  9.70           H
ATOM   1466  CB  ALA 9  93    -133.770 -94.301 647.583  1.00  9.70           C
ATOM   1467 1HB  ALA 9  93    -132.828 -94.077 648.083  1.00  9.70           H
ATOM   1468 2HB  ALA 9  93    -134.323 -95.039 648.164  1.00  9.70           H
ATOM   1469 3HB  ALA 9  93    -133.569 -94.698 646.588  1.00  9.70           H
ATOM   1470  HN  ALA 9  93    -134.532 -93.052 649.544  1.00  9.70           H
ATOM   1471  N   ASP 9  94    -136.854 -93.874 647.441  1.00  9.70           N
ATOM   1472  CA  ASP 9  94    -138.155 -94.176 646.868  1.00  9.70           C
ATOM   1473  C   ASP 9  94    -138.800 -92.881 646.369  1.00  9.70           C
ATOM   1474  O   ASP 9  94    -139.347 -92.840 645.269  1.00  9.70           O
ATOM   1475  HA  ASP 9  94    -137.956 -94.880 646.060  1.00  9.70           H
ATOM   1476  CB  ASP 9  94    -139.085 -94.797 647.912  1.00  9.70           C
ATOM   1477 1HB  ASP 9  94    -138.938 -94.305 648.874  1.00  9.70           H
ATOM   1478 2HB  ASP 9  94    -140.123 -94.629 647.624  1.00  9.70           H
ATOM   1479  CG  ASP 9  94    -138.826 -96.298 648.054  1.00  9.70           C
ATOM   1480  OD1 ASP 9  94    -138.597 -96.936 647.004  1.00  9.70           O
ATOM   1481  OD2 ASP 9  94    -138.861 -96.772 649.210  1.00  9.70           O
ATOM   1482  HN  ASP 9  94    -136.730 -94.171 648.387  1.00  9.70           H
ATOM   1483  N   LEU 9  95    -138.714 -91.855 647.204  1.00  9.70           N
ATOM   1484  CA  LEU 9  95    -139.346 -90.584 646.894  1.00  9.70           C
ATOM   1485  C   LEU 9  95    -138.756 -90.030 645.595  1.00  9.70           C
ATOM   1486  O   LEU 9  95    -139.488 -89.536 644.738  1.00  9.70           O
ATOM   1487  HA  LEU 9  95    -140.407 -90.776 646.737  1.00  9.70           H
ATOM   1488  CB  LEU 9  95    -139.229 -89.624 648.080  1.00  9.70           C
ATOM   1489 1HB  LEU 9  95    -138.223 -89.708 648.491  1.00  9.70           H
ATOM   1490 2HB  LEU 9  95    -139.338 -88.605 647.709  1.00  9.70           H
ATOM   1491  HG  LEU 9  95    -140.106 -90.847 649.599  1.00  9.70           H
ATOM   1492  CG  LEU 9  95    -140.233 -89.835 649.214  1.00  9.70           C
ATOM   1493  CD1 LEU 9  95    -139.961 -88.874 650.373  1.00  9.70           C
ATOM   1494 1HD1 LEU 9  95    -138.957 -89.045 650.759  1.00  9.70           H
ATOM   1495 2HD1 LEU 9  95    -140.044 -87.846 650.019  1.00  9.70           H
ATOM   1496 3HD1 LEU 9  95    -140.690 -89.045 651.166  1.00  9.70           H
ATOM   1497  CD2 LEU 9  95    -141.671 -89.724 648.702  1.00  9.70           C
ATOM   1498 1HD2 LEU 9  95    -141.828 -88.733 648.275  1.00  9.70           H
ATOM   1499 2HD2 LEU 9  95    -141.843 -90.481 647.937  1.00  9.70           H
ATOM   1500 3HD2 LEU 9  95    -142.364 -89.878 649.529  1.00  9.70           H
ATOM   1501  HN  LEU 9  95    -138.226 -91.883 648.076  1.00  9.70           H
ATOM   1502  N   LEU 9  96    -137.440 -90.132 645.489  1.00  9.70           N
ATOM   1503  CA  LEU 9  96    -136.740 -89.612 644.327  1.00  9.70           C
ATOM   1504  C   LEU 9  96    -137.286 -90.282 643.065  1.00  9.70           C
ATOM   1505  O   LEU 9  96    -137.486 -89.624 642.045  1.00  9.70           O
ATOM   1506  HA  LEU 9  96    -136.951 -88.544 644.270  1.00  9.70           H
ATOM   1507  CB  LEU 9  96    -135.227 -89.765 644.499  1.00  9.70           C
ATOM   1508 1HB  LEU 9  96    -135.013 -90.806 644.744  1.00  9.70           H
ATOM   1509 2HB  LEU 9  96    -134.750 -89.558 643.541  1.00  9.70           H
ATOM   1510  HG  LEU 9  96    -134.982 -89.160 646.536  1.00  9.70           H
ATOM   1511  CG  LEU 9  96    -134.580 -88.877 645.563  1.00  9.70           C
ATOM   1512  CD1 LEU 9  96    -133.067 -89.100 645.617  1.00  9.70           C
ATOM   1513 1HD1 LEU 9  96    -132.862 -90.142 645.861  1.00  9.70           H
ATOM   1514 2HD1 LEU 9  96    -132.629 -88.860 644.648  1.00  9.70           H
ATOM   1515 3HD1 LEU 9  96    -132.632 -88.456 646.381  1.00  9.70           H
ATOM   1516  CD2 LEU 9  96    -134.934 -87.405 645.338  1.00  9.70           C
ATOM   1517 1HD2 LEU 9  96    -134.578 -87.091 644.357  1.00  9.70           H
ATOM   1518 2HD2 LEU 9  96    -136.016 -87.280 645.390  1.00  9.70           H
ATOM   1519 3HD2 LEU 9  96    -134.461 -86.796 646.108  1.00  9.70           H
ATOM   1520  HN  LEU 9  96    -136.855 -90.560 646.178  1.00  9.70           H
ATOM   1521  N   PHE 9  97    -137.513 -91.583 643.175  1.00  9.70           N
ATOM   1522  CA  PHE 9  97    -138.025 -92.351 642.053  1.00  9.70           C
ATOM   1523  C   PHE 9  97    -139.467 -91.954 641.730  1.00  9.70           C
ATOM   1524  O   PHE 9  97    -139.812 -91.748 640.568  1.00  9.70           O
ATOM   1525  HA  PHE 9  97    -137.389 -92.134 641.195  1.00  9.70           H
ATOM   1526  CB  PHE 9  97    -137.995 -93.823 642.468  1.00  9.70           C
ATOM   1527 1HB  PHE 9  97    -136.973 -94.193 642.383  1.00  9.70           H
ATOM   1528 2HB  PHE 9  97    -138.275 -93.900 643.519  1.00  9.70           H
ATOM   1529  CG  PHE 9  97    -138.918 -94.722 641.643  1.00  9.70           C
ATOM   1530  HD1 PHE 9  97    -140.077 -95.307 643.325  1.00  9.70           H
ATOM   1531  CD1 PHE 9  97    -139.926 -95.402 642.250  1.00  9.70           C
ATOM   1532  HD2 PHE 9  97    -137.920 -94.295 639.814  1.00  9.70           H
ATOM   1533  CD2 PHE 9  97    -138.729 -94.840 640.301  1.00  9.70           C
ATOM   1534  CE1 PHE 9  97    -140.783 -96.236 641.484  1.00  9.70           C
ATOM   1535  HE1 PHE 9  97    -141.591 -96.782 641.970  1.00  9.70           H
ATOM   1536  CE2 PHE 9  97    -139.585 -95.674 639.534  1.00  9.70           C
ATOM   1537  HE2 PHE 9  97    -139.434 -95.769 638.459  1.00  9.70           H
ATOM   1538  CZ  PHE 9  97    -140.594 -96.354 640.142  1.00  9.70           C
ATOM   1539  HZ  PHE 9  97    -141.252 -96.994 639.553  1.00  9.70           H
ATOM   1540  HN  PHE 9  97    -137.352 -92.110 644.010  1.00  9.70           H
ATOM   1541  N   LEU 9  98    -140.270 -91.859 642.780  1.00  9.70           N
ATOM   1542  CA  LEU 9  98    -141.699 -91.658 642.612  1.00  9.70           C
ATOM   1543  C   LEU 9  98    -141.940 -90.375 641.813  1.00  9.70           C
ATOM   1544  O   LEU 9  98    -142.848 -90.316 640.986  1.00  9.70           O
ATOM   1545  HA  LEU 9  98    -142.083 -92.500 642.037  1.00  9.70           H
ATOM   1546  CB  LEU 9  98    -142.406 -91.678 643.969  1.00  9.70           C
ATOM   1547 1HB  LEU 9  98    -141.892 -90.984 644.634  1.00  9.70           H
ATOM   1548 2HB  LEU 9  98    -143.419 -91.300 643.835  1.00  9.70           H
ATOM   1549  HG  LEU 9  98    -141.539 -93.556 644.514  1.00  9.70           H
ATOM   1550  CG  LEU 9  98    -142.487 -93.039 644.663  1.00  9.70           C
ATOM   1551  CD1 LEU 9  98    -142.680 -92.875 646.172  1.00  9.70           C
ATOM   1552 1HD1 LEU 9  98    -141.839 -92.321 646.588  1.00  9.70           H
ATOM   1553 2HD1 LEU 9  98    -143.604 -92.330 646.363  1.00  9.70           H
ATOM   1554 3HD1 LEU 9  98    -142.734 -93.858 646.640  1.00  9.70           H
ATOM   1555  CD2 LEU 9  98    -143.578 -93.910 644.037  1.00  9.70           C
ATOM   1556 1HD2 LEU 9  98    -144.542 -93.410 644.134  1.00  9.70           H
ATOM   1557 2HD2 LEU 9  98    -143.356 -94.068 642.981  1.00  9.70           H
ATOM   1558 3HD2 LEU 9  98    -143.615 -94.871 644.549  1.00  9.70           H
ATOM   1559  HN  LEU 9  98    -139.960 -91.916 643.729  1.00  9.70           H
ATOM   1560  N   VAL 9  99    -141.110 -89.380 642.089  1.00  9.70           N
ATOM   1561  CA  VAL 9  99    -141.237 -88.094 641.425  1.00  9.70           C
ATOM   1562  C   VAL 9  99    -141.021 -88.277 639.921  1.00  9.70           C
ATOM   1563  O   VAL 9  99    -141.400 -87.418 639.127  1.00  9.70           O
ATOM   1564  HA  VAL 9  99    -142.253 -87.737 641.592  1.00  9.70           H
ATOM   1565  HB  VAL 9  99    -139.276 -87.528 642.047  1.00  9.70           H
ATOM   1566  CB  VAL 9  99    -140.272 -87.085 642.049  1.00  9.70           C
ATOM   1567  CG1 VAL 9  99    -140.215 -85.797 641.224  1.00  9.70           C
ATOM   1568 1HG1 VAL 9  99    -139.875 -86.028 640.215  1.00  9.70           H
ATOM   1569 2HG1 VAL 9  99    -141.208 -85.350 641.180  1.00  9.70           H
ATOM   1570 3HG1 VAL 9  99    -139.521 -85.098 641.690  1.00  9.70           H
ATOM   1571  CG2 VAL 9  99    -140.651 -86.789 643.502  1.00  9.70           C
ATOM   1572 1HG2 VAL 9  99    -141.659 -86.376 643.537  1.00  9.70           H
ATOM   1573 2HG2 VAL 9  99    -140.616 -87.711 644.082  1.00  9.70           H
ATOM   1574 3HG2 VAL 9  99    -139.949 -86.069 643.921  1.00  9.70           H
ATOM   1575  HN  VAL 9  99    -140.363 -89.442 642.750  1.00  9.70           H
ATOM   1576  N   THR 9 100    -140.412 -89.402 639.576  1.00  9.70           N
ATOM   1577  CA  THR 9 100    -140.141 -89.709 638.182  1.00  9.70           C
ATOM   1578  C   THR 9 100    -141.401 -90.243 637.499  1.00  9.70           C
ATOM   1579  O   THR 9 100    -141.537 -90.151 636.280  1.00  9.70           O
ATOM   1580  HA  THR 9 100    -139.869 -88.784 637.673  1.00  9.70           H
ATOM   1581  HB  THR 9 100    -138.491 -90.676 637.151  1.00  9.70           H
ATOM   1582  CB  THR 9 100    -138.963 -90.685 638.133  1.00  9.70           C
ATOM   1583  OG1 THR 9 100    -139.527 -91.930 638.534  1.00  9.70           O
ATOM   1584  HG1 THR 9 100    -138.945 -92.684 638.229  1.00  9.70           H
ATOM   1585  CG2 THR 9 100    -137.913 -90.389 639.206  1.00  9.70           C
ATOM   1586 1HG2 THR 9 100    -138.370 -90.464 640.193  1.00  9.70           H
ATOM   1587 2HG2 THR 9 100    -137.521 -89.382 639.063  1.00  9.70           H
ATOM   1588 3HG2 THR 9 100    -137.099 -91.110 639.127  1.00  9.70           H
ATOM   1589  HN  THR 9 100    -140.107 -90.096 640.229  1.00  9.70           H
ATOM   1590  N   LEU 9 101    -142.291 -90.791 638.314  1.00  9.70           N
ATOM   1591  CA  LEU 9 101    -143.389 -91.588 637.795  1.00  9.70           C
ATOM   1592  C   LEU 9 101    -144.317 -90.695 636.970  1.00  9.70           C
ATOM   1593  O   LEU 9 101    -144.774 -91.090 635.899  1.00  9.70           O
ATOM   1594  HA  LEU 9 101    -142.962 -92.344 637.136  1.00  9.70           H
ATOM   1595  CB  LEU 9 101    -144.098 -92.327 638.932  1.00  9.70           C
ATOM   1596 1HB  LEU 9 101    -144.331 -91.608 639.717  1.00  9.70           H
ATOM   1597 2HB  LEU 9 101    -145.048 -92.707 638.556  1.00  9.70           H
ATOM   1598  HG  LEU 9 101    -142.422 -93.095 640.017  1.00  9.70           H
ATOM   1599  CG  LEU 9 101    -143.328 -93.492 639.558  1.00  9.70           C
ATOM   1600  CD1 LEU 9 101    -144.144 -94.155 640.670  1.00  9.70           C
ATOM   1601 1HD1 LEU 9 101    -144.362 -93.422 641.447  1.00  9.70           H
ATOM   1602 2HD1 LEU 9 101    -145.078 -94.535 640.257  1.00  9.70           H
ATOM   1603 3HD1 LEU 9 101    -143.573 -94.979 641.097  1.00  9.70           H
ATOM   1604  CD2 LEU 9 101    -142.891 -94.497 638.491  1.00  9.70           C
ATOM   1605 1HD2 LEU 9 101    -143.770 -94.893 637.982  1.00  9.70           H
ATOM   1606 2HD2 LEU 9 101    -142.245 -94.000 637.766  1.00  9.70           H
ATOM   1607 3HD2 LEU 9 101    -142.346 -95.314 638.963  1.00  9.70           H
ATOM   1608  HN  LEU 9 101    -142.269 -90.697 639.309  1.00  9.70           H
ATOM   1609  N   PRO 9 102    -144.612 -89.479 637.451  1.00  9.70           N
ATOM   1610  CA  PRO 9 102    -145.506 -88.576 636.723  1.00  9.70           C
ATOM   1611  C   PRO 9 102    -145.072 -88.373 635.281  1.00  9.70           C
ATOM   1612  O   PRO 9 102    -145.905 -88.342 634.376  1.00  9.70           O
ATOM   1613  HA  PRO 9 102    -146.505 -89.008 636.661  1.00  9.70           H
ATOM   1614  CB  PRO 9 102    -145.439 -87.275 637.525  1.00  9.70           C
ATOM   1615 1HB  PRO 9 102    -144.668 -86.607 637.142  1.00  9.70           H
ATOM   1616 2HB  PRO 9 102    -146.382 -86.729 637.484  1.00  9.70           H
ATOM   1617  CG  PRO 9 102    -145.124 -87.748 638.939  1.00  9.70           C
ATOM   1618 1HG  PRO 9 102    -144.701 -86.949 639.548  1.00  9.70           H
ATOM   1619 2HG  PRO 9 102    -146.018 -88.091 639.460  1.00  9.70           H
ATOM   1620  CD  PRO 9 102    -144.131 -88.875 638.707  1.00  9.70           C
ATOM   1621 1HD  PRO 9 102    -143.111 -88.502 638.606  1.00  9.70           H
ATOM   1622 2HD  PRO 9 102    -144.126 -89.587 639.531  1.00  9.70           H
ATOM   1623  N   PHE 9 103    -143.766 -88.237 635.103  1.00  9.70           N
ATOM   1624  CA  PHE 9 103    -143.212 -87.980 633.785  1.00  9.70           C
ATOM   1625  C   PHE 9 103    -143.416 -89.182 632.860  1.00  9.70           C
ATOM   1626  O   PHE 9 103    -143.734 -89.018 631.684  1.00  9.70           O
ATOM   1627  HA  PHE 9 103    -143.738 -87.116 633.376  1.00  9.70           H
ATOM   1628  CB  PHE 9 103    -141.712 -87.741 633.968  1.00  9.70           C
ATOM   1629 1HB  PHE 9 103    -141.280 -88.595 634.488  1.00  9.70           H
ATOM   1630 2HB  PHE 9 103    -141.240 -87.693 632.987  1.00  9.70           H
ATOM   1631  CG  PHE 9 103    -141.375 -86.466 634.743  1.00  9.70           C
ATOM   1632  HD1 PHE 9 103    -141.383 -85.244 633.003  1.00  9.70           H
ATOM   1633  CD1 PHE 9 103    -141.246 -85.283 634.084  1.00  9.70           C
ATOM   1634  HD2 PHE 9 103    -141.308 -87.462 636.620  1.00  9.70           H
ATOM   1635  CD2 PHE 9 103    -141.205 -86.515 636.092  1.00  9.70           C
ATOM   1636  CE1 PHE 9 103    -140.934 -84.100 634.803  1.00  9.70           C
ATOM   1637  HE1 PHE 9 103    -140.830 -83.152 634.275  1.00  9.70           H
ATOM   1638  CE2 PHE 9 103    -140.892 -85.331 636.811  1.00  9.70           C
ATOM   1639  HE2 PHE 9 103    -140.755 -85.370 637.892  1.00  9.70           H
ATOM   1640  CZ  PHE 9 103    -140.763 -84.149 636.152  1.00  9.70           C
ATOM   1641  HZ  PHE 9 103    -140.523 -83.240 636.704  1.00  9.70           H
ATOM   1642  HN  PHE 9 103    -143.092 -88.301 635.839  1.00  9.70           H
ATOM   1643  N   TRP 9 104    -143.225 -90.364 633.428  1.00  9.70           N
ATOM   1644  CA  TRP 9 104    -143.370 -91.592 632.666  1.00  9.70           C
ATOM   1645  C   TRP 9 104    -144.847 -91.752 632.303  1.00  9.70           C
ATOM   1646  O   TRP 9 104    -145.177 -92.301 631.253  1.00  9.70           O
ATOM   1647  HA  TRP 9 104    -142.772 -91.494 631.760  1.00  9.70           H
ATOM   1648  CB  TRP 9 104    -142.811 -92.787 633.441  1.00  9.70           C
ATOM   1649 1HB  TRP 9 104    -143.245 -92.793 634.441  1.00  9.70           H
ATOM   1650 2HB  TRP 9 104    -143.130 -93.707 632.950  1.00  9.70           H
ATOM   1651  CG  TRP 9 104    -141.286 -92.793 633.562  1.00  9.70           C
ATOM   1652  HD1 TRP 9 104    -140.960 -92.796 635.688  1.00  9.70           H
ATOM   1653  CD1 TRP 9 104    -140.547 -92.797 634.680  1.00  9.70           C
ATOM   1654  CD2 TRP 9 104    -140.338 -92.796 632.475  1.00  9.70           C
ATOM   1655  NE1 TRP 9 104    -139.197 -92.802 634.394  1.00  9.70           N
ATOM   1656  HE1 TRP 9 104    -138.451 -92.805 635.059  1.00  9.70           H
ATOM   1657  CE2 TRP 9 104    -139.066 -92.801 633.010  1.00  9.70           C
ATOM   1658  HE3 TRP 9 104    -141.541 -92.791 630.637  1.00  9.70           H
ATOM   1659  CE3 TRP 9 104    -140.547 -92.795 631.084  1.00  9.70           C
ATOM   1660  CZ2 TRP 9 104    -137.905 -92.805 632.228  1.00  9.70           C
ATOM   1661  HZ2 TRP 9 104    -136.911 -92.809 632.675  1.00  9.70           H
ATOM   1662  CZ3 TRP 9 104    -139.377 -92.799 630.316  1.00  9.70           C
ATOM   1663  HZ3 TRP 9 104    -139.483 -92.798 629.231  1.00  9.70           H
ATOM   1664  CH2 TRP 9 104    -138.089 -92.804 630.840  1.00  9.70           C
ATOM   1665  HH2 TRP 9 104    -137.227 -92.807 630.173  1.00  9.70           H
ATOM   1666  HN  TRP 9 104    -142.976 -90.489 634.389  1.00  9.70           H
ATOM   1667  N   ALA 9 105    -145.699 -91.263 633.193  1.00  9.70           N
ATOM   1668  CA  ALA 9 105    -147.134 -91.355 632.985  1.00  9.70           C
ATOM   1669  C   ALA 9 105    -147.519 -90.538 631.750  1.00  9.70           C
ATOM   1670  O   ALA 9 105    -148.263 -91.014 630.894  1.00  9.70           O
ATOM   1671  HA  ALA 9 105    -147.377 -92.402 632.808  1.00  9.70           H
ATOM   1672  CB  ALA 9 105    -147.863 -90.885 634.245  1.00  9.70           C
ATOM   1673 1HB  ALA 9 105    -147.578 -91.515 635.087  1.00  9.70           H
ATOM   1674 2HB  ALA 9 105    -147.592 -89.850 634.457  1.00  9.70           H
ATOM   1675 3HB  ALA 9 105    -148.940 -90.953 634.088  1.00  9.70           H
ATOM   1676  HN  ALA 9 105    -145.423 -90.812 634.042  1.00  9.70           H
ATOM   1677  N   ILE 9 106    -146.994 -89.323 631.696  1.00  9.70           N
ATOM   1678  CA  ILE 9 106    -147.278 -88.434 630.582  1.00  9.70           C
ATOM   1679  C   ILE 9 106    -146.711 -89.036 629.296  1.00  9.70           C
ATOM   1680  O   ILE 9 106    -147.383 -89.052 628.265  1.00  9.70           O
ATOM   1681  HA  ILE 9 106    -148.362 -88.369 630.485  1.00  9.70           H
ATOM   1682  HB  ILE 9 106    -145.731 -87.100 631.216  1.00  9.70           H
ATOM   1683  CB  ILE 9 106    -146.765 -87.023 630.879  1.00  9.70           C
ATOM   1684  CG1 ILE 9 106    -147.564 -86.376 632.012  1.00  9.70           C
ATOM   1685 1HG1 ILE 9 106    -148.542 -86.068 631.643  1.00  9.70           H
ATOM   1686 2HG1 ILE 9 106    -147.737 -87.106 632.803  1.00  9.70           H
ATOM   1687  CG2 ILE 9 106    -146.765 -86.163 629.614  1.00  9.70           C
ATOM   1688 1HG2 ILE 9 106    -146.119 -86.619 628.864  1.00  9.70           H
ATOM   1689 2HG2 ILE 9 106    -147.780 -86.090 629.223  1.00  9.70           H
ATOM   1690 3HG2 ILE 9 106    -146.396 -85.165 629.853  1.00  9.70           H
ATOM   1691  CD1 ILE 9 106    -146.823 -85.165 632.583  1.00  9.70           C
ATOM   1692 1HD1 ILE 9 106    -145.856 -85.481 632.973  1.00  9.70           H
ATOM   1693 2HD1 ILE 9 106    -146.673 -84.426 631.795  1.00  9.70           H
ATOM   1694 3HD1 ILE 9 106    -147.413 -84.724 633.386  1.00  9.70           H
ATOM   1695  HN  ILE 9 106    -146.385 -88.945 632.394  1.00  9.70           H
ATOM   1696  N   ALA 9 107    -145.481 -89.518 629.397  1.00  9.70           N
ATOM   1697  CA  ALA 9 107    -144.761 -89.985 628.225  1.00  9.70           C
ATOM   1698  C   ALA 9 107    -145.453 -91.231 627.670  1.00  9.70           C
ATOM   1699  O   ALA 9 107    -145.359 -91.519 626.477  1.00  9.70           O
ATOM   1700  HA  ALA 9 107    -144.799 -89.195 627.476  1.00  9.70           H
ATOM   1701  CB  ALA 9 107    -143.299 -90.246 628.594  1.00  9.70           C
ATOM   1702 1HB  ALA 9 107    -142.845 -89.323 628.955  1.00  9.70           H
ATOM   1703 2HB  ALA 9 107    -143.251 -91.004 629.376  1.00  9.70           H
ATOM   1704 3HB  ALA 9 107    -142.759 -90.596 627.714  1.00  9.70           H
ATOM   1705  HN  ALA 9 107    -144.979 -89.591 630.259  1.00  9.70           H
ATOM   1706  N   ALA 9 108    -146.133 -91.938 628.561  1.00  9.70           N
ATOM   1707  CA  ALA 9 108    -146.855 -93.137 628.171  1.00  9.70           C
ATOM   1708  C   ALA 9 108    -148.189 -92.740 627.534  1.00  9.70           C
ATOM   1709  O   ALA 9 108    -148.670 -93.411 626.623  1.00  9.70           O
ATOM   1710  HA  ALA 9 108    -146.251 -93.663 627.432  1.00  9.70           H
ATOM   1711  CB  ALA 9 108    -147.039 -94.042 629.391  1.00  9.70           C
ATOM   1712 1HB  ALA 9 108    -146.062 -94.320 629.788  1.00  9.70           H
ATOM   1713 2HB  ALA 9 108    -147.604 -93.510 630.156  1.00  9.70           H
ATOM   1714 3HB  ALA 9 108    -147.580 -94.942 629.099  1.00  9.70           H
ATOM   1715  HN  ALA 9 108    -146.195 -91.704 629.531  1.00  9.70           H
ATOM   1716  N   ALA 9 109    -148.748 -91.651 628.040  1.00  9.70           N
ATOM   1717  CA  ALA 9 109    -150.076 -91.230 627.626  1.00  9.70           C
ATOM   1718  C   ALA 9 109    -150.009 -90.679 626.200  1.00  9.70           C
ATOM   1719  O   ALA 9 109    -150.980 -90.769 625.450  1.00  9.70           O
ATOM   1720  HA  ALA 9 109    -150.721 -92.108 627.637  1.00  9.70           H
ATOM   1721  CB  ALA 9 109    -150.621 -90.204 628.622  1.00  9.70           C
ATOM   1722 1HB  ALA 9 109    -150.675 -90.655 629.613  1.00  9.70           H
ATOM   1723 2HB  ALA 9 109    -149.958 -89.339 628.652  1.00  9.70           H
ATOM   1724 3HB  ALA 9 109    -151.616 -89.889 628.310  1.00  9.70           H
ATOM   1725  HN  ALA 9 109    -148.311 -91.061 628.719  1.00  9.70           H
ATOM   1726  N   ASP 9 110    -148.854 -90.121 625.868  1.00  9.70           N
ATOM   1727  CA  ASP 9 110    -148.680 -89.468 624.582  1.00  9.70           C
ATOM   1728  C   ASP 9 110    -147.240 -89.665 624.105  1.00  9.70           C
ATOM   1729  O   ASP 9 110    -146.924 -90.671 623.472  1.00  9.70           O
ATOM   1730  HA  ASP 9 110    -149.407 -89.940 623.920  1.00  9.70           H
ATOM   1731  CB  ASP 9 110    -148.942 -87.964 624.688  1.00  9.70           C
ATOM   1732 1HB  ASP 9 110    -149.934 -87.792 625.105  1.00  9.70           H
ATOM   1733 2HB  ASP 9 110    -148.225 -87.515 625.376  1.00  9.70           H
ATOM   1734  CG  ASP 9 110    -148.834 -87.291 623.319  1.00  9.70           C
ATOM   1735  OD1 ASP 9 110    -148.330 -87.963 622.394  1.00  9.70           O
ATOM   1736  OD2 ASP 9 110    -149.259 -86.119 623.228  1.00  9.70           O
ATOM   1737  HN  ASP 9 110    -148.048 -90.111 626.459  1.00  9.70           H
ATOM   1738  N   GLN 9 111    -146.405 -88.688 624.427  1.00  9.70           N
ATOM   1739  CA  GLN 9 111    -145.004 -88.745 624.045  1.00  9.70           C
ATOM   1740  C   GLN 9 111    -144.162 -87.883 624.988  1.00  9.70           C
ATOM   1741  O   GLN 9 111    -144.702 -87.157 625.820  1.00  9.70           O
ATOM   1742  HA  GLN 9 111    -144.718 -89.792 624.146  1.00  9.70           H
ATOM   1743  CB  GLN 9 111    -144.815 -88.312 622.590  1.00  9.70           C
ATOM   1744 1HB  GLN 9 111    -143.786 -88.498 622.282  1.00  9.70           H
ATOM   1745 2HB  GLN 9 111    -145.455 -88.910 621.942  1.00  9.70           H
ATOM   1746  CG  GLN 9 111    -145.144 -86.828 622.412  1.00  9.70           C
ATOM   1747 1HG  GLN 9 111    -146.118 -86.613 622.853  1.00  9.70           H
ATOM   1748 2HG  GLN 9 111    -144.412 -86.223 622.946  1.00  9.70           H
ATOM   1749  CD  GLN 9 111    -145.152 -86.442 620.932  1.00  9.70           C
ATOM   1750  OE1 GLN 9 111    -144.130 -86.140 620.337  1.00  9.70           O
ATOM   1751  NE2 GLN 9 111    -146.358 -86.468 620.372  1.00  9.70           N
ATOM   1752 1HE2 GLN 9 111    -147.156 -86.725 620.917  1.00  9.70           H
ATOM   1753 2HE2 GLN 9 111    -146.466 -86.231 619.407  1.00  9.70           H
ATOM   1754  HN  GLN 9 111    -146.671 -87.871 624.939  1.00  9.70           H
ATOM   1755  N   TRP 9 112    -142.851 -87.992 624.826  1.00  9.70           N
ATOM   1756  CA  TRP 9 112    -141.928 -87.266 625.681  1.00  9.70           C
ATOM   1757  C   TRP 9 112    -141.911 -85.805 625.225  1.00  9.70           C
ATOM   1758  O   TRP 9 112    -141.311 -85.477 624.203  1.00  9.70           O
ATOM   1759  HA  TRP 9 112    -142.298 -87.333 626.704  1.00  9.70           H
ATOM   1760  CB  TRP 9 112    -140.542 -87.913 625.665  1.00  9.70           C
ATOM   1761 1HB  TRP 9 112    -140.645 -88.976 625.884  1.00  9.70           H
ATOM   1762 2HB  TRP 9 112    -140.126 -87.833 624.661  1.00  9.70           H
ATOM   1763  CG  TRP 9 112    -139.556 -87.296 626.660  1.00  9.70           C
ATOM   1764  HD1 TRP 9 112    -138.564 -85.783 625.497  1.00  9.70           H
ATOM   1765  CD1 TRP 9 112    -138.684 -86.301 626.448  1.00  9.70           C
ATOM   1766  CD2 TRP 9 112    -139.376 -87.677 628.040  1.00  9.70           C
ATOM   1767  NE1 TRP 9 112    -137.958 -86.013 627.586  1.00  9.70           N
ATOM   1768  HE1 TRP 9 112    -137.250 -85.313 627.675  1.00  9.70           H
ATOM   1769  CE2 TRP 9 112    -138.392 -86.877 628.585  1.00  9.70           C
ATOM   1770  HE3 TRP 9 112    -140.802 -89.309 628.396  1.00  9.70           H
ATOM   1771  CE3 TRP 9 112    -140.023 -88.665 628.803  1.00  9.70           C
ATOM   1772  CZ2 TRP 9 112    -137.967 -86.983 629.915  1.00  9.70           C
ATOM   1773  HZ2 TRP 9 112    -137.188 -86.338 630.321  1.00  9.70           H
ATOM   1774  CZ3 TRP 9 112    -139.587 -88.758 630.130  1.00  9.70           C
ATOM   1775  HZ3 TRP 9 112    -140.055 -89.509 630.766  1.00  9.70           H
ATOM   1776  CH2 TRP 9 112    -138.598 -87.960 630.694  1.00  9.70           C
ATOM   1777  HH2 TRP 9 112    -138.314 -88.095 631.737  1.00  9.70           H
ATOM   1778  HN  TRP 9 112    -142.420 -88.563 624.127  1.00  9.70           H
ATOM   1779  N   LYS 9 113    -142.577 -84.967 626.006  1.00  9.70           N
ATOM   1780  CA  LYS 9 113    -142.771 -83.580 625.622  1.00  9.70           C
ATOM   1781  C   LYS 9 113    -141.657 -82.726 626.230  1.00  9.70           C
ATOM   1782  O   LYS 9 113    -141.621 -81.512 626.032  1.00  9.70           O
ATOM   1783  HA  LYS 9 113    -142.692 -83.527 624.536  1.00  9.70           H
ATOM   1784  CB  LYS 9 113    -144.179 -83.111 625.997  1.00  9.70           C
ATOM   1785 1HB  LYS 9 113    -144.321 -83.200 627.074  1.00  9.70           H
ATOM   1786 2HB  LYS 9 113    -144.294 -82.057 625.746  1.00  9.70           H
ATOM   1787  CG  LYS 9 113    -145.243 -83.934 625.267  1.00  9.70           C
ATOM   1788 1HG  LYS 9 113    -145.087 -83.864 624.191  1.00  9.70           H
ATOM   1789 2HG  LYS 9 113    -145.142 -84.985 625.536  1.00  9.70           H
ATOM   1790  CD  LYS 9 113    -146.649 -83.445 625.617  1.00  9.70           C
ATOM   1791 1HD  LYS 9 113    -146.793 -83.483 626.697  1.00  9.70           H
ATOM   1792 2HD  LYS 9 113    -146.761 -82.402 625.318  1.00  9.70           H
ATOM   1793  CE  LYS 9 113    -147.715 -84.297 624.924  1.00  9.70           C
ATOM   1794 1HE  LYS 9 113    -147.542 -84.301 623.848  1.00  9.70           H
ATOM   1795 2HE  LYS 9 113    -147.640 -85.330 625.263  1.00  9.70           H
ATOM   1796  NZ  LYS 9 113    -149.068 -83.771 625.213  1.00  9.70           N
ATOM   1797 1HZ  LYS 9 113    -149.761 -84.351 624.754  1.00  9.70           H
ATOM   1798 2HZ  LYS 9 113    -149.228 -83.781 626.214  1.00  9.70           H
ATOM   1799 3HZ  LYS 9 113    -149.141 -82.820 624.869  1.00  9.70           H
ATOM   1800  HN  LYS 9 113    -142.980 -85.223 626.886  1.00  9.70           H
ATOM   1801  N   PHE 9 114    -140.773 -83.394 626.958  1.00  9.70           N
ATOM   1802  CA  PHE 9 114    -139.776 -82.696 627.751  1.00  9.70           C
ATOM   1803  C   PHE 9 114    -138.421 -82.685 627.042  1.00  9.70           C
ATOM   1804  O   PHE 9 114    -138.192 -83.467 626.121  1.00  9.70           O
ATOM   1805  HA  PHE 9 114    -140.125 -81.671 627.880  1.00  9.70           H
ATOM   1806  CB  PHE 9 114    -139.642 -83.457 629.071  1.00  9.70           C
ATOM   1807 1HB  PHE 9 114    -139.195 -84.431 628.874  1.00  9.70           H
ATOM   1808 2HB  PHE 9 114    -138.954 -82.917 629.722  1.00  9.70           H
ATOM   1809  CG  PHE 9 114    -140.966 -83.660 629.810  1.00  9.70           C
ATOM   1810  HD1 PHE 9 114    -140.972 -81.694 630.619  1.00  9.70           H
ATOM   1811  CD1 PHE 9 114    -141.493 -82.648 630.552  1.00  9.70           C
ATOM   1812  HD2 PHE 9 114    -141.194 -85.661 629.132  1.00  9.70           H
ATOM   1813  CD2 PHE 9 114    -141.617 -84.851 629.726  1.00  9.70           C
ATOM   1814  CE1 PHE 9 114    -142.722 -82.837 631.237  1.00  9.70           C
ATOM   1815  HE1 PHE 9 114    -143.145 -82.026 631.832  1.00  9.70           H
ATOM   1816  CE2 PHE 9 114    -142.846 -85.039 630.411  1.00  9.70           C
ATOM   1817  HE2 PHE 9 114    -143.367 -85.994 630.344  1.00  9.70           H
ATOM   1818  CZ  PHE 9 114    -143.373 -84.028 631.153  1.00  9.70           C
ATOM   1819  HZ  PHE 9 114    -144.316 -84.173 631.679  1.00  9.70           H
ATOM   1820  HN  PHE 9 114    -140.732 -84.392 627.010  1.00  9.70           H
ATOM   1821  N   GLN 9 115    -137.557 -81.790 627.499  1.00  9.70           N
ATOM   1822  CA  GLN 9 115    -136.248 -81.634 626.888  1.00  9.70           C
ATOM   1823  C   GLN 9 115    -135.352 -82.822 627.241  1.00  9.70           C
ATOM   1824  O   GLN 9 115    -135.657 -83.583 628.158  1.00  9.70           O
ATOM   1825  HA  GLN 9 115    -136.430 -81.614 625.813  1.00  9.70           H
ATOM   1826  CB  GLN 9 115    -135.599 -80.314 627.310  1.00  9.70           C
ATOM   1827 1HB  GLN 9 115    -135.594 -80.239 628.398  1.00  9.70           H
ATOM   1828 2HB  GLN 9 115    -134.560 -80.294 626.984  1.00  9.70           H
ATOM   1829  CG  GLN 9 115    -136.349 -79.120 626.716  1.00  9.70           C
ATOM   1830 1HG  GLN 9 115    -136.390 -79.215 625.631  1.00  9.70           H
ATOM   1831 2HG  GLN 9 115    -137.378 -79.116 627.075  1.00  9.70           H
ATOM   1832  CD  GLN 9 115    -135.667 -77.802 627.092  1.00  9.70           C
ATOM   1833  OE1 GLN 9 115    -134.758 -77.754 627.904  1.00  9.70           O
ATOM   1834  NE2 GLN 9 115    -136.157 -76.740 626.459  1.00  9.70           N
ATOM   1835 1HE2 GLN 9 115    -136.905 -76.849 625.804  1.00  9.70           H
ATOM   1836 2HE2 GLN 9 115    -135.777 -75.833 626.638  1.00  9.70           H
ATOM   1837  HN  GLN 9 115    -137.739 -81.180 628.270  1.00  9.70           H
ATOM   1838  N   THR 9 116    -134.264 -82.945 626.494  1.00  9.70           N
ATOM   1839  CA  THR 9 116    -133.366 -84.075 626.660  1.00  9.70           C
ATOM   1840  C   THR 9 116    -132.812 -84.110 628.086  1.00  9.70           C
ATOM   1841  O   THR 9 116    -132.601 -85.184 628.648  1.00  9.70           O
ATOM   1842  HA  THR 9 116    -133.937 -84.992 626.517  1.00  9.70           H
ATOM   1843  HB  THR 9 116    -131.544 -83.215 625.847  1.00  9.70           H
ATOM   1844  CB  THR 9 116    -132.279 -83.977 625.588  1.00  9.70           C
ATOM   1845  OG1 THR 9 116    -133.002 -83.749 624.381  1.00  9.70           O
ATOM   1846  HG1 THR 9 116    -132.387 -83.398 623.675  1.00  9.70           H
ATOM   1847  CG2 THR 9 116    -131.568 -85.311 625.351  1.00  9.70           C
ATOM   1848 1HG2 THR 9 116    -132.294 -86.056 625.026  1.00  9.70           H
ATOM   1849 2HG2 THR 9 116    -131.097 -85.641 626.277  1.00  9.70           H
ATOM   1850 3HG2 THR 9 116    -130.807 -85.185 624.581  1.00  9.70           H
ATOM   1851  HN  THR 9 116    -133.994 -82.291 625.788  1.00  9.70           H
ATOM   1852  N   PHE 9 117    -132.591 -82.923 628.630  1.00  9.70           N
ATOM   1853  CA  PHE 9 117    -132.079 -82.804 629.985  1.00  9.70           C
ATOM   1854  C   PHE 9 117    -132.953 -83.580 630.972  1.00  9.70           C
ATOM   1855  O   PHE 9 117    -132.444 -84.347 631.787  1.00  9.70           O
ATOM   1856  HA  PHE 9 117    -131.072 -83.222 629.988  1.00  9.70           H
ATOM   1857  CB  PHE 9 117    -132.115 -81.318 630.349  1.00  9.70           C
ATOM   1858 1HB  PHE 9 117    -131.468 -80.771 629.663  1.00  9.70           H
ATOM   1859 2HB  PHE 9 117    -133.128 -80.943 630.199  1.00  9.70           H
ATOM   1860  CG  PHE 9 117    -131.683 -81.018 631.785  1.00  9.70           C
ATOM   1861  HD1 PHE 9 117    -133.675 -80.722 632.467  1.00  9.70           H
ATOM   1862  CD1 PHE 9 117    -132.617 -80.735 632.732  1.00  9.70           C
ATOM   1863  HD2 PHE 9 117    -129.615 -81.261 631.357  1.00  9.70           H
ATOM   1864  CD2 PHE 9 117    -130.364 -81.035 632.116  1.00  9.70           C
ATOM   1865  CE1 PHE 9 117    -132.216 -80.457 634.065  1.00  9.70           C
ATOM   1866  HE1 PHE 9 117    -132.965 -80.229 634.823  1.00  9.70           H
ATOM   1867  CE2 PHE 9 117    -129.962 -80.756 633.449  1.00  9.70           C
ATOM   1868  HE2 PHE 9 117    -128.905 -80.769 633.714  1.00  9.70           H
ATOM   1869  CZ  PHE 9 117    -130.897 -80.473 634.395  1.00  9.70           C
ATOM   1870  HZ  PHE 9 117    -130.589 -80.259 635.419  1.00  9.70           H
ATOM   1871  HN  PHE 9 117    -132.755 -82.054 628.163  1.00  9.70           H
ATOM   1872  N   MET 9 118    -134.254 -83.354 630.865  1.00  9.70           N
ATOM   1873  CA  MET 9 118    -135.203 -84.016 631.744  1.00  9.70           C
ATOM   1874  C   MET 9 118    -135.183 -85.531 631.531  1.00  9.70           C
ATOM   1875  O   MET 9 118    -135.378 -86.296 632.474  1.00  9.70           O
ATOM   1876  HA  MET 9 118    -134.879 -83.780 632.757  1.00  9.70           H
ATOM   1877  CB  MET 9 118    -136.611 -83.481 631.471  1.00  9.70           C
ATOM   1878 1HB  MET 9 118    -136.811 -83.505 630.400  1.00  9.70           H
ATOM   1879 2HB  MET 9 118    -137.348 -84.126 631.948  1.00  9.70           H
ATOM   1880  CG  MET 9 118    -136.764 -82.050 631.991  1.00  9.70           C
ATOM   1881 1HG  MET 9 118    -136.103 -81.381 631.441  1.00  9.70           H
ATOM   1882 2HG  MET 9 118    -137.783 -81.701 631.823  1.00  9.70           H
ATOM   1883  SD  MET 9 118    -136.379 -81.990 633.733  1.00  9.70           S
ATOM   1884  CE  MET 9 118    -137.666 -83.049 634.372  1.00  9.70           C
ATOM   1885 1HE  MET 9 118    -138.640 -82.631 634.119  1.00  9.70           H
ATOM   1886 2HE  MET 9 118    -137.572 -84.042 633.932  1.00  9.70           H
ATOM   1887 3HE  MET 9 118    -137.572 -83.122 635.455  1.00  9.70           H
ATOM   1888  HN  MET 9 118    -134.661 -82.733 630.195  1.00  9.70           H
ATOM   1889  N   CYS 9 119    -134.944 -85.919 630.287  1.00  9.70           N
ATOM   1890  CA  CYS 9 119    -134.859 -87.328 629.946  1.00  9.70           C
ATOM   1891  C   CYS 9 119    -133.691 -87.940 630.722  1.00  9.70           C
ATOM   1892  O   CYS 9 119    -133.838 -88.990 631.347  1.00  9.70           O
ATOM   1893  HA  CYS 9 119    -135.803 -87.781 630.247  1.00  9.70           H
ATOM   1894  CB  CYS 9 119    -134.713 -87.538 628.437  1.00  9.70           C
ATOM   1895 1HB  CYS 9 119    -135.606 -87.180 627.925  1.00  9.70           H
ATOM   1896 2HB  CYS 9 119    -133.873 -86.954 628.060  1.00  9.70           H
ATOM   1897  SG  CYS 9 119    -134.452 -89.312 628.074  1.00  9.70           S
ATOM   1898  HN  CYS 9 119    -134.811 -85.290 629.521  1.00  9.70           H
ATOM   1899  N   LYS 9 120    -132.557 -87.258 630.658  1.00  9.70           N
ATOM   1900  CA  LYS 9 120    -131.366 -87.719 631.351  1.00  9.70           C
ATOM   1901  C   LYS 9 120    -131.670 -87.855 632.844  1.00  9.70           C
ATOM   1902  O   LYS 9 120    -131.420 -88.902 633.440  1.00  9.70           O
ATOM   1903  HA  LYS 9 120    -131.120 -88.706 630.958  1.00  9.70           H
ATOM   1904  CB  LYS 9 120    -130.180 -86.802 631.046  1.00  9.70           C
ATOM   1905 1HB  LYS 9 120    -130.487 -85.761 631.137  1.00  9.70           H
ATOM   1906 2HB  LYS 9 120    -129.391 -86.966 631.780  1.00  9.70           H
ATOM   1907  CG  LYS 9 120    -129.636 -87.058 629.639  1.00  9.70           C
ATOM   1908 1HG  LYS 9 120    -129.203 -88.057 629.589  1.00  9.70           H
ATOM   1909 2HG  LYS 9 120    -130.454 -87.028 628.919  1.00  9.70           H
ATOM   1910  CD  LYS 9 120    -128.579 -86.018 629.262  1.00  9.70           C
ATOM   1911 1HD  LYS 9 120    -129.020 -85.022 629.285  1.00  9.70           H
ATOM   1912 2HD  LYS 9 120    -127.775 -86.028 629.998  1.00  9.70           H
ATOM   1913  CE  LYS 9 120    -128.007 -86.298 627.871  1.00  9.70           C
ATOM   1914 1HE  LYS 9 120    -128.770 -86.758 627.243  1.00  9.70           H
ATOM   1915 2HE  LYS 9 120    -127.724 -85.360 627.392  1.00  9.70           H
ATOM   1916  NZ  LYS 9 120    -126.829 -87.188 627.964  1.00  9.70           N
ATOM   1917 1HZ  LYS 9 120    -126.568 -87.502 627.036  1.00  9.70           H
ATOM   1918 2HZ  LYS 9 120    -126.055 -86.682 628.379  1.00  9.70           H
ATOM   1919 3HZ  LYS 9 120    -127.056 -87.991 628.541  1.00  9.70           H
ATOM   1920  HN  LYS 9 120    -132.444 -86.407 630.145  1.00  9.70           H
ATOM   1921  N   VAL 9 121    -132.207 -86.782 633.406  1.00  9.70           N
ATOM   1922  CA  VAL 9 121    -132.440 -86.724 634.839  1.00  9.70           C
ATOM   1923  C   VAL 9 121    -133.384 -87.858 635.244  1.00  9.70           C
ATOM   1924  O   VAL 9 121    -133.115 -88.584 636.199  1.00  9.70           O
ATOM   1925  HA  VAL 9 121    -131.480 -86.874 635.335  1.00  9.70           H
ATOM   1926  HB  VAL 9 121    -133.817 -85.113 634.589  1.00  9.70           H
ATOM   1927  CB  VAL 9 121    -132.964 -85.341 635.229  1.00  9.70           C
ATOM   1928  CG1 VAL 9 121    -133.449 -85.328 636.680  1.00  9.70           C
ATOM   1929 1HG1 VAL 9 121    -134.253 -86.054 636.801  1.00  9.70           H
ATOM   1930 2HG1 VAL 9 121    -132.623 -85.587 637.342  1.00  9.70           H
ATOM   1931 3HG1 VAL 9 121    -133.817 -84.333 636.931  1.00  9.70           H
ATOM   1932  CG2 VAL 9 121    -131.901 -84.266 634.996  1.00  9.70           C
ATOM   1933 1HG2 VAL 9 121    -131.021 -84.488 635.600  1.00  9.70           H
ATOM   1934 2HG2 VAL 9 121    -131.625 -84.250 633.942  1.00  9.70           H
ATOM   1935 3HG2 VAL 9 121    -132.300 -83.292 635.282  1.00  9.70           H
ATOM   1936  HN  VAL 9 121    -132.480 -85.963 632.901  1.00  9.70           H
ATOM   1937  N   VAL 9 122    -134.472 -87.974 634.496  1.00  9.70           N
ATOM   1938  CA  VAL 9 122    -135.545 -88.879 634.871  1.00  9.70           C
ATOM   1939  C   VAL 9 122    -135.031 -90.319 634.829  1.00  9.70           C
ATOM   1940  O   VAL 9 122    -135.299 -91.105 635.737  1.00  9.70           O
ATOM   1941  HA  VAL 9 122    -135.834 -88.639 635.895  1.00  9.70           H
ATOM   1942  HB  VAL 9 122    -136.418 -88.663 632.936  1.00  9.70           H
ATOM   1943  CB  VAL 9 122    -136.760 -88.652 633.970  1.00  9.70           C
ATOM   1944  CG1 VAL 9 122    -137.785 -89.775 634.138  1.00  9.70           C
ATOM   1945 1HG1 VAL 9 122    -137.327 -90.728 633.873  1.00  9.70           H
ATOM   1946 2HG1 VAL 9 122    -138.121 -89.809 635.175  1.00  9.70           H
ATOM   1947 3HG1 VAL 9 122    -138.639 -89.588 633.487  1.00  9.70           H
ATOM   1948  CG2 VAL 9 122    -137.395 -87.286 634.240  1.00  9.70           C
ATOM   1949 1HG2 VAL 9 122    -137.716 -87.233 635.280  1.00  9.70           H
ATOM   1950 2HG2 VAL 9 122    -136.664 -86.501 634.045  1.00  9.70           H
ATOM   1951 3HG2 VAL 9 122    -138.256 -87.150 633.586  1.00  9.70           H
ATOM   1952  HN  VAL 9 122    -134.625 -87.465 633.649  1.00  9.70           H
ATOM   1953  N   ASN 9 123    -134.301 -90.622 633.766  1.00  9.70           N
ATOM   1954  CA  ASN 9 123    -133.730 -91.949 633.603  1.00  9.70           C
ATOM   1955  C   ASN 9 123    -132.742 -92.217 634.740  1.00  9.70           C
ATOM   1956  O   ASN 9 123    -132.737 -93.302 635.320  1.00  9.70           O
ATOM   1957  HA  ASN 9 123    -134.581 -92.630 633.621  1.00  9.70           H
ATOM   1958  CB  ASN 9 123    -132.971 -92.063 632.280  1.00  9.70           C
ATOM   1959 1HB  ASN 9 123    -132.547 -91.095 632.015  1.00  9.70           H
ATOM   1960 2HB  ASN 9 123    -132.137 -92.756 632.394  1.00  9.70           H
ATOM   1961  CG  ASN 9 123    -133.893 -92.546 631.159  1.00  9.70           C
ATOM   1962  OD1 ASN 9 123    -134.970 -93.072 631.388  1.00  9.70           O
ATOM   1963  ND2 ASN 9 123    -133.413 -92.338 629.936  1.00  9.70           N
ATOM   1964 1HD2 ASN 9 123    -132.522 -91.901 629.817  1.00  9.70           H
ATOM   1965 2HD2 ASN 9 123    -133.943 -92.619 629.136  1.00  9.70           H
ATOM   1966  HN  ASN 9 123    -134.098 -89.981 633.026  1.00  9.70           H
ATOM   1967  N   SER 9 124    -131.929 -91.210 635.024  1.00  9.70           N
ATOM   1968  CA  SER 9 124    -130.838 -91.374 635.970  1.00  9.70           C
ATOM   1969  C   SER 9 124    -131.394 -91.578 637.381  1.00  9.70           C
ATOM   1970  O   SER 9 124    -130.912 -92.429 638.125  1.00  9.70           O
ATOM   1971  HA  SER 9 124    -130.300 -92.262 635.639  1.00  9.70           H
ATOM   1972  CB  SER 9 124    -129.897 -90.168 635.940  1.00  9.70           C
ATOM   1973 1HB  SER 9 124    -130.434 -89.281 636.278  1.00  9.70           H
ATOM   1974 2HB  SER 9 124    -129.077 -90.330 636.639  1.00  9.70           H
ATOM   1975  HG  SER 9 124    -129.802 -89.129 634.232  1.00  9.70           H
ATOM   1976  OG  SER 9 124    -129.370 -89.935 634.637  1.00  9.70           O
ATOM   1977  HN  SER 9 124    -132.006 -90.298 634.622  1.00  9.70           H
ATOM   1978  N   MET 9 125    -132.402 -90.781 637.706  1.00  9.70           N
ATOM   1979  CA  MET 9 125    -133.023 -90.856 639.017  1.00  9.70           C
ATOM   1980  C   MET 9 125    -133.626 -92.242 639.259  1.00  9.70           C
ATOM   1981  O   MET 9 125    -133.558 -92.767 640.369  1.00  9.70           O
ATOM   1982  HA  MET 9 125    -132.222 -90.672 639.732  1.00  9.70           H
ATOM   1983  CB  MET 9 125    -134.121 -89.796 639.124  1.00  9.70           C
ATOM   1984 1HB  MET 9 125    -134.750 -89.827 638.234  1.00  9.70           H
ATOM   1985 2HB  MET 9 125    -134.763 -90.017 639.976  1.00  9.70           H
ATOM   1986  CG  MET 9 125    -133.519 -88.398 639.281  1.00  9.70           C
ATOM   1987 1HG  MET 9 125    -132.862 -88.372 640.151  1.00  9.70           H
ATOM   1988 2HG  MET 9 125    -132.907 -88.157 638.412  1.00  9.70           H
ATOM   1989  SD  MET 9 125    -134.820 -87.190 639.464  1.00  9.70           S
ATOM   1990  CE  MET 9 125    -135.195 -87.397 641.197  1.00  9.70           C
ATOM   1991 1HE  MET 9 125    -135.514 -88.423 641.379  1.00  9.70           H
ATOM   1992 2HE  MET 9 125    -134.305 -87.183 641.789  1.00  9.70           H
ATOM   1993 3HE  MET 9 125    -135.994 -86.712 641.480  1.00  9.70           H
ATOM   1994  HN  MET 9 125    -132.793 -90.095 637.092  1.00  9.70           H
ATOM   1995  N   TYR 9 126    -134.203 -92.794 638.202  1.00  9.70           N
ATOM   1996  CA  TYR 9 126    -134.795 -94.119 638.279  1.00  9.70           C
ATOM   1997  C   TYR 9 126    -133.740 -95.172 638.623  1.00  9.70           C
ATOM   1998  O   TYR 9 126    -133.960 -96.016 639.489  1.00  9.70           O
ATOM   1999  HA  TYR 9 126    -135.552 -94.104 639.063  1.00  9.70           H
ATOM   2000  CB  TYR 9 126    -135.356 -94.412 636.886  1.00  9.70           C
ATOM   2001 1HB  TYR 9 126    -136.223 -93.774 636.713  1.00  9.70           H
ATOM   2002 2HB  TYR 9 126    -134.608 -94.142 636.140  1.00  9.70           H
ATOM   2003  CG  TYR 9 126    -135.764 -95.871 636.673  1.00  9.70           C
ATOM   2004  HD1 TYR 9 126    -134.428 -96.155 635.020  1.00  9.70           H
ATOM   2005  CD1 TYR 9 126    -135.180 -96.611 635.665  1.00  9.70           C
ATOM   2006  HD2 TYR 9 126    -137.177 -95.863 638.286  1.00  9.70           H
ATOM   2007  CD2 TYR 9 126    -136.715 -96.447 637.490  1.00  9.70           C
ATOM   2008  CE1 TYR 9 126    -135.564 -97.984 635.465  1.00  9.70           C
ATOM   2009  HE1 TYR 9 126    -135.111 -98.580 634.673  1.00  9.70           H
ATOM   2010  HE2 TYR 9 126    -137.850 -98.288 637.928  1.00  9.70           H
ATOM   2011  CE2 TYR 9 126    -137.099 -97.820 637.290  1.00  9.70           C
ATOM   2012  CZ  TYR 9 126    -136.505 -98.521 636.288  1.00  9.70           C
ATOM   2013  OH  TYR 9 126    -136.867 -99.818 636.099  1.00  9.70           O
ATOM   2014  HH  TYR 9 126    -137.189-100.212 636.960  1.00  9.70           H
ATOM   2015  HN  TYR 9 126    -134.269 -92.353 637.307  1.00  9.70           H
ATOM   2016  N   LYS 9 127    -132.616 -95.087 637.925  1.00  9.70           N
ATOM   2017  CA  LYS 9 127    -131.552 -96.061 638.099  1.00  9.70           C
ATOM   2018  C   LYS 9 127    -130.907 -95.865 639.473  1.00  9.70           C
ATOM   2019  O   LYS 9 127    -130.495 -96.832 640.112  1.00  9.70           O
ATOM   2020  HA  LYS 9 127    -132.007 -97.051 638.069  1.00  9.70           H
ATOM   2021  CB  LYS 9 127    -130.560 -95.983 636.938  1.00  9.70           C
ATOM   2022 1HB  LYS 9 127    -130.259 -94.948 636.779  1.00  9.70           H
ATOM   2023 2HB  LYS 9 127    -129.657 -96.542 637.188  1.00  9.70           H
ATOM   2024  CG  LYS 9 127    -131.174 -96.544 635.653  1.00  9.70           C
ATOM   2025 1HG  LYS 9 127    -131.999 -95.908 635.333  1.00  9.70           H
ATOM   2026 2HG  LYS 9 127    -130.432 -96.531 634.855  1.00  9.70           H
ATOM   2027  CD  LYS 9 127    -131.678 -97.973 635.865  1.00  9.70           C
ATOM   2028 1HD  LYS 9 127    -130.996 -98.509 636.526  1.00  9.70           H
ATOM   2029 2HD  LYS 9 127    -132.649 -97.951 636.360  1.00  9.70           H
ATOM   2030  CE  LYS 9 127    -131.795 -98.716 634.533  1.00  9.70           C
ATOM   2031 1HE  LYS 9 127    -132.396 -99.616 634.663  1.00  9.70           H
ATOM   2032 2HE  LYS 9 127    -132.311 -98.090 633.805  1.00  9.70           H
ATOM   2033  NZ  LYS 9 127    -130.454 -99.078 634.022  1.00  9.70           N
ATOM   2034 1HZ  LYS 9 127    -130.549 -99.753 633.271  1.00  9.70           H
ATOM   2035 2HZ  LYS 9 127    -129.989 -98.247 633.672  1.00  9.70           H
ATOM   2036 3HZ  LYS 9 127    -129.904 -99.483 634.772  1.00  9.70           H
ATOM   2037  HN  LYS 9 127    -132.428 -94.371 637.253  1.00  9.70           H
ATOM   2038  N   MET 9 128    -130.841 -94.608 639.887  1.00  9.70           N
ATOM   2039  CA  MET 9 128    -130.279 -94.277 641.185  1.00  9.70           C
ATOM   2040  C   MET 9 128    -131.023 -95.005 642.307  1.00  9.70           C
ATOM   2041  O   MET 9 128    -130.401 -95.624 643.168  1.00  9.70           O
ATOM   2042  HA  MET 9 128    -129.243 -94.611 641.151  1.00  9.70           H
ATOM   2043  CB  MET 9 128    -130.369 -92.766 641.410  1.00  9.70           C
ATOM   2044 1HB  MET 9 128    -129.987 -92.241 640.534  1.00  9.70           H
ATOM   2045 2HB  MET 9 128    -131.413 -92.473 641.526  1.00  9.70           H
ATOM   2046  CG  MET 9 128    -129.576 -92.347 642.649  1.00  9.70           C
ATOM   2047 1HG  MET 9 128    -129.820 -91.320 642.917  1.00  9.70           H
ATOM   2048 2HG  MET 9 128    -129.854 -92.973 643.497  1.00  9.70           H
ATOM   2049  SD  MET 9 128    -127.825 -92.495 642.331  1.00  9.70           S
ATOM   2050  CE  MET 9 128    -127.177 -91.854 643.866  1.00  9.70           C
ATOM   2051 1HE  MET 9 128    -127.517 -90.828 644.004  1.00  9.70           H
ATOM   2052 2HE  MET 9 128    -127.530 -92.469 644.694  1.00  9.70           H
ATOM   2053 3HE  MET 9 128    -126.088 -91.875 643.837  1.00  9.70           H
ATOM   2054  HN  MET 9 128    -131.162 -93.826 639.353  1.00  9.70           H
ATOM   2055  N   ASN 9 129    -132.343 -94.906 642.259  1.00  9.70           N
ATOM   2056  CA  ASN 9 129    -133.179 -95.553 643.256  1.00  9.70           C
ATOM   2057  C   ASN 9 129    -132.947 -97.065 643.206  1.00  9.70           C
ATOM   2058  O   ASN 9 129    -132.806 -97.710 644.243  1.00  9.70           O
ATOM   2059  HA  ASN 9 129    -132.878 -95.117 644.209  1.00  9.70           H
ATOM   2060  CB  ASN 9 129    -134.662 -95.293 642.986  1.00  9.70           C
ATOM   2061 1HB  ASN 9 129    -134.860 -94.222 643.027  1.00  9.70           H
ATOM   2062 2HB  ASN 9 129    -134.915 -95.625 641.979  1.00  9.70           H
ATOM   2063  CG  ASN 9 129    -135.541 -96.020 644.005  1.00  9.70           C
ATOM   2064  OD1 ASN 9 129    -135.340 -95.940 645.206  1.00  9.70           O
ATOM   2065  ND2 ASN 9 129    -136.525 -96.731 643.462  1.00  9.70           N
ATOM   2066 1HD2 ASN 9 129    -136.635 -96.754 642.468  1.00  9.70           H
ATOM   2067 2HD2 ASN 9 129    -137.154 -97.242 644.047  1.00  9.70           H
ATOM   2068  HN  ASN 9 129    -132.841 -94.396 641.558  1.00  9.70           H
ATOM   2069  N   PHE 9 130    -132.916 -97.586 641.988  1.00  9.70           N
ATOM   2070  CA  PHE 9 130    -132.839 -99.024 641.791  1.00  9.70           C
ATOM   2071  C   PHE 9 130    -131.658 -99.620 642.560  1.00  9.70           C
ATOM   2072  O   PHE 9 130    -131.827-100.567 643.326  1.00  9.70           O
ATOM   2073  HA  PHE 9 130    -133.768 -99.452 642.166  1.00  9.70           H
ATOM   2074  CB  PHE 9 130    -132.628 -99.259 640.294  1.00  9.70           C
ATOM   2075 1HB  PHE 9 130    -133.448 -98.796 639.745  1.00  9.70           H
ATOM   2076 2HB  PHE 9 130    -131.712 -98.757 639.983  1.00  9.70           H
ATOM   2077  CG  PHE 9 130    -132.541-100.736 639.902  1.00  9.70           C
ATOM   2078  HD1 PHE 9 130    -130.432-100.683 639.645  1.00  9.70           H
ATOM   2079  CD1 PHE 9 130    -131.336-101.291 639.605  1.00  9.70           C
ATOM   2080  HD2 PHE 9 130    -134.636-101.049 640.091  1.00  9.70           H
ATOM   2081  CD2 PHE 9 130    -133.670-101.493 639.852  1.00  9.70           C
ATOM   2082  CE1 PHE 9 130    -131.255-102.661 639.241  1.00  9.70           C
ATOM   2083  HE1 PHE 9 130    -130.289-103.105 639.003  1.00  9.70           H
ATOM   2084  CE2 PHE 9 130    -133.589-102.864 639.489  1.00  9.70           C
ATOM   2085  HE2 PHE 9 130    -134.493-103.471 639.448  1.00  9.70           H
ATOM   2086  CZ  PHE 9 130    -132.383-103.419 639.191  1.00  9.70           C
ATOM   2087  HZ  PHE 9 130    -132.322-104.471 638.912  1.00  9.70           H
ATOM   2088  HN  PHE 9 130    -132.941 -97.045 641.147  1.00  9.70           H
ATOM   2089  N   TYR 9 131    -130.489 -99.041 642.329  1.00  9.70           N
ATOM   2090  CA  TYR 9 131    -129.273 -99.534 642.952  1.00  9.70           C
ATOM   2091  C   TYR 9 131    -129.259 -99.222 644.450  1.00  9.70           C
ATOM   2092  O   TYR 9 131    -128.893-100.071 645.261  1.00  9.70           O
ATOM   2093  HA  TYR 9 131    -129.239-100.615 642.813  1.00  9.70           H
ATOM   2094  CB  TYR 9 131    -128.120 -98.788 642.277  1.00  9.70           C
ATOM   2095 1HB  TYR 9 131    -128.329 -97.719 642.302  1.00  9.70           H
ATOM   2096 2HB  TYR 9 131    -127.210 -98.949 642.854  1.00  9.70           H
ATOM   2097  CG  TYR 9 131    -127.870 -99.211 640.828  1.00  9.70           C
ATOM   2098  HD1 TYR 9 131    -127.635-101.284 641.320  1.00  9.70           H
ATOM   2099  CD1 TYR 9 131    -127.639-100.537 640.526  1.00  9.70           C
ATOM   2100  HD2 TYR 9 131    -128.057 -97.217 640.062  1.00  9.70           H
ATOM   2101  CD2 TYR 9 131    -127.875 -98.265 639.823  1.00  9.70           C
ATOM   2102  CE1 TYR 9 131    -127.403-100.935 639.162  1.00  9.70           C
ATOM   2103  HE1 TYR 9 131    -127.219-101.979 638.910  1.00  9.70           H
ATOM   2104  HE2 TYR 9 131    -127.640 -97.925 637.656  1.00  9.70           H
ATOM   2105  CE2 TYR 9 131    -127.639 -98.662 638.459  1.00  9.70           C
ATOM   2106  CZ  TYR 9 131    -127.415 -99.978 638.196  1.00  9.70           C
ATOM   2107  OH  TYR 9 131    -127.192-100.353 636.908  1.00  9.70           O
ATOM   2108  HH  TYR 9 131    -127.094 -99.544 636.328  1.00  9.70           H
ATOM   2109  HN  TYR 9 131    -130.366 -98.250 641.729  1.00  9.70           H
ATOM   2110  N   SER 9 132    -129.663 -98.002 644.771  1.00  9.70           N
ATOM   2111  CA  SER 9 132    -129.536 -97.505 646.131  1.00  9.70           C
ATOM   2112  C   SER 9 132    -130.427 -98.320 647.071  1.00  9.70           C
ATOM   2113  O   SER 9 132    -129.999 -98.709 648.156  1.00  9.70           O
ATOM   2114  HA  SER 9 132    -128.485 -97.638 646.390  1.00  9.70           H
ATOM   2115  CB  SER 9 132    -129.897 -96.021 646.211  1.00  9.70           C
ATOM   2116 1HB  SER 9 132    -129.693 -95.652 647.216  1.00  9.70           H
ATOM   2117 2HB  SER 9 132    -129.262 -95.456 645.529  1.00  9.70           H
ATOM   2118  HG  SER 9 132    -131.429 -94.805 645.786  1.00  9.70           H
ATOM   2119  OG  SER 9 132    -131.265 -95.786 645.890  1.00  9.70           O
ATOM   2120  HN  SER 9 132    -130.069 -97.358 644.123  1.00  9.70           H
ATOM   2121  N   CYS 9 133    -131.650 -98.554 646.619  1.00  9.70           N
ATOM   2122  CA  CYS 9 133    -132.621 -99.274 647.426  1.00  9.70           C
ATOM   2123  C   CYS 9 133    -132.081-100.682 647.685  1.00  9.70           C
ATOM   2124  O   CYS 9 133    -132.075-101.148 648.823  1.00  9.70           O
ATOM   2125  HA  CYS 9 133    -132.724 -98.721 648.359  1.00  9.70           H
ATOM   2126  CB  CYS 9 133    -133.999 -99.304 646.760  1.00  9.70           C
ATOM   2127 1HB  CYS 9 133    -133.887 -99.323 645.676  1.00  9.70           H
ATOM   2128 2HB  CYS 9 133    -134.527-100.215 647.042  1.00  9.70           H
ATOM   2129  HG  CYS 9 133    -134.538 -97.044 646.288  1.00  9.70           H
ATOM   2130  SG  CYS 9 133    -134.970 -97.837 647.264  1.00  9.70           S
ATOM   2131  HN  CYS 9 133    -131.981 -98.263 645.721  1.00  9.70           H
ATOM   2132  N   VAL 9 134    -131.641-101.320 646.610  1.00  9.70           N
ATOM   2133  CA  VAL 9 134    -131.221-102.709 646.684  1.00  9.70           C
ATOM   2134  C   VAL 9 134    -130.053-102.832 647.664  1.00  9.70           C
ATOM   2135  O   VAL 9 134    -130.010-103.761 648.470  1.00  9.70           O
ATOM   2136  HA  VAL 9 134    -132.063-103.287 647.066  1.00  9.70           H
ATOM   2137  HB  VAL 9 134    -130.266-102.482 644.789  1.00  9.70           H
ATOM   2138  CB  VAL 9 134    -130.886-103.229 645.284  1.00  9.70           C
ATOM   2139  CG1 VAL 9 134    -130.084-104.529 645.361  1.00  9.70           C
ATOM   2140 1HG1 VAL 9 134    -129.153-104.351 645.900  1.00  9.70           H
ATOM   2141 2HG1 VAL 9 134    -130.668-105.286 645.884  1.00  9.70           H
ATOM   2142 3HG1 VAL 9 134    -129.859-104.877 644.352  1.00  9.70           H
ATOM   2143  CG2 VAL 9 134    -132.155-103.415 644.450  1.00  9.70           C
ATOM   2144 1HG2 VAL 9 134    -132.811-104.133 644.941  1.00  9.70           H
ATOM   2145 2HG2 VAL 9 134    -132.670-102.459 644.353  1.00  9.70           H
ATOM   2146 3HG2 VAL 9 134    -131.887-103.785 643.460  1.00  9.70           H
ATOM   2147  HN  VAL 9 134    -131.570-100.904 645.703  1.00  9.70           H
ATOM   2148  N   LEU 9 135    -129.134-101.884 647.562  1.00  9.70           N
ATOM   2149  CA  LEU 9 135    -127.962-101.882 648.420  1.00  9.70           C
ATOM   2150  C   LEU 9 135    -128.398-101.669 649.871  1.00  9.70           C
ATOM   2151  O   LEU 9 135    -127.849-102.282 650.785  1.00  9.70           O
ATOM   2152  HA  LEU 9 135    -127.497-102.865 648.341  1.00  9.70           H
ATOM   2153  CB  LEU 9 135    -126.939-100.856 647.929  1.00  9.70           C
ATOM   2154 1HB  LEU 9 135    -127.447 -99.902 647.793  1.00  9.70           H
ATOM   2155 2HB  LEU 9 135    -126.193-100.712 648.711  1.00  9.70           H
ATOM   2156  HG  LEU 9 135    -126.959-101.454 645.875  1.00  9.70           H
ATOM   2157  CG  LEU 9 135    -126.212-101.204 646.628  1.00  9.70           C
ATOM   2158  CD1 LEU 9 135    -125.424-100.003 646.102  1.00  9.70           C
ATOM   2159 1HD1 LEU 9 135    -126.107 -99.176 645.910  1.00  9.70           H
ATOM   2160 2HD1 LEU 9 135    -124.686 -99.699 646.845  1.00  9.70           H
ATOM   2161 3HD1 LEU 9 135    -124.917-100.278 645.177  1.00  9.70           H
ATOM   2162  CD2 LEU 9 135    -125.324-102.437 646.809  1.00  9.70           C
ATOM   2163 1HD2 LEU 9 135    -124.582-102.240 647.583  1.00  9.70           H
ATOM   2164 2HD2 LEU 9 135    -125.939-103.287 647.104  1.00  9.70           H
ATOM   2165 3HD2 LEU 9 135    -124.819-102.662 645.870  1.00  9.70           H
ATOM   2166  HN  LEU 9 135    -129.181-101.127 646.909  1.00  9.70           H
ATOM   2167  N   LEU 9 136    -129.381-100.797 650.038  1.00  9.70           N
ATOM   2168  CA  LEU 9 136    -129.863-100.456 651.366  1.00  9.70           C
ATOM   2169  C   LEU 9 136    -130.501-101.691 652.004  1.00  9.70           C
ATOM   2170  O   LEU 9 136    -130.251-101.991 653.171  1.00  9.70           O
ATOM   2171  HA  LEU 9 136    -128.998-100.167 651.963  1.00  9.70           H
ATOM   2172  CB  LEU 9 136    -130.795 -99.245 651.304  1.00  9.70           C
ATOM   2173 1HB  LEU 9 136    -131.488 -99.387 650.474  1.00  9.70           H
ATOM   2174 2HB  LEU 9 136    -131.391 -99.222 652.216  1.00  9.70           H
ATOM   2175  HG  LEU 9 136    -129.379 -97.965 650.339  1.00  9.70           H
ATOM   2176  CG  LEU 9 136    -130.116 -97.884 651.137  1.00  9.70           C
ATOM   2177  CD1 LEU 9 136    -131.126 -96.815 650.714  1.00  9.70           C
ATOM   2178 1HD1 LEU 9 136    -131.577 -97.099 649.763  1.00  9.70           H
ATOM   2179 2HD1 LEU 9 136    -131.902 -96.728 651.473  1.00  9.70           H
ATOM   2180 3HD1 LEU 9 136    -130.617 -95.858 650.603  1.00  9.70           H
ATOM   2181  CD2 LEU 9 136    -129.362 -97.488 652.409  1.00  9.70           C
ATOM   2182 1HD2 LEU 9 136    -130.062 -97.430 653.243  1.00  9.70           H
ATOM   2183 2HD2 LEU 9 136    -128.599 -98.235 652.626  1.00  9.70           H
ATOM   2184 3HD2 LEU 9 136    -128.889 -96.517 652.263  1.00  9.70           H
ATOM   2185  HN  LEU 9 136    -129.846-100.327 649.287  1.00  9.70           H
ATOM   2186  N   ILE 9 137    -131.313-102.375 651.212  1.00  9.70           N
ATOM   2187  CA  ILE 9 137    -132.019-103.549 651.696  1.00  9.70           C
ATOM   2188  C   ILE 9 137    -131.002-104.615 652.111  1.00  9.70           C
ATOM   2189  O   ILE 9 137    -131.199-105.313 653.104  1.00  9.70           O
ATOM   2190  HA  ILE 9 137    -132.584-103.250 652.578  1.00  9.70           H
ATOM   2191  HB  ILE 9 137    -132.518-104.110 649.694  1.00  9.70           H
ATOM   2192  CB  ILE 9 137    -133.028-104.036 650.654  1.00  9.70           C
ATOM   2193  CG1 ILE 9 137    -134.168-103.030 650.484  1.00  9.70           C
ATOM   2194 1HG1 ILE 9 137    -134.849-103.100 651.333  1.00  9.70           H
ATOM   2195 2HG1 ILE 9 137    -133.766-102.017 650.480  1.00  9.70           H
ATOM   2196  CG2 ILE 9 137    -133.544-105.434 651.001  1.00  9.70           C
ATOM   2197 1HG2 ILE 9 137    -132.708-106.133 651.031  1.00  9.70           H
ATOM   2198 2HG2 ILE 9 137    -134.031-105.409 651.976  1.00  9.70           H
ATOM   2199 3HG2 ILE 9 137    -134.260-105.755 650.245  1.00  9.70           H
ATOM   2200  CD1 ILE 9 137    -134.935-103.285 649.185  1.00  9.70           C
ATOM   2201 1HD1 ILE 9 137    -134.257-103.191 648.338  1.00  9.70           H
ATOM   2202 2HD1 ILE 9 137    -135.356-104.291 649.203  1.00  9.70           H
ATOM   2203 3HD1 ILE 9 137    -135.740-102.556 649.089  1.00  9.70           H
ATOM   2204  HN  ILE 9 137    -131.492-102.139 650.256  1.00  9.70           H
ATOM   2205  N   MET 9 138    -129.936-104.706 651.329  1.00  9.70           N
ATOM   2206  CA  MET 9 138    -128.857-105.628 651.640  1.00  9.70           C
ATOM   2207  C   MET 9 138    -128.213-105.285 652.985  1.00  9.70           C
ATOM   2208  O   MET 9 138    -127.989-106.167 653.813  1.00  9.70           O
ATOM   2209  HA  MET 9 138    -129.319-106.614 651.692  1.00  9.70           H
ATOM   2210  CB  MET 9 138    -127.798-105.566 650.537  1.00  9.70           C
ATOM   2211 1HB  MET 9 138    -128.276-105.675 649.563  1.00  9.70           H
ATOM   2212 2HB  MET 9 138    -127.314-104.590 650.547  1.00  9.70           H
ATOM   2213  CG  MET 9 138    -126.749-106.664 650.722  1.00  9.70           C
ATOM   2214 1HG  MET 9 138    -126.269-106.559 651.695  1.00  9.70           H
ATOM   2215 2HG  MET 9 138    -127.228-107.643 650.706  1.00  9.70           H
ATOM   2216  SD  MET 9 138    -125.526-106.564 649.426  1.00  9.70           S
ATOM   2217  CE  MET 9 138    -124.757-105.008 649.844  1.00  9.70           C
ATOM   2218 1HE  MET 9 138    -125.503-104.214 649.811  1.00  9.70           H
ATOM   2219 2HE  MET 9 138    -124.335-105.069 650.847  1.00  9.70           H
ATOM   2220 3HE  MET 9 138    -123.964-104.791 649.129  1.00  9.70           H
ATOM   2221  HN  MET 9 138    -129.803-104.165 650.499  1.00  9.70           H
ATOM   2222  N   CYS 9 139    -127.933-104.002 653.161  1.00  9.70           N
ATOM   2223  CA  CYS 9 139    -127.266-103.540 654.367  1.00  9.70           C
ATOM   2224  C   CYS 9 139    -128.195-103.792 655.556  1.00  9.70           C
ATOM   2225  O   CYS 9 139    -127.740-104.169 656.635  1.00  9.70           O
ATOM   2226  HA  CYS 9 139    -126.350-104.124 654.461  1.00  9.70           H
ATOM   2227  CB  CYS 9 139    -126.860-102.069 654.260  1.00  9.70           C
ATOM   2228 1HB  CYS 9 139    -127.696-101.479 653.884  1.00  9.70           H
ATOM   2229 2HB  CYS 9 139    -126.614-101.679 655.248  1.00  9.70           H
ATOM   2230  HG  CYS 9 139    -126.105-102.040 652.012  1.00  9.70           H
ATOM   2231  SG  CYS 9 139    -125.421-101.895 653.144  1.00  9.70           S
ATOM   2232  HN  CYS 9 139    -128.153-103.286 652.499  1.00  9.70           H
ATOM   2233  N   ILE 9 140    -129.480-103.573 655.319  1.00  9.70           N
ATOM   2234  CA  ILE 9 140    -130.479-103.791 656.351  1.00  9.70           C
ATOM   2235  C   ILE 9 140    -130.438-105.254 656.794  1.00  9.70           C
ATOM   2236  O   ILE 9 140    -130.559-105.551 657.982  1.00  9.70           O
ATOM   2237  HA  ILE 9 140    -130.211-103.165 657.202  1.00  9.70           H
ATOM   2238  HB  ILE 9 140    -132.005-103.707 654.856  1.00  9.70           H
ATOM   2239  CB  ILE 9 140    -131.857-103.333 655.869  1.00  9.70           C
ATOM   2240  CG1 ILE 9 140    -131.935-101.806 655.803  1.00  9.70           C
ATOM   2241 1HG1 ILE 9 140    -132.015-101.399 656.811  1.00  9.70           H
ATOM   2242 2HG1 ILE 9 140    -131.016-101.410 655.370  1.00  9.70           H
ATOM   2243  CG2 ILE 9 140    -132.967-103.927 656.737  1.00  9.70           C
ATOM   2244 1HG2 ILE 9 140    -132.924-105.015 656.688  1.00  9.70           H
ATOM   2245 2HG2 ILE 9 140    -132.833-103.603 657.769  1.00  9.70           H
ATOM   2246 3HG2 ILE 9 140    -133.936-103.585 656.372  1.00  9.70           H
ATOM   2247  CD1 ILE 9 140    -133.135-101.354 654.968  1.00  9.70           C
ATOM   2248 1HD1 ILE 9 140    -133.039-101.743 653.954  1.00  9.70           H
ATOM   2249 2HD1 ILE 9 140    -134.053-101.732 655.417  1.00  9.70           H
ATOM   2250 3HD1 ILE 9 140    -133.167-100.265 654.937  1.00  9.70           H
ATOM   2251  HN  ILE 9 140    -129.840-103.254 654.443  1.00  9.70           H
ATOM   2252  N   SER 9 141    -130.266-106.131 655.816  1.00  9.70           N
ATOM   2253  CA  SER 9 141    -130.286-107.560 656.079  1.00  9.70           C
ATOM   2254  C   SER 9 141    -129.064-107.956 656.911  1.00  9.70           C
ATOM   2255  O   SER 9 141    -129.171-108.767 657.829  1.00  9.70           O
ATOM   2256  HA  SER 9 141    -131.204-107.737 656.640  1.00  9.70           H
ATOM   2257  CB  SER 9 141    -130.323-108.360 654.776  1.00  9.70           C
ATOM   2258 1HB  SER 9 141    -129.413-108.168 654.207  1.00  9.70           H
ATOM   2259 2HB  SER 9 141    -130.337-109.425 655.004  1.00  9.70           H
ATOM   2260  HG  SER 9 141    -131.230-107.289 653.348  1.00  9.70           H
ATOM   2261  OG  SER 9 141    -131.458-108.031 653.979  1.00  9.70           O
ATOM   2262  HN  SER 9 141    -130.116-105.880 654.860  1.00  9.70           H
ATOM   2263  N   VAL 9 142    -127.932-107.365 656.558  1.00  9.70           N
ATOM   2264  CA  VAL 9 142    -126.692-107.642 657.264  1.00  9.70           C
ATOM   2265  C   VAL 9 142    -126.799-107.120 658.698  1.00  9.70           C
ATOM   2266  O   VAL 9 142    -126.428-107.813 659.644  1.00  9.70           O
ATOM   2267  HA  VAL 9 142    -126.565-108.725 657.293  1.00  9.70           H
ATOM   2268  HB  VAL 9 142    -125.709-105.987 656.344  1.00  9.70           H
ATOM   2269  CB  VAL 9 142    -125.509-107.047 656.497  1.00  9.70           C
ATOM   2270  CG1 VAL 9 142    -124.215-107.170 657.304  1.00  9.70           C
ATOM   2271 1HG1 VAL 9 142    -124.324-106.637 658.248  1.00  9.70           H
ATOM   2272 2HG1 VAL 9 142    -124.009-108.222 657.502  1.00  9.70           H
ATOM   2273 3HG1 VAL 9 142    -123.391-106.740 656.736  1.00  9.70           H
ATOM   2274  CG2 VAL 9 142    -125.363-107.702 655.122  1.00  9.70           C
ATOM   2275 1HG2 VAL 9 142    -125.196-108.772 655.244  1.00  9.70           H
ATOM   2276 2HG2 VAL 9 142    -126.272-107.539 654.543  1.00  9.70           H
ATOM   2277 3HG2 VAL 9 142    -124.515-107.260 654.598  1.00  9.70           H
ATOM   2278  HN  VAL 9 142    -127.853-106.710 655.807  1.00  9.70           H
ATOM   2279  N   ASP 9 143    -127.307-105.902 658.814  1.00  9.70           N
ATOM   2280  CA  ASP 9 143    -127.443-105.268 660.114  1.00  9.70           C
ATOM   2281  C   ASP 9 143    -128.330-106.135 661.009  1.00  9.70           C
ATOM   2282  O   ASP 9 143    -128.063-106.278 662.202  1.00  9.70           O
ATOM   2283  HA  ASP 9 143    -126.426-105.178 660.496  1.00  9.70           H
ATOM   2284  CB  ASP 9 143    -128.099-103.891 659.990  1.00  9.70           C
ATOM   2285 1HB  ASP 9 143    -127.518-103.267 659.311  1.00  9.70           H
ATOM   2286 2HB  ASP 9 143    -129.093-103.996 659.555  1.00  9.70           H
ATOM   2287  CG  ASP 9 143    -128.203-103.209 661.355  1.00  9.70           C
ATOM   2288  OD1 ASP 9 143    -127.160-103.151 662.042  1.00  9.70           O
ATOM   2289  OD2 ASP 9 143    -129.323-102.760 661.681  1.00  9.70           O
ATOM   2290  HN  ASP 9 143    -127.623-105.352 658.040  1.00  9.70           H
ATOM   2291  N   ARG 9 144    -129.366-106.692 660.400  1.00  9.70           N
ATOM   2292  CA  ARG 9 144    -130.319-107.505 661.137  1.00  9.70           C
ATOM   2293  C   ARG 9 144    -129.653-108.795 661.620  1.00  9.70           C
ATOM   2294  O   ARG 9 144    -129.940-109.273 662.717  1.00  9.70           O
ATOM   2295  HA  ARG 9 144    -130.625-106.883 661.978  1.00  9.70           H
ATOM   2296  CB  ARG 9 144    -131.529-107.858 660.269  1.00  9.70           C
ATOM   2297 1HB  ARG 9 144    -131.884-106.965 659.755  1.00  9.70           H
ATOM   2298 2HB  ARG 9 144    -131.234-108.573 659.501  1.00  9.70           H
ATOM   2299  CG  ARG 9 144    -132.658-108.448 661.117  1.00  9.70           C
ATOM   2300 1HG  ARG 9 144    -132.358-109.424 661.499  1.00  9.70           H
ATOM   2301 2HG  ARG 9 144    -132.840-107.810 661.981  1.00  9.70           H
ATOM   2302  CD  ARG 9 144    -133.943-108.587 660.298  1.00  9.70           C
ATOM   2303 1HD  ARG 9 144    -134.243-107.614 659.910  1.00  9.70           H
ATOM   2304 2HD  ARG 9 144    -133.768-109.233 659.438  1.00  9.70           H
ATOM   2305  NE  ARG 9 144    -135.022-109.148 661.141  1.00  9.70           N
ATOM   2306  HE  ARG 9 144    -134.902-109.125 662.134  1.00  9.70           H
ATOM   2307  CZ  ARG 9 144    -136.150-109.687 660.658  1.00  9.70           C
ATOM   2308  NH1 ARG 9 144    -136.363-109.745 659.336  1.00  9.70           N
ATOM   2309 1HH1 ARG 9 144    -135.679-109.385 658.703  1.00  9.70           H
ATOM   2310 2HH1 ARG 9 144    -137.208-110.149 658.984  1.00  9.70           H
ATOM   2311  NH2 ARG 9 144    -137.060-110.166 661.516  1.00  9.70           N
ATOM   2312 1HH2 ARG 9 144    -137.907-110.571 661.172  1.00  9.70           H
ATOM   2313 2HH2 ARG 9 144    -136.893-110.119 662.501  1.00  9.70           H
ATOM   2314  HN  ARG 9 144    -129.560-106.595 659.424  1.00  9.70           H
ATOM   2315  N   TYR 9 145    -128.776-109.323 660.778  1.00  9.70           N
ATOM   2316  CA  TYR 9 145    -128.013-110.505 661.136  1.00  9.70           C
ATOM   2317  C   TYR 9 145    -127.099-110.227 662.331  1.00  9.70           C
ATOM   2318  O   TYR 9 145    -127.103-110.975 663.308  1.00  9.70           O
ATOM   2319  HA  TYR 9 145    -128.717-111.293 661.403  1.00  9.70           H
ATOM   2320  CB  TYR 9 145    -127.150-110.836 659.916  1.00  9.70           C
ATOM   2321 1HB  TYR 9 145    -127.788-111.245 659.133  1.00  9.70           H
ATOM   2322 2HB  TYR 9 145    -126.720-109.913 659.528  1.00  9.70           H
ATOM   2323  CG  TYR 9 145    -126.021-111.827 660.203  1.00  9.70           C
ATOM   2324  HD1 TYR 9 145    -124.471-110.392 659.834  1.00  9.70           H
ATOM   2325  CD1 TYR 9 145    -124.705-111.420 660.111  1.00  9.70           C
ATOM   2326  HD2 TYR 9 145    -127.356-113.450 660.626  1.00  9.70           H
ATOM   2327  CD2 TYR 9 145    -126.317-113.129 660.553  1.00  9.70           C
ATOM   2328  CE1 TYR 9 145    -123.642-112.353 660.381  1.00  9.70           C
ATOM   2329  HE1 TYR 9 145    -122.599-112.045 660.312  1.00  9.70           H
ATOM   2330  HE2 TYR 9 145    -125.474-115.093 661.101  1.00  9.70           H
ATOM   2331  CE2 TYR 9 145    -125.254-114.062 660.823  1.00  9.70           C
ATOM   2332  CZ  TYR 9 145    -123.969-113.628 660.724  1.00  9.70           C
ATOM   2333  OH  TYR 9 145    -122.965-114.509 660.979  1.00  9.70           O
ATOM   2334  HH  TYR 9 145    -122.079-114.065 660.847  1.00  9.70           H
ATOM   2335  HN  TYR 9 145    -128.585-108.956 659.867  1.00  9.70           H
ATOM   2336  N   ILE 9 146    -126.337-109.149 662.215  1.00  9.70           N
ATOM   2337  CA  ILE 9 146    -125.360-108.809 663.235  1.00  9.70           C
ATOM   2338  C   ILE 9 146    -126.080-108.556 664.561  1.00  9.70           C
ATOM   2339  O   ILE 9 146    -125.595-108.950 665.620  1.00  9.70           O
ATOM   2340  HA  ILE 9 146    -124.704-109.671 663.358  1.00  9.70           H
ATOM   2341  HB  ILE 9 146    -125.146-106.838 662.434  1.00  9.70           H
ATOM   2342  CB  ILE 9 146    -124.490-107.639 662.774  1.00  9.70           C
ATOM   2343  CG1 ILE 9 146    -123.614-108.041 661.586  1.00  9.70           C
ATOM   2344 1HG1 ILE 9 146    -122.825-108.714 661.922  1.00  9.70           H
ATOM   2345 2HG1 ILE 9 146    -124.212-108.589 660.858  1.00  9.70           H
ATOM   2346  CG2 ILE 9 146    -123.661-107.082 663.934  1.00  9.70           C
ATOM   2347 1HG2 ILE 9 146    -124.328-106.732 664.722  1.00  9.70           H
ATOM   2348 2HG2 ILE 9 146    -123.014-107.865 664.327  1.00  9.70           H
ATOM   2349 3HG2 ILE 9 146    -123.052-106.251 663.579  1.00  9.70           H
ATOM   2350  CD1 ILE 9 146    -122.993-106.811 660.921  1.00  9.70           C
ATOM   2351 1HD1 ILE 9 146    -123.785-106.152 660.565  1.00  9.70           H
ATOM   2352 2HD1 ILE 9 146    -122.376-106.279 661.645  1.00  9.70           H
ATOM   2353 3HD1 ILE 9 146    -122.376-107.125 660.080  1.00  9.70           H
ATOM   2354  HN  ILE 9 146    -126.380-108.515 661.443  1.00  9.70           H
ATOM   2355  N   ALA 9 147    -127.227-107.899 664.459  1.00  9.70           N
ATOM   2356  CA  ALA 9 147    -127.976-107.513 665.642  1.00  9.70           C
ATOM   2357  C   ALA 9 147    -128.405-108.770 666.402  1.00  9.70           C
ATOM   2358  O   ALA 9 147    -128.636-108.721 667.609  1.00  9.70           O
ATOM   2359  HA  ALA 9 147    -127.314-106.923 666.276  1.00  9.70           H
ATOM   2360  CB  ALA 9 147    -129.167-106.645 665.232  1.00  9.70           C
ATOM   2361 1HB  ALA 9 147    -128.807-105.751 664.722  1.00  9.70           H
ATOM   2362 2HB  ALA 9 147    -129.814-107.210 664.561  1.00  9.70           H
ATOM   2363 3HB  ALA 9 147    -129.729-106.355 666.120  1.00  9.70           H
ATOM   2364  HN  ALA 9 147    -127.643-107.632 663.589  1.00  9.70           H
ATOM   2365  N   ILE 9 148    -128.498-109.866 665.663  1.00  9.70           N
ATOM   2366  CA  ILE 9 148    -128.901-111.132 666.251  1.00  9.70           C
ATOM   2367  C   ILE 9 148    -127.662-111.868 666.765  1.00  9.70           C
ATOM   2368  O   ILE 9 148    -127.644-112.343 667.900  1.00  9.70           O
ATOM   2369  HA  ILE 9 148    -129.546-110.908 667.100  1.00  9.70           H
ATOM   2370  HB  ILE 9 148    -129.212-111.941 664.296  1.00  9.70           H
ATOM   2371  CB  ILE 9 148    -129.730-111.945 665.255  1.00  9.70           C
ATOM   2372  CG1 ILE 9 148    -131.101-111.305 665.031  1.00  9.70           C
ATOM   2373 1HG1 ILE 9 148    -131.695-111.380 665.943  1.00  9.70           H
ATOM   2374 2HG1 ILE 9 148    -130.980-110.243 664.817  1.00  9.70           H
ATOM   2375  CG2 ILE 9 148    -129.845-113.405 665.700  1.00  9.70           C
ATOM   2376 1HG2 ILE 9 148    -128.849-113.844 665.766  1.00  9.70           H
ATOM   2377 2HG2 ILE 9 148    -130.328-113.450 666.676  1.00  9.70           H
ATOM   2378 3HG2 ILE 9 148    -130.439-113.960 664.974  1.00  9.70           H
ATOM   2379  CD1 ILE 9 148    -131.842-111.983 663.877  1.00  9.70           C
ATOM   2380 1HD1 ILE 9 148    -131.257-111.885 662.963  1.00  9.70           H
ATOM   2381 2HD1 ILE 9 148    -131.982-113.040 664.107  1.00  9.70           H
ATOM   2382 3HD1 ILE 9 148    -132.813-111.509 663.740  1.00  9.70           H
ATOM   2383  HN  ILE 9 148    -128.304-109.898 664.683  1.00  9.70           H
ATOM   2384  N   ALA 9 149    -126.656-111.939 665.906  1.00  9.70           N
ATOM   2385  CA  ALA 9 149    -125.498-112.774 666.176  1.00  9.70           C
ATOM   2386  C   ALA 9 149    -124.694-112.167 667.328  1.00  9.70           C
ATOM   2387  O   ALA 9 149    -124.109-112.892 668.131  1.00  9.70           O
ATOM   2388  HA  ALA 9 149    -125.861-113.757 666.476  1.00  9.70           H
ATOM   2389  CB  ALA 9 149    -124.667-112.923 664.900  1.00  9.70           C
ATOM   2390 1HB  ALA 9 149    -125.275-113.386 664.123  1.00  9.70           H
ATOM   2391 2HB  ALA 9 149    -124.335-111.940 664.566  1.00  9.70           H
ATOM   2392 3HB  ALA 9 149    -123.798-113.550 665.104  1.00  9.70           H
ATOM   2393  HN  ALA 9 149    -126.624-111.440 665.040  1.00  9.70           H
ATOM   2394  N   GLN 9 150    -124.692-110.843 667.372  1.00  9.70           N
ATOM   2395  CA  GLN 9 150    -123.834-110.127 668.300  1.00  9.70           C
ATOM   2396  C   GLN 9 150    -124.667-109.198 669.185  1.00  9.70           C
ATOM   2397  O   GLN 9 150    -124.226-108.103 669.531  1.00  9.70           O
ATOM   2398  HA  GLN 9 150    -123.363-110.896 668.912  1.00  9.70           H
ATOM   2399  CB  GLN 9 150    -122.750-109.346 667.554  1.00  9.70           C
ATOM   2400 1HB  GLN 9 150    -123.212-108.577 666.934  1.00  9.70           H
ATOM   2401 2HB  GLN 9 150    -122.107-108.834 668.270  1.00  9.70           H
ATOM   2402  CG  GLN 9 150    -121.909-110.277 666.678  1.00  9.70           C
ATOM   2403 1HG  GLN 9 150    -121.631-111.164 667.247  1.00  9.70           H
ATOM   2404 2HG  GLN 9 150    -122.500-110.616 665.828  1.00  9.70           H
ATOM   2405  CD  GLN 9 150    -120.647-109.569 666.180  1.00  9.70           C
ATOM   2406  OE1 GLN 9 150    -120.334-108.456 666.569  1.00  9.70           O
ATOM   2407  NE2 GLN 9 150    -119.944-110.274 665.299  1.00  9.70           N
ATOM   2408 1HE2 GLN 9 150    -120.256-111.183 665.021  1.00  9.70           H
ATOM   2409 2HE2 GLN 9 150    -119.102-109.896 664.914  1.00  9.70           H
ATOM   2410  HN  GLN 9 150    -125.262-110.263 666.790  1.00  9.70           H
ATOM   2411  N   ALA 9 151    -125.858-109.669 669.527  1.00  9.70           N
ATOM   2412  CA  ALA 9 151    -126.846-108.815 670.163  1.00  9.70           C
ATOM   2413  C   ALA 9 151    -126.185-108.042 671.306  1.00  9.70           C
ATOM   2414  O   ALA 9 151    -126.458-106.858 671.499  1.00  9.70           O
ATOM   2415  HA  ALA 9 151    -127.203-108.107 669.416  1.00  9.70           H
ATOM   2416  CB  ALA 9 151    -128.025-109.666 670.640  1.00  9.70           C
ATOM   2417 1HB  ALA 9 151    -128.477-110.171 669.787  1.00  9.70           H
ATOM   2418 2HB  ALA 9 151    -127.671-110.408 671.356  1.00  9.70           H
ATOM   2419 3HB  ALA 9 151    -128.766-109.025 671.118  1.00  9.70           H
ATOM   2420  HN  ALA 9 151    -126.150-110.613 669.376  1.00  9.70           H
ATOM   2421  N   MET 9 152    -125.328-108.742 672.035  1.00  9.70           N
ATOM   2422  CA  MET 9 152    -124.674-108.155 673.192  1.00  9.70           C
ATOM   2423  C   MET 9 152    -123.796-106.971 672.782  1.00  9.70           C
ATOM   2424  O   MET 9 152    -123.949-105.870 673.308  1.00  9.70           O
ATOM   2425  HA  MET 9 152    -125.479-107.812 673.841  1.00  9.70           H
ATOM   2426  CB  MET 9 152    -123.814-109.214 673.884  1.00  9.70           C
ATOM   2427 1HB  MET 9 152    -123.172-109.703 673.150  1.00  9.70           H
ATOM   2428 2HB  MET 9 152    -123.158-108.736 674.612  1.00  9.70           H
ATOM   2429  CG  MET 9 152    -124.686-110.258 674.583  1.00  9.70           C
ATOM   2430 1HG  MET 9 152    -125.423-110.655 673.885  1.00  9.70           H
ATOM   2431 2HG  MET 9 152    -124.072-111.098 674.910  1.00  9.70           H
ATOM   2432  SD  MET 9 152    -125.510-109.524 675.987  1.00  9.70           S
ATOM   2433  CE  MET 9 152    -124.191-109.588 677.188  1.00  9.70           C
ATOM   2434 1HE  MET 9 152    -123.890-110.624 677.343  1.00  9.70           H
ATOM   2435 2HE  MET 9 152    -123.340-109.013 676.824  1.00  9.70           H
ATOM   2436 3HE  MET 9 152    -124.538-109.165 678.131  1.00  9.70           H
ATOM   2437  HN  MET 9 152    -125.080-109.693 671.846  1.00  9.70           H
ATOM   2438  N   ARG 9 153    -122.896-107.238 671.848  1.00  9.70           N
ATOM   2439  CA  ARG 9 153    -121.939-106.231 671.421  1.00  9.70           C
ATOM   2440  C   ARG 9 153    -122.657-105.090 670.698  1.00  9.70           C
ATOM   2441  O   ARG 9 153    -122.241-103.935 670.787  1.00  9.70           O
ATOM   2442  HA  ARG 9 153    -121.473-105.881 672.342  1.00  9.70           H
ATOM   2443  CB  ARG 9 153    -120.885-106.833 670.489  1.00  9.70           C
ATOM   2444 1HB  ARG 9 153    -121.376-107.370 669.677  1.00  9.70           H
ATOM   2445 2HB  ARG 9 153    -120.299-106.035 670.034  1.00  9.70           H
ATOM   2446  CG  ARG 9 153    -119.959-107.784 671.250  1.00  9.70           C
ATOM   2447 1HG  ARG 9 153    -119.483-107.252 672.073  1.00  9.70           H
ATOM   2448 2HG  ARG 9 153    -120.543-108.593 671.688  1.00  9.70           H
ATOM   2449  CD  ARG 9 153    -118.889-108.365 670.323  1.00  9.70           C
ATOM   2450 1HD  ARG 9 153    -119.355-108.990 669.562  1.00  9.70           H
ATOM   2451 2HD  ARG 9 153    -118.372-107.559 669.801  1.00  9.70           H
ATOM   2452  NE  ARG 9 153    -117.919-109.162 671.108  1.00  9.70           N
ATOM   2453  HE  ARG 9 153    -118.067-109.242 672.093  1.00  9.70           H
ATOM   2454  CZ  ARG 9 153    -116.856-109.783 670.579  1.00  9.70           C
ATOM   2455  NH1 ARG 9 153    -116.609-109.710 669.264  1.00  9.70           N
ATOM   2456 1HH1 ARG 9 153    -117.221-109.188 668.669  1.00  9.70           H
ATOM   2457 2HH1 ARG 9 153    -115.813-110.176 668.878  1.00  9.70           H
ATOM   2458  NH2 ARG 9 153    -116.043-110.479 671.386  1.00  9.70           N
ATOM   2459 1HH2 ARG 9 153    -115.245-110.948 671.008  1.00  9.70           H
ATOM   2460 2HH2 ARG 9 153    -116.234-110.529 672.366  1.00  9.70           H
ATOM   2461  HN  ARG 9 153    -122.814-108.121 671.386  1.00  9.70           H
ATOM   2462  N   ALA 9 154    -123.722-105.452 669.999  1.00  9.70           N
ATOM   2463  CA  ALA 9 154    -124.401-104.508 669.127  1.00  9.70           C
ATOM   2464  C   ALA 9 154    -125.022-103.395 669.972  1.00  9.70           C
ATOM   2465  O   ALA 9 154    -125.339-102.323 669.458  1.00  9.70           O
ATOM   2466  HA  ALA 9 154    -123.654-104.074 668.462  1.00  9.70           H
ATOM   2467  CB  ALA 9 154    -125.440-105.249 668.284  1.00  9.70           C
ATOM   2468 1HB  ALA 9 154    -124.944-106.009 667.680  1.00  9.70           H
ATOM   2469 2HB  ALA 9 154    -126.169-105.725 668.940  1.00  9.70           H
ATOM   2470 3HB  ALA 9 154    -125.949-104.541 667.629  1.00  9.70           H
ATOM   2471  HN  ALA 9 154    -124.121-106.368 670.021  1.00  9.70           H
ATOM   2472  N   HIS 9 155    -125.177-103.686 671.256  1.00  9.70           N
ATOM   2473  CA  HIS 9 155    -125.795-102.740 672.168  1.00  9.70           C
ATOM   2474  C   HIS 9 155    -124.771-101.681 672.582  1.00  9.70           C
ATOM   2475  O   HIS 9 155    -125.040-100.484 672.495  1.00  9.70           O
ATOM   2476  HA  HIS 9 155    -126.603-102.256 671.619  1.00  9.70           H
ATOM   2477  CB  HIS 9 155    -126.414-103.464 673.365  1.00  9.70           C
ATOM   2478 1HB  HIS 9 155    -126.987-104.318 673.003  1.00  9.70           H
ATOM   2479 2HB  HIS 9 155    -125.614-103.859 673.992  1.00  9.70           H
ATOM   2480  CG  HIS 9 155    -127.314-102.595 674.211  1.00  9.70           C
ATOM   2481  HD1 HIS 9 155    -125.937-101.955 675.704  1.00  9.70           H
ATOM   2482  ND1 HIS 9 155    -126.869-101.931 675.341  1.00  9.70           N
ATOM   2483  CD2 HIS 9 155    -128.637-102.288 674.080  1.00  9.70           C
ATOM   2484  HD2 HIS 9 155    -129.299-102.645 673.292  1.00  9.70           H
ATOM   2485  CE1 HIS 9 155    -127.886-101.258 675.859  1.00  9.70           C
ATOM   2486  HE1 HIS 9 155    -127.854-100.636 676.753  1.00  9.70           H
ATOM   2487  NE2 HIS 9 155    -128.981-101.481 675.076  1.00  9.70           N
ATOM   2488  HN  HIS 9 155    -124.890-104.549 671.672  1.00  9.70           H
ATOM   2489  N   THR 9 156    -123.617-102.161 673.022  1.00  9.70           N
ATOM   2490  CA  THR 9 156    -122.603-101.280 673.577  1.00  9.70           C
ATOM   2491  C   THR 9 156    -122.052-100.351 672.492  1.00  9.70           C
ATOM   2492  O   THR 9 156    -121.599 -99.246 672.788  1.00  9.70           O
ATOM   2493  HA  THR 9 156    -123.072-100.648 674.331  1.00  9.70           H
ATOM   2494  HB  THR 9 156    -120.533-101.851 673.908  1.00  9.70           H
ATOM   2495  CB  THR 9 156    -121.530-102.149 674.235  1.00  9.70           C
ATOM   2496  OG1 THR 9 156    -121.912-103.482 673.905  1.00  9.70           O
ATOM   2497  HG1 THR 9 156    -121.135-104.099 674.022  1.00  9.70           H
ATOM   2498  CG2 THR 9 156    -121.599-102.108 675.763  1.00  9.70           C
ATOM   2499 1HG2 THR 9 156    -122.573-102.471 676.092  1.00  9.70           H
ATOM   2500 2HG2 THR 9 156    -121.458-101.084 676.106  1.00  9.70           H
ATOM   2501 3HG2 THR 9 156    -120.816-102.742 676.179  1.00  9.70           H
ATOM   2502  HN  THR 9 156    -123.370-103.130 673.004  1.00  9.70           H
ATOM   2503  N   TRP 9 157    -122.109-100.834 671.260  1.00  9.70           N
ATOM   2504  CA  TRP 9 157    -121.424-100.170 670.164  1.00  9.70           C
ATOM   2505  C   TRP 9 157    -122.458 -99.356 669.383  1.00  9.70           C
ATOM   2506  O   TRP 9 157    -122.283 -99.102 668.193  1.00  9.70           O
ATOM   2507  HA  TRP 9 157    -120.674 -99.506 670.593  1.00  9.70           H
ATOM   2508  CB  TRP 9 157    -120.677-101.181 669.292  1.00  9.70           C
ATOM   2509 1HB  TRP 9 157    -121.359-101.988 669.022  1.00  9.70           H
ATOM   2510 2HB  TRP 9 157    -120.377-100.694 668.364  1.00  9.70           H
ATOM   2511  CG  TRP 9 157    -119.438-101.783 669.958  1.00  9.70           C
ATOM   2512  HD1 TRP 9 157    -120.205-102.565 671.809  1.00  9.70           H
ATOM   2513  CD1 TRP 9 157    -119.357-102.404 671.142  1.00  9.70           C
ATOM   2514  CD2 TRP 9 157    -118.096-101.795 669.426  1.00  9.70           C
ATOM   2515  NE1 TRP 9 157    -118.068-102.814 671.412  1.00  9.70           N
ATOM   2516  HE1 TRP 9 157    -117.759-103.297 672.232  1.00  9.70           H
ATOM   2517  CE2 TRP 9 157    -117.276-102.431 670.335  1.00  9.70           C
ATOM   2518  HE3 TRP 9 157    -118.219-100.778 667.483  1.00  9.70           H
ATOM   2519  CE3 TRP 9 157    -117.592-101.284 668.217  1.00  9.70           C
ATOM   2520  CZ2 TRP 9 157    -115.904-102.617 670.131  1.00  9.70           C
ATOM   2521  HZ2 TRP 9 157    -115.277-103.123 670.865  1.00  9.70           H
ATOM   2522  CZ3 TRP 9 157    -116.218-101.478 668.028  1.00  9.70           C
ATOM   2523  HZ3 TRP 9 157    -115.776-101.101 667.106  1.00  9.70           H
ATOM   2524  CH2 TRP 9 157    -115.379-102.116 668.934  1.00  9.70           C
ATOM   2525  HH2 TRP 9 157    -114.318-102.227 668.712  1.00  9.70           H
ATOM   2526  HN  TRP 9 157    -122.610-101.661 671.006  1.00  9.70           H
ATOM   2527  N   ARG 9 158    -123.513 -98.970 670.086  1.00  9.70           N
ATOM   2528  CA  ARG 9 158    -124.672 -98.384 669.435  1.00  9.70           C
ATOM   2529  C   ARG 9 158    -124.263 -97.141 668.641  1.00  9.70           C
ATOM   2530  O   ARG 9 158    -124.631 -96.996 667.477  1.00  9.70           O
ATOM   2531  HA  ARG 9 158    -125.045 -99.166 668.774  1.00  9.70           H
ATOM   2532  CB  ARG 9 158    -125.742 -97.998 670.458  1.00  9.70           C
ATOM   2533 1HB  ARG 9 158    -126.006 -98.869 671.059  1.00  9.70           H
ATOM   2534 2HB  ARG 9 158    -125.343 -97.249 671.142  1.00  9.70           H
ATOM   2535  CG  ARG 9 158    -126.991 -97.451 669.765  1.00  9.70           C
ATOM   2536 1HG  ARG 9 158    -126.726 -96.584 669.161  1.00  9.70           H
ATOM   2537 2HG  ARG 9 158    -127.393 -98.203 669.085  1.00  9.70           H
ATOM   2538  CD  ARG 9 158    -128.059 -97.059 670.789  1.00  9.70           C
ATOM   2539 1HD  ARG 9 158    -128.312 -97.919 671.410  1.00  9.70           H
ATOM   2540 2HD  ARG 9 158    -127.671 -96.289 671.454  1.00  9.70           H
ATOM   2541  NE  ARG 9 158    -129.269 -96.565 670.094  1.00  9.70           N
ATOM   2542  HE  ARG 9 158    -129.174 -96.262 669.146  1.00  9.70           H
ATOM   2543  CZ  ARG 9 158    -130.483 -96.497 670.657  1.00  9.70           C
ATOM   2544  NH1 ARG 9 158    -130.668 -96.889 671.925  1.00  9.70           N
ATOM   2545 1HH1 ARG 9 158    -129.897 -97.236 672.459  1.00  9.70           H
ATOM   2546 2HH1 ARG 9 158    -131.578 -96.835 672.337  1.00  9.70           H
ATOM   2547  NH2 ARG 9 158    -131.509 -96.031 669.932  1.00  9.70           N
ATOM   2548 1HH2 ARG 9 158    -132.422 -95.974 670.337  1.00  9.70           H
ATOM   2549 2HH2 ARG 9 158    -131.363 -95.740 668.987  1.00  9.70           H
ATOM   2550  HN  ARG 9 158    -123.583 -99.052 671.080  1.00  9.70           H
ATOM   2551  N   GLU 9 159    -123.509 -96.277 669.304  1.00  9.70           N
ATOM   2552  CA  GLU 9 159    -123.166 -94.988 668.728  1.00  9.70           C
ATOM   2553  C   GLU 9 159    -122.257 -95.175 667.511  1.00  9.70           C
ATOM   2554  O   GLU 9 159    -122.483 -94.570 666.464  1.00  9.70           O
ATOM   2555  HA  GLU 9 159    -124.114 -94.548 668.418  1.00  9.70           H
ATOM   2556  CB  GLU 9 159    -122.509 -94.080 669.769  1.00  9.70           C
ATOM   2557 1HB  GLU 9 159    -121.676 -94.603 670.239  1.00  9.70           H
ATOM   2558 2HB  GLU 9 159    -122.218 -93.138 669.303  1.00  9.70           H
ATOM   2559  CG  GLU 9 159    -123.493 -93.723 670.885  1.00  9.70           C
ATOM   2560 1HG  GLU 9 159    -124.404 -93.311 670.453  1.00  9.70           H
ATOM   2561 2HG  GLU 9 159    -123.776 -94.625 671.427  1.00  9.70           H
ATOM   2562  CD  GLU 9 159    -122.879 -92.711 671.854  1.00  9.70           C
ATOM   2563  OE1 GLU 9 159    -123.663 -92.116 672.625  1.00  9.70           O
ATOM   2564  OE2 GLU 9 159    -121.640 -92.555 671.803  1.00  9.70           O
ATOM   2565  HN  GLU 9 159    -123.134 -96.445 670.216  1.00  9.70           H
ATOM   2566  N   LYS 9 160    -121.248 -96.015 667.690  1.00  9.70           N
ATOM   2567  CA  LYS 9 160    -120.339 -96.334 666.602  1.00  9.70           C
ATOM   2568  C   LYS 9 160    -121.143 -96.834 665.401  1.00  9.70           C
ATOM   2569  O   LYS 9 160    -120.892 -96.425 664.268  1.00  9.70           O
ATOM   2570  HA  LYS 9 160    -119.832 -95.411 666.319  1.00  9.70           H
ATOM   2571  CB  LYS 9 160    -119.263 -97.315 667.074  1.00  9.70           C
ATOM   2572 1HB  LYS 9 160    -119.734 -98.183 667.536  1.00  9.70           H
ATOM   2573 2HB  LYS 9 160    -118.697 -97.679 666.217  1.00  9.70           H
ATOM   2574  CG  LYS 9 160    -118.315 -96.650 668.074  1.00  9.70           C
ATOM   2575 1HG  LYS 9 160    -117.881 -95.755 667.629  1.00  9.70           H
ATOM   2576 2HG  LYS 9 160    -118.874 -96.329 668.953  1.00  9.70           H
ATOM   2577  CD  LYS 9 160    -117.200 -97.610 668.494  1.00  9.70           C
ATOM   2578 1HD  LYS 9 160    -117.631 -98.476 668.996  1.00  9.70           H
ATOM   2579 2HD  LYS 9 160    -116.681 -97.979 667.609  1.00  9.70           H
ATOM   2580  CE  LYS 9 160    -116.202 -96.917 669.425  1.00  9.70           C
ATOM   2581 1HE  LYS 9 160    -115.790 -96.035 668.934  1.00  9.70           H
ATOM   2582 2HE  LYS 9 160    -116.713 -96.573 670.323  1.00  9.70           H
ATOM   2583  NZ  LYS 9 160    -115.109 -97.844 669.793  1.00  9.70           N
ATOM   2584 1HZ  LYS 9 160    -114.456 -97.369 670.407  1.00  9.70           H
ATOM   2585 2HZ  LYS 9 160    -115.496 -98.651 670.270  1.00  9.70           H
ATOM   2586 3HZ  LYS 9 160    -114.625 -98.146 668.955  1.00  9.70           H
ATOM   2587  HN  LYS 9 160    -121.049 -96.473 668.556  1.00  9.70           H
ATOM   2588  N   ARG 9 161    -122.092 -97.712 665.688  1.00  9.70           N
ATOM   2589  CA  ARG 9 161    -122.916 -98.294 664.642  1.00  9.70           C
ATOM   2590  C   ARG 9 161    -123.672 -97.196 663.890  1.00  9.70           C
ATOM   2591  O   ARG 9 161    -123.847 -97.279 662.675  1.00  9.70           O
ATOM   2592  HA  ARG 9 161    -122.212 -98.805 663.986  1.00  9.70           H
ATOM   2593  CB  ARG 9 161    -123.921 -99.290 665.222  1.00  9.70           C
ATOM   2594 1HB  ARG 9 161    -124.394 -98.862 666.106  1.00  9.70           H
ATOM   2595 2HB  ARG 9 161    -124.713 -99.478 664.497  1.00  9.70           H
ATOM   2596  CG  ARG 9 161    -123.236-100.608 665.591  1.00  9.70           C
ATOM   2597 1HG  ARG 9 161    -122.821-101.070 664.695  1.00  9.70           H
ATOM   2598 2HG  ARG 9 161    -122.402-100.412 666.265  1.00  9.70           H
ATOM   2599  CD  ARG 9 161    -124.221-101.570 666.258  1.00  9.70           C
ATOM   2600 1HD  ARG 9 161    -123.687-102.432 666.656  1.00  9.70           H
ATOM   2601 2HD  ARG 9 161    -124.708-101.079 667.101  1.00  9.70           H
ATOM   2602  NE  ARG 9 161    -125.237-102.014 665.278  1.00  9.70           N
ATOM   2603  HE  ARG 9 161    -124.998-101.981 664.307  1.00  9.70           H
ATOM   2604  CZ  ARG 9 161    -126.458-102.458 665.609  1.00  9.70           C
ATOM   2605  NH1 ARG 9 161    -126.832-102.523 666.894  1.00  9.70           N
ATOM   2606 1HH1 ARG 9 161    -126.198-102.240 667.615  1.00  9.70           H
ATOM   2607 2HH1 ARG 9 161    -127.744-102.855 667.133  1.00  9.70           H
ATOM   2608  NH2 ARG 9 161    -127.298-102.834 664.636  1.00  9.70           N
ATOM   2609 1HH2 ARG 9 161    -128.213-103.168 664.867  1.00  9.70           H
ATOM   2610 2HH2 ARG 9 161    -127.012-102.782 663.680  1.00  9.70           H
ATOM   2611  HN  ARG 9 161    -122.302 -98.025 666.615  1.00  9.70           H
ATOM   2612  N   LEU 9 162    -124.100 -96.194 664.644  1.00  9.70           N
ATOM   2613  CA  LEU 9 162    -124.859 -95.097 664.069  1.00  9.70           C
ATOM   2614  C   LEU 9 162    -123.959 -94.300 663.123  1.00  9.70           C
ATOM   2615  O   LEU 9 162    -124.396 -93.875 662.054  1.00  9.70           O
ATOM   2616  HA  LEU 9 162    -125.672 -95.531 663.487  1.00  9.70           H
ATOM   2617  CB  LEU 9 162    -125.495 -94.249 665.172  1.00  9.70           C
ATOM   2618 1HB  LEU 9 162    -126.054 -94.910 665.834  1.00  9.70           H
ATOM   2619 2HB  LEU 9 162    -124.697 -93.803 665.766  1.00  9.70           H
ATOM   2620  HG  LEU 9 162    -125.899 -92.527 663.970  1.00  9.70           H
ATOM   2621  CG  LEU 9 162    -126.430 -93.131 664.705  1.00  9.70           C
ATOM   2622  CD1 LEU 9 162    -127.666 -93.705 664.009  1.00  9.70           C
ATOM   2623 1HD1 LEU 9 162    -127.357 -94.288 663.142  1.00  9.70           H
ATOM   2624 2HD1 LEU 9 162    -128.208 -94.347 664.704  1.00  9.70           H
ATOM   2625 3HD1 LEU 9 162    -128.313 -92.890 663.687  1.00  9.70           H
ATOM   2626  CD2 LEU 9 162    -126.803 -92.207 665.866  1.00  9.70           C
ATOM   2627 1HD2 LEU 9 162    -127.307 -92.783 666.641  1.00  9.70           H
ATOM   2628 2HD2 LEU 9 162    -125.899 -91.758 666.277  1.00  9.70           H
ATOM   2629 3HD2 LEU 9 162    -127.468 -91.422 665.506  1.00  9.70           H
ATOM   2630  HN  LEU 9 162    -123.937 -96.125 665.628  1.00  9.70           H
ATOM   2631  N   LEU 9 163    -122.717 -94.122 663.549  1.00  9.70           N
ATOM   2632  CA  LEU 9 163    -121.744 -93.406 662.742  1.00  9.70           C
ATOM   2633  C   LEU 9 163    -121.499 -94.178 661.443  1.00  9.70           C
ATOM   2634  O   LEU 9 163    -121.540 -93.601 660.358  1.00  9.70           O
ATOM   2635  HA  LEU 9 163    -122.176 -92.437 662.492  1.00  9.70           H
ATOM   2636  CB  LEU 9 163    -120.471 -93.140 663.548  1.00  9.70           C
ATOM   2637 1HB  LEU 9 163    -120.746 -92.604 664.457  1.00  9.70           H
ATOM   2638 2HB  LEU 9 163    -120.053 -94.098 663.857  1.00  9.70           H
ATOM   2639  HG  LEU 9 163    -119.118 -92.871 661.914  1.00  9.70           H
ATOM   2640  CG  LEU 9 163    -119.378 -92.344 662.832  1.00  9.70           C
ATOM   2641  CD1 LEU 9 163    -119.882 -90.957 662.430  1.00  9.70           C
ATOM   2642 1HD1 LEU 9 163    -120.735 -91.061 661.760  1.00  9.70           H
ATOM   2643 2HD1 LEU 9 163    -120.186 -90.409 663.322  1.00  9.70           H
ATOM   2644 3HD1 LEU 9 163    -119.085 -90.413 661.923  1.00  9.70           H
ATOM   2645  CD2 LEU 9 163    -118.108 -92.269 663.683  1.00  9.70           C
ATOM   2646 1HD2 LEU 9 163    -118.334 -91.778 664.630  1.00  9.70           H
ATOM   2647 2HD2 LEU 9 163    -117.739 -93.276 663.875  1.00  9.70           H
ATOM   2648 3HD2 LEU 9 163    -117.347 -91.698 663.150  1.00  9.70           H
ATOM   2649  HN  LEU 9 163    -122.374 -94.456 664.427  1.00  9.70           H
ATOM   2650  N   TYR 9 164    -121.249 -95.470 661.598  1.00  9.70           N
ATOM   2651  CA  TYR 9 164    -120.981 -96.323 660.453  1.00  9.70           C
ATOM   2652  C   TYR 9 164    -122.161 -96.319 659.478  1.00  9.70           C
ATOM   2653  O   TYR 9 164    -121.968 -96.358 658.264  1.00  9.70           O
ATOM   2654  HA  TYR 9 164    -120.098 -95.935 659.944  1.00  9.70           H
ATOM   2655  CB  TYR 9 164    -120.802 -97.735 661.012  1.00  9.70           C
ATOM   2656 1HB  TYR 9 164    -121.586 -97.928 661.744  1.00  9.70           H
ATOM   2657 2HB  TYR 9 164    -120.936 -98.455 660.204  1.00  9.70           H
ATOM   2658  CG  TYR 9 164    -119.441 -97.976 661.669  1.00  9.70           C
ATOM   2659  HD1 TYR 9 164    -118.334 -97.423 659.919  1.00  9.70           H
ATOM   2660  CD1 TYR 9 164    -118.281 -97.763 660.953  1.00  9.70           C
ATOM   2661  HD2 TYR 9 164    -120.290 -98.575 663.545  1.00  9.70           H
ATOM   2662  CD2 TYR 9 164    -119.374 -98.407 662.979  1.00  9.70           C
ATOM   2663  CE1 TYR 9 164    -117.001 -97.989 661.571  1.00  9.70           C
ATOM   2664  HE1 TYR 9 164    -116.077 -97.825 661.017  1.00  9.70           H
ATOM   2665  HE2 TYR 9 164    -118.027 -98.974 664.631  1.00  9.70           H
ATOM   2666  CE2 TYR 9 164    -118.094 -98.634 663.597  1.00  9.70           C
ATOM   2667  CZ  TYR 9 164    -116.970 -98.414 662.863  1.00  9.70           C
ATOM   2668  OH  TYR 9 164    -115.761 -98.628 663.448  1.00  9.70           O
ATOM   2669  HH  TYR 9 164    -115.027 -98.408 662.805  1.00  9.70           H
ATOM   2670  HN  TYR 9 164    -121.229 -95.933 662.484  1.00  9.70           H
ATOM   2671  N   SER 9 165    -123.357 -96.271 660.047  1.00  9.70           N
ATOM   2672  CA  SER 9 165    -124.565 -96.207 659.243  1.00  9.70           C
ATOM   2673  C   SER 9 165    -124.521 -94.982 658.328  1.00  9.70           C
ATOM   2674  O   SER 9 165    -124.945 -95.048 657.175  1.00  9.70           O
ATOM   2675  HA  SER 9 165    -124.569 -97.125 658.654  1.00  9.70           H
ATOM   2676  CB  SER 9 165    -125.813 -96.165 660.127  1.00  9.70           C
ATOM   2677 1HB  SER 9 165    -126.649 -95.763 659.555  1.00  9.70           H
ATOM   2678 2HB  SER 9 165    -126.086 -97.179 660.419  1.00  9.70           H
ATOM   2679  HG  SER 9 165    -125.276 -94.467 661.040  1.00  9.70           H
ATOM   2680  OG  SER 9 165    -125.613 -95.373 661.295  1.00  9.70           O
ATOM   2681  HN  SER 9 165    -123.506 -96.276 661.036  1.00  9.70           H
ATOM   2682  N   LYS 9 166    -124.005 -93.892 658.877  1.00  9.70           N
ATOM   2683  CA  LYS 9 166    -123.922 -92.647 658.133  1.00  9.70           C
ATOM   2684  C   LYS 9 166    -122.974 -92.829 656.946  1.00  9.70           C
ATOM   2685  O   LYS 9 166    -123.303 -92.455 655.821  1.00  9.70           O
ATOM   2686  HA  LYS 9 166    -124.919 -92.429 657.748  1.00  9.70           H
ATOM   2687  CB  LYS 9 166    -123.532 -91.493 659.060  1.00  9.70           C
ATOM   2688 1HB  LYS 9 166    -122.659 -91.774 659.648  1.00  9.70           H
ATOM   2689 2HB  LYS 9 166    -123.250 -90.624 658.465  1.00  9.70           H
ATOM   2690  CG  LYS 9 166    -124.687 -91.127 659.994  1.00  9.70           C
ATOM   2691 1HG  LYS 9 166    -125.560 -90.843 659.406  1.00  9.70           H
ATOM   2692 2HG  LYS 9 166    -124.971 -91.997 660.586  1.00  9.70           H
ATOM   2693  CD  LYS 9 166    -124.296 -89.976 660.923  1.00  9.70           C
ATOM   2694 1HD  LYS 9 166    -123.456 -90.278 661.549  1.00  9.70           H
ATOM   2695 2HD  LYS 9 166    -123.962 -89.123 660.332  1.00  9.70           H
ATOM   2696  CE  LYS 9 166    -125.474 -89.561 661.808  1.00  9.70           C
ATOM   2697 1HE  LYS 9 166    -126.339 -89.330 661.186  1.00  9.70           H
ATOM   2698 2HE  LYS 9 166    -125.759 -90.389 662.456  1.00  9.70           H
ATOM   2699  NZ  LYS 9 166    -125.116 -88.382 662.628  1.00  9.70           N
ATOM   2700 1HZ  LYS 9 166    -125.898 -88.135 663.223  1.00  9.70           H
ATOM   2701 2HZ  LYS 9 166    -124.310 -88.603 663.203  1.00  9.70           H
ATOM   2702 3HZ  LYS 9 166    -124.893 -87.602 662.020  1.00  9.70           H
ATOM   2703  HN  LYS 9 166    -123.648 -93.851 659.810  1.00  9.70           H
ATOM   2704  N   MET 9 167    -121.816 -93.404 657.237  1.00  9.70           N
ATOM   2705  CA  MET 9 167    -120.811 -93.623 656.211  1.00  9.70           C
ATOM   2706  C   MET 9 167    -121.342 -94.546 655.112  1.00  9.70           C
ATOM   2707  O   MET 9 167    -121.214 -94.243 653.927  1.00  9.70           O
ATOM   2708  HA  MET 9 167    -120.596 -92.639 655.795  1.00  9.70           H
ATOM   2709  CB  MET 9 167    -119.565 -94.246 656.842  1.00  9.70           C
ATOM   2710 1HB  MET 9 167    -119.842 -95.143 657.396  1.00  9.70           H
ATOM   2711 2HB  MET 9 167    -118.872 -94.556 656.060  1.00  9.70           H
ATOM   2712  CG  MET 9 167    -118.872 -93.255 657.781  1.00  9.70           C
ATOM   2713 1HG  MET 9 167    -118.346 -92.498 657.199  1.00  9.70           H
ATOM   2714 2HG  MET 9 167    -119.615 -92.734 658.384  1.00  9.70           H
ATOM   2715  SD  MET 9 167    -117.724 -94.118 658.840  1.00  9.70           S
ATOM   2716  CE  MET 9 167    -116.832 -95.069 657.621  1.00  9.70           C
ATOM   2717 1HE  MET 9 167    -117.525 -95.724 657.093  1.00  9.70           H
ATOM   2718 2HE  MET 9 167    -116.357 -94.394 656.909  1.00  9.70           H
ATOM   2719 3HE  MET 9 167    -116.070 -95.671 658.116  1.00  9.70           H
ATOM   2720  HN  MET 9 167    -121.562 -93.716 658.152  1.00  9.70           H
ATOM   2721  N   VAL 9 168    -121.927 -95.654 655.545  1.00  9.70           N
ATOM   2722  CA  VAL 9 168    -122.396 -96.665 654.613  1.00  9.70           C
ATOM   2723  C   VAL 9 168    -123.429 -96.045 653.670  1.00  9.70           C
ATOM   2724  O   VAL 9 168    -123.404 -96.294 652.466  1.00  9.70           O
ATOM   2725  HA  VAL 9 168    -121.539 -96.995 654.026  1.00  9.70           H
ATOM   2726  HB  VAL 9 168    -123.638 -97.507 656.131  1.00  9.70           H
ATOM   2727  CB  VAL 9 168    -122.937 -97.873 655.381  1.00  9.70           C
ATOM   2728  CG1 VAL 9 168    -123.697 -98.820 654.450  1.00  9.70           C
ATOM   2729 1HG1 VAL 9 168    -124.535 -98.289 653.997  1.00  9.70           H
ATOM   2730 2HG1 VAL 9 168    -123.027 -99.175 653.667  1.00  9.70           H
ATOM   2731 3HG1 VAL 9 168    -124.071 -99.669 655.021  1.00  9.70           H
ATOM   2732  CG2 VAL 9 168    -121.811 -98.609 656.110  1.00  9.70           C
ATOM   2733 1HG2 VAL 9 168    -121.075 -98.957 655.385  1.00  9.70           H
ATOM   2734 2HG2 VAL 9 168    -121.332 -97.931 656.817  1.00  9.70           H
ATOM   2735 3HG2 VAL 9 168    -122.223 -99.463 656.648  1.00  9.70           H
ATOM   2736  HN  VAL 9 168    -122.081 -95.864 656.510  1.00  9.70           H
ATOM   2737  N   CYS 9 169    -124.312 -95.248 654.254  1.00  9.70           N
ATOM   2738  CA  CYS 9 169    -125.346 -94.583 653.480  1.00  9.70           C
ATOM   2739  C   CYS 9 169    -124.667 -93.729 652.406  1.00  9.70           C
ATOM   2740  O   CYS 9 169    -125.027 -93.802 651.232  1.00  9.70           O
ATOM   2741  HA  CYS 9 169    -125.951 -95.367 653.025  1.00  9.70           H
ATOM   2742  CB  CYS 9 169    -126.272 -93.750 654.369  1.00  9.70           C
ATOM   2743 1HB  CYS 9 169    -125.681 -93.138 655.051  1.00  9.70           H
ATOM   2744 2HB  CYS 9 169    -126.861 -93.068 653.757  1.00  9.70           H
ATOM   2745  HG  CYS 9 169    -126.483 -95.193 656.240  1.00  9.70           H
ATOM   2746  SG  CYS 9 169    -127.381 -94.851 655.321  1.00  9.70           S
ATOM   2747  HN  CYS 9 169    -124.329 -95.055 655.235  1.00  9.70           H
ATOM   2748  N   PHE 9 170    -123.699 -92.941 652.847  1.00  9.70           N
ATOM   2749  CA  PHE 9 170    -122.998 -92.040 651.947  1.00  9.70           C
ATOM   2750  C   PHE 9 170    -122.315 -92.815 650.818  1.00  9.70           C
ATOM   2751  O   PHE 9 170    -122.402 -92.428 649.654  1.00  9.70           O
ATOM   2752  HA  PHE 9 170    -123.741 -91.364 651.523  1.00  9.70           H
ATOM   2753  CB  PHE 9 170    -121.931 -91.321 652.774  1.00  9.70           C
ATOM   2754 1HB  PHE 9 170    -122.414 -90.816 653.611  1.00  9.70           H
ATOM   2755 2HB  PHE 9 170    -121.253 -92.062 653.197  1.00  9.70           H
ATOM   2756  CG  PHE 9 170    -121.115 -90.297 651.982  1.00  9.70           C
ATOM   2757  HD1 PHE 9 170    -119.463 -91.611 651.726  1.00  9.70           H
ATOM   2758  CD1 PHE 9 170    -119.875 -90.622 651.527  1.00  9.70           C
ATOM   2759  HD2 PHE 9 170    -122.623 -88.803 652.100  1.00  9.70           H
ATOM   2760  CD2 PHE 9 170    -121.629 -89.063 651.734  1.00  9.70           C
ATOM   2761  CE1 PHE 9 170    -119.118 -89.672 650.792  1.00  9.70           C
ATOM   2762  HE1 PHE 9 170    -118.124 -89.932 650.427  1.00  9.70           H
ATOM   2763  CE2 PHE 9 170    -120.872 -88.113 651.000  1.00  9.70           C
ATOM   2764  HE2 PHE 9 170    -121.284 -87.123 650.801  1.00  9.70           H
ATOM   2765  CZ  PHE 9 170    -119.632 -88.437 650.544  1.00  9.70           C
ATOM   2766  HZ  PHE 9 170    -119.051 -87.708 649.980  1.00  9.70           H
ATOM   2767  HN  PHE 9 170    -123.391 -92.910 653.798  1.00  9.70           H
ATOM   2768  N   THR 9 171    -121.651 -93.895 651.203  1.00  9.70           N
ATOM   2769  CA  THR 9 171    -120.951 -94.726 650.238  1.00  9.70           C
ATOM   2770  C   THR 9 171    -121.930 -95.280 649.201  1.00  9.70           C
ATOM   2771  O   THR 9 171    -121.601 -95.377 648.020  1.00  9.70           O
ATOM   2772  HA  THR 9 171    -120.236 -94.102 649.701  1.00  9.70           H
ATOM   2773  HB  THR 9 171    -120.897 -96.501 651.490  1.00  9.70           H
ATOM   2774  CB  THR 9 171    -120.201 -95.815 651.008  1.00  9.70           C
ATOM   2775  OG1 THR 9 171    -119.344 -95.091 651.887  1.00  9.70           O
ATOM   2776  HG1 THR 9 171    -119.793 -94.959 652.771  1.00  9.70           H
ATOM   2777  CG2 THR 9 171    -119.240 -96.605 650.118  1.00  9.70           C
ATOM   2778 1HG2 THR 9 171    -118.501 -95.928 649.689  1.00  9.70           H
ATOM   2779 2HG2 THR 9 171    -119.800 -97.087 649.316  1.00  9.70           H
ATOM   2780 3HG2 THR 9 171    -118.733 -97.365 650.714  1.00  9.70           H
ATOM   2781  HN  THR 9 171    -121.587 -94.204 652.152  1.00  9.70           H
ATOM   2782  N   ILE 9 172    -123.115 -95.631 649.681  1.00  9.70           N
ATOM   2783  CA  ILE 9 172    -124.132 -96.204 648.817  1.00  9.70           C
ATOM   2784  C   ILE 9 172    -124.561 -95.163 647.781  1.00  9.70           C
ATOM   2785  O   ILE 9 172    -124.670 -95.470 646.595  1.00  9.70           O
ATOM   2786  HA  ILE 9 172    -123.680 -97.046 648.293  1.00  9.70           H
ATOM   2787  HB  ILE 9 172    -125.550 -96.021 650.408  1.00  9.70           H
ATOM   2788  CB  ILE 9 172    -125.291 -96.758 649.648  1.00  9.70           C
ATOM   2789  CG1 ILE 9 172    -124.878 -98.036 650.381  1.00  9.70           C
ATOM   2790 1HG1 ILE 9 172    -124.762 -98.849 649.664  1.00  9.70           H
ATOM   2791 2HG1 ILE 9 172    -123.908 -97.890 650.856  1.00  9.70           H
ATOM   2792  CG2 ILE 9 172    -126.535 -96.970 648.783  1.00  9.70           C
ATOM   2793 1HG2 ILE 9 172    -126.841 -96.018 648.347  1.00  9.70           H
ATOM   2794 2HG2 ILE 9 172    -126.307 -97.677 647.986  1.00  9.70           H
ATOM   2795 3HG2 ILE 9 172    -127.343 -97.364 649.398  1.00  9.70           H
ATOM   2796  CD1 ILE 9 172    -125.917 -98.423 651.436  1.00  9.70           C
ATOM   2797 1HD1 ILE 9 172    -126.012 -97.618 652.164  1.00  9.70           H
ATOM   2798 2HD1 ILE 9 172    -126.879 -98.592 650.953  1.00  9.70           H
ATOM   2799 3HD1 ILE 9 172    -125.598 -99.335 651.941  1.00  9.70           H
ATOM   2800  HN  ILE 9 172    -123.382 -95.529 650.639  1.00  9.70           H
ATOM   2801  N   TRP 9 173    -124.794 -93.952 648.267  1.00  9.70           N
ATOM   2802  CA  TRP 9 173    -125.252 -92.875 647.406  1.00  9.70           C
ATOM   2803  C   TRP 9 173    -124.180 -92.631 646.342  1.00  9.70           C
ATOM   2804  O   TRP 9 173    -124.491 -92.509 645.159  1.00  9.70           O
ATOM   2805  HA  TRP 9 173    -126.180 -93.198 646.934  1.00  9.70           H
ATOM   2806  CB  TRP 9 173    -125.580 -91.623 648.222  1.00  9.70           C
ATOM   2807 1HB  TRP 9 173    -124.816 -91.490 648.988  1.00  9.70           H
ATOM   2808 2HB  TRP 9 173    -125.531 -90.752 647.568  1.00  9.70           H
ATOM   2809  CG  TRP 9 173    -126.954 -91.661 648.894  1.00  9.70           C
ATOM   2810  HD1 TRP 9 173    -126.480 -91.978 650.968  1.00  9.70           H
ATOM   2811  CD1 TRP 9 173    -127.233 -91.835 650.193  1.00  9.70           C
ATOM   2812  CD2 TRP 9 173    -128.234 -91.512 648.243  1.00  9.70           C
ATOM   2813  NE1 TRP 9 173    -128.593 -91.810 650.427  1.00  9.70           N
ATOM   2814  HE1 TRP 9 173    -129.043 -91.918 651.313  1.00  9.70           H
ATOM   2815  CE2 TRP 9 173    -129.221 -91.608 649.203  1.00  9.70           C
ATOM   2816  HE3 TRP 9 173    -127.787 -91.225 646.112  1.00  9.70           H
ATOM   2817  CE3 TRP 9 173    -128.547 -91.304 646.889  1.00  9.70           C
ATOM   2818  CZ2 TRP 9 173    -130.586 -91.508 648.911  1.00  9.70           C
ATOM   2819  HZ2 TRP 9 173    -131.347 -91.586 649.688  1.00  9.70           H
ATOM   2820  CZ3 TRP 9 173    -129.916 -91.206 646.613  1.00  9.70           C
ATOM   2821  HZ3 TRP 9 173    -130.215 -91.045 645.577  1.00  9.70           H
ATOM   2822  CH2 TRP 9 173    -130.922 -91.300 647.568  1.00  9.70           C
ATOM   2823  HH2 TRP 9 173    -131.968 -91.213 647.272  1.00  9.70           H
ATOM   2824  HN  TRP 9 173    -124.674 -93.703 649.228  1.00  9.70           H
ATOM   2825  N   VAL 9 174    -122.939 -92.568 646.802  1.00  9.70           N
ATOM   2826  CA  VAL 9 174    -121.824 -92.290 645.913  1.00  9.70           C
ATOM   2827  C   VAL 9 174    -121.726 -93.399 644.863  1.00  9.70           C
ATOM   2828  O   VAL 9 174    -121.521 -93.124 643.682  1.00  9.70           O
ATOM   2829  HA  VAL 9 174    -122.034 -91.347 645.408  1.00  9.70           H
ATOM   2830  HB  VAL 9 174    -120.423 -92.996 647.359  1.00  9.70           H
ATOM   2831  CB  VAL 9 174    -120.538 -92.119 646.723  1.00  9.70           C
ATOM   2832  CG1 VAL 9 174    -119.317 -92.041 645.804  1.00  9.70           C
ATOM   2833 1HG1 VAL 9 174    -119.243 -92.958 645.220  1.00  9.70           H
ATOM   2834 2HG1 VAL 9 174    -119.422 -91.190 645.131  1.00  9.70           H
ATOM   2835 3HG1 VAL 9 174    -118.417 -91.919 646.406  1.00  9.70           H
ATOM   2836  CG2 VAL 9 174    -120.621 -90.889 647.630  1.00  9.70           C
ATOM   2837 1HG2 VAL 9 174    -120.771 -89.998 647.020  1.00  9.70           H
ATOM   2838 2HG2 VAL 9 174    -121.457 -91.002 648.320  1.00  9.70           H
ATOM   2839 3HG2 VAL 9 174    -119.694 -90.791 648.194  1.00  9.70           H
ATOM   2840  HN  VAL 9 174    -122.690 -92.703 647.762  1.00  9.70           H
ATOM   2841  N   LEU 9 175    -121.878 -94.629 645.332  1.00  9.70           N
ATOM   2842  CA  LEU 9 175    -121.716 -95.785 644.466  1.00  9.70           C
ATOM   2843  C   LEU 9 175    -122.835 -95.796 643.423  1.00  9.70           C
ATOM   2844  O   LEU 9 175    -122.584 -96.020 642.240  1.00  9.70           O
ATOM   2845  HA  LEU 9 175    -120.763 -95.675 643.949  1.00  9.70           H
ATOM   2846  CB  LEU 9 175    -121.635 -97.068 645.296  1.00  9.70           C
ATOM   2847 1HB  LEU 9 175    -120.776 -96.993 645.962  1.00  9.70           H
ATOM   2848 2HB  LEU 9 175    -122.523 -97.126 645.926  1.00  9.70           H
ATOM   2849  HG  LEU 9 175    -122.391 -98.456 643.855  1.00  9.70           H
ATOM   2850  CG  LEU 9 175    -121.519 -98.372 644.504  1.00  9.70           C
ATOM   2851  CD1 LEU 9 175    -120.283 -98.358 643.603  1.00  9.70           C
ATOM   2852 1HD1 LEU 9 175    -120.355 -97.528 642.900  1.00  9.70           H
ATOM   2853 2HD1 LEU 9 175    -119.389 -98.240 644.215  1.00  9.70           H
ATOM   2854 3HD1 LEU 9 175    -120.225 -99.297 643.052  1.00  9.70           H
ATOM   2855  CD2 LEU 9 175    -121.534 -99.584 645.439  1.00  9.70           C
ATOM   2856 1HD2 LEU 9 175    -120.695 -99.519 646.131  1.00  9.70           H
ATOM   2857 2HD2 LEU 9 175    -122.468 -99.598 646.000  1.00  9.70           H
ATOM   2858 3HD2 LEU 9 175    -121.450-100.497 644.850  1.00  9.70           H
ATOM   2859  HN  LEU 9 175    -122.107 -94.841 646.282  1.00  9.70           H
ATOM   2860  N   ALA 9 176    -124.047 -95.553 643.900  1.00  9.70           N
ATOM   2861  CA  ALA 9 176    -125.212 -95.582 643.032  1.00  9.70           C
ATOM   2862  C   ALA 9 176    -125.067 -94.506 641.954  1.00  9.70           C
ATOM   2863  O   ALA 9 176    -125.458 -94.715 640.806  1.00  9.70           O
ATOM   2864  HA  ALA 9 176    -125.246 -96.561 642.554  1.00  9.70           H
ATOM   2865  CB  ALA 9 176    -126.479 -95.399 643.871  1.00  9.70           C
ATOM   2866 1HB  ALA 9 176    -126.550 -96.205 644.601  1.00  9.70           H
ATOM   2867 2HB  ALA 9 176    -126.436 -94.441 644.389  1.00  9.70           H
ATOM   2868 3HB  ALA 9 176    -127.353 -95.421 643.219  1.00  9.70           H
ATOM   2869  HN  ALA 9 176    -124.239 -95.339 644.857  1.00  9.70           H
ATOM   2870  N   ALA 9 177    -124.504 -93.378 642.361  1.00  9.70           N
ATOM   2871  CA  ALA 9 177    -124.331 -92.257 641.452  1.00  9.70           C
ATOM   2872  C   ALA 9 177    -123.432 -92.684 640.289  1.00  9.70           C
ATOM   2873  O   ALA 9 177    -123.753 -92.433 639.128  1.00  9.70           O
ATOM   2874  HA  ALA 9 177    -125.313 -91.991 641.063  1.00  9.70           H
ATOM   2875  CB  ALA 9 177    -123.763 -91.061 642.219  1.00  9.70           C
ATOM   2876 1HB  ALA 9 177    -124.452 -90.779 643.015  1.00  9.70           H
ATOM   2877 2HB  ALA 9 177    -122.799 -91.331 642.651  1.00  9.70           H
ATOM   2878 3HB  ALA 9 177    -123.633 -90.221 641.537  1.00  9.70           H
ATOM   2879  HN  ALA 9 177    -124.170 -93.223 643.291  1.00  9.70           H
ATOM   2880  N   ALA 9 178    -122.326 -93.321 640.641  1.00  9.70           N
ATOM   2881  CA  ALA 9 178    -121.349 -93.731 639.646  1.00  9.70           C
ATOM   2882  C   ALA 9 178    -121.986 -94.753 638.703  1.00  9.70           C
ATOM   2883  O   ALA 9 178    -121.723 -94.743 637.502  1.00  9.70           O
ATOM   2884  HA  ALA 9 178    -121.068 -92.847 639.073  1.00  9.70           H
ATOM   2885  CB  ALA 9 178    -120.105 -94.280 640.347  1.00  9.70           C
ATOM   2886 1HB  ALA 9 178    -119.674 -93.505 640.982  1.00  9.70           H
ATOM   2887 2HB  ALA 9 178    -120.382 -95.138 640.959  1.00  9.70           H
ATOM   2888 3HB  ALA 9 178    -119.373 -94.587 639.600  1.00  9.70           H
ATOM   2889  HN  ALA 9 178    -122.092 -93.558 641.584  1.00  9.70           H
ATOM   2890  N   LEU 9 179    -122.812 -95.612 639.283  1.00  9.70           N
ATOM   2891  CA  LEU 9 179    -123.435 -96.682 638.523  1.00  9.70           C
ATOM   2892  C   LEU 9 179    -124.487 -96.088 637.584  1.00  9.70           C
ATOM   2893  O   LEU 9 179    -124.984 -96.773 636.691  1.00  9.70           O
ATOM   2894  HA  LEU 9 179    -122.657 -97.149 637.919  1.00  9.70           H
ATOM   2895  CB  LEU 9 179    -123.986 -97.756 639.462  1.00  9.70           C
ATOM   2896 1HB  LEU 9 179    -124.617 -97.271 640.207  1.00  9.70           H
ATOM   2897 2HB  LEU 9 179    -124.628 -98.421 638.885  1.00  9.70           H
ATOM   2898  HG  LEU 9 179    -122.247 -97.936 640.694  1.00  9.70           H
ATOM   2899  CG  LEU 9 179    -122.944 -98.607 640.192  1.00  9.70           C
ATOM   2900  CD1 LEU 9 179    -123.600 -99.468 641.274  1.00  9.70           C
ATOM   2901 1HD1 LEU 9 179    -124.097 -98.825 641.999  1.00  9.70           H
ATOM   2902 2HD1 LEU 9 179    -124.333-100.132 640.814  1.00  9.70           H
ATOM   2903 3HD1 LEU 9 179    -122.837-100.062 641.777  1.00  9.70           H
ATOM   2904  CD2 LEU 9 179    -122.131 -99.446 639.205  1.00  9.70           C
ATOM   2905 1HD2 LEU 9 179    -122.800-100.109 638.655  1.00  9.70           H
ATOM   2906 2HD2 LEU 9 179    -121.617 -98.787 638.505  1.00  9.70           H
ATOM   2907 3HD2 LEU 9 179    -121.399-100.041 639.750  1.00  9.70           H
ATOM   2908  HN  LEU 9 179    -123.056 -95.585 640.253  1.00  9.70           H
ATOM   2909  N   CYS 9 180    -124.795 -94.821 637.818  1.00  9.70           N
ATOM   2910  CA  CYS 9 180    -125.821 -94.145 637.042  1.00  9.70           C
ATOM   2911  C   CYS 9 180    -125.132 -93.302 635.966  1.00  9.70           C
ATOM   2912  O   CYS 9 180    -125.794 -92.598 635.206  1.00  9.70           O
ATOM   2913  HA  CYS 9 180    -126.435 -94.923 636.589  1.00  9.70           H
ATOM   2914  CB  CYS 9 180    -126.737 -93.300 637.929  1.00  9.70           C
ATOM   2915 1HB  CYS 9 180    -126.143 -92.597 638.514  1.00  9.70           H
ATOM   2916 2HB  CYS 9 180    -127.412 -92.708 637.310  1.00  9.70           H
ATOM   2917  HG  CYS 9 180    -126.666 -94.786 639.776  1.00  9.70           H
ATOM   2918  SG  CYS 9 180    -127.701 -94.383 639.045  1.00  9.70           S
ATOM   2919  HN  CYS 9 180    -124.359 -94.260 638.521  1.00  9.70           H
ATOM   2920  N   ILE 9 181    -123.811 -93.403 635.937  1.00  9.70           N
ATOM   2921  CA  ILE 9 181    -123.024 -92.639 634.984  1.00  9.70           C
ATOM   2922  C   ILE 9 181    -123.484 -92.974 633.564  1.00  9.70           C
ATOM   2923  O   ILE 9 181    -123.735 -92.077 632.761  1.00  9.70           O
ATOM   2924  HA  ILE 9 181    -123.220 -91.583 635.170  1.00  9.70           H
ATOM   2925  HB  ILE 9 181    -121.367 -93.939 635.358  1.00  9.70           H
ATOM   2926  CB  ILE 9 181    -121.529 -92.870 635.217  1.00  9.70           C
ATOM   2927  CG1 ILE 9 181    -121.058 -92.169 636.493  1.00  9.70           C
ATOM   2928 1HG1 ILE 9 181    -121.138 -91.089 636.369  1.00  9.70           H
ATOM   2929 2HG1 ILE 9 181    -121.708 -92.444 637.324  1.00  9.70           H
ATOM   2930  CG2 ILE 9 181    -120.712 -92.446 633.995  1.00  9.70           C
ATOM   2931 1HG2 ILE 9 181    -121.025 -93.029 633.128  1.00  9.70           H
ATOM   2932 2HG2 ILE 9 181    -120.875 -91.387 633.798  1.00  9.70           H
ATOM   2933 3HG2 ILE 9 181    -119.654 -92.621 634.187  1.00  9.70           H
ATOM   2934  CD1 ILE 9 181    -119.613 -92.546 636.823  1.00  9.70           C
ATOM   2935 1HD1 ILE 9 181    -119.542 -93.623 636.970  1.00  9.70           H
ATOM   2936 2HD1 ILE 9 181    -118.963 -92.248 636.000  1.00  9.70           H
ATOM   2937 3HD1 ILE 9 181    -119.303 -92.034 637.734  1.00  9.70           H
ATOM   2938  HN  ILE 9 181    -123.282 -93.991 636.548  1.00  9.70           H
ATOM   2939  N   PRO 9 182    -123.603 -94.267 633.230  1.00  9.70           N
ATOM   2940  CA  PRO 9 182    -123.980 -94.663 631.871  1.00  9.70           C
ATOM   2941  C   PRO 9 182    -125.255 -93.980 631.403  1.00  9.70           C
ATOM   2942  O   PRO 9 182    -125.316 -93.471 630.285  1.00  9.70           O
ATOM   2943  HA  PRO 9 182    -123.212 -94.349 631.163  1.00  9.70           H
ATOM   2944  CB  PRO 9 182    -124.151 -96.180 631.970  1.00  9.70           C
ATOM   2945 1HB  PRO 9 182    -125.183 -96.453 632.194  1.00  9.70           H
ATOM   2946 2HB  PRO 9 182    -123.887 -96.676 631.036  1.00  9.70           H
ATOM   2947  CG  PRO 9 182    -123.207 -96.569 633.101  1.00  9.70           C
ATOM   2948 1HG  PRO 9 182    -123.465 -97.538 633.529  1.00  9.70           H
ATOM   2949 2HG  PRO 9 182    -122.176 -96.650 632.758  1.00  9.70           H
ATOM   2950  CD  PRO 9 182    -123.389 -95.437 634.099  1.00  9.70           C
ATOM   2951 1HD  PRO 9 182    -124.243 -95.610 634.755  1.00  9.70           H
ATOM   2952 2HD  PRO 9 182    -122.516 -95.320 634.741  1.00  9.70           H
ATOM   2953  N   GLU 9 183    -126.248 -93.988 632.280  1.00  9.70           N
ATOM   2954  CA  GLU 9 183    -127.562 -93.479 631.927  1.00  9.70           C
ATOM   2955  C   GLU 9 183    -127.494 -91.974 631.661  1.00  9.70           C
ATOM   2956  O   GLU 9 183    -128.223 -91.456 630.816  1.00  9.70           O
ATOM   2957  HA  GLU 9 183    -127.840 -94.004 631.013  1.00  9.70           H
ATOM   2958  CB  GLU 9 183    -128.585 -93.797 633.019  1.00  9.70           C
ATOM   2959 1HB  GLU 9 183    -128.139 -93.631 634.000  1.00  9.70           H
ATOM   2960 2HB  GLU 9 183    -129.492 -93.215 632.854  1.00  9.70           H
ATOM   2961  CG  GLU 9 183    -129.002 -95.268 632.968  1.00  9.70           C
ATOM   2962 1HG  GLU 9 183    -129.959 -95.396 633.474  1.00  9.70           H
ATOM   2963 2HG  GLU 9 183    -129.147 -95.573 631.931  1.00  9.70           H
ATOM   2964  CD  GLU 9 183    -127.948 -96.160 633.626  1.00  9.70           C
ATOM   2965  OE1 GLU 9 183    -128.173 -97.390 633.639  1.00  9.70           O
ATOM   2966  OE2 GLU 9 183    -126.940 -95.593 634.100  1.00  9.70           O
ATOM   2967  HN  GLU 9 183    -126.166 -94.333 633.215  1.00  9.70           H
ATOM   2968  N   ILE 9 184    -126.612 -91.314 632.397  1.00  9.70           N
ATOM   2969  CA  ILE 9 184    -126.434 -89.880 632.245  1.00  9.70           C
ATOM   2970  C   ILE 9 184    -125.930 -89.580 630.832  1.00  9.70           C
ATOM   2971  O   ILE 9 184    -126.349 -88.602 630.214  1.00  9.70           O
ATOM   2972  HA  ILE 9 184    -127.411 -89.414 632.369  1.00  9.70           H
ATOM   2973  HB  ILE 9 184    -124.666 -89.992 633.443  1.00  9.70           H
ATOM   2974  CB  ILE 9 184    -125.528 -89.333 633.350  1.00  9.70           C
ATOM   2975  CG1 ILE 9 184    -126.247 -89.337 634.701  1.00  9.70           C
ATOM   2976 1HG1 ILE 9 184    -127.027 -88.575 634.704  1.00  9.70           H
ATOM   2977 2HG1 ILE 9 184    -126.741 -90.298 634.851  1.00  9.70           H
ATOM   2978  CG2 ILE 9 184    -124.998 -87.944 632.988  1.00  9.70           C
ATOM   2979 1HG2 ILE 9 184    -124.394 -88.011 632.083  1.00  9.70           H
ATOM   2980 2HG2 ILE 9 184    -125.837 -87.269 632.816  1.00  9.70           H
ATOM   2981 3HG2 ILE 9 184    -124.387 -87.563 633.806  1.00  9.70           H
ATOM   2982  CD1 ILE 9 184    -125.266 -89.077 635.845  1.00  9.70           C
ATOM   2983 1HD1 ILE 9 184    -124.366 -89.673 635.695  1.00  9.70           H
ATOM   2984 2HD1 ILE 9 184    -125.003 -88.019 635.864  1.00  9.70           H
ATOM   2985 3HD1 ILE 9 184    -125.731 -89.353 636.792  1.00  9.70           H
ATOM   2986  HN  ILE 9 184    -126.027 -91.742 633.086  1.00  9.70           H
ATOM   2987  N   LEU 9 185    -125.037 -90.439 630.362  1.00  9.70           N
ATOM   2988  CA  LEU 9 185    -124.337 -90.183 629.115  1.00  9.70           C
ATOM   2989  C   LEU 9 185    -125.290 -90.419 627.942  1.00  9.70           C
ATOM   2990  O   LEU 9 185    -125.514 -89.523 627.129  1.00  9.70           O
ATOM   2991  HA  LEU 9 185    -124.043 -89.133 629.115  1.00  9.70           H
ATOM   2992  CB  LEU 9 185    -123.054 -91.013 629.041  1.00  9.70           C
ATOM   2993 1HB  LEU 9 185    -123.312 -92.060 629.199  1.00  9.70           H
ATOM   2994 2HB  LEU 9 185    -122.650 -90.932 628.031  1.00  9.70           H
ATOM   2995  HG  LEU 9 185    -122.352 -90.727 631.041  1.00  9.70           H
ATOM   2996  CG  LEU 9 185    -121.951 -90.633 630.032  1.00  9.70           C
ATOM   2997  CD1 LEU 9 185    -120.764 -91.593 629.926  1.00  9.70           C
ATOM   2998 1HD1 LEU 9 185    -121.097 -92.607 630.144  1.00  9.70           H
ATOM   2999 2HD1 LEU 9 185    -120.355 -91.555 628.916  1.00  9.70           H
ATOM   3000 3HD1 LEU 9 185    -119.996 -91.300 630.641  1.00  9.70           H
ATOM   3001  CD2 LEU 9 185    -121.527 -89.175 629.848  1.00  9.70           C
ATOM   3002 1HD2 LEU 9 185    -121.151 -89.030 628.835  1.00  9.70           H
ATOM   3003 2HD2 LEU 9 185    -122.385 -88.523 630.013  1.00  9.70           H
ATOM   3004 3HD2 LEU 9 185    -120.743 -88.931 630.564  1.00  9.70           H
ATOM   3005  HN  LEU 9 185    -124.791 -91.295 630.817  1.00  9.70           H
ATOM   3006  N   TYR 9 186    -125.827 -91.629 627.891  1.00  9.70           N
ATOM   3007  CA  TYR 9 186    -126.375 -92.153 626.651  1.00  9.70           C
ATOM   3008  C   TYR 9 186    -127.882 -91.903 626.570  1.00  9.70           C
ATOM   3009  O   TYR 9 186    -128.511 -92.207 625.557  1.00  9.70           O
ATOM   3010  HA  TYR 9 186    -125.884 -91.642 625.823  1.00  9.70           H
ATOM   3011  CB  TYR 9 186    -126.121 -93.662 626.683  1.00  9.70           C
ATOM   3012 1HB  TYR 9 186    -126.663 -94.094 627.524  1.00  9.70           H
ATOM   3013 2HB  TYR 9 186    -126.532 -94.108 625.777  1.00  9.70           H
ATOM   3014  CG  TYR 9 186    -124.644 -94.042 626.797  1.00  9.70           C
ATOM   3015  HD1 TYR 9 186    -124.061 -92.872 625.098  1.00  9.70           H
ATOM   3016  CD1 TYR 9 186    -123.730 -93.539 625.893  1.00  9.70           C
ATOM   3017  HD2 TYR 9 186    -124.946 -95.285 628.518  1.00  9.70           H
ATOM   3018  CD2 TYR 9 186    -124.225 -94.888 627.804  1.00  9.70           C
ATOM   3019  CE1 TYR 9 186    -122.339 -93.897 626.001  1.00  9.70           C
ATOM   3020  HE1 TYR 9 186    -121.607 -93.507 625.293  1.00  9.70           H
ATOM   3021  HE2 TYR 9 186    -122.490 -95.912 628.702  1.00  9.70           H
ATOM   3022  CE2 TYR 9 186    -122.834 -95.245 627.911  1.00  9.70           C
ATOM   3023  CZ  TYR 9 186    -121.960 -94.733 627.005  1.00  9.70           C
ATOM   3024  OH  TYR 9 186    -120.647 -95.070 627.106  1.00  9.70           O
ATOM   3025  HH  TYR 9 186    -120.128 -94.657 626.358  1.00  9.70           H
ATOM   3026  HN  TYR 9 186    -125.890 -92.246 628.675  1.00  9.70           H
ATOM   3027  N   SER 9 187    -128.418 -91.352 627.649  1.00  9.70           N
ATOM   3028  CA  SER 9 187    -129.802 -90.910 627.655  1.00  9.70           C
ATOM   3029  C   SER 9 187    -129.977 -89.725 626.704  1.00  9.70           C
ATOM   3030  O   SER 9 187    -129.352 -88.682 626.884  1.00  9.70           O
ATOM   3031  HA  SER 9 187    -130.380 -91.767 627.310  1.00  9.70           H
ATOM   3032  CB  SER 9 187    -130.252 -90.528 629.067  1.00  9.70           C
ATOM   3033 1HB  SER 9 187    -129.563 -89.790 629.480  1.00  9.70           H
ATOM   3034 2HB  SER 9 187    -131.233 -90.056 629.020  1.00  9.70           H
ATOM   3035  HG  SER 9 187    -129.399 -92.056 630.038  1.00  9.70           H
ATOM   3036  OG  SER 9 187    -130.310 -91.658 629.933  1.00  9.70           O
ATOM   3037  HN  SER 9 187    -127.924 -91.206 628.506  1.00  9.70           H
ATOM   3038  N   GLN 9 188    -130.831 -89.926 625.711  1.00  9.70           N
ATOM   3039  CA  GLN 9 188    -131.222 -88.840 624.828  1.00  9.70           C
ATOM   3040  C   GLN 9 188    -132.643 -89.065 624.307  1.00  9.70           C
ATOM   3041  O   GLN 9 188    -133.244 -90.107 624.562  1.00  9.70           O
ATOM   3042  HA  GLN 9 188    -131.192 -87.941 625.444  1.00  9.70           H
ATOM   3043  CB  GLN 9 188    -130.231 -88.689 623.672  1.00  9.70           C
ATOM   3044 1HB  GLN 9 188    -130.478 -87.801 623.091  1.00  9.70           H
ATOM   3045 2HB  GLN 9 188    -129.226 -88.542 624.067  1.00  9.70           H
ATOM   3046  CG  GLN 9 188    -130.254 -89.921 622.766  1.00  9.70           C
ATOM   3047 1HG  GLN 9 188    -130.111 -90.821 623.365  1.00  9.70           H
ATOM   3048 2HG  GLN 9 188    -131.230 -90.008 622.289  1.00  9.70           H
ATOM   3049  CD  GLN 9 188    -129.164 -89.836 621.696  1.00  9.70           C
ATOM   3050  OE1 GLN 9 188    -128.130 -89.212 621.875  1.00  9.70           O
ATOM   3051  NE2 GLN 9 188    -129.450 -90.495 620.578  1.00  9.70           N
ATOM   3052 1HE2 GLN 9 188    -130.317 -90.988 620.495  1.00  9.70           H
ATOM   3053 2HE2 GLN 9 188    -128.799 -90.499 619.819  1.00  9.70           H
ATOM   3054  HN  GLN 9 188    -131.253 -90.810 625.506  1.00  9.70           H
ATOM   3055  N   ILE 9 189    -133.138 -88.070 623.585  1.00  9.70           N
ATOM   3056  CA  ILE 9 189    -134.438 -88.185 622.945  1.00  9.70           C
ATOM   3057  C   ILE 9 189    -134.258 -88.743 621.532  1.00  9.70           C
ATOM   3058  O   ILE 9 189    -133.437 -88.243 620.763  1.00  9.70           O
ATOM   3059  HA  ILE 9 189    -135.026 -88.896 623.525  1.00  9.70           H
ATOM   3060  HB  ILE 9 189    -134.539 -86.089 622.531  1.00  9.70           H
ATOM   3061  CB  ILE 9 189    -135.176 -86.846 622.988  1.00  9.70           C
ATOM   3062  CG1 ILE 9 189    -135.434 -86.408 624.431  1.00  9.70           C
ATOM   3063 1HG1 ILE 9 189    -136.139 -87.092 624.903  1.00  9.70           H
ATOM   3064 2HG1 ILE 9 189    -134.507 -86.461 625.002  1.00  9.70           H
ATOM   3065  CG2 ILE 9 189    -136.467 -86.905 622.168  1.00  9.70           C
ATOM   3066 1HG2 ILE 9 189    -136.228 -87.139 621.131  1.00  9.70           H
ATOM   3067 2HG2 ILE 9 189    -137.120 -87.678 622.574  1.00  9.70           H
ATOM   3068 3HG2 ILE 9 189    -136.972 -85.940 622.216  1.00  9.70           H
ATOM   3069  CD1 ILE 9 189    -135.988 -84.982 624.481  1.00  9.70           C
ATOM   3070 1HD1 ILE 9 189    -135.270 -84.297 624.030  1.00  9.70           H
ATOM   3071 2HD1 ILE 9 189    -136.927 -84.938 623.930  1.00  9.70           H
ATOM   3072 3HD1 ILE 9 189    -136.162 -84.696 625.518  1.00  9.70           H
ATOM   3073  HN  ILE 9 189    -132.669 -87.200 623.436  1.00  9.70           H
ATOM   3074  N   LYS 9 190    -135.038 -89.771 621.232  1.00  9.70           N
ATOM   3075  CA  LYS 9 190    -135.083 -90.308 619.882  1.00  9.70           C
ATOM   3076  C   LYS 9 190    -136.431 -89.963 619.246  1.00  9.70           C
ATOM   3077  O   LYS 9 190    -137.481 -90.214 619.834  1.00  9.70           O
ATOM   3078  HA  LYS 9 190    -134.295 -89.818 619.310  1.00  9.70           H
ATOM   3079  CB  LYS 9 190    -134.772 -91.806 619.891  1.00  9.70           C
ATOM   3080 1HB  LYS 9 190    -133.907 -91.998 620.526  1.00  9.70           H
ATOM   3081 2HB  LYS 9 190    -135.611 -92.352 620.322  1.00  9.70           H
ATOM   3082  CG  LYS 9 190    -134.496 -92.316 618.475  1.00  9.70           C
ATOM   3083 1HG  LYS 9 190    -135.278 -91.969 617.801  1.00  9.70           H
ATOM   3084 2HG  LYS 9 190    -133.555 -91.903 618.112  1.00  9.70           H
ATOM   3085  CD  LYS 9 190    -134.433 -93.845 618.446  1.00  9.70           C
ATOM   3086 1HD  LYS 9 190    -133.802 -94.201 619.261  1.00  9.70           H
ATOM   3087 2HD  LYS 9 190    -135.428 -94.257 618.610  1.00  9.70           H
ATOM   3088  CE  LYS 9 190    -133.881 -94.345 617.110  1.00  9.70           C
ATOM   3089 1HE  LYS 9 190    -134.375 -93.827 616.289  1.00  9.70           H
ATOM   3090 2HE  LYS 9 190    -132.818 -94.114 617.039  1.00  9.70           H
ATOM   3091  NZ  LYS 9 190    -134.087 -95.805 616.978  1.00  9.70           N
ATOM   3092 1HZ  LYS 9 190    -133.329 -96.206 616.438  1.00  9.70           H
ATOM   3093 2HZ  LYS 9 190    -134.106 -96.228 617.900  1.00  9.70           H
ATOM   3094 3HZ  LYS 9 190    -134.968 -95.981 616.508  1.00  9.70           H
ATOM   3095  HN  LYS 9 190    -135.630 -90.234 621.891  1.00  9.70           H
ATOM   3096  N   GLU 9 191    -136.357 -89.392 618.052  1.00  9.70           N
ATOM   3097  CA  GLU 9 191    -137.557 -89.101 617.286  1.00  9.70           C
ATOM   3098  C   GLU 9 191    -137.766 -90.163 616.204  1.00  9.70           C
ATOM   3099  O   GLU 9 191    -136.974 -90.264 615.268  1.00  9.70           O
ATOM   3100  HA  GLU 9 191    -138.375 -89.139 618.005  1.00  9.70           H
ATOM   3101  CB  GLU 9 191    -137.491 -87.700 616.675  1.00  9.70           C
ATOM   3102 1HB  GLU 9 191    -136.522 -87.554 616.196  1.00  9.70           H
ATOM   3103 2HB  GLU 9 191    -138.332 -87.555 615.998  1.00  9.70           H
ATOM   3104  CG  GLU 9 191    -137.615 -86.624 617.755  1.00  9.70           C
ATOM   3105 1HG  GLU 9 191    -138.532 -86.780 618.324  1.00  9.70           H
ATOM   3106 2HG  GLU 9 191    -136.786 -86.710 618.457  1.00  9.70           H
ATOM   3107  CD  GLU 9 191    -137.624 -85.225 617.137  1.00  9.70           C
ATOM   3108  OE1 GLU 9 191    -137.634 -84.256 617.926  1.00  9.70           O
ATOM   3109  OE2 GLU 9 191    -137.621 -85.156 615.889  1.00  9.70           O
ATOM   3110  HN  GLU 9 191    -135.499 -89.131 617.610  1.00  9.70           H
ATOM   3111  N   GLU 9 192    -138.836 -90.926 616.368  1.00  9.70           N
ATOM   3112  CA  GLU 9 192    -139.202 -91.924 615.378  1.00  9.70           C
ATOM   3113  C   GLU 9 192    -140.638 -91.697 614.901  1.00  9.70           C
ATOM   3114  O   GLU 9 192    -141.554 -91.579 615.713  1.00  9.70           O
ATOM   3115  HA  GLU 9 192    -138.510 -91.778 614.549  1.00  9.70           H
ATOM   3116  CB  GLU 9 192    -139.027 -93.339 615.934  1.00  9.70           C
ATOM   3117 1HB  GLU 9 192    -139.389 -93.377 616.961  1.00  9.70           H
ATOM   3118 2HB  GLU 9 192    -139.519 -94.056 615.276  1.00  9.70           H
ATOM   3119  CG  GLU 9 192    -137.549 -93.733 615.973  1.00  9.70           C
ATOM   3120 1HG  GLU 9 192    -137.038 -93.329 615.099  1.00  9.70           H
ATOM   3121 2HG  GLU 9 192    -137.075 -93.295 616.851  1.00  9.70           H
ATOM   3122  CD  GLU 9 192    -137.388 -95.255 616.006  1.00  9.70           C
ATOM   3123  OE1 GLU 9 192    -136.291 -95.718 615.627  1.00  9.70           O
ATOM   3124  OE2 GLU 9 192    -138.367 -95.920 616.410  1.00  9.70           O
ATOM   3125  HN  GLU 9 192    -139.446 -90.872 617.159  1.00  9.70           H
ATOM   3126  N   SER 9 193    -140.789 -91.642 613.586  1.00  9.70           N
ATOM   3127  CA  SER 9 193    -142.112 -91.602 612.985  1.00  9.70           C
ATOM   3128  C   SER 9 193    -142.923 -90.450 613.581  1.00  9.70           C
ATOM   3129  O   SER 9 193    -144.148 -90.523 613.659  1.00  9.70           O
ATOM   3130  HA  SER 9 193    -141.941 -91.440 611.921  1.00  9.70           H
ATOM   3131  CB  SER 9 193    -142.848 -92.929 613.186  1.00  9.70           C
ATOM   3132 1HB  SER 9 193    -142.991 -93.106 614.252  1.00  9.70           H
ATOM   3133 2HB  SER 9 193    -143.840 -92.864 612.738  1.00  9.70           H
ATOM   3134  HG  SER 9 193    -142.588 -94.885 612.854  1.00  9.70           H
ATOM   3135  OG  SER 9 193    -142.139 -94.024 612.614  1.00  9.70           O
ATOM   3136  HN  SER 9 193    -140.030 -91.624 612.936  1.00  9.70           H
ATOM   3137  N   GLY 9 194    -142.206 -89.412 613.986  1.00  9.70           N
ATOM   3138  CA  GLY 9 194    -142.848 -88.214 614.501  1.00  9.70           C
ATOM   3139  C   GLY 9 194    -143.194 -88.372 615.983  1.00  9.70           C
ATOM   3140  O   GLY 9 194    -143.928 -87.558 616.543  1.00  9.70           O
ATOM   3141 1HA  GLY 9 194    -142.188 -87.357 614.368  1.00  9.70           H
ATOM   3142 2HA  GLY 9 194    -143.755 -88.010 613.932  1.00  9.70           H
ATOM   3143  HN  GLY 9 194    -141.207 -89.380 613.967  1.00  9.70           H
ATOM   3144  N   ILE 9 195    -142.651 -89.424 616.577  1.00  9.70           N
ATOM   3145  CA  ILE 9 195    -142.866 -89.681 617.990  1.00  9.70           C
ATOM   3146  C   ILE 9 195    -141.547 -89.503 618.744  1.00  9.70           C
ATOM   3147  O   ILE 9 195    -140.550 -90.144 618.417  1.00  9.70           O
ATOM   3148  HA  ILE 9 195    -143.575 -88.936 618.353  1.00  9.70           H
ATOM   3149  HB  ILE 9 195    -142.889 -91.799 617.696  1.00  9.70           H
ATOM   3150  CB  ILE 9 195    -143.510 -91.054 618.193  1.00  9.70           C
ATOM   3151  CG1 ILE 9 195    -144.894 -91.113 617.543  1.00  9.70           C
ATOM   3152 1HG1 ILE 9 195    -145.591 -90.494 618.108  1.00  9.70           H
ATOM   3153 2HG1 ILE 9 195    -144.844 -90.700 616.536  1.00  9.70           H
ATOM   3154  CG2 ILE 9 195    -143.557 -91.424 619.677  1.00  9.70           C
ATOM   3155 1HG2 ILE 9 195    -142.544 -91.450 620.078  1.00  9.70           H
ATOM   3156 2HG2 ILE 9 195    -144.143 -90.680 620.218  1.00  9.70           H
ATOM   3157 3HG2 ILE 9 195    -144.019 -92.404 619.793  1.00  9.70           H
ATOM   3158  CD1 ILE 9 195    -145.412 -92.551 617.486  1.00  9.70           C
ATOM   3159 1HD1 ILE 9 195    -144.724 -93.162 616.900  1.00  9.70           H
ATOM   3160 2HD1 ILE 9 195    -145.483 -92.953 618.496  1.00  9.70           H
ATOM   3161 3HD1 ILE 9 195    -146.397 -92.564 617.019  1.00  9.70           H
ATOM   3162  HN  ILE 9 195    -142.073 -90.094 616.109  1.00  9.70           H
ATOM   3163  N   ALA 9 196    -141.584 -88.628 619.738  1.00  9.70           N
ATOM   3164  CA  ALA 9 196    -140.415 -88.389 620.568  1.00  9.70           C
ATOM   3165  C   ALA 9 196    -140.344 -89.456 621.662  1.00  9.70           C
ATOM   3166  O   ALA 9 196    -141.301 -89.647 622.411  1.00  9.70           O
ATOM   3167  HA  ALA 9 196    -139.534 -88.473 619.932  1.00  9.70           H
ATOM   3168  CB  ALA 9 196    -140.477 -86.971 621.140  1.00  9.70           C
ATOM   3169 1HB  ALA 9 196    -140.496 -86.250 620.323  1.00  9.70           H
ATOM   3170 2HB  ALA 9 196    -141.379 -86.862 621.743  1.00  9.70           H
ATOM   3171 3HB  ALA 9 196    -139.600 -86.792 621.763  1.00  9.70           H
ATOM   3172  HN  ALA 9 196    -142.391 -88.090 619.980  1.00  9.70           H
ATOM   3173  N   ILE 9 197    -139.201 -90.124 621.719  1.00  9.70           N
ATOM   3174  CA  ILE 9 197    -139.006 -91.193 622.683  1.00  9.70           C
ATOM   3175  C   ILE 9 197    -137.761 -90.898 623.522  1.00  9.70           C
ATOM   3176  O   ILE 9 197    -136.675 -90.705 622.979  1.00  9.70           O
ATOM   3177  HA  ILE 9 197    -139.874 -91.200 623.343  1.00  9.70           H
ATOM   3178  HB  ILE 9 197    -138.131 -92.545 621.275  1.00  9.70           H
ATOM   3179  CB  ILE 9 197    -138.965 -92.550 621.977  1.00  9.70           C
ATOM   3180  CG1 ILE 9 197    -140.239 -92.784 621.163  1.00  9.70           C
ATOM   3181 1HG1 ILE 9 197    -141.104 -92.779 621.826  1.00  9.70           H
ATOM   3182 2HG1 ILE 9 197    -140.376 -91.968 620.453  1.00  9.70           H
ATOM   3183  CG2 ILE 9 197    -138.707 -93.680 622.976  1.00  9.70           C
ATOM   3184 1HG2 ILE 9 197    -137.751 -93.515 623.472  1.00  9.70           H
ATOM   3185 2HG2 ILE 9 197    -139.504 -93.697 623.719  1.00  9.70           H
ATOM   3186 3HG2 ILE 9 197    -138.682 -94.633 622.447  1.00  9.70           H
ATOM   3187  CD1 ILE 9 197    -140.173 -94.115 620.412  1.00  9.70           C
ATOM   3188 1HD1 ILE 9 197    -139.321 -94.108 619.732  1.00  9.70           H
ATOM   3189 2HD1 ILE 9 197    -140.060 -94.931 621.127  1.00  9.70           H
ATOM   3190 3HD1 ILE 9 197    -141.091 -94.256 619.841  1.00  9.70           H
ATOM   3191  HN  ILE 9 197    -138.418 -89.945 621.123  1.00  9.70           H
ATOM   3192  N   CYS 9 198    -137.961 -90.873 624.831  1.00  9.70           N
ATOM   3193  CA  CYS 9 198    -136.845 -90.781 625.757  1.00  9.70           C
ATOM   3194  C   CYS 9 198    -136.250 -92.180 625.931  1.00  9.70           C
ATOM   3195  O   CYS 9 198    -136.883 -93.060 626.512  1.00  9.70           O
ATOM   3196  HA  CYS 9 198    -136.119 -90.105 625.306  1.00  9.70           H
ATOM   3197  CB  CYS 9 198    -137.268 -90.171 627.095  1.00  9.70           C
ATOM   3198 1HB  CYS 9 198    -137.537 -89.123 626.957  1.00  9.70           H
ATOM   3199 2HB  CYS 9 198    -138.155 -90.680 627.472  1.00  9.70           H
ATOM   3200  SG  CYS 9 198    -135.904 -90.312 628.306  1.00  9.70           S
ATOM   3201  HN  CYS 9 198    -138.864 -90.913 625.260  1.00  9.70           H
ATOM   3202  N   THR 9 199    -135.039 -92.341 625.417  1.00  9.70           N
ATOM   3203  CA  THR 9 199    -134.419 -93.654 625.361  1.00  9.70           C
ATOM   3204  C   THR 9 199    -132.914 -93.544 625.616  1.00  9.70           C
ATOM   3205  O   THR 9 199    -132.358 -92.447 625.608  1.00  9.70           O
ATOM   3206  HA  THR 9 199    -134.835 -94.265 626.162  1.00  9.70           H
ATOM   3207  HB  THR 9 199    -135.811 -94.122 623.761  1.00  9.70           H
ATOM   3208  CB  THR 9 199    -134.762 -94.281 624.008  1.00  9.70           C
ATOM   3209  OG1 THR 9 199    -134.361 -95.642 624.145  1.00  9.70           O
ATOM   3210  HG1 THR 9 199    -134.794 -96.199 623.437  1.00  9.70           H
ATOM   3211  CG2 THR 9 199    -133.884 -93.746 622.875  1.00  9.70           C
ATOM   3212 1HG2 THR 9 199    -132.838 -93.966 623.092  1.00  9.70           H
ATOM   3213 2HG2 THR 9 199    -134.018 -92.668 622.789  1.00  9.70           H
ATOM   3214 3HG2 THR 9 199    -134.169 -94.224 621.938  1.00  9.70           H
ATOM   3215  HN  THR 9 199    -134.486 -91.596 625.045  1.00  9.70           H
ATOM   3216  N   MET 9 200    -132.297 -94.696 625.835  1.00  9.70           N
ATOM   3217  CA  MET 9 200    -130.850 -94.797 625.757  1.00  9.70           C
ATOM   3218  C   MET 9 200    -130.395 -95.047 624.318  1.00  9.70           C
ATOM   3219  O   MET 9 200    -130.983 -95.862 623.610  1.00  9.70           O
ATOM   3220  HA  MET 9 200    -130.470 -93.836 626.104  1.00  9.70           H
ATOM   3221  CB  MET 9 200    -130.369 -95.942 626.651  1.00  9.70           C
ATOM   3222 1HB  MET 9 200    -130.922 -96.850 626.413  1.00  9.70           H
ATOM   3223 2HB  MET 9 200    -129.318 -96.148 626.450  1.00  9.70           H
ATOM   3224  CG  MET 9 200    -130.554 -95.598 628.130  1.00  9.70           C
ATOM   3225 1HG  MET 9 200    -131.504 -95.084 628.276  1.00  9.70           H
ATOM   3226 2HG  MET 9 200    -130.591 -96.512 628.723  1.00  9.70           H
ATOM   3227  SD  MET 9 200    -129.210 -94.564 628.688  1.00  9.70           S
ATOM   3228  CE  MET 9 200    -127.964 -95.807 628.982  1.00  9.70           C
ATOM   3229 1HE  MET 9 200    -128.322 -96.511 629.732  1.00  9.70           H
ATOM   3230 2HE  MET 9 200    -127.756 -96.340 628.054  1.00  9.70           H
ATOM   3231 3HE  MET 9 200    -127.051 -95.330 629.338  1.00  9.70           H
ATOM   3232  HN  MET 9 200    -132.769 -95.548 626.062  1.00  9.70           H
ATOM   3233  N   VAL 9 201    -129.352 -94.329 623.928  1.00  9.70           N
ATOM   3234  CA  VAL 9 201    -128.733 -94.550 622.632  1.00  9.70           C
ATOM   3235  C   VAL 9 201    -127.242 -94.834 622.825  1.00  9.70           C
ATOM   3236  O   VAL 9 201    -126.522 -94.022 623.402  1.00  9.70           O
ATOM   3237  HA  VAL 9 201    -129.203 -95.428 622.189  1.00  9.70           H
ATOM   3238  HB  VAL 9 201    -128.533 -92.478 622.161  1.00  9.70           H
ATOM   3239  CB  VAL 9 201    -129.000 -93.355 621.714  1.00  9.70           C
ATOM   3240  CG1 VAL 9 201    -128.372 -93.572 620.336  1.00  9.70           C
ATOM   3241 1HG1 VAL 9 201    -127.295 -93.696 620.443  1.00  9.70           H
ATOM   3242 2HG1 VAL 9 201    -128.797 -94.466 619.879  1.00  9.70           H
ATOM   3243 3HG1 VAL 9 201    -128.577 -92.708 619.703  1.00  9.70           H
ATOM   3244  CG2 VAL 9 201    -130.501 -93.080 621.595  1.00  9.70           C
ATOM   3245 1HG2 VAL 9 201    -131.000 -93.956 621.182  1.00  9.70           H
ATOM   3246 2HG2 VAL 9 201    -130.909 -92.860 622.582  1.00  9.70           H
ATOM   3247 3HG2 VAL 9 201    -130.662 -92.226 620.937  1.00  9.70           H
ATOM   3248  HN  VAL 9 201    -128.931 -93.609 624.480  1.00  9.70           H
ATOM   3249  N   TYR 9 202    -126.824 -95.990 622.330  1.00  9.70           N
ATOM   3250  CA  TYR 9 202    -125.435 -96.398 622.453  1.00  9.70           C
ATOM   3251  C   TYR 9 202    -124.638 -96.014 621.204  1.00  9.70           C
ATOM   3252  O   TYR 9 202    -125.147 -96.103 620.088  1.00  9.70           O
ATOM   3253  HA  TYR 9 202    -125.010 -95.887 623.317  1.00  9.70           H
ATOM   3254  CB  TYR 9 202    -125.453 -97.922 622.583  1.00  9.70           C
ATOM   3255 1HB  TYR 9 202    -125.978 -98.344 621.726  1.00  9.70           H
ATOM   3256 2HB  TYR 9 202    -124.428 -98.292 622.543  1.00  9.70           H
ATOM   3257  CG  TYR 9 202    -126.113 -98.429 623.867  1.00  9.70           C
ATOM   3258  HD1 TYR 9 202    -124.324 -98.238 625.034  1.00  9.70           H
ATOM   3259  CD1 TYR 9 202    -125.376 -98.524 625.031  1.00  9.70           C
ATOM   3260  HD2 TYR 9 202    -128.026 -98.716 622.943  1.00  9.70           H
ATOM   3261  CD2 TYR 9 202    -127.444 -98.791 623.862  1.00  9.70           C
ATOM   3262  CE1 TYR 9 202    -125.997 -99.001 626.239  1.00  9.70           C
ATOM   3263  HE1 TYR 9 202    -125.427 -99.081 627.165  1.00  9.70           H
ATOM   3264  HE2 TYR 9 202    -129.116 -99.558 625.080  1.00  9.70           H
ATOM   3265  CE2 TYR 9 202    -128.065 -99.268 625.071  1.00  9.70           C
ATOM   3266  CZ  TYR 9 202    -127.311 -99.349 626.199  1.00  9.70           C
ATOM   3267  OH  TYR 9 202    -127.898 -99.800 627.341  1.00  9.70           O
ATOM   3268  HH  TYR 9 202    -127.233 -99.804 628.088  1.00  9.70           H
ATOM   3269  HN  TYR 9 202    -127.415 -96.641 621.853  1.00  9.70           H
ATOM   3270  N   PRO 9 203    -123.380 -95.583 621.368  1.00  9.70           N
ATOM   3271  CA  PRO 9 203    -122.593 -95.102 620.230  1.00  9.70           C
ATOM   3272  C   PRO 9 203    -122.231 -96.220 619.266  1.00  9.70           C
ATOM   3273  O   PRO 9 203    -122.104 -97.375 619.669  1.00  9.70           O
ATOM   3274  HA  PRO 9 203    -123.177 -94.396 619.640  1.00  9.70           H
ATOM   3275  CB  PRO 9 203    -121.351 -94.490 620.882  1.00  9.70           C
ATOM   3276 1HB  PRO 9 203    -120.469 -94.605 620.251  1.00  9.70           H
ATOM   3277 2HB  PRO 9 203    -121.477 -93.423 621.061  1.00  9.70           H
ATOM   3278  CG  PRO 9 203    -121.211 -95.253 622.168  1.00  9.70           C
ATOM   3279 1HG  PRO 9 203    -120.667 -96.185 622.016  1.00  9.70           H
ATOM   3280 2HG  PRO 9 203    -120.657 -94.678 622.910  1.00  9.70           H
ATOM   3281  CD  PRO 9 203    -122.616 -95.516 622.627  1.00  9.70           C
ATOM   3282 1HD  PRO 9 203    -122.687 -96.447 623.190  1.00  9.70           H
ATOM   3283 2HD  PRO 9 203    -122.981 -94.721 623.277  1.00  9.70           H
ATOM   3284  N   SER 9 204    -122.074 -95.843 618.006  1.00  9.70           N
ATOM   3285  CA  SER 9 204    -122.032 -96.821 616.932  1.00  9.70           C
ATOM   3286  C   SER 9 204    -120.965 -97.877 617.227  1.00  9.70           C
ATOM   3287  O   SER 9 204    -121.080 -99.020 616.789  1.00  9.70           O
ATOM   3288  HA  SER 9 204    -123.024 -97.274 616.915  1.00  9.70           H
ATOM   3289  CB  SER 9 204    -121.756 -96.149 615.585  1.00  9.70           C
ATOM   3290 1HB  SER 9 204    -121.525 -96.911 614.841  1.00  9.70           H
ATOM   3291 2HB  SER 9 204    -122.654 -95.634 615.246  1.00  9.70           H
ATOM   3292  HG  SER 9 204    -119.809 -95.712 615.743  1.00  9.70           H
ATOM   3293  OG  SER 9 204    -120.677 -95.221 615.663  1.00  9.70           O
ATOM   3294  HN  SER 9 204    -121.977 -94.891 617.714  1.00  9.70           H
ATOM   3295  N   ASP 9 205    -119.951 -97.456 617.969  1.00  9.70           N
ATOM   3296  CA  ASP 9 205    -118.794 -98.303 618.205  1.00  9.70           C
ATOM   3297  C   ASP 9 205    -119.162 -99.394 619.212  1.00  9.70           C
ATOM   3298  O   ASP 9 205    -119.384 -99.109 620.388  1.00  9.70           O
ATOM   3299  HA  ASP 9 205    -118.533 -98.709 617.227  1.00  9.70           H
ATOM   3300  CB  ASP 9 205    -117.630 -97.497 618.785  1.00  9.70           C
ATOM   3301 1HB  ASP 9 205    -117.929 -97.053 619.735  1.00  9.70           H
ATOM   3302 2HB  ASP 9 205    -116.791 -98.160 618.992  1.00  9.70           H
ATOM   3303  CG  ASP 9 205    -117.190 -96.395 617.818  1.00  9.70           C
ATOM   3304  OD1 ASP 9 205    -117.253 -96.654 616.597  1.00  9.70           O
ATOM   3305  OD2 ASP 9 205    -116.801 -95.320 618.323  1.00  9.70           O
ATOM   3306  HN  ASP 9 205    -119.912 -96.557 618.404  1.00  9.70           H
ATOM   3307  N   GLU 9 206    -119.216-100.621 618.714  1.00  9.70           N
ATOM   3308  CA  GLU 9 206    -119.465-101.766 619.573  1.00  9.70           C
ATOM   3309  C   GLU 9 206    -120.671-101.500 620.476  1.00  9.70           C
ATOM   3310  O   GLU 9 206    -120.736-102.006 621.596  1.00  9.70           O
ATOM   3311  HA  GLU 9 206    -119.685-102.592 618.896  1.00  9.70           H
ATOM   3312  CB  GLU 9 206    -118.225-102.112 620.400  1.00  9.70           C
ATOM   3313 1HB  GLU 9 206    -117.937-101.253 621.006  1.00  9.70           H
ATOM   3314 2HB  GLU 9 206    -118.415-103.010 620.988  1.00  9.70           H
ATOM   3315  CG  GLU 9 206    -117.034-102.432 619.495  1.00  9.70           C
ATOM   3316 1HG  GLU 9 206    -116.781-101.556 618.897  1.00  9.70           H
ATOM   3317 2HG  GLU 9 206    -116.161-102.664 620.105  1.00  9.70           H
ATOM   3318  CD  GLU 9 206    -117.347-103.612 618.573  1.00  9.70           C
ATOM   3319  OE1 GLU 9 206    -117.615-103.346 617.382  1.00  9.70           O
ATOM   3320  OE2 GLU 9 206    -117.311-104.754 619.081  1.00  9.70           O
ATOM   3321  HN  GLU 9 206    -119.093-100.837 617.746  1.00  9.70           H
ATOM   3322  N   SER 9 207    -121.596-100.706 619.957  1.00  9.70           N
ATOM   3323  CA  SER 9 207    -122.783-100.346 620.713  1.00  9.70           C
ATOM   3324  C   SER 9 207    -123.360-101.583 621.403  1.00  9.70           C
ATOM   3325  O   SER 9 207    -123.784-101.514 622.556  1.00  9.70           O
ATOM   3326  HA  SER 9 207    -122.445 -99.618 621.451  1.00  9.70           H
ATOM   3327  CB  SER 9 207    -123.837 -99.702 619.809  1.00  9.70           C
ATOM   3328 1HB  SER 9 207    -124.786 -99.647 620.342  1.00  9.70           H
ATOM   3329 2HB  SER 9 207    -123.541 -98.679 619.579  1.00  9.70           H
ATOM   3330  HG  SER 9 207    -124.552 -99.887 617.949  1.00  9.70           H
ATOM   3331  OG  SER 9 207    -124.016-100.428 618.597  1.00  9.70           O
ATOM   3332  HN  SER 9 207    -121.544-100.313 619.039  1.00  9.70           H
ATOM   3333  N   THR 9 208    -123.357-102.686 620.669  1.00  9.70           N
ATOM   3334  CA  THR 9 208    -124.015-103.896 621.133  1.00  9.70           C
ATOM   3335  C   THR 9 208    -123.308-104.445 622.374  1.00  9.70           C
ATOM   3336  O   THR 9 208    -123.959-104.881 623.322  1.00  9.70           O
ATOM   3337  HA  THR 9 208    -125.032-103.641 621.431  1.00  9.70           H
ATOM   3338  HB  THR 9 208    -124.538-105.819 620.269  1.00  9.70           H
ATOM   3339  CB  THR 9 208    -124.057-104.888 619.969  1.00  9.70           C
ATOM   3340  OG1 THR 9 208    -122.697-105.001 619.561  1.00  9.70           O
ATOM   3341  HG1 THR 9 208    -122.579-105.811 618.985  1.00  9.70           H
ATOM   3342  CG2 THR 9 208    -124.769-104.318 618.740  1.00  9.70           C
ATOM   3343 1HG2 THR 9 208    -125.702-103.845 619.047  1.00  9.70           H
ATOM   3344 2HG2 THR 9 208    -124.984-105.125 618.039  1.00  9.70           H
ATOM   3345 3HG2 THR 9 208    -124.128-103.580 618.259  1.00  9.70           H
ATOM   3346  HN  THR 9 208    -122.917-102.761 619.774  1.00  9.70           H
ATOM   3347  N   LYS 9 209    -121.984-104.405 622.328  1.00  9.70           N
ATOM   3348  CA  LYS 9 209    -121.182-104.876 623.444  1.00  9.70           C
ATOM   3349  C   LYS 9 209    -121.436-103.984 624.661  1.00  9.70           C
ATOM   3350  O   LYS 9 209    -121.472-104.466 625.792  1.00  9.70           O
ATOM   3351  HA  LYS 9 209    -121.514-105.887 623.682  1.00  9.70           H
ATOM   3352  CB  LYS 9 209    -119.708-104.966 623.045  1.00  9.70           C
ATOM   3353 1HB  LYS 9 209    -119.385-104.018 622.614  1.00  9.70           H
ATOM   3354 2HB  LYS 9 209    -119.097-105.137 623.931  1.00  9.70           H
ATOM   3355  CG  LYS 9 209    -119.481-106.094 622.036  1.00  9.70           C
ATOM   3356 1HG  LYS 9 209    -119.854-107.033 622.446  1.00  9.70           H
ATOM   3357 2HG  LYS 9 209    -120.050-105.895 621.128  1.00  9.70           H
ATOM   3358  CD  LYS 9 209    -117.996-106.234 621.695  1.00  9.70           C
ATOM   3359 1HD  LYS 9 209    -117.614-105.284 621.321  1.00  9.70           H
ATOM   3360 2HD  LYS 9 209    -117.433-106.472 622.598  1.00  9.70           H
ATOM   3361  CE  LYS 9 209    -117.775-107.327 620.647  1.00  9.70           C
ATOM   3362 1HE  LYS 9 209    -117.776-108.305 621.128  1.00  9.70           H
ATOM   3363 2HE  LYS 9 209    -118.597-107.323 619.931  1.00  9.70           H
ATOM   3364  NZ  LYS 9 209    -116.492-107.116 619.941  1.00  9.70           N
ATOM   3365 1HZ  LYS 9 209    -116.319-107.894 619.315  1.00  9.70           H
ATOM   3366 2HZ  LYS 9 209    -116.539-106.256 619.406  1.00  9.70           H
ATOM   3367 3HZ  LYS 9 209    -115.740-107.052 620.618  1.00  9.70           H
ATOM   3368  HN  LYS 9 209    -121.462-104.061 621.548  1.00  9.70           H
ATOM   3369  N   LEU 9 210    -121.605-102.699 624.388  1.00  9.70           N
ATOM   3370  CA  LEU 9 210    -121.804-101.727 625.450  1.00  9.70           C
ATOM   3371  C   LEU 9 210    -123.151-101.987 626.126  1.00  9.70           C
ATOM   3372  O   LEU 9 210    -123.239-102.014 627.353  1.00  9.70           O
ATOM   3373  HA  LEU 9 210    -121.013-101.880 626.184  1.00  9.70           H
ATOM   3374  CB  LEU 9 210    -121.651-100.304 624.910  1.00  9.70           C
ATOM   3375 1HB  LEU 9 210    -120.698-100.237 624.384  1.00  9.70           H
ATOM   3376 2HB  LEU 9 210    -122.435-100.130 624.173  1.00  9.70           H
ATOM   3377  HG  LEU 9 210    -122.673 -99.234 626.454  1.00  9.70           H
ATOM   3378  CG  LEU 9 210    -121.708 -99.182 625.949  1.00  9.70           C
ATOM   3379  CD1 LEU 9 210    -120.628 -99.369 627.016  1.00  9.70           C
ATOM   3380 1HD1 LEU 9 210    -120.778-100.322 627.523  1.00  9.70           H
ATOM   3381 2HD1 LEU 9 210    -119.645 -99.358 626.545  1.00  9.70           H
ATOM   3382 3HD1 LEU 9 210    -120.691 -98.558 627.742  1.00  9.70           H
ATOM   3383  CD2 LEU 9 210    -121.621 -97.810 625.279  1.00  9.70           C
ATOM   3384 1HD2 LEU 9 210    -120.682 -97.731 624.732  1.00  9.70           H
ATOM   3385 2HD2 LEU 9 210    -122.456 -97.689 624.588  1.00  9.70           H
ATOM   3386 3HD2 LEU 9 210    -121.664 -97.031 626.040  1.00  9.70           H
ATOM   3387  HN  LEU 9 210    -121.608-102.319 623.462  1.00  9.70           H
ATOM   3388  N   LYS 9 211    -124.168-102.171 625.297  1.00  9.70           N
ATOM   3389  CA  LYS 9 211    -125.512-102.400 625.800  1.00  9.70           C
ATOM   3390  C   LYS 9 211    -125.509-103.634 626.705  1.00  9.70           C
ATOM   3391  O   LYS 9 211    -125.979-103.577 627.840  1.00  9.70           O
ATOM   3392  HA  LYS 9 211    -125.789-101.533 626.400  1.00  9.70           H
ATOM   3393  CB  LYS 9 211    -126.509-102.488 624.643  1.00  9.70           C
ATOM   3394 1HB  LYS 9 211    -126.494-101.559 624.074  1.00  9.70           H
ATOM   3395 2HB  LYS 9 211    -126.212-103.284 623.961  1.00  9.70           H
ATOM   3396  CG  LYS 9 211    -127.925-102.753 625.159  1.00  9.70           C
ATOM   3397 1HG  LYS 9 211    -127.971-103.743 625.613  1.00  9.70           H
ATOM   3398 2HG  LYS 9 211    -128.173-102.033 625.939  1.00  9.70           H
ATOM   3399  CD  LYS 9 211    -128.948-102.658 624.026  1.00  9.70           C
ATOM   3400 1HD  LYS 9 211    -128.866-101.687 623.537  1.00  9.70           H
ATOM   3401 2HD  LYS 9 211    -128.732-103.414 623.271  1.00  9.70           H
ATOM   3402  CE  LYS 9 211    -130.371-102.851 624.554  1.00  9.70           C
ATOM   3403 1HE  LYS 9 211    -130.480-103.854 624.967  1.00  9.70           H
ATOM   3404 2HE  LYS 9 211    -130.562-102.149 625.366  1.00  9.70           H
ATOM   3405  NZ  LYS 9 211    -131.359-102.645 623.471  1.00  9.70           N
ATOM   3406 1HZ  LYS 9 211    -132.293-102.628 623.864  1.00  9.70           H
ATOM   3407 2HZ  LYS 9 211    -131.171-101.764 623.006  1.00  9.70           H
ATOM   3408 3HZ  LYS 9 211    -131.288-103.402 622.800  1.00  9.70           H
ATOM   3409  HN  LYS 9 211    -124.085-102.164 624.301  1.00  9.70           H
ATOM   3410  N   SER 9 212    -124.975-104.721 626.168  1.00  9.70           N
ATOM   3411  CA  SER 9 212    -125.016-105.997 626.862  1.00  9.70           C
ATOM   3412  C   SER 9 212    -124.227-105.905 628.170  1.00  9.70           C
ATOM   3413  O   SER 9 212    -124.605-106.513 629.171  1.00  9.70           O
ATOM   3414  HA  SER 9 212    -126.071-106.182 627.064  1.00  9.70           H
ATOM   3415  CB  SER 9 212    -124.460-107.120 625.985  1.00  9.70           C
ATOM   3416 1HB  SER 9 212    -124.330-108.019 626.587  1.00  9.70           H
ATOM   3417 2HB  SER 9 212    -125.181-107.361 625.204  1.00  9.70           H
ATOM   3418  HG  SER 9 212    -123.358-106.492 624.437  1.00  9.70           H
ATOM   3419  OG  SER 9 212    -123.215-106.765 625.388  1.00  9.70           O
ATOM   3420  HN  SER 9 212    -124.522-104.740 625.276  1.00  9.70           H
ATOM   3421  N   ALA 9 213    -123.146-105.141 628.120  1.00  9.70           N
ATOM   3422  CA  ALA 9 213    -122.321-104.933 629.298  1.00  9.70           C
ATOM   3423  C   ALA 9 213    -123.141-104.210 630.369  1.00  9.70           C
ATOM   3424  O   ALA 9 213    -123.138-104.607 631.533  1.00  9.70           O
ATOM   3425  HA  ALA 9 213    -122.030-105.913 629.677  1.00  9.70           H
ATOM   3426  CB  ALA 9 213    -121.060-104.160 628.909  1.00  9.70           C
ATOM   3427 1HB  ALA 9 213    -120.499-104.730 628.168  1.00  9.70           H
ATOM   3428 2HB  ALA 9 213    -121.341-103.195 628.487  1.00  9.70           H
ATOM   3429 3HB  ALA 9 213    -120.441-104.005 629.793  1.00  9.70           H
ATOM   3430  HN  ALA 9 213    -122.833-104.669 627.296  1.00  9.70           H
ATOM   3431  N   VAL 9 214    -123.824-103.160 629.936  1.00  9.70           N
ATOM   3432  CA  VAL 9 214    -124.577-102.325 630.858  1.00  9.70           C
ATOM   3433  C   VAL 9 214    -125.698-103.153 631.489  1.00  9.70           C
ATOM   3434  O   VAL 9 214    -125.945-103.056 632.690  1.00  9.70           O
ATOM   3435  HA  VAL 9 214    -123.893-102.004 631.643  1.00  9.70           H
ATOM   3436  HB  VAL 9 214    -125.595-101.401 629.225  1.00  9.70           H
ATOM   3437  CB  VAL 9 214    -125.088-101.078 630.135  1.00  9.70           C
ATOM   3438  CG1 VAL 9 214    -126.104-100.323 630.995  1.00  9.70           C
ATOM   3439 1HG1 VAL 9 214    -126.951-100.974 631.212  1.00  9.70           H
ATOM   3440 2HG1 VAL 9 214    -125.633-100.018 631.929  1.00  9.70           H
ATOM   3441 3HG1 VAL 9 214    -126.452 -99.441 630.458  1.00  9.70           H
ATOM   3442  CG2 VAL 9 214    -123.929-100.165 629.728  1.00  9.70           C
ATOM   3443 1HG2 VAL 9 214    -123.383 -99.854 630.618  1.00  9.70           H
ATOM   3444 2HG2 VAL 9 214    -123.259-100.706 629.060  1.00  9.70           H
ATOM   3445 3HG2 VAL 9 214    -124.321 -99.286 629.216  1.00  9.70           H
ATOM   3446  HN  VAL 9 214    -123.869-102.878 628.978  1.00  9.70           H
ATOM   3447  N   LEU 9 215    -126.347-103.947 630.651  1.00  9.70           N
ATOM   3448  CA  LEU 9 215    -127.462-104.762 631.104  1.00  9.70           C
ATOM   3449  C   LEU 9 215    -126.950-105.816 632.088  1.00  9.70           C
ATOM   3450  O   LEU 9 215    -127.581-106.072 633.113  1.00  9.70           O
ATOM   3451  HA  LEU 9 215    -128.154-104.105 631.631  1.00  9.70           H
ATOM   3452  CB  LEU 9 215    -128.216-105.350 629.910  1.00  9.70           C
ATOM   3453 1HB  LEU 9 215    -127.653-105.126 629.004  1.00  9.70           H
ATOM   3454 2HB  LEU 9 215    -128.232-106.435 630.014  1.00  9.70           H
ATOM   3455  HG  LEU 9 215    -130.195-105.020 630.651  1.00  9.70           H
ATOM   3456  CG  LEU 9 215    -129.654-104.863 629.718  1.00  9.70           C
ATOM   3457  CD1 LEU 9 215    -129.689-103.362 629.423  1.00  9.70           C
ATOM   3458 1HD1 LEU 9 215    -129.243-102.817 630.256  1.00  9.70           H
ATOM   3459 2HD1 LEU 9 215    -129.126-103.157 628.512  1.00  9.70           H
ATOM   3460 3HD1 LEU 9 215    -130.722-103.041 629.291  1.00  9.70           H
ATOM   3461  CD2 LEU 9 215    -130.369-105.676 628.638  1.00  9.70           C
ATOM   3462 1HD2 LEU 9 215    -129.836-105.573 627.693  1.00  9.70           H
ATOM   3463 2HD2 LEU 9 215    -130.392-106.726 628.929  1.00  9.70           H
ATOM   3464 3HD2 LEU 9 215    -131.389-105.309 628.522  1.00  9.70           H
ATOM   3465  HN  LEU 9 215    -126.124-104.039 629.681  1.00  9.70           H
ATOM   3466  N   THR 9 216    -125.812-106.400 631.742  1.00  9.70           N
ATOM   3467  CA  THR 9 216    -125.220-107.435 632.571  1.00  9.70           C
ATOM   3468  C   THR 9 216    -124.934-106.896 633.975  1.00  9.70           C
ATOM   3469  O   THR 9 216    -125.236-107.554 634.969  1.00  9.70           O
ATOM   3470  HA  THR 9 216    -125.943-108.244 632.681  1.00  9.70           H
ATOM   3471  HB  THR 9 216    -123.226-107.171 631.749  1.00  9.70           H
ATOM   3472  CB  THR 9 216    -123.973-107.958 631.856  1.00  9.70           C
ATOM   3473  OG1 THR 9 216    -124.474-108.500 630.637  1.00  9.70           O
ATOM   3474  HG1 THR 9 216    -124.267-107.883 629.878  1.00  9.70           H
ATOM   3475  CG2 THR 9 216    -123.349-109.160 632.569  1.00  9.70           C
ATOM   3476 1HG2 THR 9 216    -124.075-109.972 632.615  1.00  9.70           H
ATOM   3477 2HG2 THR 9 216    -123.060-108.872 633.580  1.00  9.70           H
ATOM   3478 3HG2 THR 9 216    -122.468-109.491 632.019  1.00  9.70           H
ATOM   3479  HN  THR 9 216    -125.298-106.176 630.914  1.00  9.70           H
ATOM   3480  N   LEU 9 217    -124.355-105.705 634.010  1.00  9.70           N
ATOM   3481  CA  LEU 9 217    -124.014-105.075 635.274  1.00  9.70           C
ATOM   3482  C   LEU 9 217    -125.286-104.890 636.105  1.00  9.70           C
ATOM   3483  O   LEU 9 217    -125.282-105.125 637.312  1.00  9.70           O
ATOM   3484  HA  LEU 9 217    -123.349-105.754 635.808  1.00  9.70           H
ATOM   3485  CB  LEU 9 217    -123.241-103.777 635.035  1.00  9.70           C
ATOM   3486 1HB  LEU 9 217    -122.377-104.002 634.409  1.00  9.70           H
ATOM   3487 2HB  LEU 9 217    -123.877-103.098 634.468  1.00  9.70           H
ATOM   3488  HG  LEU 9 217    -123.599-102.921 636.962  1.00  9.70           H
ATOM   3489  CG  LEU 9 217    -122.752-103.047 636.288  1.00  9.70           C
ATOM   3490  CD1 LEU 9 217    -121.703-103.877 637.031  1.00  9.70           C
ATOM   3491 1HD1 LEU 9 217    -122.138-104.830 637.330  1.00  9.70           H
ATOM   3492 2HD1 LEU 9 217    -120.850-104.056 636.376  1.00  9.70           H
ATOM   3493 3HD1 LEU 9 217    -121.372-103.335 637.917  1.00  9.70           H
ATOM   3494  CD2 LEU 9 217    -122.237-101.649 635.942  1.00  9.70           C
ATOM   3495 1HD2 LEU 9 217    -121.408-101.730 635.239  1.00  9.70           H
ATOM   3496 2HD2 LEU 9 217    -123.041-101.067 635.490  1.00  9.70           H
ATOM   3497 3HD2 LEU 9 217    -121.896-101.152 636.850  1.00  9.70           H
ATOM   3498  HN  LEU 9 217    -124.119-105.174 633.196  1.00  9.70           H
ATOM   3499  N   LYS 9 218    -126.343-104.470 635.425  1.00  9.70           N
ATOM   3500  CA  LYS 9 218    -127.608-104.213 636.092  1.00  9.70           C
ATOM   3501  C   LYS 9 218    -128.125-105.513 636.712  1.00  9.70           C
ATOM   3502  O   LYS 9 218    -128.630-105.511 637.834  1.00  9.70           O
ATOM   3503  HA  LYS 9 218    -127.416-103.501 636.894  1.00  9.70           H
ATOM   3504  CB  LYS 9 218    -128.598-103.555 635.128  1.00  9.70           C
ATOM   3505 1HB  LYS 9 218    -128.120-102.712 634.630  1.00  9.70           H
ATOM   3506 2HB  LYS 9 218    -128.881-104.265 634.351  1.00  9.70           H
ATOM   3507  CG  LYS 9 218    -129.847-103.076 635.869  1.00  9.70           C
ATOM   3508 1HG  LYS 9 218    -130.132-103.810 636.622  1.00  9.70           H
ATOM   3509 2HG  LYS 9 218    -129.628-102.147 636.396  1.00  9.70           H
ATOM   3510  CD  LYS 9 218    -131.010-102.856 634.898  1.00  9.70           C
ATOM   3511 1HD  LYS 9 218    -130.749-102.075 634.184  1.00  9.70           H
ATOM   3512 2HD  LYS 9 218    -131.186-103.766 634.325  1.00  9.70           H
ATOM   3513  CE  LYS 9 218    -132.284-102.464 635.649  1.00  9.70           C
ATOM   3514 1HE  LYS 9 218    -132.395-103.085 636.538  1.00  9.70           H
ATOM   3515 2HE  LYS 9 218    -132.210-101.431 635.988  1.00  9.70           H
ATOM   3516  NZ  LYS 9 218    -133.469-102.622 634.775  1.00  9.70           N
ATOM   3517 1HZ  LYS 9 218    -134.305-102.671 635.346  1.00  9.70           H
ATOM   3518 2HZ  LYS 9 218    -133.534-101.828 634.148  1.00  9.70           H
ATOM   3519 3HZ  LYS 9 218    -133.378-103.474 634.234  1.00  9.70           H
ATOM   3520  HN  LYS 9 218    -126.344-104.306 634.439  1.00  9.70           H
ATOM   3521  N   VAL 9 219    -127.981-106.591 635.955  1.00  9.70           N
ATOM   3522  CA  VAL 9 219    -128.516-107.876 636.373  1.00  9.70           C
ATOM   3523  C   VAL 9 219    -127.734-108.377 637.589  1.00  9.70           C
ATOM   3524  O   VAL 9 219    -128.322-108.874 638.548  1.00  9.70           O
ATOM   3525  HA  VAL 9 219    -129.555-107.721 636.664  1.00  9.70           H
ATOM   3526  HB  VAL 9 219    -127.509-108.801 634.734  1.00  9.70           H
ATOM   3527  CB  VAL 9 219    -128.493-108.859 635.201  1.00  9.70           C
ATOM   3528  CG1 VAL 9 219    -128.699-110.295 635.686  1.00  9.70           C
ATOM   3529 1HG1 VAL 9 219    -127.903-110.562 636.381  1.00  9.70           H
ATOM   3530 2HG1 VAL 9 219    -129.662-110.374 636.189  1.00  9.70           H
ATOM   3531 3HG1 VAL 9 219    -128.678-110.973 634.833  1.00  9.70           H
ATOM   3532  CG2 VAL 9 219    -129.536-108.480 634.148  1.00  9.70           C
ATOM   3533 1HG2 VAL 9 219    -130.528-108.496 634.598  1.00  9.70           H
ATOM   3534 2HG2 VAL 9 219    -129.324-107.480 633.770  1.00  9.70           H
ATOM   3535 3HG2 VAL 9 219    -129.498-109.195 633.326  1.00  9.70           H
ATOM   3536  HN  VAL 9 219    -127.511-106.596 635.073  1.00  9.70           H
ATOM   3537  N   ILE 9 220    -126.419-108.229 637.510  1.00  9.70           N
ATOM   3538  CA  ILE 9 220    -125.544-108.738 638.552  1.00  9.70           C
ATOM   3539  C   ILE 9 220    -125.834-107.999 639.860  1.00  9.70           C
ATOM   3540  O   ILE 9 220    -126.126-108.624 640.879  1.00  9.70           O
ATOM   3541  HA  ILE 9 220    -125.781-109.792 638.691  1.00  9.70           H
ATOM   3542  HB  ILE 9 220    -123.903-107.662 637.702  1.00  9.70           H
ATOM   3543  CB  ILE 9 220    -124.082-108.657 638.111  1.00  9.70           C
ATOM   3544  CG1 ILE 9 220    -123.789-109.663 636.996  1.00  9.70           C
ATOM   3545 1HG1 ILE 9 220    -123.864-110.677 637.388  1.00  9.70           H
ATOM   3546 2HG1 ILE 9 220    -124.538-109.568 636.210  1.00  9.70           H
ATOM   3547  CG2 ILE 9 220    -123.139-108.831 639.303  1.00  9.70           C
ATOM   3548 1HG2 ILE 9 220    -123.327-108.045 640.034  1.00  9.70           H
ATOM   3549 2HG2 ILE 9 220    -123.312-109.804 639.763  1.00  9.70           H
ATOM   3550 3HG2 ILE 9 220    -122.106-108.770 638.961  1.00  9.70           H
ATOM   3551  CD1 ILE 9 220    -122.394-109.439 636.408  1.00  9.70           C
ATOM   3552 1HD1 ILE 9 220    -122.331-108.432 635.996  1.00  9.70           H
ATOM   3553 2HD1 ILE 9 220    -121.646-109.559 637.192  1.00  9.70           H
ATOM   3554 3HD1 ILE 9 220    -122.212-110.168 635.618  1.00  9.70           H
ATOM   3555  HN  ILE 9 220    -125.953-107.771 636.752  1.00  9.70           H
ATOM   3556  N   LEU 9 221    -125.742-106.679 639.791  1.00  9.70           N
ATOM   3557  CA  LEU 9 221    -125.757-105.863 640.993  1.00  9.70           C
ATOM   3558  C   LEU 9 221    -127.206-105.619 641.419  1.00  9.70           C
ATOM   3559  O   LEU 9 221    -127.478-105.371 642.593  1.00  9.70           O
ATOM   3560  HA  LEU 9 221    -125.257-106.429 641.778  1.00  9.70           H
ATOM   3561  CB  LEU 9 221    -124.954-104.579 640.779  1.00  9.70           C
ATOM   3562 1HB  LEU 9 221    -125.385-104.041 639.934  1.00  9.70           H
ATOM   3563 2HB  LEU 9 221    -125.079-103.945 641.657  1.00  9.70           H
ATOM   3564  HG  LEU 9 221    -123.334-105.331 639.603  1.00  9.70           H
ATOM   3565  CG  LEU 9 221    -123.457-104.758 640.523  1.00  9.70           C
ATOM   3566  CD1 LEU 9 221    -122.771-103.408 640.309  1.00  9.70           C
ATOM   3567 1HD1 LEU 9 221    -123.215-102.907 639.448  1.00  9.70           H
ATOM   3568 2HD1 LEU 9 221    -122.902-102.789 641.197  1.00  9.70           H
ATOM   3569 3HD1 LEU 9 221    -121.707-103.565 640.129  1.00  9.70           H
ATOM   3570  CD2 LEU 9 221    -122.801-105.563 641.647  1.00  9.70           C
ATOM   3571 1HD2 LEU 9 221    -122.933-105.039 642.593  1.00  9.70           H
ATOM   3572 2HD2 LEU 9 221    -123.265-106.547 641.708  1.00  9.70           H
ATOM   3573 3HD2 LEU 9 221    -121.737-105.676 641.440  1.00  9.70           H
ATOM   3574  HN  LEU 9 221    -125.658-106.169 638.935  1.00  9.70           H
ATOM   3575  N   GLY 9 222    -128.098-105.698 640.443  1.00  9.70           N
ATOM   3576  CA  GLY 9 222    -129.488-105.339 640.668  1.00  9.70           C
ATOM   3577  C   GLY 9 222    -130.261-106.503 641.292  1.00  9.70           C
ATOM   3578  O   GLY 9 222    -131.263-106.293 641.973  1.00  9.70           O
ATOM   3579 1HA  GLY 9 222    -129.541-104.470 641.324  1.00  9.70           H
ATOM   3580 2HA  GLY 9 222    -129.951-105.054 639.724  1.00  9.70           H
ATOM   3581  HN  GLY 9 222    -127.885-106.000 639.514  1.00  9.70           H
ATOM   3582  N   PHE 9 223    -129.766-107.705 641.035  1.00  9.70           N
ATOM   3583  CA  PHE 9 223    -130.505-108.907 641.380  1.00  9.70           C
ATOM   3584  C   PHE 9 223    -129.607-109.915 642.101  1.00  9.70           C
ATOM   3585  O   PHE 9 223    -129.782-110.167 643.292  1.00  9.70           O
ATOM   3586  HA  PHE 9 223    -131.317-108.609 642.043  1.00  9.70           H
ATOM   3587  CB  PHE 9 223    -130.994-109.524 640.068  1.00  9.70           C
ATOM   3588 1HB  PHE 9 223    -131.540-108.768 639.504  1.00  9.70           H
ATOM   3589 2HB  PHE 9 223    -130.129-109.807 639.468  1.00  9.70           H
ATOM   3590  CG  PHE 9 223    -131.891-110.750 640.253  1.00  9.70           C
ATOM   3591  HD1 PHE 9 223    -130.542-112.056 639.255  1.00  9.70           H
ATOM   3592  CD1 PHE 9 223    -131.497-111.959 639.772  1.00  9.70           C
ATOM   3593  HD2 PHE 9 223    -133.398-109.660 641.283  1.00  9.70           H
ATOM   3594  CD2 PHE 9 223    -133.082-110.629 640.898  1.00  9.70           C
ATOM   3595  CE1 PHE 9 223    -132.330-113.097 639.943  1.00  9.70           C
ATOM   3596  HE1 PHE 9 223    -132.015-114.066 639.558  1.00  9.70           H
ATOM   3597  CE2 PHE 9 223    -133.915-111.767 641.069  1.00  9.70           C
ATOM   3598  HE2 PHE 9 223    -134.870-111.670 641.586  1.00  9.70           H
ATOM   3599  CZ  PHE 9 223    -133.521-112.976 640.588  1.00  9.70           C
ATOM   3600  HZ  PHE 9 223    -134.160-113.849 640.720  1.00  9.70           H
ATOM   3601  HN  PHE 9 223    -128.880-107.863 640.601  1.00  9.70           H
ATOM   3602  N   PHE 9 224    -128.665-110.463 641.348  1.00  9.70           N
ATOM   3603  CA  PHE 9 224    -127.979-111.673 641.770  1.00  9.70           C
ATOM   3604  C   PHE 9 224    -127.278-111.465 643.114  1.00  9.70           C
ATOM   3605  O   PHE 9 224    -127.533-112.195 644.071  1.00  9.70           O
ATOM   3606  HA  PHE 9 224    -128.733-112.453 641.872  1.00  9.70           H
ATOM   3607  CB  PHE 9 224    -126.928-111.987 640.703  1.00  9.70           C
ATOM   3608 1HB  PHE 9 224    -126.550-111.050 640.293  1.00  9.70           H
ATOM   3609 2HB  PHE 9 224    -126.085-112.491 641.176  1.00  9.70           H
ATOM   3610  CG  PHE 9 224    -127.446-112.857 639.556  1.00  9.70           C
ATOM   3611  HD1 PHE 9 224    -127.087-114.677 640.594  1.00  9.70           H
ATOM   3612  CD1 PHE 9 224    -127.452-114.211 639.679  1.00  9.70           C
ATOM   3613  HD2 PHE 9 224    -127.897-111.190 638.316  1.00  9.70           H
ATOM   3614  CD2 PHE 9 224    -127.901-112.276 638.414  1.00  9.70           C
ATOM   3615  CE1 PHE 9 224    -127.933-115.019 638.614  1.00  9.70           C
ATOM   3616  HE1 PHE 9 224    -127.937-116.104 638.712  1.00  9.70           H
ATOM   3617  CE2 PHE 9 224    -128.382-113.083 637.349  1.00  9.70           C
ATOM   3618  HE2 PHE 9 224    -128.747-112.617 636.434  1.00  9.70           H
ATOM   3619  CZ  PHE 9 224    -128.388-114.437 637.472  1.00  9.70           C
ATOM   3620  HZ  PHE 9 224    -128.757-115.057 636.655  1.00  9.70           H
ATOM   3621  HN  PHE 9 224    -128.369-110.096 640.466  1.00  9.70           H
ATOM   3622  N   LEU 9 225    -126.408-110.466 643.143  1.00  9.70           N
ATOM   3623  CA  LEU 9 225    -125.611-110.202 644.329  1.00  9.70           C
ATOM   3624  C   LEU 9 225    -126.540-109.989 645.526  1.00  9.70           C
ATOM   3625  O   LEU 9 225    -126.408-110.663 646.546  1.00  9.70           O
ATOM   3626  HA  LEU 9 225    -125.003-111.087 644.517  1.00  9.70           H
ATOM   3627  CB  LEU 9 225    -124.650-109.037 644.081  1.00  9.70           C
ATOM   3628 1HB  LEU 9 225    -123.899-109.359 643.359  1.00  9.70           H
ATOM   3629 2HB  LEU 9 225    -125.209-108.224 643.618  1.00  9.70           H
ATOM   3630  HG  LEU 9 225    -124.670-108.330 646.099  1.00  9.70           H
ATOM   3631  CG  LEU 9 225    -123.931-108.487 645.313  1.00  9.70           C
ATOM   3632  CD1 LEU 9 225    -122.910-109.494 645.847  1.00  9.70           C
ATOM   3633 1HD1 LEU 9 225    -123.420-110.417 646.123  1.00  9.70           H
ATOM   3634 2HD1 LEU 9 225    -122.170-109.705 645.076  1.00  9.70           H
ATOM   3635 3HD1 LEU 9 225    -122.413-109.078 646.724  1.00  9.70           H
ATOM   3636  CD2 LEU 9 225    -123.293-107.128 645.015  1.00  9.70           C
ATOM   3637 1HD2 LEU 9 225    -122.570-107.236 644.207  1.00  9.70           H
ATOM   3638 2HD2 LEU 9 225    -124.068-106.421 644.718  1.00  9.70           H
ATOM   3639 3HD2 LEU 9 225    -122.788-106.760 645.908  1.00  9.70           H
ATOM   3640  HN  LEU 9 225    -126.245-109.844 642.377  1.00  9.70           H
ATOM   3641  N   PRO 9 226    -127.492-109.052 645.424  1.00  9.70           N
ATOM   3642  CA  PRO 9 226    -128.438-108.815 646.518  1.00  9.70           C
ATOM   3643  C   PRO 9 226    -129.137-110.090 646.961  1.00  9.70           C
ATOM   3644  O   PRO 9 226    -129.239-110.363 648.156  1.00  9.70           O
ATOM   3645  HA  PRO 9 226    -127.908-108.459 647.401  1.00  9.70           H
ATOM   3646  CB  PRO 9 226    -129.423-107.801 645.932  1.00  9.70           C
ATOM   3647 1HB  PRO 9 226    -130.280-108.294 645.473  1.00  9.70           H
ATOM   3648 2HB  PRO 9 226    -129.814-107.133 646.699  1.00  9.70           H
ATOM   3649  CG  PRO 9 226    -128.586-107.050 644.903  1.00  9.70           C
ATOM   3650 1HG  PRO 9 226    -129.210-106.548 644.163  1.00  9.70           H
ATOM   3651 2HG  PRO 9 226    -127.975-106.276 645.366  1.00  9.70           H
ATOM   3652  CD  PRO 9 226    -127.741-108.152 644.284  1.00  9.70           C
ATOM   3653 1HD  PRO 9 226    -128.269-108.663 643.478  1.00  9.70           H
ATOM   3654 2HD  PRO 9 226    -126.817-107.761 643.857  1.00  9.70           H
ATOM   3655  N   PHE 9 227    -129.605-110.843 645.976  1.00  9.70           N
ATOM   3656  CA  PHE 9 227    -130.402-112.026 646.253  1.00  9.70           C
ATOM   3657  C   PHE 9 227    -129.608-113.041 647.079  1.00  9.70           C
ATOM   3658  O   PHE 9 227    -130.117-113.584 648.058  1.00  9.70           O
ATOM   3659  HA  PHE 9 227    -131.275-111.703 646.820  1.00  9.70           H
ATOM   3660  CB  PHE 9 227    -130.758-112.652 644.903  1.00  9.70           C
ATOM   3661 1HB  PHE 9 227    -131.318-111.926 644.314  1.00  9.70           H
ATOM   3662 2HB  PHE 9 227    -129.837-112.862 644.358  1.00  9.70           H
ATOM   3663  CG  PHE 9 227    -131.575-113.941 645.010  1.00  9.70           C
ATOM   3664  HD1 PHE 9 227    -129.882-115.198 644.742  1.00  9.70           H
ATOM   3665  CD1 PHE 9 227    -130.959-115.148 644.904  1.00  9.70           C
ATOM   3666  HD2 PHE 9 227    -133.413-112.911 645.298  1.00  9.70           H
ATOM   3667  CD2 PHE 9 227    -132.919-113.879 645.212  1.00  9.70           C
ATOM   3668  CE1 PHE 9 227    -131.718-116.344 645.004  1.00  9.70           C
ATOM   3669  HE1 PHE 9 227    -131.223-117.312 644.918  1.00  9.70           H
ATOM   3670  CE2 PHE 9 227    -133.678-115.075 645.312  1.00  9.70           C
ATOM   3671  HE2 PHE 9 227    -134.754-115.025 645.474  1.00  9.70           H
ATOM   3672  CZ  PHE 9 227    -133.061-116.282 645.206  1.00  9.70           C
ATOM   3673  HZ  PHE 9 227    -133.644-117.200 645.282  1.00  9.70           H
ATOM   3674  HN  PHE 9 227    -129.448-110.657 645.006  1.00  9.70           H
ATOM   3675  N   VAL 9 228    -128.374-113.266 646.653  1.00  9.70           N
ATOM   3676  CA  VAL 9 228    -127.514-114.227 647.324  1.00  9.70           C
ATOM   3677  C   VAL 9 228    -127.302-113.789 648.774  1.00  9.70           C
ATOM   3678  O   VAL 9 228    -127.419-114.597 649.694  1.00  9.70           O
ATOM   3679  HA  VAL 9 228    -128.028-115.188 647.319  1.00  9.70           H
ATOM   3680  HB  VAL 9 228    -125.785-113.392 646.391  1.00  9.70           H
ATOM   3681  CB  VAL 9 228    -126.204-114.386 646.550  1.00  9.70           C
ATOM   3682  CG1 VAL 9 228    -125.188-115.201 647.353  1.00  9.70           C
ATOM   3683 1HG1 VAL 9 228    -124.979-114.693 648.295  1.00  9.70           H
ATOM   3684 2HG1 VAL 9 228    -125.597-116.191 647.557  1.00  9.70           H
ATOM   3685 3HG1 VAL 9 228    -124.266-115.299 646.780  1.00  9.70           H
ATOM   3686  CG2 VAL 9 228    -126.451-115.017 645.178  1.00  9.70           C
ATOM   3687 1HG2 VAL 9 228    -126.903-116.001 645.306  1.00  9.70           H
ATOM   3688 2HG2 VAL 9 228    -127.122-114.381 644.601  1.00  9.70           H
ATOM   3689 3HG2 VAL 9 228    -125.503-115.119 644.649  1.00  9.70           H
ATOM   3690  HN  VAL 9 228    -127.961-112.807 645.866  1.00  9.70           H
ATOM   3691  N   VAL 9 229    -126.995-112.510 648.934  1.00  9.70           N
ATOM   3692  CA  VAL 9 229    -126.637-111.983 650.240  1.00  9.70           C
ATOM   3693  C   VAL 9 229    -127.842-112.093 651.176  1.00  9.70           C
ATOM   3694  O   VAL 9 229    -127.703-112.501 652.328  1.00  9.70           O
ATOM   3695  HA  VAL 9 229    -125.830-112.601 650.634  1.00  9.70           H
ATOM   3696  HB  VAL 9 229    -126.879-109.964 649.593  1.00  9.70           H
ATOM   3697  CB  VAL 9 229    -126.115-110.552 650.102  1.00  9.70           C
ATOM   3698  CG1 VAL 9 229    -125.875-109.921 651.475  1.00  9.70           C
ATOM   3699 1HG1 VAL 9 229    -126.811-109.900 652.034  1.00  9.70           H
ATOM   3700 2HG1 VAL 9 229    -125.140-110.511 652.022  1.00  9.70           H
ATOM   3701 3HG1 VAL 9 229    -125.505-108.904 651.348  1.00  9.70           H
ATOM   3702  CG2 VAL 9 229    -124.845-110.511 649.251  1.00  9.70           C
ATOM   3703 1HG2 VAL 9 229    -124.073-111.121 649.721  1.00  9.70           H
ATOM   3704 2HG2 VAL 9 229    -125.061-110.902 648.256  1.00  9.70           H
ATOM   3705 3HG2 VAL 9 229    -124.495-109.482 649.169  1.00  9.70           H
ATOM   3706  HN  VAL 9 229    -126.987-111.840 648.191  1.00  9.70           H
ATOM   3707  N   MET 9 230    -128.998-111.720 650.647  1.00  9.70           N
ATOM   3708  CA  MET 9 230    -130.223-111.750 651.428  1.00  9.70           C
ATOM   3709  C   MET 9 230    -130.585-113.182 651.826  1.00  9.70           C
ATOM   3710  O   MET 9 230    -130.939-113.440 652.976  1.00  9.70           O
ATOM   3711  HA  MET 9 230    -130.017-111.158 652.320  1.00  9.70           H
ATOM   3712  CB  MET 9 230    -131.365-111.144 650.609  1.00  9.70           C
ATOM   3713 1HB  MET 9 230    -131.279-111.458 649.569  1.00  9.70           H
ATOM   3714 2HB  MET 9 230    -132.320-111.520 650.977  1.00  9.70           H
ATOM   3715  CG  MET 9 230    -131.347-109.616 650.690  1.00  9.70           C
ATOM   3716 1HG  MET 9 230    -131.358-109.299 651.733  1.00  9.70           H
ATOM   3717 2HG  MET 9 230    -130.428-109.231 650.250  1.00  9.70           H
ATOM   3718  SD  MET 9 230    -132.762-108.943 649.834  1.00  9.70           S
ATOM   3719  CE  MET 9 230    -132.121-108.894 648.169  1.00  9.70           C
ATOM   3720 1HE  MET 9 230    -131.239-108.255 648.138  1.00  9.70           H
ATOM   3721 2HE  MET 9 230    -131.851-109.902 647.854  1.00  9.70           H
ATOM   3722 3HE  MET 9 230    -132.883-108.495 647.498  1.00  9.70           H
ATOM   3723  HN  MET 9 230    -129.106-111.403 649.704  1.00  9.70           H
ATOM   3724  N   ALA 9 231    -130.483-114.077 650.854  1.00  9.70           N
ATOM   3725  CA  ALA 9 231    -130.824-115.471 651.081  1.00  9.70           C
ATOM   3726  C   ALA 9 231    -129.948-116.029 652.204  1.00  9.70           C
ATOM   3727  O   ALA 9 231    -130.446-116.691 653.114  1.00  9.70           O
ATOM   3728  HA  ALA 9 231    -131.868-115.511 651.392  1.00  9.70           H
ATOM   3729  CB  ALA 9 231    -130.667-116.254 649.776  1.00  9.70           C
ATOM   3730 1HB  ALA 9 231    -131.332-115.836 649.020  1.00  9.70           H
ATOM   3731 2HB  ALA 9 231    -129.635-116.184 649.432  1.00  9.70           H
ATOM   3732 3HB  ALA 9 231    -130.923-117.300 649.947  1.00  9.70           H
ATOM   3733  HN  ALA 9 231    -130.175-113.863 649.927  1.00  9.70           H
ATOM   3734  N   CYS 9 232    -128.658-115.742 652.104  1.00  9.70           N
ATOM   3735  CA  CYS 9 232    -127.701-116.250 653.072  1.00  9.70           C
ATOM   3736  C   CYS 9 232    -128.023-115.633 654.435  1.00  9.70           C
ATOM   3737  O   CYS 9 232    -127.971-116.316 655.457  1.00  9.70           O
ATOM   3738  HA  CYS 9 232    -127.826-117.332 653.098  1.00  9.70           H
ATOM   3739  CB  CYS 9 232    -126.259-115.968 652.644  1.00  9.70           C
ATOM   3740 1HB  CYS 9 232    -126.144-114.912 652.398  1.00  9.70           H
ATOM   3741 2HB  CYS 9 232    -125.579-116.179 653.469  1.00  9.70           H
ATOM   3742  HG  CYS 9 232    -126.347-116.183 650.283  1.00  9.70           H
ATOM   3743  SG  CYS 9 232    -125.824-116.998 651.195  1.00  9.70           S
ATOM   3744  HN  CYS 9 232    -128.266-115.175 651.380  1.00  9.70           H
ATOM   3745  N   CYS 9 233    -128.347-114.349 654.406  1.00  9.70           N
ATOM   3746  CA  CYS 9 233    -128.588-113.610 655.634  1.00  9.70           C
ATOM   3747  C   CYS 9 233    -129.780-114.247 656.352  1.00  9.70           C
ATOM   3748  O   CYS 9 233    -129.696-114.567 657.537  1.00  9.70           O
ATOM   3749  HA  CYS 9 233    -127.683-113.697 656.234  1.00  9.70           H
ATOM   3750  CB  CYS 9 233    -128.815-112.122 655.363  1.00  9.70           C
ATOM   3751 1HB  CYS 9 233    -129.553-111.996 654.571  1.00  9.70           H
ATOM   3752 2HB  CYS 9 233    -129.216-111.638 656.254  1.00  9.70           H
ATOM   3753  HG  CYS 9 233    -127.178-111.867 653.665  1.00  9.70           H
ATOM   3754  SG  CYS 9 233    -127.239-111.327 654.878  1.00  9.70           S
ATOM   3755  HN  CYS 9 233    -128.446-113.816 653.566  1.00  9.70           H
ATOM   3756  N   TYR 9 234    -130.861-114.413 655.604  1.00  9.70           N
ATOM   3757  CA  TYR 9 234    -132.132-114.787 656.199  1.00  9.70           C
ATOM   3758  C   TYR 9 234    -132.161-116.279 656.538  1.00  9.70           C
ATOM   3759  O   TYR 9 234    -132.845-116.694 657.472  1.00  9.70           O
ATOM   3760  HA  TYR 9 234    -132.257-114.212 657.117  1.00  9.70           H
ATOM   3761  CB  TYR 9 234    -133.197-114.496 655.139  1.00  9.70           C
ATOM   3762 1HB  TYR 9 234    -132.827-114.826 654.168  1.00  9.70           H
ATOM   3763 2HB  TYR 9 234    -134.085-115.087 655.359  1.00  9.70           H
ATOM   3764  CG  TYR 9 234    -133.593-113.022 655.043  1.00  9.70           C
ATOM   3765  HD1 TYR 9 234    -134.147-112.886 657.110  1.00  9.70           H
ATOM   3766  CD1 TYR 9 234    -134.060-112.359 656.160  1.00  9.70           C
ATOM   3767  HD2 TYR 9 234    -133.113-112.878 652.958  1.00  9.70           H
ATOM   3768  CD2 TYR 9 234    -133.483-112.354 653.840  1.00  9.70           C
ATOM   3769  CE1 TYR 9 234    -134.434-110.971 656.070  1.00  9.70           C
ATOM   3770  HE1 TYR 9 234    -134.804-110.436 656.944  1.00  9.70           H
ATOM   3771  HE2 TYR 9 234    -133.774-110.427 652.806  1.00  9.70           H
ATOM   3772  CE2 TYR 9 234    -133.856-110.966 653.750  1.00  9.70           C
ATOM   3773  CZ  TYR 9 234    -134.313-110.343 654.869  1.00  9.70           C
ATOM   3774  OH  TYR 9 234    -134.665-109.032 654.784  1.00  9.70           O
ATOM   3775  HH  TYR 9 234    -134.405-108.666 653.891  1.00  9.70           H
ATOM   3776  HN  TYR 9 234    -130.878-114.295 654.611  1.00  9.70           H
ATOM   3777  N   THR 9 235    -131.410-117.044 655.759  1.00  9.70           N
ATOM   3778  CA  THR 9 235    -131.262-118.465 656.025  1.00  9.70           C
ATOM   3779  C   THR 9 235    -130.669-118.688 657.418  1.00  9.70           C
ATOM   3780  O   THR 9 235    -131.175-119.503 658.188  1.00  9.70           O
ATOM   3781  HA  THR 9 235    -132.253-118.920 656.023  1.00  9.70           H
ATOM   3782  HB  THR 9 235    -130.194-120.118 655.105  1.00  9.70           H
ATOM   3783  CB  THR 9 235    -130.419-119.071 654.901  1.00  9.70           C
ATOM   3784  OG1 THR 9 235    -129.291-118.205 654.808  1.00  9.70           O
ATOM   3785  HG1 THR 9 235    -129.493-117.445 654.190  1.00  9.70           H
ATOM   3786  CG2 THR 9 235    -131.094-118.952 653.533  1.00  9.70           C
ATOM   3787 1HG2 THR 9 235    -131.259-117.900 653.300  1.00  9.70           H
ATOM   3788 2HG2 THR 9 235    -132.051-119.473 653.554  1.00  9.70           H
ATOM   3789 3HG2 THR 9 235    -130.454-119.397 652.772  1.00  9.70           H
ATOM   3790  HN  THR 9 235    -130.909-116.709 654.961  1.00  9.70           H
ATOM   3791  N   ILE 9 236    -129.606-117.950 657.698  1.00  9.70           N
ATOM   3792  CA  ILE 9 236    -128.941-118.054 658.986  1.00  9.70           C
ATOM   3793  C   ILE 9 236    -129.870-117.523 660.079  1.00  9.70           C
ATOM   3794  O   ILE 9 236    -130.002-118.135 661.138  1.00  9.70           O
ATOM   3795  HA  ILE 9 236    -128.756-119.112 659.174  1.00  9.70           H
ATOM   3796  HB  ILE 9 236    -127.737-116.318 658.656  1.00  9.70           H
ATOM   3797  CB  ILE 9 236    -127.579-117.357 658.944  1.00  9.70           C
ATOM   3798  CG1 ILE 9 236    -126.673-117.987 657.884  1.00  9.70           C
ATOM   3799 1HG1 ILE 9 236    -126.336-118.966 658.225  1.00  9.70           H
ATOM   3800 2HG1 ILE 9 236    -127.238-118.146 656.966  1.00  9.70           H
ATOM   3801  CG2 ILE 9 236    -126.925-117.349 660.327  1.00  9.70           C
ATOM   3802 1HG2 ILE 9 236    -127.567-116.819 661.030  1.00  9.70           H
ATOM   3803 2HG2 ILE 9 236    -126.782-118.375 660.667  1.00  9.70           H
ATOM   3804 3HG2 ILE 9 236    -125.958-116.848 660.268  1.00  9.70           H
ATOM   3805  CD1 ILE 9 236    -125.463-117.096 657.598  1.00  9.70           C
ATOM   3806 1HD1 ILE 9 236    -125.804-116.127 657.235  1.00  9.70           H
ATOM   3807 2HD1 ILE 9 236    -124.888-116.960 658.513  1.00  9.70           H
ATOM   3808 3HD1 ILE 9 236    -124.836-117.568 656.841  1.00  9.70           H
ATOM   3809  HN  ILE 9 236    -129.199-117.291 657.065  1.00  9.70           H
ATOM   3810  N   ILE 9 237    -130.490-116.389 659.785  1.00  9.70           N
ATOM   3811  CA  ILE 9 237    -131.377-115.752 660.743  1.00  9.70           C
ATOM   3812  C   ILE 9 237    -132.471-116.739 661.155  1.00  9.70           C
ATOM   3813  O   ILE 9 237    -132.741-116.912 662.342  1.00  9.70           O
ATOM   3814  HA  ILE 9 237    -130.785-115.506 661.624  1.00  9.70           H
ATOM   3815  HB  ILE 9 237    -132.200-114.600 659.139  1.00  9.70           H
ATOM   3816  CB  ILE 9 237    -131.917-114.436 660.179  1.00  9.70           C
ATOM   3817  CG1 ILE 9 237    -130.838-113.351 660.188  1.00  9.70           C
ATOM   3818 1HG1 ILE 9 237    -130.635-113.045 661.214  1.00  9.70           H
ATOM   3819 2HG1 ILE 9 237    -129.909-113.755 659.785  1.00  9.70           H
ATOM   3820  CG2 ILE 9 237    -133.178-113.996 660.926  1.00  9.70           C
ATOM   3821 1HG2 ILE 9 237    -133.947-114.762 660.823  1.00  9.70           H
ATOM   3822 2HG2 ILE 9 237    -132.945-113.854 661.981  1.00  9.70           H
ATOM   3823 3HG2 ILE 9 237    -133.541-113.058 660.505  1.00  9.70           H
ATOM   3824  CD1 ILE 9 237    -131.274-112.138 659.364  1.00  9.70           C
ATOM   3825 1HD1 ILE 9 237    -131.453-112.444 658.333  1.00  9.70           H
ATOM   3826 2HD1 ILE 9 237    -132.190-111.723 659.785  1.00  9.70           H
ATOM   3827 3HD1 ILE 9 237    -130.489-111.382 659.387  1.00  9.70           H
ATOM   3828  HN  ILE 9 237    -130.394-115.909 658.914  1.00  9.70           H
ATOM   3829  N   ILE 9 238    -133.070-117.362 660.151  1.00  9.70           N
ATOM   3830  CA  ILE 9 238    -134.178-118.271 660.388  1.00  9.70           C
ATOM   3831  C   ILE 9 238    -133.701-119.433 661.261  1.00  9.70           C
ATOM   3832  O   ILE 9 238    -134.384-119.825 662.206  1.00  9.70           O
ATOM   3833  HA  ILE 9 238    -134.942-117.719 660.936  1.00  9.70           H
ATOM   3834  HB  ILE 9 238    -133.996-118.942 658.366  1.00  9.70           H
ATOM   3835  CB  ILE 9 238    -134.802-118.713 659.063  1.00  9.70           C
ATOM   3836  CG1 ILE 9 238    -135.630-117.585 658.443  1.00  9.70           C
ATOM   3837 1HG1 ILE 9 238    -136.556-117.459 659.003  1.00  9.70           H
ATOM   3838 2HG1 ILE 9 238    -135.082-116.645 658.516  1.00  9.70           H
ATOM   3839  CG2 ILE 9 238    -135.621-119.993 659.242  1.00  9.70           C
ATOM   3840 1HG2 ILE 9 238    -134.974-120.790 659.607  1.00  9.70           H
ATOM   3841 2HG2 ILE 9 238    -136.420-119.815 659.963  1.00  9.70           H
ATOM   3842 3HG2 ILE 9 238    -136.053-120.285 658.285  1.00  9.70           H
ATOM   3843  CD1 ILE 9 238    -135.950-117.882 656.977  1.00  9.70           C
ATOM   3844 1HD1 ILE 9 238    -135.022-117.984 656.415  1.00  9.70           H
ATOM   3845 2HD1 ILE 9 238    -136.518-118.810 656.910  1.00  9.70           H
ATOM   3846 3HD1 ILE 9 238    -136.539-117.065 656.561  1.00  9.70           H
ATOM   3847  HN  ILE 9 238    -132.810-117.254 659.191  1.00  9.70           H
ATOM   3848  N   HIS 9 239    -132.532-119.952 660.913  1.00  9.70           N
ATOM   3849  CA  HIS 9 239    -131.975-121.087 661.628  1.00  9.70           C
ATOM   3850  C   HIS 9 239    -131.815-120.734 663.108  1.00  9.70           C
ATOM   3851  O   HIS 9 239    -132.211-121.506 663.980  1.00  9.70           O
ATOM   3852  HA  HIS 9 239    -132.695-121.901 661.533  1.00  9.70           H
ATOM   3853  CB  HIS 9 239    -130.666-121.546 660.983  1.00  9.70           C
ATOM   3854 1HB  HIS 9 239    -130.855-121.798 659.940  1.00  9.70           H
ATOM   3855 2HB  HIS 9 239    -129.960-120.715 660.987  1.00  9.70           H
ATOM   3856  CG  HIS 9 239    -130.027-122.732 661.665  1.00  9.70           C
ATOM   3857  HD1 HIS 9 239    -128.325-121.801 662.544  1.00  9.70           H
ATOM   3858  ND1 HIS 9 239    -128.855-122.636 662.395  1.00  9.70           N
ATOM   3859  CD2 HIS 9 239    -130.410-124.040 661.721  1.00  9.70           C
ATOM   3860  HD2 HIS 9 239    -131.296-124.466 661.251  1.00  9.70           H
ATOM   3861  CE1 HIS 9 239    -128.555-123.838 662.864  1.00  9.70           C
ATOM   3862  HE1 HIS 9 239    -127.690-124.089 663.477  1.00  9.70           H
ATOM   3863  NE2 HIS 9 239    -129.519-124.707 662.445  1.00  9.70           N
ATOM   3864  HN  HIS 9 239    -131.971-119.609 660.160  1.00  9.70           H
ATOM   3865  N   THR 9 240    -131.234-119.568 663.346  1.00  9.70           N
ATOM   3866  CA  THR 9 240    -130.979-119.122 664.705  1.00  9.70           C
ATOM   3867  C   THR 9 240    -132.296-118.898 665.450  1.00  9.70           C
ATOM   3868  O   THR 9 240    -132.399-119.191 666.640  1.00  9.70           O
ATOM   3869  HA  THR 9 240    -130.445-119.914 665.232  1.00  9.70           H
ATOM   3870  HB  THR 9 240    -130.655-117.028 664.228  1.00  9.70           H
ATOM   3871  CB  THR 9 240    -130.099-117.872 664.636  1.00  9.70           C
ATOM   3872  OG1 THR 9 240    -128.967-118.286 663.877  1.00  9.70           O
ATOM   3873  HG1 THR 9 240    -129.106-118.072 662.910  1.00  9.70           H
ATOM   3874  CG2 THR 9 240    -129.516-117.490 665.997  1.00  9.70           C
ATOM   3875 1HG2 THR 9 240    -128.905-118.310 666.374  1.00  9.70           H
ATOM   3876 2HG2 THR 9 240    -130.328-117.291 666.697  1.00  9.70           H
ATOM   3877 3HG2 THR 9 240    -128.901-116.596 665.891  1.00  9.70           H
ATOM   3878  HN  THR 9 240    -130.941-118.933 662.631  1.00  9.70           H
ATOM   3879  N   LEU 9 241    -133.272-118.380 664.718  1.00  9.70           N
ATOM   3880  CA  LEU 9 241    -134.559-118.056 665.308  1.00  9.70           C
ATOM   3881  C   LEU 9 241    -135.251-119.346 665.753  1.00  9.70           C
ATOM   3882  O   LEU 9 241    -135.931-119.368 666.778  1.00  9.70           O
ATOM   3883  HA  LEU 9 241    -134.370-117.444 666.190  1.00  9.70           H
ATOM   3884  CB  LEU 9 241    -135.394-117.212 664.343  1.00  9.70           C
ATOM   3885 1HB  LEU 9 241    -135.304-117.641 663.345  1.00  9.70           H
ATOM   3886 2HB  LEU 9 241    -136.442-117.295 664.632  1.00  9.70           H
ATOM   3887  HG  LEU 9 241    -133.982-115.647 663.983  1.00  9.70           H
ATOM   3888  CG  LEU 9 241    -135.032-115.728 664.264  1.00  9.70           C
ATOM   3889  CD1 LEU 9 241    -135.846-115.022 663.177  1.00  9.70           C
ATOM   3890 1HD1 LEU 9 241    -135.640-115.484 662.211  1.00  9.70           H
ATOM   3891 2HD1 LEU 9 241    -136.908-115.111 663.403  1.00  9.70           H
ATOM   3892 3HD1 LEU 9 241    -135.569-113.968 663.142  1.00  9.70           H
ATOM   3893  CD2 LEU 9 241    -135.189-115.052 665.627  1.00  9.70           C
ATOM   3894 1HD2 LEU 9 241    -136.223-115.142 665.960  1.00  9.70           H
ATOM   3895 2HD2 LEU 9 241    -134.531-115.534 666.350  1.00  9.70           H
ATOM   3896 3HD2 LEU 9 241    -134.926-113.998 665.543  1.00  9.70           H
ATOM   3897  HN  LEU 9 241    -133.193-118.182 663.740  1.00  9.70           H
ATOM   3898  N   ILE 9 242    -135.053-120.389 664.961  1.00  9.70           N
ATOM   3899  CA  ILE 9 242    -135.665-121.675 665.250  1.00  9.70           C
ATOM   3900  C   ILE 9 242    -135.071-122.239 666.542  1.00  9.70           C
ATOM   3901  O   ILE 9 242    -135.798-122.748 667.394  1.00  9.70           O
ATOM   3902  HA  ILE 9 242    -136.729-121.503 665.406  1.00  9.70           H
ATOM   3903  HB  ILE 9 242    -134.508-122.545 663.675  1.00  9.70           H
ATOM   3904  CB  ILE 9 242    -135.529-122.615 664.050  1.00  9.70           C
ATOM   3905  CG1 ILE 9 242    -136.458-122.188 662.912  1.00  9.70           C
ATOM   3906 1HG1 ILE 9 242    -137.491-122.417 663.175  1.00  9.70           H
ATOM   3907 2HG1 ILE 9 242    -136.397-121.109 662.773  1.00  9.70           H
ATOM   3908  CG2 ILE 9 242    -135.760-124.070 664.464  1.00  9.70           C
ATOM   3909 1HG2 ILE 9 242    -135.024-124.355 665.216  1.00  9.70           H
ATOM   3910 2HG2 ILE 9 242    -136.763-124.174 664.879  1.00  9.70           H
ATOM   3911 3HG2 ILE 9 242    -135.658-124.716 663.592  1.00  9.70           H
ATOM   3912  CD1 ILE 9 242    -136.089-122.898 661.608  1.00  9.70           C
ATOM   3913 1HD1 ILE 9 242    -135.064-122.647 661.335  1.00  9.70           H
ATOM   3914 2HD1 ILE 9 242    -136.176-123.976 661.744  1.00  9.70           H
ATOM   3915 3HD1 ILE 9 242    -136.765-122.577 660.815  1.00  9.70           H
ATOM   3916  HN  ILE 9 242    -134.488-120.366 664.136  1.00  9.70           H
ATOM   3917  N   GLN 9 243    -133.754-122.129 666.648  1.00  9.70           N
ATOM   3918  CA  GLN 9 243    -133.047-122.683 667.790  1.00  9.70           C
ATOM   3919  C   GLN 9 243    -133.403-121.911 669.062  1.00  9.70           C
ATOM   3920  O   GLN 9 243    -133.291-122.440 670.166  1.00  9.70           O
ATOM   3921  HA  GLN 9 243    -133.393-123.713 667.873  1.00  9.70           H
ATOM   3922  CB  GLN 9 243    -131.535-122.680 667.552  1.00  9.70           C
ATOM   3923 1HB  GLN 9 243    -131.210-121.679 667.270  1.00  9.70           H
ATOM   3924 2HB  GLN 9 243    -131.018-122.935 668.477  1.00  9.70           H
ATOM   3925  CG  GLN 9 243    -131.151-123.676 666.456  1.00  9.70           C
ATOM   3926 1HG  GLN 9 243    -131.563-124.657 666.690  1.00  9.70           H
ATOM   3927 2HG  GLN 9 243    -131.589-123.365 665.507  1.00  9.70           H
ATOM   3928  CD  GLN 9 243    -129.631-123.775 666.314  1.00  9.70           C
ATOM   3929  OE1 GLN 9 243    -128.877-122.998 666.876  1.00  9.70           O
ATOM   3930  NE2 GLN 9 243    -129.224-124.771 665.532  1.00  9.70           N
ATOM   3931 1HE2 GLN 9 243    -129.896-125.374 665.100  1.00  9.70           H
ATOM   3932 2HE2 GLN 9 243    -128.248-124.919 665.377  1.00  9.70           H
ATOM   3933  HN  GLN 9 243    -133.175-121.672 665.973  1.00  9.70           H
ATOM   3934  N   ALA 9 244    -133.826-120.670 668.864  1.00  9.70           N
ATOM   3935  CA  ALA 9 244    -134.167-119.808 669.982  1.00  9.70           C
ATOM   3936  C   ALA 9 244    -135.282-120.462 670.802  1.00  9.70           C
ATOM   3937  O   ALA 9 244    -136.232-121.005 670.242  1.00  9.70           O
ATOM   3938  HA  ALA 9 244    -133.279-119.708 670.607  1.00  9.70           H
ATOM   3939  CB  ALA 9 244    -134.562-118.426 669.460  1.00  9.70           C
ATOM   3940 1HB  ALA 9 244    -133.726-117.993 668.910  1.00  9.70           H
ATOM   3941 2HB  ALA 9 244    -135.422-118.519 668.798  1.00  9.70           H
ATOM   3942 3HB  ALA 9 244    -134.818-117.779 670.300  1.00  9.70           H
ATOM   3943  HN  ALA 9 244    -133.936-120.255 667.961  1.00  9.70           H
ATOM   3944  N   LYS 9 245    -135.127-120.387 672.116  1.00  9.70           N
ATOM   3945  CA  LYS 9 245    -136.118-120.948 673.019  1.00  9.70           C
ATOM   3946  C   LYS 9 245    -137.240-119.930 673.234  1.00  9.70           C
ATOM   3947  O   LYS 9 245    -138.314-120.278 673.722  1.00  9.70           O
ATOM   3948  HA  LYS 9 245    -136.539-121.829 672.535  1.00  9.70           H
ATOM   3949  CB  LYS 9 245    -135.456-121.416 674.316  1.00  9.70           C
ATOM   3950 1HB  LYS 9 245    -134.855-120.609 674.735  1.00  9.70           H
ATOM   3951 2HB  LYS 9 245    -136.222-121.657 675.053  1.00  9.70           H
ATOM   3952  CG  LYS 9 245    -134.574-122.642 674.070  1.00  9.70           C
ATOM   3953 1HG  LYS 9 245    -135.124-123.378 673.483  1.00  9.70           H
ATOM   3954 2HG  LYS 9 245    -133.701-122.355 673.484  1.00  9.70           H
ATOM   3955  CD  LYS 9 245    -134.125-123.269 675.392  1.00  9.70           C
ATOM   3956 1HD  LYS 9 245    -133.509-122.559 675.944  1.00  9.70           H
ATOM   3957 2HD  LYS 9 245    -134.996-123.484 676.011  1.00  9.70           H
ATOM   3958  CE  LYS 9 245    -133.335-124.556 675.148  1.00  9.70           C
ATOM   3959 1HE  LYS 9 245    -133.901-125.218 674.492  1.00  9.70           H
ATOM   3960 2HE  LYS 9 245    -132.400-124.325 674.637  1.00  9.70           H
ATOM   3961  NZ  LYS 9 245    -133.051-125.241 676.429  1.00  9.70           N
ATOM   3962 1HZ  LYS 9 245    -132.524-126.088 676.249  1.00  9.70           H
ATOM   3963 2HZ  LYS 9 245    -132.510-124.626 677.028  1.00  9.70           H
ATOM   3964 3HZ  LYS 9 245    -133.924-125.476 676.887  1.00  9.70           H
ATOM   3965  HN  LYS 9 245    -134.345-119.954 672.564  1.00  9.70           H
ATOM   3966  N   LYS 9 246    -136.953-118.692 672.859  1.00  9.70           N
ATOM   3967  CA  LYS 9 246    -137.826-117.584 673.204  1.00  9.70           C
ATOM   3968  C   LYS 9 246    -139.130-117.702 672.412  1.00  9.70           C
ATOM   3969  O   LYS 9 246    -139.109-117.938 671.206  1.00  9.70           O
ATOM   3970  HA  LYS 9 246    -138.058-117.669 674.266  1.00  9.70           H
ATOM   3971  CB  LYS 9 246    -137.104-116.250 673.004  1.00  9.70           C
ATOM   3972 1HB  LYS 9 246    -136.533-116.276 672.076  1.00  9.70           H
ATOM   3973 2HB  LYS 9 246    -137.835-115.448 672.904  1.00  9.70           H
ATOM   3974  CG  LYS 9 246    -136.168-115.951 674.177  1.00  9.70           C
ATOM   3975 1HG  LYS 9 246    -136.684-116.145 675.117  1.00  9.70           H
ATOM   3976 2HG  LYS 9 246    -135.309-116.621 674.140  1.00  9.70           H
ATOM   3977  CD  LYS 9 246    -135.691-114.498 674.141  1.00  9.70           C
ATOM   3978 1HD  LYS 9 246    -135.005-114.357 673.305  1.00  9.70           H
ATOM   3979 2HD  LYS 9 246    -136.540-113.837 673.971  1.00  9.70           H
ATOM   3980  CE  LYS 9 246    -134.994-114.118 675.449  1.00  9.70           C
ATOM   3981 1HE  LYS 9 246    -135.631-114.375 676.295  1.00  9.70           H
ATOM   3982 2HE  LYS 9 246    -134.073-114.692 675.558  1.00  9.70           H
ATOM   3983  NZ  LYS 9 246    -134.688-112.670 675.472  1.00  9.70           N
ATOM   3984 1HZ  LYS 9 246    -134.205-112.440 676.333  1.00  9.70           H
ATOM   3985 2HZ  LYS 9 246    -134.099-112.436 674.680  1.00  9.70           H
ATOM   3986 3HZ  LYS 9 246    -135.552-112.142 675.418  1.00  9.70           H
ATOM   3987  HN  LYS 9 246    -136.142-118.442 672.330  1.00  9.70           H
ATOM   3988  N   SER 9 247    -140.235-117.532 673.124  1.00  9.70           N
ATOM   3989  CA  SER 9 247    -141.546-117.741 672.533  1.00  9.70           C
ATOM   3990  C   SER 9 247    -141.775-116.738 671.401  1.00  9.70           C
ATOM   3991  O   SER 9 247    -142.426-117.057 670.407  1.00  9.70           O
ATOM   3992  HA  SER 9 247    -141.528-118.760 672.144  1.00  9.70           H
ATOM   3993  CB  SER 9 247    -142.650-117.617 673.584  1.00  9.70           C
ATOM   3994 1HB  SER 9 247    -143.586-117.995 673.173  1.00  9.70           H
ATOM   3995 2HB  SER 9 247    -142.405-118.241 674.444  1.00  9.70           H
ATOM   3996  HG  SER 9 247    -143.474-116.237 674.777  1.00  9.70           H
ATOM   3997  OG  SER 9 247    -142.830-116.270 674.013  1.00  9.70           O
ATOM   3998  HN  SER 9 247    -140.244-117.257 674.086  1.00  9.70           H
ATOM   3999  N   SER 9 248    -141.228-115.547 671.589  1.00  9.70           N
ATOM   4000  CA  SER 9 248    -141.482-114.452 670.667  1.00  9.70           C
ATOM   4001  C   SER 9 248    -140.902-114.783 669.290  1.00  9.70           C
ATOM   4002  O   SER 9 248    -141.121-114.048 668.328  1.00  9.70           O
ATOM   4003  HA  SER 9 248    -142.568-114.366 670.614  1.00  9.70           H
ATOM   4004  CB  SER 9 248    -140.892-113.142 671.192  1.00  9.70           C
ATOM   4005 1HB  SER 9 248    -141.133-112.334 670.501  1.00  9.70           H
ATOM   4006 2HB  SER 9 248    -141.353-112.893 672.147  1.00  9.70           H
ATOM   4007  HG  SER 9 248    -139.125-112.353 671.704  1.00  9.70           H
ATOM   4008  OG  SER 9 248    -139.478-113.221 671.353  1.00  9.70           O
ATOM   4009  HN  SER 9 248    -140.622-115.324 672.353  1.00  9.70           H
ATOM   4010  N   LYS 9 249    -140.175-115.889 669.240  1.00  9.70           N
ATOM   4011  CA  LYS 9 249    -139.434-116.243 668.041  1.00  9.70           C
ATOM   4012  C   LYS 9 249    -140.410-116.406 666.874  1.00  9.70           C
ATOM   4013  O   LYS 9 249    -140.086-116.065 665.737  1.00  9.70           O
ATOM   4014  HA  LYS 9 249    -138.762-115.416 667.816  1.00  9.70           H
ATOM   4015  CB  LYS 9 249    -138.565-117.477 668.293  1.00  9.70           C
ATOM   4016 1HB  LYS 9 249    -137.868-117.611 667.466  1.00  9.70           H
ATOM   4017 2HB  LYS 9 249    -137.968-117.328 669.192  1.00  9.70           H
ATOM   4018  CG  LYS 9 249    -139.427-118.732 668.448  1.00  9.70           C
ATOM   4019 1HG  LYS 9 249    -140.256-118.526 669.126  1.00  9.70           H
ATOM   4020 2HG  LYS 9 249    -139.861-119.001 667.485  1.00  9.70           H
ATOM   4021  CD  LYS 9 249    -138.600-119.902 668.986  1.00  9.70           C
ATOM   4022 1HD  LYS 9 249    -137.664-119.974 668.433  1.00  9.70           H
ATOM   4023 2HD  LYS 9 249    -138.341-119.720 670.029  1.00  9.70           H
ATOM   4024  CE  LYS 9 249    -139.371-121.218 668.868  1.00  9.70           C
ATOM   4025 1HE  LYS 9 249    -140.180-121.239 669.599  1.00  9.70           H
ATOM   4026 2HE  LYS 9 249    -139.831-121.290 667.883  1.00  9.70           H
ATOM   4027  NZ  LYS 9 249    -138.467-122.369 669.086  1.00  9.70           N
ATOM   4028 1HZ  LYS 9 249    -139.014-123.221 669.150  1.00  9.70           H
ATOM   4029 2HZ  LYS 9 249    -137.819-122.441 668.310  1.00  9.70           H
ATOM   4030 3HZ  LYS 9 249    -137.950-122.235 669.948  1.00  9.70           H
ATOM   4031  HN  LYS 9 249    -140.087-116.535 669.998  1.00  9.70           H
ATOM   4032  N   HIS 9 250    -141.585-116.927 667.195  1.00  9.70           N
ATOM   4033  CA  HIS 9 250    -142.559-117.264 666.171  1.00  9.70           C
ATOM   4034  C   HIS 9 250    -143.004-115.992 665.446  1.00  9.70           C
ATOM   4035  O   HIS 9 250    -143.190-115.998 664.231  1.00  9.70           O
ATOM   4036  HA  HIS 9 250    -142.053-117.918 665.461  1.00  9.70           H
ATOM   4037  CB  HIS 9 250    -143.730-118.045 666.771  1.00  9.70           C
ATOM   4038 1HB  HIS 9 250    -144.152-117.471 667.595  1.00  9.70           H
ATOM   4039 2HB  HIS 9 250    -144.512-118.143 666.017  1.00  9.70           H
ATOM   4040  CG  HIS 9 250    -143.359-119.420 667.272  1.00  9.70           C
ATOM   4041  HD1 HIS 9 250    -143.535-120.546 665.473  1.00  9.70           H
ATOM   4042  ND1 HIS 9 250    -143.325-120.534 666.450  1.00  9.70           N
ATOM   4043  CD2 HIS 9 250    -143.005-119.850 668.517  1.00  9.70           C
ATOM   4044  HD2 HIS 9 250    -142.929-119.227 669.408  1.00  9.70           H
ATOM   4045  CE1 HIS 9 250    -142.966-121.581 667.179  1.00  9.70           C
ATOM   4046  HE1 HIS 9 250    -142.850-122.603 666.819  1.00  9.70           H
ATOM   4047  NE2 HIS 9 250    -142.769-121.155 668.460  1.00  9.70           N
ATOM   4048  HN  HIS 9 250    -141.875-117.118 668.133  1.00  9.70           H
ATOM   4049  N   LYS 9 251    -143.161-114.931 666.224  1.00  9.70           N
ATOM   4050  CA  LYS 9 251    -143.606-113.661 665.676  1.00  9.70           C
ATOM   4051  C   LYS 9 251    -142.535-113.115 664.731  1.00  9.70           C
ATOM   4052  O   LYS 9 251    -142.849-112.620 663.649  1.00  9.70           O
ATOM   4053  HA  LYS 9 251    -144.511-113.853 665.099  1.00  9.70           H
ATOM   4054  CB  LYS 9 251    -143.984-112.695 666.801  1.00  9.70           C
ATOM   4055 1HB  LYS 9 251    -144.687-113.178 667.480  1.00  9.70           H
ATOM   4056 2HB  LYS 9 251    -143.098-112.446 667.385  1.00  9.70           H
ATOM   4057  CG  LYS 9 251    -144.607-111.416 666.239  1.00  9.70           C
ATOM   4058 1HG  LYS 9 251    -143.890-110.911 665.593  1.00  9.70           H
ATOM   4059 2HG  LYS 9 251    -145.470-111.668 665.622  1.00  9.70           H
ATOM   4060  CD  LYS 9 251    -145.038-110.474 667.366  1.00  9.70           C
ATOM   4061 1HD  LYS 9 251    -145.731-110.990 668.030  1.00  9.70           H
ATOM   4062 2HD  LYS 9 251    -144.170-110.197 667.964  1.00  9.70           H
ATOM   4063  CE  LYS 9 251    -145.701-109.215 666.805  1.00  9.70           C
ATOM   4064 1HE  LYS 9 251    -144.987-108.663 666.193  1.00  9.70           H
ATOM   4065 2HE  LYS 9 251    -146.531-109.492 666.155  1.00  9.70           H
ATOM   4066  NZ  LYS 9 251    -146.191-108.354 667.904  1.00  9.70           N
ATOM   4067 1HZ  LYS 9 251    -146.709-107.573 667.517  1.00  9.70           H
ATOM   4068 2HZ  LYS 9 251    -146.798-108.894 668.512  1.00  9.70           H
ATOM   4069 3HZ  LYS 9 251    -145.402-108.005 668.438  1.00  9.70           H
ATOM   4070  HN  LYS 9 251    -142.991-114.930 667.209  1.00  9.70           H
ATOM   4071  N   ALA 9 252    -141.290-113.222 665.173  1.00  9.70           N
ATOM   4072  CA  ALA 9 252    -140.174-112.707 664.399  1.00  9.70           C
ATOM   4073  C   ALA 9 252    -140.053-113.500 663.096  1.00  9.70           C
ATOM   4074  O   ALA 9 252    -139.742-112.935 662.049  1.00  9.70           O
ATOM   4075  HA  ALA 9 252    -140.387-111.665 664.162  1.00  9.70           H
ATOM   4076  CB  ALA 9 252    -138.897-112.769 665.240  1.00  9.70           C
ATOM   4077 1HB  ALA 9 252    -139.025-112.167 666.139  1.00  9.70           H
ATOM   4078 2HB  ALA 9 252    -138.698-113.803 665.521  1.00  9.70           H
ATOM   4079 3HB  ALA 9 252    -138.060-112.383 664.659  1.00  9.70           H
ATOM   4080  HN  ALA 9 252    -141.040-113.651 666.041  1.00  9.70           H
ATOM   4081  N   LEU 9 253    -140.305-114.796 663.204  1.00  9.70           N
ATOM   4082  CA  LEU 9 253    -140.168-115.683 662.061  1.00  9.70           C
ATOM   4083  C   LEU 9 253    -141.181-115.283 660.987  1.00  9.70           C
ATOM   4084  O   LEU 9 253    -140.819-115.091 659.827  1.00  9.70           O
ATOM   4085  HA  LEU 9 253    -139.165-115.544 661.658  1.00  9.70           H
ATOM   4086  CB  LEU 9 253    -140.281-117.144 662.500  1.00  9.70           C
ATOM   4087 1HB  LEU 9 253    -139.553-117.322 663.291  1.00  9.70           H
ATOM   4088 2HB  LEU 9 253    -141.269-117.296 662.935  1.00  9.70           H
ATOM   4089  HG  LEU 9 253    -140.804-118.016 660.619  1.00  9.70           H
ATOM   4090  CG  LEU 9 253    -140.070-118.191 661.405  1.00  9.70           C
ATOM   4091  CD1 LEU 9 253    -138.685-118.049 660.770  1.00  9.70           C
ATOM   4092 1HD1 LEU 9 253    -138.588-117.058 660.328  1.00  9.70           H
ATOM   4093 2HD1 LEU 9 253    -137.920-118.183 661.534  1.00  9.70           H
ATOM   4094 3HD1 LEU 9 253    -138.562-118.806 659.995  1.00  9.70           H
ATOM   4095  CD2 LEU 9 253    -140.312-119.603 661.943  1.00  9.70           C
ATOM   4096 1HD2 LEU 9 253    -139.618-119.805 662.758  1.00  9.70           H
ATOM   4097 2HD2 LEU 9 253    -141.336-119.682 662.309  1.00  9.70           H
ATOM   4098 3HD2 LEU 9 253    -140.155-120.328 661.144  1.00  9.70           H
ATOM   4099  HN  LEU 9 253    -140.598-115.240 664.051  1.00  9.70           H
ATOM   4100  N   LYS 9 254    -142.432-115.170 661.410  1.00  9.70           N
ATOM   4101  CA  LYS 9 254    -143.503-114.816 660.495  1.00  9.70           C
ATOM   4102  C   LYS 9 254    -143.144-113.515 659.775  1.00  9.70           C
ATOM   4103  O   LYS 9 254    -143.281-113.417 658.556  1.00  9.70           O
ATOM   4104  HA  LYS 9 254    -143.575-115.612 659.754  1.00  9.70           H
ATOM   4105  CB  LYS 9 254    -144.842-114.761 661.233  1.00  9.70           C
ATOM   4106 1HB  LYS 9 254    -145.041-115.723 661.706  1.00  9.70           H
ATOM   4107 2HB  LYS 9 254    -144.792-114.019 662.030  1.00  9.70           H
ATOM   4108  CG  LYS 9 254    -145.983-114.413 660.274  1.00  9.70           C
ATOM   4109 1HG  LYS 9 254    -145.851-113.398 659.901  1.00  9.70           H
ATOM   4110 2HG  LYS 9 254    -145.952-115.077 659.410  1.00  9.70           H
ATOM   4111  CD  LYS 9 254    -147.340-114.535 660.970  1.00  9.70           C
ATOM   4112 1HD  LYS 9 254    -147.469-115.549 661.348  1.00  9.70           H
ATOM   4113 2HD  LYS 9 254    -147.373-113.867 661.831  1.00  9.70           H
ATOM   4114  CE  LYS 9 254    -148.481-114.193 660.009  1.00  9.70           C
ATOM   4115 1HE  LYS 9 254    -148.428-113.141 659.732  1.00  9.70           H
ATOM   4116 2HE  LYS 9 254    -148.376-114.771 659.090  1.00  9.70           H
ATOM   4117  NZ  LYS 9 254    -149.790-114.482 660.636  1.00  9.70           N
ATOM   4118 1HZ  LYS 9 254    -150.534-114.245 659.989  1.00  9.70           H
ATOM   4119 2HZ  LYS 9 254    -149.844-115.468 660.867  1.00  9.70           H
ATOM   4120 3HZ  LYS 9 254    -149.889-113.930 661.481  1.00  9.70           H
ATOM   4121  HN  LYS 9 254    -142.716-115.314 662.358  1.00  9.70           H
ATOM   4122  N   VAL 9 255    -142.692-112.547 660.559  1.00  9.70           N
ATOM   4123  CA  VAL 9 255    -142.293-111.263 660.009  1.00  9.70           C
ATOM   4124  C   VAL 9 255    -141.282-111.487 658.883  1.00  9.70           C
ATOM   4125  O   VAL 9 255    -141.447-110.964 657.782  1.00  9.70           O
ATOM   4126  HA  VAL 9 255    -143.184-110.793 659.591  1.00  9.70           H
ATOM   4127  HB  VAL 9 255    -141.261-110.993 661.857  1.00  9.70           H
ATOM   4128  CB  VAL 9 255    -141.759-110.360 661.122  1.00  9.70           C
ATOM   4129  CG1 VAL 9 255    -140.726-109.371 660.577  1.00  9.70           C
ATOM   4130 1HG1 VAL 9 255    -139.891-109.920 660.142  1.00  9.70           H
ATOM   4131 2HG1 VAL 9 255    -141.189-108.747 659.813  1.00  9.70           H
ATOM   4132 3HG1 VAL 9 255    -140.362-108.741 661.389  1.00  9.70           H
ATOM   4133  CG2 VAL 9 255    -142.900-109.627 661.829  1.00  9.70           C
ATOM   4134 1HG2 VAL 9 255    -143.438-109.011 661.109  1.00  9.70           H
ATOM   4135 2HG2 VAL 9 255    -143.583-110.355 662.267  1.00  9.70           H
ATOM   4136 3HG2 VAL 9 255    -142.492-108.992 662.616  1.00  9.70           H
ATOM   4137  HN  VAL 9 255    -142.596-112.630 661.551  1.00  9.70           H
ATOM   4138  N   THR 9 256    -140.257-112.265 659.198  1.00  9.70           N
ATOM   4139  CA  THR 9 256    -139.144-112.444 658.281  1.00  9.70           C
ATOM   4140  C   THR 9 256    -139.631-113.046 656.961  1.00  9.70           C
ATOM   4141  O   THR 9 256    -139.269-112.570 655.887  1.00  9.70           O
ATOM   4142  HA  THR 9 256    -138.727-111.464 658.050  1.00  9.70           H
ATOM   4143  HB  THR 9 256    -138.467-114.296 659.194  1.00  9.70           H
ATOM   4144  CB  THR 9 256    -138.085-113.297 658.983  1.00  9.70           C
ATOM   4145  OG1 THR 9 256    -137.719-112.526 660.124  1.00  9.70           O
ATOM   4146  HG1 THR 9 256    -138.247-112.821 660.920  1.00  9.70           H
ATOM   4147  CG2 THR 9 256    -136.791-113.405 658.175  1.00  9.70           C
ATOM   4148 1HG2 THR 9 256    -136.373-112.410 658.023  1.00  9.70           H
ATOM   4149 2HG2 THR 9 256    -137.003-113.862 657.209  1.00  9.70           H
ATOM   4150 3HG2 THR 9 256    -136.074-114.021 658.719  1.00  9.70           H
ATOM   4151  HN  THR 9 256    -140.180-112.767 660.059  1.00  9.70           H
ATOM   4152  N   ILE 9 257    -140.446-114.083 657.086  1.00  9.70           N
ATOM   4153  CA  ILE 9 257    -140.938-114.794 655.918  1.00  9.70           C
ATOM   4154  C   ILE 9 257    -141.734-113.828 655.037  1.00  9.70           C
ATOM   4155  O   ILE 9 257    -141.551-113.797 653.821  1.00  9.70           O
ATOM   4156  HA  ILE 9 257    -140.070-115.138 655.356  1.00  9.70           H
ATOM   4157  HB  ILE 9 257    -142.470-115.734 657.077  1.00  9.70           H
ATOM   4158  CB  ILE 9 257    -141.727-116.035 656.338  1.00  9.70           C
ATOM   4159  CG1 ILE 9 257    -140.814-117.064 657.009  1.00  9.70           C
ATOM   4160 1HG1 ILE 9 257    -140.137-117.491 656.269  1.00  9.70           H
ATOM   4161 2HG1 ILE 9 257    -140.196-116.572 657.760  1.00  9.70           H
ATOM   4162  CG2 ILE 9 257    -142.486-116.631 655.151  1.00  9.70           C
ATOM   4163 1HG2 ILE 9 257    -143.183-115.891 654.757  1.00  9.70           H
ATOM   4164 2HG2 ILE 9 257    -141.778-116.913 654.372  1.00  9.70           H
ATOM   4165 3HG2 ILE 9 257    -143.038-117.512 655.478  1.00  9.70           H
ATOM   4166  CD1 ILE 9 257    -141.632-118.179 657.664  1.00  9.70           C
ATOM   4167 1HD1 ILE 9 257    -142.290-117.750 658.420  1.00  9.70           H
ATOM   4168 2HD1 ILE 9 257    -142.230-118.684 656.905  1.00  9.70           H
ATOM   4169 3HD1 ILE 9 257    -140.959-118.896 658.133  1.00  9.70           H
ATOM   4170  HN  ILE 9 257    -140.769-114.438 657.964  1.00  9.70           H
ATOM   4171  N   THR 9 258    -142.601-113.064 655.685  1.00  9.70           N
ATOM   4172  CA  THR 9 258    -143.469-112.145 654.970  1.00  9.70           C
ATOM   4173  C   THR 9 258    -142.640-111.189 654.110  1.00  9.70           C
ATOM   4174  O   THR 9 258    -142.936-110.992 652.932  1.00  9.70           O
ATOM   4175  HA  THR 9 258    -144.097-112.722 654.291  1.00  9.70           H
ATOM   4176  HB  THR 9 258    -143.749-110.796 656.650  1.00  9.70           H
ATOM   4177  CB  THR 9 258    -144.349-111.430 655.997  1.00  9.70           C
ATOM   4178  OG1 THR 9 258    -145.056-112.485 656.643  1.00  9.70           O
ATOM   4179  HG1 THR 9 258    -144.533-112.816 657.429  1.00  9.70           H
ATOM   4180  CG2 THR 9 258    -145.449-110.591 655.343  1.00  9.70           C
ATOM   4181 1HG2 THR 9 258    -146.090-111.237 654.743  1.00  9.70           H
ATOM   4182 2HG2 THR 9 258    -144.996-109.833 654.703  1.00  9.70           H
ATOM   4183 3HG2 THR 9 258    -146.044-110.105 656.116  1.00  9.70           H
ATOM   4184  HN  THR 9 258    -142.715-113.067 656.679  1.00  9.70           H
ATOM   4185  N   VAL 9 259    -141.618-110.619 654.732  1.00  9.70           N
ATOM   4186  CA  VAL 9 259    -140.776-109.648 654.054  1.00  9.70           C
ATOM   4187  C   VAL 9 259    -140.125-110.305 652.836  1.00  9.70           C
ATOM   4188  O   VAL 9 259    -140.137-109.743 651.742  1.00  9.70           O
ATOM   4189  HA  VAL 9 259    -141.419-108.836 653.713  1.00  9.70           H
ATOM   4190  HB  VAL 9 259    -139.245-109.895 655.520  1.00  9.70           H
ATOM   4191  CB  VAL 9 259    -139.757-109.064 655.035  1.00  9.70           C
ATOM   4192  CG1 VAL 9 259    -138.706-108.229 654.300  1.00  9.70           C
ATOM   4193 1HG1 VAL 9 259    -138.180-108.857 653.582  1.00  9.70           H
ATOM   4194 2HG1 VAL 9 259    -139.196-107.409 653.775  1.00  9.70           H
ATOM   4195 3HG1 VAL 9 259    -137.994-107.826 655.021  1.00  9.70           H
ATOM   4196  CG2 VAL 9 259    -140.451-108.240 656.121  1.00  9.70           C
ATOM   4197 1HG2 VAL 9 259    -141.001-107.420 655.660  1.00  9.70           H
ATOM   4198 2HG2 VAL 9 259    -141.143-108.876 656.674  1.00  9.70           H
ATOM   4199 3HG2 VAL 9 259    -139.703-107.837 656.804  1.00  9.70           H
ATOM   4200  HN  VAL 9 259    -141.363-110.811 655.680  1.00  9.70           H
ATOM   4201  N   LEU 9 260    -139.572-111.487 653.066  1.00  9.70           N
ATOM   4202  CA  LEU 9 260    -138.818-112.175 652.032  1.00  9.70           C
ATOM   4203  C   LEU 9 260    -139.747-112.502 650.861  1.00  9.70           C
ATOM   4204  O   LEU 9 260    -139.384-112.304 649.703  1.00  9.70           O
ATOM   4205  HA  LEU 9 260    -138.047-111.490 651.680  1.00  9.70           H
ATOM   4206  CB  LEU 9 260    -138.106-113.398 652.613  1.00  9.70           C
ATOM   4207 1HB  LEU 9 260    -137.482-113.071 653.445  1.00  9.70           H
ATOM   4208 2HB  LEU 9 260    -138.858-114.071 653.024  1.00  9.70           H
ATOM   4209  HG  LEU 9 260    -137.851-114.496 650.795  1.00  9.70           H
ATOM   4210  CG  LEU 9 260    -137.232-114.191 651.638  1.00  9.70           C
ATOM   4211  CD1 LEU 9 260    -136.105-113.320 651.080  1.00  9.70           C
ATOM   4212 1HD1 LEU 9 260    -136.532-112.467 650.552  1.00  9.70           H
ATOM   4213 2HD1 LEU 9 260    -135.480-112.964 651.899  1.00  9.70           H
ATOM   4214 3HD1 LEU 9 260    -135.499-113.907 650.390  1.00  9.70           H
ATOM   4215  CD2 LEU 9 260    -136.699-115.467 652.293  1.00  9.70           C
ATOM   4216 1HD2 LEU 9 260    -136.100-115.205 653.165  1.00  9.70           H
ATOM   4217 2HD2 LEU 9 260    -137.536-116.094 652.601  1.00  9.70           H
ATOM   4218 3HD2 LEU 9 260    -136.081-116.011 651.578  1.00  9.70           H
ATOM   4219  HN  LEU 9 260    -139.633-111.973 653.938  1.00  9.70           H
ATOM   4220  N   THR 9 261    -140.927-112.998 651.204  1.00  9.70           N
ATOM   4221  CA  THR 9 261    -141.887-113.410 650.195  1.00  9.70           C
ATOM   4222  C   THR 9 261    -142.311-112.212 649.342  1.00  9.70           C
ATOM   4223  O   THR 9 261    -142.412-112.319 648.121  1.00  9.70           O
ATOM   4224  HA  THR 9 261    -141.400-114.121 649.527  1.00  9.70           H
ATOM   4225  HB  THR 9 261    -143.562-113.401 651.578  1.00  9.70           H
ATOM   4226  CB  THR 9 261    -143.056-114.094 650.906  1.00  9.70           C
ATOM   4227  OG1 THR 9 261    -142.466-115.233 651.527  1.00  9.70           O
ATOM   4228  HG1 THR 9 261    -142.125-114.989 652.435  1.00  9.70           H
ATOM   4229  CG2 THR 9 261    -144.071-114.688 649.926  1.00  9.70           C
ATOM   4230 1HG2 THR 9 261    -143.578-115.431 649.299  1.00  9.70           H
ATOM   4231 2HG2 THR 9 261    -144.477-113.894 649.299  1.00  9.70           H
ATOM   4232 3HG2 THR 9 261    -144.879-115.161 650.483  1.00  9.70           H
ATOM   4233  HN  THR 9 261    -141.229-113.119 652.150  1.00  9.70           H
ATOM   4234  N   VAL 9 262    -142.549-111.098 650.020  1.00  9.70           N
ATOM   4235  CA  VAL 9 262    -143.031-109.903 649.349  1.00  9.70           C
ATOM   4236  C   VAL 9 262    -141.979-109.426 648.346  1.00  9.70           C
ATOM   4237  O   VAL 9 262    -142.310-109.070 647.216  1.00  9.70           O
ATOM   4238  HA  VAL 9 262    -143.937-110.173 648.806  1.00  9.70           H
ATOM   4239  HB  VAL 9 262    -142.564-108.740 651.076  1.00  9.70           H
ATOM   4240  CB  VAL 9 262    -143.399-108.836 650.382  1.00  9.70           C
ATOM   4241  CG1 VAL 9 262    -143.613-107.477 649.714  1.00  9.70           C
ATOM   4242 1HG1 VAL 9 262    -142.697-107.172 649.208  1.00  9.70           H
ATOM   4243 2HG1 VAL 9 262    -144.422-107.553 648.987  1.00  9.70           H
ATOM   4244 3HG1 VAL 9 262    -143.873-106.737 650.471  1.00  9.70           H
ATOM   4245  CG2 VAL 9 262    -144.632-109.253 651.186  1.00  9.70           C
ATOM   4246 1HG2 VAL 9 262    -145.476-109.390 650.511  1.00  9.70           H
ATOM   4247 2HG2 VAL 9 262    -144.427-110.188 651.707  1.00  9.70           H
ATOM   4248 3HG2 VAL 9 262    -144.871-108.477 651.913  1.00  9.70           H
ATOM   4249  HN  VAL 9 262    -142.417-111.006 651.007  1.00  9.70           H
ATOM   4250  N   PHE 9 263    -140.732-109.435 648.795  1.00  9.70           N
ATOM   4251  CA  PHE 9 263    -139.632-108.985 647.960  1.00  9.70           C
ATOM   4252  C   PHE 9 263    -139.495-109.863 646.714  1.00  9.70           C
ATOM   4253  O   PHE 9 263    -139.435-109.354 645.596  1.00  9.70           O
ATOM   4254  HA  PHE 9 263    -139.854-107.961 647.658  1.00  9.70           H
ATOM   4255  CB  PHE 9 263    -138.357-109.104 648.796  1.00  9.70           C
ATOM   4256 1HB  PHE 9 263    -138.471-108.507 649.701  1.00  9.70           H
ATOM   4257 2HB  PHE 9 263    -138.237-110.140 649.111  1.00  9.70           H
ATOM   4258  CG  PHE 9 263    -137.089-108.657 648.065  1.00  9.70           C
ATOM   4259  HD1 PHE 9 263    -136.611-110.623 647.412  1.00  9.70           H
ATOM   4260  CD1 PHE 9 263    -136.323-109.572 647.413  1.00  9.70           C
ATOM   4261  HD2 PHE 9 263    -137.344-106.613 648.590  1.00  9.70           H
ATOM   4262  CD2 PHE 9 263    -136.729-107.346 648.067  1.00  9.70           C
ATOM   4263  CE1 PHE 9 263    -135.146-109.157 646.735  1.00  9.70           C
ATOM   4264  HE1 PHE 9 263    -134.531-109.891 646.212  1.00  9.70           H
ATOM   4265  CE2 PHE 9 263    -135.553-106.931 647.389  1.00  9.70           C
ATOM   4266  HE2 PHE 9 263    -135.264-105.880 647.390  1.00  9.70           H
ATOM   4267  CZ  PHE 9 263    -134.786-107.846 646.737  1.00  9.70           C
ATOM   4268  HZ  PHE 9 263    -133.883-107.528 646.216  1.00  9.70           H
ATOM   4269  HN  PHE 9 263    -140.470-109.742 649.710  1.00  9.70           H
ATOM   4270  N   VAL 9 264    -139.449-111.166 646.950  1.00  9.70           N
ATOM   4271  CA  VAL 9 264    -139.220-112.113 645.872  1.00  9.70           C
ATOM   4272  C   VAL 9 264    -140.325-111.965 644.825  1.00  9.70           C
ATOM   4273  O   VAL 9 264    -140.044-111.860 643.632  1.00  9.70           O
ATOM   4274  HA  VAL 9 264    -138.264-111.863 645.412  1.00  9.70           H
ATOM   4275  HB  VAL 9 264    -139.990-113.707 647.066  1.00  9.70           H
ATOM   4276  CB  VAL 9 264    -139.117-113.532 646.436  1.00  9.70           C
ATOM   4277  CG1 VAL 9 264    -139.132-114.571 645.313  1.00  9.70           C
ATOM   4278 1HG1 VAL 9 264    -140.061-114.485 644.751  1.00  9.70           H
ATOM   4279 2HG1 VAL 9 264    -138.287-114.398 644.647  1.00  9.70           H
ATOM   4280 3HG1 VAL 9 264    -139.057-115.570 645.742  1.00  9.70           H
ATOM   4281  CG2 VAL 9 264    -137.870-113.686 647.310  1.00  9.70           C
ATOM   4282 1HG2 VAL 9 264    -136.981-113.482 646.713  1.00  9.70           H
ATOM   4283 2HG2 VAL 9 264    -137.919-112.982 648.140  1.00  9.70           H
ATOM   4284 3HG2 VAL 9 264    -137.821-114.703 647.698  1.00  9.70           H
ATOM   4285  HN  VAL 9 264    -139.565-111.575 647.855  1.00  9.70           H
ATOM   4286  N   LEU 9 265    -141.558-111.962 645.309  1.00  9.70           N
ATOM   4287  CA  LEU 9 265    -142.709-112.012 644.424  1.00  9.70           C
ATOM   4288  C   LEU 9 265    -142.768-110.726 643.596  1.00  9.70           C
ATOM   4289  O   LEU 9 265    -143.278-110.726 642.477  1.00  9.70           O
ATOM   4290  HA  LEU 9 265    -142.564-112.853 643.745  1.00  9.70           H
ATOM   4291  CB  LEU 9 265    -143.986-112.289 645.220  1.00  9.70           C
ATOM   4292 1HB  LEU 9 265    -144.043-111.572 646.039  1.00  9.70           H
ATOM   4293 2HB  LEU 9 265    -144.843-112.102 644.573  1.00  9.70           H
ATOM   4294  HG  LEU 9 265    -143.265-113.882 646.451  1.00  9.70           H
ATOM   4295  CG  LEU 9 265    -144.121-113.698 645.803  1.00  9.70           C
ATOM   4296  CD1 LEU 9 265    -145.377-113.815 646.667  1.00  9.70           C
ATOM   4297 1HD1 LEU 9 265    -145.321-113.101 647.489  1.00  9.70           H
ATOM   4298 2HD1 LEU 9 265    -146.257-113.602 646.061  1.00  9.70           H
ATOM   4299 3HD1 LEU 9 265    -145.449-114.826 647.069  1.00  9.70           H
ATOM   4300  CD2 LEU 9 265    -144.085-114.754 644.696  1.00  9.70           C
ATOM   4301 1HD2 LEU 9 265    -144.909-114.582 644.003  1.00  9.70           H
ATOM   4302 2HD2 LEU 9 265    -143.139-114.687 644.160  1.00  9.70           H
ATOM   4303 3HD2 LEU 9 265    -144.183-115.746 645.138  1.00  9.70           H
ATOM   4304  HN  LEU 9 265    -141.776-111.926 646.284  1.00  9.70           H
ATOM   4305  N   SER 9 266    -142.237-109.661 644.179  1.00  9.70           N
ATOM   4306  CA  SER 9 266    -142.318-108.350 643.558  1.00  9.70           C
ATOM   4307  C   SER 9 266    -141.164-108.168 642.570  1.00  9.70           C
ATOM   4308  O   SER 9 266    -141.354-107.626 641.482  1.00  9.70           O
ATOM   4309  HA  SER 9 266    -143.275-108.337 643.035  1.00  9.70           H
ATOM   4310  CB  SER 9 266    -142.297-107.239 644.610  1.00  9.70           C
ATOM   4311 1HB  SER 9 266    -142.325-106.269 644.113  1.00  9.70           H
ATOM   4312 2HB  SER 9 266    -143.193-107.307 645.227  1.00  9.70           H
ATOM   4313  HG  SER 9 266    -141.379-107.724 646.321  1.00  9.70           H
ATOM   4314  OG  SER 9 266    -141.142-107.314 645.441  1.00  9.70           O
ATOM   4315  HN  SER 9 266    -141.761-109.683 645.058  1.00  9.70           H
ATOM   4316  N   GLN 9 267    -139.994-108.630 642.984  1.00  9.70           N
ATOM   4317  CA  GLN 9 267    -138.765-108.284 642.291  1.00  9.70           C
ATOM   4318  C   GLN 9 267    -138.401-109.373 641.279  1.00  9.70           C
ATOM   4319  O   GLN 9 267    -137.914-109.075 640.189  1.00  9.70           O
ATOM   4320  HA  GLN 9 267    -138.979-107.351 641.770  1.00  9.70           H
ATOM   4321  CB  GLN 9 267    -137.622-108.054 643.282  1.00  9.70           C
ATOM   4322 1HB  GLN 9 267    -137.481-108.946 643.893  1.00  9.70           H
ATOM   4323 2HB  GLN 9 267    -136.692-107.889 642.739  1.00  9.70           H
ATOM   4324  CG  GLN 9 267    -137.913-106.852 644.184  1.00  9.70           C
ATOM   4325 1HG  GLN 9 267    -138.799-107.051 644.786  1.00  9.70           H
ATOM   4326 2HG  GLN 9 267    -137.084-106.704 644.876  1.00  9.70           H
ATOM   4327  CD  GLN 9 267    -138.126-105.584 643.356  1.00  9.70           C
ATOM   4328  OE1 GLN 9 267    -137.356-105.254 642.469  1.00  9.70           O
ATOM   4329  NE2 GLN 9 267    -139.212-104.894 643.693  1.00  9.70           N
ATOM   4330 1HE2 GLN 9 267    -139.802-105.220 644.431  1.00  9.70           H
ATOM   4331 2HE2 GLN 9 267    -139.437-104.048 643.209  1.00  9.70           H
ATOM   4332  HN  GLN 9 267    -139.878-109.230 643.776  1.00  9.70           H
ATOM   4333  N   PHE 9 268    -138.652-110.612 641.675  1.00  9.70           N
ATOM   4334  CA  PHE 9 268    -138.171-111.753 640.915  1.00  9.70           C
ATOM   4335  C   PHE 9 268    -138.689-111.710 639.476  1.00  9.70           C
ATOM   4336  O   PHE 9 268    -137.912-111.822 638.529  1.00  9.70           O
ATOM   4337  HA  PHE 9 268    -137.082-111.702 640.909  1.00  9.70           H
ATOM   4338  CB  PHE 9 268    -138.711-113.008 641.602  1.00  9.70           C
ATOM   4339 1HB  PHE 9 268    -138.476-112.958 642.665  1.00  9.70           H
ATOM   4340 2HB  PHE 9 268    -139.798-113.018 641.516  1.00  9.70           H
ATOM   4341  CG  PHE 9 268    -138.158-114.316 641.032  1.00  9.70           C
ATOM   4342  HD1 PHE 9 268    -139.845-114.643 639.780  1.00  9.70           H
ATOM   4343  CD1 PHE 9 268    -138.876-115.015 640.112  1.00  9.70           C
ATOM   4344  HD2 PHE 9 268    -136.374-114.221 642.184  1.00  9.70           H
ATOM   4345  CD2 PHE 9 268    -136.949-114.780 641.446  1.00  9.70           C
ATOM   4346  CE1 PHE 9 268    -138.362-116.229 639.584  1.00  9.70           C
ATOM   4347  HE1 PHE 9 268    -138.937-116.788 638.846  1.00  9.70           H
ATOM   4348  CE2 PHE 9 268    -136.435-115.994 640.918  1.00  9.70           C
ATOM   4349  HE2 PHE 9 268    -135.466-116.366 641.250  1.00  9.70           H
ATOM   4350  CZ  PHE 9 268    -137.153-116.693 639.998  1.00  9.70           C
ATOM   4351  HZ  PHE 9 268    -136.758-117.624 639.592  1.00  9.70           H
ATOM   4352  HN  PHE 9 268    -139.172-110.841 642.498  1.00  9.70           H
ATOM   4353  N   PRO 9 269    -140.005-111.547 639.286  1.00  9.70           N
ATOM   4354  CA  PRO 9 269    -140.587-111.611 637.943  1.00  9.70           C
ATOM   4355  C   PRO 9 269    -139.895-110.672 636.969  1.00  9.70           C
ATOM   4356  O   PRO 9 269    -139.587-111.058 635.842  1.00  9.70           O
ATOM   4357  HA  PRO 9 269    -140.452-112.608 637.523  1.00  9.70           H
ATOM   4358  CB  PRO 9 269    -142.051-111.222 638.163  1.00  9.70           C
ATOM   4359 1HB  PRO 9 269    -142.204-110.150 638.036  1.00  9.70           H
ATOM   4360 2HB  PRO 9 269    -142.710-111.724 637.455  1.00  9.70           H
ATOM   4361  CG  PRO 9 269    -142.321-111.663 639.596  1.00  9.70           C
ATOM   4362 1HG  PRO 9 269    -143.185-111.152 640.021  1.00  9.70           H
ATOM   4363 2HG  PRO 9 269    -142.536-112.730 639.658  1.00  9.70           H
ATOM   4364  CD  PRO 9 269    -141.032-111.297 640.314  1.00  9.70           C
ATOM   4365 1HD  PRO 9 269    -141.030-110.257 640.637  1.00  9.70           H
ATOM   4366 2HD  PRO 9 269    -140.879-111.905 641.205  1.00  9.70           H
ATOM   4367  N   TYR 9 270    -139.665-109.453 637.433  1.00  9.70           N
ATOM   4368  CA  TYR 9 270    -139.099-108.421 636.581  1.00  9.70           C
ATOM   4369  C   TYR 9 270    -137.668-108.775 636.169  1.00  9.70           C
ATOM   4370  O   TYR 9 270    -137.294-108.612 635.009  1.00  9.70           O
ATOM   4371  HA  TYR 9 270    -139.718-108.346 635.687  1.00  9.70           H
ATOM   4372  CB  TYR 9 270    -139.073-107.145 637.423  1.00  9.70           C
ATOM   4373 1HB  TYR 9 270    -140.096-106.871 637.681  1.00  9.70           H
ATOM   4374 2HB  TYR 9 270    -138.553-107.350 638.359  1.00  9.70           H
ATOM   4375  CG  TYR 9 270    -138.400-105.957 636.733  1.00  9.70           C
ATOM   4376  HD1 TYR 9 270    -137.013-105.625 638.334  1.00  9.70           H
ATOM   4377  CD1 TYR 9 270    -137.357-105.298 637.352  1.00  9.70           C
ATOM   4378  HD2 TYR 9 270    -139.660-106.063 635.001  1.00  9.70           H
ATOM   4379  CD2 TYR 9 270    -138.836-105.543 635.491  1.00  9.70           C
ATOM   4380  CE1 TYR 9 270    -136.724-104.180 636.703  1.00  9.70           C
ATOM   4381  HE1 TYR 9 270    -135.900-103.652 637.181  1.00  9.70           H
ATOM   4382  HE2 TYR 9 270    -138.538-104.088 633.859  1.00  9.70           H
ATOM   4383  CE2 TYR 9 270    -138.203-104.425 634.841  1.00  9.70           C
ATOM   4384  CZ  TYR 9 270    -137.178-103.799 635.479  1.00  9.70           C
ATOM   4385  OH  TYR 9 270    -136.580-102.743 634.865  1.00  9.70           O
ATOM   4386  HH  TYR 9 270    -136.957-102.623 633.946  1.00  9.70           H
ATOM   4387  HN  TYR 9 270    -139.860-109.166 638.371  1.00  9.70           H
ATOM   4388  N   ASN 9 271    -136.907-109.253 637.143  1.00  9.70           N
ATOM   4389  CA  ASN 9 271    -135.498-109.531 636.924  1.00  9.70           C
ATOM   4390  C   ASN 9 271    -135.359-110.754 636.015  1.00  9.70           C
ATOM   4391  O   ASN 9 271    -134.357-110.904 635.318  1.00  9.70           O
ATOM   4392  HA  ASN 9 271    -135.095-108.626 636.469  1.00  9.70           H
ATOM   4393  CB  ASN 9 271    -134.786-109.839 638.242  1.00  9.70           C
ATOM   4394 1HB  ASN 9 271    -135.384-110.536 638.829  1.00  9.70           H
ATOM   4395 2HB  ASN 9 271    -133.833-110.329 638.039  1.00  9.70           H
ATOM   4396  CG  ASN 9 271    -134.547-108.560 639.048  1.00  9.70           C
ATOM   4397  OD1 ASN 9 271    -133.759-107.703 638.682  1.00  9.70           O
ATOM   4398  ND2 ASN 9 271    -135.269-108.481 640.162  1.00  9.70           N
ATOM   4399 1HD2 ASN 9 271    -135.897-109.219 640.405  1.00  9.70           H
ATOM   4400 2HD2 ASN 9 271    -135.183-107.681 640.757  1.00  9.70           H
ATOM   4401  HN  ASN 9 271    -137.238-109.450 638.066  1.00  9.70           H
ATOM   4402  N   CYS 9 272    -136.381-111.598 636.051  1.00  9.70           N
ATOM   4403  CA  CYS 9 272    -136.458-112.719 635.131  1.00  9.70           C
ATOM   4404  C   CYS 9 272    -136.493-112.168 633.704  1.00  9.70           C
ATOM   4405  O   CYS 9 272    -135.759-112.637 632.835  1.00  9.70           O
ATOM   4406  HA  CYS 9 272    -135.562-113.319 635.292  1.00  9.70           H
ATOM   4407  CB  CYS 9 272    -137.665-113.612 635.427  1.00  9.70           C
ATOM   4408 1HB  CYS 9 272    -138.567-113.006 635.499  1.00  9.70           H
ATOM   4409 2HB  CYS 9 272    -137.817-114.315 634.608  1.00  9.70           H
ATOM   4410  HG  CYS 9 272    -137.659-113.498 637.797  1.00  9.70           H
ATOM   4411  SG  CYS 9 272    -137.399-114.524 636.992  1.00  9.70           S
ATOM   4412  HN  CYS 9 272    -137.144-111.524 636.693  1.00  9.70           H
ATOM   4413  N   ILE 9 273    -137.354-111.181 633.506  1.00  9.70           N
ATOM   4414  CA  ILE 9 273    -137.545-110.609 632.184  1.00  9.70           C
ATOM   4415  C   ILE 9 273    -136.297-109.818 631.789  1.00  9.70           C
ATOM   4416  O   ILE 9 273    -135.897-109.822 630.626  1.00  9.70           O
ATOM   4417  HA  ILE 9 273    -137.666-111.436 631.484  1.00  9.70           H
ATOM   4418  HB  ILE 9 273    -138.768-109.005 632.895  1.00  9.70           H
ATOM   4419  CB  ILE 9 273    -138.835-109.786 632.138  1.00  9.70           C
ATOM   4420  CG1 ILE 9 273    -140.049-110.650 632.485  1.00  9.70           C
ATOM   4421 1HG1 ILE 9 273    -139.927-111.070 633.484  1.00  9.70           H
ATOM   4422 2HG1 ILE 9 273    -140.946-110.030 632.507  1.00  9.70           H
ATOM   4423  CG2 ILE 9 273    -138.994-109.091 630.784  1.00  9.70           C
ATOM   4424 1HG2 ILE 9 273    -138.148-108.425 630.616  1.00  9.70           H
ATOM   4425 2HG2 ILE 9 273    -139.029-109.840 629.993  1.00  9.70           H
ATOM   4426 3HG2 ILE 9 273    -139.918-108.513 630.779  1.00  9.70           H
ATOM   4427  CD1 ILE 9 273    -140.227-111.779 631.469  1.00  9.70           C
ATOM   4428 1HD1 ILE 9 273    -140.373-111.355 630.476  1.00  9.70           H
ATOM   4429 2HD1 ILE 9 273    -139.338-112.410 631.468  1.00  9.70           H
ATOM   4430 3HD1 ILE 9 273    -141.097-112.378 631.740  1.00  9.70           H
ATOM   4431  HN  ILE 9 273    -137.913-110.773 634.228  1.00  9.70           H
ATOM   4432  N   LEU 9 274    -135.715-109.158 632.780  1.00  9.70           N
ATOM   4433  CA  LEU 9 274    -134.487-108.412 632.563  1.00  9.70           C
ATOM   4434  C   LEU 9 274    -133.407-109.359 632.035  1.00  9.70           C
ATOM   4435  O   LEU 9 274    -132.638-108.995 631.147  1.00  9.70           O
ATOM   4436  HA  LEU 9 274    -134.691-107.662 631.800  1.00  9.70           H
ATOM   4437  CB  LEU 9 274    -134.082-107.666 633.836  1.00  9.70           C
ATOM   4438 1HB  LEU 9 274    -134.261-108.319 634.690  1.00  9.70           H
ATOM   4439 2HB  LEU 9 274    -133.009-107.479 633.798  1.00  9.70           H
ATOM   4440  HG  LEU 9 274    -135.868-106.523 634.118  1.00  9.70           H
ATOM   4441  CG  LEU 9 274    -134.794-106.336 634.089  1.00  9.70           C
ATOM   4442  CD1 LEU 9 274    -134.400-105.752 635.447  1.00  9.70           C
ATOM   4443 1HD1 LEU 9 274    -134.676-106.452 636.237  1.00  9.70           H
ATOM   4444 2HD1 LEU 9 274    -133.324-105.583 635.472  1.00  9.70           H
ATOM   4445 3HD1 LEU 9 274    -134.921-104.807 635.602  1.00  9.70           H
ATOM   4446  CD2 LEU 9 274    -134.538-105.351 632.946  1.00  9.70           C
ATOM   4447 1HD2 LEU 9 274    -133.468-105.163 632.861  1.00  9.70           H
ATOM   4448 2HD2 LEU 9 274    -134.908-105.773 632.012  1.00  9.70           H
ATOM   4449 3HD2 LEU 9 274    -135.056-104.414 633.151  1.00  9.70           H
ATOM   4450  HN  LEU 9 274    -136.068-109.128 633.715  1.00  9.70           H
ATOM   4451  N   LEU 9 275    -133.383-110.555 632.605  1.00  9.70           N
ATOM   4452  CA  LEU 9 275    -132.391-111.546 632.225  1.00  9.70           C
ATOM   4453  C   LEU 9 275    -132.574-111.905 630.749  1.00  9.70           C
ATOM   4454  O   LEU 9 275    -131.604-111.963 629.995  1.00  9.70           O
ATOM   4455  HA  LEU 9 275    -131.409-111.089 632.350  1.00  9.70           H
ATOM   4456  CB  LEU 9 275    -132.451-112.752 633.163  1.00  9.70           C
ATOM   4457 1HB  LEU 9 275    -132.300-112.402 634.184  1.00  9.70           H
ATOM   4458 2HB  LEU 9 275    -133.455-113.174 633.117  1.00  9.70           H
ATOM   4459  HG  LEU 9 275    -131.588-114.209 631.857  1.00  9.70           H
ATOM   4460  CG  LEU 9 275    -131.445-113.871 632.884  1.00  9.70           C
ATOM   4461  CD1 LEU 9 275    -130.009-113.356 632.995  1.00  9.70           C
ATOM   4462 1HD1 LEU 9 275    -129.852-112.556 632.271  1.00  9.70           H
ATOM   4463 2HD1 LEU 9 275    -129.836-112.975 634.001  1.00  9.70           H
ATOM   4464 3HD1 LEU 9 275    -129.314-114.172 632.791  1.00  9.70           H
ATOM   4465  CD2 LEU 9 275    -131.696-115.074 633.795  1.00  9.70           C
ATOM   4466 1HD2 LEU 9 275    -131.597-114.768 634.836  1.00  9.70           H
ATOM   4467 2HD2 LEU 9 275    -132.701-115.457 633.623  1.00  9.70           H
ATOM   4468 3HD2 LEU 9 275    -130.967-115.854 633.575  1.00  9.70           H
ATOM   4469  HN  LEU 9 275    -134.025-110.850 633.313  1.00  9.70           H
ATOM   4470  N   VAL 9 276    -133.826-112.135 630.380  1.00  9.70           N
ATOM   4471  CA  VAL 9 276    -134.149-112.485 629.007  1.00  9.70           C
ATOM   4472  C   VAL 9 276    -133.656-111.378 628.074  1.00  9.70           C
ATOM   4473  O   VAL 9 276    -133.023-111.655 627.056  1.00  9.70           O
ATOM   4474  HA  VAL 9 276    -133.618-113.407 628.769  1.00  9.70           H
ATOM   4475  HB  VAL 9 276    -136.181-111.892 629.275  1.00  9.70           H
ATOM   4476  CB  VAL 9 276    -135.649-112.755 628.876  1.00  9.70           C
ATOM   4477  CG1 VAL 9 276    -136.050-112.917 627.408  1.00  9.70           C
ATOM   4478 1HG1 VAL 9 276    -135.810-112.004 626.863  1.00  9.70           H
ATOM   4479 2HG1 VAL 9 276    -135.505-113.754 626.972  1.00  9.70           H
ATOM   4480 3HG1 VAL 9 276    -137.121-113.108 627.343  1.00  9.70           H
ATOM   4481  CG2 VAL 9 276    -136.060-113.980 629.695  1.00  9.70           C
ATOM   4482 1HG2 VAL 9 276    -135.515-114.855 629.339  1.00  9.70           H
ATOM   4483 2HG2 VAL 9 276    -135.827-113.810 630.746  1.00  9.70           H
ATOM   4484 3HG2 VAL 9 276    -137.131-114.149 629.583  1.00  9.70           H
ATOM   4485  HN  VAL 9 276    -134.609-112.087 631.000  1.00  9.70           H
ATOM   4486  N   GLN 9 277    -133.966-110.147 628.453  1.00  9.70           N
ATOM   4487  CA  GLN 9 277    -133.588-108.998 627.648  1.00  9.70           C
ATOM   4488  C   GLN 9 277    -132.065-108.906 627.536  1.00  9.70           C
ATOM   4489  O   GLN 9 277    -131.540-108.460 626.517  1.00  9.70           O
ATOM   4490  HA  GLN 9 277    -134.021-109.179 626.664  1.00  9.70           H
ATOM   4491  CB  GLN 9 277    -134.175-107.708 628.223  1.00  9.70           C
ATOM   4492 1HB  GLN 9 277    -134.002-107.673 629.299  1.00  9.70           H
ATOM   4493 2HB  GLN 9 277    -133.665-106.847 627.791  1.00  9.70           H
ATOM   4494  CG  GLN 9 277    -135.675-107.613 627.939  1.00  9.70           C
ATOM   4495 1HG  GLN 9 277    -135.849-107.658 626.864  1.00  9.70           H
ATOM   4496 2HG  GLN 9 277    -136.187-108.468 628.381  1.00  9.70           H
ATOM   4497  CD  GLN 9 277    -136.259-106.316 628.502  1.00  9.70           C
ATOM   4498  OE1 GLN 9 277    -135.743-105.726 629.437  1.00  9.70           O
ATOM   4499  NE2 GLN 9 277    -137.362-105.905 627.882  1.00  9.70           N
ATOM   4500 1HE2 GLN 9 277    -137.735-106.436 627.121  1.00  9.70           H
ATOM   4501 2HE2 GLN 9 277    -137.819-105.066 628.178  1.00  9.70           H
ATOM   4502  HN  GLN 9 277    -134.464-109.929 629.292  1.00  9.70           H
ATOM   4503  N   THR 9 278    -131.399-109.334 628.598  1.00  9.70           N
ATOM   4504  CA  THR 9 278    -129.948-109.261 628.651  1.00  9.70           C
ATOM   4505  C   THR 9 278    -129.328-110.294 627.708  1.00  9.70           C
ATOM   4506  O   THR 9 278    -128.346-110.005 627.025  1.00  9.70           O
ATOM   4507  HA  THR 9 278    -129.640-108.278 628.296  1.00  9.70           H
ATOM   4508  HB  THR 9 278    -129.782-110.427 630.477  1.00  9.70           H
ATOM   4509  CB  THR 9 278    -129.519-109.434 630.110  1.00  9.70           C
ATOM   4510  OG1 THR 9 278    -130.140-108.344 630.786  1.00  9.70           O
ATOM   4511  HG1 THR 9 278    -130.989-108.648 631.217  1.00  9.70           H
ATOM   4512  CG2 THR 9 278    -128.022-109.195 630.312  1.00  9.70           C
ATOM   4513 1HG2 THR 9 278    -127.772-108.179 630.007  1.00  9.70           H
ATOM   4514 2HG2 THR 9 278    -127.456-109.905 629.709  1.00  9.70           H
ATOM   4515 3HG2 THR 9 278    -127.771-109.331 631.364  1.00  9.70           H
ATOM   4516  HN  THR 9 278    -131.832-109.724 629.411  1.00  9.70           H
ATOM   4517  N   ILE 9 279    -129.926-111.476 627.701  1.00  9.70           N
ATOM   4518  CA  ILE 9 279    -129.456-112.547 626.839  1.00  9.70           C
ATOM   4519  C   ILE 9 279    -129.658-112.145 625.377  1.00  9.70           C
ATOM   4520  O   ILE 9 279    -128.770-112.337 624.548  1.00  9.70           O
ATOM   4521  HA  ILE 9 279    -128.387-112.667 627.019  1.00  9.70           H
ATOM   4522  HB  ILE 9 279    -131.206-113.707 627.244  1.00  9.70           H
ATOM   4523  CB  ILE 9 279    -130.129-113.869 627.212  1.00  9.70           C
ATOM   4524  CG1 ILE 9 279    -129.699-114.329 628.606  1.00  9.70           C
ATOM   4525 1HG1 ILE 9 279    -128.682-114.717 628.568  1.00  9.70           H
ATOM   4526 2HG1 ILE 9 279    -129.691-113.478 629.287  1.00  9.70           H
ATOM   4527  CG2 ILE 9 279    -129.864-114.938 626.149  1.00  9.70           C
ATOM   4528 1HG2 ILE 9 279    -130.260-114.603 625.190  1.00  9.70           H
ATOM   4529 2HG2 ILE 9 279    -128.791-115.105 626.061  1.00  9.70           H
ATOM   4530 3HG2 ILE 9 279    -130.354-115.868 626.439  1.00  9.70           H
ATOM   4531  CD1 ILE 9 279    -130.642-115.408 629.142  1.00  9.70           C
ATOM   4532 1HD1 ILE 9 279    -131.655-115.009 629.202  1.00  9.70           H
ATOM   4533 2HD1 ILE 9 279    -130.630-116.267 628.472  1.00  9.70           H
ATOM   4534 3HD1 ILE 9 279    -130.314-115.717 630.135  1.00  9.70           H
ATOM   4535  HN  ILE 9 279    -130.716-111.707 628.269  1.00  9.70           H
ATOM   4536  N   ASP 9 280    -130.832-111.594 625.105  1.00  9.70           N
ATOM   4537  CA  ASP 9 280    -131.189-111.226 623.745  1.00  9.70           C
ATOM   4538  C   ASP 9 280    -130.308-110.062 623.288  1.00  9.70           C
ATOM   4539  O   ASP 9 280    -129.962-109.965 622.111  1.00  9.70           O
ATOM   4540  HA  ASP 9 280    -131.029-112.128 623.153  1.00  9.70           H
ATOM   4541  CB  ASP 9 280    -132.649-110.776 623.661  1.00  9.70           C
ATOM   4542 1HB  ASP 9 280    -133.288-111.507 624.157  1.00  9.70           H
ATOM   4543 2HB  ASP 9 280    -132.773-109.832 624.193  1.00  9.70           H
ATOM   4544  CG  ASP 9 280    -133.089-110.610 622.206  1.00  9.70           C
ATOM   4545  OD1 ASP 9 280    -132.926-111.590 621.448  1.00  9.70           O
ATOM   4546  OD2 ASP 9 280    -133.579-109.506 621.883  1.00  9.70           O
ATOM   4547  HN  ASP 9 280    -131.531-111.399 625.793  1.00  9.70           H
ATOM   4548  N   ALA 9 281    -129.970-109.207 624.242  1.00  9.70           N
ATOM   4549  CA  ALA 9 281    -129.110-108.071 623.958  1.00  9.70           C
ATOM   4550  C   ALA 9 281    -127.759-108.574 623.446  1.00  9.70           C
ATOM   4551  O   ALA 9 281    -127.042-107.848 622.759  1.00  9.70           O
ATOM   4552  HA  ALA 9 281    -129.588-107.480 623.177  1.00  9.70           H
ATOM   4553  CB  ALA 9 281    -128.972-107.209 625.215  1.00  9.70           C
ATOM   4554 1HB  ALA 9 281    -129.956-106.852 625.521  1.00  9.70           H
ATOM   4555 2HB  ALA 9 281    -128.536-107.803 626.017  1.00  9.70           H
ATOM   4556 3HB  ALA 9 281    -128.327-106.356 625.002  1.00  9.70           H
ATOM   4557  HN  ALA 9 281    -130.272-109.282 625.192  1.00  9.70           H
ATOM   4558  N   TYR 9 282    -127.453-109.814 623.799  1.00  9.70           N
ATOM   4559  CA  TYR 9 282    -126.206-110.427 623.375  1.00  9.70           C
ATOM   4560  C   TYR 9 282    -126.423-111.326 622.156  1.00  9.70           C
ATOM   4561  O   TYR 9 282    -125.682-111.243 621.179  1.00  9.70           O
ATOM   4562  HA  TYR 9 282    -125.512-109.629 623.109  1.00  9.70           H
ATOM   4563  CB  TYR 9 282    -125.736-111.286 624.551  1.00  9.70           C
ATOM   4564 1HB  TYR 9 282    -125.686-110.664 625.445  1.00  9.70           H
ATOM   4565 2HB  TYR 9 282    -126.479-112.060 624.742  1.00  9.70           H
ATOM   4566  CG  TYR 9 282    -124.375-111.949 624.332  1.00  9.70           C
ATOM   4567  HD1 TYR 9 282    -125.222-113.845 623.796  1.00  9.70           H
ATOM   4568  CD1 TYR 9 282    -124.306-113.272 623.946  1.00  9.70           C
ATOM   4569  HD2 TYR 9 282    -123.270-110.179 624.826  1.00  9.70           H
ATOM   4570  CD2 TYR 9 282    -123.216-111.224 624.521  1.00  9.70           C
ATOM   4571  CE1 TYR 9 282    -123.025-113.897 623.740  1.00  9.70           C
ATOM   4572  HE1 TYR 9 282    -122.957-114.941 623.435  1.00  9.70           H
ATOM   4573  HE2 TYR 9 282    -121.011-111.288 624.461  1.00  9.70           H
ATOM   4574  CE2 TYR 9 282    -121.935-111.849 624.315  1.00  9.70           C
ATOM   4575  CZ  TYR 9 282    -121.902-113.154 623.935  1.00  9.70           C
ATOM   4576  OH  TYR 9 282    -120.692-113.744 623.741  1.00  9.70           O
ATOM   4577  HH  TYR 9 282    -120.817-114.695 623.458  1.00  9.70           H
ATOM   4578  HN  TYR 9 282    -128.038-110.395 624.364  1.00  9.70           H
ATOM   4579  N   ALA 9 283    -127.444-112.165 622.255  1.00  9.70           N
ATOM   4580  CA  ALA 9 283    -127.592-113.276 621.330  1.00  9.70           C
ATOM   4581  C   ALA 9 283    -128.535-112.868 620.197  1.00  9.70           C
ATOM   4582  O   ALA 9 283    -128.524-113.474 619.126  1.00  9.70           O
ATOM   4583  HA  ALA 9 283    -126.609-113.493 620.912  1.00  9.70           H
ATOM   4584  CB  ALA 9 283    -128.090-114.508 622.088  1.00  9.70           C
ATOM   4585 1HB  ALA 9 283    -127.370-114.774 622.862  1.00  9.70           H
ATOM   4586 2HB  ALA 9 283    -129.053-114.288 622.547  1.00  9.70           H
ATOM   4587 3HB  ALA 9 283    -128.200-115.341 621.393  1.00  9.70           H
ATOM   4588  HN  ALA 9 283    -128.161-112.095 622.949  1.00  9.70           H
ATOM   4589  N   MET 9 284    -129.330-111.843 620.471  1.00  9.70           N
ATOM   4590  CA  MET 9 284    -130.284-111.353 619.490  1.00  9.70           C
ATOM   4591  C   MET 9 284    -131.120-112.499 618.918  1.00  9.70           C
ATOM   4592  O   MET 9 284    -131.309-112.589 617.706  1.00  9.70           O
ATOM   4593  HA  MET 9 284    -130.928-110.658 620.029  1.00  9.70           H
ATOM   4594  CB  MET 9 284    -129.535-110.651 618.356  1.00  9.70           C
ATOM   4595 1HB  MET 9 284    -128.929-111.376 617.812  1.00  9.70           H
ATOM   4596 2HB  MET 9 284    -130.250-110.236 617.645  1.00  9.70           H
ATOM   4597  CG  MET 9 284    -128.640-109.535 618.898  1.00  9.70           C
ATOM   4598 1HG  MET 9 284    -129.246-108.787 619.410  1.00  9.70           H
ATOM   4599 2HG  MET 9 284    -127.945-109.939 619.634  1.00  9.70           H
ATOM   4600  SD  MET 9 284    -127.735-108.773 617.561  1.00  9.70           S
ATOM   4601  CE  MET 9 284    -126.677-107.676 618.488  1.00  9.70           C
ATOM   4602 1HE  MET 9 284    -127.288-106.979 619.061  1.00  9.70           H
ATOM   4603 2HE  MET 9 284    -126.055-108.258 619.168  1.00  9.70           H
ATOM   4604 3HE  MET 9 284    -126.040-107.118 617.801  1.00  9.70           H
ATOM   4605  HN  MET 9 284    -129.329-111.353 621.342  1.00  9.70           H
ATOM   4606  N   PHE 9 285    -131.599-113.346 619.817  1.00  9.70           N
ATOM   4607  CA  PHE 9 285    -132.258-114.576 619.410  1.00  9.70           C
ATOM   4608  C   PHE 9 285    -133.745-114.337 619.139  1.00  9.70           C
ATOM   4609  O   PHE 9 285    -134.401-115.155 618.497  1.00  9.70           O
ATOM   4610  HA  PHE 9 285    -131.773-114.915 618.495  1.00  9.70           H
ATOM   4611  CB  PHE 9 285    -132.116-115.564 620.569  1.00  9.70           C
ATOM   4612 1HB  PHE 9 285    -132.320-116.570 620.203  1.00  9.70           H
ATOM   4613 2HB  PHE 9 285    -131.082-115.555 620.916  1.00  9.70           H
ATOM   4614  CG  PHE 9 285    -133.039-115.271 621.754  1.00  9.70           C
ATOM   4615  HD1 PHE 9 285    -131.610-114.041 622.737  1.00  9.70           H
ATOM   4616  CD1 PHE 9 285    -132.610-114.472 622.768  1.00  9.70           C
ATOM   4617  HD2 PHE 9 285    -134.630-116.449 620.981  1.00  9.70           H
ATOM   4618  CD2 PHE 9 285    -134.287-115.809 621.793  1.00  9.70           C
ATOM   4619  CE1 PHE 9 285    -133.467-114.200 623.868  1.00  9.70           C
ATOM   4620  HE1 PHE 9 285    -133.123-113.560 624.680  1.00  9.70           H
ATOM   4621  CE2 PHE 9 285    -135.143-115.537 622.893  1.00  9.70           C
ATOM   4622  HE2 PHE 9 285    -136.144-115.968 622.924  1.00  9.70           H
ATOM   4623  CZ  PHE 9 285    -134.715-114.738 623.907  1.00  9.70           C
ATOM   4624  HZ  PHE 9 285    -135.373-114.529 624.750  1.00  9.70           H
ATOM   4625  HN  PHE 9 285    -131.543-113.204 620.805  1.00  9.70           H
ATOM   4626  N   ILE 9 286    -134.232-113.212 619.641  1.00  9.70           N
ATOM   4627  CA  ILE 9 286    -135.633-112.864 619.475  1.00  9.70           C
ATOM   4628  C   ILE 9 286    -135.823-112.156 618.132  1.00  9.70           C
ATOM   4629  O   ILE 9 286    -135.889-110.929 618.077  1.00  9.70           O
ATOM   4630  HA  ILE 9 286    -136.201-113.794 619.459  1.00  9.70           H
ATOM   4631  HB  ILE 9 286    -135.593-111.102 620.688  1.00  9.70           H
ATOM   4632  CB  ILE 9 286    -136.128-112.051 620.674  1.00  9.70           C
ATOM   4633  CG1 ILE 9 286    -135.814-112.767 621.989  1.00  9.70           C
ATOM   4634 1HG1 ILE 9 286    -136.423-113.667 622.072  1.00  9.70           H
ATOM   4635 2HG1 ILE 9 286    -134.772-113.086 621.993  1.00  9.70           H
ATOM   4636  CG2 ILE 9 286    -137.618-111.728 620.539  1.00  9.70           C
ATOM   4637 1HG2 ILE 9 286    -137.783-111.147 619.631  1.00  9.70           H
ATOM   4638 2HG2 ILE 9 286    -138.188-112.655 620.486  1.00  9.70           H
ATOM   4639 3HG2 ILE 9 286    -137.944-111.150 621.404  1.00  9.70           H
ATOM   4640  CD1 ILE 9 286    -136.078-111.853 623.187  1.00  9.70           C
ATOM   4641 1HD1 ILE 9 286    -135.449-110.966 623.113  1.00  9.70           H
ATOM   4642 2HD1 ILE 9 286    -137.127-111.556 623.193  1.00  9.70           H
ATOM   4643 3HD1 ILE 9 286    -135.847-112.387 624.109  1.00  9.70           H
ATOM   4644  HN  ILE 9 286    -133.689-112.546 620.152  1.00  9.70           H
ATOM   4645  N   SER 9 287    -135.905-112.960 617.082  1.00  9.70           N
ATOM   4646  CA  SER 9 287    -136.115-112.429 615.747  1.00  9.70           C
ATOM   4647  C   SER 9 287    -137.610-112.223 615.494  1.00  9.70           C
ATOM   4648  O   SER 9 287    -137.995-111.457 614.612  1.00  9.70           O
ATOM   4649  HA  SER 9 287    -135.589-111.474 615.730  1.00  9.70           H
ATOM   4650  CB  SER 9 287    -135.520-113.356 614.685  1.00  9.70           C
ATOM   4651 1HB  SER 9 287    -135.688-112.929 613.696  1.00  9.70           H
ATOM   4652 2HB  SER 9 287    -134.441-113.422 614.825  1.00  9.70           H
ATOM   4653  HG  SER 9 287    -135.661-115.248 614.050  1.00  9.70           H
ATOM   4654  OG  SER 9 287    -136.087-114.662 614.739  1.00  9.70           O
ATOM   4655  HN  SER 9 287    -135.831-113.956 617.134  1.00  9.70           H
ATOM   4656  N   ASN 9 288    -138.413-112.920 616.286  1.00  9.70           N
ATOM   4657  CA  ASN 9 288    -139.843-112.975 616.039  1.00  9.70           C
ATOM   4658  C   ASN 9 288    -140.517-111.770 616.698  1.00  9.70           C
ATOM   4659  O   ASN 9 288    -140.361-111.546 617.897  1.00  9.70           O
ATOM   4660  HA  ASN 9 288    -139.947-112.969 614.954  1.00  9.70           H
ATOM   4661  CB  ASN 9 288    -140.456-114.244 616.635  1.00  9.70           C
ATOM   4662 1HB  ASN 9 288    -139.910-115.117 616.279  1.00  9.70           H
ATOM   4663 2HB  ASN 9 288    -140.357-114.225 617.720  1.00  9.70           H
ATOM   4664  CG  ASN 9 288    -141.933-114.370 616.255  1.00  9.70           C
ATOM   4665  OD1 ASN 9 288    -142.778-113.598 616.678  1.00  9.70           O
ATOM   4666  ND2 ASN 9 288    -142.196-115.383 615.435  1.00  9.70           N
ATOM   4667 1HD2 ASN 9 288    -141.456-115.980 615.124  1.00  9.70           H
ATOM   4668 2HD2 ASN 9 288    -143.134-115.549 615.129  1.00  9.70           H
ATOM   4669  HN  ASN 9 288    -138.101-113.439 617.081  1.00  9.70           H
ATOM   4670  N   CYS 9 289    -141.253-111.026 615.885  1.00  9.70           N
ATOM   4671  CA  CYS 9 289    -141.820-109.765 616.333  1.00  9.70           C
ATOM   4672  C   CYS 9 289    -142.892-110.066 617.383  1.00  9.70           C
ATOM   4673  O   CYS 9 289    -143.063-109.307 618.335  1.00  9.70           O
ATOM   4674  HA  CYS 9 289    -141.002-109.191 616.768  1.00  9.70           H
ATOM   4675  CB  CYS 9 289    -142.379-108.949 615.165  1.00  9.70           C
ATOM   4676 1HB  CYS 9 289    -141.593-108.761 614.434  1.00  9.70           H
ATOM   4677 2HB  CYS 9 289    -143.159-109.515 614.656  1.00  9.70           H
ATOM   4678  SG  CYS 9 289    -143.056-107.363 615.777  1.00  9.70           S
ATOM   4679  HN  CYS 9 289    -141.463-111.271 614.939  1.00  9.70           H
ATOM   4680  N   ALA 9 290    -143.585-111.176 617.173  1.00  9.70           N
ATOM   4681  CA  ALA 9 290    -144.683-111.548 618.048  1.00  9.70           C
ATOM   4682  C   ALA 9 290    -144.135-111.862 619.442  1.00  9.70           C
ATOM   4683  O   ALA 9 290    -144.686-111.412 620.445  1.00  9.70           O
ATOM   4684  HA  ALA 9 290    -145.358-110.695 618.116  1.00  9.70           H
ATOM   4685  CB  ALA 9 290    -145.442-112.730 617.440  1.00  9.70           C
ATOM   4686 1HB  ALA 9 290    -145.836-112.445 616.464  1.00  9.70           H
ATOM   4687 2HB  ALA 9 290    -144.765-113.577 617.326  1.00  9.70           H
ATOM   4688 3HB  ALA 9 290    -146.266-113.009 618.097  1.00  9.70           H
ATOM   4689  HN  ALA 9 290    -143.407-111.813 616.423  1.00  9.70           H
ATOM   4690  N   VAL 9 291    -143.057-112.633 619.459  1.00  9.70           N
ATOM   4691  CA  VAL 9 291    -142.406-112.979 620.711  1.00  9.70           C
ATOM   4692  C   VAL 9 291    -141.889-111.705 621.382  1.00  9.70           C
ATOM   4693  O   VAL 9 291    -142.048-111.526 622.589  1.00  9.70           O
ATOM   4694  HA  VAL 9 291    -143.155-113.436 621.357  1.00  9.70           H
ATOM   4695  HB  VAL 9 291    -140.579-113.567 619.777  1.00  9.70           H
ATOM   4696  CB  VAL 9 291    -141.304-114.010 620.459  1.00  9.70           C
ATOM   4697  CG1 VAL 9 291    -140.574-114.361 621.757  1.00  9.70           C
ATOM   4698 1HG1 VAL 9 291    -140.122-113.461 622.174  1.00  9.70           H
ATOM   4699 2HG1 VAL 9 291    -141.284-114.776 622.473  1.00  9.70           H
ATOM   4700 3HG1 VAL 9 291    -139.796-115.096 621.550  1.00  9.70           H
ATOM   4701  CG2 VAL 9 291    -141.870-115.266 619.792  1.00  9.70           C
ATOM   4702 1HG2 VAL 9 291    -142.625-115.712 620.439  1.00  9.70           H
ATOM   4703 2HG2 VAL 9 291    -142.322-114.997 618.837  1.00  9.70           H
ATOM   4704 3HG2 VAL 9 291    -141.066-115.982 619.625  1.00  9.70           H
ATOM   4705  HN  VAL 9 291    -142.631-113.017 618.640  1.00  9.70           H
ATOM   4706  N   SER 9 292    -141.282-110.851 620.570  1.00  9.70           N
ATOM   4707  CA  SER 9 292    -140.705-109.618 621.078  1.00  9.70           C
ATOM   4708  C   SER 9 292    -141.797-108.746 621.701  1.00  9.70           C
ATOM   4709  O   SER 9 292    -141.597-108.158 622.762  1.00  9.70           O
ATOM   4710  HA  SER 9 292    -139.984-109.926 621.834  1.00  9.70           H
ATOM   4711  CB  SER 9 292    -139.983-108.851 619.968  1.00  9.70           C
ATOM   4712 1HB  SER 9 292    -139.355-109.538 619.402  1.00  9.70           H
ATOM   4713 2HB  SER 9 292    -140.716-108.442 619.273  1.00  9.70           H
ATOM   4714  HG  SER 9 292    -138.369-108.168 620.936  1.00  9.70           H
ATOM   4715  OG  SER 9 292    -139.180-107.793 620.486  1.00  9.70           O
ATOM   4716  HN  SER 9 292    -141.182-110.991 619.585  1.00  9.70           H
ATOM   4717  N   THR 9 293    -142.929-108.691 621.014  1.00  9.70           N
ATOM   4718  CA  THR 9 293    -144.042-107.876 621.471  1.00  9.70           C
ATOM   4719  C   THR 9 293    -144.511-108.339 622.852  1.00  9.70           C
ATOM   4720  O   THR 9 293    -144.721-107.521 623.746  1.00  9.70           O
ATOM   4721  HA  THR 9 293    -143.695-106.849 621.579  1.00  9.70           H
ATOM   4722  HB  THR 9 293    -145.424-108.966 620.197  1.00  9.70           H
ATOM   4723  CB  THR 9 293    -145.139-107.935 620.406  1.00  9.70           C
ATOM   4724  OG1 THR 9 293    -144.594-107.212 619.305  1.00  9.70           O
ATOM   4725  HG1 THR 9 293    -144.195-107.847 618.644  1.00  9.70           H
ATOM   4726  CG2 THR 9 293    -146.381-107.133 620.800  1.00  9.70           C
ATOM   4727 1HG2 THR 9 293    -146.109-106.088 620.943  1.00  9.70           H
ATOM   4728 2HG2 THR 9 293    -146.792-107.532 621.727  1.00  9.70           H
ATOM   4729 3HG2 THR 9 293    -147.128-107.209 620.009  1.00  9.70           H
ATOM   4730  HN  THR 9 293    -143.091-109.189 620.162  1.00  9.70           H
ATOM   4731  N   ASN 9 294    -144.660-109.649 622.982  1.00  9.70           N
ATOM   4732  CA  ASN 9 294    -145.172-110.225 624.214  1.00  9.70           C
ATOM   4733  C   ASN 9 294    -144.174-109.969 625.345  1.00  9.70           C
ATOM   4734  O   ASN 9 294    -144.569-109.723 626.483  1.00  9.70           O
ATOM   4735  HA  ASN 9 294    -146.130-109.733 624.384  1.00  9.70           H
ATOM   4736  CB  ASN 9 294    -145.357-111.738 624.080  1.00  9.70           C
ATOM   4737 1HB  ASN 9 294    -144.451-112.184 623.670  1.00  9.70           H
ATOM   4738 2HB  ASN 9 294    -145.511-112.178 625.065  1.00  9.70           H
ATOM   4739  CG  ASN 9 294    -146.547-112.067 623.177  1.00  9.70           C
ATOM   4740  OD1 ASN 9 294    -147.409-111.243 622.918  1.00  9.70           O
ATOM   4741  ND2 ASN 9 294    -146.546-113.314 622.713  1.00  9.70           N
ATOM   4742 1HD2 ASN 9 294    -145.808-113.940 622.964  1.00  9.70           H
ATOM   4743 2HD2 ASN 9 294    -147.283-113.625 622.114  1.00  9.70           H
ATOM   4744  HN  ASN 9 294    -144.439-110.311 622.266  1.00  9.70           H
ATOM   4745  N   ILE 9 295    -142.898-110.036 624.992  1.00  9.70           N
ATOM   4746  CA  ILE 9 295    -141.840-109.876 625.975  1.00  9.70           C
ATOM   4747  C   ILE 9 295    -141.854-108.440 626.503  1.00  9.70           C
ATOM   4748  O   ILE 9 295    -141.645-108.212 627.694  1.00  9.70           O
ATOM   4749  HA  ILE 9 295    -142.059-110.551 626.803  1.00  9.70           H
ATOM   4750  HB  ILE 9 295    -140.429-109.919 624.368  1.00  9.70           H
ATOM   4751  CB  ILE 9 295    -140.494-110.302 625.387  1.00  9.70           C
ATOM   4752  CG1 ILE 9 295    -140.389-111.826 625.303  1.00  9.70           C
ATOM   4753 1HG1 ILE 9 295    -140.316-112.245 626.307  1.00  9.70           H
ATOM   4754 2HG1 ILE 9 295    -141.296-112.233 624.854  1.00  9.70           H
ATOM   4755  CG2 ILE 9 295    -139.333-109.690 626.174  1.00  9.70           C
ATOM   4756 1HG2 ILE 9 295    -139.402-108.603 626.137  1.00  9.70           H
ATOM   4757 2HG2 ILE 9 295    -139.382-110.023 627.211  1.00  9.70           H
ATOM   4758 3HG2 ILE 9 295    -138.388-110.010 625.734  1.00  9.70           H
ATOM   4759  CD1 ILE 9 295    -139.172-112.249 624.479  1.00  9.70           C
ATOM   4760 1HD1 ILE 9 295    -139.260-111.849 623.469  1.00  9.70           H
ATOM   4761 2HD1 ILE 9 295    -138.266-111.861 624.945  1.00  9.70           H
ATOM   4762 3HD1 ILE 9 295    -139.121-113.337 624.436  1.00  9.70           H
ATOM   4763  HN  ILE 9 295    -142.585-110.195 624.056  1.00  9.70           H
ATOM   4764  N   ASP 9 296    -142.101-107.511 625.593  1.00  9.70           N
ATOM   4765  CA  ASP 9 296    -142.111-106.101 625.946  1.00  9.70           C
ATOM   4766  C   ASP 9 296    -143.287-105.823 626.883  1.00  9.70           C
ATOM   4767  O   ASP 9 296    -143.160-105.052 627.833  1.00  9.70           O
ATOM   4768  HA  ASP 9 296    -141.147-105.918 626.420  1.00  9.70           H
ATOM   4769  CB  ASP 9 296    -142.279-105.223 624.704  1.00  9.70           C
ATOM   4770 1HB  ASP 9 296    -143.166-105.534 624.152  1.00  9.70           H
ATOM   4771 2HB  ASP 9 296    -142.436-104.188 625.004  1.00  9.70           H
ATOM   4772  CG  ASP 9 296    -141.049-105.316 623.797  1.00  9.70           C
ATOM   4773  OD1 ASP 9 296    -139.980-105.689 624.327  1.00  9.70           O
ATOM   4774  OD2 ASP 9 296    -141.207-105.011 622.595  1.00  9.70           O
ATOM   4775  HN  ASP 9 296    -142.292-107.707 624.631  1.00  9.70           H
ATOM   4776  N   ILE 9 297    -144.406-106.466 626.584  1.00  9.70           N
ATOM   4777  CA  ILE 9 297    -145.592-106.332 627.414  1.00  9.70           C
ATOM   4778  C   ILE 9 297    -145.313-106.930 628.794  1.00  9.70           C
ATOM   4779  O   ILE 9 297    -145.647-106.329 629.814  1.00  9.70           O
ATOM   4780  HA  ILE 9 297    -145.788-105.266 627.533  1.00  9.70           H
ATOM   4781  HB  ILE 9 297    -146.534-107.933 626.354  1.00  9.70           H
ATOM   4782  CB  ILE 9 297    -146.808-106.941 626.713  1.00  9.70           C
ATOM   4783  CG1 ILE 9 297    -147.208-106.112 625.491  1.00  9.70           C
ATOM   4784 1HG1 ILE 9 297    -147.612-105.153 625.813  1.00  9.70           H
ATOM   4785 2HG1 ILE 9 297    -146.326-105.900 624.886  1.00  9.70           H
ATOM   4786  CG2 ILE 9 297    -147.971-107.119 627.691  1.00  9.70           C
ATOM   4787 1HG2 ILE 9 297    -147.667-107.781 628.501  1.00  9.70           H
ATOM   4788 2HG2 ILE 9 297    -148.253-106.149 628.101  1.00  9.70           H
ATOM   4789 3HG2 ILE 9 297    -148.823-107.553 627.167  1.00  9.70           H
ATOM   4790  CD1 ILE 9 297    -148.247-106.851 624.644  1.00  9.70           C
ATOM   4791 1HD1 ILE 9 297    -147.831-107.799 624.303  1.00  9.70           H
ATOM   4792 2HD1 ILE 9 297    -149.137-107.040 625.245  1.00  9.70           H
ATOM   4793 3HD1 ILE 9 297    -148.514-106.240 623.782  1.00  9.70           H
ATOM   4794  HN  ILE 9 297    -144.510-107.069 625.793  1.00  9.70           H
ATOM   4795  N   CYS 9 298    -144.704-108.107 628.782  1.00  9.70           N
ATOM   4796  CA  CYS 9 298    -144.368-108.789 630.020  1.00  9.70           C
ATOM   4797  C   CYS 9 298    -143.469-107.868 630.847  1.00  9.70           C
ATOM   4798  O   CYS 9 298    -143.599-107.799 632.068  1.00  9.70           O
ATOM   4799  HA  CYS 9 298    -145.308-108.978 630.538  1.00  9.70           H
ATOM   4800  CB  CYS 9 298    -143.710-110.145 629.759  1.00  9.70           C
ATOM   4801 1HB  CYS 9 298    -142.970-110.052 628.964  1.00  9.70           H
ATOM   4802 2HB  CYS 9 298    -143.180-110.479 630.650  1.00  9.70           H
ATOM   4803  HG  CYS 9 298    -145.131-110.950 628.038  1.00  9.70           H
ATOM   4804  SG  CYS 9 298    -144.979-111.377 629.289  1.00  9.70           S
ATOM   4805  HN  CYS 9 298    -144.442-108.592 627.948  1.00  9.70           H
ATOM   4806  N   PHE 9 299    -142.576-107.182 630.148  1.00  9.70           N
ATOM   4807  CA  PHE 9 299    -141.666-106.256 630.800  1.00  9.70           C
ATOM   4808  C   PHE 9 299    -142.436-105.153 631.529  1.00  9.70           C
ATOM   4809  O   PHE 9 299    -142.152-104.855 632.688  1.00  9.70           O
ATOM   4810  HA  PHE 9 299    -141.084-106.828 631.522  1.00  9.70           H
ATOM   4811  CB  PHE 9 299    -140.810-105.622 629.702  1.00  9.70           C
ATOM   4812 1HB  PHE 9 299    -140.267-106.410 629.178  1.00  9.70           H
ATOM   4813 2HB  PHE 9 299    -141.465-105.148 628.972  1.00  9.70           H
ATOM   4814  CG  PHE 9 299    -139.807-104.586 630.214  1.00  9.70           C
ATOM   4815  HD1 PHE 9 299    -141.167-102.966 630.002  1.00  9.70           H
ATOM   4816  CD1 PHE 9 299    -140.165-103.277 630.299  1.00  9.70           C
ATOM   4817  HD2 PHE 9 299    -138.270-106.024 630.517  1.00  9.70           H
ATOM   4818  CD2 PHE 9 299    -138.558-104.975 630.585  1.00  9.70           C
ATOM   4819  CE1 PHE 9 299    -139.235-102.316 630.774  1.00  9.70           C
ATOM   4820  HE1 PHE 9 299    -139.522-101.266 630.842  1.00  9.70           H
ATOM   4821  CE2 PHE 9 299    -137.627-104.013 631.060  1.00  9.70           C
ATOM   4822  HE2 PHE 9 299    -136.626-104.324 631.358  1.00  9.70           H
ATOM   4823  CZ  PHE 9 299    -137.985-102.704 631.145  1.00  9.70           C
ATOM   4824  HZ  PHE 9 299    -137.271-101.966 631.510  1.00  9.70           H
ATOM   4825  HN  PHE 9 299    -142.469-107.251 629.156  1.00  9.70           H
ATOM   4826  N   GLN 9 300    -143.396-104.577 630.820  1.00  9.70           N
ATOM   4827  CA  GLN 9 300    -144.166-103.471 631.363  1.00  9.70           C
ATOM   4828  C   GLN 9 300    -144.887-103.904 632.642  1.00  9.70           C
ATOM   4829  O   GLN 9 300    -144.873-103.185 633.640  1.00  9.70           O
ATOM   4830  HA  GLN 9 300    -143.437-102.695 631.594  1.00  9.70           H
ATOM   4831  CB  GLN 9 300    -145.159-102.935 630.330  1.00  9.70           C
ATOM   4832 1HB  GLN 9 300    -145.707-103.763 629.882  1.00  9.70           H
ATOM   4833 2HB  GLN 9 300    -145.892-102.296 630.822  1.00  9.70           H
ATOM   4834  CG  GLN 9 300    -144.437-102.143 629.237  1.00  9.70           C
ATOM   4835 1HG  GLN 9 300    -143.840-101.352 629.690  1.00  9.70           H
ATOM   4836 2HG  GLN 9 300    -143.748-102.798 628.704  1.00  9.70           H
ATOM   4837  CD  GLN 9 300    -145.436-101.534 628.251  1.00  9.70           C
ATOM   4838  OE1 GLN 9 300    -146.496-101.054 628.618  1.00  9.70           O
ATOM   4839  NE2 GLN 9 300    -145.041-101.581 626.982  1.00  9.70           N
ATOM   4840 1HE2 GLN 9 300    -144.159-101.990 626.748  1.00  9.70           H
ATOM   4841 2HE2 GLN 9 300    -145.626-101.208 626.262  1.00  9.70           H
ATOM   4842  HN  GLN 9 300    -143.649-104.853 629.893  1.00  9.70           H
ATOM   4843  N   VAL 9 301    -145.500-105.076 632.570  1.00  9.70           N
ATOM   4844  CA  VAL 9 301    -146.317-105.562 633.668  1.00  9.70           C
ATOM   4845  C   VAL 9 301    -145.433-105.788 634.896  1.00  9.70           C
ATOM   4846  O   VAL 9 301    -145.721-105.275 635.976  1.00  9.70           O
ATOM   4847  HA  VAL 9 301    -147.049-104.788 633.901  1.00  9.70           H
ATOM   4848  HB  VAL 9 301    -146.349-107.543 632.875  1.00  9.70           H
ATOM   4849  CB  VAL 9 301    -147.078-106.818 633.239  1.00  9.70           C
ATOM   4850  CG1 VAL 9 301    -147.812-107.447 634.425  1.00  9.70           C
ATOM   4851 1HG1 VAL 9 301    -147.092-107.720 635.196  1.00  9.70           H
ATOM   4852 2HG1 VAL 9 301    -148.525-106.729 634.832  1.00  9.70           H
ATOM   4853 3HG1 VAL 9 301    -148.344-108.338 634.092  1.00  9.70           H
ATOM   4854  CG2 VAL 9 301    -148.046-106.510 632.095  1.00  9.70           C
ATOM   4855 1HG2 VAL 9 301    -148.766-105.760 632.422  1.00  9.70           H
ATOM   4856 2HG2 VAL 9 301    -147.488-106.129 631.240  1.00  9.70           H
ATOM   4857 3HG2 VAL 9 301    -148.573-107.420 631.810  1.00  9.70           H
ATOM   4858  HN  VAL 9 301    -145.444-105.689 631.782  1.00  9.70           H
ATOM   4859  N   THR 9 302    -144.374-106.558 634.689  1.00  9.70           N
ATOM   4860  CA  THR 9 302    -143.515-106.960 635.789  1.00  9.70           C
ATOM   4861  C   THR 9 302    -142.801-105.742 636.381  1.00  9.70           C
ATOM   4862  O   THR 9 302    -142.558-105.686 637.585  1.00  9.70           O
ATOM   4863  HA  THR 9 302    -144.139-107.379 636.578  1.00  9.70           H
ATOM   4864  HB  THR 9 302    -141.886-108.372 636.064  1.00  9.70           H
ATOM   4865  CB  THR 9 302    -142.556-108.034 635.272  1.00  9.70           C
ATOM   4866  OG1 THR 9 302    -141.923-107.424 634.151  1.00  9.70           O
ATOM   4867  HG1 THR 9 302    -142.402-107.675 633.309  1.00  9.70           H
ATOM   4868  CG2 THR 9 302    -143.290-109.237 634.677  1.00  9.70           C
ATOM   4869 1HG2 THR 9 302    -143.908-108.908 633.841  1.00  9.70           H
ATOM   4870 2HG2 THR 9 302    -143.922-109.691 635.440  1.00  9.70           H
ATOM   4871 3HG2 THR 9 302    -142.563-109.969 634.325  1.00  9.70           H
ATOM   4872  HN  THR 9 302    -144.102-106.904 633.792  1.00  9.70           H
ATOM   4873  N   GLN 9 303    -142.486-104.798 635.507  1.00  9.70           N
ATOM   4874  CA  GLN 9 303    -141.852-103.563 635.935  1.00  9.70           C
ATOM   4875  C   GLN 9 303    -142.758-102.813 636.913  1.00  9.70           C
ATOM   4876  O   GLN 9 303    -142.295-102.321 637.941  1.00  9.70           O
ATOM   4877  HA  GLN 9 303    -140.935-103.868 636.439  1.00  9.70           H
ATOM   4878  CB  GLN 9 303    -141.495-102.685 634.734  1.00  9.70           C
ATOM   4879 1HB  GLN 9 303    -140.787-103.209 634.093  1.00  9.70           H
ATOM   4880 2HB  GLN 9 303    -142.388-102.499 634.137  1.00  9.70           H
ATOM   4881  CG  GLN 9 303    -140.892-101.354 635.188  1.00  9.70           C
ATOM   4882 1HG  GLN 9 303    -141.683-100.698 635.553  1.00  9.70           H
ATOM   4883 2HG  GLN 9 303    -140.209-101.525 636.020  1.00  9.70           H
ATOM   4884  CD  GLN 9 303    -140.146-100.671 634.040  1.00  9.70           C
ATOM   4885  OE1 GLN 9 303    -140.730-100.198 633.079  1.00  9.70           O
ATOM   4886  NE2 GLN 9 303    -138.825-100.645 634.194  1.00  9.70           N
ATOM   4887 1HE2 GLN 9 303    -138.408-101.051 635.007  1.00  9.70           H
ATOM   4888 2HE2 GLN 9 303    -138.249-100.219 633.496  1.00  9.70           H
ATOM   4889  HN  GLN 9 303    -142.657-104.867 634.524  1.00  9.70           H
ATOM   4890  N   THR 9 304    -144.033-102.747 636.558  1.00  9.70           N
ATOM   4891  CA  THR 9 304    -144.992-101.991 637.346  1.00  9.70           C
ATOM   4892  C   THR 9 304    -145.171-102.631 638.724  1.00  9.70           C
ATOM   4893  O   THR 9 304    -145.300-101.929 639.726  1.00  9.70           O
ATOM   4894  HA  THR 9 304    -144.590-100.991 637.508  1.00  9.70           H
ATOM   4895  HB  THR 9 304    -146.772-102.873 636.467  1.00  9.70           H
ATOM   4896  CB  THR 9 304    -146.292-101.897 636.546  1.00  9.70           C
ATOM   4897  OG1 THR 9 304    -145.898-101.304 635.311  1.00  9.70           O
ATOM   4898  HG1 THR 9 304    -145.778-102.012 634.615  1.00  9.70           H
ATOM   4899  CG2 THR 9 304    -147.277-100.891 637.145  1.00  9.70           C
ATOM   4900 1HG2 THR 9 304    -146.820 -99.901 637.161  1.00  9.70           H
ATOM   4901 2HG2 THR 9 304    -147.529-101.191 638.162  1.00  9.70           H
ATOM   4902 3HG2 THR 9 304    -148.182-100.863 636.538  1.00  9.70           H
ATOM   4903  HN  THR 9 304    -144.412-103.199 635.751  1.00  9.70           H
ATOM   4904  N   ILE 9 305    -145.174-103.956 638.731  1.00  9.70           N
ATOM   4905  CA  ILE 9 305    -145.275-104.698 639.976  1.00  9.70           C
ATOM   4906  C   ILE 9 305    -144.093-104.337 640.877  1.00  9.70           C
ATOM   4907  O   ILE 9 305    -144.257-104.163 642.084  1.00  9.70           O
ATOM   4908  HA  ILE 9 305    -146.194-104.383 640.470  1.00  9.70           H
ATOM   4909  HB  ILE 9 305    -144.614-106.482 639.000  1.00  9.70           H
ATOM   4910  CB  ILE 9 305    -145.401-106.197 639.698  1.00  9.70           C
ATOM   4911  CG1 ILE 9 305    -146.738-106.520 639.027  1.00  9.70           C
ATOM   4912 1HG1 ILE 9 305    -147.545-106.430 639.754  1.00  9.70           H
ATOM   4913 2HG1 ILE 9 305    -146.937-105.794 638.238  1.00  9.70           H
ATOM   4914  CG2 ILE 9 305    -145.190-107.012 640.975  1.00  9.70           C
ATOM   4915 1HG2 ILE 9 305    -144.194-106.812 641.373  1.00  9.70           H
ATOM   4916 2HG2 ILE 9 305    -145.939-106.729 641.715  1.00  9.70           H
ATOM   4917 3HG2 ILE 9 305    -145.285-108.074 640.749  1.00  9.70           H
ATOM   4918  CD1 ILE 9 305    -146.729-107.932 638.439  1.00  9.70           C
ATOM   4919 1HD1 ILE 9 305    -145.937-108.011 637.694  1.00  9.70           H
ATOM   4920 2HD1 ILE 9 305    -146.554-108.656 639.234  1.00  9.70           H
ATOM   4921 3HD1 ILE 9 305    -147.691-108.135 637.968  1.00  9.70           H
ATOM   4922  HN  ILE 9 305    -145.109-104.519 637.907  1.00  9.70           H
ATOM   4923  N   ALA 9 306    -142.926-104.235 640.257  1.00  9.70           N
ATOM   4924  CA  ALA 9 306    -141.704-103.980 640.999  1.00  9.70           C
ATOM   4925  C   ALA 9 306    -141.776-102.588 641.631  1.00  9.70           C
ATOM   4926  O   ALA 9 306    -141.170-102.343 642.672  1.00  9.70           O
ATOM   4927  HA  ALA 9 306    -141.634-104.725 641.791  1.00  9.70           H
ATOM   4928  CB  ALA 9 306    -140.499-104.135 640.068  1.00  9.70           C
ATOM   4929 1HB  ALA 9 306    -140.477-105.149 639.669  1.00  9.70           H
ATOM   4930 2HB  ALA 9 306    -140.581-103.423 639.247  1.00  9.70           H
ATOM   4931 3HB  ALA 9 306    -139.582-103.944 640.625  1.00  9.70           H
ATOM   4932  HN  ALA 9 306    -142.810-104.323 639.268  1.00  9.70           H
ATOM   4933  N   PHE 9 307    -142.524-101.713 640.974  1.00  9.70           N
ATOM   4934  CA  PHE 9 307    -142.613-100.330 641.408  1.00  9.70           C
ATOM   4935  C   PHE 9 307    -143.428-100.211 642.698  1.00  9.70           C
ATOM   4936  O   PHE 9 307    -143.184 -99.321 643.511  1.00  9.70           O
ATOM   4937  HA  PHE 9 307    -141.597 -99.982 641.590  1.00  9.70           H
ATOM   4938  CB  PHE 9 307    -143.325 -99.557 640.296  1.00  9.70           C
ATOM   4939 1HB  PHE 9 307    -144.236-100.089 640.023  1.00  9.70           H
ATOM   4940 2HB  PHE 9 307    -143.628 -98.583 640.681  1.00  9.70           H
ATOM   4941  CG  PHE 9 307    -142.476 -99.350 639.040  1.00  9.70           C
ATOM   4942  HD1 PHE 9 307    -140.784-100.346 639.856  1.00  9.70           H
ATOM   4943  CD1 PHE 9 307    -141.201 -99.821 638.996  1.00  9.70           C
ATOM   4944  HD2 PHE 9 307    -144.018 -98.317 638.003  1.00  9.70           H
ATOM   4945  CD2 PHE 9 307    -142.996 -98.695 637.968  1.00  9.70           C
ATOM   4946  CE1 PHE 9 307    -140.413 -99.630 637.831  1.00  9.70           C
ATOM   4947  HE1 PHE 9 307    -139.391-100.007 637.796  1.00  9.70           H
ATOM   4948  CE2 PHE 9 307    -142.208 -98.504 636.802  1.00  9.70           C
ATOM   4949  HE2 PHE 9 307    -142.625 -97.979 635.943  1.00  9.70           H
ATOM   4950  CZ  PHE 9 307    -140.933 -98.975 636.758  1.00  9.70           C
ATOM   4951  HZ  PHE 9 307    -140.329 -98.828 635.863  1.00  9.70           H
ATOM   4952  HN  PHE 9 307    -143.062-101.936 640.161  1.00  9.70           H
ATOM   4953  N   PHE 9 308    -144.380-101.121 642.844  1.00  9.70           N
ATOM   4954  CA  PHE 9 308    -145.215-101.146 644.033  1.00  9.70           C
ATOM   4955  C   PHE 9 308    -144.378-101.414 645.286  1.00  9.70           C
ATOM   4956  O   PHE 9 308    -144.827-101.160 646.402  1.00  9.70           O
ATOM   4957  HA  PHE 9 308    -145.688-100.168 644.117  1.00  9.70           H
ATOM   4958  CB  PHE 9 308    -146.218-102.287 643.851  1.00  9.70           C
ATOM   4959 1HB  PHE 9 308    -145.724-103.114 643.342  1.00  9.70           H
ATOM   4960 2HB  PHE 9 308    -146.520-102.652 644.833  1.00  9.70           H
ATOM   4961  CG  PHE 9 308    -147.469-101.896 643.062  1.00  9.70           C
ATOM   4962  HD1 PHE 9 308    -148.397-100.966 644.734  1.00  9.70           H
ATOM   4963  CD1 PHE 9 308    -148.479-101.225 643.678  1.00  9.70           C
ATOM   4964  HD2 PHE 9 308    -146.762-102.757 641.252  1.00  9.70           H
ATOM   4965  CD2 PHE 9 308    -147.571-102.219 641.745  1.00  9.70           C
ATOM   4966  CE1 PHE 9 308    -149.640-100.862 642.946  1.00  9.70           C
ATOM   4967  HE1 PHE 9 308    -150.450-100.324 643.440  1.00  9.70           H
ATOM   4968  CE2 PHE 9 308    -148.733-101.856 641.013  1.00  9.70           C
ATOM   4969  HE2 PHE 9 308    -148.814-102.115 639.957  1.00  9.70           H
ATOM   4970  CZ  PHE 9 308    -149.743-101.185 641.629  1.00  9.70           C
ATOM   4971  HZ  PHE 9 308    -150.634-100.906 641.067  1.00  9.70           H
ATOM   4972  HN  PHE 9 308    -144.584-101.831 642.170  1.00  9.70           H
ATOM   4973  N   HIS 9 309    -143.176-101.923 645.058  1.00  9.70           N
ATOM   4974  CA  HIS 9 309    -142.265-102.210 646.152  1.00  9.70           C
ATOM   4975  C   HIS 9 309    -142.035-100.940 646.974  1.00  9.70           C
ATOM   4976  O   HIS 9 309    -141.938-100.998 648.199  1.00  9.70           O
ATOM   4977  HA  HIS 9 309    -142.754-102.955 646.780  1.00  9.70           H
ATOM   4978  CB  HIS 9 309    -140.963-102.821 645.630  1.00  9.70           C
ATOM   4979 1HB  HIS 9 309    -141.204-103.667 644.986  1.00  9.70           H
ATOM   4980 2HB  HIS 9 309    -140.451-102.085 645.011  1.00  9.70           H
ATOM   4981  CG  HIS 9 309    -140.024-103.286 646.717  1.00  9.70           C
ATOM   4982  HD1 HIS 9 309    -139.203-101.422 647.339  1.00  9.70           H
ATOM   4983  ND1 HIS 9 309    -139.234-102.416 647.448  1.00  9.70           N
ATOM   4984  CD2 HIS 9 309    -139.756-104.538 647.189  1.00  9.70           C
ATOM   4985  HD2 HIS 9 309    -140.208-105.463 646.832  1.00  9.70           H
ATOM   4986  CE1 HIS 9 309    -138.527-103.123 648.317  1.00  9.70           C
ATOM   4987  HE1 HIS 9 309    -137.811-102.724 649.036  1.00  9.70           H
ATOM   4988  NE2 HIS 9 309    -138.851-104.438 648.154  1.00  9.70           N
ATOM   4989  HN  HIS 9 309    -142.824-102.139 644.147  1.00  9.70           H
ATOM   4990  N   SER 9 310    -141.954 -99.822 646.268  1.00  9.70           N
ATOM   4991  CA  SER 9 310    -141.665 -98.551 646.909  1.00  9.70           C
ATOM   4992  C   SER 9 310    -142.816 -98.159 647.837  1.00  9.70           C
ATOM   4993  O   SER 9 310    -142.631 -97.369 648.762  1.00  9.70           O
ATOM   4994  HA  SER 9 310    -140.752 -98.717 647.480  1.00  9.70           H
ATOM   4995  CB  SER 9 310    -141.424 -97.453 645.870  1.00  9.70           C
ATOM   4996 1HB  SER 9 310    -142.312 -97.340 645.249  1.00  9.70           H
ATOM   4997 2HB  SER 9 310    -141.268 -96.501 646.379  1.00  9.70           H
ATOM   4998  HG  SER 9 310    -139.453 -97.622 645.563  1.00  9.70           H
ATOM   4999  OG  SER 9 310    -140.299 -97.738 645.043  1.00  9.70           O
[truncated: 233,845 more chars]
