# Supplementary material for: Noncanonical roles of chemokine regions in CCR9 activation revealed by structural modeling and mutational mapping
Source: Nat Commun. 2025 Aug 18;16:7695. doi: 10.1038/s41467-025-62321-9 (PMC12361432; doi:10.1038/s41467-025-62321-9)
Supplement: Supplementary file 3 — Supplementary Data 1 [file 41467_2025_62321_MOESM3_ESM.zip › SuppData1_3D_models/Fig4_CCR9_CCL25/Fig4HIJ_CCR9_CCL25_rnk18.pdb]

HEADER                                                        CCR9_CCL25_RNK18
EXPDTA    THEORETICAL MODEL
REMARK   3                                                              
REMARK   3 REFINEMENT OR HYDROGEN PLACEMENT:                            
REMARK   3   PROGRAM 1                  ICM 3.9                     
REMARK   3   AUTHORS 1      R.ABAGYAN, M.TOTROV                         
SEQRES   1 9  369  MET THR PRO THR ASP PHE THR SER PRO ILE PRO ASN MET 
SEQRES   2 9  369  ALA ASP ASP TYR GLY SER GLU SER THR SER SER MET GLU 
SEQRES   3 9  369  ASP TYR VAL ASN PHE ASN PHE THR ASP PHE TYR CYS GLU 
SEQRES   4 9  369  LYS ASN ASN VAL ARG GLN PHE ALA SER HIS PHE LEU PRO 
SEQRES   5 9  369  PRO LEU TYR TRP LEU VAL PHE ILE VAL GLY ALA LEU GLY 
SEQRES   6 9  369  ASN SER LEU VAL ILE LEU VAL TYR TRP TYR CYS THR ARG 
SEQRES   7 9  369  VAL LYS THR MET THR ASP MET PHE LEU LEU ASN LEU ALA 
SEQRES   8 9  369  ILE ALA ASP LEU LEU PHE LEU VAL THR LEU PRO PHE TRP 
SEQRES   9 9  369  ALA ILE ALA ALA ALA ASP GLN TRP LYS PHE GLN THR PHE 
SEQRES  10 9  369  MET CYS LYS VAL VAL ASN SER MET TYR LYS MET ASN PHE 
SEQRES  11 9  369  TYR SER CYS VAL LEU LEU ILE MET CYS ILE SER VAL ASP 
SEQRES  12 9  369  ARG TYR ILE ALA ILE ALA GLN ALA MET ARG ALA HIS THR 
SEQRES  13 9  369  TRP ARG GLU LYS ARG LEU LEU TYR SER LYS MET VAL CYS 
SEQRES  14 9  369  PHE THR ILE TRP VAL LEU ALA ALA ALA LEU CYS ILE PRO 
SEQRES  15 9  369  GLU ILE LEU TYR SER GLN ILE LYS GLU GLU SER GLY ILE 
SEQRES  16 9  369  ALA ILE CYS THR MET VAL TYR PRO SER ASP GLU SER THR 
SEQRES  17 9  369  LYS LEU LYS SER ALA VAL LEU THR LEU LYS VAL ILE LEU 
SEQRES  18 9  369  GLY PHE PHE LEU PRO PHE VAL VAL MET ALA CYS CYS TYR 
SEQRES  19 9  369  THR ILE ILE ILE HIS THR LEU ILE GLN ALA LYS LYS SER 
SEQRES  20 9  369  SER LYS HIS LYS ALA LEU LYS VAL THR ILE THR VAL LEU 
SEQRES  21 9  369  THR VAL PHE VAL LEU SER GLN PHE PRO TYR ASN CYS ILE 
SEQRES  22 9  369  LEU LEU VAL GLN THR ILE ASP ALA TYR ALA MET PHE ILE 
SEQRES  23 9  369  SER ASN CYS ALA VAL SER THR ASN ILE ASP ILE CYS PHE 
SEQRES  24 9  369  GLN VAL THR GLN THR ILE ALA PHE PHE HIS SER CYS LEU 
SEQRES  25 9  369  ASN PRO VAL LEU TYR VAL PHE VAL GLY GLU ARG PHE ARG 
SEQRES  26 9  369  ARG ASP LEU VAL LYS THR LEU LYS ASN LEU GLY CYS ILE 
SEQRES  27 9  369  SER GLN ALA GLN TRP VAL SER PHE THR ARG ARG GLU GLY 
SEQRES  28 9  369  SER LEU LYS LEU SER SER MET LEU LEU GLU THR THR SER 
SEQRES  29 9  369  GLY ALA LEU SER LEU                                 
SEQRES   1 A  127  PCA GLY VAL PHE GLU ASP CYS CYS LEU ALA TYR HIS TYR 
SEQRES   2 A  127  PRO ILE GLY TRP ALA VAL LEU ARG ARG ALA TRP THR TYR 
SEQRES   3 A  127  ARG ILE GLN GLU VAL SER GLY SER CYS ASN LEU PRO ALA 
SEQRES   4 A  127  ALA ILE PHE TYR LEU PRO LYS ARG HIS ARG LYS VAL CYS 
SEQRES   5 A  127  GLY ASN PRO LYS SER ARG GLU VAL GLN ARG ALA MET LYS 
SEQRES   6 A  127  LEU LEU ASP ALA ARG ASN LYS VAL PHE ALA LYS LEU HIS 
SEQRES   7 A  127  HIS ASN THR GLN THR PHE GLN ALA GLY PRO HIS ALA VAL 
SEQRES   8 A  127  LYS LYS LEU SER SER GLY ASN SER LYS LEU SER SER SER 
SEQRES   9 A  127  LYS PHE SER ASN PRO ILE SER SER SER LYS ARG ASN VAL 
SEQRES  10 A  127  SER LEU LEU ILE SER ALA ASN SER GLY LEU             
HELIX    1  HA ASP 9   15  SER 9   23  1
HELIX    2  HB MET 9   25  ASN 9   30  1
HELIX    3  HC ASN 9   41  SER 9   48  1
HELIX    4  HD PHE 9   50  TYR 9   75  1
HELIX    5  HE MET 9   82  LEU 9   98  1
HELIX    6  HF VAL 9   99  THR 9  100  1
HELIX    7  HG LEU 9  101  ALA 9  109  1
HELIX    8  HH THR 9  116  SER 9  141  1
HELIX    9  HI ASP 9  143  ILE 9  146  1
HELIX   10  HJ ILE 9  148  ALA 9  149  1
HELIX   11  HK ALA 9  151  ARG 9  153  1
HELIX   12  HL HIS 9  155  THR 9  156  1
HELIX   13  HM ARG 9  158  ALA 9  178  1
HELIX   14  HN LEU 9  179  CYS 9  180  1
HELIX   15  HO ILE 9  181  TYR 9  186  1
HELIX   16  HP VAL 9  201  VAL 9  201  9
HELIX   17  HQ SER 9  207  VAL 9  219  1
HELIX   18  HR ILE 9  220  PHE 9  224  1
HELIX   19  HS LEU 9  225  GLN 9  243  1
HELIX   20  HT SER 9  247  SER 9  248  1
HELIX   21  HU LYS 9  249  SER 9  266  1
HELIX   22  HV PHE 9  268  THR 9  278  1
HELIX   23  HW ASP 9  280  ALA 9  283  1
HELIX   24  HX CYS 9  289  ASN 9  294  1
HELIX   25  HY ASP 9  296  PHE 9  307  1
HELIX    0  H@ PHE 9  308  PHE 9  308  5
HELIX    1  HA HIS 9  309  VAL 9  320  1
HELIX    2  HB GLU 9  322  ASN 9  334  1
HELIX    3  HC GLN 9  340  ALA 9  366  1
HELIX    4  HD LEU 9  367  SER 9  368  1
HELIX    5  HE TRP A   17  LEU A   20  1
HELIX    6  HF ARG A   21  ARG A   22  1
HELIX    7  HG SER A   32  SER A   32  9
HELIX    8  HH LYS A   46  HIS A   48  1
HELIX    9  HI ARG A   58  THR A   83  1
HELIX   10  HJ PHE A   84  GLN A   85  1
SHEET    1  SA 1 TYR 9  37  CYS 9  38  0
SHEET    2  SB 1 SER 9 187  GLU 9 192  0
SHEET    3  SC 1 ILE 9 195  MET 9 200  0
SHEET    4  SD 1 CYS A   7  CYS A   8  0
SHEET    5  SE 1 THR A  25  GLN A  29  0
SHEET    6  SF 1 ALA A  39  TYR A  43  0
SHEET    7  SG 1 LYS A  50  GLY A  53  0
SSBOND   1 CYS 9   38    CYS 9  289 
SSBOND   2 CYS 9  119    CYS 9  198 
SSBOND   3 CYS A    7    CYS A   35 
SSBOND   4 CYS A    8    CYS A   52 
ATOM      1  N   MET 9   1    -116.458 -95.985 537.965  1.00  7.91           N
ATOM      2  CA  MET 9   1    -115.994 -96.745 539.113  1.00  7.91           C
ATOM      3  C   MET 9   1    -117.136 -97.005 540.097  1.00  7.91           C
ATOM      4  O   MET 9   1    -117.975 -96.134 540.324  1.00  7.91           O
ATOM      5  HA  MET 9   1    -115.629 -97.690 538.711  1.00  7.91           H
ATOM      6  CB  MET 9   1    -114.878 -95.972 539.819  1.00  7.91           C
ATOM      7 1HB  MET 9   1    -115.198 -94.946 539.997  1.00  7.91           H
ATOM      8 2HB  MET 9   1    -114.682 -96.419 540.794  1.00  7.91           H
ATOM      9  CG  MET 9   1    -113.596 -95.975 538.984  1.00  7.91           C
ATOM     10 1HG  MET 9   1    -113.097 -96.940 539.071  1.00  7.91           H
ATOM     11 2HG  MET 9   1    -113.838 -95.836 537.930  1.00  7.91           H
ATOM     12  SD  MET 9   1    -112.506 -94.673 539.535  1.00  7.91           S
ATOM     13  CE  MET 9   1    -111.050 -95.063 538.578  1.00  7.91           C
ATOM     14 1HE  MET 9   1    -110.706 -96.066 538.832  1.00  7.91           H
ATOM     15 2HE  MET 9   1    -111.290 -95.019 537.516  1.00  7.91           H
ATOM     16 3HE  MET 9   1    -110.264 -94.342 538.803  1.00  7.91           H
ATOM     17  HN  MET 9   1    -117.430 -95.749 537.979  1.00  7.91           H
ATOM     18  N   THR 9   2    -117.133 -98.207 540.654  1.00  7.91           N
ATOM     19  CA  THR 9   2    -118.251 -98.660 541.464  1.00  7.91           C
ATOM     20  C   THR 9   2    -118.220 -97.988 542.838  1.00  7.91           C
ATOM     21  O   THR 9   2    -117.217 -98.061 543.546  1.00  7.91           O
ATOM     22  HA  THR 9   2    -119.176 -98.350 540.977  1.00  7.91           H
ATOM     23  HB  THR 9   2    -118.886-100.567 542.288  1.00  7.91           H
ATOM     24  CB  THR 9   2    -118.197-100.187 541.533  1.00  7.91           C
ATOM     25  OG1 THR 9   2    -116.820-100.476 541.756  1.00  7.91           O
ATOM     26  HG1 THR 9   2    -116.540-100.140 542.655  1.00  7.91           H
ATOM     27  CG2 THR 9   2    -118.503-100.845 540.186  1.00  7.91           C
ATOM     28 1HG2 THR 9   2    -117.772-100.517 539.447  1.00  7.91           H
ATOM     29 2HG2 THR 9   2    -119.503-100.559 539.860  1.00  7.91           H
ATOM     30 3HG2 THR 9   2    -118.451-101.929 540.291  1.00  7.91           H
ATOM     31  HN  THR 9   2    -116.386 -98.865 540.559  1.00  7.91           H
ATOM     32  N   PRO 9   3    -119.313 -97.324 543.239  1.00  7.91           N
ATOM     33  CA  PRO 9   3    -119.461 -96.884 544.628  1.00  7.91           C
ATOM     34  C   PRO 9   3    -119.264 -98.020 545.618  1.00  7.91           C
ATOM     35  O   PRO 9   3    -119.729 -99.135 545.389  1.00  7.91           O
ATOM     36  HA  PRO 9   3    -118.690 -96.154 544.874  1.00  7.91           H
ATOM     37  CB  PRO 9   3    -120.885 -96.326 544.681  1.00  7.91           C
ATOM     38 1HB  PRO 9   3    -121.603 -97.087 544.984  1.00  7.91           H
ATOM     39 2HB  PRO 9   3    -120.969 -95.507 545.396  1.00  7.91           H
ATOM     40  CG  PRO 9   3    -121.133 -95.854 543.253  1.00  7.91           C
ATOM     41 1HG  PRO 9   3    -122.197 -95.759 543.037  1.00  7.91           H
ATOM     42 2HG  PRO 9   3    -120.694 -94.873 543.069  1.00  7.91           H
ATOM     43  CD  PRO 9   3    -120.476 -96.940 542.418  1.00  7.91           C
ATOM     44 1HD  PRO 9   3    -121.145 -97.785 542.253  1.00  7.91           H
ATOM     45 2HD  PRO 9   3    -120.182 -96.573 541.434  1.00  7.91           H
ATOM     46  N   THR 9   4    -118.572 -97.704 546.703  1.00  7.91           N
ATOM     47  CA  THR 9   4    -118.494 -98.614 547.833  1.00  7.91           C
ATOM     48  C   THR 9   4    -119.642 -98.351 548.809  1.00  7.91           C
ATOM     49  O   THR 9   4    -119.725 -97.275 549.400  1.00  7.91           O
ATOM     50  HA  THR 9   4    -118.616 -99.632 547.463  1.00  7.91           H
ATOM     51  HB  THR 9   4    -117.055 -99.002 549.413  1.00  7.91           H
ATOM     52  CB  THR 9   4    -117.110 -98.463 548.467  1.00  7.91           C
ATOM     53  OG1 THR 9   4    -116.918 -97.054 548.550  1.00  7.91           O
ATOM     54  HG1 THR 9   4    -117.695 -96.629 549.015  1.00  7.91           H
ATOM     55  CG2 THR 9   4    -115.987 -98.939 547.543  1.00  7.91           C
ATOM     56 1HG2 THR 9   4    -116.001 -98.353 546.624  1.00  7.91           H
ATOM     57 2HG2 THR 9   4    -116.135 -99.992 547.305  1.00  7.91           H
ATOM     58 3HG2 THR 9   4    -115.027 -98.810 548.042  1.00  7.91           H
ATOM     59  HN  THR 9   4    -118.071 -96.846 546.816  1.00  7.91           H
ATOM     60  N   ASP 9   5    -120.500 -99.351 548.948  1.00  7.91           N
ATOM     61  CA  ASP 9   5    -121.603 -99.266 549.890  1.00  7.91           C
ATOM     62  C   ASP 9   5    -121.059 -99.365 551.316  1.00  7.91           C
ATOM     63  O   ASP 9   5    -120.761-100.458 551.796  1.00  7.91           O
ATOM     64  HA  ASP 9   5    -122.077 -98.305 549.690  1.00  7.91           H
ATOM     65  CB  ASP 9   5    -122.595-100.412 549.681  1.00  7.91           C
ATOM     66 1HB  ASP 9   5    -122.067-101.366 549.714  1.00  7.91           H
ATOM     67 2HB  ASP 9   5    -123.321-100.422 550.494  1.00  7.91           H
ATOM     68  CG  ASP 9   5    -123.321-100.272 548.342  1.00  7.91           C
ATOM     69  OD1 ASP 9   5    -123.881 -99.178 548.112  1.00  7.91           O
ATOM     70  OD2 ASP 9   5    -123.301-101.262 547.579  1.00  7.91           O
ATOM     71  HN  ASP 9   5    -120.450-100.206 548.432  1.00  7.91           H
ATOM     72  N   PHE 9   6    -120.946 -98.210 551.954  1.00  7.91           N
ATOM     73  CA  PHE 9   6    -120.592 -98.164 553.362  1.00  7.91           C
ATOM     74  C   PHE 9   6    -121.805 -98.468 554.243  1.00  7.91           C
ATOM     75  O   PHE 9   6    -122.318 -97.584 554.928  1.00  7.91           O
ATOM     76  HA  PHE 9   6    -119.826 -98.921 553.528  1.00  7.91           H
ATOM     77  CB  PHE 9   6    -120.107 -96.742 553.656  1.00  7.91           C
ATOM     78 1HB  PHE 9   6    -120.826 -96.033 553.245  1.00  7.91           H
ATOM     79 2HB  PHE 9   6    -120.090 -96.591 554.735  1.00  7.91           H
ATOM     80  CG  PHE 9   6    -118.721 -96.428 553.089  1.00  7.91           C
ATOM     81  HD1 PHE 9   6    -117.701 -97.370 554.699  1.00  7.91           H
ATOM     82  CD1 PHE 9   6    -117.607 -96.826 553.759  1.00  7.91           C
ATOM     83  HD2 PHE 9   6    -119.497 -95.431 551.379  1.00  7.91           H
ATOM     84  CD2 PHE 9   6    -118.604 -95.750 551.916  1.00  7.91           C
ATOM     85  CE1 PHE 9   6    -116.320 -96.535 553.233  1.00  7.91           C
ATOM     86  HE1 PHE 9   6    -115.427 -96.854 553.770  1.00  7.91           H
ATOM     87  CE2 PHE 9   6    -117.317 -95.459 551.390  1.00  7.91           C
ATOM     88  HE2 PHE 9   6    -117.223 -94.916 550.450  1.00  7.91           H
ATOM     89  CZ  PHE 9   6    -116.203 -95.857 552.060  1.00  7.91           C
ATOM     90  HZ  PHE 9   6    -115.215 -95.633 551.657  1.00  7.91           H
ATOM     91  HN  PHE 9   6    -121.092 -97.318 551.526  1.00  7.91           H
ATOM     92  N   THR 9   7    -122.230 -99.722 554.198  1.00  7.91           N
ATOM     93  CA  THR 9   7    -123.276-100.191 555.091  1.00  7.91           C
ATOM     94  C   THR 9   7    -122.720-100.396 556.501  1.00  7.91           C
ATOM     95  O   THR 9   7    -122.484-101.528 556.921  1.00  7.91           O
ATOM     96  HA  THR 9   7    -124.042 -99.419 555.158  1.00  7.91           H
ATOM     97  HB  THR 9   7    -124.491-101.988 555.219  1.00  7.91           H
ATOM     98  CB  THR 9   7    -123.880-101.460 554.486  1.00  7.91           C
ATOM     99  OG1 THR 9   7    -122.754-102.180 553.991  1.00  7.91           O
ATOM    100  HG1 THR 9   7    -122.199-102.513 554.754  1.00  7.91           H
ATOM    101  CG2 THR 9   7    -124.716-101.172 553.237  1.00  7.91           C
ATOM    102 1HG2 THR 9   7    -124.088-100.705 552.479  1.00  7.91           H
ATOM    103 2HG2 THR 9   7    -125.535-100.500 553.495  1.00  7.91           H
ATOM    104 3HG2 THR 9   7    -125.122-102.106 552.848  1.00  7.91           H
ATOM    105  HN  THR 9   7    -121.873-100.411 553.566  1.00  7.91           H
ATOM    106  N   SER 9   8    -122.526 -99.283 557.194  1.00  7.91           N
ATOM    107  CA  SER 9   8    -121.965 -99.324 558.534  1.00  7.91           C
ATOM    108  C   SER 9   8    -122.884-100.119 559.463  1.00  7.91           C
ATOM    109  O   SER 9   8    -123.944 -99.636 559.856  1.00  7.91           O
ATOM    110  HA  SER 9   8    -121.002 -99.824 558.428  1.00  7.91           H
ATOM    111  CB  SER 9   8    -121.748 -97.912 559.083  1.00  7.91           C
ATOM    112 1HB  SER 9   8    -121.641 -97.957 560.167  1.00  7.91           H
ATOM    113 2HB  SER 9   8    -120.816 -97.508 558.688  1.00  7.91           H
ATOM    114  HG  SER 9   8    -123.679 -97.387 559.130  1.00  7.91           H
ATOM    115  OG  SER 9   8    -122.823 -97.038 558.748  1.00  7.91           O
ATOM    116  HN  SER 9   8    -122.746 -98.368 556.855  1.00  7.91           H
ATOM    117  N   PRO 9   9    -122.497-101.349 559.828  1.00  7.91           N
ATOM    118  CA  PRO 9   9    -123.286-102.138 560.778  1.00  7.91           C
ATOM    119  C   PRO 9   9    -123.570-101.378 562.063  1.00  7.91           C
ATOM    120  O   PRO 9   9    -122.716-101.302 562.945  1.00  7.91           O
ATOM    121  HA  PRO 9   9    -124.267-102.360 560.356  1.00  7.91           H
ATOM    122  CB  PRO 9   9    -122.422-103.375 561.028  1.00  7.91           C
ATOM    123 1HB  PRO 9   9    -121.767-103.239 561.889  1.00  7.91           H
ATOM    124 2HB  PRO 9   9    -123.031-104.256 561.229  1.00  7.91           H
ATOM    125  CG  PRO 9   9    -121.630-103.520 559.734  1.00  7.91           C
ATOM    126 1HG  PRO 9   9    -120.733-104.123 559.874  1.00  7.91           H
ATOM    127 2HG  PRO 9   9    -122.213-104.014 558.956  1.00  7.91           H
ATOM    128  CD  PRO 9   9    -121.300-102.081 559.374  1.00  7.91           C
ATOM    129 1HD  PRO 9   9    -120.401-101.732 559.883  1.00  7.91           H
ATOM    130 2HD  PRO 9   9    -121.125-101.961 558.305  1.00  7.91           H
ATOM    131  N   ILE 9  10    -124.774-100.830 562.136  1.00  7.91           N
ATOM    132  CA  ILE 9  10    -125.265-100.264 563.381  1.00  7.91           C
ATOM    133  C   ILE 9  10    -125.563-101.395 564.367  1.00  7.91           C
ATOM    134  O   ILE 9  10    -126.512-102.154 564.178  1.00  7.91           O
ATOM    135  HA  ILE 9  10    -124.468 -99.646 563.795  1.00  7.91           H
ATOM    136  HB  ILE 9  10    -127.250 -99.938 562.654  1.00  7.91           H
ATOM    137  CB  ILE 9  10    -126.460 -99.346 563.118  1.00  7.91           C
ATOM    138  CG1 ILE 9  10    -126.092 -98.234 562.133  1.00  7.91           C
ATOM    139 1HG1 ILE 9  10    -125.257 -97.655 562.529  1.00  7.91           H
ATOM    140 2HG1 ILE 9  10    -125.758 -98.672 561.193  1.00  7.91           H
ATOM    141  CG2 ILE 9  10    -127.022 -98.789 564.427  1.00  7.91           C
ATOM    142 1HG2 ILE 9  10    -127.348 -99.613 565.063  1.00  7.91           H
ATOM    143 2HG2 ILE 9  10    -126.249 -98.218 564.941  1.00  7.91           H
ATOM    144 3HG2 ILE 9  10    -127.871 -98.140 564.211  1.00  7.91           H
ATOM    145  CD1 ILE 9  10    -127.284 -97.311 561.877  1.00  7.91           C
ATOM    146 1HD1 ILE 9  10    -128.108 -97.889 561.459  1.00  7.91           H
ATOM    147 2HD1 ILE 9  10    -127.600 -96.856 562.816  1.00  7.91           H
ATOM    148 3HD1 ILE 9  10    -126.995 -96.530 561.174  1.00  7.91           H
ATOM    149  HN  ILE 9  10    -125.408-100.769 561.365  1.00  7.91           H
ATOM    150  N   PRO 9  11    -124.763-101.527 565.434  1.00  7.91           N
ATOM    151  CA  PRO 9  11    -125.012-102.561 566.441  1.00  7.91           C
ATOM    152  C   PRO 9  11    -126.434-102.513 566.976  1.00  7.91           C
ATOM    153  O   PRO 9  11    -126.979-101.435 567.205  1.00  7.91           O
ATOM    154  HA  PRO 9  11    -124.908-103.550 565.996  1.00  7.91           H
ATOM    155  CB  PRO 9  11    -123.984-102.258 567.533  1.00  7.91           C
ATOM    156 1HB  PRO 9  11    -124.394-101.599 568.299  1.00  7.91           H
ATOM    157 2HB  PRO 9  11    -123.657-103.167 568.039  1.00  7.91           H
ATOM    158  CG  PRO 9  11    -122.844-101.595 566.771  1.00  7.91           C
ATOM    159 1HG  PRO 9  11    -122.202-101.011 567.430  1.00  7.91           H
ATOM    160 2HG  PRO 9  11    -122.199-102.329 566.287  1.00  7.91           H
ATOM    161  CD  PRO 9  11    -123.572-100.722 565.762  1.00  7.91           C
ATOM    162 1HD  PRO 9  11    -123.847 -99.756 566.187  1.00  7.91           H
ATOM    163 2HD  PRO 9  11    -122.958-100.518 564.885  1.00  7.91           H
ATOM    164  N   ASN 9  12    -127.002-103.696 567.163  1.00  7.91           N
ATOM    165  CA  ASN 9  12    -128.259-103.817 567.883  1.00  7.91           C
ATOM    166  C   ASN 9  12    -128.007-103.615 569.378  1.00  7.91           C
ATOM    167  O   ASN 9  12    -127.822-104.582 570.116  1.00  7.91           O
ATOM    168  HA  ASN 9  12    -128.906-103.048 567.461  1.00  7.91           H
ATOM    169  CB  ASN 9  12    -128.872-105.205 567.690  1.00  7.91           C
ATOM    170 1HB  ASN 9  12    -128.085-105.927 567.469  1.00  7.91           H
ATOM    171 2HB  ASN 9  12    -129.349-105.528 568.615  1.00  7.91           H
ATOM    172  CG  ASN 9  12    -129.898-105.199 566.555  1.00  7.91           C
ATOM    173  OD1 ASN 9  12    -129.986-104.271 565.768  1.00  7.91           O
ATOM    174  ND2 ASN 9  12    -130.668-106.282 566.516  1.00  7.91           N
ATOM    175 1HD2 ASN 9  12    -130.545-107.008 567.192  1.00  7.91           H
ATOM    176 2HD2 ASN 9  12    -131.371-106.371 565.809  1.00  7.91           H
ATOM    177  HN  ASN 9  12    -126.619-104.558 566.833  1.00  7.91           H
ATOM    178  N   MET 9  13    -128.007-102.353 569.781  1.00  7.91           N
ATOM    179  CA  MET 9  13    -127.728-102.009 571.165  1.00  7.91           C
ATOM    180  C   MET 9  13    -128.974-102.185 572.036  1.00  7.91           C
ATOM    181  O   MET 9  13    -128.968-101.827 573.212  1.00  7.91           O
ATOM    182  HA  MET 9  13    -126.950-102.700 571.488  1.00  7.91           H
ATOM    183  CB  MET 9  13    -127.251-100.557 571.243  1.00  7.91           C
ATOM    184 1HB  MET 9  13    -126.757-100.282 570.312  1.00  7.91           H
ATOM    185 2HB  MET 9  13    -128.109 -99.894 571.357  1.00  7.91           H
ATOM    186  CG  MET 9  13    -126.288-100.360 572.415  1.00  7.91           C
ATOM    187 1HG  MET 9  13    -126.761-100.680 573.344  1.00  7.91           H
ATOM    188 2HG  MET 9  13    -125.403-100.981 572.278  1.00  7.91           H
ATOM    189  SD  MET 9  13    -125.815 -98.642 572.534  1.00  7.91           S
ATOM    190  CE  MET 9  13    -124.373 -98.789 573.577  1.00  7.91           C
ATOM    191 1HE  MET 9  13    -124.658 -99.237 574.529  1.00  7.91           H
ATOM    192 2HE  MET 9  13    -123.632 -99.420 573.086  1.00  7.91           H
ATOM    193 3HE  MET 9  13    -123.950 -97.801 573.752  1.00  7.91           H
ATOM    194  HN  MET 9  13    -128.194-101.575 569.181  1.00  7.91           H
ATOM    195  N   ALA 9  14    -130.011-102.737 571.424  1.00  7.91           N
ATOM    196  CA  ALA 9  14    -131.343-102.670 572.002  1.00  7.91           C
ATOM    197  C   ALA 9  14    -131.504-103.793 573.029  1.00  7.91           C
ATOM    198  O   ALA 9  14    -132.112-103.594 574.080  1.00  7.91           O
ATOM    199  HA  ALA 9  14    -131.438-101.710 572.508  1.00  7.91           H
ATOM    200  CB  ALA 9  14    -132.388-102.746 570.887  1.00  7.91           C
ATOM    201 1HB  ALA 9  14    -132.248-101.910 570.201  1.00  7.91           H
ATOM    202 2HB  ALA 9  14    -132.274-103.684 570.344  1.00  7.91           H
ATOM    203 3HB  ALA 9  14    -133.387-102.696 571.321  1.00  7.91           H
ATOM    204  HN  ALA 9  14    -129.953-103.221 570.550  1.00  7.91           H
ATOM    205  N   ASP 9  15    -130.949-104.947 572.689  1.00  7.91           N
ATOM    206  CA  ASP 9  15    -131.414-106.198 573.263  1.00  7.91           C
ATOM    207  C   ASP 9  15    -131.015-106.257 574.739  1.00  7.91           C
ATOM    208  O   ASP 9  15    -131.714-106.861 575.551  1.00  7.91           O
ATOM    209  HA  ASP 9  15    -132.495-106.194 573.124  1.00  7.91           H
ATOM    210  CB  ASP 9  15    -130.781-107.398 572.555  1.00  7.91           C
ATOM    211 1HB  ASP 9  15    -129.696-107.337 572.628  1.00  7.91           H
ATOM    212 2HB  ASP 9  15    -131.084-108.319 573.052  1.00  7.91           H
ATOM    213  CG  ASP 9  15    -131.196-107.446 571.083  1.00  7.91           C
ATOM    214  OD1 ASP 9  15    -132.388-107.175 570.820  1.00  7.91           O
ATOM    215  OD2 ASP 9  15    -130.313-107.754 570.254  1.00  7.91           O
ATOM    216  HN  ASP 9  15    -130.197-105.035 572.036  1.00  7.91           H
ATOM    217  N   ASP 9  16    -129.893-105.621 575.041  1.00  7.91           N
ATOM    218  CA  ASP 9  16    -129.273-105.775 576.346  1.00  7.91           C
ATOM    219  C   ASP 9  16    -130.251-105.314 577.429  1.00  7.91           C
ATOM    220  O   ASP 9  16    -130.457-106.010 578.421  1.00  7.91           O
ATOM    221  HA  ASP 9  16    -129.033-106.835 576.426  1.00  7.91           H
ATOM    222  CB  ASP 9  16    -128.007-104.923 576.460  1.00  7.91           C
ATOM    223 1HB  ASP 9  16    -127.439-104.984 575.531  1.00  7.91           H
ATOM    224 2HB  ASP 9  16    -128.280-103.877 576.598  1.00  7.91           H
ATOM    225  CG  ASP 9  16    -127.136-105.388 577.628  1.00  7.91           C
ATOM    226  OD1 ASP 9  16    -127.197-106.598 577.935  1.00  7.91           O
ATOM    227  OD2 ASP 9  16    -126.429-104.522 578.189  1.00  7.91           O
ATOM    228  HN  ASP 9  16    -129.410-105.010 574.414  1.00  7.91           H
ATOM    229  N   TYR 9  17    -130.828-104.144 577.200  1.00  7.91           N
ATOM    230  CA  TYR 9  17    -131.701-103.534 578.189  1.00  7.91           C
ATOM    231  C   TYR 9  17    -132.875-104.455 578.527  1.00  7.91           C
ATOM    232  O   TYR 9  17    -133.429-104.384 579.623  1.00  7.91           O
ATOM    233  HA  TYR 9  17    -131.115-103.358 579.091  1.00  7.91           H
ATOM    234  CB  TYR 9  17    -132.240-102.255 577.544  1.00  7.91           C
ATOM    235 1HB  TYR 9  17    -132.587-102.487 576.537  1.00  7.91           H
ATOM    236 2HB  TYR 9  17    -133.108-101.914 578.109  1.00  7.91           H
ATOM    237  CG  TYR 9  17    -131.220-101.118 577.467  1.00  7.91           C
ATOM    238  HD1 TYR 9  17    -131.596-100.450 579.469  1.00  7.91           H
ATOM    239  CD1 TYR 9  17    -131.023-100.292 578.555  1.00  7.91           C
ATOM    240  HD2 TYR 9  17    -130.650-101.572 575.450  1.00  7.91           H
ATOM    241  CD2 TYR 9  17    -130.495-100.919 576.310  1.00  7.91           C
ATOM    242  CE1 TYR 9  17    -130.063 -99.222 578.482  1.00  7.91           C
ATOM    243  HE1 TYR 9  17    -129.898 -98.563 579.334  1.00  7.91           H
ATOM    244  HE2 TYR 9  17    -128.955 -99.681 575.329  1.00  7.91           H
ATOM    245  CE2 TYR 9  17    -129.534 -99.849 576.237  1.00  7.91           C
ATOM    246  CZ  TYR 9  17    -129.365 -99.054 577.327  1.00  7.91           C
ATOM    247  OH  TYR 9  17    -128.458 -98.043 577.259  1.00  7.91           O
ATOM    248  HH  TYR 9  17    -127.992 -98.060 576.374  1.00  7.91           H
ATOM    249  HN  TYR 9  17    -130.708-103.615 576.360  1.00  7.91           H
ATOM    250  N   GLY 9  18    -133.220-105.299 577.565  1.00  7.91           N
ATOM    251  CA  GLY 9  18    -134.393-106.145 577.697  1.00  7.91           C
ATOM    252  C   GLY 9  18    -134.225-107.139 578.848  1.00  7.91           C
ATOM    253  O   GLY 9  18    -135.102-107.260 579.702  1.00  7.91           O
ATOM    254 1HA  GLY 9  18    -135.274-105.527 577.872  1.00  7.91           H
ATOM    255 2HA  GLY 9  18    -134.562-106.686 576.766  1.00  7.91           H
ATOM    256  HN  GLY 9  18    -132.713-105.408 576.710  1.00  7.91           H
ATOM    257  N   SER 9  19    -133.092-107.826 578.834  1.00  7.91           N
ATOM    258  CA  SER 9  19    -132.921-109.004 579.668  1.00  7.91           C
ATOM    259  C   SER 9  19    -132.828-108.594 581.139  1.00  7.91           C
ATOM    260  O   SER 9  19    -133.476-109.194 581.996  1.00  7.91           O
ATOM    261  HA  SER 9  19    -133.809-109.612 579.495  1.00  7.91           H
ATOM    262  CB  SER 9  19    -131.676-109.793 579.257  1.00  7.91           C
ATOM    263 1HB  SER 9  19    -131.684-110.765 579.750  1.00  7.91           H
ATOM    264 2HB  SER 9  19    -131.702-109.980 578.184  1.00  7.91           H
ATOM    265  HG  SER 9  19    -130.340-108.330 578.968  1.00  7.91           H
ATOM    266  OG  SER 9  19    -130.473-109.103 579.588  1.00  7.91           O
ATOM    267  HN  SER 9  19    -132.303-107.591 578.267  1.00  7.91           H
ATOM    268  N   GLU 9  20    -132.018-107.576 581.387  1.00  7.91           N
ATOM    269  CA  GLU 9  20    -131.760-107.138 582.748  1.00  7.91           C
ATOM    270  C   GLU 9  20    -133.052-106.642 583.400  1.00  7.91           C
ATOM    271  O   GLU 9  20    -133.176-106.648 584.624  1.00  7.91           O
ATOM    272  HA  GLU 9  20    -131.397-108.023 583.272  1.00  7.91           H
ATOM    273  CB  GLU 9  20    -130.678-106.056 582.781  1.00  7.91           C
ATOM    274 1HB  GLU 9  20    -129.946-106.245 581.996  1.00  7.91           H
ATOM    275 2HB  GLU 9  20    -131.142-105.072 582.711  1.00  7.91           H
ATOM    276  CG  GLU 9  20    -129.918-106.082 584.108  1.00  7.91           C
ATOM    277 1HG  GLU 9  20    -130.492-106.638 584.850  1.00  7.91           H
ATOM    278 2HG  GLU 9  20    -128.971-106.606 583.979  1.00  7.91           H
ATOM    279  CD  GLU 9  20    -129.656-104.663 584.617  1.00  7.91           C
ATOM    280  OE1 GLU 9  20    -128.622-104.486 585.298  1.00  7.91           O
ATOM    281  OE2 GLU 9  20    -130.494-103.787 584.314  1.00  7.91           O
ATOM    282  HN  GLU 9  20    -131.543-107.054 580.678  1.00  7.91           H
ATOM    283  N   SER 9  21    -133.982-106.225 582.554  1.00  7.91           N
ATOM    284  CA  SER 9  21    -135.237-105.672 583.034  1.00  7.91           C
ATOM    285  C   SER 9  21    -136.048-106.755 583.746  1.00  7.91           C
ATOM    286  O   SER 9  21    -136.650-106.501 584.788  1.00  7.91           O
ATOM    287  HA  SER 9  21    -134.956-104.883 583.732  1.00  7.91           H
ATOM    288  CB  SER 9  21    -136.048-105.069 581.885  1.00  7.91           C
ATOM    289 1HB  SER 9  21    -136.687-104.274 582.270  1.00  7.91           H
ATOM    290 2HB  SER 9  21    -135.371-104.612 581.163  1.00  7.91           H
ATOM    291  HG  SER 9  21    -136.309-106.865 581.041  1.00  7.91           H
ATOM    292  OG  SER 9  21    -136.852-106.046 581.229  1.00  7.91           O
ATOM    293  HN  SER 9  21    -133.889-106.261 581.559  1.00  7.91           H
ATOM    294  N   THR 9  22    -136.039-107.941 583.155  1.00  7.91           N
ATOM    295  CA  THR 9  22    -136.877-109.025 583.639  1.00  7.91           C
ATOM    296  C   THR 9  22    -136.301-109.610 584.929  1.00  7.91           C
ATOM    297  O   THR 9  22    -136.992-109.687 585.944  1.00  7.91           O
ATOM    298  HA  THR 9  22    -137.858-108.618 583.883  1.00  7.91           H
ATOM    299  HB  THR 9  22    -136.060-110.533 582.306  1.00  7.91           H
ATOM    300  CB  THR 9  22    -137.016-110.053 582.514  1.00  7.91           C
ATOM    301  OG1 THR 9  22    -137.581-109.313 581.435  1.00  7.91           O
ATOM    302  HG1 THR 9  22    -137.407-109.783 580.570  1.00  7.91           H
ATOM    303  CG2 THR 9  22    -138.067-111.121 582.824  1.00  7.91           C
ATOM    304 1HG2 THR 9  22    -139.037-110.646 582.966  1.00  7.91           H
ATOM    305 2HG2 THR 9  22    -137.786-111.654 583.733  1.00  7.91           H
ATOM    306 3HG2 THR 9  22    -138.125-111.825 581.994  1.00  7.91           H
ATOM    307  HN  THR 9  22    -135.473-108.166 582.362  1.00  7.91           H
ATOM    308  N   SER 9  23    -135.039-110.008 584.849  1.00  7.91           N
ATOM    309  CA  SER 9  23    -134.404-110.710 585.952  1.00  7.91           C
ATOM    310  C   SER 9  23    -134.447-109.849 587.215  1.00  7.91           C
ATOM    311  O   SER 9  23    -134.680-110.358 588.310  1.00  7.91           O
ATOM    312  HA  SER 9  23    -134.989-111.620 586.089  1.00  7.91           H
ATOM    313  CB  SER 9  23    -132.960-111.080 585.610  1.00  7.91           C
ATOM    314 1HB  SER 9  23    -132.508-111.597 586.457  1.00  7.91           H
ATOM    315 2HB  SER 9  23    -132.952-111.775 584.771  1.00  7.91           H
ATOM    316  HG  SER 9  23    -131.249-110.212 585.038  1.00  7.91           H
ATOM    317  OG  SER 9  23    -132.178-109.934 585.283  1.00  7.91           O
ATOM    318  HN  SER 9  23    -134.455-109.857 584.052  1.00  7.91           H
ATOM    319  N   SER 9  24    -134.219-108.558 587.021  1.00  7.91           N
ATOM    320  CA  SER 9  24    -134.205-107.625 588.135  1.00  7.91           C
ATOM    321  C   SER 9  24    -135.618-107.463 588.700  1.00  7.91           C
ATOM    322  O   SER 9  24    -135.803-106.859 589.755  1.00  7.91           O
ATOM    323  HA  SER 9  24    -133.545-108.071 588.877  1.00  7.91           H
ATOM    324  CB  SER 9  24    -133.646-106.266 587.707  1.00  7.91           C
ATOM    325 1HB  SER 9  24    -133.403-105.679 588.593  1.00  7.91           H
ATOM    326 2HB  SER 9  24    -132.716-106.413 587.158  1.00  7.91           H
ATOM    327  HG  SER 9  24    -134.553-105.896 585.962  1.00  7.91           H
ATOM    328  OG  SER 9  24    -134.567-105.541 586.897  1.00  7.91           O
ATOM    329  HN  SER 9  24    -134.047-108.149 586.125  1.00  7.91           H
ATOM    330  N   MET 9  25    -136.579-108.014 587.972  1.00  7.91           N
ATOM    331  CA  MET 9  25    -137.951-108.051 588.449  1.00  7.91           C
ATOM    332  C   MET 9  25    -138.221-109.329 589.246  1.00  7.91           C
ATOM    333  O   MET 9  25    -138.885-109.291 590.280  1.00  7.91           O
ATOM    334  HA  MET 9  25    -138.060-107.181 589.097  1.00  7.91           H
ATOM    335  CB  MET 9  25    -138.907-107.980 587.257  1.00  7.91           C
ATOM    336 1HB  MET 9  25    -138.611-107.166 586.595  1.00  7.91           H
ATOM    337 2HB  MET 9  25    -138.841-108.902 586.678  1.00  7.91           H
ATOM    338  CG  MET 9  25    -140.349-107.767 587.723  1.00  7.91           C
ATOM    339 1HG  MET 9  25    -141.037-107.938 586.895  1.00  7.91           H
ATOM    340 2HG  MET 9  25    -140.600-108.489 588.500  1.00  7.91           H
ATOM    341  SD  MET 9  25    -140.549-106.107 588.347  1.00  7.91           S
ATOM    342  CE  MET 9  25    -142.290-105.866 588.035  1.00  7.91           C
ATOM    343 1HE  MET 9  25    -142.485-105.964 586.967  1.00  7.91           H
ATOM    344 2HE  MET 9  25    -142.864-106.616 588.579  1.00  7.91           H
ATOM    345 3HE  MET 9  25    -142.585-104.871 588.368  1.00  7.91           H
ATOM    346  HN  MET 9  25    -136.432-108.430 587.075  1.00  7.91           H
ATOM    347  N   GLU 9  26    -137.692-110.430 588.733  1.00  7.91           N
ATOM    348  CA  GLU 9  26    -137.869-111.718 589.383  1.00  7.91           C
ATOM    349  C   GLU 9  26    -137.139-111.739 590.728  1.00  7.91           C
ATOM    350  O   GLU 9  26    -137.691-112.188 591.731  1.00  7.91           O
ATOM    351  HA  GLU 9  26    -138.943-111.816 589.544  1.00  7.91           H
ATOM    352  CB  GLU 9  26    -137.390-112.857 588.482  1.00  7.91           C
ATOM    353 1HB  GLU 9  26    -136.377-112.652 588.136  1.00  7.91           H
ATOM    354 2HB  GLU 9  26    -137.481-113.806 589.010  1.00  7.91           H
ATOM    355  CG  GLU 9  26    -138.267-112.974 587.233  1.00  7.91           C
ATOM    356 1HG  GLU 9  26    -139.289-113.218 587.523  1.00  7.91           H
ATOM    357 2HG  GLU 9  26    -138.303-112.014 586.719  1.00  7.91           H
ATOM    358  CD  GLU 9  26    -137.730-114.047 586.284  1.00  7.91           C
ATOM    359  OE1 GLU 9  26    -138.571-114.682 585.611  1.00  7.91           O
ATOM    360  OE2 GLU 9  26    -136.491-114.209 586.254  1.00  7.91           O
ATOM    361  HN  GLU 9  26    -137.152-110.452 587.892  1.00  7.91           H
ATOM    362  N   ASP 9  27    -135.909-111.247 590.705  1.00  7.91           N
ATOM    363  CA  ASP 9  27    -135.121-111.144 591.921  1.00  7.91           C
ATOM    364  C   ASP 9  27    -135.970-110.501 593.020  1.00  7.91           C
ATOM    365  O   ASP 9  27    -135.943-110.942 594.168  1.00  7.91           O
ATOM    366  HA  ASP 9  27    -134.832-112.166 592.163  1.00  7.91           H
ATOM    367  CB  ASP 9  27    -133.886-110.268 591.705  1.00  7.91           C
ATOM    368 1HB  ASP 9  27    -134.105-109.499 590.964  1.00  7.91           H
ATOM    369 2HB  ASP 9  27    -133.634-109.753 592.632  1.00  7.91           H
ATOM    370  CG  ASP 9  27    -132.693-111.106 591.241  1.00  7.91           C
ATOM    371  OD1 ASP 9  27    -132.836-112.348 591.248  1.00  7.91           O
ATOM    372  OD2 ASP 9  27    -131.666-110.487 590.889  1.00  7.91           O
ATOM    373  HN  ASP 9  27    -135.452-110.922 589.877  1.00  7.91           H
ATOM    374  N   TYR 9  28    -136.703-109.469 592.630  1.00  7.91           N
ATOM    375  CA  TYR 9  28    -137.443-108.670 593.592  1.00  7.91           C
ATOM    376  C   TYR 9  28    -138.697-109.406 594.068  1.00  7.91           C
ATOM    377  O   TYR 9  28    -139.178-109.169 595.175  1.00  7.91           O
ATOM    378  HA  TYR 9  28    -136.792-108.486 594.448  1.00  7.91           H
ATOM    379  CB  TYR 9  28    -137.862-107.398 592.851  1.00  7.91           C
ATOM    380 1HB  TYR 9  28    -136.968-106.887 592.495  1.00  7.91           H
ATOM    381 2HB  TYR 9  28    -138.442-107.677 591.972  1.00  7.91           H
ATOM    382  CG  TYR 9  28    -138.684-106.426 593.700  1.00  7.91           C
ATOM    383  HD1 TYR 9  28    -140.546-106.984 592.795  1.00  7.91           H
ATOM    384  CD1 TYR 9  28    -140.052-106.351 593.532  1.00  7.91           C
ATOM    385  HD2 TYR 9  28    -136.977-105.684 594.765  1.00  7.91           H
ATOM    386  CD2 TYR 9  28    -138.058-105.625 594.632  1.00  7.91           C
ATOM    387  CE1 TYR 9  28    -140.826-105.436 594.330  1.00  7.91           C
ATOM    388  HE1 TYR 9  28    -141.906-105.366 594.208  1.00  7.91           H
ATOM    389  HE2 TYR 9  28    -138.350-104.071 596.171  1.00  7.91           H
ATOM    390  CE2 TYR 9  28    -138.832-104.710 595.431  1.00  7.91           C
ATOM    391  CZ  TYR 9  28    -140.177-104.660 595.240  1.00  7.91           C
ATOM    392  OH  TYR 9  28    -140.908-103.796 595.994  1.00  7.91           O
ATOM    393  HH  TYR 9  28    -140.360-103.465 596.762  1.00  7.91           H
ATOM    394  HN  TYR 9  28    -136.797-109.177 591.678  1.00  7.91           H
ATOM    395  N   VAL 9  29    -139.191-110.284 593.207  1.00  7.91           N
ATOM    396  CA  VAL 9  29    -140.395-111.037 593.515  1.00  7.91           C
ATOM    397  C   VAL 9  29    -140.040-112.200 594.443  1.00  7.91           C
ATOM    398  O   VAL 9  29    -140.806-112.535 595.345  1.00  7.91           O
ATOM    399  HA  VAL 9  29    -141.078-110.367 594.037  1.00  7.91           H
ATOM    400  HB  VAL 9  29    -140.315-111.957 591.591  1.00  7.91           H
ATOM    401  CB  VAL 9  29    -141.073-111.491 592.220  1.00  7.91           C
ATOM    402  CG1 VAL 9  29    -142.154-112.536 592.505  1.00  7.91           C
ATOM    403 1HG1 VAL 9  29    -141.703-113.403 592.987  1.00  7.91           H
ATOM    404 2HG1 VAL 9  29    -142.910-112.106 593.163  1.00  7.91           H
ATOM    405 3HG1 VAL 9  29    -142.620-112.841 591.568  1.00  7.91           H
ATOM    406  CG2 VAL 9  29    -141.650-110.298 591.456  1.00  7.91           C
ATOM    407 1HG2 VAL 9  29    -142.388-109.791 592.078  1.00  7.91           H
ATOM    408 2HG2 VAL 9  29    -140.848-109.604 591.206  1.00  7.91           H
ATOM    409 3HG2 VAL 9  29    -142.126-110.649 590.541  1.00  7.91           H
ATOM    410  HN  VAL 9  29    -138.784-110.483 592.316  1.00  7.91           H
ATOM    411  N   ASN 9  30    -138.878-112.784 594.191  1.00  7.91           N
ATOM    412  CA  ASN 9  30    -138.488-114.004 594.878  1.00  7.91           C
ATOM    413  C   ASN 9  30    -137.889-113.647 596.240  1.00  7.91           C
ATOM    414  O   ASN 9  30    -137.747-114.510 597.105  1.00  7.91           O
ATOM    415  HA  ASN 9  30    -139.404-114.588 594.966  1.00  7.91           H
ATOM    416  CB  ASN 9  30    -137.431-114.771 594.082  1.00  7.91           C
ATOM    417 1HB  ASN 9  30    -136.622-114.096 593.800  1.00  7.91           H
ATOM    418 2HB  ASN 9  30    -136.993-115.549 594.707  1.00  7.91           H
ATOM    419  CG  ASN 9  30    -138.038-115.399 592.826  1.00  7.91           C
ATOM    420  OD1 ASN 9  30    -139.222-115.685 592.754  1.00  7.91           O
ATOM    421  ND2 ASN 9  30    -137.165-115.598 591.843  1.00  7.91           N
ATOM    422 1HD2 ASN 9  30    -136.206-115.341 591.967  1.00  7.91           H
ATOM    423 2HD2 ASN 9  30    -137.466-116.004 590.981  1.00  7.91           H
ATOM    424  HN  ASN 9  30    -138.210-112.439 593.532  1.00  7.91           H
ATOM    425  N   PHE 9  31    -137.553-112.374 596.388  1.00  7.91           N
ATOM    426  CA  PHE 9  31    -136.955-111.896 597.623  1.00  7.91           C
ATOM    427  C   PHE 9  31    -137.902-112.106 598.807  1.00  7.91           C
ATOM    428  O   PHE 9  31    -139.043-111.648 598.782  1.00  7.91           O
ATOM    429  HA  PHE 9  31    -136.042-112.470 597.784  1.00  7.91           H
ATOM    430  CB  PHE 9  31    -136.702-110.398 597.447  1.00  7.91           C
ATOM    431 1HB  PHE 9  31    -136.069-110.247 596.572  1.00  7.91           H
ATOM    432 2HB  PHE 9  31    -137.650-109.901 597.244  1.00  7.91           H
ATOM    433  CG  PHE 9  31    -136.042-109.732 598.656  1.00  7.91           C
ATOM    434  HD1 PHE 9  31    -137.894-109.121 599.502  1.00  7.91           H
ATOM    435  CD1 PHE 9  31    -136.809-109.130 599.604  1.00  7.91           C
ATOM    436  HD2 PHE 9  31    -134.073-110.226 598.024  1.00  7.91           H
ATOM    437  CD2 PHE 9  31    -134.688-109.743 598.784  1.00  7.91           C
ATOM    438  CE1 PHE 9  31    -136.197-108.512 600.726  1.00  7.91           C
ATOM    439  HE1 PHE 9  31    -136.812-108.029 601.485  1.00  7.91           H
ATOM    440  CE2 PHE 9  31    -134.075-109.125 599.906  1.00  7.91           C
ATOM    441  HE2 PHE 9  31    -132.990-109.134 600.008  1.00  7.91           H
ATOM    442  CZ  PHE 9  31    -134.843-108.523 600.854  1.00  7.91           C
ATOM    443  HZ  PHE 9  31    -134.372-108.049 601.715  1.00  7.91           H
ATOM    444  HN  PHE 9  31    -137.682-111.676 595.683  1.00  7.91           H
ATOM    445  N   ASN 9  32    -137.392-112.799 599.815  1.00  7.91           N
ATOM    446  CA  ASN 9  32    -138.191-113.110 600.988  1.00  7.91           C
ATOM    447  C   ASN 9  32    -138.227-111.891 601.913  1.00  7.91           C
ATOM    448  O   ASN 9  32    -137.323-111.697 602.724  1.00  7.91           O
ATOM    449  HA  ASN 9  32    -139.177-113.370 600.603  1.00  7.91           H
ATOM    450  CB  ASN 9  32    -137.590-114.279 601.770  1.00  7.91           C
ATOM    451 1HB  ASN 9  32    -137.358-115.097 601.087  1.00  7.91           H
ATOM    452 2HB  ASN 9  32    -136.650-113.970 602.227  1.00  7.91           H
ATOM    453  CG  ASN 9  32    -138.553-114.769 602.853  1.00  7.91           C
ATOM    454  OD1 ASN 9  32    -139.699-114.356 602.933  1.00  7.91           O
ATOM    455  ND2 ASN 9  32    -138.028-115.669 603.678  1.00  7.91           N
ATOM    456 1HD2 ASN 9  32    -137.080-115.966 603.557  1.00  7.91           H
ATOM    457 2HD2 ASN 9  32    -138.579-116.050 604.420  1.00  7.91           H
ATOM    458  HN  ASN 9  32    -136.454-113.144 599.839  1.00  7.91           H
ATOM    459  N   PHE 9  33    -139.281-111.103 601.760  1.00  7.91           N
ATOM    460  CA  PHE 9  33    -139.547-110.020 602.692  1.00  7.91           C
ATOM    461  C   PHE 9  33    -140.156-110.552 603.991  1.00  7.91           C
ATOM    462  O   PHE 9  33    -141.310-110.264 604.303  1.00  7.91           O
ATOM    463  HA  PHE 9  33    -138.594-109.539 602.909  1.00  7.91           H
ATOM    464  CB  PHE 9  33    -140.553-109.086 602.016  1.00  7.91           C
ATOM    465 1HB  PHE 9  33    -141.454-109.650 601.778  1.00  7.91           H
ATOM    466 2HB  PHE 9  33    -140.842-108.308 602.722  1.00  7.91           H
ATOM    467  CG  PHE 9  33    -140.029-108.426 600.739  1.00  7.91           C
ATOM    468  HD1 PHE 9  33    -139.177-106.779 601.778  1.00  7.91           H
ATOM    469  CD1 PHE 9  33    -139.349-107.251 600.810  1.00  7.91           C
ATOM    470  HD2 PHE 9  33    -140.789-109.957 599.474  1.00  7.91           H
ATOM    471  CD2 PHE 9  33    -140.243-109.015 599.532  1.00  7.91           C
ATOM    472  CE1 PHE 9  33    -138.863-106.638 599.625  1.00  7.91           C
ATOM    473  HE1 PHE 9  33    -138.318-105.696 599.683  1.00  7.91           H
ATOM    474  CE2 PHE 9  33    -139.757-108.403 598.347  1.00  7.91           C
ATOM    475  HE2 PHE 9  33    -139.929-108.875 597.379  1.00  7.91           H
ATOM    476  CZ  PHE 9  33    -139.077-107.227 598.418  1.00  7.91           C
ATOM    477  HZ  PHE 9  33    -138.704-106.757 597.508  1.00  7.91           H
ATOM    478  HN  PHE 9  33    -139.945-111.195 601.018  1.00  7.91           H
ATOM    479  N   THR 9  34    -139.352-111.318 604.713  1.00  7.91           N
ATOM    480  CA  THR 9  34    -139.631-111.584 606.114  1.00  7.91           C
ATOM    481  C   THR 9  34    -139.644-110.280 606.913  1.00  7.91           C
ATOM    482  O   THR 9  34    -138.679-109.518 606.880  1.00  7.91           O
ATOM    483  HA  THR 9  34    -140.629-112.015 606.190  1.00  7.91           H
ATOM    484  HB  THR 9  34    -137.599-112.161 606.622  1.00  7.91           H
ATOM    485  CB  THR 9  34    -138.599-112.595 606.618  1.00  7.91           C
ATOM    486  OG1 THR 9  34    -138.776-113.725 605.768  1.00  7.91           O
ATOM    487  HG1 THR 9  34    -137.953-114.294 605.780  1.00  7.91           H
ATOM    488  CG2 THR 9  34    -138.930-113.124 608.015  1.00  7.91           C
ATOM    489 1HG2 THR 9  34    -139.902-113.618 607.995  1.00  7.91           H
ATOM    490 2HG2 THR 9  34    -138.959-112.293 608.720  1.00  7.91           H
ATOM    491 3HG2 THR 9  34    -138.166-113.837 608.324  1.00  7.91           H
ATOM    492  HN  THR 9  34    -138.524-111.753 604.357  1.00  7.91           H
ATOM    493  N   ASP 9  35    -140.748-110.062 607.612  1.00  7.91           N
ATOM    494  CA  ASP 9  35    -140.928-108.831 608.362  1.00  7.91           C
ATOM    495  C   ASP 9  35    -140.081-108.886 609.635  1.00  7.91           C
ATOM    496  O   ASP 9  35    -140.607-109.100 610.726  1.00  7.91           O
ATOM    497  HA  ASP 9  35    -140.614-108.035 607.687  1.00  7.91           H
ATOM    498  CB  ASP 9  35    -142.390-108.646 608.775  1.00  7.91           C
ATOM    499 1HB  ASP 9  35    -142.760-109.562 609.235  1.00  7.91           H
ATOM    500 2HB  ASP 9  35    -142.463-107.860 609.526  1.00  7.91           H
ATOM    501  CG  ASP 9  35    -143.259-108.288 607.568  1.00  7.91           C
ATOM    502  OD1 ASP 9  35    -142.850-107.368 606.827  1.00  7.91           O
ATOM    503  OD2 ASP 9  35    -144.313-108.942 607.414  1.00  7.91           O
ATOM    504  HN  ASP 9  35    -141.509-110.707 607.670  1.00  7.91           H
ATOM    505  N   PHE 9  36    -138.783-108.689 609.453  1.00  7.91           N
ATOM    506  CA  PHE 9  36    -137.876-108.584 610.583  1.00  7.91           C
ATOM    507  C   PHE 9  36    -137.973-107.204 611.236  1.00  7.91           C
ATOM    508  O   PHE 9  36    -137.498-107.008 612.354  1.00  7.91           O
ATOM    509  HA  PHE 9  36    -138.169-109.347 611.305  1.00  7.91           H
ATOM    510  CB  PHE 9  36    -136.459-108.780 610.040  1.00  7.91           C
ATOM    511 1HB  PHE 9  36    -136.288-108.065 609.235  1.00  7.91           H
ATOM    512 2HB  PHE 9  36    -135.744-108.550 610.829  1.00  7.91           H
ATOM    513  CG  PHE 9  36    -136.184-110.191 609.516  1.00  7.91           C
ATOM    514  HD1 PHE 9  36    -137.206-111.134 611.125  1.00  7.91           H
ATOM    515  CD1 PHE 9  36    -136.642-111.272 610.202  1.00  7.91           C
ATOM    516  HD2 PHE 9  36    -135.113-109.497 607.816  1.00  7.91           H
ATOM    517  CD2 PHE 9  36    -135.480-110.364 608.365  1.00  7.91           C
ATOM    518  CE1 PHE 9  36    -136.386-112.582 609.717  1.00  7.91           C
ATOM    519  HE1 PHE 9  36    -136.753-113.449 610.266  1.00  7.91           H
ATOM    520  CE2 PHE 9  36    -135.224-111.674 607.880  1.00  7.91           C
ATOM    521  HE2 PHE 9  36    -134.660-111.812 606.957  1.00  7.91           H
ATOM    522  CZ  PHE 9  36    -135.682-112.755 608.566  1.00  7.91           C
ATOM    523  HZ  PHE 9  36    -135.486-113.760 608.193  1.00  7.91           H
ATOM    524  HN  PHE 9  36    -138.351-108.603 608.555  1.00  7.91           H
ATOM    525  N   TYR 9  37    -138.590-106.283 610.511  1.00  7.91           N
ATOM    526  CA  TYR 9  37    -138.919-104.984 611.074  1.00  7.91           C
ATOM    527  C   TYR 9  37    -140.265-105.026 611.800  1.00  7.91           C
ATOM    528  O   TYR 9  37    -141.287-105.357 611.201  1.00  7.91           O
ATOM    529  HA  TYR 9  37    -138.138-104.719 611.786  1.00  7.91           H
ATOM    530  CB  TYR 9  37    -139.023-104.025 609.886  1.00  7.91           C
ATOM    531 1HB  TYR 9  37    -138.084-104.044 609.333  1.00  7.91           H
ATOM    532 2HB  TYR 9  37    -139.799-104.383 609.210  1.00  7.91           H
ATOM    533  CG  TYR 9  37    -139.337-102.580 610.279  1.00  7.91           C
ATOM    534  HD1 TYR 9  37    -141.458-102.843 610.115  1.00  7.91           H
ATOM    535  CD1 TYR 9  37    -140.647-102.151 610.344  1.00  7.91           C
ATOM    536  HD2 TYR 9  37    -137.275-102.043 610.518  1.00  7.91           H
ATOM    537  CD2 TYR 9  37    -138.310-101.705 610.569  1.00  7.91           C
ATOM    538  CE1 TYR 9  37    -140.943-100.792 610.714  1.00  7.91           C
ATOM    539  HE1 TYR 9  37    -141.973-100.440 610.769  1.00  7.91           H
ATOM    540  HE2 TYR 9  37    -137.803 -99.644 611.170  1.00  7.91           H
ATOM    541  CE2 TYR 9  37    -138.605-100.345 610.939  1.00  7.91           C
ATOM    542  CZ  TYR 9  37    -139.907 -99.955 610.994  1.00  7.91           C
ATOM    543  OH  TYR 9  37    -140.186 -98.671 611.343  1.00  7.91           O
ATOM    544  HH  TYR 9  37    -139.348 -98.203 611.624  1.00  7.91           H
ATOM    545  HN  TYR 9  37    -138.864-106.412 609.558  1.00  7.91           H
ATOM    546  N   CYS 9  38    -140.222-104.684 613.079  1.00  7.91           N
ATOM    547  CA  CYS 9  38    -141.377-104.864 613.941  1.00  7.91           C
ATOM    548  C   CYS 9  38    -141.906-103.482 614.331  1.00  7.91           C
ATOM    549  O   CYS 9  38    -141.190-102.689 614.939  1.00  7.91           O
ATOM    550  HA  CYS 9  38    -142.119-105.413 613.360  1.00  7.91           H
ATOM    551  CB  CYS 9  38    -141.041-105.713 615.169  1.00  7.91           C
ATOM    552 1HB  CYS 9  38    -140.516-106.618 614.863  1.00  7.91           H
ATOM    553 2HB  CYS 9  38    -140.369-105.163 615.828  1.00  7.91           H
ATOM    554  SG  CYS 9  38    -142.574-106.153 616.066  1.00  7.91           S
ATOM    555  HN  CYS 9  38    -139.418-104.292 613.526  1.00  7.91           H
ATOM    556  N   GLU 9  39    -143.156-103.237 613.964  1.00  7.91           N
ATOM    557  CA  GLU 9  39    -143.865-102.069 614.457  1.00  7.91           C
ATOM    558  C   GLU 9  39    -144.512-102.373 615.809  1.00  7.91           C
ATOM    559  O   GLU 9  39    -145.416-103.203 615.897  1.00  7.91           O
ATOM    560  HA  GLU 9  39    -143.104-101.297 614.576  1.00  7.91           H
ATOM    561  CB  GLU 9  39    -144.908-101.593 613.444  1.00  7.91           C
ATOM    562 1HB  GLU 9  39    -145.519-102.436 613.122  1.00  7.91           H
ATOM    563 2HB  GLU 9  39    -145.491-100.778 613.873  1.00  7.91           H
ATOM    564  CG  GLU 9  39    -144.237-101.030 612.190  1.00  7.91           C
ATOM    565 1HG  GLU 9  39    -143.478-100.302 612.475  1.00  7.91           H
ATOM    566 2HG  GLU 9  39    -143.727-101.831 611.655  1.00  7.91           H
ATOM    567  CD  GLU 9  39    -145.265-100.369 611.268  1.00  7.91           C
ATOM    568  OE1 GLU 9  39    -144.893-100.097 610.106  1.00  7.91           O
ATOM    569  OE2 GLU 9  39    -146.398-100.150 611.747  1.00  7.91           O
ATOM    570  HN  GLU 9  39    -143.681-103.819 613.343  1.00  7.91           H
ATOM    571  N   LYS 9  40    -144.025-101.684 616.831  1.00  7.91           N
ATOM    572  CA  LYS 9  40    -144.419-101.989 618.196  1.00  7.91           C
ATOM    573  C   LYS 9  40    -145.615-101.118 618.585  1.00  7.91           C
ATOM    574  O   LYS 9  40    -145.779-100.768 619.752  1.00  7.91           O
ATOM    575  HA  LYS 9  40    -144.731-103.034 618.220  1.00  7.91           H
ATOM    576  CB  LYS 9  40    -143.224-101.852 619.142  1.00  7.91           C
ATOM    577 1HB  LYS 9  40    -142.914-100.808 619.193  1.00  7.91           H
ATOM    578 2HB  LYS 9  40    -143.518-102.147 620.149  1.00  7.91           H
ATOM    579  CG  LYS 9  40    -142.052-102.716 618.673  1.00  7.91           C
ATOM    580 1HG  LYS 9  40    -142.427-103.653 618.263  1.00  7.91           H
ATOM    581 2HG  LYS 9  40    -141.519-102.207 617.869  1.00  7.91           H
ATOM    582  CD  LYS 9  40    -141.089-103.007 619.826  1.00  7.91           C
ATOM    583 1HD  LYS 9  40    -140.676-102.072 620.204  1.00  7.91           H
ATOM    584 2HD  LYS 9  40    -141.633-103.471 620.649  1.00  7.91           H
ATOM    585  CE  LYS 9  40    -139.954-103.927 619.374  1.00  7.91           C
ATOM    586 1HE  LYS 9  40    -140.357-104.748 618.781  1.00  7.91           H
ATOM    587 2HE  LYS 9  40    -139.267-103.377 618.731  1.00  7.91           H
ATOM    588  NZ  LYS 9  40    -139.224-104.464 620.545  1.00  7.91           N
ATOM    589 1HZ  LYS 9  40    -138.642-105.241 620.253  1.00  7.91           H
ATOM    590 2HZ  LYS 9  40    -138.642-103.736 620.943  1.00  7.91           H
ATOM    591 3HZ  LYS 9  40    -139.890-104.783 621.240  1.00  7.91           H
ATOM    592  HN  LYS 9  40    -143.375-100.930 616.738  1.00  7.91           H
ATOM    593  N   ASN 9  41    -146.419-100.792 617.584  1.00  7.91           N
ATOM    594  CA  ASN 9  41    -147.590 -99.960 617.805  1.00  7.91           C
ATOM    595  C   ASN 9  41    -148.451-100.581 618.906  1.00  7.91           C
ATOM    596  O   ASN 9  41    -148.929 -99.879 619.796  1.00  7.91           O
ATOM    597  HA  ASN 9  41    -147.198 -98.982 618.084  1.00  7.91           H
ATOM    598  CB  ASN 9  41    -148.442 -99.860 616.538  1.00  7.91           C
ATOM    599 1HB  ASN 9  41    -148.606-100.856 616.126  1.00  7.91           H
ATOM    600 2HB  ASN 9  41    -149.422 -99.452 616.786  1.00  7.91           H
ATOM    601  CG  ASN 9  41    -147.765 -98.974 615.490  1.00  7.91           C
ATOM    602  OD1 ASN 9  41    -147.258 -97.903 615.779  1.00  7.91           O
ATOM    603  ND2 ASN 9  41    -147.786 -99.479 614.260  1.00  7.91           N
ATOM    604 1HD2 ASN 9  41    -148.219-100.365 614.090  1.00  7.91           H
ATOM    605 2HD2 ASN 9  41    -147.368 -98.974 613.505  1.00  7.91           H
ATOM    606  HN  ASN 9  41    -146.282-101.086 616.638  1.00  7.91           H
ATOM    607  N   ASN 9  42    -148.623-101.892 618.810  1.00  7.91           N
ATOM    608  CA  ASN 9  42    -149.475-102.605 619.747  1.00  7.91           C
ATOM    609  C   ASN 9  42    -148.920-102.438 621.163  1.00  7.91           C
ATOM    610  O   ASN 9  42    -149.677-102.234 622.110  1.00  7.91           O
ATOM    611  HA  ASN 9  42    -150.463-102.161 619.631  1.00  7.91           H
ATOM    612  CB  ASN 9  42    -149.513-104.101 619.427  1.00  7.91           C
ATOM    613 1HB  ASN 9  42    -148.499-104.501 619.422  1.00  7.91           H
ATOM    614 2HB  ASN 9  42    -150.059-104.629 620.208  1.00  7.91           H
ATOM    615  CG  ASN 9  42    -150.175-104.356 618.072  1.00  7.91           C
ATOM    616  OD1 ASN 9  42    -150.886-103.524 617.534  1.00  7.91           O
ATOM    617  ND2 ASN 9  42    -149.902-105.549 617.552  1.00  7.91           N
ATOM    618 1HD2 ASN 9  42    -149.310-106.186 618.046  1.00  7.91           H
ATOM    619 2HD2 ASN 9  42    -150.289-105.809 616.668  1.00  7.91           H
ATOM    620  HN  ASN 9  42    -148.194-102.462 618.110  1.00  7.91           H
ATOM    621  N   VAL 9  43    -147.602-102.531 621.263  1.00  7.91           N
ATOM    622  CA  VAL 9  43    -146.941-102.444 622.554  1.00  7.91           C
ATOM    623  C   VAL 9  43    -147.181-101.057 623.152  1.00  7.91           C
ATOM    624  O   VAL 9  43    -147.390-100.924 624.357  1.00  7.91           O
ATOM    625  HA  VAL 9  43    -147.394-103.191 623.206  1.00  7.91           H
ATOM    626  HB  VAL 9  43    -145.007-102.039 621.749  1.00  7.91           H
ATOM    627  CB  VAL 9  43    -145.456-102.783 622.406  1.00  7.91           C
ATOM    628  CG1 VAL 9  43    -144.741-102.712 623.756  1.00  7.91           C
ATOM    629 1HG1 VAL 9  43    -144.830-101.705 624.162  1.00  7.91           H
ATOM    630 2HG1 VAL 9  43    -145.194-103.424 624.446  1.00  7.91           H
ATOM    631 3HG1 VAL 9  43    -143.687-102.957 623.622  1.00  7.91           H
ATOM    632  CG2 VAL 9  43    -145.270-104.156 621.758  1.00  7.91           C
ATOM    633 1HG2 VAL 9  43    -145.742-104.918 622.378  1.00  7.91           H
ATOM    634 2HG2 VAL 9  43    -145.729-104.157 620.769  1.00  7.91           H
ATOM    635 3HG2 VAL 9  43    -144.205-104.372 621.664  1.00  7.91           H
ATOM    636  HN  VAL 9  43    -146.990-102.663 620.483  1.00  7.91           H
ATOM    637  N   ARG 9  44    -147.142-100.058 622.283  1.00  7.91           N
ATOM    638  CA  ARG 9  44    -147.314 -98.681 622.716  1.00  7.91           C
ATOM    639  C   ARG 9  44    -148.773 -98.422 623.095  1.00  7.91           C
ATOM    640  O   ARG 9  44    -149.052 -97.663 624.022  1.00  7.91           O
ATOM    641  HA  ARG 9  44    -146.660 -98.578 623.582  1.00  7.91           H
ATOM    642  CB  ARG 9  44    -146.897 -97.702 621.617  1.00  7.91           C
ATOM    643 1HB  ARG 9  44    -147.341 -98.004 620.669  1.00  7.91           H
ATOM    644 2HB  ARG 9  44    -147.281 -96.708 621.846  1.00  7.91           H
ATOM    645  CG  ARG 9  44    -145.375 -97.647 621.479  1.00  7.91           C
ATOM    646 1HG  ARG 9  44    -144.926 -97.424 622.447  1.00  7.91           H
ATOM    647 2HG  ARG 9  44    -144.998 -98.623 621.171  1.00  7.91           H
ATOM    648  CD  ARG 9  44    -144.954 -96.587 620.459  1.00  7.91           C
ATOM    649 1HD  ARG 9  44    -145.738 -95.836 620.359  1.00  7.91           H
ATOM    650 2HD  ARG 9  44    -144.060 -96.070 620.807  1.00  7.91           H
ATOM    651  NE  ARG 9  44    -144.692 -97.222 619.148  1.00  7.91           N
ATOM    652  HE  ARG 9  44    -143.863 -97.772 619.051  1.00  7.91           H
ATOM    653  CZ  ARG 9  44    -145.498 -97.107 618.083  1.00  7.91           C
ATOM    654  NH1 ARG 9  44    -146.623 -96.383 618.157  1.00  7.91           N
ATOM    655 1HH1 ARG 9  44    -146.867 -95.924 619.011  1.00  7.91           H
ATOM    656 2HH1 ARG 9  44    -147.218 -96.302 617.358  1.00  7.91           H
ATOM    657  NH2 ARG 9  44    -145.161 -97.726 616.944  1.00  7.91           N
ATOM    658 1HH2 ARG 9  44    -145.751 -97.650 616.140  1.00  7.91           H
ATOM    659 2HH2 ARG 9  44    -144.319 -98.265 616.898  1.00  7.91           H
ATOM    660  HN  ARG 9  44    -146.997-100.176 621.301  1.00  7.91           H
ATOM    661  N   GLN 9  45    -149.666 -99.068 622.359  1.00  7.91           N
ATOM    662  CA  GLN 9  45    -151.090 -98.897 622.590  1.00  7.91           C
ATOM    663  C   GLN 9  45    -151.477 -99.459 623.959  1.00  7.91           C
ATOM    664  O   GLN 9  45    -152.297 -98.873 624.665  1.00  7.91           O
ATOM    665  HA  GLN 9  45    -151.260 -97.820 622.570  1.00  7.91           H
ATOM    666  CB  GLN 9  45    -151.909 -99.554 621.476  1.00  7.91           C
ATOM    667 1HB  GLN 9  45    -151.570 -99.188 620.507  1.00  7.91           H
ATOM    668 2HB  GLN 9  45    -151.743-100.631 621.486  1.00  7.91           H
ATOM    669  CG  GLN 9  45    -153.401 -99.260 621.646  1.00  7.91           C
ATOM    670 1HG  GLN 9  45    -153.738 -99.621 622.617  1.00  7.91           H
ATOM    671 2HG  GLN 9  45    -153.567 -98.183 621.630  1.00  7.91           H
ATOM    672  CD  GLN 9  45    -154.220 -99.924 620.537  1.00  7.91           C
ATOM    673  OE1 GLN 9  45    -153.712-100.672 619.718  1.00  7.91           O
ATOM    674  NE2 GLN 9  45    -155.512 -99.609 620.557  1.00  7.91           N
ATOM    675 1HE2 GLN 9  45    -155.865 -98.988 621.257  1.00  7.91           H
ATOM    676 2HE2 GLN 9  45    -156.130 -99.993 619.871  1.00  7.91           H
ATOM    677  HN  GLN 9  45    -149.430 -99.697 621.618  1.00  7.91           H
ATOM    678  N   PHE 9  46    -150.870-100.587 624.294  1.00  7.91           N
ATOM    679  CA  PHE 9  46    -151.069-101.185 625.603  1.00  7.91           C
ATOM    680  C   PHE 9  46    -150.556-100.262 626.710  1.00  7.91           C
ATOM    681  O   PHE 9  46    -151.254-100.022 627.695  1.00  7.91           O
ATOM    682  HA  PHE 9  46    -152.140-101.340 625.728  1.00  7.91           H
ATOM    683  CB  PHE 9  46    -150.265-102.487 625.627  1.00  7.91           C
ATOM    684 1HB  PHE 9  46    -150.663-103.162 624.870  1.00  7.91           H
ATOM    685 2HB  PHE 9  46    -149.233-102.270 625.350  1.00  7.91           H
ATOM    686  CG  PHE 9  46    -150.275-103.199 626.981  1.00  7.91           C
ATOM    687  HD1 PHE 9  46    -148.346-102.487 627.523  1.00  7.91           H
ATOM    688  CD1 PHE 9  46    -149.208-103.085 627.818  1.00  7.91           C
ATOM    689  HD2 PHE 9  46    -152.205-104.037 626.678  1.00  7.91           H
ATOM    690  CD2 PHE 9  46    -151.350-103.946 627.349  1.00  7.91           C
ATOM    691  CE1 PHE 9  46    -149.218-103.746 629.074  1.00  7.91           C
ATOM    692  HE1 PHE 9  46    -148.363-103.655 629.744  1.00  7.91           H
ATOM    693  CE2 PHE 9  46    -151.360-104.607 628.605  1.00  7.91           C
ATOM    694  HE2 PHE 9  46    -152.222-105.206 628.900  1.00  7.91           H
ATOM    695  CZ  PHE 9  46    -150.293-104.493 629.442  1.00  7.91           C
ATOM    696  HZ  PHE 9  46    -150.301-105.001 630.406  1.00  7.91           H
ATOM    697  HN  PHE 9  46    -150.252-101.090 623.689  1.00  7.91           H
ATOM    698  N   ALA 9  47    -149.342 -99.771 626.513  1.00  7.91           N
ATOM    699  CA  ALA 9  47    -148.680 -98.979 627.535  1.00  7.91           C
ATOM    700  C   ALA 9  47    -149.553 -97.772 627.885  1.00  7.91           C
ATOM    701  O   ALA 9  47    -149.694 -97.422 629.056  1.00  7.91           O
ATOM    702  HA  ALA 9  47    -148.569 -99.605 628.420  1.00  7.91           H
ATOM    703  CB  ALA 9  47    -147.290 -98.570 627.044  1.00  7.91           C
ATOM    704 1HB  ALA 9  47    -146.700 -99.463 626.837  1.00  7.91           H
ATOM    705 2HB  ALA 9  47    -147.386 -97.979 626.133  1.00  7.91           H
ATOM    706 3HB  ALA 9  47    -146.793 -97.976 627.811  1.00  7.91           H
ATOM    707  HN  ALA 9  47    -148.814 -99.905 625.674  1.00  7.91           H
ATOM    708  N   SER 9  48    -150.116 -97.169 626.848  1.00  7.91           N
ATOM    709  CA  SER 9  48    -150.765 -95.877 626.996  1.00  7.91           C
ATOM    710  C   SER 9  48    -152.000 -96.012 627.888  1.00  7.91           C
ATOM    711  O   SER 9  48    -152.447 -95.034 628.487  1.00  7.91           O
ATOM    712  HA  SER 9  48    -150.022 -95.233 627.465  1.00  7.91           H
ATOM    713  CB  SER 9  48    -151.154 -95.298 625.634  1.00  7.91           C
ATOM    714 1HB  SER 9  48    -151.531 -94.284 625.766  1.00  7.91           H
ATOM    715 2HB  SER 9  48    -150.268 -95.228 625.003  1.00  7.91           H
ATOM    716  HG  SER 9  48    -152.362 -95.693 624.088  1.00  7.91           H
ATOM    717  OG  SER 9  48    -152.142 -96.089 624.979  1.00  7.91           O
ATOM    718  HN  SER 9  48    -150.133 -97.547 625.923  1.00  7.91           H
ATOM    719  N   HIS 9  49    -152.517 -97.230 627.949  1.00  7.91           N
ATOM    720  CA  HIS 9  49    -153.717 -97.496 628.725  1.00  7.91           C
ATOM    721  C   HIS 9  49    -153.327 -98.043 630.100  1.00  7.91           C
ATOM    722  O   HIS 9  49    -153.932 -97.683 631.109  1.00  7.91           O
ATOM    723  HA  HIS 9  49    -154.224 -96.540 628.854  1.00  7.91           H
ATOM    724  CB  HIS 9  49    -154.662 -98.427 627.963  1.00  7.91           C
ATOM    725 1HB  HIS 9  49    -154.122 -99.335 627.695  1.00  7.91           H
ATOM    726 2HB  HIS 9  49    -155.475 -98.724 628.625  1.00  7.91           H
ATOM    727  CG  HIS 9  49    -155.247 -97.818 626.711  1.00  7.91           C
ATOM    728  HD1 HIS 9  49    -153.636 -98.115 625.350  1.00  7.91           H
ATOM    729  ND1 HIS 9  49    -154.560 -97.767 625.511  1.00  7.91           N
ATOM    730  CD2 HIS 9  49    -156.460 -97.236 626.486  1.00  7.91           C
ATOM    731  HD2 HIS 9  49    -157.252 -97.109 627.223  1.00  7.91           H
ATOM    732  CE1 HIS 9  49    -155.334 -97.178 624.611  1.00  7.91           C
ATOM    733  HE1 HIS 9  49    -155.076 -96.989 623.569  1.00  7.91           H
ATOM    734  NE2 HIS 9  49    -156.510 -96.849 625.218  1.00  7.91           N
ATOM    735  HN  HIS 9  49    -152.132 -98.025 627.481  1.00  7.91           H
ATOM    736  N   PHE 9  50    -152.319 -98.903 630.096  1.00  7.91           N
ATOM    737  CA  PHE 9  50    -152.024 -99.716 631.263  1.00  7.91           C
ATOM    738  C   PHE 9  50    -151.217 -98.923 632.294  1.00  7.91           C
ATOM    739  O   PHE 9  50    -151.524 -98.954 633.484  1.00  7.91           O
ATOM    740  HA  PHE 9  50    -152.978-100.012 631.701  1.00  7.91           H
ATOM    741  CB  PHE 9  50    -151.188-100.903 630.782  1.00  7.91           C
ATOM    742 1HB  PHE 9  50    -151.756-101.455 630.033  1.00  7.91           H
ATOM    743 2HB  PHE 9  50    -150.292-100.527 630.288  1.00  7.91           H
ATOM    744  CG  PHE 9  50    -150.773-101.865 631.897  1.00  7.91           C
ATOM    745  HD1 PHE 9  50    -148.735-101.261 631.845  1.00  7.91           H
ATOM    746  CD1 PHE 9  50    -149.477-101.910 632.309  1.00  7.91           C
ATOM    747  HD2 PHE 9  50    -152.737-102.639 632.146  1.00  7.91           H
ATOM    748  CD2 PHE 9  50    -151.699-102.675 632.477  1.00  7.91           C
ATOM    749  CE1 PHE 9  50    -149.092-102.802 633.344  1.00  7.91           C
ATOM    750  HE1 PHE 9  50    -148.054-102.838 633.674  1.00  7.91           H
ATOM    751  CE2 PHE 9  50    -151.314-103.567 633.512  1.00  7.91           C
ATOM    752  HE2 PHE 9  50    -152.056-104.216 633.976  1.00  7.91           H
ATOM    753  CZ  PHE 9  50    -150.018-103.612 633.924  1.00  7.91           C
ATOM    754  HZ  PHE 9  50    -149.723-104.297 634.718  1.00  7.91           H
ATOM    755  HN  PHE 9  50    -151.711 -99.048 629.315  1.00  7.91           H
ATOM    756  N   LEU 9  51    -150.201 -98.232 631.798  1.00  7.91           N
ATOM    757  CA  LEU 9  51    -149.140 -97.739 632.659  1.00  7.91           C
ATOM    758  C   LEU 9  51    -149.651 -96.533 633.451  1.00  7.91           C
ATOM    759  O   LEU 9  51    -149.526 -96.491 634.674  1.00  7.91           O
ATOM    760  HA  LEU 9  51    -148.894 -98.534 633.362  1.00  7.91           H
ATOM    761  CB  LEU 9  51    -147.879 -97.449 631.843  1.00  7.91           C
ATOM    762 1HB  LEU 9  51    -148.122 -96.701 631.089  1.00  7.91           H
ATOM    763 2HB  LEU 9  51    -147.136 -97.004 632.506  1.00  7.91           H
ATOM    764  HG  LEU 9  51    -147.968 -99.061 630.441  1.00  7.91           H
ATOM    765  CG  LEU 9  51    -147.242 -98.651 631.143  1.00  7.91           C
ATOM    766  CD1 LEU 9  51    -146.018 -98.226 630.329  1.00  7.91           C
ATOM    767 1HD1 LEU 9  51    -146.318 -97.500 629.574  1.00  7.91           H
ATOM    768 2HD1 LEU 9  51    -145.279 -97.776 630.993  1.00  7.91           H
ATOM    769 3HD1 LEU 9  51    -145.584 -99.099 629.842  1.00  7.91           H
ATOM    770  CD2 LEU 9  51    -146.908 -99.757 632.146  1.00  7.91           C
ATOM    771 1HD2 LEU 9  51    -146.208 -99.374 632.889  1.00  7.91           H
ATOM    772 2HD2 LEU 9  51    -147.821-100.085 632.643  1.00  7.91           H
ATOM    773 3HD2 LEU 9  51    -146.456-100.599 631.622  1.00  7.91           H
ATOM    774  HN  LEU 9  51    -150.096 -98.010 630.828  1.00  7.91           H
ATOM    775  N   PRO 9  52    -150.234 -95.536 632.772  1.00  7.91           N
ATOM    776  CA  PRO 9  52    -150.484 -94.238 633.404  1.00  7.91           C
ATOM    777  C   PRO 9  52    -151.249 -94.371 634.710  1.00  7.91           C
ATOM    778  O   PRO 9  52    -150.838 -93.826 635.733  1.00  7.91           O
ATOM    779  HA  PRO 9  52    -149.540 -93.765 633.673  1.00  7.91           H
ATOM    780  CB  PRO 9  52    -151.287 -93.472 632.351  1.00  7.91           C
ATOM    781 1HB  PRO 9  52    -152.360 -93.600 632.493  1.00  7.91           H
ATOM    782 2HB  PRO 9  52    -151.087 -92.401 632.394  1.00  7.91           H
ATOM    783  CG  PRO 9  52    -150.817 -94.080 631.035  1.00  7.91           C
ATOM    784 1HG  PRO 9  52    -151.529 -93.902 630.229  1.00  7.91           H
ATOM    785 2HG  PRO 9  52    -149.869 -93.652 630.708  1.00  7.91           H
ATOM    786  CD  PRO 9  52    -150.691 -95.557 631.370  1.00  7.91           C
ATOM    787 1HD  PRO 9  52    -151.643 -96.078 631.268  1.00  7.91           H
ATOM    788 2HD  PRO 9  52    -149.983 -96.062 630.714  1.00  7.91           H
ATOM    789  N   PRO 9  53    -152.376 -95.096 634.709  1.00  7.91           N
ATOM    790  CA  PRO 9  53    -153.178 -95.247 635.925  1.00  7.91           C
ATOM    791  C   PRO 9  53    -152.352 -95.741 637.102  1.00  7.91           C
ATOM    792  O   PRO 9  53    -152.493 -95.241 638.217  1.00  7.91           O
ATOM    793  HA  PRO 9  53    -153.570 -94.279 636.239  1.00  7.91           H
ATOM    794  CB  PRO 9  53    -154.257 -96.256 635.526  1.00  7.91           C
ATOM    795 1HB  PRO 9  53    -153.956 -97.278 635.755  1.00  7.91           H
ATOM    796 2HB  PRO 9  53    -155.192 -96.074 636.055  1.00  7.91           H
ATOM    797  CG  PRO 9  53    -154.407 -96.036 634.025  1.00  7.91           C
ATOM    798 1HG  PRO 9  53    -154.866 -96.894 633.534  1.00  7.91           H
ATOM    799 2HG  PRO 9  53    -155.043 -95.179 633.803  1.00  7.91           H
ATOM    800  CD  PRO 9  53    -152.974 -95.816 633.569  1.00  7.91           C
ATOM    801 1HD  PRO 9  53    -152.461 -96.758 633.378  1.00  7.91           H
ATOM    802 2HD  PRO 9  53    -152.927 -95.237 632.647  1.00  7.91           H
ATOM    803  N   LEU 9  54    -151.504 -96.720 636.820  1.00  7.91           N
ATOM    804  CA  LEU 9  54    -150.767 -97.397 637.873  1.00  7.91           C
ATOM    805  C   LEU 9  54    -149.677 -96.466 638.407  1.00  7.91           C
ATOM    806  O   LEU 9  54    -149.464 -96.384 639.616  1.00  7.91           O
ATOM    807  HA  LEU 9  54    -151.468 -97.607 638.680  1.00  7.91           H
ATOM    808  CB  LEU 9  54    -150.235 -98.742 637.374  1.00  7.91           C
ATOM    809 1HB  LEU 9  54    -149.585 -98.559 636.518  1.00  7.91           H
ATOM    810 2HB  LEU 9  54    -149.616 -99.179 638.157  1.00  7.91           H
ATOM    811  HG  LEU 9  54    -151.911 -99.333 636.182  1.00  7.91           H
ATOM    812  CG  LEU 9  54    -151.292 -99.771 636.965  1.00  7.91           C
ATOM    813  CD1 LEU 9  54    -150.639-101.024 636.377  1.00  7.91           C
ATOM    814 1HD1 LEU 9  54    -150.058-100.751 635.496  1.00  7.91           H
ATOM    815 2HD1 LEU 9  54    -149.981-101.474 637.120  1.00  7.91           H
ATOM    816 3HD1 LEU 9  54    -151.412-101.738 636.095  1.00  7.91           H
ATOM    817  CD2 LEU 9  54    -152.216-100.104 638.138  1.00  7.91           C
ATOM    818 1HD2 LEU 9  54    -151.627-100.514 638.959  1.00  7.91           H
ATOM    819 2HD2 LEU 9  54    -152.721 -99.197 638.471  1.00  7.91           H
ATOM    820 3HD2 LEU 9  54    -152.957-100.837 637.821  1.00  7.91           H
ATOM    821  HN  LEU 9  54    -151.319 -97.049 635.894  1.00  7.91           H
ATOM    822  N   TYR 9  55    -149.017 -95.787 637.481  1.00  7.91           N
ATOM    823  CA  TYR 9  55    -147.919 -94.905 637.839  1.00  7.91           C
ATOM    824  C   TYR 9  55    -148.408 -93.749 638.714  1.00  7.91           C
ATOM    825  O   TYR 9  55    -147.695 -93.298 639.608  1.00  7.91           O
ATOM    826  HA  TYR 9  55    -147.187 -95.488 638.397  1.00  7.91           H
ATOM    827  CB  TYR 9  55    -147.384 -94.341 636.521  1.00  7.91           C
ATOM    828 1HB  TYR 9  55    -148.225 -94.026 635.904  1.00  7.91           H
ATOM    829 2HB  TYR 9  55    -146.793 -93.450 636.733  1.00  7.91           H
ATOM    830  CG  TYR 9  55    -146.527 -95.327 635.725  1.00  7.91           C
ATOM    831  HD1 TYR 9  55    -146.652 -96.863 637.215  1.00  7.91           H
ATOM    832  CD1 TYR 9  55    -146.255 -96.578 636.240  1.00  7.91           C
ATOM    833  HD2 TYR 9  55    -146.239 -93.976 634.084  1.00  7.91           H
ATOM    834  CD2 TYR 9  55    -146.025 -94.965 634.491  1.00  7.91           C
ATOM    835  CE1 TYR 9  55    -145.448 -97.506 635.491  1.00  7.91           C
ATOM    836  HE1 TYR 9  55    -145.226 -98.497 635.886  1.00  7.91           H
ATOM    837  HE2 TYR 9  55    -144.815 -95.620 632.766  1.00  7.91           H
ATOM    838  CE2 TYR 9  55    -145.218 -95.893 633.742  1.00  7.91           C
ATOM    839  CZ  TYR 9  55    -144.970 -97.117 634.279  1.00  7.91           C
ATOM    840  OH  TYR 9  55    -144.208 -97.994 633.571  1.00  7.91           O
ATOM    841  HH  TYR 9  55    -144.067 -98.830 634.101  1.00  7.91           H
ATOM    842  HN  TYR 9  55    -149.221 -95.832 636.503  1.00  7.91           H
ATOM    843  N   TRP 9  56    -149.621 -93.302 638.424  1.00  7.91           N
ATOM    844  CA  TRP 9  56    -150.250 -92.268 639.229  1.00  7.91           C
ATOM    845  C   TRP 9  56    -150.578 -92.868 640.597  1.00  7.91           C
ATOM    846  O   TRP 9  56    -150.377 -92.225 641.626  1.00  7.91           O
ATOM    847  HA  TRP 9  56    -149.535 -91.452 639.341  1.00  7.91           H
ATOM    848  CB  TRP 9  56    -151.477 -91.691 638.520  1.00  7.91           C
ATOM    849 1HB  TRP 9  56    -151.967 -92.486 637.958  1.00  7.91           H
ATOM    850 2HB  TRP 9  56    -152.188 -91.345 639.269  1.00  7.91           H
ATOM    851  CG  TRP 9  56    -151.159 -90.536 637.568  1.00  7.91           C
ATOM    852  HD1 TRP 9  56    -151.598 -91.359 635.630  1.00  7.91           H
ATOM    853  CD1 TRP 9  56    -151.261 -90.516 636.232  1.00  7.91           C
ATOM    854  CD2 TRP 9  56    -150.681 -89.225 637.936  1.00  7.91           C
ATOM    855  NE1 TRP 9  56    -150.885 -89.293 635.714  1.00  7.91           N
ATOM    856  HE1 TRP 9  56    -150.876 -89.037 634.748  1.00  7.91           H
ATOM    857  CE2 TRP 9  56    -150.521 -88.483 636.784  1.00  7.91           C
ATOM    858  HE3 TRP 9  56    -150.512 -89.248 640.126  1.00  7.91           H
ATOM    859  CE3 TRP 9  56    -150.394 -88.683 639.202  1.00  7.91           C
ATOM    860  CZ2 TRP 9  56    -150.068 -87.158 636.781  1.00  7.91           C
ATOM    861  HZ2 TRP 9  56    -149.950 -86.593 635.856  1.00  7.91           H
ATOM    862  CZ3 TRP 9  56    -149.942 -87.358 639.182  1.00  7.91           C
ATOM    863  HZ3 TRP 9  56    -149.704 -86.890 640.137  1.00  7.91           H
ATOM    864  CH2 TRP 9  56    -149.775 -86.598 638.030  1.00  7.91           C
ATOM    865  HH2 TRP 9  56    -149.419 -85.571 638.100  1.00  7.91           H
ATOM    866  HN  TRP 9  56    -150.171 -93.633 637.657  1.00  7.91           H
ATOM    867  N   LEU 9  57    -151.078 -94.095 640.565  1.00  7.91           N
ATOM    868  CA  LEU 9  57    -151.445 -94.786 641.790  1.00  7.91           C
ATOM    869  C   LEU 9  57    -150.195 -94.993 642.647  1.00  7.91           C
ATOM    870  O   LEU 9  57    -150.201 -94.696 643.841  1.00  7.91           O
ATOM    871  HA  LEU 9  57    -152.135 -94.141 642.335  1.00  7.91           H
ATOM    872  CB  LEU 9  57    -152.194 -96.081 641.470  1.00  7.91           C
ATOM    873 1HB  LEU 9  57    -153.088 -95.829 640.899  1.00  7.91           H
ATOM    874 2HB  LEU 9  57    -151.564 -96.692 640.824  1.00  7.91           H
ATOM    875  HG  LEU 9  57    -151.729 -97.124 643.278  1.00  7.91           H
ATOM    876  CG  LEU 9  57    -152.614 -96.927 642.674  1.00  7.91           C
ATOM    877  CD1 LEU 9  57    -153.606 -96.169 643.558  1.00  7.91           C
ATOM    878 1HD1 LEU 9  57    -153.142 -95.252 643.921  1.00  7.91           H
ATOM    879 2HD1 LEU 9  57    -154.495 -95.922 642.978  1.00  7.91           H
ATOM    880 3HD1 LEU 9  57    -153.888 -96.793 644.406  1.00  7.91           H
ATOM    881  CD2 LEU 9  57    -153.165 -98.282 642.226  1.00  7.91           C
ATOM    882 1HD2 LEU 9  57    -154.035 -98.128 641.587  1.00  7.91           H
ATOM    883 2HD2 LEU 9  57    -152.398 -98.821 641.670  1.00  7.91           H
ATOM    884 3HD2 LEU 9  57    -153.456 -98.864 643.101  1.00  7.91           H
ATOM    885  HN  LEU 9  57    -151.233 -94.614 639.725  1.00  7.91           H
ATOM    886  N   VAL 9  58    -149.154 -95.502 642.005  1.00  7.91           N
ATOM    887  CA  VAL 9  58    -147.912 -95.789 642.703  1.00  7.91           C
ATOM    888  C   VAL 9  58    -147.350 -94.493 643.289  1.00  7.91           C
ATOM    889  O   VAL 9  58    -146.924 -94.463 644.443  1.00  7.91           O
ATOM    890  HA  VAL 9  58    -148.144 -96.472 643.520  1.00  7.91           H
ATOM    891  HB  VAL 9  58    -146.851 -95.894 640.854  1.00  7.91           H
ATOM    892  CB  VAL 9  58    -146.933 -96.493 641.761  1.00  7.91           C
ATOM    893  CG1 VAL 9  58    -145.541 -96.590 642.389  1.00  7.91           C
ATOM    894 1HG1 VAL 9  58    -145.167 -95.587 642.597  1.00  7.91           H
ATOM    895 2HG1 VAL 9  58    -145.601 -97.156 643.318  1.00  7.91           H
ATOM    896 3HG1 VAL 9  58    -144.866 -97.094 641.698  1.00  7.91           H
ATOM    897  CG2 VAL 9  58    -147.453 -97.876 641.364  1.00  7.91           C
ATOM    898 1HG2 VAL 9  58    -147.578 -98.487 642.258  1.00  7.91           H
ATOM    899 2HG2 VAL 9  58    -148.413 -97.772 640.857  1.00  7.91           H
ATOM    900 3HG2 VAL 9  58    -146.738 -98.354 640.694  1.00  7.91           H
ATOM    901  HN  VAL 9  58    -149.149 -95.716 641.029  1.00  7.91           H
ATOM    902  N   PHE 9  59    -147.367 -93.453 642.468  1.00  7.91           N
ATOM    903  CA  PHE 9  59    -146.864 -92.157 642.891  1.00  7.91           C
ATOM    904  C   PHE 9  59    -147.533 -91.707 644.191  1.00  7.91           C
ATOM    905  O   PHE 9  59    -146.853 -91.410 645.173  1.00  7.91           O
ATOM    906  HA  PHE 9  59    -145.792 -92.264 643.054  1.00  7.91           H
ATOM    907  CB  PHE 9  59    -147.208 -91.160 641.783  1.00  7.91           C
ATOM    908 1HB  PHE 9  59    -146.651 -91.424 640.884  1.00  7.91           H
ATOM    909 2HB  PHE 9  59    -148.267 -91.254 641.540  1.00  7.91           H
ATOM    910  CG  PHE 9  59    -146.910 -89.703 642.141  1.00  7.91           C
ATOM    911  HD1 PHE 9  59    -148.920 -89.077 641.848  1.00  7.91           H
ATOM    912  CD1 PHE 9  59    -147.908 -88.779 642.120  1.00  7.91           C
ATOM    913  HD2 PHE 9  59    -144.846 -90.072 642.497  1.00  7.91           H
ATOM    914  CD2 PHE 9  59    -145.646 -89.332 642.481  1.00  7.91           C
ATOM    915  CE1 PHE 9  59    -147.630 -87.427 642.453  1.00  7.91           C
ATOM    916  HE1 PHE 9  59    -148.430 -86.687 642.436  1.00  7.91           H
ATOM    917  CE2 PHE 9  59    -145.369 -87.980 642.814  1.00  7.91           C
ATOM    918  HE2 PHE 9  59    -144.356 -87.682 643.086  1.00  7.91           H
ATOM    919  CZ  PHE 9  59    -146.367 -87.056 642.793  1.00  7.91           C
ATOM    920  HZ  PHE 9  59    -146.154 -86.018 643.048  1.00  7.91           H
ATOM    921  HN  PHE 9  59    -147.715 -93.486 641.531  1.00  7.91           H
ATOM    922  N   ILE 9  60    -148.857 -91.671 644.157  1.00  7.91           N
ATOM    923  CA  ILE 9  60    -149.618 -91.064 645.236  1.00  7.91           C
ATOM    924  C   ILE 9  60    -149.372 -91.845 646.529  1.00  7.91           C
ATOM    925  O   ILE 9  60    -149.029 -91.260 647.555  1.00  7.91           O
ATOM    926  HA  ILE 9  60    -149.243 -90.049 645.369  1.00  7.91           H
ATOM    927  HB  ILE 9  60    -151.424 -91.925 644.479  1.00  7.91           H
ATOM    928  CB  ILE 9  60    -151.095 -90.955 644.854  1.00  7.91           C
ATOM    929  CG1 ILE 9  60    -151.297 -89.942 643.726  1.00  7.91           C
ATOM    930 1HG1 ILE 9  60    -151.160 -88.932 644.111  1.00  7.91           H
ATOM    931 2HG1 ILE 9  60    -150.541 -90.095 642.955  1.00  7.91           H
ATOM    932  CG2 ILE 9  60    -151.955 -90.629 646.078  1.00  7.91           C
ATOM    933 1HG2 ILE 9  60    -151.843 -91.419 646.821  1.00  7.91           H
ATOM    934 2HG2 ILE 9  60    -151.633 -89.680 646.505  1.00  7.91           H
ATOM    935 3HG2 ILE 9  60    -153.000 -90.558 645.778  1.00  7.91           H
ATOM    936  CD1 ILE 9  60    -152.693 -90.075 643.112  1.00  7.91           C
ATOM    937 1HD1 ILE 9  60    -152.817 -91.080 642.707  1.00  7.91           H
ATOM    938 2HD1 ILE 9  60    -153.445 -89.898 643.880  1.00  7.91           H
ATOM    939 3HD1 ILE 9  60    -152.809 -89.344 642.313  1.00  7.91           H
ATOM    940  HN  ILE 9  60    -149.407 -92.046 643.410  1.00  7.91           H
ATOM    941  N   VAL 9  61    -149.557 -93.153 646.436  1.00  7.91           N
ATOM    942  CA  VAL 9  61    -149.516 -94.000 647.617  1.00  7.91           C
ATOM    943  C   VAL 9  61    -148.094 -94.014 648.180  1.00  7.91           C
ATOM    944  O   VAL 9  61    -147.902 -93.939 649.392  1.00  7.91           O
ATOM    945  HA  VAL 9  61    -150.183 -93.562 648.359  1.00  7.91           H
ATOM    946  HB  VAL 9  61    -149.434 -95.791 646.459  1.00  7.91           H
ATOM    947  CB  VAL 9  61    -150.038 -95.397 647.276  1.00  7.91           C
ATOM    948  CG1 VAL 9  61    -149.889 -96.344 648.469  1.00  7.91           C
ATOM    949 1HG1 VAL 9  61    -148.836 -96.420 648.743  1.00  7.91           H
ATOM    950 2HG1 VAL 9  61    -150.456 -95.955 649.315  1.00  7.91           H
ATOM    951 3HG1 VAL 9  61    -150.267 -97.330 648.200  1.00  7.91           H
ATOM    952  CG2 VAL 9  61    -151.491 -95.340 646.801  1.00  7.91           C
ATOM    953 1HG2 VAL 9  61    -152.114 -94.916 647.588  1.00  7.91           H
ATOM    954 2HG2 VAL 9  61    -151.557 -94.715 645.910  1.00  7.91           H
ATOM    955 3HG2 VAL 9  61    -151.837 -96.346 646.566  1.00  7.91           H
ATOM    956  HN  VAL 9  61    -149.733 -93.634 645.577  1.00  7.91           H
ATOM    957  N   GLY 9  62    -147.133 -94.110 647.272  1.00  7.91           N
ATOM    958  CA  GLY 9  62    -145.736 -94.181 647.666  1.00  7.91           C
ATOM    959  C   GLY 9  62    -145.289 -92.882 648.339  1.00  7.91           C
ATOM    960  O   GLY 9  62    -144.569 -92.910 649.336  1.00  7.91           O
ATOM    961 1HA  GLY 9  62    -145.590 -95.018 648.349  1.00  7.91           H
ATOM    962 2HA  GLY 9  62    -145.117 -94.373 646.790  1.00  7.91           H
ATOM    963  HN  GLY 9  62    -147.296 -94.139 646.286  1.00  7.91           H
ATOM    964  N   ALA 9  63    -145.735 -91.773 647.766  1.00  7.91           N
ATOM    965  CA  ALA 9  63    -145.309 -90.465 648.236  1.00  7.91           C
ATOM    966  C   ALA 9  63    -145.805 -90.256 649.668  1.00  7.91           C
ATOM    967  O   ALA 9  63    -145.048 -89.819 650.533  1.00  7.91           O
ATOM    968  HA  ALA 9  63    -144.219 -90.450 648.232  1.00  7.91           H
ATOM    969  CB  ALA 9  63    -145.821 -89.387 647.278  1.00  7.91           C
ATOM    970 1HB  ALA 9  63    -145.416 -89.565 646.282  1.00  7.91           H
ATOM    971 2HB  ALA 9  63    -146.910 -89.423 647.240  1.00  7.91           H
ATOM    972 3HB  ALA 9  63    -145.501 -88.407 647.631  1.00  7.91           H
ATOM    973  HN  ALA 9  63    -146.373 -91.758 646.997  1.00  7.91           H
ATOM    974  N   LEU 9  64    -147.074 -90.578 649.874  1.00  7.91           N
ATOM    975  CA  LEU 9  64    -147.681 -90.428 651.185  1.00  7.91           C
ATOM    976  C   LEU 9  64    -146.963 -91.341 652.182  1.00  7.91           C
ATOM    977  O   LEU 9  64    -146.637 -90.921 653.291  1.00  7.91           O
ATOM    978  HA  LEU 9  64    -147.534 -89.394 651.497  1.00  7.91           H
ATOM    979  CB  LEU 9  64    -149.190 -90.667 651.108  1.00  7.91           C
ATOM    980 1HB  LEU 9  64    -149.361 -91.631 650.628  1.00  7.91           H
ATOM    981 2HB  LEU 9  64    -149.578 -90.744 652.124  1.00  7.91           H
ATOM    982  HG  LEU 9  64    -149.561 -89.475 649.372  1.00  7.91           H
ATOM    983  CG  LEU 9  64    -150.000 -89.606 650.361  1.00  7.91           C
ATOM    984  CD1 LEU 9  64    -151.446 -90.063 650.156  1.00  7.91           C
ATOM    985 1HD1 LEU 9  64    -151.456 -90.985 649.574  1.00  7.91           H
ATOM    986 2HD1 LEU 9  64    -151.911 -90.240 651.126  1.00  7.91           H
ATOM    987 3HD1 LEU 9  64    -151.999 -89.290 649.623  1.00  7.91           H
ATOM    988  CD2 LEU 9  64    -149.921 -88.254 651.073  1.00  7.91           C
ATOM    989 1HD2 LEU 9  64    -150.321 -88.352 652.083  1.00  7.91           H
ATOM    990 2HD2 LEU 9  64    -148.882 -87.930 651.123  1.00  7.91           H
ATOM    991 3HD2 LEU 9  64    -150.506 -87.518 650.521  1.00  7.91           H
ATOM    992  HN  LEU 9  64    -147.682 -90.934 649.165  1.00  7.91           H
ATOM    993  N   GLY 9  65    -146.739 -92.574 651.751  1.00  7.91           N
ATOM    994  CA  GLY 9  65    -146.190 -93.588 652.635  1.00  7.91           C
ATOM    995  C   GLY 9  65    -144.806 -93.180 653.143  1.00  7.91           C
ATOM    996  O   GLY 9  65    -144.559 -93.178 654.348  1.00  7.91           O
ATOM    997 1HA  GLY 9  65    -146.861 -93.741 653.480  1.00  7.91           H
ATOM    998 2HA  GLY 9  65    -146.122 -94.538 652.106  1.00  7.91           H
ATOM    999  HN  GLY 9  65    -146.926 -92.883 650.818  1.00  7.91           H
ATOM   1000  N   ASN 9  66    -143.939 -92.845 652.199  1.00  7.91           N
ATOM   1001  CA  ASN 9  66    -142.538 -92.620 652.515  1.00  7.91           C
ATOM   1002  C   ASN 9  66    -142.391 -91.276 653.232  1.00  7.91           C
ATOM   1003  O   ASN 9  66    -141.525 -91.119 654.092  1.00  7.91           O
ATOM   1004  HA  ASN 9  66    -142.248 -93.462 653.143  1.00  7.91           H
ATOM   1005  CB  ASN 9  66    -141.688 -92.573 651.244  1.00  7.91           C
ATOM   1006 1HB  ASN 9  66    -142.170 -91.936 650.503  1.00  7.91           H
ATOM   1007 2HB  ASN 9  66    -140.719 -92.126 651.467  1.00  7.91           H
ATOM   1008  CG  ASN 9  66    -141.488 -93.975 650.666  1.00  7.91           C
ATOM   1009  OD1 ASN 9  66    -140.793 -94.810 651.222  1.00  7.91           O
ATOM   1010  ND2 ASN 9  66    -142.134 -94.187 649.523  1.00  7.91           N
ATOM   1011 1HD2 ASN 9  66    -142.688 -93.459 649.120  1.00  7.91           H
ATOM   1012 2HD2 ASN 9  66    -142.065 -95.074 649.067  1.00  7.91           H
ATOM   1013  HN  ASN 9  66    -144.179 -92.727 651.236  1.00  7.91           H
ATOM   1014  N   SER 9  67    -143.250 -90.342 652.852  1.00  7.91           N
ATOM   1015  CA  SER 9  67    -143.291 -89.049 653.515  1.00  7.91           C
ATOM   1016  C   SER 9  67    -143.604 -89.233 655.002  1.00  7.91           C
ATOM   1017  O   SER 9  67    -143.066 -88.518 655.846  1.00  7.91           O
ATOM   1018  HA  SER 9  67    -142.296 -88.625 653.383  1.00  7.91           H
ATOM   1019  CB  SER 9  67    -144.327 -88.130 652.865  1.00  7.91           C
ATOM   1020 1HB  SER 9  67    -145.313 -88.588 652.935  1.00  7.91           H
ATOM   1021 2HB  SER 9  67    -144.373 -87.190 653.415  1.00  7.91           H
ATOM   1022  HG  SER 9  67    -144.692 -88.312 650.906  1.00  7.91           H
ATOM   1023  OG  SER 9  67    -144.022 -87.865 651.499  1.00  7.91           O
ATOM   1024  HN  SER 9  67    -143.908 -90.456 652.108  1.00  7.91           H
ATOM   1025  N   LEU 9  68    -144.471 -90.197 655.276  1.00  7.91           N
ATOM   1026  CA  LEU 9  68    -144.853 -90.491 656.647  1.00  7.91           C
ATOM   1027  C   LEU 9  68    -143.650 -91.066 657.396  1.00  7.91           C
ATOM   1028  O   LEU 9  68    -143.465 -90.796 658.581  1.00  7.91           O
ATOM   1029  HA  LEU 9  68    -145.134 -89.548 657.117  1.00  7.91           H
ATOM   1030  CB  LEU 9  68    -146.086 -91.396 656.677  1.00  7.91           C
ATOM   1031 1HB  LEU 9  68    -146.871 -90.928 656.083  1.00  7.91           H
ATOM   1032 2HB  LEU 9  68    -145.834 -92.336 656.186  1.00  7.91           H
ATOM   1033  HG  LEU 9  68    -145.855 -92.139 658.669  1.00  7.91           H
ATOM   1034  CG  LEU 9  68    -146.653 -91.712 658.062  1.00  7.91           C
ATOM   1035  CD1 LEU 9  68    -147.124 -90.437 658.766  1.00  7.91           C
ATOM   1036 1HD1 LEU 9  68    -146.283 -89.754 658.880  1.00  7.91           H
ATOM   1037 2HD1 LEU 9  68    -147.902 -89.960 658.170  1.00  7.91           H
ATOM   1038 3HD1 LEU 9  68    -147.522 -90.690 659.748  1.00  7.91           H
ATOM   1039  CD2 LEU 9  68    -147.764 -92.761 657.974  1.00  7.91           C
ATOM   1040 1HD2 LEU 9  68    -148.570 -92.385 657.344  1.00  7.91           H
ATOM   1041 2HD2 LEU 9  68    -147.363 -93.679 657.543  1.00  7.91           H
ATOM   1042 3HD2 LEU 9  68    -148.149 -92.967 658.973  1.00  7.91           H
ATOM   1043  HN  LEU 9  68    -144.908 -90.769 654.583  1.00  7.91           H
ATOM   1044  N   VAL 9  69    -142.862 -91.848 656.672  1.00  7.91           N
ATOM   1045  CA  VAL 9  69    -141.690 -92.476 657.257  1.00  7.91           C
ATOM   1046  C   VAL 9  69    -140.726 -91.393 657.745  1.00  7.91           C
ATOM   1047  O   VAL 9  69    -140.228 -91.460 658.868  1.00  7.91           O
ATOM   1048  HA  VAL 9  69    -142.023 -93.061 658.115  1.00  7.91           H
ATOM   1049  HB  VAL 9  69    -140.837 -92.871 655.341  1.00  7.91           H
ATOM   1050  CB  VAL 9  69    -141.051 -93.434 656.250  1.00  7.91           C
ATOM   1051  CG1 VAL 9  69    -139.728 -93.988 656.782  1.00  7.91           C
ATOM   1052 1HG1 VAL 9  69    -139.038 -93.165 656.967  1.00  7.91           H
ATOM   1053 2HG1 VAL 9  69    -139.908 -94.528 657.712  1.00  7.91           H
ATOM   1054 3HG1 VAL 9  69    -139.296 -94.666 656.046  1.00  7.91           H
ATOM   1055  CG2 VAL 9  69    -142.013 -94.567 655.885  1.00  7.91           C
ATOM   1056 1HG2 VAL 9  69    -142.272 -95.127 656.783  1.00  7.91           H
ATOM   1057 2HG2 VAL 9  69    -142.918 -94.148 655.444  1.00  7.91           H
ATOM   1058 3HG2 VAL 9  69    -141.534 -95.233 655.167  1.00  7.91           H
ATOM   1059  HN  VAL 9  69    -143.014 -92.054 655.706  1.00  7.91           H
ATOM   1060  N   ILE 9  70    -140.492 -90.419 656.878  1.00  7.91           N
ATOM   1061  CA  ILE 9  70    -139.558 -89.350 657.186  1.00  7.91           C
ATOM   1062  C   ILE 9  70    -140.095 -88.532 658.362  1.00  7.91           C
ATOM   1063  O   ILE 9  70    -139.344 -88.170 659.266  1.00  7.91           O
ATOM   1064  HA  ILE 9  70    -138.619 -89.814 657.489  1.00  7.91           H
ATOM   1065  HB  ILE 9  70    -140.217 -88.156 655.539  1.00  7.91           H
ATOM   1066  CB  ILE 9  70    -139.268 -88.515 655.938  1.00  7.91           C
ATOM   1067  CG1 ILE 9  70    -138.613 -89.366 654.848  1.00  7.91           C
ATOM   1068 1HG1 ILE 9  70    -137.669 -89.768 655.214  1.00  7.91           H
ATOM   1069 2HG1 ILE 9  70    -139.252 -90.217 654.614  1.00  7.91           H
ATOM   1070  CG2 ILE 9  70    -138.429 -87.283 656.284  1.00  7.91           C
ATOM   1071 1HG2 ILE 9  70    -138.970 -86.665 657.001  1.00  7.91           H
ATOM   1072 2HG2 ILE 9  70    -137.482 -87.600 656.721  1.00  7.91           H
ATOM   1073 3HG2 ILE 9  70    -138.238 -86.707 655.379  1.00  7.91           H
ATOM   1074  CD1 ILE 9  70    -138.367 -88.542 653.583  1.00  7.91           C
ATOM   1075 1HD1 ILE 9  70    -139.317 -88.162 653.206  1.00  7.91           H
ATOM   1076 2HD1 ILE 9  70    -137.708 -87.706 653.816  1.00  7.91           H
ATOM   1077 3HD1 ILE 9  70    -137.901 -89.171 652.824  1.00  7.91           H
ATOM   1078  HN  ILE 9  70    -140.928 -90.354 655.980  1.00  7.91           H
ATOM   1079  N   LEU 9  71    -141.392 -88.265 658.312  1.00  7.91           N
ATOM   1080  CA  LEU 9  71    -142.024 -87.434 659.323  1.00  7.91           C
ATOM   1081  C   LEU 9  71    -141.929 -88.130 660.682  1.00  7.91           C
ATOM   1082  O   LEU 9  71    -141.671 -87.485 661.697  1.00  7.91           O
ATOM   1083  HA  LEU 9  71    -141.466 -86.499 659.373  1.00  7.91           H
ATOM   1084  CB  LEU 9  71    -143.455 -87.084 658.910  1.00  7.91           C
ATOM   1085 1HB  LEU 9  71    -143.419 -86.556 657.957  1.00  7.91           H
ATOM   1086 2HB  LEU 9  71    -144.000 -88.012 658.739  1.00  7.91           H
ATOM   1087  HG  LEU 9  71    -143.556 -85.567 660.414  1.00  7.91           H
ATOM   1088  CG  LEU 9  71    -144.251 -86.233 659.902  1.00  7.91           C
ATOM   1089  CD1 LEU 9  71    -145.269 -85.352 659.175  1.00  7.91           C
ATOM   1090 1HD1 LEU 9  71    -144.748 -84.688 658.485  1.00  7.91           H
ATOM   1091 2HD1 LEU 9  71    -145.963 -85.982 658.620  1.00  7.91           H
ATOM   1092 3HD1 LEU 9  71    -145.820 -84.758 659.904  1.00  7.91           H
ATOM   1093  CD2 LEU 9  71    -144.909 -87.108 660.970  1.00  7.91           C
ATOM   1094 1HD2 LEU 9  71    -145.588 -87.815 660.493  1.00  7.91           H
ATOM   1095 2HD2 LEU 9  71    -144.141 -87.655 661.516  1.00  7.91           H
ATOM   1096 3HD2 LEU 9  71    -145.468 -86.479 661.662  1.00  7.91           H
ATOM   1097  HN  LEU 9  71    -142.006 -88.605 657.600  1.00  7.91           H
ATOM   1098  N   VAL 9  72    -142.144 -89.437 660.658  1.00  7.91           N
ATOM   1099  CA  VAL 9  72    -142.096 -90.226 661.877  1.00  7.91           C
ATOM   1100  C   VAL 9  72    -140.680 -90.181 662.454  1.00  7.91           C
ATOM   1101  O   VAL 9  72    -140.503 -90.059 663.665  1.00  7.91           O
ATOM   1102  HA  VAL 9  72    -142.781 -89.768 662.592  1.00  7.91           H
ATOM   1103  HB  VAL 9  72    -142.017 -92.038 660.753  1.00  7.91           H
ATOM   1104  CB  VAL 9  72    -142.584 -91.649 661.599  1.00  7.91           C
ATOM   1105  CG1 VAL 9  72    -142.323 -92.562 662.799  1.00  7.91           C
ATOM   1106 1HG1 VAL 9  72    -141.254 -92.593 663.007  1.00  7.91           H
ATOM   1107 2HG1 VAL 9  72    -142.852 -92.176 663.671  1.00  7.91           H
ATOM   1108 3HG1 VAL 9  72    -142.679 -93.567 662.575  1.00  7.91           H
ATOM   1109  CG2 VAL 9  72    -144.065 -91.657 661.216  1.00  7.91           C
ATOM   1110 1HG2 VAL 9  72    -144.654 -91.239 662.032  1.00  7.91           H
ATOM   1111 2HG2 VAL 9  72    -144.211 -91.055 660.318  1.00  7.91           H
ATOM   1112 3HG2 VAL 9  72    -144.385 -92.680 661.023  1.00  7.91           H
ATOM   1113  HN  VAL 9  72    -142.346 -89.955 659.827  1.00  7.91           H
ATOM   1114  N   TYR 9  73    -139.708 -90.281 661.559  1.00  7.91           N
ATOM   1115  CA  TYR 9  73    -138.313 -90.250 661.964  1.00  7.91           C
ATOM   1116  C   TYR 9  73    -137.977 -88.938 662.675  1.00  7.91           C
ATOM   1117  O   TYR 9  73    -137.267 -88.936 663.679  1.00  7.91           O
ATOM   1118  HA  TYR 9  73    -138.143 -91.080 662.650  1.00  7.91           H
ATOM   1119  CB  TYR 9  73    -137.497 -90.340 660.672  1.00  7.91           C
ATOM   1120 1HB  TYR 9  73    -137.768 -91.256 660.147  1.00  7.91           H
ATOM   1121 2HB  TYR 9  73    -137.770 -89.508 660.024  1.00  7.91           H
ATOM   1122  CG  TYR 9  73    -135.983 -90.323 660.890  1.00  7.91           C
ATOM   1123  HD1 TYR 9  73    -135.867 -88.183 660.936  1.00  7.91           H
ATOM   1124  CD1 TYR 9  73    -135.315 -89.121 661.003  1.00  7.91           C
ATOM   1125  HD2 TYR 9  73    -135.811 -92.461 660.885  1.00  7.91           H
ATOM   1126  CD2 TYR 9  73    -135.284 -91.511 660.974  1.00  7.91           C
ATOM   1127  CE1 TYR 9  73    -133.890 -89.104 661.208  1.00  7.91           C
ATOM   1128  HE1 TYR 9  73    -133.351 -88.162 661.298  1.00  7.91           H
ATOM   1129  HE2 TYR 9  73    -133.295 -92.425 661.247  1.00  7.91           H
ATOM   1130  CE2 TYR 9  73    -133.859 -91.494 661.179  1.00  7.91           C
ATOM   1131  CZ  TYR 9  73    -133.232 -90.292 661.286  1.00  7.91           C
ATOM   1132  OH  TYR 9  73    -131.886 -90.277 661.480  1.00  7.91           O
ATOM   1133  HH  TYR 9  73    -131.578 -91.169 661.810  1.00  7.91           H
ATOM   1134  HN  TYR 9  73    -139.861 -90.382 660.576  1.00  7.91           H
ATOM   1135  N   TRP 9  74    -138.503 -87.853 662.125  1.00  7.91           N
ATOM   1136  CA  TRP 9  74    -138.127 -86.526 662.581  1.00  7.91           C
ATOM   1137  C   TRP 9  74    -138.671 -86.341 664.000  1.00  7.91           C
ATOM   1138  O   TRP 9  74    -137.923 -86.003 664.916  1.00  7.91           O
ATOM   1139  HA  TRP 9  74    -137.038 -86.472 662.590  1.00  7.91           H
ATOM   1140  CB  TRP 9  74    -138.618 -85.452 661.608  1.00  7.91           C
ATOM   1141 1HB  TRP 9  74    -138.827 -85.917 660.645  1.00  7.91           H
ATOM   1142 2HB  TRP 9  74    -139.560 -85.046 661.977  1.00  7.91           H
ATOM   1143  CG  TRP 9  74    -137.631 -84.302 661.400  1.00  7.91           C
ATOM   1144  HD1 TRP 9  74    -137.673 -83.268 663.286  1.00  7.91           H
ATOM   1145  CD1 TRP 9  74    -137.280 -83.347 662.272  1.00  7.91           C
ATOM   1146  CD2 TRP 9  74    -136.876 -84.024 660.202  1.00  7.91           C
ATOM   1147  NE1 TRP 9  74    -136.358 -82.477 661.726  1.00  7.91           N
ATOM   1148  HE1 TRP 9  74    -135.948 -81.687 662.181  1.00  7.91           H
ATOM   1149  CE2 TRP 9  74    -136.105 -82.902 660.427  1.00  7.91           C
ATOM   1150  HE3 TRP 9  74    -137.444 -85.586 658.766  1.00  7.91           H
ATOM   1151  CE3 TRP 9  74    -136.845 -84.698 658.968  1.00  7.91           C
ATOM   1152  CZ2 TRP 9  74    -135.247 -82.355 659.465  1.00  7.91           C
ATOM   1153  HZ2 TRP 9  74    -134.648 -81.467 659.668  1.00  7.91           H
ATOM   1154  CZ3 TRP 9  74    -135.983 -84.139 658.017  1.00  7.91           C
ATOM   1155  HZ3 TRP 9  74    -135.922 -84.623 657.043  1.00  7.91           H
ATOM   1156  CH2 TRP 9  74    -135.201 -83.010 658.229  1.00  7.91           C
ATOM   1157  HH2 TRP 9  74    -134.553 -82.636 657.435  1.00  7.91           H
ATOM   1158  HN  TRP 9  74    -139.173 -87.871 661.383  1.00  7.91           H
ATOM   1159  N   TYR 9  75    -139.968 -86.571 664.136  1.00  7.91           N
ATOM   1160  CA  TYR 9  75    -140.675 -86.178 665.343  1.00  7.91           C
ATOM   1161  C   TYR 9  75    -140.542 -87.247 666.430  1.00  7.91           C
ATOM   1162  O   TYR 9  75    -140.891 -87.009 667.585  1.00  7.91           O
ATOM   1163  HA  TYR 9  75    -140.235 -85.248 665.702  1.00  7.91           H
ATOM   1164  CB  TYR 9  75    -142.148 -86.052 664.947  1.00  7.91           C
ATOM   1165 1HB  TYR 9  75    -142.411 -86.884 664.294  1.00  7.91           H
ATOM   1166 2HB  TYR 9  75    -142.763 -86.141 665.842  1.00  7.91           H
ATOM   1167  CG  TYR 9  75    -142.491 -84.740 664.239  1.00  7.91           C
ATOM   1168  HD1 TYR 9  75    -142.694 -83.637 666.066  1.00  7.91           H
ATOM   1169  CD1 TYR 9  75    -142.741 -83.601 664.978  1.00  7.91           C
ATOM   1170  HD2 TYR 9  75    -142.354 -85.594 662.277  1.00  7.91           H
ATOM   1171  CD2 TYR 9  75    -142.551 -84.695 662.861  1.00  7.91           C
ATOM   1172  CE1 TYR 9  75    -143.065 -82.367 664.311  1.00  7.91           C
ATOM   1173  HE1 TYR 9  75    -143.264 -81.460 664.883  1.00  7.91           H
ATOM   1174  HE2 TYR 9  75    -142.925 -83.410 661.106  1.00  7.91           H
ATOM   1175  CE2 TYR 9  75    -142.875 -83.460 662.194  1.00  7.91           C
ATOM   1176  CZ  TYR 9  75    -143.115 -82.357 662.952  1.00  7.91           C
ATOM   1177  OH  TYR 9  75    -143.420 -81.190 662.323  1.00  7.91           O
ATOM   1178  HH  TYR 9  75    -143.407 -81.323 661.332  1.00  7.91           H
ATOM   1179  HN  TYR 9  75    -140.533 -87.017 663.441  1.00  7.91           H
ATOM   1180  N   CYS 9  76    -140.036 -88.401 666.020  1.00  7.91           N
ATOM   1181  CA  CYS 9  76    -139.821 -89.496 666.952  1.00  7.91           C
ATOM   1182  C   CYS 9  76    -138.766 -89.059 667.970  1.00  7.91           C
ATOM   1183  O   CYS 9  76    -137.633 -88.750 667.602  1.00  7.91           O
ATOM   1184  HA  CYS 9  76    -140.777 -89.683 667.441  1.00  7.91           H
ATOM   1185  CB  CYS 9  76    -139.418 -90.782 666.229  1.00  7.91           C
ATOM   1186 1HB  CYS 9  76    -140.218 -91.099 665.559  1.00  7.91           H
ATOM   1187 2HB  CYS 9  76    -138.538 -90.602 665.611  1.00  7.91           H
ATOM   1188  HG  CYS 9  76    -140.278 -92.112 667.995  1.00  7.91           H
ATOM   1189  SG  CYS 9  76    -139.066 -92.101 667.447  1.00  7.91           S
ATOM   1190  HN  CYS 9  76    -139.776 -88.594 665.074  1.00  7.91           H
ATOM   1191  N   THR 9  77    -139.174 -89.048 669.230  1.00  7.91           N
ATOM   1192  CA  THR 9  77    -138.375 -88.424 670.271  1.00  7.91           C
ATOM   1193  C   THR 9  77    -137.315 -89.400 670.787  1.00  7.91           C
ATOM   1194  O   THR 9  77    -136.457 -89.025 671.585  1.00  7.91           O
ATOM   1195  HA  THR 9  77    -137.845 -87.577 669.836  1.00  7.91           H
ATOM   1196  HB  THR 9  77    -138.773 -87.439 672.166  1.00  7.91           H
ATOM   1197  CB  THR 9  77    -139.325 -87.926 671.362  1.00  7.91           C
ATOM   1198  OG1 THR 9  77    -140.062 -89.087 671.737  1.00  7.91           O
ATOM   1199  HG1 THR 9  77    -140.508 -88.938 672.619  1.00  7.91           H
ATOM   1200  CG2 THR 9  77    -140.388 -86.969 670.820  1.00  7.91           C
ATOM   1201 1HG2 THR 9  77    -140.984 -87.478 670.063  1.00  7.91           H
ATOM   1202 2HG2 THR 9  77    -139.902 -86.100 670.376  1.00  7.91           H
ATOM   1203 3HG2 THR 9  77    -141.035 -86.645 671.635  1.00  7.91           H
ATOM   1204  HN  THR 9  77    -140.032 -89.455 669.543  1.00  7.91           H
ATOM   1205  N   ARG 9  78    -137.410 -90.633 670.310  1.00  7.91           N
ATOM   1206  CA  ARG 9  78    -136.529 -91.687 670.782  1.00  7.91           C
ATOM   1207  C   ARG 9  78    -135.211 -91.666 670.005  1.00  7.91           C
ATOM   1208  O   ARG 9  78    -135.180 -91.268 668.841  1.00  7.91           O
ATOM   1209  HA  ARG 9  78    -136.366 -91.463 671.837  1.00  7.91           H
ATOM   1210  CB  ARG 9  78    -137.182 -93.062 670.627  1.00  7.91           C
ATOM   1211 1HB  ARG 9  78    -136.796 -93.740 671.388  1.00  7.91           H
ATOM   1212 2HB  ARG 9  78    -138.257 -92.978 670.790  1.00  7.91           H
ATOM   1213  CG  ARG 9  78    -136.915 -93.642 669.237  1.00  7.91           C
ATOM   1214 1HG  ARG 9  78    -137.381 -93.011 668.480  1.00  7.91           H
ATOM   1215 2HG  ARG 9  78    -135.844 -93.640 669.038  1.00  7.91           H
ATOM   1216  CD  ARG 9  78    -137.458 -95.068 669.124  1.00  7.91           C
ATOM   1217 1HD  ARG 9  78    -136.772 -95.766 669.602  1.00  7.91           H
ATOM   1218 2HD  ARG 9  78    -138.410 -95.146 669.650  1.00  7.91           H
ATOM   1219  NE  ARG 9  78    -137.637 -95.430 667.700  1.00  7.91           N
ATOM   1220  HE  ARG 9  78    -138.567 -95.448 667.334  1.00  7.91           H
ATOM   1221  CZ  ARG 9  78    -136.630 -95.737 666.871  1.00  7.91           C
ATOM   1222  NH1 ARG 9  78    -135.363 -95.730 667.308  1.00  7.91           N
ATOM   1223 1HH1 ARG 9  78    -135.163 -95.494 668.259  1.00  7.91           H
ATOM   1224 2HH1 ARG 9  78    -134.617 -95.960 666.683  1.00  7.91           H
ATOM   1225  NH2 ARG 9  78    -136.908 -96.051 665.599  1.00  7.91           N
ATOM   1226 1HH2 ARG 9  78    -136.169 -96.282 664.967  1.00  7.91           H
ATOM   1227 2HH2 ARG 9  78    -137.857 -96.054 665.281  1.00  7.91           H
ATOM   1228  HN  ARG 9  78    -138.072 -90.915 669.616  1.00  7.91           H
ATOM   1229  N   VAL 9  79    -134.156 -92.098 670.679  1.00  7.91           N
ATOM   1230  CA  VAL 9  79    -132.854 -92.206 670.043  1.00  7.91           C
ATOM   1231  C   VAL 9  79    -132.995 -92.976 668.729  1.00  7.91           C
ATOM   1232  O   VAL 9  79    -133.614 -94.039 668.691  1.00  7.91           O
ATOM   1233  HA  VAL 9  79    -132.511 -91.195 669.821  1.00  7.91           H
ATOM   1234  HB  VAL 9  79    -132.152 -93.881 671.163  1.00  7.91           H
ATOM   1235  CB  VAL 9  79    -131.852 -92.845 671.006  1.00  7.91           C
ATOM   1236  CG1 VAL 9  79    -130.443 -92.850 670.409  1.00  7.91           C
ATOM   1237 1HG1 VAL 9  79    -130.445 -93.418 669.478  1.00  7.91           H
ATOM   1238 2HG1 VAL 9  79    -130.130 -91.825 670.208  1.00  7.91           H
ATOM   1239 3HG1 VAL 9  79    -129.751 -93.310 671.114  1.00  7.91           H
ATOM   1240  CG2 VAL 9  79    -131.869 -92.140 672.364  1.00  7.91           C
ATOM   1241 1HG2 VAL 9  79    -131.606 -91.090 672.231  1.00  7.91           H
ATOM   1242 2HG2 VAL 9  79    -132.867 -92.212 672.798  1.00  7.91           H
ATOM   1243 3HG2 VAL 9  79    -131.148 -92.614 673.029  1.00  7.91           H
ATOM   1244  HN  VAL 9  79    -134.180 -92.372 671.640  1.00  7.91           H
ATOM   1245  N   LYS 9  80    -132.411 -92.411 667.682  1.00  7.91           N
ATOM   1246  CA  LYS 9  80    -132.371 -93.082 666.394  1.00  7.91           C
ATOM   1247  C   LYS 9  80    -131.415 -94.274 666.475  1.00  7.91           C
ATOM   1248  O   LYS 9  80    -130.465 -94.261 667.256  1.00  7.91           O
ATOM   1249  HA  LYS 9  80    -133.374 -93.457 666.190  1.00  7.91           H
ATOM   1250  CB  LYS 9  80    -132.024 -92.090 665.283  1.00  7.91           C
ATOM   1251 1HB  LYS 9  80    -130.944 -91.946 665.242  1.00  7.91           H
ATOM   1252 2HB  LYS 9  80    -132.327 -92.497 664.319  1.00  7.91           H
ATOM   1253  CG  LYS 9  80    -132.714 -90.744 665.515  1.00  7.91           C
ATOM   1254 1HG  LYS 9  80    -132.385 -90.322 666.465  1.00  7.91           H
ATOM   1255 2HG  LYS 9  80    -132.420 -90.041 664.735  1.00  7.91           H
ATOM   1256  CD  LYS 9  80    -134.235 -90.901 665.520  1.00  7.91           C
ATOM   1257 1HD  LYS 9  80    -134.572 -91.247 664.543  1.00  7.91           H
ATOM   1258 2HD  LYS 9  80    -134.523 -91.664 666.244  1.00  7.91           H
ATOM   1259  CE  LYS 9  80    -134.922 -89.578 665.864  1.00  7.91           C
ATOM   1260 1HE  LYS 9  80    -134.568 -89.218 666.830  1.00  7.91           H
ATOM   1261 2HE  LYS 9  80    -134.658 -88.822 665.126  1.00  7.91           H
ATOM   1262  NZ  LYS 9  80    -136.392 -89.752 665.902  1.00  7.91           N
ATOM   1263 1HZ  LYS 9  80    -136.834 -88.854 666.067  1.00  7.91           H
ATOM   1264 2HZ  LYS 9  80    -136.710 -90.127 665.015  1.00  7.91           H
ATOM   1265 3HZ  LYS 9  80    -136.638 -90.392 666.648  1.00  7.91           H
ATOM   1266  HN  LYS 9  80    -131.972 -91.513 667.705  1.00  7.91           H
ATOM   1267  N   THR 9  81    -131.700 -95.277 665.657  1.00  7.91           N
ATOM   1268  CA  THR 9  81    -130.798 -96.407 665.515  1.00  7.91           C
ATOM   1269  C   THR 9  81    -130.170 -96.416 664.120  1.00  7.91           C
ATOM   1270  O   THR 9  81    -130.625 -95.704 663.226  1.00  7.91           O
ATOM   1271  HA  THR 9  81    -129.984 -96.289 666.231  1.00  7.91           H
ATOM   1272  HB  THR 9  81    -130.914 -98.540 665.909  1.00  7.91           H
ATOM   1273  CB  THR 9  81    -131.581 -97.681 665.837  1.00  7.91           C
ATOM   1274  OG1 THR 9  81    -132.567 -97.752 664.811  1.00  7.91           O
ATOM   1275  HG1 THR 9  81    -133.351 -97.179 665.049  1.00  7.91           H
ATOM   1276  CG2 THR 9  81    -132.395 -97.558 667.127  1.00  7.91           C
ATOM   1277 1HG2 THR 9  81    -133.109 -96.741 667.030  1.00  7.91           H
ATOM   1278 2HG2 THR 9  81    -131.724 -97.356 667.962  1.00  7.91           H
ATOM   1279 3HG2 THR 9  81    -132.931 -98.489 667.309  1.00  7.91           H
ATOM   1280  HN  THR 9  81    -132.528 -95.325 665.099  1.00  7.91           H
ATOM   1281  N   MET 9  82    -129.134 -97.230 663.978  1.00  7.91           N
ATOM   1282  CA  MET 9  82    -128.503 -97.418 662.683  1.00  7.91           C
ATOM   1283  C   MET 9  82    -129.529 -97.835 661.628  1.00  7.91           C
ATOM   1284  O   MET 9  82    -129.492 -97.354 660.496  1.00  7.91           O
ATOM   1285  HA  MET 9  82    -128.075 -96.450 662.421  1.00  7.91           H
ATOM   1286  CB  MET 9  82    -127.419 -98.493 662.794  1.00  7.91           C
ATOM   1287 1HB  MET 9  82    -126.673 -98.187 663.527  1.00  7.91           H
ATOM   1288 2HB  MET 9  82    -127.860 -99.422 663.156  1.00  7.91           H
ATOM   1289  CG  MET 9  82    -126.745 -98.734 661.442  1.00  7.91           C
ATOM   1290 1HG  MET 9  82    -127.329 -99.445 660.857  1.00  7.91           H
ATOM   1291 2HG  MET 9  82    -126.712 -97.805 660.872  1.00  7.91           H
ATOM   1292  SD  MET 9  82    -125.091 -99.358 661.686  1.00  7.91           S
ATOM   1293  CE  MET 9  82    -124.509 -99.364 659.999  1.00  7.91           C
ATOM   1294 1HE  MET 9  82    -125.144-100.015 659.398  1.00  7.91           H
ATOM   1295 2HE  MET 9  82    -124.545 -98.351 659.599  1.00  7.91           H
ATOM   1296 3HE  MET 9  82    -123.482 -99.729 659.970  1.00  7.91           H
ATOM   1297  HN  MET 9  82    -128.727 -97.754 664.726  1.00  7.91           H
ATOM   1298  N   THR 9  83    -130.422 -98.725 662.036  1.00  7.91           N
ATOM   1299  CA  THR 9  83    -131.493 -99.167 661.159  1.00  7.91           C
ATOM   1300  C   THR 9  83    -132.339 -97.975 660.707  1.00  7.91           C
ATOM   1301  O   THR 9  83    -132.660 -97.849 659.527  1.00  7.91           O
ATOM   1302  HA  THR 9  83    -131.048 -99.601 660.264  1.00  7.91           H
ATOM   1303  HB  THR 9  83    -133.151 -99.796 662.415  1.00  7.91           H
ATOM   1304  CB  THR 9  83    -132.298-100.237 661.899  1.00  7.91           C
ATOM   1305  OG1 THR 9  83    -131.338-100.878 662.735  1.00  7.91           O
ATOM   1306  HG1 THR 9  83    -130.550-101.166 662.191  1.00  7.91           H
ATOM   1307  CG2 THR 9  83    -132.786-101.350 660.969  1.00  7.91           C
ATOM   1308 1HG2 THR 9  83    -131.928-101.837 660.504  1.00  7.91           H
ATOM   1309 2HG2 THR 9  83    -133.425-100.924 660.196  1.00  7.91           H
ATOM   1310 3HG2 THR 9  83    -133.351-102.083 661.545  1.00  7.91           H
ATOM   1311  HN  THR 9  83    -130.422 -99.141 662.946  1.00  7.91           H
ATOM   1312  N   ASP 9  84    -132.675 -97.129 661.670  1.00  7.91           N
ATOM   1313  CA  ASP 9  84    -133.570 -96.015 661.409  1.00  7.91           C
ATOM   1314  C   ASP 9  84    -132.935 -95.089 660.371  1.00  7.91           C
ATOM   1315  O   ASP 9  84    -133.637 -94.475 659.569  1.00  7.91           O
ATOM   1316  HA  ASP 9  84    -134.495 -96.468 661.053  1.00  7.91           H
ATOM   1317  CB  ASP 9  84    -133.820 -95.200 662.680  1.00  7.91           C
ATOM   1318 1HB  ASP 9  84    -132.889 -94.742 663.011  1.00  7.91           H
ATOM   1319 2HB  ASP 9  84    -134.516 -94.389 662.465  1.00  7.91           H
ATOM   1320  CG  ASP 9  84    -134.386 -96.082 663.795  1.00  7.91           C
ATOM   1321  OD1 ASP 9  84    -135.479 -96.646 663.572  1.00  7.91           O
ATOM   1322  OD2 ASP 9  84    -133.713 -96.172 664.844  1.00  7.91           O
ATOM   1323  HN  ASP 9  84    -132.347 -97.196 662.613  1.00  7.91           H
ATOM   1324  N   MET 9  85    -131.613 -95.016 660.419  1.00  7.91           N
ATOM   1325  CA  MET 9  85    -130.874 -94.180 659.488  1.00  7.91           C
ATOM   1326  C   MET 9  85    -131.033 -94.685 658.053  1.00  7.91           C
ATOM   1327  O   MET 9  85    -131.224 -93.895 657.130  1.00  7.91           O
ATOM   1328  HA  MET 9  85    -131.308 -93.185 659.580  1.00  7.91           H
ATOM   1329  CB  MET 9  85    -129.392 -94.179 659.868  1.00  7.91           C
ATOM   1330 1HB  MET 9  85    -129.282 -93.902 660.916  1.00  7.91           H
ATOM   1331 2HB  MET 9  85    -128.984 -95.183 659.758  1.00  7.91           H
ATOM   1332  CG  MET 9  85    -128.603 -93.204 658.992  1.00  7.91           C
ATOM   1333 1HG  MET 9  85    -127.540 -93.270 659.226  1.00  7.91           H
ATOM   1334 2HG  MET 9  85    -128.715 -93.472 657.942  1.00  7.91           H
ATOM   1335  SD  MET 9  85    -129.182 -91.536 659.260  1.00  7.91           S
ATOM   1336  CE  MET 9  85    -128.716 -91.317 660.969  1.00  7.91           C
ATOM   1337 1HE  MET 9  85    -129.220 -92.065 661.581  1.00  7.91           H
ATOM   1338 2HE  MET 9  85    -127.637 -91.433 661.069  1.00  7.91           H
ATOM   1339 3HE  MET 9  85    -129.007 -90.320 661.300  1.00  7.91           H
ATOM   1340  HN  MET 9  85    -131.049 -95.515 661.077  1.00  7.91           H
ATOM   1341  N   PHE 9  86    -130.949 -96.000 657.909  1.00  7.91           N
ATOM   1342  CA  PHE 9  86    -131.096 -96.621 656.604  1.00  7.91           C
ATOM   1343  C   PHE 9  86    -132.535 -96.501 656.099  1.00  7.91           C
ATOM   1344  O   PHE 9  86    -132.764 -96.305 654.906  1.00  7.91           O
ATOM   1345  HA  PHE 9  86    -130.428 -96.098 655.920  1.00  7.91           H
ATOM   1346  CB  PHE 9  86    -130.749 -98.102 656.771  1.00  7.91           C
ATOM   1347 1HB  PHE 9  86    -131.384 -98.528 657.548  1.00  7.91           H
ATOM   1348 2HB  PHE 9  86    -130.983 -98.627 655.845  1.00  7.91           H
ATOM   1349  CG  PHE 9  86    -129.284 -98.361 657.131  1.00  7.91           C
ATOM   1350  HD1 PHE 9  86    -128.555 -96.856 655.819  1.00  7.91           H
ATOM   1351  CD1 PHE 9  86    -128.300 -97.628 656.545  1.00  7.91           C
ATOM   1352  HD2 PHE 9  86    -129.756 -99.911 658.508  1.00  7.91           H
ATOM   1353  CD2 PHE 9  86    -128.967 -99.324 658.038  1.00  7.91           C
ATOM   1354  CE1 PHE 9  86    -126.941 -97.868 656.879  1.00  7.91           C
ATOM   1355  HE1 PHE 9  86    -126.152 -97.281 656.409  1.00  7.91           H
ATOM   1356  CE2 PHE 9  86    -127.608 -99.564 658.372  1.00  7.91           C
ATOM   1357  HE2 PHE 9  86    -127.354-100.336 659.098  1.00  7.91           H
ATOM   1358  CZ  PHE 9  86    -126.624 -98.831 657.785  1.00  7.91           C
ATOM   1359  HZ  PHE 9  86    -125.581 -99.016 658.042  1.00  7.91           H
ATOM   1360  HN  PHE 9  86    -130.783 -96.635 658.663  1.00  7.91           H
ATOM   1361  N   LEU 9  87    -133.468 -96.624 657.031  1.00  7.91           N
ATOM   1362  CA  LEU 9  87    -134.879 -96.527 656.696  1.00  7.91           C
ATOM   1363  C   LEU 9  87    -135.178 -95.123 656.168  1.00  7.91           C
ATOM   1364  O   LEU 9  87    -135.983 -94.959 655.252  1.00  7.91           O
ATOM   1365  HA  LEU 9  87    -135.075 -97.245 655.900  1.00  7.91           H
ATOM   1366  CB  LEU 9  87    -135.742 -96.931 657.893  1.00  7.91           C
ATOM   1367 1HB  LEU 9  87    -135.489 -96.285 658.733  1.00  7.91           H
ATOM   1368 2HB  LEU 9  87    -136.786 -96.737 657.645  1.00  7.91           H
ATOM   1369  HG  LEU 9  87    -134.694 -98.488 658.918  1.00  7.91           H
ATOM   1370  CG  LEU 9  87    -135.618 -98.387 658.349  1.00  7.91           C
ATOM   1371  CD1 LEU 9  87    -136.769 -98.769 659.282  1.00  7.91           C
ATOM   1372 1HD1 LEU 9  87    -136.753 -98.124 660.161  1.00  7.91           H
ATOM   1373 2HD1 LEU 9  87    -137.717 -98.646 658.759  1.00  7.91           H
ATOM   1374 3HD1 LEU 9  87    -136.656 -99.808 659.592  1.00  7.91           H
ATOM   1375  CD2 LEU 9  87    -135.516 -99.330 657.149  1.00  7.91           C
ATOM   1376 1HD2 LEU 9  87    -136.409 -99.233 656.533  1.00  7.91           H
ATOM   1377 2HD2 LEU 9  87    -134.637 -99.073 656.559  1.00  7.91           H
ATOM   1378 3HD2 LEU 9  87    -135.428-100.358 657.502  1.00  7.91           H
ATOM   1379  HN  LEU 9  87    -133.274 -96.786 657.999  1.00  7.91           H
ATOM   1380  N   LEU 9  88    -134.514 -94.146 656.768  1.00  7.91           N
ATOM   1381  CA  LEU 9  88    -134.676 -92.764 656.349  1.00  7.91           C
ATOM   1382  C   LEU 9  88    -134.233 -92.623 654.891  1.00  7.91           C
ATOM   1383  O   LEU 9  88    -134.968 -92.086 654.064  1.00  7.91           O
ATOM   1384  HA  LEU 9  88    -135.738 -92.526 656.412  1.00  7.91           H
ATOM   1385  CB  LEU 9  88    -133.943 -91.824 657.308  1.00  7.91           C
ATOM   1386 1HB  LEU 9  88    -134.417 -91.894 658.287  1.00  7.91           H
ATOM   1387 2HB  LEU 9  88    -132.919 -92.180 657.423  1.00  7.91           H
ATOM   1388  HG  LEU 9  88    -133.554 -90.293 655.866  1.00  7.91           H
ATOM   1389  CG  LEU 9  88    -133.898 -90.350 656.899  1.00  7.91           C
ATOM   1390  CD1 LEU 9  88    -135.293 -89.725 656.946  1.00  7.91           C
ATOM   1391 1HD1 LEU 9  88    -135.954 -90.258 656.262  1.00  7.91           H
ATOM   1392 2HD1 LEU 9  88    -135.688 -89.795 657.960  1.00  7.91           H
ATOM   1393 3HD1 LEU 9  88    -135.233 -88.678 656.651  1.00  7.91           H
ATOM   1394  CD2 LEU 9  88    -132.893 -89.575 657.753  1.00  7.91           C
ATOM   1395 1HD2 LEU 9  88    -133.183 -89.638 658.802  1.00  7.91           H
ATOM   1396 2HD2 LEU 9  88    -131.899 -90.004 657.624  1.00  7.91           H
ATOM   1397 3HD2 LEU 9  88    -132.881 -88.530 657.441  1.00  7.91           H
ATOM   1398  HN  LEU 9  88    -133.877 -94.286 657.526  1.00  7.91           H
ATOM   1399  N   ASN 9  89    -133.033 -93.115 654.620  1.00  7.91           N
ATOM   1400  CA  ASN 9  89    -132.424 -92.926 653.315  1.00  7.91           C
ATOM   1401  C   ASN 9  89    -133.206 -93.725 652.271  1.00  7.91           C
ATOM   1402  O   ASN 9  89    -133.270 -93.337 651.106  1.00  7.91           O
ATOM   1403  HA  ASN 9  89    -132.463 -91.852 653.133  1.00  7.91           H
ATOM   1404  CB  ASN 9  89    -130.977 -93.424 653.304  1.00  7.91           C
ATOM   1405 1HB  ASN 9  89    -130.903 -94.350 653.875  1.00  7.91           H
ATOM   1406 2HB  ASN 9  89    -130.675 -93.654 652.283  1.00  7.91           H
ATOM   1407  CG  ASN 9  89    -130.032 -92.376 653.897  1.00  7.91           C
ATOM   1408  OD1 ASN 9  89    -129.377 -91.625 653.194  1.00  7.91           O
ATOM   1409  ND2 ASN 9  89    -129.999 -92.369 655.227  1.00  7.91           N
ATOM   1410 1HD2 ASN 9  89    -130.562 -93.013 655.745  1.00  7.91           H
ATOM   1411 2HD2 ASN 9  89    -129.411 -91.719 655.708  1.00  7.91           H
ATOM   1412  HN  ASN 9  89    -132.481 -93.633 655.273  1.00  7.91           H
ATOM   1413  N   LEU 9  90    -133.782 -94.828 652.727  1.00  7.91           N
ATOM   1414  CA  LEU 9  90    -134.566 -95.681 651.849  1.00  7.91           C
ATOM   1415  C   LEU 9  90    -135.793 -94.909 651.358  1.00  7.91           C
ATOM   1416  O   LEU 9  90    -136.096 -94.913 650.166  1.00  7.91           O
ATOM   1417  HA  LEU 9  90    -133.943 -95.924 650.988  1.00  7.91           H
ATOM   1418  CB  LEU 9  90    -134.908 -96.998 652.547  1.00  7.91           C
ATOM   1419 1HB  LEU 9  90    -134.040 -97.316 653.125  1.00  7.91           H
ATOM   1420 2HB  LEU 9  90    -135.713 -96.812 653.258  1.00  7.91           H
ATOM   1421  HG  LEU 9  90    -135.949 -97.747 650.836  1.00  7.91           H
ATOM   1422  CG  LEU 9  90    -135.328 -98.152 651.634  1.00  7.91           C
ATOM   1423  CD1 LEU 9  90    -134.109 -98.800 650.974  1.00  7.91           C
ATOM   1424 1HD1 LEU 9  90    -133.581 -98.056 650.377  1.00  7.91           H
ATOM   1425 2HD1 LEU 9  90    -133.442 -99.188 651.744  1.00  7.91           H
ATOM   1426 3HD1 LEU 9  90    -134.436 -99.617 650.330  1.00  7.91           H
ATOM   1427  CD2 LEU 9  90    -136.177 -99.172 652.395  1.00  7.91           C
ATOM   1428 1HD2 LEU 9  90    -135.601 -99.577 653.227  1.00  7.91           H
ATOM   1429 2HD2 LEU 9  90    -137.074 -98.685 652.777  1.00  7.91           H
ATOM   1430 3HD2 LEU 9  90    -136.462 -99.981 651.722  1.00  7.91           H
ATOM   1431  HN  LEU 9  90    -133.721 -95.141 653.675  1.00  7.91           H
ATOM   1432  N   ALA 9  91    -136.464 -94.265 652.301  1.00  7.91           N
ATOM   1433  CA  ALA 9  91    -137.683 -93.538 651.988  1.00  7.91           C
ATOM   1434  C   ALA 9  91    -137.350 -92.368 651.061  1.00  7.91           C
ATOM   1435  O   ALA 9  91    -138.154 -91.999 650.207  1.00  7.91           O
ATOM   1436  HA  ALA 9  91    -138.354 -94.223 651.469  1.00  7.91           H
ATOM   1437  CB  ALA 9  91    -138.352 -93.082 653.286  1.00  7.91           C
ATOM   1438 1HB  ALA 9  91    -138.595 -93.952 653.896  1.00  7.91           H
ATOM   1439 2HB  ALA 9  91    -137.672 -92.431 653.836  1.00  7.91           H
ATOM   1440 3HB  ALA 9  91    -139.266 -92.536 653.051  1.00  7.91           H
ATOM   1441  HN  ALA 9  91    -136.189 -94.236 653.262  1.00  7.91           H
ATOM   1442  N   ILE 9  92    -136.161 -91.816 651.260  1.00  7.91           N
ATOM   1443  CA  ILE 9  92    -135.702 -90.711 650.437  1.00  7.91           C
ATOM   1444  C   ILE 9  92    -135.474 -91.205 649.007  1.00  7.91           C
ATOM   1445  O   ILE 9  92    -135.856 -90.538 648.048  1.00  7.91           O
ATOM   1446  HA  ILE 9  92    -136.495 -89.963 650.422  1.00  7.91           H
ATOM   1447  HB  ILE 9  92    -133.767 -90.836 651.339  1.00  7.91           H
ATOM   1448  CB  ILE 9  92    -134.471 -90.052 651.063  1.00  7.91           C
ATOM   1449  CG1 ILE 9  92    -134.842 -89.306 652.347  1.00  7.91           C
ATOM   1450 1HG1 ILE 9  92    -135.402 -88.405 652.099  1.00  7.91           H
ATOM   1451 2HG1 ILE 9  92    -135.495 -89.930 652.958  1.00  7.91           H
ATOM   1452  CG2 ILE 9  92    -133.764 -89.142 650.056  1.00  7.91           C
ATOM   1453 1HG2 ILE 9  92    -133.446 -89.731 649.196  1.00  7.91           H
ATOM   1454 2HG2 ILE 9  92    -134.450 -88.361 649.728  1.00  7.91           H
ATOM   1455 3HG2 ILE 9  92    -132.893 -88.687 650.527  1.00  7.91           H
ATOM   1456  CD1 ILE 9  92    -133.591 -88.933 653.145  1.00  7.91           C
ATOM   1457 1HD1 ILE 9  92    -133.046 -89.838 653.412  1.00  7.91           H
ATOM   1458 2HD1 ILE 9  92    -132.952 -88.290 652.539  1.00  7.91           H
ATOM   1459 3HD1 ILE 9  92    -133.883 -88.404 654.052  1.00  7.91           H
ATOM   1460  HN  ILE 9  92    -135.519 -92.112 651.968  1.00  7.91           H
ATOM   1461  N   ALA 9  93    -134.853 -92.372 648.911  1.00  7.91           N
ATOM   1462  CA  ALA 9  93    -134.508 -92.931 647.615  1.00  7.91           C
ATOM   1463  C   ALA 9  93    -135.790 -93.219 646.831  1.00  7.91           C
ATOM   1464  O   ALA 9  93    -135.850 -92.987 645.625  1.00  7.91           O
ATOM   1465  HA  ALA 9  93    -133.923 -92.185 647.077  1.00  7.91           H
ATOM   1466  CB  ALA 9  93    -133.650 -94.182 647.811  1.00  7.91           C
ATOM   1467 1HB  ALA 9  93    -132.738 -93.917 648.346  1.00  7.91           H
ATOM   1468 2HB  ALA 9  93    -134.209 -94.919 648.387  1.00  7.91           H
ATOM   1469 3HB  ALA 9  93    -133.391 -94.601 646.838  1.00  7.91           H
ATOM   1470  HN  ALA 9  93    -134.587 -92.930 649.696  1.00  7.91           H
ATOM   1471  N   ASP 9  94    -136.784 -93.722 647.549  1.00  7.91           N
ATOM   1472  CA  ASP 9  94    -138.061 -94.044 646.936  1.00  7.91           C
ATOM   1473  C   ASP 9  94    -138.709 -92.760 646.414  1.00  7.91           C
ATOM   1474  O   ASP 9  94    -139.173 -92.713 645.276  1.00  7.91           O
ATOM   1475  HA  ASP 9  94    -137.827 -94.747 646.137  1.00  7.91           H
ATOM   1476  CB  ASP 9  94    -139.016 -94.675 647.951  1.00  7.91           C
ATOM   1477 1HB  ASP 9  94    -138.928 -94.160 648.908  1.00  7.91           H
ATOM   1478 2HB  ASP 9  94    -140.045 -94.550 647.615  1.00  7.91           H
ATOM   1479  CG  ASP 9  94    -138.712 -96.163 648.137  1.00  7.91           C
ATOM   1480  OD1 ASP 9  94    -138.257 -96.778 647.148  1.00  7.91           O
ATOM   1481  OD2 ASP 9  94    -138.942 -96.653 649.264  1.00  7.91           O
ATOM   1482  HN  ASP 9  94    -136.726 -93.910 648.529  1.00  7.91           H
ATOM   1483  N   LEU 9  95    -138.719 -91.749 647.271  1.00  7.91           N
ATOM   1484  CA  LEU 9  95    -139.364 -90.491 646.936  1.00  7.91           C
ATOM   1485  C   LEU 9  95    -138.743 -89.929 645.655  1.00  7.91           C
ATOM   1486  O   LEU 9  95    -139.453 -89.425 644.786  1.00  7.91           O
ATOM   1487  HA  LEU 9  95    -140.416 -90.703 646.745  1.00  7.91           H
ATOM   1488  CB  LEU 9  95    -139.305 -89.526 648.122  1.00  7.91           C
ATOM   1489 1HB  LEU 9  95    -138.297 -89.552 648.536  1.00  7.91           H
ATOM   1490 2HB  LEU 9  95    -139.472 -88.515 647.751  1.00  7.91           H
ATOM   1491  HG  LEU 9  95    -140.121 -90.802 649.633  1.00  7.91           H
ATOM   1492  CG  LEU 9  95    -140.298 -89.795 649.255  1.00  7.91           C
ATOM   1493  CD1 LEU 9  95    -140.074 -88.829 650.420  1.00  7.91           C
ATOM   1494 1HD1 LEU 9  95    -139.063 -88.953 650.806  1.00  7.91           H
ATOM   1495 2HD1 LEU 9  95    -140.208 -87.804 650.074  1.00  7.91           H
ATOM   1496 3HD1 LEU 9  95    -140.793 -89.042 651.211  1.00  7.91           H
ATOM   1497  CD2 LEU 9  95    -141.739 -89.751 648.743  1.00  7.91           C
ATOM   1498 1HD2 LEU 9  95    -141.946 -88.767 648.322  1.00  7.91           H
ATOM   1499 2HD2 LEU 9  95    -141.874 -90.510 647.972  1.00  7.91           H
ATOM   1500 3HD2 LEU 9  95    -142.424 -89.945 649.568  1.00  7.91           H
ATOM   1501  HN  LEU 9  95    -138.298 -91.780 648.177  1.00  7.91           H
ATOM   1502  N   LEU 9  96    -137.425 -90.035 645.579  1.00  7.91           N
ATOM   1503  CA  LEU 9  96    -136.686 -89.423 644.487  1.00  7.91           C
ATOM   1504  C   LEU 9  96    -137.129 -90.050 643.164  1.00  7.91           C
ATOM   1505  O   LEU 9  96    -137.148 -89.381 642.132  1.00  7.91           O
ATOM   1506  HA  LEU 9  96    -136.945 -88.365 644.471  1.00  7.91           H
ATOM   1507  CB  LEU 9  96    -135.180 -89.518 644.740  1.00  7.91           C
ATOM   1508 1HB  LEU 9  96    -134.950 -90.531 645.067  1.00  7.91           H
ATOM   1509 2HB  LEU 9  96    -134.663 -89.364 643.793  1.00  7.91           H
ATOM   1510  HG  LEU 9  96    -135.139 -88.682 646.708  1.00  7.91           H
ATOM   1511  CG  LEU 9  96    -134.609 -88.538 645.766  1.00  7.91           C
ATOM   1512  CD1 LEU 9  96    -133.130 -88.822 646.032  1.00  7.91           C
ATOM   1513 1HD1 LEU 9  96    -133.018 -89.835 646.416  1.00  7.91           H
ATOM   1514 2HD1 LEU 9  96    -132.568 -88.721 645.103  1.00  7.91           H
ATOM   1515 3HD1 LEU 9  96    -132.749 -88.110 646.765  1.00  7.91           H
ATOM   1516  CD2 LEU 9  96    -134.846 -87.090 645.333  1.00  7.91           C
ATOM   1517 1HD2 LEU 9  96    -134.360 -86.913 644.373  1.00  7.91           H
ATOM   1518 2HD2 LEU 9  96    -135.917 -86.910 645.236  1.00  7.91           H
ATOM   1519 3HD2 LEU 9  96    -134.431 -86.414 646.080  1.00  7.91           H
ATOM   1520  HN  LEU 9  96    -136.864 -90.528 646.245  1.00  7.91           H
ATOM   1521  N   PHE 9  97    -137.473 -91.328 643.236  1.00  7.91           N
ATOM   1522  CA  PHE 9  97    -137.918 -92.051 642.058  1.00  7.91           C
ATOM   1523  C   PHE 9  97    -139.381 -91.735 641.740  1.00  7.91           C
ATOM   1524  O   PHE 9  97    -139.723 -91.453 640.592  1.00  7.91           O
ATOM   1525  HA  PHE 9  97    -137.290 -91.732 641.226  1.00  7.91           H
ATOM   1526  CB  PHE 9  97    -137.788 -93.543 642.372  1.00  7.91           C
ATOM   1527 1HB  PHE 9  97    -136.733 -93.816 642.360  1.00  7.91           H
ATOM   1528 2HB  PHE 9  97    -138.152 -93.723 643.384  1.00  7.91           H
ATOM   1529  CG  PHE 9  97    -138.546 -94.452 641.404  1.00  7.91           C
ATOM   1530  HD1 PHE 9  97    -139.646 -95.410 642.950  1.00  7.91           H
ATOM   1531  CD1 PHE 9  97    -139.457 -95.343 641.879  1.00  7.91           C
ATOM   1532  HD2 PHE 9  97    -137.581 -93.654 639.686  1.00  7.91           H
ATOM   1533  CD2 PHE 9  97    -138.310 -94.368 640.067  1.00  7.91           C
ATOM   1534  CE1 PHE 9  97    -140.161 -96.187 640.980  1.00  7.91           C
ATOM   1535  HE1 PHE 9  97    -140.890 -96.902 641.361  1.00  7.91           H
ATOM   1536  CE2 PHE 9  97    -139.015 -95.212 639.167  1.00  7.91           C
ATOM   1537  HE2 PHE 9  97    -138.825 -95.145 638.096  1.00  7.91           H
ATOM   1538  CZ  PHE 9  97    -139.925 -96.104 639.643  1.00  7.91           C
ATOM   1539  HZ  PHE 9  97    -140.465 -96.751 638.953  1.00  7.91           H
ATOM   1540  HN  PHE 9  97    -137.452 -91.865 644.079  1.00  7.91           H
ATOM   1541  N   LEU 9  98    -140.204 -91.792 642.776  1.00  7.91           N
ATOM   1542  CA  LEU 9  98    -141.643 -91.696 642.595  1.00  7.91           C
ATOM   1543  C   LEU 9  98    -141.974 -90.400 641.853  1.00  7.91           C
ATOM   1544  O   LEU 9  98    -142.869 -90.375 641.009  1.00  7.91           O
ATOM   1545  HA  LEU 9  98    -141.951 -92.538 641.975  1.00  7.91           H
ATOM   1546  CB  LEU 9  98    -142.362 -91.836 643.938  1.00  7.91           C
ATOM   1547 1HB  LEU 9  98    -141.905 -91.145 644.647  1.00  7.91           H
ATOM   1548 2HB  LEU 9  98    -143.397 -91.521 643.808  1.00  7.91           H
ATOM   1549  HG  LEU 9  98    -141.358 -93.655 644.448  1.00  7.91           H
ATOM   1550  CG  LEU 9  98    -142.358 -93.235 644.559  1.00  7.91           C
ATOM   1551  CD1 LEU 9  98    -142.657 -93.170 646.058  1.00  7.91           C
ATOM   1552 1HD1 LEU 9  98    -141.899 -92.565 646.554  1.00  7.91           H
ATOM   1553 2HD1 LEU 9  98    -143.639 -92.722 646.213  1.00  7.91           H
ATOM   1554 3HD1 LEU 9  98    -142.648 -94.178 646.474  1.00  7.91           H
ATOM   1555  CD2 LEU 9  98    -143.323 -94.165 643.821  1.00  7.91           C
ATOM   1556 1HD2 LEU 9  98    -144.333 -93.759 643.879  1.00  7.91           H
ATOM   1557 2HD2 LEU 9  98    -143.023 -94.245 642.776  1.00  7.91           H
ATOM   1558 3HD2 LEU 9  98    -143.301 -95.152 644.282  1.00  7.91           H
ATOM   1559  HN  LEU 9  98    -139.904 -91.902 643.724  1.00  7.91           H
ATOM   1560  N   VAL 9  99    -141.233 -89.355 642.193  1.00  7.91           N
ATOM   1561  CA  VAL 9  99    -141.479 -88.044 641.615  1.00  7.91           C
ATOM   1562  C   VAL 9  99    -141.280 -88.114 640.100  1.00  7.91           C
ATOM   1563  O   VAL 9  99    -141.691 -87.210 639.374  1.00  7.91           O
ATOM   1564  HA  VAL 9  99    -142.517 -87.784 641.821  1.00  7.91           H
ATOM   1565  HB  VAL 9  99    -139.562 -87.374 642.270  1.00  7.91           H
ATOM   1566  CB  VAL 9  99    -140.586 -87.001 642.289  1.00  7.91           C
ATOM   1567  CG1 VAL 9  99    -140.617 -85.676 641.523  1.00  7.91           C
ATOM   1568 1HG1 VAL 9  99    -140.261 -85.837 640.505  1.00  7.91           H
ATOM   1569 2HG1 VAL 9  99    -141.638 -85.297 641.495  1.00  7.91           H
ATOM   1570 3HG1 VAL 9  99    -139.974 -84.952 642.023  1.00  7.91           H
ATOM   1571  CG2 VAL 9  99    -140.986 -86.798 643.751  1.00  7.91           C
ATOM   1572 1HG2 VAL 9  99    -142.020 -86.457 643.801  1.00  7.91           H
ATOM   1573 2HG2 VAL 9  99    -140.888 -87.741 644.289  1.00  7.91           H
ATOM   1574 3HG2 VAL 9  99    -140.335 -86.051 644.206  1.00  7.91           H
ATOM   1575  HN  VAL 9  99    -140.479 -89.394 642.848  1.00  7.91           H
ATOM   1576  N   THR 9 100    -140.649 -89.196 639.667  1.00  7.91           N
ATOM   1577  CA  THR 9 100    -140.356 -89.376 638.255  1.00  7.91           C
ATOM   1578  C   THR 9 100    -141.529 -90.060 637.550  1.00  7.91           C
ATOM   1579  O   THR 9 100    -141.633 -90.014 636.325  1.00  7.91           O
ATOM   1580  HA  THR 9 100    -140.238 -88.393 637.800  1.00  7.91           H
ATOM   1581  HB  THR 9 100    -138.613 -90.045 637.145  1.00  7.91           H
ATOM   1582  CB  THR 9 100    -139.042 -90.152 638.141  1.00  7.91           C
ATOM   1583  OG1 THR 9 100    -139.389 -91.480 638.522  1.00  7.91           O
ATOM   1584  HG1 THR 9 100    -139.397 -91.560 639.519  1.00  7.91           H
ATOM   1585  CG2 THR 9 100    -138.014 -89.720 639.188  1.00  7.91           C
ATOM   1586 1HG2 THR 9 100    -138.418 -89.891 640.186  1.00  7.91           H
ATOM   1587 2HG2 THR 9 100    -137.790 -88.661 639.063  1.00  7.91           H
ATOM   1588 3HG2 THR 9 100    -137.101 -90.302 639.063  1.00  7.91           H
ATOM   1589  HN  THR 9 100    -140.341 -89.939 640.261  1.00  7.91           H
ATOM   1590  N   LEU 9 101    -142.382 -90.678 638.354  1.00  7.91           N
ATOM   1591  CA  LEU 9 101    -143.429 -91.532 637.819  1.00  7.91           C
ATOM   1592  C   LEU 9 101    -144.406 -90.684 637.003  1.00  7.91           C
ATOM   1593  O   LEU 9 101    -144.874 -91.111 635.948  1.00  7.91           O
ATOM   1594  HA  LEU 9 101    -142.954 -92.251 637.151  1.00  7.91           H
ATOM   1595  CB  LEU 9 101    -144.096 -92.329 638.942  1.00  7.91           C
ATOM   1596 1HB  LEU 9 101    -144.392 -91.634 639.727  1.00  7.91           H
ATOM   1597 2HB  LEU 9 101    -145.009 -92.776 638.550  1.00  7.91           H
ATOM   1598  HG  LEU 9 101    -142.368 -92.979 640.023  1.00  7.91           H
ATOM   1599  CG  LEU 9 101    -143.249 -93.437 639.572  1.00  7.91           C
ATOM   1600  CD1 LEU 9 101    -144.015 -94.142 640.693  1.00  7.91           C
ATOM   1601 1HD1 LEU 9 101    -144.276 -93.419 641.466  1.00  7.91           H
ATOM   1602 2HD1 LEU 9 101    -144.925 -94.585 640.288  1.00  7.91           H
ATOM   1603 3HD1 LEU 9 101    -143.391 -94.925 641.124  1.00  7.91           H
ATOM   1604  CD2 LEU 9 101    -142.753 -94.420 638.510  1.00  7.91           C
ATOM   1605 1HD2 LEU 9 101    -143.608 -94.875 638.009  1.00  7.91           H
ATOM   1606 2HD2 LEU 9 101    -142.145 -93.888 637.779  1.00  7.91           H
ATOM   1607 3HD2 LEU 9 101    -142.154 -95.197 638.985  1.00  7.91           H
ATOM   1608  HN  LEU 9 101    -142.366 -90.603 639.351  1.00  7.91           H
ATOM   1609  N   PRO 9 102    -144.731 -89.472 637.473  1.00  7.91           N
ATOM   1610  CA  PRO 9 102    -145.653 -88.600 636.739  1.00  7.91           C
ATOM   1611  C   PRO 9 102    -145.229 -88.400 635.293  1.00  7.91           C
ATOM   1612  O   PRO 9 102    -146.067 -88.387 634.393  1.00  7.91           O
ATOM   1613  HA  PRO 9 102    -146.640 -89.059 636.686  1.00  7.91           H
ATOM   1614  CB  PRO 9 102    -145.617 -87.290 637.528  1.00  7.91           C
ATOM   1615 1HB  PRO 9 102    -144.866 -86.605 637.136  1.00  7.91           H
ATOM   1616 2HB  PRO 9 102    -146.574 -86.770 637.485  1.00  7.91           H
ATOM   1617  CG  PRO 9 102    -145.284 -87.740 638.946  1.00  7.91           C
ATOM   1618 1HG  PRO 9 102    -144.881 -86.924 639.545  1.00  7.91           H
ATOM   1619 2HG  PRO 9 102    -146.167 -88.101 639.473  1.00  7.91           H
ATOM   1620  CD  PRO 9 102    -144.262 -88.842 638.720  1.00  7.91           C
ATOM   1621 1HD  PRO 9 102    -143.254 -88.443 638.612  1.00  7.91           H
ATOM   1622 2HD  PRO 9 102    -144.236 -89.546 639.552  1.00  7.91           H
ATOM   1623  N   PHE 9 103    -143.926 -88.247 635.108  1.00  7.91           N
ATOM   1624  CA  PHE 9 103    -143.384 -87.982 633.786  1.00  7.91           C
ATOM   1625  C   PHE 9 103    -143.515 -89.211 632.884  1.00  7.91           C
ATOM   1626  O   PHE 9 103    -143.810 -89.085 631.696  1.00  7.91           O
ATOM   1627  HA  PHE 9 103    -143.957 -87.159 633.360  1.00  7.91           H
ATOM   1628  CB  PHE 9 103    -141.901 -87.654 633.968  1.00  7.91           C
ATOM   1629 1HB  PHE 9 103    -141.416 -88.482 634.486  1.00  7.91           H
ATOM   1630 2HB  PHE 9 103    -141.433 -87.575 632.986  1.00  7.91           H
ATOM   1631  CG  PHE 9 103    -141.640 -86.362 634.746  1.00  7.91           C
ATOM   1632  HD1 PHE 9 103    -141.428 -85.186 632.987  1.00  7.91           H
ATOM   1633  CD1 PHE 9 103    -141.419 -85.199 634.077  1.00  7.91           C
ATOM   1634  HD2 PHE 9 103    -141.806 -87.311 636.641  1.00  7.91           H
ATOM   1635  CD2 PHE 9 103    -141.629 -86.378 636.106  1.00  7.91           C
ATOM   1636  CE1 PHE 9 103    -141.178 -84.000 634.799  1.00  7.91           C
ATOM   1637  HE1 PHE 9 103    -141.000 -83.068 634.264  1.00  7.91           H
ATOM   1638  CE2 PHE 9 103    -141.388 -85.180 636.828  1.00  7.91           C
ATOM   1639  HE2 PHE 9 103    -141.379 -85.192 637.918  1.00  7.91           H
ATOM   1640  CZ  PHE 9 103    -141.167 -84.016 636.159  1.00  7.91           C
ATOM   1641  HZ  PHE 9 103    -140.981 -83.096 636.714  1.00  7.91           H
ATOM   1642  HN  PHE 9 103    -143.246 -88.301 635.840  1.00  7.91           H
ATOM   1643  N   TRP 9 104    -143.289 -90.372 633.482  1.00  7.91           N
ATOM   1644  CA  TRP 9 104    -143.406 -91.624 632.754  1.00  7.91           C
ATOM   1645  C   TRP 9 104    -144.867 -91.792 632.333  1.00  7.91           C
ATOM   1646  O   TRP 9 104    -145.150 -92.315 631.257  1.00  7.91           O
ATOM   1647  HA  TRP 9 104    -142.769 -91.557 631.872  1.00  7.91           H
ATOM   1648  CB  TRP 9 104    -142.886 -92.795 633.591  1.00  7.91           C
ATOM   1649 1HB  TRP 9 104    -143.246 -92.685 634.614  1.00  7.91           H
ATOM   1650 2HB  TRP 9 104    -143.309 -93.721 633.202  1.00  7.91           H
ATOM   1651  CG  TRP 9 104    -141.361 -92.916 633.612  1.00  7.91           C
ATOM   1652  HD1 TRP 9 104    -140.893 -92.880 635.712  1.00  7.91           H
ATOM   1653  CD1 TRP 9 104    -140.551 -92.944 634.679  1.00  7.91           C
ATOM   1654  CD2 TRP 9 104    -140.491 -93.026 632.466  1.00  7.91           C
ATOM   1655  NE1 TRP 9 104    -139.227 -93.063 634.306  1.00  7.91           N
ATOM   1656  HE1 TRP 9 104    -138.440 -93.104 634.921  1.00  7.91           H
ATOM   1657  CE2 TRP 9 104    -139.190 -93.114 632.917  1.00  7.91           C
ATOM   1658  HE3 TRP 9 104    -141.813 -92.982 630.712  1.00  7.91           H
ATOM   1659  CE3 TRP 9 104    -140.794 -93.050 631.093  1.00  7.91           C
ATOM   1660  CZ2 TRP 9 104    -138.088 -93.232 632.061  1.00  7.91           C
ATOM   1661  HZ2 TRP 9 104    -137.070 -93.300 632.443  1.00  7.91           H
ATOM   1662  CZ3 TRP 9 104    -139.682 -93.168 630.251  1.00  7.91           C
ATOM   1663  HZ3 TRP 9 104    -139.860 -93.191 629.176  1.00  7.91           H
ATOM   1664  CH2 TRP 9 104    -138.366 -93.258 630.689  1.00  7.91           C
ATOM   1665  HH2 TRP 9 104    -137.553 -93.348 629.968  1.00  7.91           H
ATOM   1666  HN  TRP 9 104    -143.032 -90.464 634.444  1.00  7.91           H
ATOM   1667  N   ALA 9 105    -145.756 -91.338 633.204  1.00  7.91           N
ATOM   1668  CA  ALA 9 105    -147.182 -91.488 632.965  1.00  7.91           C
ATOM   1669  C   ALA 9 105    -147.572 -90.690 631.720  1.00  7.91           C
ATOM   1670  O   ALA 9 105    -148.270 -91.200 630.845  1.00  7.91           O
ATOM   1671  HA  ALA 9 105    -147.379 -92.545 632.786  1.00  7.91           H
ATOM   1672  CB  ALA 9 105    -147.957 -91.045 634.208  1.00  7.91           C
ATOM   1673 1HB  ALA 9 105    -147.665 -91.662 635.057  1.00  7.91           H
ATOM   1674 2HB  ALA 9 105    -147.733 -90.000 634.423  1.00  7.91           H
ATOM   1675 3HB  ALA 9 105    -149.026 -91.157 634.028  1.00  7.91           H
ATOM   1676  HN  ALA 9 105    -145.517 -90.877 634.059  1.00  7.91           H
ATOM   1677  N   ILE 9 106    -147.105 -89.451 631.679  1.00  7.91           N
ATOM   1678  CA  ILE 9 106    -147.411 -88.571 630.563  1.00  7.91           C
ATOM   1679  C   ILE 9 106    -146.799 -89.146 629.284  1.00  7.91           C
ATOM   1680  O   ILE 9 106    -147.434 -89.137 628.230  1.00  7.91           O
ATOM   1681  HA  ILE 9 106    -148.495 -88.553 630.450  1.00  7.91           H
ATOM   1682  HB  ILE 9 106    -145.942 -87.177 631.251  1.00  7.91           H
ATOM   1683  CB  ILE 9 106    -146.963 -87.141 630.870  1.00  7.91           C
ATOM   1684  CG1 ILE 9 106    -147.832 -86.517 631.965  1.00  7.91           C
ATOM   1685 1HG1 ILE 9 106    -148.803 -86.246 631.552  1.00  7.91           H
ATOM   1686 2HG1 ILE 9 106    -148.013 -87.250 632.751  1.00  7.91           H
ATOM   1687  CG2 ILE 9 106    -146.942 -86.289 629.600  1.00  7.91           C
ATOM   1688 1HG2 ILE 9 106    -146.249 -86.725 628.881  1.00  7.91           H
ATOM   1689 2HG2 ILE 9 106    -147.942 -86.257 629.167  1.00  7.91           H
ATOM   1690 3HG2 ILE 9 106    -146.621 -85.277 629.846  1.00  7.91           H
ATOM   1691  CD1 ILE 9 106    -147.159 -85.278 632.559  1.00  7.91           C
ATOM   1692 1HD1 ILE 9 106    -146.199 -85.558 632.992  1.00  7.91           H
ATOM   1693 2HD1 ILE 9 106    -147.002 -84.539 631.774  1.00  7.91           H
ATOM   1694 3HD1 ILE 9 106    -147.798 -84.855 633.334  1.00  7.91           H
ATOM   1695  HN  ILE 9 106    -146.528 -89.047 632.389  1.00  7.91           H
ATOM   1696  N   ALA 9 107    -145.574 -89.632 629.418  1.00  7.91           N
ATOM   1697  CA  ALA 9 107    -144.822 -90.096 628.264  1.00  7.91           C
ATOM   1698  C   ALA 9 107    -145.489 -91.351 627.697  1.00  7.91           C
ATOM   1699  O   ALA 9 107    -145.408 -91.613 626.498  1.00  7.91           O
ATOM   1700  HA  ALA 9 107    -144.851 -89.308 627.512  1.00  7.91           H
ATOM   1701  CB  ALA 9 107    -143.367 -90.340 628.668  1.00  7.91           C
ATOM   1702 1HB  ALA 9 107    -142.931 -89.411 629.036  1.00  7.91           H
ATOM   1703 2HB  ALA 9 107    -143.329 -91.095 629.453  1.00  7.91           H
ATOM   1704 3HB  ALA 9 107    -142.803 -90.688 627.802  1.00  7.91           H
ATOM   1705  HN  ALA 9 107    -145.097 -89.711 630.293  1.00  7.91           H
ATOM   1706  N   ALA 9 108    -146.133 -92.093 628.586  1.00  7.91           N
ATOM   1707  CA  ALA 9 108    -146.817 -93.311 628.188  1.00  7.91           C
ATOM   1708  C   ALA 9 108    -148.153 -92.952 627.536  1.00  7.91           C
ATOM   1709  O   ALA 9 108    -148.613 -93.647 626.631  1.00  7.91           O
ATOM   1710  HA  ALA 9 108    -146.190 -93.820 627.456  1.00  7.91           H
ATOM   1711  CB  ALA 9 108    -146.989 -94.221 629.407  1.00  7.91           C
ATOM   1712 1HB  ALA 9 108    -146.010 -94.471 629.815  1.00  7.91           H
ATOM   1713 2HB  ALA 9 108    -147.578 -93.705 630.165  1.00  7.91           H
ATOM   1714 3HB  ALA 9 108    -147.503 -95.135 629.108  1.00  7.91           H
ATOM   1715  HN  ALA 9 108    -146.192 -91.874 629.560  1.00  7.91           H
ATOM   1716  N   ALA 9 109    -148.738 -91.866 628.020  1.00  7.91           N
ATOM   1717  CA  ALA 9 109    -150.078 -91.489 627.603  1.00  7.91           C
ATOM   1718  C   ALA 9 109    -150.040 -91.008 626.151  1.00  7.91           C
ATOM   1719  O   ALA 9 109    -151.026 -91.133 625.426  1.00  7.91           O
ATOM   1720  HA  ALA 9 109    -150.708 -92.377 627.667  1.00  7.91           H
ATOM   1721  CB  ALA 9 109    -150.629 -90.426 628.555  1.00  7.91           C
ATOM   1722 1HB  ALA 9 109    -150.663 -90.827 629.568  1.00  7.91           H
ATOM   1723 2HB  ALA 9 109    -149.982 -89.549 628.534  1.00  7.91           H
ATOM   1724 3HB  ALA 9 109    -151.635 -90.143 628.242  1.00  7.91           H
ATOM   1725  HN  ALA 9 109    -148.313 -91.250 628.683  1.00  7.91           H
ATOM   1726  N   ASP 9 110    -148.892 -90.468 625.770  1.00  7.91           N
ATOM   1727  CA  ASP 9 110    -148.749 -89.865 624.456  1.00  7.91           C
ATOM   1728  C   ASP 9 110    -147.302 -90.019 623.984  1.00  7.91           C
ATOM   1729  O   ASP 9 110    -146.967 -90.988 623.303  1.00  7.91           O
ATOM   1730  HA  ASP 9 110    -149.455 -90.396 623.818  1.00  7.91           H
ATOM   1731  CB  ASP 9 110    -149.075 -88.370 624.498  1.00  7.91           C
ATOM   1732 1HB  ASP 9 110    -150.099 -88.228 624.844  1.00  7.91           H
ATOM   1733 2HB  ASP 9 110    -148.424 -87.872 625.217  1.00  7.91           H
ATOM   1734  CG  ASP 9 110    -148.903 -87.732 623.118  1.00  7.91           C
ATOM   1735  OD1 ASP 9 110    -148.352 -88.427 622.237  1.00  7.91           O
ATOM   1736  OD2 ASP 9 110    -149.326 -86.565 622.976  1.00  7.91           O
ATOM   1737  HN  ASP 9 110    -148.071 -90.440 626.340  1.00  7.91           H
ATOM   1738  N   GLN 9 111    -146.482 -89.050 624.363  1.00  7.91           N
ATOM   1739  CA  GLN 9 111    -145.080 -89.063 623.980  1.00  7.91           C
ATOM   1740  C   GLN 9 111    -144.270 -88.152 624.904  1.00  7.91           C
ATOM   1741  O   GLN 9 111    -144.836 -87.433 625.726  1.00  7.91           O
ATOM   1742  HA  GLN 9 111    -144.756 -90.096 624.102  1.00  7.91           H
ATOM   1743  CB  GLN 9 111    -144.908 -88.652 622.516  1.00  7.91           C
ATOM   1744 1HB  GLN 9 111    -143.877 -88.822 622.206  1.00  7.91           H
ATOM   1745 2HB  GLN 9 111    -145.539 -89.276 621.883  1.00  7.91           H
ATOM   1746  CG  GLN 9 111    -145.271 -87.179 622.314  1.00  7.91           C
ATOM   1747 1HG  GLN 9 111    -146.260 -86.984 622.729  1.00  7.91           H
ATOM   1748 2HG  GLN 9 111    -144.567 -86.550 622.857  1.00  7.91           H
ATOM   1749  CD  GLN 9 111    -145.254 -86.810 620.829  1.00  7.91           C
ATOM   1750  OE1 GLN 9 111    -144.213 -86.609 620.225  1.00  7.91           O
ATOM   1751  NE2 GLN 9 111    -146.461 -86.731 620.277  1.00  7.91           N
ATOM   1752 1HE2 GLN 9 111    -147.276 -86.908 620.829  1.00  7.91           H
ATOM   1753 2HE2 GLN 9 111    -146.554 -86.495 619.310  1.00  7.91           H
ATOM   1754  HN  GLN 9 111    -146.761 -88.268 624.921  1.00  7.91           H
ATOM   1755  N   TRP 9 112    -142.956 -88.211 624.738  1.00  7.91           N
ATOM   1756  CA  TRP 9 112    -142.057 -87.489 625.621  1.00  7.91           C
ATOM   1757  C   TRP 9 112    -142.055 -86.019 625.194  1.00  7.91           C
ATOM   1758  O   TRP 9 112    -141.444 -85.662 624.188  1.00  7.91           O
ATOM   1759  HA  TRP 9 112    -142.441 -87.581 626.637  1.00  7.91           H
ATOM   1760  CB  TRP 9 112    -140.661 -88.115 625.614  1.00  7.91           C
ATOM   1761 1HB  TRP 9 112    -140.749 -89.177 625.843  1.00  7.91           H
ATOM   1762 2HB  TRP 9 112    -140.245 -88.039 624.609  1.00  7.91           H
ATOM   1763  CG  TRP 9 112    -139.686 -87.474 626.603  1.00  7.91           C
ATOM   1764  HD1 TRP 9 112    -138.701 -85.971 625.421  1.00  7.91           H
ATOM   1765  CD1 TRP 9 112    -138.822 -86.475 626.380  1.00  7.91           C
ATOM   1766  CD2 TRP 9 112    -139.510 -87.832 627.990  1.00  7.91           C
ATOM   1767  NE1 TRP 9 112    -138.104 -86.163 627.517  1.00  7.91           N
ATOM   1768  HE1 TRP 9 112    -137.403 -85.455 627.599  1.00  7.91           H
ATOM   1769  CE2 TRP 9 112    -138.536 -87.015 628.527  1.00  7.91           C
ATOM   1770  HE3 TRP 9 112    -140.924 -89.471 628.365  1.00  7.91           H
ATOM   1771  CE3 TRP 9 112    -140.152 -88.813 628.766  1.00  7.91           C
ATOM   1772  CZ2 TRP 9 112    -138.117 -87.095 629.861  1.00  7.91           C
ATOM   1773  HZ2 TRP 9 112    -137.345 -86.438 630.261  1.00  7.91           H
ATOM   1774  CZ3 TRP 9 112    -139.722 -88.881 630.096  1.00  7.91           C
ATOM   1775  HZ3 TRP 9 112    -140.187 -89.626 630.742  1.00  7.91           H
ATOM   1776  CH2 TRP 9 112    -138.743 -88.066 630.652  1.00  7.91           C
ATOM   1777  HH2 TRP 9 112    -138.463 -88.182 631.699  1.00  7.91           H
ATOM   1778  HN  TRP 9 112    -142.507 -88.740 624.018  1.00  7.91           H
ATOM   1779  N   LYS 9 113    -142.745 -85.207 625.981  1.00  7.91           N
ATOM   1780  CA  LYS 9 113    -142.953 -83.815 625.621  1.00  7.91           C
ATOM   1781  C   LYS 9 113    -141.903 -82.950 626.322  1.00  7.91           C
ATOM   1782  O   LYS 9 113    -141.964 -81.723 626.261  1.00  7.91           O
ATOM   1783  HA  LYS 9 113    -142.806 -83.730 624.544  1.00  7.91           H
ATOM   1784  CB  LYS 9 113    -144.394 -83.394 625.916  1.00  7.91           C
ATOM   1785 1HB  LYS 9 113    -144.626 -83.586 626.964  1.00  7.91           H
ATOM   1786 2HB  LYS 9 113    -144.503 -82.321 625.758  1.00  7.91           H
ATOM   1787  CG  LYS 9 113    -145.380 -84.149 625.023  1.00  7.91           C
ATOM   1788 1HG  LYS 9 113    -145.178 -83.918 623.977  1.00  7.91           H
ATOM   1789 2HG  LYS 9 113    -145.238 -85.223 625.145  1.00  7.91           H
ATOM   1790  CD  LYS 9 113    -146.824 -83.778 625.364  1.00  7.91           C
ATOM   1791 1HD  LYS 9 113    -147.015 -83.976 626.418  1.00  7.91           H
ATOM   1792 2HD  LYS 9 113    -146.975 -82.710 625.207  1.00  7.91           H
ATOM   1793  CE  LYS 9 113    -147.811 -84.569 624.504  1.00  7.91           C
ATOM   1794 1HE  LYS 9 113    -147.628 -84.366 623.449  1.00  7.91           H
ATOM   1795 2HE  LYS 9 113    -147.658 -85.638 624.654  1.00  7.91           H
ATOM   1796  NZ  LYS 9 113    -149.205 -84.209 624.849  1.00  7.91           N
ATOM   1797 1HZ  LYS 9 113    -149.845 -84.803 624.335  1.00  7.91           H
ATOM   1798 2HZ  LYS 9 113    -149.350 -84.337 625.845  1.00  7.91           H
ATOM   1799 3HZ  LYS 9 113    -149.373 -83.239 624.605  1.00  7.91           H
ATOM   1800  HN  LYS 9 113    -143.159 -85.486 626.847  1.00  7.91           H
ATOM   1801  N   PHE 9 114    -140.966 -83.623 626.972  1.00  7.91           N
ATOM   1802  CA  PHE 9 114    -140.012 -82.941 627.830  1.00  7.91           C
ATOM   1803  C   PHE 9 114    -138.628 -82.889 627.180  1.00  7.91           C
ATOM   1804  O   PHE 9 114    -138.352 -83.632 626.240  1.00  7.91           O
ATOM   1805  HA  PHE 9 114    -140.380 -81.925 627.979  1.00  7.91           H
ATOM   1806  CB  PHE 9 114    -139.923 -83.745 629.128  1.00  7.91           C
ATOM   1807 1HB  PHE 9 114    -139.433 -84.697 628.921  1.00  7.91           H
ATOM   1808 2HB  PHE 9 114    -139.290 -83.208 629.834  1.00  7.91           H
ATOM   1809  CG  PHE 9 114    -141.278 -84.018 629.786  1.00  7.91           C
ATOM   1810  HD1 PHE 9 114    -141.443 -82.051 630.574  1.00  7.91           H
ATOM   1811  CD1 PHE 9 114    -141.905 -83.034 630.484  1.00  7.91           C
ATOM   1812  HD2 PHE 9 114    -141.351 -86.033 629.113  1.00  7.91           H
ATOM   1813  CD2 PHE 9 114    -141.854 -85.244 629.672  1.00  7.91           C
ATOM   1814  CE1 PHE 9 114    -143.162 -83.286 631.094  1.00  7.91           C
ATOM   1815  HE1 PHE 9 114    -143.665 -82.498 631.653  1.00  7.91           H
ATOM   1816  CE2 PHE 9 114    -143.111 -85.497 630.282  1.00  7.91           C
ATOM   1817  HE2 PHE 9 114    -143.573 -86.480 630.191  1.00  7.91           H
ATOM   1818  CZ  PHE 9 114    -143.739 -84.513 630.980  1.00  7.91           C
ATOM   1819  HZ  PHE 9 114    -144.704 -84.707 631.448  1.00  7.91           H
ATOM   1820  HN  PHE 9 114    -140.852 -84.615 626.919  1.00  7.91           H
ATOM   1821  N   GLN 9 115    -137.795 -82.004 627.707  1.00  7.91           N
ATOM   1822  CA  GLN 9 115    -136.461 -81.816 627.162  1.00  7.91           C
ATOM   1823  C   GLN 9 115    -135.574 -83.015 627.502  1.00  7.91           C
ATOM   1824  O   GLN 9 115    -135.892 -83.792 628.401  1.00  7.91           O
ATOM   1825  HA  GLN 9 115    -136.596 -81.749 626.083  1.00  7.91           H
ATOM   1826  CB  GLN 9 115    -135.840 -80.513 627.671  1.00  7.91           C
ATOM   1827 1HB  GLN 9 115    -135.900 -80.479 628.759  1.00  7.91           H
ATOM   1828 2HB  GLN 9 115    -134.782 -80.483 627.409  1.00  7.91           H
ATOM   1829  CG  GLN 9 115    -136.553 -79.297 627.077  1.00  7.91           C
ATOM   1830 1HG  GLN 9 115    -136.555 -79.368 625.989  1.00  7.91           H
ATOM   1831 2HG  GLN 9 115    -137.594 -79.288 627.398  1.00  7.91           H
ATOM   1832  CD  GLN 9 115    -135.870 -77.997 627.507  1.00  7.91           C
ATOM   1833  OE1 GLN 9 115    -135.008 -77.974 628.370  1.00  7.91           O
ATOM   1834  NE2 GLN 9 115    -136.303 -76.919 626.860  1.00  7.91           N
ATOM   1835 1HE2 GLN 9 115    -137.014 -77.006 626.162  1.00  7.91           H
ATOM   1836 2HE2 GLN 9 115    -135.917 -76.021 627.071  1.00  7.91           H
ATOM   1837  HN  GLN 9 115    -138.017 -81.424 628.490  1.00  7.91           H
ATOM   1838  N   THR 9 116    -134.479 -83.129 626.765  1.00  7.91           N
ATOM   1839  CA  THR 9 116    -133.596 -84.274 626.908  1.00  7.91           C
ATOM   1840  C   THR 9 116    -133.046 -84.347 628.334  1.00  7.91           C
ATOM   1841  O   THR 9 116    -132.802 -85.435 628.853  1.00  7.91           O
ATOM   1842  HA  THR 9 116    -134.178 -85.180 626.743  1.00  7.91           H
ATOM   1843  HB  THR 9 116    -131.716 -83.484 626.158  1.00  7.91           H
ATOM   1844  CB  THR 9 116    -132.505 -84.166 625.841  1.00  7.91           C
ATOM   1845  OG1 THR 9 116    -133.209 -83.785 624.662  1.00  7.91           O
ATOM   1846  HG1 THR 9 116    -132.570 -83.423 623.983  1.00  7.91           H
ATOM   1847  CG2 THR 9 116    -131.894 -85.523 625.488  1.00  7.91           C
ATOM   1848 1HG2 THR 9 116    -132.673 -86.184 625.107  1.00  7.91           H
ATOM   1849 2HG2 THR 9 116    -131.449 -85.964 626.380  1.00  7.91           H
ATOM   1850 3HG2 THR 9 116    -131.126 -85.390 624.727  1.00  7.91           H
ATOM   1851  HN  THR 9 116    -134.194 -82.458 626.081  1.00  7.91           H
ATOM   1852  N   PHE 9 117    -132.867 -83.176 628.926  1.00  7.91           N
ATOM   1853  CA  PHE 9 117    -132.363 -83.095 630.287  1.00  7.91           C
ATOM   1854  C   PHE 9 117    -133.230 -83.918 631.242  1.00  7.91           C
ATOM   1855  O   PHE 9 117    -132.711 -84.693 632.044  1.00  7.91           O
ATOM   1856  HA  PHE 9 117    -131.350 -83.496 630.281  1.00  7.91           H
ATOM   1857  CB  PHE 9 117    -132.426 -81.623 630.700  1.00  7.91           C
ATOM   1858 1HB  PHE 9 117    -131.792 -81.041 630.031  1.00  7.91           H
ATOM   1859 2HB  PHE 9 117    -133.446 -81.262 630.566  1.00  7.91           H
ATOM   1860  CG  PHE 9 117    -131.994 -81.363 632.144  1.00  7.91           C
ATOM   1861  HD1 PHE 9 117    -133.937 -80.760 632.760  1.00  7.91           H
ATOM   1862  CD1 PHE 9 117    -132.902 -80.925 633.057  1.00  7.91           C
ATOM   1863  HD2 PHE 9 117    -129.974 -81.920 631.783  1.00  7.91           H
ATOM   1864  CD2 PHE 9 117    -130.702 -81.569 632.515  1.00  7.91           C
ATOM   1865  CE1 PHE 9 117    -132.501 -80.684 634.398  1.00  7.91           C
ATOM   1866  HE1 PHE 9 117    -133.228 -80.333 635.130  1.00  7.91           H
ATOM   1867  CE2 PHE 9 117    -130.301 -81.328 633.856  1.00  7.91           C
ATOM   1868  HE2 PHE 9 117    -129.265 -81.493 634.153  1.00  7.91           H
ATOM   1869  CZ  PHE 9 117    -131.209 -80.890 634.769  1.00  7.91           C
ATOM   1870  HZ  PHE 9 117    -130.901 -80.705 635.798  1.00  7.91           H
ATOM   1871  HN  PHE 9 117    -133.059 -82.295 628.493  1.00  7.91           H
ATOM   1872  N   MET 9 118    -134.535 -83.721 631.125  1.00  7.91           N
ATOM   1873  CA  MET 9 118    -135.479 -84.450 631.955  1.00  7.91           C
ATOM   1874  C   MET 9 118    -135.390 -85.955 631.694  1.00  7.91           C
ATOM   1875  O   MET 9 118    -135.569 -86.758 632.608  1.00  7.91           O
ATOM   1876  HA  MET 9 118    -135.191 -84.235 632.984  1.00  7.91           H
ATOM   1877  CB  MET 9 118    -136.899 -83.963 631.660  1.00  7.91           C
ATOM   1878 1HB  MET 9 118    -137.049 -83.899 630.583  1.00  7.91           H
ATOM   1879 2HB  MET 9 118    -137.621 -84.686 632.041  1.00  7.91           H
ATOM   1880  CG  MET 9 118    -137.153 -82.596 632.298  1.00  7.91           C
ATOM   1881 1HG  MET 9 118    -136.351 -81.907 632.034  1.00  7.91           H
ATOM   1882 2HG  MET 9 118    -138.079 -82.170 631.909  1.00  7.91           H
ATOM   1883  SD  MET 9 118    -137.257 -82.759 634.073  1.00  7.91           S
ATOM   1884  CE  MET 9 118    -135.663 -82.104 634.537  1.00  7.91           C
ATOM   1885 1HE  MET 9 118    -134.876 -82.705 634.082  1.00  7.91           H
ATOM   1886 2HE  MET 9 118    -135.579 -81.073 634.192  1.00  7.91           H
ATOM   1887 3HE  MET 9 118    -135.560 -82.132 635.622  1.00  7.91           H
ATOM   1888  HN  MET 9 118    -134.948 -83.079 630.479  1.00  7.91           H
ATOM   1889  N   CYS 9 119    -135.114 -86.291 630.443  1.00  7.91           N
ATOM   1890  CA  CYS 9 119    -135.011 -87.686 630.048  1.00  7.91           C
ATOM   1891  C   CYS 9 119    -133.839 -88.314 630.805  1.00  7.91           C
ATOM   1892  O   CYS 9 119    -133.967 -89.405 631.358  1.00  7.91           O
ATOM   1893  HA  CYS 9 119    -135.952 -88.160 630.327  1.00  7.91           H
ATOM   1894  CB  CYS 9 119    -134.857 -87.835 628.533  1.00  7.91           C
ATOM   1895 1HB  CYS 9 119    -135.741 -87.444 628.029  1.00  7.91           H
ATOM   1896 2HB  CYS 9 119    -134.007 -87.248 628.186  1.00  7.91           H
ATOM   1897  SG  CYS 9 119    -134.619 -89.596 628.099  1.00  7.91           S
ATOM   1898  HN  CYS 9 119    -134.963 -85.631 629.707  1.00  7.91           H
ATOM   1899  N   LYS 9 120    -132.725 -87.597 630.807  1.00  7.91           N
ATOM   1900  CA  LYS 9 120    -131.535 -88.066 631.496  1.00  7.91           C
ATOM   1901  C   LYS 9 120    -131.859 -88.282 632.975  1.00  7.91           C
ATOM   1902  O   LYS 9 120    -131.571 -89.342 633.529  1.00  7.91           O
ATOM   1903  HA  LYS 9 120    -131.261 -89.026 631.059  1.00  7.91           H
ATOM   1904  CB  LYS 9 120    -130.365 -87.109 631.257  1.00  7.91           C
ATOM   1905 1HB  LYS 9 120    -130.688 -86.083 631.432  1.00  7.91           H
ATOM   1906 2HB  LYS 9 120    -129.568 -87.318 631.970  1.00  7.91           H
ATOM   1907  CG  LYS 9 120    -129.830 -87.244 629.830  1.00  7.91           C
ATOM   1908 1HG  LYS 9 120    -129.437 -88.249 629.679  1.00  7.91           H
ATOM   1909 2HG  LYS 9 120    -130.644 -87.110 629.118  1.00  7.91           H
ATOM   1910  CD  LYS 9 120    -128.731 -86.215 629.557  1.00  7.91           C
ATOM   1911 1HD  LYS 9 120    -129.139 -85.208 629.650  1.00  7.91           H
ATOM   1912 2HD  LYS 9 120    -127.944 -86.310 630.305  1.00  7.91           H
ATOM   1913  CE  LYS 9 120    -128.138 -86.403 628.159  1.00  7.91           C
ATOM   1914 1HE  LYS 9 120    -128.922 -86.300 627.408  1.00  7.91           H
ATOM   1915 2HE  LYS 9 120    -127.403 -85.623 627.961  1.00  7.91           H
ATOM   1916  NZ  LYS 9 120    -127.502 -87.734 628.040  1.00  7.91           N
ATOM   1917 1HZ  LYS 9 120    -126.917 -87.756 627.212  1.00  7.91           H
ATOM   1918 2HZ  LYS 9 120    -126.933 -87.911 628.861  1.00  7.91           H
ATOM   1919 3HZ  LYS 9 120    -128.220 -88.446 627.967  1.00  7.91           H
ATOM   1920  HN  LYS 9 120    -132.628 -86.713 630.349  1.00  7.91           H
ATOM   1921  N   VAL 9 121    -132.455 -87.261 633.573  1.00  7.91           N
ATOM   1922  CA  VAL 9 121    -132.733 -87.287 634.999  1.00  7.91           C
ATOM   1923  C   VAL 9 121    -133.657 -88.465 635.313  1.00  7.91           C
ATOM   1924  O   VAL 9 121    -133.405 -89.226 636.245  1.00  7.91           O
ATOM   1925  HA  VAL 9 121    -131.785 -87.437 635.517  1.00  7.91           H
ATOM   1926  HB  VAL 9 121    -134.144 -85.700 634.789  1.00  7.91           H
ATOM   1927  CB  VAL 9 121    -133.308 -85.941 635.445  1.00  7.91           C
ATOM   1928  CG1 VAL 9 121    -133.841 -86.020 636.877  1.00  7.91           C
ATOM   1929 1HG1 VAL 9 121    -134.629 -86.771 636.930  1.00  7.91           H
ATOM   1930 2HG1 VAL 9 121    -133.031 -86.294 637.552  1.00  7.91           H
ATOM   1931 3HG1 VAL 9 121    -134.244 -85.050 637.168  1.00  7.91           H
ATOM   1932  CG2 VAL 9 121    -132.267 -84.828 635.308  1.00  7.91           C
ATOM   1933 1HG2 VAL 9 121    -131.402 -85.061 635.929  1.00  7.91           H
ATOM   1934 2HG2 VAL 9 121    -131.956 -84.747 634.266  1.00  7.91           H
ATOM   1935 3HG2 VAL 9 121    -132.702 -83.882 635.631  1.00  7.91           H
ATOM   1936  HN  VAL 9 121    -132.745 -86.428 633.101  1.00  7.91           H
ATOM   1937  N   VAL 9 122    -134.709 -88.579 634.515  1.00  7.91           N
ATOM   1938  CA  VAL 9 122    -135.814 -89.460 634.854  1.00  7.91           C
ATOM   1939  C   VAL 9 122    -135.348 -90.914 634.762  1.00  7.91           C
ATOM   1940  O   VAL 9 122    -135.723 -91.744 635.589  1.00  7.91           O
ATOM   1941  HA  VAL 9 122    -136.099 -89.248 635.885  1.00  7.91           H
ATOM   1942  HB  VAL 9 122    -136.657 -89.065 632.934  1.00  7.91           H
ATOM   1943  CB  VAL 9 122    -137.017 -89.160 633.958  1.00  7.91           C
ATOM   1944  CG1 VAL 9 122    -138.028 -90.307 633.996  1.00  7.91           C
ATOM   1945 1HG1 VAL 9 122    -137.552 -91.223 633.646  1.00  7.91           H
ATOM   1946 2HG1 VAL 9 122    -138.380 -90.448 635.018  1.00  7.91           H
ATOM   1947 3HG1 VAL 9 122    -138.873 -90.068 633.350  1.00  7.91           H
ATOM   1948  CG2 VAL 9 122    -137.676 -87.835 634.350  1.00  7.91           C
ATOM   1949 1HG2 VAL 9 122    -138.015 -87.891 635.384  1.00  7.91           H
ATOM   1950 2HG2 VAL 9 122    -136.953 -87.026 634.247  1.00  7.91           H
ATOM   1951 3HG2 VAL 9 122    -138.528 -87.647 633.697  1.00  7.91           H
ATOM   1952  HN  VAL 9 122    -134.814 -88.083 633.653  1.00  7.91           H
ATOM   1953  N   ASN 9 123    -134.536 -91.179 633.749  1.00  7.91           N
ATOM   1954  CA  ASN 9 123    -133.961 -92.502 633.576  1.00  7.91           C
ATOM   1955  C   ASN 9 123    -133.022 -92.802 634.746  1.00  7.91           C
ATOM   1956  O   ASN 9 123    -133.044 -93.901 635.298  1.00  7.91           O
ATOM   1957  HA  ASN 9 123    -134.812 -93.182 633.540  1.00  7.91           H
ATOM   1958  CB  ASN 9 123    -133.146 -92.584 632.283  1.00  7.91           C
ATOM   1959 1HB  ASN 9 123    -132.679 -91.620 632.082  1.00  7.91           H
ATOM   1960 2HB  ASN 9 123    -132.342 -93.310 632.402  1.00  7.91           H
ATOM   1961  CG  ASN 9 123    -134.032 -92.985 631.102  1.00  7.91           C
ATOM   1962  OD1 ASN 9 123    -135.064 -93.617 631.253  1.00  7.91           O
ATOM   1963  ND2 ASN 9 123    -133.572 -92.583 629.920  1.00  7.91           N
ATOM   1964 1HD2 ASN 9 123    -132.717 -92.066 629.866  1.00  7.91           H
ATOM   1965 2HD2 ASN 9 123    -134.081 -92.796 629.087  1.00  7.91           H
ATOM   1966  HN  ASN 9 123    -134.271 -90.509 633.055  1.00  7.91           H
ATOM   1967  N   SER 9 124    -132.219 -91.805 635.090  1.00  7.91           N
ATOM   1968  CA  SER 9 124    -131.124 -92.013 636.021  1.00  7.91           C
ATOM   1969  C   SER 9 124    -131.669 -92.197 637.439  1.00  7.91           C
ATOM   1970  O   SER 9 124    -131.154 -93.010 638.205  1.00  7.91           O
ATOM   1971  HA  SER 9 124    -130.626 -92.922 635.682  1.00  7.91           H
ATOM   1972  CB  SER 9 124    -130.136 -90.846 635.980  1.00  7.91           C
ATOM   1973 1HB  SER 9 124    -130.620 -89.948 636.365  1.00  7.91           H
ATOM   1974 2HB  SER 9 124    -129.294 -91.060 636.638  1.00  7.91           H
ATOM   1975  HG  SER 9 124    -129.971 -89.703 634.346  1.00  7.91           H
ATOM   1976  OG  SER 9 124    -129.657 -90.598 634.661  1.00  7.91           O
ATOM   1977  HN  SER 9 124    -132.308 -90.871 634.745  1.00  7.91           H
ATOM   1978  N   MET 9 125    -132.705 -91.429 637.744  1.00  7.91           N
ATOM   1979  CA  MET 9 125    -133.235 -91.390 639.097  1.00  7.91           C
ATOM   1980  C   MET 9 125    -133.819 -92.747 639.496  1.00  7.91           C
ATOM   1981  O   MET 9 125    -133.766 -93.130 640.664  1.00  7.91           O
ATOM   1982  HA  MET 9 125    -132.386 -91.150 639.737  1.00  7.91           H
ATOM   1983  CB  MET 9 125    -134.323 -90.319 639.188  1.00  7.91           C
ATOM   1984 1HB  MET 9 125    -134.957 -90.363 638.303  1.00  7.91           H
ATOM   1985 2HB  MET 9 125    -134.963 -90.517 640.048  1.00  7.91           H
ATOM   1986  CG  MET 9 125    -133.709 -88.923 639.313  1.00  7.91           C
ATOM   1987 1HG  MET 9 125    -133.031 -88.739 638.480  1.00  7.91           H
ATOM   1988 2HG  MET 9 125    -134.492 -88.166 639.261  1.00  7.91           H
ATOM   1989  SD  MET 9 125    -132.827 -88.781 640.858  1.00  7.91           S
ATOM   1990  CE  MET 9 125    -131.998 -87.221 640.599  1.00  7.91           C
ATOM   1991 1HE  MET 9 125    -131.351 -87.295 639.725  1.00  7.91           H
ATOM   1992 2HE  MET 9 125    -132.738 -86.438 640.438  1.00  7.91           H
ATOM   1993 3HE  MET 9 125    -131.397 -86.979 641.476  1.00  7.91           H
ATOM   1994  HN  MET 9 125    -133.179 -90.843 637.088  1.00  7.91           H
ATOM   1995  N   TYR 9 126    -134.363 -93.436 638.504  1.00  7.91           N
ATOM   1996  CA  TYR 9 126    -134.886 -94.775 638.721  1.00  7.91           C
ATOM   1997  C   TYR 9 126    -133.775 -95.733 639.156  1.00  7.91           C
ATOM   1998  O   TYR 9 126    -133.937 -96.481 640.119  1.00  7.91           O
ATOM   1999  HA  TYR 9 126    -135.636 -94.719 639.510  1.00  7.91           H
ATOM   2000  CB  TYR 9 126    -135.441 -95.235 637.372  1.00  7.91           C
ATOM   2001 1HB  TYR 9 126    -136.343 -94.665 637.148  1.00  7.91           H
ATOM   2002 2HB  TYR 9 126    -134.715 -95.001 636.593  1.00  7.91           H
ATOM   2003  CG  TYR 9 126    -135.770 -96.728 637.311  1.00  7.91           C
ATOM   2004  HD1 TYR 9 126    -134.725 -97.031 635.463  1.00  7.91           H
ATOM   2005  CD1 TYR 9 126    -135.317 -97.491 636.254  1.00  7.91           C
ATOM   2006  HD2 TYR 9 126    -136.877 -96.707 639.147  1.00  7.91           H
ATOM   2007  CD2 TYR 9 126    -136.519 -97.311 638.312  1.00  7.91           C
ATOM   2008  CE1 TYR 9 126    -135.627 -98.896 636.196  1.00  7.91           C
ATOM   2009  HE1 TYR 9 126    -135.276 -99.511 635.368  1.00  7.91           H
ATOM   2010  HE2 TYR 9 126    -137.420 -99.189 639.039  1.00  7.91           H
ATOM   2011  CE2 TYR 9 126    -136.829 -98.716 638.255  1.00  7.91           C
ATOM   2012  CZ  TYR 9 126    -136.368 -99.439 637.200  1.00  7.91           C
ATOM   2013  OH  TYR 9 126    -136.660-100.766 637.145  1.00  7.91           O
ATOM   2014  HH  TYR 9 126    -137.244-101.020 637.917  1.00  7.91           H
ATOM   2015  HN  TYR 9 126    -134.449 -93.096 637.568  1.00  7.91           H
ATOM   2016  N   LYS 9 127    -132.671 -95.680 638.424  1.00  7.91           N
ATOM   2017  CA  LYS 9 127    -131.571 -96.599 638.662  1.00  7.91           C
ATOM   2018  C   LYS 9 127    -130.866 -96.218 639.965  1.00  7.91           C
ATOM   2019  O   LYS 9 127    -130.320 -97.078 640.654  1.00  7.91           O
ATOM   2020  HA  LYS 9 127    -131.997 -97.596 638.778  1.00  7.91           H
ATOM   2021  CB  LYS 9 127    -130.640 -96.644 637.449  1.00  7.91           C
ATOM   2022 1HB  LYS 9 127    -130.476 -95.634 637.073  1.00  7.91           H
ATOM   2023 2HB  LYS 9 127    -129.666 -97.033 637.748  1.00  7.91           H
ATOM   2024  CG  LYS 9 127    -131.226 -97.519 636.339  1.00  7.91           C
ATOM   2025 1HG  LYS 9 127    -132.267 -97.243 636.166  1.00  7.91           H
ATOM   2026 2HG  LYS 9 127    -130.690 -97.338 635.407  1.00  7.91           H
ATOM   2027  CD  LYS 9 127    -131.139 -99.001 636.706  1.00  7.91           C
ATOM   2028 1HD  LYS 9 127    -130.126 -99.364 636.530  1.00  7.91           H
ATOM   2029 2HD  LYS 9 127    -131.344 -99.130 637.768  1.00  7.91           H
ATOM   2030  CE  LYS 9 127    -132.132 -99.828 635.886  1.00  7.91           C
ATOM   2031 1HE  LYS 9 127    -133.065 -99.276 635.770  1.00  7.91           H
ATOM   2032 2HE  LYS 9 127    -131.735 -99.997 634.885  1.00  7.91           H
ATOM   2033  NZ  LYS 9 127    -132.396-101.126 636.547  1.00  7.91           N
ATOM   2034 1HZ  LYS 9 127    -132.990-101.693 635.953  1.00  7.91           H
ATOM   2035 2HZ  LYS 9 127    -131.519-101.608 636.708  1.00  7.91           H
ATOM   2036 3HZ  LYS 9 127    -132.861-100.965 637.434  1.00  7.91           H
ATOM   2037  HN  LYS 9 127    -132.523 -95.026 637.683  1.00  7.91           H
ATOM   2038  N   MET 9 128    -130.901 -94.928 640.264  1.00  7.91           N
ATOM   2039  CA  MET 9 128    -130.390 -94.440 641.534  1.00  7.91           C
ATOM   2040  C   MET 9 128    -131.109 -95.109 642.707  1.00  7.91           C
ATOM   2041  O   MET 9 128    -130.467 -95.629 643.618  1.00  7.91           O
ATOM   2042  HA  MET 9 128    -129.333 -94.706 641.547  1.00  7.91           H
ATOM   2043  CB  MET 9 128    -130.583 -92.924 641.613  1.00  7.91           C
ATOM   2044 1HB  MET 9 128    -130.061 -92.444 640.786  1.00  7.91           H
ATOM   2045 2HB  MET 9 128    -131.641 -92.682 641.506  1.00  7.91           H
ATOM   2046  CG  MET 9 128    -130.061 -92.374 642.942  1.00  7.91           C
ATOM   2047 1HG  MET 9 128    -130.421 -91.356 643.091  1.00  7.91           H
ATOM   2048 2HG  MET 9 128    -130.444 -92.972 643.769  1.00  7.91           H
ATOM   2049  SD  MET 9 128    -128.276 -92.396 642.952  1.00  7.91           S
ATOM   2050  CE  MET 9 128    -127.943 -91.063 641.812  1.00  7.91           C
ATOM   2051 1HE  MET 9 128    -128.384 -91.296 640.842  1.00  7.91           H
ATOM   2052 2HE  MET 9 128    -128.377 -90.140 642.196  1.00  7.91           H
ATOM   2053 3HE  MET 9 128    -126.866 -90.939 641.701  1.00  7.91           H
ATOM   2054  HN  MET 9 128    -131.269 -94.223 639.657  1.00  7.91           H
ATOM   2055  N   ASN 9 129    -132.432 -95.073 642.647  1.00  7.91           N
ATOM   2056  CA  ASN 9 129    -133.245 -95.742 643.648  1.00  7.91           C
ATOM   2057  C   ASN 9 129    -132.889 -97.229 643.677  1.00  7.91           C
ATOM   2058  O   ASN 9 129    -132.632 -97.789 644.742  1.00  7.91           O
ATOM   2059  HA  ASN 9 129    -133.014 -95.239 644.588  1.00  7.91           H
ATOM   2060  CB  ASN 9 129    -134.735 -95.619 643.321  1.00  7.91           C
ATOM   2061 1HB  ASN 9 129    -135.071 -94.601 643.518  1.00  7.91           H
ATOM   2062 2HB  ASN 9 129    -134.894 -95.807 642.259  1.00  7.91           H
ATOM   2063  CG  ASN 9 129    -135.562 -96.605 644.148  1.00  7.91           C
ATOM   2064  OD1 ASN 9 129    -135.713 -97.766 643.809  1.00  7.91           O
ATOM   2065  ND2 ASN 9 129    -136.087 -96.078 645.251  1.00  7.91           N
ATOM   2066 1HD2 ASN 9 129    -135.924 -95.116 645.472  1.00  7.91           H
ATOM   2067 2HD2 ASN 9 129    -136.644 -96.643 645.859  1.00  7.91           H
ATOM   2068  HN  ASN 9 129    -132.947 -94.598 641.933  1.00  7.91           H
ATOM   2069  N   PHE 9 130    -132.885 -97.827 642.495  1.00  7.91           N
ATOM   2070  CA  PHE 9 130    -132.766 -99.272 642.387  1.00  7.91           C
ATOM   2071  C   PHE 9 130    -131.541 -99.779 643.149  1.00  7.91           C
ATOM   2072  O   PHE 9 130    -131.650-100.684 643.975  1.00  7.91           O
ATOM   2073  HA  PHE 9 130    -133.667 -99.703 642.823  1.00  7.91           H
ATOM   2074  CB  PHE 9 130    -132.599 -99.597 640.901  1.00  7.91           C
ATOM   2075 1HB  PHE 9 130    -133.424 -99.150 640.347  1.00  7.91           H
ATOM   2076 2HB  PHE 9 130    -131.683 -99.132 640.539  1.00  7.91           H
ATOM   2077  CG  PHE 9 130    -132.550-101.095 640.594  1.00  7.91           C
ATOM   2078  HD1 PHE 9 130    -130.527-101.032 639.941  1.00  7.91           H
ATOM   2079  CD1 PHE 9 130    -131.407-101.652 640.110  1.00  7.91           C
ATOM   2080  HD2 PHE 9 130    -134.563-101.422 641.193  1.00  7.91           H
ATOM   2081  CD2 PHE 9 130    -133.648-101.869 640.805  1.00  7.91           C
ATOM   2082  CE1 PHE 9 130    -131.361-103.043 639.825  1.00  7.91           C
ATOM   2083  HE1 PHE 9 130    -130.446-103.489 639.437  1.00  7.91           H
ATOM   2084  CE2 PHE 9 130    -133.602-103.259 640.520  1.00  7.91           C
ATOM   2085  HE2 PHE 9 130    -134.482-103.880 640.689  1.00  7.91           H
ATOM   2086  CZ  PHE 9 130    -132.460-103.817 640.036  1.00  7.91           C
ATOM   2087  HZ  PHE 9 130    -132.424-104.884 639.817  1.00  7.91           H
ATOM   2088  HN  PHE 9 130    -132.960 -97.343 641.623  1.00  7.91           H
ATOM   2089  N   TYR 9 131    -130.401 -99.175 642.844  1.00  7.91           N
ATOM   2090  CA  TYR 9 131    -129.145 -99.606 643.433  1.00  7.91           C
ATOM   2091  C   TYR 9 131    -129.089 -99.258 644.922  1.00  7.91           C
ATOM   2092  O   TYR 9 131    -128.696-100.086 645.742  1.00  7.91           O
ATOM   2093  HA  TYR 9 131    -129.072-100.687 643.317  1.00  7.91           H
ATOM   2094  CB  TYR 9 131    -128.048 -98.832 642.699  1.00  7.91           C
ATOM   2095 1HB  TYR 9 131    -128.268 -97.766 642.758  1.00  7.91           H
ATOM   2096 2HB  TYR 9 131    -127.100 -98.991 643.212  1.00  7.91           H
ATOM   2097  CG  TYR 9 131    -127.888 -99.224 641.228  1.00  7.91           C
ATOM   2098  HD1 TYR 9 131    -127.841-101.327 641.643  1.00  7.91           H
ATOM   2099  CD1 TYR 9 131    -127.798-100.555 640.875  1.00  7.91           C
ATOM   2100  HD2 TYR 9 131    -127.905 -97.195 640.535  1.00  7.91           H
ATOM   2101  CD2 TYR 9 131    -127.834 -98.246 640.256  1.00  7.91           C
ATOM   2102  CE1 TYR 9 131    -127.647-100.923 639.491  1.00  7.91           C
ATOM   2103  HE1 TYR 9 131    -127.574-101.971 639.198  1.00  7.91           H
ATOM   2104  HE2 TYR 9 131    -127.638 -97.852 638.094  1.00  7.91           H
ATOM   2105  CE2 TYR 9 131    -127.683 -98.615 638.872  1.00  7.91           C
ATOM   2106  CZ  TYR 9 131    -127.597 -99.935 638.558  1.00  7.91           C
ATOM   2107  OH  TYR 9 131    -127.455-100.283 637.251  1.00  7.91           O
ATOM   2108  HH  TYR 9 131    -127.299 -99.467 636.695  1.00  7.91           H
ATOM   2109  HN  TYR 9 131    -130.329 -98.406 642.209  1.00  7.91           H
ATOM   2110  N   SER 9 132    -129.488 -98.031 645.225  1.00  7.91           N
ATOM   2111  CA  SER 9 132    -129.356 -97.515 646.577  1.00  7.91           C
ATOM   2112  C   SER 9 132    -130.206 -98.345 647.540  1.00  7.91           C
ATOM   2113  O   SER 9 132    -129.766 -98.667 648.643  1.00  7.91           O
ATOM   2114  HA  SER 9 132    -128.298 -97.610 646.820  1.00  7.91           H
ATOM   2115  CB  SER 9 132    -129.763 -96.041 646.645  1.00  7.91           C
ATOM   2116 1HB  SER 9 132    -129.679 -95.689 647.674  1.00  7.91           H
ATOM   2117 2HB  SER 9 132    -129.073 -95.446 646.048  1.00  7.91           H
ATOM   2118  HG  SER 9 132    -131.078 -95.361 645.299  1.00  7.91           H
ATOM   2119  OG  SER 9 132    -131.094 -95.833 646.180  1.00  7.91           O
ATOM   2120  HN  SER 9 132    -129.894 -97.397 644.568  1.00  7.91           H
ATOM   2121  N   CYS 9 133    -131.409 -98.669 647.089  1.00  7.91           N
ATOM   2122  CA  CYS 9 133    -132.339 -99.423 647.912  1.00  7.91           C
ATOM   2123  C   CYS 9 133    -131.755-100.819 648.141  1.00  7.91           C
ATOM   2124  O   CYS 9 133    -131.802-101.340 649.254  1.00  7.91           O
ATOM   2125  HA  CYS 9 133    -132.432 -98.883 648.854  1.00  7.91           H
ATOM   2126  CB  CYS 9 133    -133.732 -99.484 647.281  1.00  7.91           C
ATOM   2127 1HB  CYS 9 133    -133.653 -99.768 646.232  1.00  7.91           H
ATOM   2128 2HB  CYS 9 133    -134.331-100.249 647.775  1.00  7.91           H
ATOM   2129  HG  CYS 9 133    -133.896 -97.277 646.427  1.00  7.91           H
ATOM   2130  SG  CYS 9 133    -134.556 -97.856 647.426  1.00  7.91           S
ATOM   2131  HN  CYS 9 133    -131.750 -98.425 646.181  1.00  7.91           H
ATOM   2132  N   VAL 9 134    -131.219-101.384 647.069  1.00  7.91           N
ATOM   2133  CA  VAL 9 134    -130.572-102.682 647.153  1.00  7.91           C
ATOM   2134  C   VAL 9 134    -129.531-102.657 648.274  1.00  7.91           C
ATOM   2135  O   VAL 9 134    -129.515-103.539 649.131  1.00  7.91           O
ATOM   2136  HA  VAL 9 134    -131.338-103.417 647.402  1.00  7.91           H
ATOM   2137  HB  VAL 9 134    -129.750-102.137 645.260  1.00  7.91           H
ATOM   2138  CB  VAL 9 134    -129.978-103.060 645.794  1.00  7.91           C
ATOM   2139  CG1 VAL 9 134    -128.673-103.839 645.964  1.00  7.91           C
ATOM   2140 1HG1 VAL 9 134    -127.950-103.226 646.502  1.00  7.91           H
ATOM   2141 2HG1 VAL 9 134    -128.866-104.753 646.526  1.00  7.91           H
ATOM   2142 3HG1 VAL 9 134    -128.272-104.095 644.983  1.00  7.91           H
ATOM   2143  CG2 VAL 9 134    -130.985-103.851 644.957  1.00  7.91           C
ATOM   2144 1HG2 VAL 9 134    -131.258-104.764 645.484  1.00  7.91           H
ATOM   2145 2HG2 VAL 9 134    -131.876-103.245 644.793  1.00  7.91           H
ATOM   2146 3HG2 VAL 9 134    -130.537-104.106 643.996  1.00  7.91           H
ATOM   2147  HN  VAL 9 134    -131.222-100.971 646.159  1.00  7.91           H
ATOM   2148  N   LEU 9 135    -128.686-101.637 648.231  1.00  7.91           N
ATOM   2149  CA  LEU 9 135    -127.534-101.581 649.115  1.00  7.91           C
ATOM   2150  C   LEU 9 135    -128.008-101.333 650.548  1.00  7.91           C
ATOM   2151  O   LEU 9 135    -127.426-101.855 651.497  1.00  7.91           O
ATOM   2152  HA  LEU 9 135    -127.046-102.555 649.076  1.00  7.91           H
ATOM   2153  CB  LEU 9 135    -126.524-100.547 648.613  1.00  7.91           C
ATOM   2154 1HB  LEU 9 135    -127.034 -99.590 648.509  1.00  7.91           H
ATOM   2155 2HB  LEU 9 135    -125.757-100.418 649.377  1.00  7.91           H
ATOM   2156  HG  LEU 9 135    -126.594-101.200 646.578  1.00  7.91           H
ATOM   2157  CG  LEU 9 135    -125.834-100.872 647.287  1.00  7.91           C
ATOM   2158  CD1 LEU 9 135    -125.170 -99.627 646.695  1.00  7.91           C
ATOM   2159 1HD1 LEU 9 135    -125.926 -98.862 646.517  1.00  7.91           H
ATOM   2160 2HD1 LEU 9 135    -124.425 -99.246 647.392  1.00  7.91           H
ATOM   2161 3HD1 LEU 9 135    -124.687 -99.887 645.753  1.00  7.91           H
ATOM   2162  CD2 LEU 9 135    -124.842-102.026 647.453  1.00  7.91           C
ATOM   2163 1HD2 LEU 9 135    -124.082-101.750 648.184  1.00  7.91           H
ATOM   2164 2HD2 LEU 9 135    -125.373-102.914 647.798  1.00  7.91           H
ATOM   2165 3HD2 LEU 9 135    -124.366-102.236 646.496  1.00  7.91           H
ATOM   2166  HN  LEU 9 135    -128.779-100.860 647.608  1.00  7.91           H
ATOM   2167  N   LEU 9 136    -129.060-100.535 650.660  1.00  7.91           N
ATOM   2168  CA  LEU 9 136    -129.593-100.177 651.963  1.00  7.91           C
ATOM   2169  C   LEU 9 136    -130.167-101.425 652.636  1.00  7.91           C
ATOM   2170  O   LEU 9 136    -129.921-101.667 653.816  1.00  7.91           O
ATOM   2171  HA  LEU 9 136    -128.762 -99.811 652.566  1.00  7.91           H
ATOM   2172  CB  LEU 9 136    -130.598 -99.030 651.835  1.00  7.91           C
ATOM   2173 1HB  LEU 9 136    -131.280 -99.262 651.016  1.00  7.91           H
ATOM   2174 2HB  LEU 9 136    -131.195 -98.993 652.746  1.00  7.91           H
ATOM   2175  HG  LEU 9 136    -129.268 -97.722 650.790  1.00  7.91           H
ATOM   2176  CG  LEU 9 136    -130.004 -97.642 651.590  1.00  7.91           C
ATOM   2177  CD1 LEU 9 136    -131.079 -96.661 651.118  1.00  7.91           C
ATOM   2178 1HD1 LEU 9 136    -131.518 -97.023 650.187  1.00  7.91           H
ATOM   2179 2HD1 LEU 9 136    -131.856 -96.580 651.878  1.00  7.91           H
ATOM   2180 3HD1 LEU 9 136    -130.630 -95.682 650.951  1.00  7.91           H
ATOM   2181  CD2 LEU 9 136    -129.270 -97.133 652.832  1.00  7.91           C
ATOM   2182 1HD2 LEU 9 136    -129.967 -97.072 653.667  1.00  7.91           H
ATOM   2183 2HD2 LEU 9 136    -128.461 -97.820 653.083  1.00  7.91           H
ATOM   2184 3HD2 LEU 9 136    -128.857 -96.144 652.630  1.00  7.91           H
ATOM   2185  HN  LEU 9 136    -129.546-100.137 649.881  1.00  7.91           H
ATOM   2186  N   ILE 9 137    -130.921-102.185 651.855  1.00  7.91           N
ATOM   2187  CA  ILE 9 137    -131.562-103.383 652.370  1.00  7.91           C
ATOM   2188  C   ILE 9 137    -130.490-104.375 652.825  1.00  7.91           C
ATOM   2189  O   ILE 9 137    -130.665-105.069 653.826  1.00  7.91           O
ATOM   2190  HA  ILE 9 137    -132.152-103.090 653.239  1.00  7.91           H
ATOM   2191  HB  ILE 9 137    -132.018-104.014 650.378  1.00  7.91           H
ATOM   2192  CB  ILE 9 137    -132.534-103.957 651.337  1.00  7.91           C
ATOM   2193  CG1 ILE 9 137    -133.740-103.036 651.147  1.00  7.91           C
ATOM   2194 1HG1 ILE 9 137    -134.384-103.088 652.025  1.00  7.91           H
ATOM   2195 2HG1 ILE 9 137    -133.403-102.003 651.060  1.00  7.91           H
ATOM   2196  CG2 ILE 9 137    -132.953-105.381 651.710  1.00  7.91           C
ATOM   2197 1HG2 ILE 9 137    -132.070-106.020 651.753  1.00  7.91           H
ATOM   2198 2HG2 ILE 9 137    -133.443-105.372 652.684  1.00  7.91           H
ATOM   2199 3HG2 ILE 9 137    -133.643-105.765 650.959  1.00  7.91           H
ATOM   2200  CD1 ILE 9 137    -134.537-103.425 649.900  1.00  7.91           C
ATOM   2201 1HD1 ILE 9 137    -133.896-103.348 649.021  1.00  7.91           H
ATOM   2202 2HD1 ILE 9 137    -134.892-104.451 650.001  1.00  7.91           H
ATOM   2203 3HD1 ILE 9 137    -135.388-102.754 649.789  1.00  7.91           H
ATOM   2204  HN  ILE 9 137    -131.095-101.995 650.889  1.00  7.91           H
ATOM   2205  N   MET 9 138    -129.404-104.412 652.067  1.00  7.91           N
ATOM   2206  CA  MET 9 138    -128.273-105.253 652.421  1.00  7.91           C
ATOM   2207  C   MET 9 138    -127.687-104.843 653.773  1.00  7.91           C
ATOM   2208  O   MET 9 138    -127.464-105.688 654.639  1.00  7.91           O
ATOM   2209  HA  MET 9 138    -128.669-106.267 652.481  1.00  7.91           H
ATOM   2210  CB  MET 9 138    -127.195-105.139 651.341  1.00  7.91           C
ATOM   2211 1HB  MET 9 138    -127.621-105.389 650.369  1.00  7.91           H
ATOM   2212 2HB  MET 9 138    -126.843-104.110 651.280  1.00  7.91           H
ATOM   2213  CG  MET 9 138    -126.018-106.069 651.642  1.00  7.91           C
ATOM   2214 1HG  MET 9 138    -125.558-105.792 652.591  1.00  7.91           H
ATOM   2215 2HG  MET 9 138    -126.371-107.095 651.746  1.00  7.91           H
ATOM   2216  SD  MET 9 138    -124.812-105.971 650.330  1.00  7.91           S
ATOM   2217  CE  MET 9 138    -124.170-104.331 650.620  1.00  7.91           C
ATOM   2218 1HE  MET 9 138    -124.978-103.605 650.534  1.00  7.91           H
ATOM   2219 2HE  MET 9 138    -123.741-104.281 651.621  1.00  7.91           H
ATOM   2220 3HE  MET 9 138    -123.399-104.107 649.883  1.00  7.91           H
ATOM   2221  HN  MET 9 138    -129.290-103.881 651.227  1.00  7.91           H
ATOM   2222  N   CYS 9 139    -127.453-103.546 653.912  1.00  7.91           N
ATOM   2223  CA  CYS 9 139    -126.808-103.026 655.106  1.00  7.91           C
ATOM   2224  C   CYS 9 139    -127.750-103.240 656.293  1.00  7.91           C
ATOM   2225  O   CYS 9 139    -127.301-103.509 657.406  1.00  7.91           O
ATOM   2226  HA  CYS 9 139    -125.887-103.593 655.237  1.00  7.91           H
ATOM   2227  CB  CYS 9 139    -126.420-101.555 654.944  1.00  7.91           C
ATOM   2228 1HB  CYS 9 139    -127.262-100.989 654.546  1.00  7.91           H
ATOM   2229 2HB  CYS 9 139    -126.177-101.125 655.915  1.00  7.91           H
ATOM   2230  HG  CYS 9 139    -125.667-101.596 652.695  1.00  7.91           H
ATOM   2231  SG  CYS 9 139    -124.983-101.408 653.819  1.00  7.91           S
ATOM   2232  HN  CYS 9 139    -127.695-102.858 653.229  1.00  7.91           H
ATOM   2233  N   ILE 9 140    -129.039-103.112 656.014  1.00  7.91           N
ATOM   2234  CA  ILE 9 140    -130.051-103.340 657.032  1.00  7.91           C
ATOM   2235  C   ILE 9 140    -129.925-104.771 657.558  1.00  7.91           C
ATOM   2236  O   ILE 9 140    -130.054-105.009 658.758  1.00  7.91           O
ATOM   2237  HA  ILE 9 140    -129.850-102.652 657.852  1.00  7.91           H
ATOM   2238  HB  ILE 9 140    -131.525-103.416 655.483  1.00  7.91           H
ATOM   2239  CB  ILE 9 140    -131.442-103.004 656.489  1.00  7.91           C
ATOM   2240  CG1 ILE 9 140    -131.636-101.491 656.376  1.00  7.91           C
ATOM   2241 1HG1 ILE 9 140    -131.830-101.071 657.363  1.00  7.91           H
ATOM   2242 2HG1 ILE 9 140    -130.719-101.030 656.008  1.00  7.91           H
ATOM   2243  CG2 ILE 9 140    -132.534-103.660 657.337  1.00  7.91           C
ATOM   2244 1HG2 ILE 9 140    -132.405-104.743 657.321  1.00  7.91           H
ATOM   2245 2HG2 ILE 9 140    -132.463-103.300 658.363  1.00  7.91           H
ATOM   2246 3HG2 ILE 9 140    -133.512-103.406 656.929  1.00  7.91           H
ATOM   2247  CD1 ILE 9 140    -132.795-101.156 655.436  1.00  7.91           C
ATOM   2248 1HD1 ILE 9 140    -132.586-101.556 654.444  1.00  7.91           H
ATOM   2249 2HD1 ILE 9 140    -133.714-101.598 655.820  1.00  7.91           H
ATOM   2250 3HD1 ILE 9 140    -132.911-100.074 655.374  1.00  7.91           H
ATOM   2251  HN  ILE 9 140    -129.395-102.858 655.114  1.00  7.91           H
ATOM   2252  N   SER 9 141    -129.675-105.687 656.634  1.00  7.91           N
ATOM   2253  CA  SER 9 141    -129.621-107.099 656.975  1.00  7.91           C
ATOM   2254  C   SER 9 141    -128.404-107.377 657.860  1.00  7.91           C
ATOM   2255  O   SER 9 141    -128.496-108.130 658.828  1.00  7.91           O
ATOM   2256  HA  SER 9 141    -130.544-107.300 657.519  1.00  7.91           H
ATOM   2257  CB  SER 9 141    -129.572-107.968 655.717  1.00  7.91           C
ATOM   2258 1HB  SER 9 141    -128.668-107.739 655.153  1.00  7.91           H
ATOM   2259 2HB  SER 9 141    -129.511-109.018 656.004  1.00  7.91           H
ATOM   2260  HG  SER 9 141    -130.529-107.046 654.221  1.00  7.91           H
ATOM   2261  OG  SER 9 141    -130.713-107.769 654.886  1.00  7.91           O
ATOM   2262  HN  SER 9 141    -129.512-105.479 655.670  1.00  7.91           H
ATOM   2263  N   VAL 9 142    -127.293-106.754 657.496  1.00  7.91           N
ATOM   2264  CA  VAL 9 142    -126.060-106.923 658.246  1.00  7.91           C
ATOM   2265  C   VAL 9 142    -126.243-106.355 659.655  1.00  7.91           C
ATOM   2266  O   VAL 9 142    -125.889-107.001 660.640  1.00  7.91           O
ATOM   2267  HA  VAL 9 142    -125.866-107.993 658.323  1.00  7.91           H
ATOM   2268  HB  VAL 9 142    -125.143-105.235 657.318  1.00  7.91           H
ATOM   2269  CB  VAL 9 142    -124.895-106.282 657.490  1.00  7.91           C
ATOM   2270  CG1 VAL 9 142    -123.610-106.332 658.318  1.00  7.91           C
ATOM   2271 1HG1 VAL 9 142    -123.759-105.792 659.253  1.00  7.91           H
ATOM   2272 2HG1 VAL 9 142    -123.357-107.370 658.535  1.00  7.91           H
ATOM   2273 3HG1 VAL 9 142    -122.798-105.870 657.757  1.00  7.91           H
ATOM   2274  CG2 VAL 9 142    -124.695-106.947 656.127  1.00  7.91           C
ATOM   2275 1HG2 VAL 9 142    -124.480-108.007 656.267  1.00  7.91           H
ATOM   2276 2HG2 VAL 9 142    -125.601-106.836 655.531  1.00  7.91           H
ATOM   2277 3HG2 VAL 9 142    -123.861-106.473 655.610  1.00  7.91           H
ATOM   2278  HN  VAL 9 142    -127.227-106.144 656.707  1.00  7.91           H
ATOM   2279  N   ASP 9 143    -126.796-105.152 659.706  1.00  7.91           N
ATOM   2280  CA  ASP 9 143    -126.996-104.473 660.975  1.00  7.91           C
ATOM   2281  C   ASP 9 143    -127.916-105.316 661.860  1.00  7.91           C
ATOM   2282  O   ASP 9 143    -127.730-105.377 663.075  1.00  7.91           O
ATOM   2283  HA  ASP 9 143    -125.998-104.360 661.400  1.00  7.91           H
ATOM   2284  CB  ASP 9 143    -127.656-103.108 660.772  1.00  7.91           C
ATOM   2285 1HB  ASP 9 143    -127.054-102.506 660.092  1.00  7.91           H
ATOM   2286 2HB  ASP 9 143    -128.632-103.238 660.303  1.00  7.91           H
ATOM   2287  CG  ASP 9 143    -127.818-102.374 662.104  1.00  7.91           C
ATOM   2288  OD1 ASP 9 143    -126.792-102.233 662.803  1.00  7.91           O
ATOM   2289  OD2 ASP 9 143    -128.965-101.970 662.394  1.00  7.91           O
ATOM   2290  HN  ASP 9 143    -127.104-104.643 658.902  1.00  7.91           H
ATOM   2291  N   ARG 9 144    -128.888-105.946 661.218  1.00  7.91           N
ATOM   2292  CA  ARG 9 144    -129.879-106.727 661.939  1.00  7.91           C
ATOM   2293  C   ARG 9 144    -129.242-107.997 662.507  1.00  7.91           C
ATOM   2294  O   ARG 9 144    -129.630-108.465 663.577  1.00  7.91           O
ATOM   2295  HA  ARG 9 144    -130.224-106.070 662.737  1.00  7.91           H
ATOM   2296  CB  ARG 9 144    -131.045-107.113 661.028  1.00  7.91           C
ATOM   2297 1HB  ARG 9 144    -131.375-106.241 660.464  1.00  7.91           H
ATOM   2298 2HB  ARG 9 144    -130.714-107.856 660.301  1.00  7.91           H
ATOM   2299  CG  ARG 9 144    -132.214-107.674 661.841  1.00  7.91           C
ATOM   2300 1HG  ARG 9 144    -131.964-108.671 662.204  1.00  7.91           H
ATOM   2301 2HG  ARG 9 144    -132.384-107.049 662.717  1.00  7.91           H
ATOM   2302  CD  ARG 9 144    -133.489-107.737 660.997  1.00  7.91           C
ATOM   2303 1HD  ARG 9 144    -133.783-106.733 660.692  1.00  7.91           H
ATOM   2304 2HD  ARG 9 144    -133.304-108.306 660.086  1.00  7.91           H
ATOM   2305  NE  ARG 9 144    -134.579-108.368 661.774  1.00  7.91           N
ATOM   2306  HE  ARG 9 144    -134.515-108.349 662.772  1.00  7.91           H
ATOM   2307  CZ  ARG 9 144    -135.646-108.963 661.224  1.00  7.91           C
ATOM   2308  NH1 ARG 9 144    -135.783-109.018 659.892  1.00  7.91           N
ATOM   2309 1HH1 ARG 9 144    -135.086-108.613 659.300  1.00  7.91           H
ATOM   2310 2HH1 ARG 9 144    -136.582-109.464 659.489  1.00  7.91           H
ATOM   2311  NH2 ARG 9 144    -136.574-109.503 662.026  1.00  7.91           N
ATOM   2312 1HH2 ARG 9 144    -137.376-109.951 661.631  1.00  7.91           H
ATOM   2313 2HH2 ARG 9 144    -136.464-109.458 663.018  1.00  7.91           H
ATOM   2314  HN  ARG 9 144    -129.004-105.929 660.225  1.00  7.91           H
ATOM   2315  N   TYR 9 145    -128.276-108.519 661.766  1.00  7.91           N
ATOM   2316  CA  TYR 9 145    -127.492-109.645 662.245  1.00  7.91           C
ATOM   2317  C   TYR 9 145    -126.663-109.255 663.470  1.00  7.91           C
ATOM   2318  O   TYR 9 145    -126.734-109.913 664.507  1.00  7.91           O
ATOM   2319  HA  TYR 9 145    -128.181-110.443 662.520  1.00  7.91           H
ATOM   2320  CB  TYR 9 145    -126.545-110.016 661.101  1.00  7.91           C
ATOM   2321 1HB  TYR 9 145    -127.121-110.489 660.306  1.00  7.91           H
ATOM   2322 2HB  TYR 9 145    -126.119-109.103 660.685  1.00  7.91           H
ATOM   2323  CG  TYR 9 145    -125.407-110.951 661.513  1.00  7.91           C
ATOM   2324  HD1 TYR 9 145    -123.875-109.517 661.076  1.00  7.91           H
ATOM   2325  CD1 TYR 9 145    -124.098-110.522 661.433  1.00  7.91           C
ATOM   2326  HD2 TYR 9 145    -126.724-112.563 662.029  1.00  7.91           H
ATOM   2327  CD2 TYR 9 145    -125.690-112.224 661.966  1.00  7.91           C
ATOM   2328  CE1 TYR 9 145    -123.026-111.402 661.821  1.00  7.91           C
ATOM   2329  HE1 TYR 9 145    -121.988-111.076 661.763  1.00  7.91           H
ATOM   2330  HE2 TYR 9 145    -124.827-114.112 662.713  1.00  7.91           H
ATOM   2331  CE2 TYR 9 145    -124.618-113.104 662.354  1.00  7.91           C
ATOM   2332  CZ  TYR 9 145    -123.340-112.650 662.263  1.00  7.91           C
ATOM   2333  OH  TYR 9 145    -122.328-113.482 662.630  1.00  7.91           O
ATOM   2334  HH  TYR 9 145    -122.699-114.357 662.939  1.00  7.91           H
ATOM   2335  HN  TYR 9 145    -128.027-108.186 660.857  1.00  7.91           H
ATOM   2336  N   ILE 9 146    -125.896-108.186 663.311  1.00  7.91           N
ATOM   2337  CA  ILE 9 146    -124.979-107.760 664.354  1.00  7.91           C
ATOM   2338  C   ILE 9 146    -125.767-107.474 665.634  1.00  7.91           C
ATOM   2339  O   ILE 9 146    -125.313-107.795 666.731  1.00  7.91           O
ATOM   2340  HA  ILE 9 146    -124.297-108.588 664.547  1.00  7.91           H
ATOM   2341  HB  ILE 9 146    -124.804-105.824 663.463  1.00  7.91           H
ATOM   2342  CB  ILE 9 146    -124.134-106.578 663.875  1.00  7.91           C
ATOM   2343  CG1 ILE 9 146    -123.185-107.002 662.752  1.00  7.91           C
ATOM   2344 1HG1 ILE 9 146    -122.378-107.609 663.163  1.00  7.91           H
ATOM   2345 2HG1 ILE 9 146    -123.719-107.626 662.036  1.00  7.91           H
ATOM   2346  CG2 ILE 9 146    -123.387-105.930 665.043  1.00  7.91           C
ATOM   2347 1HG2 ILE 9 146    -124.106-105.570 665.779  1.00  7.91           H
ATOM   2348 2HG2 ILE 9 146    -122.729-106.665 665.506  1.00  7.91           H
ATOM   2349 3HG2 ILE 9 146    -122.794-105.093 664.674  1.00  7.91           H
ATOM   2350  CD1 ILE 9 146    -122.601-105.782 662.039  1.00  7.91           C
ATOM   2351 1HD1 ILE 9 146    -123.409-105.191 661.608  1.00  7.91           H
ATOM   2352 2HD1 ILE 9 146    -122.047-105.173 662.753  1.00  7.91           H
ATOM   2353 3HD1 ILE 9 146    -121.930-106.111 661.245  1.00  7.91           H
ATOM   2354  HN  ILE 9 146    -125.895-107.617 662.489  1.00  7.91           H
ATOM   2355  N   ALA 9 147    -126.934-106.874 665.451  1.00  7.91           N
ATOM   2356  CA  ALA 9 147    -127.749-106.461 666.581  1.00  7.91           C
ATOM   2357  C   ALA 9 147    -128.177-107.696 667.375  1.00  7.91           C
ATOM   2358  O   ALA 9 147    -128.565-107.588 668.537  1.00  7.91           O
ATOM   2359  HA  ALA 9 147    -127.134-105.825 667.218  1.00  7.91           H
ATOM   2360  CB  ALA 9 147    -128.944-105.648 666.078  1.00  7.91           C
ATOM   2361 1HB  ALA 9 147    -128.585-104.766 665.547  1.00  7.91           H
ATOM   2362 2HB  ALA 9 147    -129.542-106.260 665.404  1.00  7.91           H
ATOM   2363 3HB  ALA 9 147    -129.554-105.337 666.926  1.00  7.91           H
ATOM   2364  HN  ALA 9 147    -127.324-106.671 664.552  1.00  7.91           H
ATOM   2365  N   ILE 9 148    -128.092-108.843 666.716  1.00  7.91           N
ATOM   2366  CA  ILE 9 148    -128.445-110.100 667.353  1.00  7.91           C
ATOM   2367  C   ILE 9 148    -127.186-110.741 667.940  1.00  7.91           C
ATOM   2368  O   ILE 9 148    -127.138-111.044 669.131  1.00  7.91           O
ATOM   2369  HA  ILE 9 148    -129.130-109.872 668.170  1.00  7.91           H
ATOM   2370  HB  ILE 9 148    -128.617-111.064 665.451  1.00  7.91           H
ATOM   2371  CB  ILE 9 148    -129.196-111.005 666.373  1.00  7.91           C
ATOM   2372  CG1 ILE 9 148    -130.559-110.411 666.013  1.00  7.91           C
ATOM   2373 1HG1 ILE 9 148    -131.222-110.465 666.876  1.00  7.91           H
ATOM   2374 2HG1 ILE 9 148    -130.446-109.356 665.763  1.00  7.91           H
ATOM   2375  CG2 ILE 9 148    -129.317-112.427 666.923  1.00  7.91           C
ATOM   2376 1HG2 ILE 9 148    -128.322-112.839 667.087  1.00  7.91           H
ATOM   2377 2HG2 ILE 9 148    -129.862-112.406 667.867  1.00  7.91           H
ATOM   2378 3HG2 ILE 9 148    -129.855-113.049 666.207  1.00  7.91           H
ATOM   2379  CD1 ILE 9 148    -131.187-111.155 664.833  1.00  7.91           C
ATOM   2380 1HD1 ILE 9 148    -130.532-111.079 663.965  1.00  7.91           H
ATOM   2381 2HD1 ILE 9 148    -131.321-112.205 665.095  1.00  7.91           H
ATOM   2382 3HD1 ILE 9 148    -132.155-110.713 664.598  1.00  7.91           H
ATOM   2383  HN  ILE 9 148    -127.789-108.921 665.766  1.00  7.91           H
ATOM   2384  N   ALA 9 149    -126.198-110.927 667.077  1.00  7.91           N
ATOM   2385  CA  ALA 9 149    -125.064-111.772 667.410  1.00  7.91           C
ATOM   2386  C   ALA 9 149    -124.236-111.098 668.506  1.00  7.91           C
ATOM   2387  O   ALA 9 149    -123.629-111.775 669.335  1.00  7.91           O
ATOM   2388  HA  ALA 9 149    -125.453-112.717 667.789  1.00  7.91           H
ATOM   2389  CB  ALA 9 149    -124.245-112.048 666.147  1.00  7.91           C
ATOM   2390 1HB  ALA 9 149    -124.870-112.553 665.412  1.00  7.91           H
ATOM   2391 2HB  ALA 9 149    -123.886-111.105 665.734  1.00  7.91           H
ATOM   2392 3HB  ALA 9 149    -123.394-112.682 666.397  1.00  7.91           H
ATOM   2393  HN  ALA 9 149    -126.165-110.514 666.167  1.00  7.91           H
ATOM   2394  N   GLN 9 150    -124.238-109.774 668.475  1.00  7.91           N
ATOM   2395  CA  GLN 9 150    -123.411-109.003 669.388  1.00  7.91           C
ATOM   2396  C   GLN 9 150    -124.274-108.026 670.190  1.00  7.91           C
ATOM   2397  O   GLN 9 150    -123.845-106.913 670.487  1.00  7.91           O
ATOM   2398  HA  GLN 9 150    -122.960-109.734 670.058  1.00  7.91           H
ATOM   2399  CB  GLN 9 150    -122.304-108.264 668.634  1.00  7.91           C
ATOM   2400 1HB  GLN 9 150    -122.746-107.537 667.952  1.00  7.91           H
ATOM   2401 2HB  GLN 9 150    -121.688-107.706 669.339  1.00  7.91           H
ATOM   2402  CG  GLN 9 150    -121.429-109.242 667.847  1.00  7.91           C
ATOM   2403 1HG  GLN 9 150    -121.192-110.105 668.470  1.00  7.91           H
ATOM   2404 2HG  GLN 9 150    -121.979-109.614 666.983  1.00  7.91           H
ATOM   2405  CD  GLN 9 150    -120.135-108.570 667.385  1.00  7.91           C
ATOM   2406  OE1 GLN 9 150    -119.773-107.492 667.825  1.00  7.91           O
ATOM   2407  NE2 GLN 9 150    -119.460-109.266 666.474  1.00  7.91           N
ATOM   2408 1HE2 GLN 9 150    -119.812-110.146 666.155  1.00  7.91           H
ATOM   2409 2HE2 GLN 9 150    -118.600-108.910 666.109  1.00  7.91           H
ATOM   2410  HN  GLN 9 150    -124.790-109.230 667.843  1.00  7.91           H
ATOM   2411  N   ALA 9 151    -125.475-108.480 670.518  1.00  7.91           N
ATOM   2412  CA  ALA 9 151    -126.494-107.587 671.043  1.00  7.91           C
ATOM   2413  C   ALA 9 151    -125.881-106.705 672.133  1.00  7.91           C
ATOM   2414  O   ALA 9 151    -126.200-105.521 672.231  1.00  7.91           O
ATOM   2415  HA  ALA 9 151    -126.835-106.954 670.224  1.00  7.91           H
ATOM   2416  CB  ALA 9 151    -127.678-108.409 671.556  1.00  7.91           C
ATOM   2417 1HB  ALA 9 151    -128.096-108.995 670.737  1.00  7.91           H
ATOM   2418 2HB  ALA 9 151    -127.340-109.079 672.347  1.00  7.91           H
ATOM   2419 3HB  ALA 9 151    -128.442-107.739 671.950  1.00  7.91           H
ATOM   2420  HN  ALA 9 151    -125.755-109.436 670.430  1.00  7.91           H
ATOM   2421  N   MET 9 152    -125.012-107.316 672.924  1.00  7.91           N
ATOM   2422  CA  MET 9 152    -124.434-106.633 674.069  1.00  7.91           C
ATOM   2423  C   MET 9 152    -123.513-105.496 673.623  1.00  7.91           C
ATOM   2424  O   MET 9 152    -123.674-104.356 674.055  1.00  7.91           O
ATOM   2425  HA  MET 9 152    -125.279-106.228 674.626  1.00  7.91           H
ATOM   2426  CB  MET 9 152    -123.640-107.632 674.913  1.00  7.91           C
ATOM   2427 1HB  MET 9 152    -124.148-108.597 674.914  1.00  7.91           H
ATOM   2428 2HB  MET 9 152    -122.658-107.790 674.467  1.00  7.91           H
ATOM   2429  CG  MET 9 152    -123.480-107.132 676.350  1.00  7.91           C
ATOM   2430 1HG  MET 9 152    -123.050-106.131 676.349  1.00  7.91           H
ATOM   2431 2HG  MET 9 152    -124.456-107.059 676.829  1.00  7.91           H
ATOM   2432  SD  MET 9 152    -122.432-108.245 677.271  1.00  7.91           S
ATOM   2433  CE  MET 9 152    -123.486-109.684 677.333  1.00  7.91           C
ATOM   2434 1HE  MET 9 152    -124.417-109.431 677.840  1.00  7.91           H
ATOM   2435 2HE  MET 9 152    -123.705-110.019 676.319  1.00  7.91           H
ATOM   2436 3HE  MET 9 152    -122.981-110.482 677.878  1.00  7.91           H
ATOM   2437  HN  MET 9 152    -124.702-108.258 672.794  1.00  7.91           H
ATOM   2438  N   ARG 9 153    -122.568-105.846 672.763  1.00  7.91           N
ATOM   2439  CA  ARG 9 153    -121.653-104.860 672.213  1.00  7.91           C
ATOM   2440  C   ARG 9 153    -122.426-103.802 671.422  1.00  7.91           C
ATOM   2441  O   ARG 9 153    -122.084-102.621 671.459  1.00  7.91           O
ATOM   2442  HA  ARG 9 153    -121.164-104.420 673.082  1.00  7.91           H
ATOM   2443  CB  ARG 9 153    -120.619-105.517 671.297  1.00  7.91           C
ATOM   2444 1HB  ARG 9 153    -121.123-106.161 670.577  1.00  7.91           H
ATOM   2445 2HB  ARG 9 153    -120.094-104.751 670.727  1.00  7.91           H
ATOM   2446  CG  ARG 9 153    -119.613-106.338 672.107  1.00  7.91           C
ATOM   2447 1HG  ARG 9 153    -119.145-105.706 672.861  1.00  7.91           H
ATOM   2448 2HG  ARG 9 153    -120.133-107.136 672.638  1.00  7.91           H
ATOM   2449  CD  ARG 9 153    -118.539-106.939 671.199  1.00  7.91           C
ATOM   2450 1HD  ARG 9 153    -118.986-107.671 670.527  1.00  7.91           H
ATOM   2451 2HD  ARG 9 153    -118.101-106.160 670.575  1.00  7.91           H
ATOM   2452  NE  ARG 9 153    -117.486-107.582 672.017  1.00  7.91           N
ATOM   2453  HE  ARG 9 153    -117.607-107.597 673.009  1.00  7.91           H
ATOM   2454  CZ  ARG 9 153    -116.381-108.145 671.511  1.00  7.91           C
ATOM   2455  NH1 ARG 9 153    -116.166-108.154 670.188  1.00  7.91           N
ATOM   2456 1HH1 ARG 9 153    -116.834-107.739 669.570  1.00  7.91           H
ATOM   2457 2HH1 ARG 9 153    -115.339-108.577 669.818  1.00  7.91           H
ATOM   2458  NH2 ARG 9 153    -115.493-108.700 672.347  1.00  7.91           N
ATOM   2459 1HH2 ARG 9 153    -114.663-109.124 671.986  1.00  7.91           H
ATOM   2460 2HH2 ARG 9 153    -115.660-108.689 673.333  1.00  7.91           H
ATOM   2461  HN  ARG 9 153    -122.423-106.782 672.442  1.00  7.91           H
ATOM   2462  N   ALA 9 154    -123.453-104.265 670.724  1.00  7.91           N
ATOM   2463  CA  ALA 9 154    -124.236-103.385 669.873  1.00  7.91           C
ATOM   2464  C   ALA 9 154    -124.975-102.366 670.743  1.00  7.91           C
ATOM   2465  O   ALA 9 154    -125.471-101.359 670.240  1.00  7.91           O
ATOM   2466  HA  ALA 9 154    -123.545-102.856 669.217  1.00  7.91           H
ATOM   2467  CB  ALA 9 154    -125.190-104.220 669.016  1.00  7.91           C
ATOM   2468 1HB  ALA 9 154    -124.614-104.907 668.396  1.00  7.91           H
ATOM   2469 2HB  ALA 9 154    -125.858-104.787 669.664  1.00  7.91           H
ATOM   2470 3HB  ALA 9 154    -125.777-103.559 668.378  1.00  7.91           H
ATOM   2471  HN  ALA 9 154    -123.752-105.219 670.734  1.00  7.91           H
ATOM   2472  N   HIS 9 155    -125.024-102.662 672.034  1.00  7.91           N
ATOM   2473  CA  HIS 9 155    -125.655-101.762 672.984  1.00  7.91           C
ATOM   2474  C   HIS 9 155    -124.709-100.601 673.297  1.00  7.91           C
ATOM   2475  O   HIS 9 155    -125.100 -99.438 673.215  1.00  7.91           O
ATOM   2476  HA  HIS 9 155    -126.549-101.371 672.499  1.00  7.91           H
ATOM   2477  CB  HIS 9 155    -126.098-102.520 674.238  1.00  7.91           C
ATOM   2478 1HB  HIS 9 155    -126.611-103.433 673.936  1.00  7.91           H
ATOM   2479 2HB  HIS 9 155    -125.213-102.822 674.799  1.00  7.91           H
ATOM   2480  CG  HIS 9 155    -127.006-101.726 675.146  1.00  7.91           C
ATOM   2481  HD1 HIS 9 155    -125.753-100.061 675.583  1.00  7.91           H
ATOM   2482  ND1 HIS 9 155    -126.633-100.519 675.711  1.00  7.91           N
ATOM   2483  CD2 HIS 9 155    -128.274-101.979 675.580  1.00  7.91           C
ATOM   2484  HD2 HIS 9 155    -128.874-102.852 675.324  1.00  7.91           H
ATOM   2485  CE1 HIS 9 155    -127.638-100.075 676.451  1.00  7.91           C
ATOM   2486  HE1 HIS 9 155    -127.651 -99.148 677.025  1.00  7.91           H
ATOM   2487  NE2 HIS 9 155    -128.654-100.981 676.369  1.00  7.91           N
ATOM   2488  HN  HIS 9 155    -124.644-103.497 672.430  1.00  7.91           H
ATOM   2489  N   THR 9 156    -123.482-100.957 673.649  1.00  7.91           N
ATOM   2490  CA  THR 9 156    -122.514 -99.968 674.091  1.00  7.91           C
ATOM   2491  C   THR 9 156    -122.055 -99.107 672.912  1.00  7.91           C
ATOM   2492  O   THR 9 156    -121.724 -97.935 673.087  1.00  7.91           O
ATOM   2493  HA  THR 9 156    -123.003 -99.302 674.802  1.00  7.91           H
ATOM   2494  HB  THR 9 156    -120.450-100.120 674.752  1.00  7.91           H
ATOM   2495  CB  THR 9 156    -121.368-100.706 674.787  1.00  7.91           C
ATOM   2496  OG1 THR 9 156    -121.317-101.968 674.128  1.00  7.91           O
ATOM   2497  HG1 THR 9 156    -120.446-102.419 674.319  1.00  7.91           H
ATOM   2498  CG2 THR 9 156    -121.694-101.057 676.240  1.00  7.91           C
ATOM   2499 1HG2 THR 9 156    -122.574-101.699 676.269  1.00  7.91           H
ATOM   2500 2HG2 THR 9 156    -121.893-100.142 676.798  1.00  7.91           H
ATOM   2501 3HG2 THR 9 156    -120.848-101.579 676.686  1.00  7.91           H
ATOM   2502  HN  THR 9 156    -123.148-101.899 673.636  1.00  7.91           H
ATOM   2503  N   TRP 9 157    -122.050 -99.722 671.739  1.00  7.91           N
ATOM   2504  CA  TRP 9 157    -121.462 -99.094 670.567  1.00  7.91           C
ATOM   2505  C   TRP 9 157    -122.584 -98.410 669.784  1.00  7.91           C
ATOM   2506  O   TRP 9 157    -122.463 -98.193 668.580  1.00  7.91           O
ATOM   2507  HA  TRP 9 157    -120.743 -98.351 670.913  1.00  7.91           H
ATOM   2508  CB  TRP 9 157    -120.685-100.112 669.731  1.00  7.91           C
ATOM   2509 1HB  TRP 9 157    -121.322-100.976 669.545  1.00  7.91           H
ATOM   2510 2HB  TRP 9 157    -120.454 -99.671 668.762  1.00  7.91           H
ATOM   2511  CG  TRP 9 157    -119.384-100.587 670.381  1.00  7.91           C
ATOM   2512  HD1 TRP 9 157    -120.048-101.469 672.228  1.00  7.91           H
ATOM   2513  CD1 TRP 9 157    -119.229-101.211 671.557  1.00  7.91           C
ATOM   2514  CD2 TRP 9 157    -118.053-100.452 669.840  1.00  7.91           C
ATOM   2515  NE1 TRP 9 157    -117.901-101.486 671.813  1.00  7.91           N
ATOM   2516  HE1 TRP 9 157    -117.536-101.943 672.624  1.00  7.91           H
ATOM   2517  CE2 TRP 9 157    -117.163-101.009 670.736  1.00  7.91           C
ATOM   2518  HE3 TRP 9 157    -118.298 -99.430 667.911  1.00  7.91           H
ATOM   2519  CE3 TRP 9 157    -117.615 -99.877 668.634  1.00  7.91           C
ATOM   2520  CZ2 TRP 9 157    -115.780-101.046 670.520  1.00  7.91           C
ATOM   2521  HZ2 TRP 9 157    -115.097-101.493 671.243  1.00  7.91           H
ATOM   2522  CZ3 TRP 9 157    -116.230 -99.922 668.433  1.00  7.91           C
ATOM   2523  HZ3 TRP 9 157    -115.837 -99.489 667.513  1.00  7.91           H
ATOM   2524  CH2 TRP 9 157    -115.321-100.479 669.325  1.00  7.91           C
ATOM   2525  HH2 TRP 9 157    -114.256-100.475 669.095  1.00  7.91           H
ATOM   2526  HN  TRP 9 157    -122.437-100.630 671.581  1.00  7.91           H
ATOM   2527  N   ARG 9 158    -123.652 -98.088 670.501  1.00  7.91           N
ATOM   2528  CA  ARG 9 158    -124.842 -97.547 669.868  1.00  7.91           C
ATOM   2529  C   ARG 9 158    -124.486 -96.317 669.030  1.00  7.91           C
ATOM   2530  O   ARG 9 158    -124.851 -96.233 667.858  1.00  7.91           O
ATOM   2531  HA  ARG 9 158    -125.216 -98.355 669.239  1.00  7.91           H
ATOM   2532  CB  ARG 9 158    -125.892 -97.157 670.911  1.00  7.91           C
ATOM   2533 1HB  ARG 9 158    -125.397 -96.816 671.820  1.00  7.91           H
ATOM   2534 2HB  ARG 9 158    -126.487 -96.323 670.539  1.00  7.91           H
ATOM   2535  CG  ARG 9 158    -126.807 -98.340 671.235  1.00  7.91           C
ATOM   2536 1HG  ARG 9 158    -127.372 -98.622 670.347  1.00  7.91           H
ATOM   2537 2HG  ARG 9 158    -126.205 -99.203 671.518  1.00  7.91           H
ATOM   2538  CD  ARG 9 158    -127.772 -97.990 672.370  1.00  7.91           C
ATOM   2539 1HD  ARG 9 158    -127.212 -97.738 673.271  1.00  7.91           H
ATOM   2540 2HD  ARG 9 158    -128.358 -97.111 672.103  1.00  7.91           H
ATOM   2541  NE  ARG 9 158    -128.672 -99.134 672.639  1.00  7.91           N
ATOM   2542  HE  ARG 9 158    -128.673 -99.893 671.989  1.00  7.91           H
ATOM   2543  CZ  ARG 9 158    -129.487 -99.216 673.700  1.00  7.91           C
ATOM   2544  NH1 ARG 9 158    -129.527 -98.227 674.604  1.00  7.91           N
ATOM   2545 1HH1 ARG 9 158    -128.947 -97.421 674.490  1.00  7.91           H
ATOM   2546 2HH1 ARG 9 158    -130.138 -98.296 675.393  1.00  7.91           H
ATOM   2547  NH2 ARG 9 158    -130.260-100.301 673.844  1.00  7.91           N
ATOM   2548 1HH2 ARG 9 158    -130.873-100.377 674.630  1.00  7.91           H
ATOM   2549 2HH2 ARG 9 158    -130.224-101.034 673.165  1.00  7.91           H
ATOM   2550  HN  ARG 9 158    -123.711 -98.192 671.493  1.00  7.91           H
ATOM   2551  N   GLU 9 159    -123.777 -95.395 669.663  1.00  7.91           N
ATOM   2552  CA  GLU 9 159    -123.537 -94.093 669.063  1.00  7.91           C
ATOM   2553  C   GLU 9 159    -122.571 -94.222 667.884  1.00  7.91           C
ATOM   2554  O   GLU 9 159    -122.813 -93.664 666.815  1.00  7.91           O
ATOM   2555  HA  GLU 9 159    -124.510 -93.754 668.709  1.00  7.91           H
ATOM   2556  CB  GLU 9 159    -123.007 -93.101 670.101  1.00  7.91           C
ATOM   2557 1HB  GLU 9 159    -122.145 -93.530 670.613  1.00  7.91           H
ATOM   2558 2HB  GLU 9 159    -122.790 -92.147 669.619  1.00  7.91           H
ATOM   2559  CG  GLU 9 159    -124.059 -92.814 671.173  1.00  7.91           C
ATOM   2560 1HG  GLU 9 159    -124.942 -92.370 670.712  1.00  7.91           H
ATOM   2561 2HG  GLU 9 159    -124.377 -93.748 671.635  1.00  7.91           H
ATOM   2562  CD  GLU 9 159    -123.508 -91.870 672.244  1.00  7.91           C
ATOM   2563  OE1 GLU 9 159    -124.335 -91.356 673.027  1.00  7.91           O
ATOM   2564  OE2 GLU 9 159    -122.272 -91.685 672.255  1.00  7.91           O
ATOM   2565  HN  GLU 9 159    -123.370 -95.525 670.568  1.00  7.91           H
ATOM   2566  N   LYS 9 160    -121.496 -94.961 668.118  1.00  7.91           N
ATOM   2567  CA  LYS 9 160    -120.515 -95.206 667.075  1.00  7.91           C
ATOM   2568  C   LYS 9 160    -121.214 -95.803 665.853  1.00  7.91           C
ATOM   2569  O   LYS 9 160    -120.919 -95.428 664.719  1.00  7.91           O
ATOM   2570  HA  LYS 9 160    -120.090 -94.243 666.794  1.00  7.91           H
ATOM   2571  CB  LYS 9 160    -119.369 -96.067 667.610  1.00  7.91           C
ATOM   2572 1HB  LYS 9 160    -119.771 -96.967 668.075  1.00  7.91           H
ATOM   2573 2HB  LYS 9 160    -118.736 -96.391 666.784  1.00  7.91           H
ATOM   2574  CG  LYS 9 160    -118.530 -95.293 668.628  1.00  7.91           C
ATOM   2575 1HG  LYS 9 160    -118.229 -94.335 668.204  1.00  7.91           H
ATOM   2576 2HG  LYS 9 160    -119.131 -95.075 669.511  1.00  7.91           H
ATOM   2577  CD  LYS 9 160    -117.288 -96.089 669.035  1.00  7.91           C
ATOM   2578 1HD  LYS 9 160    -117.589 -97.017 669.519  1.00  7.91           H
ATOM   2579 2HD  LYS 9 160    -116.720 -96.363 668.145  1.00  7.91           H
ATOM   2580  CE  LYS 9 160    -116.402 -95.277 669.982  1.00  7.91           C
ATOM   2581 1HE  LYS 9 160    -116.138 -94.327 669.518  1.00  7.91           H
ATOM   2582 2HE  LYS 9 160    -116.951 -95.045 670.894  1.00  7.91           H
ATOM   2583  NZ  LYS 9 160    -115.172 -96.031 670.314  1.00  7.91           N
ATOM   2584 1HZ  LYS 9 160    -114.598 -95.480 670.942  1.00  7.91           H
ATOM   2585 2HZ  LYS 9 160    -115.422 -96.904 670.764  1.00  7.91           H
ATOM   2586 3HZ  LYS 9 160    -114.654 -96.224 669.464  1.00  7.91           H
ATOM   2587  HN  LYS 9 160    -121.292 -95.388 668.999  1.00  7.91           H
ATOM   2588  N   ARG 9 161    -122.128 -96.723 666.124  1.00  7.91           N
ATOM   2589  CA  ARG 9 161    -122.876 -97.372 665.061  1.00  7.91           C
ATOM   2590  C   ARG 9 161    -123.691 -96.339 664.279  1.00  7.91           C
ATOM   2591  O   ARG 9 161    -123.821 -96.441 663.060  1.00  7.91           O
ATOM   2592  HA  ARG 9 161    -122.118 -97.834 664.429  1.00  7.91           H
ATOM   2593  CB  ARG 9 161    -123.821 -98.437 665.622  1.00  7.91           C
ATOM   2594 1HB  ARG 9 161    -124.333 -98.046 666.501  1.00  7.91           H
ATOM   2595 2HB  ARG 9 161    -124.588 -98.673 664.885  1.00  7.91           H
ATOM   2596  CG  ARG 9 161    -123.054 -99.708 665.994  1.00  7.91           C
ATOM   2597 1HG  ARG 9 161    -122.663-100.178 665.092  1.00  7.91           H
ATOM   2598 2HG  ARG 9 161    -122.198 -99.451 666.617  1.00  7.91           H
ATOM   2599  CD  ARG 9 161    -123.957-100.694 666.739  1.00  7.91           C
ATOM   2600 1HD  ARG 9 161    -123.367-101.534 667.106  1.00  7.91           H
ATOM   2601 2HD  ARG 9 161    -124.397-100.209 667.611  1.00  7.91           H
ATOM   2602  NE  ARG 9 161    -125.025-101.182 665.839  1.00  7.91           N
ATOM   2603  HE  ARG 9 161    -124.833-101.215 664.858  1.00  7.91           H
ATOM   2604  CZ  ARG 9 161    -126.234-101.581 666.256  1.00  7.91           C
ATOM   2605  NH1 ARG 9 161    -126.547-101.557 667.559  1.00  7.91           N
ATOM   2606 1HH1 ARG 9 161    -125.875-101.240 668.228  1.00  7.91           H
ATOM   2607 2HH1 ARG 9 161    -127.452-101.857 667.862  1.00  7.91           H
ATOM   2608  NH2 ARG 9 161    -127.127-102.005 665.350  1.00  7.91           N
ATOM   2609 1HH2 ARG 9 161    -128.033-102.306 665.645  1.00  7.91           H
ATOM   2610 2HH2 ARG 9 161    -126.886-102.020 664.380  1.00  7.91           H
ATOM   2611  HN  ARG 9 161    -122.360 -97.026 667.049  1.00  7.91           H
ATOM   2612  N   LEU 9 162    -124.217 -95.369 665.012  1.00  7.91           N
ATOM   2613  CA  LEU 9 162    -125.021 -94.323 664.403  1.00  7.91           C
ATOM   2614  C   LEU 9 162    -124.133 -93.461 663.503  1.00  7.91           C
ATOM   2615  O   LEU 9 162    -124.556 -93.039 662.428  1.00  7.91           O
ATOM   2616  HA  LEU 9 162    -125.773 -94.809 663.782  1.00  7.91           H
ATOM   2617  CB  LEU 9 162    -125.765 -93.526 665.477  1.00  7.91           C
ATOM   2618 1HB  LEU 9 162    -126.294 -94.229 666.121  1.00  7.91           H
ATOM   2619 2HB  LEU 9 162    -125.029 -93.016 666.098  1.00  7.91           H
ATOM   2620  HG  LEU 9 162    -126.251 -91.825 664.275  1.00  7.91           H
ATOM   2621  CG  LEU 9 162    -126.768 -92.489 664.967  1.00  7.91           C
ATOM   2622  CD1 LEU 9 162    -127.902 -93.159 664.189  1.00  7.91           C
ATOM   2623 1HD1 LEU 9 162    -127.489 -93.695 663.334  1.00  7.91           H
ATOM   2624 2HD1 LEU 9 162    -128.424 -93.861 664.839  1.00  7.91           H
ATOM   2625 3HD1 LEU 9 162    -128.600 -92.400 663.838  1.00  7.91           H
ATOM   2626  CD2 LEU 9 162    -127.294 -91.625 666.115  1.00  7.91           C
ATOM   2627 1HD2 LEU 9 162    -127.790 -92.260 666.850  1.00  7.91           H
ATOM   2628 2HD2 LEU 9 162    -126.462 -91.104 666.588  1.00  7.91           H
ATOM   2629 3HD2 LEU 9 162    -128.005 -90.897 665.726  1.00  7.91           H
ATOM   2630  HN  LEU 9 162    -124.101 -95.291 666.002  1.00  7.91           H
ATOM   2631  N   LEU 9 163    -122.917 -93.226 663.976  1.00  7.91           N
ATOM   2632  CA  LEU 9 163    -121.960 -92.438 663.219  1.00  7.91           C
ATOM   2633  C   LEU 9 163    -121.637 -93.157 661.907  1.00  7.91           C
ATOM   2634  O   LEU 9 163    -121.737 -92.569 660.832  1.00  7.91           O
ATOM   2635  HA  LEU 9 163    -122.434 -91.486 662.983  1.00  7.91           H
ATOM   2636  CB  LEU 9 163    -120.726 -92.131 664.071  1.00  7.91           C
ATOM   2637 1HB  LEU 9 163    -121.055 -91.640 664.987  1.00  7.91           H
ATOM   2638 2HB  LEU 9 163    -120.266 -93.075 664.362  1.00  7.91           H
ATOM   2639  HG  LEU 9 163    -119.348 -91.735 662.483  1.00  7.91           H
ATOM   2640  CG  LEU 9 163    -119.658 -91.256 663.412  1.00  7.91           C
ATOM   2641  CD1 LEU 9 163    -120.223 -89.882 663.046  1.00  7.91           C
ATOM   2642 1HD1 LEU 9 163    -121.052 -90.005 662.349  1.00  7.91           H
ATOM   2643 2HD1 LEU 9 163    -120.577 -89.383 663.947  1.00  7.91           H
ATOM   2644 3HD1 LEU 9 163    -119.442 -89.281 662.579  1.00  7.91           H
ATOM   2645  CD2 LEU 9 163    -118.416 -91.147 664.299  1.00  7.91           C
ATOM   2646 1HD2 LEU 9 163    -118.691 -90.702 665.256  1.00  7.91           H
ATOM   2647 2HD2 LEU 9 163    -118.000 -92.140 664.466  1.00  7.91           H
ATOM   2648 3HD2 LEU 9 163    -117.672 -90.519 663.808  1.00  7.91           H
ATOM   2649  HN  LEU 9 163    -122.585 -93.563 664.857  1.00  7.91           H
ATOM   2650  N   TYR 9 164    -121.257 -94.420 662.040  1.00  7.91           N
ATOM   2651  CA  TYR 9 164    -120.907 -95.222 660.880  1.00  7.91           C
ATOM   2652  C   TYR 9 164    -122.081 -95.313 659.902  1.00  7.91           C
ATOM   2653  O   TYR 9 164    -121.881 -95.365 658.690  1.00  7.91           O
ATOM   2654  HA  TYR 9 164    -120.065 -94.742 660.381  1.00  7.91           H
ATOM   2655  CB  TYR 9 164    -120.594 -96.621 661.413  1.00  7.91           C
ATOM   2656 1HB  TYR 9 164    -121.422 -96.954 662.038  1.00  7.91           H
ATOM   2657 2HB  TYR 9 164    -120.529 -97.313 660.573  1.00  7.91           H
ATOM   2658  CG  TYR 9 164    -119.298 -96.702 662.222  1.00  7.91           C
ATOM   2659  HD1 TYR 9 164    -118.133 -95.693 660.732  1.00  7.91           H
ATOM   2660  CD1 TYR 9 164    -118.131 -96.171 661.712  1.00  7.91           C
ATOM   2661  HD2 TYR 9 164    -120.218 -97.727 663.866  1.00  7.91           H
ATOM   2662  CD2 TYR 9 164    -119.296 -97.307 663.463  1.00  7.91           C
ATOM   2663  CE1 TYR 9 164    -116.911 -96.247 662.474  1.00  7.91           C
ATOM   2664  HE1 TYR 9 164    -115.983 -95.832 662.083  1.00  7.91           H
ATOM   2665  HE2 TYR 9 164    -118.061 -97.859 665.205  1.00  7.91           H
ATOM   2666  CE2 TYR 9 164    -118.076 -97.384 664.225  1.00  7.91           C
ATOM   2667  CZ  TYR 9 164    -116.944 -96.850 663.693  1.00  7.91           C
ATOM   2668  OH  TYR 9 164    -115.793 -96.922 664.412  1.00  7.91           O
ATOM   2669  HH  TYR 9 164    -115.042 -96.507 663.898  1.00  7.91           H
ATOM   2670  HN  TYR 9 164    -121.186 -94.893 662.918  1.00  7.91           H
ATOM   2671  N   SER 9 165    -123.280 -95.329 660.467  1.00  7.91           N
ATOM   2672  CA  SER 9 165    -124.484 -95.441 659.662  1.00  7.91           C
ATOM   2673  C   SER 9 165    -124.572 -94.268 658.684  1.00  7.91           C
ATOM   2674  O   SER 9 165    -125.057 -94.423 657.565  1.00  7.91           O
ATOM   2675  HA  SER 9 165    -124.384 -96.383 659.122  1.00  7.91           H
ATOM   2676  CB  SER 9 165    -125.733 -95.491 660.544  1.00  7.91           C
ATOM   2677 1HB  SER 9 165    -126.558 -95.927 659.980  1.00  7.91           H
ATOM   2678 2HB  SER 9 165    -125.550 -96.145 661.396  1.00  7.91           H
ATOM   2679  HG  SER 9 165    -125.302 -93.612 661.082  1.00  7.91           H
ATOM   2680  OG  SER 9 165    -126.109 -94.198 661.011  1.00  7.91           O
ATOM   2681  HN  SER 9 165    -123.434 -95.267 661.453  1.00  7.91           H
ATOM   2682  N   LYS 9 166    -124.093 -93.120 659.142  1.00  7.91           N
ATOM   2683  CA  LYS 9 166    -124.087 -91.928 658.312  1.00  7.91           C
ATOM   2684  C   LYS 9 166    -123.128 -92.135 657.137  1.00  7.91           C
ATOM   2685  O   LYS 9 166    -123.486 -91.882 655.988  1.00  7.91           O
ATOM   2686  HA  LYS 9 166    -125.094 -91.799 657.917  1.00  7.91           H
ATOM   2687  CB  LYS 9 166    -123.769 -90.691 659.154  1.00  7.91           C
ATOM   2688 1HB  LYS 9 166    -122.862 -90.863 659.734  1.00  7.91           H
ATOM   2689 2HB  LYS 9 166    -123.571 -89.842 658.500  1.00  7.91           H
ATOM   2690  CG  LYS 9 166    -124.927 -90.356 660.096  1.00  7.91           C
ATOM   2691 1HG  LYS 9 166    -125.832 -90.178 659.515  1.00  7.91           H
ATOM   2692 2HG  LYS 9 166    -125.129 -91.207 660.747  1.00  7.91           H
ATOM   2693  CD  LYS 9 166    -124.607 -89.123 660.943  1.00  7.91           C
ATOM   2694 1HD  LYS 9 166    -123.783 -89.348 661.621  1.00  7.91           H
ATOM   2695 2HD  LYS 9 166    -124.275 -88.310 660.297  1.00  7.91           H
ATOM   2696  CE  LYS 9 166    -125.830 -88.677 661.747  1.00  7.91           C
ATOM   2697 1HE  LYS 9 166    -126.682 -88.545 661.081  1.00  7.91           H
ATOM   2698 2HE  LYS 9 166    -126.103 -89.451 662.464  1.00  7.91           H
ATOM   2699  NZ  LYS 9 166    -125.548 -87.411 662.459  1.00  7.91           N
ATOM   2700 1HZ  LYS 9 166    -126.360 -87.142 663.004  1.00  7.91           H
ATOM   2701 2HZ  LYS 9 166    -124.754 -87.539 663.076  1.00  7.91           H
ATOM   2702 3HZ  LYS 9 166    -125.338 -86.683 661.784  1.00  7.91           H
ATOM   2703  HN  LYS 9 166    -123.716 -92.998 660.060  1.00  7.91           H
ATOM   2704  N   MET 9 167    -121.929 -92.593 657.467  1.00  7.91           N
ATOM   2705  CA  MET 9 167    -120.894 -92.771 656.463  1.00  7.91           C
ATOM   2706  C   MET 9 167    -121.334 -93.772 655.393  1.00  7.91           C
ATOM   2707  O   MET 9 167    -121.160 -93.527 654.200  1.00  7.91           O
ATOM   2708  HA  MET 9 167    -120.750 -91.788 656.013  1.00  7.91           H
ATOM   2709  CB  MET 9 167    -119.613 -93.270 657.133  1.00  7.91           C
ATOM   2710 1HB  MET 9 167    -119.796 -94.238 657.600  1.00  7.91           H
ATOM   2711 2HB  MET 9 167    -118.839 -93.421 656.380  1.00  7.91           H
ATOM   2712  CG  MET 9 167    -119.121 -92.275 658.186  1.00  7.91           C
ATOM   2713 1HG  MET 9 167    -119.866 -92.170 658.975  1.00  7.91           H
ATOM   2714 2HG  MET 9 167    -118.211 -92.649 658.655  1.00  7.91           H
ATOM   2715  SD  MET 9 167    -118.809 -90.689 657.428  1.00  7.91           S
ATOM   2716  CE  MET 9 167    -117.402 -91.104 656.411  1.00  7.91           C
ATOM   2717 1HE  MET 9 167    -116.589 -91.460 657.043  1.00  7.91           H
ATOM   2718 2HE  MET 9 167    -117.682 -91.885 655.704  1.00  7.91           H
ATOM   2719 3HE  MET 9 167    -117.076 -90.219 655.864  1.00  7.91           H
ATOM   2720  HN  MET 9 167    -121.662 -92.840 658.398  1.00  7.91           H
ATOM   2721  N   VAL 9 168    -121.897 -94.878 655.858  1.00  7.91           N
ATOM   2722  CA  VAL 9 168    -122.321 -95.937 654.958  1.00  7.91           C
ATOM   2723  C   VAL 9 168    -123.365 -95.385 653.984  1.00  7.91           C
ATOM   2724  O   VAL 9 168    -123.331 -95.691 652.793  1.00  7.91           O
ATOM   2725  HA  VAL 9 168    -121.447 -96.257 654.391  1.00  7.91           H
ATOM   2726  HB  VAL 9 168    -123.578 -96.772 656.467  1.00  7.91           H
ATOM   2727  CB  VAL 9 168    -122.830 -97.134 655.763  1.00  7.91           C
ATOM   2728  CG1 VAL 9 168    -123.502 -98.162 654.850  1.00  7.91           C
ATOM   2729 1HG1 VAL 9 168    -124.347 -97.699 654.342  1.00  7.91           H
ATOM   2730 2HG1 VAL 9 168    -122.783 -98.517 654.112  1.00  7.91           H
ATOM   2731 3HG1 VAL 9 168    -123.854 -99.003 655.448  1.00  7.91           H
ATOM   2732  CG2 VAL 9 168    -121.697 -97.774 656.568  1.00  7.91           C
ATOM   2733 1HG2 VAL 9 168    -120.916 -98.115 655.889  1.00  7.91           H
ATOM   2734 2HG2 VAL 9 168    -121.282 -97.039 657.259  1.00  7.91           H
ATOM   2735 3HG2 VAL 9 168    -122.086 -98.623 657.131  1.00  7.91           H
ATOM   2736  HN  VAL 9 168    -122.063 -95.055 656.828  1.00  7.91           H
ATOM   2737  N   CYS 9 169    -124.267 -94.580 654.527  1.00  7.91           N
ATOM   2738  CA  CYS 9 169    -125.325 -93.993 653.723  1.00  7.91           C
ATOM   2739  C   CYS 9 169    -124.680 -93.164 652.610  1.00  7.91           C
ATOM   2740  O   CYS 9 169    -125.058 -93.281 651.445  1.00  7.91           O
ATOM   2741  HA  CYS 9 169    -125.898 -94.821 653.306  1.00  7.91           H
ATOM   2742  CB  CYS 9 169    -126.284 -93.157 654.573  1.00  7.91           C
ATOM   2743 1HB  CYS 9 169    -125.722 -92.437 655.168  1.00  7.91           H
ATOM   2744 2HB  CYS 9 169    -126.952 -92.586 653.928  1.00  7.91           H
ATOM   2745  HG  CYS 9 169    -126.379 -94.264 656.669  1.00  7.91           H
ATOM   2746  SG  CYS 9 169    -127.259 -94.249 655.672  1.00  7.91           S
ATOM   2747  HN  CYS 9 169    -124.283 -94.330 655.494  1.00  7.91           H
ATOM   2748  N   PHE 9 170    -123.717 -92.346 653.008  1.00  7.91           N
ATOM   2749  CA  PHE 9 170    -123.043 -91.469 652.066  1.00  7.91           C
ATOM   2750  C   PHE 9 170    -122.355 -92.274 650.962  1.00  7.91           C
ATOM   2751  O   PHE 9 170    -122.489 -91.957 649.781  1.00  7.91           O
ATOM   2752  HA  PHE 9 170    -123.803 -90.825 651.623  1.00  7.91           H
ATOM   2753  CB  PHE 9 170    -121.983 -90.696 652.853  1.00  7.91           C
ATOM   2754 1HB  PHE 9 170    -122.466 -90.177 653.681  1.00  7.91           H
ATOM   2755 2HB  PHE 9 170    -121.279 -91.406 653.289  1.00  7.91           H
ATOM   2756  CG  PHE 9 170    -121.206 -89.678 652.017  1.00  7.91           C
ATOM   2757  HD1 PHE 9 170    -119.531 -90.962 651.762  1.00  7.91           H
ATOM   2758  CD1 PHE 9 170    -119.969 -89.988 651.545  1.00  7.91           C
ATOM   2759  HD2 PHE 9 170    -122.743 -88.213 652.124  1.00  7.91           H
ATOM   2760  CD2 PHE 9 170    -121.752 -88.462 651.745  1.00  7.91           C
ATOM   2761  CE1 PHE 9 170    -119.247 -89.043 650.768  1.00  7.91           C
ATOM   2762  HE1 PHE 9 170    -118.256 -89.292 650.390  1.00  7.91           H
ATOM   2763  CE2 PHE 9 170    -121.031 -87.517 650.969  1.00  7.91           C
ATOM   2764  HE2 PHE 9 170    -121.468 -86.543 650.752  1.00  7.91           H
ATOM   2765  CZ  PHE 9 170    -119.793 -87.827 650.497  1.00  7.91           C
ATOM   2766  HZ  PHE 9 170    -119.240 -87.102 649.901  1.00  7.91           H
ATOM   2767  HN  PHE 9 170    -123.396 -92.277 653.953  1.00  7.91           H
ATOM   2768  N   THR 9 171    -121.633 -93.302 651.386  1.00  7.91           N
ATOM   2769  CA  THR 9 171    -120.908 -94.144 650.449  1.00  7.91           C
ATOM   2770  C   THR 9 171    -121.872 -94.770 649.439  1.00  7.91           C
ATOM   2771  O   THR 9 171    -121.544 -94.897 648.260  1.00  7.91           O
ATOM   2772  HA  THR 9 171    -120.218 -93.516 649.886  1.00  7.91           H
ATOM   2773  HB  THR 9 171    -120.789 -95.864 651.770  1.00  7.91           H
ATOM   2774  CB  THR 9 171    -120.118 -95.176 651.256  1.00  7.91           C
ATOM   2775  OG1 THR 9 171    -119.278 -94.391 652.097  1.00  7.91           O
ATOM   2776  HG1 THR 9 171    -119.047 -94.904 652.924  1.00  7.91           H
ATOM   2777  CG2 THR 9 171    -119.139 -95.971 650.390  1.00  7.91           C
ATOM   2778 1HG2 THR 9 171    -118.425 -95.288 649.928  1.00  7.91           H
ATOM   2779 2HG2 THR 9 171    -119.689 -96.501 649.613  1.00  7.91           H
ATOM   2780 3HG2 THR 9 171    -118.604 -96.689 651.011  1.00  7.91           H
ATOM   2781  HN  THR 9 171    -121.539 -93.561 652.347  1.00  7.91           H
ATOM   2782  N   ILE 9 172    -123.041 -95.144 649.938  1.00  7.91           N
ATOM   2783  CA  ILE 9 172    -124.039 -95.790 649.102  1.00  7.91           C
ATOM   2784  C   ILE 9 172    -124.499 -94.815 648.017  1.00  7.91           C
ATOM   2785  O   ILE 9 172    -124.607 -95.185 646.849  1.00  7.91           O
ATOM   2786  HA  ILE 9 172    -123.559 -96.642 648.620  1.00  7.91           H
ATOM   2787  HB  ILE 9 172    -125.452 -95.581 650.694  1.00  7.91           H
ATOM   2788  CB  ILE 9 172    -125.181 -96.340 649.959  1.00  7.91           C
ATOM   2789  CG1 ILE 9 172    -124.736 -97.581 650.736  1.00  7.91           C
ATOM   2790 1HG1 ILE 9 172    -124.565 -98.405 650.043  1.00  7.91           H
ATOM   2791 2HG1 ILE 9 172    -123.787 -97.382 651.234  1.00  7.91           H
ATOM   2792  CG2 ILE 9 172    -126.423 -96.610 649.109  1.00  7.91           C
ATOM   2793 1HG2 ILE 9 172    -126.753 -95.683 648.641  1.00  7.91           H
ATOM   2794 2HG2 ILE 9 172    -126.183 -97.341 648.337  1.00  7.91           H
ATOM   2795 3HG2 ILE 9 172    -127.220 -97.000 649.743  1.00  7.91           H
ATOM   2796  CD1 ILE 9 172    -125.786 -97.986 651.771  1.00  7.91           C
ATOM   2797 1HD1 ILE 9 172    -125.936 -97.168 652.476  1.00  7.91           H
ATOM   2798 2HD1 ILE 9 172    -126.727 -98.207 651.267  1.00  7.91           H
ATOM   2799 3HD1 ILE 9 172    -125.445 -98.870 652.309  1.00  7.91           H
ATOM   2800  HN  ILE 9 172    -123.310 -95.012 650.892  1.00  7.91           H
ATOM   2801  N   TRP 9 173    -124.757 -93.586 648.441  1.00  7.91           N
ATOM   2802  CA  TRP 9 173    -125.269 -92.573 647.534  1.00  7.91           C
ATOM   2803  C   TRP 9 173    -124.225 -92.350 646.438  1.00  7.91           C
ATOM   2804  O   TRP 9 173    -124.563 -92.294 645.256  1.00  7.91           O
ATOM   2805  HA  TRP 9 173    -126.193 -92.953 647.097  1.00  7.91           H
ATOM   2806  CB  TRP 9 173    -125.626 -91.291 648.289  1.00  7.91           C
ATOM   2807 1HB  TRP 9 173    -124.855 -91.093 649.034  1.00  7.91           H
ATOM   2808 2HB  TRP 9 173    -125.615 -90.455 647.589  1.00  7.91           H
ATOM   2809  CG  TRP 9 173    -126.988 -91.338 648.985  1.00  7.91           C
ATOM   2810  HD1 TRP 9 173    -126.473 -91.348 651.073  1.00  7.91           H
ATOM   2811  CD1 TRP 9 173    -127.242 -91.361 650.300  1.00  7.91           C
ATOM   2812  CD2 TRP 9 173    -128.280 -91.366 648.344  1.00  7.91           C
ATOM   2813  NE1 TRP 9 173    -128.598 -91.402 650.553  1.00  7.91           N
ATOM   2814  HE1 TRP 9 173    -129.031 -91.425 651.454  1.00  7.91           H
ATOM   2815  CE2 TRP 9 173    -129.249 -91.405 649.325  1.00  7.91           C
ATOM   2816  HE3 TRP 9 173    -127.873 -91.328 646.185  1.00  7.91           H
ATOM   2817  CE3 TRP 9 173    -128.620 -91.359 646.979  1.00  7.91           C
ATOM   2818  CZ2 TRP 9 173    -130.621 -91.440 649.048  1.00  7.91           C
ATOM   2819  HZ2 TRP 9 173    -131.367 -91.471 649.842  1.00  7.91           H
ATOM   2820  CZ3 TRP 9 173    -129.995 -91.394 646.718  1.00  7.91           C
ATOM   2821  HZ3 TRP 9 173    -130.313 -91.390 645.676  1.00  7.91           H
ATOM   2822  CH2 TRP 9 173    -130.983 -91.434 647.695  1.00  7.91           C
ATOM   2823  HH2 TRP 9 173    -132.034 -91.460 647.409  1.00  7.91           H
ATOM   2824  HN  TRP 9 173    -124.623 -93.280 649.384  1.00  7.91           H
ATOM   2825  N   VAL 9 174    -122.978 -92.229 646.868  1.00  7.91           N
ATOM   2826  CA  VAL 9 174    -121.891 -91.950 645.945  1.00  7.91           C
ATOM   2827  C   VAL 9 174    -121.776 -93.096 644.938  1.00  7.91           C
ATOM   2828  O   VAL 9 174    -121.600 -92.862 643.743  1.00  7.91           O
ATOM   2829  HA  VAL 9 174    -122.142 -91.035 645.408  1.00  7.91           H
ATOM   2830  HB  VAL 9 174    -120.409 -92.577 647.347  1.00  7.91           H
ATOM   2831  CB  VAL 9 174    -120.595 -91.704 646.721  1.00  7.91           C
ATOM   2832  CG1 VAL 9 174    -119.408 -91.546 645.769  1.00  7.91           C
ATOM   2833 1HG1 VAL 9 174    -119.294 -92.454 645.177  1.00  7.91           H
ATOM   2834 2HG1 VAL 9 174    -119.584 -90.700 645.105  1.00  7.91           H
ATOM   2835 3HG1 VAL 9 174    -118.500 -91.372 646.346  1.00  7.91           H
ATOM   2836  CG2 VAL 9 174    -120.728 -90.487 647.638  1.00  7.91           C
ATOM   2837 1HG2 VAL 9 174    -120.951 -89.603 647.039  1.00  7.91           H
ATOM   2838 2HG2 VAL 9 174    -121.536 -90.655 648.351  1.00  7.91           H
ATOM   2839 3HG2 VAL 9 174    -119.794 -90.335 648.177  1.00  7.91           H
ATOM   2840  HN  VAL 9 174    -122.706 -92.319 647.826  1.00  7.91           H
ATOM   2841  N   LEU 9 175    -121.880 -94.311 645.457  1.00  7.91           N
ATOM   2842  CA  LEU 9 175    -121.652 -95.494 644.645  1.00  7.91           C
ATOM   2843  C   LEU 9 175    -122.809 -95.661 643.658  1.00  7.91           C
ATOM   2844  O   LEU 9 175    -122.595 -96.011 642.498  1.00  7.91           O
ATOM   2845  HA  LEU 9 175    -120.736 -95.329 644.078  1.00  7.91           H
ATOM   2846  CB  LEU 9 175    -121.421 -96.717 645.534  1.00  7.91           C
ATOM   2847 1HB  LEU 9 175    -120.657 -96.468 646.270  1.00  7.91           H
ATOM   2848 2HB  LEU 9 175    -122.340 -96.920 646.084  1.00  7.91           H
ATOM   2849  HG  LEU 9 175    -120.670 -97.734 643.808  1.00  7.91           H
ATOM   2850  CG  LEU 9 175    -120.997 -97.999 644.814  1.00  7.91           C
ATOM   2851  CD1 LEU 9 175    -119.808 -98.656 645.518  1.00  7.91           C
ATOM   2852 1HD1 LEU 9 175    -118.965 -97.965 645.527  1.00  7.91           H
ATOM   2853 2HD1 LEU 9 175    -120.084 -98.905 646.542  1.00  7.91           H
ATOM   2854 3HD1 LEU 9 175    -119.527 -99.564 644.985  1.00  7.91           H
ATOM   2855  CD2 LEU 9 175    -122.178 -98.961 644.666  1.00  7.91           C
ATOM   2856 1HD2 LEU 9 175    -122.558 -99.224 645.653  1.00  7.91           H
ATOM   2857 2HD2 LEU 9 175    -122.968 -98.480 644.088  1.00  7.91           H
ATOM   2858 3HD2 LEU 9 175    -121.849 -99.863 644.151  1.00  7.91           H
ATOM   2859  HN  LEU 9 175    -122.115 -94.492 646.412  1.00  7.91           H
ATOM   2860  N   ALA 9 176    -124.010 -95.402 644.154  1.00  7.91           N
ATOM   2861  CA  ALA 9 176    -125.200 -95.508 643.327  1.00  7.91           C
ATOM   2862  C   ALA 9 176    -125.128 -94.475 642.201  1.00  7.91           C
ATOM   2863  O   ALA 9 176    -125.541 -94.748 641.075  1.00  7.91           O
ATOM   2864  HA  ALA 9 176    -125.213 -96.507 642.891  1.00  7.91           H
ATOM   2865  CB  ALA 9 176    -126.445 -95.334 644.199  1.00  7.91           C
ATOM   2866 1HB  ALA 9 176    -126.464 -96.110 644.964  1.00  7.91           H
ATOM   2867 2HB  ALA 9 176    -126.421 -94.354 644.676  1.00  7.91           H
ATOM   2868 3HB  ALA 9 176    -127.338 -95.414 643.578  1.00  7.91           H
ATOM   2869  HN  ALA 9 176    -124.177 -95.125 645.100  1.00  7.91           H
ATOM   2870  N   ALA 9 177    -124.600 -93.309 642.544  1.00  7.91           N
ATOM   2871  CA  ALA 9 177    -124.479 -92.229 641.580  1.00  7.91           C
ATOM   2872  C   ALA 9 177    -123.589 -92.683 640.421  1.00  7.91           C
ATOM   2873  O   ALA 9 177    -123.935 -92.492 639.256  1.00  7.91           O
ATOM   2874  HA  ALA 9 177    -125.477 -92.013 641.197  1.00  7.91           H
ATOM   2875  CB  ALA 9 177    -123.937 -90.980 642.277  1.00  7.91           C
ATOM   2876 1HB  ALA 9 177    -124.620 -90.682 643.072  1.00  7.91           H
ATOM   2877 2HB  ALA 9 177    -122.957 -91.198 642.702  1.00  7.91           H
ATOM   2878 3HB  ALA 9 177    -123.846 -90.170 641.553  1.00  7.91           H
ATOM   2879  HN  ALA 9 177    -124.259 -93.098 643.460  1.00  7.91           H
ATOM   2880  N   ALA 9 178    -122.460 -93.275 640.781  1.00  7.91           N
ATOM   2881  CA  ALA 9 178    -121.487 -93.698 639.788  1.00  7.91           C
ATOM   2882  C   ALA 9 178    -122.115 -94.760 638.884  1.00  7.91           C
ATOM   2883  O   ALA 9 178    -121.857 -94.789 637.682  1.00  7.91           O
ATOM   2884  HA  ALA 9 178    -121.228 -92.827 639.186  1.00  7.91           H
ATOM   2885  CB  ALA 9 178    -120.226 -94.203 640.492  1.00  7.91           C
ATOM   2886 1HB  ALA 9 178    -119.802 -93.402 641.098  1.00  7.91           H
ATOM   2887 2HB  ALA 9 178    -120.481 -95.047 641.133  1.00  7.91           H
ATOM   2888 3HB  ALA 9 178    -119.496 -94.520 639.747  1.00  7.91           H
ATOM   2889  HN  ALA 9 178    -122.207 -93.467 641.729  1.00  7.91           H
ATOM   2890  N   LEU 9 179    -122.929 -95.608 639.498  1.00  7.91           N
ATOM   2891  CA  LEU 9 179    -123.531 -96.719 638.781  1.00  7.91           C
ATOM   2892  C   LEU 9 179    -124.614 -96.187 637.840  1.00  7.91           C
ATOM   2893  O   LEU 9 179    -125.105 -96.914 636.978  1.00  7.91           O
ATOM   2894  HA  LEU 9 179    -122.748 -97.182 638.179  1.00  7.91           H
ATOM   2895  CB  LEU 9 179    -124.035 -97.779 639.762  1.00  7.91           C
ATOM   2896 1HB  LEU 9 179    -124.664 -97.289 640.504  1.00  7.91           H
ATOM   2897 2HB  LEU 9 179    -124.670 -98.477 639.217  1.00  7.91           H
ATOM   2898  HG  LEU 9 179    -122.311 -97.879 641.024  1.00  7.91           H
ATOM   2899  CG  LEU 9 179    -122.957 -98.580 640.496  1.00  7.91           C
ATOM   2900  CD1 LEU 9 179    -123.580 -99.501 641.548  1.00  7.91           C
ATOM   2901 1HD1 LEU 9 179    -124.128 -98.903 642.276  1.00  7.91           H
ATOM   2902 2HD1 LEU 9 179    -124.263-100.198 641.062  1.00  7.91           H
ATOM   2903 3HD1 LEU 9 179    -122.792-100.058 642.054  1.00  7.91           H
ATOM   2904  CD2 LEU 9 179    -122.078 -99.349 639.509  1.00  7.91           C
ATOM   2905 1HD2 LEU 9 179    -122.695-100.039 638.934  1.00  7.91           H
ATOM   2906 2HD2 LEU 9 179    -121.591 -98.647 638.832  1.00  7.91           H
ATOM   2907 3HD2 LEU 9 179    -121.320 -99.909 640.057  1.00  7.91           H
ATOM   2908  HN  LEU 9 179    -123.177 -95.544 640.464  1.00  7.91           H
ATOM   2909  N   CYS 9 180    -124.955 -94.922 638.038  1.00  7.91           N
ATOM   2910  CA  CYS 9 180    -126.012 -94.302 637.258  1.00  7.91           C
ATOM   2911  C   CYS 9 180    -125.366 -93.481 636.140  1.00  7.91           C
ATOM   2912  O   CYS 9 180    -126.059 -92.799 635.386  1.00  7.91           O
ATOM   2913  HA  CYS 9 180    -126.614 -95.112 636.846  1.00  7.91           H
ATOM   2914  CB  CYS 9 180    -126.934 -93.449 638.132  1.00  7.91           C
ATOM   2915 1HB  CYS 9 180    -126.343 -92.755 638.730  1.00  7.91           H
ATOM   2916 2HB  CYS 9 180    -127.591 -92.848 637.504  1.00  7.91           H
ATOM   2917  HG  CYS 9 180    -126.957 -94.774 640.100  1.00  7.91           H
ATOM   2918  SG  CYS 9 180    -127.930 -94.525 639.227  1.00  7.91           S
ATOM   2919  HN  CYS 9 180    -124.524 -94.326 638.715  1.00  7.91           H
ATOM   2920  N   ILE 9 181    -124.047 -93.574 636.068  1.00  7.91           N
ATOM   2921  CA  ILE 9 181    -123.298 -92.837 635.064  1.00  7.91           C
ATOM   2922  C   ILE 9 181    -123.801 -93.225 633.672  1.00  7.91           C
ATOM   2923  O   ILE 9 181    -124.050 -92.359 632.835  1.00  7.91           O
ATOM   2924  HA  ILE 9 181    -123.498 -91.777 635.220  1.00  7.91           H
ATOM   2925  HB  ILE 9 181    -121.618 -94.109 635.429  1.00  7.91           H
ATOM   2926  CB  ILE 9 181    -121.795 -93.048 635.255  1.00  7.91           C
ATOM   2927  CG1 ILE 9 181    -121.288 -92.297 636.488  1.00  7.91           C
ATOM   2928 1HG1 ILE 9 181    -121.391 -91.223 636.332  1.00  7.91           H
ATOM   2929 2HG1 ILE 9 181    -121.902 -92.553 637.352  1.00  7.91           H
ATOM   2930  CG2 ILE 9 181    -121.022 -92.662 633.992  1.00  7.91           C
ATOM   2931 1HG2 ILE 9 181    -121.358 -93.279 633.158  1.00  7.91           H
ATOM   2932 2HG2 ILE 9 181    -121.202 -91.612 633.763  1.00  7.91           H
ATOM   2933 3HG2 ILE 9 181    -119.956 -92.821 634.155  1.00  7.91           H
ATOM   2934  CD1 ILE 9 181    -119.825 -92.639 636.776  1.00  7.91           C
ATOM   2935 1HD1 ILE 9 181    -119.731 -93.710 636.955  1.00  7.91           H
ATOM   2936 2HD1 ILE 9 181    -119.211 -92.359 635.919  1.00  7.91           H
ATOM   2937 3HD1 ILE 9 181    -119.490 -92.092 637.657  1.00  7.91           H
ATOM   2938  HN  ILE 9 181    -123.492 -94.139 636.678  1.00  7.91           H
ATOM   2939  N   PRO 9 182    -123.959 -94.528 633.400  1.00  7.91           N
ATOM   2940  CA  PRO 9 182    -124.394 -94.975 632.075  1.00  7.91           C
ATOM   2941  C   PRO 9 182    -125.672 -94.285 631.624  1.00  7.91           C
ATOM   2942  O   PRO 9 182    -125.759 -93.810 630.493  1.00  7.91           O
ATOM   2943  HA  PRO 9 182    -123.648 -94.709 631.326  1.00  7.91           H
ATOM   2944  CB  PRO 9 182    -124.594 -96.482 632.248  1.00  7.91           C
ATOM   2945 1HB  PRO 9 182    -125.621 -96.722 632.521  1.00  7.91           H
ATOM   2946 2HB  PRO 9 182    -124.375 -97.024 631.328  1.00  7.91           H
ATOM   2947  CG  PRO 9 182    -123.616 -96.842 633.360  1.00  7.91           C
ATOM   2948 1HG  PRO 9 182    -123.877 -97.785 633.840  1.00  7.91           H
ATOM   2949 2HG  PRO 9 182    -122.600 -96.961 632.983  1.00  7.91           H
ATOM   2950  CD  PRO 9 182    -123.737 -95.664 634.313  1.00  7.91           C
ATOM   2951 1HD  PRO 9 182    -124.569 -95.788 635.007  1.00  7.91           H
ATOM   2952 2HD  PRO 9 182    -122.839 -95.537 634.917  1.00  7.91           H
ATOM   2953  N   GLU 9 183    -126.638 -94.248 632.530  1.00  7.91           N
ATOM   2954  CA  GLU 9 183    -127.929 -93.655 632.224  1.00  7.91           C
ATOM   2955  C   GLU 9 183    -127.758 -92.188 631.827  1.00  7.91           C
ATOM   2956  O   GLU 9 183    -128.384 -91.721 630.877  1.00  7.91           O
ATOM   2957  HA  GLU 9 183    -128.316 -94.225 631.379  1.00  7.91           H
ATOM   2958  CB  GLU 9 183    -128.890 -93.795 633.406  1.00  7.91           C
ATOM   2959 1HB  GLU 9 183    -128.348 -93.648 634.340  1.00  7.91           H
ATOM   2960 2HB  GLU 9 183    -129.728 -93.108 633.281  1.00  7.91           H
ATOM   2961  CG  GLU 9 183    -129.491 -95.201 633.461  1.00  7.91           C
ATOM   2962 1HG  GLU 9 183    -130.281 -95.234 634.211  1.00  7.91           H
ATOM   2963 2HG  GLU 9 183    -129.950 -95.442 632.503  1.00  7.91           H
ATOM   2964  CD  GLU 9 183    -128.420 -96.242 633.796  1.00  7.91           C
ATOM   2965  OE1 GLU 9 183    -128.660 -97.426 633.477  1.00  7.91           O
ATOM   2966  OE2 GLU 9 183    -127.385 -95.829 634.364  1.00  7.91           O
ATOM   2967  HN  GLU 9 183    -126.550 -94.613 633.457  1.00  7.91           H
ATOM   2968  N   ILE 9 184    -126.906 -91.501 632.574  1.00  7.91           N
ATOM   2969  CA  ILE 9 184    -126.752 -90.066 632.406  1.00  7.91           C
ATOM   2970  C   ILE 9 184    -126.237 -89.774 630.995  1.00  7.91           C
ATOM   2971  O   ILE 9 184    -126.674 -88.819 630.356  1.00  7.91           O
ATOM   2972  HA  ILE 9 184    -127.739 -89.616 632.513  1.00  7.91           H
ATOM   2973  HB  ILE 9 184    -124.980 -90.113 633.603  1.00  7.91           H
ATOM   2974  CB  ILE 9 184    -125.869 -89.488 633.514  1.00  7.91           C
ATOM   2975  CG1 ILE 9 184    -126.587 -89.530 634.865  1.00  7.91           C
ATOM   2976 1HG1 ILE 9 184    -127.374 -88.776 634.886  1.00  7.91           H
ATOM   2977 2HG1 ILE 9 184    -127.071 -90.498 634.994  1.00  7.91           H
ATOM   2978  CG2 ILE 9 184    -125.397 -88.077 633.160  1.00  7.91           C
ATOM   2979 1HG2 ILE 9 184    -124.806 -87.674 633.983  1.00  7.91           H
ATOM   2980 2HG2 ILE 9 184    -124.785 -88.114 632.258  1.00  7.91           H
ATOM   2981 3HG2 ILE 9 184    -126.262 -87.437 632.986  1.00  7.91           H
ATOM   2982  CD1 ILE 9 184    -125.608 -89.286 636.014  1.00  7.91           C
ATOM   2983 1HD1 ILE 9 184    -124.719 -89.899 635.871  1.00  7.91           H
ATOM   2984 2HD1 ILE 9 184    -125.324 -88.233 636.032  1.00  7.91           H
ATOM   2985 3HD1 ILE 9 184    -126.083 -89.550 636.959  1.00  7.91           H
ATOM   2986  HN  ILE 9 184    -126.329 -91.908 633.282  1.00  7.91           H
ATOM   2987  N   LEU 9 185    -125.315 -90.616 630.551  1.00  7.91           N
ATOM   2988  CA  LEU 9 185    -124.608 -90.363 629.307  1.00  7.91           C
ATOM   2989  C   LEU 9 185    -125.550 -90.618 628.129  1.00  7.91           C
ATOM   2990  O   LEU 9 185    -125.804 -89.721 627.327  1.00  7.91           O
ATOM   2991  HA  LEU 9 185    -124.325 -89.310 629.300  1.00  7.91           H
ATOM   2992  CB  LEU 9 185    -123.315 -91.179 629.249  1.00  7.91           C
ATOM   2993 1HB  LEU 9 185    -123.562 -92.226 629.430  1.00  7.91           H
ATOM   2994 2HB  LEU 9 185    -122.914 -91.117 628.238  1.00  7.91           H
ATOM   2995  HG  LEU 9 185    -122.614 -90.847 631.242  1.00  7.91           H
ATOM   2996  CG  LEU 9 185    -122.216 -90.766 630.230  1.00  7.91           C
ATOM   2997  CD1 LEU 9 185    -121.017 -91.711 630.140  1.00  7.91           C
ATOM   2998 1HD1 LEU 9 185    -121.335 -92.726 630.378  1.00  7.91           H
ATOM   2999 2HD1 LEU 9 185    -120.610 -91.686 629.129  1.00  7.91           H
ATOM   3000 3HD1 LEU 9 185    -120.250 -91.395 630.847  1.00  7.91           H
ATOM   3001  CD2 LEU 9 185    -121.813 -89.306 630.019  1.00  7.91           C
ATOM   3002 1HD2 LEU 9 185    -121.441 -89.175 629.003  1.00  7.91           H
ATOM   3003 2HD2 LEU 9 185    -122.680 -88.663 630.174  1.00  7.91           H
ATOM   3004 3HD2 LEU 9 185    -121.031 -89.038 630.729  1.00  7.91           H
ATOM   3005  HN  LEU 9 185    -125.049 -91.456 631.024  1.00  7.91           H
ATOM   3006  N   TYR 9 186    -126.042 -91.847 628.062  1.00  7.91           N
ATOM   3007  CA  TYR 9 186    -126.567 -92.375 626.814  1.00  7.91           C
ATOM   3008  C   TYR 9 186    -128.053 -92.045 626.661  1.00  7.91           C
ATOM   3009  O   TYR 9 186    -128.634 -92.257 625.598  1.00  7.91           O
ATOM   3010  HA  TYR 9 186    -126.014 -91.916 625.995  1.00  7.91           H
ATOM   3011  CB  TYR 9 186    -126.400 -93.894 626.897  1.00  7.91           C
ATOM   3012 1HB  TYR 9 186    -126.951 -94.264 627.761  1.00  7.91           H
ATOM   3013 2HB  TYR 9 186    -126.851 -94.347 626.014  1.00  7.91           H
ATOM   3014  CG  TYR 9 186    -124.945 -94.355 627.003  1.00  7.91           C
ATOM   3015  HD1 TYR 9 186    -124.318 -93.254 625.273  1.00  7.91           H
ATOM   3016  CD1 TYR 9 186    -124.016 -93.924 626.078  1.00  7.91           C
ATOM   3017  HD2 TYR 9 186    -125.297 -95.544 628.752  1.00  7.91           H
ATOM   3018  CD2 TYR 9 186    -124.563 -95.203 628.022  1.00  7.91           C
ATOM   3019  CE1 TYR 9 186    -122.646 -94.358 626.178  1.00  7.91           C
ATOM   3020  HE1 TYR 9 186    -121.902 -94.024 625.455  1.00  7.91           H
ATOM   3021  HE2 TYR 9 186    -122.877 -96.306 628.922  1.00  7.91           H
ATOM   3022  CE2 TYR 9 186    -123.193 -95.637 628.122  1.00  7.91           C
ATOM   3023  CZ  TYR 9 186    -122.302 -95.193 627.195  1.00  7.91           C
ATOM   3024  OH  TYR 9 186    -121.009 -95.602 627.289  1.00  7.91           O
ATOM   3025  HH  TYR 9 186    -120.466 -95.190 626.558  1.00  7.91           H
ATOM   3026  HN  TYR 9 186    -126.085 -92.475 628.839  1.00  7.91           H
ATOM   3027  N   SER 9 187    -128.627 -91.532 627.740  1.00  7.91           N
ATOM   3028  CA  SER 9 187    -130.015 -91.104 627.718  1.00  7.91           C
ATOM   3029  C   SER 9 187    -130.181 -89.914 626.771  1.00  7.91           C
ATOM   3030  O   SER 9 187    -129.550 -88.875 626.958  1.00  7.91           O
ATOM   3031  HA  SER 9 187    -130.576 -91.965 627.353  1.00  7.91           H
ATOM   3032  CB  SER 9 187    -130.501 -90.738 629.121  1.00  7.91           C
ATOM   3033 1HB  SER 9 187    -129.861 -89.959 629.535  1.00  7.91           H
ATOM   3034 2HB  SER 9 187    -131.508 -90.323 629.060  1.00  7.91           H
ATOM   3035  HG  SER 9 187    -129.888 -91.700 630.765  1.00  7.91           H
ATOM   3036  OG  SER 9 187    -130.505 -91.863 629.996  1.00  7.91           O
ATOM   3037  HN  SER 9 187    -128.160 -91.408 628.616  1.00  7.91           H
ATOM   3038  N   GLN 9 188    -131.033 -90.105 625.774  1.00  7.91           N
ATOM   3039  CA  GLN 9 188    -131.387 -89.021 624.874  1.00  7.91           C
ATOM   3040  C   GLN 9 188    -132.798 -89.232 624.319  1.00  7.91           C
ATOM   3041  O   GLN 9 188    -133.416 -90.268 624.561  1.00  7.91           O
ATOM   3042  HA  GLN 9 188    -131.360 -88.118 625.484  1.00  7.91           H
ATOM   3043  CB  GLN 9 188    -130.366 -88.893 623.742  1.00  7.91           C
ATOM   3044 1HB  GLN 9 188    -130.562 -87.985 623.172  1.00  7.91           H
ATOM   3045 2HB  GLN 9 188    -129.364 -88.797 624.160  1.00  7.91           H
ATOM   3046  CG  GLN 9 188    -130.423 -90.107 622.812  1.00  7.91           C
ATOM   3047 1HG  GLN 9 188    -130.351 -91.023 623.399  1.00  7.91           H
ATOM   3048 2HG  GLN 9 188    -131.384 -90.131 622.299  1.00  7.91           H
ATOM   3049  CD  GLN 9 188    -129.291 -90.063 621.784  1.00  7.91           C
ATOM   3050  OE1 GLN 9 188    -128.200 -89.582 622.043  1.00  7.91           O
ATOM   3051  NE2 GLN 9 188    -129.609 -90.592 620.606  1.00  7.91           N
ATOM   3052 1HE2 GLN 9 188    -130.523 -90.971 620.458  1.00  7.91           H
ATOM   3053 2HE2 GLN 9 188    -128.935 -90.610 619.868  1.00  7.91           H
ATOM   3054  HN  GLN 9 188    -131.477 -90.980 625.579  1.00  7.91           H
ATOM   3055  N   ILE 9 189    -133.266 -88.232 623.586  1.00  7.91           N
ATOM   3056  CA  ILE 9 189    -134.559 -88.327 622.931  1.00  7.91           C
ATOM   3057  C   ILE 9 189    -134.369 -88.871 621.514  1.00  7.91           C
ATOM   3058  O   ILE 9 189    -133.519 -88.388 620.768  1.00  7.91           O
ATOM   3059  HA  ILE 9 189    -135.161 -89.038 623.496  1.00  7.91           H
ATOM   3060  HB  ILE 9 189    -134.644 -86.230 622.516  1.00  7.91           H
ATOM   3061  CB  ILE 9 189    -135.284 -86.980 622.980  1.00  7.91           C
ATOM   3062  CG1 ILE 9 189    -135.523 -86.539 624.426  1.00  7.91           C
ATOM   3063 1HG1 ILE 9 189    -136.227 -87.219 624.905  1.00  7.91           H
ATOM   3064 2HG1 ILE 9 189    -134.590 -86.598 624.987  1.00  7.91           H
ATOM   3065  CG2 ILE 9 189    -136.583 -87.027 622.173  1.00  7.91           C
ATOM   3066 1HG2 ILE 9 189    -136.357 -87.264 621.134  1.00  7.91           H
ATOM   3067 2HG2 ILE 9 189    -137.240 -87.794 622.586  1.00  7.91           H
ATOM   3068 3HG2 ILE 9 189    -137.079 -86.058 622.225  1.00  7.91           H
ATOM   3069  CD1 ILE 9 189    -136.068 -85.110 624.480  1.00  7.91           C
ATOM   3070 1HD1 ILE 9 189    -135.350 -84.430 624.021  1.00  7.91           H
ATOM   3071 2HD1 ILE 9 189    -137.013 -85.061 623.939  1.00  7.91           H
ATOM   3072 3HD1 ILE 9 189    -136.228 -84.822 625.519  1.00  7.91           H
ATOM   3073  HN  ILE 9 189    -132.778 -87.372 623.437  1.00  7.91           H
ATOM   3074  N   LYS 9 190    -135.176 -89.870 621.185  1.00  7.91           N
ATOM   3075  CA  LYS 9 190    -135.227 -90.373 619.823  1.00  7.91           C
ATOM   3076  C   LYS 9 190    -136.568 -89.993 619.193  1.00  7.91           C
ATOM   3077  O   LYS 9 190    -137.621 -90.200 619.794  1.00  7.91           O
ATOM   3078  HA  LYS 9 190    -134.431 -89.882 619.263  1.00  7.91           H
ATOM   3079  CB  LYS 9 190    -134.938 -91.875 619.795  1.00  7.91           C
ATOM   3080 1HB  LYS 9 190    -133.988 -92.077 620.291  1.00  7.91           H
ATOM   3081 2HB  LYS 9 190    -135.707 -92.407 620.355  1.00  7.91           H
ATOM   3082  CG  LYS 9 190    -134.891 -92.399 618.358  1.00  7.91           C
ATOM   3083 1HG  LYS 9 190    -135.735 -92.000 617.795  1.00  7.91           H
ATOM   3084 2HG  LYS 9 190    -133.984 -92.045 617.868  1.00  7.91           H
ATOM   3085  CD  LYS 9 190    -134.930 -93.928 618.330  1.00  7.91           C
ATOM   3086 1HD  LYS 9 190    -134.141 -94.327 618.968  1.00  7.91           H
ATOM   3087 2HD  LYS 9 190    -135.877 -94.279 618.739  1.00  7.91           H
ATOM   3088  CE  LYS 9 190    -134.755 -94.455 616.905  1.00  7.91           C
ATOM   3089 1HE  LYS 9 190    -135.360 -93.864 616.216  1.00  7.91           H
ATOM   3090 2HE  LYS 9 190    -133.717 -94.343 616.594  1.00  7.91           H
ATOM   3091  NZ  LYS 9 190    -135.152 -95.879 616.826  1.00  7.91           N
ATOM   3092 1HZ  LYS 9 190    -134.678 -96.319 616.045  1.00  7.91           H
ATOM   3093 2HZ  LYS 9 190    -134.895 -96.349 617.687  1.00  7.91           H
ATOM   3094 3HZ  LYS 9 190    -136.155 -95.943 616.692  1.00  7.91           H
ATOM   3095  HN  LYS 9 190    -135.785 -90.332 621.829  1.00  7.91           H
ATOM   3096  N   GLU 9 191    -136.486 -89.444 617.990  1.00  7.91           N
ATOM   3097  CA  GLU 9 191    -137.682 -89.144 617.221  1.00  7.91           C
ATOM   3098  C   GLU 9 191    -137.881 -90.187 616.120  1.00  7.91           C
ATOM   3099  O   GLU 9 191    -137.064 -90.294 615.207  1.00  7.91           O
ATOM   3100  HA  GLU 9 191    -138.505 -89.197 617.934  1.00  7.91           H
ATOM   3101  CB  GLU 9 191    -137.617 -87.732 616.634  1.00  7.91           C
ATOM   3102 1HB  GLU 9 191    -136.634 -87.561 616.197  1.00  7.91           H
ATOM   3103 2HB  GLU 9 191    -138.434 -87.591 615.926  1.00  7.91           H
ATOM   3104  CG  GLU 9 191    -137.804 -86.676 617.725  1.00  7.91           C
ATOM   3105 1HG  GLU 9 191    -138.722 -86.878 618.278  1.00  7.91           H
ATOM   3106 2HG  GLU 9 191    -136.982 -86.735 618.438  1.00  7.91           H
ATOM   3107  CD  GLU 9 191    -137.864 -85.271 617.123  1.00  7.91           C
ATOM   3108  OE1 GLU 9 191    -137.924 -84.312 617.923  1.00  7.91           O
ATOM   3109  OE2 GLU 9 191    -137.848 -85.187 615.876  1.00  7.91           O
ATOM   3110  HN  GLU 9 191    -135.625 -89.205 617.542  1.00  7.91           H
ATOM   3111  N   GLU 9 192    -138.971 -90.930 616.242  1.00  7.91           N
ATOM   3112  CA  GLU 9 192    -139.280 -91.970 615.275  1.00  7.91           C
ATOM   3113  C   GLU 9 192    -140.747 -91.880 614.850  1.00  7.91           C
ATOM   3114  O   GLU 9 192    -141.626 -91.658 615.681  1.00  7.91           O
ATOM   3115  HA  GLU 9 192    -138.634 -91.772 614.420  1.00  7.91           H
ATOM   3116  CB  GLU 9 192    -138.957 -93.355 615.839  1.00  7.91           C
ATOM   3117 1HB  GLU 9 192    -137.903 -93.403 616.115  1.00  7.91           H
ATOM   3118 2HB  GLU 9 192    -139.630 -93.582 616.665  1.00  7.91           H
ATOM   3119  CG  GLU 9 192    -139.185 -94.442 614.786  1.00  7.91           C
ATOM   3120 1HG  GLU 9 192    -140.205 -94.818 614.862  1.00  7.91           H
ATOM   3121 2HG  GLU 9 192    -139.075 -94.016 613.789  1.00  7.91           H
ATOM   3122  CD  GLU 9 192    -138.196 -95.596 614.966  1.00  7.91           C
ATOM   3123  OE1 GLU 9 192    -137.828 -96.194 613.931  1.00  7.91           O
ATOM   3124  OE2 GLU 9 192    -137.831 -95.853 616.133  1.00  7.91           O
ATOM   3125  HN  GLU 9 192    -139.635 -90.830 616.983  1.00  7.91           H
ATOM   3126  N   SER 9 193    -140.966 -92.057 613.555  1.00  7.91           N
ATOM   3127  CA  SER 9 193    -142.317 -92.082 613.021  1.00  7.91           C
ATOM   3128  C   SER 9 193    -143.086 -90.844 613.485  1.00  7.91           C
ATOM   3129  O   SER 9 193    -144.310 -90.790 613.372  1.00  7.91           O
ATOM   3130  HA  SER 9 193    -142.200 -92.076 611.938  1.00  7.91           H
ATOM   3131  CB  SER 9 193    -143.054 -93.355 613.446  1.00  7.91           C
ATOM   3132 1HB  SER 9 193    -144.127 -93.212 613.318  1.00  7.91           H
ATOM   3133 2HB  SER 9 193    -142.761 -94.178 612.794  1.00  7.91           H
ATOM   3134  HG  SER 9 193    -143.079 -94.640 614.980  1.00  7.91           H
ATOM   3135  OG  SER 9 193    -142.780 -93.703 614.800  1.00  7.91           O
ATOM   3136  HN  SER 9 193    -140.241 -92.182 612.877  1.00  7.91           H
ATOM   3137  N   GLY 9 194    -142.337 -89.879 613.998  1.00  7.91           N
ATOM   3138  CA  GLY 9 194    -142.929 -88.631 614.448  1.00  7.91           C
ATOM   3139  C   GLY 9 194    -143.246 -88.683 615.944  1.00  7.91           C
ATOM   3140  O   GLY 9 194    -143.933 -87.808 616.468  1.00  7.91           O
ATOM   3141 1HA  GLY 9 194    -142.246 -87.806 614.246  1.00  7.91           H
ATOM   3142 2HA  GLY 9 194    -143.842 -88.433 613.887  1.00  7.91           H
ATOM   3143  HN  GLY 9 194    -141.345 -89.939 614.106  1.00  7.91           H
ATOM   3144  N   ILE 9 195    -142.729 -89.718 616.590  1.00  7.91           N
ATOM   3145  CA  ILE 9 195    -142.943 -89.893 618.017  1.00  7.91           C
ATOM   3146  C   ILE 9 195    -141.631 -89.634 618.761  1.00  7.91           C
ATOM   3147  O   ILE 9 195    -140.603 -90.228 618.439  1.00  7.91           O
ATOM   3148  HA  ILE 9 195    -143.671 -89.146 618.332  1.00  7.91           H
ATOM   3149  HB  ILE 9 195    -142.848 -92.029 617.965  1.00  7.91           H
ATOM   3150  CB  ILE 9 195    -143.551 -91.267 618.303  1.00  7.91           C
ATOM   3151  CG1 ILE 9 195    -144.847 -91.468 617.516  1.00  7.91           C
ATOM   3152 1HG1 ILE 9 195    -145.583 -90.725 617.826  1.00  7.91           H
ATOM   3153 2HG1 ILE 9 195    -144.661 -91.308 616.454  1.00  7.91           H
ATOM   3154  CG2 ILE 9 195    -143.754 -91.475 619.805  1.00  7.91           C
ATOM   3155 1HG2 ILE 9 195    -142.793 -91.405 620.315  1.00  7.91           H
ATOM   3156 2HG2 ILE 9 195    -144.426 -90.708 620.191  1.00  7.91           H
ATOM   3157 3HG2 ILE 9 195    -144.187 -92.460 619.981  1.00  7.91           H
ATOM   3158  CD1 ILE 9 195    -145.410 -92.874 617.736  1.00  7.91           C
ATOM   3159 1HD1 ILE 9 195    -144.681 -93.613 617.403  1.00  7.91           H
ATOM   3160 2HD1 ILE 9 195    -145.618 -93.020 618.796  1.00  7.91           H
ATOM   3161 3HD1 ILE 9 195    -146.332 -92.989 617.165  1.00  7.91           H
ATOM   3162  HN  ILE 9 195    -142.174 -90.428 616.156  1.00  7.91           H
ATOM   3163  N   ALA 9 196    -141.709 -88.745 619.741  1.00  7.91           N
ATOM   3164  CA  ALA 9 196    -140.570 -88.481 620.603  1.00  7.91           C
ATOM   3165  C   ALA 9 196    -140.466 -89.587 621.656  1.00  7.91           C
ATOM   3166  O   ALA 9 196    -141.416 -89.836 622.396  1.00  7.91           O
ATOM   3167  HA  ALA 9 196    -139.673 -88.496 619.983  1.00  7.91           H
ATOM   3168  CB  ALA 9 196    -140.714 -87.092 621.229  1.00  7.91           C
ATOM   3169 1HB  ALA 9 196    -140.755 -86.341 620.440  1.00  7.91           H
ATOM   3170 2HB  ALA 9 196    -141.632 -87.052 621.816  1.00  7.91           H
ATOM   3171 3HB  ALA 9 196    -139.860 -86.894 621.876  1.00  7.91           H
ATOM   3172  HN  ALA 9 196    -142.529 -88.212 619.948  1.00  7.91           H
ATOM   3173  N   ILE 9 197    -139.302 -90.220 621.689  1.00  7.91           N
ATOM   3174  CA  ILE 9 197    -139.075 -91.320 622.611  1.00  7.91           C
ATOM   3175  C   ILE 9 197    -137.832 -91.026 623.454  1.00  7.91           C
ATOM   3176  O   ILE 9 197    -136.753 -90.789 622.913  1.00  7.91           O
ATOM   3177  HA  ILE 9 197    -139.938 -91.373 623.275  1.00  7.91           H
ATOM   3178  HB  ILE 9 197    -138.204 -92.578 621.117  1.00  7.91           H
ATOM   3179  CB  ILE 9 197    -139.004 -92.648 621.854  1.00  7.91           C
ATOM   3180  CG1 ILE 9 197    -140.302 -92.912 621.088  1.00  7.91           C
ATOM   3181 1HG1 ILE 9 197    -141.141 -92.934 621.784  1.00  7.91           H
ATOM   3182 2HG1 ILE 9 197    -140.490 -92.096 620.390  1.00  7.91           H
ATOM   3183  CG2 ILE 9 197    -138.651 -93.799 622.797  1.00  7.91           C
ATOM   3184 1HG2 ILE 9 197    -137.681 -93.607 623.257  1.00  7.91           H
ATOM   3185 2HG2 ILE 9 197    -139.412 -93.879 623.573  1.00  7.91           H
ATOM   3186 3HG2 ILE 9 197    -138.607 -94.731 622.233  1.00  7.91           H
ATOM   3187  CD1 ILE 9 197    -140.229 -94.236 620.326  1.00  7.91           C
ATOM   3188 1HD1 ILE 9 197    -139.405 -94.201 619.614  1.00  7.91           H
ATOM   3189 2HD1 ILE 9 197    -140.066 -95.052 621.030  1.00  7.91           H
ATOM   3190 3HD1 ILE 9 197    -141.165 -94.400 619.790  1.00  7.91           H
ATOM   3191  HN  ILE 9 197    -138.525 -89.993 621.103  1.00  7.91           H
ATOM   3192  N   CYS 9 198    -138.026 -91.051 624.764  1.00  7.91           N
ATOM   3193  CA  CYS 9 198    -136.904 -91.006 625.687  1.00  7.91           C
ATOM   3194  C   CYS 9 198    -136.314 -92.413 625.795  1.00  7.91           C
ATOM   3195  O   CYS 9 198    -136.938 -93.310 626.358  1.00  7.91           O
ATOM   3196  HA  CYS 9 198    -136.178 -90.312 625.263  1.00  7.91           H
ATOM   3197  CB  CYS 9 198    -137.318 -90.454 627.053  1.00  7.91           C
ATOM   3198 1HB  CYS 9 198    -137.592 -89.403 626.962  1.00  7.91           H
ATOM   3199 2HB  CYS 9 198    -138.198 -90.983 627.417  1.00  7.91           H
ATOM   3200  SG  CYS 9 198    -135.941 -90.639 628.245  1.00  7.91           S
ATOM   3201  HN  CYS 9 198    -138.926 -91.101 625.196  1.00  7.91           H
ATOM   3202  N   THR 9 199    -135.117 -92.562 625.245  1.00  7.91           N
ATOM   3203  CA  THR 9 199    -134.448 -93.851 625.247  1.00  7.91           C
ATOM   3204  C   THR 9 199    -132.957 -93.678 625.543  1.00  7.91           C
ATOM   3205  O   THR 9 199    -132.465 -92.555 625.636  1.00  7.91           O
ATOM   3206  HA  THR 9 199    -134.866 -94.455 626.052  1.00  7.91           H
ATOM   3207  HB  THR 9 199    -135.770 -94.412 623.617  1.00  7.91           H
ATOM   3208  CB  THR 9 199    -134.726 -94.530 623.904  1.00  7.91           C
ATOM   3209  OG1 THR 9 199    -134.288 -95.872 624.096  1.00  7.91           O
ATOM   3210  HG1 THR 9 199    -134.833 -96.493 623.532  1.00  7.91           H
ATOM   3211  CG2 THR 9 199    -133.827 -94.001 622.784  1.00  7.91           C
ATOM   3212 1HG2 THR 9 199    -132.783 -94.180 623.041  1.00  7.91           H
ATOM   3213 2HG2 THR 9 199    -133.992 -92.931 622.660  1.00  7.91           H
ATOM   3214 3HG2 THR 9 199    -134.065 -94.516 621.853  1.00  7.91           H
ATOM   3215  HN  THR 9 199    -134.608 -91.822 624.806  1.00  7.91           H
ATOM   3216  N   MET 9 200    -132.279 -94.808 625.684  1.00  7.91           N
ATOM   3217  CA  MET 9 200    -130.827 -94.819 625.644  1.00  7.91           C
ATOM   3218  C   MET 9 200    -130.320 -95.245 624.265  1.00  7.91           C
ATOM   3219  O   MET 9 200    -130.847 -96.182 623.667  1.00  7.91           O
ATOM   3220  HA  MET 9 200    -130.520 -93.794 625.852  1.00  7.91           H
ATOM   3221  CB  MET 9 200    -130.294 -95.786 626.704  1.00  7.91           C
ATOM   3222 1HB  MET 9 200    -130.826 -96.735 626.636  1.00  7.91           H
ATOM   3223 2HB  MET 9 200    -129.242 -95.995 626.514  1.00  7.91           H
ATOM   3224  CG  MET 9 200    -130.459 -95.203 628.109  1.00  7.91           C
ATOM   3225 1HG  MET 9 200    -129.900 -94.271 628.193  1.00  7.91           H
ATOM   3226 2HG  MET 9 200    -131.506 -94.964 628.293  1.00  7.91           H
ATOM   3227  SD  MET 9 200    -129.879 -96.372 629.327  1.00  7.91           S
ATOM   3228  CE  MET 9 200    -131.131 -97.634 629.165  1.00  7.91           C
ATOM   3229 1HE  MET 9 200    -132.108 -97.208 629.391  1.00  7.91           H
ATOM   3230 2HE  MET 9 200    -131.129 -98.019 628.145  1.00  7.91           H
ATOM   3231 3HE  MET 9 200    -130.919 -98.447 629.860  1.00  7.91           H
ATOM   3232  HN  MET 9 200    -132.705 -95.702 625.823  1.00  7.91           H
ATOM   3233  N   VAL 9 201    -129.302 -94.535 623.799  1.00  7.91           N
ATOM   3234  CA  VAL 9 201    -128.626 -94.913 622.570  1.00  7.91           C
ATOM   3235  C   VAL 9 201    -127.119 -94.981 622.822  1.00  7.91           C
ATOM   3236  O   VAL 9 201    -126.564 -94.134 623.520  1.00  7.91           O
ATOM   3237  HA  VAL 9 201    -128.981 -95.906 622.292  1.00  7.91           H
ATOM   3238  HB  VAL 9 201    -128.622 -92.958 621.714  1.00  7.91           H
ATOM   3239  CB  VAL 9 201    -129.001 -93.944 621.446  1.00  7.91           C
ATOM   3240  CG1 VAL 9 201    -128.348 -94.357 620.126  1.00  7.91           C
ATOM   3241 1HG1 VAL 9 201    -127.264 -94.356 620.241  1.00  7.91           H
ATOM   3242 2HG1 VAL 9 201    -128.684 -95.357 619.851  1.00  7.91           H
ATOM   3243 3HG1 VAL 9 201    -128.631 -93.651 619.345  1.00  7.91           H
ATOM   3244  CG2 VAL 9 201    -130.520 -93.839 621.298  1.00  7.91           C
ATOM   3245 1HG2 VAL 9 201    -130.932 -94.821 621.064  1.00  7.91           H
ATOM   3246 2HG2 VAL 9 201    -130.953 -93.477 622.231  1.00  7.91           H
ATOM   3247 3HG2 VAL 9 201    -130.759 -93.144 620.493  1.00  7.91           H
ATOM   3248  HN  VAL 9 201    -128.941 -93.716 624.245  1.00  7.91           H
ATOM   3249  N   TYR 9 202    -126.499 -95.997 622.240  1.00  7.91           N
ATOM   3250  CA  TYR 9 202    -125.070 -96.200 622.412  1.00  7.91           C
ATOM   3251  C   TYR 9 202    -124.312 -95.877 621.123  1.00  7.91           C
ATOM   3252  O   TYR 9 202    -124.191 -96.725 620.240  1.00  7.91           O
ATOM   3253  HA  TYR 9 202    -124.729 -95.533 623.203  1.00  7.91           H
ATOM   3254  CB  TYR 9 202    -124.891 -97.684 622.737  1.00  7.91           C
ATOM   3255 1HB  TYR 9 202    -125.189 -98.274 621.870  1.00  7.91           H
ATOM   3256 2HB  TYR 9 202    -123.833 -97.883 622.909  1.00  7.91           H
ATOM   3257  CG  TYR 9 202    -125.689 -98.156 623.954  1.00  7.91           C
ATOM   3258  HD1 TYR 9 202    -124.172 -97.576 625.354  1.00  7.91           H
ATOM   3259  CD1 TYR 9 202    -125.158 -98.019 625.221  1.00  7.91           C
ATOM   3260  HD2 TYR 9 202    -127.357 -98.825 622.785  1.00  7.91           H
ATOM   3261  CD2 TYR 9 202    -126.938 -98.717 623.786  1.00  7.91           C
ATOM   3262  CE1 TYR 9 202    -125.909 -98.463 626.367  1.00  7.91           C
ATOM   3263  HE1 TYR 9 202    -125.502 -98.361 627.373  1.00  7.91           H
ATOM   3264  HE2 TYR 9 202    -128.676 -99.606 624.813  1.00  7.91           H
ATOM   3265  CE2 TYR 9 202    -127.689 -99.160 624.932  1.00  7.91           C
ATOM   3266  CZ  TYR 9 202    -127.137 -99.011 626.166  1.00  7.91           C
ATOM   3267  OH  TYR 9 202    -127.846 -99.430 627.249  1.00  7.91           O
ATOM   3268  HH  TYR 9 202    -128.711 -99.836 626.955  1.00  7.91           H
ATOM   3269  HN  TYR 9 202    -126.955 -96.673 621.661  1.00  7.91           H
ATOM   3270  N   PRO 9 203    -123.789 -94.650 620.991  1.00  7.91           N
ATOM   3271  CA  PRO 9 203    -123.316 -94.167 619.692  1.00  7.91           C
ATOM   3272  C   PRO 9 203    -122.069 -94.900 619.223  1.00  7.91           C
ATOM   3273  O   PRO 9 203    -121.460 -94.521 618.224  1.00  7.91           O
ATOM   3274  HA  PRO 9 203    -124.064 -94.360 618.923  1.00  7.91           H
ATOM   3275  CB  PRO 9 203    -123.043 -92.682 619.935  1.00  7.91           C
ATOM   3276 1HB  PRO 9 203    -122.213 -92.321 619.327  1.00  7.91           H
ATOM   3277 2HB  PRO 9 203    -123.909 -92.069 619.685  1.00  7.91           H
ATOM   3278  CG  PRO 9 203    -122.723 -92.614 621.401  1.00  7.91           C
ATOM   3279 1HG  PRO 9 203    -121.671 -92.832 621.585  1.00  7.91           H
ATOM   3280 2HG  PRO 9 203    -122.916 -91.618 621.801  1.00  7.91           H
ATOM   3281  CD  PRO 9 203    -123.609 -93.638 622.047  1.00  7.91           C
ATOM   3282 1HD  PRO 9 203    -123.146 -94.064 622.938  1.00  7.91           H
ATOM   3283 2HD  PRO 9 203    -124.561 -93.207 622.357  1.00  7.91           H
ATOM   3284  N   SER 9 204    -121.720 -95.941 619.965  1.00  7.91           N
ATOM   3285  CA  SER 9 204    -120.438 -96.598 619.776  1.00  7.91           C
ATOM   3286  C   SER 9 204    -120.542 -97.636 618.657  1.00  7.91           C
ATOM   3287  O   SER 9 204    -121.616 -98.183 618.410  1.00  7.91           O
ATOM   3288  HA  SER 9 204    -119.744 -95.804 619.498  1.00  7.91           H
ATOM   3289  CB  SER 9 204    -119.961 -97.260 621.071  1.00  7.91           C
ATOM   3290 1HB  SER 9 204    -119.002 -97.747 620.897  1.00  7.91           H
ATOM   3291 2HB  SER 9 204    -119.798 -96.495 621.830  1.00  7.91           H
ATOM   3292  HG  SER 9 204    -120.464 -98.803 622.242  1.00  7.91           H
ATOM   3293  OG  SER 9 204    -120.898 -98.218 621.557  1.00  7.91           O
ATOM   3294  HN  SER 9 204    -122.294 -96.334 620.683  1.00  7.91           H
ATOM   3295  N   ASP 9 205    -119.411 -97.877 618.009  1.00  7.91           N
ATOM   3296  CA  ASP 9 205    -119.336 -98.915 616.995  1.00  7.91           C
ATOM   3297  C   ASP 9 205    -119.626-100.272 617.638  1.00  7.91           C
ATOM   3298  O   ASP 9 205    -120.070-101.201 616.964  1.00  7.91           O
ATOM   3299  HA  ASP 9 205    -120.081 -98.640 616.248  1.00  7.91           H
ATOM   3300  CB  ASP 9 205    -117.940 -98.975 616.371  1.00  7.91           C
ATOM   3301 1HB  ASP 9 205    -117.187 -99.008 617.159  1.00  7.91           H
ATOM   3302 2HB  ASP 9 205    -117.836 -99.893 615.793  1.00  7.91           H
ATOM   3303  CG  ASP 9 205    -117.690 -97.766 615.469  1.00  7.91           C
ATOM   3304  OD1 ASP 9 205    -118.317 -97.725 614.388  1.00  7.91           O
ATOM   3305  OD2 ASP 9 205    -116.877 -96.909 615.879  1.00  7.91           O
ATOM   3306  HN  ASP 9 205    -118.559 -97.378 618.168  1.00  7.91           H
ATOM   3307  N   GLU 9 206    -119.363-100.345 618.935  1.00  7.91           N
ATOM   3308  CA  GLU 9 206    -119.550-101.586 619.668  1.00  7.91           C
ATOM   3309  C   GLU 9 206    -120.745-101.467 620.616  1.00  7.91           C
ATOM   3310  O   GLU 9 206    -120.748-102.061 621.693  1.00  7.91           O
ATOM   3311  HA  GLU 9 206    -119.753-102.342 618.909  1.00  7.91           H
ATOM   3312  CB  GLU 9 206    -118.280-101.969 620.430  1.00  7.91           C
ATOM   3313 1HB  GLU 9 206    -117.951-101.128 621.041  1.00  7.91           H
ATOM   3314 2HB  GLU 9 206    -118.458-102.877 621.007  1.00  7.91           H
ATOM   3315  CG  GLU 9 206    -117.136-102.288 619.466  1.00  7.91           C
ATOM   3316 1HG  GLU 9 206    -117.068-101.509 618.707  1.00  7.91           H
ATOM   3317 2HG  GLU 9 206    -116.190-102.291 620.006  1.00  7.91           H
ATOM   3318  CD  GLU 9 206    -117.350-103.646 618.793  1.00  7.91           C
ATOM   3319  OE1 GLU 9 206    -116.366-104.151 618.210  1.00  7.91           O
ATOM   3320  OE2 GLU 9 206    -118.491-104.148 618.876  1.00  7.91           O
ATOM   3321  HN  GLU 9 206    -119.029 -99.578 619.482  1.00  7.91           H
ATOM   3322  N   SER 9 207    -121.730-100.696 620.181  1.00  7.91           N
ATOM   3323  CA  SER 9 207    -122.859-100.370 621.037  1.00  7.91           C
ATOM   3324  C   SER 9 207    -123.552-101.653 621.499  1.00  7.91           C
ATOM   3325  O   SER 9 207    -124.156-101.685 622.570  1.00  7.91           O
ATOM   3326  HA  SER 9 207    -122.432 -99.838 621.887  1.00  7.91           H
ATOM   3327  CB  SER 9 207    -123.853 -99.460 620.314  1.00  7.91           C
ATOM   3328 1HB  SER 9 207    -124.814 -99.492 620.828  1.00  7.91           H
ATOM   3329 2HB  SER 9 207    -123.502 -98.429 620.360  1.00  7.91           H
ATOM   3330  HG  SER 9 207    -124.518 -99.119 618.457  1.00  7.91           H
ATOM   3331  OG  SER 9 207    -124.032 -99.839 618.952  1.00  7.91           O
ATOM   3332  HN  SER 9 207    -121.766-100.297 619.265  1.00  7.91           H
ATOM   3333  N   THR 9 208    -123.442-102.680 620.669  1.00  7.91           N
ATOM   3334  CA  THR 9 208    -124.012-103.975 621.000  1.00  7.91           C
ATOM   3335  C   THR 9 208    -123.326-104.558 622.238  1.00  7.91           C
ATOM   3336  O   THR 9 208    -123.993-105.031 623.156  1.00  7.91           O
ATOM   3337  HA  THR 9 208    -125.062-103.833 621.254  1.00  7.91           H
ATOM   3338  HB  THR 9 208    -122.860-105.126 619.563  1.00  7.91           H
ATOM   3339  CB  THR 9 208    -123.900-104.870 619.765  1.00  7.91           C
ATOM   3340  OG1 THR 9 208    -124.562-104.133 618.741  1.00  7.91           O
ATOM   3341  HG1 THR 9 208    -124.334-104.513 617.844  1.00  7.91           H
ATOM   3342  CG2 THR 9 208    -124.725-106.152 619.895  1.00  7.91           C
ATOM   3343 1HG2 THR 9 208    -125.774-105.896 620.041  1.00  7.91           H
ATOM   3344 2HG2 THR 9 208    -124.369-106.729 620.749  1.00  7.91           H
ATOM   3345 3HG2 THR 9 208    -124.620-106.746 618.986  1.00  7.91           H
ATOM   3346  HN  THR 9 208    -122.976-102.637 619.785  1.00  7.91           H
ATOM   3347  N   LYS 9 209    -122.002-104.504 622.222  1.00  7.91           N
ATOM   3348  CA  LYS 9 209    -121.221-104.972 623.354  1.00  7.91           C
ATOM   3349  C   LYS 9 209    -121.470-104.055 624.553  1.00  7.91           C
ATOM   3350  O   LYS 9 209    -121.564-104.523 625.687  1.00  7.91           O
ATOM   3351  HA  LYS 9 209    -121.575-105.972 623.604  1.00  7.91           H
ATOM   3352  CB  LYS 9 209    -119.745-105.096 622.971  1.00  7.91           C
ATOM   3353 1HB  LYS 9 209    -119.367-104.128 622.643  1.00  7.91           H
ATOM   3354 2HB  LYS 9 209    -119.162-105.386 623.845  1.00  7.91           H
ATOM   3355  CG  LYS 9 209    -119.552-106.128 621.858  1.00  7.91           C
ATOM   3356 1HG  LYS 9 209    -119.949-107.092 622.178  1.00  7.91           H
ATOM   3357 2HG  LYS 9 209    -120.118-105.827 620.976  1.00  7.91           H
ATOM   3358  CD  LYS 9 209    -118.073-106.275 621.496  1.00  7.91           C
ATOM   3359 1HD  LYS 9 209    -117.642-105.291 621.308  1.00  7.91           H
ATOM   3360 2HD  LYS 9 209    -117.530-106.705 622.338  1.00  7.91           H
ATOM   3361  CE  LYS 9 209    -117.895-107.160 620.261  1.00  7.91           C
ATOM   3362 1HE  LYS 9 209    -117.797-108.202 620.564  1.00  7.91           H
ATOM   3363 2HE  LYS 9 209    -118.781-107.094 619.629  1.00  7.91           H
ATOM   3364  NZ  LYS 9 209    -116.699-106.746 619.494  1.00  7.91           N
ATOM   3365 1HZ  LYS 9 209    -116.344-107.537 618.969  1.00  7.91           H
ATOM   3366 2HZ  LYS 9 209    -116.950-106.001 618.854  1.00  7.91           H
ATOM   3367 3HZ  LYS 9 209    -115.985-106.417 620.134  1.00  7.91           H
ATOM   3368  HN  LYS 9 209    -121.466-104.150 621.455  1.00  7.91           H
ATOM   3369  N   LEU 9 210    -121.569-102.766 624.262  1.00  7.91           N
ATOM   3370  CA  LEU 9 210    -121.755-101.775 625.308  1.00  7.91           C
ATOM   3371  C   LEU 9 210    -123.098-102.017 626.001  1.00  7.91           C
ATOM   3372  O   LEU 9 210    -123.167-102.067 627.228  1.00  7.91           O
ATOM   3373  HA  LEU 9 210    -120.959-101.918 626.039  1.00  7.91           H
ATOM   3374  CB  LEU 9 210    -121.602-100.362 624.741  1.00  7.91           C
ATOM   3375 1HB  LEU 9 210    -120.622-100.285 624.271  1.00  7.91           H
ATOM   3376 2HB  LEU 9 210    -122.344-100.226 623.954  1.00  7.91           H
ATOM   3377  HG  LEU 9 210    -122.732 -99.289 626.205  1.00  7.91           H
ATOM   3378  CG  LEU 9 210    -121.747 -99.217 625.745  1.00  7.91           C
ATOM   3379  CD1 LEU 9 210    -120.714 -99.338 626.867  1.00  7.91           C
ATOM   3380 1HD1 LEU 9 210    -120.856-100.283 627.392  1.00  7.91           H
ATOM   3381 2HD1 LEU 9 210    -119.710 -99.306 626.443  1.00  7.91           H
ATOM   3382 3HD1 LEU 9 210    -120.839 -98.512 627.567  1.00  7.91           H
ATOM   3383  CD2 LEU 9 210    -121.674 -97.860 625.043  1.00  7.91           C
ATOM   3384 1HD2 LEU 9 210    -120.712 -97.763 624.538  1.00  7.91           H
ATOM   3385 2HD2 LEU 9 210    -122.478 -97.786 624.310  1.00  7.91           H
ATOM   3386 3HD2 LEU 9 210    -121.779 -97.063 625.780  1.00  7.91           H
ATOM   3387  HN  LEU 9 210    -121.524-102.398 623.334  1.00  7.91           H
ATOM   3388  N   LYS 9 211    -124.131-102.162 625.184  1.00  7.91           N
ATOM   3389  CA  LYS 9 211    -125.462-102.430 625.702  1.00  7.91           C
ATOM   3390  C   LYS 9 211    -125.424-103.693 626.565  1.00  7.91           C
ATOM   3391  O   LYS 9 211    -125.928-103.697 627.687  1.00  7.91           O
ATOM   3392  HA  LYS 9 211    -125.743-101.588 626.334  1.00  7.91           H
ATOM   3393  CB  LYS 9 211    -126.478-102.497 624.560  1.00  7.91           C
ATOM   3394 1HB  LYS 9 211    -126.474-101.556 624.009  1.00  7.91           H
ATOM   3395 2HB  LYS 9 211    -126.189-103.278 623.856  1.00  7.91           H
ATOM   3396  CG  LYS 9 211    -127.885-102.777 625.092  1.00  7.91           C
ATOM   3397 1HG  LYS 9 211    -127.909-103.758 625.567  1.00  7.91           H
ATOM   3398 2HG  LYS 9 211    -128.139-102.045 625.859  1.00  7.91           H
ATOM   3399  CD  LYS 9 211    -128.918-102.724 623.965  1.00  7.91           C
ATOM   3400 1HD  LYS 9 211    -128.852-101.765 623.451  1.00  7.91           H
ATOM   3401 2HD  LYS 9 211    -128.699-103.497 623.229  1.00  7.91           H
ATOM   3402  CE  LYS 9 211    -130.334-102.919 624.511  1.00  7.91           C
ATOM   3403 1HE  LYS 9 211    -130.432-103.918 624.936  1.00  7.91           H
ATOM   3404 2HE  LYS 9 211    -130.521-102.210 625.318  1.00  7.91           H
ATOM   3405  NZ  LYS 9 211    -131.334-102.730 623.436  1.00  7.91           N
ATOM   3406 1HZ  LYS 9 211    -132.267-102.757 623.834  1.00  7.91           H
ATOM   3407 2HZ  LYS 9 211    -131.183-101.834 622.988  1.00  7.91           H
ATOM   3408 3HZ  LYS 9 211    -131.238-103.471 622.751  1.00  7.91           H
ATOM   3409  HN  LYS 9 211    -124.070-102.099 624.188  1.00  7.91           H
ATOM   3410  N   SER 9 212    -124.822-104.733 626.009  1.00  7.91           N
ATOM   3411  CA  SER 9 212    -124.785-106.022 626.679  1.00  7.91           C
ATOM   3412  C   SER 9 212    -124.147-105.876 628.062  1.00  7.91           C
ATOM   3413  O   SER 9 212    -124.668-106.394 629.048  1.00  7.91           O
ATOM   3414  HA  SER 9 212    -125.826-106.331 626.769  1.00  7.91           H
ATOM   3415  CB  SER 9 212    -124.018-107.053 625.847  1.00  7.91           C
ATOM   3416 1HB  SER 9 212    -123.006-106.692 625.667  1.00  7.91           H
ATOM   3417 2HB  SER 9 212    -123.930-107.981 626.412  1.00  7.91           H
ATOM   3418  HG  SER 9 212    -124.330-106.675 623.907  1.00  7.91           H
ATOM   3419  OG  SER 9 212    -124.657-107.316 624.601  1.00  7.91           O
ATOM   3420  HN  SER 9 212    -124.366-104.706 625.120  1.00  7.91           H
ATOM   3421  N   ALA 9 213    -123.028-105.166 628.090  1.00  7.91           N
ATOM   3422  CA  ALA 9 213    -122.281-104.995 629.325  1.00  7.91           C
ATOM   3423  C   ALA 9 213    -123.129-104.205 630.323  1.00  7.91           C
ATOM   3424  O   ALA 9 213    -123.231-104.580 631.490  1.00  7.91           O
ATOM   3425  HA  ALA 9 213    -122.084-105.987 629.733  1.00  7.91           H
ATOM   3426  CB  ALA 9 213    -120.946-104.312 629.023  1.00  7.91           C
ATOM   3427 1HB  ALA 9 213    -120.370-104.928 628.333  1.00  7.91           H
ATOM   3428 2HB  ALA 9 213    -121.131-103.336 628.573  1.00  7.91           H
ATOM   3429 3HB  ALA 9 213    -120.386-104.184 629.950  1.00  7.91           H
ATOM   3430  HN  ALA 9 213    -122.632-104.714 627.291  1.00  7.91           H
ATOM   3431  N   VAL 9 214    -123.715-103.125 629.828  1.00  7.91           N
ATOM   3432  CA  VAL 9 214    -124.491-102.238 630.678  1.00  7.91           C
ATOM   3433  C   VAL 9 214    -125.666-103.012 631.279  1.00  7.91           C
ATOM   3434  O   VAL 9 214    -126.064-102.760 632.415  1.00  7.91           O
ATOM   3435  HA  VAL 9 214    -123.840-101.905 631.487  1.00  7.91           H
ATOM   3436  HB  VAL 9 214    -125.335-101.345 628.934  1.00  7.91           H
ATOM   3437  CB  VAL 9 214    -124.930-101.005 629.886  1.00  7.91           C
ATOM   3438  CG1 VAL 9 214    -126.035-100.245 630.623  1.00  7.91           C
ATOM   3439 1HG1 VAL 9 214    -126.897-100.898 630.758  1.00  7.91           H
ATOM   3440 2HG1 VAL 9 214    -125.667 -99.922 631.596  1.00  7.91           H
ATOM   3441 3HG1 VAL 9 214    -126.328 -99.373 630.038  1.00  7.91           H
ATOM   3442  CG2 VAL 9 214    -123.739-100.090 629.590  1.00  7.91           C
ATOM   3443 1HG2 VAL 9 214    -123.292 -99.762 630.528  1.00  7.91           H
ATOM   3444 2HG2 VAL 9 214    -122.999-100.636 629.006  1.00  7.91           H
ATOM   3445 3HG2 VAL 9 214    -124.080 -99.222 629.026  1.00  7.91           H
ATOM   3446  HN  VAL 9 214    -123.667-102.853 628.867  1.00  7.91           H
ATOM   3447  N   LEU 9 215    -126.188-103.939 630.489  1.00  7.91           N
ATOM   3448  CA  LEU 9 215    -127.366-104.687 630.890  1.00  7.91           C
ATOM   3449  C   LEU 9 215    -126.955-105.798 631.859  1.00  7.91           C
ATOM   3450  O   LEU 9 215    -127.665-106.082 632.822  1.00  7.91           O
ATOM   3451  HA  LEU 9 215    -128.027-103.999 631.416  1.00  7.91           H
ATOM   3452  CB  LEU 9 215    -128.125-105.193 629.662  1.00  7.91           C
ATOM   3453 1HB  LEU 9 215    -128.043-104.443 628.875  1.00  7.91           H
ATOM   3454 2HB  LEU 9 215    -127.628-106.093 629.298  1.00  7.91           H
ATOM   3455  HG  LEU 9 215    -129.681-106.354 630.559  1.00  7.91           H
ATOM   3456  CG  LEU 9 215    -129.607-105.511 629.872  1.00  7.91           C
ATOM   3457  CD1 LEU 9 215    -130.334-104.332 630.522  1.00  7.91           C
ATOM   3458 1HD1 LEU 9 215    -129.882-104.116 631.490  1.00  7.91           H
ATOM   3459 2HD1 LEU 9 215    -130.252-103.456 629.879  1.00  7.91           H
ATOM   3460 3HD1 LEU 9 215    -131.385-104.585 630.660  1.00  7.91           H
ATOM   3461  CD2 LEU 9 215    -130.267-105.939 628.559  1.00  7.91           C
ATOM   3462 1HD2 LEU 9 215    -130.182-105.133 627.831  1.00  7.91           H
ATOM   3463 2HD2 LEU 9 215    -129.769-106.829 628.176  1.00  7.91           H
ATOM   3464 3HD2 LEU 9 215    -131.320-106.159 628.737  1.00  7.91           H
ATOM   3465  HN  LEU 9 215    -125.820-104.180 629.591  1.00  7.91           H
ATOM   3466  N   THR 9 216    -125.808-106.396 631.570  1.00  7.91           N
ATOM   3467  CA  THR 9 216    -125.261-107.425 632.438  1.00  7.91           C
ATOM   3468  C   THR 9 216    -125.009-106.862 633.838  1.00  7.91           C
ATOM   3469  O   THR 9 216    -125.328-107.505 634.836  1.00  7.91           O
ATOM   3470  HA  THR 9 216    -126.002-108.218 632.541  1.00  7.91           H
ATOM   3471  HB  THR 9 216    -123.239-107.214 631.673  1.00  7.91           H
ATOM   3472  CB  THR 9 216    -124.002-107.985 631.772  1.00  7.91           C
ATOM   3473  OG1 THR 9 216    -124.475-108.543 630.550  1.00  7.91           O
ATOM   3474  HG1 THR 9 216    -124.247-107.938 629.787  1.00  7.91           H
ATOM   3475  CG2 THR 9 216    -123.423-109.182 632.529  1.00  7.91           C
ATOM   3476 1HG2 THR 9 216    -124.165-109.980 632.569  1.00  7.91           H
ATOM   3477 2HG2 THR 9 216    -123.160-108.879 633.542  1.00  7.91           H
ATOM   3478 3HG2 THR 9 216    -122.532-109.541 632.014  1.00  7.91           H
ATOM   3479  HN  THR 9 216    -125.258-106.189 630.761  1.00  7.91           H
ATOM   3480  N   LEU 9 217    -124.438-105.667 633.867  1.00  7.91           N
ATOM   3481  CA  LEU 9 217    -124.116-105.021 635.128  1.00  7.91           C
ATOM   3482  C   LEU 9 217    -125.393-104.861 635.954  1.00  7.91           C
ATOM   3483  O   LEU 9 217    -125.376-105.039 637.171  1.00  7.91           O
ATOM   3484  HA  LEU 9 217    -123.435-105.679 635.668  1.00  7.91           H
ATOM   3485  CB  LEU 9 217    -123.374-103.706 634.882  1.00  7.91           C
ATOM   3486 1HB  LEU 9 217    -122.518-103.909 634.238  1.00  7.91           H
ATOM   3487 2HB  LEU 9 217    -124.035-103.036 634.333  1.00  7.91           H
ATOM   3488  HG  LEU 9 217    -123.703-102.896 636.834  1.00  7.91           H
ATOM   3489  CG  LEU 9 217    -122.875-102.974 636.130  1.00  7.91           C
ATOM   3490  CD1 LEU 9 217    -121.765-103.767 636.823  1.00  7.91           C
ATOM   3491 1HD1 LEU 9 217    -122.147-104.744 637.120  1.00  7.91           H
ATOM   3492 2HD1 LEU 9 217    -120.928-103.898 636.137  1.00  7.91           H
ATOM   3493 3HD1 LEU 9 217    -121.428-103.225 637.707  1.00  7.91           H
ATOM   3494  CD2 LEU 9 217    -122.434-101.549 635.790  1.00  7.91           C
ATOM   3495 1HD2 LEU 9 217    -121.627-101.582 635.059  1.00  7.91           H
ATOM   3496 2HD2 LEU 9 217    -123.278-100.997 635.376  1.00  7.91           H
ATOM   3497 3HD2 LEU 9 217    -122.084-101.052 636.695  1.00  7.91           H
ATOM   3498  HN  LEU 9 217    -124.196-105.143 633.050  1.00  7.91           H
ATOM   3499  N   LYS 9 218    -126.471-104.527 635.260  1.00  7.91           N
ATOM   3500  CA  LYS 9 218    -127.740-104.275 635.923  1.00  7.91           C
ATOM   3501  C   LYS 9 218    -128.278-105.586 636.500  1.00  7.91           C
ATOM   3502  O   LYS 9 218    -128.886-105.594 637.570  1.00  7.91           O
ATOM   3503  HA  LYS 9 218    -127.547-103.589 636.747  1.00  7.91           H
ATOM   3504  CB  LYS 9 218    -128.712-103.577 634.971  1.00  7.91           C
ATOM   3505 1HB  LYS 9 218    -128.716-104.089 634.008  1.00  7.91           H
ATOM   3506 2HB  LYS 9 218    -129.725-103.640 635.368  1.00  7.91           H
ATOM   3507  CG  LYS 9 218    -128.327-102.109 634.773  1.00  7.91           C
ATOM   3508 1HG  LYS 9 218    -128.635-101.529 635.642  1.00  7.91           H
ATOM   3509 2HG  LYS 9 218    -127.244-102.021 634.698  1.00  7.91           H
ATOM   3510  CD  LYS 9 218    -128.980-101.536 633.513  1.00  7.91           C
ATOM   3511 1HD  LYS 9 218    -128.956-102.280 632.716  1.00  7.91           H
ATOM   3512 2HD  LYS 9 218    -130.029-101.315 633.711  1.00  7.91           H
ATOM   3513  CE  LYS 9 218    -128.263-100.266 633.053  1.00  7.91           C
ATOM   3514 1HE  LYS 9 218    -128.184 -99.565 633.884  1.00  7.91           H
ATOM   3515 2HE  LYS 9 218    -127.246-100.507 632.743  1.00  7.91           H
ATOM   3516  NZ  LYS 9 218    -128.994 -99.634 631.932  1.00  7.91           N
ATOM   3517 1HZ  LYS 9 218    -128.415 -98.915 631.514  1.00  7.91           H
ATOM   3518 2HZ  LYS 9 218    -129.216-100.337 631.235  1.00  7.91           H
ATOM   3519 3HZ  LYS 9 218    -129.852 -99.219 632.279  1.00  7.91           H
ATOM   3520  HN  LYS 9 218    -126.488-104.429 634.265  1.00  7.91           H
ATOM   3521  N   VAL 9 219    -128.036-106.662 635.766  1.00  7.91           N
ATOM   3522  CA  VAL 9 219    -128.527-107.969 636.170  1.00  7.91           C
ATOM   3523  C   VAL 9 219    -127.733-108.454 637.384  1.00  7.91           C
ATOM   3524  O   VAL 9 219    -128.302-109.016 638.319  1.00  7.91           O
ATOM   3525  HA  VAL 9 219    -129.572-107.854 636.457  1.00  7.91           H
ATOM   3526  HB  VAL 9 219    -127.446-108.929 634.600  1.00  7.91           H
ATOM   3527  CB  VAL 9 219    -128.464-108.939 634.988  1.00  7.91           C
ATOM   3528  CG1 VAL 9 219    -128.784-110.367 635.434  1.00  7.91           C
ATOM   3529 1HG1 VAL 9 219    -128.059-110.684 636.185  1.00  7.91           H
ATOM   3530 2HG1 VAL 9 219    -129.786-110.399 635.860  1.00  7.91           H
ATOM   3531 3HG1 VAL 9 219    -128.732-111.036 634.575  1.00  7.91           H
ATOM   3532  CG2 VAL 9 219    -129.401-108.493 633.863  1.00  7.91           C
ATOM   3533 1HG2 VAL 9 219    -130.425-108.461 634.234  1.00  7.91           H
ATOM   3534 2HG2 VAL 9 219    -129.108-107.502 633.517  1.00  7.91           H
ATOM   3535 3HG2 VAL 9 219    -129.337-109.201 633.036  1.00  7.91           H
ATOM   3536  HN  VAL 9 219    -127.517-106.651 634.912  1.00  7.91           H
ATOM   3537  N   ILE 9 220    -126.430-108.220 637.332  1.00  7.91           N
ATOM   3538  CA  ILE 9 220    -125.546-108.665 638.395  1.00  7.91           C
ATOM   3539  C   ILE 9 220    -125.868-107.894 639.677  1.00  7.91           C
ATOM   3540  O   ILE 9 220    -126.179-108.494 640.705  1.00  7.91           O
ATOM   3541  HA  ILE 9 220    -125.749-109.722 638.568  1.00  7.91           H
ATOM   3542  HB  ILE 9 220    -123.929-107.557 637.539  1.00  7.91           H
ATOM   3543  CB  ILE 9 220    -124.084-108.550 637.960  1.00  7.91           C
ATOM   3544  CG1 ILE 9 220    -123.758-109.562 636.859  1.00  7.91           C
ATOM   3545 1HG1 ILE 9 220    -123.847-110.574 637.253  1.00  7.91           H
ATOM   3546 2HG1 ILE 9 220    -124.483-109.470 636.050  1.00  7.91           H
ATOM   3547  CG2 ILE 9 220    -123.142-108.685 639.158  1.00  7.91           C
ATOM   3548 1HG2 ILE 9 220    -123.355-107.895 639.878  1.00  7.91           H
ATOM   3549 2HG2 ILE 9 220    -123.291-109.656 639.630  1.00  7.91           H
ATOM   3550 3HG2 ILE 9 220    -122.109-108.600 638.821  1.00  7.91           H
ATOM   3551  CD1 ILE 9 220    -122.346-109.343 636.313  1.00  7.91           C
ATOM   3552 1HD1 ILE 9 220    -122.268-108.338 635.898  1.00  7.91           H
ATOM   3553 2HD1 ILE 9 220    -121.622-109.460 637.120  1.00  7.91           H
ATOM   3554 3HD1 ILE 9 220    -122.141-110.076 635.532  1.00  7.91           H
ATOM   3555  HN  ILE 9 220    -125.979-107.736 636.582  1.00  7.91           H
ATOM   3556  N   LEU 9 221    -125.783-106.576 639.574  1.00  7.91           N
ATOM   3557  CA  LEU 9 221    -125.841-105.728 640.752  1.00  7.91           C
ATOM   3558  C   LEU 9 221    -127.302-105.525 641.157  1.00  7.91           C
ATOM   3559  O   LEU 9 221    -127.590-105.170 642.300  1.00  7.91           O
ATOM   3560  HA  LEU 9 221    -125.329-106.253 641.558  1.00  7.91           H
ATOM   3561  CB  LEU 9 221    -125.083-104.421 640.510  1.00  7.91           C
ATOM   3562 1HB  LEU 9 221    -125.529-103.919 639.651  1.00  7.91           H
ATOM   3563 2HB  LEU 9 221    -125.233-103.772 641.372  1.00  7.91           H
ATOM   3564  HG  LEU 9 221    -123.433-105.137 639.353  1.00  7.91           H
ATOM   3565  CG  LEU 9 221    -123.579-104.554 640.262  1.00  7.91           C
ATOM   3566  CD1 LEU 9 221    -122.939-103.184 640.029  1.00  7.91           C
ATOM   3567 1HD1 LEU 9 221    -123.396-102.713 639.159  1.00  7.91           H
ATOM   3568 2HD1 LEU 9 221    -123.094-102.556 640.906  1.00  7.91           H
ATOM   3569 3HD1 LEU 9 221    -121.869-103.308 639.856  1.00  7.91           H
ATOM   3570  CD2 LEU 9 221    -122.901-105.317 641.402  1.00  7.91           C
ATOM   3571 1HD2 LEU 9 221    -123.055-104.782 642.339  1.00  7.91           H
ATOM   3572 2HD2 LEU 9 221    -123.333-106.315 641.478  1.00  7.91           H
ATOM   3573 3HD2 LEU 9 221    -121.833-105.397 641.201  1.00  7.91           H
ATOM   3574  HN  LEU 9 221    -125.676-106.088 638.707  1.00  7.91           H
ATOM   3575  N   GLY 9 222    -128.187-105.759 640.199  1.00  7.91           N
ATOM   3576  CA  GLY 9 222    -129.599-105.482 640.401  1.00  7.91           C
ATOM   3577  C   GLY 9 222    -130.296-106.659 641.087  1.00  7.91           C
ATOM   3578  O   GLY 9 222    -131.289-106.473 641.788  1.00  7.91           O
ATOM   3579 1HA  GLY 9 222    -129.714-104.583 641.006  1.00  7.91           H
ATOM   3580 2HA  GLY 9 222    -130.075-105.283 639.440  1.00  7.91           H
ATOM   3581  HN  GLY 9 222    -127.953-106.130 639.301  1.00  7.91           H
ATOM   3582  N   PHE 9 223    -129.748-107.844 640.861  1.00  7.91           N
ATOM   3583  CA  PHE 9 223    -130.391-109.065 641.315  1.00  7.91           C
ATOM   3584  C   PHE 9 223    -129.411-109.945 642.092  1.00  7.91           C
ATOM   3585  O   PHE 9 223    -129.525-110.083 643.309  1.00  7.91           O
ATOM   3586  HA  PHE 9 223    -131.213-108.773 641.969  1.00  7.91           H
ATOM   3587  CB  PHE 9 223    -130.854-109.817 640.065  1.00  7.91           C
ATOM   3588 1HB  PHE 9 223    -131.442-109.142 639.444  1.00  7.91           H
ATOM   3589 2HB  PHE 9 223    -129.979-110.106 639.483  1.00  7.91           H
ATOM   3590  CG  PHE 9 223    -131.685-111.067 640.364  1.00  7.91           C
ATOM   3591  HD1 PHE 9 223    -130.163-112.401 639.715  1.00  7.91           H
ATOM   3592  CD1 PHE 9 223    -131.169-112.301 640.122  1.00  7.91           C
ATOM   3593  HD2 PHE 9 223    -133.355-109.953 641.066  1.00  7.91           H
ATOM   3594  CD2 PHE 9 223    -132.941-110.943 640.872  1.00  7.91           C
ATOM   3595  CE1 PHE 9 223    -131.940-113.461 640.399  1.00  7.91           C
ATOM   3596  HE1 PHE 9 223    -131.527-114.450 640.204  1.00  7.91           H
ATOM   3597  CE2 PHE 9 223    -133.713-112.102 641.149  1.00  7.91           C
ATOM   3598  HE2 PHE 9 223    -134.719-112.003 641.556  1.00  7.91           H
ATOM   3599  CZ  PHE 9 223    -133.196-113.337 640.906  1.00  7.91           C
ATOM   3600  HZ  PHE 9 223    -133.788-114.227 641.119  1.00  7.91           H
ATOM   3601  HN  PHE 9 223    -128.882-107.976 640.378  1.00  7.91           H
ATOM   3602  N   PHE 9 224    -128.468-110.517 641.357  1.00  7.91           N
ATOM   3603  CA  PHE 9 224    -127.684-111.625 641.876  1.00  7.91           C
ATOM   3604  C   PHE 9 224    -126.925-111.214 643.140  1.00  7.91           C
ATOM   3605  O   PHE 9 224    -126.908-111.951 644.125  1.00  7.91           O
ATOM   3606  HA  PHE 9 224    -128.379-112.429 642.117  1.00  7.91           H
ATOM   3607  CB  PHE 9 224    -126.675-112.005 640.791  1.00  7.91           C
ATOM   3608 1HB  PHE 9 224    -126.295-111.095 640.326  1.00  7.91           H
ATOM   3609 2HB  PHE 9 224    -125.825-112.503 641.258  1.00  7.91           H
ATOM   3610  CG  PHE 9 224    -127.245-112.917 639.703  1.00  7.91           C
ATOM   3611  HD1 PHE 9 224    -127.172-114.653 640.928  1.00  7.91           H
ATOM   3612  CD1 PHE 9 224    -127.430-114.241 639.952  1.00  7.91           C
ATOM   3613  HD2 PHE 9 224    -127.419-111.342 638.285  1.00  7.91           H
ATOM   3614  CD2 PHE 9 224    -127.568-112.403 638.485  1.00  7.91           C
ATOM   3615  CE1 PHE 9 224    -127.960-115.086 638.942  1.00  7.91           C
ATOM   3616  HE1 PHE 9 224    -128.108-116.148 639.142  1.00  7.91           H
ATOM   3617  CE2 PHE 9 224    -128.098-113.249 637.475  1.00  7.91           C
ATOM   3618  HE2 PHE 9 224    -128.356-112.837 636.500  1.00  7.91           H
ATOM   3619  CZ  PHE 9 224    -128.283-114.573 637.725  1.00  7.91           C
ATOM   3620  HZ  PHE 9 224    -128.689-115.222 636.949  1.00  7.91           H
ATOM   3621  HN  PHE 9 224    -128.239-110.237 640.425  1.00  7.91           H
ATOM   3622  N   LEU 9 225    -126.317-110.039 643.071  1.00  7.91           N
ATOM   3623  CA  LEU 9 225    -125.504-109.551 644.172  1.00  7.91           C
ATOM   3624  C   LEU 9 225    -126.382-109.386 645.414  1.00  7.91           C
ATOM   3625  O   LEU 9 225    -126.037-109.869 646.491  1.00  7.91           O
ATOM   3626  HA  LEU 9 225    -124.749-110.309 644.382  1.00  7.91           H
ATOM   3627  CB  LEU 9 225    -124.765-108.274 643.768  1.00  7.91           C
ATOM   3628 1HB  LEU 9 225    -124.187-108.482 642.867  1.00  7.91           H
ATOM   3629 2HB  LEU 9 225    -125.504-107.518 643.505  1.00  7.91           H
ATOM   3630  HG  LEU 9 225    -124.392-107.522 645.735  1.00  7.91           H
ATOM   3631  CG  LEU 9 225    -123.823-107.683 644.819  1.00  7.91           C
ATOM   3632  CD1 LEU 9 225    -122.693-108.659 645.154  1.00  7.91           C
ATOM   3633 1HD1 LEU 9 225    -123.116-109.584 645.545  1.00  7.91           H
ATOM   3634 2HD1 LEU 9 225    -122.120-108.874 644.252  1.00  7.91           H
ATOM   3635 3HD1 LEU 9 225    -122.039-108.214 645.903  1.00  7.91           H
ATOM   3636  CD2 LEU 9 225    -123.290-106.320 644.373  1.00  7.91           C
ATOM   3637 1HD2 LEU 9 225    -122.743-106.433 643.437  1.00  7.91           H
ATOM   3638 2HD2 LEU 9 225    -124.124-105.634 644.226  1.00  7.91           H
ATOM   3639 3HD2 LEU 9 225    -122.624-105.922 645.138  1.00  7.91           H
ATOM   3640  HN  LEU 9 225    -126.372-109.426 642.283  1.00  7.91           H
ATOM   3641  N   PRO 9 226    -127.529-108.704 645.288  1.00  7.91           N
ATOM   3642  CA  PRO 9 226    -128.413-108.496 646.437  1.00  7.91           C
ATOM   3643  C   PRO 9 226    -129.069-109.785 646.902  1.00  7.91           C
ATOM   3644  O   PRO 9 226    -129.206-110.019 648.101  1.00  7.91           O
ATOM   3645  HA  PRO 9 226    -127.839-108.144 647.295  1.00  7.91           H
ATOM   3646  CB  PRO 9 226    -129.443-107.487 645.923  1.00  7.91           C
ATOM   3647 1HB  PRO 9 226    -130.420-107.644 646.381  1.00  7.91           H
ATOM   3648 2HB  PRO 9 226    -129.147-106.462 646.147  1.00  7.91           H
ATOM   3649  CG  PRO 9 226    -129.480-107.740 644.443  1.00  7.91           C
ATOM   3650 1HG  PRO 9 226    -130.163-108.554 644.200  1.00  7.91           H
ATOM   3651 2HG  PRO 9 226    -129.829-106.860 643.902  1.00  7.91           H
ATOM   3652  CD  PRO 9 226    -128.070-108.085 644.065  1.00  7.91           C
ATOM   3653 1HD  PRO 9 226    -128.038-108.772 643.219  1.00  7.91           H
ATOM   3654 2HD  PRO 9 226    -127.503-107.199 643.778  1.00  7.91           H
ATOM   3655  N   PHE 9 227    -129.462-110.596 645.929  1.00  7.91           N
ATOM   3656  CA  PHE 9 227    -130.160-111.835 646.225  1.00  7.91           C
ATOM   3657  C   PHE 9 227    -129.289-112.767 647.070  1.00  7.91           C
ATOM   3658  O   PHE 9 227    -129.753-113.326 648.062  1.00  7.91           O
ATOM   3659  HA  PHE 9 227    -131.059-111.575 646.783  1.00  7.91           H
ATOM   3660  CB  PHE 9 227    -130.457-112.511 644.884  1.00  7.91           C
ATOM   3661 1HB  PHE 9 227    -131.096-111.856 644.293  1.00  7.91           H
ATOM   3662 2HB  PHE 9 227    -129.524-112.629 644.333  1.00  7.91           H
ATOM   3663  CG  PHE 9 227    -131.133-113.878 645.013  1.00  7.91           C
ATOM   3664  HD1 PHE 9 227    -129.328-114.952 644.683  1.00  7.91           H
ATOM   3665  CD1 PHE 9 227    -130.398-115.015 644.881  1.00  7.91           C
ATOM   3666  HD2 PHE 9 227    -133.057-113.045 645.366  1.00  7.91           H
ATOM   3667  CD2 PHE 9 227    -132.468-113.956 645.260  1.00  7.91           C
ATOM   3668  CE1 PHE 9 227    -131.025-116.283 645.000  1.00  7.91           C
ATOM   3669  HE1 PHE 9 227    -130.436-117.194 644.894  1.00  7.91           H
ATOM   3670  CE2 PHE 9 227    -133.095-115.225 645.379  1.00  7.91           C
ATOM   3671  HE2 PHE 9 227    -134.165-115.288 645.577  1.00  7.91           H
ATOM   3672  CZ  PHE 9 227    -132.360-116.362 645.247  1.00  7.91           C
ATOM   3673  HZ  PHE 9 227    -132.841-117.335 645.339  1.00  7.91           H
ATOM   3674  HN  PHE 9 227    -129.310-110.417 644.957  1.00  7.91           H
ATOM   3675  N   VAL 9 228    -128.041-112.906 646.645  1.00  7.91           N
ATOM   3676  CA  VAL 9 228    -127.117-113.803 647.318  1.00  7.91           C
ATOM   3677  C   VAL 9 228    -126.885-113.310 648.748  1.00  7.91           C
ATOM   3678  O   VAL 9 228    -126.938-114.094 649.694  1.00  7.91           O
ATOM   3679  HA  VAL 9 228    -127.584-114.787 647.358  1.00  7.91           H
ATOM   3680  HB  VAL 9 228    -125.492-112.918 646.255  1.00  7.91           H
ATOM   3681  CB  VAL 9 228    -125.824-113.924 646.510  1.00  7.91           C
ATOM   3682  CG1 VAL 9 228    -124.721-114.587 647.337  1.00  7.91           C
ATOM   3683 1HG1 VAL 9 228    -124.523-113.987 648.225  1.00  7.91           H
ATOM   3684 2HG1 VAL 9 228    -125.041-115.585 647.636  1.00  7.91           H
ATOM   3685 3HG1 VAL 9 228    -123.813-114.661 646.739  1.00  7.91           H
ATOM   3686  CG2 VAL 9 228    -126.063-114.685 645.204  1.00  7.91           C
ATOM   3687 1HG2 VAL 9 228    -126.429-115.687 645.429  1.00  7.91           H
ATOM   3688 2HG2 VAL 9 228    -126.801-114.154 644.604  1.00  7.91           H
ATOM   3689 3HG2 VAL 9 228    -125.127-114.757 644.649  1.00  7.91           H
ATOM   3690  HN  VAL 9 228    -127.661-112.419 645.859  1.00  7.91           H
ATOM   3691  N   VAL 9 229    -126.632-112.015 648.859  1.00  7.91           N
ATOM   3692  CA  VAL 9 229    -126.216-111.440 650.127  1.00  7.91           C
ATOM   3693  C   VAL 9 229    -127.382-111.499 651.116  1.00  7.91           C
ATOM   3694  O   VAL 9 229    -127.183-111.762 652.301  1.00  7.91           O
ATOM   3695  HA  VAL 9 229    -125.398-112.050 650.512  1.00  7.91           H
ATOM   3696  HB  VAL 9 229    -126.518-109.401 649.575  1.00  7.91           H
ATOM   3697  CB  VAL 9 229    -125.687-110.021 649.910  1.00  7.91           C
ATOM   3698  CG1 VAL 9 229    -125.156-109.428 651.217  1.00  7.91           C
ATOM   3699 1HG1 VAL 9 229    -125.960-109.392 651.953  1.00  7.91           H
ATOM   3700 2HG1 VAL 9 229    -124.344-110.049 651.595  1.00  7.91           H
ATOM   3701 3HG1 VAL 9 229    -124.787-108.419 651.034  1.00  7.91           H
ATOM   3702  CG2 VAL 9 229    -124.613-109.997 648.821  1.00  7.91           C
ATOM   3703 1HG2 VAL 9 229    -123.782-110.638 649.116  1.00  7.91           H
ATOM   3704 2HG2 VAL 9 229    -125.037-110.359 647.884  1.00  7.91           H
ATOM   3705 3HG2 VAL 9 229    -124.254-108.976 648.687  1.00  7.91           H
ATOM   3706  HN  VAL 9 229    -126.707-111.363 648.105  1.00  7.91           H
ATOM   3707  N   MET 9 230    -128.573-111.248 650.593  1.00  7.91           N
ATOM   3708  CA  MET 9 230    -129.778-111.335 651.400  1.00  7.91           C
ATOM   3709  C   MET 9 230    -130.038-112.775 651.844  1.00  7.91           C
ATOM   3710  O   MET 9 230    -130.376-113.020 653.002  1.00  7.91           O
ATOM   3711  HA  MET 9 230    -129.593-110.706 652.271  1.00  7.91           H
ATOM   3712  CB  MET 9 230    -130.973-110.826 650.590  1.00  7.91           C
ATOM   3713 1HB  MET 9 230    -130.879-111.152 649.554  1.00  7.91           H
ATOM   3714 2HB  MET 9 230    -131.893-111.262 650.980  1.00  7.91           H
ATOM   3715  CG  MET 9 230    -131.062-109.300 650.644  1.00  7.91           C
ATOM   3716 1HG  MET 9 230    -130.996-108.960 651.678  1.00  7.91           H
ATOM   3717 2HG  MET 9 230    -130.221-108.859 650.109  1.00  7.91           H
ATOM   3718  SD  MET 9 230    -132.599-108.752 649.920  1.00  7.91           S
ATOM   3719  CE  MET 9 230    -131.994-108.075 648.384  1.00  7.91           C
ATOM   3720 1HE  MET 9 230    -131.291-107.268 648.594  1.00  7.91           H
ATOM   3721 2HE  MET 9 230    -131.490-108.857 647.815  1.00  7.91           H
ATOM   3722 3HE  MET 9 230    -132.830-107.685 647.804  1.00  7.91           H
ATOM   3723  HN  MET 9 230    -128.721-110.991 649.638  1.00  7.91           H
ATOM   3724  N   ALA 9 231    -129.872-113.691 650.901  1.00  7.91           N
ATOM   3725  CA  ALA 9 231    -130.097-115.100 651.178  1.00  7.91           C
ATOM   3726  C   ALA 9 231    -129.165-115.549 652.305  1.00  7.91           C
ATOM   3727  O   ALA 9 231    -129.597-116.215 653.245  1.00  7.91           O
ATOM   3728  HA  ALA 9 231    -131.130-115.212 651.506  1.00  7.91           H
ATOM   3729  CB  ALA 9 231    -129.896-115.910 649.896  1.00  7.91           C
ATOM   3730 1HB  ALA 9 231    -130.601-115.572 649.137  1.00  7.91           H
ATOM   3731 2HB  ALA 9 231    -128.877-115.770 649.534  1.00  7.91           H
ATOM   3732 3HB  ALA 9 231    -130.065-116.967 650.104  1.00  7.91           H
ATOM   3733  HN  ALA 9 231    -129.589-113.484 649.965  1.00  7.91           H
ATOM   3734  N   CYS 9 232    -127.903-115.168 652.173  1.00  7.91           N
ATOM   3735  CA  CYS 9 232    -126.905-115.524 653.168  1.00  7.91           C
ATOM   3736  C   CYS 9 232    -127.287-114.858 654.491  1.00  7.91           C
ATOM   3737  O   CYS 9 232    -127.303-115.508 655.535  1.00  7.91           O
ATOM   3738  HA  CYS 9 232    -126.929-116.610 653.260  1.00  7.91           H
ATOM   3739  CB  CYS 9 232    -125.495-115.136 652.719  1.00  7.91           C
ATOM   3740 1HB  CYS 9 232    -125.479-114.092 652.405  1.00  7.91           H
ATOM   3741 2HB  CYS 9 232    -124.801-115.228 653.554  1.00  7.91           H
ATOM   3742  HG  CYS 9 232    -125.561-115.516 650.379  1.00  7.91           H
ATOM   3743  SG  CYS 9 232    -124.959-116.212 651.339  1.00  7.91           S
ATOM   3744  HN  CYS 9 232    -127.559-114.626 651.406  1.00  7.91           H
ATOM   3745  N   CYS 9 233    -127.585-113.570 654.404  1.00  7.91           N
ATOM   3746  CA  CYS 9 233    -127.809-112.772 655.597  1.00  7.91           C
ATOM   3747  C   CYS 9 233    -128.953-113.405 656.391  1.00  7.91           C
ATOM   3748  O   CYS 9 233    -128.831-113.624 657.596  1.00  7.91           O
ATOM   3749  HA  CYS 9 233    -126.881-112.796 656.169  1.00  7.91           H
ATOM   3750  CB  CYS 9 233    -128.095-111.309 655.253  1.00  7.91           C
ATOM   3751 1HB  CYS 9 233    -128.848-111.252 654.467  1.00  7.91           H
ATOM   3752 2HB  CYS 9 233    -128.504-110.795 656.123  1.00  7.91           H
ATOM   3753  HG  CYS 9 233    -126.452-111.133 653.551  1.00  7.91           H
ATOM   3754  SG  CYS 9 233    -126.557-110.482 654.706  1.00  7.91           S
ATOM   3755  HN  CYS 9 233    -127.673-113.074 653.541  1.00  7.91           H
ATOM   3756  N   TYR 9 234    -130.039-113.683 655.685  1.00  7.91           N
ATOM   3757  CA  TYR 9 234    -131.236-114.200 656.325  1.00  7.91           C
ATOM   3758  C   TYR 9 234    -131.044-115.657 656.751  1.00  7.91           C
ATOM   3759  O   TYR 9 234    -131.603-116.092 657.757  1.00  7.91           O
ATOM   3760  HA  TYR 9 234    -131.434-113.594 657.209  1.00  7.91           H
ATOM   3761  CB  TYR 9 234    -132.341-114.132 655.269  1.00  7.91           C
ATOM   3762 1HB  TYR 9 234    -131.961-114.539 654.332  1.00  7.91           H
ATOM   3763 2HB  TYR 9 234    -133.168-114.771 655.581  1.00  7.91           H
ATOM   3764  CG  TYR 9 234    -132.875-112.721 655.017  1.00  7.91           C
ATOM   3765  HD1 TYR 9 234    -133.058-112.260 657.102  1.00  7.91           H
ATOM   3766  CD1 TYR 9 234    -133.190-111.901 656.082  1.00  7.91           C
ATOM   3767  HD2 TYR 9 234    -132.792-112.914 652.883  1.00  7.91           H
ATOM   3768  CD2 TYR 9 234    -133.041-112.267 653.724  1.00  7.91           C
ATOM   3769  CE1 TYR 9 234    -133.691-110.573 655.844  1.00  7.91           C
ATOM   3770  HE1 TYR 9 234    -133.944-109.915 656.676  1.00  7.91           H
ATOM   3771  HE2 TYR 9 234    -133.679-110.567 652.470  1.00  7.91           H
ATOM   3772  CE2 TYR 9 234    -133.543-110.938 653.486  1.00  7.91           C
ATOM   3773  CZ  TYR 9 234    -133.843-110.157 654.558  1.00  7.91           C
ATOM   3774  OH  TYR 9 234    -134.317-108.902 654.334  1.00  7.91           O
ATOM   3775  HH  TYR 9 234    -134.379-108.731 653.350  1.00  7.91           H
ATOM   3776  HN  TYR 9 234    -130.108-113.560 654.695  1.00  7.91           H
ATOM   3777  N   THR 9 235    -130.251-116.371 655.966  1.00  7.91           N
ATOM   3778  CA  THR 9 235    -129.892-117.737 656.306  1.00  7.91           C
ATOM   3779  C   THR 9 235    -129.255-117.790 657.696  1.00  7.91           C
ATOM   3780  O   THR 9 235    -129.636-118.614 658.527  1.00  7.91           O
ATOM   3781  HA  THR 9 235    -130.805-118.331 656.350  1.00  7.91           H
ATOM   3782  HB  THR 9 235    -128.070-117.688 655.124  1.00  7.91           H
ATOM   3783  CB  THR 9 235    -128.984-118.277 655.200  1.00  7.91           C
ATOM   3784  OG1 THR 9 235    -129.812-118.279 654.040  1.00  7.91           O
ATOM   3785  HG1 THR 9 235    -129.527-117.552 653.416  1.00  7.91           H
ATOM   3786  CG2 THR 9 235    -128.626-119.751 655.404  1.00  7.91           C
ATOM   3787 1HG2 THR 9 235    -129.537-120.348 655.412  1.00  7.91           H
ATOM   3788 2HG2 THR 9 235    -128.105-119.870 656.354  1.00  7.91           H
ATOM   3789 3HG2 THR 9 235    -127.980-120.084 654.591  1.00  7.91           H
ATOM   3790  HN  THR 9 235    -129.856-116.031 655.112  1.00  7.91           H
ATOM   3791  N   ILE 9 236    -128.295-116.902 657.906  1.00  7.91           N
ATOM   3792  CA  ILE 9 236    -127.601-116.838 659.181  1.00  7.91           C
ATOM   3793  C   ILE 9 236    -128.578-116.383 660.267  1.00  7.91           C
ATOM   3794  O   ILE 9 236    -128.631-116.972 661.345  1.00  7.91           O
ATOM   3795  HA  ILE 9 236    -127.263-117.846 659.421  1.00  7.91           H
ATOM   3796  HB  ILE 9 236    -126.656-114.986 658.677  1.00  7.91           H
ATOM   3797  CB  ILE 9 236    -126.354-115.958 659.069  1.00  7.91           C
ATOM   3798  CG1 ILE 9 236    -125.351-116.552 658.078  1.00  7.91           C
ATOM   3799 1HG1 ILE 9 236    -124.842-117.401 658.536  1.00  7.91           H
ATOM   3800 2HG1 ILE 9 236    -125.879-116.931 657.203  1.00  7.91           H
ATOM   3801  CG2 ILE 9 236    -125.728-115.716 660.444  1.00  7.91           C
ATOM   3802 1HG2 ILE 9 236    -126.450-115.217 661.089  1.00  7.91           H
ATOM   3803 2HG2 ILE 9 236    -125.443-116.671 660.886  1.00  7.91           H
ATOM   3804 3HG2 ILE 9 236    -124.843-115.088 660.335  1.00  7.91           H
ATOM   3805  CD1 ILE 9 236    -124.322-115.506 657.646  1.00  7.91           C
ATOM   3806 1HD1 ILE 9 236    -124.832-114.671 657.167  1.00  7.91           H
ATOM   3807 2HD1 ILE 9 236    -123.779-115.147 658.520  1.00  7.91           H
ATOM   3808 3HD1 ILE 9 236    -123.621-115.955 656.942  1.00  7.91           H
ATOM   3809  HN  ILE 9 236    -127.991-116.235 657.225  1.00  7.91           H
ATOM   3810  N   ILE 9 237    -129.328-115.339 659.944  1.00  7.91           N
ATOM   3811  CA  ILE 9 237    -130.253-114.757 660.902  1.00  7.91           C
ATOM   3812  C   ILE 9 237    -131.224-115.835 661.386  1.00  7.91           C
ATOM   3813  O   ILE 9 237    -131.490-115.944 662.582  1.00  7.91           O
ATOM   3814  HA  ILE 9 237    -129.667-114.412 661.754  1.00  7.91           H
ATOM   3815  HB  ILE 9 237    -131.236-113.770 659.279  1.00  7.91           H
ATOM   3816  CB  ILE 9 237    -130.944-113.531 660.302  1.00  7.91           C
ATOM   3817  CG1 ILE 9 237    -129.985-112.341 660.231  1.00  7.91           C
ATOM   3818 1HG1 ILE 9 237    -129.817-111.945 661.233  1.00  7.91           H
ATOM   3819 2HG1 ILE 9 237    -129.017-112.671 659.852  1.00  7.91           H
ATOM   3820  CG2 ILE 9 237    -132.223-113.192 661.070  1.00  7.91           C
ATOM   3821 1HG2 ILE 9 237    -132.909-114.037 661.024  1.00  7.91           H
ATOM   3822 2HG2 ILE 9 237    -131.976-112.980 662.111  1.00  7.91           H
ATOM   3823 3HG2 ILE 9 237    -132.694-112.316 660.623  1.00  7.91           H
ATOM   3824  CD1 ILE 9 237    -130.544-111.239 659.329  1.00  7.91           C
ATOM   3825 1HD1 ILE 9 237    -130.688-111.632 658.322  1.00  7.91           H
ATOM   3826 2HD1 ILE 9 237    -131.499-110.895 659.724  1.00  7.91           H
ATOM   3827 3HD1 ILE 9 237    -129.842-110.405 659.296  1.00  7.91           H
ATOM   3828  HN  ILE 9 237    -129.310-114.894 659.049  1.00  7.91           H
ATOM   3829  N   ILE 9 238    -131.728-116.604 660.432  1.00  7.91           N
ATOM   3830  CA  ILE 9 238    -132.697-117.642 660.741  1.00  7.91           C
ATOM   3831  C   ILE 9 238    -132.059-118.666 661.681  1.00  7.91           C
ATOM   3832  O   ILE 9 238    -132.672-119.078 662.665  1.00  7.91           O
ATOM   3833  HA  ILE 9 238    -133.529-117.168 661.261  1.00  7.91           H
ATOM   3834  HB  ILE 9 238    -132.422-118.461 658.785  1.00  7.91           H
ATOM   3835  CB  ILE 9 238    -133.256-118.253 659.455  1.00  7.91           C
ATOM   3836  CG1 ILE 9 238    -134.179-117.267 658.735  1.00  7.91           C
ATOM   3837 1HG1 ILE 9 238    -135.126-117.195 659.268  1.00  7.91           H
ATOM   3838 2HG1 ILE 9 238    -133.731-116.273 658.744  1.00  7.91           H
ATOM   3839  CG2 ILE 9 238    -133.952-119.586 659.738  1.00  7.91           C
ATOM   3840 1HG2 ILE 9 238    -133.237-120.283 660.174  1.00  7.91           H
ATOM   3841 2HG2 ILE 9 238    -134.774-119.426 660.435  1.00  7.91           H
ATOM   3842 3HG2 ILE 9 238    -134.340-119.998 658.807  1.00  7.91           H
ATOM   3843  CD1 ILE 9 238    -134.431-117.706 657.291  1.00  7.91           C
ATOM   3844 1HD1 ILE 9 238    -133.484-117.754 656.755  1.00  7.91           H
ATOM   3845 2HD1 ILE 9 238    -134.901-118.690 657.288  1.00  7.91           H
ATOM   3846 3HD1 ILE 9 238    -135.090-116.988 656.803  1.00  7.91           H
ATOM   3847  HN  ILE 9 238    -131.485-116.527 659.465  1.00  7.91           H
ATOM   3848  N   HIS 9 239    -130.835-119.047 661.346  1.00  7.91           N
ATOM   3849  CA  HIS 9 239    -130.137-120.072 662.104  1.00  7.91           C
ATOM   3850  C   HIS 9 239    -129.974-119.617 663.555  1.00  7.91           C
ATOM   3851  O   HIS 9 239    -130.252-120.376 664.482  1.00  7.91           O
ATOM   3852  HA  HIS 9 239    -130.765-120.962 662.079  1.00  7.91           H
ATOM   3853  CB  HIS 9 239    -128.804-120.425 661.440  1.00  7.91           C
ATOM   3854 1HB  HIS 9 239    -128.962-120.540 660.368  1.00  7.91           H
ATOM   3855 2HB  HIS 9 239    -128.112-119.592 661.573  1.00  7.91           H
ATOM   3856  CG  HIS 9 239    -128.164-121.682 661.978  1.00  7.91           C
ATOM   3857  HD1 HIS 9 239    -126.434-120.865 662.912  1.00  7.91           H
ATOM   3858  ND1 HIS 9 239    -126.976-121.675 662.688  1.00  7.91           N
ATOM   3859  CD2 HIS 9 239    -128.559-122.986 661.902  1.00  7.91           C
ATOM   3860  HD2 HIS 9 239    -129.459-123.351 661.409  1.00  7.91           H
ATOM   3861  CE1 HIS 9 239    -126.678-122.923 663.019  1.00  7.91           C
ATOM   3862  HE1 HIS 9 239    -125.803-123.245 663.582  1.00  7.91           H
ATOM   3863  NE2 HIS 9 239    -127.660-123.734 662.531  1.00  7.91           N
ATOM   3864  HN  HIS 9 239    -130.323-118.669 660.575  1.00  7.91           H
ATOM   3865  N   THR 9 240    -129.525-118.380 663.707  1.00  7.91           N
ATOM   3866  CA  THR 9 240    -129.301-117.822 665.030  1.00  7.91           C
ATOM   3867  C   THR 9 240    -130.625-117.693 665.786  1.00  7.91           C
ATOM   3868  O   THR 9 240    -130.673-117.890 666.999  1.00  7.91           O
ATOM   3869  HA  THR 9 240    -128.677-118.515 665.594  1.00  7.91           H
ATOM   3870  HB  THR 9 240    -129.223-115.732 664.444  1.00  7.91           H
ATOM   3871  CB  THR 9 240    -128.564-116.492 664.863  1.00  7.91           C
ATOM   3872  OG1 THR 9 240    -127.425-116.822 664.074  1.00  7.91           O
ATOM   3873  HG1 THR 9 240    -127.620-116.658 663.107  1.00  7.91           H
ATOM   3874  CG2 THR 9 240    -127.971-115.982 666.178  1.00  7.91           C
ATOM   3875 1HG2 THR 9 240    -127.260-116.714 666.564  1.00  7.91           H
ATOM   3876 2HG2 THR 9 240    -128.770-115.835 666.905  1.00  7.91           H
ATOM   3877 3HG2 THR 9 240    -127.459-115.036 666.004  1.00  7.91           H
ATOM   3878  HN  THR 9 240    -129.317-117.763 662.948  1.00  7.91           H
ATOM   3879  N   LEU 9 241    -131.667-117.362 665.038  1.00  7.91           N
ATOM   3880  CA  LEU 9 241    -132.980-117.166 665.628  1.00  7.91           C
ATOM   3881  C   LEU 9 241    -133.495-118.500 666.173  1.00  7.91           C
ATOM   3882  O   LEU 9 241    -134.152-118.538 667.211  1.00  7.91           O
ATOM   3883  HA  LEU 9 241    -132.863-116.474 666.463  1.00  7.91           H
ATOM   3884  CB  LEU 9 241    -133.926-116.506 664.623  1.00  7.91           C
ATOM   3885 1HB  LEU 9 241    -133.764-116.963 663.647  1.00  7.91           H
ATOM   3886 2HB  LEU 9 241    -134.951-116.733 664.916  1.00  7.91           H
ATOM   3887  HG  LEU 9 241    -132.767-114.764 664.181  1.00  7.91           H
ATOM   3888  CG  LEU 9 241    -133.793-114.989 664.473  1.00  7.91           C
ATOM   3889  CD1 LEU 9 241    -134.704-114.466 663.361  1.00  7.91           C
ATOM   3890 1HD1 LEU 9 241    -134.432-114.936 662.416  1.00  7.91           H
ATOM   3891 2HD1 LEU 9 241    -135.741-114.704 663.599  1.00  7.91           H
ATOM   3892 3HD1 LEU 9 241    -134.590-113.385 663.275  1.00  7.91           H
ATOM   3893  CD2 LEU 9 241    -134.049-114.281 665.805  1.00  7.91           C
ATOM   3894 1HD2 LEU 9 241    -135.057-114.511 666.150  1.00  7.91           H
ATOM   3895 2HD2 LEU 9 241    -133.325-114.624 666.544  1.00  7.91           H
ATOM   3896 3HD2 LEU 9 241    -133.948-113.204 665.669  1.00  7.91           H
ATOM   3897  HN  LEU 9 241    -131.625-117.230 664.047  1.00  7.91           H
ATOM   3898  N   ILE 9 242    -133.176-119.561 665.447  1.00  7.91           N
ATOM   3899  CA  ILE 9 242    -133.596-120.894 665.845  1.00  7.91           C
ATOM   3900  C   ILE 9 242    -132.889-121.279 667.146  1.00  7.91           C
ATOM   3901  O   ILE 9 242    -133.520-121.784 668.074  1.00  7.91           O
ATOM   3902  HA  ILE 9 242    -134.669-120.855 666.034  1.00  7.91           H
ATOM   3903  HB  ILE 9 242    -132.382-121.711 664.285  1.00  7.91           H
ATOM   3904  CB  ILE 9 242    -133.372-121.889 664.705  1.00  7.91           C
ATOM   3905  CG1 ILE 9 242    -134.386-121.672 663.581  1.00  7.91           C
ATOM   3906 1HG1 ILE 9 242    -135.369-122.019 663.900  1.00  7.91           H
ATOM   3907 2HG1 ILE 9 242    -134.478-120.607 663.369  1.00  7.91           H
ATOM   3908  CG2 ILE 9 242    -133.390-123.329 665.223  1.00  7.91           C
ATOM   3909 1HG2 ILE 9 242    -132.599-123.459 665.961  1.00  7.91           H
ATOM   3910 2HG2 ILE 9 242    -134.355-123.537 665.685  1.00  7.91           H
ATOM   3911 3HG2 ILE 9 242    -133.229-124.016 664.392  1.00  7.91           H
ATOM   3912  CD1 ILE 9 242    -133.965-122.416 662.311  1.00  7.91           C
ATOM   3913 1HD1 ILE 9 242    -132.993-122.049 661.981  1.00  7.91           H
ATOM   3914 2HD1 ILE 9 242    -133.899-123.483 662.521  1.00  7.91           H
ATOM   3915 3HD1 ILE 9 242    -134.703-122.244 661.528  1.00  7.91           H
ATOM   3916  HN  ILE 9 242    -132.642-119.521 664.603  1.00  7.91           H
ATOM   3917  N   GLN 9 243    -131.589-121.027 667.173  1.00  7.91           N
ATOM   3918  CA  GLN 9 243    -130.778-121.395 668.321  1.00  7.91           C
ATOM   3919  C   GLN 9 243    -131.224-120.613 669.558  1.00  7.91           C
ATOM   3920  O   GLN 9 243    -131.067-121.083 670.684  1.00  7.91           O
ATOM   3921  HA  GLN 9 243    -130.957-122.460 668.472  1.00  7.91           H
ATOM   3922  CB  GLN 9 243    -129.291-121.172 668.037  1.00  7.91           C
ATOM   3923 1HB  GLN 9 243    -129.135-120.154 667.680  1.00  7.91           H
ATOM   3924 2HB  GLN 9 243    -128.721-121.277 668.960  1.00  7.91           H
ATOM   3925  CG  GLN 9 243    -128.776-122.168 666.996  1.00  7.91           C
ATOM   3926 1HG  GLN 9 243    -128.902-123.185 667.368  1.00  7.91           H
ATOM   3927 2HG  GLN 9 243    -129.368-122.086 666.085  1.00  7.91           H
ATOM   3928  CD  GLN 9 243    -127.301-121.914 666.678  1.00  7.91           C
ATOM   3929  OE1 GLN 9 243    -126.772-120.835 666.885  1.00  7.91           O
ATOM   3930  NE2 GLN 9 243    -126.670-122.966 666.164  1.00  7.91           N
ATOM   3931 1HE2 GLN 9 243    -127.164-123.823 666.019  1.00  7.91           H
ATOM   3932 2HE2 GLN 9 243    -125.702-122.899 665.922  1.00  7.91           H
ATOM   3933  HN  GLN 9 243    -131.090-120.580 666.430  1.00  7.91           H
ATOM   3934  N   ALA 9 244    -131.771-119.432 669.308  1.00  7.91           N
ATOM   3935  CA  ALA 9 244    -132.211-118.567 670.388  1.00  7.91           C
ATOM   3936  C   ALA 9 244    -133.267-119.296 671.222  1.00  7.91           C
ATOM   3937  O   ALA 9 244    -134.199-119.883 670.674  1.00  7.91           O
ATOM   3938  HA  ALA 9 244    -131.347-118.355 671.017  1.00  7.91           H
ATOM   3939  CB  ALA 9 244    -132.734-117.251 669.808  1.00  7.91           C
ATOM   3940 1HB  ALA 9 244    -131.937-116.758 669.251  1.00  7.91           H
ATOM   3941 2HB  ALA 9 244    -133.572-117.455 669.142  1.00  7.91           H
ATOM   3942 3HB  ALA 9 244    -133.064-116.602 670.619  1.00  7.91           H
ATOM   3943  HN  ALA 9 244    -131.914-119.066 668.388  1.00  7.91           H
ATOM   3944  N   LYS 9 245    -133.085-119.236 672.533  1.00  7.91           N
ATOM   3945  CA  LYS 9 245    -134.083-119.757 673.452  1.00  7.91           C
ATOM   3946  C   LYS 9 245    -135.282-118.808 673.487  1.00  7.91           C
ATOM   3947  O   LYS 9 245    -136.319-119.133 674.063  1.00  7.91           O
ATOM   3948  HA  LYS 9 245    -134.415-120.719 673.062  1.00  7.91           H
ATOM   3949  CB  LYS 9 245    -133.463-120.016 674.826  1.00  7.91           C
ATOM   3950 1HB  LYS 9 245    -132.803-119.190 675.093  1.00  7.91           H
ATOM   3951 2HB  LYS 9 245    -134.247-120.053 675.582  1.00  7.91           H
ATOM   3952  CG  LYS 9 245    -132.675-121.327 674.834  1.00  7.91           C
ATOM   3953 1HG  LYS 9 245    -133.277-122.120 674.389  1.00  7.91           H
ATOM   3954 2HG  LYS 9 245    -131.781-121.223 674.220  1.00  7.91           H
ATOM   3955  CD  LYS 9 245    -132.279-121.720 676.259  1.00  7.91           C
ATOM   3956 1HD  LYS 9 245    -131.529-121.025 676.636  1.00  7.91           H
ATOM   3957 2HD  LYS 9 245    -133.145-121.642 676.916  1.00  7.91           H
ATOM   3958  CE  LYS 9 245    -131.727-123.146 676.301  1.00  7.91           C
ATOM   3959 1HE  LYS 9 245    -132.409-123.822 675.784  1.00  7.91           H
ATOM   3960 2HE  LYS 9 245    -130.774-123.190 675.774  1.00  7.91           H
ATOM   3961  NZ  LYS 9 245    -131.546-123.591 677.701  1.00  7.91           N
ATOM   3962 1HZ  LYS 9 245    -131.171-124.533 677.711  1.00  7.91           H
ATOM   3963 2HZ  LYS 9 245    -130.902-122.966 678.174  1.00  7.91           H
ATOM   3964 3HZ  LYS 9 245    -132.440-123.578 678.178  1.00  7.91           H
ATOM   3965  HN  LYS 9 245    -132.276-118.841 672.968  1.00  7.91           H
ATOM   3966  N   LYS 9 246    -135.101-117.653 672.863  1.00  7.91           N
ATOM   3967  CA  LYS 9 246    -135.958-116.512 673.137  1.00  7.91           C
ATOM   3968  C   LYS 9 246    -137.312-116.721 672.454  1.00  7.91           C
ATOM   3969  O   LYS 9 246    -137.375-116.917 671.242  1.00  7.91           O
ATOM   3970  HA  LYS 9 246    -136.118-116.474 674.215  1.00  7.91           H
ATOM   3971  CB  LYS 9 246    -135.261-115.210 672.737  1.00  7.91           C
ATOM   3972 1HB  LYS 9 246    -134.236-115.213 673.107  1.00  7.91           H
ATOM   3973 2HB  LYS 9 246    -135.207-115.142 671.650  1.00  7.91           H
ATOM   3974  CG  LYS 9 246    -136.007-113.996 673.294  1.00  7.91           C
ATOM   3975 1HG  LYS 9 246    -136.819-113.723 672.620  1.00  7.91           H
ATOM   3976 2HG  LYS 9 246    -136.460-114.250 674.252  1.00  7.91           H
ATOM   3977  CD  LYS 9 246    -135.061-112.806 673.470  1.00  7.91           C
ATOM   3978 1HD  LYS 9 246    -134.188-113.113 674.045  1.00  7.91           H
ATOM   3979 2HD  LYS 9 246    -134.701-112.475 672.496  1.00  7.91           H
ATOM   3980  CE  LYS 9 246    -135.765-111.648 674.181  1.00  7.91           C
ATOM   3981 1HE  LYS 9 246    -135.949-110.838 673.475  1.00  7.91           H
ATOM   3982 2HE  LYS 9 246    -136.736-111.976 674.550  1.00  7.91           H
ATOM   3983  NZ  LYS 9 246    -134.941-111.154 675.307  1.00  7.91           N
ATOM   3984 1HZ  LYS 9 246    -135.428-110.399 675.777  1.00  7.91           H
ATOM   3985 2HZ  LYS 9 246    -134.776-111.910 675.962  1.00  7.91           H
ATOM   3986 3HZ  LYS 9 246    -134.053-110.814 674.953  1.00  7.91           H
ATOM   3987  HN  LYS 9 246    -134.386-117.491 672.183  1.00  7.91           H
ATOM   3988  N   SER 9 247    -138.360-116.670 673.262  1.00  7.91           N
ATOM   3989  CA  SER 9 247    -139.686-117.035 672.792  1.00  7.91           C
ATOM   3990  C   SER 9 247    -140.069-116.172 671.588  1.00  7.91           C
ATOM   3991  O   SER 9 247    -140.742-116.642 670.672  1.00  7.91           O
ATOM   3992  HA  SER 9 247    -139.611-118.083 672.503  1.00  7.91           H
ATOM   3993  CB  SER 9 247    -140.725-116.886 673.904  1.00  7.91           C
ATOM   3994 1HB  SER 9 247    -141.711-117.143 673.516  1.00  7.91           H
ATOM   3995 2HB  SER 9 247    -140.504-117.593 674.704  1.00  7.91           H
ATOM   3996  HG  SER 9 247    -141.366-115.526 675.225  1.00  7.91           H
ATOM   3997  OG  SER 9 247    -140.754-115.564 674.435  1.00  7.91           O
ATOM   3998  HN  SER 9 247    -138.315-116.388 674.221  1.00  7.91           H
ATOM   3999  N   SER 9 248    -139.626-114.924 671.630  1.00  7.91           N
ATOM   4000  CA  SER 9 248    -140.041-113.948 670.637  1.00  7.91           C
ATOM   4001  C   SER 9 248    -139.496-114.337 669.261  1.00  7.91           C
ATOM   4002  O   SER 9 248    -139.809-113.693 668.261  1.00  7.91           O
ATOM   4003  HA  SER 9 248    -141.131-113.980 670.639  1.00  7.91           H
ATOM   4004  CB  SER 9 248    -139.572-112.542 671.016  1.00  7.91           C
ATOM   4005 1HB  SER 9 248    -140.009-111.817 670.329  1.00  7.91           H
ATOM   4006 2HB  SER 9 248    -139.936-112.295 672.014  1.00  7.91           H
ATOM   4007  HG  SER 9 248    -137.835-112.342 670.042  1.00  7.91           H
ATOM   4008  OG  SER 9 248    -138.152-112.427 670.987  1.00  7.91           O
ATOM   4009  HN  SER 9 248    -138.995-114.578 672.324  1.00  7.91           H
ATOM   4010  N   LYS 9 249    -138.689-115.387 669.255  1.00  7.91           N
ATOM   4011  CA  LYS 9 249    -137.904-115.722 668.079  1.00  7.91           C
ATOM   4012  C   LYS 9 249    -138.846-116.013 666.909  1.00  7.91           C
ATOM   4013  O   LYS 9 249    -138.567-115.631 665.773  1.00  7.91           O
ATOM   4014  HA  LYS 9 249    -137.302-114.848 667.828  1.00  7.91           H
ATOM   4015  CB  LYS 9 249    -136.935-116.865 668.388  1.00  7.91           C
ATOM   4016 1HB  LYS 9 249    -136.271-117.024 667.538  1.00  7.91           H
ATOM   4017 2HB  LYS 9 249    -136.307-116.594 669.237  1.00  7.91           H
ATOM   4018  CG  LYS 9 249    -137.693-118.157 668.699  1.00  7.91           C
ATOM   4019 1HG  LYS 9 249    -138.417-117.976 669.494  1.00  7.91           H
ATOM   4020 2HG  LYS 9 249    -138.257-118.472 667.821  1.00  7.91           H
ATOM   4021  CD  LYS 9 249    -136.731-119.269 669.120  1.00  7.91           C
ATOM   4022 1HD  LYS 9 249    -135.974-119.412 668.349  1.00  7.91           H
ATOM   4023 2HD  LYS 9 249    -136.208-118.977 670.031  1.00  7.91           H
ATOM   4024  CE  LYS 9 249    -137.480-120.582 669.356  1.00  7.91           C
ATOM   4025 1HE  LYS 9 249    -138.183-120.464 670.181  1.00  7.91           H
ATOM   4026 2HE  LYS 9 249    -138.066-120.837 668.473  1.00  7.91           H
ATOM   4027  NZ  LYS 9 249    -136.529-121.675 669.659  1.00  7.91           N
ATOM   4028 1HZ  LYS 9 249    -137.044-122.521 669.876  1.00  7.91           H
ATOM   4029 2HZ  LYS 9 249    -135.934-121.838 668.855  1.00  7.91           H
ATOM   4030 3HZ  LYS 9 249    -135.957-121.414 670.455  1.00  7.91           H
ATOM   4031  HN  LYS 9 249    -138.567-116.004 670.033  1.00  7.91           H
ATOM   4032  N   HIS 9 250    -139.941-116.687 667.226  1.00  7.91           N
ATOM   4033  CA  HIS 9 250    -140.891-117.096 666.205  1.00  7.91           C
ATOM   4034  C   HIS 9 250    -141.486-115.858 665.533  1.00  7.91           C
ATOM   4035  O   HIS 9 250    -141.725-115.856 664.326  1.00  7.91           O
ATOM   4036  HA  HIS 9 250    -140.328-117.666 665.465  1.00  7.91           H
ATOM   4037  CB  HIS 9 250    -141.957-118.022 666.794  1.00  7.91           C
ATOM   4038 1HB  HIS 9 250    -142.447-117.513 667.624  1.00  7.91           H
ATOM   4039 2HB  HIS 9 250    -142.721-118.206 666.038  1.00  7.91           H
ATOM   4040  CG  HIS 9 250    -141.420-119.346 667.281  1.00  7.91           C
ATOM   4041  HD1 HIS 9 250    -141.513-120.483 665.482  1.00  7.91           H
ATOM   4042  ND1 HIS 9 250    -141.281-120.448 666.454  1.00  7.91           N
ATOM   4043  CD2 HIS 9 250    -140.988-119.734 668.515  1.00  7.91           C
ATOM   4044  HD2 HIS 9 250    -140.962-119.107 669.407  1.00  7.91           H
ATOM   4045  CE1 HIS 9 250    -140.788-121.448 667.170  1.00  7.91           C
ATOM   4046  HE1 HIS 9 250    -140.565-122.450 666.803  1.00  7.91           H
ATOM   4047  NE2 HIS 9 250    -140.608-121.004 668.447  1.00  7.91           N
ATOM   4048  HN  HIS 9 250    -140.183-116.953 668.159  1.00  7.91           H
ATOM   4049  N   LYS 9 251    -141.709-114.833 666.343  1.00  7.91           N
ATOM   4050  CA  LYS 9 251    -142.252-113.584 665.838  1.00  7.91           C
ATOM   4051  C   LYS 9 251    -141.248-112.949 664.874  1.00  7.91           C
ATOM   4052  O   LYS 9 251    -141.608-112.564 663.762  1.00  7.91           O
ATOM   4053  HA  LYS 9 251    -143.160-113.823 665.283  1.00  7.91           H
ATOM   4054  CB  LYS 9 251    -142.657-112.669 666.995  1.00  7.91           C
ATOM   4055 1HB  LYS 9 251    -143.206-113.242 667.743  1.00  7.91           H
ATOM   4056 2HB  LYS 9 251    -141.765-112.280 667.485  1.00  7.91           H
ATOM   4057  CG  LYS 9 251    -143.521-111.507 666.500  1.00  7.91           C
ATOM   4058 1HG  LYS 9 251    -142.967-110.926 665.763  1.00  7.91           H
ATOM   4059 2HG  LYS 9 251    -144.407-111.896 665.998  1.00  7.91           H
ATOM   4060  CD  LYS 9 251    -143.941-110.603 667.660  1.00  7.91           C
ATOM   4061 1HD  LYS 9 251    -144.393-111.203 668.449  1.00  7.91           H
ATOM   4062 2HD  LYS 9 251    -143.062-110.122 668.089  1.00  7.91           H
ATOM   4063  CE  LYS 9 251    -144.934-109.536 667.192  1.00  7.91           C
ATOM   4064 1HE  LYS 9 251    -144.487-108.938 666.398  1.00  7.91           H
ATOM   4065 2HE  LYS 9 251    -145.819-110.014 666.771  1.00  7.91           H
ATOM   4066  NZ  LYS 9 251    -145.324-108.661 668.320  1.00  7.91           N
ATOM   4067 1HZ  LYS 9 251    -146.012-107.987 668.002  1.00  7.91           H
ATOM   4068 2HZ  LYS 9 251    -145.721-109.225 669.063  1.00  7.91           H
ATOM   4069 3HZ  LYS 9 251    -144.507-108.172 668.666  1.00  7.91           H
ATOM   4070  HN  LYS 9 251    -141.526-114.847 667.326  1.00  7.91           H
ATOM   4071  N   ALA 9 252    -140.009-112.859 665.335  1.00  7.91           N
ATOM   4072  CA  ALA 9 252    -138.963-112.224 664.551  1.00  7.91           C
ATOM   4073  C   ALA 9 252    -138.767-113.000 663.247  1.00  7.91           C
ATOM   4074  O   ALA 9 252    -138.462-112.412 662.211  1.00  7.91           O
ATOM   4075  HA  ALA 9 252    -139.293-111.212 664.316  1.00  7.91           H
ATOM   4076  CB  ALA 9 252    -137.680-112.145 665.381  1.00  7.91           C
ATOM   4077 1HB  ALA 9 252    -137.866-111.559 666.281  1.00  7.91           H
ATOM   4078 2HB  ALA 9 252    -137.365-113.150 665.660  1.00  7.91           H
ATOM   4079 3HB  ALA 9 252    -136.896-111.668 664.793  1.00  7.91           H
ATOM   4080  HN  ALA 9 252    -139.717-113.210 666.224  1.00  7.91           H
ATOM   4081  N   LEU 9 253    -138.951-114.309 663.341  1.00  7.91           N
ATOM   4082  CA  LEU 9 253    -138.772-115.174 662.188  1.00  7.91           C
ATOM   4083  C   LEU 9 253    -139.794-114.800 661.112  1.00  7.91           C
ATOM   4084  O   LEU 9 253    -139.430-114.567 659.960  1.00  7.91           O
ATOM   4085  HA  LEU 9 253    -137.773-114.991 661.793  1.00  7.91           H
ATOM   4086  CB  LEU 9 253    -138.832-116.644 662.607  1.00  7.91           C
ATOM   4087 1HB  LEU 9 253    -138.073-116.815 663.370  1.00  7.91           H
ATOM   4088 2HB  LEU 9 253    -139.799-116.830 663.073  1.00  7.91           H
ATOM   4089  HG  LEU 9 253    -139.397-117.504 660.732  1.00  7.91           H
ATOM   4090  CG  LEU 9 253    -138.630-117.669 661.489  1.00  7.91           C
ATOM   4091  CD1 LEU 9 253    -137.274-117.477 660.807  1.00  7.91           C
ATOM   4092 1HD1 LEU 9 253    -137.221-116.477 660.378  1.00  7.91           H
ATOM   4093 2HD1 LEU 9 253    -136.478-117.600 661.541  1.00  7.91           H
ATOM   4094 3HD1 LEU 9 253    -137.156-118.218 660.016  1.00  7.91           H
ATOM   4095  CD2 LEU 9 253    -138.812-119.095 662.012  1.00  7.91           C
ATOM   4096 1HD2 LEU 9 253    -138.083-119.289 662.799  1.00  7.91           H
ATOM   4097 2HD2 LEU 9 253    -139.819-119.209 662.414  1.00  7.91           H
ATOM   4098 3HD2 LEU 9 253    -138.663-119.803 661.197  1.00  7.91           H
ATOM   4099  HN  LEU 9 253    -139.216-114.777 664.184  1.00  7.91           H
ATOM   4100  N   LYS 9 254    -141.052-114.753 661.526  1.00  7.91           N
ATOM   4101  CA  LYS 9 254    -142.131-114.436 660.606  1.00  7.91           C
ATOM   4102  C   LYS 9 254    -141.855-113.082 659.950  1.00  7.91           C
ATOM   4103  O   LYS 9 254    -141.985-112.939 658.735  1.00  7.91           O
ATOM   4104  HA  LYS 9 254    -142.134-115.202 659.830  1.00  7.91           H
ATOM   4105  CB  LYS 9 254    -143.482-114.510 661.320  1.00  7.91           C
ATOM   4106 1HB  LYS 9 254    -143.596-115.486 661.792  1.00  7.91           H
ATOM   4107 2HB  LYS 9 254    -143.519-113.765 662.115  1.00  7.91           H
ATOM   4108  CG  LYS 9 254    -144.634-114.275 660.340  1.00  7.91           C
ATOM   4109 1HG  LYS 9 254    -144.609-113.245 659.985  1.00  7.91           H
ATOM   4110 2HG  LYS 9 254    -144.509-114.916 659.467  1.00  7.91           H
ATOM   4111  CD  LYS 9 254    -145.983-114.561 661.001  1.00  7.91           C
ATOM   4112 1HD  LYS 9 254    -145.997-115.582 661.381  1.00  7.91           H
ATOM   4113 2HD  LYS 9 254    -146.120-113.901 661.858  1.00  7.91           H
ATOM   4114  CE  LYS 9 254    -147.132-114.363 660.010  1.00  7.91           C
ATOM   4115 1HE  LYS 9 254    -147.202-113.311 659.731  1.00  7.91           H
ATOM   4116 2HE  LYS 9 254    -146.933-114.922 659.097  1.00  7.91           H
ATOM   4117  NZ  LYS 9 254    -148.412-114.811 660.604  1.00  7.91           N
ATOM   4118 1HZ  LYS 9 254    -149.162-114.668 659.937  1.00  7.91           H
ATOM   4119 2HZ  LYS 9 254    -148.349-115.796 660.838  1.00  7.91           H
ATOM   4120 3HZ  LYS 9 254    -148.600-114.275 661.444  1.00  7.91           H
ATOM   4121  HN  LYS 9 254    -141.337-114.926 662.468  1.00  7.91           H
ATOM   4122  N   VAL 9 255    -141.479-112.123 660.782  1.00  7.91           N
ATOM   4123  CA  VAL 9 255    -141.156-110.793 660.294  1.00  7.91           C
ATOM   4124  C   VAL 9 255    -140.142-110.905 659.154  1.00  7.91           C
ATOM   4125  O   VAL 9 255    -140.317-110.297 658.100  1.00  7.91           O
ATOM   4126  HA  VAL 9 255    -142.074-110.353 659.905  1.00  7.91           H
ATOM   4127  HB  VAL 9 255    -139.940-110.496 662.023  1.00  7.91           H
ATOM   4128  CB  VAL 9 255    -140.663-109.917 661.448  1.00  7.91           C
ATOM   4129  CG1 VAL 9 255    -139.953-108.667 660.924  1.00  7.91           C
ATOM   4130 1HG1 VAL 9 255    -139.096-108.963 660.319  1.00  7.91           H
ATOM   4131 2HG1 VAL 9 255    -140.645-108.086 660.315  1.00  7.91           H
ATOM   4132 3HG1 VAL 9 255    -139.613-108.063 661.765  1.00  7.91           H
ATOM   4133  CG2 VAL 9 255    -141.815-109.542 662.383  1.00  7.91           C
ATOM   4134 1HG2 VAL 9 255    -142.571-108.991 661.824  1.00  7.91           H
ATOM   4135 2HG2 VAL 9 255    -142.258-110.449 662.796  1.00  7.91           H
ATOM   4136 3HG2 VAL 9 255    -141.437-108.920 663.194  1.00  7.91           H
ATOM   4137  HN  VAL 9 255    -141.395-112.242 661.771  1.00  7.91           H
ATOM   4138  N   THR 9 256    -139.102-111.688 659.405  1.00  7.91           N
ATOM   4139  CA  THR 9 256    -138.003-111.797 658.461  1.00  7.91           C
ATOM   4140  C   THR 9 256    -138.499-112.362 657.128  1.00  7.91           C
ATOM   4141  O   THR 9 256    -138.216-111.803 656.069  1.00  7.91           O
ATOM   4142  HA  THR 9 256    -137.620-110.796 658.261  1.00  7.91           H
ATOM   4143  HB  THR 9 256    -137.273-113.643 659.345  1.00  7.91           H
ATOM   4144  CB  THR 9 256    -136.906-112.644 659.109  1.00  7.91           C
ATOM   4145  OG1 THR 9 256    -136.480-111.866 660.224  1.00  7.91           O
ATOM   4146  HG1 THR 9 256    -136.920-112.195 661.059  1.00  7.91           H
ATOM   4147  CG2 THR 9 256    -135.657-112.754 658.232  1.00  7.91           C
ATOM   4148 1HG2 THR 9 256    -135.250-111.759 658.052  1.00  7.91           H
ATOM   4149 2HG2 THR 9 256    -135.920-113.217 657.281  1.00  7.91           H
ATOM   4150 3HG2 THR 9 256    -134.910-113.366 658.739  1.00  7.91           H
ATOM   4151  HN  THR 9 256    -139.005-112.240 660.233  1.00  7.91           H
ATOM   4152  N   ILE 9 257    -139.231-113.462 657.223  1.00  7.91           N
ATOM   4153  CA  ILE 9 257    -139.657-114.183 656.036  1.00  7.91           C
ATOM   4154  C   ILE 9 257    -140.525-113.265 655.172  1.00  7.91           C
ATOM   4155  O   ILE 9 257    -140.341-113.193 653.958  1.00  7.91           O
ATOM   4156  HA  ILE 9 257    -138.761-114.442 655.471  1.00  7.91           H
ATOM   4157  HB  ILE 9 257    -141.105-115.273 657.170  1.00  7.91           H
ATOM   4158  CB  ILE 9 257    -140.344-115.494 656.422  1.00  7.91           C
ATOM   4159  CG1 ILE 9 257    -139.350-116.466 657.062  1.00  7.91           C
ATOM   4160 1HG1 ILE 9 257    -138.653-116.829 656.307  1.00  7.91           H
ATOM   4161 2HG1 ILE 9 257    -138.760-115.944 657.816  1.00  7.91           H
ATOM   4162  CG2 ILE 9 257    -141.058-116.114 655.220  1.00  7.91           C
ATOM   4163 1HG2 ILE 9 257    -141.813-115.421 654.848  1.00  7.91           H
ATOM   4164 2HG2 ILE 9 257    -140.333-116.319 654.432  1.00  7.91           H
ATOM   4165 3HG2 ILE 9 257    -141.538-117.045 655.523  1.00  7.91           H
ATOM   4166  CD1 ILE 9 257    -140.077-117.649 657.705  1.00  7.91           C
ATOM   4167 1HD1 ILE 9 257    -140.754-117.284 658.477  1.00  7.91           H
ATOM   4168 2HD1 ILE 9 257    -140.646-118.182 656.944  1.00  7.91           H
ATOM   4169 3HD1 ILE 9 257    -139.347-118.324 658.152  1.00  7.91           H
ATOM   4170  HN  ILE 9 257    -139.531-113.861 658.090  1.00  7.91           H
ATOM   4171  N   THR 9 258    -141.453-112.588 655.832  1.00  7.91           N
ATOM   4172  CA  THR 9 258    -142.416-111.758 655.129  1.00  7.91           C
ATOM   4173  C   THR 9 258    -141.695-110.738 654.244  1.00  7.91           C
ATOM   4174  O   THR 9 258    -142.078-110.529 653.094  1.00  7.91           O
ATOM   4175  HA  THR 9 258    -143.002-112.396 654.468  1.00  7.91           H
ATOM   4176  HB  THR 9 258    -142.767-110.497 656.863  1.00  7.91           H
ATOM   4177  CB  THR 9 258    -143.336-111.116 656.169  1.00  7.91           C
ATOM   4178  OG1 THR 9 258    -144.024-112.220 656.752  1.00  7.91           O
ATOM   4179  HG1 THR 9 258    -143.508-112.571 657.533  1.00  7.91           H
ATOM   4180  CG2 THR 9 258    -144.447-110.279 655.532  1.00  7.91           C
ATOM   4181 1HG2 THR 9 258    -145.057-110.914 654.890  1.00  7.91           H
ATOM   4182 2HG2 THR 9 258    -144.004-109.480 654.937  1.00  7.91           H
ATOM   4183 3HG2 THR 9 258    -145.071-109.847 656.314  1.00  7.91           H
ATOM   4184  HN  THR 9 258    -141.553-112.600 656.827  1.00  7.91           H
ATOM   4185  N   VAL 9 259    -140.665-110.131 654.815  1.00  7.91           N
ATOM   4186  CA  VAL 9 259    -139.935-109.084 654.120  1.00  7.91           C
ATOM   4187  C   VAL 9 259    -139.248-109.678 652.889  1.00  7.91           C
ATOM   4188  O   VAL 9 259    -139.312-109.106 651.802  1.00  7.91           O
ATOM   4189  HA  VAL 9 259    -140.660-108.340 653.793  1.00  7.91           H
ATOM   4190  HB  VAL 9 259    -138.333-109.177 655.527  1.00  7.91           H
ATOM   4191  CB  VAL 9 259    -138.957-108.404 655.080  1.00  7.91           C
ATOM   4192  CG1 VAL 9 259    -138.039-107.435 654.331  1.00  7.91           C
ATOM   4193 1HG1 VAL 9 259    -137.469-107.982 653.580  1.00  7.91           H
ATOM   4194 2HG1 VAL 9 259    -138.641-106.668 653.844  1.00  7.91           H
ATOM   4195 3HG1 VAL 9 259    -137.354-106.965 655.037  1.00  7.91           H
ATOM   4196  CG2 VAL 9 259    -139.703-107.690 656.209  1.00  7.91           C
ATOM   4197 1HG2 VAL 9 259    -140.363-106.932 655.786  1.00  7.91           H
ATOM   4198 2HG2 VAL 9 259    -140.294-108.415 656.769  1.00  7.91           H
ATOM   4199 3HG2 VAL 9 259    -138.984-107.215 656.876  1.00  7.91           H
ATOM   4200  HN  VAL 9 259    -140.328-110.344 655.732  1.00  7.91           H
ATOM   4201  N   LEU 9 260    -138.608-110.819 653.100  1.00  7.91           N
ATOM   4202  CA  LEU 9 260    -137.869-111.471 652.032  1.00  7.91           C
ATOM   4203  C   LEU 9 260    -138.829-111.826 650.896  1.00  7.91           C
ATOM   4204  O   LEU 9 260    -138.524-111.599 649.726  1.00  7.91           O
ATOM   4205  HA  LEU 9 260    -137.138-110.754 651.656  1.00  7.91           H
ATOM   4206  CB  LEU 9 260    -137.088-112.670 652.575  1.00  7.91           C
ATOM   4207 1HB  LEU 9 260    -136.379-112.309 653.320  1.00  7.91           H
ATOM   4208 2HB  LEU 9 260    -137.786-113.328 653.093  1.00  7.91           H
ATOM   4209  HG  LEU 9 260    -137.041-113.896 650.824  1.00  7.91           H
ATOM   4210  CG  LEU 9 260    -136.323-113.497 651.540  1.00  7.91           C
ATOM   4211  CD1 LEU 9 260    -135.342-112.622 650.757  1.00  7.91           C
ATOM   4212 1HD1 LEU 9 260    -135.890-111.835 650.239  1.00  7.91           H
ATOM   4213 2HD1 LEU 9 260    -134.625-112.174 651.445  1.00  7.91           H
ATOM   4214 3HD1 LEU 9 260    -134.811-113.235 650.028  1.00  7.91           H
ATOM   4215  CD2 LEU 9 260    -135.628-114.691 652.197  1.00  7.91           C
ATOM   4216 1HD2 LEU 9 260    -134.924-114.333 652.949  1.00  7.91           H
ATOM   4217 2HD2 LEU 9 260    -136.374-115.328 652.673  1.00  7.91           H
ATOM   4218 3HD2 LEU 9 260    -135.092-115.261 651.439  1.00  7.91           H
ATOM   4219  HN  LEU 9 260    -138.588-111.295 653.979  1.00  7.91           H
ATOM   4220  N   THR 9 261    -139.971-112.377 651.280  1.00  7.91           N
ATOM   4221  CA  THR 9 261    -140.944-112.841 650.305  1.00  7.91           C
ATOM   4222  C   THR 9 261    -141.449-111.671 649.458  1.00  7.91           C
ATOM   4223  O   THR 9 261    -141.635-111.810 648.250  1.00  7.91           O
ATOM   4224  HA  THR 9 261    -140.447-113.535 649.627  1.00  7.91           H
ATOM   4225  HB  THR 9 261    -142.594-112.889 651.716  1.00  7.91           H
ATOM   4226  CB  THR 9 261    -142.057-113.572 651.058  1.00  7.91           C
ATOM   4227  OG1 THR 9 261    -141.389-114.651 651.705  1.00  7.91           O
ATOM   4228  HG1 THR 9 261    -141.052-114.358 652.599  1.00  7.91           H
ATOM   4229  CG2 THR 9 261    -143.049-114.258 650.116  1.00  7.91           C
ATOM   4230 1HG2 THR 9 261    -142.521-114.990 649.504  1.00  7.91           H
ATOM   4231 2HG2 THR 9 261    -143.513-113.512 649.471  1.00  7.91           H
ATOM   4232 3HG2 THR 9 261    -143.818-114.761 650.702  1.00  7.91           H
ATOM   4233  HN  THR 9 261    -140.235-112.509 652.235  1.00  7.91           H
ATOM   4234  N   VAL 9 262    -141.657-110.546 650.125  1.00  7.91           N
ATOM   4235  CA  VAL 9 262    -142.213-109.377 649.465  1.00  7.91           C
ATOM   4236  C   VAL 9 262    -141.223-108.870 648.414  1.00  7.91           C
ATOM   4237  O   VAL 9 262    -141.617-108.520 647.303  1.00  7.91           O
ATOM   4238  HA  VAL 9 262    -143.129-109.687 648.963  1.00  7.91           H
ATOM   4239  HB  VAL 9 262    -141.711-108.160 651.145  1.00  7.91           H
ATOM   4240  CB  VAL 9 262    -142.578-108.314 650.503  1.00  7.91           C
ATOM   4241  CG1 VAL 9 262    -142.907-106.980 649.830  1.00  7.91           C
ATOM   4242 1HG1 VAL 9 262    -142.040-106.634 649.267  1.00  7.91           H
ATOM   4243 2HG1 VAL 9 262    -143.751-107.112 649.154  1.00  7.91           H
ATOM   4244 3HG1 VAL 9 262    -143.163-106.242 650.591  1.00  7.91           H
ATOM   4245  CG2 VAL 9 262    -143.738-108.784 651.384  1.00  7.91           C
ATOM   4246 1HG2 VAL 9 262    -144.611-108.979 650.762  1.00  7.91           H
ATOM   4247 2HG2 VAL 9 262    -143.451-109.697 651.905  1.00  7.91           H
ATOM   4248 3HG2 VAL 9 262    -143.977-108.010 652.114  1.00  7.91           H
ATOM   4249  HN  VAL 9 262    -141.453-110.426 651.096  1.00  7.91           H
ATOM   4250  N   PHE 9 263    -139.957-108.848 648.803  1.00  7.91           N
ATOM   4251  CA  PHE 9 263    -138.907-108.389 647.909  1.00  7.91           C
ATOM   4252  C   PHE 9 263    -138.806-109.289 646.675  1.00  7.91           C
ATOM   4253  O   PHE 9 263    -138.801-108.802 645.546  1.00  7.91           O
ATOM   4254  HA  PHE 9 263    -139.166-107.377 647.598  1.00  7.91           H
ATOM   4255  CB  PHE 9 263    -137.592-108.462 648.688  1.00  7.91           C
ATOM   4256 1HB  PHE 9 263    -137.675-107.841 649.579  1.00  7.91           H
ATOM   4257 2HB  PHE 9 263    -137.439-109.487 649.026  1.00  7.91           H
ATOM   4258  CG  PHE 9 263    -136.368-108.017 647.885  1.00  7.91           C
ATOM   4259  HD1 PHE 9 263    -135.875-109.996 647.283  1.00  7.91           H
ATOM   4260  CD1 PHE 9 263    -135.610-108.939 647.233  1.00  7.91           C
ATOM   4261  HD2 PHE 9 263    -136.645-105.960 648.346  1.00  7.91           H
ATOM   4262  CD2 PHE 9 263    -136.038-106.699 647.823  1.00  7.91           C
ATOM   4263  CE1 PHE 9 263    -134.474-108.526 646.489  1.00  7.91           C
ATOM   4264  HE1 PHE 9 263    -133.866-109.265 645.966  1.00  7.91           H
ATOM   4265  CE2 PHE 9 263    -134.902-106.286 647.078  1.00  7.91           C
ATOM   4266  HE2 PHE 9 263    -134.637-105.230 647.029  1.00  7.91           H
ATOM   4267  CZ  PHE 9 263    -134.144-107.209 646.427  1.00  7.91           C
ATOM   4268  HZ  PHE 9 263    -133.272-106.891 645.855  1.00  7.91           H
ATOM   4269  HN  PHE 9 263    -139.644-109.135 649.709  1.00  7.91           H
ATOM   4270  N   VAL 9 264    -138.728-110.586 646.933  1.00  7.91           N
ATOM   4271  CA  VAL 9 264    -138.511-111.549 645.867  1.00  7.91           C
ATOM   4272  C   VAL 9 264    -139.657-111.454 644.858  1.00  7.91           C
ATOM   4273  O   VAL 9 264    -139.423-111.359 643.655  1.00  7.91           O
ATOM   4274  HA  VAL 9 264    -137.580-111.282 645.367  1.00  7.91           H
ATOM   4275  HB  VAL 9 264    -139.196-113.142 647.113  1.00  7.91           H
ATOM   4276  CB  VAL 9 264    -138.347-112.952 646.455  1.00  7.91           C
ATOM   4277  CG1 VAL 9 264    -138.361-114.014 645.353  1.00  7.91           C
ATOM   4278 1HG1 VAL 9 264    -139.309-113.968 644.817  1.00  7.91           H
ATOM   4279 2HG1 VAL 9 264    -137.541-113.828 644.659  1.00  7.91           H
ATOM   4280 3HG1 VAL 9 264    -138.243-115.001 645.799  1.00  7.91           H
ATOM   4281  CG2 VAL 9 264    -137.072-113.050 647.295  1.00  7.91           C
ATOM   4282 1HG2 VAL 9 264    -136.207-112.831 646.668  1.00  7.91           H
ATOM   4283 2HG2 VAL 9 264    -137.119-112.331 648.113  1.00  7.91           H
ATOM   4284 3HG2 VAL 9 264    -136.980-114.057 647.700  1.00  7.91           H
ATOM   4285  HN  VAL 9 264    -138.811-110.980 647.849  1.00  7.91           H
ATOM   4286  N   LEU 9 265    -140.872-111.482 645.387  1.00  7.91           N
ATOM   4287  CA  LEU 9 265    -142.051-111.603 644.546  1.00  7.91           C
ATOM   4288  C   LEU 9 265    -142.185-110.350 643.679  1.00  7.91           C
ATOM   4289  O   LEU 9 265    -142.788-110.393 642.608  1.00  7.91           O
ATOM   4290  HA  LEU 9 265    -141.899-112.461 643.891  1.00  7.91           H
ATOM   4291  CB  LEU 9 265    -143.288-111.897 645.397  1.00  7.91           C
ATOM   4292 1HB  LEU 9 265    -143.329-111.168 646.206  1.00  7.91           H
ATOM   4293 2HB  LEU 9 265    -144.174-111.740 644.781  1.00  7.91           H
ATOM   4294  HG  LEU 9 265    -142.475-113.458 646.611  1.00  7.91           H
ATOM   4295  CG  LEU 9 265    -143.366-113.299 646.005  1.00  7.91           C
ATOM   4296  CD1 LEU 9 265    -144.574-113.426 646.936  1.00  7.91           C
ATOM   4297 1HD1 LEU 9 265    -144.489-112.699 647.743  1.00  7.91           H
ATOM   4298 2HD1 LEU 9 265    -145.488-113.238 646.373  1.00  7.91           H
ATOM   4299 3HD1 LEU 9 265    -144.606-114.432 647.354  1.00  7.91           H
ATOM   4300  CD2 LEU 9 265    -143.369-114.371 644.913  1.00  7.91           C
ATOM   4301 1HD2 LEU 9 265    -144.230-114.224 644.262  1.00  7.91           H
ATOM   4302 2HD2 LEU 9 265    -142.453-114.295 644.328  1.00  7.91           H
ATOM   4303 3HD2 LEU 9 265    -143.425-115.357 645.373  1.00  7.91           H
ATOM   4304  HN  LEU 9 265    -141.057-111.424 646.368  1.00  7.91           H
ATOM   4305  N   SER 9 266    -141.612-109.262 644.174  1.00  7.91           N
ATOM   4306  CA  SER 9 266    -141.741-107.978 643.507  1.00  7.91           C
ATOM   4307  C   SER 9 266    -140.621-107.807 642.479  1.00  7.91           C
ATOM   4308  O   SER 9 266    -140.858-107.326 641.372  1.00  7.91           O
ATOM   4309  HA  SER 9 266    -142.713-108.006 643.013  1.00  7.91           H
ATOM   4310  CB  SER 9 266    -141.716-106.828 644.516  1.00  7.91           C
ATOM   4311 1HB  SER 9 266    -141.743-105.878 643.983  1.00  7.91           H
ATOM   4312 2HB  SER 9 266    -142.611-106.871 645.137  1.00  7.91           H
ATOM   4313  HG  SER 9 266    -140.789-107.282 646.231  1.00  7.91           H
ATOM   4314  OG  SER 9 266    -140.560-106.873 645.347  1.00  7.91           O
ATOM   4315  HN  SER 9 266    -141.069-109.250 645.014  1.00  7.91           H
ATOM   4316  N   GLN 9 267    -139.425-108.210 642.882  1.00  7.91           N
ATOM   4317  CA  GLN 9 267    -138.228-107.866 642.134  1.00  7.91           C
ATOM   4318  C   GLN 9 267    -137.876-108.985 641.152  1.00  7.91           C
ATOM   4319  O   GLN 9 267    -137.362-108.724 640.066  1.00  7.91           O
ATOM   4320  HA  GLN 9 267    -138.480-106.959 641.586  1.00  7.91           H
ATOM   4321  CB  GLN 9 267    -137.058-107.575 643.076  1.00  7.91           C
ATOM   4322 1HB  GLN 9 267    -136.873-108.441 643.711  1.00  7.91           H
ATOM   4323 2HB  GLN 9 267    -136.151-107.408 642.494  1.00  7.91           H
ATOM   4324  CG  GLN 9 267    -137.346-106.350 643.946  1.00  7.91           C
ATOM   4325 1HG  GLN 9 267    -138.214-106.542 644.575  1.00  7.91           H
ATOM   4326 2HG  GLN 9 267    -136.503-106.166 644.612  1.00  7.91           H
ATOM   4327  CD  GLN 9 267    -137.599-105.112 643.082  1.00  7.91           C
ATOM   4328  OE1 GLN 9 267    -136.964-104.893 642.064  1.00  7.91           O
ATOM   4329  NE2 GLN 9 267    -138.561-104.318 643.545  1.00  7.91           N
ATOM   4330 1HE2 GLN 9 267    -139.044-104.556 644.387  1.00  7.91           H
ATOM   4331 2HE2 GLN 9 267    -138.801-103.483 643.049  1.00  7.91           H
ATOM   4332  HN  GLN 9 267    -139.267-108.761 643.702  1.00  7.91           H
ATOM   4333  N   PHE 9 268    -138.167-110.209 641.570  1.00  7.91           N
ATOM   4334  CA  PHE 9 268    -137.743-111.377 640.817  1.00  7.91           C
ATOM   4335  C   PHE 9 268    -138.280-111.331 639.385  1.00  7.91           C
ATOM   4336  O   PHE 9 268    -137.517-111.448 638.427  1.00  7.91           O
ATOM   4337  HA  PHE 9 268    -136.654-111.370 640.794  1.00  7.91           H
ATOM   4338  CB  PHE 9 268    -138.324-112.602 641.527  1.00  7.91           C
ATOM   4339 1HB  PHE 9 268    -138.037-112.569 642.578  1.00  7.91           H
ATOM   4340 2HB  PHE 9 268    -139.412-112.548 641.492  1.00  7.91           H
ATOM   4341  CG  PHE 9 268    -137.875-113.938 640.931  1.00  7.91           C
ATOM   4342  HD1 PHE 9 268    -139.576-114.100 639.666  1.00  7.91           H
ATOM   4343  CD1 PHE 9 268    -138.641-114.556 639.993  1.00  7.91           C
ATOM   4344  HD2 PHE 9 268    -136.095-114.011 642.091  1.00  7.91           H
ATOM   4345  CD2 PHE 9 268    -136.709-114.507 641.339  1.00  7.91           C
ATOM   4346  CE1 PHE 9 268    -138.225-115.796 639.440  1.00  7.91           C
ATOM   4347  HE1 PHE 9 268    -138.839-116.291 638.689  1.00  7.91           H
ATOM   4348  CE2 PHE 9 268    -136.292-115.746 640.787  1.00  7.91           C
ATOM   4349  HE2 PHE 9 268    -135.358-116.203 641.114  1.00  7.91           H
ATOM   4350  CZ  PHE 9 268    -137.059-116.365 639.849  1.00  7.91           C
ATOM   4351  HZ  PHE 9 268    -136.739-117.316 639.424  1.00  7.91           H
ATOM   4352  HN  PHE 9 268    -138.681-110.407 642.404  1.00  7.91           H
ATOM   4353  N   PRO 9 269    -139.598-111.160 639.212  1.00  7.91           N
ATOM   4354  CA  PRO 9 269    -140.205-111.266 637.883  1.00  7.91           C
ATOM   4355  C   PRO 9 269    -139.520-110.370 636.864  1.00  7.91           C
ATOM   4356  O   PRO 9 269    -139.260-110.790 635.738  1.00  7.91           O
ATOM   4357  HA  PRO 9 269    -140.088-112.278 637.497  1.00  7.91           H
ATOM   4358  CB  PRO 9 269    -141.660-110.853 638.115  1.00  7.91           C
ATOM   4359 1HB  PRO 9 269    -141.805-109.785 637.952  1.00  7.91           H
ATOM   4360 2HB  PRO 9 269    -142.338-111.372 637.437  1.00  7.91           H
ATOM   4361  CG  PRO 9 269    -141.910-111.240 639.568  1.00  7.91           C
ATOM   4362 1HG  PRO 9 269    -142.760-110.705 639.989  1.00  7.91           H
ATOM   4363 2HG  PRO 9 269    -142.134-112.302 639.671  1.00  7.91           H
ATOM   4364  CD  PRO 9 269    -140.604-110.863 640.249  1.00  7.91           C
ATOM   4365 1HD  PRO 9 269    -140.585-109.812 640.534  1.00  7.91           H
ATOM   4366 2HD  PRO 9 269    -140.440-111.441 641.158  1.00  7.91           H
ATOM   4367  N   TYR 9 270    -139.244-109.146 637.290  1.00  7.91           N
ATOM   4368  CA  TYR 9 270    -138.698-108.145 636.389  1.00  7.91           C
ATOM   4369  C   TYR 9 270    -137.276-108.512 635.959  1.00  7.91           C
ATOM   4370  O   TYR 9 270    -136.926-108.384 634.787  1.00  7.91           O
ATOM   4371  HA  TYR 9 270    -139.337-108.102 635.507  1.00  7.91           H
ATOM   4372  CB  TYR 9 270    -138.657-106.839 637.185  1.00  7.91           C
ATOM   4373 1HB  TYR 9 270    -139.676-106.547 637.438  1.00  7.91           H
ATOM   4374 2HB  TYR 9 270    -138.133-107.015 638.125  1.00  7.91           H
ATOM   4375  CG  TYR 9 270    -137.978-105.682 636.448  1.00  7.91           C
ATOM   4376  HD1 TYR 9 270    -136.525-105.360 637.991  1.00  7.91           H
ATOM   4377  CD1 TYR 9 270    -136.896-105.042 637.017  1.00  7.91           C
ATOM   4378  HD2 TYR 9 270    -139.303-105.785 634.766  1.00  7.91           H
ATOM   4379  CD2 TYR 9 270    -138.449-105.280 635.215  1.00  7.91           C
ATOM   4380  CE1 TYR 9 270    -136.258-103.954 636.324  1.00  7.91           C
ATOM   4381  HE1 TYR 9 270    -135.402-103.439 636.761  1.00  7.91           H
ATOM   4382  HE2 TYR 9 270    -138.171-103.863 633.547  1.00  7.91           H
ATOM   4383  CE2 TYR 9 270    -137.810-104.191 634.522  1.00  7.91           C
ATOM   4384  CZ  TYR 9 270    -136.746-103.582 635.110  1.00  7.91           C
ATOM   4385  OH  TYR 9 270    -136.143-102.554 634.455  1.00  7.91           O
ATOM   4386  HH  TYR 9 270    -136.395-102.570 633.487  1.00  7.91           H
ATOM   4387  HN  TYR 9 270    -139.387-108.836 638.230  1.00  7.91           H
ATOM   4388  N   ASN 9 271    -136.495-108.960 636.931  1.00  7.91           N
ATOM   4389  CA  ASN 9 271    -135.094-109.257 636.688  1.00  7.91           C
ATOM   4390  C   ASN 9 271    -134.985-110.515 635.825  1.00  7.91           C
ATOM   4391  O   ASN 9 271    -133.981-110.723 635.147  1.00  7.91           O
ATOM   4392  HA  ASN 9 271    -134.696-108.373 636.189  1.00  7.91           H
ATOM   4393  CB  ASN 9 271    -134.351-109.518 638.000  1.00  7.91           C
ATOM   4394 1HB  ASN 9 271    -134.945-110.174 638.635  1.00  7.91           H
ATOM   4395 2HB  ASN 9 271    -133.414-110.036 637.794  1.00  7.91           H
ATOM   4396  CG  ASN 9 271    -134.064-108.208 638.738  1.00  7.91           C
ATOM   4397  OD1 ASN 9 271    -133.187-107.441 638.376  1.00  7.91           O
ATOM   4398  ND2 ASN 9 271    -134.851-107.996 639.789  1.00  7.91           N
ATOM   4399 1HD2 ASN 9 271    -135.552-108.666 640.032  1.00  7.91           H
ATOM   4400 2HD2 ASN 9 271    -134.741-107.167 640.337  1.00  7.91           H
ATOM   4401  HN  ASN 9 271    -136.805-109.120 637.868  1.00  7.91           H
ATOM   4402  N   CYS 9 272    -136.035-111.323 635.879  1.00  7.91           N
ATOM   4403  CA  CYS 9 272    -136.143-112.469 634.992  1.00  7.91           C
ATOM   4404  C   CYS 9 272    -136.190-111.957 633.550  1.00  7.91           C
ATOM   4405  O   CYS 9 272    -135.488-112.473 632.682  1.00  7.91           O
ATOM   4406  HA  CYS 9 272    -135.255-113.078 635.157  1.00  7.91           H
ATOM   4407  CB  CYS 9 272    -137.359-113.333 635.330  1.00  7.91           C
ATOM   4408 1HB  CYS 9 272    -138.252-112.711 635.393  1.00  7.91           H
ATOM   4409 2HB  CYS 9 272    -137.531-114.060 634.537  1.00  7.91           H
ATOM   4410  HG  CYS 9 272    -137.314-113.140 637.694  1.00  7.91           H
ATOM   4411  SG  CYS 9 272    -137.088-114.198 636.920  1.00  7.91           S
ATOM   4412  HN  CYS 9 272    -136.800-111.205 636.512  1.00  7.91           H
ATOM   4413  N   ILE 9 273    -137.024-110.950 633.340  1.00  7.91           N
ATOM   4414  CA  ILE 9 273    -137.218-110.403 632.008  1.00  7.91           C
ATOM   4415  C   ILE 9 273    -135.956-109.649 631.583  1.00  7.91           C
ATOM   4416  O   ILE 9 273    -135.571-109.685 630.415  1.00  7.91           O
ATOM   4417  HA  ILE 9 273    -137.363-111.243 631.328  1.00  7.91           H
ATOM   4418  HB  ILE 9 273    -138.392-108.749 632.686  1.00  7.91           H
ATOM   4419  CB  ILE 9 273    -138.489-109.554 631.957  1.00  7.91           C
ATOM   4420  CG1 ILE 9 273    -139.716-110.378 632.354  1.00  7.91           C
ATOM   4421 1HG1 ILE 9 273    -139.594-110.751 633.370  1.00  7.91           H
ATOM   4422 2HG1 ILE 9 273    -140.601-109.743 632.351  1.00  7.91           H
ATOM   4423  CG2 ILE 9 273    -138.657-108.901 630.583  1.00  7.91           C
ATOM   4424 1HG2 ILE 9 273    -137.800-108.260 630.378  1.00  7.91           H
ATOM   4425 2HG2 ILE 9 273    -138.723-109.675 629.818  1.00  7.91           H
ATOM   4426 3HG2 ILE 9 273    -139.568-108.303 630.574  1.00  7.91           H
ATOM   4427  CD1 ILE 9 273    -139.921-111.552 631.395  1.00  7.91           C
ATOM   4428 1HD1 ILE 9 273    -140.066-111.174 630.383  1.00  7.91           H
ATOM   4429 2HD1 ILE 9 273    -139.043-112.198 631.419  1.00  7.91           H
ATOM   4430 3HD1 ILE 9 273    -140.799-112.121 631.700  1.00  7.91           H
ATOM   4431  HN  ILE 9 273    -137.561-110.509 634.060  1.00  7.91           H
ATOM   4432  N   LEU 9 274    -135.348-108.983 632.554  1.00  7.91           N
ATOM   4433  CA  LEU 9 274    -134.100-108.280 632.311  1.00  7.91           C
ATOM   4434  C   LEU 9 274    -133.051-109.273 631.804  1.00  7.91           C
ATOM   4435  O   LEU 9 274    -132.268-108.952 630.911  1.00  7.91           O
ATOM   4436  HA  LEU 9 274    -134.286-107.545 631.528  1.00  7.91           H
ATOM   4437  CB  LEU 9 274    -133.666-107.512 633.561  1.00  7.91           C
ATOM   4438 1HB  LEU 9 274    -133.857-108.138 634.433  1.00  7.91           H
ATOM   4439 2HB  LEU 9 274    -132.588-107.355 633.511  1.00  7.91           H
ATOM   4440  HG  LEU 9 274    -135.417-106.316 633.837  1.00  7.91           H
ATOM   4441  CG  LEU 9 274    -134.341-106.157 633.783  1.00  7.91           C
ATOM   4442  CD1 LEU 9 274    -133.908-105.541 635.115  1.00  7.91           C
ATOM   4443 1HD1 LEU 9 274    -134.186-106.208 635.931  1.00  7.91           H
ATOM   4444 2HD1 LEU 9 274    -132.827-105.397 635.115  1.00  7.91           H
ATOM   4445 3HD1 LEU 9 274    -134.402-104.578 635.248  1.00  7.91           H
ATOM   4446  CD2 LEU 9 274    -134.081-105.216 632.605  1.00  7.91           C
ATOM   4447 1HD2 LEU 9 274    -133.009-105.058 632.495  1.00  7.91           H
ATOM   4448 2HD2 LEU 9 274    -134.479-105.658 631.692  1.00  7.91           H
ATOM   4449 3HD2 LEU 9 274    -134.572-104.260 632.789  1.00  7.91           H
ATOM   4450  HN  LEU 9 274    -135.694-108.919 633.490  1.00  7.91           H
ATOM   4451  N   LEU 9 275    -133.069-110.458 632.397  1.00  7.91           N
ATOM   4452  CA  LEU 9 275    -132.114-111.490 632.034  1.00  7.91           C
ATOM   4453  C   LEU 9 275    -132.316-111.874 630.567  1.00  7.91           C
ATOM   4454  O   LEU 9 275    -131.351-111.992 629.813  1.00  7.91           O
ATOM   4455  HA  LEU 9 275    -131.116-111.066 632.145  1.00  7.91           H
ATOM   4456  CB  LEU 9 275    -132.212-112.674 632.999  1.00  7.91           C
ATOM   4457 1HB  LEU 9 275    -132.003-112.314 634.006  1.00  7.91           H
ATOM   4458 2HB  LEU 9 275    -133.240-113.035 632.996  1.00  7.91           H
ATOM   4459  HG  LEU 9 275    -131.497-114.215 631.700  1.00  7.91           H
ATOM   4460  CG  LEU 9 275    -131.285-113.856 632.707  1.00  7.91           C
ATOM   4461  CD1 LEU 9 275    -129.818-113.421 632.732  1.00  7.91           C
ATOM   4462 1HD1 LEU 9 275    -129.653-112.653 631.977  1.00  7.91           H
ATOM   4463 2HD1 LEU 9 275    -129.575-113.021 633.717  1.00  7.91           H
ATOM   4464 3HD1 LEU 9 275    -129.181-114.280 632.522  1.00  7.91           H
ATOM   4465  CD2 LEU 9 275    -131.556-115.015 633.667  1.00  7.91           C
ATOM   4466 1HD2 LEU 9 275    -131.389-114.685 634.693  1.00  7.91           H
ATOM   4467 2HD2 LEU 9 275    -132.589-115.345 633.556  1.00  7.91           H
ATOM   4468 3HD2 LEU 9 275    -130.884-115.842 633.438  1.00  7.91           H
ATOM   4469  HN  LEU 9 275    -133.720-110.716 633.110  1.00  7.91           H
ATOM   4470  N   VAL 9 276    -133.577-112.060 630.206  1.00  7.91           N
ATOM   4471  CA  VAL 9 276    -133.920-112.417 628.839  1.00  7.91           C
ATOM   4472  C   VAL 9 276    -133.408-111.331 627.890  1.00  7.91           C
ATOM   4473  O   VAL 9 276    -132.804-111.635 626.862  1.00  7.91           O
ATOM   4474  HA  VAL 9 276    -133.413-113.353 628.607  1.00  7.91           H
ATOM   4475  HB  VAL 9 276    -135.935-111.765 629.099  1.00  7.91           H
ATOM   4476  CB  VAL 9 276    -135.427-112.652 628.722  1.00  7.91           C
ATOM   4477  CG1 VAL 9 276    -135.839-112.845 627.261  1.00  7.91           C
ATOM   4478 1HG1 VAL 9 276    -135.579-111.955 626.689  1.00  7.91           H
ATOM   4479 2HG1 VAL 9 276    -135.318-113.708 626.847  1.00  7.91           H
ATOM   4480 3HG1 VAL 9 276    -136.915-113.011 627.207  1.00  7.91           H
ATOM   4481  CG2 VAL 9 276    -135.864-113.843 629.577  1.00  7.91           C
ATOM   4482 1HG2 VAL 9 276    -135.343-114.741 629.244  1.00  7.91           H
ATOM   4483 2HG2 VAL 9 276    -135.621-113.649 630.622  1.00  7.91           H
ATOM   4484 3HG2 VAL 9 276    -136.940-113.988 629.475  1.00  7.91           H
ATOM   4485  HN  VAL 9 276    -134.356-111.970 630.827  1.00  7.91           H
ATOM   4486  N   GLN 9 277    -133.669-110.089 628.268  1.00  7.91           N
ATOM   4487  CA  GLN 9 277    -133.260-108.957 627.453  1.00  7.91           C
ATOM   4488  C   GLN 9 277    -131.735-108.894 627.360  1.00  7.91           C
ATOM   4489  O   GLN 9 277    -131.189-108.403 626.373  1.00  7.91           O
ATOM   4490  HA  GLN 9 277    -133.684-109.143 626.466  1.00  7.91           H
ATOM   4491  CB  GLN 9 277    -133.831-107.649 628.005  1.00  7.91           C
ATOM   4492 1HB  GLN 9 277    -133.657-107.598 629.080  1.00  7.91           H
ATOM   4493 2HB  GLN 9 277    -133.310-106.803 627.557  1.00  7.91           H
ATOM   4494  CG  GLN 9 277    -135.330-107.541 627.719  1.00  7.91           C
ATOM   4495 1HG  GLN 9 277    -135.507-107.625 626.647  1.00  7.91           H
ATOM   4496 2HG  GLN 9 277    -135.855-108.370 628.195  1.00  7.91           H
ATOM   4497  CD  GLN 9 277    -135.892-106.213 628.231  1.00  7.91           C
ATOM   4498  OE1 GLN 9 277    -135.329-105.565 629.098  1.00  7.91           O
ATOM   4499  NE2 GLN 9 277    -137.029-105.846 627.649  1.00  7.91           N
ATOM   4500 1HE2 GLN 9 277    -137.439-106.425 626.943  1.00  7.91           H
ATOM   4501 2HE2 GLN 9 277    -137.475-104.992 627.916  1.00  7.91           H
ATOM   4502  HN  GLN 9 277    -134.149-109.850 629.112  1.00  7.91           H
ATOM   4503  N   THR 9 278    -131.089-109.397 628.401  1.00  7.91           N
ATOM   4504  CA  THR 9 278    -129.637-109.433 628.436  1.00  7.91           C
ATOM   4505  C   THR 9 278    -129.103-110.439 627.414  1.00  7.91           C
ATOM   4506  O   THR 9 278    -128.155-110.148 626.687  1.00  7.91           O
ATOM   4507  HA  THR 9 278    -129.262-108.452 628.144  1.00  7.91           H
ATOM   4508  HB  THR 9 278    -129.437-110.770 630.137  1.00  7.91           H
ATOM   4509  CB  THR 9 278    -129.205-109.738 629.872  1.00  7.91           C
ATOM   4510  OG1 THR 9 278    -129.859-108.741 630.651  1.00  7.91           O
ATOM   4511  HG1 THR 9 278    -130.780-109.046 630.894  1.00  7.91           H
ATOM   4512  CG2 THR 9 278    -127.716-109.475 630.104  1.00  7.91           C
ATOM   4513 1HG2 THR 9 278    -127.496-108.427 629.903  1.00  7.91           H
ATOM   4514 2HG2 THR 9 278    -127.127-110.104 629.435  1.00  7.91           H
ATOM   4515 3HG2 THR 9 278    -127.463-109.708 631.138  1.00  7.91           H
ATOM   4516  HN  THR 9 278    -131.540-109.776 629.210  1.00  7.91           H
ATOM   4517  N   ILE 9 279    -129.737-111.603 627.391  1.00  7.91           N
ATOM   4518  CA  ILE 9 279    -129.297-112.677 626.517  1.00  7.91           C
ATOM   4519  C   ILE 9 279    -129.517-112.266 625.060  1.00  7.91           C
ATOM   4520  O   ILE 9 279    -128.669-112.517 624.205  1.00  7.91           O
ATOM   4521  HA  ILE 9 279    -128.227-112.813 626.679  1.00  7.91           H
ATOM   4522  HB  ILE 9 279    -131.059-113.819 626.922  1.00  7.91           H
ATOM   4523  CB  ILE 9 279    -129.983-113.991 626.896  1.00  7.91           C
ATOM   4524  CG1 ILE 9 279    -129.564-114.445 628.296  1.00  7.91           C
ATOM   4525 1HG1 ILE 9 279    -128.561-114.870 628.259  1.00  7.91           H
ATOM   4526 2HG1 ILE 9 279    -129.520-113.584 628.963  1.00  7.91           H
ATOM   4527  CG2 ILE 9 279    -129.723-115.069 625.842  1.00  7.91           C
ATOM   4528 1HG2 ILE 9 279    -130.111-114.737 624.879  1.00  7.91           H
ATOM   4529 2HG2 ILE 9 279    -128.650-115.246 625.760  1.00  7.91           H
ATOM   4530 3HG2 ILE 9 279    -130.222-115.993 626.136  1.00  7.91           H
ATOM   4531  CD1 ILE 9 279    -130.543-115.480 628.853  1.00  7.91           C
ATOM   4532 1HD1 ILE 9 279    -131.540-115.043 628.911  1.00  7.91           H
ATOM   4533 2HD1 ILE 9 279    -130.565-116.349 628.196  1.00  7.91           H
ATOM   4534 3HD1 ILE 9 279    -130.221-115.785 629.849  1.00  7.91           H
ATOM   4535  HN  ILE 9 279    -130.535-111.816 627.954  1.00  7.91           H
ATOM   4536  N   ASP 9 280    -130.661-111.641 624.821  1.00  7.91           N
ATOM   4537  CA  ASP 9 280    -131.035-111.254 623.471  1.00  7.91           C
ATOM   4538  C   ASP 9 280    -130.146-110.096 623.013  1.00  7.91           C
ATOM   4539  O   ASP 9 280    -129.807-109.997 621.835  1.00  7.91           O
ATOM   4540  HA  ASP 9 280    -130.895-112.151 622.867  1.00  7.91           H
ATOM   4541  CB  ASP 9 280    -132.490-110.785 623.416  1.00  7.91           C
ATOM   4542 1HB  ASP 9 280    -133.127-111.503 623.932  1.00  7.91           H
ATOM   4543 2HB  ASP 9 280    -132.590-109.835 623.941  1.00  7.91           H
ATOM   4544  CG  ASP 9 280    -132.960-110.626 621.969  1.00  7.91           C
ATOM   4545  OD1 ASP 9 280    -132.834-111.618 621.219  1.00  7.91           O
ATOM   4546  OD2 ASP 9 280    -133.435-109.516 621.645  1.00  7.91           O
ATOM   4547  HN  ASP 9 280    -131.325-111.400 625.529  1.00  7.91           H
ATOM   4548  N   ALA 9 281    -129.796-109.247 623.969  1.00  7.91           N
ATOM   4549  CA  ALA 9 281    -128.913-108.128 623.688  1.00  7.91           C
ATOM   4550  C   ALA 9 281    -127.576-108.656 623.164  1.00  7.91           C
ATOM   4551  O   ALA 9 281    -126.892-107.976 622.401  1.00  7.91           O
ATOM   4552  HA  ALA 9 281    -129.383-107.521 622.914  1.00  7.91           H
ATOM   4553  CB  ALA 9 281    -128.749-107.278 624.950  1.00  7.91           C
ATOM   4554 1HB  ALA 9 281    -129.723-106.903 625.264  1.00  7.91           H
ATOM   4555 2HB  ALA 9 281    -128.321-107.888 625.746  1.00  7.91           H
ATOM   4556 3HB  ALA 9 281    -128.087-106.438 624.739  1.00  7.91           H
ATOM   4557  HN  ALA 9 281    -130.103-109.316 624.918  1.00  7.91           H
ATOM   4558  N   TYR 9 282    -127.244-109.865 623.595  1.00  7.91           N
ATOM   4559  CA  TYR 9 282    -125.994-110.485 623.193  1.00  7.91           C
ATOM   4560  C   TYR 9 282    -126.186-111.347 621.943  1.00  7.91           C
ATOM   4561  O   TYR 9 282    -125.398-111.267 621.002  1.00  7.91           O
ATOM   4562  HA  TYR 9 282    -125.280-109.691 622.971  1.00  7.91           H
ATOM   4563  CB  TYR 9 282    -125.575-111.384 624.358  1.00  7.91           C
ATOM   4564 1HB  TYR 9 282    -125.530-110.785 625.267  1.00  7.91           H
ATOM   4565 2HB  TYR 9 282    -126.342-112.142 624.513  1.00  7.91           H
ATOM   4566  CG  TYR 9 282    -124.226-112.077 624.155  1.00  7.91           C
ATOM   4567  HD1 TYR 9 282    -125.109-113.963 623.643  1.00  7.91           H
ATOM   4568  CD1 TYR 9 282    -124.183-113.407 623.788  1.00  7.91           C
ATOM   4569  HD2 TYR 9 282    -123.088-110.323 624.628  1.00  7.91           H
ATOM   4570  CD2 TYR 9 282    -123.053-111.373 624.339  1.00  7.91           C
ATOM   4571  CE1 TYR 9 282    -122.913-114.060 623.597  1.00  7.91           C
ATOM   4572  HE1 TYR 9 282    -122.865-115.110 623.308  1.00  7.91           H
ATOM   4573  HE2 TYR 9 282    -120.851-111.482 624.289  1.00  7.91           H
ATOM   4574  CE2 TYR 9 282    -121.784-112.026 624.148  1.00  7.91           C
ATOM   4575  CZ  TYR 9 282    -121.777-113.338 623.786  1.00  7.91           C
ATOM   4576  OH  TYR 9 282    -120.578-113.954 623.606  1.00  7.91           O
ATOM   4577  HH  TYR 9 282    -120.721-114.907 623.339  1.00  7.91           H
ATOM   4578  HN  TYR 9 282    -127.812-110.416 624.207  1.00  7.91           H
ATOM   4579  N   ALA 9 283    -127.239-112.152 621.975  1.00  7.91           N
ATOM   4580  CA  ALA 9 283    -127.378-113.238 621.021  1.00  7.91           C
ATOM   4581  C   ALA 9 283    -128.322-112.806 619.896  1.00  7.91           C
ATOM   4582  O   ALA 9 283    -128.297-113.376 618.807  1.00  7.91           O
ATOM   4583  HA  ALA 9 283    -126.393-113.439 620.600  1.00  7.91           H
ATOM   4584  CB  ALA 9 283    -127.871-114.493 621.744  1.00  7.91           C
ATOM   4585 1HB  ALA 9 283    -127.151-114.775 622.513  1.00  7.91           H
ATOM   4586 2HB  ALA 9 283    -128.836-114.290 622.208  1.00  7.91           H
ATOM   4587 3HB  ALA 9 283    -127.975-115.308 621.028  1.00  7.91           H
ATOM   4588  HN  ALA 9 283    -127.985-112.070 622.635  1.00  7.91           H
ATOM   4589  N   MET 9 284    -129.131-111.802 620.200  1.00  7.91           N
ATOM   4590  CA  MET 9 284    -130.084-111.290 619.229  1.00  7.91           C
ATOM   4591  C   MET 9 284    -130.889-112.427 618.598  1.00  7.91           C
ATOM   4592  O   MET 9 284    -130.968-112.532 617.375  1.00  7.91           O
ATOM   4593  HA  MET 9 284    -130.749-110.633 619.790  1.00  7.91           H
ATOM   4594  CB  MET 9 284    -129.337-110.524 618.136  1.00  7.91           C
ATOM   4595 1HB  MET 9 284    -128.619-111.184 617.650  1.00  7.91           H
ATOM   4596 2HB  MET 9 284    -130.041-110.199 617.369  1.00  7.91           H
ATOM   4597  CG  MET 9 284    -128.610-109.309 618.716  1.00  7.91           C
ATOM   4598 1HG  MET 9 284    -129.332-108.538 618.987  1.00  7.91           H
ATOM   4599 2HG  MET 9 284    -128.086-109.591 619.629  1.00  7.91           H
ATOM   4600  SD  MET 9 284    -127.450-108.664 617.522  1.00  7.91           S
ATOM   4601  CE  MET 9 284    -126.141-109.868 617.680  1.00  7.91           C
ATOM   4602 1HE  MET 9 284    -125.769-109.867 618.704  1.00  7.91           H
ATOM   4603 2HE  MET 9 284    -126.526-110.858 617.434  1.00  7.91           H
ATOM   4604 3HE  MET 9 284    -125.330-109.614 616.998  1.00  7.91           H
ATOM   4605  HN  MET 9 284    -129.143-111.342 621.087  1.00  7.91           H
ATOM   4606  N   PHE 9 285    -131.466-113.251 619.460  1.00  7.91           N
ATOM   4607  CA  PHE 9 285    -132.123-114.466 619.010  1.00  7.91           C
ATOM   4608  C   PHE 9 285    -133.611-114.223 618.753  1.00  7.91           C
ATOM   4609  O   PHE 9 285    -134.266-115.017 618.079  1.00  7.91           O
ATOM   4610  HA  PHE 9 285    -131.640-114.769 618.081  1.00  7.91           H
ATOM   4611  CB  PHE 9 285    -131.973-115.497 620.131  1.00  7.91           C
ATOM   4612 1HB  PHE 9 285    -132.201-116.486 619.734  1.00  7.91           H
ATOM   4613 2HB  PHE 9 285    -130.932-115.517 620.455  1.00  7.91           H
ATOM   4614  CG  PHE 9 285    -132.866-115.231 621.344  1.00  7.91           C
ATOM   4615  HD1 PHE 9 285    -131.402-114.046 622.331  1.00  7.91           H
ATOM   4616  CD1 PHE 9 285    -132.406-114.469 622.372  1.00  7.91           C
ATOM   4617  HD2 PHE 9 285    -134.486-116.370 620.571  1.00  7.91           H
ATOM   4618  CD2 PHE 9 285    -134.118-115.758 621.395  1.00  7.91           C
ATOM   4619  CE1 PHE 9 285    -133.235-114.222 623.499  1.00  7.91           C
ATOM   4620  HE1 PHE 9 285    -132.867-113.611 624.323  1.00  7.91           H
ATOM   4621  CE2 PHE 9 285    -134.947-115.512 622.521  1.00  7.91           C
ATOM   4622  HE2 PHE 9 285    -135.951-115.934 622.562  1.00  7.91           H
ATOM   4623  CZ  PHE 9 285    -134.488-114.749 623.549  1.00  7.91           C
ATOM   4624  HZ  PHE 9 285    -135.124-114.559 624.414  1.00  7.91           H
ATOM   4625  HN  PHE 9 285    -131.490-113.099 620.448  1.00  7.91           H
ATOM   4626  N   ILE 9 286    -134.102-113.122 619.303  1.00  7.91           N
ATOM   4627  CA  ILE 9 286    -135.506-112.777 619.163  1.00  7.91           C
ATOM   4628  C   ILE 9 286    -135.721-112.064 617.827  1.00  7.91           C
ATOM   4629  O   ILE 9 286    -135.802-110.837 617.780  1.00  7.91           O
ATOM   4630  HA  ILE 9 286    -136.072-113.709 619.152  1.00  7.91           H
ATOM   4631  HB  ILE 9 286    -135.419-111.041 620.409  1.00  7.91           H
ATOM   4632  CB  ILE 9 286    -135.984-111.973 620.374  1.00  7.91           C
ATOM   4633  CG1 ILE 9 286    -135.700-112.723 621.677  1.00  7.91           C
ATOM   4634 1HG1 ILE 9 286    -136.349-113.596 621.747  1.00  7.91           H
ATOM   4635 2HG1 ILE 9 286    -134.673-113.088 621.674  1.00  7.91           H
ATOM   4636  CG2 ILE 9 286    -137.461-111.601 620.237  1.00  7.91           C
ATOM   4637 1HG2 ILE 9 286    -137.603-110.999 619.339  1.00  7.91           H
ATOM   4638 2HG2 ILE 9 286    -138.059-112.509 620.163  1.00  7.91           H
ATOM   4639 3HG2 ILE 9 286    -137.775-111.030 621.111  1.00  7.91           H
ATOM   4640  CD1 ILE 9 286    -135.922-111.818 622.890  1.00  7.91           C
ATOM   4641 1HD1 ILE 9 286    -135.254-110.958 622.829  1.00  7.91           H
ATOM   4642 2HD1 ILE 9 286    -136.956-111.474 622.903  1.00  7.91           H
ATOM   4643 3HD1 ILE 9 286    -135.713-112.375 623.803  1.00  7.91           H
ATOM   4644  HN  ILE 9 286    -133.558-112.473 619.835  1.00  7.91           H
ATOM   4645  N   SER 9 287    -135.807-112.862 616.773  1.00  7.91           N
ATOM   4646  CA  SER 9 287    -136.018-112.322 615.441  1.00  7.91           C
ATOM   4647  C   SER 9 287    -137.515-112.145 615.179  1.00  7.91           C
ATOM   4648  O   SER 9 287    -137.907-111.492 614.213  1.00  7.91           O
ATOM   4649  HA  SER 9 287    -135.512-111.357 615.437  1.00  7.91           H
ATOM   4650  CB  SER 9 287    -135.397-113.227 614.375  1.00  7.91           C
ATOM   4651 1HB  SER 9 287    -135.573-112.799 613.388  1.00  7.91           H
ATOM   4652 2HB  SER 9 287    -134.317-113.266 614.517  1.00  7.91           H
ATOM   4653  HG  SER 9 287    -135.479-115.122 613.736  1.00  7.91           H
ATOM   4654  OG  SER 9 287    -135.928-114.549 614.421  1.00  7.91           O
ATOM   4655  HN  SER 9 287    -135.736-113.858 616.819  1.00  7.91           H
ATOM   4656  N   ASN 9 288    -138.311-112.738 616.056  1.00  7.91           N
ATOM   4657  CA  ASN 9 288    -139.739-112.854 615.813  1.00  7.91           C
ATOM   4658  C   ASN 9 288    -140.461-111.672 616.463  1.00  7.91           C
ATOM   4659  O   ASN 9 288    -140.313-111.432 617.660  1.00  7.91           O
ATOM   4660  HA  ASN 9 288    -139.845-112.861 614.728  1.00  7.91           H
ATOM   4661  CB  ASN 9 288    -140.299-114.142 616.421  1.00  7.91           C
ATOM   4662 1HB  ASN 9 288    -139.707-114.993 616.085  1.00  7.91           H
ATOM   4663 2HB  ASN 9 288    -140.214-114.102 617.507  1.00  7.91           H
ATOM   4664  CG  ASN 9 288    -141.763-114.343 616.025  1.00  7.91           C
ATOM   4665  OD1 ASN 9 288    -142.594-113.459 616.150  1.00  7.91           O
ATOM   4666  ND2 ASN 9 288    -142.031-115.553 615.542  1.00  7.91           N
ATOM   4667 1HD2 ASN 9 288    -141.302-116.234 615.466  1.00  7.91           H
ATOM   4668 2HD2 ASN 9 288    -142.961-115.783 615.256  1.00  7.91           H
ATOM   4669  HN  ASN 9 288    -137.996-113.134 616.919  1.00  7.91           H
ATOM   4670  N   CYS 9 289    -141.226-110.964 615.645  1.00  7.91           N
ATOM   4671  CA  CYS 9 289    -141.914-109.771 616.108  1.00  7.91           C
ATOM   4672  C   CYS 9 289    -142.824-110.164 617.274  1.00  7.91           C
ATOM   4673  O   CYS 9 289    -142.866-109.476 618.292  1.00  7.91           O
ATOM   4674  HA  CYS 9 289    -141.144-109.073 616.436  1.00  7.91           H
ATOM   4675  CB  CYS 9 289    -142.693-109.093 614.979  1.00  7.91           C
ATOM   4676 1HB  CYS 9 289    -142.022-108.860 614.152  1.00  7.91           H
ATOM   4677 2HB  CYS 9 289    -143.452-109.772 614.591  1.00  7.91           H
ATOM   4678  SG  CYS 9 289    -143.482-107.561 615.595  1.00  7.91           S
ATOM   4679  HN  CYS 9 289    -141.378-111.193 614.683  1.00  7.91           H
ATOM   4680  N   ALA 9 290    -143.530-111.269 617.085  1.00  7.91           N
ATOM   4681  CA  ALA 9 290    -144.564-111.666 618.026  1.00  7.91           C
ATOM   4682  C   ALA 9 290    -143.927-111.954 619.386  1.00  7.91           C
ATOM   4683  O   ALA 9 290    -144.497-111.623 620.425  1.00  7.91           O
ATOM   4684  HA  ALA 9 290    -145.258-110.831 618.128  1.00  7.91           H
ATOM   4685  CB  ALA 9 290    -145.324-112.872 617.470  1.00  7.91           C
ATOM   4686 1HB  ALA 9 290    -145.782-112.607 616.518  1.00  7.91           H
ATOM   4687 2HB  ALA 9 290    -144.631-113.701 617.322  1.00  7.91           H
ATOM   4688 3HB  ALA 9 290    -146.099-113.170 618.176  1.00  7.91           H
ATOM   4689  HN  ALA 9 290    -143.405-111.887 616.309  1.00  7.91           H
ATOM   4690  N   VAL 9 291    -142.753-112.567 619.337  1.00  7.91           N
ATOM   4691  CA  VAL 9 291    -142.029-112.896 620.552  1.00  7.91           C
ATOM   4692  C   VAL 9 291    -141.568-111.604 621.231  1.00  7.91           C
ATOM   4693  O   VAL 9 291    -141.667-111.471 622.450  1.00  7.91           O
ATOM   4694  HA  VAL 9 291    -142.720-113.414 621.217  1.00  7.91           H
ATOM   4695  HB  VAL 9 291    -140.187-113.328 619.565  1.00  7.91           H
ATOM   4696  CB  VAL 9 291    -140.874-113.847 620.232  1.00  7.91           C
ATOM   4697  CG1 VAL 9 291    -140.105-114.222 621.500  1.00  7.91           C
ATOM   4698 1HG1 VAL 9 291    -139.698-113.320 621.958  1.00  7.91           H
ATOM   4699 2HG1 VAL 9 291    -140.778-114.713 622.202  1.00  7.91           H
ATOM   4700 3HG1 VAL 9 291    -139.290-114.899 621.244  1.00  7.91           H
ATOM   4701  CG2 VAL 9 291    -141.379-115.097 619.508  1.00  7.91           C
ATOM   4702 1HG2 VAL 9 291    -142.097-115.619 620.141  1.00  7.91           H
ATOM   4703 2HG2 VAL 9 291    -141.861-114.806 618.575  1.00  7.91           H
ATOM   4704 3HG2 VAL 9 291    -140.538-115.756 619.292  1.00  7.91           H
ATOM   4705  HN  VAL 9 291    -142.299-112.837 618.488  1.00  7.91           H
ATOM   4706  N   SER 9 292    -141.075-110.686 620.413  1.00  7.91           N
ATOM   4707  CA  SER 9 292    -140.591-109.414 620.921  1.00  7.91           C
ATOM   4708  C   SER 9 292    -141.736-108.645 621.583  1.00  7.91           C
ATOM   4709  O   SER 9 292    -141.582-108.123 622.686  1.00  7.91           O
ATOM   4710  HA  SER 9 292    -139.826-109.668 621.654  1.00  7.91           H
ATOM   4711  CB  SER 9 292    -139.966-108.577 619.803  1.00  7.91           C
ATOM   4712 1HB  SER 9 292    -139.326-109.211 619.190  1.00  7.91           H
ATOM   4713 2HB  SER 9 292    -140.753-108.196 619.152  1.00  7.91           H
ATOM   4714  HG  SER 9 292    -138.373-107.826 620.753  1.00  7.91           H
ATOM   4715  OG  SER 9 292    -139.205-107.486 620.314  1.00  7.91           O
ATOM   4716  HN  SER 9 292    -141.004-110.801 619.422  1.00  7.91           H
ATOM   4717  N   THR 9 293    -142.859-108.600 620.881  1.00  7.91           N
ATOM   4718  CA  THR 9 293    -144.015-107.865 621.366  1.00  7.91           C
ATOM   4719  C   THR 9 293    -144.400-108.341 622.768  1.00  7.91           C
ATOM   4720  O   THR 9 293    -144.587-107.530 623.674  1.00  7.91           O
ATOM   4721  HA  THR 9 293    -143.744-106.812 621.449  1.00  7.91           H
ATOM   4722  HB  THR 9 293    -145.406-109.072 620.213  1.00  7.91           H
ATOM   4723  CB  THR 9 293    -145.140-108.022 620.341  1.00  7.91           C
ATOM   4724  OG1 THR 9 293    -144.643-107.367 619.177  1.00  7.91           O
ATOM   4725  HG1 THR 9 293    -144.256-108.039 618.545  1.00  7.91           H
ATOM   4726  CG2 THR 9 293    -146.389-107.222 620.714  1.00  7.91           C
ATOM   4727 1HG2 THR 9 293    -146.138-106.163 620.776  1.00  7.91           H
ATOM   4728 2HG2 THR 9 293    -146.765-107.563 621.679  1.00  7.91           H
ATOM   4729 3HG2 THR 9 293    -147.156-107.369 619.954  1.00  7.91           H
ATOM   4730  HN  THR 9 293    -142.986-109.052 619.999  1.00  7.91           H
ATOM   4731  N   ASN 9 294    -144.508-109.655 622.904  1.00  7.91           N
ATOM   4732  CA  ASN 9 294    -144.983-110.243 624.144  1.00  7.91           C
ATOM   4733  C   ASN 9 294    -143.965-109.974 625.254  1.00  7.91           C
ATOM   4734  O   ASN 9 294    -144.339-109.752 626.404  1.00  7.91           O
ATOM   4735  HA  ASN 9 294    -145.945-109.767 624.337  1.00  7.91           H
ATOM   4736  CB  ASN 9 294    -145.146-111.758 624.009  1.00  7.91           C
ATOM   4737 1HB  ASN 9 294    -144.248-112.186 623.564  1.00  7.91           H
ATOM   4738 2HB  ASN 9 294    -145.257-112.205 624.997  1.00  7.91           H
ATOM   4739  CG  ASN 9 294    -146.363-112.103 623.147  1.00  7.91           C
ATOM   4740  OD1 ASN 9 294    -147.214-111.275 622.868  1.00  7.91           O
ATOM   4741  ND2 ASN 9 294    -146.397-113.370 622.743  1.00  7.91           N
ATOM   4742 1HD2 ASN 9 294    -145.667-113.999 623.008  1.00  7.91           H
ATOM   4743 2HD2 ASN 9 294    -147.154-113.693 622.175  1.00  7.91           H
ATOM   4744  HN  ASN 9 294    -144.277-110.312 622.186  1.00  7.91           H
ATOM   4745  N   ILE 9 295    -142.697-110.004 624.870  1.00  7.91           N
ATOM   4746  CA  ILE 9 295    -141.620-109.841 625.831  1.00  7.91           C
ATOM   4747  C   ILE 9 295    -141.620-108.402 626.351  1.00  7.91           C
ATOM   4748  O   ILE 9 295    -141.366-108.164 627.531  1.00  7.91           O
ATOM   4749  HA  ILE 9 295    -141.823-110.510 626.667  1.00  7.91           H
ATOM   4750  HB  ILE 9 295    -140.241-109.898 624.196  1.00  7.91           H
ATOM   4751  CB  ILE 9 295    -140.285-110.273 625.219  1.00  7.91           C
ATOM   4752  CG1 ILE 9 295    -140.184-111.798 625.146  1.00  7.91           C
ATOM   4753 1HG1 ILE 9 295    -140.101-112.209 626.152  1.00  7.91           H
ATOM   4754 2HG1 ILE 9 295    -141.096-112.206 624.709  1.00  7.91           H
ATOM   4755  CG2 ILE 9 295    -139.109-109.656 625.978  1.00  7.91           C
ATOM   4756 1HG2 ILE 9 295    -139.178-108.569 625.933  1.00  7.91           H
ATOM   4757 2HG2 ILE 9 295    -139.137-109.980 627.018  1.00  7.91           H
ATOM   4758 3HG2 ILE 9 295    -138.173-109.980 625.522  1.00  7.91           H
ATOM   4759  CD1 ILE 9 295    -138.976-112.228 624.312  1.00  7.91           C
ATOM   4760 1HD1 ILE 9 295    -139.074-111.835 623.300  1.00  7.91           H
ATOM   4761 2HD1 ILE 9 295    -138.064-111.838 624.766  1.00  7.91           H
ATOM   4762 3HD1 ILE 9 295    -138.928-113.316 624.277  1.00  7.91           H
ATOM   4763  HN  ILE 9 295    -142.402-110.137 623.923  1.00  7.91           H
ATOM   4764  N   ASP 9 296    -141.908-107.479 625.444  1.00  7.91           N
ATOM   4765  CA  ASP 9 296    -141.928-106.068 625.793  1.00  7.91           C
ATOM   4766  C   ASP 9 296    -143.101-105.797 626.736  1.00  7.91           C
ATOM   4767  O   ASP 9 296    -142.981-105.007 627.672  1.00  7.91           O
ATOM   4768  HA  ASP 9 296    -140.963-105.875 626.261  1.00  7.91           H
ATOM   4769  CB  ASP 9 296    -142.110-105.196 624.549  1.00  7.91           C
ATOM   4770 1HB  ASP 9 296    -142.946-105.570 623.957  1.00  7.91           H
ATOM   4771 2HB  ASP 9 296    -142.361-104.179 624.847  1.00  7.91           H
ATOM   4772  CG  ASP 9 296    -140.840-105.185 623.696  1.00  7.91           C
ATOM   4773  OD1 ASP 9 296    -139.772-105.498 624.266  1.00  7.91           O
ATOM   4774  OD2 ASP 9 296    -140.965-104.864 622.495  1.00  7.91           O
ATOM   4775  HN  ASP 9 296    -142.125-107.681 624.489  1.00  7.91           H
ATOM   4776  N   ILE 9 297    -144.210-106.467 626.458  1.00  7.91           N
ATOM   4777  CA  ILE 9 297    -145.385-106.354 627.305  1.00  7.91           C
ATOM   4778  C   ILE 9 297    -145.072-106.935 628.685  1.00  7.91           C
ATOM   4779  O   ILE 9 297    -145.431-106.350 629.706  1.00  7.91           O
ATOM   4780  HA  ILE 9 297    -145.605-105.293 627.419  1.00  7.91           H
ATOM   4781  HB  ILE 9 297    -146.299-107.975 626.250  1.00  7.91           H
ATOM   4782  CB  ILE 9 297    -146.598-106.997 626.628  1.00  7.91           C
ATOM   4783  CG1 ILE 9 297    -147.058-106.169 625.427  1.00  7.91           C
ATOM   4784 1HG1 ILE 9 297    -147.500-105.235 625.773  1.00  7.91           H
ATOM   4785 2HG1 ILE 9 297    -146.198-105.906 624.811  1.00  7.91           H
ATOM   4786  CG2 ILE 9 297    -147.728-107.227 627.633  1.00  7.91           C
ATOM   4787 1HG2 ILE 9 297    -147.380-107.888 628.427  1.00  7.91           H
ATOM   4788 2HG2 ILE 9 297    -148.033-106.273 628.062  1.00  7.91           H
ATOM   4789 3HG2 ILE 9 297    -148.577-107.685 627.125  1.00  7.91           H
ATOM   4790  CD1 ILE 9 297    -148.077-106.941 624.586  1.00  7.91           C
ATOM   4791 1HD1 ILE 9 297    -147.623-107.863 624.222  1.00  7.91           H
ATOM   4792 2HD1 ILE 9 297    -148.946-107.181 625.199  1.00  7.91           H
ATOM   4793 3HD1 ILE 9 297    -148.387-106.330 623.739  1.00  7.91           H
ATOM   4794  HN  ILE 9 297    -144.313-107.077 625.672  1.00  7.91           H
ATOM   4795  N   CYS 9 298    -144.405-108.080 628.672  1.00  7.91           N
ATOM   4796  CA  CYS 9 298    -144.025-108.739 629.910  1.00  7.91           C
ATOM   4797  C   CYS 9 298    -143.139-107.782 630.711  1.00  7.91           C
ATOM   4798  O   CYS 9 298    -143.242-107.713 631.935  1.00  7.91           O
ATOM   4799  HA  CYS 9 298    -144.949-108.952 630.448  1.00  7.91           H
ATOM   4800  CB  CYS 9 298    -143.330-110.077 629.649  1.00  7.91           C
ATOM   4801 1HB  CYS 9 298    -142.609-109.969 628.839  1.00  7.91           H
ATOM   4802 2HB  CYS 9 298    -142.772-110.385 630.533  1.00  7.91           H
ATOM   4803  HG  CYS 9 298    -144.766-110.938 627.969  1.00  7.91           H
ATOM   4804  SG  CYS 9 298    -144.570-111.352 629.218  1.00  7.91           S
ATOM   4805  HN  CYS 9 298    -144.126-108.555 627.838  1.00  7.91           H
ATOM   4806  N   PHE 9 299    -142.288-107.069 629.988  1.00  7.91           N
ATOM   4807  CA  PHE 9 299    -141.405-106.099 630.613  1.00  7.91           C
ATOM   4808  C   PHE 9 299    -142.206-105.015 631.337  1.00  7.91           C
ATOM   4809  O   PHE 9 299    -141.902-104.673 632.479  1.00  7.91           O
ATOM   4810  HA  PHE 9 299    -140.791-106.638 631.334  1.00  7.91           H
ATOM   4811  CB  PHE 9 299    -140.589-105.451 629.492  1.00  7.91           C
ATOM   4812 1HB  PHE 9 299    -140.068-106.231 628.938  1.00  7.91           H
ATOM   4813 2HB  PHE 9 299    -141.271-104.965 628.794  1.00  7.91           H
ATOM   4814  CG  PHE 9 299    -139.567-104.423 629.982  1.00  7.91           C
ATOM   4815  HD1 PHE 9 299    -140.965-102.821 629.962  1.00  7.91           H
ATOM   4816  CD1 PHE 9 299    -139.939-103.127 630.164  1.00  7.91           C
ATOM   4817  HD2 PHE 9 299    -137.988-105.843 630.088  1.00  7.91           H
ATOM   4818  CD2 PHE 9 299    -138.286-104.805 630.235  1.00  7.91           C
ATOM   4819  CE1 PHE 9 299    -138.990-102.174 630.619  1.00  7.91           C
ATOM   4820  HE1 PHE 9 299    -139.288-101.135 630.765  1.00  7.91           H
ATOM   4821  CE2 PHE 9 299    -137.338-103.851 630.689  1.00  7.91           C
ATOM   4822  HE2 PHE 9 299    -136.311-104.157 630.891  1.00  7.91           H
ATOM   4823  CZ  PHE 9 299    -137.710-102.555 630.871  1.00  7.91           C
ATOM   4824  HZ  PHE 9 299    -136.981-101.823 631.220  1.00  7.91           H
ATOM   4825  HN  PHE 9 299    -142.198-107.145 628.995  1.00  7.91           H
ATOM   4826  N   GLN 9 300    -143.213-104.506 630.644  1.00  7.91           N
ATOM   4827  CA  GLN 9 300    -144.025-103.429 631.186  1.00  7.91           C
ATOM   4828  C   GLN 9 300    -144.681-103.866 632.497  1.00  7.91           C
ATOM   4829  O   GLN 9 300    -144.648-103.135 633.485  1.00  7.91           O
ATOM   4830  HA  GLN 9 300    -143.332-102.610 631.374  1.00  7.91           H
ATOM   4831  CB  GLN 9 300    -145.077-102.973 630.172  1.00  7.91           C
ATOM   4832 1HB  GLN 9 300    -145.594-103.841 629.764  1.00  7.91           H
ATOM   4833 2HB  GLN 9 300    -145.828-102.361 630.673  1.00  7.91           H
ATOM   4834  CG  GLN 9 300    -144.434-102.174 629.037  1.00  7.91           C
ATOM   4835 1HG  GLN 9 300    -143.860-101.345 629.450  1.00  7.91           H
ATOM   4836 2HG  GLN 9 300    -143.733-102.807 628.493  1.00  7.91           H
ATOM   4837  CD  GLN 9 300    -145.496-101.637 628.075  1.00  7.91           C
ATOM   4838  OE1 GLN 9 300    -146.523-101.113 628.473  1.00  7.91           O
ATOM   4839  NE2 GLN 9 300    -145.192-101.795 626.790  1.00  7.91           N
ATOM   4840 1HE2 GLN 9 300    -144.331-102.233 626.530  1.00  7.91           H
ATOM   4841 2HE2 GLN 9 300    -145.823-101.475 626.084  1.00  7.91           H
ATOM   4842  HN  GLN 9 300    -143.477-104.816 629.731  1.00  7.91           H
ATOM   4843  N   VAL 9 301    -145.261-105.057 632.463  1.00  7.91           N
ATOM   4844  CA  VAL 9 301    -146.027-105.548 633.596  1.00  7.91           C
ATOM   4845  C   VAL 9 301    -145.098-105.722 634.799  1.00  7.91           C
ATOM   4846  O   VAL 9 301    -145.385-105.224 635.886  1.00  7.91           O
ATOM   4847  HA  VAL 9 301    -146.777-104.795 633.837  1.00  7.91           H
ATOM   4848  HB  VAL 9 301    -146.016-107.547 632.848  1.00  7.91           H
ATOM   4849  CB  VAL 9 301    -146.758-106.837 633.213  1.00  7.91           C
ATOM   4850  CG1 VAL 9 301    -147.445-107.460 634.431  1.00  7.91           C
ATOM   4851 1HG1 VAL 9 301    -146.698-107.693 635.190  1.00  7.91           H
ATOM   4852 2HG1 VAL 9 301    -148.170-106.755 634.838  1.00  7.91           H
ATOM   4853 3HG1 VAL 9 301    -147.956-108.374 634.131  1.00  7.91           H
ATOM   4854  CG2 VAL 9 301    -147.761-106.585 632.086  1.00  7.91           C
ATOM   4855 1HG2 VAL 9 301    -148.497-105.850 632.413  1.00  7.91           H
ATOM   4856 2HG2 VAL 9 301    -147.236-106.208 631.209  1.00  7.91           H
ATOM   4857 3HG2 VAL 9 301    -148.266-107.518 631.834  1.00  7.91           H
ATOM   4858  HN  VAL 9 301    -145.213-105.681 631.683  1.00  7.91           H
ATOM   4859  N   THR 9 302    -144.003-106.430 634.563  1.00  7.91           N
ATOM   4860  CA  THR 9 302    -143.098-106.790 635.641  1.00  7.91           C
ATOM   4861  C   THR 9 302    -142.404-105.543 636.193  1.00  7.91           C
ATOM   4862  O   THR 9 302    -142.130-105.459 637.389  1.00  7.91           O
ATOM   4863  HA  THR 9 302    -143.685-107.216 636.455  1.00  7.91           H
ATOM   4864  HB  THR 9 302    -141.424-108.153 635.885  1.00  7.91           H
ATOM   4865  CB  THR 9 302    -142.124-107.843 635.109  1.00  7.91           C
ATOM   4866  OG1 THR 9 302    -141.540-107.228 633.964  1.00  7.91           O
ATOM   4867  HG1 THR 9 302    -142.025-107.513 633.137  1.00  7.91           H
ATOM   4868  CG2 THR 9 302    -142.840-109.073 634.547  1.00  7.91           C
ATOM   4869 1HG2 THR 9 302    -143.490-108.771 633.725  1.00  7.91           H
ATOM   4870 2HG2 THR 9 302    -143.438-109.535 635.332  1.00  7.91           H
ATOM   4871 3HG2 THR 9 302    -142.102-109.788 634.183  1.00  7.91           H
ATOM   4872  HN  THR 9 302    -143.732-106.756 633.657  1.00  7.91           H
ATOM   4873  N   GLN 9 303    -142.139-104.606 635.295  1.00  7.91           N
ATOM   4874  CA  GLN 9 303    -141.549-103.338 635.688  1.00  7.91           C
ATOM   4875  C   GLN 9 303    -142.455-102.618 636.689  1.00  7.91           C
ATOM   4876  O   GLN 9 303    -141.979-102.080 637.687  1.00  7.91           O
ATOM   4877  HA  GLN 9 303    -140.602-103.595 636.164  1.00  7.91           H
ATOM   4878  CB  GLN 9 303    -141.273-102.459 634.466  1.00  7.91           C
ATOM   4879 1HB  GLN 9 303    -140.536-102.942 633.825  1.00  7.91           H
ATOM   4880 2HB  GLN 9 303    -142.185-102.351 633.879  1.00  7.91           H
ATOM   4881  CG  GLN 9 303    -140.765-101.079 634.888  1.00  7.91           C
ATOM   4882 1HG  GLN 9 303    -141.611-100.422 635.090  1.00  7.91           H
ATOM   4883 2HG  GLN 9 303    -140.198-101.163 635.815  1.00  7.91           H
ATOM   4884  CD  GLN 9 303    -139.884-100.463 633.799  1.00  7.91           C
ATOM   4885  OE1 GLN 9 303    -140.309 -99.627 633.019  1.00  7.91           O
ATOM   4886  NE2 GLN 9 303    -138.636-100.922 633.789  1.00  7.91           N
ATOM   4887 1HE2 GLN 9 303    -138.351-101.610 634.458  1.00  7.91           H
ATOM   4888 2HE2 GLN 9 303    -137.982-100.581 633.114  1.00  7.91           H
ATOM   4889  HN  GLN 9 303    -142.321-104.702 634.316  1.00  7.91           H
ATOM   4890  N   THR 9 304    -143.745-102.631 636.386  1.00  7.91           N
ATOM   4891  CA  THR 9 304    -144.713-101.924 637.206  1.00  7.91           C
ATOM   4892  C   THR 9 304    -144.805-102.562 638.594  1.00  7.91           C
ATOM   4893  O   THR 9 304    -144.915-101.861 639.598  1.00  7.91           O
ATOM   4894  HA  THR 9 304    -144.363-100.901 637.347  1.00  7.91           H
ATOM   4895  HB  THR 9 304    -146.478-102.907 636.408  1.00  7.91           H
ATOM   4896  CB  THR 9 304    -146.047-101.907 636.456  1.00  7.91           C
ATOM   4897  OG1 THR 9 304    -145.731-101.312 635.200  1.00  7.91           O
ATOM   4898  HG1 THR 9 304    -145.593-102.023 634.510  1.00  7.91           H
ATOM   4899  CG2 THR 9 304    -147.059-100.945 637.081  1.00  7.91           C
ATOM   4900 1HG2 THR 9 304    -146.654 -99.933 637.067  1.00  7.91           H
ATOM   4901 2HG2 THR 9 304    -147.256-101.243 638.110  1.00  7.91           H
ATOM   4902 3HG2 THR 9 304    -147.987-100.972 636.510  1.00  7.91           H
ATOM   4903  HN  THR 9 304    -144.130-103.112 635.598  1.00  7.91           H
ATOM   4904  N   ILE 9 305    -144.755-103.886 638.605  1.00  7.91           N
ATOM   4905  CA  ILE 9 305    -144.796-104.626 639.855  1.00  7.91           C
ATOM   4906  C   ILE 9 305    -143.603-104.220 640.722  1.00  7.91           C
ATOM   4907  O   ILE 9 305    -143.729-104.094 641.939  1.00  7.91           O
ATOM   4908  HA  ILE 9 305    -145.712-104.343 640.373  1.00  7.91           H
ATOM   4909  HB  ILE 9 305    -144.108-106.387 638.854  1.00  7.91           H
ATOM   4910  CB  ILE 9 305    -144.875-106.130 639.585  1.00  7.91           C
ATOM   4911  CG1 ILE 9 305    -146.226-106.507 638.973  1.00  7.91           C
ATOM   4912 1HG1 ILE 9 305    -147.004-106.446 639.734  1.00  7.91           H
ATOM   4913 2HG1 ILE 9 305    -146.488-105.792 638.192  1.00  7.91           H
ATOM   4914  CG2 ILE 9 305    -144.577-106.932 640.854  1.00  7.91           C
ATOM   4915 1HG2 ILE 9 305    -143.574-106.693 641.207  1.00  7.91           H
ATOM   4916 2HG2 ILE 9 305    -145.305-106.676 641.624  1.00  7.91           H
ATOM   4917 3HG2 ILE 9 305    -144.641-107.997 640.633  1.00  7.91           H
ATOM   4918  CD1 ILE 9 305    -146.188-107.919 638.387  1.00  7.91           C
ATOM   4919 1HD1 ILE 9 305    -145.426-107.970 637.609  1.00  7.91           H
ATOM   4920 2HD1 ILE 9 305    -145.950-108.633 639.175  1.00  7.91           H
ATOM   4921 3HD1 ILE 9 305    -147.161-108.161 637.959  1.00  7.91           H
ATOM   4922  HN  ILE 9 305    -144.689-104.450 637.782  1.00  7.91           H
ATOM   4923  N   ALA 9 306    -142.471-104.024 640.061  1.00  7.91           N
ATOM   4924  CA  ALA 9 306    -141.244-103.687 640.762  1.00  7.91           C
ATOM   4925  C   ALA 9 306    -141.389-102.303 641.399  1.00  7.91           C
ATOM   4926  O   ALA 9 306    -140.843-102.049 642.471  1.00  7.91           O
ATOM   4927  HA  ALA 9 306    -141.097-104.426 641.550  1.00  7.91           H
ATOM   4928  CB  ALA 9 306    -140.064-103.760 639.791  1.00  7.91           C
ATOM   4929 1HB  ALA 9 306    -139.986-104.771 639.389  1.00  7.91           H
ATOM   4930 2HB  ALA 9 306    -140.221-103.056 638.974  1.00  7.91           H
ATOM   4931 3HB  ALA 9 306    -139.143-103.507 640.317  1.00  7.91           H
ATOM   4932  HN  ALA 9 306    -142.384-104.093 639.067  1.00  7.91           H
ATOM   4933  N   PHE 9 307    -142.129-101.445 640.711  1.00  7.91           N
ATOM   4934  CA  PHE 9 307    -142.298-100.074 641.162  1.00  7.91           C
ATOM   4935  C   PHE 9 307    -143.128-100.017 642.446  1.00  7.91           C
ATOM   4936  O   PHE 9 307    -142.893 -99.167 643.303  1.00  7.91           O
ATOM   4937  HA  PHE 9 307    -141.303 -99.673 641.355  1.00  7.91           H
ATOM   4938  CB  PHE 9 307    -143.043 -99.328 640.053  1.00  7.91           C
ATOM   4939 1HB  PHE 9 307    -143.919 -99.909 639.764  1.00  7.91           H
ATOM   4940 2HB  PHE 9 307    -143.407 -98.380 640.449  1.00  7.91           H
ATOM   4941  CG  PHE 9 307    -142.197 -99.055 638.809  1.00  7.91           C
ATOM   4942  HD1 PHE 9 307    -140.506-100.099 639.564  1.00  7.91           H
ATOM   4943  CD1 PHE 9 307    -140.923 -99.526 638.736  1.00  7.91           C
ATOM   4944  HD2 PHE 9 307    -143.738 -97.963 637.834  1.00  7.91           H
ATOM   4945  CD2 PHE 9 307    -142.718 -98.340 637.775  1.00  7.91           C
ATOM   4946  CE1 PHE 9 307    -140.137 -99.272 637.580  1.00  7.91           C
ATOM   4947  HE1 PHE 9 307    -139.116 -99.650 637.522  1.00  7.91           H
ATOM   4948  CE2 PHE 9 307    -141.932 -98.087 636.620  1.00  7.91           C
ATOM   4949  HE2 PHE 9 307    -142.349 -97.514 635.792  1.00  7.91           H
ATOM   4950  CZ  PHE 9 307    -140.658 -98.558 636.547  1.00  7.91           C
ATOM   4951  HZ  PHE 9 307    -140.055 -98.363 635.660  1.00  7.91           H
ATOM   4952  HN  PHE 9 307    -142.606-101.673 639.863  1.00  7.91           H
ATOM   4953  N   PHE 9 308    -144.080-100.933 642.538  1.00  7.91           N
ATOM   4954  CA  PHE 9 308    -144.959-100.986 643.694  1.00  7.91           C
ATOM   4955  C   PHE 9 308    -144.163-101.230 644.977  1.00  7.91           C
ATOM   4956  O   PHE 9 308    -144.641-100.942 646.073  1.00  7.91           O
ATOM   4957  HA  PHE 9 308    -145.464-100.022 643.760  1.00  7.91           H
ATOM   4958  CB  PHE 9 308    -145.920-102.156 643.473  1.00  7.91           C
ATOM   4959 1HB  PHE 9 308    -145.414-102.923 642.887  1.00  7.91           H
ATOM   4960 2HB  PHE 9 308    -146.162-102.600 644.438  1.00  7.91           H
ATOM   4961  CG  PHE 9 308    -147.220-101.768 642.765  1.00  7.91           C
ATOM   4962  HD1 PHE 9 308    -148.041-100.837 644.491  1.00  7.91           H
ATOM   4963  CD1 PHE 9 308    -148.190-101.098 643.443  1.00  7.91           C
ATOM   4964  HD2 PHE 9 308    -146.628-102.631 640.915  1.00  7.91           H
ATOM   4965  CD2 PHE 9 308    -147.405-102.094 641.458  1.00  7.91           C
ATOM   4966  CE1 PHE 9 308    -149.396-100.738 642.786  1.00  7.91           C
ATOM   4967  HE1 PHE 9 308    -150.173-100.201 643.330  1.00  7.91           H
ATOM   4968  CE2 PHE 9 308    -148.612-101.734 640.801  1.00  7.91           C
ATOM   4969  HE2 PHE 9 308    -148.760-101.996 639.753  1.00  7.91           H
ATOM   4970  CZ  PHE 9 308    -149.582-101.064 641.479  1.00  7.91           C
ATOM   4971  HZ  PHE 9 308    -150.508-100.788 640.975  1.00  7.91           H
ATOM   4972  HN  PHE 9 308    -144.256-101.630 641.842  1.00  7.91           H
ATOM   4973  N   HIS 9 309    -142.961-101.760 644.799  1.00  7.91           N
ATOM   4974  CA  HIS 9 309    -142.114-102.094 645.931  1.00  7.91           C
ATOM   4975  C   HIS 9 309    -141.867-100.840 646.773  1.00  7.91           C
ATOM   4976  O   HIS 9 309    -141.843-100.908 648.001  1.00  7.91           O
ATOM   4977  HA  HIS 9 309    -142.664-102.820 646.530  1.00  7.91           H
ATOM   4978  CB  HIS 9 309    -140.819-102.759 645.463  1.00  7.91           C
ATOM   4979 1HB  HIS 9 309    -141.068-103.619 644.842  1.00  7.91           H
ATOM   4980 2HB  HIS 9 309    -140.270-102.059 644.833  1.00  7.91           H
ATOM   4981  CG  HIS 9 309    -139.920-103.213 646.589  1.00  7.91           C
ATOM   4982  HD1 HIS 9 309    -138.751-101.457 646.879  1.00  7.91           H
ATOM   4983  ND1 HIS 9 309    -138.952-102.399 647.150  1.00  7.91           N
ATOM   4984  CD2 HIS 9 309    -139.854-104.403 647.252  1.00  7.91           C
ATOM   4985  HD2 HIS 9 309    -140.480-105.274 647.061  1.00  7.91           H
ATOM   4986  CE1 HIS 9 309    -138.336-103.079 648.106  1.00  7.91           C
ATOM   4987  HE1 HIS 9 309    -137.524-102.710 648.733  1.00  7.91           H
ATOM   4988  NE2 HIS 9 309    -138.896-104.321 648.167  1.00  7.91           N
ATOM   4989  HN  HIS 9 309    -142.567-101.961 643.902  1.00  7.91           H
ATOM   4990  N   SER 9 310    -141.689 -99.726 646.079  1.00  7.91           N
ATOM   4991  CA  SER 9 310    -141.383 -98.471 646.744  1.00  7.91           C
ATOM   4992  C   SER 9 310    -142.570 -98.032 647.605  1.00  7.91           C
ATOM   4993  O   SER 9 310    -142.430 -97.163 648.464  1.00  7.91           O
ATOM   4994  HA  SER 9 310    -140.514 -98.679 647.369  1.00  7.91           H
ATOM   4995  CB  SER 9 310    -141.032 -97.381 645.730  1.00  7.91           C
ATOM   4996 1HB  SER 9 310    -141.853 -97.266 645.022  1.00  7.91           H
ATOM   4997 2HB  SER 9 310    -140.921 -96.427 646.246  1.00  7.91           H
ATOM   4998  HG  SER 9 310    -139.058 -97.701 645.652  1.00  7.91           H
[truncated: 233,924 more chars]
