# Supplementary material for: Noncanonical roles of chemokine regions in CCR9 activation revealed by structural modeling and mutational mapping
Source: Nat Commun. 2025 Aug 18;16:7695. doi: 10.1038/s41467-025-62321-9 (PMC12361432; doi:10.1038/s41467-025-62321-9)
Supplement: Supplementary file 3 — Supplementary Data 1 [file 41467_2025_62321_MOESM3_ESM.zip › SuppData1_3D_models/Fig4_CCR9_CCL25/Fig4HIJ_CCR9_CCL25_rnk19.pdb]

HEADER                                                        CCR9_CCL25_RNK19
EXPDTA    THEORETICAL MODEL
REMARK   3                                                              
REMARK   3 REFINEMENT OR HYDROGEN PLACEMENT:                            
REMARK   3   PROGRAM 1                  ICM 3.9                     
REMARK   3   AUTHORS 1      R.ABAGYAN, M.TOTROV                         
SEQRES   1 9  369  MET THR PRO THR ASP PHE THR SER PRO ILE PRO ASN MET 
SEQRES   2 9  369  ALA ASP ASP TYR GLY SER GLU SER THR SER SER MET GLU 
SEQRES   3 9  369  ASP TYR VAL ASN PHE ASN PHE THR ASP PHE TYR CYS GLU 
SEQRES   4 9  369  LYS ASN ASN VAL ARG GLN PHE ALA SER HIS PHE LEU PRO 
SEQRES   5 9  369  PRO LEU TYR TRP LEU VAL PHE ILE VAL GLY ALA LEU GLY 
SEQRES   6 9  369  ASN SER LEU VAL ILE LEU VAL TYR TRP TYR CYS THR ARG 
SEQRES   7 9  369  VAL LYS THR MET THR ASP MET PHE LEU LEU ASN LEU ALA 
SEQRES   8 9  369  ILE ALA ASP LEU LEU PHE LEU VAL THR LEU PRO PHE TRP 
SEQRES   9 9  369  ALA ILE ALA ALA ALA ASP GLN TRP LYS PHE GLN THR PHE 
SEQRES  10 9  369  MET CYS LYS VAL VAL ASN SER MET TYR LYS MET ASN PHE 
SEQRES  11 9  369  TYR SER CYS VAL LEU LEU ILE MET CYS ILE SER VAL ASP 
SEQRES  12 9  369  ARG TYR ILE ALA ILE ALA GLN ALA MET ARG ALA HIS THR 
SEQRES  13 9  369  TRP ARG GLU LYS ARG LEU LEU TYR SER LYS MET VAL CYS 
SEQRES  14 9  369  PHE THR ILE TRP VAL LEU ALA ALA ALA LEU CYS ILE PRO 
SEQRES  15 9  369  GLU ILE LEU TYR SER GLN ILE LYS GLU GLU SER GLY ILE 
SEQRES  16 9  369  ALA ILE CYS THR MET VAL TYR PRO SER ASP GLU SER THR 
SEQRES  17 9  369  LYS LEU LYS SER ALA VAL LEU THR LEU LYS VAL ILE LEU 
SEQRES  18 9  369  GLY PHE PHE LEU PRO PHE VAL VAL MET ALA CYS CYS TYR 
SEQRES  19 9  369  THR ILE ILE ILE HIS THR LEU ILE GLN ALA LYS LYS SER 
SEQRES  20 9  369  SER LYS HIS LYS ALA LEU LYS VAL THR ILE THR VAL LEU 
SEQRES  21 9  369  THR VAL PHE VAL LEU SER GLN PHE PRO TYR ASN CYS ILE 
SEQRES  22 9  369  LEU LEU VAL GLN THR ILE ASP ALA TYR ALA MET PHE ILE 
SEQRES  23 9  369  SER ASN CYS ALA VAL SER THR ASN ILE ASP ILE CYS PHE 
SEQRES  24 9  369  GLN VAL THR GLN THR ILE ALA PHE PHE HIS SER CYS LEU 
SEQRES  25 9  369  ASN PRO VAL LEU TYR VAL PHE VAL GLY GLU ARG PHE ARG 
SEQRES  26 9  369  ARG ASP LEU VAL LYS THR LEU LYS ASN LEU GLY CYS ILE 
SEQRES  27 9  369  SER GLN ALA GLN TRP VAL SER PHE THR ARG ARG GLU GLY 
SEQRES  28 9  369  SER LEU LYS LEU SER SER MET LEU LEU GLU THR THR SER 
SEQRES  29 9  369  GLY ALA LEU SER LEU                                 
SEQRES   1 A  127  PCA GLY VAL PHE GLU ASP CYS CYS LEU ALA TYR HIS TYR 
SEQRES   2 A  127  PRO ILE GLY TRP ALA VAL LEU ARG ARG ALA TRP THR TYR 
SEQRES   3 A  127  ARG ILE GLN GLU VAL SER GLY SER CYS ASN LEU PRO ALA 
SEQRES   4 A  127  ALA ILE PHE TYR LEU PRO LYS ARG HIS ARG LYS VAL CYS 
SEQRES   5 A  127  GLY ASN PRO LYS SER ARG GLU VAL GLN ARG ALA MET LYS 
SEQRES   6 A  127  LEU LEU ASP ALA ARG ASN LYS VAL PHE ALA LYS LEU HIS 
SEQRES   7 A  127  HIS ASN THR GLN THR PHE GLN ALA GLY PRO HIS ALA VAL 
SEQRES   8 A  127  LYS LYS LEU SER SER GLY ASN SER LYS LEU SER SER SER 
SEQRES   9 A  127  LYS PHE SER ASN PRO ILE SER SER SER LYS ARG ASN VAL 
SEQRES  10 A  127  SER LEU LEU ILE SER ALA ASN SER GLY LEU             
HELIX    1  HA ASP 9   15  TYR 9   17  1
HELIX    2  HB SER 9   19  SER 9   19  5
HELIX    3  HC GLU 9   20  SER 9   23  1
HELIX    4  HD MET 9   25  ASN 9   30  1
HELIX    5  HE LYS 9   40  LYS 9   40  5
HELIX    6  HF ASN 9   41  HIS 9   49  1
HELIX    7  HG LEU 9   51  TYR 9   75  1
HELIX    8  HH MET 9   82  LEU 9   98  1
HELIX    9  HI VAL 9   99  THR 9  100  1
HELIX   10  HJ LEU 9  101  ILE 9  106  1
HELIX   11  HK ALA 9  108  ALA 9  109  1
HELIX   12  HL THR 9  116  SER 9  141  1
HELIX   13  HM ASP 9  143  ALA 9  149  1
HELIX   14  HN ALA 9  151  THR 9  156  1
HELIX   15  HO ARG 9  158  ALA 9  178  1
HELIX   16  HP LEU 9  179  CYS 9  180  1
HELIX   17  HQ ILE 9  181  TYR 9  186  1
HELIX   18  HR SER 9  207  VAL 9  219  1
HELIX   19  HS ILE 9  220  PHE 9  224  1
HELIX   20  HT LEU 9  225  GLN 9  243  1
HELIX   21  HU SER 9  247  SER 9  248  1
HELIX   22  HV LYS 9  249  SER 9  266  1
HELIX   23  HW PHE 9  268  THR 9  278  1
HELIX   24  HX ASP 9  280  ALA 9  283  1
HELIX   25  HY CYS 9  289  ASN 9  294  1
HELIX    0  H@ ASP 9  296  HIS 9  309  1
HELIX    1  HA CYS 9  311  VAL 9  320  1
HELIX    2  HB GLU 9  322  ASN 9  334  1
HELIX    3  HC GLN 9  340  ALA 9  366  1
HELIX    4  HD LEU 9  367  SER 9  368  1
HELIX    5  HE TRP A   17  LEU A   20  1
HELIX    6  HF ARG A   21  ARG A   22  1
HELIX    7  HG LYS A   46  HIS A   48  1
HELIX    8  HH ARG A   58  GLN A   85  1
HELIX    9  HI ALA A   86  ALA A   86  5
SHEET    1  SA 1 TYR 9  37  CYS 9  38  0
SHEET    2  SB 1 SER 9 187  GLU 9 192  0
SHEET    3  SC 1 ILE 9 195  MET 9 200  0
SHEET    4  SD 1 CYS A   7  CYS A   8  0
SHEET    5  SE 1 THR A  25  GLN A  29  0
SHEET    6  SF 1 ALA A  39  TYR A  43  0
SHEET    7  SG 1 LYS A  50  GLY A  53  0
SSBOND   1 CYS 9   38    CYS 9  289 
SSBOND   2 CYS 9  119    CYS 9  198 
SSBOND   3 CYS A    7    CYS A   35 
SSBOND   4 CYS A   52    CYS A    8 
ATOM      1  N   MET 9   1    -123.938 -73.149 553.843  1.00  6.49           N
ATOM      2  CA  MET 9   1    -125.320 -72.730 553.689  1.00  6.49           C
ATOM      3  C   MET 9   1    -126.261 -73.936 553.678  1.00  6.49           C
ATOM      4  O   MET 9   1    -127.119 -74.066 554.549  1.00  6.49           O
ATOM      5  HA  MET 9   1    -125.534 -72.101 554.553  1.00  6.49           H
ATOM      6  CB  MET 9   1    -125.475 -71.950 552.382  1.00  6.49           C
ATOM      7 1HB  MET 9   1    -124.738 -71.147 552.344  1.00  6.49           H
ATOM      8 2HB  MET 9   1    -125.273 -72.607 551.536  1.00  6.49           H
ATOM      9  CG  MET 9   1    -126.882 -71.364 552.256  1.00  6.49           C
ATOM     10 1HG  MET 9   1    -127.620 -72.167 552.243  1.00  6.49           H
ATOM     11 2HG  MET 9   1    -127.105 -70.741 553.122  1.00  6.49           H
ATOM     12  SD  MET 9   1    -127.010 -70.397 550.761  1.00  6.49           S
ATOM     13  CE  MET 9   1    -128.661 -69.747 550.952  1.00  6.49           C
ATOM     14 1HE  MET 9   1    -129.372 -70.571 551.008  1.00  6.49           H
ATOM     15 2HE  MET 9   1    -128.716 -69.157 551.867  1.00  6.49           H
ATOM     16 3HE  MET 9   1    -128.904 -69.115 550.098  1.00  6.49           H
ATOM     17  HN  MET 9   1    -123.797 -74.138 553.872  1.00  6.49           H
ATOM     18  N   THR 9   2    -126.068 -74.788 552.681  1.00  6.49           N
ATOM     19  CA  THR 9   2    -126.523 -76.164 552.775  1.00  6.49           C
ATOM     20  C   THR 9   2    -126.073 -76.787 554.098  1.00  6.49           C
ATOM     21  O   THR 9   2    -124.878 -76.846 554.385  1.00  6.49           O
ATOM     22  HA  THR 9   2    -127.613 -76.166 552.775  1.00  6.49           H
ATOM     23  HB  THR 9   2    -126.065 -77.994 551.697  1.00  6.49           H
ATOM     24  CB  THR 9   2    -126.011 -76.916 551.544  1.00  6.49           C
ATOM     25  OG1 THR 9   2    -124.704 -76.389 551.334  1.00  6.49           O
ATOM     26  HG1 THR 9   2    -124.098 -76.669 552.079  1.00  6.49           H
ATOM     27  CG2 THR 9   2    -126.773 -76.543 550.271  1.00  6.49           C
ATOM     28 1HG2 THR 9   2    -126.663 -75.475 550.082  1.00  6.49           H
ATOM     29 2HG2 THR 9   2    -127.829 -76.782 550.396  1.00  6.49           H
ATOM     30 3HG2 THR 9   2    -126.370 -77.104 549.428  1.00  6.49           H
ATOM     31  HN  THR 9   2    -125.610 -74.551 551.824  1.00  6.49           H
ATOM     32  N   PRO 9   3    -127.016 -77.260 554.924  1.00  6.49           N
ATOM     33  CA  PRO 9   3    -126.658 -77.885 556.199  1.00  6.49           C
ATOM     34  C   PRO 9   3    -125.639 -79.000 556.029  1.00  6.49           C
ATOM     35  O   PRO 9   3    -125.645 -79.703 555.020  1.00  6.49           O
ATOM     36  HA  PRO 9   3    -126.176 -77.156 556.851  1.00  6.49           H
ATOM     37  CB  PRO 9   3    -127.992 -78.411 556.733  1.00  6.49           C
ATOM     38 1HB  PRO 9   3    -128.167 -79.443 556.427  1.00  6.49           H
ATOM     39 2HB  PRO 9   3    -128.024 -78.393 557.822  1.00  6.49           H
ATOM     40  CG  PRO 9   3    -129.015 -77.461 556.122  1.00  6.49           C
ATOM     41 1HG  PRO 9   3    -130.015 -77.896 556.112  1.00  6.49           H
ATOM     42 2HG  PRO 9   3    -129.091 -76.531 556.686  1.00  6.49           H
ATOM     43  CD  PRO 9   3    -128.476 -77.236 554.719  1.00  6.49           C
ATOM     44 1HD  PRO 9   3    -128.796 -78.020 554.032  1.00  6.49           H
ATOM     45 2HD  PRO 9   3    -128.818 -76.290 554.301  1.00  6.49           H
ATOM     46  N   THR 9   4    -124.782 -79.133 557.031  1.00  6.49           N
ATOM     47  CA  THR 9   4    -124.125 -80.403 557.291  1.00  6.49           C
ATOM     48  C   THR 9   4    -125.020 -81.299 558.149  1.00  6.49           C
ATOM     49  O   THR 9   4    -125.273 -80.997 559.314  1.00  6.49           O
ATOM     50  HA  THR 9   4    -123.979 -80.915 556.340  1.00  6.49           H
ATOM     51  HB  THR 9   4    -122.320 -81.022 558.329  1.00  6.49           H
ATOM     52  CB  THR 9   4    -122.766 -80.111 557.929  1.00  6.49           C
ATOM     53  OG1 THR 9   4    -123.043 -79.090 558.884  1.00  6.49           O
ATOM     54  HG1 THR 9   4    -123.741 -79.404 559.527  1.00  6.49           H
ATOM     55  CG2 THR 9   4    -121.790 -79.452 556.952  1.00  6.49           C
ATOM     56 1HG2 THR 9   4    -122.207 -78.508 556.603  1.00  6.49           H
ATOM     57 2HG2 THR 9   4    -121.626 -80.114 556.101  1.00  6.49           H
ATOM     58 3HG2 THR 9   4    -120.841 -79.267 557.456  1.00  6.49           H
ATOM     59  HN  THR 9   4    -124.534 -78.394 557.657  1.00  6.49           H
ATOM     60  N   ASP 9   5    -125.474 -82.385 557.540  1.00  6.49           N
ATOM     61  CA  ASP 9   5    -126.309 -83.344 558.244  1.00  6.49           C
ATOM     62  C   ASP 9   5    -125.454 -84.115 559.252  1.00  6.49           C
ATOM     63  O   ASP 9   5    -124.964 -85.202 558.953  1.00  6.49           O
ATOM     64  HA  ASP 9   5    -127.085 -82.749 558.725  1.00  6.49           H
ATOM     65  CB  ASP 9   5    -126.923 -84.355 557.275  1.00  6.49           C
ATOM     66 1HB  ASP 9   5    -126.153 -84.735 556.603  1.00  6.49           H
ATOM     67 2HB  ASP 9   5    -127.311 -85.209 557.831  1.00  6.49           H
ATOM     68  CG  ASP 9   5    -128.050 -83.718 556.459  1.00  6.49           C
ATOM     69  OD1 ASP 9   5    -128.802 -82.918 557.057  1.00  6.49           O
ATOM     70  OD2 ASP 9   5    -128.134 -84.044 555.255  1.00  6.49           O
ATOM     71  HN  ASP 9   5    -125.281 -82.613 556.586  1.00  6.49           H
ATOM     72  N   PHE 9   6    -125.300 -83.520 560.426  1.00  6.49           N
ATOM     73  CA  PHE 9   6    -124.799 -84.254 561.576  1.00  6.49           C
ATOM     74  C   PHE 9   6    -125.864 -85.205 562.127  1.00  6.49           C
ATOM     75  O   PHE 9   6    -126.544 -84.884 563.100  1.00  6.49           O
ATOM     76  HA  PHE 9   6    -123.937 -84.831 561.241  1.00  6.49           H
ATOM     77  CB  PHE 9   6    -124.451 -83.220 562.649  1.00  6.49           C
ATOM     78 1HB  PHE 9   6    -125.297 -82.543 562.775  1.00  6.49           H
ATOM     79 2HB  PHE 9   6    -124.309 -83.732 563.601  1.00  6.49           H
ATOM     80  CG  PHE 9   6    -123.200 -82.397 562.338  1.00  6.49           C
ATOM     81  HD1 PHE 9   6    -121.896 -84.069 562.493  1.00  6.49           H
ATOM     82  CD1 PHE 9   6    -121.981 -82.999 562.301  1.00  6.49           C
ATOM     83  HD2 PHE 9   6    -124.283 -80.579 562.128  1.00  6.49           H
ATOM     84  CD2 PHE 9   6    -123.306 -81.062 562.098  1.00  6.49           C
ATOM     85  CE1 PHE 9   6    -120.820 -82.235 562.012  1.00  6.49           C
ATOM     86  HE1 PHE 9   6    -119.843 -82.718 561.983  1.00  6.49           H
ATOM     87  CE2 PHE 9   6    -122.144 -80.298 561.810  1.00  6.49           C
ATOM     88  HE2 PHE 9   6    -122.229 -79.228 561.618  1.00  6.49           H
ATOM     89  CZ  PHE 9   6    -120.926 -80.901 561.773  1.00  6.49           C
ATOM     90  HZ  PHE 9   6    -120.034 -80.314 561.551  1.00  6.49           H
ATOM     91  HN  PHE 9   6    -125.512 -82.558 560.598  1.00  6.49           H
ATOM     92  N   THR 9   7    -125.974 -86.356 561.480  1.00  6.49           N
ATOM     93  CA  THR 9   7    -126.889 -87.387 561.940  1.00  6.49           C
ATOM     94  C   THR 9   7    -126.399 -87.984 563.261  1.00  6.49           C
ATOM     95  O   THR 9   7    -125.770 -89.042 563.273  1.00  6.49           O
ATOM     96  HA  THR 9   7    -127.856 -86.926 562.137  1.00  6.49           H
ATOM     97  HB  THR 9   7    -127.485 -89.341 561.199  1.00  6.49           H
ATOM     98  CB  THR 9   7    -127.034 -88.422 560.823  1.00  6.49           C
ATOM     99  OG1 THR 9   7    -125.716 -88.555 560.298  1.00  6.49           O
ATOM    100  HG1 THR 9   7    -125.123 -88.996 560.971  1.00  6.49           H
ATOM    101  CG2 THR 9   7    -127.855 -87.898 559.642  1.00  6.49           C
ATOM    102 1HG2 THR 9   7    -127.367 -87.018 559.223  1.00  6.49           H
ATOM    103 2HG2 THR 9   7    -128.854 -87.631 559.985  1.00  6.49           H
ATOM    104 3HG2 THR 9   7    -127.927 -88.672 558.878  1.00  6.49           H
ATOM    105  HN  THR 9   7    -125.454 -86.588 560.658  1.00  6.49           H
ATOM    106  N   SER 9   8    -126.705 -87.281 564.341  1.00  6.49           N
ATOM    107  CA  SER 9   8    -126.200 -87.661 565.650  1.00  6.49           C
ATOM    108  C   SER 9   8    -126.626 -89.092 565.979  1.00  6.49           C
ATOM    109  O   SER 9   8    -127.791 -89.342 566.287  1.00  6.49           O
ATOM    110  HA  SER 9   8    -125.115 -87.593 565.571  1.00  6.49           H
ATOM    111  CB  SER 9   8    -126.693 -86.697 566.731  1.00  6.49           C
ATOM    112 1HB  SER 9   8    -126.342 -87.036 567.706  1.00  6.49           H
ATOM    113 2HB  SER 9   8    -126.262 -85.711 566.563  1.00  6.49           H
ATOM    114  HG  SER 9   8    -128.522 -87.508 566.796  1.00  6.49           H
ATOM    115  OG  SER 9   8    -128.115 -86.596 566.748  1.00  6.49           O
ATOM    116  HN  SER 9   8    -127.285 -86.466 564.332  1.00  6.49           H
ATOM    117  N   PRO 9   9    -125.696 -90.055 565.922  1.00  6.49           N
ATOM    118  CA  PRO 9   9    -126.032 -91.448 566.224  1.00  6.49           C
ATOM    119  C   PRO 9   9    -126.358 -91.658 567.694  1.00  6.49           C
ATOM    120  O   PRO 9   9    -125.531 -92.166 568.450  1.00  6.49           O
ATOM    121  HA  PRO 9   9    -126.935 -91.742 565.689  1.00  6.49           H
ATOM    122  CB  PRO 9   9    -124.781 -92.222 565.804  1.00  6.49           C
ATOM    123 1HB  PRO 9   9    -124.621 -93.099 566.432  1.00  6.49           H
ATOM    124 2HB  PRO 9   9    -124.855 -92.578 564.776  1.00  6.49           H
ATOM    125  CG  PRO 9   9    -123.673 -91.221 565.963  1.00  6.49           C
ATOM    126 1HG  PRO 9   9    -123.307 -91.196 566.989  1.00  6.49           H
ATOM    127 2HG  PRO 9   9    -122.823 -91.470 565.328  1.00  6.49           H
ATOM    128  CD  PRO 9   9    -124.273 -89.902 565.571  1.00  6.49           C
ATOM    129 1HD  PRO 9   9    -123.812 -89.075 566.111  1.00  6.49           H
ATOM    130 2HD  PRO 9   9    -124.141 -89.701 564.507  1.00  6.49           H
ATOM    131  N   ILE 9  10    -127.565 -91.256 568.063  1.00  6.49           N
ATOM    132  CA  ILE 9  10    -128.042 -91.467 569.419  1.00  6.49           C
ATOM    133  C   ILE 9  10    -128.406 -92.942 569.604  1.00  6.49           C
ATOM    134  O   ILE 9  10    -129.437 -93.397 569.111  1.00  6.49           O
ATOM    135  HA  ILE 9  10    -127.222 -91.227 570.095  1.00  6.49           H
ATOM    136  HB  ILE 9  10    -130.016 -90.724 569.062  1.00  6.49           H
ATOM    137  CB  ILE 9  10    -129.189 -90.506 569.739  1.00  6.49           C
ATOM    138  CG1 ILE 9  10    -128.773 -89.055 569.492  1.00  6.49           C
ATOM    139 1HG1 ILE 9  10    -127.940 -88.796 570.145  1.00  6.49           H
ATOM    140 2HG1 ILE 9  10    -128.421 -88.943 568.467  1.00  6.49           H
ATOM    141  CG2 ILE 9  10    -129.703 -90.721 571.164  1.00  6.49           C
ATOM    142 1HG2 ILE 9  10    -130.065 -91.744 571.269  1.00  6.49           H
ATOM    143 2HG2 ILE 9  10    -128.893 -90.547 571.872  1.00  6.49           H
ATOM    144 3HG2 ILE 9  10    -130.518 -90.025 571.365  1.00  6.49           H
ATOM    145  CD1 ILE 9  10    -129.942 -88.099 569.743  1.00  6.49           C
ATOM    146 1HD1 ILE 9  10    -130.764 -88.346 569.072  1.00  6.49           H
ATOM    147 2HD1 ILE 9  10    -130.275 -88.197 570.776  1.00  6.49           H
ATOM    148 3HD1 ILE 9  10    -129.619 -87.074 569.561  1.00  6.49           H
ATOM    149  HN  ILE 9  10    -128.212 -90.796 567.454  1.00  6.49           H
ATOM    150  N   PRO 9  11    -127.570 -93.712 570.313  1.00  6.49           N
ATOM    151  CA  PRO 9  11    -127.714 -95.170 570.326  1.00  6.49           C
ATOM    152  C   PRO 9  11    -128.970 -95.618 571.056  1.00  6.49           C
ATOM    153  O   PRO 9  11    -129.520 -94.875 571.867  1.00  6.49           O
ATOM    154  HA  PRO 9  11    -127.827 -95.546 569.310  1.00  6.49           H
ATOM    155  CB  PRO 9  11    -126.445 -95.653 571.031  1.00  6.49           C
ATOM    156 1HB  PRO 9  11    -126.626 -96.561 571.606  1.00  6.49           H
ATOM    157 2HB  PRO 9  11    -125.653 -95.882 570.318  1.00  6.49           H
ATOM    158  CG  PRO 9  11    -126.071 -94.502 571.920  1.00  6.49           C
ATOM    159 1HG  PRO 9  11    -126.608 -94.546 572.868  1.00  6.49           H
ATOM    160 2HG  PRO 9  11    -125.007 -94.515 572.156  1.00  6.49           H
ATOM    161  CD  PRO 9  11    -126.438 -93.269 571.147  1.00  6.49           C
ATOM    162 1HD  PRO 9  11    -126.722 -92.450 571.808  1.00  6.49           H
ATOM    163 2HD  PRO 9  11    -125.606 -92.914 570.539  1.00  6.49           H
ATOM    164  N   ASN 9  12    -129.393 -96.835 570.746  1.00  6.49           N
ATOM    165  CA  ASN 9  12    -130.519 -97.436 571.441  1.00  6.49           C
ATOM    166  C   ASN 9  12    -130.087 -97.832 572.854  1.00  6.49           C
ATOM    167  O   ASN 9  12    -129.811 -99.001 573.118  1.00  6.49           O
ATOM    168  HA  ASN 9  12    -131.296 -96.671 571.442  1.00  6.49           H
ATOM    169  CB  ASN 9  12    -131.001 -98.698 570.722  1.00  6.49           C
ATOM    170 1HB  ASN 9  12    -130.156 -99.363 570.543  1.00  6.49           H
ATOM    171 2HB  ASN 9  12    -131.702 -99.237 571.358  1.00  6.49           H
ATOM    172  CG  ASN 9  12    -131.673 -98.349 569.393  1.00  6.49           C
ATOM    173  OD1 ASN 9  12    -131.416 -97.320 568.789  1.00  6.49           O
ATOM    174  ND2 ASN 9  12    -132.545 -99.260 568.972  1.00  6.49           N
ATOM    175 1HD2 ASN 9  12    -132.709-100.083 569.516  1.00  6.49           H
ATOM    176 2HD2 ASN 9  12    -133.037 -99.123 568.112  1.00  6.49           H
ATOM    177  HN  ASN 9  12    -128.982 -97.406 570.035  1.00  6.49           H
ATOM    178  N   MET 9  13    -130.043 -96.836 573.726  1.00  6.49           N
ATOM    179  CA  MET 9  13    -129.784 -97.084 575.134  1.00  6.49           C
ATOM    180  C   MET 9  13    -131.051 -97.554 575.851  1.00  6.49           C
ATOM    181  O   MET 9  13    -131.037 -97.786 577.059  1.00  6.49           O
ATOM    182  HA  MET 9  13    -129.031 -97.872 575.159  1.00  6.49           H
ATOM    183  CB  MET 9  13    -129.270 -95.803 575.793  1.00  6.49           C
ATOM    184 1HB  MET 9  13    -129.728 -94.936 575.316  1.00  6.49           H
ATOM    185 2HB  MET 9  13    -129.568 -95.784 576.842  1.00  6.49           H
ATOM    186  CG  MET 9  13    -127.747 -95.705 575.689  1.00  6.49           C
ATOM    187 1HG  MET 9  13    -127.295 -96.665 575.937  1.00  6.49           H
ATOM    188 2HG  MET 9  13    -127.459 -95.472 574.664  1.00  6.49           H
ATOM    189  SD  MET 9  13    -127.139 -94.442 576.794  1.00  6.49           S
ATOM    190  CE  MET 9  13    -125.421 -94.914 576.890  1.00  6.49           C
ATOM    191 1HE  MET 9  13    -125.344 -95.926 577.288  1.00  6.49           H
ATOM    192 2HE  MET 9  13    -124.979 -94.881 575.894  1.00  6.49           H
ATOM    193 3HE  MET 9  13    -124.890 -94.224 577.546  1.00  6.49           H
ATOM    194  HN  MET 9  13    -130.180 -95.875 573.485  1.00  6.49           H
ATOM    195  N   ALA 9  14    -132.118 -97.682 575.075  1.00  6.49           N
ATOM    196  CA  ALA 9  14    -133.450 -97.784 575.646  1.00  6.49           C
ATOM    197  C   ALA 9  14    -133.695 -99.222 576.105  1.00  6.49           C
ATOM    198  O   ALA 9  14    -134.206 -99.449 577.201  1.00  6.49           O
ATOM    199  HA  ALA 9  14    -133.492 -97.123 576.512  1.00  6.49           H
ATOM    200  CB  ALA 9  14    -134.483 -97.316 574.618  1.00  6.49           C
ATOM    201 1HB  ALA 9  14    -134.283 -96.280 574.347  1.00  6.49           H
ATOM    202 2HB  ALA 9  14    -134.421 -97.943 573.729  1.00  6.49           H
ATOM    203 3HB  ALA 9  14    -135.483 -97.393 575.047  1.00  6.49           H
ATOM    204  HN  ALA 9  14    -132.083 -97.715 574.076  1.00  6.49           H
ATOM    205  N   ASP 9  15    -133.319-100.157 575.245  1.00  6.49           N
ATOM    206  CA  ASP 9  15    -134.002-101.438 575.185  1.00  6.49           C
ATOM    207  C   ASP 9  15    -133.601-102.282 576.396  1.00  6.49           C
ATOM    208  O   ASP 9  15    -134.399-103.072 576.897  1.00  6.49           O
ATOM    209  HA  ASP 9  15    -135.065-101.195 575.178  1.00  6.49           H
ATOM    210  CB  ASP 9  15    -133.615-102.210 573.921  1.00  6.49           C
ATOM    211 1HB  ASP 9  15    -132.550-102.440 573.944  1.00  6.49           H
ATOM    212 2HB  ASP 9  15    -134.147-103.161 573.895  1.00  6.49           H
ATOM    213  CG  ASP 9  15    -133.941-101.402 572.664  1.00  6.49           C
ATOM    214  OD1 ASP 9  15    -134.969-100.691 572.696  1.00  6.49           O
ATOM    215  OD2 ASP 9  15    -133.155-101.512 571.698  1.00  6.49           O
ATOM    216  HN  ASP 9  15    -132.564-100.050 574.598  1.00  6.49           H
ATOM    217  N   ASP 9  16    -132.365-102.086 576.831  1.00  6.49           N
ATOM    218  CA  ASP 9  16    -131.757-102.992 577.790  1.00  6.49           C
ATOM    219  C   ASP 9  16    -132.569-102.976 579.087  1.00  6.49           C
ATOM    220  O   ASP 9  16    -132.552-103.944 579.846  1.00  6.49           O
ATOM    221  HA  ASP 9  16    -131.764-103.969 577.306  1.00  6.49           H
ATOM    222  CB  ASP 9  16    -130.326-102.563 578.122  1.00  6.49           C
ATOM    223 1HB  ASP 9  16    -129.813-102.258 577.210  1.00  6.49           H
ATOM    224 2HB  ASP 9  16    -130.347-101.695 578.781  1.00  6.49           H
ATOM    225  CG  ASP 9  16    -129.554-103.701 578.793  1.00  6.49           C
ATOM    226  OD1 ASP 9  16    -129.743-104.854 578.349  1.00  6.49           O
ATOM    227  OD2 ASP 9  16    -128.793-103.392 579.735  1.00  6.49           O
ATOM    228  HN  ASP 9  16    -131.784-101.326 576.540  1.00  6.49           H
ATOM    229  N   TYR 9  17    -133.260-101.866 579.301  1.00  6.49           N
ATOM    230  CA  TYR 9  17    -134.036-101.691 580.517  1.00  6.49           C
ATOM    231  C   TYR 9  17    -135.224-102.654 580.553  1.00  6.49           C
ATOM    232  O   TYR 9  17    -135.819-102.872 581.607  1.00  6.49           O
ATOM    233  HA  TYR 9  17    -133.383-101.898 581.365  1.00  6.49           H
ATOM    234  CB  TYR 9  17    -134.560-100.254 580.479  1.00  6.49           C
ATOM    235 1HB  TYR 9  17    -134.928-100.039 579.475  1.00  6.49           H
ATOM    236 2HB  TYR 9  17    -135.411-100.170 581.155  1.00  6.49           H
ATOM    237  CG  TYR 9  17    -133.518 -99.201 580.860  1.00  6.49           C
ATOM    238  HD1 TYR 9  17    -133.838 -99.437 582.967  1.00  6.49           H
ATOM    239  CD1 TYR 9  17    -133.282 -98.913 582.189  1.00  6.49           C
ATOM    240  HD2 TYR 9  17    -133.000 -98.765 578.826  1.00  6.49           H
ATOM    241  CD2 TYR 9  17    -132.814 -98.538 579.875  1.00  6.49           C
ATOM    242  CE1 TYR 9  17    -132.301 -97.922 582.548  1.00  6.49           C
ATOM    243  HE1 TYR 9  17    -132.105 -97.686 583.594  1.00  6.49           H
ATOM    244  HE2 TYR 9  17    -131.270 -97.016 579.467  1.00  6.49           H
ATOM    245  CE2 TYR 9  17    -131.833 -97.547 580.235  1.00  6.49           C
ATOM    246  CZ  TYR 9  17    -131.625 -97.288 581.553  1.00  6.49           C
ATOM    247  OH  TYR 9  17    -130.699 -96.352 581.893  1.00  6.49           O
ATOM    248  HH  TYR 9  17    -130.261 -95.990 581.070  1.00  6.49           H
ATOM    249  HN  TYR 9  17    -133.296-101.098 578.662  1.00  6.49           H
ATOM    250  N   GLY 9  18    -135.534-103.205 579.388  1.00  6.49           N
ATOM    251  CA  GLY 9  18    -136.796-103.900 579.202  1.00  6.49           C
ATOM    252  C   GLY 9  18    -136.877-105.140 580.094  1.00  6.49           C
ATOM    253  O   GLY 9  18    -137.716-105.211 580.990  1.00  6.49           O
ATOM    254 1HA  GLY 9  18    -137.623-103.227 579.432  1.00  6.49           H
ATOM    255 2HA  GLY 9  18    -136.904-104.191 578.157  1.00  6.49           H
ATOM    256  HN  GLY 9  18    -134.941-103.182 578.584  1.00  6.49           H
ATOM    257  N   SER 9  19    -135.993-106.087 579.817  1.00  6.49           N
ATOM    258  CA  SER 9  19    -136.197-107.455 580.262  1.00  6.49           C
ATOM    259  C   SER 9  19    -135.953-107.558 581.769  1.00  6.49           C
ATOM    260  O   SER 9  19    -136.714-108.210 582.481  1.00  6.49           O
ATOM    261  HA  SER 9  19    -137.237-107.683 580.026  1.00  6.49           H
ATOM    262  CB  SER 9  19    -135.281-108.422 579.509  1.00  6.49           C
ATOM    263 1HB  SER 9  19    -135.244-108.140 578.456  1.00  6.49           H
ATOM    264 2HB  SER 9  19    -134.267-108.338 579.898  1.00  6.49           H
ATOM    265  HG  SER 9  19    -135.106-110.377 579.116  1.00  6.49           H
ATOM    266  OG  SER 9  19    -135.722-109.772 579.622  1.00  6.49           O
ATOM    267  HN  SER 9  19    -135.151-105.932 579.300  1.00  6.49           H
ATOM    268  N   GLU 9  20    -134.889-106.903 582.209  1.00  6.49           N
ATOM    269  CA  GLU 9  20    -134.484-106.983 583.602  1.00  6.49           C
ATOM    270  C   GLU 9  20    -135.586-106.429 584.508  1.00  6.49           C
ATOM    271  O   GLU 9  20    -135.559-106.633 585.721  1.00  6.49           O
ATOM    272  HA  GLU 9  20    -134.341-108.045 583.801  1.00  6.49           H
ATOM    273  CB  GLU 9  20    -133.163-106.247 583.833  1.00  6.49           C
ATOM    274 1HB  GLU 9  20    -132.483-106.444 583.004  1.00  6.49           H
ATOM    275 2HB  GLU 9  20    -133.356-105.186 583.989  1.00  6.49           H
ATOM    276  CG  GLU 9  20    -132.469-106.750 585.101  1.00  6.49           C
ATOM    277 1HG  GLU 9  20    -133.192-107.264 585.736  1.00  6.49           H
ATOM    278 2HG  GLU 9  20    -131.703-107.479 584.836  1.00  6.49           H
ATOM    279  CD  GLU 9  20    -131.834-105.593 585.874  1.00  6.49           C
ATOM    280  OE1 GLU 9  20    -130.955-105.886 586.713  1.00  6.49           O
ATOM    281  OE2 GLU 9  20    -132.243-104.442 585.609  1.00  6.49           O
ATOM    282  HN  GLU 9  20    -134.309-106.327 581.633  1.00  6.49           H
ATOM    283  N   SER 9  21    -136.529-105.739 583.884  1.00  6.49           N
ATOM    284  CA  SER 9  21    -137.587-105.076 584.627  1.00  6.49           C
ATOM    285  C   SER 9  21    -138.544-106.114 585.216  1.00  6.49           C
ATOM    286  O   SER 9  21    -139.052-105.939 586.322  1.00  6.49           O
ATOM    287  HA  SER 9  21    -137.081-104.528 585.422  1.00  6.49           H
ATOM    288  CB  SER 9  21    -138.352-104.092 583.739  1.00  6.49           C
ATOM    289 1HB  SER 9  21    -138.804-103.319 584.359  1.00  6.49           H
ATOM    290 2HB  SER 9  21    -137.654-103.594 583.066  1.00  6.49           H
ATOM    291  HG  SER 9  21    -138.991-105.552 582.528  1.00  6.49           H
ATOM    292  OG  SER 9  21    -139.366-104.740 582.975  1.00  6.49           O
ATOM    293  HN  SER 9  21    -136.578-105.630 582.891  1.00  6.49           H
ATOM    294  N   THR 9  22    -138.761-107.173 584.450  1.00  6.49           N
ATOM    295  CA  THR 9  22    -139.856-108.087 584.729  1.00  6.49           C
ATOM    296  C   THR 9  22    -139.469-109.056 585.848  1.00  6.49           C
ATOM    297  O   THR 9  22    -140.164-109.152 586.858  1.00  6.49           O
ATOM    298  HA  THR 9  22    -140.705-107.506 585.088  1.00  6.49           H
ATOM    299  HB  THR 9  22    -139.439-109.463 583.100  1.00  6.49           H
ATOM    300  CB  THR 9  22    -140.232-108.787 583.421  1.00  6.49           C
ATOM    301  OG1 THR 9  22    -140.530-107.718 582.528  1.00  6.49           O
ATOM    302  HG1 THR 9  22    -139.711-107.466 582.012  1.00  6.49           H
ATOM    303  CG2 THR 9  22    -141.548-109.561 583.529  1.00  6.49           C
ATOM    304 1HG2 THR 9  22    -142.353-108.873 583.785  1.00  6.49           H
ATOM    305 2HG2 THR 9  22    -141.459-110.322 584.304  1.00  6.49           H
ATOM    306 3HG2 THR 9  22    -141.768-110.038 582.574  1.00  6.49           H
ATOM    307  HN  THR 9  22    -138.206-107.410 583.652  1.00  6.49           H
ATOM    308  N   SER 9  23    -138.362-109.750 585.630  1.00  6.49           N
ATOM    309  CA  SER 9  23    -137.901-110.743 586.585  1.00  6.49           C
ATOM    310  C   SER 9  23    -137.720-110.101 587.962  1.00  6.49           C
ATOM    311  O   SER 9  23    -138.103-110.680 588.976  1.00  6.49           O
ATOM    312  HA  SER 9  23    -138.685-111.500 586.616  1.00  6.49           H
ATOM    313  CB  SER 9  23    -136.591-111.386 586.123  1.00  6.49           C
ATOM    314 1HB  SER 9  23    -136.214-112.044 586.906  1.00  6.49           H
ATOM    315 2HB  SER 9  23    -136.781-112.007 585.248  1.00  6.49           H
ATOM    316  HG  SER 9  23    -134.767-110.862 585.487  1.00  6.49           H
ATOM    317  OG  SER 9  23    -135.601-110.411 585.806  1.00  6.49           O
ATOM    318  HN  SER 9  23    -137.785-109.643 584.820  1.00  6.49           H
ATOM    319  N   SER 9  24    -137.135-108.912 587.952  1.00  6.49           N
ATOM    320  CA  SER 9  24    -136.904-108.182 589.187  1.00  6.49           C
ATOM    321  C   SER 9  24    -138.230-107.661 589.744  1.00  6.49           C
ATOM    322  O   SER 9  24    -138.278-107.138 590.856  1.00  6.49           O
ATOM    323  HA  SER 9  24    -136.459-108.905 589.871  1.00  6.49           H
ATOM    324  CB  SER 9  24    -135.929-107.022 588.967  1.00  6.49           C
ATOM    325 1HB  SER 9  24    -135.634-106.609 589.932  1.00  6.49           H
ATOM    326 2HB  SER 9  24    -135.023-107.396 588.490  1.00  6.49           H
ATOM    327  HG  SER 9  24    -135.938-105.845 587.349  1.00  6.49           H
ATOM    328  OG  SER 9  24    -136.498-105.992 588.164  1.00  6.49           O
ATOM    329  HN  SER 9  24    -136.823-108.449 587.123  1.00  6.49           H
ATOM    330  N   MET 9  25    -139.275-107.824 588.946  1.00  6.49           N
ATOM    331  CA  MET 9  25    -140.623-107.543 589.410  1.00  6.49           C
ATOM    332  C   MET 9  25    -141.199-108.737 590.173  1.00  6.49           C
ATOM    333  O   MET 9  25    -141.836-108.566 591.212  1.00  6.49           O
ATOM    334  HA  MET 9  25    -140.531-106.687 590.078  1.00  6.49           H
ATOM    335  CB  MET 9  25    -141.519-107.221 588.213  1.00  6.49           C
ATOM    336 1HB  MET 9  25    -141.025-106.493 587.570  1.00  6.49           H
ATOM    337 2HB  MET 9  25    -141.673-108.120 587.617  1.00  6.49           H
ATOM    338  CG  MET 9  25    -142.871-106.670 588.672  1.00  6.49           C
ATOM    339 1HG  MET 9  25    -143.626-106.852 587.908  1.00  6.49           H
ATOM    340 2HG  MET 9  25    -143.197-107.189 589.573  1.00  6.49           H
ATOM    341  SD  MET 9  25    -142.739-104.919 588.993  1.00  6.49           S
ATOM    342  CE  MET 9  25    -142.997-104.282 587.345  1.00  6.49           C
ATOM    343 1HE  MET 9  25    -142.225-104.670 586.681  1.00  6.49           H
ATOM    344 2HE  MET 9  25    -143.978-104.594 586.985  1.00  6.49           H
ATOM    345 3HE  MET 9  25    -142.947-103.193 587.365  1.00  6.49           H
ATOM    346  HN  MET 9  25    -139.212-108.140 587.999  1.00  6.49           H
ATOM    347  N   GLU 9  26    -140.956-109.920 589.628  1.00  6.49           N
ATOM    348  CA  GLU 9  26    -141.511-111.136 590.199  1.00  6.49           C
ATOM    349  C   GLU 9  26    -140.859-111.433 591.551  1.00  6.49           C
ATOM    350  O   GLU 9  26    -141.549-111.738 592.523  1.00  6.49           O
ATOM    351  HA  GLU 9  26    -142.573-110.932 590.337  1.00  6.49           H
ATOM    352  CB  GLU 9  26    -141.347-112.317 589.240  1.00  6.49           C
ATOM    353 1HB  GLU 9  26    -140.321-112.354 588.875  1.00  6.49           H
ATOM    354 2HB  GLU 9  26    -141.663-113.237 589.733  1.00  6.49           H
ATOM    355  CG  GLU 9  26    -142.247-112.155 588.013  1.00  6.49           C
ATOM    356 1HG  GLU 9  26    -143.260-111.908 588.330  1.00  6.49           H
ATOM    357 2HG  GLU 9  26    -141.891-111.324 587.404  1.00  6.49           H
ATOM    358  CD  GLU 9  26    -142.267-113.436 587.176  1.00  6.49           C
ATOM    359  OE1 GLU 9  26    -143.388-113.875 586.839  1.00  6.49           O
ATOM    360  OE2 GLU 9  26    -141.162-113.947 586.893  1.00  6.49           O
ATOM    361  HN  GLU 9  26    -140.393-110.055 588.813  1.00  6.49           H
ATOM    362  N   ASP 9  27    -139.538-111.333 591.570  1.00  6.49           N
ATOM    363  CA  ASP 9  27    -138.800-111.407 592.819  1.00  6.49           C
ATOM    364  C   ASP 9  27    -139.486-110.528 593.866  1.00  6.49           C
ATOM    365  O   ASP 9  27    -139.716-110.963 594.993  1.00  6.49           O
ATOM    366  HA  ASP 9  27    -138.806-112.463 593.093  1.00  6.49           H
ATOM    367  CB  ASP 9  27    -137.367-110.902 592.643  1.00  6.49           C
ATOM    368 1HB  ASP 9  27    -137.346-110.109 591.895  1.00  6.49           H
ATOM    369 2HB  ASP 9  27    -137.013-110.467 593.578  1.00  6.49           H
ATOM    370  CG  ASP 9  27    -136.433-112.036 592.216  1.00  6.49           C
ATOM    371  OD1 ASP 9  27    -136.862-113.203 592.346  1.00  6.49           O
ATOM    372  OD2 ASP 9  27    -135.312-111.711 591.770  1.00  6.49           O
ATOM    373  HN  ASP 9  27    -138.976-111.203 590.754  1.00  6.49           H
ATOM    374  N   TYR 9  28    -139.795-109.306 593.456  1.00  6.49           N
ATOM    375  CA  TYR 9  28    -140.323-108.318 594.380  1.00  6.49           C
ATOM    376  C   TYR 9  28    -141.615-108.813 595.033  1.00  6.49           C
ATOM    377  O   TYR 9  28    -141.968-108.377 596.128  1.00  6.49           O
ATOM    378  HA  TYR 9  28    -139.575-108.148 595.155  1.00  6.49           H
ATOM    379  CB  TYR 9  28    -140.633-107.078 593.539  1.00  6.49           C
ATOM    380 1HB  TYR 9  28    -140.251-107.230 592.530  1.00  6.49           H
ATOM    381 2HB  TYR 9  28    -141.715-106.968 593.457  1.00  6.49           H
ATOM    382  CG  TYR 9  28    -140.046-105.782 594.101  1.00  6.49           C
ATOM    383  HD1 TYR 9  28    -141.632-105.504 595.516  1.00  6.49           H
ATOM    384  CD1 TYR 9  28    -140.698-105.111 595.115  1.00  6.49           C
ATOM    385  HD2 TYR 9  28    -138.347-105.814 592.793  1.00  6.49           H
ATOM    386  CD2 TYR 9  28    -138.863-105.284 593.594  1.00  6.49           C
ATOM    387  CE1 TYR 9  28    -140.145-103.891 595.644  1.00  6.49           C
ATOM    388  HE1 TYR 9  28    -140.650-103.351 596.445  1.00  6.49           H
ATOM    389  HE2 TYR 9  28    -137.376-103.660 593.731  1.00  6.49           H
ATOM    390  CE2 TYR 9  28    -138.309-104.064 594.123  1.00  6.49           C
ATOM    391  CZ  TYR 9  28    -138.978-103.428 595.122  1.00  6.49           C
ATOM    392  OH  TYR 9  28    -138.455-102.276 595.621  1.00  6.49           O
ATOM    393  HH  TYR 9  28    -137.474-102.234 595.430  1.00  6.49           H
ATOM    394  HN  TYR 9  28    -139.690-108.990 592.513  1.00  6.49           H
ATOM    395  N   VAL 9  29    -142.286-109.716 594.334  1.00  6.49           N
ATOM    396  CA  VAL 9  29    -143.557-110.236 594.807  1.00  6.49           C
ATOM    397  C   VAL 9  29    -143.320-111.552 595.551  1.00  6.49           C
ATOM    398  O   VAL 9  29    -143.787-111.727 596.675  1.00  6.49           O
ATOM    399  HA  VAL 9  29    -143.971-109.509 595.505  1.00  6.49           H
ATOM    400  HB  VAL 9  29    -144.201-111.217 593.024  1.00  6.49           H
ATOM    401  CB  VAL 9  29    -144.533-110.379 593.637  1.00  6.49           C
ATOM    402  CG1 VAL 9  29    -145.945-110.691 594.136  1.00  6.49           C
ATOM    403 1HG1 VAL 9  29    -145.934-111.625 594.697  1.00  6.49           H
ATOM    404 2HG1 VAL 9  29    -146.289-109.883 594.782  1.00  6.49           H
ATOM    405 3HG1 VAL 9  29    -146.618-110.787 593.284  1.00  6.49           H
ATOM    406  CG2 VAL 9  29    -144.525-109.124 592.761  1.00  6.49           C
ATOM    407 1HG2 VAL 9  29    -144.820-108.262 593.359  1.00  6.49           H
ATOM    408 2HG2 VAL 9  29    -143.523-108.965 592.363  1.00  6.49           H
ATOM    409 3HG2 VAL 9  29    -145.227-109.252 591.937  1.00  6.49           H
ATOM    410  HN  VAL 9  29    -141.975-110.091 593.460  1.00  6.49           H
ATOM    411  N   ASN 9  30    -142.594-112.444 594.892  1.00  6.49           N
ATOM    412  CA  ASN 9  30    -142.507-113.821 595.347  1.00  6.49           C
ATOM    413  C   ASN 9  30    -141.455-113.924 596.453  1.00  6.49           C
ATOM    414  O   ASN 9  30    -141.284-114.982 597.056  1.00  6.49           O
ATOM    415  HA  ASN 9  30    -143.508-114.070 595.701  1.00  6.49           H
ATOM    416  CB  ASN 9  30    -142.088-114.753 594.208  1.00  6.49           C
ATOM    417 1HB  ASN 9  30    -141.443-114.216 593.513  1.00  6.49           H
ATOM    418 2HB  ASN 9  30    -141.506-115.583 594.608  1.00  6.49           H
ATOM    419  CG  ASN 9  30    -143.311-115.292 593.463  1.00  6.49           C
ATOM    420  OD1 ASN 9  30    -144.446-115.126 593.878  1.00  6.49           O
ATOM    421  ND2 ASN 9  30    -143.017-115.946 592.343  1.00  6.49           N
ATOM    422 1HD2 ASN 9  30    -142.064-116.047 592.058  1.00  6.49           H
ATOM    423 2HD2 ASN 9  30    -143.749-116.336 591.785  1.00  6.49           H
ATOM    424  HN  ASN 9  30    -142.072-112.239 594.064  1.00  6.49           H
ATOM    425  N   PHE 9  31    -140.776-112.810 596.685  1.00  6.49           N
ATOM    426  CA  PHE 9  31    -140.275-112.502 598.014  1.00  6.49           C
ATOM    427  C   PHE 9  31    -141.426-112.313 599.004  1.00  6.49           C
ATOM    428  O   PHE 9  31    -141.878-111.192 599.230  1.00  6.49           O
ATOM    429  HA  PHE 9  31    -139.660-113.344 598.331  1.00  6.49           H
ATOM    430  CB  PHE 9  31    -139.493-111.191 597.904  1.00  6.49           C
ATOM    431 1HB  PHE 9  31    -139.909-110.598 597.090  1.00  6.49           H
ATOM    432 2HB  PHE 9  31    -139.634-110.618 598.820  1.00  6.49           H
ATOM    433  CG  PHE 9  31    -137.994-111.380 597.664  1.00  6.49           C
ATOM    434  HD1 PHE 9  31    -137.637-112.130 599.621  1.00  6.49           H
ATOM    435  CD1 PHE 9  31    -137.203-111.871 598.656  1.00  6.49           C
ATOM    436  HD2 PHE 9  31    -138.086-110.663 595.665  1.00  6.49           H
ATOM    437  CD2 PHE 9  31    -137.452-111.057 596.459  1.00  6.49           C
ATOM    438  CE1 PHE 9  31    -135.811-112.046 598.433  1.00  6.49           C
ATOM    439  HE1 PHE 9  31    -135.177-112.439 599.227  1.00  6.49           H
ATOM    440  CE2 PHE 9  31    -136.061-111.232 596.236  1.00  6.49           C
ATOM    441  HE2 PHE 9  31    -135.626-110.973 595.271  1.00  6.49           H
ATOM    442  CZ  PHE 9  31    -135.270-111.723 597.228  1.00  6.49           C
ATOM    443  HZ  PHE 9  31    -134.202-111.857 597.057  1.00  6.49           H
ATOM    444  HN  PHE 9  31    -140.568-112.125 595.986  1.00  6.49           H
ATOM    445  N   ASN 9  32    -141.869-113.428 599.567  1.00  6.49           N
ATOM    446  CA  ASN 9  32    -142.431-113.417 600.907  1.00  6.49           C
ATOM    447  C   ASN 9  32    -141.351-112.994 601.905  1.00  6.49           C
ATOM    448  O   ASN 9  32    -140.791-113.832 602.611  1.00  6.49           O
ATOM    449  HA  ASN 9  32    -143.259-112.710 600.865  1.00  6.49           H
ATOM    450  CB  ASN 9  32    -142.926-114.808 601.308  1.00  6.49           C
ATOM    451 1HB  ASN 9  32    -142.187-115.557 601.023  1.00  6.49           H
ATOM    452 2HB  ASN 9  32    -143.034-114.862 602.391  1.00  6.49           H
ATOM    453  CG  ASN 9  32    -144.266-115.126 600.640  1.00  6.49           C
ATOM    454  OD1 ASN 9  32    -145.134-114.281 600.499  1.00  6.49           O
ATOM    455  ND2 ASN 9  32    -144.384-116.389 600.240  1.00  6.49           N
ATOM    456 1HD2 ASN 9  32    -143.633-117.033 600.387  1.00  6.49           H
ATOM    457 2HD2 ASN 9  32    -145.225-116.695 599.792  1.00  6.49           H
ATOM    458  HN  ASN 9  32    -141.847-114.325 599.125  1.00  6.49           H
ATOM    459  N   PHE 9  33    -141.091-111.695 601.932  1.00  6.49           N
ATOM    460  CA  PHE 9  33    -140.393-111.095 603.056  1.00  6.49           C
ATOM    461  C   PHE 9  33    -141.092-111.425 604.376  1.00  6.49           C
ATOM    462  O   PHE 9  33    -142.139-110.860 604.686  1.00  6.49           O
ATOM    463  HA  PHE 9  33    -139.384-111.508 603.068  1.00  6.49           H
ATOM    464  CB  PHE 9  33    -140.420-109.580 602.843  1.00  6.49           C
ATOM    465 1HB  PHE 9  33    -141.458-109.250 602.790  1.00  6.49           H
ATOM    466 2HB  PHE 9  33    -139.975-109.093 603.710  1.00  6.49           H
ATOM    467  CG  PHE 9  33    -139.687-109.116 601.583  1.00  6.49           C
ATOM    468  HD1 PHE 9  33    -137.763-109.526 602.387  1.00  6.49           H
ATOM    469  CD1 PHE 9  33    -138.329-109.160 601.531  1.00  6.49           C
ATOM    470  HD2 PHE 9  33    -141.483-108.623 600.556  1.00  6.49           H
ATOM    471  CD2 PHE 9  33    -140.394-108.659 600.514  1.00  6.49           C
ATOM    472  CE1 PHE 9  33    -137.649-108.729 600.362  1.00  6.49           C
ATOM    473  HE1 PHE 9  33    -136.560-108.764 600.320  1.00  6.49           H
ATOM    474  CE2 PHE 9  33    -139.714-108.227 599.345  1.00  6.49           C
ATOM    475  HE2 PHE 9  33    -140.280-107.861 598.489  1.00  6.49           H
ATOM    476  CZ  PHE 9  33    -138.355-108.272 599.293  1.00  6.49           C
ATOM    477  HZ  PHE 9  33    -137.833-107.941 598.395  1.00  6.49           H
ATOM    478  HN  PHE 9  33    -141.349-111.058 601.206  1.00  6.49           H
ATOM    479  N   THR 9  34    -140.484-112.339 605.118  1.00  6.49           N
ATOM    480  CA  THR 9  34    -140.777-112.468 606.536  1.00  6.49           C
ATOM    481  C   THR 9  34    -140.515-111.144 607.257  1.00  6.49           C
ATOM    482  O   THR 9  34    -139.366-110.739 607.421  1.00  6.49           O
ATOM    483  HA  THR 9  34    -141.839-112.689 606.649  1.00  6.49           H
ATOM    484  HB  THR 9  34    -139.991-113.658 608.174  1.00  6.49           H
ATOM    485  CB  THR 9  34    -139.951-113.633 607.085  1.00  6.49           C
ATOM    486  OG1 THR 9  34    -138.657-113.437 606.522  1.00  6.49           O
ATOM    487  HG1 THR 9  34    -138.326-112.518 606.736  1.00  6.49           H
ATOM    488  CG2 THR 9  34    -140.401-114.984 606.527  1.00  6.49           C
ATOM    489 1HG2 THR 9  34    -140.297-114.982 605.442  1.00  6.49           H
ATOM    490 2HG2 THR 9  34    -141.444-115.158 606.791  1.00  6.49           H
ATOM    491 3HG2 THR 9  34    -139.782-115.776 606.949  1.00  6.49           H
ATOM    492  HN  THR 9  34    -139.804-112.983 604.767  1.00  6.49           H
ATOM    493  N   ASP 9  35    -141.602-110.506 607.667  1.00  6.49           N
ATOM    494  CA  ASP 9  35    -141.526-109.142 608.162  1.00  6.49           C
ATOM    495  C   ASP 9  35    -140.719-109.119 609.462  1.00  6.49           C
ATOM    496  O   ASP 9  35    -141.283-109.233 610.549  1.00  6.49           O
ATOM    497  HA  ASP 9  35    -141.047-108.574 607.364  1.00  6.49           H
ATOM    498  CB  ASP 9  35    -142.920-108.586 608.461  1.00  6.49           C
ATOM    499 1HB  ASP 9  35    -143.570-109.391 608.803  1.00  6.49           H
ATOM    500 2HB  ASP 9  35    -142.859-107.860 609.272  1.00  6.49           H
ATOM    501  CG  ASP 9  35    -143.524-107.925 607.221  1.00  6.49           C
ATOM    502  OD1 ASP 9  35    -142.813-107.094 606.617  1.00  6.49           O
ATOM    503  OD2 ASP 9  35    -144.684-108.267 606.904  1.00  6.49           O
ATOM    504  HN  ASP 9  35    -142.519-110.904 607.665  1.00  6.49           H
ATOM    505  N   PHE 9  36    -139.411-108.972 609.307  1.00  6.49           N
ATOM    506  CA  PHE 9  36    -138.526-108.895 610.456  1.00  6.49           C
ATOM    507  C   PHE 9  36    -138.617-107.523 611.127  1.00  6.49           C
ATOM    508  O   PHE 9  36    -138.103-107.331 612.228  1.00  6.49           O
ATOM    509  HA  PHE 9  36    -138.842-109.664 611.160  1.00  6.49           H
ATOM    510  CB  PHE 9  36    -137.101-109.101 609.937  1.00  6.49           C
ATOM    511 1HB  PHE 9  36    -136.904-108.377 609.147  1.00  6.49           H
ATOM    512 2HB  PHE 9  36    -136.398-108.892 610.743  1.00  6.49           H
ATOM    513  CG  PHE 9  36    -136.833-110.508 609.399  1.00  6.49           C
ATOM    514  HD1 PHE 9  36    -137.782-111.465 611.043  1.00  6.49           H
ATOM    515  CD1 PHE 9  36    -137.253-111.596 610.098  1.00  6.49           C
ATOM    516  HD2 PHE 9  36    -135.837-109.799 607.659  1.00  6.49           H
ATOM    517  CD2 PHE 9  36    -136.174-110.671 608.220  1.00  6.49           C
ATOM    518  CE1 PHE 9  36    -137.005-112.901 609.599  1.00  6.49           C
ATOM    519  HE1 PHE 9  36    -137.341-113.773 610.160  1.00  6.49           H
ATOM    520  CE2 PHE 9  36    -135.925-111.977 607.720  1.00  6.49           C
ATOM    521  HE2 PHE 9  36    -135.397-112.107 606.776  1.00  6.49           H
ATOM    522  CZ  PHE 9  36    -136.346-113.064 608.420  1.00  6.49           C
ATOM    523  HZ  PHE 9  36    -136.155-114.066 608.036  1.00  6.49           H
ATOM    524  HN  PHE 9  36    -138.958-108.906 608.418  1.00  6.49           H
ATOM    525  N   TYR 9  37    -139.275-106.604 610.436  1.00  6.49           N
ATOM    526  CA  TYR 9  37    -139.624-105.326 611.033  1.00  6.49           C
ATOM    527  C   TYR 9  37    -140.895-105.443 611.877  1.00  6.49           C
ATOM    528  O   TYR 9  37    -141.991-105.585 611.338  1.00  6.49           O
ATOM    529  HA  TYR 9  37    -138.798-105.018 611.674  1.00  6.49           H
ATOM    530  CB  TYR 9  37    -139.887-104.373 609.865  1.00  6.49           C
ATOM    531 1HB  TYR 9  37    -139.042-104.414 609.179  1.00  6.49           H
ATOM    532 2HB  TYR 9  37    -140.761-104.721 609.316  1.00  6.49           H
ATOM    533  CG  TYR 9  37    -140.113-102.920 610.287  1.00  6.49           C
ATOM    534  HD1 TYR 9  37    -142.238-103.146 610.454  1.00  6.49           H
ATOM    535  CD1 TYR 9  37    -141.390-102.468 610.548  1.00  6.49           C
ATOM    536  HD2 TYR 9  37    -138.030-102.418 610.200  1.00  6.49           H
ATOM    537  CD2 TYR 9  37    -139.039-102.061 610.406  1.00  6.49           C
ATOM    538  CE1 TYR 9  37    -141.603-101.100 610.945  1.00  6.49           C
ATOM    539  HE1 TYR 9  37    -142.607-100.730 611.154  1.00  6.49           H
ATOM    540  HE2 TYR 9  37    -138.413-100.004 610.901  1.00  6.49           H
ATOM    541  CE2 TYR 9  37    -139.252-100.693 610.803  1.00  6.49           C
ATOM    542  CZ  TYR 9  37    -140.523-100.280 611.053  1.00  6.49           C
ATOM    543  OH  TYR 9  37    -140.724 -98.988 611.428  1.00  6.49           O
ATOM    544  HH  TYR 9  37    -139.846 -98.535 611.579  1.00  6.49           H
ATOM    545  HN  TYR 9  37    -139.569-106.721 609.488  1.00  6.49           H
ATOM    546  N   CYS 9  38    -140.705-105.378 613.187  1.00  6.49           N
ATOM    547  CA  CYS 9  38    -141.815-105.531 614.112  1.00  6.49           C
ATOM    548  C   CYS 9  38    -142.331-104.138 614.477  1.00  6.49           C
ATOM    549  O   CYS 9  38    -141.604-103.335 615.059  1.00  6.49           O
ATOM    550  HA  CYS 9  38    -142.582-106.103 613.589  1.00  6.49           H
ATOM    551  CB  CYS 9  38    -141.413-106.333 615.351  1.00  6.49           C
ATOM    552 1HB  CYS 9  38    -140.992-107.293 615.052  1.00  6.49           H
ATOM    553 2HB  CYS 9  38    -140.636-105.802 615.902  1.00  6.49           H
ATOM    554  SG  CYS 9  38    -142.870-106.598 616.426  1.00  6.49           S
ATOM    555  HN  CYS 9  38    -139.815-105.225 613.616  1.00  6.49           H
ATOM    556  N   GLU 9  39    -143.584-103.893 614.120  1.00  6.49           N
ATOM    557  CA  GLU 9  39    -144.277-102.706 614.589  1.00  6.49           C
ATOM    558  C   GLU 9  39    -144.896-102.961 615.965  1.00  6.49           C
ATOM    559  O   GLU 9  39    -145.841-103.738 616.090  1.00  6.49           O
ATOM    560  HA  GLU 9  39    -143.511-101.934 614.665  1.00  6.49           H
ATOM    561  CB  GLU 9  39    -145.341-102.259 613.584  1.00  6.49           C
ATOM    562 1HB  GLU 9  39    -145.893-103.127 613.223  1.00  6.49           H
ATOM    563 2HB  GLU 9  39    -145.980-101.501 614.038  1.00  6.49           H
ATOM    564  CG  GLU 9  39    -144.698-101.605 612.359  1.00  6.49           C
ATOM    565 1HG  GLU 9  39    -143.992-100.840 612.680  1.00  6.49           H
ATOM    566 2HG  GLU 9  39    -144.131-102.349 611.801  1.00  6.49           H
ATOM    567  CD  GLU 9  39    -145.759-100.978 611.452  1.00  6.49           C
ATOM    568  OE1 GLU 9  39    -145.436-100.767 610.263  1.00  6.49           O
ATOM    569  OE2 GLU 9  39    -146.869-100.725 611.968  1.00  6.49           O
ATOM    570  HN  GLU 9  39    -144.121-104.488 613.523  1.00  6.49           H
ATOM    571  N   LYS 9  40    -144.337-102.291 616.963  1.00  6.49           N
ATOM    572  CA  LYS 9  40    -144.692-102.572 618.344  1.00  6.49           C
ATOM    573  C   LYS 9  40    -145.874-101.690 618.751  1.00  6.49           C
ATOM    574  O   LYS 9  40    -146.045-101.381 619.929  1.00  6.49           O
ATOM    575  HA  LYS 9  40    -145.006-103.615 618.395  1.00  6.49           H
ATOM    576  CB  LYS 9  40    -143.470-102.422 619.252  1.00  6.49           C
ATOM    577 1HB  LYS 9  40    -143.176-101.373 619.302  1.00  6.49           H
ATOM    578 2HB  LYS 9  40    -143.726-102.729 620.266  1.00  6.49           H
ATOM    579  CG  LYS 9  40    -142.299-103.262 618.739  1.00  6.49           C
ATOM    580 1HG  LYS 9  40    -142.665-104.226 618.387  1.00  6.49           H
ATOM    581 2HG  LYS 9  40    -141.837-102.765 617.885  1.00  6.49           H
ATOM    582  CD  LYS 9  40    -141.255-103.476 619.837  1.00  6.49           C
ATOM    583 1HD  LYS 9  40    -140.898-102.511 620.198  1.00  6.49           H
ATOM    584 2HD  LYS 9  40    -141.714-103.983 620.686  1.00  6.49           H
ATOM    585  CE  LYS 9  40    -140.076-104.302 619.320  1.00  6.49           C
ATOM    586 1HE  LYS 9  40    -140.444-105.199 618.821  1.00  6.49           H
ATOM    587 2HE  LYS 9  40    -139.522-103.729 618.576  1.00  6.49           H
ATOM    588  NZ  LYS 9  40    -139.178-104.679 620.434  1.00  6.49           N
ATOM    589 1HZ  LYS 9  40    -138.461-105.308 620.092  1.00  6.49           H
ATOM    590 2HZ  LYS 9  40    -138.743-103.845 620.814  1.00  6.49           H
ATOM    591 3HZ  LYS 9  40    -139.716-105.140 621.160  1.00  6.49           H
ATOM    592  HN  LYS 9  40    -143.655-101.570 616.840  1.00  6.49           H
ATOM    593  N   ASN 9  41    -146.659-101.309 617.754  1.00  6.49           N
ATOM    594  CA  ASN 9  41    -147.788-100.425 617.986  1.00  6.49           C
ATOM    595  C   ASN 9  41    -148.640-100.982 619.129  1.00  6.49           C
ATOM    596  O   ASN 9  41    -149.091-100.233 619.994  1.00  6.49           O
ATOM    597  HA  ASN 9  41    -147.349 -99.457 618.227  1.00  6.49           H
ATOM    598  CB  ASN 9  41    -148.674-100.324 616.742  1.00  6.49           C
ATOM    599 1HB  ASN 9  41    -148.954-101.324 616.409  1.00  6.49           H
ATOM    600 2HB  ASN 9  41    -149.597 -99.800 616.990  1.00  6.49           H
ATOM    601  CG  ASN 9  41    -147.950 -99.588 615.613  1.00  6.49           C
ATOM    602  OD1 ASN 9  41    -147.243 -98.617 615.823  1.00  6.49           O
ATOM    603  ND2 ASN 9  41    -148.166-100.104 614.406  1.00  6.49           N
ATOM    604 1HD2 ASN 9  41    -148.758-100.903 614.302  1.00  6.49           H
ATOM    605 2HD2 ASN 9  41    -147.737 -99.692 613.602  1.00  6.49           H
ATOM    606  HN  ASN 9  41    -146.533-101.594 616.804  1.00  6.49           H
ATOM    607  N   ASN 9  42    -148.834-102.292 619.095  1.00  6.49           N
ATOM    608  CA  ASN 9  42    -149.656-102.953 620.095  1.00  6.49           C
ATOM    609  C   ASN 9  42    -149.069-102.694 621.484  1.00  6.49           C
ATOM    610  O   ASN 9  42    -149.808-102.491 622.446  1.00  6.49           O
ATOM    611  HA  ASN 9  42    -150.651-102.524 619.976  1.00  6.49           H
ATOM    612  CB  ASN 9  42    -149.688-104.466 619.869  1.00  6.49           C
ATOM    613 1HB  ASN 9  42    -148.671-104.857 619.854  1.00  6.49           H
ATOM    614 2HB  ASN 9  42    -150.204-104.950 620.699  1.00  6.49           H
ATOM    615  CG  ASN 9  42    -150.392-104.809 618.555  1.00  6.49           C
ATOM    616  OD1 ASN 9  42    -151.200-104.055 618.038  1.00  6.49           O
ATOM    617  ND2 ASN 9  42    -150.041-105.986 618.045  1.00  6.49           N
ATOM    618 1HD2 ASN 9  42    -149.371-106.557 618.520  1.00  6.49           H
ATOM    619 2HD2 ASN 9  42    -150.447-106.301 617.187  1.00  6.49           H
ATOM    620  HN  ASN 9  42    -148.442-102.898 618.403  1.00  6.49           H
ATOM    621  N   VAL 9  43    -147.745-102.711 621.544  1.00  6.49           N
ATOM    622  CA  VAL 9  43    -147.052-102.537 622.809  1.00  6.49           C
ATOM    623  C   VAL 9  43    -147.359-101.146 623.367  1.00  6.49           C
ATOM    624  O   VAL 9  43    -147.537-100.983 624.573  1.00  6.49           O
ATOM    625  HA  VAL 9  43    -147.437-103.286 623.501  1.00  6.49           H
ATOM    626  HB  VAL 9  43    -145.160-102.006 621.976  1.00  6.49           H
ATOM    627  CB  VAL 9  43    -145.554-102.789 622.623  1.00  6.49           C
ATOM    628  CG1 VAL 9  43    -144.815-102.709 623.961  1.00  6.49           C
ATOM    629 1HG1 VAL 9  43    -144.952-101.718 624.393  1.00  6.49           H
ATOM    630 2HG1 VAL 9  43    -145.214-103.461 624.642  1.00  6.49           H
ATOM    631 3HG1 VAL 9  43    -143.752-102.892 623.800  1.00  6.49           H
ATOM    632  CG2 VAL 9  43    -145.305-104.134 621.939  1.00  6.49           C
ATOM    633 1HG2 VAL 9  43    -145.721-104.935 622.550  1.00  6.49           H
ATOM    634 2HG2 VAL 9  43    -145.784-104.138 620.960  1.00  6.49           H
ATOM    635 3HG2 VAL 9  43    -144.233-104.288 621.819  1.00  6.49           H
ATOM    636  HN  VAL 9  43    -147.151-102.840 620.750  1.00  6.49           H
ATOM    637  N   ARG 9  44    -147.413-100.179 622.463  1.00  6.49           N
ATOM    638  CA  ARG 9  44    -147.662 -98.802 622.854  1.00  6.49           C
ATOM    639  C   ARG 9  44    -149.106 -98.639 623.334  1.00  6.49           C
ATOM    640  O   ARG 9  44    -149.368 -97.909 624.288  1.00  6.49           O
ATOM    641  HA  ARG 9  44    -146.956 -98.609 623.662  1.00  6.49           H
ATOM    642  CB  ARG 9  44    -147.409 -97.844 621.688  1.00  6.49           C
ATOM    643 1HB  ARG 9  44    -148.143 -98.020 620.902  1.00  6.49           H
ATOM    644 2HB  ARG 9  44    -147.541 -96.815 622.023  1.00  6.49           H
ATOM    645  CG  ARG 9  44    -145.997 -98.026 621.126  1.00  6.49           C
ATOM    646 1HG  ARG 9  44    -145.268 -97.939 621.932  1.00  6.49           H
ATOM    647 2HG  ARG 9  44    -145.894 -99.027 620.709  1.00  6.49           H
ATOM    648  CD  ARG 9  44    -145.699 -96.984 620.047  1.00  6.49           C
ATOM    649 1HD  ARG 9  44    -146.629 -96.634 619.600  1.00  6.49           H
ATOM    650 2HD  ARG 9  44    -145.213 -96.115 620.492  1.00  6.49           H
ATOM    651  NE  ARG 9  44    -144.827 -97.570 619.004  1.00  6.49           N
ATOM    652  HE  ARG 9  44    -144.044 -98.117 619.301  1.00  6.49           H
ATOM    653  CZ  ARG 9  44    -145.022 -97.415 617.687  1.00  6.49           C
ATOM    654  NH1 ARG 9  44    -146.055 -96.692 617.233  1.00  6.49           N
ATOM    655 1HH1 ARG 9  44    -146.688 -96.264 617.878  1.00  6.49           H
ATOM    656 2HH1 ARG 9  44    -146.193 -96.581 616.249  1.00  6.49           H
ATOM    657  NH2 ARG 9  44    -144.168 -97.993 616.832  1.00  6.49           N
ATOM    658 1HH2 ARG 9  44    -144.299 -97.886 615.846  1.00  6.49           H
ATOM    659 2HH2 ARG 9  44    -143.399 -98.530 617.179  1.00  6.49           H
ATOM    660  HN  ARG 9  44    -147.290-100.324 621.481  1.00  6.49           H
ATOM    661  N   GLN 9  45    -150.005 -99.333 622.651  1.00  6.49           N
ATOM    662  CA  GLN 9  45    -151.424 -99.195 622.927  1.00  6.49           C
ATOM    663  C   GLN 9  45    -151.742 -99.699 624.336  1.00  6.49           C
ATOM    664  O   GLN 9  45    -152.508 -99.071 625.066  1.00  6.49           O
ATOM    665  HA  GLN 9  45    -151.630 -98.127 622.861  1.00  6.49           H
ATOM    666  CB  GLN 9  45    -152.261 -99.932 621.879  1.00  6.49           C
ATOM    667 1HB  GLN 9  45    -151.930 -99.650 620.880  1.00  6.49           H
ATOM    668 2HB  GLN 9  45    -152.106-101.007 621.975  1.00  6.49           H
ATOM    669  CG  GLN 9  45    -153.748 -99.611 622.040  1.00  6.49           C
ATOM    670 1HG  GLN 9  45    -154.093 -99.944 623.019  1.00  6.49           H
ATOM    671 2HG  GLN 9  45    -153.897 -98.531 622.000  1.00  6.49           H
ATOM    672  CD  GLN 9  45    -154.576-100.285 620.944  1.00  6.49           C
ATOM    673  OE1 GLN 9  45    -154.078-101.052 620.137  1.00  6.49           O
ATOM    674  NE2 GLN 9  45    -155.865 -99.957 620.961  1.00  6.49           N
ATOM    675 1HE2 GLN 9  45    -156.210 -99.321 621.652  1.00  6.49           H
ATOM    676 2HE2 GLN 9  45    -156.489-100.347 620.284  1.00  6.49           H
ATOM    677  HN  GLN 9  45    -149.777 -99.978 621.921  1.00  6.49           H
ATOM    678  N   PHE 9  46    -151.137-100.827 624.677  1.00  6.49           N
ATOM    679  CA  PHE 9  46    -151.270-101.372 626.018  1.00  6.49           C
ATOM    680  C   PHE 9  46    -150.687-100.414 627.059  1.00  6.49           C
ATOM    681  O   PHE 9  46    -151.324-100.129 628.071  1.00  6.49           O
ATOM    682  HA  PHE 9  46    -152.334-101.508 626.208  1.00  6.49           H
ATOM    683  CB  PHE 9  46    -150.480-102.682 626.049  1.00  6.49           C
ATOM    684 1HB  PHE 9  46    -150.941-103.389 625.360  1.00  6.49           H
ATOM    685 2HB  PHE 9  46    -149.470-102.494 625.683  1.00  6.49           H
ATOM    686  CG  PHE 9  46    -150.393-103.324 627.435  1.00  6.49           C
ATOM    687  HD1 PHE 9  46    -148.403-102.654 627.769  1.00  6.49           H
ATOM    688  CD1 PHE 9  46    -149.254-103.206 628.169  1.00  6.49           C
ATOM    689  HD2 PHE 9  46    -152.368-104.106 627.344  1.00  6.49           H
ATOM    690  CD2 PHE 9  46    -151.455-104.012 627.933  1.00  6.49           C
ATOM    691  CE1 PHE 9  46    -149.174-103.802 629.455  1.00  6.49           C
ATOM    692  HE1 PHE 9  46    -148.261-103.708 630.043  1.00  6.49           H
ATOM    693  CE2 PHE 9  46    -151.375-104.608 629.219  1.00  6.49           C
ATOM    694  HE2 PHE 9  46    -152.226-105.160 629.618  1.00  6.49           H
ATOM    695  CZ  PHE 9  46    -150.236-104.491 629.953  1.00  6.49           C
ATOM    696  HZ  PHE 9  46    -150.175-104.948 630.940  1.00  6.49           H
ATOM    697  HN  PHE 9  46    -150.567-101.365 624.057  1.00  6.49           H
ATOM    698  N   ALA 9  47    -149.482 -99.942 626.773  1.00  6.49           N
ATOM    699  CA  ALA 9  47    -148.768 -99.094 627.713  1.00  6.49           C
ATOM    700  C   ALA 9  47    -149.624 -97.869 628.039  1.00  6.49           C
ATOM    701  O   ALA 9  47    -149.763 -97.496 629.203  1.00  6.49           O
ATOM    702  HA  ALA 9  47    -148.610 -99.670 628.625  1.00  6.49           H
ATOM    703  CB  ALA 9  47    -147.407 -98.716 627.127  1.00  6.49           C
ATOM    704 1HB  ALA 9  47    -146.827 -99.620 626.941  1.00  6.49           H
ATOM    705 2HB  ALA 9  47    -147.551 -98.178 626.190  1.00  6.49           H
ATOM    706 3HB  ALA 9  47    -146.872 -98.080 627.832  1.00  6.49           H
ATOM    707  HN  ALA 9  47    -148.996-100.130 625.920  1.00  6.49           H
ATOM    708  N   SER 9  48    -150.175 -97.275 626.990  1.00  6.49           N
ATOM    709  CA  SER 9  48    -150.777 -95.958 627.106  1.00  6.49           C
ATOM    710  C   SER 9  48    -152.046 -96.036 627.957  1.00  6.49           C
ATOM    711  O   SER 9  48    -152.439 -95.054 628.584  1.00  6.49           O
ATOM    712  HA  SER 9  48    -150.025 -95.339 627.596  1.00  6.49           H
ATOM    713  CB  SER 9  48    -151.097 -95.375 625.728  1.00  6.49           C
ATOM    714 1HB  SER 9  48    -151.449 -94.350 625.841  1.00  6.49           H
ATOM    715 2HB  SER 9  48    -150.186 -95.335 625.131  1.00  6.49           H
ATOM    716  HG  SER 9  48    -152.244 -95.754 624.133  1.00  6.49           H
ATOM    717  OG  SER 9  48    -152.081 -96.142 625.039  1.00  6.49           O
ATOM    718  HN  SER 9  48    -150.213 -97.679 626.076  1.00  6.49           H
ATOM    719  N   HIS 9  49    -152.653 -97.214 627.951  1.00  6.49           N
ATOM    720  CA  HIS 9  49    -153.911 -97.412 628.651  1.00  6.49           C
ATOM    721  C   HIS 9  49    -153.634 -97.851 630.090  1.00  6.49           C
ATOM    722  O   HIS 9  49    -154.282 -97.379 631.023  1.00  6.49           O
ATOM    723  HA  HIS 9  49    -154.415 -96.445 628.666  1.00  6.49           H
ATOM    724  CB  HIS 9  49    -154.806 -98.394 627.892  1.00  6.49           C
ATOM    725 1HB  HIS 9  49    -154.236 -99.297 627.676  1.00  6.49           H
ATOM    726 2HB  HIS 9  49    -155.635 -98.686 628.537  1.00  6.49           H
ATOM    727  CG  HIS 9  49    -155.362 -97.845 626.600  1.00  6.49           C
ATOM    728  HD1 HIS 9  49    -153.630 -97.942 625.364  1.00  6.49           H
ATOM    729  ND1 HIS 9  49    -154.598 -97.704 625.455  1.00  6.49           N
ATOM    730  CD2 HIS 9  49    -156.614 -97.406 626.283  1.00  6.49           C
ATOM    731  HD2 HIS 9  49    -157.469 -97.379 626.959  1.00  6.49           H
ATOM    732  CE1 HIS 9  49    -155.365 -97.201 624.499  1.00  6.49           C
ATOM    733  HE1 HIS 9  49    -155.053 -96.975 623.479  1.00  6.49           H
ATOM    734  NE2 HIS 9  49    -156.614 -97.017 625.015  1.00  6.49           N
ATOM    735  HN  HIS 9  49    -152.300 -98.023 627.480  1.00  6.49           H
ATOM    736  N   PHE 9  50    -152.671 -98.751 630.225  1.00  6.49           N
ATOM    737  CA  PHE 9  50    -152.547 -99.538 631.440  1.00  6.49           C
ATOM    738  C   PHE 9  50    -151.601 -98.863 632.436  1.00  6.49           C
ATOM    739  O   PHE 9  50    -151.857 -98.866 633.639  1.00  6.49           O
ATOM    740  HA  PHE 9  50    -153.541 -99.613 631.880  1.00  6.49           H
ATOM    741  CB  PHE 9  50    -151.962-100.893 631.038  1.00  6.49           C
ATOM    742 1HB  PHE 9  50    -152.497-101.263 630.163  1.00  6.49           H
ATOM    743 2HB  PHE 9  50    -150.923-100.755 630.741  1.00  6.49           H
ATOM    744  CG  PHE 9  50    -152.025-101.951 632.142  1.00  6.49           C
ATOM    745  HD1 PHE 9  50    -149.919-101.972 632.430  1.00  6.49           H
ATOM    746  CD1 PHE 9  50    -150.881-102.381 632.738  1.00  6.49           C
ATOM    747  HD2 PHE 9  50    -154.143-102.116 632.049  1.00  6.49           H
ATOM    748  CD2 PHE 9  50    -153.226-102.461 632.527  1.00  6.49           C
ATOM    749  CE1 PHE 9  50    -150.940-103.362 633.763  1.00  6.49           C
ATOM    750  HE1 PHE 9  50    -150.023-103.707 634.241  1.00  6.49           H
ATOM    751  CE2 PHE 9  50    -153.285-103.442 633.552  1.00  6.49           C
ATOM    752  HE2 PHE 9  50    -154.247-103.851 633.860  1.00  6.49           H
ATOM    753  CZ  PHE 9  50    -152.140-103.872 634.148  1.00  6.49           C
ATOM    754  HZ  PHE 9  50    -152.185-104.625 634.935  1.00  6.49           H
ATOM    755  HN  PHE 9  50    -151.985 -98.946 629.524  1.00  6.49           H
ATOM    756  N   LEU 9  51    -150.529 -98.302 631.897  1.00  6.49           N
ATOM    757  CA  LEU 9  51    -149.388 -97.930 632.716  1.00  6.49           C
ATOM    758  C   LEU 9  51    -149.715 -96.651 633.490  1.00  6.49           C
ATOM    759  O   LEU 9  51    -149.514 -96.585 634.701  1.00  6.49           O
ATOM    760  HA  LEU 9  51    -149.224 -98.735 633.433  1.00  6.49           H
ATOM    761  CB  LEU 9  51    -148.125 -97.823 631.859  1.00  6.49           C
ATOM    762 1HB  LEU 9  51    -148.273 -97.030 631.127  1.00  6.49           H
ATOM    763 2HB  LEU 9  51    -147.299 -97.516 632.501  1.00  6.49           H
ATOM    764  HG  LEU 9  51    -148.514 -99.368 630.431  1.00  6.49           H
ATOM    765  CG  LEU 9  51    -147.710 -99.094 631.115  1.00  6.49           C
ATOM    766  CD1 LEU 9  51    -146.460 -98.851 630.268  1.00  6.49           C
ATOM    767 1HD1 LEU 9  51    -146.663 -98.068 629.537  1.00  6.49           H
ATOM    768 2HD1 LEU 9  51    -145.638 -98.540 630.914  1.00  6.49           H
ATOM    769 3HD1 LEU 9  51    -146.187 -99.770 629.750  1.00  6.49           H
ATOM    770  CD2 LEU 9  51    -147.526-100.263 632.086  1.00  6.49           C
ATOM    771 1HD2 LEU 9  51    -146.752-100.014 632.811  1.00  6.49           H
ATOM    772 2HD2 LEU 9  51    -148.465-100.453 632.607  1.00  6.49           H
ATOM    773 3HD2 LEU 9  51    -147.232-101.153 631.531  1.00  6.49           H
ATOM    774  HN  LEU 9  51    -150.433 -98.101 630.922  1.00  6.49           H
ATOM    775  N   PRO 9  52    -150.225 -95.616 632.808  1.00  6.49           N
ATOM    776  CA  PRO 9  52    -150.367 -94.298 633.431  1.00  6.49           C
ATOM    777  C   PRO 9  52    -151.128 -94.361 634.746  1.00  6.49           C
ATOM    778  O   PRO 9  52    -150.666 -93.840 635.760  1.00  6.49           O
ATOM    779  HA  PRO 9  52    -149.386 -93.898 633.689  1.00  6.49           H
ATOM    780  CB  PRO 9  52    -151.117 -93.479 632.379  1.00  6.49           C
ATOM    781 1HB  PRO 9  52    -152.196 -93.521 632.532  1.00  6.49           H
ATOM    782 2HB  PRO 9  52    -150.833 -92.427 632.412  1.00  6.49           H
ATOM    783  CG  PRO 9  52    -150.708 -94.132 631.065  1.00  6.49           C
ATOM    784 1HG  PRO 9  52    -151.411 -93.905 630.264  1.00  6.49           H
ATOM    785 2HG  PRO 9  52    -149.733 -93.782 630.725  1.00  6.49           H
ATOM    786  CD  PRO 9  52    -150.695 -95.612 631.411  1.00  6.49           C
ATOM    787 1HD  PRO 9  52    -151.686 -96.057 631.321  1.00  6.49           H
ATOM    788 2HD  PRO 9  52    -150.035 -96.176 630.752  1.00  6.49           H
ATOM    789  N   PRO 9  53    -152.307 -94.997 634.760  1.00  6.49           N
ATOM    790  CA  PRO 9  53    -153.103 -95.083 635.987  1.00  6.49           C
ATOM    791  C   PRO 9  53    -152.303 -95.637 637.155  1.00  6.49           C
ATOM    792  O   PRO 9  53    -152.408 -95.139 638.275  1.00  6.49           O
ATOM    793  HA  PRO 9  53    -153.415 -94.088 636.302  1.00  6.49           H
ATOM    794  CB  PRO 9  53    -154.261 -96.007 635.604  1.00  6.49           C
ATOM    795 1HB  PRO 9  53    -154.036 -97.048 635.833  1.00  6.49           H
ATOM    796 2HB  PRO 9  53    -155.173 -95.752 636.144  1.00  6.49           H
ATOM    797  CG  PRO 9  53    -154.412 -95.779 634.105  1.00  6.49           C
ATOM    798 1HG  PRO 9  53    -154.942 -96.601 633.622  1.00  6.49           H
ATOM    799 2HG  PRO 9  53    -154.984 -94.877 633.888  1.00  6.49           H
ATOM    800  CD  PRO 9  53    -152.972 -95.671 633.630  1.00  6.49           C
ATOM    801 1HD  PRO 9  53    -152.535 -96.651 633.436  1.00  6.49           H
ATOM    802 2HD  PRO 9  53    -152.892 -95.100 632.705  1.00  6.49           H
ATOM    803  N   LEU 9  54    -151.518 -96.662 636.860  1.00  6.49           N
ATOM    804  CA  LEU 9  54    -150.806 -97.384 637.902  1.00  6.49           C
ATOM    805  C   LEU 9  54    -149.676 -96.507 638.443  1.00  6.49           C
ATOM    806  O   LEU 9  54    -149.462 -96.439 639.653  1.00  6.49           O
ATOM    807  HA  LEU 9  54    -151.513 -97.573 638.709  1.00  6.49           H
ATOM    808  CB  LEU 9  54    -150.335 -98.745 637.385  1.00  6.49           C
ATOM    809 1HB  LEU 9  54    -149.698 -98.580 636.515  1.00  6.49           H
ATOM    810 2HB  LEU 9  54    -149.714 -99.207 638.152  1.00  6.49           H
ATOM    811  HG  LEU 9  54    -152.051 -99.272 636.222  1.00  6.49           H
ATOM    812  CG  LEU 9  54    -151.436 -99.733 636.995  1.00  6.49           C
ATOM    813  CD1 LEU 9  54    -150.842-101.010 636.399  1.00  6.49           C
ATOM    814 1HD1 LEU 9  54    -150.265-100.760 635.508  1.00  6.49           H
ATOM    815 2HD1 LEU 9  54    -150.190-101.484 637.132  1.00  6.49           H
ATOM    816 3HD1 LEU 9  54    -151.646-101.694 636.131  1.00  6.49           H
ATOM    817  CD2 LEU 9  54    -152.353-100.028 638.184  1.00  6.49           C
ATOM    818 1HD2 LEU 9  54    -151.767-100.460 638.996  1.00  6.49           H
ATOM    819 2HD2 LEU 9  54    -152.818 -99.103 638.524  1.00  6.49           H
ATOM    820 3HD2 LEU 9  54    -153.127-100.733 637.880  1.00  6.49           H
ATOM    821  HN  LEU 9  54    -151.364 -97.000 635.932  1.00  6.49           H
ATOM    822  N   TYR 9  55    -148.981 -95.856 637.521  1.00  6.49           N
ATOM    823  CA  TYR 9  55    -147.853 -95.017 637.888  1.00  6.49           C
ATOM    824  C   TYR 9  55    -148.304 -93.841 638.757  1.00  6.49           C
ATOM    825  O   TYR 9  55    -147.588 -93.428 639.668  1.00  6.49           O
ATOM    826  HA  TYR 9  55    -147.149 -95.628 638.453  1.00  6.49           H
ATOM    827  CB  TYR 9  55    -147.286 -94.476 636.574  1.00  6.49           C
ATOM    828 1HB  TYR 9  55    -148.102 -94.070 635.977  1.00  6.49           H
ATOM    829 2HB  TYR 9  55    -146.610 -93.649 636.795  1.00  6.49           H
ATOM    830  CG  TYR 9  55    -146.536 -95.519 635.743  1.00  6.49           C
ATOM    831  HD1 TYR 9  55    -146.653 -97.026 637.264  1.00  6.49           H
ATOM    832  CD1 TYR 9  55    -146.303 -96.777 636.262  1.00  6.49           C
ATOM    833  HD2 TYR 9  55    -146.278 -94.210 634.065  1.00  6.49           H
ATOM    834  CD2 TYR 9  55    -146.094 -95.203 634.475  1.00  6.49           C
ATOM    835  CE1 TYR 9  55    -145.598 -97.759 635.480  1.00  6.49           C
ATOM    836  HE1 TYR 9  55    -145.407 -98.756 635.878  1.00  6.49           H
ATOM    837  HE2 TYR 9  55    -145.033 -95.949 632.690  1.00  6.49           H
ATOM    838  CE2 TYR 9  55    -145.388 -96.186 633.693  1.00  6.49           C
ATOM    839  CZ  TYR 9  55    -145.175 -97.415 634.234  1.00  6.49           C
ATOM    840  OH  TYR 9  55    -144.509 -98.343 633.496  1.00  6.49           O
ATOM    841  HH  TYR 9  55    -144.434 -99.198 634.008  1.00  6.49           H
ATOM    842  HN  TYR 9  55    -149.178 -95.896 636.542  1.00  6.49           H
ATOM    843  N   TRP 9  56    -149.489 -93.336 638.445  1.00  6.49           N
ATOM    844  CA  TRP 9  56    -150.085 -92.278 639.243  1.00  6.49           C
ATOM    845  C   TRP 9  56    -150.437 -92.861 640.614  1.00  6.49           C
ATOM    846  O   TRP 9  56    -150.214 -92.221 641.640  1.00  6.49           O
ATOM    847  HA  TRP 9  56    -149.344 -91.487 639.354  1.00  6.49           H
ATOM    848  CB  TRP 9  56    -151.289 -91.664 638.528  1.00  6.49           C
ATOM    849 1HB  TRP 9  56    -151.800 -92.444 637.963  1.00  6.49           H
ATOM    850 2HB  TRP 9  56    -151.994 -91.298 639.274  1.00  6.49           H
ATOM    851  CG  TRP 9  56    -150.932 -90.518 637.579  1.00  6.49           C
ATOM    852  HD1 TRP 9  56    -151.357 -91.336 635.636  1.00  6.49           H
ATOM    853  CD1 TRP 9  56    -151.011 -90.499 636.242  1.00  6.49           C
ATOM    854  CD2 TRP 9  56    -150.432 -89.217 637.953  1.00  6.49           C
ATOM    855  NE1 TRP 9  56    -150.601 -89.285 635.728  1.00  6.49           N
ATOM    856  HE1 TRP 9  56    -150.571 -89.032 634.761  1.00  6.49           H
ATOM    857  CE2 TRP 9  56    -150.238 -88.481 636.802  1.00  6.49           C
ATOM    858  HE3 TRP 9  56    -150.299 -89.240 640.146  1.00  6.49           H
ATOM    859  CE3 TRP 9  56    -150.154 -88.679 639.222  1.00  6.49           C
ATOM    860  CZ2 TRP 9  56    -149.757 -87.166 636.805  1.00  6.49           C
ATOM    861  HZ2 TRP 9  56    -149.612 -86.606 635.881  1.00  6.49           H
ATOM    862  CZ3 TRP 9  56    -149.674 -87.364 639.208  1.00  6.49           C
ATOM    863  HZ3 TRP 9  56    -149.442 -86.899 640.166  1.00  6.49           H
ATOM    864  CH2 TRP 9  56    -149.472 -86.610 638.057  1.00  6.49           C
ATOM    865  HH2 TRP 9  56    -149.095 -85.590 638.131  1.00  6.49           H
ATOM    866  HN  TRP 9  56    -150.037 -93.637 637.665  1.00  6.49           H
ATOM    867  N   LEU 9  57    -150.980 -94.069 640.586  1.00  6.49           N
ATOM    868  CA  LEU 9  57    -151.379 -94.739 641.812  1.00  6.49           C
ATOM    869  C   LEU 9  57    -150.147 -94.955 642.693  1.00  6.49           C
ATOM    870  O   LEU 9  57    -150.157 -94.612 643.875  1.00  6.49           O
ATOM    871  HA  LEU 9  57    -152.067 -94.077 642.337  1.00  6.49           H
ATOM    872  CB  LEU 9  57    -152.141 -96.027 641.495  1.00  6.49           C
ATOM    873 1HB  LEU 9  57    -153.026 -95.768 640.913  1.00  6.49           H
ATOM    874 2HB  LEU 9  57    -151.513 -96.651 640.860  1.00  6.49           H
ATOM    875  HG  LEU 9  57    -151.706 -97.070 643.311  1.00  6.49           H
ATOM    876  CG  LEU 9  57    -152.584 -96.858 642.701  1.00  6.49           C
ATOM    877  CD1 LEU 9  57    -153.564 -96.075 643.577  1.00  6.49           C
ATOM    878 1HD1 LEU 9  57    -153.083 -95.165 643.937  1.00  6.49           H
ATOM    879 2HD1 LEU 9  57    -154.445 -95.812 642.991  1.00  6.49           H
ATOM    880 3HD1 LEU 9  57    -153.863 -96.689 644.426  1.00  6.49           H
ATOM    881  CD2 LEU 9  57    -153.161 -98.204 642.257  1.00  6.49           C
ATOM    882 1HD2 LEU 9  57    -154.024 -98.034 641.614  1.00  6.49           H
ATOM    883 2HD2 LEU 9  57    -152.402 -98.761 641.708  1.00  6.49           H
ATOM    884 3HD2 LEU 9  57    -153.468 -98.774 643.134  1.00  6.49           H
ATOM    885  HN  LEU 9  57    -151.149 -94.587 639.747  1.00  6.49           H
ATOM    886  N   VAL 9  58    -149.115 -95.522 642.085  1.00  6.49           N
ATOM    887  CA  VAL 9  58    -147.901 -95.845 642.815  1.00  6.49           C
ATOM    888  C   VAL 9  58    -147.286 -94.558 643.368  1.00  6.49           C
ATOM    889  O   VAL 9  58    -146.841 -94.520 644.514  1.00  6.49           O
ATOM    890  HA  VAL 9  58    -148.181 -96.487 643.651  1.00  6.49           H
ATOM    891  HB  VAL 9  58    -146.780 -96.044 641.010  1.00  6.49           H
ATOM    892  CB  VAL 9  58    -146.943 -96.628 641.916  1.00  6.49           C
ATOM    893  CG1 VAL 9  58    -145.587 -96.823 642.598  1.00  6.49           C
ATOM    894 1HG1 VAL 9  58    -145.146 -95.851 642.816  1.00  6.49           H
ATOM    895 2HG1 VAL 9  58    -145.725 -97.376 643.528  1.00  6.49           H
ATOM    896 3HG1 VAL 9  58    -144.925 -97.383 641.938  1.00  6.49           H
ATOM    897  CG2 VAL 9  58    -147.549 -97.972 641.507  1.00  6.49           C
ATOM    898 1HG2 VAL 9  58    -147.755 -98.564 642.398  1.00  6.49           H
ATOM    899 2HG2 VAL 9  58    -148.478 -97.801 640.962  1.00  6.49           H
ATOM    900 3HG2 VAL 9  58    -146.847 -98.508 640.868  1.00  6.49           H
ATOM    901  HN  VAL 9  58    -149.100 -95.760 641.114  1.00  6.49           H
ATOM    902  N   PHE 9  59    -147.280 -93.534 642.526  1.00  6.49           N
ATOM    903  CA  PHE 9  59    -146.752 -92.240 642.926  1.00  6.49           C
ATOM    904  C   PHE 9  59    -147.425 -91.746 644.208  1.00  6.49           C
ATOM    905  O   PHE 9  59    -146.751 -91.453 645.194  1.00  6.49           O
ATOM    906  HA  PHE 9  59    -145.685 -92.368 643.104  1.00  6.49           H
ATOM    907  CB  PHE 9  59    -147.062 -91.262 641.791  1.00  6.49           C
ATOM    908 1HB  PHE 9  59    -146.504 -91.562 640.904  1.00  6.49           H
ATOM    909 2HB  PHE 9  59    -148.120 -91.333 641.542  1.00  6.49           H
ATOM    910  CG  PHE 9  59    -146.727 -89.805 642.117  1.00  6.49           C
ATOM    911  HD1 PHE 9  59    -148.722 -89.137 641.814  1.00  6.49           H
ATOM    912  CD1 PHE 9  59    -147.702 -88.858 642.078  1.00  6.49           C
ATOM    913  HD2 PHE 9  59    -144.673 -90.216 642.478  1.00  6.49           H
ATOM    914  CD2 PHE 9  59    -145.454 -89.457 642.447  1.00  6.49           C
ATOM    915  CE1 PHE 9  59    -147.392 -87.506 642.381  1.00  6.49           C
ATOM    916  HE1 PHE 9  59    -148.173 -86.747 642.349  1.00  6.49           H
ATOM    917  CE2 PHE 9  59    -145.144 -88.105 642.750  1.00  6.49           C
ATOM    918  HE2 PHE 9  59    -144.124 -87.826 643.014  1.00  6.49           H
ATOM    919  CZ  PHE 9  59    -146.119 -87.158 642.710  1.00  6.49           C
ATOM    920  HZ  PHE 9  59    -145.880 -86.120 642.943  1.00  6.49           H
ATOM    921  HN  PHE 9  59    -147.627 -93.578 641.590  1.00  6.49           H
ATOM    922  N   ILE 9  60    -148.747 -91.668 644.152  1.00  6.49           N
ATOM    923  CA  ILE 9  60    -149.503 -91.023 645.212  1.00  6.49           C
ATOM    924  C   ILE 9  60    -149.288 -91.784 646.522  1.00  6.49           C
ATOM    925  O   ILE 9  60    -148.936 -91.189 647.539  1.00  6.49           O
ATOM    926  HA  ILE 9  60    -149.107 -90.015 645.330  1.00  6.49           H
ATOM    927  HB  ILE 9  60    -151.319 -91.855 644.447  1.00  6.49           H
ATOM    928  CB  ILE 9  60    -150.975 -90.888 644.815  1.00  6.49           C
ATOM    929  CG1 ILE 9  60    -151.144 -89.884 643.673  1.00  6.49           C
ATOM    930 1HG1 ILE 9  60    -150.993 -88.872 644.049  1.00  6.49           H
ATOM    931 2HG1 ILE 9  60    -150.381 -90.059 642.914  1.00  6.49           H
ATOM    932  CG2 ILE 9  60    -151.839 -90.531 646.025  1.00  6.49           C
ATOM    933 1HG2 ILE 9  60    -151.752 -91.314 646.778  1.00  6.49           H
ATOM    934 2HG2 ILE 9  60    -151.502 -89.583 646.445  1.00  6.49           H
ATOM    935 3HG2 ILE 9  60    -152.880 -90.441 645.714  1.00  6.49           H
ATOM    936  CD1 ILE 9  60    -152.533 -89.999 643.043  1.00  6.49           C
ATOM    937 1HD1 ILE 9  60    -152.671 -91.005 642.647  1.00  6.49           H
ATOM    938 2HD1 ILE 9  60    -153.293 -89.799 643.799  1.00  6.49           H
ATOM    939 3HD1 ILE 9  60    -152.627 -89.274 642.234  1.00  6.49           H
ATOM    940  HN  ILE 9  60    -149.298 -92.034 643.403  1.00  6.49           H
ATOM    941  N   VAL 9  61    -149.508 -93.089 646.454  1.00  6.49           N
ATOM    942  CA  VAL 9  61    -149.482 -93.916 647.649  1.00  6.49           C
ATOM    943  C   VAL 9  61    -148.059 -93.949 648.210  1.00  6.49           C
ATOM    944  O   VAL 9  61    -147.865 -93.888 649.423  1.00  6.49           O
ATOM    945  HA  VAL 9  61    -150.139 -93.451 648.384  1.00  6.49           H
ATOM    946  HB  VAL 9  61    -149.419 -95.741 646.544  1.00  6.49           H
ATOM    947  CB  VAL 9  61    -150.033 -95.308 647.334  1.00  6.49           C
ATOM    948  CG1 VAL 9  61    -149.941 -96.224 648.556  1.00  6.49           C
ATOM    949 1HG1 VAL 9  61    -148.898 -96.321 648.859  1.00  6.49           H
ATOM    950 2HG1 VAL 9  61    -150.519 -95.796 649.375  1.00  6.49           H
ATOM    951 3HG1 VAL 9  61    -150.339 -97.206 648.305  1.00  6.49           H
ATOM    952  CG2 VAL 9  61    -151.472 -95.225 646.819  1.00  6.49           C
ATOM    953 1HG2 VAL 9  61    -152.103 -94.762 647.577  1.00  6.49           H
ATOM    954 2HG2 VAL 9  61    -151.498 -94.624 645.909  1.00  6.49           H
ATOM    955 3HG2 VAL 9  61    -151.839 -96.228 646.603  1.00  6.49           H
ATOM    956  HN  VAL 9  61    -149.700 -93.580 645.604  1.00  6.49           H
ATOM    957  N   GLY 9  62    -147.101 -94.046 647.301  1.00  6.49           N
ATOM    958  CA  GLY 9  62    -145.704 -94.139 647.692  1.00  6.49           C
ATOM    959  C   GLY 9  62    -145.231 -92.839 648.347  1.00  6.49           C
ATOM    960  O   GLY 9  62    -144.512 -92.868 649.344  1.00  6.49           O
ATOM    961 1HA  GLY 9  62    -145.572 -94.969 648.386  1.00  6.49           H
ATOM    962 2HA  GLY 9  62    -145.091 -94.354 646.817  1.00  6.49           H
ATOM    963  HN  GLY 9  62    -147.265 -94.062 646.315  1.00  6.49           H
ATOM    964  N   ALA 9  63    -145.654 -91.730 647.759  1.00  6.49           N
ATOM    965  CA  ALA 9  63    -145.221 -90.424 648.225  1.00  6.49           C
ATOM    966  C   ALA 9  63    -145.720 -90.206 649.655  1.00  6.49           C
ATOM    967  O   ALA 9  63    -144.956 -89.799 650.528  1.00  6.49           O
ATOM    968  HA  ALA 9  63    -144.131 -90.416 648.225  1.00  6.49           H
ATOM    969  CB  ALA 9  63    -145.722 -89.346 647.262  1.00  6.49           C
ATOM    970 1HB  ALA 9  63    -145.315 -89.529 646.267  1.00  6.49           H
ATOM    971 2HB  ALA 9  63    -146.811 -89.373 647.220  1.00  6.49           H
ATOM    972 3HB  ALA 9  63    -145.397 -88.366 647.612  1.00  6.49           H
ATOM    973  HN  ALA 9  63    -146.281 -91.714 646.979  1.00  6.49           H
ATOM    974  N   LEU 9  64    -147.001 -90.486 649.849  1.00  6.49           N
ATOM    975  CA  LEU 9  64    -147.618 -90.301 651.152  1.00  6.49           C
ATOM    976  C   LEU 9  64    -146.935 -91.216 652.170  1.00  6.49           C
ATOM    977  O   LEU 9  64    -146.617 -90.789 653.279  1.00  6.49           O
ATOM    978  HA  LEU 9  64    -147.448 -89.266 651.449  1.00  6.49           H
ATOM    979  CB  LEU 9  64    -149.132 -90.503 651.061  1.00  6.49           C
ATOM    980 1HB  LEU 9  64    -149.322 -91.479 650.616  1.00  6.49           H
ATOM    981 2HB  LEU 9  64    -149.536 -90.530 652.073  1.00  6.49           H
ATOM    982  HG  LEU 9  64    -149.432 -89.352 649.284  1.00  6.49           H
ATOM    983  CG  LEU 9  64    -149.902 -89.450 650.262  1.00  6.49           C
ATOM    984  CD1 LEU 9  64    -151.348 -89.891 650.027  1.00  6.49           C
ATOM    985 1HD1 LEU 9  64    -151.357 -90.828 649.470  1.00  6.49           H
ATOM    986 2HD1 LEU 9  64    -151.845 -90.034 650.986  1.00  6.49           H
ATOM    987 3HD1 LEU 9  64    -151.874 -89.124 649.457  1.00  6.49           H
ATOM    988  CD2 LEU 9  64    -149.824 -88.081 650.940  1.00  6.49           C
ATOM    989 1HD2 LEU 9  64    -150.254 -88.145 651.940  1.00  6.49           H
ATOM    990 2HD2 LEU 9  64    -148.781 -87.771 651.013  1.00  6.49           H
ATOM    991 3HD2 LEU 9  64    -150.380 -87.351 650.352  1.00  6.49           H
ATOM    992  HN  LEU 9  64    -147.612 -90.833 649.138  1.00  6.49           H
ATOM    993  N   GLY 9  65    -146.729 -92.458 651.757  1.00  6.49           N
ATOM    994  CA  GLY 9  65    -146.213 -93.472 652.661  1.00  6.49           C
ATOM    995  C   GLY 9  65    -144.818 -93.097 653.166  1.00  6.49           C
ATOM    996  O   GLY 9  65    -144.575 -93.080 654.372  1.00  6.49           O
ATOM    997 1HA  GLY 9  65    -146.891 -93.589 653.507  1.00  6.49           H
ATOM    998 2HA  GLY 9  65    -146.172 -94.433 652.150  1.00  6.49           H
ATOM    999  HN  GLY 9  65    -146.909 -92.775 650.825  1.00  6.49           H
ATOM   1000  N   ASN 9  66    -143.939 -92.805 652.218  1.00  6.49           N
ATOM   1001  CA  ASN 9  66    -142.535 -92.611 652.535  1.00  6.49           C
ATOM   1002  C   ASN 9  66    -142.355 -91.260 653.230  1.00  6.49           C
ATOM   1003  O   ASN 9  66    -141.488 -91.109 654.089  1.00  6.49           O
ATOM   1004  HA  ASN 9  66    -142.267 -93.449 653.179  1.00  6.49           H
ATOM   1005  CB  ASN 9  66    -141.679 -92.608 651.267  1.00  6.49           C
ATOM   1006 1HB  ASN 9  66    -142.140 -91.968 650.514  1.00  6.49           H
ATOM   1007 2HB  ASN 9  66    -140.698 -92.186 651.486  1.00  6.49           H
ATOM   1008  CG  ASN 9  66    -141.519 -94.024 650.710  1.00  6.49           C
ATOM   1009  OD1 ASN 9  66    -140.875 -94.880 651.295  1.00  6.49           O
ATOM   1010  ND2 ASN 9  66    -142.138 -94.223 649.550  1.00  6.49           N
ATOM   1011 1HD2 ASN 9  66    -142.650 -93.477 649.122  1.00  6.49           H
ATOM   1012 2HD2 ASN 9  66    -142.092 -95.117 649.105  1.00  6.49           H
ATOM   1013  HN  ASN 9  66    -144.173 -92.703 651.252  1.00  6.49           H
ATOM   1014  N   SER 9  67    -143.189 -90.310 652.832  1.00  6.49           N
ATOM   1015  CA  SER 9  67    -143.210 -89.011 653.482  1.00  6.49           C
ATOM   1016  C   SER 9  67    -143.539 -89.174 654.967  1.00  6.49           C
ATOM   1017  O   SER 9  67    -142.989 -88.467 655.810  1.00  6.49           O
ATOM   1018  HA  SER 9  67    -142.205 -88.609 653.355  1.00  6.49           H
ATOM   1019  CB  SER 9  67    -144.220 -88.077 652.814  1.00  6.49           C
ATOM   1020 1HB  SER 9  67    -145.216 -88.515 652.876  1.00  6.49           H
ATOM   1021 2HB  SER 9  67    -144.254 -87.132 653.356  1.00  6.49           H
ATOM   1022  HG  SER 9  67    -144.553 -88.291 650.852  1.00  6.49           H
ATOM   1023  OG  SER 9  67    -143.897 -87.829 651.448  1.00  6.49           O
ATOM   1024  HN  SER 9  67    -143.842 -90.418 652.081  1.00  6.49           H
ATOM   1025  N   LEU 9  68    -144.434 -90.111 655.243  1.00  6.49           N
ATOM   1026  CA  LEU 9  68    -144.830 -90.388 656.613  1.00  6.49           C
ATOM   1027  C   LEU 9  68    -143.641 -90.977 657.374  1.00  6.49           C
ATOM   1028  O   LEU 9  68    -143.445 -90.682 658.552  1.00  6.49           O
ATOM   1029  HA  LEU 9  68    -145.099 -89.437 657.074  1.00  6.49           H
ATOM   1030  CB  LEU 9  68    -146.078 -91.273 656.642  1.00  6.49           C
ATOM   1031 1HB  LEU 9  68    -146.860 -90.783 656.062  1.00  6.49           H
ATOM   1032 2HB  LEU 9  68    -145.846 -92.210 656.136  1.00  6.49           H
ATOM   1033  HG  LEU 9  68    -145.836 -92.029 658.628  1.00  6.49           H
ATOM   1034  CG  LEU 9  68    -146.638 -91.598 658.028  1.00  6.49           C
ATOM   1035  CD1 LEU 9  68    -147.105 -90.329 658.742  1.00  6.49           C
ATOM   1036 1HD1 LEU 9  68    -146.264 -89.645 658.857  1.00  6.49           H
ATOM   1037 2HD1 LEU 9  68    -147.887 -89.847 658.154  1.00  6.49           H
ATOM   1038 3HD1 LEU 9  68    -147.499 -90.589 659.725  1.00  6.49           H
ATOM   1039  CD2 LEU 9  68    -147.748 -92.648 657.938  1.00  6.49           C
ATOM   1040 1HD2 LEU 9  68    -148.557 -92.268 657.315  1.00  6.49           H
ATOM   1041 2HD2 LEU 9  68    -147.349 -93.562 657.499  1.00  6.49           H
ATOM   1042 3HD2 LEU 9  68    -148.128 -92.860 658.938  1.00  6.49           H
ATOM   1043  HN  LEU 9  68    -144.886 -90.674 654.550  1.00  6.49           H
ATOM   1044  N   VAL 9  69    -142.877 -91.800 656.669  1.00  6.49           N
ATOM   1045  CA  VAL 9  69    -141.723 -92.447 657.269  1.00  6.49           C
ATOM   1046  C   VAL 9  69    -140.733 -91.380 657.741  1.00  6.49           C
ATOM   1047  O   VAL 9  69    -140.238 -91.441 658.865  1.00  6.49           O
ATOM   1048  HA  VAL 9  69    -142.073 -93.008 658.135  1.00  6.49           H
ATOM   1049  HB  VAL 9  69    -140.884 -92.899 655.359  1.00  6.49           H
ATOM   1050  CB  VAL 9  69    -141.107 -93.438 656.280  1.00  6.49           C
ATOM   1051  CG1 VAL 9  69    -139.793 -94.007 656.820  1.00  6.49           C
ATOM   1052 1HG1 VAL 9  69    -139.086 -93.194 656.986  1.00  6.49           H
ATOM   1053 2HG1 VAL 9  69    -139.981 -94.523 657.762  1.00  6.49           H
ATOM   1054 3HG1 VAL 9  69    -139.376 -94.708 656.098  1.00  6.49           H
ATOM   1055  CG2 VAL 9  69    -142.091 -94.559 655.942  1.00  6.49           C
ATOM   1056 1HG2 VAL 9  69    -142.359 -95.095 656.853  1.00  6.49           H
ATOM   1057 2HG2 VAL 9  69    -142.989 -94.132 655.495  1.00  6.49           H
ATOM   1058 3HG2 VAL 9  69    -141.628 -95.250 655.237  1.00  6.49           H
ATOM   1059  HN  VAL 9  69    -143.037 -92.025 655.708  1.00  6.49           H
ATOM   1060  N   ILE 9  70    -140.475 -90.426 656.858  1.00  6.49           N
ATOM   1061  CA  ILE 9  70    -139.525 -89.368 657.156  1.00  6.49           C
ATOM   1062  C   ILE 9  70    -140.050 -88.532 658.325  1.00  6.49           C
ATOM   1063  O   ILE 9  70    -139.289 -88.152 659.213  1.00  6.49           O
ATOM   1064  HA  ILE 9  70    -138.593 -89.842 657.463  1.00  6.49           H
ATOM   1065  HB  ILE 9  70    -140.170 -88.191 655.491  1.00  6.49           H
ATOM   1066  CB  ILE 9  70    -139.225 -88.547 655.900  1.00  6.49           C
ATOM   1067  CG1 ILE 9  70    -138.565 -89.413 654.825  1.00  6.49           C
ATOM   1068 1HG1 ILE 9  70    -137.631 -89.825 655.207  1.00  6.49           H
ATOM   1069 2HG1 ILE 9  70    -139.211 -90.258 654.586  1.00  6.49           H
ATOM   1070  CG2 ILE 9  70    -138.385 -87.314 656.238  1.00  6.49           C
ATOM   1071 1HG2 ILE 9  70    -138.930 -86.686 656.943  1.00  6.49           H
ATOM   1072 2HG2 ILE 9  70    -137.442 -87.628 656.684  1.00  6.49           H
ATOM   1073 3HG2 ILE 9  70    -138.186 -86.749 655.327  1.00  6.49           H
ATOM   1074  CD1 ILE 9  70    -138.290 -88.600 653.559  1.00  6.49           C
ATOM   1075 1HD1 ILE 9  70    -139.229 -88.210 653.166  1.00  6.49           H
ATOM   1076 2HD1 ILE 9  70    -137.624 -87.770 653.797  1.00  6.49           H
ATOM   1077 3HD1 ILE 9  70    -137.820 -89.239 652.811  1.00  6.49           H
ATOM   1078  HN  ILE 9  70    -140.901 -90.370 655.955  1.00  6.49           H
ATOM   1079  N   LEU 9  71    -141.349 -88.270 658.288  1.00  6.49           N
ATOM   1080  CA  LEU 9  71    -141.968 -87.411 659.283  1.00  6.49           C
ATOM   1081  C   LEU 9  71    -141.884 -88.083 660.654  1.00  6.49           C
ATOM   1082  O   LEU 9  71    -141.579 -87.431 661.652  1.00  6.49           O
ATOM   1083  HA  LEU 9  71    -141.395 -86.484 659.317  1.00  6.49           H
ATOM   1084  CB  LEU 9  71    -143.393 -87.046 658.863  1.00  6.49           C
ATOM   1085 1HB  LEU 9  71    -143.377 -86.749 657.814  1.00  6.49           H
ATOM   1086 2HB  LEU 9  71    -144.011 -87.941 658.932  1.00  6.49           H
ATOM   1087  HG  LEU 9  71    -143.339 -85.134 659.820  1.00  6.49           H
ATOM   1088  CG  LEU 9  71    -144.066 -85.933 659.669  1.00  6.49           C
ATOM   1089  CD1 LEU 9  71    -145.243 -85.333 658.898  1.00  6.49           C
ATOM   1090 1HD1 LEU 9  71    -144.887 -84.916 657.956  1.00  6.49           H
ATOM   1091 2HD1 LEU 9  71    -145.979 -86.111 658.696  1.00  6.49           H
ATOM   1092 3HD1 LEU 9  71    -145.703 -84.544 659.494  1.00  6.49           H
ATOM   1093  CD2 LEU 9  71    -144.482 -86.433 661.054  1.00  6.49           C
ATOM   1094 1HD2 LEU 9  71    -145.184 -87.259 660.945  1.00  6.49           H
ATOM   1095 2HD2 LEU 9  71    -143.600 -86.774 661.597  1.00  6.49           H
ATOM   1096 3HD2 LEU 9  71    -144.957 -85.622 661.605  1.00  6.49           H
ATOM   1097  HN  LEU 9  71    -141.973 -88.633 657.596  1.00  6.49           H
ATOM   1098  N   VAL 9  72    -142.160 -89.379 660.661  1.00  6.49           N
ATOM   1099  CA  VAL 9  72    -142.128 -90.145 661.895  1.00  6.49           C
ATOM   1100  C   VAL 9  72    -140.711 -90.121 662.469  1.00  6.49           C
ATOM   1101  O   VAL 9  72    -140.529 -89.990 663.679  1.00  6.49           O
ATOM   1102  HA  VAL 9  72    -142.801 -89.658 662.601  1.00  6.49           H
ATOM   1103  HB  VAL 9  72    -142.085 -91.983 660.812  1.00  6.49           H
ATOM   1104  CB  VAL 9  72    -142.648 -91.562 661.645  1.00  6.49           C
ATOM   1105  CG1 VAL 9  72    -142.418 -92.454 662.866  1.00  6.49           C
ATOM   1106 1HG1 VAL 9  72    -141.351 -92.506 663.082  1.00  6.49           H
ATOM   1107 2HG1 VAL 9  72    -142.943 -92.036 663.726  1.00  6.49           H
ATOM   1108 3HG1 VAL 9  72    -142.796 -93.455 662.662  1.00  6.49           H
ATOM   1109  CG2 VAL 9  72    -144.126 -91.542 661.251  1.00  6.49           C
ATOM   1110 1HG2 VAL 9  72    -144.710 -91.093 662.054  1.00  6.49           H
ATOM   1111 2HG2 VAL 9  72    -144.252 -90.958 660.339  1.00  6.49           H
ATOM   1112 3HG2 VAL 9  72    -144.470 -92.562 661.079  1.00  6.49           H
ATOM   1113  HN  VAL 9  72    -142.400 -89.903 659.844  1.00  6.49           H
ATOM   1114  N   TYR 9  73    -139.742 -90.249 661.575  1.00  6.49           N
ATOM   1115  CA  TYR 9  73    -138.345 -90.220 661.975  1.00  6.49           C
ATOM   1116  C   TYR 9  73    -137.994 -88.891 662.646  1.00  6.49           C
ATOM   1117  O   TYR 9  73    -137.280 -88.866 663.647  1.00  6.49           O
ATOM   1118  HA  TYR 9  73    -138.182 -91.031 662.685  1.00  6.49           H
ATOM   1119  CB  TYR 9  73    -137.534 -90.356 660.685  1.00  6.49           C
ATOM   1120 1HB  TYR 9  73    -137.775 -91.310 660.215  1.00  6.49           H
ATOM   1121 2HB  TYR 9  73    -137.840 -89.573 659.991  1.00  6.49           H
ATOM   1122  CG  TYR 9  73    -136.020 -90.273 660.890  1.00  6.49           C
ATOM   1123  HD1 TYR 9  73    -135.974 -88.133 660.765  1.00  6.49           H
ATOM   1124  CD1 TYR 9  73    -135.392 -89.044 660.902  1.00  6.49           C
ATOM   1125  HD2 TYR 9  73    -135.779 -92.397 661.054  1.00  6.49           H
ATOM   1126  CD2 TYR 9  73    -135.283 -91.427 661.063  1.00  6.49           C
ATOM   1127  CE1 TYR 9  73    -133.967 -88.966 661.095  1.00  6.49           C
ATOM   1128  HE1 TYR 9  73    -133.458 -88.002 661.106  1.00  6.49           H
ATOM   1129  HE2 TYR 9  73    -133.264 -92.252 661.394  1.00  6.49           H
ATOM   1130  CE2 TYR 9  73    -133.858 -91.349 661.256  1.00  6.49           C
ATOM   1131  CZ  TYR 9  73    -133.270 -90.122 661.262  1.00  6.49           C
ATOM   1132  OH  TYR 9  73    -131.925 -90.048 661.445  1.00  6.49           O
ATOM   1133  HH  TYR 9  73    -131.576 -90.925 661.776  1.00  6.49           H
ATOM   1134  HN  TYR 9  73    -139.898 -90.370 660.595  1.00  6.49           H
ATOM   1135  N   TRP 9  74    -138.514 -87.818 662.068  1.00  6.49           N
ATOM   1136  CA  TRP 9  74    -138.159 -86.481 662.515  1.00  6.49           C
ATOM   1137  C   TRP 9  74    -138.691 -86.301 663.938  1.00  6.49           C
ATOM   1138  O   TRP 9  74    -137.925 -86.040 664.863  1.00  6.49           O
ATOM   1139  HA  TRP 9  74    -137.071 -86.407 662.512  1.00  6.49           H
ATOM   1140  CB  TRP 9  74    -138.680 -85.421 661.543  1.00  6.49           C
ATOM   1141 1HB  TRP 9  74    -138.584 -85.798 660.525  1.00  6.49           H
ATOM   1142 2HB  TRP 9  74    -139.743 -85.266 661.726  1.00  6.49           H
ATOM   1143  CG  TRP 9  74    -137.959 -84.076 661.643  1.00  6.49           C
ATOM   1144  HD1 TRP 9  74    -137.572 -83.880 663.750  1.00  6.49           H
ATOM   1145  CD1 TRP 9  74    -137.492 -83.470 662.743  1.00  6.49           C
ATOM   1146  CD2 TRP 9  74    -137.638 -83.189 660.551  1.00  6.49           C
ATOM   1147  NE1 TRP 9  74    -136.897 -82.262 662.442  1.00  6.49           N
ATOM   1148  HE1 TRP 9  74    -136.476 -81.630 663.093  1.00  6.49           H
ATOM   1149  CE2 TRP 9  74    -136.989 -82.085 661.066  1.00  6.49           C
ATOM   1150  HE3 TRP 9  74    -138.400 -84.175 658.742  1.00  6.49           H
ATOM   1151  CE3 TRP 9  74    -137.889 -83.314 659.173  1.00  6.49           C
ATOM   1152  CZ2 TRP 9  74    -136.536 -81.023 660.275  1.00  6.49           C
ATOM   1153  HZ2 TRP 9  74    -136.025 -80.162 660.706  1.00  6.49           H
ATOM   1154  CZ3 TRP 9  74    -137.431 -82.244 658.396  1.00  6.49           C
ATOM   1155  HZ3 TRP 9  74    -137.600 -82.290 657.320  1.00  6.49           H
ATOM   1156  CH2 TRP 9  74    -136.775 -81.126 658.899  1.00  6.49           C
ATOM   1157  HH2 TRP 9  74    -136.449 -80.333 658.226  1.00  6.49           H
ATOM   1158  HN  TRP 9  74    -139.164 -87.850 661.310  1.00  6.49           H
ATOM   1159  N   TYR 9  75    -140.002 -86.448 664.068  1.00  6.49           N
ATOM   1160  CA  TYR 9  75    -140.690 -86.000 665.266  1.00  6.49           C
ATOM   1161  C   TYR 9  75    -140.494 -86.991 666.415  1.00  6.49           C
ATOM   1162  O   TYR 9  75    -140.805 -86.684 667.565  1.00  6.49           O
ATOM   1163  HA  TYR 9  75    -140.272 -85.035 665.553  1.00  6.49           H
ATOM   1164  CB  TYR 9  75    -142.176 -85.945 664.904  1.00  6.49           C
ATOM   1165 1HB  TYR 9  75    -142.418 -86.802 664.276  1.00  6.49           H
ATOM   1166 2HB  TYR 9  75    -142.765 -86.040 665.815  1.00  6.49           H
ATOM   1167  CG  TYR 9  75    -142.592 -84.665 664.176  1.00  6.49           C
ATOM   1168  HD1 TYR 9  75    -143.026 -83.603 665.988  1.00  6.49           H
ATOM   1169  CD1 TYR 9  75    -143.000 -83.562 664.899  1.00  6.49           C
ATOM   1170  HD2 TYR 9  75    -142.237 -85.484 662.227  1.00  6.49           H
ATOM   1171  CD2 TYR 9  75    -142.559 -84.613 662.797  1.00  6.49           C
ATOM   1172  CE1 TYR 9  75    -143.392 -82.357 664.214  1.00  6.49           C
ATOM   1173  HE1 TYR 9  75    -143.716 -81.479 664.772  1.00  6.49           H
ATOM   1174  HE2 TYR 9  75    -142.930 -83.354 661.024  1.00  6.49           H
ATOM   1175  CE2 TYR 9  75    -142.951 -83.408 662.113  1.00  6.49           C
ATOM   1176  CZ  TYR 9  75    -143.348 -82.340 662.855  1.00  6.49           C
ATOM   1177  OH  TYR 9  75    -143.718 -81.202 662.208  1.00  6.49           O
ATOM   1178  HH  TYR 9  75    -143.618 -81.323 661.220  1.00  6.49           H
ATOM   1179  HN  TYR 9  75    -140.589 -86.864 663.374  1.00  6.49           H
ATOM   1180  N   CYS 9  76    -139.979 -88.160 666.064  1.00  6.49           N
ATOM   1181  CA  CYS 9  76    -139.762 -89.208 667.047  1.00  6.49           C
ATOM   1182  C   CYS 9  76    -138.668 -88.743 668.011  1.00  6.49           C
ATOM   1183  O   CYS 9  76    -137.496 -88.685 667.644  1.00  6.49           O
ATOM   1184  HA  CYS 9  76    -140.707 -89.346 667.571  1.00  6.49           H
ATOM   1185  CB  CYS 9  76    -139.409 -90.541 666.384  1.00  6.49           C
ATOM   1186 1HB  CYS 9  76    -140.163 -90.797 665.640  1.00  6.49           H
ATOM   1187 2HB  CYS 9  76    -138.458 -90.455 665.858  1.00  6.49           H
ATOM   1188  HG  CYS 9  76    -138.874 -92.810 666.823  1.00  6.49           H
ATOM   1189  SG  CYS 9  76    -139.306 -91.860 667.648  1.00  6.49           S
ATOM   1190  HN  CYS 9  76    -139.713 -88.396 665.129  1.00  6.49           H
ATOM   1191  N   THR 9  77    -139.092 -88.423 669.225  1.00  6.49           N
ATOM   1192  CA  THR 9  77    -138.200 -87.799 670.188  1.00  6.49           C
ATOM   1193  C   THR 9  77    -137.199 -88.822 670.728  1.00  6.49           C
ATOM   1194  O   THR 9  77    -136.345 -88.487 671.547  1.00  6.49           O
ATOM   1195  HA  THR 9  77    -137.625 -87.028 669.675  1.00  6.49           H
ATOM   1196  HB  THR 9  77    -138.435 -86.645 672.014  1.00  6.49           H
ATOM   1197  CB  THR 9  77    -139.058 -87.154 671.278  1.00  6.49           C
ATOM   1198  OG1 THR 9  77    -139.848 -88.229 671.779  1.00  6.49           O
ATOM   1199  HG1 THR 9  77    -140.247 -87.978 672.661  1.00  6.49           H
ATOM   1200  CG2 THR 9  77    -140.084 -86.170 670.711  1.00  6.49           C
ATOM   1201 1HG2 THR 9  77    -140.750 -86.695 670.026  1.00  6.49           H
ATOM   1202 2HG2 THR 9  77    -139.566 -85.374 670.176  1.00  6.49           H
ATOM   1203 3HG2 THR 9  77    -140.666 -85.742 671.527  1.00  6.49           H
ATOM   1204  HN  THR 9  77    -140.023 -88.582 669.553  1.00  6.49           H
ATOM   1205  N   ARG 9  78    -137.337 -90.049 670.247  1.00  6.49           N
ATOM   1206  CA  ARG 9  78    -136.474 -91.129 670.694  1.00  6.49           C
ATOM   1207  C   ARG 9  78    -135.116 -91.048 669.993  1.00  6.49           C
ATOM   1208  O   ARG 9  78    -135.037 -90.659 668.829  1.00  6.49           O
ATOM   1209  HA  ARG 9  78    -136.371 -90.977 671.768  1.00  6.49           H
ATOM   1210  CB  ARG 9  78    -137.107 -92.493 670.409  1.00  6.49           C
ATOM   1211 1HB  ARG 9  78    -136.755 -93.221 671.140  1.00  6.49           H
ATOM   1212 2HB  ARG 9  78    -138.189 -92.426 670.521  1.00  6.49           H
ATOM   1213  CG  ARG 9  78    -136.763 -92.972 668.997  1.00  6.49           C
ATOM   1214 1HG  ARG 9  78    -137.249 -92.330 668.263  1.00  6.49           H
ATOM   1215 2HG  ARG 9  78    -135.689 -92.889 668.832  1.00  6.49           H
ATOM   1216  CD  ARG 9  78    -137.207 -94.421 668.787  1.00  6.49           C
ATOM   1217 1HD  ARG 9  78    -136.773 -95.058 669.558  1.00  6.49           H
ATOM   1218 2HD  ARG 9  78    -138.290 -94.497 668.884  1.00  6.49           H
ATOM   1219  NE  ARG 9  78    -136.785 -94.891 667.449  1.00  6.49           N
ATOM   1220  HE  ARG 9  78    -135.937 -94.522 667.068  1.00  6.49           H
ATOM   1221  CZ  ARG 9  78    -137.469 -95.779 666.714  1.00  6.49           C
ATOM   1222  NH1 ARG 9  78    -138.612 -96.305 667.174  1.00  6.49           N
ATOM   1223 1HH1 ARG 9  78    -138.961 -96.036 668.072  1.00  6.49           H
ATOM   1224 2HH1 ARG 9  78    -139.116 -96.968 666.620  1.00  6.49           H
ATOM   1225  NH2 ARG 9  78    -136.992 -96.133 665.513  1.00  6.49           N
ATOM   1226 1HH2 ARG 9  78    -137.491 -96.794 664.952  1.00  6.49           H
ATOM   1227 2HH2 ARG 9  78    -136.139 -95.735 665.177  1.00  6.49           H
ATOM   1228  HN  ARG 9  78    -138.022 -90.308 669.566  1.00  6.49           H
ATOM   1229  N   VAL 9  79    -134.082 -91.422 670.732  1.00  6.49           N
ATOM   1230  CA  VAL 9  79    -132.780 -91.660 670.131  1.00  6.49           C
ATOM   1231  C   VAL 9  79    -132.945 -92.563 668.907  1.00  6.49           C
ATOM   1232  O   VAL 9  79    -133.603 -93.599 668.980  1.00  6.49           O
ATOM   1233  HA  VAL 9  79    -132.387 -90.696 669.806  1.00  6.49           H
ATOM   1234  HB  VAL 9  79    -132.163 -93.239 671.427  1.00  6.49           H
ATOM   1235  CB  VAL 9  79    -131.820 -92.236 671.174  1.00  6.49           C
ATOM   1236  CG1 VAL 9  79    -130.403 -92.352 670.609  1.00  6.49           C
ATOM   1237 1HG1 VAL 9  79    -130.411 -93.009 669.740  1.00  6.49           H
ATOM   1238 2HG1 VAL 9  79    -130.047 -91.364 670.315  1.00  6.49           H
ATOM   1239 3HG1 VAL 9  79    -129.741 -92.764 671.371  1.00  6.49           H
ATOM   1240  CG2 VAL 9  79    -131.834 -91.398 672.454  1.00  6.49           C
ATOM   1241 1HG2 VAL 9  79    -131.528 -90.377 672.223  1.00  6.49           H
ATOM   1242 2HG2 VAL 9  79    -132.840 -91.390 672.872  1.00  6.49           H
ATOM   1243 3HG2 VAL 9  79    -131.143 -91.829 673.178  1.00  6.49           H
ATOM   1244  HN  VAL 9  79    -134.123 -91.563 671.721  1.00  6.49           H
ATOM   1245  N   LYS 9  80    -132.337 -92.136 667.810  1.00  6.49           N
ATOM   1246  CA  LYS 9  80    -132.422 -92.884 666.568  1.00  6.49           C
ATOM   1247  C   LYS 9  80    -131.644 -94.193 666.712  1.00  6.49           C
ATOM   1248  O   LYS 9  80    -131.045 -94.452 667.755  1.00  6.49           O
ATOM   1249  HA  LYS 9  80    -133.472 -93.123 666.402  1.00  6.49           H
ATOM   1250  CB  LYS 9  80    -131.962 -92.022 665.390  1.00  6.49           C
ATOM   1251 1HB  LYS 9  80    -130.873 -92.005 665.351  1.00  6.49           H
ATOM   1252 2HB  LYS 9  80    -132.308 -92.463 664.455  1.00  6.49           H
ATOM   1253  CG  LYS 9  80    -132.496 -90.593 665.515  1.00  6.49           C
ATOM   1254 1HG  LYS 9  80    -132.113 -90.137 666.428  1.00  6.49           H
ATOM   1255 2HG  LYS 9  80    -132.133 -89.992 664.682  1.00  6.49           H
ATOM   1256  CD  LYS 9  80    -134.026 -90.579 665.534  1.00  6.49           C
ATOM   1257 1HD  LYS 9  80    -134.408 -91.030 664.619  1.00  6.49           H
ATOM   1258 2HD  LYS 9  80    -134.388 -91.187 666.364  1.00  6.49           H
ATOM   1259  CE  LYS 9  80    -134.559 -89.152 665.668  1.00  6.49           C
ATOM   1260 1HE  LYS 9  80    -134.115 -88.672 666.540  1.00  6.49           H
ATOM   1261 2HE  LYS 9  80    -134.267 -88.565 664.798  1.00  6.49           H
ATOM   1262  NZ  LYS 9  80    -136.034 -89.159 665.797  1.00  6.49           N
ATOM   1263 1HZ  LYS 9  80    -136.381 -88.207 665.767  1.00  6.49           H
ATOM   1264 2HZ  LYS 9  80    -136.437 -89.690 665.032  1.00  6.49           H
ATOM   1265 3HZ  LYS 9  80    -136.294 -89.587 666.679  1.00  6.49           H
ATOM   1266  HN  LYS 9  80    -131.795 -91.297 667.762  1.00  6.49           H
ATOM   1267  N   THR 9  81    -131.678 -94.985 665.650  1.00  6.49           N
ATOM   1268  CA  THR 9  81    -130.830 -96.162 665.566  1.00  6.49           C
ATOM   1269  C   THR 9  81    -130.163 -96.241 664.191  1.00  6.49           C
ATOM   1270  O   THR 9  81    -130.550 -95.528 663.267  1.00  6.49           O
ATOM   1271  HA  THR 9  81    -130.032 -96.064 666.303  1.00  6.49           H
ATOM   1272  HB  THR 9  81    -131.080 -98.292 665.908  1.00  6.49           H
ATOM   1273  CB  THR 9  81    -131.685 -97.386 665.898  1.00  6.49           C
ATOM   1274  OG1 THR 9  81    -132.729 -97.354 664.929  1.00  6.49           O
ATOM   1275  HG1 THR 9  81    -133.465 -96.752 665.239  1.00  6.49           H
ATOM   1276  CG2 THR 9  81    -132.414 -97.245 667.236  1.00  6.49           C
ATOM   1277 1HG2 THR 9  81    -133.071 -96.376 667.202  1.00  6.49           H
ATOM   1278 2HG2 THR 9  81    -131.684 -97.118 668.036  1.00  6.49           H
ATOM   1279 3HG2 THR 9  81    -133.006 -98.141 667.423  1.00  6.49           H
ATOM   1280  HN  THR 9  81    -132.270 -94.833 664.858  1.00  6.49           H
ATOM   1281  N   MET 9  82    -129.172 -97.116 664.099  1.00  6.49           N
ATOM   1282  CA  MET 9  82    -128.536 -97.395 662.823  1.00  6.49           C
ATOM   1283  C   MET 9  82    -129.565 -97.843 661.784  1.00  6.49           C
ATOM   1284  O   MET 9  82    -129.491 -97.449 660.621  1.00  6.49           O
ATOM   1285  HA  MET 9  82    -128.080 -96.456 662.511  1.00  6.49           H
ATOM   1286  CB  MET 9  82    -127.484 -98.491 663.006  1.00  6.49           C
ATOM   1287 1HB  MET 9  82    -126.726 -98.158 663.715  1.00  6.49           H
ATOM   1288 2HB  MET 9  82    -127.950 -99.380 663.431  1.00  6.49           H
ATOM   1289  CG  MET 9  82    -126.822 -98.843 661.672  1.00  6.49           C
ATOM   1290 1HG  MET 9  82    -127.446 -99.549 661.122  1.00  6.49           H
ATOM   1291 2HG  MET 9  82    -126.732 -97.950 661.054  1.00  6.49           H
ATOM   1292  SD  MET 9  82    -125.209 -99.551 661.959  1.00  6.49           S
ATOM   1293  CE  MET 9  82    -124.608 -99.645 660.280  1.00  6.49           C
ATOM   1294 1HE  MET 9  82    -125.272-100.278 659.692  1.00  6.49           H
ATOM   1295 2HE  MET 9  82    -124.583 -98.644 659.848  1.00  6.49           H
ATOM   1296 3HE  MET 9  82    -123.604-100.068 660.277  1.00  6.49           H
ATOM   1297  HN  MET 9  82    -128.805 -97.629 664.876  1.00  6.49           H
ATOM   1298  N   THR 9  83    -130.502 -98.661 662.240  1.00  6.49           N
ATOM   1299  CA  THR 9  83    -131.606 -99.082 661.394  1.00  6.49           C
ATOM   1300  C   THR 9  83    -132.418 -97.869 660.934  1.00  6.49           C
ATOM   1301  O   THR 9  83    -132.772 -97.763 659.761  1.00  6.49           O
ATOM   1302  HA  THR 9  83    -131.194 -99.549 660.499  1.00  6.49           H
ATOM   1303  HB  THR 9  83    -133.368 -99.670 662.521  1.00  6.49           H
ATOM   1304  CB  THR 9  83    -132.433-100.108 662.171  1.00  6.49           C
ATOM   1305  OG1 THR 9  83    -131.549-100.567 663.190  1.00  6.49           O
ATOM   1306  HG1 THR 9  83    -130.795-101.082 662.782  1.00  6.49           H
ATOM   1307  CG2 THR 9  83    -132.735-101.362 661.347  1.00  6.49           C
ATOM   1308 1HG2 THR 9  83    -131.799-101.838 661.054  1.00  6.49           H
ATOM   1309 2HG2 THR 9  83    -133.296-101.084 660.455  1.00  6.49           H
ATOM   1310 3HG2 THR 9  83    -133.324-102.057 661.945  1.00  6.49           H
ATOM   1311  HN  THR 9  83    -130.516 -99.034 663.168  1.00  6.49           H
ATOM   1312  N   ASP 9  84    -132.689 -96.985 661.883  1.00  6.49           N
ATOM   1313  CA  ASP 9  84    -133.530 -95.832 661.613  1.00  6.49           C
ATOM   1314  C   ASP 9  84    -132.885 -94.980 660.518  1.00  6.49           C
ATOM   1315  O   ASP 9  84    -133.582 -94.388 659.695  1.00  6.49           O
ATOM   1316  HA  ASP 9  84    -134.492 -96.244 661.307  1.00  6.49           H
ATOM   1317  CB  ASP 9  84    -133.687 -94.959 662.860  1.00  6.49           C
ATOM   1318 1HB  ASP 9  84    -132.707 -94.621 663.197  1.00  6.49           H
ATOM   1319 2HB  ASP 9  84    -134.264 -94.068 662.614  1.00  6.49           H
ATOM   1320  CG  ASP 9  84    -134.381 -95.730 663.984  1.00  6.49           C
ATOM   1321  OD1 ASP 9  84    -135.314 -96.495 663.656  1.00  6.49           O
ATOM   1322  OD2 ASP 9  84    -133.964 -95.537 665.147  1.00  6.49           O
ATOM   1323  HN  ASP 9  84    -132.344 -97.046 662.820  1.00  6.49           H
ATOM   1324  N   MET 9  85    -131.561 -94.945 660.543  1.00  6.49           N
ATOM   1325  CA  MET 9  85    -130.814 -94.161 659.574  1.00  6.49           C
ATOM   1326  C   MET 9  85    -130.995 -94.719 658.161  1.00  6.49           C
ATOM   1327  O   MET 9  85    -131.195 -93.962 657.212  1.00  6.49           O
ATOM   1328  HA  MET 9  85    -131.228 -93.154 659.630  1.00  6.49           H
ATOM   1329  CB  MET 9  85    -129.329 -94.174 659.942  1.00  6.49           C
ATOM   1330 1HB  MET 9  85    -129.205 -93.856 660.977  1.00  6.49           H
ATOM   1331 2HB  MET 9  85    -128.942 -95.190 659.871  1.00  6.49           H
ATOM   1332  CG  MET 9  85    -128.528 -93.252 659.020  1.00  6.49           C
ATOM   1333 1HG  MET 9  85    -127.468 -93.309 659.268  1.00  6.49           H
ATOM   1334 2HG  MET 9  85    -128.632 -93.579 657.986  1.00  6.49           H
ATOM   1335  SD  MET 9  85    -129.103 -91.571 659.188  1.00  6.49           S
ATOM   1336  CE  MET 9  85    -128.672 -91.264 660.893  1.00  6.49           C
ATOM   1337 1HE  MET 9  85    -129.193 -91.977 661.533  1.00  6.49           H
ATOM   1338 2HE  MET 9  85    -127.596 -91.379 661.022  1.00  6.49           H
ATOM   1339 3HE  MET 9  85    -128.965 -90.250 661.165  1.00  6.49           H
ATOM   1340  HN  MET 9  85    -131.001 -95.440 661.207  1.00  6.49           H
ATOM   1341  N   PHE 9  86    -130.918 -96.038 658.065  1.00  6.49           N
ATOM   1342  CA  PHE 9  86    -131.068 -96.706 656.784  1.00  6.49           C
ATOM   1343  C   PHE 9  86    -132.506 -96.594 656.272  1.00  6.49           C
ATOM   1344  O   PHE 9  86    -132.731 -96.419 655.075  1.00  6.49           O
ATOM   1345  HA  PHE 9  86    -130.395 -96.214 656.082  1.00  6.49           H
ATOM   1346  CB  PHE 9  86    -130.733 -98.182 657.006  1.00  6.49           C
ATOM   1347 1HB  PHE 9  86    -131.365 -98.572 657.804  1.00  6.49           H
ATOM   1348 2HB  PHE 9  86    -130.978 -98.740 656.103  1.00  6.49           H
ATOM   1349  CG  PHE 9  86    -129.268 -98.440 657.364  1.00  6.49           C
ATOM   1350  HD1 PHE 9  86    -128.537 -96.969 656.013  1.00  6.49           H
ATOM   1351  CD1 PHE 9  86    -128.283 -97.725 656.756  1.00  6.49           C
ATOM   1352  HD2 PHE 9  86    -129.739 -99.955 658.779  1.00  6.49           H
ATOM   1353  CD2 PHE 9  86    -128.950 -99.383 658.291  1.00  6.49           C
ATOM   1354  CE1 PHE 9  86    -126.923 -97.965 657.089  1.00  6.49           C
ATOM   1355  HE1 PHE 9  86    -126.134 -97.392 656.601  1.00  6.49           H
ATOM   1356  CE2 PHE 9  86    -127.590 -99.622 658.624  1.00  6.49           C
ATOM   1357  HE2 PHE 9  86    -127.336-100.378 659.367  1.00  6.49           H
ATOM   1358  CZ  PHE 9  86    -126.606 -98.908 658.016  1.00  6.49           C
ATOM   1359  HZ  PHE 9  86    -125.562 -99.092 658.271  1.00  6.49           H
ATOM   1360  HN  PHE 9  86    -130.757 -96.647 658.842  1.00  6.49           H
ATOM   1361  N   LEU 9  87    -133.442 -96.698 657.204  1.00  6.49           N
ATOM   1362  CA  LEU 9  87    -134.852 -96.624 656.860  1.00  6.49           C
ATOM   1363  C   LEU 9  87    -135.166 -95.230 656.313  1.00  6.49           C
ATOM   1364  O   LEU 9  87    -135.991 -95.084 655.413  1.00  6.49           O
ATOM   1365  HA  LEU 9  87    -135.035 -97.353 656.071  1.00  6.49           H
ATOM   1366  CB  LEU 9  87    -135.717 -97.025 658.057  1.00  6.49           C
ATOM   1367 1HB  LEU 9  87    -135.405 -96.435 658.919  1.00  6.49           H
ATOM   1368 2HB  LEU 9  87    -136.750 -96.752 657.840  1.00  6.49           H
ATOM   1369  HG  LEU 9  87    -134.637 -98.810 658.527  1.00  6.49           H
ATOM   1370  CG  LEU 9  87    -135.680 -98.504 658.445  1.00  6.49           C
ATOM   1371  CD1 LEU 9  87    -136.324 -98.727 659.815  1.00  6.49           C
ATOM   1372 1HD1 LEU 9  87    -135.784 -98.154 660.569  1.00  6.49           H
ATOM   1373 2HD1 LEU 9  87    -137.363 -98.399 659.785  1.00  6.49           H
ATOM   1374 3HD1 LEU 9  87    -136.285 -99.787 660.067  1.00  6.49           H
ATOM   1375  CD2 LEU 9  87    -136.322 -99.372 657.361  1.00  6.49           C
ATOM   1376 1HD2 LEU 9  87    -137.361 -99.072 657.224  1.00  6.49           H
ATOM   1377 2HD2 LEU 9  87    -135.780 -99.243 656.425  1.00  6.49           H
ATOM   1378 3HD2 LEU 9  87    -136.282-100.419 657.663  1.00  6.49           H
ATOM   1379  HN  LEU 9  87    -133.250 -96.832 658.176  1.00  6.49           H
ATOM   1380  N   LEU 9  88    -134.491 -94.241 656.881  1.00  6.49           N
ATOM   1381  CA  LEU 9  88    -134.646 -92.870 656.423  1.00  6.49           C
ATOM   1382  C   LEU 9  88    -134.208 -92.773 654.960  1.00  6.49           C
ATOM   1383  O   LEU 9  88    -134.949 -92.265 654.120  1.00  6.49           O
ATOM   1384  HA  LEU 9  88    -135.705 -92.623 656.484  1.00  6.49           H
ATOM   1385  CB  LEU 9  88    -133.902 -91.908 657.352  1.00  6.49           C
ATOM   1386 1HB  LEU 9  88    -134.380 -91.937 658.331  1.00  6.49           H
ATOM   1387 2HB  LEU 9  88    -132.884 -92.275 657.484  1.00  6.49           H
ATOM   1388  HG  LEU 9  88    -133.489 -90.435 655.858  1.00  6.49           H
ATOM   1389  CG  LEU 9  88    -133.833 -90.451 656.892  1.00  6.49           C
ATOM   1390  CD1 LEU 9  88    -135.219 -89.802 656.917  1.00  6.49           C
ATOM   1391 1HD1 LEU 9  88    -135.888 -90.347 656.251  1.00  6.49           H
ATOM   1392 2HD1 LEU 9  88    -135.615 -89.830 657.932  1.00  6.49           H
ATOM   1393 3HD1 LEU 9  88    -135.141 -88.766 656.586  1.00  6.49           H
ATOM   1394  CD2 LEU 9  88    -132.816 -89.662 657.719  1.00  6.49           C
ATOM   1395 1HD2 LEU 9  88    -133.107 -89.684 658.770  1.00  6.49           H
ATOM   1396 2HD2 LEU 9  88    -131.830 -90.111 657.606  1.00  6.49           H
ATOM   1397 3HD2 LEU 9  88    -132.788 -88.629 657.372  1.00  6.49           H
ATOM   1398  HN  LEU 9  88    -133.850 -94.363 657.638  1.00  6.49           H
ATOM   1399  N   ASN 9  89    -133.007 -93.269 654.701  1.00  6.49           N
ATOM   1400  CA  ASN 9  89    -132.405 -93.121 653.387  1.00  6.49           C
ATOM   1401  C   ASN 9  89    -133.196 -93.947 652.371  1.00  6.49           C
ATOM   1402  O   ASN 9  89    -133.236 -93.611 651.188  1.00  6.49           O
ATOM   1403  HA  ASN 9  89    -132.441 -92.052 653.174  1.00  6.49           H
ATOM   1404  CB  ASN 9  89    -130.960 -93.626 653.384  1.00  6.49           C
ATOM   1405 1HB  ASN 9  89    -130.888 -94.535 653.980  1.00  6.49           H
ATOM   1406 2HB  ASN 9  89    -130.665 -93.887 652.367  1.00  6.49           H
ATOM   1407  CG  ASN 9  89    -130.008 -92.566 653.941  1.00  6.49           C
ATOM   1408  OD1 ASN 9  89    -129.345 -91.845 653.213  1.00  6.49           O
ATOM   1409  ND2 ASN 9  89    -129.977 -92.512 655.270  1.00  6.49           N
ATOM   1410 1HD2 ASN 9  89    -130.546 -93.132 655.809  1.00  6.49           H
ATOM   1411 2HD2 ASN 9  89    -129.384 -91.850 655.729  1.00  6.49           H
ATOM   1412  HN  ASN 9  89    -132.450 -93.763 655.368  1.00  6.49           H
ATOM   1413  N   LEU 9  90    -133.808 -95.011 652.870  1.00  6.49           N
ATOM   1414  CA  LEU 9  90    -134.620 -95.872 652.026  1.00  6.49           C
ATOM   1415  C   LEU 9  90    -135.816 -95.078 651.497  1.00  6.49           C
ATOM   1416  O   LEU 9  90    -136.091 -95.088 650.298  1.00  6.49           O
ATOM   1417  HA  LEU 9  90    -134.004 -96.174 651.179  1.00  6.49           H
ATOM   1418  CB  LEU 9  90    -135.011 -97.145 652.778  1.00  6.49           C
ATOM   1419 1HB  LEU 9  90    -134.169 -97.448 653.402  1.00  6.49           H
ATOM   1420 2HB  LEU 9  90    -135.836 -96.908 653.450  1.00  6.49           H
ATOM   1421  HG  LEU 9  90    -135.957 -97.957 651.040  1.00  6.49           H
ATOM   1422  CG  LEU 9  90    -135.423 -98.337 651.911  1.00  6.49           C
ATOM   1423  CD1 LEU 9  90    -134.195 -99.090 651.396  1.00  6.49           C
ATOM   1424 1HD1 LEU 9  90    -133.581 -98.417 650.797  1.00  6.49           H
ATOM   1425 2HD1 LEU 9  90    -133.612 -99.457 652.241  1.00  6.49           H
ATOM   1426 3HD1 LEU 9  90    -134.516 -99.932 650.783  1.00  6.49           H
ATOM   1427  CD2 LEU 9  90    -136.385 -99.257 652.665  1.00  6.49           C
ATOM   1428 1HD2 LEU 9  90    -135.898 -99.632 653.566  1.00  6.49           H
ATOM   1429 2HD2 LEU 9  90    -137.280 -98.699 652.941  1.00  6.49           H
ATOM   1430 3HD2 LEU 9  90    -136.661-100.095 652.026  1.00  6.49           H
ATOM   1431  HN  LEU 9  90    -133.755 -95.288 653.829  1.00  6.49           H
ATOM   1432  N   ALA 9  91    -136.495 -94.409 652.417  1.00  6.49           N
ATOM   1433  CA  ALA 9  91    -137.695 -93.668 652.070  1.00  6.49           C
ATOM   1434  C   ALA 9  91    -137.328 -92.529 651.116  1.00  6.49           C
ATOM   1435  O   ALA 9  91    -138.127 -92.147 650.263  1.00  6.49           O
ATOM   1436  HA  ALA 9  91    -138.373 -94.352 651.560  1.00  6.49           H
ATOM   1437  CB  ALA 9  91    -138.372 -93.163 653.346  1.00  6.49           C
ATOM   1438 1HB  ALA 9  91    -138.639 -94.012 653.975  1.00  6.49           H
ATOM   1439 2HB  ALA 9  91    -137.686 -92.512 653.887  1.00  6.49           H
ATOM   1440 3HB  ALA 9  91    -139.272 -92.607 653.085  1.00  6.49           H
ATOM   1441  HN  ALA 9  91    -136.239 -94.370 653.383  1.00  6.49           H
ATOM   1442  N   ILE 9  92    -136.118 -92.019 651.293  1.00  6.49           N
ATOM   1443  CA  ILE 9  92    -135.621 -90.955 650.437  1.00  6.49           C
ATOM   1444  C   ILE 9  92    -135.396 -91.503 649.027  1.00  6.49           C
ATOM   1445  O   ILE 9  92    -135.748 -90.857 648.042  1.00  6.49           O
ATOM   1446  HA  ILE 9  92    -136.394 -90.187 650.389  1.00  6.49           H
ATOM   1447  HB  ILE 9  92    -133.691 -91.102 651.347  1.00  6.49           H
ATOM   1448  CB  ILE 9  92    -134.378 -90.309 651.052  1.00  6.49           C
ATOM   1449  CG1 ILE 9  92    -134.735 -89.527 652.317  1.00  6.49           C
ATOM   1450 1HG1 ILE 9  92    -135.284 -88.624 652.048  1.00  6.49           H
ATOM   1451 2HG1 ILE 9  92    -135.395 -90.125 652.945  1.00  6.49           H
ATOM   1452  CG2 ILE 9  92    -133.649 -89.438 650.026  1.00  6.49           C
ATOM   1453 1HG2 ILE 9  92    -133.341 -90.053 649.181  1.00  6.49           H
ATOM   1454 2HG2 ILE 9  92    -134.317 -88.650 649.679  1.00  6.49           H
ATOM   1455 3HG2 ILE 9  92    -132.769 -88.991 650.490  1.00  6.49           H
ATOM   1456  CD1 ILE 9  92    -133.478 -89.151 653.103  1.00  6.49           C
ATOM   1457 1HD1 ILE 9  92    -132.945 -90.057 653.391  1.00  6.49           H
ATOM   1458 2HD1 ILE 9  92    -132.832 -88.532 652.480  1.00  6.49           H
ATOM   1459 3HD1 ILE 9  92    -133.760 -88.596 653.997  1.00  6.49           H
ATOM   1460  HN  ILE 9  92    -135.482 -92.321 652.004  1.00  6.49           H
ATOM   1461  N   ALA 9  93    -134.810 -92.691 648.975  1.00  6.49           N
ATOM   1462  CA  ALA 9  93    -134.467 -93.301 647.702  1.00  6.49           C
ATOM   1463  C   ALA 9  93    -135.749 -93.584 646.915  1.00  6.49           C
ATOM   1464  O   ALA 9  93    -135.782 -93.423 645.696  1.00  6.49           O
ATOM   1465  HA  ALA 9  93    -133.859 -92.588 647.145  1.00  6.49           H
ATOM   1466  CB  ALA 9  93    -133.642 -94.566 647.947  1.00  6.49           C
ATOM   1467 1HB  ALA 9  93    -132.729 -94.306 648.483  1.00  6.49           H
ATOM   1468 2HB  ALA 9  93    -134.225 -95.270 648.542  1.00  6.49           H
ATOM   1469 3HB  ALA 9  93    -133.385 -95.023 646.992  1.00  6.49           H
ATOM   1470  HN  ALA 9  93    -134.570 -93.232 649.781  1.00  6.49           H
ATOM   1471  N   ASP 9  94    -136.773 -94.002 647.645  1.00  6.49           N
ATOM   1472  CA  ASP 9  94    -138.061 -94.282 647.035  1.00  6.49           C
ATOM   1473  C   ASP 9  94    -138.652 -92.984 646.482  1.00  6.49           C
ATOM   1474  O   ASP 9  94    -139.098 -92.940 645.336  1.00  6.49           O
ATOM   1475  HA  ASP 9  94    -137.855 -95.013 646.253  1.00  6.49           H
ATOM   1476  CB  ASP 9  94    -139.044 -94.850 648.061  1.00  6.49           C
ATOM   1477 1HB  ASP 9  94    -138.961 -94.295 648.996  1.00  6.49           H
ATOM   1478 2HB  ASP 9  94    -140.065 -94.719 647.703  1.00  6.49           H
ATOM   1479  CG  ASP 9  94    -138.774 -96.334 648.317  1.00  6.49           C
ATOM   1480  OD1 ASP 9  94    -138.347 -97.007 647.354  1.00  6.49           O
ATOM   1481  OD2 ASP 9  94    -139.000 -96.761 649.470  1.00  6.49           O
ATOM   1482  HN  ASP 9  94    -136.732 -94.148 648.634  1.00  6.49           H
ATOM   1483  N   LEU 9  95    -138.637 -91.959 647.321  1.00  6.49           N
ATOM   1484  CA  LEU 9  95    -139.236 -90.686 646.959  1.00  6.49           C
ATOM   1485  C   LEU 9  95    -138.580 -90.164 645.679  1.00  6.49           C
ATOM   1486  O   LEU 9  95    -139.261 -89.656 644.791  1.00  6.49           O
ATOM   1487  HA  LEU 9  95    -140.292 -90.868 646.756  1.00  6.49           H
ATOM   1488  CB  LEU 9  95    -139.162 -89.706 648.132  1.00  6.49           C
ATOM   1489 1HB  LEU 9  95    -138.164 -89.763 648.564  1.00  6.49           H
ATOM   1490 2HB  LEU 9  95    -139.284 -88.695 647.743  1.00  6.49           H
ATOM   1491  HG  LEU 9  95    -140.056 -90.928 649.642  1.00  6.49           H
ATOM   1492  CG  LEU 9  95    -140.185 -89.920 649.249  1.00  6.49           C
ATOM   1493  CD1 LEU 9  95    -139.943 -88.949 650.407  1.00  6.49           C
ATOM   1494 1HD1 LEU 9  95    -138.944 -89.109 650.812  1.00  6.49           H
ATOM   1495 2HD1 LEU 9  95    -140.028 -87.924 650.046  1.00  6.49           H
ATOM   1496 3HD1 LEU 9  95    -140.684 -89.123 651.188  1.00  6.49           H
ATOM   1497  CD2 LEU 9  95    -141.614 -89.824 648.711  1.00  6.49           C
ATOM   1498 1HD2 LEU 9  95    -141.773 -88.837 648.275  1.00  6.49           H
ATOM   1499 2HD2 LEU 9  95    -141.766 -90.587 647.947  1.00  6.49           H
ATOM   1500 3HD2 LEU 9  95    -142.321 -89.979 649.526  1.00  6.49           H
ATOM   1501  HN  LEU 9  95    -138.226 -91.989 648.232  1.00  6.49           H
ATOM   1502  N   LEU 9  96    -137.264 -90.308 645.626  1.00  6.49           N
ATOM   1503  CA  LEU 9  96    -136.492 -89.735 644.537  1.00  6.49           C
ATOM   1504  C   LEU 9  96    -136.957 -90.345 643.212  1.00  6.49           C
ATOM   1505  O   LEU 9  96    -136.996 -89.662 642.190  1.00  6.49           O
ATOM   1506  HA  LEU 9  96    -136.699 -88.666 644.516  1.00  6.49           H
ATOM   1507  CB  LEU 9  96    -134.993 -89.901 644.797  1.00  6.49           C
ATOM   1508 1HB  LEU 9  96    -134.811 -90.928 645.114  1.00  6.49           H
ATOM   1509 2HB  LEU 9  96    -134.463 -89.759 643.855  1.00  6.49           H
ATOM   1510  HG  LEU 9  96    -134.897 -89.123 646.787  1.00  6.49           H
ATOM   1511  CG  LEU 9  96    -134.385 -88.959 645.839  1.00  6.49           C
ATOM   1512  CD1 LEU 9  96    -132.905 -89.274 646.064  1.00  6.49           C
ATOM   1513 1HD1 LEU 9  96    -132.801 -90.299 646.417  1.00  6.49           H
ATOM   1514 2HD1 LEU 9  96    -132.361 -89.155 645.127  1.00  6.49           H
ATOM   1515 3HD1 LEU 9  96    -132.498 -88.590 646.809  1.00  6.49           H
ATOM   1516  CD2 LEU 9  96    -134.608 -87.496 645.451  1.00  6.49           C
ATOM   1517 1HD2 LEU 9  96    -134.139 -87.300 644.487  1.00  6.49           H
ATOM   1518 2HD2 LEU 9  96    -135.678 -87.297 645.383  1.00  6.49           H
ATOM   1519 3HD2 LEU 9  96    -134.166 -86.849 646.209  1.00  6.49           H
ATOM   1520  HN  LEU 9  96    -136.727 -90.804 646.309  1.00  6.49           H
ATOM   1521  N   PHE 9  97    -137.297 -91.624 643.274  1.00  6.49           N
ATOM   1522  CA  PHE 9  97    -137.774 -92.328 642.096  1.00  6.49           C
ATOM   1523  C   PHE 9  97    -139.228 -91.962 641.789  1.00  6.49           C
ATOM   1524  O   PHE 9  97    -139.565 -91.646 640.649  1.00  6.49           O
ATOM   1525  HA  PHE 9  97    -137.142 -92.028 641.261  1.00  6.49           H
ATOM   1526  CB  PHE 9  97    -137.692 -93.824 642.406  1.00  6.49           C
ATOM   1527 1HB  PHE 9  97    -136.647 -94.131 642.394  1.00  6.49           H
ATOM   1528 2HB  PHE 9  97    -138.063 -93.997 643.416  1.00  6.49           H
ATOM   1529  CG  PHE 9  97    -138.479 -94.706 641.433  1.00  6.49           C
ATOM   1530  HD1 PHE 9  97    -139.673 -95.567 642.966  1.00  6.49           H
ATOM   1531  CD1 PHE 9  97    -139.453 -95.532 641.900  1.00  6.49           C
ATOM   1532  HD2 PHE 9  97    -137.423 -94.000 639.728  1.00  6.49           H
ATOM   1533  CD2 PHE 9  97    -138.204 -94.662 640.102  1.00  6.49           C
ATOM   1534  CE1 PHE 9  97    -140.182 -96.350 640.997  1.00  6.49           C
ATOM   1535  HE1 PHE 9  97    -140.963 -97.013 641.371  1.00  6.49           H
ATOM   1536  CE2 PHE 9  97    -138.934 -95.480 639.199  1.00  6.49           C
ATOM   1537  HE2 PHE 9  97    -138.713 -95.445 638.132  1.00  6.49           H
ATOM   1538  CZ  PHE 9  97    -139.907 -96.306 639.665  1.00  6.49           C
ATOM   1539  HZ  PHE 9  97    -140.468 -96.934 638.972  1.00  6.49           H
ATOM   1540  HN  PHE 9  97    -137.251 -92.176 644.107  1.00  6.49           H
ATOM   1541  N   LEU 9  98    -140.050 -92.016 642.827  1.00  6.49           N
ATOM   1542  CA  LEU 9  98    -141.484 -91.854 642.655  1.00  6.49           C
ATOM   1543  C   LEU 9  98    -141.760 -90.532 641.935  1.00  6.49           C
ATOM   1544  O   LEU 9  98    -142.668 -90.449 641.110  1.00  6.49           O
ATOM   1545  HA  LEU 9  98    -141.832 -92.671 642.023  1.00  6.49           H
ATOM   1546  CB  LEU 9  98    -142.202 -91.984 643.999  1.00  6.49           C
ATOM   1547 1HB  LEU 9  98    -141.724 -91.311 644.711  1.00  6.49           H
ATOM   1548 2HB  LEU 9  98    -143.229 -91.638 643.875  1.00  6.49           H
ATOM   1549  HG  LEU 9  98    -141.246 -93.828 644.505  1.00  6.49           H
ATOM   1550  CG  LEU 9  98    -142.237 -93.387 644.609  1.00  6.49           C
ATOM   1551  CD1 LEU 9  98    -142.551 -93.327 646.105  1.00  6.49           C
ATOM   1552 1HD1 LEU 9  98    -141.783 -92.743 646.614  1.00  6.49           H
ATOM   1553 2HD1 LEU 9  98    -143.523 -92.857 646.254  1.00  6.49           H
ATOM   1554 3HD1 LEU 9  98    -142.569 -94.337 646.513  1.00  6.49           H
ATOM   1555  CD2 LEU 9  98    -143.215 -94.288 643.854  1.00  6.49           C
ATOM   1556 1HD2 LEU 9  98    -144.217 -93.861 643.904  1.00  6.49           H
ATOM   1557 2HD2 LEU 9  98    -142.906 -94.368 642.811  1.00  6.49           H
ATOM   1558 3HD2 LEU 9  98    -143.220 -95.279 644.307  1.00  6.49           H
ATOM   1559  HN  LEU 9  98    -139.752 -92.168 643.769  1.00  6.49           H
ATOM   1560  N   VAL 9  99    -140.960 -89.532 642.274  1.00  6.49           N
ATOM   1561  CA  VAL 9  99    -141.145 -88.204 641.715  1.00  6.49           C
ATOM   1562  C   VAL 9  99    -140.955 -88.262 640.198  1.00  6.49           C
ATOM   1563  O   VAL 9  99    -141.342 -87.338 639.484  1.00  6.49           O
ATOM   1564  HA  VAL 9  99    -142.169 -87.897 641.929  1.00  6.49           H
ATOM   1565  HB  VAL 9  99    -139.201 -87.647 642.398  1.00  6.49           H
ATOM   1566  CB  VAL 9  99    -140.201 -87.212 642.398  1.00  6.49           C
ATOM   1567  CG1 VAL 9  99    -140.139 -85.893 641.626  1.00  6.49           C
ATOM   1568 1HG1 VAL 9  99    -139.778 -86.080 640.615  1.00  6.49           H
ATOM   1569 2HG1 VAL 9  99    -141.135 -85.452 641.581  1.00  6.49           H
ATOM   1570 3HG1 VAL 9  99    -139.461 -85.207 642.133  1.00  6.49           H
ATOM   1571  CG2 VAL 9  99    -140.611 -86.978 643.853  1.00  6.49           C
ATOM   1572 1HG2 VAL 9  99    -141.623 -86.575 643.885  1.00  6.49           H
ATOM   1573 2HG2 VAL 9  99    -140.579 -87.922 644.397  1.00  6.49           H
ATOM   1574 3HG2 VAL 9  99    -139.923 -86.270 644.315  1.00  6.49           H
ATOM   1575  HN  VAL 9  99    -140.198 -89.618 642.916  1.00  6.49           H
ATOM   1576  N   THR 9 100    -140.359 -89.357 639.750  1.00  6.49           N
ATOM   1577  CA  THR 9 100    -140.133 -89.559 638.329  1.00  6.49           C
ATOM   1578  C   THR 9 100    -141.374 -90.166 637.672  1.00  6.49           C
ATOM   1579  O   THR 9 100    -141.558 -90.053 636.461  1.00  6.49           O
ATOM   1580  HA  THR 9 100    -139.969 -88.586 637.866  1.00  6.49           H
ATOM   1581  HB  THR 9 100    -138.516 -90.390 637.139  1.00  6.49           H
ATOM   1582  CB  THR 9 100    -138.878 -90.419 638.167  1.00  6.49           C
ATOM   1583  OG1 THR 9 100    -139.272 -91.702 638.645  1.00  6.49           O
ATOM   1584  HG1 THR 9 100    -139.267 -91.711 639.645  1.00  6.49           H
ATOM   1585  CG2 THR 9 100    -137.753 -89.997 639.115  1.00  6.49           C
ATOM   1586 1HG2 THR 9 100    -138.093 -90.090 640.146  1.00  6.49           H
ATOM   1587 2HG2 THR 9 100    -137.478 -88.962 638.915  1.00  6.49           H
ATOM   1588 3HG2 THR 9 100    -136.886 -90.640 638.959  1.00  6.49           H
ATOM   1589  HN  THR 9 100    -140.034 -90.098 640.339  1.00  6.49           H
ATOM   1590  N   LEU 9 101    -142.194 -90.796 638.500  1.00  6.49           N
ATOM   1591  CA  LEU 9 101    -143.275 -91.625 637.995  1.00  6.49           C
ATOM   1592  C   LEU 9 101    -144.244 -90.758 637.190  1.00  6.49           C
ATOM   1593  O   LEU 9 101    -144.804 -91.209 636.192  1.00  6.49           O
ATOM   1594  HA  LEU 9 101    -142.835 -92.364 637.326  1.00  6.49           H
ATOM   1595  CB  LEU 9 101    -143.941 -92.392 639.140  1.00  6.49           C
ATOM   1596 1HB  LEU 9 101    -144.138 -91.693 639.953  1.00  6.49           H
ATOM   1597 2HB  LEU 9 101    -144.908 -92.757 638.792  1.00  6.49           H
ATOM   1598  HG  LEU 9 101    -142.245 -93.192 640.166  1.00  6.49           H
ATOM   1599  CG  LEU 9 101    -143.153 -93.576 639.702  1.00  6.49           C
ATOM   1600  CD1 LEU 9 101    -143.948 -94.296 640.793  1.00  6.49           C
ATOM   1601 1HD1 LEU 9 101    -144.162 -93.601 641.605  1.00  6.49           H
ATOM   1602 2HD1 LEU 9 101    -144.885 -94.666 640.376  1.00  6.49           H
ATOM   1603 3HD1 LEU 9 101    -143.365 -95.134 641.175  1.00  6.49           H
ATOM   1604  CD2 LEU 9 101    -142.722 -94.528 638.584  1.00  6.49           C
ATOM   1605 1HD2 LEU 9 101    -143.605 -94.909 638.070  1.00  6.49           H
ATOM   1606 2HD2 LEU 9 101    -142.090 -93.993 637.875  1.00  6.49           H
ATOM   1607 3HD2 LEU 9 101    -142.163 -95.361 639.012  1.00  6.49           H
ATOM   1608  HN  LEU 9 101    -142.129 -90.747 639.497  1.00  6.49           H
ATOM   1609  N   PRO 9 102    -144.459 -89.502 637.606  1.00  6.49           N
ATOM   1610  CA  PRO 9 102    -145.328 -88.596 636.851  1.00  6.49           C
ATOM   1611  C   PRO 9 102    -144.929 -88.500 635.388  1.00  6.49           C
ATOM   1612  O   PRO 9 102    -145.788 -88.487 634.507  1.00  6.49           O
ATOM   1613  HA  PRO 9 102    -146.350 -88.975 636.844  1.00  6.49           H
ATOM   1614  CB  PRO 9 102    -145.167 -87.256 637.573  1.00  6.49           C
ATOM   1615 1HB  PRO 9 102    -144.375 -86.654 637.129  1.00  6.49           H
ATOM   1616 2HB  PRO 9 102    -146.081 -86.663 637.526  1.00  6.49           H
ATOM   1617  CG  PRO 9 102    -144.832 -87.662 639.003  1.00  6.49           C
ATOM   1618 1HG  PRO 9 102    -144.349 -86.853 639.551  1.00  6.49           H
ATOM   1619 2HG  PRO 9 102    -145.726 -87.926 639.569  1.00  6.49           H
ATOM   1620  CD  PRO 9 102    -143.907 -88.853 638.809  1.00  6.49           C
ATOM   1621 1HD  PRO 9 102    -142.874 -88.542 638.657  1.00  6.49           H
ATOM   1622 2HD  PRO 9 102    -143.914 -89.516 639.674  1.00  6.49           H
ATOM   1623  N   PHE 9 103    -143.625 -88.435 635.166  1.00  6.49           N
ATOM   1624  CA  PHE 9 103    -143.101 -88.308 633.816  1.00  6.49           C
ATOM   1625  C   PHE 9 103    -143.246 -89.623 633.047  1.00  6.49           C
ATOM   1626  O   PHE 9 103    -143.519 -89.617 631.847  1.00  6.49           O
ATOM   1627  HA  PHE 9 103    -143.678 -87.531 633.317  1.00  6.49           H
ATOM   1628  CB  PHE 9 103    -141.615 -87.968 633.944  1.00  6.49           C
ATOM   1629 1HB  PHE 9 103    -141.110 -88.779 634.468  1.00  6.49           H
ATOM   1630 2HB  PHE 9 103    -141.178 -87.913 632.947  1.00  6.49           H
ATOM   1631  CG  PHE 9 103    -141.338 -86.655 634.679  1.00  6.49           C
ATOM   1632  HD1 PHE 9 103    -141.259 -85.512 632.888  1.00  6.49           H
ATOM   1633  CD1 PHE 9 103    -141.184 -85.501 633.976  1.00  6.49           C
ATOM   1634  HD2 PHE 9 103    -141.368 -87.566 636.600  1.00  6.49           H
ATOM   1635  CD2 PHE 9 103    -141.245 -86.641 636.036  1.00  6.49           C
ATOM   1636  CE1 PHE 9 103    -140.928 -84.282 634.658  1.00  6.49           C
ATOM   1637  HE1 PHE 9 103    -140.805 -83.358 634.094  1.00  6.49           H
ATOM   1638  CE2 PHE 9 103    -140.989 -85.423 636.718  1.00  6.49           C
ATOM   1639  HE2 PHE 9 103    -140.915 -85.412 637.805  1.00  6.49           H
ATOM   1640  CZ  PHE 9 103    -140.835 -84.269 636.015  1.00  6.49           C
ATOM   1641  HZ  PHE 9 103    -140.638 -83.333 636.538  1.00  6.49           H
ATOM   1642  HN  PHE 9 103    -142.933 -88.467 635.887  1.00  6.49           H
ATOM   1643  N   TRP 9 104    -143.058 -90.718 633.768  1.00  6.49           N
ATOM   1644  CA  TRP 9 104    -143.239 -92.037 633.186  1.00  6.49           C
ATOM   1645  C   TRP 9 104    -144.661 -92.116 632.627  1.00  6.49           C
ATOM   1646  O   TRP 9 104    -144.873 -92.630 631.530  1.00  6.49           O
ATOM   1647  HA  TRP 9 104    -142.515 -92.148 632.380  1.00  6.49           H
ATOM   1648  CB  TRP 9 104    -142.938 -93.134 634.210  1.00  6.49           C
ATOM   1649 1HB  TRP 9 104    -143.404 -92.869 635.159  1.00  6.49           H
ATOM   1650 2HB  TRP 9 104    -143.398 -94.064 633.877  1.00  6.49           H
ATOM   1651  CG  TRP 9 104    -141.445 -93.375 634.441  1.00  6.49           C
ATOM   1652  HD1 TRP 9 104    -141.039 -92.267 636.240  1.00  6.49           H
ATOM   1653  CD1 TRP 9 104    -140.677 -92.908 635.436  1.00  6.49           C
ATOM   1654  CD2 TRP 9 104    -140.564 -94.168 633.617  1.00  6.49           C
ATOM   1655  NE1 TRP 9 104    -139.372 -93.339 635.313  1.00  6.49           N
ATOM   1656  HE1 TRP 9 104    -138.617 -93.122 635.931  1.00  6.49           H
ATOM   1657  CE2 TRP 9 104    -139.301 -94.130 634.172  1.00  6.49           C
ATOM   1658  HE3 TRP 9 104    -141.814 -94.940 631.984  1.00  6.49           H
ATOM   1659  CE3 TRP 9 104    -140.826 -94.894 632.442  1.00  6.49           C
ATOM   1660  CZ2 TRP 9 104    -138.201 -94.796 633.620  1.00  6.49           C
ATOM   1661  HZ2 TRP 9 104    -137.213 -94.750 634.078  1.00  6.49           H
ATOM   1662  CZ3 TRP 9 104    -139.716 -95.554 631.903  1.00  6.49           C
ATOM   1663  HZ3 TRP 9 104    -139.864 -96.132 630.990  1.00  6.49           H
ATOM   1664  CH2 TRP 9 104    -138.438 -95.526 632.449  1.00  6.49           C
ATOM   1665  HH2 TRP 9 104    -137.625 -96.068 631.968  1.00  6.49           H
ATOM   1666  HN  TRP 9 104    -142.787 -90.714 634.731  1.00  6.49           H
ATOM   1667  N   ALA 9 105    -145.599 -91.599 633.407  1.00  6.49           N
ATOM   1668  CA  ALA 9 105    -147.006 -91.723 633.067  1.00  6.49           C
ATOM   1669  C   ALA 9 105    -147.286 -90.944 631.780  1.00  6.49           C
ATOM   1670  O   ALA 9 105    -147.913 -91.466 630.859  1.00  6.49           O
ATOM   1671  HA  ALA 9 105    -147.215 -92.779 632.896  1.00  6.49           H
ATOM   1672  CB  ALA 9 105    -147.859 -91.235 634.240  1.00  6.49           C
ATOM   1673 1HB  ALA 9 105    -147.644 -91.840 635.122  1.00  6.49           H
ATOM   1674 2HB  ALA 9 105    -147.627 -90.191 634.450  1.00  6.49           H
ATOM   1675 3HB  ALA 9 105    -148.915 -91.328 633.985  1.00  6.49           H
ATOM   1676  HN  ALA 9 105    -145.411 -91.105 634.256  1.00  6.49           H
ATOM   1677  N   ILE 9 106    -146.807 -89.709 631.758  1.00  6.49           N
ATOM   1678  CA  ILE 9 106    -147.049 -88.834 630.623  1.00  6.49           C
ATOM   1679  C   ILE 9 106    -146.429 -89.450 629.368  1.00  6.49           C
ATOM   1680  O   ILE 9 106    -147.030 -89.417 628.295  1.00  6.49           O
ATOM   1681  HA  ILE 9 106    -148.128 -88.773 630.482  1.00  6.49           H
ATOM   1682  HB  ILE 9 106    -145.548 -87.491 631.344  1.00  6.49           H
ATOM   1683  CB  ILE 9 106    -146.551 -87.418 630.924  1.00  6.49           C
ATOM   1684  CG1 ILE 9 106    -147.433 -86.738 631.973  1.00  6.49           C
ATOM   1685 1HG1 ILE 9 106    -148.385 -86.453 631.524  1.00  6.49           H
ATOM   1686 2HG1 ILE 9 106    -147.657 -87.441 632.776  1.00  6.49           H
ATOM   1687  CG2 ILE 9 106    -146.445 -86.591 629.641  1.00  6.49           C
ATOM   1688 1HG2 ILE 9 106    -145.745 -87.070 628.957  1.00  6.49           H
ATOM   1689 2HG2 ILE 9 106    -147.426 -86.524 629.170  1.00  6.49           H
ATOM   1690 3HG2 ILE 9 106    -146.089 -85.589 629.883  1.00  6.49           H
ATOM   1691  CD1 ILE 9 106    -146.743 -85.500 632.549  1.00  6.49           C
ATOM   1692 1HD1 ILE 9 106    -145.804 -85.793 633.019  1.00  6.49           H
ATOM   1693 2HD1 ILE 9 106    -146.543 -84.789 631.748  1.00  6.49           H
ATOM   1694 3HD1 ILE 9 106    -147.392 -85.036 633.293  1.00  6.49           H
ATOM   1695  HN  ILE 9 106    -146.264 -89.306 632.494  1.00  6.49           H
ATOM   1696  N   ALA 9 107    -145.235 -89.997 629.543  1.00  6.49           N
ATOM   1697  CA  ALA 9 107    -144.485 -90.532 628.420  1.00  6.49           C
ATOM   1698  C   ALA 9 107    -145.142 -91.829 627.944  1.00  6.49           C
ATOM   1699  O   ALA 9 107    -144.907 -92.273 626.821  1.00  6.49           O
ATOM   1700  HA  ALA 9 107    -144.524 -89.798 627.615  1.00  6.49           H
ATOM   1701  CB  ALA 9 107    -143.025 -90.735 628.831  1.00  6.49           C
ATOM   1702 1HB  ALA 9 107    -142.596 -89.779 629.132  1.00  6.49           H
ATOM   1703 2HB  ALA 9 107    -142.977 -91.434 629.666  1.00  6.49           H
ATOM   1704 3HB  ALA 9 107    -142.463 -91.136 627.988  1.00  6.49           H
ATOM   1705  HN  ALA 9 107    -144.782 -90.077 630.431  1.00  6.49           H
ATOM   1706  N   ALA 9 108    -145.953 -92.400 628.822  1.00  6.49           N
ATOM   1707  CA  ALA 9 108    -146.684 -93.611 628.488  1.00  6.49           C
ATOM   1708  C   ALA 9 108    -147.996 -93.236 627.797  1.00  6.49           C
ATOM   1709  O   ALA 9 108    -148.449 -93.937 626.894  1.00  6.49           O
ATOM   1710  HA  ALA 9 108    -146.071 -94.189 627.796  1.00  6.49           H
ATOM   1711  CB  ALA 9 108    -146.908 -94.438 629.756  1.00  6.49           C
ATOM   1712 1HB  ALA 9 108    -145.945 -94.703 630.192  1.00  6.49           H
ATOM   1713 2HB  ALA 9 108    -147.483 -93.853 630.474  1.00  6.49           H
ATOM   1714 3HB  ALA 9 108    -147.456 -95.346 629.505  1.00  6.49           H
ATOM   1715  HN  ALA 9 108    -146.114 -92.050 629.745  1.00  6.49           H
ATOM   1716  N   ALA 9 109    -148.570 -92.130 628.248  1.00  6.49           N
ATOM   1717  CA  ALA 9 109    -149.886 -91.726 627.782  1.00  6.49           C
ATOM   1718  C   ALA 9 109    -149.795 -91.304 626.314  1.00  6.49           C
ATOM   1719  O   ALA 9 109    -150.742 -91.488 625.552  1.00  6.49           O
ATOM   1720  HA  ALA 9 109    -150.546 -92.590 627.863  1.00  6.49           H
ATOM   1721  CB  ALA 9 109    -150.424 -90.609 628.677  1.00  6.49           C
ATOM   1722 1HB  ALA 9 109    -150.497 -90.969 629.704  1.00  6.49           H
ATOM   1723 2HB  ALA 9 109    -149.747 -89.755 628.639  1.00  6.49           H
ATOM   1724 3HB  ALA 9 109    -151.411 -90.306 628.327  1.00  6.49           H
ATOM   1725  HN  ALA 9 109    -148.153 -91.517 628.918  1.00  6.49           H
ATOM   1726  N   ASP 9 110    -148.645 -90.747 625.962  1.00  6.49           N
ATOM   1727  CA  ASP 9 110    -148.477 -90.144 624.651  1.00  6.49           C
ATOM   1728  C   ASP 9 110    -147.028 -90.325 624.194  1.00  6.49           C
ATOM   1729  O   ASP 9 110    -146.647 -91.402 623.737  1.00  6.49           O
ATOM   1730  HA  ASP 9 110    -149.186 -90.661 624.004  1.00  6.49           H
ATOM   1731  CB  ASP 9 110    -148.775 -88.644 624.692  1.00  6.49           C
ATOM   1732 1HB  ASP 9 110    -149.781 -88.480 625.078  1.00  6.49           H
ATOM   1733 2HB  ASP 9 110    -148.086 -88.151 625.378  1.00  6.49           H
ATOM   1734  CG  ASP 9 110    -148.651 -88.022 623.300  1.00  6.49           C
ATOM   1735  OD1 ASP 9 110    -148.242 -88.764 622.381  1.00  6.49           O
ATOM   1736  OD2 ASP 9 110    -148.967 -86.818 623.186  1.00  6.49           O
ATOM   1737  HN  ASP 9 110    -147.841 -90.703 626.554  1.00  6.49           H
ATOM   1738  N   GLN 9 111    -146.259 -89.255 624.332  1.00  6.49           N
ATOM   1739  CA  GLN 9 111    -144.876 -89.265 623.888  1.00  6.49           C
ATOM   1740  C   GLN 9 111    -144.017 -88.395 624.807  1.00  6.49           C
ATOM   1741  O   GLN 9 111    -144.542 -87.671 625.652  1.00  6.49           O
ATOM   1742  HA  GLN 9 111    -144.556 -90.305 623.958  1.00  6.49           H
ATOM   1743  CB  GLN 9 111    -144.763 -88.803 622.433  1.00  6.49           C
ATOM   1744 1HB  GLN 9 111    -143.746 -88.962 622.075  1.00  6.49           H
ATOM   1745 2HB  GLN 9 111    -145.420 -89.404 621.805  1.00  6.49           H
ATOM   1746  CG  GLN 9 111    -145.132 -87.324 622.298  1.00  6.49           C
ATOM   1747 1HG  GLN 9 111    -146.129 -87.155 622.705  1.00  6.49           H
ATOM   1748 2HG  GLN 9 111    -144.441 -86.718 622.884  1.00  6.49           H
ATOM   1749  CD  GLN 9 111    -145.091 -86.881 620.834  1.00  6.49           C
ATOM   1750  OE1 GLN 9 111    -144.040 -86.690 620.246  1.00  6.49           O
ATOM   1751  NE2 GLN 9 111    -146.291 -86.728 620.282  1.00  6.49           N
ATOM   1752 1HE2 GLN 9 111    -147.116 -86.901 620.821  1.00  6.49           H
ATOM   1753 2HE2 GLN 9 111    -146.369 -86.440 619.327  1.00  6.49           H
ATOM   1754  HN  GLN 9 111    -146.566 -88.394 624.738  1.00  6.49           H
ATOM   1755  N   TRP 9 112    -142.710 -88.494 624.613  1.00  6.49           N
ATOM   1756  CA  TRP 9 112    -141.768 -87.830 625.498  1.00  6.49           C
ATOM   1757  C   TRP 9 112    -141.719 -86.351 625.111  1.00  6.49           C
ATOM   1758  O   TRP 9 112    -141.097 -85.987 624.113  1.00  6.49           O
ATOM   1759  HA  TRP 9 112    -142.138 -87.936 626.518  1.00  6.49           H
ATOM   1760  CB  TRP 9 112    -140.397 -88.507 625.448  1.00  6.49           C
ATOM   1761 1HB  TRP 9 112    -140.522 -89.572 625.644  1.00  6.49           H
ATOM   1762 2HB  TRP 9 112    -139.994 -88.414 624.440  1.00  6.49           H
ATOM   1763  CG  TRP 9 112    -139.385 -87.936 626.442  1.00  6.49           C
ATOM   1764  HD1 TRP 9 112    -138.342 -86.452 625.286  1.00  6.49           H
ATOM   1765  CD1 TRP 9 112    -138.477 -86.972 626.234  1.00  6.49           C
ATOM   1766  CD2 TRP 9 112    -139.212 -88.334 627.819  1.00  6.49           C
ATOM   1767  NE1 TRP 9 112    -137.735 -86.722 627.370  1.00  6.49           N
ATOM   1768  HE1 TRP 9 112    -137.001 -86.049 627.461  1.00  6.49           H
ATOM   1769  CE2 TRP 9 112    -138.197 -87.576 628.365  1.00  6.49           C
ATOM   1770  HE3 TRP 9 112    -140.697 -89.914 628.170  1.00  6.49           H
ATOM   1771  CE3 TRP 9 112    -139.892 -89.303 628.578  1.00  6.49           C
ATOM   1772  CZ2 TRP 9 112    -137.770 -87.708 629.691  1.00  6.49           C
ATOM   1773  HZ2 TRP 9 112    -136.965 -87.097 630.099  1.00  6.49           H
ATOM   1774  CZ3 TRP 9 112    -139.454 -89.423 629.902  1.00  6.49           C
ATOM   1775  HZ3 TRP 9 112    -139.947 -90.160 630.534  1.00  6.49           H
ATOM   1776  CH2 TRP 9 112    -138.433 -88.667 630.466  1.00  6.49           C
ATOM   1777  HH2 TRP 9 112    -138.149 -88.821 631.507  1.00  6.49           H
ATOM   1778  HN  TRP 9 112    -142.294 -89.016 623.868  1.00  6.49           H
ATOM   1779  N   LYS 9 113    -142.382 -85.538 625.920  1.00  6.49           N
ATOM   1780  CA  LYS 9 113    -142.541 -84.129 625.599  1.00  6.49           C
ATOM   1781  C   LYS 9 113    -141.461 -83.321 626.322  1.00  6.49           C
ATOM   1782  O   LYS 9 113    -141.492 -82.092 626.316  1.00  6.49           O
ATOM   1783  HA  LYS 9 113    -142.393 -84.020 624.525  1.00  6.49           H
ATOM   1784  CB  LYS 9 113    -143.966 -83.667 625.910  1.00  6.49           C
ATOM   1785 1HB  LYS 9 113    -144.209 -83.897 626.948  1.00  6.49           H
ATOM   1786 2HB  LYS 9 113    -144.032 -82.584 625.801  1.00  6.49           H
ATOM   1787  CG  LYS 9 113    -144.976 -84.342 624.981  1.00  6.49           C
ATOM   1788 1HG  LYS 9 113    -144.792 -84.035 623.952  1.00  6.49           H
ATOM   1789 2HG  LYS 9 113    -144.845 -85.423 625.020  1.00  6.49           H
ATOM   1790  CD  LYS 9 113    -146.410 -83.983 625.377  1.00  6.49           C
ATOM   1791 1HD  LYS 9 113    -146.580 -84.248 626.421  1.00  6.49           H
ATOM   1792 2HD  LYS 9 113    -146.555 -82.906 625.294  1.00  6.49           H
ATOM   1793  CE  LYS 9 113    -147.422 -84.710 624.490  1.00  6.49           C
ATOM   1794 1HE  LYS 9 113    -147.294 -84.400 623.453  1.00  6.49           H
ATOM   1795 2HE  LYS 9 113    -147.241 -85.784 624.526  1.00  6.49           H
ATOM   1796  NZ  LYS 9 113    -148.804 -84.419 624.933  1.00  6.49           N
ATOM   1797 1HZ  LYS 9 113    -149.452 -85.022 624.439  1.00  6.49           H
ATOM   1798 2HZ  LYS 9 113    -148.881 -84.586 625.931  1.00  6.49           H
ATOM   1799 3HZ  LYS 9 113    -149.026 -83.450 624.735  1.00  6.49           H
ATOM   1800  HN  LYS 9 113    -142.805 -85.826 626.779  1.00  6.49           H
ATOM   1801  N   PHE 9 114    -140.530 -84.045 626.926  1.00  6.49           N
ATOM   1802  CA  PHE 9 114    -139.556 -83.426 627.809  1.00  6.49           C
ATOM   1803  C   PHE 9 114    -138.166 -83.417 627.171  1.00  6.49           C
ATOM   1804  O   PHE 9 114    -137.919 -84.132 626.201  1.00  6.49           O
ATOM   1805  HA  PHE 9 114    -139.882 -82.400 627.981  1.00  6.49           H
ATOM   1806  CB  PHE 9 114    -139.513 -84.266 629.087  1.00  6.49           C
ATOM   1807 1HB  PHE 9 114    -139.076 -85.238 628.856  1.00  6.49           H
ATOM   1808 2HB  PHE 9 114    -138.852 -83.782 629.806  1.00  6.49           H
ATOM   1809  CG  PHE 9 114    -140.881 -84.480 629.738  1.00  6.49           C
ATOM   1810  HD1 PHE 9 114    -140.978 -82.499 630.503  1.00  6.49           H
ATOM   1811  CD1 PHE 9 114    -141.476 -83.465 630.420  1.00  6.49           C
ATOM   1812  HD2 PHE 9 114    -141.025 -86.499 629.088  1.00  6.49           H
ATOM   1813  CD2 PHE 9 114    -141.502 -85.686 629.634  1.00  6.49           C
ATOM   1814  CE1 PHE 9 114    -142.746 -83.664 631.024  1.00  6.49           C
ATOM   1815  HE1 PHE 9 114    -143.222 -82.851 631.571  1.00  6.49           H
ATOM   1816  CE2 PHE 9 114    -142.772 -85.885 630.238  1.00  6.49           C
ATOM   1817  HE2 PHE 9 114    -143.270 -86.851 630.155  1.00  6.49           H
ATOM   1818  CZ  PHE 9 114    -143.367 -84.869 630.920  1.00  6.49           C
ATOM   1819  HZ  PHE 9 114    -144.342 -85.022 631.383  1.00  6.49           H
ATOM   1820  HN  PHE 9 114    -140.436 -85.035 626.821  1.00  6.49           H
ATOM   1821  N   GLN 9 115    -137.293 -82.600 627.742  1.00  6.49           N
ATOM   1822  CA  GLN 9 115    -135.946 -82.457 627.216  1.00  6.49           C
ATOM   1823  C   GLN 9 115    -135.106 -83.686 627.568  1.00  6.49           C
ATOM   1824  O   GLN 9 115    -135.477 -84.466 628.444  1.00  6.49           O
ATOM   1825  HA  GLN 9 115    -136.063 -82.387 626.134  1.00  6.49           H
ATOM   1826  CB  GLN 9 115    -135.288 -81.177 627.733  1.00  6.49           C
ATOM   1827 1HB  GLN 9 115    -135.400 -81.117 628.816  1.00  6.49           H
ATOM   1828 2HB  GLN 9 115    -134.218 -81.203 627.525  1.00  6.49           H
ATOM   1829  CG  GLN 9 115    -135.909 -79.939 627.082  1.00  6.49           C
ATOM   1830 1HG  GLN 9 115    -135.958 -80.078 626.002  1.00  6.49           H
ATOM   1831 2HG  GLN 9 115    -136.933 -79.814 627.434  1.00  6.49           H
ATOM   1832  CD  GLN 9 115    -135.096 -78.684 627.404  1.00  6.49           C
ATOM   1833  OE1 GLN 9 115    -134.262 -78.664 628.294  1.00  6.49           O
ATOM   1834  NE2 GLN 9 115    -135.385 -77.640 626.632  1.00  6.49           N
ATOM   1835 1HE2 GLN 9 115    -136.081 -77.722 625.919  1.00  6.49           H
ATOM   1836 2HE2 GLN 9 115    -134.906 -76.772 626.766  1.00  6.49           H
ATOM   1837  HN  GLN 9 115    -137.493 -82.042 628.547  1.00  6.49           H
ATOM   1838  N   THR 9 116    -133.990 -83.822 626.867  1.00  6.49           N
ATOM   1839  CA  THR 9 116    -133.166 -85.011 626.994  1.00  6.49           C
ATOM   1840  C   THR 9 116    -132.649 -85.152 628.427  1.00  6.49           C
ATOM   1841  O   THR 9 116    -132.477 -86.264 628.923  1.00  6.49           O
ATOM   1842  HA  THR 9 116    -133.787 -85.883 626.791  1.00  6.49           H
ATOM   1843  HB  THR 9 116    -131.228 -84.306 626.310  1.00  6.49           H
ATOM   1844  CB  THR 9 116    -132.049 -84.927 625.951  1.00  6.49           C
ATOM   1845  OG1 THR 9 116    -132.706 -84.459 624.776  1.00  6.49           O
ATOM   1846  HG1 THR 9 116    -132.031 -84.124 624.118  1.00  6.49           H
ATOM   1847  CG2 THR 9 116    -131.512 -86.303 625.555  1.00  6.49           C
ATOM   1848 1HG2 THR 9 116    -132.320 -86.901 625.133  1.00  6.49           H
ATOM   1849 2HG2 THR 9 116    -131.111 -86.804 626.436  1.00  6.49           H
ATOM   1850 3HG2 THR 9 116    -130.722 -86.186 624.813  1.00  6.49           H
ATOM   1851  HN  THR 9 116    -133.648 -83.138 626.222  1.00  6.49           H
ATOM   1852  N   PHE 9 117    -132.417 -84.007 629.053  1.00  6.49           N
ATOM   1853  CA  PHE 9 117    -131.954 -83.988 630.430  1.00  6.49           C
ATOM   1854  C   PHE 9 117    -132.875 -84.816 631.329  1.00  6.49           C
ATOM   1855  O   PHE 9 117    -132.407 -85.651 632.101  1.00  6.49           O
ATOM   1856  HA  PHE 9 117    -130.953 -84.420 630.442  1.00  6.49           H
ATOM   1857  CB  PHE 9 117    -131.986 -82.530 630.893  1.00  6.49           C
ATOM   1858 1HB  PHE 9 117    -131.283 -81.953 630.292  1.00  6.49           H
ATOM   1859 2HB  PHE 9 117    -132.978 -82.121 630.702  1.00  6.49           H
ATOM   1860  CG  PHE 9 117    -131.647 -82.339 632.372  1.00  6.49           C
ATOM   1861  HD1 PHE 9 117    -133.678 -82.070 632.942  1.00  6.49           H
ATOM   1862  CD1 PHE 9 117    -132.640 -82.114 633.274  1.00  6.49           C
ATOM   1863  HD2 PHE 9 117    -129.557 -82.574 632.064  1.00  6.49           H
ATOM   1864  CD2 PHE 9 117    -130.353 -82.394 632.786  1.00  6.49           C
ATOM   1865  CE1 PHE 9 117    -132.326 -81.936 634.647  1.00  6.49           C
ATOM   1866  HE1 PHE 9 117    -133.122 -81.756 635.370  1.00  6.49           H
ATOM   1867  CE2 PHE 9 117    -130.038 -82.216 634.160  1.00  6.49           C
ATOM   1868  HE2 PHE 9 117    -129.001 -82.260 634.491  1.00  6.49           H
ATOM   1869  CZ  PHE 9 117    -131.032 -81.991 635.061  1.00  6.49           C
ATOM   1870  HZ  PHE 9 117    -130.790 -81.855 636.115  1.00  6.49           H
ATOM   1871  HN  PHE 9 117    -132.539 -83.107 628.636  1.00  6.49           H
ATOM   1872  N   MET 9 118    -134.167 -84.555 631.199  1.00  6.49           N
ATOM   1873  CA  MET 9 118    -135.155 -85.247 632.009  1.00  6.49           C
ATOM   1874  C   MET 9 118    -135.151 -86.748 631.716  1.00  6.49           C
ATOM   1875  O   MET 9 118    -135.386 -87.560 632.610  1.00  6.49           O
ATOM   1876  HA  MET 9 118    -134.861 -85.071 633.044  1.00  6.49           H
ATOM   1877  CB  MET 9 118    -136.544 -84.673 631.720  1.00  6.49           C
ATOM   1878 1HB  MET 9 118    -136.505 -83.585 631.750  1.00  6.49           H
ATOM   1879 2HB  MET 9 118    -136.855 -84.954 630.714  1.00  6.49           H
ATOM   1880  CG  MET 9 118    -137.569 -85.181 632.737  1.00  6.49           C
ATOM   1881 1HG  MET 9 118    -138.556 -84.785 632.499  1.00  6.49           H
ATOM   1882 2HG  MET 9 118    -137.640 -86.267 632.683  1.00  6.49           H
ATOM   1883  SD  MET 9 118    -137.093 -84.683 634.384  1.00  6.49           S
ATOM   1884  CE  MET 9 118    -137.458 -82.937 634.297  1.00  6.49           C
ATOM   1885 1HE  MET 9 118    -136.862 -82.481 633.507  1.00  6.49           H
ATOM   1886 2HE  MET 9 118    -138.517 -82.797 634.081  1.00  6.49           H
ATOM   1887 3HE  MET 9 118    -137.217 -82.468 635.251  1.00  6.49           H
ATOM   1888  HN  MET 9 118    -134.541 -83.887 630.556  1.00  6.49           H
ATOM   1889  N   CYS 9 119    -134.882 -87.072 630.460  1.00  6.49           N
ATOM   1890  CA  CYS 9 119    -134.835 -88.463 630.039  1.00  6.49           C
ATOM   1891  C   CYS 9 119    -133.697 -89.154 630.791  1.00  6.49           C
ATOM   1892  O   CYS 9 119    -133.868 -90.258 631.306  1.00  6.49           O
ATOM   1893  HA  CYS 9 119    -135.797 -88.902 630.304  1.00  6.49           H
ATOM   1894  CB  CYS 9 119    -134.678 -88.590 628.523  1.00  6.49           C
ATOM   1895 1HB  CYS 9 119    -135.556 -88.182 628.022  1.00  6.49           H
ATOM   1896 2HB  CYS 9 119    -133.820 -88.006 628.188  1.00  6.49           H
ATOM   1897  SG  CYS 9 119    -134.455 -90.347 628.062  1.00  6.49           S
ATOM   1898  HN  CYS 9 119    -134.697 -86.406 629.737  1.00  6.49           H
ATOM   1899  N   LYS 9 120    -132.559 -88.477 630.831  1.00  6.49           N
ATOM   1900  CA  LYS 9 120    -131.389 -89.017 631.501  1.00  6.49           C
ATOM   1901  C   LYS 9 120    -131.729 -89.293 632.967  1.00  6.49           C
ATOM   1902  O   LYS 9 120    -131.439 -90.372 633.483  1.00  6.49           O
ATOM   1903  HA  LYS 9 120    -131.144 -89.964 631.020  1.00  6.49           H
ATOM   1904  CB  LYS 9 120    -130.187 -88.089 631.313  1.00  6.49           C
ATOM   1905 1HB  LYS 9 120    -130.473 -87.064 631.550  1.00  6.49           H
ATOM   1906 2HB  LYS 9 120    -129.396 -88.367 632.010  1.00  6.49           H
ATOM   1907  CG  LYS 9 120    -129.659 -88.160 629.879  1.00  6.49           C
ATOM   1908 1HG  LYS 9 120    -129.258 -89.154 629.684  1.00  6.49           H
ATOM   1909 2HG  LYS 9 120    -130.479 -88.003 629.178  1.00  6.49           H
ATOM   1910  CD  LYS 9 120    -128.571 -87.110 629.643  1.00  6.49           C
ATOM   1911 1HD  LYS 9 120    -128.982 -86.113 629.801  1.00  6.49           H
ATOM   1912 2HD  LYS 9 120    -127.769 -87.243 630.369  1.00  6.49           H
ATOM   1913  CE  LYS 9 120    -128.006 -87.216 628.225  1.00  6.49           C
ATOM   1914 1HE  LYS 9 120    -128.805 -87.077 627.497  1.00  6.49           H
ATOM   1915 2HE  LYS 9 120    -127.280 -86.420 628.057  1.00  6.49           H
ATOM   1916  NZ  LYS 9 120    -127.363 -88.533 628.020  1.00  6.49           N
ATOM   1917 1HZ  LYS 9 120    -126.823 -88.516 627.162  1.00  6.49           H
ATOM   1918 2HZ  LYS 9 120    -126.749 -88.735 628.801  1.00  6.49           H
ATOM   1919 3HZ  LYS 9 120    -128.076 -89.251 627.956  1.00  6.49           H
ATOM   1920  HN  LYS 9 120    -132.429 -87.576 630.415  1.00  6.49           H
ATOM   1921  N   VAL 9 121    -132.339 -88.300 633.597  1.00  6.49           N
ATOM   1922  CA  VAL 9 121    -132.672 -88.401 635.008  1.00  6.49           C
ATOM   1923  C   VAL 9 121    -133.654 -89.556 635.215  1.00  6.49           C
ATOM   1924  O   VAL 9 121    -133.431 -90.420 636.061  1.00  6.49           O
ATOM   1925  HA  VAL 9 121    -131.751 -88.622 635.548  1.00  6.49           H
ATOM   1926  HB  VAL 9 121    -134.027 -86.759 634.863  1.00  6.49           H
ATOM   1927  CB  VAL 9 121    -133.209 -87.061 635.516  1.00  6.49           C
ATOM   1928  CG1 VAL 9 121    -133.766 -87.196 636.935  1.00  6.49           C
ATOM   1929 1HG1 VAL 9 121    -134.579 -87.923 636.938  1.00  6.49           H
ATOM   1930 2HG1 VAL 9 121    -132.975 -87.533 637.605  1.00  6.49           H
ATOM   1931 3HG1 VAL 9 121    -134.141 -86.230 637.271  1.00  6.49           H
ATOM   1932  CG2 VAL 9 121    -132.130 -85.978 635.451  1.00  6.49           C
ATOM   1933 1HG2 VAL 9 121    -131.282 -86.272 636.070  1.00  6.49           H
ATOM   1934 2HG2 VAL 9 121    -131.801 -85.854 634.420  1.00  6.49           H
ATOM   1935 3HG2 VAL 9 121    -132.539 -85.036 635.818  1.00  6.49           H
ATOM   1936  HN  VAL 9 121    -132.605 -87.441 633.161  1.00  6.49           H
ATOM   1937  N   VAL 9 122    -134.719 -89.533 634.428  1.00  6.49           N
ATOM   1938  CA  VAL 9 122    -135.866 -90.384 634.695  1.00  6.49           C
ATOM   1939  C   VAL 9 122    -135.451 -91.850 634.557  1.00  6.49           C
ATOM   1940  O   VAL 9 122    -135.918 -92.705 635.307  1.00  6.49           O
ATOM   1941  HA  VAL 9 122    -136.177 -90.203 635.724  1.00  6.49           H
ATOM   1942  HB  VAL 9 122    -136.647 -89.966 632.754  1.00  6.49           H
ATOM   1943  CB  VAL 9 122    -137.027 -90.002 633.775  1.00  6.49           C
ATOM   1944  CG1 VAL 9 122    -138.137 -91.054 633.827  1.00  6.49           C
ATOM   1945 1HG1 VAL 9 122    -137.739 -92.018 633.507  1.00  6.49           H
ATOM   1946 2HG1 VAL 9 122    -138.512 -91.137 634.847  1.00  6.49           H
ATOM   1947 3HG1 VAL 9 122    -138.949 -90.758 633.164  1.00  6.49           H
ATOM   1948  CG2 VAL 9 122    -137.570 -88.615 634.124  1.00  6.49           C
ATOM   1949 1HG2 VAL 9 122    -137.925 -88.613 635.154  1.00  6.49           H
ATOM   1950 2HG2 VAL 9 122    -136.777 -87.876 634.011  1.00  6.49           H
ATOM   1951 3HG2 VAL 9 122    -138.394 -88.369 633.455  1.00  6.49           H
ATOM   1952  HN  VAL 9 122    -134.806 -88.948 633.621  1.00  6.49           H
ATOM   1953  N   ASN 9 123    -134.577 -92.096 633.591  1.00  6.49           N
ATOM   1954  CA  ASN 9 123    -134.068 -93.438 633.366  1.00  6.49           C
ATOM   1955  C   ASN 9 123    -133.164 -93.839 634.533  1.00  6.49           C
ATOM   1956  O   ASN 9 123    -133.162 -94.995 634.953  1.00  6.49           O
ATOM   1957  HA  ASN 9 123    -134.953 -94.070 633.288  1.00  6.49           H
ATOM   1958  CB  ASN 9 123    -133.240 -93.506 632.081  1.00  6.49           C
ATOM   1959 1HB  ASN 9 123    -132.625 -92.610 631.994  1.00  6.49           H
ATOM   1960 2HB  ASN 9 123    -132.560 -94.356 632.127  1.00  6.49           H
ATOM   1961  CG  ASN 9 123    -134.144 -93.632 630.853  1.00  6.49           C
ATOM   1962  OD1 ASN 9 123    -135.312 -93.973 630.942  1.00  6.49           O
ATOM   1963  ND2 ASN 9 123    -133.539 -93.340 629.705  1.00  6.49           N
ATOM   1964 1HD2 ASN 9 123    -132.577 -93.067 629.701  1.00  6.49           H
ATOM   1965 2HD2 ASN 9 123    -134.047 -93.393 628.845  1.00  6.49           H
ATOM   1966  HN  ASN 9 123    -134.218 -91.399 632.971  1.00  6.49           H
ATOM   1967  N   SER 9 124    -132.417 -92.861 635.024  1.00  6.49           N
ATOM   1968  CA  SER 9 124    -131.365 -93.135 635.988  1.00  6.49           C
ATOM   1969  C   SER 9 124    -131.970 -93.340 637.378  1.00  6.49           C
ATOM   1970  O   SER 9 124    -131.491 -94.168 638.151  1.00  6.49           O
ATOM   1971  HA  SER 9 124    -130.885 -94.050 635.640  1.00  6.49           H
ATOM   1972  CB  SER 9 124    -130.337 -92.002 636.018  1.00  6.49           C
ATOM   1973 1HB  SER 9 124    -130.815 -91.088 636.371  1.00  6.49           H
ATOM   1974 2HB  SER 9 124    -129.550 -92.245 636.732  1.00  6.49           H
ATOM   1975  HG  SER 9 124    -130.018 -90.863 634.403  1.00  6.49           H
ATOM   1976  OG  SER 9 124    -129.759 -91.770 634.736  1.00  6.49           O
ATOM   1977  HN  SER 9 124    -132.520 -91.898 634.773  1.00  6.49           H
ATOM   1978  N   MET 9 125    -133.013 -92.571 637.654  1.00  6.49           N
ATOM   1979  CA  MET 9 125    -133.525 -92.461 639.009  1.00  6.49           C
ATOM   1980  C   MET 9 125    -133.951 -93.829 639.547  1.00  6.49           C
ATOM   1981  O   MET 9 125    -133.713 -94.144 640.711  1.00  6.49           O
ATOM   1982  HA  MET 9 125    -132.699 -92.072 639.604  1.00  6.49           H
ATOM   1983  CB  MET 9 125    -134.722 -91.509 639.028  1.00  6.49           C
ATOM   1984 1HB  MET 9 125    -135.385 -91.736 638.193  1.00  6.49           H
ATOM   1985 2HB  MET 9 125    -135.297 -91.660 639.942  1.00  6.49           H
ATOM   1986  CG  MET 9 125    -134.265 -90.052 638.941  1.00  6.49           C
ATOM   1987 1HG  MET 9 125    -133.716 -89.889 638.014  1.00  6.49           H
ATOM   1988 2HG  MET 9 125    -135.131 -89.391 638.919  1.00  6.49           H
ATOM   1989  SD  MET 9 125    -133.229 -89.652 640.339  1.00  6.49           S
ATOM   1990  CE  MET 9 125    -131.618 -89.815 639.589  1.00  6.49           C
ATOM   1991 1HE  MET 9 125    -131.490 -90.832 639.219  1.00  6.49           H
ATOM   1992 2HE  MET 9 125    -131.532 -89.113 638.759  1.00  6.49           H
ATOM   1993 3HE  MET 9 125    -130.849 -89.598 640.329  1.00  6.49           H
ATOM   1994  HN  MET 9 125    -133.505 -92.030 636.972  1.00  6.49           H
ATOM   1995  N   TYR 9 126    -134.575 -94.605 638.672  1.00  6.49           N
ATOM   1996  CA  TYR 9 126    -135.059 -95.921 639.050  1.00  6.49           C
ATOM   1997  C   TYR 9 126    -133.901 -96.839 639.447  1.00  6.49           C
ATOM   1998  O   TYR 9 126    -133.987 -97.559 640.440  1.00  6.49           O
ATOM   1999  HA  TYR 9 126    -135.726 -95.801 639.904  1.00  6.49           H
ATOM   2000  CB  TYR 9 126    -135.744 -96.492 637.807  1.00  6.49           C
ATOM   2001 1HB  TYR 9 126    -136.633 -95.900 637.590  1.00  6.49           H
ATOM   2002 2HB  TYR 9 126    -135.074 -96.385 636.954  1.00  6.49           H
ATOM   2003  CG  TYR 9 126    -136.148 -97.962 637.939  1.00  6.49           C
ATOM   2004  HD1 TYR 9 126    -135.089 -98.562 636.175  1.00  6.49           H
ATOM   2005  CD1 TYR 9 126    -135.717 -98.882 637.006  1.00  6.49           C
ATOM   2006  HD2 TYR 9 126    -137.285 -97.640 639.729  1.00  6.49           H
ATOM   2007  CD2 TYR 9 126    -136.944 -98.367 638.991  1.00  6.49           C
ATOM   2008  CE1 TYR 9 126    -136.097-100.266 637.130  1.00  6.49           C
ATOM   2009  HE1 TYR 9 126    -135.764-101.003 636.399  1.00  6.49           H
ATOM   2010  HE2 TYR 9 126    -137.952-100.084 639.942  1.00  6.49           H
ATOM   2011  CE2 TYR 9 126    -137.324 -99.750 639.115  1.00  6.49           C
ATOM   2012  CZ  TYR 9 126    -136.882-100.631 638.179  1.00  6.49           C
ATOM   2013  OH  TYR 9 126    -137.241-101.938 638.296  1.00  6.49           O
ATOM   2014  HH  TYR 9 126    -137.596-102.114 639.214  1.00  6.49           H
ATOM   2015  HN  TYR 9 126    -134.749 -94.347 637.721  1.00  6.49           H
ATOM   2016  N   LYS 9 127    -132.844 -96.783 638.649  1.00  6.49           N
ATOM   2017  CA  LYS 9 127    -131.704 -97.660 638.855  1.00  6.49           C
ATOM   2018  C   LYS 9 127    -130.982 -97.257 640.142  1.00  6.49           C
ATOM   2019  O   LYS 9 127    -130.493 -98.113 640.878  1.00  6.49           O
ATOM   2020  HA  LYS 9 127    -132.089 -98.673 638.977  1.00  6.49           H
ATOM   2021  CB  LYS 9 127    -130.802 -97.665 637.619  1.00  6.49           C
ATOM   2022 1HB  LYS 9 127    -130.602 -96.640 637.305  1.00  6.49           H
ATOM   2023 2HB  LYS 9 127    -129.841 -98.114 637.868  1.00  6.49           H
ATOM   2024  CG  LYS 9 127    -131.451 -98.439 636.470  1.00  6.49           C
ATOM   2025 1HG  LYS 9 127    -132.478 -98.100 636.332  1.00  6.49           H
ATOM   2026 2HG  LYS 9 127    -130.920 -98.230 635.541  1.00  6.49           H
ATOM   2027  CD  LYS 9 127    -131.437 -99.943 636.745  1.00  6.49           C
ATOM   2028 1HD  LYS 9 127    -130.408-100.288 636.849  1.00  6.49           H
ATOM   2029 2HD  LYS 9 127    -131.939-100.148 637.691  1.00  6.49           H
ATOM   2030  CE  LYS 9 127    -132.127-100.714 635.617  1.00  6.49           C
ATOM   2031 1HE  LYS 9 127    -133.103-100.273 635.413  1.00  6.49           H
ATOM   2032 2HE  LYS 9 127    -131.542-100.631 634.701  1.00  6.49           H
ATOM   2033  NZ  LYS 9 127    -132.287-102.138 635.985  1.00  6.49           N
ATOM   2034 1HZ  LYS 9 127    -132.649-102.654 635.190  1.00  6.49           H
ATOM   2035 2HZ  LYS 9 127    -131.387-102.521 636.254  1.00  6.49           H
ATOM   2036 3HZ  LYS 9 127    -132.933-102.217 636.762  1.00  6.49           H
ATOM   2037  HN  LYS 9 127    -132.760 -96.155 637.876  1.00  6.49           H
ATOM   2038  N   MET 9 128    -130.938 -95.953 640.375  1.00  6.49           N
ATOM   2039  CA  MET 9 128    -130.344 -95.430 641.594  1.00  6.49           C
ATOM   2040  C   MET 9 128    -131.127 -95.890 642.825  1.00  6.49           C
ATOM   2041  O   MET 9 128    -130.536 -96.247 643.843  1.00  6.49           O
ATOM   2042  HA  MET 9 128    -129.333 -95.836 641.625  1.00  6.49           H
ATOM   2043  CB  MET 9 128    -130.330 -93.902 641.539  1.00  6.49           C
ATOM   2044 1HB  MET 9 128    -129.975 -93.572 640.563  1.00  6.49           H
ATOM   2045 2HB  MET 9 128    -131.344 -93.520 641.655  1.00  6.49           H
ATOM   2046  CG  MET 9 128    -129.433 -93.323 642.635  1.00  6.49           C
ATOM   2047 1HG  MET 9 128    -129.859 -93.536 643.616  1.00  6.49           H
ATOM   2048 2HG  MET 9 128    -128.452 -93.798 642.603  1.00  6.49           H
ATOM   2049  SD  MET 9 128    -129.262 -91.559 642.417  1.00  6.49           S
ATOM   2050  CE  MET 9 128    -130.813 -91.009 643.109  1.00  6.49           C
ATOM   2051 1HE  MET 9 128    -131.637 -91.448 642.546  1.00  6.49           H
ATOM   2052 2HE  MET 9 128    -130.877 -91.322 644.151  1.00  6.49           H
ATOM   2053 3HE  MET 9 128    -130.871 -89.923 643.051  1.00  6.49           H
ATOM   2054  HN  MET 9 128    -131.297 -95.261 639.749  1.00  6.49           H
ATOM   2055  N   ASN 9 129    -132.445 -95.867 642.692  1.00  6.49           N
ATOM   2056  CA  ASN 9 129    -133.312 -96.384 643.737  1.00  6.49           C
ATOM   2057  C   ASN 9 129    -132.986 -97.858 643.982  1.00  6.49           C
ATOM   2058  O   ASN 9 129    -132.721 -98.259 645.114  1.00  6.49           O
ATOM   2059  HA  ASN 9 129    -133.111 -95.762 644.610  1.00  6.49           H
ATOM   2060  CB  ASN 9 129    -134.784 -96.287 643.330  1.00  6.49           C
ATOM   2061 1HB  ASN 9 129    -135.103 -95.245 643.353  1.00  6.49           H
ATOM   2062 2HB  ASN 9 129    -134.905 -96.635 642.304  1.00  6.49           H
ATOM   2063  CG  ASN 9 129    -135.667 -97.117 644.264  1.00  6.49           C
ATOM   2064  OD1 ASN 9 129    -135.846 -98.311 644.092  1.00  6.49           O
ATOM   2065  ND2 ASN 9 129    -136.207 -96.419 645.259  1.00  6.49           N
ATOM   2066 1HD2 ASN 9 129    -136.020 -95.441 645.343  1.00  6.49           H
ATOM   2067 2HD2 ASN 9 129    -136.801 -96.874 645.923  1.00  6.49           H
ATOM   2068  HN  ASN 9 129    -132.920 -95.504 641.890  1.00  6.49           H
ATOM   2069  N   PHE 9 130    -133.015 -98.625 642.902  1.00  6.49           N
ATOM   2070  CA  PHE 9 130    -132.916-100.071 643.008  1.00  6.49           C
ATOM   2071  C   PHE 9 130    -131.651-100.480 643.766  1.00  6.49           C
ATOM   2072  O   PHE 9 130    -131.722-101.229 644.739  1.00  6.49           O
ATOM   2073  HA  PHE 9 130    -133.793-100.416 643.555  1.00  6.49           H
ATOM   2074  CB  PHE 9 130    -132.841-100.619 641.581  1.00  6.49           C
ATOM   2075 1HB  PHE 9 130    -133.697-100.252 641.016  1.00  6.49           H
ATOM   2076 2HB  PHE 9 130    -131.947-100.226 641.098  1.00  6.49           H
ATOM   2077  CG  PHE 9 130    -132.815-102.147 641.503  1.00  6.49           C
ATOM   2078  HD1 PHE 9 130    -130.852-102.207 640.687  1.00  6.49           H
ATOM   2079  CD1 PHE 9 130    -131.715-102.785 641.019  1.00  6.49           C
ATOM   2080  HD2 PHE 9 130    -134.772-102.357 642.305  1.00  6.49           H
ATOM   2081  CD2 PHE 9 130    -133.891-102.868 641.917  1.00  6.49           C
ATOM   2082  CE1 PHE 9 130    -131.691-104.202 640.946  1.00  6.49           C
ATOM   2083  HE1 PHE 9 130    -130.810-104.713 640.558  1.00  6.49           H
ATOM   2084  CE2 PHE 9 130    -133.867-104.286 641.844  1.00  6.49           C
ATOM   2085  HE2 PHE 9 130    -134.730-104.864 642.176  1.00  6.49           H
ATOM   2086  CZ  PHE 9 130    -132.767-104.923 641.361  1.00  6.49           C
ATOM   2087  HZ  PHE 9 130    -132.749-106.012 641.305  1.00  6.49           H
ATOM   2088  HN  PHE 9 130    -133.103 -98.275 641.970  1.00  6.49           H
ATOM   2089  N   TYR 9 131    -130.524 -99.970 643.291  1.00  6.49           N
ATOM   2090  CA  TYR 9 131    -129.241-100.315 643.880  1.00  6.49           C
ATOM   2091  C   TYR 9 131    -129.188 -99.910 645.354  1.00  6.49           C
ATOM   2092  O   TYR 9 131    -128.804-100.708 646.207  1.00  6.49           O
ATOM   2093  HA  TYR 9 131    -129.114-101.394 643.802  1.00  6.49           H
ATOM   2094  CB  TYR 9 131    -128.193 -99.513 643.105  1.00  6.49           C
ATOM   2095 1HB  TYR 9 131    -128.463 -98.458 643.134  1.00  6.49           H
ATOM   2096 2HB  TYR 9 131    -127.231 -99.610 643.608  1.00  6.49           H
ATOM   2097  CG  TYR 9 131    -128.034 -99.944 641.645  1.00  6.49           C
ATOM   2098  HD1 TYR 9 131    -127.841-102.024 642.128  1.00  6.49           H
ATOM   2099  CD1 TYR 9 131    -127.863-101.277 641.334  1.00  6.49           C
ATOM   2100  HD2 TYR 9 131    -128.197 -97.945 640.886  1.00  6.49           H
ATOM   2101  CD2 TYR 9 131    -128.062 -98.999 640.640  1.00  6.49           C
ATOM   2102  CE1 TYR 9 131    -127.713-101.683 639.961  1.00  6.49           C
ATOM   2103  HE1 TYR 9 131    -127.577-102.733 639.701  1.00  6.49           H
ATOM   2104  HE2 TYR 9 131    -127.932 -98.668 638.463  1.00  6.49           H
ATOM   2105  CE2 TYR 9 131    -127.912 -99.404 639.266  1.00  6.49           C
ATOM   2106  CZ  TYR 9 131    -127.745-100.726 638.995  1.00  6.49           C
ATOM   2107  OH  TYR 9 131    -127.604-101.109 637.697  1.00  6.49           O
ATOM   2108  HH  TYR 9 131    -127.383-100.317 637.129  1.00  6.49           H
ATOM   2109  HN  TYR 9 131    -130.479 -99.335 642.521  1.00  6.49           H
ATOM   2110  N   SER 9 132    -129.579 -98.670 645.609  1.00  6.49           N
ATOM   2111  CA  SER 9 132    -129.428 -98.095 646.935  1.00  6.49           C
ATOM   2112  C   SER 9 132    -130.322 -98.836 647.931  1.00  6.49           C
ATOM   2113  O   SER 9 132    -129.887 -99.168 649.033  1.00  6.49           O
ATOM   2114  HA  SER 9 132    -128.377 -98.230 647.190  1.00  6.49           H
ATOM   2115  CB  SER 9 132    -129.764 -96.602 646.929  1.00  6.49           C
ATOM   2116 1HB  SER 9 132    -129.661 -96.204 647.939  1.00  6.49           H
ATOM   2117 2HB  SER 9 132    -129.047 -96.072 646.303  1.00  6.49           H
ATOM   2118  HG  SER 9 132    -131.047 -95.917 645.555  1.00  6.49           H
ATOM   2119  OG  SER 9 132    -131.084 -96.354 646.454  1.00  6.49           O
ATOM   2120  HN  SER 9 132    -129.991 -98.063 644.930  1.00  6.49           H
ATOM   2121  N   CYS 9 133    -131.554 -99.075 647.508  1.00  6.49           N
ATOM   2122  CA  CYS 9 133    -132.538 -99.696 648.379  1.00  6.49           C
ATOM   2123  C   CYS 9 133    -132.051-101.104 648.727  1.00  6.49           C
ATOM   2124  O   CYS 9 133    -132.147-101.531 649.877  1.00  6.49           O
ATOM   2125  HA  CYS 9 133    -132.599 -99.075 649.273  1.00  6.49           H
ATOM   2126  CB  CYS 9 133    -133.928 -99.714 647.740  1.00  6.49           C
ATOM   2127 1HB  CYS 9 133    -133.856-100.043 646.704  1.00  6.49           H
ATOM   2128 2HB  CYS 9 133    -134.566-100.430 648.259  1.00  6.49           H
ATOM   2129  HG  CYS 9 133    -133.982 -97.538 646.798  1.00  6.49           H
ATOM   2130  SG  CYS 9 133    -134.673 -98.045 647.816  1.00  6.49           S
ATOM   2131  HN  CYS 9 133    -131.883 -98.853 646.590  1.00  6.49           H
ATOM   2132  N   VAL 9 134    -131.539-101.786 647.714  1.00  6.49           N
ATOM   2133  CA  VAL 9 134    -131.089-103.157 647.885  1.00  6.49           C
ATOM   2134  C   VAL 9 134    -129.935-103.189 648.889  1.00  6.49           C
ATOM   2135  O   VAL 9 134    -129.894-104.050 649.766  1.00  6.49           O
ATOM   2136  HA  VAL 9 134    -131.923-103.728 648.291  1.00  6.49           H
ATOM   2137  HB  VAL 9 134    -130.140-103.016 645.979  1.00  6.49           H
ATOM   2138  CB  VAL 9 134    -130.717-103.759 646.529  1.00  6.49           C
ATOM   2139  CG1 VAL 9 134    -129.842-105.002 646.702  1.00  6.49           C
ATOM   2140 1HG1 VAL 9 134    -128.925-104.730 647.226  1.00  6.49           H
ATOM   2141 2HG1 VAL 9 134    -130.383-105.750 647.280  1.00  6.49           H
ATOM   2142 3HG1 VAL 9 134    -129.592-105.410 645.723  1.00  6.49           H
ATOM   2143  CG2 VAL 9 134    -131.969-104.081 645.710  1.00  6.49           C
ATOM   2144 1HG2 VAL 9 134    -132.585-104.797 646.254  1.00  6.49           H
ATOM   2145 2HG2 VAL 9 134    -132.539-103.166 645.542  1.00  6.49           H
ATOM   2146 3HG2 VAL 9 134    -131.677-104.508 644.751  1.00  6.49           H
ATOM   2147  HN  VAL 9 134    -131.430-101.418 646.790  1.00  6.49           H
ATOM   2148  N   LEU 9 135    -129.026-102.238 648.728  1.00  6.49           N
ATOM   2149  CA  LEU 9 135    -127.862-102.161 649.595  1.00  6.49           C
ATOM   2150  C   LEU 9 135    -128.312-101.817 651.016  1.00  6.49           C
ATOM   2151  O   LEU 9 135    -127.739-102.307 651.988  1.00  6.49           O
ATOM   2152  HA  LEU 9 135    -127.399-103.148 649.608  1.00  6.49           H
ATOM   2153  CB  LEU 9 135    -126.832-101.186 649.023  1.00  6.49           C
ATOM   2154 1HB  LEU 9 135    -127.336-100.245 648.800  1.00  6.49           H
ATOM   2155 2HB  LEU 9 135    -126.092-100.976 649.795  1.00  6.49           H
ATOM   2156  HG  LEU 9 135    -126.838-102.000 647.045  1.00  6.49           H
ATOM   2157  CG  LEU 9 135    -126.097-101.648 647.763  1.00  6.49           C
ATOM   2158  CD1 LEU 9 135    -125.349-100.486 647.106  1.00  6.49           C
ATOM   2159 1HD1 LEU 9 135    -126.059 -99.707 646.831  1.00  6.49           H
ATOM   2160 2HD1 LEU 9 135    -124.619-100.081 647.808  1.00  6.49           H
ATOM   2161 3HD1 LEU 9 135    -124.836-100.843 646.213  1.00  6.49           H
ATOM   2162  CD2 LEU 9 135    -125.170-102.826 648.070  1.00  6.49           C
ATOM   2163 1HD2 LEU 9 135    -124.433-102.524 648.814  1.00  6.49           H
ATOM   2164 2HD2 LEU 9 135    -125.757-103.659 648.458  1.00  6.49           H
ATOM   2165 3HD2 LEU 9 135    -124.661-103.135 647.157  1.00  6.49           H
ATOM   2166  HN  LEU 9 135    -129.075-101.532 648.022  1.00  6.49           H
ATOM   2167  N   LEU 9 136    -129.334-100.977 651.092  1.00  6.49           N
ATOM   2168  CA  LEU 9 136    -129.837-100.525 652.378  1.00  6.49           C
ATOM   2169  C   LEU 9 136    -130.483-101.702 653.111  1.00  6.49           C
ATOM   2170  O   LEU 9 136    -130.294-101.867 654.315  1.00  6.49           O
ATOM   2171  HA  LEU 9 136    -128.982-100.182 652.961  1.00  6.49           H
ATOM   2172  CB  LEU 9 136    -130.770 -99.326 652.197  1.00  6.49           C
ATOM   2173 1HB  LEU 9 136    -131.469 -99.554 651.392  1.00  6.49           H
ATOM   2174 2HB  LEU 9 136    -131.359 -99.208 653.107  1.00  6.49           H
ATOM   2175  HG  LEU 9 136    -129.362 -98.155 651.092  1.00  6.49           H
ATOM   2176  CG  LEU 9 136    -130.093 -97.990 651.884  1.00  6.49           C
ATOM   2177  CD1 LEU 9 136    -131.107 -96.971 651.359  1.00  6.49           C
ATOM   2178 1HD1 LEU 9 136    -131.566 -97.353 650.447  1.00  6.49           H
ATOM   2179 2HD1 LEU 9 136    -131.878 -96.805 652.111  1.00  6.49           H
ATOM   2180 3HD1 LEU 9 136    -130.599 -96.031 651.144  1.00  6.49           H
ATOM   2181  CD2 LEU 9 136    -129.330 -97.464 653.101  1.00  6.49           C
ATOM   2182 1HD2 LEU 9 136    -130.023 -97.319 653.930  1.00  6.49           H
ATOM   2183 2HD2 LEU 9 136    -128.564 -98.184 653.389  1.00  6.49           H
ATOM   2184 3HD2 LEU 9 136    -128.858 -96.513 652.851  1.00  6.49           H
ATOM   2185  HN  LEU 9 136    -129.815-100.608 650.297  1.00  6.49           H
ATOM   2186  N   ILE 9 137    -131.232-102.490 652.354  1.00  6.49           N
ATOM   2187  CA  ILE 9 137    -131.921-103.637 652.920  1.00  6.49           C
ATOM   2188  C   ILE 9 137    -130.890-104.636 653.449  1.00  6.49           C
ATOM   2189  O   ILE 9 137    -131.087-105.236 654.504  1.00  6.49           O
ATOM   2190  HA  ILE 9 137    -132.517-103.279 653.759  1.00  6.49           H
ATOM   2191  HB  ILE 9 137    -132.373-104.320 650.944  1.00  6.49           H
ATOM   2192  CB  ILE 9 137    -132.891-104.237 651.899  1.00  6.49           C
ATOM   2193  CG1 ILE 9 137    -134.095-103.318 651.682  1.00  6.49           C
ATOM   2194 1HG1 ILE 9 137    -134.747-103.355 652.555  1.00  6.49           H
ATOM   2195 2HG1 ILE 9 137    -133.757-102.287 651.581  1.00  6.49           H
ATOM   2196  CG2 ILE 9 137    -133.313-105.649 652.309  1.00  6.49           C
ATOM   2197 1HG2 ILE 9 137    -132.432-106.288 652.371  1.00  6.49           H
ATOM   2198 2HG2 ILE 9 137    -133.806-105.614 653.280  1.00  6.49           H
ATOM   2199 3HG2 ILE 9 137    -134.002-106.052 651.566  1.00  6.49           H
ATOM   2200  CD1 ILE 9 137    -134.880-103.729 650.435  1.00  6.49           C
ATOM   2201 1HD1 ILE 9 137    -134.232-103.668 649.561  1.00  6.49           H
ATOM   2202 2HD1 ILE 9 137    -135.237-104.753 650.551  1.00  6.49           H
ATOM   2203 3HD1 ILE 9 137    -135.731-103.060 650.304  1.00  6.49           H
ATOM   2204  HN  ILE 9 137    -131.372-102.355 651.373  1.00  6.49           H
ATOM   2205  N   MET 9 138    -129.813-104.783 652.691  1.00  6.49           N
ATOM   2206  CA  MET 9 138    -128.711-105.630 653.114  1.00  6.49           C
ATOM   2207  C   MET 9 138    -128.129-105.149 654.445  1.00  6.49           C
ATOM   2208  O   MET 9 138    -127.936-105.943 655.365  1.00  6.49           O
ATOM   2209  HA  MET 9 138    -129.136-106.626 653.234  1.00  6.49           H
ATOM   2210  CB  MET 9 138    -127.617-105.616 652.044  1.00  6.49           C
ATOM   2211 1HB  MET 9 138    -128.002-106.047 651.120  1.00  6.49           H
ATOM   2212 2HB  MET 9 138    -127.333-104.587 651.823  1.00  6.49           H
ATOM   2213  CG  MET 9 138    -126.388-106.402 652.507  1.00  6.49           C
ATOM   2214 1HG  MET 9 138    -126.072-106.053 653.490  1.00  6.49           H
ATOM   2215 2HG  MET 9 138    -126.638-107.458 652.608  1.00  6.49           H
ATOM   2216  SD  MET 9 138    -125.058-106.202 651.333  1.00  6.49           S
ATOM   2217  CE  MET 9 138    -124.591-104.514 651.678  1.00  6.49           C
ATOM   2218 1HE  MET 9 138    -125.443-103.857 651.499  1.00  6.49           H
ATOM   2219 2HE  MET 9 138    -124.280-104.428 652.719  1.00  6.49           H
ATOM   2220 3HE  MET 9 138    -123.766-104.224 651.027  1.00  6.49           H
ATOM   2221  HN  MET 9 138    -129.687-104.336 651.805  1.00  6.49           H
ATOM   2222  N   CYS 9 139    -127.866-103.852 654.506  1.00  6.49           N
ATOM   2223  CA  CYS 9 139    -127.224-103.273 655.673  1.00  6.49           C
ATOM   2224  C   CYS 9 139    -128.183-103.393 656.859  1.00  6.49           C
ATOM   2225  O   CYS 9 139    -127.755-103.633 657.987  1.00  6.49           O
ATOM   2226  HA  CYS 9 139    -126.316-103.850 655.850  1.00  6.49           H
ATOM   2227  CB  CYS 9 139    -126.802-101.823 655.426  1.00  6.49           C
ATOM   2228 1HB  CYS 9 139    -127.635-101.260 655.006  1.00  6.49           H
ATOM   2229 2HB  CYS 9 139    -126.538-101.346 656.369  1.00  6.49           H
ATOM   2230  HG  CYS 9 139    -126.081-101.977 653.171  1.00  6.49           H
ATOM   2231  SG  CYS 9 139    -125.376-101.773 654.280  1.00  6.49           S
ATOM   2232  HN  CYS 9 139    -128.083-103.203 653.777  1.00  6.49           H
ATOM   2233  N   ILE 9 140    -129.463-103.222 656.563  1.00  6.49           N
ATOM   2234  CA  ILE 9 140    -130.490-103.349 657.583  1.00  6.49           C
ATOM   2235  C   ILE 9 140    -130.436-104.755 658.184  1.00  6.49           C
ATOM   2236  O   ILE 9 140    -130.627-104.928 659.386  1.00  6.49           O
ATOM   2237  HA  ILE 9 140    -130.262-102.629 658.368  1.00  6.49           H
ATOM   2238  HB  ILE 9 140    -131.943-103.405 656.014  1.00  6.49           H
ATOM   2239  CB  ILE 9 140    -131.860-102.977 657.013  1.00  6.49           C
ATOM   2240  CG1 ILE 9 140    -132.000-101.460 656.866  1.00  6.49           C
ATOM   2241 1HG1 ILE 9 140    -132.114-101.005 657.850  1.00  6.49           H
ATOM   2242 2HG1 ILE 9 140    -131.090-101.048 656.428  1.00  6.49           H
ATOM   2243  CG2 ILE 9 140    -132.987-103.577 657.856  1.00  6.49           C
ATOM   2244 1HG2 ILE 9 140    -132.895-104.663 657.864  1.00  6.49           H
ATOM   2245 2HG2 ILE 9 140    -132.918-103.198 658.876  1.00  6.49           H
ATOM   2246 3HG2 ILE 9 140    -133.950-103.297 657.428  1.00  6.49           H
ATOM   2247  CD1 ILE 9 140    -133.202-101.102 655.990  1.00  6.49           C
ATOM   2248 1HD1 ILE 9 140    -133.072-101.538 654.999  1.00  6.49           H
ATOM   2249 2HD1 ILE 9 140    -134.112-101.494 656.443  1.00  6.49           H
ATOM   2250 3HD1 ILE 9 140    -133.277-100.018 655.902  1.00  6.49           H
ATOM   2251  HN  ILE 9 140    -129.801-103.001 655.648  1.00  6.49           H
ATOM   2252  N   SER 9 141    -130.174-105.724 657.318  1.00  6.49           N
ATOM   2253  CA  SER 9 141    -130.183-107.117 657.730  1.00  6.49           C
ATOM   2254  C   SER 9 141    -128.987-107.401 658.642  1.00  6.49           C
ATOM   2255  O   SER 9 141    -129.134-108.038 659.684  1.00  6.49           O
ATOM   2256  HA  SER 9 141    -131.118-107.252 658.273  1.00  6.49           H
ATOM   2257  CB  SER 9 141    -130.158-108.050 656.517  1.00  6.49           C
ATOM   2258 1HB  SER 9 141    -129.245-107.880 655.948  1.00  6.49           H
ATOM   2259 2HB  SER 9 141    -130.134-109.085 656.857  1.00  6.49           H
ATOM   2260  HG  SER 9 141    -131.068-107.193 654.954  1.00  6.49           H
ATOM   2261  OG  SER 9 141    -131.288-107.855 655.671  1.00  6.49           O
ATOM   2262  HN  SER 9 141    -129.959-105.569 656.354  1.00  6.49           H
ATOM   2263  N   VAL 9 142    -127.831-106.914 658.217  1.00  6.49           N
ATOM   2264  CA  VAL 9 142    -126.620-107.067 659.005  1.00  6.49           C
ATOM   2265  C   VAL 9 142    -126.813-106.396 660.366  1.00  6.49           C
ATOM   2266  O   VAL 9 142    -126.373-106.920 661.388  1.00  6.49           O
ATOM   2267  HA  VAL 9 142    -126.461-108.135 659.160  1.00  6.49           H
ATOM   2268  HB  VAL 9 142    -125.632-105.479 657.977  1.00  6.49           H
ATOM   2269  CB  VAL 9 142    -125.419-106.517 658.232  1.00  6.49           C
ATOM   2270  CG1 VAL 9 142    -124.155-106.541 659.093  1.00  6.49           C
ATOM   2271 1HG1 VAL 9 142    -124.309-105.929 659.981  1.00  6.49           H
ATOM   2272 2HG1 VAL 9 142    -123.938-107.567 659.391  1.00  6.49           H
ATOM   2273 3HG1 VAL 9 142    -123.317-106.145 658.519  1.00  6.49           H
ATOM   2274  CG2 VAL 9 142    -125.209-107.287 656.926  1.00  6.49           C
ATOM   2275 1HG2 VAL 9 142    -125.028-108.338 657.149  1.00  6.49           H
ATOM   2276 2HG2 VAL 9 142    -126.098-107.195 656.303  1.00  6.49           H
ATOM   2277 3HG2 VAL 9 142    -124.349-106.875 656.396  1.00  6.49           H
ATOM   2278  HN  VAL 9 142    -127.714-106.422 657.354  1.00  6.49           H
ATOM   2279  N   ASP 9 143    -127.470-105.246 660.335  1.00  6.49           N
ATOM   2280  CA  ASP 9 143    -127.669-104.464 661.544  1.00  6.49           C
ATOM   2281  C   ASP 9 143    -128.518-105.267 662.531  1.00  6.49           C
ATOM   2282  O   ASP 9 143    -128.263-105.248 663.734  1.00  6.49           O
ATOM   2283  HA  ASP 9 143    -126.667-104.264 661.923  1.00  6.49           H
ATOM   2284  CB  ASP 9 143    -128.404-103.158 661.240  1.00  6.49           C
ATOM   2285 1HB  ASP 9 143    -127.932-102.659 660.394  1.00  6.49           H
ATOM   2286 2HB  ASP 9 143    -129.432-103.374 660.950  1.00  6.49           H
ATOM   2287  CG  ASP 9 143    -128.397-102.229 662.456  1.00  6.49           C
ATOM   2288  OD1 ASP 9 143    -127.281-101.935 662.938  1.00  6.49           O
ATOM   2289  OD2 ASP 9 143    -129.506-101.835 662.876  1.00  6.49           O
ATOM   2290  HN  ASP 9 143    -127.862-104.848 659.505  1.00  6.49           H
ATOM   2291  N   ARG 9 144    -129.511-105.954 661.985  1.00  6.49           N
ATOM   2292  CA  ARG 9 144    -130.365-106.806 662.795  1.00  6.49           C
ATOM   2293  C   ARG 9 144    -129.540-107.914 663.452  1.00  6.49           C
ATOM   2294  O   ARG 9 144    -129.656-108.151 664.653  1.00  6.49           O
ATOM   2295  HA  ARG 9 144    -130.794-106.140 663.544  1.00  6.49           H
ATOM   2296  CB  ARG 9 144    -131.474-107.438 661.950  1.00  6.49           C
ATOM   2297 1HB  ARG 9 144    -131.067-107.756 660.990  1.00  6.49           H
ATOM   2298 2HB  ARG 9 144    -131.852-108.330 662.448  1.00  6.49           H
ATOM   2299  CG  ARG 9 144    -132.620-106.450 661.723  1.00  6.49           C
ATOM   2300 1HG  ARG 9 144    -132.969-106.065 662.681  1.00  6.49           H
ATOM   2301 2HG  ARG 9 144    -132.260-105.596 661.148  1.00  6.49           H
ATOM   2302  CD  ARG 9 144    -133.780-107.117 660.982  1.00  6.49           C
ATOM   2303 1HD  ARG 9 144    -133.438-107.494 660.018  1.00  6.49           H
ATOM   2304 2HD  ARG 9 144    -134.140-107.975 661.550  1.00  6.49           H
ATOM   2305  NE  ARG 9 144    -134.879-106.146 660.783  1.00  6.49           N
ATOM   2306  HE  ARG 9 144    -134.698-105.185 660.988  1.00  6.49           H
ATOM   2307  CZ  ARG 9 144    -136.102-106.476 660.346  1.00  6.49           C
ATOM   2308  NH1 ARG 9 144    -136.401-107.749 660.056  1.00  6.49           N
ATOM   2309 1HH1 ARG 9 144    -135.709-108.463 660.165  1.00  6.49           H
ATOM   2310 2HH1 ARG 9 144    -137.316-107.987 659.730  1.00  6.49           H
ATOM   2311  NH2 ARG 9 144    -137.022-105.512 660.203  1.00  6.49           N
ATOM   2312 1HH2 ARG 9 144    -137.940-105.741 659.878  1.00  6.49           H
ATOM   2313 2HH2 ARG 9 144    -136.791-104.564 660.422  1.00  6.49           H
ATOM   2314  HN  ARG 9 144    -129.735-105.935 661.011  1.00  6.49           H
ATOM   2315  N   TYR 9 145    -128.725-108.565 662.635  1.00  6.49           N
ATOM   2316  CA  TYR 9 145    -127.926-109.683 663.107  1.00  6.49           C
ATOM   2317  C   TYR 9 145    -127.049-109.268 664.290  1.00  6.49           C
ATOM   2318  O   TYR 9 145    -127.036-109.936 665.323  1.00  6.49           O
ATOM   2319  HA  TYR 9 145    -128.607-110.471 663.429  1.00  6.49           H
ATOM   2320  CB  TYR 9 145    -127.027-110.083 661.936  1.00  6.49           C
ATOM   2321 1HB  TYR 9 145    -127.649-110.468 661.129  1.00  6.49           H
ATOM   2322 2HB  TYR 9 145    -126.525-109.194 661.556  1.00  6.49           H
ATOM   2323  CG  TYR 9 145    -125.972-111.133 662.293  1.00  6.49           C
ATOM   2324  HD1 TYR 9 145    -124.334-109.763 662.102  1.00  6.49           H
ATOM   2325  CD1 TYR 9 145    -124.637-110.785 662.328  1.00  6.49           C
ATOM   2326  HD2 TYR 9 145    -127.410-112.702 662.551  1.00  6.49           H
ATOM   2327  CD2 TYR 9 145    -126.356-112.427 662.579  1.00  6.49           C
ATOM   2328  CE1 TYR 9 145    -123.644-111.773 662.663  1.00  6.49           C
ATOM   2329  HE1 TYR 9 145    -122.586-111.512 662.695  1.00  6.49           H
ATOM   2330  HE2 TYR 9 145    -125.652-114.441 663.142  1.00  6.49           H
ATOM   2331  CE2 TYR 9 145    -125.363-113.415 662.914  1.00  6.49           C
ATOM   2332  CZ  TYR 9 145    -124.056-113.039 662.940  1.00  6.49           C
ATOM   2333  OH  TYR 9 145    -123.119-113.972 663.257  1.00  6.49           O
ATOM   2334  HH  TYR 9 145    -122.206-113.564 663.225  1.00  6.49           H
ATOM   2335  HN  TYR 9 145    -128.606-108.340 661.667  1.00  6.49           H
ATOM   2336  N   ILE 9 146    -126.336-108.167 664.100  1.00  6.49           N
ATOM   2337  CA  ILE 9 146    -125.413-107.688 665.115  1.00  6.49           C
ATOM   2338  C   ILE 9 146    -126.191-107.357 666.390  1.00  6.49           C
ATOM   2339  O   ILE 9 146    -125.732-107.644 667.494  1.00  6.49           O
ATOM   2340  HA  ILE 9 146    -124.720-108.500 665.335  1.00  6.49           H
ATOM   2341  HB  ILE 9 146    -125.268-105.786 664.148  1.00  6.49           H
ATOM   2342  CB  ILE 9 146    -124.586-106.519 664.578  1.00  6.49           C
ATOM   2343  CG1 ILE 9 146    -123.651-106.978 663.457  1.00  6.49           C
ATOM   2344 1HG1 ILE 9 146    -122.851-107.590 663.873  1.00  6.49           H
ATOM   2345 2HG1 ILE 9 146    -124.200-107.605 662.755  1.00  6.49           H
ATOM   2346  CG2 ILE 9 146    -123.826-105.820 665.708  1.00  6.49           C
ATOM   2347 1HG2 ILE 9 146    -124.536-105.438 666.441  1.00  6.49           H
ATOM   2348 2HG2 ILE 9 146    -123.154-106.532 666.188  1.00  6.49           H
ATOM   2349 3HG2 ILE 9 146    -123.246-104.993 665.298  1.00  6.49           H
ATOM   2350  CD1 ILE 9 146    -123.052-105.780 662.718  1.00  6.49           C
ATOM   2351 1HD1 ILE 9 146    -123.853-105.183 662.282  1.00  6.49           H
ATOM   2352 2HD1 ILE 9 146    -122.483-105.168 663.418  1.00  6.49           H
ATOM   2353 3HD1 ILE 9 146    -122.392-106.134 661.926  1.00  6.49           H
ATOM   2354  HN  ILE 9 146    -126.382-107.607 663.273  1.00  6.49           H
ATOM   2355  N   ALA 9 147    -127.356-106.756 666.195  1.00  6.49           N
ATOM   2356  CA  ALA 9 147    -128.163-106.306 667.316  1.00  6.49           C
ATOM   2357  C   ALA 9 147    -128.627-107.519 668.125  1.00  6.49           C
ATOM   2358  O   ALA 9 147    -128.937-107.399 669.309  1.00  6.49           O
ATOM   2359  HA  ALA 9 147    -127.534-105.679 667.947  1.00  6.49           H
ATOM   2360  CB  ALA 9 147    -129.334-105.468 666.799  1.00  6.49           C
ATOM   2361 1HB  ALA 9 147    -128.950-104.603 666.257  1.00  6.49           H
ATOM   2362 2HB  ALA 9 147    -129.946-106.072 666.130  1.00  6.49           H
ATOM   2363 3HB  ALA 9 147    -129.939-105.130 667.640  1.00  6.49           H
ATOM   2364  HN  ALA 9 147    -127.748-106.576 665.293  1.00  6.49           H
ATOM   2365  N   ILE 9 148    -128.661-108.660 667.452  1.00  6.49           N
ATOM   2366  CA  ILE 9 148    -129.070-109.897 668.097  1.00  6.49           C
ATOM   2367  C   ILE 9 148    -127.855-110.546 668.763  1.00  6.49           C
ATOM   2368  O   ILE 9 148    -127.884-110.848 669.955  1.00  6.49           O
ATOM   2369  HA  ILE 9 148    -129.791-109.638 668.872  1.00  6.49           H
ATOM   2370  HB  ILE 9 148    -129.170-110.883 666.202  1.00  6.49           H
ATOM   2371  CB  ILE 9 148    -129.785-110.810 667.099  1.00  6.49           C
ATOM   2372  CG1 ILE 9 148    -131.130-110.214 666.677  1.00  6.49           C
ATOM   2373 1HG1 ILE 9 148    -131.852-110.328 667.486  1.00  6.49           H
ATOM   2374 2HG1 ILE 9 148    -131.018-109.145 666.498  1.00  6.49           H
ATOM   2375  CG2 ILE 9 148    -129.936-112.225 667.660  1.00  6.49           C
ATOM   2376 1HG2 ILE 9 148    -128.950-112.640 667.869  1.00  6.49           H
ATOM   2377 2HG2 ILE 9 148    -130.518-112.190 668.582  1.00  6.49           H
ATOM   2378 3HG2 ILE 9 148    -130.447-112.853 666.931  1.00  6.49           H
ATOM   2379  CD1 ILE 9 148    -131.660-110.896 665.414  1.00  6.49           C
ATOM   2380 1HD1 ILE 9 148    -130.947-110.759 664.601  1.00  6.49           H
ATOM   2381 2HD1 ILE 9 148    -131.794-111.961 665.605  1.00  6.49           H
ATOM   2382 3HD1 ILE 9 148    -132.617-110.454 665.137  1.00  6.49           H
ATOM   2383  HN  ILE 9 148    -128.415-108.748 666.487  1.00  6.49           H
ATOM   2384  N   ALA 9 149    -126.817-110.742 667.964  1.00  6.49           N
ATOM   2385  CA  ALA 9 149    -125.724-111.616 668.357  1.00  6.49           C
ATOM   2386  C   ALA 9 149    -124.875-110.918 669.420  1.00  6.49           C
ATOM   2387  O   ALA 9 149    -124.329-111.568 670.309  1.00  6.49           O
ATOM   2388  HA  ALA 9 149    -126.160-112.519 668.786  1.00  6.49           H
ATOM   2389  CB  ALA 9 149    -124.909-112.003 667.121  1.00  6.49           C
ATOM   2390 1HB  ALA 9 149    -125.552-112.522 666.409  1.00  6.49           H
ATOM   2391 2HB  ALA 9 149    -124.505-111.103 666.656  1.00  6.49           H
ATOM   2392 3HB  ALA 9 149    -124.090-112.658 667.416  1.00  6.49           H
ATOM   2393  HN  ALA 9 149    -126.715-110.317 667.064  1.00  6.49           H
ATOM   2394  N   GLN 9 150    -124.791-109.601 669.294  1.00  6.49           N
ATOM   2395  CA  GLN 9 150    -123.882-108.827 670.121  1.00  6.49           C
ATOM   2396  C   GLN 9 150    -124.653-107.759 670.900  1.00  6.49           C
ATOM   2397  O   GLN 9 150    -124.162-106.647 671.088  1.00  6.49           O
ATOM   2398  HA  GLN 9 150    -123.440-109.543 670.814  1.00  6.49           H
ATOM   2399  CB  GLN 9 150    -122.774-108.196 669.276  1.00  6.49           C
ATOM   2400 1HB  GLN 9 150    -123.209-107.493 668.565  1.00  6.49           H
ATOM   2401 2HB  GLN 9 150    -122.102-107.625 669.918  1.00  6.49           H
ATOM   2402  CG  GLN 9 150    -121.981-109.267 668.524  1.00  6.49           C
ATOM   2403 1HG  GLN 9 150    -121.764-110.100 669.191  1.00  6.49           H
ATOM   2404 2HG  GLN 9 150    -122.584-109.662 667.706  1.00  6.49           H
ATOM   2405  CD  GLN 9 150    -120.674-108.694 667.972  1.00  6.49           C
ATOM   2406  OE1 GLN 9 150    -120.297-107.566 668.243  1.00  6.49           O
ATOM   2407  NE2 GLN 9 150    -120.007-109.533 667.184  1.00  6.49           N
ATOM   2408 1HE2 GLN 9 150    -120.372-110.446 667.002  1.00  6.49           H
ATOM   2409 2HE2 GLN 9 150    -119.139-109.251 666.774  1.00  6.49           H
ATOM   2410  HN  GLN 9 150    -125.329-109.067 668.642  1.00  6.49           H
ATOM   2411  N   ALA 9 151    -125.848-108.134 671.333  1.00  6.49           N
ATOM   2412  CA  ALA 9 151    -126.800-107.161 671.840  1.00  6.49           C
ATOM   2413  C   ALA 9 151    -126.089-106.217 672.811  1.00  6.49           C
ATOM   2414  O   ALA 9 151    -126.341-105.013 672.809  1.00  6.49           O
ATOM   2415  HA  ALA 9 151    -127.170-106.585 670.991  1.00  6.49           H
ATOM   2416  CB  ALA 9 151    -127.977-107.890 672.491  1.00  6.49           C
ATOM   2417 1HB  ALA 9 151    -128.465-108.525 671.752  1.00  6.49           H
ATOM   2418 2HB  ALA 9 151    -127.613-108.505 673.315  1.00  6.49           H
ATOM   2419 3HB  ALA 9 151    -128.691-107.159 672.872  1.00  6.49           H
ATOM   2420  HN  ALA 9 151    -126.167-109.082 671.340  1.00  6.49           H
ATOM   2421  N   MET 9 152    -125.214-106.799 673.619  1.00  6.49           N
ATOM   2422  CA  MET 9 152    -124.503-106.033 674.628  1.00  6.49           C
ATOM   2423  C   MET 9 152    -123.601-104.979 673.981  1.00  6.49           C
ATOM   2424  O   MET 9 152    -123.717-103.791 674.277  1.00  6.49           O
ATOM   2425  HA  MET 9 152    -125.274-105.544 675.223  1.00  6.49           H
ATOM   2426  CB  MET 9 152    -123.654-106.977 675.481  1.00  6.49           C
ATOM   2427 1HB  MET 9 152    -123.187-107.728 674.844  1.00  6.49           H
ATOM   2428 2HB  MET 9 152    -122.848-106.418 675.957  1.00  6.49           H
ATOM   2429  CG  MET 9 152    -124.506-107.664 676.550  1.00  6.49           C
ATOM   2430 1HG  MET 9 152    -125.345-108.179 676.083  1.00  6.49           H
ATOM   2431 2HG  MET 9 152    -123.915-108.421 677.066  1.00  6.49           H
ATOM   2432  SD  MET 9 152    -125.107-106.458 677.721  1.00  6.49           S
ATOM   2433  CE  MET 9 152    -125.868-107.541 678.918  1.00  6.49           C
ATOM   2434 1HE  MET 9 152    -126.656-108.120 678.435  1.00  6.49           H
ATOM   2435 2HE  MET 9 152    -125.117-108.218 679.326  1.00  6.49           H
ATOM   2436 3HE  MET 9 152    -126.297-106.946 679.725  1.00  6.49           H
ATOM   2437  HN  MET 9 152    -124.990-107.773 673.592  1.00  6.49           H
ATOM   2438  N   ARG 9 153    -122.722-105.453 673.110  1.00  6.49           N
ATOM   2439  CA  ARG 9 153    -121.795-104.568 672.425  1.00  6.49           C
ATOM   2440  C   ARG 9 153    -122.561-103.565 671.560  1.00  6.49           C
ATOM   2441  O   ARG 9 153    -122.149-102.413 671.426  1.00  6.49           O
ATOM   2442  HA  ARG 9 153    -121.251-104.062 673.223  1.00  6.49           H
ATOM   2443  CB  ARG 9 153    -120.828-105.359 671.543  1.00  6.49           C
ATOM   2444 1HB  ARG 9 153    -121.390-106.026 670.889  1.00  6.49           H
ATOM   2445 2HB  ARG 9 153    -120.274-104.675 670.900  1.00  6.49           H
ATOM   2446  CG  ARG 9 153    -119.850-106.173 672.393  1.00  6.49           C
ATOM   2447 1HG  ARG 9 153    -119.340-105.515 673.096  1.00  6.49           H
ATOM   2448 2HG  ARG 9 153    -120.400-106.906 672.983  1.00  6.49           H
ATOM   2449  CD  ARG 9 153    -118.821-106.885 671.513  1.00  6.49           C
ATOM   2450 1HD  ARG 9 153    -119.318-107.620 670.879  1.00  6.49           H
ATOM   2451 2HD  ARG 9 153    -118.338-106.168 670.851  1.00  6.49           H
ATOM   2452  NE  ARG 9 153    -117.807-107.553 672.360  1.00  6.49           N
ATOM   2453  HE  ARG 9 153    -117.926-107.513 673.352  1.00  6.49           H
ATOM   2454  CZ  ARG 9 153    -116.740-108.206 671.881  1.00  6.49           C
ATOM   2455  NH1 ARG 9 153    -116.531-108.290 670.560  1.00  6.49           N
ATOM   2456 1HH1 ARG 9 153    -117.174-107.864 669.924  1.00  6.49           H
ATOM   2457 2HH1 ARG 9 153    -115.732-108.780 670.210  1.00  6.49           H
ATOM   2458  NH2 ARG 9 153    -115.885-108.774 672.742  1.00  6.49           N
ATOM   2459 1HH2 ARG 9 153    -115.084-109.265 672.401  1.00  6.49           H
ATOM   2460 2HH2 ARG 9 153    -116.048-108.707 673.726  1.00  6.49           H
ATOM   2461  HN  ARG 9 153    -122.637-106.420 672.871  1.00  6.49           H
ATOM   2462  N   ALA 9 154    -123.661-104.038 670.995  1.00  6.49           N
ATOM   2463  CA  ALA 9 154    -124.452-103.218 670.093  1.00  6.49           C
ATOM   2464  C   ALA 9 154    -125.030-102.030 670.866  1.00  6.49           C
ATOM   2465  O   ALA 9 154    -125.328-100.990 670.281  1.00  6.49           O
ATOM   2466  HA  ALA 9 154    -123.788-102.845 669.314  1.00  6.49           H
ATOM   2467  CB  ALA 9 154    -125.540-104.076 669.444  1.00  6.49           C
ATOM   2468 1HB  ALA 9 154    -125.077-104.888 668.884  1.00  6.49           H
ATOM   2469 2HB  ALA 9 154    -126.186-104.491 670.218  1.00  6.49           H
ATOM   2470 3HB  ALA 9 154    -126.134-103.460 668.768  1.00  6.49           H
ATOM   2471  HN  ALA 9 154    -124.013-104.963 671.143  1.00  6.49           H
ATOM   2472  N   HIS 9 155    -125.169-102.224 672.169  1.00  6.49           N
ATOM   2473  CA  HIS 9 155    -125.698-101.180 673.029  1.00  6.49           C
ATOM   2474  C   HIS 9 155    -124.629-100.108 673.251  1.00  6.49           C
ATOM   2475  O   HIS 9 155    -124.870 -98.926 673.009  1.00  6.49           O
ATOM   2476  HA  HIS 9 155    -126.541-100.736 672.500  1.00  6.49           H
ATOM   2477  CB  HIS 9 155    -126.228-101.769 674.338  1.00  6.49           C
ATOM   2478 1HB  HIS 9 155    -126.872-102.618 674.108  1.00  6.49           H
ATOM   2479 2HB  HIS 9 155    -125.388-102.154 674.917  1.00  6.49           H
ATOM   2480  CG  HIS 9 155    -126.998-100.786 675.187  1.00  6.49           C
ATOM   2481  HD1 HIS 9 155    -125.507-100.259 676.613  1.00  6.49           H
ATOM   2482  ND1 HIS 9 155    -126.443-100.144 676.280  1.00  6.49           N
ATOM   2483  CD2 HIS 9 155    -128.284-100.342 675.092  1.00  6.49           C
ATOM   2484  HD2 HIS 9 155    -129.009-100.647 674.337  1.00  6.49           H
ATOM   2485  CE1 HIS 9 155    -127.363 -99.353 676.812  1.00  6.49           C
ATOM   2486  HE1 HIS 9 155    -127.231 -98.714 677.686  1.00  6.49           H
ATOM   2487  NE2 HIS 9 155    -128.503 -99.477 676.074  1.00  6.49           N
ATOM   2488  HN  HIS 9 155    -124.928-103.075 672.637  1.00  6.49           H
ATOM   2489  N   THR 9 156    -123.471-100.559 673.710  1.00  6.49           N
ATOM   2490  CA  THR 9 156    -122.440 -99.643 674.169  1.00  6.49           C
ATOM   2491  C   THR 9 156    -121.880 -98.838 672.994  1.00  6.49           C
ATOM   2492  O   THR 9 156    -121.464 -97.693 673.164  1.00  6.49           O
ATOM   2493  HA  THR 9 156    -122.895 -98.931 674.857  1.00  6.49           H
ATOM   2494  HB  THR 9 156    -120.556 -99.822 675.236  1.00  6.49           H
ATOM   2495  CB  THR 9 156    -121.377-100.459 674.907  1.00  6.49           C
ATOM   2496  OG1 THR 9 156    -121.026-101.488 673.985  1.00  6.49           O
ATOM   2497  HG1 THR 9 156    -120.160-101.908 674.255  1.00  6.49           H
ATOM   2498  CG2 THR 9 156    -121.949-101.215 676.108  1.00  6.49           C
ATOM   2499 1HG2 THR 9 156    -122.725-101.902 675.769  1.00  6.49           H
ATOM   2500 2HG2 THR 9 156    -122.377-100.504 676.815  1.00  6.49           H
ATOM   2501 3HG2 THR 9 156    -121.153-101.778 676.596  1.00  6.49           H
ATOM   2502  HN  THR 9 156    -123.232-101.528 673.770  1.00  6.49           H
ATOM   2503  N   TRP 9 157    -121.888 -99.469 671.829  1.00  6.49           N
ATOM   2504  CA  TRP 9 157    -121.265 -98.881 670.655  1.00  6.49           C
ATOM   2505  C   TRP 9 157    -122.357 -98.191 669.835  1.00  6.49           C
ATOM   2506  O   TRP 9 157    -122.205 -97.998 668.630  1.00  6.49           O
ATOM   2507  HA  TRP 9 157    -120.536 -98.146 670.998  1.00  6.49           H
ATOM   2508  CB  TRP 9 157    -120.494 -99.934 669.858  1.00  6.49           C
ATOM   2509 1HB  TRP 9 157    -121.146-100.789 669.679  1.00  6.49           H
ATOM   2510 2HB  TRP 9 157    -120.236 -99.520 668.883  1.00  6.49           H
ATOM   2511  CG  TRP 9 157    -119.215-100.421 670.543  1.00  6.49           C
ATOM   2512  HD1 TRP 9 157    -119.569 -99.977 672.618  1.00  6.49           H
ATOM   2513  CD1 TRP 9 157    -118.912-100.381 671.847  1.00  6.49           C
ATOM   2514  CD2 TRP 9 157    -118.074-101.028 669.901  1.00  6.49           C
ATOM   2515  NE1 TRP 9 157    -117.663-100.914 672.093  1.00  6.49           N
ATOM   2516  HE1 TRP 9 157    -117.218-100.994 672.985  1.00  6.49           H
ATOM   2517  CE2 TRP 9 157    -117.137-101.320 670.872  1.00  6.49           C
ATOM   2518  HE3 TRP 9 157    -118.563-101.098 667.761  1.00  6.49           H
ATOM   2519  CE3 TRP 9 157    -117.840-101.319 668.546  1.00  6.49           C
ATOM   2520  CZ2 TRP 9 157    -115.903-101.919 670.591  1.00  6.49           C
ATOM   2521  HZ2 TRP 9 157    -115.180-102.140 671.376  1.00  6.49           H
ATOM   2522  CZ3 TRP 9 157    -116.602-101.918 668.282  1.00  6.49           C
ATOM   2523  HZ3 TRP 9 157    -116.370-102.165 667.246  1.00  6.49           H
ATOM   2524  CH2 TRP 9 157    -115.649-102.219 669.247  1.00  6.49           C
ATOM   2525  HH2 TRP 9 157    -114.707-102.686 668.959  1.00  6.49           H
ATOM   2526  HN  TRP 9 157    -122.309-100.364 671.680  1.00  6.49           H
ATOM   2527  N   ARG 9 158    -123.434 -97.839 670.522  1.00  6.49           N
ATOM   2528  CA  ARG 9 158    -124.635 -97.377 669.846  1.00  6.49           C
ATOM   2529  C   ARG 9 158    -124.320 -96.154 668.982  1.00  6.49           C
ATOM   2530  O   ARG 9 158    -124.760 -96.069 667.836  1.00  6.49           O
ATOM   2531  HA  ARG 9 158    -124.951 -98.220 669.232  1.00  6.49           H
ATOM   2532  CB  ARG 9 158    -125.729 -97.014 670.852  1.00  6.49           C
ATOM   2533 1HB  ARG 9 158    -125.949 -97.876 671.482  1.00  6.49           H
ATOM   2534 2HB  ARG 9 158    -125.374 -96.221 671.510  1.00  6.49           H
ATOM   2535  CG  ARG 9 158    -127.002 -96.559 670.137  1.00  6.49           C
ATOM   2536 1HG  ARG 9 158    -126.787 -95.684 669.524  1.00  6.49           H
ATOM   2537 2HG  ARG 9 158    -127.345 -97.344 669.463  1.00  6.49           H
ATOM   2538  CD  ARG 9 158    -128.106 -96.225 671.143  1.00  6.49           C
ATOM   2539 1HD  ARG 9 158    -128.268 -97.070 671.812  1.00  6.49           H
ATOM   2540 2HD  ARG 9 158    -127.802 -95.381 671.762  1.00  6.49           H
ATOM   2541  NE  ARG 9 158    -129.361 -95.900 670.428  1.00  6.49           N
ATOM   2542  HE  ARG 9 158    -129.306 -95.709 669.448  1.00  6.49           H
ATOM   2543  CZ  ARG 9 158    -130.566 -95.846 671.012  1.00  6.49           C
ATOM   2544  NH1 ARG 9 158    -130.698 -96.093 672.322  1.00  6.49           N
ATOM   2545 1HH1 ARG 9 158    -129.894 -96.320 672.872  1.00  6.49           H
ATOM   2546 2HH1 ARG 9 158    -131.601 -96.051 672.750  1.00  6.49           H
ATOM   2547  NH2 ARG 9 158    -131.636 -95.542 670.266  1.00  6.49           N
ATOM   2548 1HH2 ARG 9 158    -132.542 -95.497 670.686  1.00  6.49           H
ATOM   2549 2HH2 ARG 9 158    -131.529 -95.359 669.288  1.00  6.49           H
ATOM   2550  HN  ARG 9 158    -123.495 -97.865 671.520  1.00  6.49           H
ATOM   2551  N   GLU 9 159    -123.561 -95.237 669.565  1.00  6.49           N
ATOM   2552  CA  GLU 9 159    -123.310 -93.957 668.924  1.00  6.49           C
ATOM   2553  C   GLU 9 159    -122.367 -94.136 667.733  1.00  6.49           C
ATOM   2554  O   GLU 9 159    -122.622 -93.610 666.650  1.00  6.49           O
ATOM   2555  HA  GLU 9 159    -124.283 -93.611 668.577  1.00  6.49           H
ATOM   2556  CB  GLU 9 159    -122.744 -92.946 669.924  1.00  6.49           C
ATOM   2557 1HB  GLU 9 159    -121.869 -93.368 670.418  1.00  6.49           H
ATOM   2558 2HB  GLU 9 159    -122.540 -92.003 669.417  1.00  6.49           H
ATOM   2559  CG  GLU 9 159    -123.762 -92.633 671.022  1.00  6.49           C
ATOM   2560 1HG  GLU 9 159    -124.712 -92.346 670.571  1.00  6.49           H
ATOM   2561 2HG  GLU 9 159    -123.948 -93.527 671.617  1.00  6.49           H
ATOM   2562  CD  GLU 9 159    -123.262 -91.507 671.929  1.00  6.49           C
ATOM   2563  OE1 GLU 9 159    -124.128 -90.806 672.495  1.00  6.49           O
ATOM   2564  OE2 GLU 9 159    -122.023 -91.372 672.035  1.00  6.49           O
ATOM   2565  HN  GLU 9 159    -123.123 -95.358 670.455  1.00  6.49           H
ATOM   2566  N   LYS 9 160    -121.297 -94.880 667.972  1.00  6.49           N
ATOM   2567  CA  LYS 9 160    -120.337 -95.171 666.920  1.00  6.49           C
ATOM   2568  C   LYS 9 160    -121.064 -95.806 665.734  1.00  6.49           C
ATOM   2569  O   LYS 9 160    -120.785 -95.477 664.582  1.00  6.49           O
ATOM   2570  HA  LYS 9 160    -119.911 -94.222 666.596  1.00  6.49           H
ATOM   2571  CB  LYS 9 160    -119.187 -96.021 667.464  1.00  6.49           C
ATOM   2572 1HB  LYS 9 160    -119.586 -96.914 667.946  1.00  6.49           H
ATOM   2573 2HB  LYS 9 160    -118.559 -96.359 666.641  1.00  6.49           H
ATOM   2574  CG  LYS 9 160    -118.344 -95.228 668.465  1.00  6.49           C
ATOM   2575 1HG  LYS 9 160    -118.058 -94.272 668.027  1.00  6.49           H
ATOM   2576 2HG  LYS 9 160    -118.938 -95.008 669.352  1.00  6.49           H
ATOM   2577  CD  LYS 9 160    -117.090 -96.008 668.865  1.00  6.49           C
ATOM   2578 1HD  LYS 9 160    -117.377 -96.937 669.358  1.00  6.49           H
ATOM   2579 2HD  LYS 9 160    -116.528 -96.281 667.972  1.00  6.49           H
ATOM   2580  CE  LYS 9 160    -116.204 -95.180 669.799  1.00  6.49           C
ATOM   2581 1HE  LYS 9 160    -115.979 -94.218 669.338  1.00  6.49           H
ATOM   2582 2HE  LYS 9 160    -116.738 -94.972 670.726  1.00  6.49           H
ATOM   2583  NZ  LYS 9 160    -114.947 -95.902 670.095  1.00  6.49           N
ATOM   2584 1HZ  LYS 9 160    -114.374 -95.342 670.715  1.00  6.49           H
ATOM   2585 2HZ  LYS 9 160    -115.162 -96.787 670.540  1.00  6.49           H
ATOM   2586 3HZ  LYS 9 160    -114.443 -96.072 669.231  1.00  6.49           H
ATOM   2587  HN  LYS 9 160    -121.082 -95.280 668.863  1.00  6.49           H
ATOM   2588  N   ARG 9 161    -121.982 -96.705 666.056  1.00  6.49           N
ATOM   2589  CA  ARG 9 161    -122.766 -97.375 665.032  1.00  6.49           C
ATOM   2590  C   ARG 9 161    -123.568 -96.352 664.224  1.00  6.49           C
ATOM   2591  O   ARG 9 161    -123.733 -96.503 663.014  1.00  6.49           O
ATOM   2592  HA  ARG 9 161    -122.031 -97.881 664.405  1.00  6.49           H
ATOM   2593  CB  ARG 9 161    -123.726 -98.392 665.650  1.00  6.49           C
ATOM   2594 1HB  ARG 9 161    -124.248 -97.940 666.493  1.00  6.49           H
ATOM   2595 2HB  ARG 9 161    -124.485 -98.673 664.919  1.00  6.49           H
ATOM   2596  CG  ARG 9 161    -122.976 -99.640 666.119  1.00  6.49           C
ATOM   2597 1HG  ARG 9 161    -122.583-100.178 665.256  1.00  6.49           H
ATOM   2598 2HG  ARG 9 161    -122.121 -99.347 666.728  1.00  6.49           H
ATOM   2599  CD  ARG 9 161    -123.893-100.561 666.926  1.00  6.49           C
ATOM   2600 1HD  ARG 9 161    -123.311-101.369 667.370  1.00  6.49           H
ATOM   2601 2HD  ARG 9 161    -124.347-100.007 667.748  1.00  6.49           H
ATOM   2602  NE  ARG 9 161    -124.947-101.120 666.051  1.00  6.49           N
ATOM   2603  HE  ARG 9 161    -124.760-101.179 665.070  1.00  6.49           H
ATOM   2604  CZ  ARG 9 161    -126.137-101.552 666.490  1.00  6.49           C
ATOM   2605  NH1 ARG 9 161    -126.442-101.498 667.793  1.00  6.49           N
ATOM   2606 1HH1 ARG 9 161    -125.779-101.132 668.447  1.00  6.49           H
ATOM   2607 2HH1 ARG 9 161    -127.332-101.823 668.113  1.00  6.49           H
ATOM   2608  NH2 ARG 9 161    -127.017-102.040 665.605  1.00  6.49           N
ATOM   2609 1HH2 ARG 9 161    -127.910-102.367 665.916  1.00  6.49           H
ATOM   2610 2HH2 ARG 9 161    -126.782-102.078 664.634  1.00  6.49           H
ATOM   2611  HN  ARG 9 161    -122.194 -96.977 666.995  1.00  6.49           H
ATOM   2612  N   LEU 9 162    -124.046 -95.335 664.925  1.00  6.49           N
ATOM   2613  CA  LEU 9 162    -124.832 -94.291 664.290  1.00  6.49           C
ATOM   2614  C   LEU 9 162    -123.938 -93.493 663.339  1.00  6.49           C
ATOM   2615  O   LEU 9 162    -124.369 -93.108 662.253  1.00  6.49           O
ATOM   2616  HA  LEU 9 162    -125.610 -94.780 663.704  1.00  6.49           H
ATOM   2617  CB  LEU 9 162    -125.532 -93.431 665.344  1.00  6.49           C
ATOM   2618 1HB  LEU 9 162    -126.069 -94.091 666.025  1.00  6.49           H
ATOM   2619 2HB  LEU 9 162    -124.769 -92.919 665.931  1.00  6.49           H
ATOM   2620  HG  LEU 9 162    -125.992 -91.768 664.080  1.00  6.49           H
ATOM   2621  CG  LEU 9 162    -126.513 -92.385 664.811  1.00  6.49           C
ATOM   2622  CD1 LEU 9 162    -127.685 -93.051 664.087  1.00  6.49           C
ATOM   2623 1HD1 LEU 9 162    -127.308 -93.636 663.248  1.00  6.49           H
ATOM   2624 2HD1 LEU 9 162    -128.214 -93.707 664.779  1.00  6.49           H
ATOM   2625 3HD1 LEU 9 162    -128.368 -92.285 663.719  1.00  6.49           H
ATOM   2626  CD2 LEU 9 162    -126.986 -91.456 665.932  1.00  6.49           C
ATOM   2627 1HD2 LEU 9 162    -127.484 -92.042 666.704  1.00  6.49           H
ATOM   2628 2HD2 LEU 9 162    -126.127 -90.942 666.363  1.00  6.49           H
ATOM   2629 3HD2 LEU 9 162    -127.682 -90.722 665.526  1.00  6.49           H
ATOM   2630  HN  LEU 9 162    -123.903 -95.217 665.908  1.00  6.49           H
ATOM   2631  N   LEU 9 163    -122.710 -93.267 663.781  1.00  6.49           N
ATOM   2632  CA  LEU 9 163    -121.746 -92.538 662.975  1.00  6.49           C
ATOM   2633  C   LEU 9 163    -121.478 -93.312 661.683  1.00  6.49           C
ATOM   2634  O   LEU 9 163    -121.600 -92.763 660.589  1.00  6.49           O
ATOM   2635  HA  LEU 9 163    -122.195 -91.579 662.716  1.00  6.49           H
ATOM   2636  CB  LEU 9 163    -120.483 -92.242 663.787  1.00  6.49           C
ATOM   2637 1HB  LEU 9 163    -120.778 -91.748 664.713  1.00  6.49           H
ATOM   2638 2HB  LEU 9 163    -120.023 -93.190 664.064  1.00  6.49           H
ATOM   2639  HG  LEU 9 163    -119.206 -91.821 662.124  1.00  6.49           H
ATOM   2640  CG  LEU 9 163    -119.428 -91.377 663.094  1.00  6.49           C
ATOM   2641  CD1 LEU 9 163    -119.960 -89.966 662.834  1.00  6.49           C
ATOM   2642 1HD1 LEU 9 163    -120.841 -90.022 662.194  1.00  6.49           H
ATOM   2643 2HD1 LEU 9 163    -120.229 -89.498 663.781  1.00  6.49           H
ATOM   2644 3HD1 LEU 9 163    -119.190 -89.373 662.341  1.00  6.49           H
ATOM   2645  CD2 LEU 9 163    -118.124 -91.359 663.893  1.00  6.49           C
ATOM   2646 1HD2 LEU 9 163    -118.311 -90.952 664.887  1.00  6.49           H
ATOM   2647 2HD2 LEU 9 163    -117.739 -92.375 663.983  1.00  6.49           H
ATOM   2648 3HD2 LEU 9 163    -117.391 -90.737 663.379  1.00  6.49           H
ATOM   2649  HN  LEU 9 163    -122.371 -93.573 664.671  1.00  6.49           H
ATOM   2650  N   TYR 9 164    -121.119 -94.577 661.852  1.00  6.49           N
ATOM   2651  CA  TYR 9 164    -120.829 -95.431 660.713  1.00  6.49           C
ATOM   2652  C   TYR 9 164    -122.031 -95.514 659.770  1.00  6.49           C
ATOM   2653  O   TYR 9 164    -121.865 -95.609 658.554  1.00  6.49           O
ATOM   2654  HA  TYR 9 164    -119.984 -94.999 660.176  1.00  6.49           H
ATOM   2655  CB  TYR 9 164    -120.549 -96.820 661.288  1.00  6.49           C
ATOM   2656 1HB  TYR 9 164    -121.357 -97.090 661.968  1.00  6.49           H
ATOM   2657 2HB  TYR 9 164    -120.560 -97.548 660.476  1.00  6.49           H
ATOM   2658  CG  TYR 9 164    -119.217 -96.929 662.033  1.00  6.49           C
ATOM   2659  HD1 TYR 9 164    -118.078 -96.109 660.413  1.00  6.49           H
ATOM   2660  CD1 TYR 9 164    -118.051 -96.514 661.424  1.00  6.49           C
ATOM   2661  HD2 TYR 9 164    -120.104 -97.770 663.794  1.00  6.49           H
ATOM   2662  CD2 TYR 9 164    -119.183 -97.442 663.314  1.00  6.49           C
ATOM   2663  CE1 TYR 9 164    -116.797 -96.617 662.125  1.00  6.49           C
ATOM   2664  HE1 TYR 9 164    -115.868 -96.293 661.656  1.00  6.49           H
ATOM   2665  HE2 TYR 9 164    -117.887 -97.948 665.026  1.00  6.49           H
ATOM   2666  CE2 TYR 9 164    -117.929 -97.545 664.014  1.00  6.49           C
ATOM   2667  CZ  TYR 9 164    -116.798 -97.127 663.386  1.00  6.49           C
ATOM   2668  OH  TYR 9 164    -115.614 -97.223 664.048  1.00  6.49           O
ATOM   2669  HH  TYR 9 164    -114.870 -96.892 663.468  1.00  6.49           H
ATOM   2670  HN  TYR 9 164    -121.026 -95.017 662.745  1.00  6.49           H
ATOM   2671  N   SER 9 165    -123.214 -95.477 660.365  1.00  6.49           N
ATOM   2672  CA  SER 9 165    -124.442 -95.578 659.596  1.00  6.49           C
ATOM   2673  C   SER 9 165    -124.526 -94.428 658.591  1.00  6.49           C
ATOM   2674  O   SER 9 165    -125.046 -94.598 657.489  1.00  6.49           O
ATOM   2675  HA  SER 9 165    -124.381 -96.535 659.078  1.00  6.49           H
ATOM   2676  CB  SER 9 165    -125.668 -95.573 660.512  1.00  6.49           C
ATOM   2677 1HB  SER 9 165    -126.519 -95.997 659.981  1.00  6.49           H
ATOM   2678 2HB  SER 9 165    -125.479 -96.213 661.374  1.00  6.49           H
ATOM   2679  HG  SER 9 165    -125.169 -93.696 660.996  1.00  6.49           H
ATOM   2680  OG  SER 9 165    -125.994 -94.260 660.960  1.00  6.49           O
ATOM   2681  HN  SER 9 165    -123.340 -95.380 661.352  1.00  6.49           H
ATOM   2682  N   LYS 9 166    -124.008 -93.282 659.007  1.00  6.49           N
ATOM   2683  CA  LYS 9 166    -123.989 -92.112 658.145  1.00  6.49           C
ATOM   2684  C   LYS 9 166    -123.064 -92.375 656.955  1.00  6.49           C
ATOM   2685  O   LYS 9 166    -123.434 -92.126 655.809  1.00  6.49           O
ATOM   2686  HA  LYS 9 166    -125.002 -91.967 657.769  1.00  6.49           H
ATOM   2687  CB  LYS 9 166    -123.621 -90.862 658.946  1.00  6.49           C
ATOM   2688 1HB  LYS 9 166    -122.697 -91.037 659.498  1.00  6.49           H
ATOM   2689 2HB  LYS 9 166    -123.431 -90.032 658.265  1.00  6.49           H
ATOM   2690  CG  LYS 9 166    -124.739 -90.485 659.919  1.00  6.49           C
ATOM   2691 1HG  LYS 9 166    -125.666 -90.321 659.368  1.00  6.49           H
ATOM   2692 2HG  LYS 9 166    -124.920 -91.310 660.608  1.00  6.49           H
ATOM   2693  CD  LYS 9 166    -124.379 -89.224 660.707  1.00  6.49           C
ATOM   2694 1HD  LYS 9 166    -123.488 -89.409 661.308  1.00  6.49           H
ATOM   2695 2HD  LYS 9 166    -124.136 -88.416 660.017  1.00  6.49           H
ATOM   2696  CE  LYS 9 166    -125.533 -88.796 661.615  1.00  6.49           C
ATOM   2697 1HE  LYS 9 166    -126.449 -88.704 661.031  1.00  6.49           H
ATOM   2698 2HE  LYS 9 166    -125.713 -89.561 662.370  1.00  6.49           H
ATOM   2699  NZ  LYS 9 166    -125.225 -87.506 662.272  1.00  6.49           N
ATOM   2700 1HZ  LYS 9 166    -125.989 -87.249 662.888  1.00  6.49           H
ATOM   2701 2HZ  LYS 9 166    -124.372 -87.597 662.813  1.00  6.49           H
ATOM   2702 3HZ  LYS 9 166    -125.103 -86.788 661.567  1.00  6.49           H
ATOM   2703  HN  LYS 9 166    -123.606 -93.145 659.912  1.00  6.49           H
ATOM   2704  N   MET 9 167    -121.877 -92.875 657.268  1.00  6.49           N
ATOM   2705  CA  MET 9 167    -120.874 -93.119 656.246  1.00  6.49           C
ATOM   2706  C   MET 9 167    -121.366 -94.152 655.230  1.00  6.49           C
ATOM   2707  O   MET 9 167    -121.220 -93.961 654.024  1.00  6.49           O
ATOM   2708  HA  MET 9 167    -120.719 -92.159 655.752  1.00  6.49           H
ATOM   2709  CB  MET 9 167    -119.587 -93.621 656.903  1.00  6.49           C
ATOM   2710 1HB  MET 9 167    -119.795 -94.525 657.474  1.00  6.49           H
ATOM   2711 2HB  MET 9 167    -118.863 -93.890 656.134  1.00  6.49           H
ATOM   2712  CG  MET 9 167    -118.989 -92.555 657.823  1.00  6.49           C
ATOM   2713 1HG  MET 9 167    -118.835 -91.629 657.270  1.00  6.49           H
ATOM   2714 2HG  MET 9 167    -119.684 -92.331 658.633  1.00  6.49           H
ATOM   2715  SD  MET 9 167    -117.438 -93.129 658.494  1.00  6.49           S
ATOM   2716  CE  MET 9 167    -116.401 -92.981 657.049  1.00  6.49           C
ATOM   2717 1HE  MET 9 167    -116.798 -93.609 656.251  1.00  6.49           H
ATOM   2718 2HE  MET 9 167    -116.384 -91.943 656.718  1.00  6.49           H
ATOM   2719 3HE  MET 9 167    -115.389 -93.301 657.293  1.00  6.49           H
ATOM   2720  HN  MET 9 167    -121.598 -93.112 658.199  1.00  6.49           H
ATOM   2721  N   VAL 9 168    -121.940 -95.225 655.756  1.00  6.49           N
ATOM   2722  CA  VAL 9 168    -122.410 -96.310 654.913  1.00  6.49           C
ATOM   2723  C   VAL 9 168    -123.462 -95.775 653.939  1.00  6.49           C
ATOM   2724  O   VAL 9 168    -123.471 -96.143 652.765  1.00  6.49           O
ATOM   2725  HA  VAL 9 168    -121.558 -96.677 654.341  1.00  6.49           H
ATOM   2726  HB  VAL 9 168    -123.635 -97.044 656.499  1.00  6.49           H
ATOM   2727  CB  VAL 9 168    -122.929 -97.459 655.780  1.00  6.49           C
ATOM   2728  CG1 VAL 9 168    -123.674 -98.493 654.933  1.00  6.49           C
ATOM   2729 1HG1 VAL 9 168    -124.522 -98.016 654.441  1.00  6.49           H
ATOM   2730 2HG1 VAL 9 168    -122.999 -98.900 654.180  1.00  6.49           H
ATOM   2731 3HG1 VAL 9 168    -124.032 -99.298 655.574  1.00  6.49           H
ATOM   2732  CG2 VAL 9 168    -121.789 -98.112 656.564  1.00  6.49           C
ATOM   2733 1HG2 VAL 9 168    -121.048 -98.506 655.868  1.00  6.49           H
ATOM   2734 2HG2 VAL 9 168    -121.321 -97.370 657.211  1.00  6.49           H
ATOM   2735 3HG2 VAL 9 168    -122.185 -98.925 657.172  1.00  6.49           H
ATOM   2736  HN  VAL 9 168    -122.084 -95.358 656.736  1.00  6.49           H
ATOM   2737  N   CYS 9 169    -124.323 -94.914 654.462  1.00  6.49           N
ATOM   2738  CA  CYS 9 169    -125.374 -94.321 653.652  1.00  6.49           C
ATOM   2739  C   CYS 9 169    -124.718 -93.545 652.509  1.00  6.49           C
ATOM   2740  O   CYS 9 169    -125.116 -93.681 651.353  1.00  6.49           O
ATOM   2741  HA  CYS 9 169    -125.974 -95.145 653.267  1.00  6.49           H
ATOM   2742  CB  CYS 9 169    -126.299 -93.434 654.488  1.00  6.49           C
ATOM   2743 1HB  CYS 9 169    -125.710 -92.714 655.056  1.00  6.49           H
ATOM   2744 2HB  CYS 9 169    -126.957 -92.862 653.833  1.00  6.49           H
ATOM   2745  HG  CYS 9 169    -126.385 -94.517 656.596  1.00  6.49           H
ATOM   2746  SG  CYS 9 169    -127.294 -94.465 655.626  1.00  6.49           S
ATOM   2747  HN  CYS 9 169    -124.311 -94.622 655.418  1.00  6.49           H
ATOM   2748  N   PHE 9 170    -123.724 -92.747 652.871  1.00  6.49           N
ATOM   2749  CA  PHE 9 170    -123.034 -91.921 651.895  1.00  6.49           C
ATOM   2750  C   PHE 9 170    -122.379 -92.782 650.813  1.00  6.49           C
ATOM   2751  O   PHE 9 170    -122.498 -92.487 649.624  1.00  6.49           O
ATOM   2752  HA  PHE 9 170    -123.779 -91.270 651.437  1.00  6.49           H
ATOM   2753  CB  PHE 9 170    -121.945 -91.154 652.648  1.00  6.49           C
ATOM   2754 1HB  PHE 9 170    -122.409 -90.576 653.447  1.00  6.49           H
ATOM   2755 2HB  PHE 9 170    -121.272 -91.869 653.121  1.00  6.49           H
ATOM   2756  CG  PHE 9 170    -121.124 -90.211 651.766  1.00  6.49           C
ATOM   2757  HD1 PHE 9 170    -119.503 -91.574 651.582  1.00  6.49           H
ATOM   2758  CD1 PHE 9 170    -119.900 -90.595 651.315  1.00  6.49           C
ATOM   2759  HD2 PHE 9 170    -122.601 -88.681 651.794  1.00  6.49           H
ATOM   2760  CD2 PHE 9 170    -121.620 -88.989 651.433  1.00  6.49           C
ATOM   2761  CE1 PHE 9 170    -119.139 -89.719 650.496  1.00  6.49           C
ATOM   2762  HE1 PHE 9 170    -118.157 -90.027 650.135  1.00  6.49           H
ATOM   2763  CE2 PHE 9 170    -120.858 -88.113 650.614  1.00  6.49           C
ATOM   2764  HE2 PHE 9 170    -121.255 -87.134 650.347  1.00  6.49           H
ATOM   2765  CZ  PHE 9 170    -119.634 -88.497 650.163  1.00  6.49           C
ATOM   2766  HZ  PHE 9 170    -119.049 -87.825 649.534  1.00  6.49           H
ATOM   2767  HN  PHE 9 170    -123.390 -92.661 653.809  1.00  6.49           H
ATOM   2768  N   THR 9 171    -121.702 -93.828 651.263  1.00  6.49           N
ATOM   2769  CA  THR 9 171    -121.019 -94.727 650.348  1.00  6.49           C
ATOM   2770  C   THR 9 171    -122.018 -95.361 649.378  1.00  6.49           C
ATOM   2771  O   THR 9 171    -121.715 -95.540 648.199  1.00  6.49           O
ATOM   2772  HA  THR 9 171    -120.319 -94.143 649.751  1.00  6.49           H
ATOM   2773  HB  THR 9 171    -120.930 -96.401 651.731  1.00  6.49           H
ATOM   2774  CB  THR 9 171    -120.248 -95.752 651.181  1.00  6.49           C
ATOM   2775  OG1 THR 9 171    -119.373 -94.962 651.981  1.00  6.49           O
ATOM   2776  HG1 THR 9 171    -119.150 -95.447 652.827  1.00  6.49           H
ATOM   2777  CG2 THR 9 171    -119.305 -96.607 650.332  1.00  6.49           C
ATOM   2778 1HG2 THR 9 171    -118.579 -95.964 649.835  1.00  6.49           H
ATOM   2779 2HG2 THR 9 171    -119.882 -97.150 649.583  1.00  6.49           H
ATOM   2780 3HG2 THR 9 171    -118.783 -97.318 650.972  1.00  6.49           H
ATOM   2781  HN  THR 9 171    -121.617 -94.065 652.231  1.00  6.49           H
ATOM   2782  N   ILE 9 172    -123.188 -95.683 649.909  1.00  6.49           N
ATOM   2783  CA  ILE 9 172    -124.220 -96.325 649.114  1.00  6.49           C
ATOM   2784  C   ILE 9 172    -124.680 -95.367 648.013  1.00  6.49           C
ATOM   2785  O   ILE 9 172    -124.848 -95.772 646.863  1.00  6.49           O
ATOM   2786  HA  ILE 9 172    -123.773 -97.201 648.644  1.00  6.49           H
ATOM   2787  HB  ILE 9 172    -125.593 -96.037 650.728  1.00  6.49           H
ATOM   2788  CB  ILE 9 172    -125.356 -96.822 650.010  1.00  6.49           C
ATOM   2789  CG1 ILE 9 172    -124.925 -98.052 650.811  1.00  6.49           C
ATOM   2790 1HG1 ILE 9 172    -124.788 -98.899 650.138  1.00  6.49           H
ATOM   2791 2HG1 ILE 9 172    -123.961 -97.863 651.284  1.00  6.49           H
ATOM   2792  CG2 ILE 9 172    -126.624 -97.085 649.194  1.00  6.49           C
ATOM   2793 1HG2 ILE 9 172    -126.940 -96.162 648.708  1.00  6.49           H
ATOM   2794 2HG2 ILE 9 172    -126.418 -97.842 648.438  1.00  6.49           H
ATOM   2795 3HG2 ILE 9 172    -127.415 -97.437 649.856  1.00  6.49           H
ATOM   2796  CD1 ILE 9 172    -125.963 -98.404 651.878  1.00  6.49           C
ATOM   2797 1HD1 ILE 9 172    -126.079 -97.564 652.563  1.00  6.49           H
ATOM   2798 2HD1 ILE 9 172    -126.919 -98.616 651.399  1.00  6.49           H
ATOM   2799 3HD1 ILE 9 172    -125.631 -99.282 652.432  1.00  6.49           H
ATOM   2800  HN  ILE 9 172    -123.435 -95.511 650.863  1.00  6.49           H
ATOM   2801  N   TRP 9 173    -124.871 -94.116 648.403  1.00  6.49           N
ATOM   2802  CA  TRP 9 173    -125.356 -93.108 647.476  1.00  6.49           C
ATOM   2803  C   TRP 9 173    -124.334 -92.975 646.345  1.00  6.49           C
ATOM   2804  O   TRP 9 173    -124.698 -92.986 645.170  1.00  6.49           O
ATOM   2805  HA  TRP 9 173    -126.310 -93.454 647.077  1.00  6.49           H
ATOM   2806  CB  TRP 9 173    -125.627 -91.785 648.195  1.00  6.49           C
ATOM   2807 1HB  TRP 9 173    -124.820 -91.597 648.903  1.00  6.49           H
ATOM   2808 2HB  TRP 9 173    -125.607 -90.976 647.466  1.00  6.49           H
ATOM   2809  CG  TRP 9 173    -126.962 -91.746 648.943  1.00  6.49           C
ATOM   2810  HD1 TRP 9 173    -126.369 -91.486 650.995  1.00  6.49           H
ATOM   2811  CD1 TRP 9 173    -127.166 -91.600 650.260  1.00  6.49           C
ATOM   2812  CD2 TRP 9 173    -128.277 -91.860 648.361  1.00  6.49           C
ATOM   2813  NE1 TRP 9 173    -128.511 -91.612 650.567  1.00  6.49           N
ATOM   2814  HE1 TRP 9 173    -128.910 -91.520 651.479  1.00  6.49           H
ATOM   2815  CE2 TRP 9 173    -129.208 -91.775 649.376  1.00  6.49           C
ATOM   2816  HE3 TRP 9 173    -127.952 -92.100 646.202  1.00  6.49           H
ATOM   2817  CE3 TRP 9 173    -128.668 -92.030 647.021  1.00  6.49           C
ATOM   2818  CZ2 TRP 9 173    -130.589 -91.850 649.158  1.00  6.49           C
ATOM   2819  HZ2 TRP 9 173    -131.305 -91.780 649.977  1.00  6.49           H
ATOM   2820  CZ3 TRP 9 173    -130.051 -92.103 646.820  1.00  6.49           C
ATOM   2821  HZ3 TRP 9 173    -130.408 -92.234 645.798  1.00  6.49           H
ATOM   2822  CH2 TRP 9 173    -131.001 -92.019 647.831  1.00  6.49           C
ATOM   2823  HH2 TRP 9 173    -132.063 -92.085 647.591  1.00  6.49           H
ATOM   2824  HN  TRP 9 173    -124.700 -93.787 649.332  1.00  6.49           H
ATOM   2825  N   VAL 9 174    -123.076 -92.852 646.739  1.00  6.49           N
ATOM   2826  CA  VAL 9 174    -122.006 -92.651 645.777  1.00  6.49           C
ATOM   2827  C   VAL 9 174    -121.955 -93.844 644.821  1.00  6.49           C
ATOM   2828  O   VAL 9 174    -121.806 -93.670 643.612  1.00  6.49           O
ATOM   2829  HA  VAL 9 174    -122.242 -91.753 645.205  1.00  6.49           H
ATOM   2830  HB  VAL 9 174    -120.534 -93.233 647.208  1.00  6.49           H
ATOM   2831  CB  VAL 9 174    -120.683 -92.412 646.507  1.00  6.49           C
ATOM   2832  CG1 VAL 9 174    -119.508 -92.414 645.527  1.00  6.49           C
ATOM   2833 1HG1 VAL 9 174    -119.458 -93.377 645.020  1.00  6.49           H
ATOM   2834 2HG1 VAL 9 174    -119.648 -91.622 644.791  1.00  6.49           H
ATOM   2835 3HG1 VAL 9 174    -118.580 -92.242 646.072  1.00  6.49           H
ATOM   2836  CG2 VAL 9 174    -120.726 -91.111 647.310  1.00  6.49           C
ATOM   2837 1HG2 VAL 9 174    -120.908 -90.274 646.635  1.00  6.49           H
ATOM   2838 2HG2 VAL 9 174    -121.527 -91.165 648.047  1.00  6.49           H
ATOM   2839 3HG2 VAL 9 174    -119.773 -90.966 647.819  1.00  6.49           H
ATOM   2840  HN  VAL 9 174    -122.783 -92.887 647.695  1.00  6.49           H
ATOM   2841  N   LEU 9 175    -122.081 -95.030 645.398  1.00  6.49           N
ATOM   2842  CA  LEU 9 175    -121.956 -96.255 644.627  1.00  6.49           C
ATOM   2843  C   LEU 9 175    -123.110 -96.342 643.627  1.00  6.49           C
ATOM   2844  O   LEU 9 175    -122.899 -96.655 642.456  1.00  6.49           O
ATOM   2845  HA  LEU 9 175    -121.021 -96.197 644.071  1.00  6.49           H
ATOM   2846  CB  LEU 9 175    -121.856 -97.466 645.557  1.00  6.49           C
ATOM   2847 1HB  LEU 9 175    -120.991 -97.329 646.207  1.00  6.49           H
ATOM   2848 2HB  LEU 9 175    -122.737 -97.480 646.199  1.00  6.49           H
ATOM   2849  HG  LEU 9 175    -122.623 -98.983 644.261  1.00  6.49           H
ATOM   2850  CG  LEU 9 175    -121.735 -98.829 644.873  1.00  6.49           C
ATOM   2851  CD1 LEU 9 175    -120.527 -98.866 643.935  1.00  6.49           C
ATOM   2852 1HD1 LEU 9 175    -120.638 -98.099 643.169  1.00  6.49           H
ATOM   2853 2HD1 LEU 9 175    -119.618 -98.680 644.506  1.00  6.49           H
ATOM   2854 3HD1 LEU 9 175    -120.465 -99.846 643.462  1.00  6.49           H
ATOM   2855  CD2 LEU 9 175    -121.696 -99.958 645.904  1.00  6.49           C
ATOM   2856 1HD2 LEU 9 175    -120.837 -99.820 646.562  1.00  6.49           H
ATOM   2857 2HD2 LEU 9 175    -122.612 -99.944 646.495  1.00  6.49           H
ATOM   2858 3HD2 LEU 9 175    -121.609-100.916 645.391  1.00  6.49           H
ATOM   2859  HN  LEU 9 175    -122.265 -95.161 646.373  1.00  6.49           H
ATOM   2860  N   ALA 9 176    -124.306 -96.061 644.124  1.00  6.49           N
ATOM   2861  CA  ALA 9 176    -125.503 -96.183 643.310  1.00  6.49           C
ATOM   2862  C   ALA 9 176    -125.433 -95.183 642.154  1.00  6.49           C
ATOM   2863  O   ALA 9 176    -125.876 -95.478 641.046  1.00  6.49           O
ATOM   2864  HA  ALA 9 176    -125.527 -97.194 642.904  1.00  6.49           H
ATOM   2865  CB  ALA 9 176    -126.740 -95.974 644.187  1.00  6.49           C
ATOM   2866 1HB  ALA 9 176    -126.758 -96.728 644.974  1.00  6.49           H
ATOM   2867 2HB  ALA 9 176    -126.705 -94.981 644.634  1.00  6.49           H
ATOM   2868 3HB  ALA 9 176    -127.638 -96.066 643.576  1.00  6.49           H
ATOM   2869  HN  ALA 9 176    -124.462 -95.754 645.063  1.00  6.49           H
ATOM   2870  N   ALA 9 177    -124.872 -94.020 642.453  1.00  6.49           N
ATOM   2871  CA  ALA 9 177    -124.746 -92.972 641.455  1.00  6.49           C
ATOM   2872  C   ALA 9 177    -123.826 -93.451 640.331  1.00  6.49           C
ATOM   2873  O   ALA 9 177    -124.147 -93.300 639.153  1.00  6.49           O
ATOM   2874  HA  ALA 9 177    -125.739 -92.783 641.045  1.00  6.49           H
ATOM   2875  CB  ALA 9 177    -124.236 -91.692 642.120  1.00  6.49           C
ATOM   2876 1HB  ALA 9 177    -124.940 -91.377 642.890  1.00  6.49           H
ATOM   2877 2HB  ALA 9 177    -123.263 -91.881 642.573  1.00  6.49           H
ATOM   2878 3HB  ALA 9 177    -124.142 -90.905 641.371  1.00  6.49           H
ATOM   2879  HN  ALA 9 177    -124.508 -93.790 643.355  1.00  6.49           H
ATOM   2880  N   ALA 9 178    -122.699 -94.020 640.734  1.00  6.49           N
ATOM   2881  CA  ALA 9 178    -121.697 -94.456 639.777  1.00  6.49           C
ATOM   2882  C   ALA 9 178    -122.289 -95.550 638.887  1.00  6.49           C
ATOM   2883  O   ALA 9 178    -122.008 -95.603 637.691  1.00  6.49           O
ATOM   2884  HA  ALA 9 178    -121.434 -93.598 639.157  1.00  6.49           H
ATOM   2885  CB  ALA 9 178    -120.447 -94.924 640.524  1.00  6.49           C
ATOM   2886 1HB  ALA 9 178    -120.048 -94.102 641.118  1.00  6.49           H
ATOM   2887 2HB  ALA 9 178    -120.706 -95.755 641.181  1.00  6.49           H
ATOM   2888 3HB  ALA 9 178    -119.695 -95.251 639.806  1.00  6.49           H
ATOM   2889  HN  ALA 9 178    -122.468 -94.184 641.693  1.00  6.49           H
ATOM   2890  N   LEU 9 179    -123.097 -96.398 639.505  1.00  6.49           N
ATOM   2891  CA  LEU 9 179    -123.682 -97.525 638.799  1.00  6.49           C
ATOM   2892  C   LEU 9 179    -124.751 -97.015 637.830  1.00  6.49           C
ATOM   2893  O   LEU 9 179    -125.251 -97.771 636.998  1.00  6.49           O
ATOM   2894  HA  LEU 9 179    -122.888 -97.996 638.220  1.00  6.49           H
ATOM   2895  CB  LEU 9 179    -124.199 -98.570 639.791  1.00  6.49           C
ATOM   2896 1HB  LEU 9 179    -124.862 -98.072 640.499  1.00  6.49           H
ATOM   2897 2HB  LEU 9 179    -124.803 -99.294 639.243  1.00  6.49           H
ATOM   2898  HG  LEU 9 179    -122.484 -98.602 641.069  1.00  6.49           H
ATOM   2899  CG  LEU 9 179    -123.132 -99.330 640.581  1.00  6.49           C
ATOM   2900  CD1 LEU 9 179    -123.768-100.180 641.683  1.00  6.49           C
ATOM   2901 1HD1 LEU 9 179    -124.316 -99.534 642.368  1.00  6.49           H
ATOM   2902 2HD1 LEU 9 179    -124.452-100.901 641.236  1.00  6.49           H
ATOM   2903 3HD1 LEU 9 179    -122.987-100.710 642.229  1.00  6.49           H
ATOM   2904  CD2 LEU 9 179    -122.251-100.165 639.649  1.00  6.49           C
ATOM   2905 1HD2 LEU 9 179    -122.869-100.886 639.114  1.00  6.49           H
ATOM   2906 2HD2 LEU 9 179    -121.755 -99.509 638.934  1.00  6.49           H
ATOM   2907 3HD2 LEU 9 179    -121.501-100.695 640.236  1.00  6.49           H
ATOM   2908  HN  LEU 9 179    -123.354 -96.325 640.469  1.00  6.49           H
ATOM   2909  N   CYS 9 180    -125.070 -95.737 637.971  1.00  6.49           N
ATOM   2910  CA  CYS 9 180    -126.104 -95.130 637.150  1.00  6.49           C
ATOM   2911  C   CYS 9 180    -125.425 -94.325 636.040  1.00  6.49           C
ATOM   2912  O   CYS 9 180    -126.095 -93.656 635.255  1.00  6.49           O
ATOM   2913  HA  CYS 9 180    -126.692 -95.946 636.732  1.00  6.49           H
ATOM   2914  CB  CYS 9 180    -127.052 -94.265 637.984  1.00  6.49           C
ATOM   2915 1HB  CYS 9 180    -126.484 -93.519 638.540  1.00  6.49           H
ATOM   2916 2HB  CYS 9 180    -127.734 -93.723 637.328  1.00  6.49           H
ATOM   2917  HG  CYS 9 180    -126.985 -95.587 639.952  1.00  6.49           H
ATOM   2918  SG  CYS 9 180    -128.003 -95.316 639.141  1.00  6.49           S
ATOM   2919  HN  CYS 9 180    -124.637 -95.122 638.629  1.00  6.49           H
ATOM   2920  N   ILE 9 181    -124.104 -94.416 636.010  1.00  6.49           N
ATOM   2921  CA  ILE 9 181    -123.326 -93.693 635.019  1.00  6.49           C
ATOM   2922  C   ILE 9 181    -123.792 -94.096 633.618  1.00  6.49           C
ATOM   2923  O   ILE 9 181    -124.042 -93.238 632.773  1.00  6.49           O
ATOM   2924  HA  ILE 9 181    -123.526 -92.631 635.157  1.00  6.49           H
ATOM   2925  HB  ILE 9 181    -121.661 -94.964 635.453  1.00  6.49           H
ATOM   2926  CB  ILE 9 181    -121.829 -93.906 635.253  1.00  6.49           C
ATOM   2927  CG1 ILE 9 181    -121.351 -93.132 636.484  1.00  6.49           C
ATOM   2928 1HG1 ILE 9 181    -121.426 -92.061 636.296  1.00  6.49           H
ATOM   2929 2HG1 ILE 9 181    -122.000 -93.353 637.331  1.00  6.49           H
ATOM   2930  CG2 ILE 9 181    -121.022 -93.549 634.003  1.00  6.49           C
ATOM   2931 1HG2 ILE 9 181    -121.339 -94.181 633.173  1.00  6.49           H
ATOM   2932 2HG2 ILE 9 181    -121.191 -92.503 633.748  1.00  6.49           H
ATOM   2933 3HG2 ILE 9 181    -119.962 -93.709 634.197  1.00  6.49           H
ATOM   2934  CD1 ILE 9 181    -119.906 -93.495 636.833  1.00  6.49           C
ATOM   2935 1HD1 ILE 9 181    -119.841 -94.562 637.043  1.00  6.49           H
ATOM   2936 2HD1 ILE 9 181    -119.257 -93.250 635.992  1.00  6.49           H
ATOM   2937 3HD1 ILE 9 181    -119.592 -92.931 637.711  1.00  6.49           H
ATOM   2938  HN  ILE 9 181    -123.567 -94.970 636.647  1.00  6.49           H
ATOM   2939  N   PRO 9 182    -123.918 -95.402 633.349  1.00  6.49           N
ATOM   2940  CA  PRO 9 182    -124.317 -95.863 632.016  1.00  6.49           C
ATOM   2941  C   PRO 9 182    -125.598 -95.201 631.536  1.00  6.49           C
ATOM   2942  O   PRO 9 182    -125.672 -94.733 630.401  1.00  6.49           O
ATOM   2943  HA  PRO 9 182    -123.560 -95.584 631.282  1.00  6.49           H
ATOM   2944  CB  PRO 9 182    -124.488 -97.373 632.191  1.00  6.49           C
ATOM   2945 1HB  PRO 9 182    -125.516 -97.633 632.444  1.00  6.49           H
ATOM   2946 2HB  PRO 9 182    -124.240 -97.913 631.278  1.00  6.49           H
ATOM   2947  CG  PRO 9 182    -123.527 -97.709 633.324  1.00  6.49           C
ATOM   2948 1HG  PRO 9 182    -123.779 -98.656 633.802  1.00  6.49           H
ATOM   2949 2HG  PRO 9 182    -122.501 -97.808 632.969  1.00  6.49           H
ATOM   2950  CD  PRO 9 182    -123.692 -96.531 634.270  1.00  6.49           C
ATOM   2951 1HD  PRO 9 182    -124.535 -96.670 634.947  1.00  6.49           H
ATOM   2952 2HD  PRO 9 182    -122.809 -96.384 634.892  1.00  6.49           H
ATOM   2953  N   GLU 9 183    -126.583 -95.179 632.423  1.00  6.49           N
ATOM   2954  CA  GLU 9 183    -127.873 -94.599 632.094  1.00  6.49           C
ATOM   2955  C   GLU 9 183    -127.708 -93.133 631.687  1.00  6.49           C
ATOM   2956  O   GLU 9 183    -128.321 -92.679 630.722  1.00  6.49           O
ATOM   2957  HA  GLU 9 183    -128.244 -95.177 631.248  1.00  6.49           H
ATOM   2958  CB  GLU 9 183    -128.851 -94.736 633.262  1.00  6.49           C
ATOM   2959 1HB  GLU 9 183    -128.313 -94.635 634.205  1.00  6.49           H
ATOM   2960 2HB  GLU 9 183    -129.662 -94.017 633.150  1.00  6.49           H
ATOM   2961  CG  GLU 9 183    -129.501 -96.121 633.273  1.00  6.49           C
ATOM   2962 1HG  GLU 9 183    -130.341 -96.128 633.968  1.00  6.49           H
ATOM   2963 2HG  GLU 9 183    -129.904 -96.346 632.285  1.00  6.49           H
ATOM   2964  CD  GLU 9 183    -128.491 -97.198 633.675  1.00  6.49           C
ATOM   2965  OE1 GLU 9 183    -128.862 -98.388 633.577  1.00  6.49           O
ATOM   2966  OE2 GLU 9 183    -127.372 -96.807 634.070  1.00  6.49           O
ATOM   2967  HN  GLU 9 183    -126.510 -95.549 633.349  1.00  6.49           H
ATOM   2968  N   ILE 9 184    -126.876 -92.432 632.444  1.00  6.49           N
ATOM   2969  CA  ILE 9 184    -126.730 -90.998 632.266  1.00  6.49           C
ATOM   2970  C   ILE 9 184    -126.155 -90.717 630.876  1.00  6.49           C
ATOM   2971  O   ILE 9 184    -126.543 -89.750 630.224  1.00  6.49           O
ATOM   2972  HA  ILE 9 184    -127.725 -90.558 632.323  1.00  6.49           H
ATOM   2973  HB  ILE 9 184    -125.015 -91.013 633.544  1.00  6.49           H
ATOM   2974  CB  ILE 9 184    -125.904 -90.398 633.406  1.00  6.49           C
ATOM   2975  CG1 ILE 9 184    -126.683 -90.427 634.722  1.00  6.49           C
ATOM   2976 1HG1 ILE 9 184    -127.451 -89.654 634.711  1.00  6.49           H
ATOM   2977 2HG1 ILE 9 184    -127.195 -91.384 634.824  1.00  6.49           H
ATOM   2978  CG2 ILE 9 184    -125.427 -88.987 633.054  1.00  6.49           C
ATOM   2979 1HG2 ILE 9 184    -124.761 -89.034 632.192  1.00  6.49           H
ATOM   2980 2HG2 ILE 9 184    -126.287 -88.362 632.815  1.00  6.49           H
ATOM   2981 3HG2 ILE 9 184    -124.893 -88.562 633.903  1.00  6.49           H
ATOM   2982  CD1 ILE 9 184    -125.751 -90.212 635.916  1.00  6.49           C
ATOM   2983 1HD1 ILE 9 184    -125.409 -89.177 635.928  1.00  6.49           H
ATOM   2984 2HD1 ILE 9 184    -126.288 -90.427 636.840  1.00  6.49           H
ATOM   2985 3HD1 ILE 9 184    -124.892 -90.877 635.831  1.00  6.49           H
ATOM   2986  HN  ILE 9 184    -126.310 -92.828 633.167  1.00  6.49           H
ATOM   2987  N   LEU 9 185    -125.238 -91.581 630.465  1.00  6.49           N
ATOM   2988  CA  LEU 9 185    -124.495 -91.355 629.237  1.00  6.49           C
ATOM   2989  C   LEU 9 185    -125.417 -91.588 628.038  1.00  6.49           C
ATOM   2990  O   LEU 9 185    -125.644 -90.680 627.239  1.00  6.49           O
ATOM   2991  HA  LEU 9 185    -124.180 -90.311 629.232  1.00  6.49           H
ATOM   2992  CB  LEU 9 185    -123.227 -92.210 629.213  1.00  6.49           C
ATOM   2993 1HB  LEU 9 185    -123.504 -93.242 629.430  1.00  6.49           H
ATOM   2994 2HB  LEU 9 185    -122.822 -92.196 628.201  1.00  6.49           H
ATOM   2995  HG  LEU 9 185    -122.522 -91.822 631.194  1.00  6.49           H
ATOM   2996  CG  LEU 9 185    -122.118 -91.794 630.182  1.00  6.49           C
ATOM   2997  CD1 LEU 9 185    -120.949 -92.780 630.134  1.00  6.49           C
ATOM   2998 1HD1 LEU 9 185    -121.301 -93.774 630.411  1.00  6.49           H
ATOM   2999 2HD1 LEU 9 185    -120.539 -92.808 629.125  1.00  6.49           H
ATOM   3000 3HD1 LEU 9 185    -120.176 -92.461 630.832  1.00  6.49           H
ATOM   3001  CD2 LEU 9 185    -121.667 -90.357 629.914  1.00  6.49           C
ATOM   3002 1HD2 LEU 9 185    -121.288 -90.279 628.895  1.00  6.49           H
ATOM   3003 2HD2 LEU 9 185    -122.513 -89.681 630.039  1.00  6.49           H
ATOM   3004 3HD2 LEU 9 185    -120.879 -90.087 630.617  1.00  6.49           H
ATOM   3005  HN  LEU 9 185    -125.001 -92.420 630.954  1.00  6.49           H
ATOM   3006  N   TYR 9 186    -125.923 -92.809 627.950  1.00  6.49           N
ATOM   3007  CA  TYR 9 186    -126.460 -93.308 626.695  1.00  6.49           C
ATOM   3008  C   TYR 9 186    -127.931 -92.918 626.536  1.00  6.49           C
ATOM   3009  O   TYR 9 186    -128.510 -93.091 625.464  1.00  6.49           O
ATOM   3010  HA  TYR 9 186    -125.885 -92.865 625.883  1.00  6.49           H
ATOM   3011  CB  TYR 9 186    -126.354 -94.832 626.767  1.00  6.49           C
ATOM   3012 1HB  TYR 9 186    -126.899 -95.184 627.643  1.00  6.49           H
ATOM   3013 2HB  TYR 9 186    -126.843 -95.262 625.893  1.00  6.49           H
ATOM   3014  CG  TYR 9 186    -124.917 -95.353 626.836  1.00  6.49           C
ATOM   3015  HD1 TYR 9 186    -124.322 -94.378 625.022  1.00  6.49           H
ATOM   3016  CD1 TYR 9 186    -124.012 -95.015 625.850  1.00  6.49           C
ATOM   3017  HD2 TYR 9 186    -125.239 -96.427 628.664  1.00  6.49           H
ATOM   3018  CD2 TYR 9 186    -124.525 -96.160 627.885  1.00  6.49           C
ATOM   3019  CE1 TYR 9 186    -122.660 -95.505 625.915  1.00  6.49           C
ATOM   3020  HE1 TYR 9 186    -121.935 -95.246 625.143  1.00  6.49           H
ATOM   3021  HE2 TYR 9 186    -122.850 -97.289 628.773  1.00  6.49           H
ATOM   3022  CE2 TYR 9 186    -123.172 -96.650 627.950  1.00  6.49           C
ATOM   3023  CZ  TYR 9 186    -122.307 -96.298 626.962  1.00  6.49           C
ATOM   3024  OH  TYR 9 186    -121.029 -96.761 627.024  1.00  6.49           O
ATOM   3025  HH  TYR 9 186    -120.484 -96.359 626.288  1.00  6.49           H
ATOM   3026  HN  TYR 9 186    -125.969 -93.452 628.715  1.00  6.49           H
ATOM   3027  N   SER 9 187    -128.494 -92.401 627.618  1.00  6.49           N
ATOM   3028  CA  SER 9 187    -129.872 -91.939 627.597  1.00  6.49           C
ATOM   3029  C   SER 9 187    -130.001 -90.723 626.676  1.00  6.49           C
ATOM   3030  O   SER 9 187    -129.366 -89.695 626.906  1.00  6.49           O
ATOM   3031  HA  SER 9 187    -130.451 -92.776 627.208  1.00  6.49           H
ATOM   3032  CB  SER 9 187    -130.358 -91.592 629.005  1.00  6.49           C
ATOM   3033 1HB  SER 9 187    -129.689 -90.855 629.448  1.00  6.49           H
ATOM   3034 2HB  SER 9 187    -131.345 -91.133 628.945  1.00  6.49           H
ATOM   3035  HG  SER 9 187    -129.509 -93.139 629.949  1.00  6.49           H
ATOM   3036  OG  SER 9 187    -130.420 -92.741 629.846  1.00  6.49           O
ATOM   3037  HN  SER 9 187    -128.027 -92.296 628.495  1.00  6.49           H
ATOM   3038  N   GLN 9 188    -130.829 -90.881 625.654  1.00  6.49           N
ATOM   3039  CA  GLN 9 188    -131.148 -89.772 624.771  1.00  6.49           C
ATOM   3040  C   GLN 9 188    -132.569 -89.921 624.223  1.00  6.49           C
ATOM   3041  O   GLN 9 188    -133.226 -90.934 624.460  1.00  6.49           O
ATOM   3042  HA  GLN 9 188    -131.084 -88.879 625.394  1.00  6.49           H
ATOM   3043  CB  GLN 9 188    -130.130 -89.664 623.634  1.00  6.49           C
ATOM   3044 1HB  GLN 9 188    -130.298 -88.743 623.077  1.00  6.49           H
ATOM   3045 2HB  GLN 9 188    -129.123 -89.609 624.047  1.00  6.49           H
ATOM   3046  CG  GLN 9 188    -130.234 -90.864 622.690  1.00  6.49           C
ATOM   3047 1HG  GLN 9 188    -130.170 -91.789 623.264  1.00  6.49           H
ATOM   3048 2HG  GLN 9 188    -131.207 -90.861 622.198  1.00  6.49           H
ATOM   3049  CD  GLN 9 188    -129.124 -90.832 621.638  1.00  6.49           C
ATOM   3050  OE1 GLN 9 188    -128.028 -90.349 621.870  1.00  6.49           O
ATOM   3051  NE2 GLN 9 188    -129.468 -91.372 620.472  1.00  6.49           N
ATOM   3052 1HE2 GLN 9 188    -130.385 -91.751 620.348  1.00  6.49           H
ATOM   3053 2HE2 GLN 9 188    -128.809 -91.398 619.720  1.00  6.49           H
ATOM   3054  HN  GLN 9 188    -131.277 -91.745 625.425  1.00  6.49           H
ATOM   3055  N   ILE 9 189    -133.001 -88.898 623.500  1.00  6.49           N
ATOM   3056  CA  ILE 9 189    -134.304 -88.933 622.859  1.00  6.49           C
ATOM   3057  C   ILE 9 189    -134.151 -89.457 621.430  1.00  6.49           C
ATOM   3058  O   ILE 9 189    -133.284 -88.999 620.687  1.00  6.49           O
ATOM   3059  HA  ILE 9 189    -134.925 -89.632 623.418  1.00  6.49           H
ATOM   3060  HB  ILE 9 189    -134.319 -86.828 622.479  1.00  6.49           H
ATOM   3061  CB  ILE 9 189    -134.979 -87.562 622.942  1.00  6.49           C
ATOM   3062  CG1 ILE 9 189    -135.177 -87.136 624.398  1.00  6.49           C
ATOM   3063 1HG1 ILE 9 189    -135.910 -87.787 624.875  1.00  6.49           H
ATOM   3064 2HG1 ILE 9 189    -134.242 -87.254 624.946  1.00  6.49           H
ATOM   3065  CG2 ILE 9 189    -136.292 -87.548 622.157  1.00  6.49           C
ATOM   3066 1HG2 ILE 9 189    -136.092 -87.776 621.110  1.00  6.49           H
ATOM   3067 2HG2 ILE 9 189    -136.969 -88.296 622.569  1.00  6.49           H
ATOM   3068 3HG2 ILE 9 189    -136.750 -86.562 622.233  1.00  6.49           H
ATOM   3069  CD1 ILE 9 189    -135.645 -85.682 624.485  1.00  6.49           C
ATOM   3070 1HD1 ILE 9 189    -134.898 -85.032 624.030  1.00  6.49           H
ATOM   3071 2HD1 ILE 9 189    -136.593 -85.573 623.957  1.00  6.49           H
ATOM   3072 3HD1 ILE 9 189    -135.778 -85.405 625.531  1.00  6.49           H
ATOM   3073  HN  ILE 9 189    -132.478 -88.059 623.351  1.00  6.49           H
ATOM   3074  N   LYS 9 190    -135.006 -90.409 621.088  1.00  6.49           N
ATOM   3075  CA  LYS 9 190    -135.091 -90.882 619.717  1.00  6.49           C
ATOM   3076  C   LYS 9 190    -136.420 -90.433 619.107  1.00  6.49           C
ATOM   3077  O   LYS 9 190    -137.472 -90.580 619.727  1.00  6.49           O
ATOM   3078  HA  LYS 9 190    -134.280 -90.414 619.159  1.00  6.49           H
ATOM   3079  CB  LYS 9 190    -134.867 -92.395 619.657  1.00  6.49           C
ATOM   3080 1HB  LYS 9 190    -133.924 -92.646 620.143  1.00  6.49           H
ATOM   3081 2HB  LYS 9 190    -135.656 -92.905 620.210  1.00  6.49           H
ATOM   3082  CG  LYS 9 190    -134.848 -92.890 618.210  1.00  6.49           C
ATOM   3083 1HG  LYS 9 190    -135.682 -92.451 617.661  1.00  6.49           H
ATOM   3084 2HG  LYS 9 190    -133.933 -92.557 617.719  1.00  6.49           H
ATOM   3085  CD  LYS 9 190    -134.938 -94.416 618.151  1.00  6.49           C
ATOM   3086 1HD  LYS 9 190    -134.151 -94.854 618.763  1.00  6.49           H
ATOM   3087 2HD  LYS 9 190    -135.889 -94.744 618.571  1.00  6.49           H
ATOM   3088  CE  LYS 9 190    -134.811 -94.917 616.711  1.00  6.49           C
ATOM   3089 1HE  LYS 9 190    -135.390 -94.279 616.044  1.00  6.49           H
ATOM   3090 2HE  LYS 9 190    -133.771 -94.855 616.389  1.00  6.49           H
ATOM   3091  NZ  LYS 9 190    -135.286 -96.315 616.605  1.00  6.49           N
ATOM   3092 1HZ  LYS 9 190    -134.890 -96.745 615.777  1.00  6.49           H
ATOM   3093 2HZ  LYS 9 190    -134.997 -96.834 617.427  1.00  6.49           H
ATOM   3094 3HZ  LYS 9 190    -136.298 -96.324 616.539  1.00  6.49           H
ATOM   3095  HN  LYS 9 190    -135.633 -90.854 621.728  1.00  6.49           H
ATOM   3096  N   GLU 9 191    -136.329 -89.895 617.900  1.00  6.49           N
ATOM   3097  CA  GLU 9 191    -137.520 -89.543 617.146  1.00  6.49           C
ATOM   3098  C   GLU 9 191    -137.751 -90.551 616.017  1.00  6.49           C
ATOM   3099  O   GLU 9 191    -136.927 -90.673 615.112  1.00  6.49           O
ATOM   3100  HA  GLU 9 191    -138.342 -89.595 617.861  1.00  6.49           H
ATOM   3101  CB  GLU 9 191    -137.421 -88.118 616.597  1.00  6.49           C
ATOM   3102 1HB  GLU 9 191    -136.435 -87.961 616.160  1.00  6.49           H
ATOM   3103 2HB  GLU 9 191    -138.237 -87.937 615.897  1.00  6.49           H
ATOM   3104  CG  GLU 9 191    -137.577 -87.088 617.717  1.00  6.49           C
ATOM   3105 1HG  GLU 9 191    -138.511 -87.264 618.251  1.00  6.49           H
ATOM   3106 2HG  GLU 9 191    -136.769 -87.206 618.440  1.00  6.49           H
ATOM   3107  CD  GLU 9 191    -137.564 -85.664 617.157  1.00  6.49           C
ATOM   3108  OE1 GLU 9 191    -137.549 -84.728 617.986  1.00  6.49           O
ATOM   3109  OE2 GLU 9 191    -137.570 -85.543 615.913  1.00  6.49           O
ATOM   3110  HN  GLU 9 191    -135.464 -89.699 617.438  1.00  6.49           H
ATOM   3111  N   GLU 9 192    -138.875 -91.246 616.108  1.00  6.49           N
ATOM   3112  CA  GLU 9 192    -139.207 -92.263 615.125  1.00  6.49           C
ATOM   3113  C   GLU 9 192    -140.666 -92.119 614.685  1.00  6.49           C
ATOM   3114  O   GLU 9 192    -141.564 -92.033 615.520  1.00  6.49           O
ATOM   3115  HA  GLU 9 192    -138.545 -92.076 614.280  1.00  6.49           H
ATOM   3116  CB  GLU 9 192    -138.936 -93.665 615.674  1.00  6.49           C
ATOM   3117 1HB  GLU 9 192    -137.893 -93.744 615.980  1.00  6.49           H
ATOM   3118 2HB  GLU 9 192    -139.639 -93.888 616.477  1.00  6.49           H
ATOM   3119  CG  GLU 9 192    -139.161 -94.728 614.597  1.00  6.49           C
ATOM   3120 1HG  GLU 9 192    -140.205 -95.041 614.602  1.00  6.49           H
ATOM   3121 2HG  GLU 9 192    -138.961 -94.303 613.613  1.00  6.49           H
ATOM   3122  CD  GLU 9 192    -138.259 -95.942 614.827  1.00  6.49           C
ATOM   3123  OE1 GLU 9 192    -137.807 -96.514 613.812  1.00  6.49           O
ATOM   3124  OE2 GLU 9 192    -138.042 -96.271 616.014  1.00  6.49           O
ATOM   3125  HN  GLU 9 192    -139.551 -91.124 616.835  1.00  6.49           H
ATOM   3126  N   SER 9 193    -140.855 -92.098 613.374  1.00  6.49           N
ATOM   3127  CA  SER 9 193    -142.194 -92.038 612.812  1.00  6.49           C
ATOM   3128  C   SER 9 193    -142.957 -90.851 613.403  1.00  6.49           C
ATOM   3129  O   SER 9 193    -144.187 -90.843 613.413  1.00  6.49           O
ATOM   3130  HA  SER 9 193    -142.051 -91.906 611.740  1.00  6.49           H
ATOM   3131  CB  SER 9 193    -142.956 -93.340 613.068  1.00  6.49           C
ATOM   3132 1HB  SER 9 193    -143.056 -93.497 614.142  1.00  6.49           H
ATOM   3133 2HB  SER 9 193    -143.965 -93.255 612.663  1.00  6.49           H
ATOM   3134  HG  SER 9 193    -142.744 -95.310 612.785  1.00  6.49           H
ATOM   3135  OG  SER 9 193    -142.304 -94.464 612.483  1.00  6.49           O
ATOM   3136  HN  SER 9 193    -140.115 -92.120 612.701  1.00  6.49           H
ATOM   3137  N   GLY 9 194    -142.196 -89.878 613.881  1.00  6.49           N
ATOM   3138  CA  GLY 9 194    -142.785 -88.666 614.424  1.00  6.49           C
ATOM   3139  C   GLY 9 194    -143.126 -88.838 615.906  1.00  6.49           C
ATOM   3140  O   GLY 9 194    -143.781 -87.983 616.499  1.00  6.49           O
ATOM   3141 1HA  GLY 9 194    -142.091 -87.834 614.302  1.00  6.49           H
ATOM   3142 2HA  GLY 9 194    -143.687 -88.414 613.867  1.00  6.49           H
ATOM   3143  HN  GLY 9 194    -141.197 -89.908 613.901  1.00  6.49           H
ATOM   3144  N   ILE 9 195    -142.666 -89.950 616.461  1.00  6.49           N
ATOM   3145  CA  ILE 9 195    -142.837 -90.204 617.881  1.00  6.49           C
ATOM   3146  C   ILE 9 195    -141.503 -89.984 618.598  1.00  6.49           C
ATOM   3147  O   ILE 9 195    -140.495 -90.592 618.242  1.00  6.49           O
ATOM   3148  HA  ILE 9 195    -143.556 -89.477 618.259  1.00  6.49           H
ATOM   3149  HB  ILE 9 195    -142.739 -92.334 617.717  1.00  6.49           H
ATOM   3150  CB  ILE 9 195    -143.436 -91.593 618.109  1.00  6.49           C
ATOM   3151  CG1 ILE 9 195    -144.749 -91.757 617.342  1.00  6.49           C
ATOM   3152 1HG1 ILE 9 195    -145.476 -91.028 617.699  1.00  6.49           H
ATOM   3153 2HG1 ILE 9 195    -144.584 -91.551 616.284  1.00  6.49           H
ATOM   3154  CG2 ILE 9 195    -143.605 -91.879 619.603  1.00  6.49           C
ATOM   3155 1HG2 ILE 9 195    -142.633 -91.832 620.094  1.00  6.49           H
ATOM   3156 2HG2 ILE 9 195    -144.270 -91.135 620.042  1.00  6.49           H
ATOM   3157 3HG2 ILE 9 195    -144.032 -92.872 619.737  1.00  6.49           H
ATOM   3158  CD1 ILE 9 195    -145.311 -93.170 617.511  1.00  6.49           C
ATOM   3159 1HD1 ILE 9 195    -144.591 -93.895 617.131  1.00  6.49           H
ATOM   3160 2HD1 ILE 9 195    -145.497 -93.363 618.568  1.00  6.49           H
ATOM   3161 3HD1 ILE 9 195    -146.244 -93.259 616.956  1.00  6.49           H
ATOM   3162  HN  ILE 9 195    -142.186 -90.669 615.958  1.00  6.49           H
ATOM   3163  N   ALA 9 196    -141.540 -89.112 619.595  1.00  6.49           N
ATOM   3164  CA  ALA 9 196    -140.381 -88.896 620.444  1.00  6.49           C
ATOM   3165  C   ALA 9 196    -140.329 -89.988 621.515  1.00  6.49           C
ATOM   3166  O   ALA 9 196    -141.308 -90.212 622.226  1.00  6.49           O
ATOM   3167  HA  ALA 9 196    -139.492 -88.971 619.818  1.00  6.49           H
ATOM   3168  CB  ALA 9 196    -140.444 -87.491 621.046  1.00  6.49           C
ATOM   3169 1HB  ALA 9 196    -140.449 -86.752 620.245  1.00  6.49           H
ATOM   3170 2HB  ALA 9 196    -141.352 -87.390 621.640  1.00  6.49           H
ATOM   3171 3HB  ALA 9 196    -139.574 -87.330 621.683  1.00  6.49           H
ATOM   3172  HN  ALA 9 196    -142.342 -88.559 619.825  1.00  6.49           H
ATOM   3173  N   ILE 9 197    -139.177 -90.637 621.597  1.00  6.49           N
ATOM   3174  CA  ILE 9 197    -139.002 -91.736 622.532  1.00  6.49           C
ATOM   3175  C   ILE 9 197    -137.729 -91.507 623.349  1.00  6.49           C
ATOM   3176  O   ILE 9 197    -136.655 -91.301 622.786  1.00  6.49           O
ATOM   3177  HA  ILE 9 197    -139.855 -91.725 623.212  1.00  6.49           H
ATOM   3178  HB  ILE 9 197    -138.200 -93.092 621.086  1.00  6.49           H
ATOM   3179  CB  ILE 9 197    -139.028 -93.076 621.795  1.00  6.49           C
ATOM   3180  CG1 ILE 9 197    -140.317 -93.234 620.988  1.00  6.49           C
ATOM   3181 1HG1 ILE 9 197    -141.179 -93.132 621.648  1.00  6.49           H
ATOM   3182 2HG1 ILE 9 197    -140.387 -92.437 620.247  1.00  6.49           H
ATOM   3183  CG2 ILE 9 197    -138.813 -94.240 622.765  1.00  6.49           C
ATOM   3184 1HG2 ILE 9 197    -137.846 -94.129 623.257  1.00  6.49           H
ATOM   3185 2HG2 ILE 9 197    -139.604 -94.238 623.515  1.00  6.49           H
ATOM   3186 3HG2 ILE 9 197    -138.835 -95.180 622.215  1.00  6.49           H
ATOM   3187  CD1 ILE 9 197    -140.363 -94.593 620.287  1.00  6.49           C
ATOM   3188 1HD1 ILE 9 197    -139.514 -94.682 619.610  1.00  6.49           H
ATOM   3189 2HD1 ILE 9 197    -140.318 -95.388 621.032  1.00  6.49           H
ATOM   3190 3HD1 ILE 9 197    -141.290 -94.679 619.720  1.00  6.49           H
ATOM   3191  HN  ILE 9 197    -138.375 -90.425 621.040  1.00  6.49           H
ATOM   3192  N   CYS 9 198    -137.891 -91.550 624.663  1.00  6.49           N
ATOM   3193  CA  CYS 9 198    -136.747 -91.557 625.558  1.00  6.49           C
ATOM   3194  C   CYS 9 198    -136.209 -92.987 625.638  1.00  6.49           C
ATOM   3195  O   CYS 9 198    -136.908 -93.893 626.091  1.00  6.49           O
ATOM   3196  HA  CYS 9 198    -136.005 -90.888 625.123  1.00  6.49           H
ATOM   3197  CB  CYS 9 198    -137.105 -91.005 626.939  1.00  6.49           C
ATOM   3198 1HB  CYS 9 198    -137.305 -89.935 626.872  1.00  6.49           H
ATOM   3199 2HB  CYS 9 198    -138.018 -91.477 627.303  1.00  6.49           H
ATOM   3200  SG  CYS 9 198    -135.734 -91.311 628.111  1.00  6.49           S
ATOM   3201  HN  CYS 9 198    -138.782 -91.579 625.116  1.00  6.49           H
ATOM   3202  N   THR 9 199    -134.972 -93.146 625.192  1.00  6.49           N
ATOM   3203  CA  THR 9 199    -134.366 -94.465 625.117  1.00  6.49           C
ATOM   3204  C   THR 9 199    -132.862 -94.377 625.386  1.00  6.49           C
ATOM   3205  O   THR 9 199    -132.307 -93.283 625.477  1.00  6.49           O
ATOM   3206  HA  THR 9 199    -134.796 -95.085 625.904  1.00  6.49           H
ATOM   3207  HB  THR 9 199    -135.749 -94.883 623.495  1.00  6.49           H
ATOM   3208  CB  THR 9 199    -134.705 -95.065 623.751  1.00  6.49           C
ATOM   3209  OG1 THR 9 199    -134.330 -96.434 623.871  1.00  6.49           O
ATOM   3210  HG1 THR 9 199    -134.903 -96.999 623.276  1.00  6.49           H
ATOM   3211  CG2 THR 9 199    -133.805 -94.528 622.636  1.00  6.49           C
ATOM   3212 1HG2 THR 9 199    -132.766 -94.769 622.860  1.00  6.49           H
ATOM   3213 2HG2 THR 9 199    -133.920 -93.447 622.566  1.00  6.49           H
ATOM   3214 3HG2 THR 9 199    -134.089 -94.986 621.689  1.00  6.49           H
ATOM   3215  HN  THR 9 199    -134.387 -92.395 624.884  1.00  6.49           H
ATOM   3216  N   MET 9 200    -132.246 -95.544 625.505  1.00  6.49           N
ATOM   3217  CA  MET 9 200    -130.795 -95.625 625.520  1.00  6.49           C
ATOM   3218  C   MET 9 200    -130.259 -96.107 624.170  1.00  6.49           C
ATOM   3219  O   MET 9 200    -130.667 -97.156 623.675  1.00  6.49           O
ATOM   3220  HA  MET 9 200    -130.446 -94.611 625.716  1.00  6.49           H
ATOM   3221  CB  MET 9 200    -130.349 -96.590 626.620  1.00  6.49           C
ATOM   3222 1HB  MET 9 200    -130.991 -97.471 626.618  1.00  6.49           H
ATOM   3223 2HB  MET 9 200    -129.335 -96.935 626.418  1.00  6.49           H
ATOM   3224  CG  MET 9 200    -130.401 -95.918 627.993  1.00  6.49           C
ATOM   3225 1HG  MET 9 200    -129.749 -95.044 628.005  1.00  6.49           H
ATOM   3226 2HG  MET 9 200    -131.412 -95.564 628.197  1.00  6.49           H
ATOM   3227  SD  MET 9 200    -129.894 -97.072 629.257  1.00  6.49           S
ATOM   3228  CE  MET 9 200    -131.362 -98.082 629.362  1.00  6.49           C
ATOM   3229 1HE  MET 9 200    -132.211 -97.461 629.644  1.00  6.49           H
ATOM   3230 2HE  MET 9 200    -131.555 -98.543 628.393  1.00  6.49           H
ATOM   3231 3HE  MET 9 200    -131.215 -98.860 630.111  1.00  6.49           H
ATOM   3232  HN  MET 9 200    -132.719 -96.420 625.591  1.00  6.49           H
ATOM   3233  N   VAL 9 201    -129.354 -95.316 623.613  1.00  6.49           N
ATOM   3234  CA  VAL 9 201    -128.714 -95.678 622.360  1.00  6.49           C
ATOM   3235  C   VAL 9 201    -127.203 -95.789 622.577  1.00  6.49           C
ATOM   3236  O   VAL 9 201    -126.631 -95.046 623.372  1.00  6.49           O
ATOM   3237  HA  VAL 9 201    -129.098 -96.654 622.064  1.00  6.49           H
ATOM   3238  HB  VAL 9 201    -128.639 -93.713 621.530  1.00  6.49           H
ATOM   3239  CB  VAL 9 201    -129.089 -94.671 621.270  1.00  6.49           C
ATOM   3240  CG1 VAL 9 201    -128.531 -95.100 619.912  1.00  6.49           C
ATOM   3241 1HG1 VAL 9 201    -127.444 -95.164 619.969  1.00  6.49           H
ATOM   3242 2HG1 VAL 9 201    -128.938 -96.074 619.643  1.00  6.49           H
ATOM   3243 3HG1 VAL 9 201    -128.812 -94.367 619.156  1.00  6.49           H
ATOM   3244  CG2 VAL 9 201    -130.605 -94.476 621.203  1.00  6.49           C
ATOM   3245 1HG2 VAL 9 201    -131.085 -95.428 620.979  1.00  6.49           H
ATOM   3246 2HG2 VAL 9 201    -130.966 -94.104 622.162  1.00  6.49           H
ATOM   3247 3HG2 VAL 9 201    -130.844 -93.755 620.421  1.00  6.49           H
ATOM   3248  HN  VAL 9 201    -129.057 -94.444 624.002  1.00  6.49           H
ATOM   3249  N   TYR 9 202    -126.601 -96.723 621.855  1.00  6.49           N
ATOM   3250  CA  TYR 9 202    -125.167 -96.937 621.956  1.00  6.49           C
ATOM   3251  C   TYR 9 202    -124.473 -96.632 620.627  1.00  6.49           C
ATOM   3252  O   TYR 9 202    -124.229 -97.534 619.828  1.00  6.49           O
ATOM   3253  HA  TYR 9 202    -124.780 -96.266 622.722  1.00  6.49           H
ATOM   3254  CB  TYR 9 202    -124.985 -98.421 622.283  1.00  6.49           C
ATOM   3255 1HB  TYR 9 202    -125.323 -99.014 621.434  1.00  6.49           H
ATOM   3256 2HB  TYR 9 202    -123.922 -98.625 622.412  1.00  6.49           H
ATOM   3257  CG  TYR 9 202    -125.733 -98.877 623.537  1.00  6.49           C
ATOM   3258  HD1 TYR 9 202    -124.150 -98.309 624.866  1.00  6.49           H
ATOM   3259  CD1 TYR 9 202    -125.146 -98.742 624.779  1.00  6.49           C
ATOM   3260  HD2 TYR 9 202    -127.458 -99.533 622.445  1.00  6.49           H
ATOM   3261  CD2 TYR 9 202    -126.995 -99.426 623.426  1.00  6.49           C
ATOM   3262  CE1 TYR 9 202    -125.851 -99.172 625.959  1.00  6.49           C
ATOM   3263  HE1 TYR 9 202    -125.399 -99.070 626.946  1.00  6.49           H
ATOM   3264  HE2 TYR 9 202    -128.696-100.290 624.533  1.00  6.49           H
ATOM   3265  CE2 TYR 9 202    -127.699 -99.856 624.606  1.00  6.49           C
ATOM   3266  CZ  TYR 9 202    -127.092 -99.707 625.814  1.00  6.49           C
ATOM   3267  OH  TYR 9 202    -127.758-100.113 626.929  1.00  6.49           O
ATOM   3268  HH  TYR 9 202    -128.673-100.432 626.684  1.00  6.49           H
ATOM   3269  HN  TYR 9 202    -127.074 -97.326 621.213  1.00  6.49           H
ATOM   3270  N   PRO 9 203    -124.144 -95.359 620.367  1.00  6.49           N
ATOM   3271  CA  PRO 9 203    -123.655 -94.961 619.045  1.00  6.49           C
ATOM   3272  C   PRO 9 203    -122.276 -95.525 618.746  1.00  6.49           C
ATOM   3273  O   PRO 9 203    -121.387 -94.799 618.303  1.00  6.49           O
ATOM   3274  HA  PRO 9 203    -124.302 -95.366 618.267  1.00  6.49           H
ATOM   3275  CB  PRO 9 203    -123.642 -93.432 619.109  1.00  6.49           C
ATOM   3276 1HB  PRO 9 203    -122.836 -93.012 618.507  1.00  6.49           H
ATOM   3277 2HB  PRO 9 203    -124.573 -93.007 618.734  1.00  6.49           H
ATOM   3278  CG  PRO 9 203    -123.450 -93.139 620.569  1.00  6.49           C
ATOM   3279 1HG  PRO 9 203    -122.393 -93.154 620.839  1.00  6.49           H
ATOM   3280 2HG  PRO 9 203    -123.829 -92.150 620.826  1.00  6.49           H
ATOM   3281  CD  PRO 9 203    -124.208 -94.213 621.292  1.00  6.49           C
ATOM   3282 1HD  PRO 9 203    -123.753 -94.447 622.255  1.00  6.49           H
ATOM   3283 2HD  PRO 9 203    -125.238 -93.914 621.490  1.00  6.49           H
ATOM   3284  N   SER 9 204    -122.133 -96.817 618.998  1.00  6.49           N
ATOM   3285  CA  SER 9 204    -120.847 -97.474 618.833  1.00  6.49           C
ATOM   3286  C   SER 9 204    -120.931 -98.513 617.713  1.00  6.49           C
ATOM   3287  O   SER 9 204    -121.990 -99.092 617.476  1.00  6.49           O
ATOM   3288  HA  SER 9 204    -120.149 -96.680 618.567  1.00  6.49           H
ATOM   3289  CB  SER 9 204    -120.394 -98.135 620.137  1.00  6.49           C
ATOM   3290 1HB  SER 9 204    -119.392 -98.544 620.007  1.00  6.49           H
ATOM   3291 2HB  SER 9 204    -120.331 -97.381 620.922  1.00  6.49           H
ATOM   3292  HG  SER 9 204    -120.830 -99.765 621.213  1.00  6.49           H
ATOM   3293  OG  SER 9 204    -121.281 -99.172 620.546  1.00  6.49           O
ATOM   3294  HN  SER 9 204    -122.874 -97.412 619.310  1.00  6.49           H
ATOM   3295  N   ASP 9 205    -119.799 -98.719 617.054  1.00  6.49           N
ATOM   3296  CA  ASP 9 205    -119.724 -99.699 615.984  1.00  6.49           C
ATOM   3297  C   ASP 9 205    -120.043-101.086 616.545  1.00  6.49           C
ATOM   3298  O   ASP 9 205    -120.609-101.926 615.848  1.00  6.49           O
ATOM   3299  HA  ASP 9 205    -120.453 -99.371 615.244  1.00  6.49           H
ATOM   3300  CB  ASP 9 205    -118.320 -99.746 615.378  1.00  6.49           C
ATOM   3301 1HB  ASP 9 205    -117.579 -99.833 616.173  1.00  6.49           H
ATOM   3302 2HB  ASP 9 205    -118.220-100.631 614.751  1.00  6.49           H
ATOM   3303  CG  ASP 9 205    -118.039 -98.492 614.547  1.00  6.49           C
ATOM   3304  OD1 ASP 9 205    -118.706 -98.343 613.501  1.00  6.49           O
ATOM   3305  OD2 ASP 9 205    -117.164 -97.710 614.978  1.00  6.49           O
ATOM   3306  HN  ASP 9 205    -118.947 -98.231 617.241  1.00  6.49           H
ATOM   3307  N   GLU 9 206    -119.666-101.283 617.800  1.00  6.49           N
ATOM   3308  CA  GLU 9 206    -119.930-102.544 618.471  1.00  6.49           C
ATOM   3309  C   GLU 9 206    -121.002-102.359 619.547  1.00  6.49           C
ATOM   3310  O   GLU 9 206    -120.921-102.957 620.619  1.00  6.49           O
ATOM   3311  HA  GLU 9 206    -120.297-103.215 617.695  1.00  6.49           H
ATOM   3312  CB  GLU 9 206    -118.647-103.125 619.070  1.00  6.49           C
ATOM   3313 1HB  GLU 9 206    -118.209-102.409 619.765  1.00  6.49           H
ATOM   3314 2HB  GLU 9 206    -118.860-104.093 619.524  1.00  6.49           H
ATOM   3315  CG  GLU 9 206    -117.601-103.380 617.982  1.00  6.49           C
ATOM   3316 1HG  GLU 9 206    -117.423-102.463 617.422  1.00  6.49           H
ATOM   3317 2HG  GLU 9 206    -116.654-103.662 618.443  1.00  6.49           H
ATOM   3318  CD  GLU 9 206    -118.060-104.486 617.029  1.00  6.49           C
ATOM   3319  OE1 GLU 9 206    -118.401-104.138 615.878  1.00  6.49           O
ATOM   3320  OE2 GLU 9 206    -118.059-105.654 617.473  1.00  6.49           O
ATOM   3321  HN  GLU 9 206    -119.190-100.600 618.355  1.00  6.49           H
ATOM   3322  N   SER 9 207    -121.982-101.528 619.224  1.00  6.49           N
ATOM   3323  CA  SER 9 207    -123.006-101.168 620.189  1.00  6.49           C
ATOM   3324  C   SER 9 207    -123.669-102.430 620.744  1.00  6.49           C
ATOM   3325  O   SER 9 207    -124.170-102.430 621.868  1.00  6.49           O
ATOM   3326  HA  SER 9 207    -122.482-100.632 620.980  1.00  6.49           H
ATOM   3327  CB  SER 9 207    -124.056-100.249 619.561  1.00  6.49           C
ATOM   3328 1HB  SER 9 207    -124.939-100.217 620.200  1.00  6.49           H
ATOM   3329 2HB  SER 9 207    -123.664 -99.233 619.508  1.00  6.49           H
ATOM   3330  HG  SER 9 207    -125.001 -99.987 617.816  1.00  6.49           H
ATOM   3331  OG  SER 9 207    -124.432-100.681 618.256  1.00  6.49           O
ATOM   3332  HN  SER 9 207    -122.081-101.104 618.324  1.00  6.49           H
ATOM   3333  N   THR 9 208    -123.652-103.476 619.930  1.00  6.49           N
ATOM   3334  CA  THR 9 208    -124.230-104.746 620.332  1.00  6.49           C
ATOM   3335  C   THR 9 208    -123.476-105.319 621.534  1.00  6.49           C
ATOM   3336  O   THR 9 208    -124.091-105.765 622.501  1.00  6.49           O
ATOM   3337  HA  THR 9 208    -125.257-104.571 620.653  1.00  6.49           H
ATOM   3338  HB  THR 9 208    -124.508-106.688 619.397  1.00  6.49           H
ATOM   3339  CB  THR 9 208    -124.227-105.673 619.115  1.00  6.49           C
ATOM   3340  OG1 THR 9 208    -122.919-105.526 618.569  1.00  6.49           O
ATOM   3341  HG1 THR 9 208    -122.719-106.286 617.951  1.00  6.49           H
ATOM   3342  CG2 THR 9 208    -125.153-105.180 618.001  1.00  6.49           C
ATOM   3343 1HG2 THR 9 208    -126.175-105.128 618.374  1.00  6.49           H
ATOM   3344 2HG2 THR 9 208    -125.108-105.871 617.158  1.00  6.49           H
ATOM   3345 3HG2 THR 9 208    -124.834-104.189 617.675  1.00  6.49           H
ATOM   3346  HN  THR 9 208    -123.252-103.464 619.013  1.00  6.49           H
ATOM   3347  N   LYS 9 209    -122.156-105.289 621.433  1.00  6.49           N
ATOM   3348  CA  LYS 9 209    -121.311-105.750 622.521  1.00  6.49           C
ATOM   3349  C   LYS 9 209    -121.451-104.797 623.710  1.00  6.49           C
ATOM   3350  O   LYS 9 209    -121.427-105.227 624.862  1.00  6.49           O
ATOM   3351  HA  LYS 9 209    -121.674-106.733 622.823  1.00  6.49           H
ATOM   3352  CB  LYS 9 209    -119.869-105.928 622.042  1.00  6.49           C
ATOM   3353 1HB  LYS 9 209    -119.500-104.989 621.630  1.00  6.49           H
ATOM   3354 2HB  LYS 9 209    -119.229-106.177 622.888  1.00  6.49           H
ATOM   3355  CG  LYS 9 209    -119.775-107.028 620.983  1.00  6.49           C
ATOM   3356 1HG  LYS 9 209    -120.097-107.978 621.410  1.00  6.49           H
ATOM   3357 2HG  LYS 9 209    -120.452-106.803 620.159  1.00  6.49           H
ATOM   3358  CD  LYS 9 209    -118.345-107.160 620.455  1.00  6.49           C
ATOM   3359 1HD  LYS 9 209    -118.011-106.202 620.057  1.00  6.49           H
ATOM   3360 2HD  LYS 9 209    -117.673-107.417 621.274  1.00  6.49           H
ATOM   3361  CE  LYS 9 209    -118.260-108.228 619.363  1.00  6.49           C
ATOM   3362 1HE  LYS 9 209    -118.220-109.219 619.817  1.00  6.49           H
ATOM   3363 2HE  LYS 9 209    -119.157-108.197 618.745  1.00  6.49           H
ATOM   3364  NZ  LYS 9 209    -117.062-108.014 618.520  1.00  6.49           N
ATOM   3365 1HZ  LYS 9 209    -116.978-108.773 617.853  1.00  6.49           H
ATOM   3366 2HZ  LYS 9 209    -117.151-107.135 618.023  1.00  6.49           H
ATOM   3367 3HZ  LYS 9 209    -116.236-107.988 619.108  1.00  6.49           H
ATOM   3368  HN  LYS 9 209    -121.664-104.957 620.628  1.00  6.49           H
ATOM   3369  N   LEU 9 210    -121.595-103.519 623.388  1.00  6.49           N
ATOM   3370  CA  LEU 9 210    -121.705-102.498 624.415  1.00  6.49           C
ATOM   3371  C   LEU 9 210    -122.993-102.718 625.211  1.00  6.49           C
ATOM   3372  O   LEU 9 210    -122.972-102.733 626.441  1.00  6.49           O
ATOM   3373  HA  LEU 9 210    -120.857-102.619 625.090  1.00  6.49           H
ATOM   3374  CB  LEU 9 210    -121.595-101.102 623.797  1.00  6.49           C
ATOM   3375 1HB  LEU 9 210    -120.676-101.056 623.214  1.00  6.49           H
ATOM   3376 2HB  LEU 9 210    -122.422-100.970 623.099  1.00  6.49           H
ATOM   3377  HG  LEU 9 210    -122.534 -99.964 625.345  1.00  6.49           H
ATOM   3378  CG  LEU 9 210    -121.602 -99.930 624.781  1.00  6.49           C
ATOM   3379  CD1 LEU 9 210    -120.458-100.054 625.789  1.00  6.49           C
ATOM   3380 1HD1 LEU 9 210    -120.567-100.982 626.350  1.00  6.49           H
ATOM   3381 2HD1 LEU 9 210    -119.505-100.060 625.258  1.00  6.49           H
ATOM   3382 3HD1 LEU 9 210    -120.486 -99.208 626.476  1.00  6.49           H
ATOM   3383  CD2 LEU 9 210    -121.571 -98.592 624.039  1.00  6.49           C
ATOM   3384 1HD2 LEU 9 210    -120.667 -98.534 623.432  1.00  6.49           H
ATOM   3385 2HD2 LEU 9 210    -122.447 -98.513 623.395  1.00  6.49           H
ATOM   3386 3HD2 LEU 9 210    -121.576 -97.776 624.762  1.00  6.49           H
ATOM   3387  HN  LEU 9 210    -121.635-103.180 622.449  1.00  6.49           H
ATOM   3388  N   LYS 9 211    -124.084-102.883 624.477  1.00  6.49           N
ATOM   3389  CA  LYS 9 211    -125.384-103.063 625.100  1.00  6.49           C
ATOM   3390  C   LYS 9 211    -125.342-104.288 626.015  1.00  6.49           C
ATOM   3391  O   LYS 9 211    -125.709-104.205 627.186  1.00  6.49           O
ATOM   3392  HA  LYS 9 211    -125.579-102.182 625.711  1.00  6.49           H
ATOM   3393  CB  LYS 9 211    -126.483-103.127 624.036  1.00  6.49           C
ATOM   3394 1HB  LYS 9 211    -126.490-102.203 623.458  1.00  6.49           H
ATOM   3395 2HB  LYS 9 211    -126.271-103.937 623.338  1.00  6.49           H
ATOM   3396  CG  LYS 9 211    -127.855-103.345 624.678  1.00  6.49           C
ATOM   3397 1HG  LYS 9 211    -127.877-104.313 625.177  1.00  6.49           H
ATOM   3398 2HG  LYS 9 211    -128.027-102.587 625.443  1.00  6.49           H
ATOM   3399  CD  LYS 9 211    -128.967-103.280 623.629  1.00  6.49           C
ATOM   3400 1HD  LYS 9 211    -128.939-102.315 623.123  1.00  6.49           H
ATOM   3401 2HD  LYS 9 211    -128.800-104.043 622.869  1.00  6.49           H
ATOM   3402  CE  LYS 9 211    -130.340-103.485 624.272  1.00  6.49           C
ATOM   3403 1HE  LYS 9 211    -130.395-104.479 624.716  1.00  6.49           H
ATOM   3404 2HE  LYS 9 211    -130.480-102.767 625.080  1.00  6.49           H
ATOM   3405  NZ  LYS 9 211    -131.413-103.324 623.266  1.00  6.49           N
ATOM   3406 1HZ  LYS 9 211    -132.315-103.332 623.729  1.00  6.49           H
ATOM   3407 2HZ  LYS 9 211    -131.290-102.443 622.779  1.00  6.49           H
ATOM   3408 3HZ  LYS 9 211    -131.368-104.087 622.599  1.00  6.49           H
ATOM   3409  HN  LYS 9 211    -124.088-102.895 623.478  1.00  6.49           H
ATOM   3410  N   SER 9 212    -124.891-105.396 625.446  1.00  6.49           N
ATOM   3411  CA  SER 9 212    -124.921-106.666 626.153  1.00  6.49           C
ATOM   3412  C   SER 9 212    -124.047-106.588 627.406  1.00  6.49           C
ATOM   3413  O   SER 9 212    -124.400-107.136 628.449  1.00  6.49           O
ATOM   3414  HA  SER 9 212    -125.965-106.820 626.424  1.00  6.49           H
ATOM   3415  CB  SER 9 212    -124.455-107.810 625.250  1.00  6.49           C
ATOM   3416 1HB  SER 9 212    -124.287-108.702 625.854  1.00  6.49           H
ATOM   3417 2HB  SER 9 212    -125.241-108.052 624.536  1.00  6.49           H
ATOM   3418  HG  SER 9 212    -123.479-107.199 623.613  1.00  6.49           H
ATOM   3419  OG  SER 9 212    -123.259-107.482 624.547  1.00  6.49           O
ATOM   3420  HN  SER 9 212    -124.511-105.436 624.522  1.00  6.49           H
ATOM   3421  N   ALA 9 213    -122.922-105.902 627.262  1.00  6.49           N
ATOM   3422  CA  ALA 9 213    -122.008-105.721 628.377  1.00  6.49           C
ATOM   3423  C   ALA 9 213    -122.691-104.884 629.460  1.00  6.49           C
ATOM   3424  O   ALA 9 213    -122.690-105.257 630.632  1.00  6.49           O
ATOM   3425  HA  ALA 9 213    -121.780-106.707 628.783  1.00  6.49           H
ATOM   3426  CB  ALA 9 213    -120.712-105.082 627.877  1.00  6.49           C
ATOM   3427 1HB  ALA 9 213    -120.251-105.730 627.131  1.00  6.49           H
ATOM   3428 2HB  ALA 9 213    -120.934-104.113 627.429  1.00  6.49           H
ATOM   3429 3HB  ALA 9 213    -120.027-104.946 628.713  1.00  6.49           H
ATOM   3430  HN  ALA 9 213    -122.633-105.475 626.406  1.00  6.49           H
ATOM   3431  N   VAL 9 214    -123.259-103.767 629.030  1.00  6.49           N
ATOM   3432  CA  VAL 9 214    -123.881-102.837 629.957  1.00  6.49           C
ATOM   3433  C   VAL 9 214    -125.036-103.538 630.676  1.00  6.49           C
ATOM   3434  O   VAL 9 214    -125.278-103.291 631.856  1.00  6.49           O
ATOM   3435  HA  VAL 9 214    -123.129-102.555 630.694  1.00  6.49           H
ATOM   3436  HB  VAL 9 214    -124.834-101.878 628.306  1.00  6.49           H
ATOM   3437  CB  VAL 9 214    -124.318-101.572 629.216  1.00  6.49           C
ATOM   3438  CG1 VAL 9 214    -125.298-100.754 630.059  1.00  6.49           C
ATOM   3439 1HG1 VAL 9 214    -126.181-101.355 630.275  1.00  6.49           H
ATOM   3440 2HG1 VAL 9 214    -124.819-100.463 630.994  1.00  6.49           H
ATOM   3441 3HG1 VAL 9 214    -125.592 -99.860 629.509  1.00  6.49           H
ATOM   3442  CG2 VAL 9 214    -123.107-100.729 628.810  1.00  6.49           C
ATOM   3443 1HG2 VAL 9 214    -122.552-100.438 629.702  1.00  6.49           H
ATOM   3444 2HG2 VAL 9 214    -122.462-101.313 628.154  1.00  6.49           H
ATOM   3445 3HG2 VAL 9 214    -123.446 -99.836 628.285  1.00  6.49           H
ATOM   3446  HN  VAL 9 214    -123.297-103.494 628.068  1.00  6.49           H
ATOM   3447  N   LEU 9 215    -125.718-104.398 629.934  1.00  6.49           N
ATOM   3448  CA  LEU 9 215    -126.916-105.042 630.445  1.00  6.49           C
ATOM   3449  C   LEU 9 215    -126.517-106.163 631.406  1.00  6.49           C
ATOM   3450  O   LEU 9 215    -127.153-106.353 632.442  1.00  6.49           O
ATOM   3451  HA  LEU 9 215    -127.477-104.292 631.003  1.00  6.49           H
ATOM   3452  CB  LEU 9 215    -127.807-105.508 629.292  1.00  6.49           C
ATOM   3453 1HB  LEU 9 215    -127.884-104.697 628.568  1.00  6.49           H
ATOM   3454 2HB  LEU 9 215    -127.312-106.339 628.789  1.00  6.49           H
ATOM   3455  HG  LEU 9 215    -129.146-106.859 630.271  1.00  6.49           H
ATOM   3456  CG  LEU 9 215    -129.222-105.950 629.674  1.00  6.49           C
ATOM   3457  CD1 LEU 9 215    -129.910-104.895 630.542  1.00  6.49           C
ATOM   3458 1HD1 LEU 9 215    -129.333-104.742 631.454  1.00  6.49           H
ATOM   3459 2HD1 LEU 9 215    -129.974-103.956 629.991  1.00  6.49           H
ATOM   3460 3HD1 LEU 9 215    -130.914-105.234 630.799  1.00  6.49           H
ATOM   3461  CD2 LEU 9 215    -130.043-106.294 628.430  1.00  6.49           C
ATOM   3462 1HD2 LEU 9 215    -130.113-105.416 627.787  1.00  6.49           H
ATOM   3463 2HD2 LEU 9 215    -129.558-107.105 627.887  1.00  6.49           H
ATOM   3464 3HD2 LEU 9 215    -131.044-106.605 628.730  1.00  6.49           H
ATOM   3465  HN  LEU 9 215    -125.465-104.656 629.002  1.00  6.49           H
ATOM   3466  N   THR 9 216    -125.466-106.876 631.029  1.00  6.49           N
ATOM   3467  CA  THR 9 216    -124.927-107.922 631.881  1.00  6.49           C
ATOM   3468  C   THR 9 216    -124.534-107.350 633.245  1.00  6.49           C
ATOM   3469  O   THR 9 216    -124.839-107.940 634.280  1.00  6.49           O
ATOM   3470  HA  THR 9 216    -125.710-108.660 632.058  1.00  6.49           H
ATOM   3471  HB  THR 9 216    -122.958-107.867 630.965  1.00  6.49           H
ATOM   3472  CB  THR 9 216    -123.762-108.582 631.140  1.00  6.49           C
ATOM   3473  OG1 THR 9 216    -124.361-109.132 629.970  1.00  6.49           O
ATOM   3474  HG1 THR 9 216    -124.139-108.568 629.175  1.00  6.49           H
ATOM   3475  CG2 THR 9 216    -123.210-109.800 631.884  1.00  6.49           C
ATOM   3476 1HG2 THR 9 216    -123.998-110.543 631.999  1.00  6.49           H
ATOM   3477 2HG2 THR 9 216    -122.852-109.494 632.867  1.00  6.49           H
ATOM   3478 3HG2 THR 9 216    -122.385-110.230 631.315  1.00  6.49           H
ATOM   3479  HN  THR 9 216    -124.986-106.748 630.161  1.00  6.49           H
ATOM   3480  N   LEU 9 217    -123.863-106.209 633.201  1.00  6.49           N
ATOM   3481  CA  LEU 9 217    -123.377-105.579 634.417  1.00  6.49           C
ATOM   3482  C   LEU 9 217    -124.559-105.298 635.348  1.00  6.49           C
ATOM   3483  O   LEU 9 217    -124.464-105.506 636.556  1.00  6.49           O
ATOM   3484  HA  LEU 9 217    -122.711-106.287 634.908  1.00  6.49           H
ATOM   3485  CB  LEU 9 217    -122.550-104.336 634.082  1.00  6.49           C
ATOM   3486 1HB  LEU 9 217    -121.795-104.613 633.346  1.00  6.49           H
ATOM   3487 2HB  LEU 9 217    -123.204-103.604 633.608  1.00  6.49           H
ATOM   3488  HG  LEU 9 217    -122.575-103.526 636.062  1.00  6.49           H
ATOM   3489  CG  LEU 9 217    -121.846-103.661 635.262  1.00  6.49           C
ATOM   3490  CD1 LEU 9 217    -120.728-104.547 635.813  1.00  6.49           C
ATOM   3491 1HD1 LEU 9 217    -121.148-105.494 636.152  1.00  6.49           H
ATOM   3492 2HD1 LEU 9 217    -119.994-104.736 635.030  1.00  6.49           H
ATOM   3493 3HD1 LEU 9 217    -120.245-104.044 636.651  1.00  6.49           H
ATOM   3494  CD2 LEU 9 217    -121.338-102.271 634.875  1.00  6.49           C
ATOM   3495 1HD2 LEU 9 217    -120.631-102.359 634.050  1.00  6.49           H
ATOM   3496 2HD2 LEU 9 217    -122.179-101.649 634.567  1.00  6.49           H
ATOM   3497 3HD2 LEU 9 217    -120.843-101.814 635.731  1.00  6.49           H
ATOM   3498  HN  LEU 9 217    -123.651-105.717 632.356  1.00  6.49           H
ATOM   3499  N   LYS 9 218    -125.645-104.831 634.749  1.00  6.49           N
ATOM   3500  CA  LYS 9 218    -126.817-104.450 635.518  1.00  6.49           C
ATOM   3501  C   LYS 9 218    -127.429-105.697 636.159  1.00  6.49           C
ATOM   3502  O   LYS 9 218    -127.921-105.644 637.285  1.00  6.49           O
ATOM   3503  HA  LYS 9 218    -126.484-103.782 636.313  1.00  6.49           H
ATOM   3504  CB  LYS 9 218    -127.797-103.663 634.646  1.00  6.49           C
ATOM   3505 1HB  LYS 9 218    -127.995-104.213 633.726  1.00  6.49           H
ATOM   3506 2HB  LYS 9 218    -128.749-103.558 635.166  1.00  6.49           H
ATOM   3507  CG  LYS 9 218    -127.240-102.278 634.308  1.00  6.49           C
ATOM   3508 1HG  LYS 9 218    -127.274-101.643 635.193  1.00  6.49           H
ATOM   3509 2HG  LYS 9 218    -126.193-102.365 634.018  1.00  6.49           H
ATOM   3510  CD  LYS 9 218    -128.037-101.628 633.175  1.00  6.49           C
ATOM   3511 1HD  LYS 9 218    -128.223-102.361 632.390  1.00  6.49           H
ATOM   3512 2HD  LYS 9 218    -129.009-101.306 633.548  1.00  6.49           H
ATOM   3513  CE  LYS 9 218    -127.285-100.430 632.594  1.00  6.49           C
ATOM   3514 1HE  LYS 9 218    -126.918 -99.796 633.401  1.00  6.49           H
ATOM   3515 2HE  LYS 9 218    -126.413-100.774 632.038  1.00  6.49           H
ATOM   3516  NZ  LYS 9 218    -128.169 -99.645 631.703  1.00  6.49           N
ATOM   3517 1HZ  LYS 9 218    -127.656 -98.857 631.326  1.00  6.49           H
ATOM   3518 2HZ  LYS 9 218    -128.492-100.234 630.943  1.00  6.49           H
ATOM   3519 3HZ  LYS 9 218    -128.967 -99.308 632.231  1.00  6.49           H
ATOM   3520  HN  LYS 9 218    -125.731-104.712 633.760  1.00  6.49           H
ATOM   3521  N   VAL 9 219    -127.379-106.792 635.413  1.00  6.49           N
ATOM   3522  CA  VAL 9 219    -127.957-108.041 635.878  1.00  6.49           C
ATOM   3523  C   VAL 9 219    -127.131-108.575 637.051  1.00  6.49           C
ATOM   3524  O   VAL 9 219    -127.687-109.007 638.060  1.00  6.49           O
ATOM   3525  HA  VAL 9 219    -128.966-107.827 636.228  1.00  6.49           H
ATOM   3526  HB  VAL 9 219    -127.104-109.034 634.193  1.00  6.49           H
ATOM   3527  CB  VAL 9 219    -128.058-109.034 634.719  1.00  6.49           C
ATOM   3528  CG1 VAL 9 219    -128.312-110.453 635.232  1.00  6.49           C
ATOM   3529 1HG1 VAL 9 219    -127.491-110.757 635.881  1.00  6.49           H
ATOM   3530 2HG1 VAL 9 219    -129.246-110.474 635.794  1.00  6.49           H
ATOM   3531 3HG1 VAL 9 219    -128.380-111.138 634.387  1.00  6.49           H
ATOM   3532  CG2 VAL 9 219    -129.142-108.608 633.726  1.00  6.49           C
ATOM   3533 1HG2 VAL 9 219    -130.105-108.566 634.235  1.00  6.49           H
ATOM   3534 2HG2 VAL 9 219    -128.900-107.625 633.323  1.00  6.49           H
ATOM   3535 3HG2 VAL 9 219    -129.193-109.331 632.912  1.00  6.49           H
ATOM   3536  HN  VAL 9 219    -126.954-106.833 634.509  1.00  6.49           H
ATOM   3537  N   ILE 9 220    -125.818-108.527 636.879  1.00  6.49           N
ATOM   3538  CA  ILE 9 220    -124.913-109.077 637.874  1.00  6.49           C
ATOM   3539  C   ILE 9 220    -125.012-108.251 639.159  1.00  6.49           C
ATOM   3540  O   ILE 9 220    -125.317-108.787 640.223  1.00  6.49           O
ATOM   3541  HA  ILE 9 220    -125.244-110.093 638.090  1.00  6.49           H
ATOM   3542  HB  ILE 9 220    -123.236-108.211 636.868  1.00  6.49           H
ATOM   3543  CB  ILE 9 220    -123.493-109.172 637.312  1.00  6.49           C
ATOM   3544  CG1 ILE 9 220    -123.414-110.220 636.199  1.00  6.49           C
ATOM   3545 1HG1 ILE 9 220    -123.635-111.206 636.607  1.00  6.49           H
ATOM   3546 2HG1 ILE 9 220    -124.170-110.010 635.443  1.00  6.49           H
ATOM   3547  CG2 ILE 9 220    -122.480-109.441 638.426  1.00  6.49           C
ATOM   3548 1HG2 ILE 9 220    -122.514-108.629 639.152  1.00  6.49           H
ATOM   3549 2HG2 ILE 9 220    -122.724-110.381 638.920  1.00  6.49           H
ATOM   3550 3HG2 ILE 9 220    -121.479-109.505 637.999  1.00  6.49           H
ATOM   3551  CD1 ILE 9 220    -122.027-110.228 635.553  1.00  6.49           C
ATOM   3552 1HD1 ILE 9 220    -121.820-109.248 635.125  1.00  6.49           H
ATOM   3553 2HD1 ILE 9 220    -121.276-110.462 636.307  1.00  6.49           H
ATOM   3554 3HD1 ILE 9 220    -121.998-110.982 634.765  1.00  6.49           H
ATOM   3555  HN  ILE 9 220    -125.373-108.122 636.081  1.00  6.49           H
ATOM   3556  N   LEU 9 221    -124.747-106.961 639.017  1.00  6.49           N
ATOM   3557  CA  LEU 9 221    -124.523-106.111 640.174  1.00  6.49           C
ATOM   3558  C   LEU 9 221    -125.871-105.671 640.747  1.00  6.49           C
ATOM   3559  O   LEU 9 221    -125.968-105.333 641.926  1.00  6.49           O
ATOM   3560  HA  LEU 9 221    -124.008-106.711 640.925  1.00  6.49           H
ATOM   3561  CB  LEU 9 221    -123.599-104.947 639.813  1.00  6.49           C
ATOM   3562 1HB  LEU 9 221    -124.052-104.390 638.993  1.00  6.49           H
ATOM   3563 2HB  LEU 9 221    -123.548-104.271 640.667  1.00  6.49           H
ATOM   3564  HG  LEU 9 221    -122.219-105.904 638.489  1.00  6.49           H
ATOM   3565  CG  LEU 9 221    -122.171-105.323 639.410  1.00  6.49           C
ATOM   3566  CD1 LEU 9 221    -121.338-104.075 639.115  1.00  6.49           C
ATOM   3567 1HD1 LEU 9 221    -121.796-103.516 638.299  1.00  6.49           H
ATOM   3568 2HD1 LEU 9 221    -121.295-103.447 640.005  1.00  6.49           H
ATOM   3569 3HD1 LEU 9 221    -120.328-104.371 638.831  1.00  6.49           H
ATOM   3570  CD2 LEU 9 221    -121.518-106.211 640.471  1.00  6.49           C
ATOM   3571 1HD2 LEU 9 221    -121.484-105.678 641.420  1.00  6.49           H
ATOM   3572 2HD2 LEU 9 221    -122.101-107.125 640.588  1.00  6.49           H
ATOM   3573 3HD2 LEU 9 221    -120.505-106.464 640.159  1.00  6.49           H
ATOM   3574  HN  LEU 9 221    -124.685-106.497 638.133  1.00  6.49           H
ATOM   3575  N   GLY 9 222    -126.879-105.690 639.886  1.00  6.49           N
ATOM   3576  CA  GLY 9 222    -128.200-105.222 640.270  1.00  6.49           C
ATOM   3577  C   GLY 9 222    -128.970-106.309 641.022  1.00  6.49           C
ATOM   3578  O   GLY 9 222    -129.604-106.035 642.040  1.00  6.49           O
ATOM   3579 1HA  GLY 9 222    -128.107-104.336 640.898  1.00  6.49           H
ATOM   3580 2HA  GLY 9 222    -128.756-104.926 639.381  1.00  6.49           H
ATOM   3581  HN  GLY 9 222    -126.803-106.018 638.944  1.00  6.49           H
ATOM   3582  N   PHE 9 223    -128.890-107.521 640.492  1.00  6.49           N
ATOM   3583  CA  PHE 9 223    -129.798-108.578 640.901  1.00  6.49           C
ATOM   3584  C   PHE 9 223    -129.054-109.674 641.668  1.00  6.49           C
ATOM   3585  O   PHE 9 223    -129.263-109.848 642.867  1.00  6.49           O
ATOM   3586  HA  PHE 9 223    -130.547-108.127 641.552  1.00  6.49           H
ATOM   3587  CB  PHE 9 223    -130.391-109.178 639.625  1.00  6.49           C
ATOM   3588 1HB  PHE 9 223    -130.868-108.385 639.050  1.00  6.49           H
ATOM   3589 2HB  PHE 9 223    -129.581-109.574 639.011  1.00  6.49           H
ATOM   3590  CG  PHE 9 223    -131.411-110.290 639.875  1.00  6.49           C
ATOM   3591  HD1 PHE 9 223    -130.286-111.748 638.814  1.00  6.49           H
ATOM   3592  CD1 PHE 9 223    -131.190-111.539 639.385  1.00  6.49           C
ATOM   3593  HD2 PHE 9 223    -132.717-109.029 640.981  1.00  6.49           H
ATOM   3594  CD2 PHE 9 223    -132.540-110.030 640.589  1.00  6.49           C
ATOM   3595  CE1 PHE 9 223    -132.137-112.572 639.618  1.00  6.49           C
ATOM   3596  HE1 PHE 9 223    -131.960-113.573 639.225  1.00  6.49           H
ATOM   3597  CE2 PHE 9 223    -133.487-111.062 640.821  1.00  6.49           C
ATOM   3598  HE2 PHE 9 223    -134.391-110.853 641.393  1.00  6.49           H
ATOM   3599  CZ  PHE 9 223    -133.266-112.311 640.331  1.00  6.49           C
ATOM   3600  HZ  PHE 9 223    -133.993-113.103 640.510  1.00  6.49           H
ATOM   3601  HN  PHE 9 223    -128.222-107.784 639.796  1.00  6.49           H
ATOM   3602  N   PHE 9 224    -128.201-110.384 640.943  1.00  6.49           N
ATOM   3603  CA  PHE 9 224    -127.671-111.644 641.434  1.00  6.49           C
ATOM   3604  C   PHE 9 224    -126.903-111.444 642.741  1.00  6.49           C
ATOM   3605  O   PHE 9 224    -127.223-112.064 643.755  1.00  6.49           O
ATOM   3606  HA  PHE 9 224    -128.520-112.305 641.610  1.00  6.49           H
ATOM   3607  CB  PHE 9 224    -126.710-112.171 640.366  1.00  6.49           C
ATOM   3608 1HB  PHE 9 224    -126.198-111.327 639.905  1.00  6.49           H
ATOM   3609 2HB  PHE 9 224    -125.947-112.782 640.849  1.00  6.49           H
ATOM   3610  CG  PHE 9 224    -127.387-112.998 639.272  1.00  6.49           C
ATOM   3611  HD1 PHE 9 224    -127.382-114.782 640.428  1.00  6.49           H
ATOM   3612  CD1 PHE 9 224    -127.652-114.315 639.481  1.00  6.49           C
ATOM   3613  HD2 PHE 9 224    -127.512-111.359 637.923  1.00  6.49           H
ATOM   3614  CD2 PHE 9 224    -127.725-112.415 638.090  1.00  6.49           C
ATOM   3615  CE1 PHE 9 224    -128.281-115.083 638.465  1.00  6.49           C
ATOM   3616  HE1 PHE 9 224    -128.493-116.139 638.632  1.00  6.49           H
ATOM   3617  CE2 PHE 9 224    -128.353-113.183 637.074  1.00  6.49           C
ATOM   3618  HE2 PHE 9 224    -128.624-112.716 636.127  1.00  6.49           H
ATOM   3619  CZ  PHE 9 224    -128.618-114.500 637.283  1.00  6.49           C
ATOM   3620  HZ  PHE 9 224    -129.101-115.089 636.503  1.00  6.49           H
ATOM   3621  HN  PHE 9 224    -127.874-110.111 640.039  1.00  6.49           H
ATOM   3622  N   LEU 9 225    -125.904-110.577 642.677  1.00  6.49           N
ATOM   3623  CA  LEU 9 225    -124.982-110.412 643.788  1.00  6.49           C
ATOM   3624  C   LEU 9 225    -125.761-109.973 645.030  1.00  6.49           C
ATOM   3625  O   LEU 9 225    -125.706-110.632 646.067  1.00  6.49           O
ATOM   3626  HA  LEU 9 225    -124.534-111.385 643.988  1.00  6.49           H
ATOM   3627  CB  LEU 9 225    -123.847-109.461 643.406  1.00  6.49           C
ATOM   3628 1HB  LEU 9 225    -123.211-109.961 642.675  1.00  6.49           H
ATOM   3629 2HB  LEU 9 225    -124.279-108.591 642.911  1.00  6.49           H
ATOM   3630  HG  LEU 9 225    -123.614-108.608 645.353  1.00  6.49           H
ATOM   3631  CG  LEU 9 225    -122.965-108.972 644.557  1.00  6.49           C
ATOM   3632  CD1 LEU 9 225    -122.137-110.119 645.139  1.00  6.49           C
ATOM   3633 1HD1 LEU 9 225    -122.804-110.895 645.515  1.00  6.49           H
ATOM   3634 2HD1 LEU 9 225    -121.497-110.536 644.361  1.00  6.49           H
ATOM   3635 3HD1 LEU 9 225    -121.520-109.744 645.955  1.00  6.49           H
ATOM   3636  CD2 LEU 9 225    -122.088-107.798 644.116  1.00  6.49           C
ATOM   3637 1HD2 LEU 9 225    -121.446-108.113 643.294  1.00  6.49           H
ATOM   3638 2HD2 LEU 9 225    -122.722-106.975 643.787  1.00  6.49           H
ATOM   3639 3HD2 LEU 9 225    -121.472-107.470 644.953  1.00  6.49           H
ATOM   3640  HN  LEU 9 225    -125.720-109.994 641.885  1.00  6.49           H
ATOM   3641  N   PRO 9 226    -126.497-108.856 644.948  1.00  6.49           N
ATOM   3642  CA  PRO 9 226    -127.297-108.395 646.086  1.00  6.49           C
ATOM   3643  C   PRO 9 226    -128.220-109.478 646.618  1.00  6.49           C
ATOM   3644  O   PRO 9 226    -128.457-109.560 647.822  1.00  6.49           O
ATOM   3645  HA  PRO 9 226    -126.646-108.138 646.922  1.00  6.49           H
ATOM   3646  CB  PRO 9 226    -128.080-107.208 645.520  1.00  6.49           C
ATOM   3647 1HB  PRO 9 226    -129.051-107.517 645.132  1.00  6.49           H
ATOM   3648 2HB  PRO 9 226    -128.269-106.452 646.282  1.00  6.49           H
ATOM   3649  CG  PRO 9 226    -127.173-106.680 644.415  1.00  6.49           C
ATOM   3650 1HG  PRO 9 226    -127.723-106.074 643.695  1.00  6.49           H
ATOM   3651 2HG  PRO 9 226    -126.382-106.043 644.811  1.00  6.49           H
ATOM   3652  CD  PRO 9 226    -126.624-107.952 643.790  1.00  6.49           C
ATOM   3653 1HD  PRO 9 226    -127.300-108.358 643.038  1.00  6.49           H
ATOM   3654 2HD  PRO 9 226    -125.668-107.780 643.296  1.00  6.49           H
ATOM   3655  N   PHE 9 227    -128.722-110.288 645.698  1.00  6.49           N
ATOM   3656  CA  PHE 9 227    -129.600-111.387 646.066  1.00  6.49           C
ATOM   3657  C   PHE 9 227    -128.854-112.426 646.906  1.00  6.49           C
ATOM   3658  O   PHE 9 227    -129.354-112.867 647.940  1.00  6.49           O
ATOM   3659  HA  PHE 9 227    -130.416-110.966 646.652  1.00  6.49           H
ATOM   3660  CB  PHE 9 227    -130.067-112.041 644.764  1.00  6.49           C
ATOM   3661 1HB  PHE 9 227    -130.571-111.291 644.153  1.00  6.49           H
ATOM   3662 2HB  PHE 9 227    -129.194-112.375 644.204  1.00  6.49           H
ATOM   3663  CG  PHE 9 227    -131.010-113.228 644.968  1.00  6.49           C
ATOM   3664  HD1 PHE 9 227    -129.453-114.667 644.802  1.00  6.49           H
ATOM   3665  CD1 PHE 9 227    -130.519-114.496 644.957  1.00  6.49           C
ATOM   3666  HD2 PHE 9 227    -132.733-112.000 645.171  1.00  6.49           H
ATOM   3667  CD2 PHE 9 227    -132.339-113.016 645.162  1.00  6.49           C
ATOM   3668  CE1 PHE 9 227    -131.394-115.599 645.146  1.00  6.49           C
ATOM   3669  HE1 PHE 9 227    -131.000-116.615 645.137  1.00  6.49           H
ATOM   3670  CE2 PHE 9 227    -133.214-114.118 645.351  1.00  6.49           C
ATOM   3671  HE2 PHE 9 227    -134.280-113.948 645.506  1.00  6.49           H
ATOM   3672  CZ  PHE 9 227    -132.723-115.386 645.340  1.00  6.49           C
ATOM   3673  HZ  PHE 9 227    -133.395-116.232 645.485  1.00  6.49           H
ATOM   3674  HN  PHE 9 227    -128.539-110.204 644.718  1.00  6.49           H
ATOM   3675  N   VAL 9 228    -127.671-112.786 646.431  1.00  6.49           N
ATOM   3676  CA  VAL 9 228    -126.854-113.767 647.123  1.00  6.49           C
ATOM   3677  C   VAL 9 228    -126.597-113.292 648.555  1.00  6.49           C
ATOM   3678  O   VAL 9 228    -126.776-114.051 649.506  1.00  6.49           O
ATOM   3679  HA  VAL 9 228    -127.418-114.699 647.159  1.00  6.49           H
ATOM   3680  HB  VAL 9 228    -125.118-113.056 646.104  1.00  6.49           H
ATOM   3681  CB  VAL 9 228    -125.565-114.023 646.339  1.00  6.49           C
ATOM   3682  CG1 VAL 9 228    -124.560-114.814 647.178  1.00  6.49           C
ATOM   3683 1HG1 VAL 9 228    -124.315-114.251 648.078  1.00  6.49           H
ATOM   3684 2HG1 VAL 9 228    -124.996-115.774 647.457  1.00  6.49           H
ATOM   3685 3HG1 VAL 9 228    -123.654-114.982 646.596  1.00  6.49           H
ATOM   3686  CG2 VAL 9 228    -125.860-114.737 645.018  1.00  6.49           C
ATOM   3687 1HG2 VAL 9 228    -126.341-115.694 645.222  1.00  6.49           H
ATOM   3688 2HG2 VAL 9 228    -126.522-114.120 644.411  1.00  6.49           H
ATOM   3689 3HG2 VAL 9 228    -124.927-114.906 644.480  1.00  6.49           H
ATOM   3690  HN  VAL 9 228    -127.271-112.420 645.590  1.00  6.49           H
ATOM   3691  N   VAL 9 229    -126.183-112.038 648.663  1.00  6.49           N
ATOM   3692  CA  VAL 9 229    -125.760-111.498 649.944  1.00  6.49           C
ATOM   3693  C   VAL 9 229    -126.955-111.466 650.899  1.00  6.49           C
ATOM   3694  O   VAL 9 229    -126.827-111.817 652.071  1.00  6.49           O
ATOM   3695  HA  VAL 9 229    -125.004-112.169 650.351  1.00  6.49           H
ATOM   3696  HB  VAL 9 229    -125.875-109.455 649.337  1.00  6.49           H
ATOM   3697  CB  VAL 9 229    -125.118-110.123 649.745  1.00  6.49           C
ATOM   3698  CG1 VAL 9 229    -124.646-109.541 651.079  1.00  6.49           C
ATOM   3699 1HG1 VAL 9 229    -125.498-109.434 651.751  1.00  6.49           H
ATOM   3700 2HG1 VAL 9 229    -123.911-110.209 651.528  1.00  6.49           H
ATOM   3701 3HG1 VAL 9 229    -124.193-108.564 650.909  1.00  6.49           H
ATOM   3702  CG2 VAL 9 229    -123.965-110.197 648.741  1.00  6.49           C
ATOM   3703 1HG2 VAL 9 229    -123.207-110.887 649.109  1.00  6.49           H
ATOM   3704 2HG2 VAL 9 229    -124.342-110.548 647.781  1.00  6.49           H
ATOM   3705 3HG2 VAL 9 229    -123.527-109.207 648.619  1.00  6.49           H
ATOM   3706  HN  VAL 9 229    -126.133-111.398 647.897  1.00  6.49           H
ATOM   3707  N   MET 9 230    -128.090-111.043 650.362  1.00  6.49           N
ATOM   3708  CA  MET 9 230    -129.310-110.973 651.148  1.00  6.49           C
ATOM   3709  C   MET 9 230    -129.744-112.364 651.612  1.00  6.49           C
ATOM   3710  O   MET 9 230    -130.121-112.548 652.769  1.00  6.49           O
ATOM   3711  HA  MET 9 230    -129.066-110.354 652.012  1.00  6.49           H
ATOM   3712  CB  MET 9 230    -130.423-110.343 650.309  1.00  6.49           C
ATOM   3713 1HB  MET 9 230    -130.397-110.752 649.299  1.00  6.49           H
ATOM   3714 2HB  MET 9 230    -131.394-110.603 650.732  1.00  6.49           H
ATOM   3715  CG  MET 9 230    -130.275-108.822 650.253  1.00  6.49           C
ATOM   3716 1HG  MET 9 230    -130.138-108.424 651.259  1.00  6.49           H
ATOM   3717 2HG  MET 9 230    -129.386-108.555 649.681  1.00  6.49           H
ATOM   3718  SD  MET 9 230    -131.722-108.094 649.504  1.00  6.49           S
ATOM   3719  CE  MET 9 230    -131.481-108.599 647.809  1.00  6.49           C
ATOM   3720 1HE  MET 9 230    -130.539-108.193 647.439  1.00  6.49           H
ATOM   3721 2HE  MET 9 230    -131.453-109.687 647.754  1.00  6.49           H
ATOM   3722 3HE  MET 9 230    -132.302-108.225 647.198  1.00  6.49           H
ATOM   3723  HN  MET 9 230    -128.184-110.752 649.410  1.00  6.49           H
ATOM   3724  N   ALA 9 231    -129.677-113.310 650.686  1.00  6.49           N
ATOM   3725  CA  ALA 9 231    -130.085-114.673 650.978  1.00  6.49           C
ATOM   3726  C   ALA 9 231    -129.227-115.225 652.118  1.00  6.49           C
ATOM   3727  O   ALA 9 231    -129.744-115.846 653.045  1.00  6.49           O
ATOM   3728  HA  ALA 9 231    -131.126-114.647 651.298  1.00  6.49           H
ATOM   3729  CB  ALA 9 231    -129.980-115.520 649.708  1.00  6.49           C
ATOM   3730 1HB  ALA 9 231    -130.631-115.103 648.939  1.00  6.49           H
ATOM   3731 2HB  ALA 9 231    -128.950-115.517 649.353  1.00  6.49           H
ATOM   3732 3HB  ALA 9 231    -130.286-116.543 649.927  1.00  6.49           H
ATOM   3733  HN  ALA 9 231    -129.352-113.156 649.753  1.00  6.49           H
ATOM   3734  N   CYS 9 232    -127.929-114.977 652.013  1.00  6.49           N
ATOM   3735  CA  CYS 9 232    -126.996-115.432 653.029  1.00  6.49           C
ATOM   3736  C   CYS 9 232    -127.339-114.732 654.346  1.00  6.49           C
ATOM   3737  O   CYS 9 232    -127.413-115.373 655.393  1.00  6.49           O
ATOM   3738  HA  CYS 9 232    -127.130-116.510 653.117  1.00  6.49           H
ATOM   3739  CB  CYS 9 232    -125.544-115.186 652.614  1.00  6.49           C
ATOM   3740 1HB  CYS 9 232    -125.404-114.137 652.354  1.00  6.49           H
ATOM   3741 2HB  CYS 9 232    -124.877-115.399 653.450  1.00  6.49           H
ATOM   3742  HG  CYS 9 232    -125.626-115.443 650.258  1.00  6.49           H
ATOM   3743  SG  CYS 9 232    -125.113-116.246 651.186  1.00  6.49           S
ATOM   3744  HN  CYS 9 232    -127.515-114.476 651.253  1.00  6.49           H
ATOM   3745  N   CYS 9 233    -127.540-113.426 654.250  1.00  6.49           N
ATOM   3746  CA  CYS 9 233    -127.767-112.615 655.434  1.00  6.49           C
ATOM   3747  C   CYS 9 233    -128.967-113.191 656.188  1.00  6.49           C
ATOM   3748  O   CYS 9 233    -128.882-113.454 657.387  1.00  6.49           O
ATOM   3749  HA  CYS 9 233    -126.862-112.682 656.037  1.00  6.49           H
ATOM   3750  CB  CYS 9 233    -127.970-111.141 655.079  1.00  6.49           C
ATOM   3751 1HB  CYS 9 233    -128.671-111.051 654.248  1.00  6.49           H
ATOM   3752 2HB  CYS 9 233    -128.409-110.612 655.925  1.00  6.49           H
ATOM   3753  HG  CYS 9 233    -126.257-110.977 653.446  1.00  6.49           H
ATOM   3754  SG  CYS 9 233    -126.369-110.378 654.629  1.00  6.49           S
ATOM   3755  HN  CYS 9 233    -127.549-112.924 653.385  1.00  6.49           H
ATOM   3756  N   TYR 9 234    -130.056-113.370 655.455  1.00  6.49           N
ATOM   3757  CA  TYR 9 234    -131.304-113.800 656.062  1.00  6.49           C
ATOM   3758  C   TYR 9 234    -131.208-115.248 656.546  1.00  6.49           C
ATOM   3759  O   TYR 9 234    -131.830-115.616 657.541  1.00  6.49           O
ATOM   3760  HA  TYR 9 234    -131.504-113.152 656.915  1.00  6.49           H
ATOM   3761  CB  TYR 9 234    -132.361-113.712 654.959  1.00  6.49           C
ATOM   3762 1HB  TYR 9 234    -131.943-114.112 654.036  1.00  6.49           H
ATOM   3763 2HB  TYR 9 234    -133.205-114.347 655.228  1.00  6.49           H
ATOM   3764  CG  TYR 9 234    -132.871-112.293 654.698  1.00  6.49           C
ATOM   3765  HD1 TYR 9 234    -133.381-111.943 656.751  1.00  6.49           H
ATOM   3766  CD1 TYR 9 234    -133.359-111.533 655.741  1.00  6.49           C
ATOM   3767  HD2 TYR 9 234    -132.458-112.375 652.596  1.00  6.49           H
ATOM   3768  CD2 TYR 9 234    -132.844-111.774 653.420  1.00  6.49           C
ATOM   3769  CE1 TYR 9 234    -133.839-110.198 655.496  1.00  6.49           C
ATOM   3770  HE1 TYR 9 234    -134.227-109.586 656.311  1.00  6.49           H
ATOM   3771  HE2 TYR 9 234    -133.308-110.017 652.169  1.00  6.49           H
ATOM   3772  CE2 TYR 9 234    -133.324-110.439 653.174  1.00  6.49           C
ATOM   3773  CZ  TYR 9 234    -133.798-109.717 654.224  1.00  6.49           C
ATOM   3774  OH  TYR 9 234    -134.251-108.456 653.992  1.00  6.49           O
ATOM   3775  HH  TYR 9 234    -134.417-107.987 654.860  1.00  6.49           H
ATOM   3776  HN  TYR 9 234    -130.094-113.227 654.466  1.00  6.49           H
ATOM   3777  N   THR 9 235    -130.424-116.031 655.818  1.00  6.49           N
ATOM   3778  CA  THR 9 235    -130.178-117.410 656.204  1.00  6.49           C
ATOM   3779  C   THR 9 235    -129.578-117.471 657.610  1.00  6.49           C
ATOM   3780  O   THR 9 235    -130.017-118.264 658.442  1.00  6.49           O
ATOM   3781  HA  THR 9 235    -131.134-117.932 656.242  1.00  6.49           H
ATOM   3782  HB  THR 9 235    -128.319-117.552 655.089  1.00  6.49           H
ATOM   3783  CB  THR 9 235    -129.289-118.048 655.135  1.00  6.49           C
ATOM   3784  OG1 THR 9 235    -130.072-117.981 653.947  1.00  6.49           O
ATOM   3785  HG1 THR 9 235    -129.726-117.258 653.349  1.00  6.49           H
ATOM   3786  CG2 THR 9 235    -129.084-119.548 655.363  1.00  6.49           C
ATOM   3787 1HG2 THR 9 235    -130.050-120.053 655.342  1.00  6.49           H
ATOM   3788 2HG2 THR 9 235    -128.612-119.707 656.332  1.00  6.49           H
ATOM   3789 3HG2 THR 9 235    -128.446-119.951 654.577  1.00  6.49           H
ATOM   3790  HN  THR 9 235    -129.963-115.738 654.981  1.00  6.49           H
ATOM   3791  N   ILE 9 236    -128.584-116.624 657.832  1.00  6.49           N
ATOM   3792  CA  ILE 9 236    -127.899-116.593 659.113  1.00  6.49           C
ATOM   3793  C   ILE 9 236    -128.852-116.060 660.184  1.00  6.49           C
ATOM   3794  O   ILE 9 236    -128.864-116.553 661.311  1.00  6.49           O
ATOM   3795  HA  ILE 9 236    -127.634-117.620 659.367  1.00  6.49           H
ATOM   3796  HB  ILE 9 236    -126.819-114.828 658.569  1.00  6.49           H
ATOM   3797  CB  ILE 9 236    -126.593-115.802 659.004  1.00  6.49           C
ATOM   3798  CG1 ILE 9 236    -125.608-116.499 658.063  1.00  6.49           C
ATOM   3799 1HG1 ILE 9 236    -125.181-117.370 658.558  1.00  6.49           H
ATOM   3800 2HG1 ILE 9 236    -126.136-116.861 657.180  1.00  6.49           H
ATOM   3801  CG2 ILE 9 236    -125.987-115.551 660.386  1.00  6.49           C
ATOM   3802 1HG2 ILE 9 236    -126.690-114.982 660.993  1.00  6.49           H
ATOM   3803 2HG2 ILE 9 236    -125.778-116.506 660.869  1.00  6.49           H
ATOM   3804 3HG2 ILE 9 236    -125.060-114.988 660.279  1.00  6.49           H
ATOM   3805  CD1 ILE 9 236    -124.488-115.546 657.639  1.00  6.49           C
ATOM   3806 1HD1 ILE 9 236    -124.917-114.688 657.122  1.00  6.49           H
ATOM   3807 2HD1 ILE 9 236    -123.947-115.205 658.522  1.00  6.49           H
ATOM   3808 3HD1 ILE 9 236    -123.802-116.066 656.971  1.00  6.49           H
ATOM   3809  HN  ILE 9 236    -128.246-115.968 657.156  1.00  6.49           H
ATOM   3810  N   ILE 9 237    -129.630-115.060 659.794  1.00  6.49           N
ATOM   3811  CA  ILE 9 237    -130.548-114.421 660.721  1.00  6.49           C
ATOM   3812  C   ILE 9 237    -131.580-115.446 661.198  1.00  6.49           C
ATOM   3813  O   ILE 9 237    -131.868-115.533 662.390  1.00  6.49           O
ATOM   3814  HA  ILE 9 237    -129.967-114.091 661.582  1.00  6.49           H
ATOM   3815  HB  ILE 9 237    -131.520-113.437 659.090  1.00  6.49           H
ATOM   3816  CB  ILE 9 237    -131.167-113.174 660.087  1.00  6.49           C
ATOM   3817  CG1 ILE 9 237    -130.124-112.068 659.921  1.00  6.49           C
ATOM   3818 1HG1 ILE 9 237    -129.938-111.591 660.884  1.00  6.49           H
ATOM   3819 2HG1 ILE 9 237    -129.179-112.501 659.592  1.00  6.49           H
ATOM   3820  CG2 ILE 9 237    -132.383-112.699 660.886  1.00  6.49           C
ATOM   3821 1HG2 ILE 9 237    -133.134-113.489 660.908  1.00  6.49           H
ATOM   3822 2HG2 ILE 9 237    -132.078-112.459 661.904  1.00  6.49           H
ATOM   3823 3HG2 ILE 9 237    -132.804-111.812 660.413  1.00  6.49           H
ATOM   3824  CD1 ILE 9 237    -130.591-111.020 658.909  1.00  6.49           C
ATOM   3825 1HD1 ILE 9 237    -130.753-111.496 657.942  1.00  6.49           H
ATOM   3826 2HD1 ILE 9 237    -131.523-110.572 659.253  1.00  6.49           H
ATOM   3827 3HD1 ILE 9 237    -129.831-110.246 658.810  1.00  6.49           H
ATOM   3828  HN  ILE 9 237    -129.638-114.688 658.866  1.00  6.49           H
ATOM   3829  N   ILE 9 238    -132.108-116.195 660.241  1.00  6.49           N
ATOM   3830  CA  ILE 9 238    -133.140-117.173 660.541  1.00  6.49           C
ATOM   3831  C   ILE 9 238    -132.569-118.241 661.476  1.00  6.49           C
ATOM   3832  O   ILE 9 238    -133.212-118.624 662.452  1.00  6.49           O
ATOM   3833  HA  ILE 9 238    -133.943-116.651 661.062  1.00  6.49           H
ATOM   3834  HB  ILE 9 238    -132.911-117.983 658.575  1.00  6.49           H
ATOM   3835  CB  ILE 9 238    -133.732-117.739 659.249  1.00  6.49           C
ATOM   3836  CG1 ILE 9 238    -134.604-116.699 658.542  1.00  6.49           C
ATOM   3837 1HG1 ILE 9 238    -135.547-116.586 659.077  1.00  6.49           H
ATOM   3838 2HG1 ILE 9 238    -134.108-115.729 658.564  1.00  6.49           H
ATOM   3839  CG2 ILE 9 238    -134.495-119.038 659.519  1.00  6.49           C
ATOM   3840 1HG2 ILE 9 238    -133.816-119.776 659.945  1.00  6.49           H
ATOM   3841 2HG2 ILE 9 238    -135.307-118.843 660.219  1.00  6.49           H
ATOM   3842 3HG2 ILE 9 238    -134.906-119.419 658.584  1.00  6.49           H
ATOM   3843  CD1 ILE 9 238    -134.878-117.106 657.093  1.00  6.49           C
ATOM   3844 1HD1 ILE 9 238    -133.933-117.193 656.556  1.00  6.49           H
ATOM   3845 2HD1 ILE 9 238    -135.395-118.065 657.077  1.00  6.49           H
ATOM   3846 3HD1 ILE 9 238    -135.499-116.349 656.615  1.00  6.49           H
ATOM   3847  HN  ILE 9 238    -131.842-116.142 659.279  1.00  6.49           H
ATOM   3848  N   HIS 9 239    -131.369-118.692 661.144  1.00  6.49           N
ATOM   3849  CA  HIS 9 239    -130.737-119.762 661.896  1.00  6.49           C
ATOM   3850  C   HIS 9 239    -130.586-119.341 663.360  1.00  6.49           C
ATOM   3851  O   HIS 9 239    -130.929-120.098 664.266  1.00  6.49           O
ATOM   3852  HA  HIS 9 239    -131.406-120.620 661.842  1.00  6.49           H
ATOM   3853  CB  HIS 9 239    -129.407-120.165 661.255  1.00  6.49           C
ATOM   3854 1HB  HIS 9 239    -129.571-120.359 660.195  1.00  6.49           H
ATOM   3855 2HB  HIS 9 239    -128.714-119.327 661.323  1.00  6.49           H
ATOM   3856  CG  HIS 9 239    -128.768-121.382 661.881  1.00  6.49           C
ATOM   3857  HD1 HIS 9 239    -126.978-120.522 662.651  1.00  6.49           H
ATOM   3858  ND1 HIS 9 239    -127.547-121.336 662.531  1.00  6.49           N
ATOM   3859  CD2 HIS 9 239    -129.193-122.676 661.951  1.00  6.49           C
ATOM   3860  HD2 HIS 9 239    -130.124-123.064 661.538  1.00  6.49           H
ATOM   3861  CE1 HIS 9 239    -127.259-122.554 662.967  1.00  6.49           C
ATOM   3862  HE1 HIS 9 239    -126.364-122.842 663.518  1.00  6.49           H
ATOM   3863  NE2 HIS 9 239    -128.280-123.383 662.606  1.00  6.49           N
ATOM   3864  HN  HIS 9 239    -130.831-118.339 660.378  1.00  6.49           H
ATOM   3865  N   THR 9 240    -130.071-118.133 663.544  1.00  6.49           N
ATOM   3866  CA  THR 9 240    -129.804-117.631 664.881  1.00  6.49           C
ATOM   3867  C   THR 9 240    -131.115-117.320 665.606  1.00  6.49           C
ATOM   3868  O   THR 9 240    -131.190-117.417 666.830  1.00  6.49           O
ATOM   3869  HA  THR 9 240    -129.303-118.414 665.449  1.00  6.49           H
ATOM   3870  HB  THR 9 240    -128.741-115.931 665.719  1.00  6.49           H
ATOM   3871  CB  THR 9 240    -128.878-116.419 664.754  1.00  6.49           C
ATOM   3872  OG1 THR 9 240    -129.487-115.621 663.743  1.00  6.49           O
ATOM   3873  HG1 THR 9 240    -129.126-115.873 662.845  1.00  6.49           H
ATOM   3874  CG2 THR 9 240    -127.513-116.784 664.169  1.00  6.49           C
ATOM   3875 1HG2 THR 9 240    -127.646-117.211 663.175  1.00  6.49           H
ATOM   3876 2HG2 THR 9 240    -127.024-117.514 664.815  1.00  6.49           H
ATOM   3877 3HG2 THR 9 240    -126.895-115.889 664.101  1.00  6.49           H
ATOM   3878  HN  THR 9 240    -129.839-117.505 662.802  1.00  6.49           H
ATOM   3879  N   LEU 9 241    -132.117-116.953 664.820  1.00  6.49           N
ATOM   3880  CA  LEU 9 241    -133.439-116.694 665.363  1.00  6.49           C
ATOM   3881  C   LEU 9 241    -134.028-117.999 665.903  1.00  6.49           C
ATOM   3882  O   LEU 9 241    -134.714-117.999 666.924  1.00  6.49           O
ATOM   3883  HA  LEU 9 241    -133.320-115.999 666.194  1.00  6.49           H
ATOM   3884  CB  LEU 9 241    -134.322-116.006 664.320  1.00  6.49           C
ATOM   3885 1HB  LEU 9 241    -134.141-116.476 663.353  1.00  6.49           H
ATOM   3886 2HB  LEU 9 241    -135.365-116.194 664.575  1.00  6.49           H
ATOM   3887  HG  LEU 9 241    -133.086-114.311 663.903  1.00  6.49           H
ATOM   3888  CG  LEU 9 241    -134.127-114.496 664.167  1.00  6.49           C
ATOM   3889  CD1 LEU 9 241    -134.988-113.945 663.028  1.00  6.49           C
ATOM   3890 1HD1 LEU 9 241    -134.707-114.430 662.094  1.00  6.49           H
ATOM   3891 2HD1 LEU 9 241    -136.039-114.143 663.239  1.00  6.49           H
ATOM   3892 3HD1 LEU 9 241    -134.830-112.870 662.942  1.00  6.49           H
ATOM   3893  CD2 LEU 9 241    -134.394-113.773 665.489  1.00  6.49           C
ATOM   3894 1HD2 LEU 9 241    -135.419-113.963 665.807  1.00  6.49           H
ATOM   3895 2HD2 LEU 9 241    -133.704-114.139 666.249  1.00  6.49           H
ATOM   3896 3HD2 LEU 9 241    -134.249-112.701 665.352  1.00  6.49           H
ATOM   3897  HN  LEU 9 241    -132.035-116.832 663.830  1.00  6.49           H
ATOM   3898  N   ILE 9 242    -133.738-119.080 665.194  1.00  6.49           N
ATOM   3899  CA  ILE 9 242    -134.227-120.389 665.592  1.00  6.49           C
ATOM   3900  C   ILE 9 242    -133.553-120.804 666.901  1.00  6.49           C
ATOM   3901  O   ILE 9 242    -134.216-121.279 667.822  1.00  6.49           O
ATOM   3902  HA  ILE 9 242    -135.298-120.298 665.769  1.00  6.49           H
ATOM   3903  HB  ILE 9 242    -133.038-121.270 664.047  1.00  6.49           H
ATOM   3904  CB  ILE 9 242    -134.040-121.398 664.457  1.00  6.49           C
ATOM   3905  CG1 ILE 9 242    -135.030-121.135 663.321  1.00  6.49           C
ATOM   3906 1HG1 ILE 9 242    -136.027-121.458 663.620  1.00  6.49           H
ATOM   3907 2HG1 ILE 9 242    -135.087-120.065 663.124  1.00  6.49           H
ATOM   3908  CG2 ILE 9 242    -134.134-122.833 664.979  1.00  6.49           C
ATOM   3909 1HG2 ILE 9 242    -133.358-123.000 665.726  1.00  6.49           H
ATOM   3910 2HG2 ILE 9 242    -135.113-122.993 665.430  1.00  6.49           H
ATOM   3911 3HG2 ILE 9 242    -133.997-123.530 664.152  1.00  6.49           H
ATOM   3912  CD1 ILE 9 242    -134.611-121.871 662.047  1.00  6.49           C
ATOM   3913 1HD1 ILE 9 242    -133.624-121.528 661.737  1.00  6.49           H
ATOM   3914 2HD1 ILE 9 242    -134.578-122.944 662.241  1.00  6.49           H
ATOM   3915 3HD1 ILE 9 242    -135.331-121.667 661.255  1.00  6.49           H
ATOM   3916  HN  ILE 9 242    -133.182-119.071 664.363  1.00  6.49           H
ATOM   3917  N   GLN 9 243    -132.243-120.610 666.943  1.00  6.49           N
ATOM   3918  CA  GLN 9 243    -131.463-121.016 668.099  1.00  6.49           C
ATOM   3919  C   GLN 9 243    -131.870-120.200 669.328  1.00  6.49           C
ATOM   3920  O   GLN 9 243    -131.697-120.648 670.460  1.00  6.49           O
ATOM   3921  HA  GLN 9 243    -131.704-122.067 668.257  1.00  6.49           H
ATOM   3922  CB  GLN 9 243    -129.964-120.881 667.824  1.00  6.49           C
ATOM   3923 1HB  GLN 9 243    -129.746-119.878 667.459  1.00  6.49           H
ATOM   3924 2HB  GLN 9 243    -129.407-121.010 668.752  1.00  6.49           H
ATOM   3925  CG  GLN 9 243    -129.500-121.916 666.797  1.00  6.49           C
ATOM   3926 1HG  GLN 9 243    -129.731-122.919 667.155  1.00  6.49           H
ATOM   3927 2HG  GLN 9 243    -130.046-121.777 665.864  1.00  6.49           H
ATOM   3928  CD  GLN 9 243    -127.997-121.795 666.537  1.00  6.49           C
ATOM   3929  OE1 GLN 9 243    -127.370-120.789 666.825  1.00  6.49           O
ATOM   3930  NE2 GLN 9 243    -127.456-122.874 665.979  1.00  6.49           N
ATOM   3931 1HE2 GLN 9 243    -128.027-123.667 665.767  1.00  6.49           H
ATOM   3932 2HE2 GLN 9 243    -126.478-122.892 665.770  1.00  6.49           H
ATOM   3933  HN  GLN 9 243    -131.717-120.185 666.206  1.00  6.49           H
ATOM   3934  N   ALA 9 244    -132.403-119.016 669.062  1.00  6.49           N
ATOM   3935  CA  ALA 9 244    -132.809-118.121 670.132  1.00  6.49           C
ATOM   3936  C   ALA 9 244    -133.878-118.805 670.986  1.00  6.49           C
ATOM   3937  O   ALA 9 244    -134.798-119.426 670.455  1.00  6.49           O
ATOM   3938  HA  ALA 9 244    -131.933-117.925 670.750  1.00  6.49           H
ATOM   3939  CB  ALA 9 244    -133.297-116.800 669.535  1.00  6.49           C
ATOM   3940 1HB  ALA 9 244    -132.491-116.340 668.962  1.00  6.49           H
ATOM   3941 2HB  ALA 9 244    -134.146-116.989 668.878  1.00  6.49           H
ATOM   3942 3HB  ALA 9 244    -133.601-116.128 670.338  1.00  6.49           H
ATOM   3943  HN  ALA 9 244    -132.559-118.668 668.137  1.00  6.49           H
ATOM   3944  N   LYS 9 245    -133.722-118.668 672.294  1.00  6.49           N
ATOM   3945  CA  LYS 9 245    -134.651-119.283 673.228  1.00  6.49           C
ATOM   3946  C   LYS 9 245    -135.835-118.342 673.457  1.00  6.49           C
ATOM   3947  O   LYS 9 245    -136.838-118.734 674.051  1.00  6.49           O
ATOM   3948  HA  LYS 9 245    -135.021-120.197 672.764  1.00  6.49           H
ATOM   3949  CB  LYS 9 245    -133.928-119.688 674.514  1.00  6.49           C
ATOM   3950 1HB  LYS 9 245    -133.349-118.845 674.891  1.00  6.49           H
ATOM   3951 2HB  LYS 9 245    -134.659-119.940 675.282  1.00  6.49           H
ATOM   3952  CG  LYS 9 245    -133.003-120.882 674.271  1.00  6.49           C
ATOM   3953 1HG  LYS 9 245    -133.515-121.624 673.659  1.00  6.49           H
ATOM   3954 2HG  LYS 9 245    -132.125-120.558 673.711  1.00  6.49           H
ATOM   3955  CD  LYS 9 245    -132.567-121.516 675.593  1.00  6.49           C
ATOM   3956 1HD  LYS 9 245    -131.957-120.809 676.156  1.00  6.49           H
ATOM   3957 2HD  LYS 9 245    -133.444-121.735 676.202  1.00  6.49           H
ATOM   3958  CE  LYS 9 245    -131.774-122.801 675.350  1.00  6.49           C
ATOM   3959 1HE  LYS 9 245    -132.308-123.437 674.643  1.00  6.49           H
ATOM   3960 2HE  LYS 9 245    -130.811-122.562 674.898  1.00  6.49           H
ATOM   3961  NZ  LYS 9 245    -131.564-123.530 676.621  1.00  6.49           N
ATOM   3962 1HZ  LYS 9 245    -131.033-124.375 676.443  1.00  6.49           H
ATOM   3963 2HZ  LYS 9 245    -131.053-122.939 677.268  1.00  6.49           H
ATOM   3964 3HZ  LYS 9 245    -132.462-123.773 677.023  1.00  6.49           H
ATOM   3965  HN  LYS 9 245    -132.980-118.148 672.718  1.00  6.49           H
ATOM   3966  N   LYS 9 246    -135.679-117.117 672.975  1.00  6.49           N
ATOM   3967  CA  LYS 9 246    -136.630-116.064 673.286  1.00  6.49           C
ATOM   3968  C   LYS 9 246    -137.914-116.289 672.486  1.00  6.49           C
ATOM   3969  O   LYS 9 246    -137.867-116.496 671.275  1.00  6.49           O
ATOM   3970  HA  LYS 9 246    -136.866-116.140 674.348  1.00  6.49           H
ATOM   3971  CB  LYS 9 246    -135.998-114.689 673.061  1.00  6.49           C
ATOM   3972 1HB  LYS 9 246    -135.567-114.641 672.061  1.00  6.49           H
ATOM   3973 2HB  LYS 9 246    -136.768-113.918 673.113  1.00  6.49           H
ATOM   3974  CG  LYS 9 246    -134.914-114.405 674.103  1.00  6.49           C
ATOM   3975 1HG  LYS 9 246    -135.323-114.541 675.105  1.00  6.49           H
ATOM   3976 2HG  LYS 9 246    -134.101-115.122 673.991  1.00  6.49           H
ATOM   3977  CD  LYS 9 246    -134.371-112.983 673.957  1.00  6.49           C
ATOM   3978 1HD  LYS 9 246    -133.865-112.879 672.997  1.00  6.49           H
ATOM   3979 2HD  LYS 9 246    -135.198-112.272 673.960  1.00  6.49           H
ATOM   3980  CE  LYS 9 246    -133.400-112.648 675.090  1.00  6.49           C
ATOM   3981 1HE  LYS 9 246    -133.898-112.768 676.052  1.00  6.49           H
ATOM   3982 2HE  LYS 9 246    -132.561-113.344 675.076  1.00  6.49           H
ATOM   3983  NZ  LYS 9 246    -132.902-111.260 674.953  1.00  6.49           N
ATOM   3984 1HZ  LYS 9 246    -132.246-111.061 675.700  1.00  6.49           H
ATOM   3985 2HZ  LYS 9 246    -132.437-111.155 674.058  1.00  6.49           H
ATOM   3986 3HZ  LYS 9 246    -133.682-110.615 675.007  1.00  6.49           H
ATOM   3987  HN  LYS 9 246    -134.921-116.842 672.383  1.00  6.49           H
ATOM   3988  N   SER 9 247    -139.032-116.241 673.196  1.00  6.49           N
ATOM   3989  CA  SER 9 247    -140.330-116.389 672.560  1.00  6.49           C
ATOM   3990  C   SER 9 247    -140.446-115.424 671.378  1.00  6.49           C
ATOM   3991  O   SER 9 247    -140.903-115.807 670.302  1.00  6.49           O
ATOM   3992  HA  SER 9 247    -140.366-117.422 672.215  1.00  6.49           H
ATOM   3993  CB  SER 9 247    -141.463-116.145 673.557  1.00  6.49           C
ATOM   3994 1HB  SER 9 247    -142.422-116.252 673.050  1.00  6.49           H
ATOM   3995 2HB  SER 9 247    -141.430-116.905 674.338  1.00  6.49           H
ATOM   3996  HG  SER 9 247    -141.666-114.897 675.109  1.00  6.49           H
ATOM   3997  OG  SER 9 247    -141.383-114.852 674.151  1.00  6.49           O
ATOM   3998  HN  SER 9 247    -139.060-116.105 674.186  1.00  6.49           H
ATOM   3999  N   SER 9 248    -140.024-114.191 671.618  1.00  6.49           N
ATOM   4000  CA  SER 9 248    -140.258-113.121 670.663  1.00  6.49           C
ATOM   4001  C   SER 9 248    -139.602-113.462 669.324  1.00  6.49           C
ATOM   4002  O   SER 9 248    -139.803-112.760 668.334  1.00  6.49           O
ATOM   4003  HA  SER 9 248    -141.341-113.063 670.555  1.00  6.49           H
ATOM   4004  CB  SER 9 248    -139.727-111.787 671.191  1.00  6.49           C
ATOM   4005 1HB  SER 9 248    -139.971-110.994 670.483  1.00  6.49           H
ATOM   4006 2HB  SER 9 248    -140.227-111.542 672.128  1.00  6.49           H
ATOM   4007  HG  SER 9 248    -138.004-110.935 671.749  1.00  6.49           H
ATOM   4008  OG  SER 9 248    -138.318-111.818 671.400  1.00  6.49           O
ATOM   4009  HN  SER 9 248    -139.531-113.920 672.445  1.00  6.49           H
ATOM   4010  N   LYS 9 249    -138.831-114.539 669.336  1.00  6.49           N
ATOM   4011  CA  LYS 9 249    -138.127-114.969 668.139  1.00  6.49           C
ATOM   4012  C   LYS 9 249    -139.138-115.212 667.018  1.00  6.49           C
ATOM   4013  O   LYS 9 249    -138.877-114.890 665.860  1.00  6.49           O
ATOM   4014  HA  LYS 9 249    -137.467-114.155 667.838  1.00  6.49           H
ATOM   4015  CB  LYS 9 249    -137.243-116.180 668.444  1.00  6.49           C
ATOM   4016 1HB  LYS 9 249    -136.559-116.354 667.613  1.00  6.49           H
ATOM   4017 2HB  LYS 9 249    -136.630-115.976 669.322  1.00  6.49           H
ATOM   4018  CG  LYS 9 249    -138.090-117.430 668.685  1.00  6.49           C
ATOM   4019 1HG  LYS 9 249    -138.928-117.186 669.338  1.00  6.49           H
ATOM   4020 2HG  LYS 9 249    -138.512-117.776 667.742  1.00  6.49           H
ATOM   4021  CD  LYS 9 249    -137.254-118.546 669.316  1.00  6.49           C
ATOM   4022 1HD  LYS 9 249    -136.290-118.612 668.812  1.00  6.49           H
ATOM   4023 2HD  LYS 9 249    -137.053-118.308 670.360  1.00  6.49           H
ATOM   4024  CE  LYS 9 249    -137.977-119.891 669.224  1.00  6.49           C
ATOM   4025 1HE  LYS 9 249    -138.793-119.923 669.946  1.00  6.49           H
ATOM   4026 2HE  LYS 9 249    -138.421-120.005 668.235  1.00  6.49           H
ATOM   4027  NZ  LYS 9 249    -137.036-121.004 669.482  1.00  6.49           N
ATOM   4028 1HZ  LYS 9 249    -137.554-121.870 669.577  1.00  6.49           H
ATOM   4029 2HZ  LYS 9 249    -136.385-121.083 668.708  1.00  6.49           H
ATOM   4030 3HZ  LYS 9 249    -136.523-120.821 670.337  1.00  6.49           H
ATOM   4031  HN  LYS 9 249    -138.683-115.112 670.142  1.00  6.49           H
ATOM   4032  N   HIS 9 250    -140.273-115.779 667.400  1.00  6.49           N
ATOM   4033  CA  HIS 9 250    -141.272-116.186 666.427  1.00  6.49           C
ATOM   4034  C   HIS 9 250    -141.796-114.955 665.685  1.00  6.49           C
ATOM   4035  O   HIS 9 250    -142.032-115.006 664.479  1.00  6.49           O
ATOM   4036  HA  HIS 9 250    -140.768-116.841 665.716  1.00  6.49           H
ATOM   4037  CB  HIS 9 250    -142.386-116.994 667.096  1.00  6.49           C
ATOM   4038 1HB  HIS 9 250    -142.779-116.423 667.938  1.00  6.49           H
ATOM   4039 2HB  HIS 9 250    -143.204-117.121 666.388  1.00  6.49           H
ATOM   4040  CG  HIS 9 250    -141.948-118.353 667.588  1.00  6.49           C
ATOM   4041  HD1 HIS 9 250    -142.265-119.517 665.833  1.00  6.49           H
ATOM   4042  ND1 HIS 9 250    -141.969-119.482 666.787  1.00  6.49           N
ATOM   4043  CD2 HIS 9 250    -141.478-118.752 668.804  1.00  6.49           C
ATOM   4044  HD2 HIS 9 250    -141.334-118.110 669.673  1.00  6.49           H
ATOM   4045  CE1 HIS 9 250    -141.530-120.508 667.501  1.00  6.49           C
ATOM   4046  HE1 HIS 9 250    -141.429-121.535 667.151  1.00  6.49           H
ATOM   4047  NE2 HIS 9 250    -141.227-120.054 668.751  1.00  6.49           N
ATOM   4048  HN  HIS 9 250    -140.514-115.961 668.354  1.00  6.49           H
ATOM   4049  N   LYS 9 251    -141.964-113.877 666.437  1.00  6.49           N
ATOM   4050  CA  LYS 9 251    -142.464-112.637 665.867  1.00  6.49           C
ATOM   4051  C   LYS 9 251    -141.411-112.053 664.923  1.00  6.49           C
ATOM   4052  O   LYS 9 251    -141.726-111.669 663.798  1.00  6.49           O
ATOM   4053  HA  LYS 9 251    -143.353-112.881 665.284  1.00  6.49           H
ATOM   4054  CB  LYS 9 251    -142.899-111.676 666.975  1.00  6.49           C
ATOM   4055 1HB  LYS 9 251    -143.521-112.204 667.697  1.00  6.49           H
ATOM   4056 2HB  LYS 9 251    -142.023-111.315 667.513  1.00  6.49           H
ATOM   4057  CG  LYS 9 251    -143.674-110.489 666.398  1.00  6.49           C
ATOM   4058 1HG  LYS 9 251    -142.989-109.827 665.868  1.00  6.49           H
ATOM   4059 2HG  LYS 9 251    -144.401-110.845 665.668  1.00  6.49           H
ATOM   4060  CD  LYS 9 251    -144.391-109.712 667.504  1.00  6.49           C
ATOM   4061 1HD  LYS 9 251    -144.945-110.404 668.138  1.00  6.49           H
ATOM   4062 2HD  LYS 9 251    -143.657-109.216 668.139  1.00  6.49           H
ATOM   4063  CE  LYS 9 251    -145.347-108.674 666.914  1.00  6.49           C
ATOM   4064 1HE  LYS 9 251    -144.778-107.868 666.451  1.00  6.49           H
ATOM   4065 2HE  LYS 9 251    -145.949-109.131 666.128  1.00  6.49           H
ATOM   4066  NZ  LYS 9 251    -146.230-108.125 667.967  1.00  6.49           N
ATOM   4067 1HZ  LYS 9 251    -146.874-107.459 667.554  1.00  6.49           H
ATOM   4068 2HZ  LYS 9 251    -146.754-108.880 668.396  1.00  6.49           H
ATOM   4069 3HZ  LYS 9 251    -145.668-107.660 668.671  1.00  6.49           H
ATOM   4070  HN  LYS 9 251    -141.764-113.842 667.416  1.00  6.49           H
ATOM   4071  N   ALA 9 252    -140.183-112.004 665.417  1.00  6.49           N
ATOM   4072  CA  ALA 9 252    -139.091-111.428 664.651  1.00  6.49           C
ATOM   4073  C   ALA 9 252    -138.901-112.229 663.361  1.00  6.49           C
ATOM   4074  O   ALA 9 252    -138.554-111.667 662.323  1.00  6.49           O
ATOM   4075  HA  ALA 9 252    -139.367-110.405 664.396  1.00  6.49           H
ATOM   4076  CB  ALA 9 252    -137.825-111.398 665.509  1.00  6.49           C
ATOM   4077 1HB  ALA 9 252    -138.003-110.793 666.398  1.00  6.49           H
ATOM   4078 2HB  ALA 9 252    -137.563-112.413 665.807  1.00  6.49           H
ATOM   4079 3HB  ALA 9 252    -137.006-110.966 664.934  1.00  6.49           H
ATOM   4080  HN  ALA 9 252    -139.929-112.348 666.321  1.00  6.49           H
ATOM   4081  N   LEU 9 253    -139.137-113.528 663.468  1.00  6.49           N
ATOM   4082  CA  LEU 9 253    -138.987-114.413 662.326  1.00  6.49           C
ATOM   4083  C   LEU 9 253    -140.007-114.031 661.252  1.00  6.49           C
ATOM   4084  O   LEU 9 253    -139.650-113.844 660.090  1.00  6.49           O
ATOM   4085  HA  LEU 9 253    -137.986-114.259 661.922  1.00  6.49           H
ATOM   4086  CB  LEU 9 253    -139.076-115.876 662.766  1.00  6.49           C
ATOM   4087 1HB  LEU 9 253    -138.349-116.041 663.561  1.00  6.49           H
ATOM   4088 2HB  LEU 9 253    -140.063-116.045 663.196  1.00  6.49           H
ATOM   4089  HG  LEU 9 253    -139.569-116.754 660.879  1.00  6.49           H
ATOM   4090  CG  LEU 9 253    -138.841-116.921 661.673  1.00  6.49           C
ATOM   4091  CD1 LEU 9 253    -137.451-116.762 661.053  1.00  6.49           C
ATOM   4092 1HD1 LEU 9 253    -137.361-115.769 660.612  1.00  6.49           H
ATOM   4093 2HD1 LEU 9 253    -136.692-116.887 661.825  1.00  6.49           H
ATOM   4094 3HD1 LEU 9 253    -137.310-117.517 660.279  1.00  6.49           H
ATOM   4095  CD2 LEU 9 253    -139.072-118.335 662.208  1.00  6.49           C
ATOM   4096 1HD2 LEU 9 253    -138.384-118.529 663.031  1.00  6.49           H
ATOM   4097 2HD2 LEU 9 253    -140.098-118.426 662.564  1.00  6.49           H
ATOM   4098 3HD2 LEU 9 253    -138.898-119.058 661.411  1.00  6.49           H
ATOM   4099  HN  LEU 9 253    -139.425-113.976 664.315  1.00  6.49           H
ATOM   4100  N   LYS 9 254    -141.257-113.925 661.679  1.00  6.49           N
ATOM   4101  CA  LYS 9 254    -142.329-113.558 660.770  1.00  6.49           C
ATOM   4102  C   LYS 9 254    -141.978-112.239 660.080  1.00  6.49           C
ATOM   4103  O   LYS 9 254    -142.113-112.115 658.864  1.00  6.49           O
ATOM   4104  HA  LYS 9 254    -142.396-114.338 660.012  1.00  6.49           H
ATOM   4105  CB  LYS 9 254    -143.670-113.528 661.508  1.00  6.49           C
ATOM   4106 1HB  LYS 9 254    -143.854-114.495 661.975  1.00  6.49           H
ATOM   4107 2HB  LYS 9 254    -143.631-112.790 662.310  1.00  6.49           H
ATOM   4108  CG  LYS 9 254    -144.815-113.189 660.552  1.00  6.49           C
ATOM   4109 1HG  LYS 9 254    -144.734-112.149 660.236  1.00  6.49           H
ATOM   4110 2HG  LYS 9 254    -144.736-113.802 659.653  1.00  6.49           H
ATOM   4111  CD  LYS 9 254    -146.172-113.423 661.217  1.00  6.49           C
ATOM   4112 1HD  LYS 9 254    -146.250-114.462 661.538  1.00  6.49           H
ATOM   4113 2HD  LYS 9 254    -146.253-112.806 662.112  1.00  6.49           H
ATOM   4114  CE  LYS 9 254    -147.317-113.092 660.258  1.00  6.49           C
ATOM   4115 1HE  LYS 9 254    -147.353-112.017 660.082  1.00  6.49           H
ATOM   4116 2HE  LYS 9 254    -147.140-113.567 659.293  1.00  6.49           H
ATOM   4117  NZ  LYS 9 254    -148.609-113.552 660.814  1.00  6.49           N
ATOM   4118 1HZ  LYS 9 254    -149.356-113.322 660.169  1.00  6.49           H
ATOM   4119 2HZ  LYS 9 254    -148.579-114.557 660.952  1.00  6.49           H
ATOM   4120 3HZ  LYS 9 254    -148.777-113.094 661.703  1.00  6.49           H
ATOM   4121  HN  LYS 9 254    -141.540-114.085 662.625  1.00  6.49           H
ATOM   4122  N   VAL 9 255    -141.533-111.286 660.886  1.00  6.49           N
ATOM   4123  CA  VAL 9 255    -141.173-109.976 660.369  1.00  6.49           C
ATOM   4124  C   VAL 9 255    -140.196-110.144 659.204  1.00  6.49           C
ATOM   4125  O   VAL 9 255    -140.346-109.500 658.166  1.00  6.49           O
ATOM   4126  HA  VAL 9 255    -142.084-109.507 659.999  1.00  6.49           H
ATOM   4127  HB  VAL 9 255    -139.757-109.621 661.926  1.00  6.49           H
ATOM   4128  CB  VAL 9 255    -140.615-109.104 661.496  1.00  6.49           C
ATOM   4129  CG1 VAL 9 255    -140.131-107.756 660.958  1.00  6.49           C
ATOM   4130 1HG1 VAL 9 255    -139.345-107.921 660.221  1.00  6.49           H
ATOM   4131 2HG1 VAL 9 255    -140.964-107.232 660.490  1.00  6.49           H
ATOM   4132 3HG1 VAL 9 255    -139.740-107.157 661.780  1.00  6.49           H
ATOM   4133  CG2 VAL 9 255    -141.652-108.912 662.605  1.00  6.49           C
ATOM   4134 1HG2 VAL 9 255    -142.538-108.427 662.194  1.00  6.49           H
ATOM   4135 2HG2 VAL 9 255    -141.927-109.883 663.017  1.00  6.49           H
ATOM   4136 3HG2 VAL 9 255    -141.230-108.289 663.393  1.00  6.49           H
ATOM   4137  HN  VAL 9 255    -141.418-111.397 661.873  1.00  6.49           H
ATOM   4138  N   THR 9 256    -139.217-111.011 659.413  1.00  6.49           N
ATOM   4139  CA  THR 9 256    -138.088-111.100 658.503  1.00  6.49           C
ATOM   4140  C   THR 9 256    -138.504-111.792 657.203  1.00  6.49           C
ATOM   4141  O   THR 9 256    -138.123-111.359 656.117  1.00  6.49           O
ATOM   4142  HA  THR 9 256    -137.777-110.089 658.242  1.00  6.49           H
ATOM   4143  HB  THR 9 256    -137.219-112.843 659.466  1.00  6.49           H
ATOM   4144  CB  THR 9 256    -136.948-111.813 659.233  1.00  6.49           C
ATOM   4145  OG1 THR 9 256    -136.679-110.979 660.356  1.00  6.49           O
ATOM   4146  HG1 THR 9 256    -137.072-111.381 661.183  1.00  6.49           H
ATOM   4147  CG2 THR 9 256    -135.642-111.798 658.436  1.00  6.49           C
ATOM   4148 1HG2 THR 9 256    -135.336-110.767 658.261  1.00  6.49           H
ATOM   4149 2HG2 THR 9 256    -135.794-112.299 657.480  1.00  6.49           H
ATOM   4150 3HG2 THR 9 256    -134.866-112.317 658.998  1.00  6.49           H
ATOM   4151  HN  THR 9 256    -139.188-111.645 660.187  1.00  6.49           H
ATOM   4152  N   ILE 9 257    -139.280-112.854 657.358  1.00  6.49           N
ATOM   4153  CA  ILE 9 257    -139.737-113.620 656.211  1.00  6.49           C
ATOM   4154  C   ILE 9 257    -140.587-112.722 655.309  1.00  6.49           C
ATOM   4155  O   ILE 9 257    -140.385-112.684 654.097  1.00  6.49           O
ATOM   4156  HA  ILE 9 257    -138.854-113.932 655.653  1.00  6.49           H
ATOM   4157  HB  ILE 9 257    -141.206-114.612 657.408  1.00  6.49           H
ATOM   4158  CB  ILE 9 257    -140.457-114.891 656.667  1.00  6.49           C
ATOM   4159  CG1 ILE 9 257    -139.485-115.856 657.348  1.00  6.49           C
ATOM   4160 1HG1 ILE 9 257    -138.768-116.232 656.618  1.00  6.49           H
ATOM   4161 2HG1 ILE 9 257    -138.915-115.326 658.112  1.00  6.49           H
ATOM   4162  CG2 ILE 9 257    -141.197-115.550 655.502  1.00  6.49           C
ATOM   4163 1HG2 ILE 9 257    -141.935-114.856 655.101  1.00  6.49           H
ATOM   4164 2HG2 ILE 9 257    -140.484-115.814 654.721  1.00  6.49           H
ATOM   4165 3HG2 ILE 9 257    -141.700-116.451 655.854  1.00  6.49           H
ATOM   4166  CD1 ILE 9 257    -140.233-117.029 657.986  1.00  6.49           C
ATOM   4167 1HD1 ILE 9 257    -140.932-116.652 658.732  1.00  6.49           H
ATOM   4168 2HD1 ILE 9 257    -140.782-117.571 657.216  1.00  6.49           H
ATOM   4169 3HD1 ILE 9 257    -139.519-117.700 658.463  1.00  6.49           H
ATOM   4170  HN  ILE 9 257    -139.595-113.193 658.244  1.00  6.49           H
ATOM   4171  N   THR 9 258    -141.520-112.022 655.937  1.00  6.49           N
ATOM   4172  CA  THR 9 258    -142.486-111.229 655.195  1.00  6.49           C
ATOM   4173  C   THR 9 258    -141.770-110.234 654.281  1.00  6.49           C
ATOM   4174  O   THR 9 258    -142.155-110.058 653.126  1.00  6.49           O
ATOM   4175  HA  THR 9 258    -143.059-111.898 654.553  1.00  6.49           H
ATOM   4176  HB  THR 9 258    -142.871-109.902 656.872  1.00  6.49           H
ATOM   4177  CB  THR 9 258    -143.424-110.562 656.204  1.00  6.49           C
ATOM   4178  OG1 THR 9 258    -144.092-111.652 656.831  1.00  6.49           O
ATOM   4179  HG1 THR 9 258    -143.570-111.961 657.626  1.00  6.49           H
ATOM   4180  CG2 THR 9 258    -144.548-109.776 655.527  1.00  6.49           C
ATOM   4181 1HG2 THR 9 258    -145.143-110.450 654.911  1.00  6.49           H
ATOM   4182 2HG2 THR 9 258    -144.119-108.994 654.899  1.00  6.49           H
ATOM   4183 3HG2 THR 9 258    -145.184-109.322 656.287  1.00  6.49           H
ATOM   4184  HN  THR 9 258    -141.622-111.990 656.931  1.00  6.49           H
ATOM   4185  N   VAL 9 259    -140.740-109.608 654.832  1.00  6.49           N
ATOM   4186  CA  VAL 9 259    -140.000-108.595 654.098  1.00  6.49           C
ATOM   4187  C   VAL 9 259    -139.317-109.242 652.892  1.00  6.49           C
ATOM   4188  O   VAL 9 259    -139.389-108.721 651.780  1.00  6.49           O
ATOM   4189  HA  VAL 9 259    -140.719-107.857 653.741  1.00  6.49           H
ATOM   4190  HB  VAL 9 259    -138.417-108.648 655.528  1.00  6.49           H
ATOM   4191  CB  VAL 9 259    -139.018-107.886 655.033  1.00  6.49           C
ATOM   4192  CG1 VAL 9 259    -138.070-106.979 654.245  1.00  6.49           C
ATOM   4193 1HG1 VAL 9 259    -137.504-107.578 653.531  1.00  6.49           H
ATOM   4194 2HG1 VAL 9 259    -138.649-106.226 653.709  1.00  6.49           H
ATOM   4195 3HG1 VAL 9 259    -137.382-106.487 654.933  1.00  6.49           H
ATOM   4196  CG2 VAL 9 259    -139.761-107.096 656.113  1.00  6.49           C
ATOM   4197 1HG2 VAL 9 259    -140.398-106.348 655.642  1.00  6.49           H
ATOM   4198 2HG2 VAL 9 259    -140.375-107.777 656.703  1.00  6.49           H
ATOM   4199 3HG2 VAL 9 259    -139.039-106.602 656.763  1.00  6.49           H
ATOM   4200  HN  VAL 9 259    -140.411-109.783 655.760  1.00  6.49           H
ATOM   4201  N   LEU 9 260    -138.670-110.368 653.153  1.00  6.49           N
ATOM   4202  CA  LEU 9 260    -137.922-111.059 652.116  1.00  6.49           C
ATOM   4203  C   LEU 9 260    -138.876-111.466 650.990  1.00  6.49           C
ATOM   4204  O   LEU 9 260    -138.573-111.271 649.814  1.00  6.49           O
ATOM   4205  HA  LEU 9 260    -137.194-110.354 651.713  1.00  6.49           H
ATOM   4206  CB  LEU 9 260    -137.138-112.230 652.710  1.00  6.49           C
ATOM   4207 1HB  LEU 9 260    -136.392-111.831 653.398  1.00  6.49           H
ATOM   4208 2HB  LEU 9 260    -137.823-112.838 653.301  1.00  6.49           H
ATOM   4209  HG  LEU 9 260    -137.181-113.571 651.045  1.00  6.49           H
ATOM   4210  CG  LEU 9 260    -136.429-113.141 651.706  1.00  6.49           C
ATOM   4211  CD1 LEU 9 260    -135.460-112.344 650.831  1.00  6.49           C
ATOM   4212 1HD1 LEU 9 260    -136.010-111.580 650.282  1.00  6.49           H
ATOM   4213 2HD1 LEU 9 260    -134.709-111.868 651.462  1.00  6.49           H
ATOM   4214 3HD1 LEU 9 260    -134.970-113.016 650.127  1.00  6.49           H
ATOM   4215  CD2 LEU 9 260    -135.735-114.305 652.417  1.00  6.49           C
ATOM   4216 1HD2 LEU 9 260    -134.996-113.915 653.117  1.00  6.49           H
ATOM   4217 2HD2 LEU 9 260    -136.475-114.893 652.960  1.00  6.49           H
ATOM   4218 3HD2 LEU 9 260    -135.239-114.937 651.680  1.00  6.49           H
ATOM   4219  HN  LEU 9 260    -138.651-110.807 654.051  1.00  6.49           H
ATOM   4220  N   THR 9 261    -140.010-112.023 651.391  1.00  6.49           N
ATOM   4221  CA  THR 9 261    -140.967-112.545 650.431  1.00  6.49           C
ATOM   4222  C   THR 9 261    -141.485-111.423 649.529  1.00  6.49           C
ATOM   4223  O   THR 9 261    -141.633-111.610 648.323  1.00  6.49           O
ATOM   4224  HA  THR 9 261    -140.453-113.261 649.789  1.00  6.49           H
ATOM   4225  HB  THR 9 261    -142.623-112.559 651.837  1.00  6.49           H
ATOM   4226  CB  THR 9 261    -142.074-113.260 651.209  1.00  6.49           C
ATOM   4227  OG1 THR 9 261    -141.394-114.304 651.900  1.00  6.49           O
ATOM   4228  HG1 THR 9 261    -141.069-113.973 652.786  1.00  6.49           H
ATOM   4229  CG2 THR 9 261    -143.052-113.996 650.291  1.00  6.49           C
ATOM   4230 1HG2 THR 9 261    -142.513-114.744 649.711  1.00  6.49           H
ATOM   4231 2HG2 THR 9 261    -143.524-113.282 649.615  1.00  6.49           H
ATOM   4232 3HG2 THR 9 261    -143.818-114.485 650.894  1.00  6.49           H
ATOM   4233  HN  THR 9 261    -140.277-112.119 652.350  1.00  6.49           H
ATOM   4234  N   VAL 9 262    -141.746-110.282 650.149  1.00  6.49           N
ATOM   4235  CA  VAL 9 262    -142.333-109.160 649.437  1.00  6.49           C
ATOM   4236  C   VAL 9 262    -141.338-108.647 648.393  1.00  6.49           C
ATOM   4237  O   VAL 9 262    -141.722-108.325 647.270  1.00  6.49           O
ATOM   4238  HA  VAL 9 262    -143.222-109.526 648.923  1.00  6.49           H
ATOM   4239  HB  VAL 9 262    -141.924-107.867 651.085  1.00  6.49           H
ATOM   4240  CB  VAL 9 262    -142.768-108.080 650.429  1.00  6.49           C
ATOM   4241  CG1 VAL 9 262    -143.137-106.785 649.702  1.00  6.49           C
ATOM   4242 1HG1 VAL 9 262    -142.272-106.421 649.147  1.00  6.49           H
ATOM   4243 2HG1 VAL 9 262    -143.958-106.976 649.011  1.00  6.49           H
ATOM   4244 3HG1 VAL 9 262    -143.443-106.034 650.431  1.00  6.49           H
ATOM   4245  CG2 VAL 9 262    -143.928-108.570 651.298  1.00  6.49           C
ATOM   4246 1HG2 VAL 9 262    -144.777-108.823 650.663  1.00  6.49           H
ATOM   4247 2HG2 VAL 9 262    -143.616-109.452 651.857  1.00  6.49           H
ATOM   4248 3HG2 VAL 9 262    -144.218-107.782 651.994  1.00  6.49           H
ATOM   4249  HN  VAL 9 262    -141.563-110.117 651.119  1.00  6.49           H
ATOM   4250  N   PHE 9 263    -140.079-108.588 648.802  1.00  6.49           N
ATOM   4251  CA  PHE 9 263    -139.025-108.130 647.913  1.00  6.49           C
ATOM   4252  C   PHE 9 263    -138.889-109.053 646.701  1.00  6.49           C
ATOM   4253  O   PHE 9 263    -138.889-108.592 645.561  1.00  6.49           O
ATOM   4254  HA  PHE 9 263    -139.297-107.129 647.576  1.00  6.49           H
ATOM   4255  CB  PHE 9 263    -137.720-108.162 648.712  1.00  6.49           C
ATOM   4256 1HB  PHE 9 263    -137.822-107.512 649.581  1.00  6.49           H
ATOM   4257 2HB  PHE 9 263    -137.561-109.173 649.087  1.00  6.49           H
ATOM   4258  CG  PHE 9 263    -136.490-107.730 647.912  1.00  6.49           C
ATOM   4259  HD1 PHE 9 263    -136.055-109.705 647.257  1.00  6.49           H
ATOM   4260  CD1 PHE 9 263    -135.762-108.656 647.232  1.00  6.49           C
ATOM   4261  HD2 PHE 9 263    -136.707-105.679 648.427  1.00  6.49           H
ATOM   4262  CD2 PHE 9 263    -136.124-106.421 647.881  1.00  6.49           C
ATOM   4263  CE1 PHE 9 263    -134.619-108.255 646.490  1.00  6.49           C
ATOM   4264  HE1 PHE 9 263    -134.036-108.997 645.945  1.00  6.49           H
ATOM   4265  CE2 PHE 9 263    -134.981-106.020 647.139  1.00  6.49           C
ATOM   4266  HE2 PHE 9 263    -134.688-104.971 647.114  1.00  6.49           H
ATOM   4267  CZ  PHE 9 263    -134.253-106.946 646.459  1.00  6.49           C
ATOM   4268  HZ  PHE 9 263    -133.377-106.638 645.889  1.00  6.49           H
ATOM   4269  HN  PHE 9 263    -139.776-108.845 649.719  1.00  6.49           H
ATOM   4270  N   VAL 9 264    -138.778-110.342 646.989  1.00  6.49           N
ATOM   4271  CA  VAL 9 264    -138.514-111.321 645.948  1.00  6.49           C
ATOM   4272  C   VAL 9 264    -139.652-111.294 644.926  1.00  6.49           C
ATOM   4273  O   VAL 9 264    -139.409-111.231 643.722  1.00  6.49           O
ATOM   4274  HA  VAL 9 264    -137.589-111.030 645.450  1.00  6.49           H
ATOM   4275  HB  VAL 9 264    -139.157-112.915 647.213  1.00  6.49           H
ATOM   4276  CB  VAL 9 264    -138.302-112.702 646.571  1.00  6.49           C
ATOM   4277  CG1 VAL 9 264    -138.243-113.786 645.493  1.00  6.49           C
ATOM   4278 1HG1 VAL 9 264    -139.179-113.795 644.934  1.00  6.49           H
ATOM   4279 2HG1 VAL 9 264    -137.416-113.579 644.814  1.00  6.49           H
ATOM   4280 3HG1 VAL 9 264    -138.092-114.758 645.963  1.00  6.49           H
ATOM   4281  CG2 VAL 9 264    -137.044-112.725 647.441  1.00  6.49           C
ATOM   4282 1HG2 VAL 9 264    -136.175-112.481 646.829  1.00  6.49           H
ATOM   4283 2HG2 VAL 9 264    -137.142-111.992 648.241  1.00  6.49           H
ATOM   4284 3HG2 VAL 9 264    -136.917-113.718 647.871  1.00  6.49           H
ATOM   4285  HN  VAL 9 264    -138.865-110.719 647.911  1.00  6.49           H
ATOM   4286  N   LEU 9 265    -140.871-111.342 645.445  1.00  6.49           N
ATOM   4287  CA  LEU 9 265    -142.039-111.509 644.597  1.00  6.49           C
ATOM   4288  C   LEU 9 265    -142.179-110.288 643.684  1.00  6.49           C
ATOM   4289  O   LEU 9 265    -142.766-110.379 642.607  1.00  6.49           O
ATOM   4290  HA  LEU 9 265    -141.868-112.387 643.974  1.00  6.49           H
ATOM   4291  CB  LEU 9 265    -143.281-111.789 645.445  1.00  6.49           C
ATOM   4292 1HB  LEU 9 265    -143.340-111.033 646.228  1.00  6.49           H
ATOM   4293 2HB  LEU 9 265    -144.162-111.664 644.815  1.00  6.49           H
ATOM   4294  HG  LEU 9 265    -142.461-113.297 646.721  1.00  6.49           H
ATOM   4295  CG  LEU 9 265    -143.348-113.170 646.100  1.00  6.49           C
ATOM   4296  CD1 LEU 9 265    -144.565-113.280 647.022  1.00  6.49           C
ATOM   4297 1HD1 LEU 9 265    -144.497-112.525 647.804  1.00  6.49           H
ATOM   4298 2HD1 LEU 9 265    -145.475-113.124 646.443  1.00  6.49           H
ATOM   4299 3HD1 LEU 9 265    -144.588-114.272 647.474  1.00  6.49           H
ATOM   4300  CD2 LEU 9 265    -143.325-114.279 645.046  1.00  6.49           C
ATOM   4301 1HD2 LEU 9 265    -144.180-114.166 644.381  1.00  6.49           H
ATOM   4302 2HD2 LEU 9 265    -142.403-114.211 644.468  1.00  6.49           H
ATOM   4303 3HD2 LEU 9 265    -143.373-115.249 645.539  1.00  6.49           H
ATOM   4304  HN  LEU 9 265    -141.066-111.270 646.423  1.00  6.49           H
ATOM   4305  N   SER 9 266    -141.631-109.175 644.149  1.00  6.49           N
ATOM   4306  CA  SER 9 266    -141.768-107.918 643.434  1.00  6.49           C
ATOM   4307  C   SER 9 266    -140.632-107.766 642.421  1.00  6.49           C
ATOM   4308  O   SER 9 266    -140.862-107.370 641.279  1.00  6.49           O
ATOM   4309  HA  SER 9 266    -142.729-107.979 642.924  1.00  6.49           H
ATOM   4310  CB  SER 9 266    -141.779-106.732 644.401  1.00  6.49           C
ATOM   4311 1HB  SER 9 266    -141.819-105.803 643.833  1.00  6.49           H
ATOM   4312 2HB  SER 9 266    -142.680-106.772 645.012  1.00  6.49           H
ATOM   4313  HG  SER 9 266    -140.838-107.188 646.107  1.00  6.49           H
ATOM   4314  OG  SER 9 266    -140.632-106.723 645.247  1.00  6.49           O
ATOM   4315  HN  SER 9 266    -141.103-109.124 644.997  1.00  6.49           H
ATOM   4316  N   GLN 9 267    -139.429-108.089 642.875  1.00  6.49           N
ATOM   4317  CA  GLN 9 267    -138.229-107.724 642.142  1.00  6.49           C
ATOM   4318  C   GLN 9 267    -137.827-108.851 641.188  1.00  6.49           C
ATOM   4319  O   GLN 9 267    -137.295-108.595 640.109  1.00  6.49           O
ATOM   4320  HA  GLN 9 267    -138.497-106.835 641.572  1.00  6.49           H
ATOM   4321  CB  GLN 9 267    -137.085-107.381 643.098  1.00  6.49           C
ATOM   4322 1HB  GLN 9 267    -136.866-108.241 643.731  1.00  6.49           H
ATOM   4323 2HB  GLN 9 267    -136.182-107.166 642.528  1.00  6.49           H
ATOM   4324  CG  GLN 9 267    -137.443-106.176 643.971  1.00  6.49           C
ATOM   4325 1HG  GLN 9 267    -138.286-106.427 644.615  1.00  6.49           H
ATOM   4326 2HG  GLN 9 267    -136.604-105.934 644.623  1.00  6.49           H
ATOM   4327  CD  GLN 9 267    -137.795-104.961 643.110  1.00  6.49           C
ATOM   4328  OE1 GLN 9 267    -137.151-104.664 642.118  1.00  6.49           O
ATOM   4329  NE2 GLN 9 267    -138.850-104.278 643.545  1.00  6.49           N
ATOM   4330 1HE2 GLN 9 267    -139.334-104.576 644.367  1.00  6.49           H
ATOM   4331 2HE2 GLN 9 267    -139.159-103.466 643.049  1.00  6.49           H
ATOM   4332  HN  GLN 9 267    -139.269-108.590 643.726  1.00  6.49           H
ATOM   4333  N   PHE 9 268    -138.098-110.074 641.620  1.00  6.49           N
ATOM   4334  CA  PHE 9 268    -137.610-111.243 640.909  1.00  6.49           C
ATOM   4335  C   PHE 9 268    -138.136-111.271 639.472  1.00  6.49           C
ATOM   4336  O   PHE 9 268    -137.360-111.398 638.526  1.00  6.49           O
ATOM   4337  HA  PHE 9 268    -136.522-111.183 640.895  1.00  6.49           H
ATOM   4338  CB  PHE 9 268    -138.136-112.471 641.655  1.00  6.49           C
ATOM   4339 1HB  PHE 9 268    -137.898-112.370 642.714  1.00  6.49           H
ATOM   4340 2HB  PHE 9 268    -139.222-112.496 641.574  1.00  6.49           H
ATOM   4341  CG  PHE 9 268    -137.570-113.798 641.145  1.00  6.49           C
ATOM   4342  HD1 PHE 9 268    -139.165-114.105 639.772  1.00  6.49           H
ATOM   4343  CD1 PHE 9 268    -138.232-114.494 640.181  1.00  6.49           C
ATOM   4344  HD2 PHE 9 268    -135.876-113.726 642.427  1.00  6.49           H
ATOM   4345  CD2 PHE 9 268    -136.406-114.283 641.655  1.00  6.49           C
ATOM   4346  CE1 PHE 9 268    -137.708-115.725 639.707  1.00  6.49           C
ATOM   4347  HE1 PHE 9 268    -138.238-116.283 638.935  1.00  6.49           H
ATOM   4348  CE2 PHE 9 268    -135.882-115.515 641.181  1.00  6.49           C
ATOM   4349  HE2 PHE 9 268    -134.949-115.903 641.590  1.00  6.49           H
ATOM   4350  CZ  PHE 9 268    -136.544-116.210 640.217  1.00  6.49           C
ATOM   4351  HZ  PHE 9 268    -136.141-117.155 639.854  1.00  6.49           H
ATOM   4352  HN  PHE 9 268    -138.638-110.271 642.437  1.00  6.49           H
ATOM   4353  N   PRO 9 269    -139.457-111.152 639.283  1.00  6.49           N
ATOM   4354  CA  PRO 9 269    -140.046-111.312 637.952  1.00  6.49           C
ATOM   4355  C   PRO 9 269    -139.383-110.418 636.916  1.00  6.49           C
ATOM   4356  O   PRO 9 269    -139.089-110.860 635.807  1.00  6.49           O
ATOM   4357  HA  PRO 9 269    -139.889-112.329 637.592  1.00  6.49           H
ATOM   4358  CB  PRO 9 269    -141.517-110.945 638.160  1.00  6.49           C
ATOM   4359 1HB  PRO 9 269    -141.698-109.887 637.968  1.00  6.49           H
ATOM   4360 2HB  PRO 9 269    -142.169-111.505 637.489  1.00  6.49           H
ATOM   4361  CG  PRO 9 269    -141.767-111.304 639.619  1.00  6.49           C
ATOM   4362 1HG  PRO 9 269    -142.641-110.789 640.019  1.00  6.49           H
ATOM   4363 2HG  PRO 9 269    -141.955-112.370 639.747  1.00  6.49           H
ATOM   4364  CD  PRO 9 269    -140.483-110.864 640.302  1.00  6.49           C
ATOM   4365 1HD  PRO 9 269    -140.504-109.806 640.561  1.00  6.49           H
ATOM   4366 2HD  PRO 9 269    -140.308-111.413 641.228  1.00  6.49           H
ATOM   4367  N   TYR 9 270    -139.163-109.172 637.310  1.00  6.49           N
ATOM   4368  CA  TYR 9 270    -138.643-108.176 636.389  1.00  6.49           C
ATOM   4369  C   TYR 9 270    -137.218-108.523 635.954  1.00  6.49           C
ATOM   4370  O   TYR 9 270    -136.883-108.425 634.774  1.00  6.49           O
ATOM   4371  HA  TYR 9 270    -139.289-108.160 635.511  1.00  6.49           H
ATOM   4372  CB  TYR 9 270    -138.620-106.857 637.163  1.00  6.49           C
ATOM   4373 1HB  TYR 9 270    -139.645-106.564 637.392  1.00  6.49           H
ATOM   4374 2HB  TYR 9 270    -138.113-107.014 638.115  1.00  6.49           H
ATOM   4375  CG  TYR 9 270    -137.932-105.711 636.418  1.00  6.49           C
ATOM   4376  HD1 TYR 9 270    -136.403-105.472 637.901  1.00  6.49           H
ATOM   4377  CD1 TYR 9 270    -136.804-105.121 636.950  1.00  6.49           C
ATOM   4378  HD2 TYR 9 270    -139.332-105.732 634.794  1.00  6.49           H
ATOM   4379  CD2 TYR 9 270    -138.441-105.267 635.215  1.00  6.49           C
ATOM   4380  CE1 TYR 9 270    -136.157-104.042 636.250  1.00  6.49           C
ATOM   4381  HE1 TYR 9 270    -135.265-103.567 636.659  1.00  6.49           H
ATOM   4382  HE2 TYR 9 270    -138.185-103.827 633.562  1.00  6.49           H
ATOM   4383  CE2 TYR 9 270    -137.794-104.188 634.514  1.00  6.49           C
ATOM   4384  CZ  TYR 9 270    -136.684-103.629 635.066  1.00  6.49           C
ATOM   4385  OH  TYR 9 270    -136.072-102.610 634.404  1.00  6.49           O
ATOM   4386  HH  TYR 9 270    -136.516-102.461 633.521  1.00  6.49           H
ATOM   4387  HN  TYR 9 270    -139.334-108.841 638.238  1.00  6.49           H
ATOM   4388  N   ASN 9 271    -136.416-108.923 636.930  1.00  6.49           N
ATOM   4389  CA  ASN 9 271    -135.010-109.193 636.681  1.00  6.49           C
ATOM   4390  C   ASN 9 271    -134.879-110.482 635.867  1.00  6.49           C
ATOM   4391  O   ASN 9 271    -133.871-110.696 635.195  1.00  6.49           O
ATOM   4392  HA  ASN 9 271    -134.642-108.320 636.142  1.00  6.49           H
ATOM   4393  CB  ASN 9 271    -134.244-109.382 637.992  1.00  6.49           C
ATOM   4394 1HB  ASN 9 271    -134.810-110.035 638.657  1.00  6.49           H
ATOM   4395 2HB  ASN 9 271    -133.293-109.876 637.794  1.00  6.49           H
ATOM   4396  CG  ASN 9 271    -133.994-108.038 638.680  1.00  6.49           C
ATOM   4397  OD1 ASN 9 271    -133.114-107.278 638.312  1.00  6.49           O
ATOM   4398  ND2 ASN 9 271    -134.815-107.789 639.696  1.00  6.49           N
ATOM   4399 1HD2 ASN 9 271    -135.517-108.456 639.946  1.00  6.49           H
ATOM   4400 2HD2 ASN 9 271    -134.731-106.935 640.209  1.00  6.49           H
ATOM   4401  HN  ASN 9 271    -136.711-109.061 637.875  1.00  6.49           H
ATOM   4402  N   CYS 9 272    -135.913-111.306 635.954  1.00  6.49           N
ATOM   4403  CA  CYS 9 272    -136.008-112.479 635.102  1.00  6.49           C
ATOM   4404  C   CYS 9 272    -136.097-112.012 633.648  1.00  6.49           C
ATOM   4405  O   CYS 9 272    -135.412-112.547 632.777  1.00  6.49           O
ATOM   4406  HA  CYS 9 272    -135.100-113.060 635.267  1.00  6.49           H
ATOM   4407  CB  CYS 9 272    -137.193-113.366 635.490  1.00  6.49           C
ATOM   4408 1HB  CYS 9 272    -138.100-112.765 635.558  1.00  6.49           H
ATOM   4409 2HB  CYS 9 272    -137.365-114.116 634.718  1.00  6.49           H
ATOM   4410  HG  CYS 9 272    -137.089-113.110 637.846  1.00  6.49           H
ATOM   4411  SG  CYS 9 272    -136.865-114.184 637.094  1.00  6.49           S
ATOM   4412  HN  CYS 9 272    -136.675-111.182 636.589  1.00  6.49           H
ATOM   4413  N   ILE 9 273    -136.946-111.019 633.430  1.00  6.49           N
ATOM   4414  CA  ILE 9 273    -137.168-110.504 632.089  1.00  6.49           C
ATOM   4415  C   ILE 9 273    -135.914-109.765 631.618  1.00  6.49           C
ATOM   4416  O   ILE 9 273    -135.554-109.831 630.443  1.00  6.49           O
ATOM   4417  HA  ILE 9 273    -137.331-111.360 631.434  1.00  6.49           H
ATOM   4418  HB  ILE 9 273    -138.322-108.831 632.753  1.00  6.49           H
ATOM   4419  CB  ILE 9 273    -138.437-109.652 632.045  1.00  6.49           C
ATOM   4420  CG1 ILE 9 273    -139.657-110.462 632.488  1.00  6.49           C
ATOM   4421 1HG1 ILE 9 273    -139.510-110.820 633.507  1.00  6.49           H
ATOM   4422 2HG1 ILE 9 273    -140.539-109.821 632.500  1.00  6.49           H
ATOM   4423  CG2 ILE 9 273    -138.633-109.030 630.661  1.00  6.49           C
ATOM   4424 1HG2 ILE 9 273    -137.778-108.397 630.422  1.00  6.49           H
ATOM   4425 2HG2 ILE 9 273    -138.718-109.822 629.916  1.00  6.49           H
ATOM   4426 3HG2 ILE 9 273    -139.542-108.430 630.658  1.00  6.49           H
ATOM   4427  CD1 ILE 9 273    -139.896-111.649 631.553  1.00  6.49           C
ATOM   4428 1HD1 ILE 9 273    -140.066-111.285 630.540  1.00  6.49           H
ATOM   4429 2HD1 ILE 9 273    -139.021-112.300 631.563  1.00  6.49           H
ATOM   4430 3HD1 ILE 9 273    -140.769-112.208 631.891  1.00  6.49           H
ATOM   4431  HN  ILE 9 273    -137.477-110.569 634.148  1.00  6.49           H
ATOM   4432  N   LEU 9 274    -135.282-109.078 632.558  1.00  6.49           N
ATOM   4433  CA  LEU 9 274    -134.030-108.398 632.275  1.00  6.49           C
ATOM   4434  C   LEU 9 274    -133.006-109.415 631.766  1.00  6.49           C
ATOM   4435  O   LEU 9 274    -132.260-109.134 630.829  1.00  6.49           O
ATOM   4436  HA  LEU 9 274    -134.222-107.676 631.482  1.00  6.49           H
ATOM   4437  CB  LEU 9 274    -133.558-107.611 633.499  1.00  6.49           C
ATOM   4438 1HB  LEU 9 274    -133.721-108.224 634.386  1.00  6.49           H
ATOM   4439 2HB  LEU 9 274    -132.483-107.454 633.413  1.00  6.49           H
ATOM   4440  HG  LEU 9 274    -135.302-106.413 633.812  1.00  6.49           H
ATOM   4441  CG  LEU 9 274    -134.228-106.253 633.722  1.00  6.49           C
ATOM   4442  CD1 LEU 9 274    -133.754-105.616 635.030  1.00  6.49           C
ATOM   4443 1HD1 LEU 9 274    -134.005-106.271 635.865  1.00  6.49           H
ATOM   4444 2HD1 LEU 9 274    -132.674-105.472 634.994  1.00  6.49           H
ATOM   4445 3HD1 LEU 9 274    -134.245-104.653 635.164  1.00  6.49           H
ATOM   4446  CD2 LEU 9 274    -134.008-105.330 632.522  1.00  6.49           C
ATOM   4447 1HD2 LEU 9 274    -132.939-105.172 632.376  1.00  6.49           H
ATOM   4448 2HD2 LEU 9 274    -134.433-105.787 631.629  1.00  6.49           H
ATOM   4449 3HD2 LEU 9 274    -134.494-104.372 632.707  1.00  6.49           H
ATOM   4450  HN  LEU 9 274    -135.611-108.982 633.498  1.00  6.49           H
ATOM   4451  N   LEU 9 275    -133.003-110.575 632.407  1.00  6.49           N
ATOM   4452  CA  LEU 9 275    -132.070-111.628 632.043  1.00  6.49           C
ATOM   4453  C   LEU 9 275    -132.326-112.052 630.595  1.00  6.49           C
ATOM   4454  O   LEU 9 275    -131.388-112.206 629.814  1.00  6.49           O
ATOM   4455  HA  LEU 9 275    -131.065-111.211 632.108  1.00  6.49           H
ATOM   4456  CB  LEU 9 275    -132.148-112.782 633.044  1.00  6.49           C
ATOM   4457 1HB  LEU 9 275    -131.899-112.396 634.033  1.00  6.49           H
ATOM   4458 2HB  LEU 9 275    -133.181-113.129 633.089  1.00  6.49           H
ATOM   4459  HG  LEU 9 275    -131.490-114.360 631.760  1.00  6.49           H
ATOM   4460  CG  LEU 9 275    -131.247-113.984 632.754  1.00  6.49           C
ATOM   4461  CD1 LEU 9 275    -129.774-113.573 632.734  1.00  6.49           C
ATOM   4462 1HD1 LEU 9 275    -129.616-112.823 631.960  1.00  6.49           H
ATOM   4463 2HD1 LEU 9 275    -129.500-113.157 633.704  1.00  6.49           H
ATOM   4464 3HD1 LEU 9 275    -129.156-114.446 632.526  1.00  6.49           H
ATOM   4465  CD2 LEU 9 275    -131.512-115.120 633.744  1.00  6.49           C
ATOM   4466 1HD2 LEU 9 275    -131.315-114.772 634.758  1.00  6.49           H
ATOM   4467 2HD2 LEU 9 275    -132.553-115.435 633.665  1.00  6.49           H
ATOM   4468 3HD2 LEU 9 275    -130.859-115.962 633.515  1.00  6.49           H
ATOM   4469  HN  LEU 9 275    -133.621-110.799 633.160  1.00  6.49           H
ATOM   4470  N   VAL 9 276    -133.601-112.229 630.280  1.00  6.49           N
ATOM   4471  CA  VAL 9 276    -133.993-112.621 628.937  1.00  6.49           C
ATOM   4472  C   VAL 9 276    -133.493-111.575 627.939  1.00  6.49           C
ATOM   4473  O   VAL 9 276    -132.925-111.921 626.904  1.00  6.49           O
ATOM   4474  HA  VAL 9 276    -133.510-113.574 628.718  1.00  6.49           H
ATOM   4475  HB  VAL 9 276    -135.987-111.924 629.240  1.00  6.49           H
ATOM   4476  CB  VAL 9 276    -135.507-112.832 628.874  1.00  6.49           C
ATOM   4477  CG1 VAL 9 276    -135.970-113.060 627.434  1.00  6.49           C
ATOM   4478 1HG1 VAL 9 276    -135.712-112.191 626.828  1.00  6.49           H
ATOM   4479 2HG1 VAL 9 276    -135.477-113.944 627.030  1.00  6.49           H
ATOM   4480 3HG1 VAL 9 276    -137.049-113.206 627.418  1.00  6.49           H
ATOM   4481  CG2 VAL 9 276    -135.938-113.989 629.778  1.00  6.49           C
ATOM   4482 1HG2 VAL 9 276    -135.444-114.905 629.455  1.00  6.49           H
ATOM   4483 2HG2 VAL 9 276    -135.658-113.769 630.808  1.00  6.49           H
ATOM   4484 3HG2 VAL 9 276    -137.019-114.116 629.714  1.00  6.49           H
ATOM   4485  HN  VAL 9 276    -134.358-112.110 630.923  1.00  6.49           H
ATOM   4486  N   GLN 9 277    -133.722-110.317 628.285  1.00  6.49           N
ATOM   4487  CA  GLN 9 277    -133.309-109.218 627.428  1.00  6.49           C
ATOM   4488  C   GLN 9 277    -131.785-109.191 627.298  1.00  6.49           C
ATOM   4489  O   GLN 9 277    -131.252-108.722 626.293  1.00  6.49           O
ATOM   4490  HA  GLN 9 277    -133.760-109.423 626.457  1.00  6.49           H
ATOM   4491  CB  GLN 9 277    -133.838-107.883 627.955  1.00  6.49           C
ATOM   4492 1HB  GLN 9 277    -133.635-107.803 629.023  1.00  6.49           H
ATOM   4493 2HB  GLN 9 277    -133.312-107.062 627.469  1.00  6.49           H
ATOM   4494  CG  GLN 9 277    -135.342-107.752 627.705  1.00  6.49           C
ATOM   4495 1HG  GLN 9 277    -135.545-107.835 626.638  1.00  6.49           H
ATOM   4496 2HG  GLN 9 277    -135.868-108.571 628.196  1.00  6.49           H
ATOM   4497  CD  GLN 9 277    -135.869-106.414 628.227  1.00  6.49           C
ATOM   4498  OE1 GLN 9 277    -135.276-105.772 629.079  1.00  6.49           O
ATOM   4499  NE2 GLN 9 277    -137.015-106.030 627.672  1.00  6.49           N
ATOM   4500 1HE2 GLN 9 277    -137.451-106.604 626.978  1.00  6.49           H
ATOM   4501 2HE2 GLN 9 277    -137.441-105.169 627.947  1.00  6.49           H
ATOM   4502  HN  GLN 9 277    -134.180-110.044 629.131  1.00  6.49           H
ATOM   4503  N   THR 9 278    -131.125-109.700 628.328  1.00  6.49           N
ATOM   4504  CA  THR 9 278    -129.674-109.768 628.328  1.00  6.49           C
ATOM   4505  C   THR 9 278    -129.188-110.798 627.306  1.00  6.49           C
ATOM   4506  O   THR 9 278    -128.255-110.535 626.550  1.00  6.49           O
ATOM   4507  HA  THR 9 278    -129.284-108.799 628.015  1.00  6.49           H
ATOM   4508  HB  THR 9 278    -129.426-111.101 630.026  1.00  6.49           H
ATOM   4509  CB  THR 9 278    -129.214-110.066 629.757  1.00  6.49           C
ATOM   4510  OG1 THR 9 278    -129.872-109.079 630.546  1.00  6.49           O
ATOM   4511  HG1 THR 9 278    -130.808-109.367 630.745  1.00  6.49           H
ATOM   4512  CG2 THR 9 278    -127.726-109.780 629.965  1.00  6.49           C
ATOM   4513 1HG2 THR 9 278    -127.526-108.728 629.761  1.00  6.49           H
ATOM   4514 2HG2 THR 9 278    -127.138-110.399 629.287  1.00  6.49           H
ATOM   4515 3HG2 THR 9 278    -127.453-110.008 630.995  1.00  6.49           H
ATOM   4516  HN  THR 9 278    -131.565-110.060 629.151  1.00  6.49           H
ATOM   4517  N   ILE 9 279    -129.844-111.949 627.317  1.00  6.49           N
ATOM   4518  CA  ILE 9 279    -129.445-113.046 626.451  1.00  6.49           C
ATOM   4519  C   ILE 9 279    -129.685-112.653 624.993  1.00  6.49           C
ATOM   4520  O   ILE 9 279    -128.842-112.900 624.132  1.00  6.49           O
ATOM   4521  HA  ILE 9 279    -128.375-113.203 626.595  1.00  6.49           H
ATOM   4522  HB  ILE 9 279    -131.222-114.143 626.911  1.00  6.49           H
ATOM   4523  CB  ILE 9 279    -130.151-114.339 626.864  1.00  6.49           C
ATOM   4524  CG1 ILE 9 279    -129.711-114.782 628.261  1.00  6.49           C
ATOM   4525 1HG1 ILE 9 279    -128.721-115.234 628.208  1.00  6.49           H
ATOM   4526 2HG1 ILE 9 279    -129.631-113.913 628.914  1.00  6.49           H
ATOM   4527  CG2 ILE 9 279    -129.938-115.437 625.821  1.00  6.49           C
ATOM   4528 1HG2 ILE 9 279    -130.340-115.110 624.862  1.00  6.49           H
ATOM   4529 2HG2 ILE 9 279    -128.872-115.639 625.718  1.00  6.49           H
ATOM   4530 3HG2 ILE 9 279    -130.451-116.345 626.139  1.00  6.49           H
ATOM   4531  CD1 ILE 9 279    -130.703-115.784 628.856  1.00  6.49           C
ATOM   4532 1HD1 ILE 9 279    -131.687-115.320 628.930  1.00  6.49           H
ATOM   4533 2HD1 ILE 9 279    -130.762-116.662 628.213  1.00  6.49           H
ATOM   4534 3HD1 ILE 9 279    -130.366-116.082 629.849  1.00  6.49           H
ATOM   4535  HN  ILE 9 279    -130.633-112.138 627.901  1.00  6.49           H
ATOM   4536  N   ASP 9 280    -130.840-112.046 624.759  1.00  6.49           N
ATOM   4537  CA  ASP 9 280    -131.230-111.672 623.411  1.00  6.49           C
ATOM   4538  C   ASP 9 280    -130.326-110.540 622.918  1.00  6.49           C
ATOM   4539  O   ASP 9 280    -130.019-110.458 621.730  1.00  6.49           O
ATOM   4540  HA  ASP 9 280    -131.120-112.581 622.818  1.00  6.49           H
ATOM   4541  CB  ASP 9 280    -132.676-111.173 623.373  1.00  6.49           C
ATOM   4542 1HB  ASP 9 280    -133.318-111.869 623.914  1.00  6.49           H
ATOM   4543 2HB  ASP 9 280    -132.746-110.213 623.883  1.00  6.49           H
ATOM   4544  CG  ASP 9 280    -133.169-111.029 621.932  1.00  6.49           C
ATOM   4545  OD1 ASP 9 280    -133.112-112.047 621.208  1.00  6.49           O
ATOM   4546  OD2 ASP 9 280    -133.592-109.905 621.587  1.00  6.49           O
ATOM   4547  HN  ASP 9 280    -131.502-111.811 625.471  1.00  6.49           H
ATOM   4548  N   ALA 9 281    -129.926-109.695 623.857  1.00  6.49           N
ATOM   4549  CA  ALA 9 281    -129.027-108.597 623.542  1.00  6.49           C
ATOM   4550  C   ALA 9 281    -127.706-109.160 623.015  1.00  6.49           C
ATOM   4551  O   ALA 9 281    -126.939-108.450 622.366  1.00  6.49           O
ATOM   4552  HA  ALA 9 281    -129.495-107.999 622.760  1.00  6.49           H
ATOM   4553  CB  ALA 9 281    -128.835-107.723 624.783  1.00  6.49           C
ATOM   4554 1HB  ALA 9 281    -129.799-107.324 625.099  1.00  6.49           H
ATOM   4555 2HB  ALA 9 281    -128.408-108.322 625.587  1.00  6.49           H
ATOM   4556 3HB  ALA 9 281    -128.161-106.899 624.546  1.00  6.49           H
ATOM   4557  HN  ALA 9 281    -130.204-109.752 624.816  1.00  6.49           H
ATOM   4558  N   TYR 9 282    -127.480-110.431 623.314  1.00  6.49           N
ATOM   4559  CA  TYR 9 282    -126.281-111.107 622.849  1.00  6.49           C
ATOM   4560  C   TYR 9 282    -126.588-112.004 621.648  1.00  6.49           C
ATOM   4561  O   TYR 9 282    -125.876-111.970 620.646  1.00  6.49           O
ATOM   4562  HA  TYR 9 282    -125.560-110.347 622.550  1.00  6.49           H
ATOM   4563  CB  TYR 9 282    -125.810-111.980 624.015  1.00  6.49           C
ATOM   4564 1HB  TYR 9 282    -125.671-111.350 624.893  1.00  6.49           H
ATOM   4565 2HB  TYR 9 282    -126.593-112.698 624.258  1.00  6.49           H
ATOM   4566  CG  TYR 9 282    -124.510-112.739 623.738  1.00  6.49           C
ATOM   4567  HD1 TYR 9 282    -125.511-114.581 623.289  1.00  6.49           H
ATOM   4568  CD1 TYR 9 282    -124.553-114.070 623.377  1.00  6.49           C
ATOM   4569  HD2 TYR 9 282    -123.263-111.040 624.136  1.00  6.49           H
ATOM   4570  CD2 TYR 9 282    -123.296-112.092 623.850  1.00  6.49           C
ATOM   4571  CE1 TYR 9 282    -123.330-114.784 623.117  1.00  6.49           C
ATOM   4572  HE1 TYR 9 282    -123.349-115.836 622.831  1.00  6.49           H
ATOM   4573  HE2 TYR 9 282    -121.108-112.308 623.675  1.00  6.49           H
ATOM   4574  CE2 TYR 9 282    -122.074-112.806 623.590  1.00  6.49           C
ATOM   4575  CZ  TYR 9 282    -122.150-114.117 623.237  1.00  6.49           C
ATOM   4576  OH  TYR 9 282    -120.995-114.792 622.991  1.00  6.49           O
ATOM   4577  HH  TYR 9 282    -120.213-114.178 623.091  1.00  6.49           H
ATOM   4578  HN  TYR 9 282    -128.098-110.995 623.862  1.00  6.49           H
ATOM   4579  N   ALA 9 283    -127.649-112.785 621.789  1.00  6.49           N
ATOM   4580  CA  ALA 9 283    -127.879-113.904 620.891  1.00  6.49           C
ATOM   4581  C   ALA 9 283    -128.879-113.488 619.811  1.00  6.49           C
ATOM   4582  O   ALA 9 283    -128.948-114.110 618.752  1.00  6.49           O
ATOM   4583  HA  ALA 9 283    -126.928-114.152 620.419  1.00  6.49           H
ATOM   4584  CB  ALA 9 283    -128.360-115.114 621.696  1.00  6.49           C
ATOM   4585 1HB  ALA 9 283    -127.601-115.387 622.429  1.00  6.49           H
ATOM   4586 2HB  ALA 9 283    -129.288-114.863 622.209  1.00  6.49           H
ATOM   4587 3HB  ALA 9 283    -128.532-115.953 621.022  1.00  6.49           H
ATOM   4588  HN  ALA 9 283    -128.342-112.664 622.500  1.00  6.49           H
ATOM   4589  N   MET 9 284    -129.628-112.439 620.115  1.00  6.49           N
ATOM   4590  CA  MET 9 284    -130.584-111.900 619.163  1.00  6.49           C
ATOM   4591  C   MET 9 284    -131.473-113.007 618.593  1.00  6.49           C
ATOM   4592  O   MET 9 284    -131.659-113.097 617.380  1.00  6.49           O
ATOM   4593  HA  MET 9 284    -131.192-111.191 619.726  1.00  6.49           H
ATOM   4594  CB  MET 9 284    -129.835-111.209 618.023  1.00  6.49           C
ATOM   4595 1HB  MET 9 284    -129.250-111.943 617.469  1.00  6.49           H
ATOM   4596 2HB  MET 9 284    -130.550-110.777 617.322  1.00  6.49           H
ATOM   4597  CG  MET 9 284    -128.912-110.112 618.558  1.00  6.49           C
ATOM   4598 1HG  MET 9 284    -129.501-109.340 619.054  1.00  6.49           H
ATOM   4599 2HG  MET 9 284    -128.237-110.527 619.306  1.00  6.49           H
ATOM   4600  SD  MET 9 284    -127.973-109.397 617.219  1.00  6.49           S
ATOM   4601  CE  MET 9 284    -126.746-108.494 618.149  1.00  6.49           C
ATOM   4602 1HE  MET 9 284    -127.239-107.760 618.786  1.00  6.49           H
ATOM   4603 2HE  MET 9 284    -126.176-109.188 618.768  1.00  6.49           H
ATOM   4604 3HE  MET 9 284    -126.071-107.984 617.462  1.00  6.49           H
ATOM   4605  HN  MET 9 284    -129.590-111.960 620.993  1.00  6.49           H
ATOM   4606  N   PHE 9 285    -132.000-113.823 619.495  1.00  6.49           N
ATOM   4607  CA  PHE 9 285    -132.757-114.995 619.092  1.00  6.49           C
ATOM   4608  C   PHE 9 285    -134.231-114.647 618.871  1.00  6.49           C
ATOM   4609  O   PHE 9 285    -134.965-115.409 618.245  1.00  6.49           O
ATOM   4610  HA  PHE 9 285    -132.326-115.353 618.157  1.00  6.49           H
ATOM   4611  CB  PHE 9 285    -132.651-116.011 620.232  1.00  6.49           C
ATOM   4612 1HB  PHE 9 285    -133.010-116.977 619.878  1.00  6.49           H
ATOM   4613 2HB  PHE 9 285    -131.600-116.138 620.494  1.00  6.49           H
ATOM   4614  CG  PHE 9 285    -133.432-115.620 621.488  1.00  6.49           C
ATOM   4615  HD1 PHE 9 285    -131.780-114.608 622.365  1.00  6.49           H
ATOM   4616  CD1 PHE 9 285    -132.824-114.904 622.471  1.00  6.49           C
ATOM   4617  HD2 PHE 9 285    -135.221-116.563 620.833  1.00  6.49           H
ATOM   4618  CD2 PHE 9 285    -134.734-115.989 621.621  1.00  6.49           C
ATOM   4619  CE1 PHE 9 285    -133.549-114.541 623.637  1.00  6.49           C
ATOM   4620  HE1 PHE 9 285    -133.062-113.968 624.426  1.00  6.49           H
ATOM   4621  CE2 PHE 9 285    -135.459-115.626 622.787  1.00  6.49           C
ATOM   4622  HE2 PHE 9 285    -136.503-115.922 622.893  1.00  6.49           H
ATOM   4623  CZ  PHE 9 285    -134.851-114.910 623.770  1.00  6.49           C
ATOM   4624  HZ  PHE 9 285    -135.408-114.632 624.665  1.00  6.49           H
ATOM   4625  HN  PHE 9 285    -131.915-113.693 620.483  1.00  6.49           H
ATOM   4626  N   ILE 9 286    -134.619-113.495 619.398  1.00  6.49           N
ATOM   4627  CA  ILE 9 286    -135.989-113.033 619.259  1.00  6.49           C
ATOM   4628  C   ILE 9 286    -136.172-112.397 617.880  1.00  6.49           C
ATOM   4629  O   ILE 9 286    -136.219-111.174 617.757  1.00  6.49           O
ATOM   4630  HA  ILE 9 286    -136.637-113.907 619.326  1.00  6.49           H
ATOM   4631  HB  ILE 9 286    -135.725-111.221 620.366  1.00  6.49           H
ATOM   4632  CB  ILE 9 286    -136.361-112.105 620.418  1.00  6.49           C
ATOM   4633  CG1 ILE 9 286    -136.093-112.776 621.766  1.00  6.49           C
ATOM   4634 1HG1 ILE 9 286    -136.780-113.610 621.904  1.00  6.49           H
ATOM   4635 2HG1 ILE 9 286    -135.084-113.189 621.776  1.00  6.49           H
ATOM   4636  CG2 ILE 9 286    -137.809-111.626 620.294  1.00  6.49           C
ATOM   4637 1HG2 ILE 9 286    -137.933-111.083 619.357  1.00  6.49           H
ATOM   4638 2HG2 ILE 9 286    -138.478-112.487 620.306  1.00  6.49           H
ATOM   4639 3HG2 ILE 9 286    -138.047-110.969 621.130  1.00  6.49           H
ATOM   4640  CD1 ILE 9 286    -136.253-111.780 622.916  1.00  6.49           C
ATOM   4641 1HD1 ILE 9 286    -135.547-110.959 622.787  1.00  6.49           H
ATOM   4642 2HD1 ILE 9 286    -137.270-111.387 622.918  1.00  6.49           H
ATOM   4643 3HD1 ILE 9 286    -136.056-112.283 623.863  1.00  6.49           H
ATOM   4644  HN  ILE 9 286    -134.016-112.883 619.911  1.00  6.49           H
ATOM   4645  N   SER 9 287    -136.269-113.257 616.876  1.00  6.49           N
ATOM   4646  CA  SER 9 287    -136.475-112.796 615.513  1.00  6.49           C
ATOM   4647  C   SER 9 287    -137.965-112.563 615.259  1.00  6.49           C
ATOM   4648  O   SER 9 287    -138.336-111.860 614.320  1.00  6.49           O
ATOM   4649  HA  SER 9 287    -135.923-111.859 615.439  1.00  6.49           H
ATOM   4650  CB  SER 9 287    -135.914-113.798 614.502  1.00  6.49           C
ATOM   4651 1HB  SER 9 287    -136.078-113.424 613.492  1.00  6.49           H
ATOM   4652 2HB  SER 9 287    -134.836-113.886 614.639  1.00  6.49           H
ATOM   4653  HG  SER 9 287    -136.102-115.723 613.986  1.00  6.49           H
ATOM   4654  OG  SER 9 287    -136.515-115.083 614.635  1.00  6.49           O
ATOM   4655  HN  SER 9 287    -136.210-114.249 616.982  1.00  6.49           H
ATOM   4656  N   ASN 9 288    -138.780-113.167 616.112  1.00  6.49           N
ATOM   4657  CA  ASN 9 288    -140.215-113.190 615.888  1.00  6.49           C
ATOM   4658  C   ASN 9 288    -140.854-111.982 616.576  1.00  6.49           C
ATOM   4659  O   ASN 9 288    -140.640-111.757 617.766  1.00  6.49           O
ATOM   4660  HA  ASN 9 288    -140.336-113.164 614.805  1.00  6.49           H
ATOM   4661  CB  ASN 9 288    -140.844-114.455 616.473  1.00  6.49           C
ATOM   4662 1HB  ASN 9 288    -140.322-115.334 616.095  1.00  6.49           H
ATOM   4663 2HB  ASN 9 288    -140.727-114.457 617.557  1.00  6.49           H
ATOM   4664  CG  ASN 9 288    -142.329-114.546 616.116  1.00  6.49           C
ATOM   4665  OD1 ASN 9 288    -143.151-113.762 616.563  1.00  6.49           O
ATOM   4666  ND2 ASN 9 288    -142.627-115.542 615.287  1.00  6.49           N
ATOM   4667 1HD2 ASN 9 288    -141.905-116.150 614.956  1.00  6.49           H
ATOM   4668 2HD2 ASN 9 288    -143.572-115.684 614.994  1.00  6.49           H
ATOM   4669  HN  ASN 9 288    -138.475-113.633 616.942  1.00  6.49           H
ATOM   4670  N   CYS 9 289    -141.626-111.237 615.799  1.00  6.49           N
ATOM   4671  CA  CYS 9 289    -142.155-109.967 616.265  1.00  6.49           C
ATOM   4672  C   CYS 9 289    -143.181-110.249 617.365  1.00  6.49           C
ATOM   4673  O   CYS 9 289    -143.289-109.489 618.327  1.00  6.49           O
ATOM   4674  HA  CYS 9 289    -141.310-109.402 616.659  1.00  6.49           H
ATOM   4675  CB  CYS 9 289    -142.756-109.150 615.120  1.00  6.49           C
ATOM   4676 1HB  CYS 9 289    -142.005-108.982 614.348  1.00  6.49           H
ATOM   4677 2HB  CYS 9 289    -143.572-109.704 614.656  1.00  6.49           H
ATOM   4678  SG  CYS 9 289    -143.371-107.545 615.751  1.00  6.49           S
ATOM   4679  HN  CYS 9 289    -141.890-111.488 614.867  1.00  6.49           H
ATOM   4680  N   ALA 9 290    -143.907-111.342 617.187  1.00  6.49           N
ATOM   4681  CA  ALA 9 290    -144.943-111.715 618.135  1.00  6.49           C
ATOM   4682  C   ALA 9 290    -144.301-112.043 619.484  1.00  6.49           C
ATOM   4683  O   ALA 9 290    -144.841-111.697 620.533  1.00  6.49           O
ATOM   4684  HA  ALA 9 290    -145.606-110.858 618.256  1.00  6.49           H
ATOM   4685  CB  ALA 9 290    -145.751-112.887 617.573  1.00  6.49           C
ATOM   4686 1HB  ALA 9 290    -146.210-112.593 616.630  1.00  6.49           H
ATOM   4687 2HB  ALA 9 290    -145.089-113.737 617.406  1.00  6.49           H
ATOM   4688 3HB  ALA 9 290    -146.528-113.167 618.285  1.00  6.49           H
ATOM   4689  HN  ALA 9 290    -143.797-111.967 616.414  1.00  6.49           H
ATOM   4690  N   VAL 9 291    -143.156-112.706 619.412  1.00  6.49           N
ATOM   4691  CA  VAL 9 291    -142.428-113.074 620.615  1.00  6.49           C
ATOM   4692  C   VAL 9 291    -141.896-111.809 621.292  1.00  6.49           C
ATOM   4693  O   VAL 9 291    -141.959-111.681 622.513  1.00  6.49           O
ATOM   4694  HA  VAL 9 291    -143.131-113.563 621.288  1.00  6.49           H
ATOM   4695  HB  VAL 9 291    -140.624-113.587 619.595  1.00  6.49           H
ATOM   4696  CB  VAL 9 291    -141.324-114.077 620.272  1.00  6.49           C
ATOM   4697  CG1 VAL 9 291    -140.553-114.493 621.526  1.00  6.49           C
ATOM   4698 1HG1 VAL 9 291    -140.097-113.613 621.981  1.00  6.49           H
ATOM   4699 2HG1 VAL 9 291    -141.237-114.956 622.237  1.00  6.49           H
ATOM   4700 3HG1 VAL 9 291    -139.775-115.206 621.254  1.00  6.49           H
ATOM   4701  CG2 VAL 9 291    -141.898-115.298 619.551  1.00  6.49           C
ATOM   4702 1HG2 VAL 9 291    -142.630-115.789 620.193  1.00  6.49           H
ATOM   4703 2HG2 VAL 9 291    -142.382-114.981 618.627  1.00  6.49           H
ATOM   4704 3HG2 VAL 9 291    -141.093-115.995 619.319  1.00  6.49           H
ATOM   4705  HN  VAL 9 291    -142.726-112.989 618.555  1.00  6.49           H
ATOM   4706  N   SER 9 292    -141.385-110.905 620.468  1.00  6.49           N
ATOM   4707  CA  SER 9 292    -140.905-109.627 620.964  1.00  6.49           C
ATOM   4708  C   SER 9 292    -142.036-108.884 621.678  1.00  6.49           C
ATOM   4709  O   SER 9 292    -141.868-108.430 622.809  1.00  6.49           O
ATOM   4710  HA  SER 9 292    -140.105-109.871 621.664  1.00  6.49           H
ATOM   4711  CB  SER 9 292    -140.342-108.771 619.827  1.00  6.49           C
ATOM   4712 1HB  SER 9 292    -139.554-109.322 619.314  1.00  6.49           H
ATOM   4713 2HB  SER 9 292    -141.126-108.581 619.094  1.00  6.49           H
ATOM   4714  HG  SER 9 292    -139.084-107.696 620.953  1.00  6.49           H
ATOM   4715  OG  SER 9 292    -139.823-107.531 620.299  1.00  6.49           O
ATOM   4716  HN  SER 9 292    -141.297-111.036 619.480  1.00  6.49           H
ATOM   4717  N   THR 9 293    -143.163-108.784 620.989  1.00  6.49           N
ATOM   4718  CA  THR 9 293    -144.284-108.012 621.496  1.00  6.49           C
ATOM   4719  C   THR 9 293    -144.662-108.482 622.902  1.00  6.49           C
ATOM   4720  O   THR 9 293    -144.861-107.666 623.801  1.00  6.49           O
ATOM   4721  HA  THR 9 293    -143.974-106.970 621.579  1.00  6.49           H
ATOM   4722  HB  THR 9 293    -145.721-109.166 620.345  1.00  6.49           H
ATOM   4723  CB  THR 9 293    -145.430-108.125 620.489  1.00  6.49           C
ATOM   4724  OG1 THR 9 293    -144.941-107.457 619.329  1.00  6.49           O
ATOM   4725  HG1 THR 9 293    -144.547-108.121 618.693  1.00  6.49           H
ATOM   4726  CG2 THR 9 293    -146.655-107.306 620.901  1.00  6.49           C
ATOM   4727 1HG2 THR 9 293    -146.380-106.255 620.979  1.00  6.49           H
ATOM   4728 2HG2 THR 9 293    -147.020-107.659 621.866  1.00  6.49           H
ATOM   4729 3HG2 THR 9 293    -147.438-107.422 620.152  1.00  6.49           H
ATOM   4730  HN  THR 9 293    -143.315-109.218 620.101  1.00  6.49           H
ATOM   4731  N   ASN 9 294    -144.751-109.796 623.049  1.00  6.49           N
ATOM   4732  CA  ASN 9 294    -145.187-110.381 624.305  1.00  6.49           C
ATOM   4733  C   ASN 9 294    -144.125-110.128 625.377  1.00  6.49           C
ATOM   4734  O   ASN 9 294    -144.454-109.850 626.529  1.00  6.49           O
ATOM   4735  HA  ASN 9 294    -146.135-109.893 624.534  1.00  6.49           H
ATOM   4736  CB  ASN 9 294    -145.374-111.894 624.172  1.00  6.49           C
ATOM   4737 1HB  ASN 9 294    -144.490-112.334 623.712  1.00  6.49           H
ATOM   4738 2HB  ASN 9 294    -145.474-112.339 625.162  1.00  6.49           H
ATOM   4739  CG  ASN 9 294    -146.611-112.222 623.333  1.00  6.49           C
ATOM   4740  OD1 ASN 9 294    -147.466-111.387 623.088  1.00  6.49           O
ATOM   4741  ND2 ASN 9 294    -146.657-113.481 622.906  1.00  6.49           N
ATOM   4742 1HD2 ASN 9 294    -145.921-114.116 623.143  1.00  6.49           H
ATOM   4743 2HD2 ASN 9 294    -147.427-113.792 622.350  1.00  6.49           H
ATOM   4744  HN  ASN 9 294    -144.531-110.455 622.329  1.00  6.49           H
ATOM   4745  N   ILE 9 295    -142.872-110.234 624.959  1.00  6.49           N
ATOM   4746  CA  ILE 9 295    -141.760-110.091 625.884  1.00  6.49           C
ATOM   4747  C   ILE 9 295    -141.690-108.642 626.369  1.00  6.49           C
ATOM   4748  O   ILE 9 295    -141.379-108.387 627.532  1.00  6.49           O
ATOM   4749  HA  ILE 9 295    -141.963-110.733 626.741  1.00  6.49           H
ATOM   4750  HB  ILE 9 295    -140.435-110.237 624.211  1.00  6.49           H
ATOM   4751  CB  ILE 9 295    -140.463-110.588 625.243  1.00  6.49           C
ATOM   4752  CG1 ILE 9 295    -140.422-112.117 625.201  1.00  6.49           C
ATOM   4753 1HG1 ILE 9 295    -140.370-112.510 626.216  1.00  6.49           H
ATOM   4754 2HG1 ILE 9 295    -141.343-112.496 624.759  1.00  6.49           H
ATOM   4755  CG2 ILE 9 295    -139.241-110.001 625.953  1.00  6.49           C
ATOM   4756 1HG2 ILE 9 295    -139.269-108.913 625.886  1.00  6.49           H
ATOM   4757 2HG2 ILE 9 295    -139.250-110.301 627.001  1.00  6.49           H
ATOM   4758 3HG2 ILE 9 295    -138.332-110.370 625.477  1.00  6.49           H
ATOM   4759  CD1 ILE 9 295    -139.220-112.611 624.394  1.00  6.49           C
ATOM   4760 1HD1 ILE 9 295    -139.288-112.236 623.373  1.00  6.49           H
ATOM   4761 2HD1 ILE 9 295    -138.300-112.250 624.854  1.00  6.49           H
ATOM   4762 3HD1 ILE 9 295    -139.216-113.701 624.381  1.00  6.49           H
ATOM   4763  HN  ILE 9 295    -142.612-110.415 624.010  1.00  6.49           H
ATOM   4764  N   ASP 9 296    -141.986-107.730 625.455  1.00  6.49           N
ATOM   4765  CA  ASP 9 296    -141.915-106.311 625.762  1.00  6.49           C
ATOM   4766  C   ASP 9 296    -143.054-105.944 626.716  1.00  6.49           C
ATOM   4767  O   ASP 9 296    -142.877-105.119 627.612  1.00  6.49           O
ATOM   4768  HA  ASP 9 296    -140.933-106.163 626.210  1.00  6.49           H
ATOM   4769  CB  ASP 9 296    -142.067-105.465 624.497  1.00  6.49           C
ATOM   4770 1HB  ASP 9 296    -142.985-105.741 623.978  1.00  6.49           H
ATOM   4771 2HB  ASP 9 296    -142.158-104.413 624.767  1.00  6.49           H
ATOM   4772  CG  ASP 9 296    -140.870-105.656 623.563  1.00  6.49           C
ATOM   4773  OD1 ASP 9 296    -139.758-105.854 624.099  1.00  6.49           O
ATOM   4774  OD2 ASP 9 296    -141.093-105.599 622.335  1.00  6.49           O
ATOM   4775  HN  ASP 9 296    -142.268-107.946 624.520  1.00  6.49           H
ATOM   4776  N   ILE 9 297    -144.198-106.573 626.491  1.00  6.49           N
ATOM   4777  CA  ILE 9 297    -145.338-106.392 627.374  1.00  6.49           C
ATOM   4778  C   ILE 9 297    -145.011-106.981 628.748  1.00  6.49           C
ATOM   4779  O   ILE 9 297    -145.308-106.372 629.775  1.00  6.49           O
ATOM   4780  HA  ILE 9 297    -145.497-105.320 627.487  1.00  6.49           H
ATOM   4781  HB  ILE 9 297    -146.367-107.963 626.351  1.00  6.49           H
ATOM   4782  CB  ILE 9 297    -146.604-106.974 626.741  1.00  6.49           C
ATOM   4783  CG1 ILE 9 297    -147.067-106.121 625.559  1.00  6.49           C
ATOM   4784 1HG1 ILE 9 297    -147.455-105.169 625.922  1.00  6.49           H
ATOM   4785 2HG1 ILE 9 297    -146.217-105.893 624.915  1.00  6.49           H
ATOM   4786  CG2 ILE 9 297    -147.707-107.152 627.786  1.00  6.49           C
ATOM   4787 1HG2 ILE 9 297    -147.362-107.832 628.566  1.00  6.49           H
ATOM   4788 2HG2 ILE 9 297    -147.949-106.186 628.228  1.00  6.49           H
ATOM   4789 3HG2 ILE 9 297    -148.595-107.567 627.309  1.00  6.49           H
ATOM   4790  CD1 ILE 9 297    -148.147-106.843 624.751  1.00  6.49           C
ATOM   4791 1HD1 ILE 9 297    -147.748-107.782 624.369  1.00  6.49           H
ATOM   4792 2HD1 ILE 9 297    -149.005-107.047 625.392  1.00  6.49           H
ATOM   4793 3HD1 ILE 9 297    -148.458-106.214 623.917  1.00  6.49           H
ATOM   4794  HN  ILE 9 297    -144.353-107.195 625.724  1.00  6.49           H
ATOM   4795  N   CYS 9 298    -144.404-108.159 628.723  1.00  6.49           N
ATOM   4796  CA  CYS 9 298    -144.029-108.834 629.954  1.00  6.49           C
ATOM   4797  C   CYS 9 298    -143.100-107.911 630.744  1.00  6.49           C
ATOM   4798  O   CYS 9 298    -143.183-107.842 631.970  1.00  6.49           O
ATOM   4799  HA  CYS 9 298    -144.953-109.017 630.503  1.00  6.49           H
ATOM   4800  CB  CYS 9 298    -143.385-110.194 629.679  1.00  6.49           C
ATOM   4801 1HB  CYS 9 298    -142.696-110.116 628.838  1.00  6.49           H
ATOM   4802 2HB  CYS 9 298    -142.799-110.509 630.542  1.00  6.49           H
ATOM   4803  HG  CYS 9 298    -144.933-111.014 628.079  1.00  6.49           H
ATOM   4804  SG  CYS 9 298    -144.678-111.437 629.314  1.00  6.49           S
ATOM   4805  HN  CYS 9 298    -144.169-108.648 627.883  1.00  6.49           H
ATOM   4806  N   PHE 9 299    -142.235-107.226 630.011  1.00  6.49           N
ATOM   4807  CA  PHE 9 299    -141.322-106.276 630.624  1.00  6.49           C
ATOM   4808  C   PHE 9 299    -142.089-105.171 631.354  1.00  6.49           C
ATOM   4809  O   PHE 9 299    -141.774-104.843 632.496  1.00  6.49           O
ATOM   4810  HA  PHE 9 299    -140.714-106.828 631.340  1.00  6.49           H
ATOM   4811  CB  PHE 9 299    -140.502-105.650 629.493  1.00  6.49           C
ATOM   4812 1HB  PHE 9 299    -139.965-106.440 628.968  1.00  6.49           H
ATOM   4813 2HB  PHE 9 299    -141.183-105.195 628.774  1.00  6.49           H
ATOM   4814  CG  PHE 9 299    -139.499-104.595 629.963  1.00  6.49           C
ATOM   4815  HD1 PHE 9 299    -140.911-103.009 629.856  1.00  6.49           H
ATOM   4816  CD1 PHE 9 299    -139.886-103.297 630.089  1.00  6.49           C
ATOM   4817  HD2 PHE 9 299    -137.910-105.995 630.152  1.00  6.49           H
ATOM   4818  CD2 PHE 9 299    -138.220-104.955 630.254  1.00  6.49           C
ATOM   4819  CE1 PHE 9 299    -138.954-102.318 630.525  1.00  6.49           C
ATOM   4820  HE1 PHE 9 299    -139.264-101.278 630.626  1.00  6.49           H
ATOM   4821  CE2 PHE 9 299    -137.288-103.975 630.689  1.00  6.49           C
ATOM   4822  HE2 PHE 9 299    -136.263-104.264 630.922  1.00  6.49           H
ATOM   4823  CZ  PHE 9 299    -137.675-102.678 630.816  1.00  6.49           C
ATOM   4824  HZ  PHE 9 299    -136.960-101.926 631.150  1.00  6.49           H
ATOM   4825  HN  PHE 9 299    -142.153-107.311 629.018  1.00  6.49           H
ATOM   4826  N   GLN 9 300    -143.081-104.628 630.663  1.00  6.49           N
ATOM   4827  CA  GLN 9 300    -143.843-103.513 631.199  1.00  6.49           C
ATOM   4828  C   GLN 9 300    -144.573-103.935 632.476  1.00  6.49           C
ATOM   4829  O   GLN 9 300    -144.596-103.192 633.456  1.00  6.49           O
ATOM   4830  HA  GLN 9 300    -143.107-102.743 631.431  1.00  6.49           H
ATOM   4831  CB  GLN 9 300    -144.826-102.971 630.160  1.00  6.49           C
ATOM   4832 1HB  GLN 9 300    -145.392-103.794 629.725  1.00  6.49           H
ATOM   4833 2HB  GLN 9 300    -145.545-102.310 630.644  1.00  6.49           H
ATOM   4834  CG  GLN 9 300    -144.090-102.211 629.054  1.00  6.49           C
ATOM   4835 1HG  GLN 9 300    -143.496-101.409 629.492  1.00  6.49           H
ATOM   4836 2HG  GLN 9 300    -143.396-102.881 628.547  1.00  6.49           H
ATOM   4837  CD  GLN 9 300    -145.076-101.627 628.040  1.00  6.49           C
ATOM   4838  OE1 GLN 9 300    -146.284-101.711 628.191  1.00  6.49           O
ATOM   4839  NE2 GLN 9 300    -144.496-101.031 627.002  1.00  6.49           N
ATOM   4840 1HE2 GLN 9 300    -143.499-100.997 626.939  1.00  6.49           H
ATOM   4841 2HE2 GLN 9 300    -145.057-100.618 626.285  1.00  6.49           H
ATOM   4842  HN  GLN 9 300    -143.365-104.936 629.755  1.00  6.49           H
ATOM   4843  N   VAL 9 301    -145.152-105.125 632.423  1.00  6.49           N
ATOM   4844  CA  VAL 9 301    -145.944-105.623 633.535  1.00  6.49           C
ATOM   4845  C   VAL 9 301    -145.045-105.795 634.760  1.00  6.49           C
ATOM   4846  O   VAL 9 301    -145.361-105.301 635.841  1.00  6.49           O
ATOM   4847  HA  VAL 9 301    -146.703-104.873 633.759  1.00  6.49           H
ATOM   4848  HB  VAL 9 301    -145.910-107.606 632.748  1.00  6.49           H
ATOM   4849  CB  VAL 9 301    -146.659-106.914 633.132  1.00  6.49           C
ATOM   4850  CG1 VAL 9 301    -147.330-107.569 634.341  1.00  6.49           C
ATOM   4851 1HG1 VAL 9 301    -146.575-107.807 635.090  1.00  6.49           H
ATOM   4852 2HG1 VAL 9 301    -148.062-106.883 634.767  1.00  6.49           H
ATOM   4853 3HG1 VAL 9 301    -147.830-108.485 634.026  1.00  6.49           H
ATOM   4854  CG2 VAL 9 301    -147.673-106.654 632.016  1.00  6.49           C
ATOM   4855 1HG2 VAL 9 301    -148.417-105.936 632.361  1.00  6.49           H
ATOM   4856 2HG2 VAL 9 301    -147.159-106.252 631.143  1.00  6.49           H
ATOM   4857 3HG2 VAL 9 301    -148.167-107.588 631.749  1.00  6.49           H
ATOM   4858  HN  VAL 9 301    -145.086-105.745 631.640  1.00  6.49           H
ATOM   4859  N   THR 9 302    -143.941-106.497 634.550  1.00  6.49           N
ATOM   4860  CA  THR 9 302    -143.047-106.831 635.645  1.00  6.49           C
ATOM   4861  C   THR 9 302    -142.359-105.572 636.176  1.00  6.49           C
ATOM   4862  O   THR 9 302    -142.093-105.462 637.372  1.00  6.49           O
ATOM   4863  HA  THR 9 302    -143.642-107.239 636.463  1.00  6.49           H
ATOM   4864  HB  THR 9 302    -141.373-108.185 635.937  1.00  6.49           H
ATOM   4865  CB  THR 9 302    -142.066-107.895 635.147  1.00  6.49           C
ATOM   4866  OG1 THR 9 302    -141.472-107.306 633.994  1.00  6.49           O
ATOM   4867  HG1 THR 9 302    -141.969-107.587 633.172  1.00  6.49           H
ATOM   4868  CG2 THR 9 302    -142.775-109.139 634.608  1.00  6.49           C
ATOM   4869 1HG2 THR 9 302    -143.417-108.857 633.774  1.00  6.49           H
ATOM   4870 2HG2 THR 9 302    -143.380-109.583 635.398  1.00  6.49           H
ATOM   4871 3HG2 THR 9 302    -142.033-109.861 634.268  1.00  6.49           H
ATOM   4872  HN  THR 9 302    -143.655-106.835 633.653  1.00  6.49           H
ATOM   4873  N   GLN 9 303    -142.091-104.652 635.261  1.00  6.49           N
ATOM   4874  CA  GLN 9 303    -141.521-103.369 635.633  1.00  6.49           C
ATOM   4875  C   GLN 9 303    -142.439-102.647 636.622  1.00  6.49           C
ATOM   4876  O   GLN 9 303    -141.972-102.085 637.611  1.00  6.49           O
ATOM   4877  HA  GLN 9 303    -140.571-103.603 636.114  1.00  6.49           H
ATOM   4878  CB  GLN 9 303    -141.258-102.506 634.398  1.00  6.49           C
ATOM   4879 1HB  GLN 9 303    -140.471-102.957 633.795  1.00  6.49           H
ATOM   4880 2HB  GLN 9 303    -142.154-102.470 633.777  1.00  6.49           H
ATOM   4881  CG  GLN 9 303    -140.852-101.086 634.797  1.00  6.49           C
ATOM   4882 1HG  GLN 9 303    -141.730-100.440 634.803  1.00  6.49           H
ATOM   4883 2HG  GLN 9 303    -140.452-101.090 635.811  1.00  6.49           H
ATOM   4884  CD  GLN 9 303    -139.805-100.524 633.833  1.00  6.49           C
ATOM   4885  OE1 GLN 9 303    -140.117 -99.960 632.797  1.00  6.49           O
ATOM   4886  NE2 GLN 9 303    -138.549-100.708 634.230  1.00  6.49           N
ATOM   4887 1HE2 GLN 9 303    -138.361-101.179 635.092  1.00  6.49           H
ATOM   4888 2HE2 GLN 9 303    -137.793-100.375 633.667  1.00  6.49           H
ATOM   4889  HN  GLN 9 303    -142.257-104.772 634.282  1.00  6.49           H
ATOM   4890  N   THR 9 304    -143.728-102.686 636.319  1.00  6.49           N
ATOM   4891  CA  THR 9 304    -144.711-101.997 637.139  1.00  6.49           C
ATOM   4892  C   THR 9 304    -144.760-102.611 638.540  1.00  6.49           C
ATOM   4893  O   THR 9 304    -144.806-101.890 639.536  1.00  6.49           O
ATOM   4894  HA  THR 9 304    -144.395-100.960 637.255  1.00  6.49           H
ATOM   4895  HB  THR 9 304    -146.438-103.063 636.364  1.00  6.49           H
ATOM   4896  CB  THR 9 304    -146.054-102.044 636.407  1.00  6.49           C
ATOM   4897  OG1 THR 9 304    -145.784-101.434 635.148  1.00  6.49           O
ATOM   4898  HG1 THR 9 304    -145.612-102.137 634.457  1.00  6.49           H
ATOM   4899  CG2 THR 9 304    -147.101-101.131 637.047  1.00  6.49           C
ATOM   4900 1HG2 THR 9 304    -146.745-100.101 637.029  1.00  6.49           H
ATOM   4901 2HG2 THR 9 304    -147.270-101.439 638.079  1.00  6.49           H
ATOM   4902 3HG2 THR 9 304    -148.035-101.202 636.489  1.00  6.49           H
ATOM   4903  HN  THR 9 304    -144.104-103.175 635.532  1.00  6.49           H
ATOM   4904  N   ILE 9 305    -144.750-103.935 638.572  1.00  6.49           N
ATOM   4905  CA  ILE 9 305    -144.805-104.654 639.833  1.00  6.49           C
ATOM   4906  C   ILE 9 305    -143.606-104.255 640.696  1.00  6.49           C
ATOM   4907  O   ILE 9 305    -143.726-104.135 641.914  1.00  6.49           O
ATOM   4908  HA  ILE 9 305    -145.717-104.345 640.345  1.00  6.49           H
ATOM   4909  HB  ILE 9 305    -144.143-106.444 638.869  1.00  6.49           H
ATOM   4910  CB  ILE 9 305    -144.912-106.160 639.588  1.00  6.49           C
ATOM   4911  CG1 ILE 9 305    -146.264-106.521 638.969  1.00  6.49           C
ATOM   4912 1HG1 ILE 9 305    -147.045-106.450 639.726  1.00  6.49           H
ATOM   4913 2HG1 ILE 9 305    -146.512-105.804 638.186  1.00  6.49           H
ATOM   4914  CG2 ILE 9 305    -144.641-106.946 640.872  1.00  6.49           C
ATOM   4915 1HG2 ILE 9 305    -143.637-106.721 641.232  1.00  6.49           H
ATOM   4916 2HG2 ILE 9 305    -145.371-106.663 641.631  1.00  6.49           H
ATOM   4917 3HG2 ILE 9 305    -144.723-108.014 640.669  1.00  6.49           H
ATOM   4918  CD1 ILE 9 305    -146.240-107.935 638.385  1.00  6.49           C
ATOM   4919 1HD1 ILE 9 305    -145.474-107.995 637.611  1.00  6.49           H
ATOM   4920 2HD1 ILE 9 305    -146.015-108.651 639.175  1.00  6.49           H
ATOM   4921 3HD1 ILE 9 305    -147.213-108.165 637.951  1.00  6.49           H
ATOM   4922  HN  ILE 9 305    -144.704-104.514 637.757  1.00  6.49           H
ATOM   4923  N   ALA 9 306    -142.477-104.059 640.030  1.00  6.49           N
ATOM   4924  CA  ALA 9 306    -141.247-103.724 640.725  1.00  6.49           C
ATOM   4925  C   ALA 9 306    -141.376-102.328 641.338  1.00  6.49           C
ATOM   4926  O   ALA 9 306    -140.819-102.059 642.401  1.00  6.49           O
ATOM   4927  HA  ALA 9 306    -141.108-104.452 641.525  1.00  6.49           H
ATOM   4928  CB  ALA 9 306    -140.068-103.827 639.755  1.00  6.49           C
ATOM   4929 1HB  ALA 9 306    -140.002-104.845 639.371  1.00  6.49           H
ATOM   4930 2HB  ALA 9 306    -140.217-103.135 638.927  1.00  6.49           H
ATOM   4931 3HB  ALA 9 306    -139.145-103.576 640.277  1.00  6.49           H
ATOM   4932  HN  ALA 9 306    -142.396-104.127 639.035  1.00  6.49           H
ATOM   4933  N   PHE 9 307    -142.116-101.477 640.642  1.00  6.49           N
ATOM   4934  CA  PHE 9 307    -142.287-100.103 641.081  1.00  6.49           C
ATOM   4935  C   PHE 9 307    -143.136-100.034 642.351  1.00  6.49           C
ATOM   4936  O   PHE 9 307    -142.882 -99.211 643.229  1.00  6.49           O
ATOM   4937  HA  PHE 9 307    -141.294 -99.703 641.287  1.00  6.49           H
ATOM   4938  CB  PHE 9 307    -143.013 -99.362 639.956  1.00  6.49           C
ATOM   4939 1HB  PHE 9 307    -143.884 -99.944 639.654  1.00  6.49           H
ATOM   4940 2HB  PHE 9 307    -143.384 -98.411 640.340  1.00  6.49           H
ATOM   4941  CG  PHE 9 307    -142.145 -99.094 638.725  1.00  6.49           C
ATOM   4942  HD1 PHE 9 307    -140.425-100.013 639.571  1.00  6.49           H
ATOM   4943  CD1 PHE 9 307    -140.846 -99.498 638.708  1.00  6.49           C
ATOM   4944  HD2 PHE 9 307    -143.712 -98.127 637.662  1.00  6.49           H
ATOM   4945  CD2 PHE 9 307    -142.671 -98.451 637.648  1.00  6.49           C
ATOM   4946  CE1 PHE 9 307    -140.040 -99.249 637.566  1.00  6.49           C
ATOM   4947  HE1 PHE 9 307    -139.000 -99.573 637.552  1.00  6.49           H
ATOM   4948  CE2 PHE 9 307    -141.865 -98.202 636.506  1.00  6.49           C
ATOM   4949  HE2 PHE 9 307    -142.287 -97.687 635.643  1.00  6.49           H
ATOM   4950  CZ  PHE 9 307    -140.567 -98.607 636.489  1.00  6.49           C
ATOM   4951  HZ  PHE 9 307    -139.948 -98.416 635.612  1.00  6.49           H
ATOM   4952  HN  PHE 9 307    -142.591-101.713 639.795  1.00  6.49           H
ATOM   4953  N   PHE 9 308    -144.128-100.911 642.410  1.00  6.49           N
ATOM   4954  CA  PHE 9 308    -145.049-100.925 643.534  1.00  6.49           C
ATOM   4955  C   PHE 9 308    -144.301-101.125 644.853  1.00  6.49           C
ATOM   4956  O   PHE 9 308    -144.777-100.711 645.909  1.00  6.49           O
ATOM   4957  HA  PHE 9 308    -145.556 -99.960 643.548  1.00  6.49           H
ATOM   4958  CB  PHE 9 308    -146.001-102.103 643.317  1.00  6.49           C
ATOM   4959 1HB  PHE 9 308    -145.515-102.837 642.674  1.00  6.49           H
ATOM   4960 2HB  PHE 9 308    -146.185-102.590 644.275  1.00  6.49           H
ATOM   4961  CG  PHE 9 308    -147.343-101.712 642.695  1.00  6.49           C
ATOM   4962  HD1 PHE 9 308    -148.165-101.061 644.544  1.00  6.49           H
ATOM   4963  CD1 PHE 9 308    -148.330-101.196 643.475  1.00  6.49           C
ATOM   4964  HD2 PHE 9 308    -146.759-102.293 640.735  1.00  6.49           H
ATOM   4965  CD2 PHE 9 308    -147.549-101.880 641.361  1.00  6.49           C
ATOM   4966  CE1 PHE 9 308    -149.576-100.833 642.898  1.00  6.49           C
ATOM   4967  HE1 PHE 9 308    -150.367-100.419 643.524  1.00  6.49           H
ATOM   4968  CE2 PHE 9 308    -148.795-101.516 640.784  1.00  6.49           C
ATOM   4969  HE2 PHE 9 308    -148.960-101.651 639.715  1.00  6.49           H
ATOM   4970  CZ  PHE 9 308    -149.782-101.001 641.564  1.00  6.49           C
ATOM   4971  HZ  PHE 9 308    -150.738-100.722 641.121  1.00  6.49           H
ATOM   4972  HN  PHE 9 308    -144.306-101.602 641.709  1.00  6.49           H
ATOM   4973  N   HIS 9 309    -143.143-101.761 644.750  1.00  6.49           N
ATOM   4974  CA  HIS 9 309    -142.367-102.099 645.931  1.00  6.49           C
ATOM   4975  C   HIS 9 309    -142.076-100.830 646.734  1.00  6.49           C
ATOM   4976  O   HIS 9 309    -142.049-100.861 647.964  1.00  6.49           O
ATOM   4977  HA  HIS 9 309    -142.987-102.765 646.532  1.00  6.49           H
ATOM   4978  CB  HIS 9 309    -141.099-102.863 645.547  1.00  6.49           C
ATOM   4979 1HB  HIS 9 309    -141.377-103.736 644.957  1.00  6.49           H
ATOM   4980 2HB  HIS 9 309    -140.485-102.229 644.907  1.00  6.49           H
ATOM   4981  CG  HIS 9 309    -140.272-103.313 646.728  1.00  6.49           C
ATOM   4982  HD1 HIS 9 309    -138.987-101.631 646.962  1.00  6.49           H
ATOM   4983  ND1 HIS 9 309    -139.265-102.538 647.277  1.00  6.49           N
ATOM   4984  CD2 HIS 9 309    -140.314-104.464 647.458  1.00  6.49           C
ATOM   4985  HD2 HIS 9 309    -140.996-105.298 647.294  1.00  6.49           H
ATOM   4986  CE1 HIS 9 309    -138.731-103.204 648.291  1.00  6.49           C
ATOM   4987  HE1 HIS 9 309    -137.915-102.858 648.925  1.00  6.49           H
ATOM   4988  NE2 HIS 9 309    -139.382-104.397 648.401  1.00  6.49           N
ATOM   4989  HN  HIS 9 309    -142.736-102.043 643.882  1.00  6.49           H
ATOM   4990  N   SER 9 310    -141.864 -99.743 646.006  1.00  6.49           N
ATOM   4991  CA  SER 9 310    -141.426 -98.503 646.624  1.00  6.49           C
ATOM   4992  C   SER 9 310    -142.549 -97.921 647.484  1.00  6.49           C
ATOM   4993  O   SER 9 310    -142.315 -97.025 648.294  1.00  6.49           O
ATOM   4994  HA  SER 9 310    -140.571 -98.775 647.243  1.00  6.49           H
ATOM   4995  CB  SER 9 310    -140.986 -97.487 645.567  1.00  6.49           C
ATOM   4996 1HB  SER 9 310    -141.781 -97.362 644.832  1.00  6.49           H
ATOM   4997 2HB  SER 9 310    -140.832 -96.517 646.039  1.00  6.49           H
ATOM   4998  HG  SER 9 310    -139.019 -97.857 645.544  1.00  6.49           H
ATOM   4999  OG  SER 9 310    -139.789 -97.889 644.906  1.00  6.49           O
[truncated: 233,845 more chars]
