# Supplementary material for: Noncanonical roles of chemokine regions in CCR9 activation revealed by structural modeling and mutational mapping
Source: Nat Commun. 2025 Aug 18;16:7695. doi: 10.1038/s41467-025-62321-9 (PMC12361432; doi:10.1038/s41467-025-62321-9)
Supplement: Supplementary file 3 — Supplementary Data 1 [file 41467_2025_62321_MOESM3_ESM.zip › SuppData1_3D_models/Fig4_CCR9_CCL25/Fig4HIJ_CCR9_CCL25_rnk2.pdb]

HEADER                                                        CCR9_CCL25_RNK2
EXPDTA    THEORETICAL MODEL
REMARK   3                                                              
REMARK   3 REFINEMENT OR HYDROGEN PLACEMENT:                            
REMARK   3   PROGRAM 1                  ICM 3.9                     
REMARK   3   AUTHORS 1      R.ABAGYAN, M.TOTROV                         
SEQRES   1 E  369  MET THR PRO THR ASP PHE THR SER PRO ILE PRO ASN MET 
SEQRES   2 E  369  ALA ASP ASP TYR GLY SER GLU SER THR SER SER MET GLU 
SEQRES   3 E  369  ASP TYR VAL ASN PHE ASN PHE THR ASP PHE TYR CYS GLU 
SEQRES   4 E  369  LYS ASN ASN VAL ARG GLN PHE ALA SER HIS PHE LEU PRO 
SEQRES   5 E  369  PRO LEU TYR TRP LEU VAL PHE ILE VAL GLY ALA LEU GLY 
SEQRES   6 E  369  ASN SER LEU VAL ILE LEU VAL TYR TRP TYR CYS THR ARG 
SEQRES   7 E  369  VAL LYS THR MET THR ASP MET PHE LEU LEU ASN LEU ALA 
SEQRES   8 E  369  ILE ALA ASP LEU LEU PHE LEU VAL THR LEU PRO PHE TRP 
SEQRES   9 E  369  ALA ILE ALA ALA ALA ASP GLN TRP LYS PHE GLN THR PHE 
SEQRES  10 E  369  MET CYS LYS VAL VAL ASN SER MET TYR LYS MET ASN PHE 
SEQRES  11 E  369  TYR SER CYS VAL LEU LEU ILE MET CYS ILE SER VAL ASP 
SEQRES  12 E  369  ARG TYR ILE ALA ILE ALA GLN ALA MET ARG ALA HIS THR 
SEQRES  13 E  369  TRP ARG GLU LYS ARG LEU LEU TYR SER LYS MET VAL CYS 
SEQRES  14 E  369  PHE THR ILE TRP VAL LEU ALA ALA ALA LEU CYS ILE PRO 
SEQRES  15 E  369  GLU ILE LEU TYR SER GLN ILE LYS GLU GLU SER GLY ILE 
SEQRES  16 E  369  ALA ILE CYS THR MET VAL TYR PRO SER ASP GLU SER THR 
SEQRES  17 E  369  LYS LEU LYS SER ALA VAL LEU THR LEU LYS VAL ILE LEU 
SEQRES  18 E  369  GLY PHE PHE LEU PRO PHE VAL VAL MET ALA CYS CYS TYR 
SEQRES  19 E  369  THR ILE ILE ILE HIS THR LEU ILE GLN ALA LYS LYS SER 
SEQRES  20 E  369  SER LYS HIS LYS ALA LEU LYS VAL THR ILE THR VAL LEU 
SEQRES  21 E  369  THR VAL PHE VAL LEU SER GLN PHE PRO TYR ASN CYS ILE 
SEQRES  22 E  369  LEU LEU VAL GLN THR ILE ASP ALA TYR ALA MET PHE ILE 
SEQRES  23 E  369  SER ASN CYS ALA VAL SER THR ASN ILE ASP ILE CYS PHE 
SEQRES  24 E  369  GLN VAL THR GLN THR ILE ALA PHE PHE HIS SER CYS LEU 
SEQRES  25 E  369  ASN PRO VAL LEU TYR VAL PHE VAL GLY GLU ARG PHE ARG 
SEQRES  26 E  369  ARG ASP LEU VAL LYS THR LEU LYS ASN LEU GLY CYS ILE 
SEQRES  27 E  369  SER GLN ALA GLN TRP VAL SER PHE THR ARG ARG GLU GLY 
SEQRES  28 E  369  SER LEU LYS LEU SER SER MET LEU LEU GLU THR THR SER 
SEQRES  29 E  369  GLY ALA LEU SER LEU                                 
SEQRES   1 F  127  PCA GLY VAL PHE GLU ASP CYS CYS LEU ALA TYR HIS TYR 
SEQRES   2 F  127  PRO ILE GLY TRP ALA VAL LEU ARG ARG ALA TRP THR TYR 
SEQRES   3 F  127  ARG ILE GLN GLU VAL SER GLY SER CYS ASN LEU PRO ALA 
SEQRES   4 F  127  ALA ILE PHE TYR LEU PRO LYS ARG HIS ARG LYS VAL CYS 
SEQRES   5 F  127  GLY ASN PRO LYS SER ARG GLU VAL GLN ARG ALA MET LYS 
SEQRES   6 F  127  LEU LEU ASP ALA ARG ASN LYS VAL PHE ALA LYS LEU HIS 
SEQRES   7 F  127  HIS ASN THR GLN THR PHE GLN ALA GLY PRO HIS ALA VAL 
SEQRES   8 F  127  LYS LYS LEU SER SER GLY ASN SER LYS LEU SER SER SER 
SEQRES   9 F  127  LYS PHE SER ASN PRO ILE SER SER SER LYS ARG ASN VAL 
SEQRES  10 F  127  SER LEU LEU ILE SER ALA ASN SER GLY LEU             
HELIX    1  HA ASP E   15  TYR E   17  1
HELIX    2  HB SER E   19  SER E   19  5
HELIX    3  HC GLU E   20  SER E   23  1
HELIX    4  HD MET E   25  ASN E   30  1
HELIX    5  HE ASN E   41  SER E   48  1
HELIX    6  HF PHE E   50  TYR E   75  1
HELIX    7  HG MET E   82  LEU E   98  1
HELIX    8  HH VAL E   99  THR E  100  1
HELIX    9  HI LEU E  101  ALA E  109  1
HELIX   10  HJ THR E  116  SER E  141  1
HELIX   11  HK ASP E  143  ALA E  149  1
HELIX   12  HL ALA E  151  THR E  156  1
HELIX   13  HM ARG E  158  LEU E  179  1
HELIX   14  HN CYS E  180  CYS E  180  5
HELIX   15  HO ILE E  181  TYR E  186  1
HELIX   16  HP VAL E  201  VAL E  201  9
HELIX   17  HQ SER E  207  VAL E  219  1
HELIX   18  HR ILE E  220  PHE E  224  1
HELIX   19  HS LEU E  225  GLN E  243  1
HELIX   20  HT LYS E  246  SER E  247  1
HELIX   21  HU LYS E  249  LEU E  265  1
HELIX   22  HV GLN E  267  THR E  278  1
HELIX   23  HW ASP E  280  ALA E  283  1
HELIX   24  HX CYS E  289  ASN E  294  1
HELIX   25  HY ASP E  296  PHE E  307  1
HELIX    0  H@ PHE E  308  PHE E  308  5
HELIX    1  HA HIS E  309  SER E  310  1
HELIX    2  HB LEU E  312  VAL E  320  1
HELIX    3  HC GLU E  322  ASN E  334  1
HELIX    4  HD GLN E  340  ARG E  349  1
HELIX    5  HE GLY E  351  ALA E  366  1
HELIX    6  HF LEU E  367  SER E  368  1
HELIX    7  HG TRP F   17  LEU F   20  1
HELIX    8  HH ARG F   21  ARG F   22  1
HELIX    9  HI SER F   32  SER F   32  9
HELIX   10  HJ LYS F   46  HIS F   48  1
HELIX   11  HK ARG F   58  THR F   83  1
HELIX   12  HL PHE F   84  HIS F   89  1
SHEET    1  SA 1 TYR E  37  CYS E  38  0
SHEET    2  SB 1 SER E 187  GLU E 192  0
SHEET    3  SC 1 ILE E 195  MET E 200  0
SHEET    4  SD 1 CYS F   7  CYS F   8  0
SHEET    5  SE 1 THR F  25  GLN F  29  0
SHEET    6  SF 1 ALA F  39  TYR F  43  0
SHEET    7  SG 1 LYS F  50  GLY F  53  0
SSBOND   1 CYS E   38    CYS E  289 
SSBOND   2 CYS E  198    CYS E  119 
SSBOND   3 CYS F    7    CYS F   35 
SSBOND   4 CYS F   52    CYS F    8 
ATOM      1  N   MET E   1    -117.573 -94.582 538.846  1.00  9.19           N
ATOM      2  CA  MET E   1    -116.894 -94.728 540.122  1.00  9.19           C
ATOM      3  C   MET E   1    -117.896 -94.988 541.249  1.00  9.19           C
ATOM      4  O   MET E   1    -118.874 -94.257 541.396  1.00  9.19           O
ATOM      5  HA  MET E   1    -116.235 -95.588 540.007  1.00  9.19           H
ATOM      6  CB  MET E   1    -116.101 -93.456 540.428  1.00  9.19           C
ATOM      7 1HB  MET E   1    -116.749 -92.585 540.322  1.00  9.19           H
ATOM      8 2HB  MET E   1    -115.760 -93.475 541.462  1.00  9.19           H
ATOM      9  CG  MET E   1    -114.899 -93.321 539.490  1.00  9.19           C
ATOM     10 1HG  MET E   1    -114.119 -94.023 539.783  1.00  9.19           H
ATOM     11 2HG  MET E   1    -115.192 -93.575 538.472  1.00  9.19           H
ATOM     12  SD  MET E   1    -114.268 -91.652 539.544  1.00  9.19           S
ATOM     13  CE  MET E   1    -112.794 -91.847 538.556  1.00  9.19           C
ATOM     14 1HE  MET E   1    -112.139 -92.583 539.021  1.00  9.19           H
ATOM     15 2HE  MET E   1    -113.069 -92.184 537.557  1.00  9.19           H
ATOM     16 3HE  MET E   1    -112.274 -90.891 538.486  1.00  9.19           H
ATOM     17  HN  MET E   1    -118.570 -94.651 538.887  1.00  9.19           H
ATOM     18  N   THR E   2    -117.618 -96.032 542.016  1.00  9.19           N
ATOM     19  CA  THR E   2    -118.617 -96.592 542.910  1.00  9.19           C
ATOM     20  C   THR E   2    -118.514 -95.951 544.295  1.00  9.19           C
ATOM     21  O   THR E   2    -117.431 -95.891 544.876  1.00  9.19           O
ATOM     22  HA  THR E   2    -119.604 -96.348 542.517  1.00  9.19           H
ATOM     23  HB  THR E   2    -118.950 -98.554 543.782  1.00  9.19           H
ATOM     24  CB  THR E   2    -118.436 -98.111 542.928  1.00  9.19           C
ATOM     25  OG1 THR E   2    -117.023 -98.293 542.898  1.00  9.19           O
ATOM     26  HG1 THR E   2    -116.624 -98.010 543.770  1.00  9.19           H
ATOM     27  CG2 THR E   2    -118.925 -98.775 541.639  1.00  9.19           C
ATOM     28 1HG2 THR E   2    -118.363 -98.381 540.792  1.00  9.19           H
ATOM     29 2HG2 THR E   2    -119.985 -98.565 541.501  1.00  9.19           H
ATOM     30 3HG2 THR E   2    -118.773 -99.852 541.705  1.00  9.19           H
ATOM     31  HN  THR E   2    -116.730 -96.492 542.034  1.00  9.19           H
ATOM     32  N   PRO E   3    -119.632 -95.462 544.847  1.00  9.19           N
ATOM     33  CA  PRO E   3    -119.635 -94.949 546.219  1.00  9.19           C
ATOM     34  C   PRO E   3    -119.444 -96.053 547.247  1.00  9.19           C
ATOM     35  O   PRO E   3    -119.796 -97.205 546.999  1.00  9.19           O
ATOM     36  HA  PRO E   3    -118.794 -94.272 546.370  1.00  9.19           H
ATOM     37  CB  PRO E   3    -121.004 -94.279 546.353  1.00  9.19           C
ATOM     38 1HB  PRO E   3    -121.390 -94.355 547.370  1.00  9.19           H
ATOM     39 2HB  PRO E   3    -120.957 -93.218 546.110  1.00  9.19           H
ATOM     40  CG  PRO E   3    -121.865 -95.031 545.379  1.00  9.19           C
ATOM     41 1HG  PRO E   3    -122.270 -95.937 545.828  1.00  9.19           H
ATOM     42 2HG  PRO E   3    -122.714 -94.428 545.057  1.00  9.19           H
ATOM     43  CD  PRO E   3    -120.964 -95.356 544.223  1.00  9.19           C
ATOM     44 1HD  PRO E   3    -121.255 -96.287 543.737  1.00  9.19           H
ATOM     45 2HD  PRO E   3    -120.990 -94.576 543.462  1.00  9.19           H
ATOM     46  N   THR E   4    -118.886 -95.667 548.385  1.00  9.19           N
ATOM     47  CA  THR E   4    -118.134 -96.602 549.205  1.00  9.19           C
ATOM     48  C   THR E   4    -119.022 -97.175 550.311  1.00  9.19           C
ATOM     49  O   THR E   4    -120.141 -96.708 550.518  1.00  9.19           O
ATOM     50  HA  THR E   4    -117.826 -97.438 548.577  1.00  9.19           H
ATOM     51  HB  THR E   4    -116.901 -95.842 550.824  1.00  9.19           H
ATOM     52  CB  THR E   4    -116.895 -95.877 549.734  1.00  9.19           C
ATOM     53  OG1 THR E   4    -116.925 -94.613 549.077  1.00  9.19           O
ATOM     54  HG1 THR E   4    -116.317 -93.971 549.544  1.00  9.19           H
ATOM     55  CG2 THR E   4    -115.591 -96.517 549.252  1.00  9.19           C
ATOM     56 1HG2 THR E   4    -115.555 -96.491 548.163  1.00  9.19           H
ATOM     57 2HG2 THR E   4    -115.546 -97.551 549.593  1.00  9.19           H
ATOM     58 3HG2 THR E   4    -114.744 -95.963 549.657  1.00  9.19           H
ATOM     59  HN  THR E   4    -118.940 -94.737 548.748  1.00  9.19           H
ATOM     60  N   ASP E   5    -118.490 -98.179 550.993  1.00  9.19           N
ATOM     61  CA  ASP E   5    -119.324 -99.231 551.549  1.00  9.19           C
ATOM     62  C   ASP E   5    -119.975 -98.731 552.840  1.00  9.19           C
ATOM     63  O   ASP E   5    -120.751 -99.450 553.467  1.00  9.19           O
ATOM     64  HA  ASP E   5    -120.055 -99.457 550.773  1.00  9.19           H
ATOM     65  CB  ASP E   5    -118.493-100.471 551.888  1.00  9.19           C
ATOM     66 1HB  ASP E   5    -117.906-100.285 552.787  1.00  9.19           H
ATOM     67 2HB  ASP E   5    -119.156-101.308 552.107  1.00  9.19           H
ATOM     68  CG  ASP E   5    -117.562-100.840 550.731  1.00  9.19           C
ATOM     69  OD1 ASP E   5    -118.041-101.552 549.823  1.00  9.19           O
ATOM     70  OD2 ASP E   5    -116.393-100.401 550.782  1.00  9.19           O
ATOM     71  HN  ASP E   5    -117.510 -98.280 551.166  1.00  9.19           H
ATOM     72  N   PHE E   6    -119.634 -97.501 553.199  1.00  9.19           N
ATOM     73  CA  PHE E   6    -119.642 -97.100 554.595  1.00  9.19           C
ATOM     74  C   PHE E   6    -121.065 -97.099 555.158  1.00  9.19           C
ATOM     75  O   PHE E   6    -121.573 -96.056 555.567  1.00  9.19           O
ATOM     76  HA  PHE E   6    -119.038 -97.824 555.143  1.00  9.19           H
ATOM     77  CB  PHE E   6    -119.081 -95.678 554.655  1.00  9.19           C
ATOM     78 1HB  PHE E   6    -119.619 -95.056 553.940  1.00  9.19           H
ATOM     79 2HB  PHE E   6    -119.273 -95.264 555.645  1.00  9.19           H
ATOM     80  CG  PHE E   6    -117.582 -95.588 554.363  1.00  9.19           C
ATOM     81  HD1 PHE E   6    -117.028 -96.416 556.240  1.00  9.19           H
ATOM     82  CD1 PHE E   6    -116.681 -96.012 555.289  1.00  9.19           C
ATOM     83  HD2 PHE E   6    -117.872 -94.743 552.433  1.00  9.19           H
ATOM     84  CD2 PHE E   6    -117.150 -95.083 553.176  1.00  9.19           C
ATOM     85  CE1 PHE E   6    -115.290 -95.928 555.018  1.00  9.19           C
ATOM     86  HE1 PHE E   6    -114.568 -96.268 555.761  1.00  9.19           H
ATOM     87  CE2 PHE E   6    -115.759 -94.999 552.904  1.00  9.19           C
ATOM     88  HE2 PHE E   6    -115.413 -94.595 551.953  1.00  9.19           H
ATOM     89  CZ  PHE E   6    -114.858 -95.423 553.831  1.00  9.19           C
ATOM     90  HZ  PHE E   6    -113.790 -95.359 553.622  1.00  9.19           H
ATOM     91  HN  PHE E   6    -119.358 -96.787 552.556  1.00  9.19           H
ATOM     92  N   THR E   7    -121.668 -98.279 555.159  1.00  9.19           N
ATOM     93  CA  THR E   7    -122.856 -98.511 555.962  1.00  9.19           C
ATOM     94  C   THR E   7    -122.474 -98.742 557.425  1.00  9.19           C
ATOM     95  O   THR E   7    -122.465 -99.878 557.897  1.00  9.19           O
ATOM     96  HA  THR E   7    -123.473 -97.613 555.931  1.00  9.19           H
ATOM     97  HB  THR E   7    -124.440 -99.998 555.993  1.00  9.19           H
ATOM     98  CB  THR E   7    -123.624 -99.680 555.343  1.00  9.19           C
ATOM     99  OG1 THR E   7    -122.621-100.660 555.091  1.00  9.19           O
ATOM    100  HG1 THR E   7    -122.251-101.000 555.956  1.00  9.19           H
ATOM    101  CG2 THR E   7    -124.177 -99.348 553.955  1.00  9.19           C
ATOM    102 1HG2 THR E   7    -123.354 -99.096 553.287  1.00  9.19           H
ATOM    103 2HG2 THR E   7    -124.859 -98.501 554.029  1.00  9.19           H
ATOM    104 3HG2 THR E   7    -124.713-100.212 553.562  1.00  9.19           H
ATOM    105  HN  THR E   7    -121.358 -99.066 554.625  1.00  9.19           H
ATOM    106  N   SER E   8    -122.168 -97.646 558.104  1.00  9.19           N
ATOM    107  CA  SER E   8    -121.825 -97.710 559.514  1.00  9.19           C
ATOM    108  C   SER E   8    -123.015 -98.237 560.319  1.00  9.19           C
ATOM    109  O   SER E   8    -123.937 -97.486 560.633  1.00  9.19           O
ATOM    110  HA  SER E   8    -120.985 -98.402 559.576  1.00  9.19           H
ATOM    111  CB  SER E   8    -121.394 -96.339 560.040  1.00  9.19           C
ATOM    112 1HB  SER E   8    -121.420 -96.344 561.129  1.00  9.19           H
ATOM    113 2HB  SER E   8    -120.362 -96.146 559.746  1.00  9.19           H
ATOM    114  HG  SER E   8    -123.170 -95.434 559.858  1.00  9.19           H
ATOM    115  OG  SER E   8    -122.230 -95.293 559.550  1.00  9.19           O
ATOM    116  HN  SER E   8    -122.151 -96.728 557.706  1.00  9.19           H
ATOM    117  N   PRO E   9    -123.016 -99.531 560.666  1.00  9.19           N
ATOM    118  CA  PRO E   9    -124.133-100.110 561.417  1.00  9.19           C
ATOM    119  C   PRO E   9    -124.203 -99.584 562.842  1.00  9.19           C
ATOM    120  O   PRO E   9    -123.437-100.012 563.704  1.00  9.19           O
ATOM    121  HA  PRO E   9    -125.081 -99.824 560.962  1.00  9.19           H
ATOM    122  CB  PRO E   9    -123.854-101.614 561.380  1.00  9.19           C
ATOM    123 1HB  PRO E   9    -124.203-102.109 562.286  1.00  9.19           H
ATOM    124 2HB  PRO E   9    -124.357-102.094 560.541  1.00  9.19           H
ATOM    125  CG  PRO E   9    -122.360-101.695 561.247  1.00  9.19           C
ATOM    126 1HG  PRO E   9    -121.874-101.634 562.220  1.00  9.19           H
ATOM    127 2HG  PRO E   9    -122.055-102.641 560.798  1.00  9.19           H
ATOM    128  CD  PRO E   9    -121.976-100.534 560.376  1.00  9.19           C
ATOM    129 1HD  PRO E   9    -120.980-100.163 560.620  1.00  9.19           H
ATOM    130 2HD  PRO E   9    -121.965-100.810 559.322  1.00  9.19           H
ATOM    131  N   ILE E  10    -125.129 -98.661 563.053  1.00  9.19           N
ATOM    132  CA  ILE E  10    -125.350 -98.113 564.381  1.00  9.19           C
ATOM    133  C   ILE E  10    -125.884 -99.213 565.300  1.00  9.19           C
ATOM    134  O   ILE E  10    -127.033 -99.633 565.170  1.00  9.19           O
ATOM    135  HA  ILE E  10    -124.385 -97.782 564.763  1.00  9.19           H
ATOM    136  HB  ILE E  10    -127.198 -97.176 563.849  1.00  9.19           H
ATOM    137  CB  ILE E  10    -126.255 -96.881 564.308  1.00  9.19           C
ATOM    138  CG1 ILE E  10    -125.638 -95.800 563.417  1.00  9.19           C
ATOM    139 1HG1 ILE E  10    -124.673 -95.496 563.823  1.00  9.19           H
ATOM    140 2HG1 ILE E  10    -125.453 -96.205 562.423  1.00  9.19           H
ATOM    141  CG2 ILE E  10    -126.579 -96.355 565.707  1.00  9.19           C
ATOM    142 1HG2 ILE E  10    -127.090 -97.130 566.278  1.00  9.19           H
ATOM    143 2HG2 ILE E  10    -125.654 -96.080 566.215  1.00  9.19           H
ATOM    144 3HG2 ILE E  10    -127.223 -95.479 565.626  1.00  9.19           H
ATOM    145  CD1 ILE E  10    -126.560 -94.583 563.315  1.00  9.19           C
ATOM    146 1HD1 ILE E  10    -127.515 -94.886 562.886  1.00  9.19           H
ATOM    147 2HD1 ILE E  10    -126.723 -94.166 564.308  1.00  9.19           H
ATOM    148 3HD1 ILE E  10    -126.097 -93.830 562.676  1.00  9.19           H
ATOM    149  HN  ILE E  10    -125.721 -98.288 562.338  1.00  9.19           H
ATOM    150  N   PRO E  11    -125.063 -99.699 566.241  1.00  9.19           N
ATOM    151  CA  PRO E  11    -125.481-100.803 567.110  1.00  9.19           C
ATOM    152  C   PRO E  11    -126.806-100.524 567.799  1.00  9.19           C
ATOM    153  O   PRO E  11    -127.064 -99.399 568.225  1.00  9.19           O
ATOM    154  HA  PRO E  11    -125.651-101.702 566.517  1.00  9.19           H
ATOM    155  CB  PRO E  11    -124.333-100.927 568.114  1.00  9.19           C
ATOM    156 1HB  PRO E  11    -124.515-100.329 569.007  1.00  9.19           H
ATOM    157 2HB  PRO E  11    -124.198-101.958 568.443  1.00  9.19           H
ATOM    158  CG  PRO E  11    -123.125-100.423 567.334  1.00  9.19           C
ATOM    159 1HG  PRO E  11    -122.314-100.118 567.996  1.00  9.19           H
ATOM    160 2HG  PRO E  11    -122.714-101.193 566.681  1.00  9.19           H
ATOM    161  CD  PRO E  11    -123.693 -99.252 566.549  1.00  9.19           C
ATOM    162 1HD  PRO E  11    -123.694 -98.333 567.136  1.00  9.19           H
ATOM    163 2HD  PRO E  11    -123.113 -99.049 565.648  1.00  9.19           H
ATOM    164  N   ASN E  12    -127.619-101.565 567.892  1.00  9.19           N
ATOM    165  CA  ASN E  12    -128.819-101.508 568.710  1.00  9.19           C
ATOM    166  C   ASN E  12    -128.429-101.609 570.187  1.00  9.19           C
ATOM    167  O   ASN E  12    -128.338-102.707 570.734  1.00  9.19           O
ATOM    168  HA  ASN E  12    -129.286-100.554 568.467  1.00  9.19           H
ATOM    169  CB  ASN E  12    -129.761-102.670 568.389  1.00  9.19           C
ATOM    170 1HB  ASN E  12    -129.181-103.532 568.060  1.00  9.19           H
ATOM    171 2HB  ASN E  12    -130.294-102.971 569.291  1.00  9.19           H
ATOM    172  CG  ASN E  12    -130.765-102.278 567.303  1.00  9.19           C
ATOM    173  OD1 ASN E  12    -130.765-101.170 566.793  1.00  9.19           O
ATOM    174  ND2 ASN E  12    -131.618-103.246 566.981  1.00  9.19           N
ATOM    175 1HD2 ASN E  12    -131.564-104.134 567.439  1.00  9.19           H
ATOM    176 2HD2 ASN E  12    -132.313-103.087 566.280  1.00  9.19           H
ATOM    177  HN  ASN E  12    -127.470-102.435 567.421  1.00  9.19           H
ATOM    178  N   MET E  13    -128.210-100.449 570.788  1.00  9.19           N
ATOM    179  CA  MET E  13    -127.746-100.396 572.165  1.00  9.19           C
ATOM    180  C   MET E  13    -128.916-100.521 573.143  1.00  9.19           C
ATOM    181  O   MET E  13    -128.773-100.225 574.328  1.00  9.19           O
ATOM    182  HA  MET E  13    -127.074-101.247 572.281  1.00  9.19           H
ATOM    183  CB  MET E  13    -127.016 -99.074 572.407  1.00  9.19           C
ATOM    184 1HB  MET E  13    -126.444 -98.802 571.520  1.00  9.19           H
ATOM    185 2HB  MET E  13    -127.743 -98.279 572.574  1.00  9.19           H
ATOM    186  CG  MET E  13    -126.079 -99.177 573.612  1.00  9.19           C
ATOM    187 1HG  MET E  13    -126.659 -99.333 574.522  1.00  9.19           H
ATOM    188 2HG  MET E  13    -125.424-100.041 573.500  1.00  9.19           H
ATOM    189  SD  MET E  13    -125.106 -97.688 573.759  1.00  9.19           S
ATOM    190  CE  MET E  13    -124.008 -98.164 575.083  1.00  9.19           C
ATOM    191 1HE  MET E  13    -124.593 -98.401 575.972  1.00  9.19           H
ATOM    192 2HE  MET E  13    -123.434 -99.041 574.782  1.00  9.19           H
ATOM    193 3HE  MET E  13    -123.327 -97.342 575.304  1.00  9.19           H
ATOM    194  HN  MET E  13    -128.343 -99.559 570.353  1.00  9.19           H
ATOM    195  N   ALA E  14    -130.047-100.960 572.610  1.00  9.19           N
ATOM    196  CA  ALA E  14    -131.326-100.699 573.248  1.00  9.19           C
ATOM    197  C   ALA E  14    -131.669-101.858 574.186  1.00  9.19           C
ATOM    198  O   ALA E  14    -132.238-101.647 575.256  1.00  9.19           O
ATOM    199  HA  ALA E  14    -131.223 -99.786 573.835  1.00  9.19           H
ATOM    200  CB  ALA E  14    -132.396-100.479 572.176  1.00  9.19           C
ATOM    201 1HB  ALA E  14    -132.119 -99.627 571.556  1.00  9.19           H
ATOM    202 2HB  ALA E  14    -132.476-101.371 571.555  1.00  9.19           H
ATOM    203 3HB  ALA E  14    -133.355-100.283 572.656  1.00  9.19           H
ATOM    204  HN  ALA E  14    -130.098-101.485 571.760  1.00  9.19           H
ATOM    205  N   ASP E  15    -131.310-103.056 573.750  1.00  9.19           N
ATOM    206  CA  ASP E  15    -132.032-104.249 574.159  1.00  9.19           C
ATOM    207  C   ASP E  15    -131.622-104.624 575.585  1.00  9.19           C
ATOM    208  O   ASP E  15    -132.376-105.285 576.297  1.00  9.19           O
ATOM    209  HA  ASP E  15    -133.086-103.985 574.084  1.00  9.19           H
ATOM    210  CB  ASP E  15    -131.703-105.432 573.246  1.00  9.19           C
ATOM    211 1HB  ASP E  15    -130.627-105.606 573.243  1.00  9.19           H
ATOM    212 2HB  ASP E  15    -132.171-106.336 573.634  1.00  9.19           H
ATOM    213  CG  ASP E  15    -132.187-105.173 571.818  1.00  9.19           C
ATOM    214  OD1 ASP E  15    -133.229-104.495 571.686  1.00  9.19           O
ATOM    215  OD2 ASP E  15    -131.504-105.659 570.890  1.00  9.19           O
ATOM    216  HN  ASP E  15    -130.542-103.219 573.130  1.00  9.19           H
ATOM    217  N   ASP E  16    -130.429-104.185 575.958  1.00  9.19           N
ATOM    218  CA  ASP E  16    -129.780-104.705 577.150  1.00  9.19           C
ATOM    219  C   ASP E  16    -130.665-104.429 578.368  1.00  9.19           C
ATOM    220  O   ASP E  16    -130.623-105.168 579.350  1.00  9.19           O
ATOM    221  HA  ASP E  16    -129.649-105.771 576.963  1.00  9.19           H
ATOM    222  CB  ASP E  16    -128.430-104.025 577.383  1.00  9.19           C
ATOM    223 1HB  ASP E  16    -127.876-103.978 576.445  1.00  9.19           H
ATOM    224 2HB  ASP E  16    -128.587-102.998 577.712  1.00  9.19           H
ATOM    225  CG  ASP E  16    -127.608-104.781 578.429  1.00  9.19           C
ATOM    226  OD1 ASP E  16    -127.587-106.028 578.341  1.00  9.19           O
ATOM    227  OD2 ASP E  16    -127.020-104.096 579.293  1.00  9.19           O
ATOM    228  HN  ASP E  16    -129.909-103.490 575.463  1.00  9.19           H
ATOM    229  N   TYR E  17    -131.445-103.363 578.264  1.00  9.19           N
ATOM    230  CA  TYR E  17    -132.232-102.899 579.393  1.00  9.19           C
ATOM    231  C   TYR E  17    -133.346-103.892 579.730  1.00  9.19           C
ATOM    232  O   TYR E  17    -133.885-103.873 580.836  1.00  9.19           O
ATOM    233  HA  TYR E  17    -131.567-102.805 580.251  1.00  9.19           H
ATOM    234  CB  TYR E  17    -132.862-101.576 578.952  1.00  9.19           C
ATOM    235 1HB  TYR E  17    -133.321-101.711 577.973  1.00  9.19           H
ATOM    236 2HB  TYR E  17    -133.662-101.317 579.646  1.00  9.19           H
ATOM    237  CG  TYR E  17    -131.873-100.410 578.879  1.00  9.19           C
ATOM    238  HD1 TYR E  17    -131.605-100.314 581.004  1.00  9.19           H
ATOM    239  CD1 TYR E  17    -131.330 -99.892 580.037  1.00  9.19           C
ATOM    240  HD2 TYR E  17    -131.955-100.285 576.740  1.00  9.19           H
ATOM    241  CD2 TYR E  17    -131.525 -99.877 577.655  1.00  9.19           C
ATOM    242  CE1 TYR E  17    -130.399 -98.795 579.968  1.00  9.19           C
ATOM    243  HE1 TYR E  17    -129.963 -98.377 580.875  1.00  9.19           H
ATOM    244  HE2 TYR E  17    -130.311 -98.349 576.626  1.00  9.19           H
ATOM    245  CE2 TYR E  17    -130.595 -98.780 577.586  1.00  9.19           C
ATOM    246  CZ  TYR E  17    -130.078 -98.293 578.746  1.00  9.19           C
ATOM    247  OH  TYR E  17    -129.199 -97.257 578.681  1.00  9.19           O
ATOM    248  HH  TYR E  17    -129.022 -97.018 577.726  1.00  9.19           H
ATOM    249  HN  TYR E  17    -131.543-102.822 577.429  1.00  9.19           H
ATOM    250  N   GLY E  18    -133.657-104.736 578.758  1.00  9.19           N
ATOM    251  CA  GLY E  18    -134.910-105.472 578.777  1.00  9.19           C
ATOM    252  C   GLY E  18    -134.899-106.545 579.868  1.00  9.19           C
ATOM    253  O   GLY E  18    -135.673-106.475 580.821  1.00  9.19           O
ATOM    254 1HA  GLY E  18    -135.737-104.783 578.948  1.00  9.19           H
ATOM    255 2HA  GLY E  18    -135.078-105.937 577.806  1.00  9.19           H
ATOM    256  HN  GLY E  18    -133.071-104.920 577.968  1.00  9.19           H
ATOM    257  N   SER E  19    -134.011-107.513 579.692  1.00  9.19           N
ATOM    258  CA  SER E  19    -134.217-108.830 580.270  1.00  9.19           C
ATOM    259  C   SER E  19    -134.062-108.765 581.790  1.00  9.19           C
ATOM    260  O   SER E  19    -134.788-109.437 582.521  1.00  9.19           O
ATOM    261  HA  SER E  19    -135.236-109.108 580.000  1.00  9.19           H
ATOM    262  CB  SER E  19    -133.239-109.849 579.680  1.00  9.19           C
ATOM    263 1HB  SER E  19    -132.221-109.578 579.961  1.00  9.19           H
ATOM    264 2HB  SER E  19    -133.437-110.831 580.108  1.00  9.19           H
ATOM    265  HG  SER E  19    -132.659-110.567 577.904  1.00  9.19           H
ATOM    266  OG  SER E  19    -133.336-109.922 578.260  1.00  9.19           O
ATOM    267  HN  SER E  19    -133.167-107.409 579.167  1.00  9.19           H
ATOM    268  N   GLU E  20    -133.112-107.949 582.222  1.00  9.19           N
ATOM    269  CA  GLU E  20    -132.749-107.899 583.628  1.00  9.19           C
ATOM    270  C   GLU E  20    -133.933-107.409 584.464  1.00  9.19           C
ATOM    271  O   GLU E  20    -133.941-107.561 585.685  1.00  9.19           O
ATOM    272  HA  GLU E  20    -132.504-108.926 583.900  1.00  9.19           H
ATOM    273  CB  GLU E  20    -131.520-107.015 583.847  1.00  9.19           C
ATOM    274 1HB  GLU E  20    -130.833-107.126 583.008  1.00  9.19           H
ATOM    275 2HB  GLU E  20    -131.834-105.984 584.013  1.00  9.19           H
ATOM    276  CG  GLU E  20    -130.755-107.439 585.102  1.00  9.19           C
ATOM    277 1HG  GLU E  20    -131.451-107.849 585.835  1.00  9.19           H
ATOM    278 2HG  GLU E  20    -130.051-108.233 584.852  1.00  9.19           H
ATOM    279  CD  GLU E  20    -130.002-106.256 585.712  1.00  9.19           C
ATOM    280  OE1 GLU E  20    -128.808-106.445 586.029  1.00  9.19           O
ATOM    281  OE2 GLU E  20    -130.638-105.188 585.848  1.00  9.19           O
ATOM    282  HN  GLU E  20    -132.594-107.330 581.630  1.00  9.19           H
ATOM    283  N   SER E  21    -134.905-106.831 583.774  1.00  9.19           N
ATOM    284  CA  SER E  21    -135.963-106.094 584.444  1.00  9.19           C
ATOM    285  C   SER E  21    -136.894-107.063 585.176  1.00  9.19           C
ATOM    286  O   SER E  21    -137.350-106.775 586.282  1.00  9.19           O
ATOM    287  HA  SER E  21    -135.455-105.441 585.154  1.00  9.19           H
ATOM    288  CB  SER E  21    -136.757-105.244 583.450  1.00  9.19           C
ATOM    289 1HB  SER E  21    -137.273-104.447 583.985  1.00  9.19           H
ATOM    290 2HB  SER E  21    -136.070-104.766 582.751  1.00  9.19           H
ATOM    291  HG  SER E  21    -137.261-106.820 582.323  1.00  9.19           H
ATOM    292  OG  SER E  21    -137.707-106.020 582.724  1.00  9.19           O
ATOM    293  HN  SER E  21    -134.977-106.861 582.777  1.00  9.19           H
ATOM    294  N   THR E  22    -137.147-108.192 584.530  1.00  9.19           N
ATOM    295  CA  THR E  22    -138.253-109.047 584.925  1.00  9.19           C
ATOM    296  C   THR E  22    -137.855-109.916 586.120  1.00  9.19           C
ATOM    297  O   THR E  22    -138.493-109.864 587.170  1.00  9.19           O
ATOM    298  HA  THR E  22    -139.078-108.414 585.251  1.00  9.19           H
ATOM    299  HB  THR E  22    -138.073-110.753 583.592  1.00  9.19           H
ATOM    300  CB  THR E  22    -138.684-109.858 583.701  1.00  9.19           C
ATOM    301  OG1 THR E  22    -138.610-108.927 582.624  1.00  9.19           O
ATOM    302  HG1 THR E  22    -138.618-109.413 581.751  1.00  9.19           H
ATOM    303  CG2 THR E  22    -140.162-110.252 583.751  1.00  9.19           C
ATOM    304 1HG2 THR E  22    -140.777-109.354 583.792  1.00  9.19           H
ATOM    305 2HG2 THR E  22    -140.346-110.860 584.637  1.00  9.19           H
ATOM    306 3HG2 THR E  22    -140.415-110.826 582.859  1.00  9.19           H
ATOM    307  HN  THR E  22    -136.614-108.523 583.752  1.00  9.19           H
ATOM    308  N   SER E  23    -136.802-110.695 585.919  1.00  9.19           N
ATOM    309  CA  SER E  23    -136.384-111.661 586.921  1.00  9.19           C
ATOM    310  C   SER E  23    -136.148-110.959 588.259  1.00  9.19           C
ATOM    311  O   SER E  23    -136.577-111.446 589.304  1.00  9.19           O
ATOM    312  HA  SER E  23    -137.209-112.369 587.000  1.00  9.19           H
ATOM    313  CB  SER E  23    -135.119-112.400 586.479  1.00  9.19           C
ATOM    314 1HB  SER E  23    -134.767-113.034 587.293  1.00  9.19           H
ATOM    315 2HB  SER E  23    -135.357-113.059 585.644  1.00  9.19           H
ATOM    316  HG  SER E  23    -133.283-112.015 585.783  1.00  9.19           H
ATOM    317  OG  SER E  23    -134.082-111.502 586.095  1.00  9.19           O
ATOM    318  HN  SER E  23    -136.240-110.673 585.092  1.00  9.19           H
ATOM    319  N   SER E  24    -135.468-109.824 588.184  1.00  9.19           N
ATOM    320  CA  SER E  24    -135.114-109.083 589.383  1.00  9.19           C
ATOM    321  C   SER E  24    -136.368-108.464 590.004  1.00  9.19           C
ATOM    322  O   SER E  24    -136.314-107.916 591.104  1.00  9.19           O
ATOM    323  HA  SER E  24    -134.676-109.818 590.058  1.00  9.19           H
ATOM    324  CB  SER E  24    -134.083-107.996 589.074  1.00  9.19           C
ATOM    325 1HB  SER E  24    -133.630-107.651 590.003  1.00  9.19           H
ATOM    326 2HB  SER E  24    -133.282-108.418 588.467  1.00  9.19           H
ATOM    327  HG  SER E  24    -135.036-107.187 587.511  1.00  9.19           H
ATOM    328  OG  SER E  24    -134.662-106.889 588.390  1.00  9.19           O
ATOM    329  HN  SER E  24    -135.160-109.413 587.326  1.00  9.19           H
ATOM    330  N   MET E  25    -137.467-108.572 589.272  1.00  9.19           N
ATOM    331  CA  MET E  25    -138.765-108.204 589.812  1.00  9.19           C
ATOM    332  C   MET E  25    -139.410-109.384 590.541  1.00  9.19           C
ATOM    333  O   MET E  25    -140.059-109.203 591.570  1.00  9.19           O
ATOM    334  HA  MET E  25    -138.570-107.395 590.517  1.00  9.19           H
ATOM    335  CB  MET E  25    -139.679-107.743 588.675  1.00  9.19           C
ATOM    336 1HB  MET E  25    -139.224-106.899 588.157  1.00  9.19           H
ATOM    337 2HB  MET E  25    -139.788-108.544 587.944  1.00  9.19           H
ATOM    338  CG  MET E  25    -141.056-107.341 589.208  1.00  9.19           C
ATOM    339 1HG  MET E  25    -141.749-107.202 588.379  1.00  9.19           H
ATOM    340 2HG  MET E  25    -141.461-108.137 589.832  1.00  9.19           H
ATOM    341  SD  MET E  25    -140.927-105.832 590.154  1.00  9.19           S
ATOM    342  CE  MET E  25    -141.154-104.631 588.853  1.00  9.19           C
ATOM    343 1HE  MET E  25    -140.371-104.753 588.105  1.00  9.19           H
ATOM    344 2HE  MET E  25    -142.128-104.780 588.387  1.00  9.19           H
ATOM    345 3HE  MET E  25    -141.102-103.626 589.274  1.00  9.19           H
ATOM    346  HN  MET E  25    -137.480-108.902 588.329  1.00  9.19           H
ATOM    347  N   GLU E  26    -139.210-110.567 589.978  1.00  9.19           N
ATOM    348  CA  GLU E  26    -139.872-111.758 590.482  1.00  9.19           C
ATOM    349  C   GLU E  26    -139.273-112.168 591.829  1.00  9.19           C
ATOM    350  O   GLU E  26    -140.004-112.428 592.784  1.00  9.19           O
ATOM    351  HA  GLU E  26    -140.917-111.475 590.613  1.00  9.19           H
ATOM    352  CB  GLU E  26    -139.785-112.903 589.472  1.00  9.19           C
ATOM    353 1HB  GLU E  26    -140.037-112.535 588.477  1.00  9.19           H
ATOM    354 2HB  GLU E  26    -138.799-113.365 589.523  1.00  9.19           H
ATOM    355  CG  GLU E  26    -140.795-114.004 589.803  1.00  9.19           C
ATOM    356 1HG  GLU E  26    -140.335-114.736 590.467  1.00  9.19           H
ATOM    357 2HG  GLU E  26    -141.642-113.576 590.338  1.00  9.19           H
ATOM    358  CD  GLU E  26    -141.285-114.699 588.531  1.00  9.19           C
ATOM    359  OE1 GLU E  26    -142.514-114.902 588.433  1.00  9.19           O
ATOM    360  OE2 GLU E  26    -140.419-115.011 587.685  1.00  9.19           O
ATOM    361  HN  GLU E  26    -138.608-110.718 589.193  1.00  9.19           H
ATOM    362  N   ASP E  27    -137.949-112.213 591.863  1.00  9.19           N
ATOM    363  CA  ASP E  27    -137.236-112.317 593.124  1.00  9.19           C
ATOM    364  C   ASP E  27    -137.883-111.383 594.149  1.00  9.19           C
ATOM    365  O   ASP E  27    -138.145-111.785 595.282  1.00  9.19           O
ATOM    366  HA  ASP E  27    -137.311-113.366 593.410  1.00  9.19           H
ATOM    367  CB  ASP E  27    -135.772-111.903 592.965  1.00  9.19           C
ATOM    368 1HB  ASP E  27    -135.673-111.220 592.121  1.00  9.19           H
ATOM    369 2HB  ASP E  27    -135.445-111.362 593.853  1.00  9.19           H
ATOM    370  CG  ASP E  27    -134.877-113.125 592.747  1.00  9.19           C
ATOM    371  OD1 ASP E  27    -135.409-114.248 592.877  1.00  9.19           O
ATOM    372  OD2 ASP E  27    -133.681-112.907 592.454  1.00  9.19           O
ATOM    373  HN  ASP E  27    -137.368-112.180 591.050  1.00  9.19           H
ATOM    374  N   TYR E  28    -138.122-110.154 593.715  1.00  9.19           N
ATOM    375  CA  TYR E  28    -138.546-109.107 594.628  1.00  9.19           C
ATOM    376  C   TYR E  28    -139.858-109.482 595.321  1.00  9.19           C
ATOM    377  O   TYR E  28    -140.107-109.070 596.452  1.00  9.19           O
ATOM    378  HA  TYR E  28    -137.769-108.983 595.382  1.00  9.19           H
ATOM    379  CB  TYR E  28    -138.775-107.864 593.767  1.00  9.19           C
ATOM    380 1HB  TYR E  28    -138.306-108.016 592.795  1.00  9.19           H
ATOM    381 2HB  TYR E  28    -139.844-107.748 593.590  1.00  9.19           H
ATOM    382  CG  TYR E  28    -138.232-106.572 594.382  1.00  9.19           C
ATOM    383  HD1 TYR E  28    -139.841-106.394 595.788  1.00  9.19           H
ATOM    384  CD1 TYR E  28    -138.915-105.959 595.413  1.00  9.19           C
ATOM    385  HD2 TYR E  28    -136.521-106.505 593.093  1.00  9.19           H
ATOM    386  CD2 TYR E  28    -137.060-106.021 593.906  1.00  9.19           C
ATOM    387  CE1 TYR E  28    -138.405-104.743 595.992  1.00  9.19           C
ATOM    388  HE1 TYR E  28    -138.934-104.248 596.806  1.00  9.19           H
ATOM    389  HE2 TYR E  28    -135.625-104.359 594.119  1.00  9.19           H
ATOM    390  CE2 TYR E  28    -136.549-104.805 594.485  1.00  9.19           C
ATOM    391  CZ  TYR E  28    -137.247-104.226 595.499  1.00  9.19           C
ATOM    392  OH  TYR E  28    -136.764-103.078 596.046  1.00  9.19           O
ATOM    393  HH  TYR E  28    -135.808-102.950 595.784  1.00  9.19           H
ATOM    394  HN  TYR E  28    -138.029-109.871 592.760  1.00  9.19           H
ATOM    395  N   VAL E  29    -140.663-110.259 594.611  1.00  9.19           N
ATOM    396  CA  VAL E  29    -141.978-110.627 595.109  1.00  9.19           C
ATOM    397  C   VAL E  29    -141.868-111.920 595.920  1.00  9.19           C
ATOM    398  O   VAL E  29    -142.481-112.047 596.979  1.00  9.19           O
ATOM    399  HA  VAL E  29    -142.316-109.828 595.768  1.00  9.19           H
ATOM    400  HB  VAL E  29    -142.780-111.677 593.433  1.00  9.19           H
ATOM    401  CB  VAL E  29    -142.967-110.734 593.946  1.00  9.19           C
ATOM    402  CG1 VAL E  29    -144.410-110.753 594.454  1.00  9.19           C
ATOM    403 1HG1 VAL E  29    -144.552-111.609 595.113  1.00  9.19           H
ATOM    404 2HG1 VAL E  29    -144.614-109.834 595.003  1.00  9.19           H
ATOM    405 3HG1 VAL E  29    -145.092-110.829 593.607  1.00  9.19           H
ATOM    406  CG2 VAL E  29    -142.754-109.601 592.940  1.00  9.19           C
ATOM    407 1HG2 VAL E  29    -142.900-108.642 593.437  1.00  9.19           H
ATOM    408 2HG2 VAL E  29    -141.740-109.653 592.543  1.00  9.19           H
ATOM    409 3HG2 VAL E  29    -143.470-109.700 592.124  1.00  9.19           H
ATOM    410  HN  VAL E  29    -140.431-110.635 593.714  1.00  9.19           H
ATOM    411  N   ASN E  30    -141.081-112.847 595.393  1.00  9.19           N
ATOM    412  CA  ASN E  30    -141.086-114.209 595.900  1.00  9.19           C
ATOM    413  C   ASN E  30    -140.014-114.348 596.983  1.00  9.19           C
ATOM    414  O   ASN E  30    -139.903-115.395 597.620  1.00  9.19           O
ATOM    415  HA  ASN E  30    -142.092-114.367 596.286  1.00  9.19           H
ATOM    416  CB  ASN E  30    -140.768-115.211 594.788  1.00  9.19           C
ATOM    417 1HB  ASN E  30    -140.501-114.676 593.877  1.00  9.19           H
ATOM    418 2HB  ASN E  30    -139.903-115.811 595.071  1.00  9.19           H
ATOM    419  CG  ASN E  30    -141.964-116.127 594.518  1.00  9.19           C
ATOM    420  OD1 ASN E  30    -142.978-116.083 595.194  1.00  9.19           O
ATOM    421  ND2 ASN E  30    -141.788-116.956 593.493  1.00  9.19           N
ATOM    422 1HD2 ASN E  30    -140.931-116.942 592.979  1.00  9.19           H
ATOM    423 2HD2 ASN E  30    -142.514-117.595 593.237  1.00  9.19           H
ATOM    424  HN  ASN E  30    -140.451-112.680 594.635  1.00  9.19           H
ATOM    425  N   PHE E  31    -139.252-113.279 597.158  1.00  9.19           N
ATOM    426  CA  PHE E  31    -138.524-113.074 598.399  1.00  9.19           C
ATOM    427  C   PHE E  31    -139.486-112.886 599.574  1.00  9.19           C
ATOM    428  O   PHE E  31    -139.882-111.764 599.884  1.00  9.19           O
ATOM    429  HA  PHE E  31    -137.916-113.962 598.568  1.00  9.19           H
ATOM    430  CB  PHE E  31    -137.695-111.799 598.226  1.00  9.19           C
ATOM    431 1HB  PHE E  31    -138.152-111.184 597.451  1.00  9.19           H
ATOM    432 2HB  PHE E  31    -137.732-111.226 599.152  1.00  9.19           H
ATOM    433  CG  PHE E  31    -136.232-112.054 597.858  1.00  9.19           C
ATOM    434  HD1 PHE E  31    -135.809-113.064 599.681  1.00  9.19           H
ATOM    435  CD1 PHE E  31    -135.419-112.715 598.725  1.00  9.19           C
ATOM    436  HD2 PHE E  31    -136.397-111.090 595.971  1.00  9.19           H
ATOM    437  CD2 PHE E  31    -135.745-111.620 596.665  1.00  9.19           C
ATOM    438  CE1 PHE E  31    -134.061-112.952 598.384  1.00  9.19           C
ATOM    439  HE1 PHE E  31    -133.409-113.482 599.078  1.00  9.19           H
ATOM    440  CE2 PHE E  31    -134.387-111.856 596.324  1.00  9.19           C
ATOM    441  HE2 PHE E  31    -133.996-111.508 595.368  1.00  9.19           H
ATOM    442  CZ  PHE E  31    -133.573-112.517 597.191  1.00  9.19           C
ATOM    443  HZ  PHE E  31    -132.531-112.699 596.929  1.00  9.19           H
ATOM    444  HN  PHE E  31    -139.129-112.562 596.472  1.00  9.19           H
ATOM    445  N   ASN E  32    -139.833-114.003 600.197  1.00  9.19           N
ATOM    446  CA  ASN E  32    -140.644-113.967 601.402  1.00  9.19           C
ATOM    447  C   ASN E  32    -139.754-113.625 602.600  1.00  9.19           C
ATOM    448  O   ASN E  32    -139.607-114.430 603.518  1.00  9.19           O
ATOM    449  HA  ASN E  32    -141.401-113.205 601.216  1.00  9.19           H
ATOM    450  CB  ASN E  32    -141.295-115.325 601.669  1.00  9.19           C
ATOM    451 1HB  ASN E  32    -141.499-115.826 600.723  1.00  9.19           H
ATOM    452 2HB  ASN E  32    -140.605-115.960 602.224  1.00  9.19           H
ATOM    453  CG  ASN E  32    -142.596-115.163 602.459  1.00  9.19           C
ATOM    454  OD1 ASN E  32    -143.146-114.082 602.584  1.00  9.19           O
ATOM    455  ND2 ASN E  32    -143.055-116.297 602.982  1.00  9.19           N
ATOM    456 1HD2 ASN E  32    -142.555-117.151 602.841  1.00  9.19           H
ATOM    457 2HD2 ASN E  32    -143.901-116.294 603.516  1.00  9.19           H
ATOM    458  HN  ASN E  32    -139.571-114.918 599.891  1.00  9.19           H
ATOM    459  N   PHE E  33    -139.183-112.431 602.551  1.00  9.19           N
ATOM    460  CA  PHE E  33    -138.340-111.959 603.636  1.00  9.19           C
ATOM    461  C   PHE E  33    -139.057-112.084 604.982  1.00  9.19           C
ATOM    462  O   PHE E  33    -140.123-111.504 605.177  1.00  9.19           O
ATOM    463  HA  PHE E  33    -137.445-112.582 603.644  1.00  9.19           H
ATOM    464  CB  PHE E  33    -138.045-110.483 603.364  1.00  9.19           C
ATOM    465 1HB  PHE E  33    -138.980-109.971 603.139  1.00  9.19           H
ATOM    466 2HB  PHE E  33    -137.643-110.030 604.271  1.00  9.19           H
ATOM    467  CG  PHE E  33    -137.062-110.246 602.215  1.00  9.19           C
ATOM    468  HD1 PHE E  33    -135.588-111.545 603.029  1.00  9.19           H
ATOM    469  CD1 PHE E  33    -135.855-110.874 602.213  1.00  9.19           C
ATOM    470  HD2 PHE E  33    -138.362-108.905 601.200  1.00  9.19           H
ATOM    471  CD2 PHE E  33    -137.395-109.408 601.197  1.00  9.19           C
ATOM    472  CE1 PHE E  33    -134.943-110.654 601.147  1.00  9.19           C
ATOM    473  HE1 PHE E  33    -133.976-111.157 601.145  1.00  9.19           H
ATOM    474  CE2 PHE E  33    -136.483-109.188 600.131  1.00  9.19           C
ATOM    475  HE2 PHE E  33    -136.750-108.516 599.316  1.00  9.19           H
ATOM    476  CZ  PHE E  33    -135.276-109.816 600.129  1.00  9.19           C
ATOM    477  HZ  PHE E  33    -134.576-109.647 599.310  1.00  9.19           H
ATOM    478  HN  PHE E  33    -139.289-111.791 601.789  1.00  9.19           H
ATOM    479  N   THR E  34    -138.442-112.846 605.875  1.00  9.19           N
ATOM    480  CA  THR E  34    -138.778-112.763 607.286  1.00  9.19           C
ATOM    481  C   THR E  34    -138.652-111.320 607.781  1.00  9.19           C
ATOM    482  O   THR E  34    -137.565-110.744 607.755  1.00  9.19           O
ATOM    483  HA  THR E  34    -139.821-113.053 607.409  1.00  9.19           H
ATOM    484  HB  THR E  34    -136.866-113.358 608.130  1.00  9.19           H
ATOM    485  CB  THR E  34    -137.882-113.745 608.044  1.00  9.19           C
ATOM    486  OG1 THR E  34    -138.016-114.966 607.321  1.00  9.19           O
ATOM    487  HG1 THR E  34    -137.261-115.581 607.546  1.00  9.19           H
ATOM    488  CG2 THR E  34    -138.422-114.075 609.437  1.00  9.19           C
ATOM    489 1HG2 THR E  34    -139.411-114.525 609.346  1.00  9.19           H
ATOM    490 2HG2 THR E  34    -138.491-113.161 610.026  1.00  9.19           H
ATOM    491 3HG2 THR E  34    -137.748-114.776 609.931  1.00  9.19           H
ATOM    492  HN  THR E  34    -137.728-113.508 605.649  1.00  9.19           H
ATOM    493  N   ASP E  35    -139.779-110.778 608.219  1.00  9.19           N
ATOM    494  CA  ASP E  35    -139.837-109.377 608.599  1.00  9.19           C
ATOM    495  C   ASP E  35    -139.159-109.192 609.958  1.00  9.19           C
ATOM    496  O   ASP E  35    -139.790-109.365 610.999  1.00  9.19           O
ATOM    497  HA  ASP E  35    -139.322-108.842 607.800  1.00  9.19           H
ATOM    498  CB  ASP E  35    -141.285-108.900 608.724  1.00  9.19           C
ATOM    499 1HB  ASP E  35    -141.904-109.405 607.982  1.00  9.19           H
ATOM    500 2HB  ASP E  35    -141.678-109.172 609.704  1.00  9.19           H
ATOM    501  CG  ASP E  35    -141.382-107.385 608.532  1.00  9.19           C
ATOM    502  OD1 ASP E  35    -140.331-106.726 608.682  1.00  9.19           O
ATOM    503  OD2 ASP E  35    -142.505-106.921 608.239  1.00  9.19           O
ATOM    504  HN  ASP E  35    -140.639-111.278 608.316  1.00  9.19           H
ATOM    505  N   PHE E  36    -137.882-108.844 609.904  1.00  9.19           N
ATOM    506  CA  PHE E  36    -137.099-108.679 611.117  1.00  9.19           C
ATOM    507  C   PHE E  36    -137.345-107.307 611.746  1.00  9.19           C
ATOM    508  O   PHE E  36    -136.829-107.013 612.823  1.00  9.19           O
ATOM    509  HA  PHE E  36    -137.413-109.458 611.812  1.00  9.19           H
ATOM    510  CB  PHE E  36    -135.626-108.787 610.716  1.00  9.19           C
ATOM    511 1HB  PHE E  36    -135.414-108.046 609.946  1.00  9.19           H
ATOM    512 2HB  PHE E  36    -135.007-108.538 611.578  1.00  9.19           H
ATOM    513  CG  PHE E  36    -135.221-110.169 610.199  1.00  9.19           C
ATOM    514  HD1 PHE E  36    -136.178-111.197 611.795  1.00  9.19           H
ATOM    515  CD1 PHE E  36    -135.592-111.286 610.880  1.00  9.19           C
ATOM    516  HD2 PHE E  36    -134.193-109.385 608.511  1.00  9.19           H
ATOM    517  CD2 PHE E  36    -134.490-110.280 609.057  1.00  9.19           C
ATOM    518  CE1 PHE E  36    -135.217-112.568 610.400  1.00  9.19           C
ATOM    519  HE1 PHE E  36    -135.514-113.463 610.946  1.00  9.19           H
ATOM    520  CE2 PHE E  36    -134.115-111.563 608.577  1.00  9.19           C
ATOM    521  HE2 PHE E  36    -133.529-111.652 607.662  1.00  9.19           H
ATOM    522  CZ  PHE E  36    -134.486-112.680 609.258  1.00  9.19           C
ATOM    523  HZ  PHE E  36    -134.198-113.664 608.889  1.00  9.19           H
ATOM    524  HN  PHE E  36    -137.384-108.675 609.053  1.00  9.19           H
ATOM    525  N   TYR E  37    -138.133-106.503 611.048  1.00  9.19           N
ATOM    526  CA  TYR E  37    -138.530-105.206 611.568  1.00  9.19           C
ATOM    527  C   TYR E  37    -139.824-105.313 612.378  1.00  9.19           C
ATOM    528  O   TYR E  37    -140.901-105.494 611.812  1.00  9.19           O
ATOM    529  HA  TYR E  37    -137.733-104.846 612.218  1.00  9.19           H
ATOM    530  CB  TYR E  37    -138.779-104.320 610.346  1.00  9.19           C
ATOM    531 1HB  TYR E  37    -137.899-104.348 609.704  1.00  9.19           H
ATOM    532 2HB  TYR E  37    -139.607-104.735 609.771  1.00  9.19           H
ATOM    533  CG  TYR E  37    -139.096-102.863 610.689  1.00  9.19           C
ATOM    534  HD1 TYR E  37    -141.218-103.168 610.670  1.00  9.19           H
ATOM    535  CD1 TYR E  37    -140.408-102.453 610.815  1.00  9.19           C
ATOM    536  HD2 TYR E  37    -137.034-102.282 610.773  1.00  9.19           H
ATOM    537  CD2 TYR E  37    -138.070-101.958 610.872  1.00  9.19           C
ATOM    538  CE1 TYR E  37    -140.707-101.082 611.137  1.00  9.19           C
ATOM    539  HE1 TYR E  37    -141.738-100.745 611.240  1.00  9.19           H
ATOM    540  HE2 TYR E  37    -137.568 -99.862 611.342  1.00  9.19           H
ATOM    541  CE2 TYR E  37    -138.369-100.587 611.195  1.00  9.19           C
ATOM    542  CZ  TYR E  37    -139.672-100.216 611.311  1.00  9.19           C
ATOM    543  OH  TYR E  37    -139.954 -98.921 611.616  1.00  9.19           O
ATOM    544  HH  TYR E  37    -139.108 -98.422 611.805  1.00  9.19           H
ATOM    545  HN  TYR E  37    -138.498-106.726 610.143  1.00  9.19           H
ATOM    546  N   CYS E  38    -139.675-105.197 613.689  1.00  9.19           N
ATOM    547  CA  CYS E  38    -140.802-105.378 614.589  1.00  9.19           C
ATOM    548  C   CYS E  38    -141.358-103.998 614.946  1.00  9.19           C
ATOM    549  O   CYS E  38    -140.693-103.211 615.619  1.00  9.19           O
ATOM    550  HA  CYS E  38    -141.543-105.966 614.049  1.00  9.19           H
ATOM    551  CB  CYS E  38    -140.408-106.173 615.835  1.00  9.19           C
ATOM    552 1HB  CYS E  38    -139.898-107.092 615.545  1.00  9.19           H
ATOM    553 2HB  CYS E  38    -139.707-105.597 616.439  1.00  9.19           H
ATOM    554  SG  CYS E  38    -141.899-106.572 616.820  1.00  9.19           S
ATOM    555  HN  CYS E  38    -138.806-104.985 614.137  1.00  9.19           H
ATOM    556  N   GLU E  39    -142.571-103.745 614.478  1.00  9.19           N
ATOM    557  CA  GLU E  39    -143.321-102.585 614.929  1.00  9.19           C
ATOM    558  C   GLU E  39    -143.900-102.836 616.322  1.00  9.19           C
ATOM    559  O   GLU E  39    -144.600-103.824 616.539  1.00  9.19           O
ATOM    560  HA  GLU E  39    -142.597-101.771 614.970  1.00  9.19           H
ATOM    561  CB  GLU E  39    -144.425-102.224 613.933  1.00  9.19           C
ATOM    562 1HB  GLU E  39    -144.975-103.123 613.653  1.00  9.19           H
ATOM    563 2HB  GLU E  39    -145.060-101.445 614.355  1.00  9.19           H
ATOM    564  CG  GLU E  39    -143.835-101.649 612.644  1.00  9.19           C
ATOM    565 1HG  GLU E  39    -143.121-100.862 612.886  1.00  9.19           H
ATOM    566 2HG  GLU E  39    -143.284-102.426 612.114  1.00  9.19           H
ATOM    567  CD  GLU E  39    -144.934-101.088 611.740  1.00  9.19           C
ATOM    568  OE1 GLU E  39    -144.596-100.726 610.592  1.00  9.19           O
ATOM    569  OE2 GLU E  39    -146.088-101.034 612.217  1.00  9.19           O
ATOM    570  HN  GLU E  39    -143.041-104.316 613.804  1.00  9.19           H
ATOM    571  N   LYS E  40    -143.586-101.924 617.232  1.00  9.19           N
ATOM    572  CA  LYS E  40    -143.913-102.122 618.633  1.00  9.19           C
ATOM    573  C   LYS E  40    -145.237-101.422 618.948  1.00  9.19           C
ATOM    574  O   LYS E  40    -145.565-101.202 620.112  1.00  9.19           O
ATOM    575  HA  LYS E  40    -144.043-103.193 618.791  1.00  9.19           H
ATOM    576  CB  LYS E  40    -142.753-101.672 619.523  1.00  9.19           C
ATOM    577 1HB  LYS E  40    -142.539-100.618 619.343  1.00  9.19           H
ATOM    578 2HB  LYS E  40    -143.036-101.764 620.571  1.00  9.19           H
ATOM    579  CG  LYS E  40    -141.499-102.506 619.253  1.00  9.19           C
ATOM    580 1HG  LYS E  40    -141.233-102.438 618.198  1.00  9.19           H
ATOM    581 2HG  LYS E  40    -140.660-102.103 619.820  1.00  9.19           H
ATOM    582  CD  LYS E  40    -141.722-103.971 619.634  1.00  9.19           C
ATOM    583 1HD  LYS E  40    -142.101-104.031 620.654  1.00  9.19           H
ATOM    584 2HD  LYS E  40    -142.482-104.408 618.986  1.00  9.19           H
ATOM    585  CE  LYS E  40    -140.423-104.771 619.519  1.00  9.19           C
ATOM    586 1HE  LYS E  40    -140.233-105.019 618.474  1.00  9.19           H
ATOM    587 2HE  LYS E  40    -139.584-104.166 619.861  1.00  9.19           H
ATOM    588  NZ  LYS E  40    -140.506-106.012 620.321  1.00  9.19           N
ATOM    589 1HZ  LYS E  40    -139.664-106.559 620.185  1.00  9.19           H
ATOM    590 2HZ  LYS E  40    -140.601-105.775 621.302  1.00  9.19           H
ATOM    591 3HZ  LYS E  40    -141.312-106.553 620.025  1.00  9.19           H
ATOM    592  HN  LYS E  40    -143.118-101.065 617.024  1.00  9.19           H
ATOM    593  N   ASN E  41    -145.960-101.091 617.888  1.00  9.19           N
ATOM    594  CA  ASN E  41    -147.189-100.328 618.030  1.00  9.19           C
ATOM    595  C   ASN E  41    -148.073-100.986 619.091  1.00  9.19           C
ATOM    596  O   ASN E  41    -148.666-100.300 619.922  1.00  9.19           O
ATOM    597  HA  ASN E  41    -146.872 -99.325 618.316  1.00  9.19           H
ATOM    598  CB  ASN E  41    -147.971-100.295 616.716  1.00  9.19           C
ATOM    599 1HB  ASN E  41    -148.037-101.301 616.302  1.00  9.19           H
ATOM    600 2HB  ASN E  41    -148.992 -99.961 616.904  1.00  9.19           H
ATOM    601  CG  ASN E  41    -147.303 -99.363 615.703  1.00  9.19           C
ATOM    602  OD1 ASN E  41    -146.656 -98.389 616.049  1.00  9.19           O
ATOM    603  ND2 ASN E  41    -147.495 -99.716 614.435  1.00  9.19           N
ATOM    604 1HD2 ASN E  41    -148.037-100.528 614.218  1.00  9.19           H
ATOM    605 2HD2 ASN E  41    -147.098 -99.169 613.698  1.00  9.19           H
ATOM    606  HN  ASN E  41    -145.720-101.334 616.949  1.00  9.19           H
ATOM    607  N   ASN E  42    -148.134-102.308 619.027  1.00  9.19           N
ATOM    608  CA  ASN E  42    -148.982-103.063 619.935  1.00  9.19           C
ATOM    609  C   ASN E  42    -148.509-102.839 621.372  1.00  9.19           C
ATOM    610  O   ASN E  42    -149.324-102.711 622.285  1.00  9.19           O
ATOM    611  HA  ASN E  42    -149.990-102.686 619.764  1.00  9.19           H
ATOM    612  CB  ASN E  42    -148.906-104.562 619.640  1.00  9.19           C
ATOM    613 1HB  ASN E  42    -147.868-104.892 619.680  1.00  9.19           H
ATOM    614 2HB  ASN E  42    -149.446-105.115 620.409  1.00  9.19           H
ATOM    615  CG  ASN E  42    -149.497-104.881 618.265  1.00  9.19           C
ATOM    616  OD1 ASN E  42    -150.140-104.061 617.631  1.00  9.19           O
ATOM    617  ND2 ASN E  42    -149.244-106.116 617.842  1.00  9.19           N
ATOM    618 1HD2 ASN E  42    -148.710-106.741 618.411  1.00  9.19           H
ATOM    619 2HD2 ASN E  42    -149.588-106.420 616.953  1.00  9.19           H
ATOM    620  HN  ASN E  42    -147.619-102.861 618.373  1.00  9.19           H
ATOM    621  N   VAL E  43    -147.194-102.798 621.529  1.00  9.19           N
ATOM    622  CA  VAL E  43    -146.603-102.576 622.838  1.00  9.19           C
ATOM    623  C   VAL E  43    -146.979-101.178 623.333  1.00  9.19           C
ATOM    624  O   VAL E  43    -147.320-101.001 624.502  1.00  9.19           O
ATOM    625  HA  VAL E  43    -147.026-103.315 623.519  1.00  9.19           H
ATOM    626  HB  VAL E  43    -144.655-101.989 622.192  1.00  9.19           H
ATOM    627  CB  VAL E  43    -145.091-102.801 622.774  1.00  9.19           C
ATOM    628  CG1 VAL E  43    -144.471-102.761 624.173  1.00  9.19           C
ATOM    629 1HG1 VAL E  43    -144.661-101.789 624.627  1.00  9.19           H
ATOM    630 2HG1 VAL E  43    -144.915-103.543 624.789  1.00  9.19           H
ATOM    631 3HG1 VAL E  43    -143.396-102.924 624.098  1.00  9.19           H
ATOM    632  CG2 VAL E  43    -144.761-104.116 622.065  1.00  9.19           C
ATOM    633 1HG2 VAL E  43    -145.215-104.945 622.609  1.00  9.19           H
ATOM    634 2HG2 VAL E  43    -145.154-104.090 621.049  1.00  9.19           H
ATOM    635 3HG2 VAL E  43    -143.680-104.251 622.034  1.00  9.19           H
ATOM    636  HN  VAL E  43    -146.538-102.912 620.783  1.00  9.19           H
ATOM    637  N   ARG E  44    -146.905-100.222 622.419  1.00  9.19           N
ATOM    638  CA  ARG E  44    -147.171 -98.835 622.764  1.00  9.19           C
ATOM    639  C   ARG E  44    -148.638 -98.659 623.161  1.00  9.19           C
ATOM    640  O   ARG E  44    -148.946 -97.927 624.100  1.00  9.19           O
ATOM    641  HA  ARG E  44    -146.509 -98.625 623.604  1.00  9.19           H
ATOM    642  CB  ARG E  44    -146.852 -97.906 621.591  1.00  9.19           C
ATOM    643 1HB  ARG E  44    -147.438 -98.199 620.720  1.00  9.19           H
ATOM    644 2HB  ARG E  44    -147.141 -96.885 621.842  1.00  9.19           H
ATOM    645  CG  ARG E  44    -145.361 -97.948 621.247  1.00  9.19           C
ATOM    646 1HG  ARG E  44    -144.772 -97.922 622.164  1.00  9.19           H
ATOM    647 2HG  ARG E  44    -145.127 -98.887 620.745  1.00  9.19           H
ATOM    648  CD  ARG E  44    -144.972 -96.772 620.349  1.00  9.19           C
ATOM    649 1HD  ARG E  44    -145.566 -95.896 620.607  1.00  9.19           H
ATOM    650 2HD  ARG E  44    -143.927 -96.509 620.514  1.00  9.19           H
ATOM    651  NE  ARG E  44    -145.185 -97.128 618.929  1.00  9.19           N
ATOM    652  HE  ARG E  44    -145.965 -97.712 618.703  1.00  9.19           H
ATOM    653  CZ  ARG E  44    -144.398 -96.717 617.925  1.00  9.19           C
ATOM    654  NH1 ARG E  44    -143.338 -95.933 618.169  1.00  9.19           N
ATOM    655 1HH1 ARG E  44    -143.130 -95.651 619.106  1.00  9.19           H
ATOM    656 2HH1 ARG E  44    -142.756 -95.630 617.415  1.00  9.19           H
ATOM    657  NH2 ARG E  44    -144.686 -97.101 616.674  1.00  9.19           N
ATOM    658 1HH2 ARG E  44    -144.109 -96.803 615.914  1.00  9.19           H
ATOM    659 2HH2 ARG E  44    -145.478 -97.686 616.501  1.00  9.19           H
ATOM    660  HN  ARG E  44    -146.668-100.381 621.461  1.00  9.19           H
ATOM    661  N   GLN E  45    -149.503 -99.343 622.426  1.00  9.19           N
ATOM    662  CA  GLN E  45    -150.934 -99.204 622.632  1.00  9.19           C
ATOM    663  C   GLN E  45    -151.328 -99.752 624.006  1.00  9.19           C
ATOM    664  O   GLN E  45    -152.170 -99.174 624.690  1.00  9.19           O
ATOM    665  HA  GLN E  45    -151.130 -98.132 622.592  1.00  9.19           H
ATOM    666  CB  GLN E  45    -151.719 -99.900 621.519  1.00  9.19           C
ATOM    667 1HB  GLN E  45    -151.370 -99.548 620.548  1.00  9.19           H
ATOM    668 2HB  GLN E  45    -151.533-100.973 621.554  1.00  9.19           H
ATOM    669  CG  GLN E  45    -153.219 -99.631 621.655  1.00  9.19           C
ATOM    670 1HG  GLN E  45    -153.567 -99.978 622.628  1.00  9.19           H
ATOM    671 2HG  GLN E  45    -153.405 -98.558 621.613  1.00  9.19           H
ATOM    672  CD  GLN E  45    -154.005-100.334 620.546  1.00  9.19           C
ATOM    673  OE1 GLN E  45    -153.474-101.114 619.773  1.00  9.19           O
ATOM    674  NE2 GLN E  45    -155.296-100.016 620.513  1.00  9.19           N
ATOM    675 1HE2 GLN E  45    -155.668 -99.368 621.177  1.00  9.19           H
ATOM    676 2HE2 GLN E  45    -155.893-100.424 619.823  1.00  9.19           H
ATOM    677  HN  GLN E  45    -149.240 -99.980 621.702  1.00  9.19           H
ATOM    678  N   PHE E  46    -150.699-100.861 624.367  1.00  9.19           N
ATOM    679  CA  PHE E  46    -150.910-101.447 625.680  1.00  9.19           C
ATOM    680  C   PHE E  46    -150.436-100.501 626.785  1.00  9.19           C
ATOM    681  O   PHE E  46    -151.163-100.248 627.745  1.00  9.19           O
ATOM    682  HA  PHE E  46    -151.981-101.621 625.788  1.00  9.19           H
ATOM    683  CB  PHE E  46    -150.082-102.732 625.735  1.00  9.19           C
ATOM    684 1HB  PHE E  46    -150.470-103.434 624.996  1.00  9.19           H
ATOM    685 2HB  PHE E  46    -149.055-102.503 625.449  1.00  9.19           H
ATOM    686  CG  PHE E  46    -150.075-103.409 627.106  1.00  9.19           C
ATOM    687  HD1 PHE E  46    -148.129-102.705 627.595  1.00  9.19           H
ATOM    688  CD1 PHE E  46    -148.992-103.286 627.920  1.00  9.19           C
ATOM    689  HD2 PHE E  46    -152.019-104.234 626.860  1.00  9.19           H
ATOM    690  CD2 PHE E  46    -151.151-104.135 627.512  1.00  9.19           C
ATOM    691  CE1 PHE E  46    -148.985-103.915 629.193  1.00  9.19           C
ATOM    692  HE1 PHE E  46    -148.117-103.817 629.845  1.00  9.19           H
ATOM    693  CE2 PHE E  46    -151.144-104.764 628.785  1.00  9.19           C
ATOM    694  HE2 PHE E  46    -152.007-105.345 629.111  1.00  9.19           H
ATOM    695  CZ  PHE E  46    -150.061-104.641 629.599  1.00  9.19           C
ATOM    696  HZ  PHE E  46    -150.056-105.123 630.576  1.00  9.19           H
ATOM    697  HN  PHE E  46    -150.057-101.356 623.782  1.00  9.19           H
ATOM    698  N   ALA E  47    -149.220-100.004 626.614  1.00  9.19           N
ATOM    699  CA  ALA E  47    -148.583 -99.210 627.650  1.00  9.19           C
ATOM    700  C   ALA E  47    -149.452 -97.989 627.958  1.00  9.19           C
ATOM    701  O   ALA E  47    -149.605 -97.609 629.118  1.00  9.19           O
ATOM    702  HA  ALA E  47    -148.510 -99.829 628.545  1.00  9.19           H
ATOM    703  CB  ALA E  47    -147.172 -98.823 627.202  1.00  9.19           C
ATOM    704 1HB  ALA E  47    -146.587 -99.725 627.025  1.00  9.19           H
ATOM    705 2HB  ALA E  47    -147.230 -98.241 626.283  1.00  9.19           H
ATOM    706 3HB  ALA E  47    -146.694 -98.227 627.980  1.00  9.19           H
ATOM    707  HN  ALA E  47    -148.673-100.137 625.787  1.00  9.19           H
ATOM    708  N   SER E  48    -149.999 -97.410 626.900  1.00  9.19           N
ATOM    709  CA  SER E  48    -150.660 -96.121 627.011  1.00  9.19           C
ATOM    710  C   SER E  48    -151.899 -96.243 627.900  1.00  9.19           C
ATOM    711  O   SER E  48    -152.337 -95.262 628.500  1.00  9.19           O
ATOM    712  HA  SER E  48    -149.926 -95.458 627.467  1.00  9.19           H
ATOM    713  CB  SER E  48    -151.047 -95.580 625.633  1.00  9.19           C
ATOM    714 1HB  SER E  48    -151.422 -94.562 625.735  1.00  9.19           H
ATOM    715 2HB  SER E  48    -150.160 -95.530 625.000  1.00  9.19           H
ATOM    716  HG  SER E  48    -152.258 -96.015 624.100  1.00  9.19           H
ATOM    717  OG  SER E  48    -152.036 -96.388 625.000  1.00  9.19           O
ATOM    718  HN  SER E  48    -149.994 -97.805 625.981  1.00  9.19           H
ATOM    719  N   HIS E  49    -152.430 -97.456 627.957  1.00  9.19           N
ATOM    720  CA  HIS E  49    -153.625 -97.714 628.742  1.00  9.19           C
ATOM    721  C   HIS E  49    -153.227 -98.226 630.128  1.00  9.19           C
ATOM    722  O   HIS E  49    -153.822 -97.837 631.132  1.00  9.19           O
ATOM    723  HA  HIS E  49    -154.140 -96.759 628.851  1.00  9.19           H
ATOM    724  CB  HIS E  49    -154.564 -98.670 628.005  1.00  9.19           C
ATOM    725 1HB  HIS E  49    -154.020 -99.582 627.761  1.00  9.19           H
ATOM    726 2HB  HIS E  49    -155.377 -98.952 628.674  1.00  9.19           H
ATOM    727  CG  HIS E  49    -155.152 -98.097 626.737  1.00  9.19           C
ATOM    728  HD1 HIS E  49    -153.560 -98.471 625.373  1.00  9.19           H
ATOM    729  ND1 HIS E  49    -154.476 -98.101 625.529  1.00  9.19           N
ATOM    730  CD2 HIS E  49    -156.357 -97.503 626.501  1.00  9.19           C
ATOM    731  HD2 HIS E  49    -157.140 -97.337 627.241  1.00  9.19           H
ATOM    732  CE1 HIS E  49    -155.249 -97.533 624.615  1.00  9.19           C
ATOM    733  HE1 HIS E  49    -154.998 -97.386 623.565  1.00  9.19           H
ATOM    734  NE2 HIS E  49    -156.414 -97.162 625.220  1.00  9.19           N
ATOM    735  HN  HIS E  49    -152.059 -98.252 627.479  1.00  9.19           H
ATOM    736  N   PHE E  50    -152.223 -99.091 630.139  1.00  9.19           N
ATOM    737  CA  PHE E  50    -151.940 -99.894 631.316  1.00  9.19           C
ATOM    738  C   PHE E  50    -151.125 -99.100 632.339  1.00  9.19           C
ATOM    739  O   PHE E  50    -151.415 -99.137 633.533  1.00  9.19           O
ATOM    740  HA  PHE E  50    -152.897-100.173 631.755  1.00  9.19           H
ATOM    741  CB  PHE E  50    -151.117-101.097 630.849  1.00  9.19           C
ATOM    742 1HB  PHE E  50    -151.694-101.655 630.112  1.00  9.19           H
ATOM    743 2HB  PHE E  50    -150.220-100.737 630.346  1.00  9.19           H
ATOM    744  CG  PHE E  50    -150.706-102.045 631.978  1.00  9.19           C
ATOM    745  HD1 PHE E  50    -148.673-101.422 631.942  1.00  9.19           H
ATOM    746  CD1 PHE E  50    -149.415-102.074 632.404  1.00  9.19           C
ATOM    747  HD2 PHE E  50    -152.666-102.834 632.212  1.00  9.19           H
ATOM    748  CD2 PHE E  50    -151.631-102.858 632.554  1.00  9.19           C
ATOM    749  CE1 PHE E  50    -149.033-102.954 633.451  1.00  9.19           C
ATOM    750  HE1 PHE E  50    -147.998-102.978 633.793  1.00  9.19           H
ATOM    751  CE2 PHE E  50    -151.249-103.737 633.602  1.00  9.19           C
ATOM    752  HE2 PHE E  50    -151.991-104.389 634.064  1.00  9.19           H
ATOM    753  CZ  PHE E  50    -149.958-103.767 634.028  1.00  9.19           C
ATOM    754  HZ  PHE E  50    -149.665-104.442 634.832  1.00  9.19           H
ATOM    755  HN  PHE E  50    -151.611 -99.246 629.364  1.00  9.19           H
ATOM    756  N   LEU E  51    -150.121 -98.399 631.832  1.00  9.19           N
ATOM    757  CA  LEU E  51    -149.061 -97.886 632.684  1.00  9.19           C
ATOM    758  C   LEU E  51    -149.583 -96.681 633.470  1.00  9.19           C
ATOM    759  O   LEU E  51    -149.457 -96.632 634.692  1.00  9.19           O
ATOM    760  HA  LEU E  51    -148.801 -98.674 633.392  1.00  9.19           H
ATOM    761  CB  LEU E  51    -147.808 -97.587 631.859  1.00  9.19           C
ATOM    762 1HB  LEU E  51    -148.064 -96.846 631.101  1.00  9.19           H
ATOM    763 2HB  LEU E  51    -147.067 -97.129 632.514  1.00  9.19           H
ATOM    764  HG  LEU E  51    -147.879 -99.196 630.453  1.00  9.19           H
ATOM    765  CG  LEU E  51    -147.161 -98.786 631.162  1.00  9.19           C
ATOM    766  CD1 LEU E  51    -145.930 -98.356 630.362  1.00  9.19           C
ATOM    767 1HD1 LEU E  51    -146.224 -97.629 629.605  1.00  9.19           H
ATOM    768 2HD1 LEU E  51    -145.199 -97.906 631.034  1.00  9.19           H
ATOM    769 3HD1 LEU E  51    -145.489 -99.227 629.878  1.00  9.19           H
ATOM    770  CD2 LEU E  51    -146.834 -99.893 632.167  1.00  9.19           C
ATOM    771 1HD2 LEU E  51    -146.143 -99.510 632.918  1.00  9.19           H
ATOM    772 2HD2 LEU E  51    -147.752-100.224 632.653  1.00  9.19           H
ATOM    773 3HD2 LEU E  51    -146.376-100.733 631.645  1.00  9.19           H
ATOM    774  HN  LEU E  51    -150.025 -98.181 630.861  1.00  9.19           H
ATOM    775  N   PRO E  52    -150.175 -95.693 632.786  1.00  9.19           N
ATOM    776  CA  PRO E  52    -150.435 -94.394 633.411  1.00  9.19           C
ATOM    777  C   PRO E  52    -151.197 -94.526 634.720  1.00  9.19           C
ATOM    778  O   PRO E  52    -150.785 -93.978 635.740  1.00  9.19           O
ATOM    779  HA  PRO E  52    -149.495 -93.911 633.677  1.00  9.19           H
ATOM    780  CB  PRO E  52    -151.246 -93.640 632.355  1.00  9.19           C
ATOM    781 1HB  PRO E  52    -152.318 -93.776 632.500  1.00  9.19           H
ATOM    782 2HB  PRO E  52    -151.055 -92.567 632.393  1.00  9.19           H
ATOM    783  CG  PRO E  52    -150.772 -94.251 631.042  1.00  9.19           C
ATOM    784 1HG  PRO E  52    -151.487 -94.084 630.236  1.00  9.19           H
ATOM    785 2HG  PRO E  52    -149.829 -93.818 630.711  1.00  9.19           H
ATOM    786  CD  PRO E  52    -150.634 -95.726 631.385  1.00  9.19           C
ATOM    787 1HD  PRO E  52    -151.581 -96.255 631.287  1.00  9.19           H
ATOM    788 2HD  PRO E  52    -149.922 -96.229 630.731  1.00  9.19           H
ATOM    789  N   PRO E  53    -152.323 -95.253 634.721  1.00  9.19           N
ATOM    790  CA  PRO E  53    -153.122 -95.403 635.940  1.00  9.19           C
ATOM    791  C   PRO E  53    -152.294 -95.893 637.116  1.00  9.19           C
ATOM    792  O   PRO E  53    -152.439 -95.397 638.232  1.00  9.19           O
ATOM    793  HA  PRO E  53    -153.515 -94.435 636.252  1.00  9.19           H
ATOM    794  CB  PRO E  53    -154.200 -96.414 635.544  1.00  9.19           C
ATOM    795 1HB  PRO E  53    -153.896 -97.435 635.775  1.00  9.19           H
ATOM    796 2HB  PRO E  53    -155.135 -96.233 636.075  1.00  9.19           H
ATOM    797  CG  PRO E  53    -154.353 -96.198 634.043  1.00  9.19           C
ATOM    798 1HG  PRO E  53    -154.811 -97.058 633.555  1.00  9.19           H
ATOM    799 2HG  PRO E  53    -154.992 -95.343 633.821  1.00  9.19           H
ATOM    800  CD  PRO E  53    -152.921 -95.976 633.585  1.00  9.19           C
ATOM    801 1HD  PRO E  53    -152.406 -96.918 633.394  1.00  9.19           H
ATOM    802 2HD  PRO E  53    -152.877 -95.400 632.661  1.00  9.19           H
ATOM    803  N   LEU E  54    -151.438 -96.864 636.833  1.00  9.19           N
ATOM    804  CA  LEU E  54    -150.687 -97.531 637.883  1.00  9.19           C
ATOM    805  C   LEU E  54    -149.601 -96.588 638.404  1.00  9.19           C
ATOM    806  O   LEU E  54    -149.357 -96.521 639.608  1.00  9.19           O
ATOM    807  HA  LEU E  54    -151.381 -97.741 638.697  1.00  9.19           H
ATOM    808  CB  LEU E  54    -150.150 -98.874 637.387  1.00  9.19           C
ATOM    809 1HB  LEU E  54    -149.511 -98.691 636.523  1.00  9.19           H
ATOM    810 2HB  LEU E  54    -149.517 -99.300 638.166  1.00  9.19           H
ATOM    811  HG  LEU E  54    -151.820 -99.495 636.205  1.00  9.19           H
ATOM    812  CG  LEU E  54    -151.201 -99.915 636.998  1.00  9.19           C
ATOM    813  CD1 LEU E  54    -150.543-101.177 636.437  1.00  9.19           C
ATOM    814 1HD1 LEU E  54    -149.960-100.921 635.552  1.00  9.19           H
ATOM    815 2HD1 LEU E  54    -149.885-101.610 637.192  1.00  9.19           H
ATOM    816 3HD1 LEU E  54    -151.313-101.900 636.169  1.00  9.19           H
ATOM    817  CD2 LEU E  54    -152.127-100.227 638.176  1.00  9.19           C
ATOM    818 1HD2 LEU E  54    -151.539-100.617 639.006  1.00  9.19           H
ATOM    819 2HD2 LEU E  54    -152.636 -99.315 638.489  1.00  9.19           H
ATOM    820 3HD2 LEU E  54    -152.865-100.969 637.872  1.00  9.19           H
ATOM    821  HN  LEU E  54    -151.254 -97.195 635.907  1.00  9.19           H
ATOM    822  N   TYR E  55    -148.976 -95.883 637.472  1.00  9.19           N
ATOM    823  CA  TYR E  55    -147.891 -94.981 637.818  1.00  9.19           C
ATOM    824  C   TYR E  55    -148.394 -93.828 638.690  1.00  9.19           C
ATOM    825  O   TYR E  55    -147.693 -93.380 639.596  1.00  9.19           O
ATOM    826  HA  TYR E  55    -147.145 -95.548 638.373  1.00  9.19           H
ATOM    827  CB  TYR E  55    -147.376 -94.414 636.493  1.00  9.19           C
ATOM    828 1HB  TYR E  55    -148.228 -94.135 635.873  1.00  9.19           H
ATOM    829 2HB  TYR E  55    -146.814 -93.502 636.693  1.00  9.19           H
ATOM    830  CG  TYR E  55    -146.487 -95.381 635.707  1.00  9.19           C
ATOM    831  HD1 TYR E  55    -146.786 -97.001 637.079  1.00  9.19           H
ATOM    832  CD1 TYR E  55    -146.300 -96.670 636.161  1.00  9.19           C
ATOM    833  HD2 TYR E  55    -146.020 -93.944 634.186  1.00  9.19           H
ATOM    834  CD2 TYR E  55    -145.873 -94.962 634.544  1.00  9.19           C
ATOM    835  CE1 TYR E  55    -145.464 -97.580 635.422  1.00  9.19           C
ATOM    836  HE1 TYR E  55    -145.308 -98.601 635.769  1.00  9.19           H
ATOM    837  HE2 TYR E  55    -144.545 -95.554 632.885  1.00  9.19           H
ATOM    838  CE2 TYR E  55    -145.036 -95.872 633.805  1.00  9.19           C
ATOM    839  CZ  TYR E  55    -144.873 -97.136 634.280  1.00  9.19           C
ATOM    840  OH  TYR E  55    -144.083 -97.995 633.581  1.00  9.19           O
ATOM    841  HH  TYR E  55    -143.986 -98.855 634.082  1.00  9.19           H
ATOM    842  HN  TYR E  55    -149.200 -95.922 636.498  1.00  9.19           H
ATOM    843  N   TRP E  56    -149.603 -93.382 638.385  1.00  9.19           N
ATOM    844  CA  TRP E  56    -150.245 -92.353 639.186  1.00  9.19           C
ATOM    845  C   TRP E  56    -150.552 -92.947 640.562  1.00  9.19           C
ATOM    846  O   TRP E  56    -150.355 -92.292 641.584  1.00  9.19           O
ATOM    847  HA  TRP E  56    -149.544 -91.524 639.287  1.00  9.19           H
ATOM    848  CB  TRP E  56    -151.486 -91.803 638.481  1.00  9.19           C
ATOM    849 1HB  TRP E  56    -151.983 -92.618 637.954  1.00  9.19           H
ATOM    850 2HB  TRP E  56    -152.186 -91.437 639.232  1.00  9.19           H
ATOM    851  CG  TRP E  56    -151.191 -90.678 637.487  1.00  9.19           C
ATOM    852  HD1 TRP E  56    -151.685 -91.557 635.587  1.00  9.19           H
ATOM    853  CD1 TRP E  56    -151.329 -90.697 636.155  1.00  9.19           C
ATOM    854  CD2 TRP E  56    -150.700 -89.359 637.804  1.00  9.19           C
ATOM    855  NE1 TRP E  56    -150.964 -89.491 635.591  1.00  9.19           N
ATOM    856  HE1 TRP E  56    -150.980 -89.264 634.618  1.00  9.19           H
ATOM    857  CE2 TRP E  56    -150.569 -88.652 636.626  1.00  9.19           C
ATOM    858  HE3 TRP E  56    -150.472 -89.319 639.988  1.00  9.19           H
ATOM    859  CE3 TRP E  56    -150.377 -88.782 639.045  1.00  9.19           C
ATOM    860  CZ2 TRP E  56    -150.113 -87.329 636.572  1.00  9.19           C
ATOM    861  HZ2 TRP E  56    -150.018 -86.792 635.629  1.00  9.19           H
ATOM    862  CZ3 TRP E  56    -149.922 -87.459 638.974  1.00  9.19           C
ATOM    863  HZ3 TRP E  56    -149.657 -86.964 639.908  1.00  9.19           H
ATOM    864  CH2 TRP E  56    -149.784 -86.734 637.796  1.00  9.19           C
ATOM    865  HH2 TRP E  56    -149.423 -85.706 637.826  1.00  9.19           H
ATOM    866  HN  TRP E  56    -150.142 -93.710 637.609  1.00  9.19           H
ATOM    867  N   LEU E  57    -151.031 -94.183 640.544  1.00  9.19           N
ATOM    868  CA  LEU E  57    -151.389 -94.865 641.775  1.00  9.19           C
ATOM    869  C   LEU E  57    -150.145 -95.010 642.653  1.00  9.19           C
ATOM    870  O   LEU E  57    -150.162 -94.644 643.827  1.00  9.19           O
ATOM    871  HA  LEU E  57    -152.110 -94.236 642.299  1.00  9.19           H
ATOM    872  CB  LEU E  57    -152.085 -96.193 641.470  1.00  9.19           C
ATOM    873 1HB  LEU E  57    -152.995 -95.983 640.907  1.00  9.19           H
ATOM    874 2HB  LEU E  57    -151.436 -96.779 640.819  1.00  9.19           H
ATOM    875  HG  LEU E  57    -151.550 -97.225 643.265  1.00  9.19           H
ATOM    876  CG  LEU E  57    -152.454 -97.051 642.682  1.00  9.19           C
ATOM    877  CD1 LEU E  57    -153.444 -96.319 643.590  1.00  9.19           C
ATOM    878 1HD1 LEU E  57    -152.996 -95.391 643.943  1.00  9.19           H
ATOM    879 2HD1 LEU E  57    -154.353 -96.094 643.031  1.00  9.19           H
ATOM    880 3HD1 LEU E  57    -153.690 -96.951 644.443  1.00  9.19           H
ATOM    881  CD2 LEU E  57    -152.981 -98.419 642.244  1.00  9.19           C
ATOM    882 1HD2 LEU E  57    -153.869 -98.286 641.626  1.00  9.19           H
ATOM    883 2HD2 LEU E  57    -152.213 -98.937 641.670  1.00  9.19           H
ATOM    884 3HD2 LEU E  57    -153.236 -99.009 643.125  1.00  9.19           H
ATOM    885  HN  LEU E  57    -151.175 -94.714 639.709  1.00  9.19           H
ATOM    886  N   VAL E  58    -149.094 -95.546 642.050  1.00  9.19           N
ATOM    887  CA  VAL E  58    -147.870 -95.822 642.784  1.00  9.19           C
ATOM    888  C   VAL E  58    -147.291 -94.508 643.313  1.00  9.19           C
ATOM    889  O   VAL E  58    -146.828 -94.443 644.451  1.00  9.19           O
ATOM    890  HA  VAL E  58    -148.130 -96.457 643.630  1.00  9.19           H
ATOM    891  HB  VAL E  58    -146.750 -96.022 640.978  1.00  9.19           H
ATOM    892  CB  VAL E  58    -146.890 -96.592 641.896  1.00  9.19           C
ATOM    893  CG1 VAL E  58    -145.527 -96.731 642.576  1.00  9.19           C
ATOM    894 1HG1 VAL E  58    -145.116 -95.740 642.772  1.00  9.19           H
ATOM    895 2HG1 VAL E  58    -145.643 -97.268 643.517  1.00  9.19           H
ATOM    896 3HG1 VAL E  58    -144.850 -97.282 641.924  1.00  9.19           H
ATOM    897  CG2 VAL E  58    -147.456 -97.962 641.516  1.00  9.19           C
ATOM    898 1HG2 VAL E  58    -147.639 -98.543 642.421  1.00  9.19           H
ATOM    899 2HG2 VAL E  58    -148.391 -97.831 640.973  1.00  9.19           H
ATOM    900 3HG2 VAL E  58    -146.739 -98.489 640.886  1.00  9.19           H
ATOM    901  HN  VAL E  58    -149.069 -95.790 641.081  1.00  9.19           H
ATOM    902  N   PHE E  59    -147.335 -93.493 642.462  1.00  9.19           N
ATOM    903  CA  PHE E  59    -146.855 -92.176 642.843  1.00  9.19           C
ATOM    904  C   PHE E  59    -147.536 -91.693 644.125  1.00  9.19           C
ATOM    905  O   PHE E  59    -146.865 -91.367 645.103  1.00  9.19           O
ATOM    906  HA  PHE E  59    -145.781 -92.260 643.013  1.00  9.19           H
ATOM    907  CB  PHE E  59    -147.210 -91.223 641.700  1.00  9.19           C
ATOM    908 1HB  PHE E  59    -146.635 -91.499 640.817  1.00  9.19           H
ATOM    909 2HB  PHE E  59    -148.263 -91.351 641.448  1.00  9.19           H
ATOM    910  CG  PHE E  59    -146.953 -89.748 642.017  1.00  9.19           C
ATOM    911  HD1 PHE E  59    -148.979 -89.186 641.698  1.00  9.19           H
ATOM    912  CD1 PHE E  59    -147.976 -88.853 641.965  1.00  9.19           C
ATOM    913  HD2 PHE E  59    -144.882 -90.050 642.392  1.00  9.19           H
ATOM    914  CD2 PHE E  59    -145.702 -89.332 642.350  1.00  9.19           C
ATOM    915  CE1 PHE E  59    -147.737 -87.485 642.259  1.00  9.19           C
ATOM    916  HE1 PHE E  59    -148.557 -86.767 642.218  1.00  9.19           H
ATOM    917  CE2 PHE E  59    -145.463 -87.964 642.645  1.00  9.19           C
ATOM    918  HE2 PHE E  59    -144.461 -87.630 642.912  1.00  9.19           H
ATOM    919  CZ  PHE E  59    -146.486 -87.069 642.593  1.00  9.19           C
ATOM    920  HZ  PHE E  59    -146.303 -86.018 642.819  1.00  9.19           H
ATOM    921  HN  PHE E  59    -147.691 -93.560 641.530  1.00  9.19           H
ATOM    922  N   ILE E  60    -148.859 -91.662 644.078  1.00  9.19           N
ATOM    923  CA  ILE E  60    -149.631 -91.039 645.140  1.00  9.19           C
ATOM    924  C   ILE E  60    -149.370 -91.777 646.455  1.00  9.19           C
ATOM    925  O   ILE E  60    -149.025 -91.157 647.460  1.00  9.19           O
ATOM    926  HA  ILE E  60    -149.277 -90.014 645.243  1.00  9.19           H
ATOM    927  HB  ILE E  60    -151.418 -91.955 644.403  1.00  9.19           H
ATOM    928  CB  ILE E  60    -151.111 -90.971 644.757  1.00  9.19           C
ATOM    929  CG1 ILE E  60    -151.335 -89.987 643.607  1.00  9.19           C
ATOM    930 1HG1 ILE E  60    -151.227 -88.965 643.972  1.00  9.19           H
ATOM    931 2HG1 ILE E  60    -150.571 -90.134 642.844  1.00  9.19           H
ATOM    932  CG2 ILE E  60    -151.977 -90.638 645.974  1.00  9.19           C
ATOM    933 1HG2 ILE E  60    -151.848 -91.408 646.733  1.00  9.19           H
ATOM    934 2HG2 ILE E  60    -151.676 -89.672 646.380  1.00  9.19           H
ATOM    935 3HG2 ILE E  60    -153.024 -90.595 645.673  1.00  9.19           H
ATOM    936  CD1 ILE E  60    -152.723 -90.170 642.991  1.00  9.19           C
ATOM    937 1HD1 ILE E  60    -152.818 -91.186 642.605  1.00  9.19           H
ATOM    938 2HD1 ILE E  60    -153.484 -89.998 643.751  1.00  9.19           H
ATOM    939 3HD1 ILE E  60    -152.856 -89.459 642.176  1.00  9.19           H
ATOM    940  HN  ILE E  60    -149.402 -92.052 643.334  1.00  9.19           H
ATOM    941  N   VAL E  61    -149.544 -93.089 646.405  1.00  9.19           N
ATOM    942  CA  VAL E  61    -149.483 -93.899 647.610  1.00  9.19           C
ATOM    943  C   VAL E  61    -148.052 -93.895 648.150  1.00  9.19           C
ATOM    944  O   VAL E  61    -147.841 -93.822 649.360  1.00  9.19           O
ATOM    945  HA  VAL E  61    -150.138 -93.438 648.349  1.00  9.19           H
ATOM    946  HB  VAL E  61    -149.388 -95.744 646.542  1.00  9.19           H
ATOM    947  CB  VAL E  61    -150.010 -95.306 647.322  1.00  9.19           C
ATOM    948  CG1 VAL E  61    -149.903 -96.195 648.563  1.00  9.19           C
ATOM    949 1HG1 VAL E  61    -148.860 -96.269 648.869  1.00  9.19           H
ATOM    950 2HG1 VAL E  61    -150.490 -95.761 649.372  1.00  9.19           H
ATOM    951 3HG1 VAL E  61    -150.284 -97.190 648.330  1.00  9.19           H
ATOM    952  CG2 VAL E  61    -151.449 -95.258 646.804  1.00  9.19           C
ATOM    953 1HG2 VAL E  61    -152.089 -94.791 647.553  1.00  9.19           H
ATOM    954 2HG2 VAL E  61    -151.484 -94.676 645.883  1.00  9.19           H
ATOM    955 3HG2 VAL E  61    -151.798 -96.271 646.608  1.00  9.19           H
ATOM    956  HN  VAL E  61    -149.724 -93.598 645.563  1.00  9.19           H
ATOM    957  N   GLY E  62    -147.105 -93.974 647.227  1.00  9.19           N
ATOM    958  CA  GLY E  62    -145.702 -94.041 647.598  1.00  9.19           C
ATOM    959  C   GLY E  62    -145.237 -92.726 648.227  1.00  9.19           C
ATOM    960  O   GLY E  62    -144.512 -92.732 649.221  1.00  9.19           O
ATOM    961 1HA  GLY E  62    -145.547 -94.860 648.301  1.00  9.19           H
ATOM    962 2HA  GLY E  62    -145.099 -94.260 646.717  1.00  9.19           H
ATOM    963  HN  GLY E  62    -147.283 -93.991 646.243  1.00  9.19           H
ATOM    964  N   ALA E  63    -145.674 -91.631 647.623  1.00  9.19           N
ATOM    965  CA  ALA E  63    -145.238 -90.314 648.055  1.00  9.19           C
ATOM    966  C   ALA E  63    -145.726 -90.063 649.483  1.00  9.19           C
ATOM    967  O   ALA E  63    -144.962 -89.609 650.333  1.00  9.19           O
ATOM    968  HA  ALA E  63    -144.148 -90.305 648.046  1.00  9.19           H
ATOM    969  CB  ALA E  63    -145.748 -89.259 647.071  1.00  9.19           C
ATOM    970 1HB  ALA E  63    -145.349 -89.466 646.078  1.00  9.19           H
ATOM    971 2HB  ALA E  63    -146.837 -89.289 647.038  1.00  9.19           H
ATOM    972 3HB  ALA E  63    -145.421 -88.271 647.395  1.00  9.19           H
ATOM    973  HN  ALA E  63    -146.312 -91.634 646.853  1.00  9.19           H
ATOM    974  N   LEU E  64    -146.996 -90.370 649.703  1.00  9.19           N
ATOM    975  CA  LEU E  64    -147.595 -90.184 651.013  1.00  9.19           C
ATOM    976  C   LEU E  64    -146.875 -91.073 652.029  1.00  9.19           C
ATOM    977  O   LEU E  64    -146.526 -90.621 653.118  1.00  9.19           O
ATOM    978  HA  LEU E  64    -147.443 -89.143 651.297  1.00  9.19           H
ATOM    979  CB  LEU E  64    -149.105 -90.421 650.951  1.00  9.19           C
ATOM    980 1HB  LEU E  64    -149.281 -91.407 650.523  1.00  9.19           H
ATOM    981 2HB  LEU E  64    -149.492 -90.442 651.970  1.00  9.19           H
ATOM    982  HG  LEU E  64    -149.463 -89.306 649.161  1.00  9.19           H
ATOM    983  CG  LEU E  64    -149.912 -89.397 650.150  1.00  9.19           C
ATOM    984  CD1 LEU E  64    -151.354 -89.869 649.950  1.00  9.19           C
ATOM    985 1HD1 LEU E  64    -151.354 -90.816 649.409  1.00  9.19           H
ATOM    986 2HD1 LEU E  64    -151.829 -90.006 650.921  1.00  9.19           H
ATOM    987 3HD1 LEU E  64    -151.905 -89.123 649.378  1.00  9.19           H
ATOM    988  CD2 LEU E  64    -149.848 -88.015 650.803  1.00  9.19           C
ATOM    989 1HD2 LEU E  64    -150.257 -88.071 651.812  1.00  9.19           H
ATOM    990 2HD2 LEU E  64    -148.810 -87.683 650.850  1.00  9.19           H
ATOM    991 3HD2 LEU E  64    -150.429 -87.306 650.214  1.00  9.19           H
ATOM    992  HN  LEU E  64    -147.611 -90.738 649.006  1.00  9.19           H
ATOM    993  N   GLY E  65    -146.674 -92.322 651.636  1.00  9.19           N
ATOM    994  CA  GLY E  65    -146.148 -93.320 652.553  1.00  9.19           C
ATOM    995  C   GLY E  65    -144.752 -92.931 653.044  1.00  9.19           C
ATOM    996  O   GLY E  65    -144.498 -92.908 654.247  1.00  9.19           O
ATOM    997 1HA  GLY E  65    -146.820 -93.427 653.404  1.00  9.19           H
ATOM    998 2HA  GLY E  65    -146.105 -94.289 652.056  1.00  9.19           H
ATOM    999  HN  GLY E  65    -146.863 -92.656 650.713  1.00  9.19           H
ATOM   1000  N   ASN E  66    -143.884 -92.635 652.088  1.00  9.19           N
ATOM   1001  CA  ASN E  66    -142.477 -92.433 652.390  1.00  9.19           C
ATOM   1002  C   ASN E  66    -142.295 -91.073 653.067  1.00  9.19           C
ATOM   1003  O   ASN E  66    -141.442 -90.919 653.939  1.00  9.19           O
ATOM   1004  HA  ASN E  66    -142.203 -93.263 653.042  1.00  9.19           H
ATOM   1005  CB  ASN E  66    -141.633 -92.444 651.115  1.00  9.19           C
ATOM   1006 1HB  ASN E  66    -142.099 -91.810 650.360  1.00  9.19           H
ATOM   1007 2HB  ASN E  66    -140.649 -92.022 651.322  1.00  9.19           H
ATOM   1008  CG  ASN E  66    -141.479 -93.865 650.570  1.00  9.19           C
ATOM   1009  OD1 ASN E  66    -140.804 -94.707 651.141  1.00  9.19           O
ATOM   1010  ND2 ASN E  66    -142.141 -94.086 649.438  1.00  9.19           N
ATOM   1011 1HD2 ASN E  66    -142.677 -93.351 649.021  1.00  9.19           H
ATOM   1012 2HD2 ASN E  66    -142.103 -94.985 649.003  1.00  9.19           H
ATOM   1013  HN  ASN E  66    -144.128 -92.533 651.123  1.00  9.19           H
ATOM   1014  N   SER E  67    -143.112 -90.121 652.639  1.00  9.19           N
ATOM   1015  CA  SER E  67    -143.103 -88.800 653.243  1.00  9.19           C
ATOM   1016  C   SER E  67    -143.427 -88.905 654.735  1.00  9.19           C
ATOM   1017  O   SER E  67    -142.851 -88.186 655.551  1.00  9.19           O
ATOM   1018  HA  SER E  67    -142.091 -88.423 653.097  1.00  9.19           H
ATOM   1019  CB  SER E  67    -144.099 -87.869 652.548  1.00  9.19           C
ATOM   1020 1HB  SER E  67    -145.103 -88.283 652.635  1.00  9.19           H
ATOM   1021 2HB  SER E  67    -144.107 -86.904 653.054  1.00  9.19           H
ATOM   1022  HG  SER E  67    -144.478 -88.112 650.598  1.00  9.19           H
ATOM   1023  OG  SER E  67    -143.781 -87.681 651.172  1.00  9.19           O
ATOM   1024  HN  SER E  67    -143.769 -90.241 651.895  1.00  9.19           H
ATOM   1025  N   LEU E  68    -144.347 -89.806 655.046  1.00  9.19           N
ATOM   1026  CA  LEU E  68    -144.759 -90.010 656.425  1.00  9.19           C
ATOM   1027  C   LEU E  68    -143.587 -90.586 657.222  1.00  9.19           C
ATOM   1028  O   LEU E  68    -143.389 -90.233 658.384  1.00  9.19           O
ATOM   1029  HA  LEU E  68    -145.011 -89.033 656.838  1.00  9.19           H
ATOM   1030  CB  LEU E  68    -146.025 -90.867 656.485  1.00  9.19           C
ATOM   1031 1HB  LEU E  68    -146.796 -90.382 655.886  1.00  9.19           H
ATOM   1032 2HB  LEU E  68    -145.812 -91.827 656.014  1.00  9.19           H
ATOM   1033  HG  LEU E  68    -145.807 -91.581 658.489  1.00  9.19           H
ATOM   1034  CG  LEU E  68    -146.591 -91.130 657.881  1.00  9.19           C
ATOM   1035  CD1 LEU E  68    -146.995 -89.821 658.564  1.00  9.19           C
ATOM   1036 1HD1 LEU E  68    -146.122 -89.175 658.657  1.00  9.19           H
ATOM   1037 2HD1 LEU E  68    -147.757 -89.320 657.967  1.00  9.19           H
ATOM   1038 3HD1 LEU E  68    -147.395 -90.037 659.555  1.00  9.19           H
ATOM   1039  CD2 LEU E  68    -147.749 -92.128 657.824  1.00  9.19           C
ATOM   1040 1HD2 LEU E  68    -148.544 -91.727 657.195  1.00  9.19           H
ATOM   1041 2HD2 LEU E  68    -147.396 -93.071 657.408  1.00  9.19           H
ATOM   1042 3HD2 LEU E  68    -148.134 -92.296 658.831  1.00  9.19           H
ATOM   1043  HN  LEU E  68    -144.808 -90.389 654.377  1.00  9.19           H
ATOM   1044  N   VAL E  69    -142.842 -91.464 656.567  1.00  9.19           N
ATOM   1045  CA  VAL E  69    -141.705 -92.105 657.206  1.00  9.19           C
ATOM   1046  C   VAL E  69    -140.713 -91.034 657.665  1.00  9.19           C
ATOM   1047  O   VAL E  69    -140.278 -91.038 658.815  1.00  9.19           O
ATOM   1048  HA  VAL E  69    -142.076 -92.638 658.081  1.00  9.19           H
ATOM   1049  HB  VAL E  69    -140.856 -92.624 655.318  1.00  9.19           H
ATOM   1050  CB  VAL E  69    -141.080 -93.130 656.257  1.00  9.19           C
ATOM   1051  CG1 VAL E  69    -139.767 -93.673 656.823  1.00  9.19           C
ATOM   1052 1HG1 VAL E  69    -139.064 -92.852 656.962  1.00  9.19           H
ATOM   1053 2HG1 VAL E  69    -139.957 -94.155 657.782  1.00  9.19           H
ATOM   1054 3HG1 VAL E  69    -139.345 -94.399 656.129  1.00  9.19           H
ATOM   1055  CG2 VAL E  69    -142.060 -94.266 655.956  1.00  9.19           C
ATOM   1056 1HG2 VAL E  69    -142.329 -94.769 656.884  1.00  9.19           H
ATOM   1057 2HG2 VAL E  69    -142.957 -93.859 655.489  1.00  9.19           H
ATOM   1058 3HG2 VAL E  69    -141.591 -94.980 655.279  1.00  9.19           H
ATOM   1059  HN  VAL E  69    -143.004 -91.739 655.619  1.00  9.19           H
ATOM   1060  N   ILE E  70    -140.385 -90.142 656.742  1.00  9.19           N
ATOM   1061  CA  ILE E  70    -139.399 -89.110 657.015  1.00  9.19           C
ATOM   1062  C   ILE E  70    -139.904 -88.216 658.150  1.00  9.19           C
ATOM   1063  O   ILE E  70    -139.139 -87.846 659.039  1.00  9.19           O
ATOM   1064  HA  ILE E  70    -138.488 -89.608 657.347  1.00  9.19           H
ATOM   1065  HB  ILE E  70    -139.984 -87.973 655.301  1.00  9.19           H
ATOM   1066  CB  ILE E  70    -139.056 -88.344 655.735  1.00  9.19           C
ATOM   1067  CG1 ILE E  70    -138.410 -89.268 654.701  1.00  9.19           C
ATOM   1068 1HG1 ILE E  70    -137.469 -89.655 655.091  1.00  9.19           H
ATOM   1069 2HG1 ILE E  70    -139.058 -90.126 654.519  1.00  9.19           H
ATOM   1070  CG2 ILE E  70    -138.181 -87.127 656.043  1.00  9.19           C
ATOM   1071 1HG2 ILE E  70    -138.714 -86.458 656.718  1.00  9.19           H
ATOM   1072 2HG2 ILE E  70    -137.254 -87.455 656.513  1.00  9.19           H
ATOM   1073 3HG2 ILE E  70    -137.952 -86.601 655.116  1.00  9.19           H
ATOM   1074  CD1 ILE E  70    -138.157 -88.527 653.386  1.00  9.19           C
ATOM   1075 1HD1 ILE E  70    -139.104 -88.162 652.987  1.00  9.19           H
ATOM   1076 2HD1 ILE E  70    -137.490 -87.684 653.567  1.00  9.19           H
ATOM   1077 3HD1 ILE E  70    -137.698 -89.206 652.668  1.00  9.19           H
ATOM   1078  HN  ILE E  70    -140.780 -90.116 655.823  1.00  9.19           H
ATOM   1079  N   LEU E  71    -141.188 -87.895 658.082  1.00  9.19           N
ATOM   1080  CA  LEU E  71    -141.775 -86.954 659.020  1.00  9.19           C
ATOM   1081  C   LEU E  71    -141.688 -87.529 660.435  1.00  9.19           C
ATOM   1082  O   LEU E  71    -141.408 -86.804 661.388  1.00  9.19           O
ATOM   1083  HA  LEU E  71    -141.180 -86.041 658.981  1.00  9.19           H
ATOM   1084  CB  LEU E  71    -143.197 -86.586 658.591  1.00  9.19           C
ATOM   1085 1HB  LEU E  71    -143.204 -86.447 657.510  1.00  9.19           H
ATOM   1086 2HB  LEU E  71    -143.850 -87.431 658.808  1.00  9.19           H
ATOM   1087  HG  LEU E  71    -143.019 -84.568 659.275  1.00  9.19           H
ATOM   1088  CG  LEU E  71    -143.792 -85.336 659.242  1.00  9.19           C
ATOM   1089  CD1 LEU E  71    -144.947 -84.780 658.407  1.00  9.19           C
ATOM   1090 1HD1 LEU E  71    -144.583 -84.517 657.413  1.00  9.19           H
ATOM   1091 2HD1 LEU E  71    -145.728 -85.534 658.320  1.00  9.19           H
ATOM   1092 3HD1 LEU E  71    -145.351 -83.892 658.892  1.00  9.19           H
ATOM   1093  CD2 LEU E  71    -144.212 -85.617 660.686  1.00  9.19           C
ATOM   1094 1HD2 LEU E  71    -144.961 -86.409 660.699  1.00  9.19           H
ATOM   1095 2HD2 LEU E  71    -143.342 -85.932 661.263  1.00  9.19           H
ATOM   1096 3HD2 LEU E  71    -144.631 -84.712 661.125  1.00  9.19           H
ATOM   1097  HN  LEU E  71    -141.821 -88.266 657.403  1.00  9.19           H
ATOM   1098  N   VAL E  72    -141.935 -88.828 660.527  1.00  9.19           N
ATOM   1099  CA  VAL E  72    -141.936 -89.500 661.815  1.00  9.19           C
ATOM   1100  C   VAL E  72    -140.547 -89.385 662.447  1.00  9.19           C
ATOM   1101  O   VAL E  72    -140.422 -89.056 663.625  1.00  9.19           O
ATOM   1102  HA  VAL E  72    -142.655 -88.986 662.454  1.00  9.19           H
ATOM   1103  HB  VAL E  72    -141.804 -91.402 660.857  1.00  9.19           H
ATOM   1104  CB  VAL E  72    -142.399 -90.948 661.650  1.00  9.19           C
ATOM   1105  CG1 VAL E  72    -142.163 -91.749 662.932  1.00  9.19           C
ATOM   1106 1HG1 VAL E  72    -141.100 -91.748 663.171  1.00  9.19           H
ATOM   1107 2HG1 VAL E  72    -142.721 -91.296 663.751  1.00  9.19           H
ATOM   1108 3HG1 VAL E  72    -142.502 -92.775 662.786  1.00  9.19           H
ATOM   1109  CG2 VAL E  72    -143.869 -91.009 661.228  1.00  9.19           C
ATOM   1110 1HG2 VAL E  72    -144.485 -90.530 661.988  1.00  9.19           H
ATOM   1111 2HG2 VAL E  72    -143.996 -90.491 660.277  1.00  9.19           H
ATOM   1112 3HG2 VAL E  72    -144.172 -92.050 661.117  1.00  9.19           H
ATOM   1113  HN  VAL E  72    -142.131 -89.417 659.743  1.00  9.19           H
ATOM   1114  N   TYR E  73    -139.538 -89.662 661.634  1.00  9.19           N
ATOM   1115  CA  TYR E  73    -138.166 -89.644 662.112  1.00  9.19           C
ATOM   1116  C   TYR E  73    -137.711 -88.216 662.418  1.00  9.19           C
ATOM   1117  O   TYR E  73    -136.868 -88.002 663.288  1.00  9.19           O
ATOM   1118  HA  TYR E  73    -138.120 -90.236 663.026  1.00  9.19           H
ATOM   1119  CB  TYR E  73    -137.314 -90.204 660.970  1.00  9.19           C
ATOM   1120 1HB  TYR E  73    -137.751 -89.897 660.020  1.00  9.19           H
ATOM   1121 2HB  TYR E  73    -136.320 -89.761 661.021  1.00  9.19           H
ATOM   1122  CG  TYR E  73    -137.180 -91.728 660.984  1.00  9.19           C
ATOM   1123  HD1 TYR E  73    -136.233 -91.773 662.907  1.00  9.19           H
ATOM   1124  CD1 TYR E  73    -136.597 -92.360 662.064  1.00  9.19           C
ATOM   1125  HD2 TYR E  73    -138.102 -91.972 659.064  1.00  9.19           H
ATOM   1126  CD2 TYR E  73    -137.641 -92.471 659.917  1.00  9.19           C
ATOM   1127  CE1 TYR E  73    -136.471 -93.794 662.077  1.00  9.19           C
ATOM   1128  HE1 TYR E  73    -136.013 -94.305 662.924  1.00  9.19           H
ATOM   1129  HE2 TYR E  73    -137.875 -94.504 659.093  1.00  9.19           H
ATOM   1130  CE2 TYR E  73    -137.515 -93.905 659.930  1.00  9.19           C
ATOM   1131  CZ  TYR E  73    -136.936 -94.496 661.009  1.00  9.19           C
ATOM   1132  OH  TYR E  73    -136.817 -95.851 661.022  1.00  9.19           O
ATOM   1133  HH  TYR E  73    -136.363 -96.146 661.862  1.00  9.19           H
ATOM   1134  HN  TYR E  73    -139.646 -89.896 660.668  1.00  9.19           H
ATOM   1135  N   TRP E  74    -138.289 -87.275 661.686  1.00  9.19           N
ATOM   1136  CA  TRP E  74    -137.900 -85.881 661.816  1.00  9.19           C
ATOM   1137  C   TRP E  74    -138.389 -85.378 663.175  1.00  9.19           C
ATOM   1138  O   TRP E  74    -137.608 -84.847 663.963  1.00  9.19           O
ATOM   1139  HA  TRP E  74    -136.812 -85.833 661.771  1.00  9.19           H
ATOM   1140  CB  TRP E  74    -138.431 -85.052 660.645  1.00  9.19           C
ATOM   1141 1HB  TRP E  74    -138.201 -85.568 659.713  1.00  9.19           H
ATOM   1142 2HB  TRP E  74    -139.517 -84.994 660.717  1.00  9.19           H
ATOM   1143  CG  TRP E  74    -137.863 -83.633 660.579  1.00  9.19           C
ATOM   1144  HD1 TRP E  74    -136.435 -83.598 662.187  1.00  9.19           H
ATOM   1145  CD1 TRP E  74    -136.929 -83.080 661.365  1.00  9.19           C
ATOM   1146  CD2 TRP E  74    -138.232 -82.602 659.639  1.00  9.19           C
ATOM   1147  NE1 TRP E  74    -136.670 -81.774 661.002  1.00  9.19           N
ATOM   1148  HE1 TRP E  74    -136.015 -81.157 661.438  1.00  9.19           H
ATOM   1149  CE2 TRP E  74    -137.488 -81.474 659.919  1.00  9.19           C
ATOM   1150  HE3 TRP E  74    -139.764 -83.499 658.345  1.00  9.19           H
ATOM   1151  CE3 TRP E  74    -139.165 -82.622 658.587  1.00  9.19           C
ATOM   1152  CZ2 TRP E  74    -137.599 -80.282 659.193  1.00  9.19           C
ATOM   1153  HZ2 TRP E  74    -137.000 -79.404 659.435  1.00  9.19           H
ATOM   1154  CZ3 TRP E  74    -139.264 -81.423 657.871  1.00  9.19           C
ATOM   1155  HZ3 TRP E  74    -139.973 -81.384 657.043  1.00  9.19           H
ATOM   1156  CH2 TRP E  74    -138.522 -80.278 658.140  1.00  9.19           C
ATOM   1157  HH2 TRP E  74    -138.658 -79.382 657.535  1.00  9.19           H
ATOM   1158  HN  TRP E  74    -139.009 -87.452 661.015  1.00  9.19           H
ATOM   1159  N   TYR E  75    -139.680 -85.563 663.409  1.00  9.19           N
ATOM   1160  CA  TYR E  75    -140.350 -84.874 664.499  1.00  9.19           C
ATOM   1161  C   TYR E  75    -140.203 -85.647 665.810  1.00  9.19           C
ATOM   1162  O   TYR E  75    -139.938 -85.057 666.857  1.00  9.19           O
ATOM   1163  HA  TYR E  75    -139.889 -83.892 664.610  1.00  9.19           H
ATOM   1164  CB  TYR E  75    -141.831 -84.819 664.116  1.00  9.19           C
ATOM   1165 1HB  TYR E  75    -142.091 -85.731 663.579  1.00  9.19           H
ATOM   1166 2HB  TYR E  75    -142.430 -84.803 665.026  1.00  9.19           H
ATOM   1167  CG  TYR E  75    -142.207 -83.612 663.254  1.00  9.19           C
ATOM   1168  HD1 TYR E  75    -142.695 -82.378 664.938  1.00  9.19           H
ATOM   1169  CD1 TYR E  75    -142.629 -82.442 663.851  1.00  9.19           C
ATOM   1170  HD2 TYR E  75    -141.790 -84.618 661.407  1.00  9.19           H
ATOM   1171  CD2 TYR E  75    -142.123 -83.694 661.879  1.00  9.19           C
ATOM   1172  CE1 TYR E  75    -142.983 -81.307 663.040  1.00  9.19           C
ATOM   1173  HE1 TYR E  75    -143.319 -80.377 663.499  1.00  9.19           H
ATOM   1174  HE2 TYR E  75    -142.416 -82.609 659.980  1.00  9.19           H
ATOM   1175  CE2 TYR E  75    -142.477 -82.558 661.067  1.00  9.19           C
ATOM   1176  CZ  TYR E  75    -142.890 -81.421 661.688  1.00  9.19           C
ATOM   1177  OH  TYR E  75    -143.224 -80.348 660.922  1.00  9.19           O
ATOM   1178  HH  TYR E  75    -143.485 -79.579 661.505  1.00  9.19           H
ATOM   1179  HN  TYR E  75    -140.265 -86.170 662.870  1.00  9.19           H
ATOM   1180  N   CYS E  76    -140.380 -86.956 665.711  1.00  9.19           N
ATOM   1181  CA  CYS E  76    -140.523 -87.784 666.897  1.00  9.19           C
ATOM   1182  C   CYS E  76    -139.182 -88.467 667.171  1.00  9.19           C
ATOM   1183  O   CYS E  76    -138.828 -88.710 668.324  1.00  9.19           O
ATOM   1184  HA  CYS E  76    -140.791 -87.115 667.715  1.00  9.19           H
ATOM   1185  CB  CYS E  76    -141.659 -88.798 666.746  1.00  9.19           C
ATOM   1186 1HB  CYS E  76    -141.731 -89.124 665.708  1.00  9.19           H
ATOM   1187 2HB  CYS E  76    -141.449 -89.684 667.345  1.00  9.19           H
ATOM   1188  HG  CYS E  76    -143.258 -87.091 666.351  1.00  9.19           H
ATOM   1189  SG  CYS E  76    -143.242 -88.047 667.275  1.00  9.19           S
ATOM   1190  HN  CYS E  76    -140.427 -87.450 664.843  1.00  9.19           H
ATOM   1191  N   THR E  77    -138.470 -88.757 666.091  1.00  9.19           N
ATOM   1192  CA  THR E  77    -137.624 -89.937 666.048  1.00  9.19           C
ATOM   1193  C   THR E  77    -136.231 -89.575 665.526  1.00  9.19           C
ATOM   1194  O   THR E  77    -135.903 -89.857 664.374  1.00  9.19           O
ATOM   1195  HA  THR E  77    -137.498 -90.307 667.065  1.00  9.19           H
ATOM   1196  HB  THR E  77    -138.145 -90.837 664.140  1.00  9.19           H
ATOM   1197  CB  THR E  77    -138.332 -90.997 665.202  1.00  9.19           C
ATOM   1198  OG1 THR E  77    -139.696 -90.909 665.607  1.00  9.19           O
ATOM   1199  HG1 THR E  77    -140.175 -90.231 665.048  1.00  9.19           H
ATOM   1200  CG2 THR E  77    -137.922 -92.421 665.584  1.00  9.19           C
ATOM   1201 1HG2 THR E  77    -138.172 -92.603 666.629  1.00  9.19           H
ATOM   1202 2HG2 THR E  77    -136.848 -92.540 665.441  1.00  9.19           H
ATOM   1203 3HG2 THR E  77    -138.454 -93.134 664.954  1.00  9.19           H
ATOM   1204  HN  THR E  77    -138.467 -88.203 665.258  1.00  9.19           H
ATOM   1205  N   ARG E  78    -135.450 -88.957 666.399  1.00  9.19           N
ATOM   1206  CA  ARG E  78    -134.007 -88.930 666.225  1.00  9.19           C
ATOM   1207  C   ARG E  78    -133.487 -90.331 665.894  1.00  9.19           C
ATOM   1208  O   ARG E  78    -133.744 -91.282 666.629  1.00  9.19           O
ATOM   1209  HA  ARG E  78    -133.839 -88.243 665.395  1.00  9.19           H
ATOM   1210  CB  ARG E  78    -133.309 -88.420 667.487  1.00  9.19           C
ATOM   1211 1HB  ARG E  78    -133.697 -88.946 668.359  1.00  9.19           H
ATOM   1212 2HB  ARG E  78    -132.243 -88.638 667.430  1.00  9.19           H
ATOM   1213  CG  ARG E  78    -133.519 -86.914 667.658  1.00  9.19           C
ATOM   1214 1HG  ARG E  78    -133.345 -86.408 666.708  1.00  9.19           H
ATOM   1215 2HG  ARG E  78    -134.554 -86.717 667.939  1.00  9.19           H
ATOM   1216  CD  ARG E  78    -132.579 -86.347 668.723  1.00  9.19           C
ATOM   1217 1HD  ARG E  78    -132.704 -86.892 669.659  1.00  9.19           H
ATOM   1218 2HD  ARG E  78    -131.542 -86.480 668.413  1.00  9.19           H
ATOM   1219  NE  ARG E  78    -132.862 -84.910 668.935  1.00  9.19           N
ATOM   1220  HE  ARG E  78    -133.672 -84.522 668.496  1.00  9.19           H
ATOM   1221  CZ  ARG E  78    -132.099 -84.095 669.678  1.00  9.19           C
ATOM   1222  NH1 ARG E  78    -131.002 -84.561 670.289  1.00  9.19           N
ATOM   1223 1HH1 ARG E  78    -130.746 -85.523 670.192  1.00  9.19           H
ATOM   1224 2HH1 ARG E  78    -130.438 -83.947 670.842  1.00  9.19           H
ATOM   1225  NH2 ARG E  78    -132.452 -82.808 669.801  1.00  9.19           N
ATOM   1226 1HH2 ARG E  78    -131.894 -82.188 670.352  1.00  9.19           H
ATOM   1227 2HH2 ARG E  78    -133.272 -82.469 669.342  1.00  9.19           H
ATOM   1228  HN  ARG E  78    -135.786 -88.481 667.212  1.00  9.19           H
ATOM   1229  N   VAL E  79    -132.765 -90.412 664.786  1.00  9.19           N
ATOM   1230  CA  VAL E  79    -132.279 -91.693 664.301  1.00  9.19           C
ATOM   1231  C   VAL E  79    -131.376 -92.326 665.362  1.00  9.19           C
ATOM   1232  O   VAL E  79    -130.385 -91.726 665.776  1.00  9.19           O
ATOM   1233  HA  VAL E  79    -133.146 -92.337 664.149  1.00  9.19           H
ATOM   1234  HB  VAL E  79    -130.698 -90.892 663.112  1.00  9.19           H
ATOM   1235  CB  VAL E  79    -131.581 -91.512 662.952  1.00  9.19           C
ATOM   1236  CG1 VAL E  79    -131.115 -92.857 662.391  1.00  9.19           C
ATOM   1237 1HG1 VAL E  79    -130.415 -93.319 663.088  1.00  9.19           H
ATOM   1238 2HG1 VAL E  79    -131.976 -93.511 662.254  1.00  9.19           H
ATOM   1239 3HG1 VAL E  79    -130.622 -92.699 661.432  1.00  9.19           H
ATOM   1240  CG2 VAL E  79    -132.489 -90.787 661.957  1.00  9.19           C
ATOM   1241 1HG2 VAL E  79    -133.398 -91.370 661.805  1.00  9.19           H
ATOM   1242 2HG2 VAL E  79    -132.749 -89.805 662.351  1.00  9.19           H
ATOM   1243 3HG2 VAL E  79    -131.968 -90.672 661.007  1.00  9.19           H
ATOM   1244  HN  VAL E  79    -132.512 -89.624 664.224  1.00  9.19           H
ATOM   1245  N   LYS E  80    -131.751 -93.529 665.772  1.00  9.19           N
ATOM   1246  CA  LYS E  80    -131.317 -94.051 667.056  1.00  9.19           C
ATOM   1247  C   LYS E  80    -130.716 -95.444 666.859  1.00  9.19           C
ATOM   1248  O   LYS E  80    -130.217 -96.048 667.807  1.00  9.19           O
ATOM   1249  HA  LYS E  80    -130.537 -93.388 667.432  1.00  9.19           H
ATOM   1250  CB  LYS E  80    -132.467 -94.014 668.066  1.00  9.19           C
ATOM   1251 1HB  LYS E  80    -133.420 -94.020 667.537  1.00  9.19           H
ATOM   1252 2HB  LYS E  80    -132.440 -94.911 668.685  1.00  9.19           H
ATOM   1253  CG  LYS E  80    -132.377 -92.772 668.954  1.00  9.19           C
ATOM   1254 1HG  LYS E  80    -131.556 -92.885 669.662  1.00  9.19           H
ATOM   1255 2HG  LYS E  80    -132.151 -91.898 668.342  1.00  9.19           H
ATOM   1256  CD  LYS E  80    -133.686 -92.545 669.713  1.00  9.19           C
ATOM   1257 1HD  LYS E  80    -134.511 -92.462 669.006  1.00  9.19           H
ATOM   1258 2HD  LYS E  80    -133.895 -93.405 670.349  1.00  9.19           H
ATOM   1259  CE  LYS E  80    -133.611 -91.278 670.568  1.00  9.19           C
ATOM   1260 1HE  LYS E  80    -132.779 -91.354 671.269  1.00  9.19           H
ATOM   1261 2HE  LYS E  80    -133.415 -90.415 669.933  1.00  9.19           H
ATOM   1262  NZ  LYS E  80    -134.876 -91.079 671.311  1.00  9.19           N
ATOM   1263 1HZ  LYS E  80    -134.806 -90.241 671.878  1.00  9.19           H
ATOM   1264 2HZ  LYS E  80    -135.641 -90.979 670.653  1.00  9.19           H
ATOM   1265 3HZ  LYS E  80    -135.046 -91.879 671.909  1.00  9.19           H
ATOM   1266  HN  LYS E  80    -132.339 -94.141 665.243  1.00  9.19           H
ATOM   1267  N   THR E  81    -130.784 -95.913 665.622  1.00  9.19           N
ATOM   1268  CA  THR E  81    -130.249 -97.222 665.287  1.00  9.19           C
ATOM   1269  C   THR E  81    -129.680 -97.219 663.867  1.00  9.19           C
ATOM   1270  O   THR E  81    -129.962 -96.313 663.084  1.00  9.19           O
ATOM   1271  HA  THR E  81    -129.421 -97.438 665.963  1.00  9.19           H
ATOM   1272  HB  THR E  81    -130.963 -99.267 665.446  1.00  9.19           H
ATOM   1273  CB  THR E  81    -131.360 -98.253 665.495  1.00  9.19           C
ATOM   1274  OG1 THR E  81    -132.329 -97.924 664.503  1.00  9.19           O
ATOM   1275  HG1 THR E  81    -132.983 -98.674 664.402  1.00  9.19           H
ATOM   1276  CG2 THR E  81    -132.101 -98.058 666.819  1.00  9.19           C
ATOM   1277 1HG2 THR E  81    -132.555 -97.068 666.839  1.00  9.19           H
ATOM   1278 2HG2 THR E  81    -131.397 -98.152 667.646  1.00  9.19           H
ATOM   1279 3HG2 THR E  81    -132.878 -98.816 666.916  1.00  9.19           H
ATOM   1280  HN  THR E  81    -131.194 -95.416 664.857  1.00  9.19           H
ATOM   1281  N   MET E  82    -128.890 -98.242 663.578  1.00  9.19           N
ATOM   1282  CA  MET E  82    -128.380 -98.437 662.231  1.00  9.19           C
ATOM   1283  C   MET E  82    -129.523 -98.650 661.237  1.00  9.19           C
ATOM   1284  O   MET E  82    -129.502 -98.105 660.135  1.00  9.19           O
ATOM   1285  HA  MET E  82    -127.842 -97.521 661.986  1.00  9.19           H
ATOM   1286  CB  MET E  82    -127.450 -99.651 662.208  1.00  9.19           C
ATOM   1287 1HB  MET E  82    -126.626 -99.496 662.904  1.00  9.19           H
ATOM   1288 2HB  MET E  82    -127.991-100.535 662.547  1.00  9.19           H
ATOM   1289  CG  MET E  82    -126.898 -99.893 660.802  1.00  9.19           C
ATOM   1290 1HG  MET E  82    -127.621-100.454 660.210  1.00  9.19           H
ATOM   1291 2HG  MET E  82    -126.743 -98.940 660.295  1.00  9.19           H
ATOM   1292  SD  MET E  82    -125.359-100.791 660.896  1.00  9.19           S
ATOM   1293  CE  MET E  82    -124.904-100.809 659.170  1.00  9.19           C
ATOM   1294 1HE  MET E  82    -125.679-101.316 658.595  1.00  9.19           H
ATOM   1295 2HE  MET E  82    -124.798 -99.785 658.811  1.00  9.19           H
ATOM   1296 3HE  MET E  82    -123.958-101.336 659.048  1.00  9.19           H
ATOM   1297  HN  MET E  82    -128.599 -98.929 664.244  1.00  9.19           H
ATOM   1298  N   THR E  83    -130.495 -99.444 661.663  1.00  9.19           N
ATOM   1299  CA  THR E  83    -131.687 -99.664 660.863  1.00  9.19           C
ATOM   1300  C   THR E  83    -132.370 -98.331 660.547  1.00  9.19           C
ATOM   1301  O   THR E  83    -132.711 -98.062 659.396  1.00  9.19           O
ATOM   1302  HA  THR E  83    -131.387-100.102 659.911  1.00  9.19           H
ATOM   1303  HB  THR E  83    -133.392-100.118 662.131  1.00  9.19           H
ATOM   1304  CB  THR E  83    -132.588-100.644 661.616  1.00  9.19           C
ATOM   1305  OG1 THR E  83    -131.691-101.368 662.453  1.00  9.19           O
ATOM   1306  HG1 THR E  83    -131.024-101.861 661.895  1.00  9.19           H
ATOM   1307  CG2 THR E  83    -133.186-101.713 660.698  1.00  9.19           C
ATOM   1308 1HG2 THR E  83    -132.382-102.285 660.235  1.00  9.19           H
ATOM   1309 2HG2 THR E  83    -133.785-101.234 659.924  1.00  9.19           H
ATOM   1310 3HG2 THR E  83    -133.817-102.383 661.283  1.00  9.19           H
ATOM   1311  HN  THR E  83    -130.476 -99.932 662.536  1.00  9.19           H
ATOM   1312  N   ASP E  84    -132.549 -97.533 661.589  1.00  9.19           N
ATOM   1313  CA  ASP E  84    -133.248 -96.267 661.450  1.00  9.19           C
ATOM   1314  C   ASP E  84    -132.603 -95.453 660.327  1.00  9.19           C
ATOM   1315  O   ASP E  84    -133.292 -94.752 659.588  1.00  9.19           O
ATOM   1316  HA  ASP E  84    -134.282 -96.533 661.231  1.00  9.19           H
ATOM   1317  CB  ASP E  84    -133.162 -95.446 662.738  1.00  9.19           C
ATOM   1318 1HB  ASP E  84    -132.127 -95.401 663.077  1.00  9.19           H
ATOM   1319 2HB  ASP E  84    -133.477 -94.421 662.542  1.00  9.19           H
ATOM   1320  CG  ASP E  84    -134.038 -96.054 663.835  1.00  9.19           C
ATOM   1321  OD1 ASP E  84    -135.074 -96.649 663.469  1.00  9.19           O
ATOM   1322  OD2 ASP E  84    -133.652 -95.909 665.015  1.00  9.19           O
ATOM   1323  HN  ASP E  84    -132.226 -97.738 662.513  1.00  9.19           H
ATOM   1324  N   MET E  85    -131.287 -95.573 660.233  1.00  9.19           N
ATOM   1325  CA  MET E  85    -130.532 -94.800 659.262  1.00  9.19           C
ATOM   1326  C   MET E  85    -130.868 -95.234 657.834  1.00  9.19           C
ATOM   1327  O   MET E  85    -131.122 -94.396 656.970  1.00  9.19           O
ATOM   1328  HA  MET E  85    -130.833 -93.763 659.414  1.00  9.19           H
ATOM   1329  CB  MET E  85    -129.034 -94.987 659.513  1.00  9.19           C
ATOM   1330 1HB  MET E  85    -128.814 -94.819 660.567  1.00  9.19           H
ATOM   1331 2HB  MET E  85    -128.750 -96.015 659.289  1.00  9.19           H
ATOM   1332  CG  MET E  85    -128.210 -94.026 658.654  1.00  9.19           C
ATOM   1333 1HG  MET E  85    -127.148 -94.252 658.757  1.00  9.19           H
ATOM   1334 2HG  MET E  85    -128.463 -94.156 657.602  1.00  9.19           H
ATOM   1335  SD  MET E  85    -128.524 -92.341 659.152  1.00  9.19           S
ATOM   1336  CE  MET E  85    -127.781 -92.354 660.775  1.00  9.19           C
ATOM   1337 1HE  MET E  85    -128.278 -93.099 661.396  1.00  9.19           H
ATOM   1338 2HE  MET E  85    -126.723 -92.600 660.689  1.00  9.19           H
ATOM   1339 3HE  MET E  85    -127.888 -91.370 661.232  1.00  9.19           H
ATOM   1340  HN  MET E  85    -130.739 -96.184 660.805  1.00  9.19           H
ATOM   1341  N   PHE E  86    -130.860 -96.543 657.630  1.00  9.19           N
ATOM   1342  CA  PHE E  86    -131.106 -97.097 656.310  1.00  9.19           C
ATOM   1343  C   PHE E  86    -132.551 -96.846 655.871  1.00  9.19           C
ATOM   1344  O   PHE E  86    -132.809 -96.567 654.702  1.00  9.19           O
ATOM   1345  HA  PHE E  86    -130.427 -96.599 655.618  1.00  9.19           H
ATOM   1346  CB  PHE E  86    -130.870 -98.605 656.405  1.00  9.19           C
ATOM   1347 1HB  PHE E  86    -131.508 -99.014 657.189  1.00  9.19           H
ATOM   1348 2HB  PHE E  86    -131.176 -99.071 655.469  1.00  9.19           H
ATOM   1349  CG  PHE E  86    -129.418 -98.990 656.698  1.00  9.19           C
ATOM   1350  HD1 PHE E  86    -128.620 -97.463 655.452  1.00  9.19           H
ATOM   1351  CD1 PHE E  86    -128.401 -98.294 656.122  1.00  9.19           C
ATOM   1352  HD2 PHE E  86    -129.959-100.585 657.995  1.00  9.19           H
ATOM   1353  CD2 PHE E  86    -129.144-100.027 657.534  1.00  9.19           C
ATOM   1354  CE1 PHE E  86    -127.054 -98.651 656.393  1.00  9.19           C
ATOM   1355  HE1 PHE E  86    -126.238 -98.094 655.932  1.00  9.19           H
ATOM   1356  CE2 PHE E  86    -127.797-100.384 657.805  1.00  9.19           C
ATOM   1357  HE2 PHE E  86    -127.578-101.216 658.475  1.00  9.19           H
ATOM   1358  CZ  PHE E  86    -126.780 -99.689 657.229  1.00  9.19           C
ATOM   1359  HZ  PHE E  86    -125.746 -99.963 657.438  1.00  9.19           H
ATOM   1360  HN  PHE E  86    -130.688 -97.220 658.346  1.00  9.19           H
ATOM   1361  N   LEU E  87    -133.455 -96.956 656.834  1.00  9.19           N
ATOM   1362  CA  LEU E  87    -134.871 -96.789 656.553  1.00  9.19           C
ATOM   1363  C   LEU E  87    -135.123 -95.363 656.057  1.00  9.19           C
ATOM   1364  O   LEU E  87    -135.926 -95.151 655.149  1.00  9.19           O
ATOM   1365  HA  LEU E  87    -135.129 -97.483 655.753  1.00  9.19           H
ATOM   1366  CB  LEU E  87    -135.708 -97.172 657.774  1.00  9.19           C
ATOM   1367 1HB  LEU E  87    -135.368 -96.580 658.624  1.00  9.19           H
ATOM   1368 2HB  LEU E  87    -136.744 -96.890 657.583  1.00  9.19           H
ATOM   1369  HG  LEU E  87    -134.707 -98.860 658.626  1.00  9.19           H
ATOM   1370  CG  LEU E  87    -135.676 -98.649 658.173  1.00  9.19           C
ATOM   1371  CD1 LEU E  87    -136.744 -98.957 659.224  1.00  9.19           C
ATOM   1372 1HD1 LEU E  87    -136.564 -98.351 660.113  1.00  9.19           H
ATOM   1373 2HD1 LEU E  87    -137.729 -98.725 658.820  1.00  9.19           H
ATOM   1374 3HD1 LEU E  87    -136.699-100.013 659.490  1.00  9.19           H
ATOM   1375  CD2 LEU E  87    -135.805 -99.551 656.944  1.00  9.19           C
ATOM   1376 1HD2 LEU E  87    -136.749 -99.346 656.440  1.00  9.19           H
ATOM   1377 2HD2 LEU E  87    -134.979 -99.356 656.261  1.00  9.19           H
ATOM   1378 3HD2 LEU E  87    -135.779-100.596 657.255  1.00  9.19           H
ATOM   1379  HN  LEU E  87    -133.234 -97.154 657.788  1.00  9.19           H
ATOM   1380  N   LEU E  88    -134.423 -94.423 656.675  1.00  9.19           N
ATOM   1381  CA  LEU E  88    -134.576 -93.022 656.321  1.00  9.19           C
ATOM   1382  C   LEU E  88    -134.102 -92.810 654.882  1.00  9.19           C
ATOM   1383  O   LEU E  88    -134.787 -92.167 654.088  1.00  9.19           O
ATOM   1384  HA  LEU E  88    -135.639 -92.786 656.373  1.00  9.19           H
ATOM   1385  CB  LEU E  88    -133.864 -92.131 657.341  1.00  9.19           C
ATOM   1386 1HB  LEU E  88    -134.315 -92.301 658.319  1.00  9.19           H
ATOM   1387 2HB  LEU E  88    -132.825 -92.451 657.410  1.00  9.19           H
ATOM   1388  HG  LEU E  88    -133.442 -90.462 656.073  1.00  9.19           H
ATOM   1389  CG  LEU E  88    -133.889 -90.629 657.052  1.00  9.19           C
ATOM   1390  CD1 LEU E  88    -135.326 -90.107 656.988  1.00  9.19           C
ATOM   1391 1HD1 LEU E  88    -135.865 -90.624 656.195  1.00  9.19           H
ATOM   1392 2HD1 LEU E  88    -135.821 -90.287 657.942  1.00  9.19           H
ATOM   1393 3HD1 LEU E  88    -135.314 -89.037 656.782  1.00  9.19           H
ATOM   1394  CD2 LEU E  88    -133.045 -89.861 658.071  1.00  9.19           C
ATOM   1395 1HD2 LEU E  88    -133.440 -90.031 659.073  1.00  9.19           H
ATOM   1396 2HD2 LEU E  88    -132.013 -90.209 658.024  1.00  9.19           H
ATOM   1397 3HD2 LEU E  88    -133.080 -88.796 657.843  1.00  9.19           H
ATOM   1398  HN  LEU E  88    -133.763 -94.606 657.404  1.00  9.19           H
ATOM   1399  N   ASN E  89    -132.933 -93.361 654.590  1.00  9.19           N
ATOM   1400  CA  ASN E  89    -132.310 -93.153 653.294  1.00  9.19           C
ATOM   1401  C   ASN E  89    -133.142 -93.849 652.215  1.00  9.19           C
ATOM   1402  O   ASN E  89    -133.208 -93.382 651.079  1.00  9.19           O
ATOM   1403  HA  ASN E  89    -132.278 -92.072 653.162  1.00  9.19           H
ATOM   1404  CB  ASN E  89    -130.900 -93.746 653.259  1.00  9.19           C
ATOM   1405 1HB  ASN E  89    -130.886 -94.692 653.800  1.00  9.19           H
ATOM   1406 2HB  ASN E  89    -130.618 -93.963 652.229  1.00  9.19           H
ATOM   1407  CG  ASN E  89    -129.885 -92.783 653.879  1.00  9.19           C
ATOM   1408  OD1 ASN E  89    -129.186 -92.053 653.196  1.00  9.19           O
ATOM   1409  ND2 ASN E  89    -129.844 -92.822 655.208  1.00  9.19           N
ATOM   1410 1HD2 ASN E  89    -130.445 -93.445 655.709  1.00  9.19           H
ATOM   1411 2HD2 ASN E  89    -129.211 -92.229 655.706  1.00  9.19           H
ATOM   1412  HN  ASN E  89    -132.415 -93.940 655.220  1.00  9.19           H
ATOM   1413  N   LEU E  90    -133.757 -94.955 652.609  1.00  9.19           N
ATOM   1414  CA  LEU E  90    -134.539 -95.749 651.676  1.00  9.19           C
ATOM   1415  C   LEU E  90    -135.764 -94.947 651.232  1.00  9.19           C
ATOM   1416  O   LEU E  90    -136.084 -94.904 650.045  1.00  9.19           O
ATOM   1417  HA  LEU E  90    -133.914 -95.937 650.803  1.00  9.19           H
ATOM   1418  CB  LEU E  90    -134.883 -97.109 652.288  1.00  9.19           C
ATOM   1419 1HB  LEU E  90    -133.987 -97.508 652.763  1.00  9.19           H
ATOM   1420 2HB  LEU E  90    -135.620 -96.954 653.076  1.00  9.19           H
ATOM   1421  HG  LEU E  90    -136.133 -97.675 650.647  1.00  9.19           H
ATOM   1422  CG  LEU E  90    -135.425 -98.162 651.319  1.00  9.19           C
ATOM   1423  CD1 LEU E  90    -134.304 -98.740 650.454  1.00  9.19           C
ATOM   1424 1HD1 LEU E  90    -133.841 -97.940 649.877  1.00  9.19           H
ATOM   1425 2HD1 LEU E  90    -133.555 -99.207 651.094  1.00  9.19           H
ATOM   1426 3HD1 LEU E  90    -134.717 -99.486 649.775  1.00  9.19           H
ATOM   1427  CD2 LEU E  90    -136.192 -99.253 652.069  1.00  9.19           C
ATOM   1428 1HD2 LEU E  90    -135.526 -99.742 652.780  1.00  9.19           H
ATOM   1429 2HD2 LEU E  90    -137.030 -98.806 652.604  1.00  9.19           H
ATOM   1430 3HD2 LEU E  90    -136.567 -99.988 651.357  1.00  9.19           H
ATOM   1431  HN  LEU E  90    -133.728 -95.309 653.544  1.00  9.19           H
ATOM   1432  N   ALA E  91    -136.414 -94.332 652.208  1.00  9.19           N
ATOM   1433  CA  ALA E  91    -137.623 -93.572 651.939  1.00  9.19           C
ATOM   1434  C   ALA E  91    -137.286 -92.393 651.023  1.00  9.19           C
ATOM   1435  O   ALA E  91    -138.106 -91.989 650.200  1.00  9.19           O
ATOM   1436  HA  ALA E  91    -138.323 -94.231 651.426  1.00  9.19           H
ATOM   1437  CB  ALA E  91    -138.249 -93.122 653.261  1.00  9.19           C
ATOM   1438 1HB  ALA E  91    -138.496 -93.997 653.862  1.00  9.19           H
ATOM   1439 2HB  ALA E  91    -137.540 -92.497 653.804  1.00  9.19           H
ATOM   1440 3HB  ALA E  91    -139.155 -92.552 653.058  1.00  9.19           H
ATOM   1441  HN  ALA E  91    -136.129 -94.346 653.167  1.00  9.19           H
ATOM   1442  N   ILE E  92    -136.079 -91.876 651.197  1.00  9.19           N
ATOM   1443  CA  ILE E  92    -135.617 -90.764 650.383  1.00  9.19           C
ATOM   1444  C   ILE E  92    -135.420 -91.239 648.942  1.00  9.19           C
ATOM   1445  O   ILE E  92    -135.865 -90.582 648.002  1.00  9.19           O
ATOM   1446  HA  ILE E  92    -136.399 -90.005 650.393  1.00  9.19           H
ATOM   1447  HB  ILE E  92    -133.661 -90.932 651.232  1.00  9.19           H
ATOM   1448  CB  ILE E  92    -134.366 -90.134 650.999  1.00  9.19           C
ATOM   1449  CG1 ILE E  92    -134.699 -89.427 652.314  1.00  9.19           C
ATOM   1450 1HG1 ILE E  92    -135.240 -88.503 652.108  1.00  9.19           H
ATOM   1451 2HG1 ILE E  92    -135.359 -90.056 652.912  1.00  9.19           H
ATOM   1452  CG2 ILE E  92    -133.677 -89.198 650.004  1.00  9.19           C
ATOM   1453 1HG2 ILE E  92    -133.384 -89.762 649.118  1.00  9.19           H
ATOM   1454 2HG2 ILE E  92    -134.365 -88.403 649.717  1.00  9.19           H
ATOM   1455 3HG2 ILE E  92    -132.791 -88.764 650.467  1.00  9.19           H
ATOM   1456  CD1 ILE E  92    -133.428 -89.114 653.106  1.00  9.19           C
ATOM   1457 1HD1 ILE E  92    -132.902 -90.042 653.331  1.00  9.19           H
ATOM   1458 2HD1 ILE E  92    -132.782 -88.465 652.514  1.00  9.19           H
ATOM   1459 3HD1 ILE E  92    -133.693 -88.611 654.036  1.00  9.19           H
ATOM   1460  HN  ILE E  92    -135.423 -92.204 651.877  1.00  9.19           H
ATOM   1461  N   ALA E  93    -134.754 -92.377 648.814  1.00  9.19           N
ATOM   1462  CA  ALA E  93    -134.392 -92.888 647.502  1.00  9.19           C
ATOM   1463  C   ALA E  93    -135.664 -93.189 646.708  1.00  9.19           C
ATOM   1464  O   ALA E  93    -135.716 -92.959 645.501  1.00  9.19           O
ATOM   1465  HA  ALA E  93    -133.827 -92.111 646.987  1.00  9.19           H
ATOM   1466  CB  ALA E  93    -133.500 -94.121 647.663  1.00  9.19           C
ATOM   1467 1HB  ALA E  93    -132.597 -93.847 648.208  1.00  9.19           H
ATOM   1468 2HB  ALA E  93    -134.039 -94.890 648.216  1.00  9.19           H
ATOM   1469 3HB  ALA E  93    -133.228 -94.504 646.679  1.00  9.19           H
ATOM   1470  HN  ALA E  93    -134.463 -92.945 649.583  1.00  9.19           H
ATOM   1471  N   ASP E  94    -136.660 -93.699 647.417  1.00  9.19           N
ATOM   1472  CA  ASP E  94    -137.925 -94.044 646.791  1.00  9.19           C
ATOM   1473  C   ASP E  94    -138.600 -92.770 646.280  1.00  9.19           C
ATOM   1474  O   ASP E  94    -139.099 -92.736 645.156  1.00  9.19           O
ATOM   1475  HA  ASP E  94    -137.668 -94.732 645.986  1.00  9.19           H
ATOM   1476  CB  ASP E  94    -138.871 -94.711 647.792  1.00  9.19           C
ATOM   1477 1HB  ASP E  94    -138.797 -94.210 648.757  1.00  9.19           H
ATOM   1478 2HB  ASP E  94    -139.902 -94.599 647.454  1.00  9.19           H
ATOM   1479  CG  ASP E  94    -138.540 -96.196 647.954  1.00  9.19           C
ATOM   1480  OD1 ASP E  94    -138.027 -96.773 646.972  1.00  9.19           O
ATOM   1481  OD2 ASP E  94    -138.808 -96.720 649.057  1.00  9.19           O
ATOM   1482  HN  ASP E  94    -136.613 -93.877 648.400  1.00  9.19           H
ATOM   1483  N   LEU E  95    -138.593 -91.753 647.129  1.00  9.19           N
ATOM   1484  CA  LEU E  95    -139.231 -90.492 646.792  1.00  9.19           C
ATOM   1485  C   LEU E  95    -138.594 -89.926 645.521  1.00  9.19           C
ATOM   1486  O   LEU E  95    -139.287 -89.380 644.665  1.00  9.19           O
ATOM   1487  HA  LEU E  95    -140.281 -90.701 646.588  1.00  9.19           H
ATOM   1488  CB  LEU E  95    -139.184 -89.532 647.982  1.00  9.19           C
ATOM   1489 1HB  LEU E  95    -138.185 -89.572 648.417  1.00  9.19           H
ATOM   1490 2HB  LEU E  95    -139.329 -88.517 647.612  1.00  9.19           H
ATOM   1491  HG  LEU E  95    -140.054 -90.804 649.465  1.00  9.19           H
ATOM   1492  CG  LEU E  95    -140.204 -89.790 649.093  1.00  9.19           C
ATOM   1493  CD1 LEU E  95    -139.985 -88.839 650.271  1.00  9.19           C
ATOM   1494 1HD1 LEU E  95    -138.983 -88.987 650.675  1.00  9.19           H
ATOM   1495 2HD1 LEU E  95    -140.091 -87.809 649.931  1.00  9.19           H
ATOM   1496 3HD1 LEU E  95    -140.723 -89.045 651.046  1.00  9.19           H
ATOM   1497  CD2 LEU E  95    -141.634 -89.714 648.553  1.00  9.19           C
ATOM   1498 1HD2 LEU E  95    -141.813 -88.722 648.138  1.00  9.19           H
ATOM   1499 2HD2 LEU E  95    -141.768 -90.464 647.774  1.00  9.19           H
ATOM   1500 3HD2 LEU E  95    -142.338 -89.901 649.363  1.00  9.19           H
ATOM   1501  HN  LEU E  95    -138.163 -91.781 648.031  1.00  9.19           H
ATOM   1502  N   LEU E  96    -137.280 -90.078 645.438  1.00  9.19           N
ATOM   1503  CA  LEU E  96    -136.527 -89.494 644.341  1.00  9.19           C
ATOM   1504  C   LEU E  96    -136.961 -90.146 643.027  1.00  9.19           C
ATOM   1505  O   LEU E  96    -136.848 -89.539 641.963  1.00  9.19           O
ATOM   1506  HA  LEU E  96    -136.778 -88.434 644.300  1.00  9.19           H
ATOM   1507  CB  LEU E  96    -135.024 -89.593 644.611  1.00  9.19           C
ATOM   1508 1HB  LEU E  96    -134.796 -90.616 644.911  1.00  9.19           H
ATOM   1509 2HB  LEU E  96    -134.495 -89.410 643.675  1.00  9.19           H
ATOM   1510  HG  LEU E  96    -134.948 -88.876 646.624  1.00  9.19           H
ATOM   1511  CG  LEU E  96    -134.469 -88.643 645.673  1.00  9.19           C
ATOM   1512  CD1 LEU E  96    -132.965 -88.850 645.862  1.00  9.19           C
ATOM   1513 1HD1 LEU E  96    -132.776 -89.876 646.178  1.00  9.19           H
ATOM   1514 2HD1 LEU E  96    -132.450 -88.660 644.920  1.00  9.19           H
ATOM   1515 3HD1 LEU E  96    -132.596 -88.162 646.623  1.00  9.19           H
ATOM   1516  CD2 LEU E  96    -134.809 -87.189 645.340  1.00  9.19           C
ATOM   1517 1HD2 LEU E  96    -134.376 -86.926 644.375  1.00  9.19           H
ATOM   1518 2HD2 LEU E  96    -135.892 -87.070 645.296  1.00  9.19           H
ATOM   1519 3HD2 LEU E  96    -134.403 -86.535 646.111  1.00  9.19           H
ATOM   1520  HN  LEU E  96    -136.733 -90.587 646.102  1.00  9.19           H
ATOM   1521  N   PHE E  97    -137.447 -91.373 643.144  1.00  9.19           N
ATOM   1522  CA  PHE E  97    -137.947 -92.093 641.985  1.00  9.19           C
ATOM   1523  C   PHE E  97    -139.405 -91.729 641.700  1.00  9.19           C
ATOM   1524  O   PHE E  97    -139.764 -91.435 640.561  1.00  9.19           O
ATOM   1525  HA  PHE E  97    -137.329 -91.806 641.134  1.00  9.19           H
ATOM   1526  CB  PHE E  97    -137.862 -93.585 642.315  1.00  9.19           C
ATOM   1527 1HB  PHE E  97    -136.818 -93.896 642.274  1.00  9.19           H
ATOM   1528 2HB  PHE E  97    -138.200 -93.740 643.339  1.00  9.19           H
ATOM   1529  CG  PHE E  97    -138.682 -94.476 641.381  1.00  9.19           C
ATOM   1530  HD1 PHE E  97    -139.758 -95.386 642.974  1.00  9.19           H
ATOM   1531  CD1 PHE E  97    -139.604 -95.334 641.896  1.00  9.19           C
ATOM   1532  HD2 PHE E  97    -137.751 -93.725 639.624  1.00  9.19           H
ATOM   1533  CD2 PHE E  97    -138.490 -94.412 640.037  1.00  9.19           C
ATOM   1534  CE1 PHE E  97    -140.366 -96.161 641.029  1.00  9.19           C
ATOM   1535  HE1 PHE E  97    -141.104 -96.849 641.442  1.00  9.19           H
ATOM   1536  CE2 PHE E  97    -139.252 -95.239 639.170  1.00  9.19           C
ATOM   1537  HE2 PHE E  97    -139.098 -95.188 638.092  1.00  9.19           H
ATOM   1538  CZ  PHE E  97    -140.174 -96.097 639.685  1.00  9.19           C
ATOM   1539  HZ  PHE E  97    -140.758 -96.732 639.019  1.00  9.19           H
ATOM   1540  HN  PHE E  97    -137.502 -91.872 644.008  1.00  9.19           H
ATOM   1541  N   LEU E  98    -140.207 -91.759 642.755  1.00  9.19           N
ATOM   1542  CA  LEU E  98    -141.648 -91.665 642.602  1.00  9.19           C
ATOM   1543  C   LEU E  98    -141.994 -90.379 641.847  1.00  9.19           C
ATOM   1544  O   LEU E  98    -142.914 -90.362 641.032  1.00  9.19           O
ATOM   1545  HA  LEU E  98    -141.970 -92.515 642.000  1.00  9.19           H
ATOM   1546  CB  LEU E  98    -142.340 -91.784 643.961  1.00  9.19           C
ATOM   1547 1HB  LEU E  98    -141.866 -91.086 644.651  1.00  9.19           H
ATOM   1548 2HB  LEU E  98    -143.377 -91.467 643.848  1.00  9.19           H
ATOM   1549  HG  LEU E  98    -141.337 -93.605 644.463  1.00  9.19           H
ATOM   1550  CG  LEU E  98    -142.329 -93.175 644.600  1.00  9.19           C
ATOM   1551  CD1 LEU E  98    -142.581 -93.089 646.106  1.00  9.19           C
ATOM   1552 1HD1 LEU E  98    -141.803 -92.484 646.571  1.00  9.19           H
ATOM   1553 2HD1 LEU E  98    -143.554 -92.629 646.286  1.00  9.19           H
ATOM   1554 3HD1 LEU E  98    -142.568 -94.091 646.535  1.00  9.19           H
ATOM   1555  CD2 LEU E  98    -143.324 -94.106 643.904  1.00  9.19           C
ATOM   1556 1HD2 LEU E  98    -144.329 -93.691 643.987  1.00  9.19           H
ATOM   1557 2HD2 LEU E  98    -143.057 -94.202 642.851  1.00  9.19           H
ATOM   1558 3HD2 LEU E  98    -143.296 -95.087 644.377  1.00  9.19           H
ATOM   1559  HN  LEU E  98    -139.886 -91.847 643.698  1.00  9.19           H
ATOM   1560  N   VAL E  99    -141.236 -89.334 642.146  1.00  9.19           N
ATOM   1561  CA  VAL E  99    -141.500 -88.029 641.565  1.00  9.19           C
ATOM   1562  C   VAL E  99    -141.272 -88.092 640.053  1.00  9.19           C
ATOM   1563  O   VAL E  99    -141.646 -87.174 639.326  1.00  9.19           O
ATOM   1564  HA  VAL E  99    -142.547 -87.791 641.752  1.00  9.19           H
ATOM   1565  HB  VAL E  99    -140.705 -87.131 643.330  1.00  9.19           H
ATOM   1566  CB  VAL E  99    -140.642 -86.966 642.254  1.00  9.19           C
ATOM   1567  CG1 VAL E  99    -139.174 -87.096 641.844  1.00  9.19           C
ATOM   1568 1HG1 VAL E  99    -138.803 -88.081 642.126  1.00  9.19           H
ATOM   1569 2HG1 VAL E  99    -139.086 -86.970 640.765  1.00  9.19           H
ATOM   1570 3HG1 VAL E  99    -138.586 -86.329 642.348  1.00  9.19           H
ATOM   1571  CG2 VAL E  99    -141.171 -85.560 641.963  1.00  9.19           C
ATOM   1572 1HG2 VAL E  99    -141.152 -85.381 640.888  1.00  9.19           H
ATOM   1573 2HG2 VAL E  99    -142.194 -85.474 642.328  1.00  9.19           H
ATOM   1574 3HG2 VAL E  99    -140.543 -84.824 642.465  1.00  9.19           H
ATOM   1575  HN  VAL E  99    -140.457 -89.369 642.771  1.00  9.19           H
ATOM   1576  N   THR E 100    -140.659 -89.186 639.625  1.00  9.19           N
ATOM   1577  CA  THR E 100    -140.383 -89.385 638.213  1.00  9.19           C
ATOM   1578  C   THR E 100    -141.592 -90.013 637.516  1.00  9.19           C
ATOM   1579  O   THR E 100    -141.741 -89.899 636.300  1.00  9.19           O
ATOM   1580  HA  THR E 100    -140.220 -88.410 637.754  1.00  9.19           H
ATOM   1581  HB  THR E 100    -138.646 -90.092 637.116  1.00  9.19           H
ATOM   1582  CB  THR E 100    -139.109 -90.225 638.093  1.00  9.19           C
ATOM   1583  OG1 THR E 100    -139.537 -91.550 638.396  1.00  9.19           O
ATOM   1584  HG1 THR E 100    -138.861 -92.210 638.070  1.00  9.19           H
ATOM   1585  CG2 THR E 100    -138.091 -89.902 639.189  1.00  9.19           C
ATOM   1586 1HG2 THR E 100    -138.533 -90.100 640.165  1.00  9.19           H
ATOM   1587 2HG2 THR E 100    -137.808 -88.852 639.124  1.00  9.19           H
ATOM   1588 3HG2 THR E 100    -137.206 -90.526 639.057  1.00  9.19           H
ATOM   1589  HN  THR E 100    -140.354 -89.927 640.224  1.00  9.19           H
ATOM   1590  N   LEU E 101    -142.424 -90.662 638.316  1.00  9.19           N
ATOM   1591  CA  LEU E 101    -143.474 -91.510 637.776  1.00  9.19           C
ATOM   1592  C   LEU E 101    -144.444 -90.654 636.959  1.00  9.19           C
ATOM   1593  O   LEU E 101    -144.916 -91.078 635.906  1.00  9.19           O
ATOM   1594  HA  LEU E 101    -143.001 -92.229 637.107  1.00  9.19           H
ATOM   1595  CB  LEU E 101    -144.148 -92.307 638.895  1.00  9.19           C
ATOM   1596 1HB  LEU E 101    -144.389 -91.621 639.707  1.00  9.19           H
ATOM   1597 2HB  LEU E 101    -145.093 -92.697 638.516  1.00  9.19           H
ATOM   1598  HG  LEU E 101    -142.431 -93.069 639.917  1.00  9.19           H
ATOM   1599  CG  LEU E 101    -143.340 -93.471 639.470  1.00  9.19           C
ATOM   1600  CD1 LEU E 101    -144.115 -94.180 640.582  1.00  9.19           C
ATOM   1601 1HD1 LEU E 101    -144.328 -93.474 641.384  1.00  9.19           H
ATOM   1602 2HD1 LEU E 101    -145.051 -94.569 640.181  1.00  9.19           H
ATOM   1603 3HD1 LEU E 101    -143.518 -95.004 640.973  1.00  9.19           H
ATOM   1604  CD2 LEU E 101    -142.909 -94.438 638.365  1.00  9.19           C
ATOM   1605 1HD2 LEU E 101    -143.793 -94.838 637.867  1.00  9.19           H
ATOM   1606 2HD2 LEU E 101    -142.292 -93.909 637.639  1.00  9.19           H
ATOM   1607 3HD2 LEU E 101    -142.337 -95.257 638.801  1.00  9.19           H
ATOM   1608  HN  LEU E 101    -142.390 -90.617 639.315  1.00  9.19           H
ATOM   1609  N   PRO E 102    -144.759 -89.439 637.428  1.00  9.19           N
ATOM   1610  CA  PRO E 102    -145.685 -88.566 636.702  1.00  9.19           C
ATOM   1611  C   PRO E 102    -145.276 -88.373 635.250  1.00  9.19           C
ATOM   1612  O   PRO E 102    -146.120 -88.398 634.356  1.00  9.19           O
ATOM   1613  HA  PRO E 102    -146.674 -89.021 636.661  1.00  9.19           H
ATOM   1614  CB  PRO E 102    -145.635 -87.253 637.485  1.00  9.19           C
ATOM   1615 1HB  PRO E 102    -144.885 -86.573 637.081  1.00  9.19           H
ATOM   1616 2HB  PRO E 102    -146.590 -86.729 637.451  1.00  9.19           H
ATOM   1617  CG  PRO E 102    -145.288 -87.699 638.900  1.00  9.19           C
ATOM   1618 1HG  PRO E 102    -144.875 -86.882 639.492  1.00  9.19           H
ATOM   1619 2HG  PRO E 102    -146.166 -88.055 639.440  1.00  9.19           H
ATOM   1620  CD  PRO E 102    -144.273 -88.806 638.668  1.00  9.19           C
ATOM   1621 1HD  PRO E 102    -143.264 -88.412 638.547  1.00  9.19           H
ATOM   1622 2HD  PRO E 102    -144.240 -89.507 639.502  1.00  9.19           H
ATOM   1623  N   PHE E 103    -143.980 -88.184 635.054  1.00  9.19           N
ATOM   1624  CA  PHE E 103    -143.453 -87.930 633.724  1.00  9.19           C
ATOM   1625  C   PHE E 103    -143.617 -89.158 632.826  1.00  9.19           C
ATOM   1626  O   PHE E 103    -143.944 -89.030 631.647  1.00  9.19           O
ATOM   1627  HA  PHE E 103    -144.020 -87.098 633.305  1.00  9.19           H
ATOM   1628  CB  PHE E 103    -141.963 -87.624 633.883  1.00  9.19           C
ATOM   1629 1HB  PHE E 103    -141.484 -88.459 634.395  1.00  9.19           H
ATOM   1630 2HB  PHE E 103    -141.509 -87.554 632.894  1.00  9.19           H
ATOM   1631  CG  PHE E 103    -141.671 -86.336 634.656  1.00  9.19           C
ATOM   1632  HD1 PHE E 103    -141.459 -85.167 632.893  1.00  9.19           H
ATOM   1633  CD1 PHE E 103    -141.438 -85.178 633.983  1.00  9.19           C
ATOM   1634  HD2 PHE E 103    -141.830 -87.279 636.555  1.00  9.19           H
ATOM   1635  CD2 PHE E 103    -141.644 -86.350 636.015  1.00  9.19           C
ATOM   1636  CE1 PHE E 103    -141.166 -83.983 634.699  1.00  9.19           C
ATOM   1637  HE1 PHE E 103    -140.980 -83.054 634.160  1.00  9.19           H
ATOM   1638  CE2 PHE E 103    -141.372 -85.155 636.732  1.00  9.19           C
ATOM   1639  HE2 PHE E 103    -141.351 -85.166 637.822  1.00  9.19           H
ATOM   1640  CZ  PHE E 103    -141.140 -83.996 636.059  1.00  9.19           C
ATOM   1641  HZ  PHE E 103    -140.931 -83.079 636.610  1.00  9.19           H
ATOM   1642  HN  PHE E 103    -143.295 -88.202 635.783  1.00  9.19           H
ATOM   1643  N   TRP E 104    -143.382 -90.320 633.417  1.00  9.19           N
ATOM   1644  CA  TRP E 104    -143.476 -91.568 632.679  1.00  9.19           C
ATOM   1645  C   TRP E 104    -144.942 -91.781 632.296  1.00  9.19           C
ATOM   1646  O   TRP E 104    -145.237 -92.312 631.227  1.00  9.19           O
ATOM   1647  HA  TRP E 104    -142.867 -91.471 631.781  1.00  9.19           H
ATOM   1648  CB  TRP E 104    -142.895 -92.729 633.489  1.00  9.19           C
ATOM   1649 1HB  TRP E 104    -143.339 -92.722 634.485  1.00  9.19           H
ATOM   1650 2HB  TRP E 104    -143.185 -93.668 633.018  1.00  9.19           H
ATOM   1651  CG  TRP E 104    -141.372 -92.691 633.626  1.00  9.19           C
ATOM   1652  HD1 TRP E 104    -141.072 -92.486 635.746  1.00  9.19           H
ATOM   1653  CD1 TRP E 104    -140.646 -92.573 634.746  1.00  9.19           C
ATOM   1654  CD2 TRP E 104    -140.410 -92.778 632.553  1.00  9.19           C
ATOM   1655  NE1 TRP E 104    -139.293 -92.577 634.475  1.00  9.19           N
ATOM   1656  HE1 TRP E 104    -138.555 -92.502 635.146  1.00  9.19           H
ATOM   1657  CE2 TRP E 104    -139.145 -92.705 633.099  1.00  9.19           C
ATOM   1658  HE3 TRP E 104    -141.592 -92.972 630.711  1.00  9.19           H
ATOM   1659  CE3 TRP E 104    -140.603 -92.912 631.167  1.00  9.19           C
ATOM   1660  CZ2 TRP E 104    -137.975 -92.759 632.333  1.00  9.19           C
ATOM   1661  HZ2 TRP E 104    -136.986 -92.700 632.788  1.00  9.19           H
ATOM   1662  CZ3 TRP E 104    -139.424 -92.965 630.414  1.00  9.19           C
ATOM   1663  HZ3 TRP E 104    -139.516 -93.069 629.333  1.00  9.19           H
ATOM   1664  CH2 TRP E 104    -138.143 -92.893 630.949  1.00  9.19           C
ATOM   1665  HH2 TRP E 104    -137.273 -92.941 630.294  1.00  9.19           H
ATOM   1666  HN  TRP E 104    -143.132 -90.416 634.381  1.00  9.19           H
ATOM   1667  N   ALA E 105    -145.822 -91.356 633.191  1.00  9.19           N
ATOM   1668  CA  ALA E 105    -147.249 -91.533 632.980  1.00  9.19           C
ATOM   1669  C   ALA E 105    -147.678 -90.747 631.739  1.00  9.19           C
ATOM   1670  O   ALA E 105    -148.394 -91.269 630.886  1.00  9.19           O
ATOM   1671  HA  ALA E 105    -147.430 -92.594 632.808  1.00  9.19           H
ATOM   1672  CB  ALA E 105    -148.009 -91.099 634.235  1.00  9.19           C
ATOM   1673 1HB  ALA E 105    -147.689 -91.707 635.081  1.00  9.19           H
ATOM   1674 2HB  ALA E 105    -147.800 -90.050 634.442  1.00  9.19           H
ATOM   1675 3HB  ALA E 105    -149.079 -91.232 634.076  1.00  9.19           H
ATOM   1676  HN  ALA E 105    -145.575 -90.899 634.045  1.00  9.19           H
ATOM   1677  N   ILE E 106    -147.221 -89.505 631.677  1.00  9.19           N
ATOM   1678  CA  ILE E 106    -147.552 -88.640 630.557  1.00  9.19           C
ATOM   1679  C   ILE E 106    -146.930 -89.208 629.279  1.00  9.19           C
ATOM   1680  O   ILE E 106    -147.572 -89.233 628.230  1.00  9.19           O
ATOM   1681  HA  ILE E 106    -148.636 -88.650 630.446  1.00  9.19           H
ATOM   1682  HB  ILE E 106    -146.116 -87.205 631.228  1.00  9.19           H
ATOM   1683  CB  ILE E 106    -147.140 -87.197 630.854  1.00  9.19           C
ATOM   1684  CG1 ILE E 106    -148.018 -86.590 631.949  1.00  9.19           C
ATOM   1685 1HG1 ILE E 106    -148.997 -86.341 631.539  1.00  9.19           H
ATOM   1686 2HG1 ILE E 106    -148.181 -87.324 632.738  1.00  9.19           H
ATOM   1687  CG2 ILE E 106    -147.148 -86.352 629.578  1.00  9.19           C
ATOM   1688 1HG2 ILE E 106    -146.447 -86.774 628.858  1.00  9.19           H
ATOM   1689 2HG2 ILE E 106    -148.150 -86.348 629.151  1.00  9.19           H
ATOM   1690 3HG2 ILE E 106    -146.851 -85.330 629.818  1.00  9.19           H
ATOM   1691  CD1 ILE E 106    -147.371 -85.335 632.539  1.00  9.19           C
ATOM   1692 1HD1 ILE E 106    -146.403 -85.593 632.969  1.00  9.19           H
ATOM   1693 2HD1 ILE E 106    -147.232 -84.594 631.751  1.00  9.19           H
ATOM   1694 3HD1 ILE E 106    -148.016 -84.924 633.315  1.00  9.19           H
ATOM   1695  HN  ILE E 106    -146.636 -89.089 632.373  1.00  9.19           H
ATOM   1696  N   ALA E 107    -145.687 -89.649 629.410  1.00  9.19           N
ATOM   1697  CA  ALA E 107    -144.924 -90.089 628.254  1.00  9.19           C
ATOM   1698  C   ALA E 107    -145.542 -91.374 627.700  1.00  9.19           C
ATOM   1699  O   ALA E 107    -145.405 -91.672 626.515  1.00  9.19           O
ATOM   1700  HA  ALA E 107    -144.990 -89.308 627.496  1.00  9.19           H
ATOM   1701  CB  ALA E 107    -143.457 -90.269 628.649  1.00  9.19           C
ATOM   1702 1HB  ALA E 107    -143.058 -89.321 629.008  1.00  9.19           H
ATOM   1703 2HB  ALA E 107    -143.384 -91.017 629.439  1.00  9.19           H
ATOM   1704 3HB  ALA E 107    -142.886 -90.600 627.782  1.00  9.19           H
ATOM   1705  HN  ALA E 107    -145.204 -89.708 630.283  1.00  9.19           H
ATOM   1706  N   ALA E 108    -146.209 -92.101 628.584  1.00  9.19           N
ATOM   1707  CA  ALA E 108    -146.869 -93.335 628.193  1.00  9.19           C
ATOM   1708  C   ALA E 108    -148.223 -93.006 627.561  1.00  9.19           C
ATOM   1709  O   ALA E 108    -148.673 -93.701 626.652  1.00  9.19           O
ATOM   1710  HA  ALA E 108    -146.241 -93.827 627.450  1.00  9.19           H
ATOM   1711  CB  ALA E 108    -147.001 -94.252 629.411  1.00  9.19           C
ATOM   1712 1HB  ALA E 108    -146.010 -94.479 629.804  1.00  9.19           H
ATOM   1713 2HB  ALA E 108    -147.591 -93.752 630.179  1.00  9.19           H
ATOM   1714 3HB  ALA E 108    -147.497 -95.177 629.117  1.00  9.19           H
ATOM   1715  HN  ALA E 108    -146.302 -91.860 629.550  1.00  9.19           H
ATOM   1716  N   ALA E 109    -148.834 -91.945 628.068  1.00  9.19           N
ATOM   1717  CA  ALA E 109    -150.188 -91.601 627.669  1.00  9.19           C
ATOM   1718  C   ALA E 109    -150.173 -91.068 626.235  1.00  9.19           C
ATOM   1719  O   ALA E 109    -151.152 -91.214 625.505  1.00  9.19           O
ATOM   1720  HA  ALA E 109    -150.787 -92.511 627.703  1.00  9.19           H
ATOM   1721  CB  ALA E 109    -150.771 -90.590 628.660  1.00  9.19           C
ATOM   1722 1HB  ALA E 109    -150.787 -91.028 629.658  1.00  9.19           H
ATOM   1723 2HB  ALA E 109    -150.154 -89.692 628.667  1.00  9.19           H
ATOM   1724 3HB  ALA E 109    -151.787 -90.332 628.360  1.00  9.19           H
ATOM   1725  HN  ALA E 109    -148.421 -91.329 628.738  1.00  9.19           H
ATOM   1726  N   ASP E 110    -149.051 -90.463 625.874  1.00  9.19           N
ATOM   1727  CA  ASP E 110    -148.937 -89.806 624.583  1.00  9.19           C
ATOM   1728  C   ASP E 110    -147.498 -89.929 624.079  1.00  9.19           C
ATOM   1729  O   ASP E 110    -147.179 -90.841 623.318  1.00  9.19           O
ATOM   1730  HA  ASP E 110    -149.651 -90.317 623.938  1.00  9.19           H
ATOM   1731  CB  ASP E 110    -149.274 -88.317 624.691  1.00  9.19           C
ATOM   1732 1HB  ASP E 110    -150.269 -88.196 625.119  1.00  9.19           H
ATOM   1733 2HB  ASP E 110    -148.574 -87.830 625.370  1.00  9.19           H
ATOM   1734  CG  ASP E 110    -149.217 -87.641 623.320  1.00  9.19           C
ATOM   1735  OD1 ASP E 110    -148.478 -88.166 622.459  1.00  9.19           O
ATOM   1736  OD2 ASP E 110    -149.913 -86.615 623.163  1.00  9.19           O
ATOM   1737  HN  ASP E 110    -148.232 -90.417 626.446  1.00  9.19           H
ATOM   1738  N   GLN E 111    -146.667 -88.997 624.523  1.00  9.19           N
ATOM   1739  CA  GLN E 111    -145.267 -88.996 624.132  1.00  9.19           C
ATOM   1740  C   GLN E 111    -144.458 -88.092 625.065  1.00  9.19           C
ATOM   1741  O   GLN E 111    -145.025 -87.382 625.894  1.00  9.19           O
ATOM   1742  HA  GLN E 111    -144.936 -90.029 624.238  1.00  9.19           H
ATOM   1743  CB  GLN E 111    -145.105 -88.564 622.673  1.00  9.19           C
ATOM   1744 1HB  GLN E 111    -144.076 -88.727 622.354  1.00  9.19           H
ATOM   1745 2HB  GLN E 111    -145.738 -89.181 622.035  1.00  9.19           H
ATOM   1746  CG  GLN E 111    -145.474 -87.090 622.494  1.00  9.19           C
ATOM   1747 1HG  GLN E 111    -146.397 -86.874 623.031  1.00  9.19           H
ATOM   1748 2HG  GLN E 111    -144.697 -86.462 622.930  1.00  9.19           H
ATOM   1749  CD  GLN E 111    -145.645 -86.744 621.013  1.00  9.19           C
ATOM   1750  OE1 GLN E 111    -144.694 -86.478 620.297  1.00  9.19           O
ATOM   1751  NE2 GLN E 111    -146.908 -86.763 620.596  1.00  9.19           N
ATOM   1752 1HE2 GLN E 111    -147.642 -86.990 621.236  1.00  9.19           H
ATOM   1753 2HE2 GLN E 111    -147.122 -86.550 619.643  1.00  9.19           H
ATOM   1754  HN  GLN E 111    -146.935 -88.255 625.137  1.00  9.19           H
ATOM   1755  N   TRP E 112    -143.144 -88.148 624.897  1.00  9.19           N
ATOM   1756  CA  TRP E 112    -142.248 -87.386 625.750  1.00  9.19           C
ATOM   1757  C   TRP E 112    -142.304 -85.923 625.307  1.00  9.19           C
ATOM   1758  O   TRP E 112    -141.733 -85.559 624.280  1.00  9.19           O
ATOM   1759  HA  TRP E 112    -142.605 -87.479 626.776  1.00  9.19           H
ATOM   1760  CB  TRP E 112    -140.833 -87.967 625.716  1.00  9.19           C
ATOM   1761 1HB  TRP E 112    -140.880 -89.026 625.972  1.00  9.19           H
ATOM   1762 2HB  TRP E 112    -140.449 -87.902 624.698  1.00  9.19           H
ATOM   1763  CG  TRP E 112    -139.852 -87.271 626.662  1.00  9.19           C
ATOM   1764  HD1 TRP E 112    -138.964 -85.754 625.421  1.00  9.19           H
ATOM   1765  CD1 TRP E 112    -139.035 -86.244 626.392  1.00  9.19           C
ATOM   1766  CD2 TRP E 112    -139.617 -87.596 628.048  1.00  9.19           C
ATOM   1767  NE1 TRP E 112    -138.293 -85.884 627.499  1.00  9.19           N
ATOM   1768  HE1 TRP E 112    -137.617 -85.149 627.545  1.00  9.19           H
ATOM   1769  CE2 TRP E 112    -138.659 -86.732 628.538  1.00  9.19           C
ATOM   1770  HE3 TRP E 112    -140.954 -89.280 628.498  1.00  9.19           H
ATOM   1771  CE3 TRP E 112    -140.196 -88.586 628.861  1.00  9.19           C
ATOM   1772  CZ2 TRP E 112    -138.194 -86.772 629.858  1.00  9.19           C
ATOM   1773  HZ2 TRP E 112    -137.435 -86.079 630.221  1.00  9.19           H
ATOM   1774  CZ3 TRP E 112    -139.720 -88.613 630.178  1.00  9.19           C
ATOM   1775  HZ3 TRP E 112    -140.136 -89.363 630.851  1.00  9.19           H
ATOM   1776  CH2 TRP E 112    -138.756 -87.751 630.686  1.00  9.19           C
ATOM   1777  HH2 TRP E 112    -138.438 -87.837 631.726  1.00  9.19           H
ATOM   1778  HN  TRP E 112    -142.693 -88.700 624.196  1.00  9.19           H
ATOM   1779  N   LYS E 113    -142.998 -85.123 626.103  1.00  9.19           N
ATOM   1780  CA  LYS E 113    -143.249 -83.739 625.739  1.00  9.19           C
ATOM   1781  C   LYS E 113    -142.227 -82.839 626.436  1.00  9.19           C
ATOM   1782  O   LYS E 113    -142.340 -81.615 626.390  1.00  9.19           O
ATOM   1783  HA  LYS E 113    -143.107 -83.653 624.662  1.00  9.19           H
ATOM   1784  CB  LYS E 113    -144.703 -83.363 626.035  1.00  9.19           C
ATOM   1785 1HB  LYS E 113    -144.925 -83.550 627.085  1.00  9.19           H
ATOM   1786 2HB  LYS E 113    -144.848 -82.296 625.864  1.00  9.19           H
ATOM   1787  CG  LYS E 113    -145.666 -84.161 625.154  1.00  9.19           C
ATOM   1788 1HG  LYS E 113    -145.447 -83.971 624.103  1.00  9.19           H
ATOM   1789 2HG  LYS E 113    -145.518 -85.228 625.322  1.00  9.19           H
ATOM   1790  CD  LYS E 113    -147.119 -83.789 625.453  1.00  9.19           C
ATOM   1791 1HD  LYS E 113    -147.329 -83.948 626.511  1.00  9.19           H
ATOM   1792 2HD  LYS E 113    -147.275 -82.729 625.253  1.00  9.19           H
ATOM   1793  CE  LYS E 113    -148.084 -84.620 624.605  1.00  9.19           C
ATOM   1794 1HE  LYS E 113    -147.850 -84.494 623.548  1.00  9.19           H
ATOM   1795 2HE  LYS E 113    -147.960 -85.679 624.835  1.00  9.19           H
ATOM   1796  NZ  LYS E 113    -149.483 -84.212 624.862  1.00  9.19           N
ATOM   1797 1HZ  LYS E 113    -150.112 -84.822 624.352  1.00  9.19           H
ATOM   1798 2HZ  LYS E 113    -149.678 -84.280 625.855  1.00  9.19           H
ATOM   1799 3HZ  LYS E 113    -149.618 -83.255 624.556  1.00  9.19           H
ATOM   1800  HN  LYS E 113    -143.384 -85.405 626.981  1.00  9.19           H
ATOM   1801  N   PHE E 114    -141.253 -83.480 627.064  1.00  9.19           N
ATOM   1802  CA  PHE E 114    -140.309 -82.766 627.907  1.00  9.19           C
ATOM   1803  C   PHE E 114    -138.942 -82.657 627.229  1.00  9.19           C
ATOM   1804  O   PHE E 114    -138.666 -83.367 626.263  1.00  9.19           O
ATOM   1805  HA  PHE E 114    -140.712 -81.766 628.069  1.00  9.19           H
ATOM   1806  CB  PHE E 114    -140.162 -83.573 629.198  1.00  9.19           C
ATOM   1807 1HB  PHE E 114    -139.591 -84.477 628.986  1.00  9.19           H
ATOM   1808 2HB  PHE E 114    -139.582 -82.991 629.915  1.00  9.19           H
ATOM   1809  CG  PHE E 114    -141.493 -83.967 629.841  1.00  9.19           C
ATOM   1810  HD1 PHE E 114    -141.801 -82.048 630.701  1.00  9.19           H
ATOM   1811  CD1 PHE E 114    -142.191 -83.058 630.572  1.00  9.19           C
ATOM   1812  HD2 PHE E 114    -141.420 -85.957 629.094  1.00  9.19           H
ATOM   1813  CD2 PHE E 114    -141.979 -85.227 629.680  1.00  9.19           C
ATOM   1814  CE1 PHE E 114    -143.426 -83.423 631.169  1.00  9.19           C
ATOM   1815  HE1 PHE E 114    -143.985 -82.694 631.755  1.00  9.19           H
ATOM   1816  CE2 PHE E 114    -143.215 -85.593 630.276  1.00  9.19           C
ATOM   1817  HE2 PHE E 114    -143.605 -86.603 630.148  1.00  9.19           H
ATOM   1818  CZ  PHE E 114    -143.912 -84.683 631.008  1.00  9.19           C
ATOM   1819  HZ  PHE E 114    -144.861 -84.964 631.466  1.00  9.19           H
ATOM   1820  HN  PHE E 114    -141.104 -84.467 627.005  1.00  9.19           H
ATOM   1821  N   GLN E 115    -138.122 -81.762 627.761  1.00  9.19           N
ATOM   1822  CA  GLN E 115    -136.807 -81.520 627.193  1.00  9.19           C
ATOM   1823  C   GLN E 115    -135.873 -82.693 627.498  1.00  9.19           C
ATOM   1824  O   GLN E 115    -136.141 -83.486 628.400  1.00  9.19           O
ATOM   1825  HA  GLN E 115    -136.966 -81.444 626.117  1.00  9.19           H
ATOM   1826  CB  GLN E 115    -136.221 -80.204 627.707  1.00  9.19           C
ATOM   1827 1HB  GLN E 115    -136.287 -80.173 628.795  1.00  9.19           H
ATOM   1828 2HB  GLN E 115    -135.163 -80.147 627.450  1.00  9.19           H
ATOM   1829  CG  GLN E 115    -136.961 -79.004 627.111  1.00  9.19           C
ATOM   1830 1HG  GLN E 115    -136.997 -79.097 626.026  1.00  9.19           H
ATOM   1831 2HG  GLN E 115    -137.992 -78.997 627.465  1.00  9.19           H
ATOM   1832  CD  GLN E 115    -136.275 -77.692 627.494  1.00  9.19           C
ATOM   1833  OE1 GLN E 115    -135.425 -77.637 628.367  1.00  9.19           O
ATOM   1834  NE2 GLN E 115    -136.691 -76.640 626.794  1.00  9.19           N
ATOM   1835 1HE2 GLN E 115    -137.393 -76.753 626.091  1.00  9.19           H
ATOM   1836 2HE2 GLN E 115    -136.302 -75.736 626.971  1.00  9.19           H
ATOM   1837  HN  GLN E 115    -138.344 -81.209 628.564  1.00  9.19           H
ATOM   1838  N   THR E 116    -134.796 -82.765 626.730  1.00  9.19           N
ATOM   1839  CA  THR E 116    -133.843 -83.852 626.878  1.00  9.19           C
ATOM   1840  C   THR E 116    -133.258 -83.860 628.292  1.00  9.19           C
ATOM   1841  O   THR E 116    -132.940 -84.920 628.831  1.00  9.19           O
ATOM   1842  HA  THR E 116    -134.374 -84.795 626.747  1.00  9.19           H
ATOM   1843  HB  THR E 116    -132.029 -82.973 626.068  1.00  9.19           H
ATOM   1844  CB  THR E 116    -132.784 -83.706 625.784  1.00  9.19           C
ATOM   1845  OG1 THR E 116    -133.535 -83.391 624.614  1.00  9.19           O
ATOM   1846  HG1 THR E 116    -132.932 -83.017 623.910  1.00  9.19           H
ATOM   1847  CG2 THR E 116    -132.105 -85.034 625.444  1.00  9.19           C
ATOM   1848 1HG2 THR E 116    -132.852 -85.746 625.095  1.00  9.19           H
ATOM   1849 2HG2 THR E 116    -131.615 -85.429 626.334  1.00  9.19           H
ATOM   1850 3HG2 THR E 116    -131.363 -84.873 624.662  1.00  9.19           H
ATOM   1851  HN  THR E 116    -134.570 -82.100 626.019  1.00  9.19           H
ATOM   1852  N   PHE E 117    -133.133 -82.666 628.853  1.00  9.19           N
ATOM   1853  CA  PHE E 117    -132.611 -82.524 630.201  1.00  9.19           C
ATOM   1854  C   PHE E 117    -133.437 -83.339 631.199  1.00  9.19           C
ATOM   1855  O   PHE E 117    -132.883 -84.067 632.021  1.00  9.19           O
ATOM   1856  HA  PHE E 117    -131.586 -82.896 630.192  1.00  9.19           H
ATOM   1857  CB  PHE E 117    -132.711 -81.041 630.566  1.00  9.19           C
ATOM   1858 1HB  PHE E 117    -132.107 -80.464 629.865  1.00  9.19           H
ATOM   1859 2HB  PHE E 117    -133.743 -80.716 630.440  1.00  9.19           H
ATOM   1860  CG  PHE E 117    -132.260 -80.719 631.992  1.00  9.19           C
ATOM   1861  HD1 PHE E 117    -134.206 -80.141 632.622  1.00  9.19           H
ATOM   1862  CD1 PHE E 117    -133.162 -80.271 632.905  1.00  9.19           C
ATOM   1863  HD2 PHE E 117    -130.234 -81.240 631.613  1.00  9.19           H
ATOM   1864  CD2 PHE E 117    -130.957 -80.881 632.346  1.00  9.19           C
ATOM   1865  CE1 PHE E 117    -132.743 -79.972 634.229  1.00  9.19           C
ATOM   1866  HE1 PHE E 117    -133.467 -79.612 634.961  1.00  9.19           H
ATOM   1867  CE2 PHE E 117    -130.538 -80.582 633.669  1.00  9.19           C
ATOM   1868  HE2 PHE E 117    -129.494 -80.711 633.953  1.00  9.19           H
ATOM   1869  CZ  PHE E 117    -131.440 -80.133 634.583  1.00  9.19           C
ATOM   1870  HZ  PHE E 117    -131.119 -79.904 635.599  1.00  9.19           H
ATOM   1871  HN  PHE E 117    -133.382 -81.808 628.404  1.00  9.19           H
ATOM   1872  N   MET E 118    -134.749 -83.189 631.093  1.00  9.19           N
ATOM   1873  CA  MET E 118    -135.658 -83.931 631.950  1.00  9.19           C
ATOM   1874  C   MET E 118    -135.511 -85.438 631.730  1.00  9.19           C
ATOM   1875  O   MET E 118    -135.635 -86.221 632.671  1.00  9.19           O
ATOM   1876  HA  MET E 118    -135.374 -83.676 632.970  1.00  9.19           H
ATOM   1877  CB  MET E 118    -137.099 -83.510 631.651  1.00  9.19           C
ATOM   1878 1HB  MET E 118    -137.266 -83.511 630.574  1.00  9.19           H
ATOM   1879 2HB  MET E 118    -137.790 -84.235 632.082  1.00  9.19           H
ATOM   1880  CG  MET E 118    -137.392 -82.120 632.217  1.00  9.19           C
ATOM   1881 1HG  MET E 118    -136.616 -81.420 631.906  1.00  9.19           H
ATOM   1882 2HG  MET E 118    -138.335 -81.747 631.818  1.00  9.19           H
ATOM   1883  SD  MET E 118    -137.470 -82.190 633.999  1.00  9.19           S
ATOM   1884  CE  MET E 118    -135.900 -81.444 634.408  1.00  9.19           C
ATOM   1885 1HE  MET E 118    -135.093 -82.036 633.976  1.00  9.19           H
ATOM   1886 2HE  MET E 118    -135.863 -80.432 634.006  1.00  9.19           H
ATOM   1887 3HE  MET E 118    -135.786 -81.409 635.491  1.00  9.19           H
ATOM   1888  HN  MET E 118    -135.191 -82.575 630.439  1.00  9.19           H
ATOM   1889  N   CYS E 119    -135.248 -85.800 630.483  1.00  9.19           N
ATOM   1890  CA  CYS E 119    -135.092 -87.199 630.127  1.00  9.19           C
ATOM   1891  C   CYS E 119    -133.885 -87.757 630.885  1.00  9.19           C
ATOM   1892  O   CYS E 119    -133.961 -88.833 631.475  1.00  9.19           O
ATOM   1893  HA  CYS E 119    -136.008 -87.704 630.433  1.00  9.19           H
ATOM   1894  CB  CYS E 119    -134.951 -87.386 628.614  1.00  9.19           C
ATOM   1895 1HB  CYS E 119    -135.864 -87.064 628.114  1.00  9.19           H
ATOM   1896 2HB  CYS E 119    -134.143 -86.761 628.236  1.00  9.19           H
ATOM   1897  SG  CYS E 119    -134.614 -89.143 628.229  1.00  9.19           S
ATOM   1898  HN  CYS E 119    -135.142 -85.156 629.725  1.00  9.19           H
ATOM   1899  N   LYS E 120    -132.799 -86.998 630.844  1.00  9.19           N
ATOM   1900  CA  LYS E 120    -131.584 -87.394 631.535  1.00  9.19           C
ATOM   1901  C   LYS E 120    -131.884 -87.574 633.024  1.00  9.19           C
ATOM   1902  O   LYS E 120    -131.547 -88.602 633.609  1.00  9.19           O
ATOM   1903  HA  LYS E 120    -131.274 -88.356 631.126  1.00  9.19           H
ATOM   1904  CB  LYS E 120    -130.457 -86.398 631.250  1.00  9.19           C
ATOM   1905 1HB  LYS E 120    -130.825 -85.380 631.383  1.00  9.19           H
ATOM   1906 2HB  LYS E 120    -129.651 -86.541 631.969  1.00  9.19           H
ATOM   1907  CG  LYS E 120    -129.918 -86.571 629.829  1.00  9.19           C
ATOM   1908 1HG  LYS E 120    -129.443 -87.547 629.733  1.00  9.19           H
ATOM   1909 2HG  LYS E 120    -130.744 -86.547 629.118  1.00  9.19           H
ATOM   1910  CD  LYS E 120    -128.911 -85.471 629.487  1.00  9.19           C
ATOM   1911 1HD  LYS E 120    -129.402 -84.499 629.526  1.00  9.19           H
ATOM   1912 2HD  LYS E 120    -128.116 -85.456 630.233  1.00  9.19           H
ATOM   1913  CE  LYS E 120    -128.310 -85.691 628.097  1.00  9.19           C
ATOM   1914 1HE  LYS E 120    -129.098 -85.657 627.345  1.00  9.19           H
ATOM   1915 2HE  LYS E 120    -127.612 -84.886 627.865  1.00  9.19           H
ATOM   1916  NZ  LYS E 120    -127.611 -86.994 628.035  1.00  9.19           N
ATOM   1917 1HZ  LYS E 120    -127.002 -87.012 627.225  1.00  9.19           H
ATOM   1918 2HZ  LYS E 120    -127.060 -87.122 628.876  1.00  9.19           H
ATOM   1919 3HZ  LYS E 120    -128.294 -87.740 627.961  1.00  9.19           H
ATOM   1920  HN  LYS E 120    -132.742 -86.130 630.351  1.00  9.19           H
ATOM   1921  N   VAL E 121    -132.515 -86.558 633.595  1.00  9.19           N
ATOM   1922  CA  VAL E 121    -132.781 -86.550 635.023  1.00  9.19           C
ATOM   1923  C   VAL E 121    -133.652 -87.755 635.382  1.00  9.19           C
ATOM   1924  O   VAL E 121    -133.356 -88.479 636.331  1.00  9.19           O
ATOM   1925  HA  VAL E 121    -131.824 -86.643 635.537  1.00  9.19           H
ATOM   1926  HB  VAL E 121    -134.256 -85.028 634.769  1.00  9.19           H
ATOM   1927  CB  VAL E 121    -133.410 -85.215 635.430  1.00  9.19           C
ATOM   1928  CG1 VAL E 121    -133.938 -85.274 636.865  1.00  9.19           C
ATOM   1929 1HG1 VAL E 121    -134.695 -86.055 636.942  1.00  9.19           H
ATOM   1930 2HG1 VAL E 121    -133.117 -85.496 637.546  1.00  9.19           H
ATOM   1931 3HG1 VAL E 121    -134.380 -84.313 637.129  1.00  9.19           H
ATOM   1932  CG2 VAL E 121    -132.415 -84.066 635.259  1.00  9.19           C
ATOM   1933 1HG2 VAL E 121    -131.541 -84.245 635.884  1.00  9.19           H
ATOM   1934 2HG2 VAL E 121    -132.108 -84.003 634.215  1.00  9.19           H
ATOM   1935 3HG2 VAL E 121    -132.888 -83.129 635.556  1.00  9.19           H
ATOM   1936  HN  VAL E 121    -132.841 -85.752 633.099  1.00  9.19           H
ATOM   1937  N   VAL E 122    -134.709 -87.934 634.603  1.00  9.19           N
ATOM   1938  CA  VAL E 122    -135.748 -88.886 634.958  1.00  9.19           C
ATOM   1939  C   VAL E 122    -135.167 -90.302 634.927  1.00  9.19           C
ATOM   1940  O   VAL E 122    -135.430 -91.104 635.822  1.00  9.19           O
ATOM   1941  HA  VAL E 122    -136.067 -88.661 635.976  1.00  9.19           H
ATOM   1942  HB  VAL E 122    -136.581 -88.563 633.020  1.00  9.19           H
ATOM   1943  CB  VAL E 122    -136.954 -88.714 634.033  1.00  9.19           C
ATOM   1944  CG1 VAL E 122    -137.826 -89.971 634.030  1.00  9.19           C
ATOM   1945 1HG1 VAL E 122    -137.237 -90.821 633.682  1.00  9.19           H
ATOM   1946 2HG1 VAL E 122    -138.185 -90.167 635.040  1.00  9.19           H
ATOM   1947 3HG1 VAL E 122    -138.676 -89.822 633.364  1.00  9.19           H
ATOM   1948  CG2 VAL E 122    -137.772 -87.481 634.422  1.00  9.19           C
ATOM   1949 1HG2 VAL E 122    -138.129 -87.590 635.446  1.00  9.19           H
ATOM   1950 2HG2 VAL E 122    -137.145 -86.592 634.349  1.00  9.19           H
ATOM   1951 3HG2 VAL E 122    -138.623 -87.382 633.749  1.00  9.19           H
ATOM   1952  HN  VAL E 122    -134.862 -87.442 633.746  1.00  9.19           H
ATOM   1953  N   ASN E 123    -134.390 -90.565 633.887  1.00  9.19           N
ATOM   1954  CA  ASN E 123    -133.748 -91.861 633.742  1.00  9.19           C
ATOM   1955  C   ASN E 123    -132.758 -92.066 634.891  1.00  9.19           C
ATOM   1956  O   ASN E 123    -132.718 -93.136 635.496  1.00  9.19           O
ATOM   1957  HA  ASN E 123    -134.561 -92.587 633.757  1.00  9.19           H
ATOM   1958  CB  ASN E 123    -132.970 -91.946 632.427  1.00  9.19           C
ATOM   1959 1HB  ASN E 123    -132.549 -90.970 632.186  1.00  9.19           H
ATOM   1960 2HB  ASN E 123    -132.133 -92.635 632.540  1.00  9.19           H
ATOM   1961  CG  ASN E 123    -133.873 -92.415 631.285  1.00  9.19           C
ATOM   1962  OD1 ASN E 123    -134.912 -93.022 631.490  1.00  9.19           O
ATOM   1963  ND2 ASN E 123    -133.421 -92.101 630.074  1.00  9.19           N
ATOM   1964 1HD2 ASN E 123    -132.561 -91.601 629.976  1.00  9.19           H
ATOM   1965 2HD2 ASN E 123    -133.942 -92.364 629.262  1.00  9.19           H
ATOM   1966  HN  ASN E 123    -134.196 -89.913 633.154  1.00  9.19           H
ATOM   1967  N   SER E 124    -131.985 -91.024 635.157  1.00  9.19           N
ATOM   1968  CA  SER E 124    -130.884 -91.130 636.099  1.00  9.19           C
ATOM   1969  C   SER E 124    -131.424 -91.389 637.507  1.00  9.19           C
ATOM   1970  O   SER E 124    -130.870 -92.198 638.250  1.00  9.19           O
ATOM   1971  HA  SER E 124    -130.290 -91.978 635.756  1.00  9.19           H
ATOM   1972  CB  SER E 124    -130.023 -89.866 636.085  1.00  9.19           C
ATOM   1973 1HB  SER E 124    -130.613 -89.021 636.441  1.00  9.19           H
ATOM   1974 2HB  SER E 124    -129.190 -89.987 636.778  1.00  9.19           H
ATOM   1975  HG  SER E 124    -129.930 -88.735 634.436  1.00  9.19           H
ATOM   1976  OG  SER E 124    -129.519 -89.578 634.784  1.00  9.19           O
ATOM   1977  HN  SER E 124    -132.100 -90.122 634.741  1.00  9.19           H
ATOM   1978  N   MET E 125    -132.499 -90.686 637.832  1.00  9.19           N
ATOM   1979  CA  MET E 125    -133.089 -90.790 639.156  1.00  9.19           C
ATOM   1980  C   MET E 125    -133.607 -92.206 639.416  1.00  9.19           C
ATOM   1981  O   MET E 125    -133.448 -92.738 640.514  1.00  9.19           O
ATOM   1982  HA  MET E 125    -132.286 -90.556 639.855  1.00  9.19           H
ATOM   1983  CB  MET E 125    -134.244 -89.794 639.281  1.00  9.19           C
ATOM   1984 1HB  MET E 125    -134.860 -89.831 638.382  1.00  9.19           H
ATOM   1985 2HB  MET E 125    -134.883 -90.075 640.117  1.00  9.19           H
ATOM   1986  CG  MET E 125    -133.720 -88.371 639.487  1.00  9.19           C
ATOM   1987 1HG  MET E 125    -133.003 -88.121 638.705  1.00  9.19           H
ATOM   1988 2HG  MET E 125    -134.540 -87.658 639.408  1.00  9.19           H
ATOM   1989  SD  MET E 125    -132.946 -88.232 641.090  1.00  9.19           S
ATOM   1990  CE  MET E 125    -131.521 -87.247 640.662  1.00  9.19           C
ATOM   1991 1HE  MET E 125    -130.920 -87.779 639.924  1.00  9.19           H
ATOM   1992 2HE  MET E 125    -131.849 -86.295 640.245  1.00  9.19           H
ATOM   1993 3HE  MET E 125    -130.923 -87.066 641.555  1.00  9.19           H
ATOM   1994  HN  MET E 125    -132.965 -90.056 637.211  1.00  9.19           H
ATOM   1995  N   TYR E 126    -134.216 -92.777 638.387  1.00  9.19           N
ATOM   1996  CA  TYR E 126    -134.730 -94.133 638.480  1.00  9.19           C
ATOM   1997  C   TYR E 126    -133.602 -95.128 638.765  1.00  9.19           C
ATOM   1998  O   TYR E 126    -133.750 -96.016 639.603  1.00  9.19           O
ATOM   1999  HA  TYR E 126    -135.448 -94.166 639.299  1.00  9.19           H
ATOM   2000  CB  TYR E 126    -135.338 -94.449 637.112  1.00  9.19           C
ATOM   2001 1HB  TYR E 126    -136.272 -93.897 637.005  1.00  9.19           H
ATOM   2002 2HB  TYR E 126    -134.664 -94.088 636.334  1.00  9.19           H
ATOM   2003  CG  TYR E 126    -135.612 -95.936 636.880  1.00  9.19           C
ATOM   2004  HD1 TYR E 126    -134.447 -96.020 635.083  1.00  9.19           H
ATOM   2005  CD1 TYR E 126    -135.070 -96.575 635.784  1.00  9.19           C
ATOM   2006  HD2 TYR E 126    -136.830 -96.134 638.634  1.00  9.19           H
ATOM   2007  CD2 TYR E 126    -136.401 -96.638 637.768  1.00  9.19           C
ATOM   2008  CE1 TYR E 126    -135.328 -97.975 635.566  1.00  9.19           C
ATOM   2009  HE1 TYR E 126    -134.906 -98.492 634.704  1.00  9.19           H
ATOM   2010  HE2 TYR E 126    -137.281 -98.605 638.243  1.00  9.19           H
ATOM   2011  CE2 TYR E 126    -136.659 -98.038 637.550  1.00  9.19           C
ATOM   2012  CZ  TYR E 126    -136.110 -98.637 636.460  1.00  9.19           C
ATOM   2013  OH  TYR E 126    -136.353 -99.959 636.254  1.00  9.19           O
ATOM   2014  HH  TYR E 126    -136.923-100.321 636.992  1.00  9.19           H
ATOM   2015  HN  TYR E 126    -134.361 -92.330 637.504  1.00  9.19           H
ATOM   2016  N   LYS E 127    -132.501 -94.945 638.051  1.00  9.19           N
ATOM   2017  CA  LYS E 127    -131.382 -95.866 638.154  1.00  9.19           C
ATOM   2018  C   LYS E 127    -130.730 -95.718 639.530  1.00  9.19           C
ATOM   2019  O   LYS E 127    -130.304 -96.705 640.128  1.00  9.19           O
ATOM   2020  HA  LYS E 127    -131.781 -96.877 638.067  1.00  9.19           H
ATOM   2021  CB  LYS E 127    -130.411 -95.662 636.989  1.00  9.19           C
ATOM   2022 1HB  LYS E 127    -130.222 -94.597 636.850  1.00  9.19           H
ATOM   2023 2HB  LYS E 127    -129.453 -96.126 637.223  1.00  9.19           H
ATOM   2024  CG  LYS E 127    -130.972 -96.259 635.697  1.00  9.19           C
ATOM   2025 1HG  LYS E 127    -131.901 -95.755 635.433  1.00  9.19           H
ATOM   2026 2HG  LYS E 127    -130.272 -96.086 634.879  1.00  9.19           H
ATOM   2027  CD  LYS E 127    -131.225 -97.760 635.851  1.00  9.19           C
ATOM   2028 1HD  LYS E 127    -130.475 -98.192 636.514  1.00  9.19           H
ATOM   2029 2HD  LYS E 127    -132.195 -97.923 636.319  1.00  9.19           H
ATOM   2030  CE  LYS E 127    -131.182 -98.466 634.494  1.00  9.19           C
ATOM   2031 1HE  LYS E 127    -131.611 -99.464 634.583  1.00  9.19           H
ATOM   2032 2HE  LYS E 127    -131.791 -97.920 633.774  1.00  9.19           H
ATOM   2033  NZ  LYS E 127    -129.789 -98.560 634.003  1.00  9.19           N
ATOM   2034 1HZ  LYS E 127    -129.730 -99.276 633.288  1.00  9.19           H
ATOM   2035 2HZ  LYS E 127    -129.508 -97.668 633.611  1.00  9.19           H
ATOM   2036 3HZ  LYS E 127    -129.174 -98.799 634.773  1.00  9.19           H
ATOM   2037  HN  LYS E 127    -132.367 -94.187 637.413  1.00  9.19           H
ATOM   2038  N   MET E 128    -130.673 -94.478 639.993  1.00  9.19           N
ATOM   2039  CA  MET E 128    -130.105 -94.192 641.299  1.00  9.19           C
ATOM   2040  C   MET E 128    -130.903 -94.881 642.407  1.00  9.19           C
ATOM   2041  O   MET E 128    -130.325 -95.439 643.338  1.00  9.19           O
ATOM   2042  HA  MET E 128    -129.091 -94.590 641.271  1.00  9.19           H
ATOM   2043  CB  MET E 128    -130.104 -92.680 641.535  1.00  9.19           C
ATOM   2044 1HB  MET E 128    -129.655 -92.175 640.680  1.00  9.19           H
ATOM   2045 2HB  MET E 128    -131.130 -92.320 641.615  1.00  9.19           H
ATOM   2046  CG  MET E 128    -129.332 -92.325 642.807  1.00  9.19           C
ATOM   2047 1HG  MET E 128    -129.810 -92.784 643.673  1.00  9.19           H
ATOM   2048 2HG  MET E 128    -128.320 -92.725 642.752  1.00  9.19           H
ATOM   2049  SD  MET E 128    -129.275 -90.552 643.012  1.00  9.19           S
ATOM   2050  CE  MET E 128    -128.149 -90.124 641.695  1.00  9.19           C
ATOM   2051 1HE  MET E 128    -127.192 -90.620 641.860  1.00  9.19           H
ATOM   2052 2HE  MET E 128    -128.566 -90.447 640.741  1.00  9.19           H
ATOM   2053 3HE  MET E 128    -128.001 -89.044 641.680  1.00  9.19           H
ATOM   2054  HN  MET E 128    -131.006 -93.679 639.492  1.00  9.19           H
ATOM   2055  N   ASN E 129    -132.220 -94.820 642.270  1.00  9.19           N
ATOM   2056  CA  ASN E 129    -133.101 -95.535 643.178  1.00  9.19           C
ATOM   2057  C   ASN E 129    -132.821 -97.036 643.077  1.00  9.19           C
ATOM   2058  O   ASN E 129    -132.614 -97.701 644.090  1.00  9.19           O
ATOM   2059  HA  ASN E 129    -132.879 -95.135 644.167  1.00  9.19           H
ATOM   2060  CB  ASN E 129    -134.570 -95.303 642.817  1.00  9.19           C
ATOM   2061 1HB  ASN E 129    -134.857 -94.286 643.083  1.00  9.19           H
ATOM   2062 2HB  ASN E 129    -134.703 -95.399 641.739  1.00  9.19           H
ATOM   2063  CG  ASN E 129    -135.476 -96.301 643.540  1.00  9.19           C
ATOM   2064  OD1 ASN E 129    -135.652 -97.434 643.123  1.00  9.19           O
ATOM   2065  ND2 ASN E 129    -136.040 -95.818 644.643  1.00  9.19           N
ATOM   2066 1HD2 ASN E 129    -135.854 -94.879 644.931  1.00  9.19           H
ATOM   2067 2HD2 ASN E 129    -136.650 -96.395 645.186  1.00  9.19           H
ATOM   2068  HN  ASN E 129    -132.684 -94.295 641.556  1.00  9.19           H
ATOM   2069  N   PHE E 130    -132.824 -97.524 641.846  1.00  9.19           N
ATOM   2070  CA  PHE E 130    -132.778 -98.957 641.609  1.00  9.19           C
ATOM   2071  C   PHE E 130    -131.619 -99.602 642.373  1.00  9.19           C
ATOM   2072  O   PHE E 130    -131.795-100.633 643.020  1.00  9.19           O
ATOM   2073  HA  PHE E 130    -133.720 -99.374 641.963  1.00  9.19           H
ATOM   2074  CB  PHE E 130    -132.557 -99.156 640.108  1.00  9.19           C
ATOM   2075 1HB  PHE E 130    -133.416 -98.757 639.569  1.00  9.19           H
ATOM   2076 2HB  PHE E 130    -131.689 -98.575 639.799  1.00  9.19           H
ATOM   2077  CG  PHE E 130    -132.348-100.615 639.698  1.00  9.19           C
ATOM   2078  HD1 PHE E 130    -130.231-100.435 639.631  1.00  9.19           H
ATOM   2079  CD1 PHE E 130    -131.090-101.092 639.498  1.00  9.19           C
ATOM   2080  HD2 PHE E 130    -134.429-101.053 639.692  1.00  9.19           H
ATOM   2081  CD2 PHE E 130    -133.420-101.435 639.532  1.00  9.19           C
ATOM   2082  CE1 PHE E 130    -130.896-102.446 639.118  1.00  9.19           C
ATOM   2083  HE1 PHE E 130    -129.888-102.828 638.958  1.00  9.19           H
ATOM   2084  CE2 PHE E 130    -133.227-102.789 639.151  1.00  9.19           C
ATOM   2085  HE2 PHE E 130    -134.086-103.447 639.019  1.00  9.19           H
ATOM   2086  CZ  PHE E 130    -131.969-103.266 638.952  1.00  9.19           C
ATOM   2087  HZ  PHE E 130    -131.820-104.306 638.660  1.00  9.19           H
ATOM   2088  HN  PHE E 130    -132.857 -96.961 641.020  1.00  9.19           H
ATOM   2089  N   TYR E 131    -130.460 -98.968 642.271  1.00  9.19           N
ATOM   2090  CA  TYR E 131    -129.270 -99.474 642.933  1.00  9.19           C
ATOM   2091  C   TYR E 131    -129.327 -99.213 644.440  1.00  9.19           C
ATOM   2092  O   TYR E 131    -129.133-100.128 645.239  1.00  9.19           O
ATOM   2093  HA  TYR E 131    -129.220-100.549 642.760  1.00  9.19           H
ATOM   2094  CB  TYR E 131    -128.093 -98.697 642.338  1.00  9.19           C
ATOM   2095 1HB  TYR E 131    -128.316 -97.631 642.382  1.00  9.19           H
ATOM   2096 2HB  TYR E 131    -127.211 -98.865 642.955  1.00  9.19           H
ATOM   2097  CG  TYR E 131    -127.766 -99.076 640.892  1.00  9.19           C
ATOM   2098  HD1 TYR E 131    -127.419-101.139 641.357  1.00  9.19           H
ATOM   2099  CD1 TYR E 131    -127.442-100.379 640.576  1.00  9.19           C
ATOM   2100  HD2 TYR E 131    -128.052 -97.083 640.153  1.00  9.19           H
ATOM   2101  CD2 TYR E 131    -127.795 -98.113 639.903  1.00  9.19           C
ATOM   2102  CE1 TYR E 131    -127.134-100.735 639.215  1.00  9.19           C
ATOM   2103  HE1 TYR E 131    -126.876-101.761 638.952  1.00  9.19           H
ATOM   2104  HE2 TYR E 131    -127.507 -97.718 637.752  1.00  9.19           H
ATOM   2105  CE2 TYR E 131    -127.488 -98.469 638.542  1.00  9.19           C
ATOM   2106  CZ  TYR E 131    -127.172 -99.762 638.265  1.00  9.19           C
ATOM   2107  OH  TYR E 131    -126.881-100.099 636.980  1.00  9.19           O
ATOM   2108  HH  TYR E 131    -126.778 -99.273 636.426  1.00  9.19           H
ATOM   2109  HN  TYR E 131    -130.327 -98.125 641.750  1.00  9.19           H
ATOM   2110  N   SER E 132    -129.594 -97.961 644.781  1.00  9.19           N
ATOM   2111  CA  SER E 132    -129.442 -97.512 646.155  1.00  9.19           C
ATOM   2112  C   SER E 132    -130.396 -98.286 647.067  1.00  9.19           C
ATOM   2113  O   SER E 132    -130.033 -98.648 648.186  1.00  9.19           O
ATOM   2114  HA  SER E 132    -128.406 -97.725 646.415  1.00  9.19           H
ATOM   2115  CB  SER E 132    -129.698 -96.008 646.273  1.00  9.19           C
ATOM   2116 1HB  SER E 132    -129.591 -95.703 647.315  1.00  9.19           H
ATOM   2117 2HB  SER E 132    -128.943 -95.466 645.704  1.00  9.19           H
ATOM   2118  HG  SER E 132    -130.918 -95.122 644.958  1.00  9.19           H
ATOM   2119  OG  SER E 132    -130.995 -95.648 645.805  1.00  9.19           O
ATOM   2120  HN  SER E 132    -129.909 -97.262 644.140  1.00  9.19           H
ATOM   2121  N   CYS E 133    -131.596 -98.517 646.556  1.00  9.19           N
ATOM   2122  CA  CYS E 133    -132.645 -99.125 647.356  1.00  9.19           C
ATOM   2123  C   CYS E 133    -132.238-100.567 647.667  1.00  9.19           C
ATOM   2124  O   CYS E 133    -132.310-101.002 648.815  1.00  9.19           O
ATOM   2125  HA  CYS E 133    -132.721 -98.538 648.272  1.00  9.19           H
ATOM   2126  CB  CYS E 133    -134.004 -99.054 646.656  1.00  9.19           C
ATOM   2127 1HB  CYS E 133    -133.894 -99.317 645.604  1.00  9.19           H
ATOM   2128 2HB  CYS E 133    -134.688 -99.780 647.096  1.00  9.19           H
ATOM   2129  HG  CYS E 133    -135.960 -97.715 646.563  1.00  9.19           H
ATOM   2130  SG  CYS E 133    -134.699 -97.368 646.809  1.00  9.19           S
ATOM   2131  HN  CYS E 133    -131.855 -98.296 645.616  1.00  9.19           H
ATOM   2132  N   VAL E 134    -131.820-101.268 646.623  1.00  9.19           N
ATOM   2133  CA  VAL E 134    -131.524-102.685 646.744  1.00  9.19           C
ATOM   2134  C   VAL E 134    -130.309-102.873 647.653  1.00  9.19           C
ATOM   2135  O   VAL E 134    -130.244-103.833 648.419  1.00  9.19           O
ATOM   2136  HA  VAL E 134    -132.387-103.163 647.208  1.00  9.19           H
ATOM   2137  HB  VAL E 134    -130.441-102.856 644.913  1.00  9.19           H
ATOM   2138  CB  VAL E 134    -131.333-103.300 645.356  1.00  9.19           C
ATOM   2139  CG1 VAL E 134    -131.108-104.810 645.451  1.00  9.19           C
ATOM   2140 1HG1 VAL E 134    -130.217-105.008 646.047  1.00  9.19           H
ATOM   2141 2HG1 VAL E 134    -131.972-105.277 645.924  1.00  9.19           H
ATOM   2142 3HG1 VAL E 134    -130.975-105.221 644.450  1.00  9.19           H
ATOM   2143  CG2 VAL E 134    -132.520-102.978 644.445  1.00  9.19           C
ATOM   2144 1HG2 VAL E 134    -133.433-103.381 644.883  1.00  9.19           H
ATOM   2145 2HG2 VAL E 134    -132.614-101.897 644.339  1.00  9.19           H
ATOM   2146 3HG2 VAL E 134    -132.358-103.427 643.465  1.00  9.19           H
ATOM   2147  HN  VAL E 134    -131.683-100.884 645.710  1.00  9.19           H
ATOM   2148  N   LEU E 135    -129.375-101.940 647.539  1.00  9.19           N
ATOM   2149  CA  LEU E 135    -128.177-101.975 648.361  1.00  9.19           C
ATOM   2150  C   LEU E 135    -128.560-101.737 649.823  1.00  9.19           C
ATOM   2151  O   LEU E 135    -127.999-102.358 650.725  1.00  9.19           O
ATOM   2152  HA  LEU E 135    -127.751-102.975 648.275  1.00  9.19           H
ATOM   2153  CB  LEU E 135    -127.134-100.990 647.831  1.00  9.19           C
ATOM   2154 1HB  LEU E 135    -127.612-100.020 647.700  1.00  9.19           H
ATOM   2155 2HB  LEU E 135    -126.362-100.865 648.590  1.00  9.19           H
ATOM   2156  HG  LEU E 135    -127.234-101.593 645.781  1.00  9.19           H
ATOM   2157  CG  LEU E 135    -126.457-101.375 646.514  1.00  9.19           C
ATOM   2158  CD1 LEU E 135    -125.629-100.212 645.962  1.00  9.19           C
ATOM   2159 1HD1 LEU E 135    -126.280 -99.356 645.783  1.00  9.19           H
ATOM   2160 2HD1 LEU E 135    -124.860 -99.939 646.684  1.00  9.19           H
ATOM   2161 3HD1 LEU E 135    -125.159-100.513 645.026  1.00  9.19           H
ATOM   2162  CD2 LEU E 135    -125.621-102.646 646.678  1.00  9.19           C
ATOM   2163 1HD2 LEU E 135    -124.851-102.480 647.431  1.00  9.19           H
ATOM   2164 2HD2 LEU E 135    -126.265-103.467 646.992  1.00  9.19           H
ATOM   2165 3HD2 LEU E 135    -125.151-102.897 645.727  1.00  9.19           H
ATOM   2166  HN  LEU E 135    -129.426-101.172 646.901  1.00  9.19           H
ATOM   2167  N   LEU E 136    -129.513-100.836 650.013  1.00  9.19           N
ATOM   2168  CA  LEU E 136    -129.962-100.492 651.351  1.00  9.19           C
ATOM   2169  C   LEU E 136    -130.649-101.706 651.981  1.00  9.19           C
ATOM   2170  O   LEU E 136    -130.418-102.017 653.149  1.00  9.19           O
ATOM   2171  HA  LEU E 136    -129.078-100.251 651.941  1.00  9.19           H
ATOM   2172  CB  LEU E 136    -130.839 -99.239 651.316  1.00  9.19           C
ATOM   2173 1HB  LEU E 136    -131.532 -99.327 650.480  1.00  9.19           H
ATOM   2174 2HB  LEU E 136    -131.439 -99.214 652.226  1.00  9.19           H
ATOM   2175  HG  LEU E 136    -129.356 -98.001 650.399  1.00  9.19           H
ATOM   2176  CG  LEU E 136    -130.099 -97.906 651.191  1.00  9.19           C
ATOM   2177  CD1 LEU E 136    -131.055 -96.784 650.782  1.00  9.19           C
ATOM   2178 1HD1 LEU E 136    -131.507 -97.025 649.820  1.00  9.19           H
ATOM   2179 2HD1 LEU E 136    -131.837 -96.680 651.534  1.00  9.19           H
ATOM   2180 3HD1 LEU E 136    -130.503 -95.848 650.700  1.00  9.19           H
ATOM   2181  CD2 LEU E 136    -129.344 -97.574 652.480  1.00  9.19           C
ATOM   2182 1HD2 LEU E 136    -130.051 -97.505 653.307  1.00  9.19           H
ATOM   2183 2HD2 LEU E 136    -128.617 -98.359 652.688  1.00  9.19           H
ATOM   2184 3HD2 LEU E 136    -128.827 -96.622 652.363  1.00  9.19           H
ATOM   2185  HN  LEU E 136    -129.974-100.346 649.273  1.00  9.19           H
ATOM   2186  N   ILE E 137    -131.479-102.358 651.181  1.00  9.19           N
ATOM   2187  CA  ILE E 137    -132.229-103.507 651.657  1.00  9.19           C
ATOM   2188  C   ILE E 137    -131.255-104.618 652.053  1.00  9.19           C
ATOM   2189  O   ILE E 137    -131.478-105.324 653.035  1.00  9.19           O
ATOM   2190  HA  ILE E 137    -132.776-103.195 652.546  1.00  9.19           H
ATOM   2191  HB  ILE E 137    -132.759-104.053 649.658  1.00  9.19           H
ATOM   2192  CB  ILE E 137    -133.265-103.940 650.617  1.00  9.19           C
ATOM   2193  CG1 ILE E 137    -134.341-102.867 650.436  1.00  9.19           C
ATOM   2194 1HG1 ILE E 137    -135.038-102.902 651.274  1.00  9.19           H
ATOM   2195 2HG1 ILE E 137    -133.880-101.880 650.445  1.00  9.19           H
ATOM   2196  CG2 ILE E 137    -133.865-105.301 650.974  1.00  9.19           C
ATOM   2197 1HG2 ILE E 137    -133.074-106.049 651.011  1.00  9.19           H
ATOM   2198 2HG2 ILE E 137    -134.352-105.239 651.947  1.00  9.19           H
ATOM   2199 3HG2 ILE E 137    -134.598-105.584 650.218  1.00  9.19           H
ATOM   2200  CD1 ILE E 137    -135.102-103.070 649.124  1.00  9.19           C
ATOM   2201 1HD1 ILE E 137    -134.406-103.010 648.288  1.00  9.19           H
ATOM   2202 2HD1 ILE E 137    -135.581-104.049 649.130  1.00  9.19           H
ATOM   2203 3HD1 ILE E 137    -135.861-102.294 649.021  1.00  9.19           H
ATOM   2204  HN  ILE E 137    -131.642-102.113 650.225  1.00  9.19           H
ATOM   2205  N   MET E 138    -130.194-104.739 651.268  1.00  9.19           N
ATOM   2206  CA  MET E 138    -129.142-105.693 651.574  1.00  9.19           C
ATOM   2207  C   MET E 138    -128.501-105.387 652.929  1.00  9.19           C
ATOM   2208  O   MET E 138    -128.305-106.287 653.744  1.00  9.19           O
ATOM   2209  HA  MET E 138    -129.629-106.667 651.606  1.00  9.19           H
ATOM   2210  CB  MET E 138    -128.073-105.642 650.480  1.00  9.19           C
ATOM   2211 1HB  MET E 138    -128.534-105.812 649.507  1.00  9.19           H
ATOM   2212 2HB  MET E 138    -127.624-104.649 650.451  1.00  9.19           H
ATOM   2213  CG  MET E 138    -126.987-106.692 650.725  1.00  9.19           C
ATOM   2214 1HG  MET E 138    -126.583-106.581 651.731  1.00  9.19           H
ATOM   2215 2HG  MET E 138    -127.416-107.692 650.663  1.00  9.19           H
ATOM   2216  SD  MET E 138    -125.681-106.513 649.521  1.00  9.19           S
ATOM   2217  CE  MET E 138    -125.006-104.940 650.028  1.00  9.19           C
ATOM   2218 1HE  MET E 138    -125.778-104.174 649.961  1.00  9.19           H
ATOM   2219 2HE  MET E 138    -124.653-105.011 651.057  1.00  9.19           H
ATOM   2220 3HE  MET E 138    -124.174-104.675 649.376  1.00  9.19           H
ATOM   2221  HN  MET E 138    -130.048-104.200 650.439  1.00  9.19           H
ATOM   2222  N   CYS E 139    -128.192-104.114 653.128  1.00  9.19           N
ATOM   2223  CA  CYS E 139    -127.500-103.692 654.333  1.00  9.19           C
ATOM   2224  C   CYS E 139    -128.436-103.905 655.524  1.00  9.19           C
ATOM   2225  O   CYS E 139    -127.991-104.271 656.611  1.00  9.19           O
ATOM   2226  HA  CYS E 139    -126.612-104.319 654.421  1.00  9.19           H
ATOM   2227  CB  CYS E 139    -127.024-102.241 654.234  1.00  9.19           C
ATOM   2228 1HB  CYS E 139    -127.841-101.604 653.894  1.00  9.19           H
ATOM   2229 2HB  CYS E 139    -126.726-101.879 655.218  1.00  9.19           H
ATOM   2230  HG  CYS E 139    -126.344-102.204 651.962  1.00  9.19           H
ATOM   2231  SG  CYS E 139    -125.616-102.122 653.072  1.00  9.19           S
ATOM   2232  HN  CYS E 139    -128.405-103.380 652.484  1.00  9.19           H
ATOM   2233  N   ILE E 140    -129.716-103.668 655.280  1.00  9.19           N
ATOM   2234  CA  ILE E 140    -130.726-103.881 656.303  1.00  9.19           C
ATOM   2235  C   ILE E 140    -130.725-105.354 656.716  1.00  9.19           C
ATOM   2236  O   ILE E 140    -130.889-105.673 657.892  1.00  9.19           O
ATOM   2237  HA  ILE E 140    -130.446-103.280 657.168  1.00  9.19           H
ATOM   2238  HB  ILE E 140    -132.247-103.736 654.807  1.00  9.19           H
ATOM   2239  CB  ILE E 140    -132.089-103.378 655.824  1.00  9.19           C
ATOM   2240  CG1 ILE E 140    -132.122-101.849 655.774  1.00  9.19           C
ATOM   2241 1HG1 ILE E 140    -132.254-101.451 656.780  1.00  9.19           H
ATOM   2242 2HG1 ILE E 140    -131.168-101.472 655.404  1.00  9.19           H
ATOM   2243  CG2 ILE E 140    -133.218-103.948 656.685  1.00  9.19           C
ATOM   2244 1HG2 ILE E 140    -133.206-105.036 656.625  1.00  9.19           H
ATOM   2245 2HG2 ILE E 140    -133.076-103.639 657.721  1.00  9.19           H
ATOM   2246 3HG2 ILE E 140    -134.175-103.574 656.322  1.00  9.19           H
ATOM   2247  CD1 ILE E 140    -133.255-101.354 654.872  1.00  9.19           C
ATOM   2248 1HD1 ILE E 140    -133.107-101.734 653.861  1.00  9.19           H
ATOM   2249 2HD1 ILE E 140    -134.210-101.712 655.258  1.00  9.19           H
ATOM   2250 3HD1 ILE E 140    -133.256-100.264 654.854  1.00  9.19           H
ATOM   2251  HN  ILE E 140    -130.066-103.337 654.403  1.00  9.19           H
ATOM   2252  N   SER E 141    -130.537-106.213 655.724  1.00  9.19           N
ATOM   2253  CA  SER E 141    -130.581-107.647 655.958  1.00  9.19           C
ATOM   2254  C   SER E 141    -129.374-108.078 656.794  1.00  9.19           C
ATOM   2255  O   SER E 141    -129.496-108.928 657.674  1.00  9.19           O
ATOM   2256  HA  SER E 141    -131.507-107.822 656.505  1.00  9.19           H
ATOM   2257  CB  SER E 141    -130.615-108.419 654.638  1.00  9.19           C
ATOM   2258 1HB  SER E 141    -129.704-108.217 654.076  1.00  9.19           H
ATOM   2259 2HB  SER E 141    -130.631-109.489 654.844  1.00  9.19           H
ATOM   2260  HG  SER E 141    -131.527-107.297 653.254  1.00  9.19           H
ATOM   2261  OG  SER E 141    -131.748-108.072 653.846  1.00  9.19           O
ATOM   2262  HN  SER E 141    -130.358-105.944 654.778  1.00  9.19           H
ATOM   2263  N   VAL E 142    -128.236-107.471 656.489  1.00  9.19           N
ATOM   2264  CA  VAL E 142    -127.016-107.756 657.225  1.00  9.19           C
ATOM   2265  C   VAL E 142    -127.184-107.305 658.677  1.00  9.19           C
ATOM   2266  O   VAL E 142    -126.838-108.038 659.602  1.00  9.19           O
ATOM   2267  HA  VAL E 142    -126.866-108.835 657.208  1.00  9.19           H
ATOM   2268  HB  VAL E 142    -126.032-106.036 656.432  1.00  9.19           H
ATOM   2269  CB  VAL E 142    -125.821-107.101 656.529  1.00  9.19           C
ATOM   2270  CG1 VAL E 142    -124.549-107.252 657.366  1.00  9.19           C
ATOM   2271 1HG1 VAL E 142    -124.693-106.776 658.336  1.00  9.19           H
ATOM   2272 2HG1 VAL E 142    -124.333-108.311 657.509  1.00  9.19           H
ATOM   2273 3HG1 VAL E 142    -123.715-106.778 656.849  1.00  9.19           H
ATOM   2274  CG2 VAL E 142    -125.624-107.671 655.124  1.00  9.19           C
ATOM   2275 1HG2 VAL E 142    -125.445-108.745 655.189  1.00  9.19           H
ATOM   2276 2HG2 VAL E 142    -126.518-107.488 654.528  1.00  9.19           H
ATOM   2277 3HG2 VAL E 142    -124.768-107.188 654.652  1.00  9.19           H
ATOM   2278  HN  VAL E 142    -128.141-106.797 655.757  1.00  9.19           H
ATOM   2279  N   ASP E 143    -127.715-106.101 658.832  1.00  9.19           N
ATOM   2280  CA  ASP E 143    -127.903-105.530 660.155  1.00  9.19           C
ATOM   2281  C   ASP E 143    -128.859-106.417 660.956  1.00  9.19           C
ATOM   2282  O   ASP E 143    -128.671-106.612 662.156  1.00  9.19           O
ATOM   2283  HA  ASP E 143    -126.906-105.489 660.594  1.00  9.19           H
ATOM   2284  CB  ASP E 143    -128.516-104.131 660.069  1.00  9.19           C
ATOM   2285 1HB  ASP E 143    -127.942-103.521 659.371  1.00  9.19           H
ATOM   2286 2HB  ASP E 143    -129.530-104.198 659.675  1.00  9.19           H
ATOM   2287  CG  ASP E 143    -128.539-103.458 661.443  1.00  9.19           C
ATOM   2288  OD1 ASP E 143    -127.470-103.450 662.089  1.00  9.19           O
ATOM   2289  OD2 ASP E 143    -129.626-102.966 661.815  1.00  9.19           O
ATOM   2290  HN  ASP E 143    -128.013-105.520 658.075  1.00  9.19           H
ATOM   2291  N   ARG E 144    -129.863-106.929 660.260  1.00  9.19           N
ATOM   2292  CA  ARG E 144    -130.847-107.792 660.891  1.00  9.19           C
ATOM   2293  C   ARG E 144    -130.191-109.093 661.359  1.00  9.19           C
ATOM   2294  O   ARG E 144    -130.498-109.594 662.439  1.00  9.19           O
ATOM   2295  HA  ARG E 144    -131.222-107.216 661.737  1.00  9.19           H
ATOM   2296  CB  ARG E 144    -131.989-108.123 659.928  1.00  9.19           C
ATOM   2297 1HB  ARG E 144    -132.375-107.204 659.487  1.00  9.19           H
ATOM   2298 2HB  ARG E 144    -131.612-108.735 659.108  1.00  9.19           H
ATOM   2299  CG  ARG E 144    -133.118-108.863 660.648  1.00  9.19           C
ATOM   2300 1HG  ARG E 144    -132.746-109.810 661.037  1.00  9.19           H
ATOM   2301 2HG  ARG E 144    -133.454-108.277 661.503  1.00  9.19           H
ATOM   2302  CD  ARG E 144    -134.295-109.119 659.705  1.00  9.19           C
ATOM   2303 1HD  ARG E 144    -134.688-108.172 659.335  1.00  9.19           H
ATOM   2304 2HD  ARG E 144    -133.959-109.686 658.836  1.00  9.19           H
ATOM   2305  NE  ARG E 144    -135.358-109.866 660.414  1.00  9.19           N
ATOM   2306  HE  ARG E 144    -135.089-110.657 660.962  1.00  9.19           H
ATOM   2307  CZ  ARG E 144    -136.659-109.547 660.366  1.00  9.19           C
ATOM   2308  NH1 ARG E 144    -137.076-108.496 659.647  1.00  9.19           N
ATOM   2309 1HH1 ARG E 144    -136.415-107.943 659.140  1.00  9.19           H
ATOM   2310 2HH1 ARG E 144    -138.048-108.265 659.617  1.00  9.19           H
ATOM   2311  NH2 ARG E 144    -137.536-110.295 661.049  1.00  9.19           N
ATOM   2312 1HH2 ARG E 144    -138.510-110.070 661.025  1.00  9.19           H
ATOM   2313 2HH2 ARG E 144    -137.217-111.077 661.584  1.00  9.19           H
ATOM   2314  HN  ARG E 144    -130.010-106.764 659.285  1.00  9.19           H
ATOM   2315  N   TYR E 145    -129.299-109.602 660.522  1.00  9.19           N
ATOM   2316  CA  TYR E 145    -128.576-110.820 660.848  1.00  9.19           C
ATOM   2317  C   TYR E 145    -127.695-110.620 662.083  1.00  9.19           C
ATOM   2318  O   TYR E 145    -127.752-111.410 663.024  1.00  9.19           O
ATOM   2319  HA  TYR E 145    -129.309-111.600 661.055  1.00  9.19           H
ATOM   2320  CB  TYR E 145    -127.683-111.116 659.641  1.00  9.19           C
ATOM   2321 1HB  TYR E 145    -128.293-111.548 658.848  1.00  9.19           H
ATOM   2322 2HB  TYR E 145    -127.283-110.177 659.259  1.00  9.19           H
ATOM   2323  CG  TYR E 145    -126.521-112.064 659.945  1.00  9.19           C
ATOM   2324  HD1 TYR E 145    -125.030-110.541 659.721  1.00  9.19           H
ATOM   2325  CD1 TYR E 145    -125.225-111.590 659.941  1.00  9.19           C
ATOM   2326  HD2 TYR E 145    -127.793-113.767 660.227  1.00  9.19           H
ATOM   2327  CD2 TYR E 145    -126.770-113.393 660.224  1.00  9.19           C
ATOM   2328  CE1 TYR E 145    -124.132-112.482 660.227  1.00  9.19           C
ATOM   2329  HE1 TYR E 145    -123.103-112.121 660.227  1.00  9.19           H
ATOM   2330  HE2 TYR E 145    -125.858-115.336 660.731  1.00  9.19           H
ATOM   2331  CE2 TYR E 145    -125.676-114.285 660.510  1.00  9.19           C
ATOM   2332  CZ  TYR E 145    -124.411-113.785 660.497  1.00  9.19           C
ATOM   2333  OH  TYR E 145    -123.378-114.628 660.768  1.00  9.19           O
ATOM   2334  HH  TYR E 145    -123.725-115.550 660.938  1.00  9.19           H
ATOM   2335  HN  TYR E 145    -129.068-109.198 659.637  1.00  9.19           H
ATOM   2336  N   ILE E 146    -126.901-109.561 662.039  1.00  9.19           N
ATOM   2337  CA  ILE E 146    -125.967-109.281 663.116  1.00  9.19           C
ATOM   2338  C   ILE E 146    -126.738-109.131 664.429  1.00  9.19           C
ATOM   2339  O   ILE E 146    -126.296-109.612 665.471  1.00  9.19           O
ATOM   2340  HA  ILE E 146    -125.302-110.140 663.202  1.00  9.19           H
ATOM   2341  HB  ILE E 146    -125.752-107.266 662.433  1.00  9.19           H
ATOM   2342  CB  ILE E 146    -125.098-108.069 662.770  1.00  9.19           C
ATOM   2343  CG1 ILE E 146    -124.144-108.389 661.618  1.00  9.19           C
ATOM   2344 1HG1 ILE E 146    -123.363-109.066 661.965  1.00  9.19           H
ATOM   2345 2HG1 ILE E 146    -124.685-108.907 660.826  1.00  9.19           H
ATOM   2346  CG2 ILE E 146    -124.354-107.558 664.005  1.00  9.19           C
ATOM   2347 1HG2 ILE E 146    -125.075-107.265 664.768  1.00  9.19           H
ATOM   2348 2HG2 ILE E 146    -123.713-108.348 664.396  1.00  9.19           H
ATOM   2349 3HG2 ILE E 146    -123.745-106.697 663.732  1.00  9.19           H
ATOM   2350  CD1 ILE E 146    -123.510-107.113 661.060  1.00  9.19           C
ATOM   2351 1HD1 ILE E 146    -124.293-106.450 660.692  1.00  9.19           H
ATOM   2352 2HD1 ILE E 146    -122.950-106.612 661.849  1.00  9.19           H
ATOM   2353 3HD1 ILE E 146    -122.837-107.370 660.243  1.00  9.19           H
ATOM   2354  HN  ILE E 146    -126.890-108.901 661.287  1.00  9.19           H
ATOM   2355  N   ALA E 147    -127.877-108.460 664.335  1.00  9.19           N
ATOM   2356  CA  ALA E 147    -128.656-108.140 665.519  1.00  9.19           C
ATOM   2357  C   ALA E 147    -129.112-109.437 666.190  1.00  9.19           C
ATOM   2358  O   ALA E 147    -129.345-109.467 667.398  1.00  9.19           O
ATOM   2359  HA  ALA E 147    -128.008-107.595 666.205  1.00  9.19           H
ATOM   2360  CB  ALA E 147    -129.830-107.240 665.130  1.00  9.19           C
ATOM   2361 1HB  ALA E 147    -129.452-106.320 664.685  1.00  9.19           H
ATOM   2362 2HB  ALA E 147    -130.462-107.759 664.409  1.00  9.19           H
ATOM   2363 3HB  ALA E 147    -130.415-107.001 666.019  1.00  9.19           H
ATOM   2364  HN  ALA E 147    -128.267-108.138 663.473  1.00  9.19           H
ATOM   2365  N   ILE E 148    -129.227-110.478 665.378  1.00  9.19           N
ATOM   2366  CA  ILE E 148    -129.768-111.740 665.851  1.00  9.19           C
ATOM   2367  C   ILE E 148    -128.616-112.675 666.228  1.00  9.19           C
ATOM   2368  O   ILE E 148    -128.596-113.230 667.325  1.00  9.19           O
ATOM   2369  HA  ILE E 148    -130.350-111.531 666.748  1.00  9.19           H
ATOM   2370  HB  ILE E 148    -130.234-112.317 663.845  1.00  9.19           H
ATOM   2371  CB  ILE E 148    -130.727-112.333 664.817  1.00  9.19           C
ATOM   2372  CG1 ILE E 148    -131.994-111.484 664.695  1.00  9.19           C
ATOM   2373 1HG1 ILE E 148    -132.546-111.510 665.635  1.00  9.19           H
ATOM   2374 2HG1 ILE E 148    -131.723-110.444 664.514  1.00  9.19           H
ATOM   2375  CG2 ILE E 148    -131.046-113.794 665.139  1.00  9.19           C
ATOM   2376 1HG2 ILE E 148    -130.124-114.376 665.134  1.00  9.19           H
ATOM   2377 2HG2 ILE E 148    -131.510-113.857 666.123  1.00  9.19           H
ATOM   2378 3HG2 ILE E 148    -131.730-114.191 664.388  1.00  9.19           H
ATOM   2379  CD1 ILE E 148    -132.886-111.990 663.559  1.00  9.19           C
ATOM   2380 1HD1 ILE E 148    -132.339-111.939 662.618  1.00  9.19           H
ATOM   2381 2HD1 ILE E 148    -133.175-113.022 663.756  1.00  9.19           H
ATOM   2382 3HD1 ILE E 148    -133.779-111.369 663.495  1.00  9.19           H
ATOM   2383  HN  ILE E 148    -128.958-110.467 664.415  1.00  9.19           H
ATOM   2384  N   ALA E 149    -127.685-112.820 665.296  1.00  9.19           N
ATOM   2385  CA  ALA E 149    -126.668-113.851 665.409  1.00  9.19           C
ATOM   2386  C   ALA E 149    -125.599-113.401 666.406  1.00  9.19           C
ATOM   2387  O   ALA E 149    -124.900-114.228 666.989  1.00  9.19           O
ATOM   2388  HA  ALA E 149    -127.150-114.752 665.788  1.00  9.19           H
ATOM   2389  CB  ALA E 149    -126.087-114.148 664.025  1.00  9.19           C
ATOM   2390 1HB  ALA E 149    -126.882-114.493 663.363  1.00  9.19           H
ATOM   2391 2HB  ALA E 149    -125.641-113.242 663.616  1.00  9.19           H
ATOM   2392 3HB  ALA E 149    -125.324-114.922 664.110  1.00  9.19           H
ATOM   2393  HN  ALA E 149    -127.619-112.249 664.478  1.00  9.19           H
ATOM   2394  N   GLN E 150    -125.505-112.089 666.572  1.00  9.19           N
ATOM   2395  CA  GLN E 150    -124.463-111.513 667.405  1.00  9.19           C
ATOM   2396  C   GLN E 150    -125.062-110.486 668.369  1.00  9.19           C
ATOM   2397  O   GLN E 150    -124.449-109.455 668.642  1.00  9.19           O
ATOM   2398  HA  GLN E 150    -124.047-112.349 667.967  1.00  9.19           H
ATOM   2399  CB  GLN E 150    -123.361-110.886 666.550  1.00  9.19           C
ATOM   2400 1HB  GLN E 150    -123.771-110.057 665.972  1.00  9.19           H
ATOM   2401 2HB  GLN E 150    -122.586-110.472 667.195  1.00  9.19           H
ATOM   2402  CG  GLN E 150    -122.746-111.919 665.603  1.00  9.19           C
ATOM   2403 1HG  GLN E 150    -122.561-112.847 666.144  1.00  9.19           H
ATOM   2404 2HG  GLN E 150    -123.451-112.150 664.804  1.00  9.19           H
ATOM   2405  CD  GLN E 150    -121.437-111.402 665.003  1.00  9.19           C
ATOM   2406  OE1 GLN E 150    -120.771-110.539 665.551  1.00  9.19           O
ATOM   2407  NE2 GLN E 150    -121.107-111.976 663.850  1.00  9.19           N
ATOM   2408 1HE2 GLN E 150    -121.699-112.678 663.453  1.00  9.19           H
ATOM   2409 2HE2 GLN E 150    -120.268-111.705 663.378  1.00  9.19           H
ATOM   2410  HN  GLN E 150    -126.123-111.427 666.149  1.00  9.19           H
ATOM   2411  N   ALA E 151    -126.252-110.804 668.857  1.00  9.19           N
ATOM   2412  CA  ALA E 151    -127.027-109.842 669.623  1.00  9.19           C
ATOM   2413  C   ALA E 151    -126.125-109.182 670.667  1.00  9.19           C
ATOM   2414  O   ALA E 151    -126.184-107.970 670.867  1.00  9.19           O
ATOM   2415  HA  ALA E 151    -127.386-109.080 668.931  1.00  9.19           H
ATOM   2416  CB  ALA E 151    -128.232-110.544 670.252  1.00  9.19           C
ATOM   2417 1HB  ALA E 151    -128.856-110.970 669.467  1.00  9.19           H
ATOM   2418 2HB  ALA E 151    -127.886-111.339 670.913  1.00  9.19           H
ATOM   2419 3HB  ALA E 151    -128.813-109.822 670.827  1.00  9.19           H
ATOM   2420  HN  ALA E 151    -126.686-111.697 668.737  1.00  9.19           H
ATOM   2421  N   MET E 152    -125.311-110.009 671.307  1.00  9.19           N
ATOM   2422  CA  MET E 152    -124.423-109.527 672.351  1.00  9.19           C
ATOM   2423  C   MET E 152    -123.536-108.392 671.834  1.00  9.19           C
ATOM   2424  O   MET E 152    -123.505-107.309 672.417  1.00  9.19           O
ATOM   2425  HA  MET E 152    -125.074-109.157 673.142  1.00  9.19           H
ATOM   2426  CB  MET E 152    -123.544-110.678 672.846  1.00  9.19           C
ATOM   2427 1HB  MET E 152    -123.174-111.249 671.994  1.00  9.19           H
ATOM   2428 2HB  MET E 152    -122.673-110.277 673.364  1.00  9.19           H
ATOM   2429  CG  MET E 152    -124.325-111.599 673.785  1.00  9.19           C
ATOM   2430 1HG  MET E 152    -125.289-111.850 673.343  1.00  9.19           H
ATOM   2431 2HG  MET E 152    -123.784-112.535 673.922  1.00  9.19           H
ATOM   2432  SD  MET E 152    -124.568-110.800 675.362  1.00  9.19           S
ATOM   2433  CE  MET E 152    -122.984-111.122 676.120  1.00  9.19           C
ATOM   2434 1HE  MET E 152    -122.827-112.198 676.189  1.00  9.19           H
ATOM   2435 2HE  MET E 152    -122.194-110.677 675.515  1.00  9.19           H
ATOM   2436 3HE  MET E 152    -122.965-110.688 677.119  1.00  9.19           H
ATOM   2437  HN  MET E 152    -125.253-110.991 671.123  1.00  9.19           H
ATOM   2438  N   ARG E 153    -122.835-108.680 670.747  1.00  9.19           N
ATOM   2439  CA  ARG E 153    -121.922-107.709 670.167  1.00  9.19           C
ATOM   2440  C   ARG E 153    -122.701-106.518 669.605  1.00  9.19           C
ATOM   2441  O   ARG E 153    -122.229-105.383 669.657  1.00  9.19           O
ATOM   2442  HA  ARG E 153    -121.279-107.404 670.992  1.00  9.19           H
ATOM   2443  CB  ARG E 153    -121.088-108.338 669.049  1.00  9.19           C
ATOM   2444 1HB  ARG E 153    -121.745-108.842 668.340  1.00  9.19           H
ATOM   2445 2HB  ARG E 153    -120.564-107.557 668.498  1.00  9.19           H
ATOM   2446  CG  ARG E 153    -120.077-109.337 669.615  1.00  9.19           C
ATOM   2447 1HG  ARG E 153    -119.409-108.828 670.310  1.00  9.19           H
ATOM   2448 2HG  ARG E 153    -120.599-110.108 670.180  1.00  9.19           H
ATOM   2449  CD  ARG E 153    -119.259-109.983 668.495  1.00  9.19           C
ATOM   2450 1HD  ARG E 153    -119.903-110.610 667.878  1.00  9.19           H
ATOM   2451 2HD  ARG E 153    -118.846-109.213 667.843  1.00  9.19           H
ATOM   2452  NE  ARG E 153    -118.165-110.796 669.071  1.00  9.19           N
ATOM   2453  HE  ARG E 153    -118.069-110.814 670.066  1.00  9.19           H
ATOM   2454  CZ  ARG E 153    -117.296-111.510 668.343  1.00  9.19           C
ATOM   2455  NH1 ARG E 153    -117.378-111.523 667.006  1.00  9.19           N
ATOM   2456 1HH1 ARG E 153    -118.092-110.997 666.544  1.00  9.19           H
ATOM   2457 2HH1 ARG E 153    -116.725-112.058 666.470  1.00  9.19           H
ATOM   2458  NH2 ARG E 153    -116.343-112.211 668.972  1.00  9.19           N
ATOM   2459 1HH2 ARG E 153    -115.686-112.749 668.444  1.00  9.19           H
ATOM   2460 2HH2 ARG E 153    -116.288-112.196 669.971  1.00  9.19           H
ATOM   2461  HN  ARG E 153    -122.884-109.555 670.265  1.00  9.19           H
ATOM   2462  N   ALA E 154    -123.880-106.817 669.079  1.00  9.19           N
ATOM   2463  CA  ALA E 154    -124.684-105.803 668.420  1.00  9.19           C
ATOM   2464  C   ALA E 154    -125.078-104.729 669.436  1.00  9.19           C
ATOM   2465  O   ALA E 154    -125.254-103.566 669.078  1.00  9.19           O
ATOM   2466  HA  ALA E 154    -124.071-105.348 667.642  1.00  9.19           H
ATOM   2467  CB  ALA E 154    -125.901-106.461 667.766  1.00  9.19           C
ATOM   2468 1HB  ALA E 154    -125.567-107.194 667.032  1.00  9.19           H
ATOM   2469 2HB  ALA E 154    -126.499-106.958 668.530  1.00  9.19           H
ATOM   2470 3HB  ALA E 154    -126.504-105.700 667.271  1.00  9.19           H
ATOM   2471  HN  ALA E 154    -124.286-107.731 669.100  1.00  9.19           H
ATOM   2472  N   HIS E 155    -125.204-105.158 670.683  1.00  9.19           N
ATOM   2473  CA  HIS E 155    -125.581-104.250 671.753  1.00  9.19           C
ATOM   2474  C   HIS E 155    -124.415-103.310 672.062  1.00  9.19           C
ATOM   2475  O   HIS E 155    -124.570-102.090 672.031  1.00  9.19           O
ATOM   2476  HA  HIS E 155    -126.422-103.662 671.382  1.00  9.19           H
ATOM   2477  CB  HIS E 155    -126.060-105.026 672.981  1.00  9.19           C
ATOM   2478 1HB  HIS E 155    -126.779-105.781 672.664  1.00  9.19           H
ATOM   2479 2HB  HIS E 155    -125.212-105.555 673.417  1.00  9.19           H
ATOM   2480  CG  HIS E 155    -126.695-104.162 674.044  1.00  9.19           C
ATOM   2481  HD1 HIS E 155    -125.098-104.042 675.448  1.00  9.19           H
ATOM   2482  ND1 HIS E 155    -126.033-103.788 675.201  1.00  9.19           N
ATOM   2483  CD2 HIS E 155    -127.937-103.601 674.113  1.00  9.19           C
ATOM   2484  HD2 HIS E 155    -128.721-103.695 673.361  1.00  9.19           H
ATOM   2485  CE1 HIS E 155    -126.850-103.038 675.926  1.00  9.19           C
ATOM   2486  HE1 HIS E 155    -126.620-102.591 676.893  1.00  9.19           H
ATOM   2487  NE2 HIS E 155    -128.029-102.924 675.251  1.00  9.19           N
ATOM   2488  HN  HIS E 155    -125.054-106.105 670.967  1.00  9.19           H
ATOM   2489  N   THR E 156    -123.272-103.913 672.355  1.00  9.19           N
ATOM   2490  CA  THR E 156    -122.156-103.170 672.916  1.00  9.19           C
ATOM   2491  C   THR E 156    -121.608-102.175 671.891  1.00  9.19           C
ATOM   2492  O   THR E 156    -121.084-101.125 672.259  1.00  9.19           O
ATOM   2493  HA  THR E 156    -122.521-102.589 673.763  1.00  9.19           H
ATOM   2494  HB  THR E 156    -120.241-103.670 673.811  1.00  9.19           H
ATOM   2495  CB  THR E 156    -121.113-104.179 673.401  1.00  9.19           C
ATOM   2496  OG1 THR E 156    -120.867-104.999 672.262  1.00  9.19           O
ATOM   2497  HG1 THR E 156    -120.011-105.502 672.381  1.00  9.19           H
ATOM   2498  CG2 THR E 156    -121.675-105.148 674.443  1.00  9.19           C
ATOM   2499 1HG2 THR E 156    -122.506-105.706 674.010  1.00  9.19           H
ATOM   2500 2HG2 THR E 156    -122.027-104.587 675.309  1.00  9.19           H
ATOM   2501 3HG2 THR E 156    -120.894-105.842 674.753  1.00  9.19           H
ATOM   2502  HN  THR E 156    -123.102-104.888 672.215  1.00  9.19           H
ATOM   2503  N   TRP E 157    -121.748-102.541 670.626  1.00  9.19           N
ATOM   2504  CA  TRP E 157    -121.160-101.759 669.551  1.00  9.19           C
ATOM   2505  C   TRP E 157    -122.265-100.905 668.927  1.00  9.19           C
ATOM   2506  O   TRP E 157    -122.172-100.515 667.764  1.00  9.19           O
ATOM   2507  HA  TRP E 157    -120.394-101.117 669.987  1.00  9.19           H
ATOM   2508  CB  TRP E 157    -120.457-102.663 668.537  1.00  9.19           C
ATOM   2509 1HB  TRP E 157    -121.163-103.418 668.189  1.00  9.19           H
ATOM   2510 2HB  TRP E 157    -120.175-102.067 667.669  1.00  9.19           H
ATOM   2511  CG  TRP E 157    -119.212-103.363 669.084  1.00  9.19           C
ATOM   2512  HD1 TRP E 157    -119.128-102.694 671.127  1.00  9.19           H
ATOM   2513  CD1 TRP E 157    -118.700-103.290 670.320  1.00  9.19           C
ATOM   2514  CD2 TRP E 157    -118.337-104.253 668.359  1.00  9.19           C
ATOM   2515  NE1 TRP E 157    -117.564-104.063 670.444  1.00  9.19           N
ATOM   2516  HE1 TRP E 157    -117.007-104.169 671.268  1.00  9.19           H
ATOM   2517  CE2 TRP E 157    -117.336-104.667 669.213  1.00  9.19           C
ATOM   2518  HE3 TRP E 157    -119.169-104.380 666.330  1.00  9.19           H
ATOM   2519  CE3 TRP E 157    -118.389-104.692 667.024  1.00  9.19           C
ATOM   2520  CZ2 TRP E 157    -116.312-105.541 668.829  1.00  9.19           C
ATOM   2521  HZ2 TRP E 157    -115.533-105.854 669.523  1.00  9.19           H
ATOM   2522  CZ3 TRP E 157    -117.359-105.565 666.655  1.00  9.19           C
ATOM   2523  HZ3 TRP E 157    -117.352-105.937 665.630  1.00  9.19           H
ATOM   2524  CH2 TRP E 157    -116.344-105.992 667.504  1.00  9.19           C
ATOM   2525  HH2 TRP E 157    -115.577-106.675 667.139  1.00  9.19           H
ATOM   2526  HN  TRP E 157    -122.252-103.352 670.330  1.00  9.19           H
ATOM   2527  N   ARG E 158    -123.288-100.640 669.727  1.00  9.19           N
ATOM   2528  CA  ARG E 158    -124.476 -99.971 669.227  1.00  9.19           C
ATOM   2529  C   ARG E 158    -124.095 -98.660 668.534  1.00  9.19           C
ATOM   2530  O   ARG E 158    -124.572 -98.372 667.438  1.00  9.19           O
ATOM   2531  HA  ARG E 158    -124.916-100.674 668.520  1.00  9.19           H
ATOM   2532  CB  ARG E 158    -125.459 -99.673 670.360  1.00  9.19           C
ATOM   2533 1HB  ARG E 158    -125.758-100.605 670.841  1.00  9.19           H
ATOM   2534 2HB  ARG E 158    -124.970 -99.065 671.121  1.00  9.19           H
ATOM   2535  CG  ARG E 158    -126.698 -98.945 669.835  1.00  9.19           C
ATOM   2536 1HG  ARG E 158    -126.404 -97.992 669.394  1.00  9.19           H
ATOM   2537 2HG  ARG E 158    -127.162 -99.533 669.043  1.00  9.19           H
ATOM   2538  CD  ARG E 158    -127.709 -98.703 670.957  1.00  9.19           C
ATOM   2539 1HD  ARG E 158    -128.046 -99.656 671.366  1.00  9.19           H
ATOM   2540 2HD  ARG E 158    -127.236 -98.155 671.772  1.00  9.19           H
ATOM   2541  NE  ARG E 158    -128.866 -97.938 670.440  1.00  9.19           N
ATOM   2542  HE  ARG E 158    -128.805 -97.565 669.514  1.00  9.19           H
ATOM   2543  CZ  ARG E 158    -129.991 -97.716 671.134  1.00  9.19           C
ATOM   2544  NH1 ARG E 158    -130.127 -98.193 672.379  1.00  9.19           N
ATOM   2545 1HH1 ARG E 158    -129.387 -98.720 672.796  1.00  9.19           H
ATOM   2546 2HH1 ARG E 158    -130.969 -98.023 672.890  1.00  9.19           H
ATOM   2547  NH2 ARG E 158    -130.976 -97.009 670.565  1.00  9.19           N
ATOM   2548 1HH2 ARG E 158    -131.822 -96.834 671.069  1.00  9.19           H
ATOM   2549 2HH2 ARG E 158    -130.866 -96.656 669.636  1.00  9.19           H
ATOM   2550  HN  ARG E 158    -123.312-100.875 670.699  1.00  9.19           H
ATOM   2551  N   GLU E 159    -123.238 -97.902 669.203  1.00  9.19           N
ATOM   2552  CA  GLU E 159    -122.910 -96.563 668.747  1.00  9.19           C
ATOM   2553  C   GLU E 159    -122.035 -96.629 667.493  1.00  9.19           C
ATOM   2554  O   GLU E 159    -122.288 -95.923 666.518  1.00  9.19           O
ATOM   2555  HA  GLU E 159    -123.866 -96.096 668.507  1.00  9.19           H
ATOM   2556  CB  GLU E 159    -122.223 -95.759 669.853  1.00  9.19           C
ATOM   2557 1HB  GLU E 159    -121.352 -96.305 670.216  1.00  9.19           H
ATOM   2558 2HB  GLU E 159    -121.984 -94.760 669.487  1.00  9.19           H
ATOM   2559  CG  GLU E 159    -123.155 -95.568 671.051  1.00  9.19           C
ATOM   2560 1HG  GLU E 159    -124.131 -95.227 670.706  1.00  9.19           H
ATOM   2561 2HG  GLU E 159    -123.310 -96.524 671.552  1.00  9.19           H
ATOM   2562  CD  GLU E 159    -122.575 -94.556 672.041  1.00  9.19           C
ATOM   2563  OE1 GLU E 159    -123.391 -93.875 672.700  1.00  9.19           O
ATOM   2564  OE2 GLU E 159    -121.330 -94.486 672.116  1.00  9.19           O
ATOM   2565  HN  GLU E 159    -122.774 -98.189 670.041  1.00  9.19           H
ATOM   2566  N   LYS E 160    -121.024 -97.483 667.560  1.00  9.19           N
ATOM   2567  CA  LYS E 160    -120.129 -97.673 666.431  1.00  9.19           C
ATOM   2568  C   LYS E 160    -120.945 -98.073 665.201  1.00  9.19           C
ATOM   2569  O   LYS E 160    -120.680 -97.602 664.096  1.00  9.19           O
ATOM   2570  HA  LYS E 160    -119.648 -96.715 666.231  1.00  9.19           H
ATOM   2571  CB  LYS E 160    -119.024 -98.669 666.786  1.00  9.19           C
ATOM   2572 1HB  LYS E 160    -119.467 -99.595 667.152  1.00  9.19           H
ATOM   2573 2HB  LYS E 160    -118.454 -98.920 665.891  1.00  9.19           H
ATOM   2574  CG  LYS E 160    -118.086 -98.092 667.849  1.00  9.19           C
ATOM   2575 1HG  LYS E 160    -117.728 -97.113 667.530  1.00  9.19           H
ATOM   2576 2HG  LYS E 160    -118.633 -97.944 668.780  1.00  9.19           H
ATOM   2577  CD  LYS E 160    -116.895 -99.021 668.092  1.00  9.19           C
ATOM   2578 1HD  LYS E 160    -117.249 -99.978 668.476  1.00  9.19           H
ATOM   2579 2HD  LYS E 160    -116.388 -99.224 667.149  1.00  9.19           H
ATOM   2580  CE  LYS E 160    -115.909 -98.401 669.084  1.00  9.19           C
ATOM   2581 1HE  LYS E 160    -115.592 -97.421 668.726  1.00  9.19           H
ATOM   2582 2HE  LYS E 160    -116.400 -98.245 670.045  1.00  9.19           H
ATOM   2583  NZ  LYS E 160    -114.730 -99.277 669.260  1.00  9.19           N
ATOM   2584 1HZ  LYS E 160    -114.086 -98.851 669.917  1.00  9.19           H
ATOM   2585 2HZ  LYS E 160    -115.029-100.179 669.616  1.00  9.19           H
ATOM   2586 3HZ  LYS E 160    -114.267 -99.404 668.367  1.00  9.19           H
ATOM   2587  HN  LYS E 160    -120.813 -98.037 668.365  1.00  9.19           H
ATOM   2588  N   ARG E 161    -121.923 -98.937 665.433  1.00  9.19           N
ATOM   2589  CA  ARG E 161    -122.796 -99.386 664.362  1.00  9.19           C
ATOM   2590  C   ARG E 161    -123.515 -98.193 663.728  1.00  9.19           C
ATOM   2591  O   ARG E 161    -123.694 -98.147 662.513  1.00  9.19           O
ATOM   2592  HA  ARG E 161    -122.131 -99.869 663.645  1.00  9.19           H
ATOM   2593  CB  ARG E 161    -123.834-100.383 664.879  1.00  9.19           C
ATOM   2594 1HB  ARG E 161    -124.278-100.006 665.801  1.00  9.19           H
ATOM   2595 2HB  ARG E 161    -124.642-100.481 664.154  1.00  9.19           H
ATOM   2596  CG  ARG E 161    -123.201-101.752 665.134  1.00  9.19           C
ATOM   2597 1HG  ARG E 161    -122.907-102.203 664.186  1.00  9.19           H
ATOM   2598 2HG  ARG E 161    -122.293-101.632 665.725  1.00  9.19           H
ATOM   2599  CD  ARG E 161    -124.173-102.679 665.866  1.00  9.19           C
ATOM   2600 1HD  ARG E 161    -123.666-103.600 666.152  1.00  9.19           H
ATOM   2601 2HD  ARG E 161    -124.517-102.205 666.786  1.00  9.19           H
ATOM   2602  NE  ARG E 161    -125.329-102.988 664.996  1.00  9.19           N
ATOM   2603  HE  ARG E 161    -125.202-102.923 664.006  1.00  9.19           H
ATOM   2604  CZ  ARG E 161    -126.537-103.351 665.450  1.00  9.19           C
ATOM   2605  NH1 ARG E 161    -126.764-103.455 666.767  1.00  9.19           N
ATOM   2606 1HH1 ARG E 161    -126.031-103.261 667.418  1.00  9.19           H
ATOM   2607 2HH1 ARG E 161    -127.668-103.726 667.098  1.00  9.19           H
ATOM   2608  NH2 ARG E 161    -127.512-103.609 664.569  1.00  9.19           N
ATOM   2609 1HH2 ARG E 161    -128.419-103.881 664.892  1.00  9.19           H
ATOM   2610 2HH2 ARG E 161    -127.334-103.529 663.588  1.00  9.19           H
ATOM   2611  HN  ARG E 161    -122.121 -99.328 666.332  1.00  9.19           H
ATOM   2612  N   LEU E 162    -123.907 -97.258 664.581  1.00  9.19           N
ATOM   2613  CA  LEU E 162    -124.620 -96.078 664.123  1.00  9.19           C
ATOM   2614  C   LEU E 162    -123.687 -95.227 663.259  1.00  9.19           C
ATOM   2615  O   LEU E 162    -124.110 -94.667 662.249  1.00  9.19           O
ATOM   2616  HA  LEU E 162    -125.450 -96.419 663.503  1.00  9.19           H
ATOM   2617  CB  LEU E 162    -125.222 -95.321 665.308  1.00  9.19           C
ATOM   2618 1HB  LEU E 162    -125.852 -96.010 665.872  1.00  9.19           H
ATOM   2619 2HB  LEU E 162    -124.411 -95.018 665.970  1.00  9.19           H
ATOM   2620  HG  LEU E 162    -125.426 -93.405 664.380  1.00  9.19           H
ATOM   2621  CG  LEU E 162    -126.051 -94.083 664.962  1.00  9.19           C
ATOM   2622  CD1 LEU E 162    -127.252 -94.453 664.090  1.00  9.19           C
ATOM   2623 1HD1 LEU E 162    -126.901 -94.909 663.164  1.00  9.19           H
ATOM   2624 2HD1 LEU E 162    -127.886 -95.160 664.625  1.00  9.19           H
ATOM   2625 3HD1 LEU E 162    -127.824 -93.554 663.858  1.00  9.19           H
ATOM   2626  CD2 LEU E 162    -126.472 -93.333 666.228  1.00  9.19           C
ATOM   2627 1HD2 LEU E 162    -127.072 -93.991 666.857  1.00  9.19           H
ATOM   2628 2HD2 LEU E 162    -125.583 -93.018 666.775  1.00  9.19           H
ATOM   2629 3HD2 LEU E 162    -127.059 -92.457 665.953  1.00  9.19           H
ATOM   2630  HN  LEU E 162    -123.745 -97.297 665.567  1.00  9.19           H
ATOM   2631  N   LEU E 163    -122.436 -95.156 663.689  1.00  9.19           N
ATOM   2632  CA  LEU E 163    -121.435 -94.399 662.957  1.00  9.19           C
ATOM   2633  C   LEU E 163    -121.254 -95.011 661.566  1.00  9.19           C
ATOM   2634  O   LEU E 163    -121.344 -94.311 660.559  1.00  9.19           O
ATOM   2635  HA  LEU E 163    -121.814 -93.384 662.840  1.00  9.19           H
ATOM   2636  CB  LEU E 163    -120.137 -94.308 663.762  1.00  9.19           C
ATOM   2637 1HB  LEU E 163    -120.364 -93.861 664.730  1.00  9.19           H
ATOM   2638 2HB  LEU E 163    -119.780 -95.320 663.953  1.00  9.19           H
ATOM   2639  HG  LEU E 163    -118.770 -93.964 662.154  1.00  9.19           H
ATOM   2640  CG  LEU E 163    -119.002 -93.510 663.117  1.00  9.19           C
ATOM   2641  CD1 LEU E 163    -119.433 -92.067 662.844  1.00  9.19           C
ATOM   2642 1HD1 LEU E 163    -120.289 -92.064 662.170  1.00  9.19           H
ATOM   2643 2HD1 LEU E 163    -119.708 -91.586 663.783  1.00  9.19           H
ATOM   2644 3HD1 LEU E 163    -118.607 -91.522 662.386  1.00  9.19           H
ATOM   2645  CD2 LEU E 163    -117.732 -93.578 663.967  1.00  9.19           C
ATOM   2646 1HD2 LEU E 163    -117.933 -93.164 664.955  1.00  9.19           H
ATOM   2647 2HD2 LEU E 163    -117.416 -94.617 664.066  1.00  9.19           H
ATOM   2648 3HD2 LEU E 163    -116.941 -93.002 663.485  1.00  9.19           H
ATOM   2649  HN  LEU E 163    -122.103 -95.604 664.519  1.00  9.19           H
ATOM   2650  N   TYR E 164    -121.003 -96.312 661.556  1.00  9.19           N
ATOM   2651  CA  TYR E 164    -120.781 -97.021 660.307  1.00  9.19           C
ATOM   2652  C   TYR E 164    -121.992 -96.891 659.380  1.00  9.19           C
ATOM   2653  O   TYR E 164    -121.841 -96.836 658.161  1.00  9.19           O
ATOM   2654  HA  TYR E 164    -119.911 -96.582 659.820  1.00  9.19           H
ATOM   2655  CB  TYR E 164    -120.600 -98.493 660.684  1.00  9.19           C
ATOM   2656 1HB  TYR E 164    -121.442 -98.806 661.301  1.00  9.19           H
ATOM   2657 2HB  TYR E 164    -120.627 -99.096 659.777  1.00  9.19           H
ATOM   2658  CG  TYR E 164    -119.300 -98.786 661.436  1.00  9.19           C
ATOM   2659  HD1 TYR E 164    -118.082 -97.691 660.052  1.00  9.19           H
ATOM   2660  CD1 TYR E 164    -118.102 -98.291 660.962  1.00  9.19           C
ATOM   2661  HD2 TYR E 164    -120.271 -99.937 662.962  1.00  9.19           H
ATOM   2662  CD2 TYR E 164    -119.325 -99.546 662.588  1.00  9.19           C
ATOM   2663  CE1 TYR E 164    -116.878 -98.568 661.669  1.00  9.19           C
ATOM   2664  HE1 TYR E 164    -115.925 -98.183 661.306  1.00  9.19           H
ATOM   2665  HE2 TYR E 164    -118.107-100.421 664.206  1.00  9.19           H
ATOM   2666  CE2 TYR E 164    -118.102 -99.822 663.295  1.00  9.19           C
ATOM   2667  CZ  TYR E 164    -116.939 -99.320 662.801  1.00  9.19           C
ATOM   2668  OH  TYR E 164    -115.783 -99.580 663.469  1.00  9.19           O
ATOM   2669  HH  TYR E 164    -115.009 -99.168 662.988  1.00  9.19           H
ATOM   2670  HN  TYR E 164    -120.949 -96.878 662.378  1.00  9.19           H
ATOM   2671  N   SER E 165    -123.165 -96.844 659.994  1.00  9.19           N
ATOM   2672  CA  SER E 165    -124.402 -96.749 659.238  1.00  9.19           C
ATOM   2673  C   SER E 165    -124.393 -95.484 658.378  1.00  9.19           C
ATOM   2674  O   SER E 165    -124.942 -95.474 657.277  1.00  9.19           O
ATOM   2675  HA  SER E 165    -124.426 -97.639 658.610  1.00  9.19           H
ATOM   2676  CB  SER E 165    -125.617 -96.750 660.168  1.00  9.19           C
ATOM   2677 1HB  SER E 165    -126.507 -97.022 659.601  1.00  9.19           H
ATOM   2678 2HB  SER E 165    -125.485 -97.510 660.937  1.00  9.19           H
ATOM   2679  HG  SER E 165    -125.091 -95.305 661.450  1.00  9.19           H
ATOM   2680  OG  SER E 165    -125.818 -95.481 660.786  1.00  9.19           O
ATOM   2681  HN  SER E 165    -123.278 -96.871 660.988  1.00  9.19           H
ATOM   2682  N   LYS E 166    -123.764 -94.447 658.912  1.00  9.19           N
ATOM   2683  CA  LYS E 166    -123.652 -93.189 658.194  1.00  9.19           C
ATOM   2684  C   LYS E 166    -122.772 -93.388 656.959  1.00  9.19           C
ATOM   2685  O   LYS E 166    -123.155 -93.014 655.852  1.00  9.19           O
ATOM   2686  HA  LYS E 166    -124.653 -92.911 657.864  1.00  9.19           H
ATOM   2687  CB  LYS E 166    -123.159 -92.082 659.128  1.00  9.19           C
ATOM   2688 1HB  LYS E 166    -122.233 -92.393 659.611  1.00  9.19           H
ATOM   2689 2HB  LYS E 166    -122.931 -91.187 658.549  1.00  9.19           H
ATOM   2690  CG  LYS E 166    -124.209 -91.754 660.192  1.00  9.19           C
ATOM   2691 1HG  LYS E 166    -125.132 -91.431 659.710  1.00  9.19           H
ATOM   2692 2HG  LYS E 166    -124.446 -92.652 660.763  1.00  9.19           H
ATOM   2693  CD  LYS E 166    -123.710 -90.659 661.136  1.00  9.19           C
ATOM   2694 1HD  LYS E 166    -122.817 -91.003 661.659  1.00  9.19           H
ATOM   2695 2HD  LYS E 166    -123.422 -89.779 660.559  1.00  9.19           H
ATOM   2696  CE  LYS E 166    -124.788 -90.278 662.153  1.00  9.19           C
ATOM   2697 1HE  LYS E 166    -125.705 -90.002 661.633  1.00  9.19           H
ATOM   2698 2HE  LYS E 166    -125.023 -91.137 662.781  1.00  9.19           H
ATOM   2699  NZ  LYS E 166    -124.330 -89.151 662.996  1.00  9.19           N
ATOM   2700 1HZ  LYS E 166    -125.047 -88.926 663.677  1.00  9.19           H
ATOM   2701 2HZ  LYS E 166    -123.477 -89.413 663.477  1.00  9.19           H
ATOM   2702 3HZ  LYS E 166    -124.154 -88.341 662.411  1.00  9.19           H
ATOM   2703  HN  LYS E 166    -123.337 -94.458 659.816  1.00  9.19           H
ATOM   2704  N   MET E 167    -121.607 -93.978 657.190  1.00  9.19           N
ATOM   2705  CA  MET E 167    -120.630 -94.145 656.128  1.00  9.19           C
ATOM   2706  C   MET E 167    -121.188 -95.017 655.002  1.00  9.19           C
ATOM   2707  O   MET E 167    -120.995 -94.715 653.825  1.00  9.19           O
ATOM   2708  HA  MET E 167    -120.428 -93.141 655.754  1.00  9.19           H
ATOM   2709  CB  MET E 167    -119.365 -94.792 656.696  1.00  9.19           C
ATOM   2710 1HB  MET E 167    -119.593 -95.800 657.044  1.00  9.19           H
ATOM   2711 2HB  MET E 167    -118.617 -94.888 655.909  1.00  9.19           H
ATOM   2712  CG  MET E 167    -118.796 -93.964 657.850  1.00  9.19           C
ATOM   2713 1HG  MET E 167    -119.500 -93.953 658.682  1.00  9.19           H
ATOM   2714 2HG  MET E 167    -117.876 -94.420 658.217  1.00  9.19           H
ATOM   2715  SD  MET E 167    -118.474 -92.296 657.303  1.00  9.19           S
ATOM   2716  CE  MET E 167    -117.133 -92.597 656.164  1.00  9.19           C
ATOM   2717 1HE  MET E 167    -116.301 -93.057 656.695  1.00  9.19           H
ATOM   2718 2HE  MET E 167    -117.472 -93.265 655.372  1.00  9.19           H
ATOM   2719 3HE  MET E 167    -116.808 -91.652 655.728  1.00  9.19           H
ATOM   2720  HN  MET E 167    -121.329 -94.336 658.081  1.00  9.19           H
ATOM   2721  N   VAL E 168    -121.869 -96.081 655.402  1.00  9.19           N
ATOM   2722  CA  VAL E 168    -122.423 -97.019 654.441  1.00  9.19           C
ATOM   2723  C   VAL E 168    -123.428 -96.292 653.545  1.00  9.19           C
ATOM   2724  O   VAL E 168    -123.434 -96.483 652.330  1.00  9.19           O
ATOM   2725  HA  VAL E 168    -121.602 -97.382 653.823  1.00  9.19           H
ATOM   2726  HB  VAL E 168    -123.715 -97.836 655.931  1.00  9.19           H
ATOM   2727  CB  VAL E 168    -123.032 -98.218 655.171  1.00  9.19           C
ATOM   2728  CG1 VAL E 168    -123.839 -99.093 654.211  1.00  9.19           C
ATOM   2729 1HG1 VAL E 168    -124.646 -98.504 653.773  1.00  9.19           H
ATOM   2730 2HG1 VAL E 168    -123.187 -99.461 653.419  1.00  9.19           H
ATOM   2731 3HG1 VAL E 168    -124.261 -99.937 654.756  1.00  9.19           H
ATOM   2732  CG2 VAL E 168    -121.950 -99.035 655.880  1.00  9.19           C
ATOM   2733 1HG2 VAL E 168    -121.232 -99.401 655.147  1.00  9.19           H
ATOM   2734 2HG2 VAL E 168    -121.438 -98.406 656.608  1.00  9.19           H
ATOM   2735 3HG2 VAL E 168    -122.410 -99.881 656.392  1.00  9.19           H
ATOM   2736  HN  VAL E 168    -122.043 -96.305 656.360  1.00  9.19           H
ATOM   2737  N   CYS E 169    -124.254 -95.472 654.180  1.00  9.19           N
ATOM   2738  CA  CYS E 169    -125.271 -94.727 653.458  1.00  9.19           C
ATOM   2739  C   CYS E 169    -124.574 -93.852 652.414  1.00  9.19           C
ATOM   2740  O   CYS E 169    -124.965 -93.840 651.248  1.00  9.19           O
ATOM   2741  HA  CYS E 169    -125.916 -95.463 652.978  1.00  9.19           H
ATOM   2742  CB  CYS E 169    -126.145 -93.902 654.403  1.00  9.19           C
ATOM   2743 1HB  CYS E 169    -125.518 -93.294 655.055  1.00  9.19           H
ATOM   2744 2HB  CYS E 169    -126.768 -93.215 653.830  1.00  9.19           H
ATOM   2745  HG  CYS E 169    -126.256 -95.345 656.283  1.00  9.19           H
ATOM   2746  SG  CYS E 169    -127.200 -95.010 655.408  1.00  9.19           S
ATOM   2747  HN  CYS E 169    -124.235 -95.315 655.167  1.00  9.19           H
ATOM   2748  N   PHE E 170    -123.555 -93.140 652.871  1.00  9.19           N
ATOM   2749  CA  PHE E 170    -122.827 -92.232 652.001  1.00  9.19           C
ATOM   2750  C   PHE E 170    -122.212 -92.981 650.817  1.00  9.19           C
ATOM   2751  O   PHE E 170    -122.325 -92.543 649.674  1.00  9.19           O
ATOM   2752  HA  PHE E 170    -123.541 -91.496 651.631  1.00  9.19           H
ATOM   2753  CB  PHE E 170    -121.704 -91.615 652.837  1.00  9.19           C
ATOM   2754 1HB  PHE E 170    -122.140 -91.123 653.707  1.00  9.19           H
ATOM   2755 2HB  PHE E 170    -121.062 -92.413 653.211  1.00  9.19           H
ATOM   2756  CG  PHE E 170    -120.844 -90.604 652.076  1.00  9.19           C
ATOM   2757  HD1 PHE E 170    -119.277 -91.997 651.724  1.00  9.19           H
ATOM   2758  CD1 PHE E 170    -119.634 -90.977 651.580  1.00  9.19           C
ATOM   2759  HD2 PHE E 170    -122.260 -89.032 652.293  1.00  9.19           H
ATOM   2760  CD2 PHE E 170    -121.290 -89.332 651.895  1.00  9.19           C
ATOM   2761  CE1 PHE E 170    -118.836 -90.039 650.873  1.00  9.19           C
ATOM   2762  HE1 PHE E 170    -117.867 -90.338 650.476  1.00  9.19           H
ATOM   2763  CE2 PHE E 170    -120.492 -88.393 651.189  1.00  9.19           C
ATOM   2764  HE2 PHE E 170    -120.849 -87.374 651.044  1.00  9.19           H
ATOM   2765  CZ  PHE E 170    -119.282 -88.767 650.692  1.00  9.19           C
ATOM   2766  HZ  PHE E 170    -118.670 -88.046 650.150  1.00  9.19           H
ATOM   2767  HN  PHE E 170    -123.225 -93.176 653.814  1.00  9.19           H
ATOM   2768  N   THR E 171    -121.574 -94.099 651.132  1.00  9.19           N
ATOM   2769  CA  THR E 171    -120.915 -94.897 650.113  1.00  9.19           C
ATOM   2770  C   THR E 171    -121.928 -95.376 649.072  1.00  9.19           C
ATOM   2771  O   THR E 171    -121.621 -95.436 647.882  1.00  9.19           O
ATOM   2772  HA  THR E 171    -120.196 -94.264 649.592  1.00  9.19           H
ATOM   2773  HB  THR E 171    -120.877 -96.711 651.308  1.00  9.19           H
ATOM   2774  CB  THR E 171    -120.176 -96.040 650.812  1.00  9.19           C
ATOM   2775  OG1 THR E 171    -119.246 -95.381 651.667  1.00  9.19           O
ATOM   2776  HG1 THR E 171    -119.652 -95.240 652.570  1.00  9.19           H
ATOM   2777  CG2 THR E 171    -119.295 -96.842 649.852  1.00  9.19           C
ATOM   2778 1HG2 THR E 171    -118.550 -96.183 649.406  1.00  9.19           H
ATOM   2779 2HG2 THR E 171    -119.914 -97.274 649.066  1.00  9.19           H
ATOM   2780 3HG2 THR E 171    -118.794 -97.640 650.399  1.00  9.19           H
ATOM   2781  HN  THR E 171    -121.505 -94.460 652.062  1.00  9.19           H
ATOM   2782  N   ILE E 172    -123.117 -95.705 649.557  1.00  9.19           N
ATOM   2783  CA  ILE E 172    -124.163 -96.221 648.690  1.00  9.19           C
ATOM   2784  C   ILE E 172    -124.580 -95.133 647.699  1.00  9.19           C
ATOM   2785  O   ILE E 172    -124.744 -95.402 646.510  1.00  9.19           O
ATOM   2786  HA  ILE E 172    -123.741 -97.055 648.130  1.00  9.19           H
ATOM   2787  HB  ILE E 172    -125.544 -96.061 650.315  1.00  9.19           H
ATOM   2788  CB  ILE E 172    -125.323 -96.774 649.520  1.00  9.19           C
ATOM   2789  CG1 ILE E 172    -124.937 -98.093 650.191  1.00  9.19           C
ATOM   2790 1HG1 ILE E 172    -124.832 -98.872 649.436  1.00  9.19           H
ATOM   2791 2HG1 ILE E 172    -123.967 -97.989 650.677  1.00  9.19           H
ATOM   2792  CG2 ILE E 172    -126.588 -96.910 648.672  1.00  9.19           C
ATOM   2793 1HG2 ILE E 172    -126.872 -95.933 648.282  1.00  9.19           H
ATOM   2794 2HG2 ILE E 172    -126.397 -97.590 647.842  1.00  9.19           H
ATOM   2795 3HG2 ILE E 172    -127.397 -97.305 649.286  1.00  9.19           H
ATOM   2796  CD1 ILE E 172    -125.988 -98.513 651.221  1.00  9.19           C
ATOM   2797 1HD1 ILE E 172    -126.072 -97.742 651.988  1.00  9.19           H
ATOM   2798 2HD1 ILE E 172    -126.951 -98.640 650.727  1.00  9.19           H
ATOM   2799 3HD1 ILE E 172    -125.689 -99.454 651.683  1.00  9.19           H
ATOM   2800  HN  ILE E 172    -123.369 -95.624 650.521  1.00  9.19           H
ATOM   2801  N   TRP E 173    -124.738 -93.927 648.224  1.00  9.19           N
ATOM   2802  CA  TRP E 173    -125.192 -92.810 647.413  1.00  9.19           C
ATOM   2803  C   TRP E 173    -124.137 -92.550 646.335  1.00  9.19           C
ATOM   2804  O   TRP E 173    -124.470 -92.394 645.161  1.00  9.19           O
ATOM   2805  HA  TRP E 173    -126.136 -93.098 646.949  1.00  9.19           H
ATOM   2806  CB  TRP E 173    -125.477 -91.583 648.280  1.00  9.19           C
ATOM   2807 1HB  TRP E 173    -124.691 -91.490 649.030  1.00  9.19           H
ATOM   2808 2HB  TRP E 173    -125.429 -90.690 647.656  1.00  9.19           H
ATOM   2809  CG  TRP E 173    -126.834 -91.621 648.986  1.00  9.19           C
ATOM   2810  HD1 TRP E 173    -126.305 -91.851 651.058  1.00  9.19           H
ATOM   2811  CD1 TRP E 173    -127.078 -91.751 650.297  1.00  9.19           C
ATOM   2812  CD2 TRP E 173    -128.131 -91.521 648.362  1.00  9.19           C
ATOM   2813  NE1 TRP E 173    -128.432 -91.743 650.562  1.00  9.19           N
ATOM   2814  HE1 TRP E 173    -128.860 -91.826 651.463  1.00  9.19           H
ATOM   2815  CE2 TRP E 173    -129.093 -91.599 649.348  1.00  9.19           C
ATOM   2816  HE3 TRP E 173    -127.739 -91.305 646.211  1.00  9.19           H
ATOM   2817  CE3 TRP E 173    -128.480 -91.370 647.008  1.00  9.19           C
ATOM   2818  CZ2 TRP E 173    -130.467 -91.535 649.086  1.00  9.19           C
ATOM   2819  HZ2 TRP E 173    -131.207 -91.599 649.883  1.00  9.19           H
ATOM   2820  CZ3 TRP E 173    -129.857 -91.308 646.762  1.00  9.19           C
ATOM   2821  HZ3 TRP E 173    -130.183 -91.191 645.729  1.00  9.19           H
ATOM   2822  CH2 TRP E 173    -130.838 -91.385 647.744  1.00  9.19           C
ATOM   2823  HH2 TRP E 173    -131.892 -91.328 647.471  1.00  9.19           H
ATOM   2824  HN  TRP E 173    -124.562 -93.708 649.184  1.00  9.19           H
ATOM   2825  N   VAL E 174    -122.888 -92.510 646.773  1.00  9.19           N
ATOM   2826  CA  VAL E 174    -121.787 -92.226 645.869  1.00  9.19           C
ATOM   2827  C   VAL E 174    -121.741 -93.295 644.775  1.00  9.19           C
ATOM   2828  O   VAL E 174    -121.535 -92.982 643.604  1.00  9.19           O
ATOM   2829  HA  VAL E 174    -121.983 -91.259 645.405  1.00  9.19           H
ATOM   2830  HB  VAL E 174    -120.372 -93.022 647.254  1.00  9.19           H
ATOM   2831  CB  VAL E 174    -120.478 -92.118 646.654  1.00  9.19           C
ATOM   2832  CG1 VAL E 174    -119.277 -92.036 645.710  1.00  9.19           C
ATOM   2833 1HG1 VAL E 174    -119.240 -92.932 645.091  1.00  9.19           H
ATOM   2834 2HG1 VAL E 174    -119.375 -91.157 645.073  1.00  9.19           H
ATOM   2835 3HG1 VAL E 174    -118.360 -91.960 646.295  1.00  9.19           H
ATOM   2836  CG2 VAL E 174    -120.509 -90.923 647.609  1.00  9.19           C
ATOM   2837 1HG2 VAL E 174    -120.649 -90.005 647.037  1.00  9.19           H
ATOM   2838 2HG2 VAL E 174    -121.331 -91.041 648.314  1.00  9.19           H
ATOM   2839 3HG2 VAL E 174    -119.567 -90.869 648.155  1.00  9.19           H
ATOM   2840  HN  VAL E 174    -122.623 -92.667 647.725  1.00  9.19           H
ATOM   2841  N   LEU E 175    -121.937 -94.536 645.198  1.00  9.19           N
ATOM   2842  CA  LEU E 175    -121.848 -95.661 644.282  1.00  9.19           C
ATOM   2843  C   LEU E 175    -122.988 -95.575 643.264  1.00  9.19           C
ATOM   2844  O   LEU E 175    -122.767 -95.735 642.065  1.00  9.19           O
ATOM   2845  HA  LEU E 175    -120.902 -95.574 643.749  1.00  9.19           H
ATOM   2846  CB  LEU E 175    -121.813 -96.980 645.056  1.00  9.19           C
ATOM   2847 1HB  LEU E 175    -120.945 -96.968 645.716  1.00  9.19           H
ATOM   2848 2HB  LEU E 175    -122.696 -97.029 645.692  1.00  9.19           H
ATOM   2849  HG  LEU E 175    -122.635 -98.272 643.563  1.00  9.19           H
ATOM   2850  CG  LEU E 175    -121.757 -98.253 644.209  1.00  9.19           C
ATOM   2851  CD1 LEU E 175    -120.526 -98.253 643.300  1.00  9.19           C
ATOM   2852 1HD1 LEU E 175    -120.567 -97.392 642.634  1.00  9.19           H
ATOM   2853 2HD1 LEU E 175    -119.624 -98.199 643.909  1.00  9.19           H
ATOM   2854 3HD1 LEU E 175    -120.511 -99.169 642.709  1.00  9.19           H
ATOM   2855  CD2 LEU E 175    -121.818 -99.501 645.091  1.00  9.19           C
ATOM   2856 1HD2 LEU E 175    -120.972 -99.502 645.779  1.00  9.19           H
ATOM   2857 2HD2 LEU E 175    -122.748 -99.500 645.659  1.00  9.19           H
ATOM   2858 3HD2 LEU E 175    -121.777-100.392 644.464  1.00  9.19           H
ATOM   2859  HN  LEU E 175    -122.152 -94.777 646.144  1.00  9.19           H
ATOM   2860  N   ALA E 176    -124.182 -95.324 643.780  1.00  9.19           N
ATOM   2861  CA  ALA E 176    -125.372 -95.321 642.947  1.00  9.19           C
ATOM   2862  C   ALA E 176    -125.281 -94.173 641.939  1.00  9.19           C
ATOM   2863  O   ALA E 176    -125.770 -94.287 640.817  1.00  9.19           O
ATOM   2864  HA  ALA E 176    -125.400 -96.266 642.406  1.00  9.19           H
ATOM   2865  CB  ALA E 176    -126.616 -95.222 643.832  1.00  9.19           C
ATOM   2866 1HB  ALA E 176    -126.648 -96.076 644.509  1.00  9.19           H
ATOM   2867 2HB  ALA E 176    -126.576 -94.300 644.412  1.00  9.19           H
ATOM   2868 3HB  ALA E 176    -127.508 -95.220 643.207  1.00  9.19           H
ATOM   2869  HN  ALA E 176    -124.343 -95.125 644.747  1.00  9.19           H
ATOM   2870  N   ALA E 177    -124.651 -93.093 642.377  1.00  9.19           N
ATOM   2871  CA  ALA E 177    -124.495 -91.922 641.530  1.00  9.19           C
ATOM   2872  C   ALA E 177    -123.577 -92.267 640.355  1.00  9.19           C
ATOM   2873  O   ALA E 177    -123.854 -91.896 639.216  1.00  9.19           O
ATOM   2874  HA  ALA E 177    -125.480 -91.658 641.145  1.00  9.19           H
ATOM   2875  CB  ALA E 177    -123.961 -90.756 642.363  1.00  9.19           C
ATOM   2876 1HB  ALA E 177    -124.664 -90.532 643.166  1.00  9.19           H
ATOM   2877 2HB  ALA E 177    -122.996 -91.026 642.790  1.00  9.19           H
ATOM   2878 3HB  ALA E 177    -123.845 -89.878 641.727  1.00  9.19           H
ATOM   2879  HN  ALA E 177    -124.252 -93.009 643.290  1.00  9.19           H
ATOM   2880  N   ALA E 178    -122.502 -92.974 640.673  1.00  9.19           N
ATOM   2881  CA  ALA E 178    -121.537 -93.364 639.660  1.00  9.19           C
ATOM   2882  C   ALA E 178    -122.191 -94.350 638.690  1.00  9.19           C
ATOM   2883  O   ALA E 178    -121.928 -94.313 637.489  1.00  9.19           O
ATOM   2884  HA  ALA E 178    -121.249 -92.467 639.112  1.00  9.19           H
ATOM   2885  CB  ALA E 178    -120.295 -93.949 640.336  1.00  9.19           C
ATOM   2886 1HB  ALA E 178    -119.851 -93.199 640.991  1.00  9.19           H
ATOM   2887 2HB  ALA E 178    -120.578 -94.823 640.923  1.00  9.19           H
ATOM   2888 3HB  ALA E 178    -119.571 -94.242 639.576  1.00  9.19           H
ATOM   2889  HN  ALA E 178    -122.288 -93.279 641.601  1.00  9.19           H
ATOM   2890  N   LEU E 179    -123.031 -95.210 639.248  1.00  9.19           N
ATOM   2891  CA  LEU E 179    -123.612 -96.296 638.477  1.00  9.19           C
ATOM   2892  C   LEU E 179    -124.705 -95.738 637.563  1.00  9.19           C
ATOM   2893  O   LEU E 179    -125.205 -96.442 636.686  1.00  9.19           O
ATOM   2894  HA  LEU E 179    -122.822 -96.714 637.854  1.00  9.19           H
ATOM   2895  CB  LEU E 179    -124.097 -97.412 639.404  1.00  9.19           C
ATOM   2896 1HB  LEU E 179    -124.738 -96.971 640.167  1.00  9.19           H
ATOM   2897 2HB  LEU E 179    -124.716 -98.096 638.824  1.00  9.19           H
ATOM   2898  HG  LEU E 179    -122.337 -97.531 640.614  1.00  9.19           H
ATOM   2899  CG  LEU E 179    -123.004 -98.225 640.103  1.00  9.19           C
ATOM   2900  CD1 LEU E 179    -123.603 -99.146 641.168  1.00  9.19           C
ATOM   2901 1HD1 LEU E 179    -124.124 -98.547 641.915  1.00  9.19           H
ATOM   2902 2HD1 LEU E 179    -124.306 -99.835 640.699  1.00  9.19           H
ATOM   2903 3HD1 LEU E 179    -122.805 -99.712 641.649  1.00  9.19           H
ATOM   2904  CD2 LEU E 179    -122.161 -98.997 639.086  1.00  9.19           C
ATOM   2905 1HD2 LEU E 179    -122.800 -99.679 638.527  1.00  9.19           H
ATOM   2906 2HD2 LEU E 179    -121.688 -98.295 638.399  1.00  9.19           H
ATOM   2907 3HD2 LEU E 179    -121.392 -99.566 639.609  1.00  9.19           H
ATOM   2908  HN  LEU E 179    -123.315 -95.173 640.206  1.00  9.19           H
ATOM   2909  N   CYS E 180    -125.045 -94.480 637.799  1.00  9.19           N
ATOM   2910  CA  CYS E 180    -126.067 -93.819 637.005  1.00  9.19           C
ATOM   2911  C   CYS E 180    -125.377 -92.842 636.051  1.00  9.19           C
ATOM   2912  O   CYS E 180    -126.036 -92.026 635.409  1.00  9.19           O
ATOM   2913  HA  CYS E 180    -126.586 -94.600 636.451  1.00  9.19           H
ATOM   2914  CB  CYS E 180    -127.103 -93.119 637.887  1.00  9.19           C
ATOM   2915 1HB  CYS E 180    -128.031 -92.981 637.332  1.00  9.19           H
ATOM   2916 2HB  CYS E 180    -127.339 -93.743 638.750  1.00  9.19           H
ATOM   2917  HG  CYS E 180    -127.603 -91.070 638.972  1.00  9.19           H
ATOM   2918  SG  CYS E 180    -126.460 -91.499 638.444  1.00  9.19           S
ATOM   2919  HN  CYS E 180    -124.636 -93.915 638.516  1.00  9.19           H
ATOM   2920  N   ILE E 181    -124.059 -92.957 635.989  1.00  9.19           N
ATOM   2921  CA  ILE E 181    -123.281 -92.156 635.059  1.00  9.19           C
ATOM   2922  C   ILE E 181    -123.764 -92.425 633.633  1.00  9.19           C
ATOM   2923  O   ILE E 181    -123.980 -91.492 632.860  1.00  9.19           O
ATOM   2924  HA  ILE E 181    -123.467 -91.108 635.295  1.00  9.19           H
ATOM   2925  HB  ILE E 181    -121.628 -93.478 635.368  1.00  9.19           H
ATOM   2926  CB  ILE E 181    -121.784 -92.405 635.259  1.00  9.19           C
ATOM   2927  CG1 ILE E 181    -121.285 -91.743 636.545  1.00  9.19           C
ATOM   2928 1HG1 ILE E 181    -121.378 -90.660 636.460  1.00  9.19           H
ATOM   2929 2HG1 ILE E 181    -121.910 -92.052 637.383  1.00  9.19           H
ATOM   2930  CG2 ILE E 181    -120.985 -91.954 634.035  1.00  9.19           C
ATOM   2931 1HG2 ILE E 181    -121.318 -92.510 633.158  1.00  9.19           H
ATOM   2932 2HG2 ILE E 181    -121.143 -90.888 633.870  1.00  9.19           H
ATOM   2933 3HG2 ILE E 181    -119.925 -92.143 634.203  1.00  9.19           H
ATOM   2934  CD1 ILE E 181    -119.827 -92.115 636.823  1.00  9.19           C
ATOM   2935 1HD1 ILE E 181    -119.743 -93.196 636.931  1.00  9.19           H
ATOM   2936 2HD1 ILE E 181    -119.203 -91.783 635.994  1.00  9.19           H
ATOM   2937 3HD1 ILE E 181    -119.498 -91.631 637.742  1.00  9.19           H
ATOM   2938  HN  ILE E 181    -123.524 -93.582 636.558  1.00  9.19           H
ATOM   2939  N   PRO E 182    -123.941 -93.699 633.258  1.00  9.19           N
ATOM   2940  CA  PRO E 182    -124.345 -94.034 631.891  1.00  9.19           C
ATOM   2941  C   PRO E 182    -125.592 -93.283 631.456  1.00  9.19           C
ATOM   2942  O   PRO E 182    -125.651 -92.760 630.344  1.00  9.19           O
ATOM   2943  HA  PRO E 182    -123.570 -93.731 631.186  1.00  9.19           H
ATOM   2944  CB  PRO E 182    -124.582 -95.545 631.943  1.00  9.19           C
ATOM   2945 1HB  PRO E 182    -125.622 -95.781 632.167  1.00  9.19           H
ATOM   2946 2HB  PRO E 182    -124.346 -96.021 630.991  1.00  9.19           H
ATOM   2947  CG  PRO E 182    -123.647 -96.011 633.052  1.00  9.19           C
ATOM   2948 1HG  PRO E 182    -123.943 -96.981 633.451  1.00  9.19           H
ATOM   2949 2HG  PRO E 182    -122.622 -96.125 632.698  1.00  9.19           H
ATOM   2950  CD  PRO E 182    -123.772 -94.905 634.088  1.00  9.19           C
ATOM   2951 1HD  PRO E 182    -124.627 -95.062 634.746  1.00  9.19           H
ATOM   2952 2HD  PRO E 182    -122.890 -94.846 634.726  1.00  9.19           H
ATOM   2953  N   GLU E 183    -126.566 -93.248 632.354  1.00  9.19           N
ATOM   2954  CA  GLU E 183    -127.857 -92.661 632.036  1.00  9.19           C
ATOM   2955  C   GLU E 183    -127.710 -91.160 631.784  1.00  9.19           C
ATOM   2956  O   GLU E 183    -128.390 -90.602 630.924  1.00  9.19           O
ATOM   2957  HA  GLU E 183    -128.184 -93.160 631.124  1.00  9.19           H
ATOM   2958  CB  GLU E 183    -128.872 -92.934 633.149  1.00  9.19           C
ATOM   2959 1HB  GLU E 183    -128.388 -92.833 634.120  1.00  9.19           H
ATOM   2960 2HB  GLU E 183    -129.735 -92.279 633.027  1.00  9.19           H
ATOM   2961  CG  GLU E 183    -129.403 -94.366 633.067  1.00  9.19           C
ATOM   2962 1HG  GLU E 183    -130.223 -94.494 633.774  1.00  9.19           H
ATOM   2963 2HG  GLU E 183    -129.808 -94.552 632.072  1.00  9.19           H
ATOM   2964  CD  GLU E 183    -128.298 -95.379 633.371  1.00  9.19           C
ATOM   2965  OE1 GLU E 183    -128.435 -96.528 632.897  1.00  9.19           O
ATOM   2966  OE2 GLU E 183    -127.341 -94.982 634.071  1.00  9.19           O
ATOM   2967  HN  GLU E 183    -126.484 -93.610 633.283  1.00  9.19           H
ATOM   2968  N   ILE E 184    -126.818 -90.548 632.549  1.00  9.19           N
ATOM   2969  CA  ILE E 184    -126.585 -89.118 632.430  1.00  9.19           C
ATOM   2970  C   ILE E 184    -126.096 -88.802 631.015  1.00  9.19           C
ATOM   2971  O   ILE E 184    -126.496 -87.799 630.425  1.00  9.19           O
ATOM   2972  HA  ILE E 184    -127.540 -88.617 632.585  1.00  9.19           H
ATOM   2973  HB  ILE E 184    -124.791 -89.322 633.576  1.00  9.19           H
ATOM   2974  CB  ILE E 184    -125.637 -88.637 633.530  1.00  9.19           C
ATOM   2975  CG1 ILE E 184    -126.322 -88.671 634.897  1.00  9.19           C
ATOM   2976 1HG1 ILE E 184    -127.095 -87.904 634.940  1.00  9.19           H
ATOM   2977 2HG1 ILE E 184    -126.818 -89.632 635.035  1.00  9.19           H
ATOM   2978  CG2 ILE E 184    -125.078 -87.250 633.204  1.00  9.19           C
ATOM   2979 1HG2 ILE E 184    -124.511 -87.297 632.274  1.00  9.19           H
ATOM   2980 2HG2 ILE E 184    -125.901 -86.544 633.092  1.00  9.19           H
ATOM   2981 3HG2 ILE E 184    -124.425 -86.923 634.012  1.00  9.19           H
ATOM   2982  CD1 ILE E 184    -125.310 -88.448 636.023  1.00  9.19           C
ATOM   2983 1HD1 ILE E 184    -125.754 -88.742 636.974  1.00  9.19           H
ATOM   2984 2HD1 ILE E 184    -124.420 -89.048 635.836  1.00  9.19           H
ATOM   2985 3HD1 ILE E 184    -125.036 -87.393 636.061  1.00  9.19           H
ATOM   2986  HN  ILE E 184    -126.262 -91.011 633.239  1.00  9.19           H
ATOM   2987  N   LEU E 185    -125.237 -89.677 630.510  1.00  9.19           N
ATOM   2988  CA  LEU E 185    -124.562 -89.420 629.250  1.00  9.19           C
ATOM   2989  C   LEU E 185    -125.531 -89.680 628.095  1.00  9.19           C
ATOM   2990  O   LEU E 185    -125.768 -88.799 627.269  1.00  9.19           O
ATOM   2991  HA  LEU E 185    -124.283 -88.366 629.237  1.00  9.19           H
ATOM   2992  CB  LEU E 185    -123.268 -90.232 629.161  1.00  9.19           C
ATOM   2993 1HB  LEU E 185    -123.512 -91.285 629.301  1.00  9.19           H
ATOM   2994 2HB  LEU E 185    -122.867 -90.129 628.152  1.00  9.19           H
ATOM   2995  HG  LEU E 185    -122.566 -89.979 631.165  1.00  9.19           H
ATOM   2996  CG  LEU E 185    -122.170 -89.855 630.157  1.00  9.19           C
ATOM   2997  CD1 LEU E 185    -120.966 -90.790 630.026  1.00  9.19           C
ATOM   2998 1HD1 LEU E 185    -121.279 -91.815 630.223  1.00  9.19           H
ATOM   2999 2HD1 LEU E 185    -120.560 -90.721 629.017  1.00  9.19           H
ATOM   3000 3HD1 LEU E 185    -120.200 -90.499 630.746  1.00  9.19           H
ATOM   3001  CD2 LEU E 185    -121.773 -88.385 630.006  1.00  9.19           C
ATOM   3002 1HD2 LEU E 185    -121.403 -88.211 628.995  1.00  9.19           H
ATOM   3003 2HD2 LEU E 185    -122.642 -87.753 630.188  1.00  9.19           H
ATOM   3004 3HD2 LEU E 185    -120.991 -88.143 630.726  1.00  9.19           H
ATOM   3005  HN  LEU E 185    -125.002 -90.545 630.947  1.00  9.19           H
ATOM   3006  N   TYR E 186    -126.066 -90.892 628.074  1.00  9.19           N
ATOM   3007  CA  TYR E 186    -126.555 -91.473 626.835  1.00  9.19           C
ATOM   3008  C   TYR E 186    -128.077 -91.352 626.736  1.00  9.19           C
ATOM   3009  O   TYR E 186    -128.673 -91.770 625.745  1.00  9.19           O
ATOM   3010  HA  TYR E 186    -126.100 -90.930 626.006  1.00  9.19           H
ATOM   3011  CB  TYR E 186    -126.175 -92.954 626.885  1.00  9.19           C
ATOM   3012 1HB  TYR E 186    -126.712 -93.429 627.706  1.00  9.19           H
ATOM   3013 2HB  TYR E 186    -126.509 -93.435 625.966  1.00  9.19           H
ATOM   3014  CG  TYR E 186    -124.676 -93.207 627.060  1.00  9.19           C
ATOM   3015  HD1 TYR E 186    -124.108 -91.672 625.676  1.00  9.19           H
ATOM   3016  CD1 TYR E 186    -123.762 -92.450 626.357  1.00  9.19           C
ATOM   3017  HD2 TYR E 186    -124.961 -94.790 628.478  1.00  9.19           H
ATOM   3018  CD2 TYR E 186    -124.239 -94.192 627.923  1.00  9.19           C
ATOM   3019  CE1 TYR E 186    -122.351 -92.687 626.522  1.00  9.19           C
ATOM   3020  HE1 TYR E 186    -121.619 -92.097 625.972  1.00  9.19           H
ATOM   3021  HE2 TYR E 186    -122.470 -95.204 628.765  1.00  9.19           H
ATOM   3022  CE2 TYR E 186    -122.829 -94.429 628.088  1.00  9.19           C
ATOM   3023  CZ  TYR E 186    -121.954 -93.665 627.379  1.00  9.19           C
ATOM   3024  OH  TYR E 186    -120.622 -93.890 627.536  1.00  9.19           O
ATOM   3025  HH  TYR E 186    -120.101 -93.289 626.930  1.00  9.19           H
ATOM   3026  HN  TYR E 186    -126.167 -91.473 628.882  1.00  9.19           H
ATOM   3027  N   SER E 187    -128.662 -90.777 627.777  1.00  9.19           N
ATOM   3028  CA  SER E 187    -130.067 -90.409 627.737  1.00  9.19           C
ATOM   3029  C   SER E 187    -130.279 -89.260 626.749  1.00  9.19           C
ATOM   3030  O   SER E 187    -129.685 -88.193 626.895  1.00  9.19           O
ATOM   3031  HA  SER E 187    -130.590 -91.304 627.401  1.00  9.19           H
ATOM   3032  CB  SER E 187    -130.572 -90.014 629.126  1.00  9.19           C
ATOM   3033 1HB  SER E 187    -130.014 -89.148 629.482  1.00  9.19           H
ATOM   3034 2HB  SER E 187    -131.618 -89.714 629.060  1.00  9.19           H
ATOM   3035  HG  SER E 187    -129.809 -90.820 630.792  1.00  9.19           H
ATOM   3036  OG  SER E 187    -130.444 -91.080 630.064  1.00  9.19           O
ATOM   3037  HN  SER E 187    -128.193 -90.563 628.634  1.00  9.19           H
ATOM   3038  N   GLN E 188    -131.127 -89.518 625.764  1.00  9.19           N
ATOM   3039  CA  GLN E 188    -131.567 -88.469 624.861  1.00  9.19           C
ATOM   3040  C   GLN E 188    -132.979 -88.764 624.351  1.00  9.19           C
ATOM   3041  O   GLN E 188    -133.529 -89.831 624.619  1.00  9.19           O
ATOM   3042  HA  GLN E 188    -131.572 -87.556 625.457  1.00  9.19           H
ATOM   3043  CB  GLN E 188    -130.587 -88.301 623.697  1.00  9.19           C
ATOM   3044 1HB  GLN E 188    -130.859 -87.423 623.112  1.00  9.19           H
ATOM   3045 2HB  GLN E 188    -129.583 -88.128 624.085  1.00  9.19           H
ATOM   3046  CG  GLN E 188    -130.587 -89.539 622.799  1.00  9.19           C
ATOM   3047 1HG  GLN E 188    -130.427 -90.432 623.404  1.00  9.19           H
ATOM   3048 2HG  GLN E 188    -131.561 -89.647 622.321  1.00  9.19           H
ATOM   3049  CD  GLN E 188    -129.497 -89.440 621.730  1.00  9.19           C
ATOM   3050  OE1 GLN E 188    -128.490 -88.770 621.893  1.00  9.19           O
ATOM   3051  NE2 GLN E 188    -129.753 -90.142 620.629  1.00  9.19           N
ATOM   3052 1HE2 GLN E 188    -130.598 -90.672 620.559  1.00  9.19           H
ATOM   3053 2HE2 GLN E 188    -129.099 -90.141 619.872  1.00  9.19           H
ATOM   3054  HN  GLN E 188    -131.512 -90.423 625.580  1.00  9.19           H
ATOM   3055  N   ILE E 189    -133.525 -87.800 623.624  1.00  9.19           N
ATOM   3056  CA  ILE E 189    -134.803 -87.995 622.962  1.00  9.19           C
ATOM   3057  C   ILE E 189    -134.566 -88.551 621.557  1.00  9.19           C
ATOM   3058  O   ILE E 189    -133.724 -88.043 620.818  1.00  9.19           O
ATOM   3059  HA  ILE E 189    -135.360 -88.735 623.537  1.00  9.19           H
ATOM   3060  HB  ILE E 189    -135.047 -85.928 622.468  1.00  9.19           H
ATOM   3061  CB  ILE E 189    -135.619 -86.701 622.982  1.00  9.19           C
ATOM   3062  CG1 ILE E 189    -135.845 -86.217 624.415  1.00  9.19           C
ATOM   3063 1HG1 ILE E 189    -136.490 -86.920 624.943  1.00  9.19           H
ATOM   3064 2HG1 ILE E 189    -134.895 -86.193 624.949  1.00  9.19           H
ATOM   3065  CG2 ILE E 189    -136.935 -86.870 622.220  1.00  9.19           C
ATOM   3066 1HG2 ILE E 189    -136.724 -87.134 621.183  1.00  9.19           H
ATOM   3067 2HG2 ILE E 189    -137.524 -87.662 622.683  1.00  9.19           H
ATOM   3068 3HG2 ILE E 189    -137.495 -85.936 622.249  1.00  9.19           H
ATOM   3069  CD1 ILE E 189    -136.480 -84.825 624.430  1.00  9.19           C
ATOM   3070 1HD1 ILE E 189    -135.821 -84.119 623.923  1.00  9.19           H
ATOM   3071 2HD1 ILE E 189    -137.441 -84.858 623.917  1.00  9.19           H
ATOM   3072 3HD1 ILE E 189    -136.630 -84.505 625.462  1.00  9.19           H
ATOM   3073  HN  ILE E 189    -133.109 -86.901 623.484  1.00  9.19           H
ATOM   3074  N   LYS E 190    -135.324 -89.587 621.229  1.00  9.19           N
ATOM   3075  CA  LYS E 190    -135.312 -90.126 619.880  1.00  9.19           C
ATOM   3076  C   LYS E 190    -136.722 -90.046 619.291  1.00  9.19           C
ATOM   3077  O   LYS E 190    -137.697 -90.395 619.955  1.00  9.19           O
ATOM   3078  HA  LYS E 190    -134.652 -89.497 619.282  1.00  9.19           H
ATOM   3079  CB  LYS E 190    -134.722 -91.538 619.872  1.00  9.19           C
ATOM   3080 1HB  LYS E 190    -133.687 -91.506 620.214  1.00  9.19           H
ATOM   3081 2HB  LYS E 190    -135.269 -92.169 620.573  1.00  9.19           H
ATOM   3082  CG  LYS E 190    -134.783 -92.150 618.471  1.00  9.19           C
ATOM   3083 1HG  LYS E 190    -135.792 -92.513 618.273  1.00  9.19           H
ATOM   3084 2HG  LYS E 190    -134.568 -91.384 617.726  1.00  9.19           H
ATOM   3085  CD  LYS E 190    -133.785 -93.301 618.331  1.00  9.19           C
ATOM   3086 1HD  LYS E 190    -132.770 -92.905 618.299  1.00  9.19           H
ATOM   3087 2HD  LYS E 190    -133.847 -93.949 619.206  1.00  9.19           H
ATOM   3088  CE  LYS E 190    -134.061 -94.115 617.066  1.00  9.19           C
ATOM   3089 1HE  LYS E 190    -134.611 -93.507 616.347  1.00  9.19           H
ATOM   3090 2HE  LYS E 190    -133.119 -94.394 616.593  1.00  9.19           H
ATOM   3091  NZ  LYS E 190    -134.838 -95.332 617.392  1.00  9.19           N
ATOM   3092 1HZ  LYS E 190    -135.398 -95.601 616.590  1.00  9.19           H
ATOM   3093 2HZ  LYS E 190    -134.202 -96.086 617.628  1.00  9.19           H
ATOM   3094 3HZ  LYS E 190    -135.446 -95.144 618.181  1.00  9.19           H
ATOM   3095  HN  LYS E 190    -135.936 -90.056 621.866  1.00  9.19           H
ATOM   3096  N   GLU E 191    -136.785 -89.584 618.051  1.00  9.19           N
ATOM   3097  CA  GLU E 191    -138.056 -89.486 617.352  1.00  9.19           C
ATOM   3098  C   GLU E 191    -138.288 -90.733 616.496  1.00  9.19           C
ATOM   3099  O   GLU E 191    -137.481 -91.051 615.624  1.00  9.19           O
ATOM   3100  HA  GLU E 191    -138.812 -89.428 618.135  1.00  9.19           H
ATOM   3101  CB  GLU E 191    -138.117 -88.217 616.500  1.00  9.19           C
ATOM   3102 1HB  GLU E 191    -137.201 -88.122 615.917  1.00  9.19           H
ATOM   3103 2HB  GLU E 191    -139.018 -88.229 615.888  1.00  9.19           H
ATOM   3104  CG  GLU E 191    -138.210 -86.969 617.381  1.00  9.19           C
ATOM   3105 1HG  GLU E 191    -139.097 -87.030 618.011  1.00  9.19           H
ATOM   3106 2HG  GLU E 191    -137.348 -86.925 618.047  1.00  9.19           H
ATOM   3107  CD  GLU E 191    -138.268 -85.700 616.529  1.00  9.19           C
ATOM   3108  OE1 GLU E 191    -138.285 -84.608 617.138  1.00  9.19           O
ATOM   3109  OE2 GLU E 191    -138.295 -85.850 615.288  1.00  9.19           O
ATOM   3110  HN  GLU E 191    -135.990 -89.281 617.526  1.00  9.19           H
ATOM   3111  N   GLU E 192    -139.395 -91.406 616.775  1.00  9.19           N
ATOM   3112  CA  GLU E 192    -139.697 -92.660 616.107  1.00  9.19           C
ATOM   3113  C   GLU E 192    -141.125 -92.637 615.557  1.00  9.19           C
ATOM   3114  O   GLU E 192    -142.084 -92.511 616.317  1.00  9.19           O
ATOM   3115  HA  GLU E 192    -138.986 -92.728 615.284  1.00  9.19           H
ATOM   3116  CB  GLU E 192    -139.491 -93.847 617.049  1.00  9.19           C
ATOM   3117 1HB  GLU E 192    -138.489 -93.807 617.475  1.00  9.19           H
ATOM   3118 2HB  GLU E 192    -140.279 -93.860 617.801  1.00  9.19           H
ATOM   3119  CG  GLU E 192    -139.595 -95.172 616.292  1.00  9.19           C
ATOM   3120 1HG  GLU E 192    -139.796 -95.982 616.994  1.00  9.19           H
ATOM   3121 2HG  GLU E 192    -140.437 -95.135 615.600  1.00  9.19           H
ATOM   3122  CD  GLU E 192    -138.307 -95.467 615.521  1.00  9.19           C
ATOM   3123  OE1 GLU E 192    -138.427 -95.812 614.325  1.00  9.19           O
ATOM   3124  OE2 GLU E 192    -137.231 -95.340 616.145  1.00  9.19           O
ATOM   3125  HN  GLU E 192    -140.077 -91.107 617.443  1.00  9.19           H
ATOM   3126  N   SER E 193    -141.221 -92.762 614.242  1.00  9.19           N
ATOM   3127  CA  SER E 193    -142.516 -92.899 613.596  1.00  9.19           C
ATOM   3128  C   SER E 193    -143.418 -91.724 613.978  1.00  9.19           C
ATOM   3129  O   SER E 193    -144.637 -91.871 614.050  1.00  9.19           O
ATOM   3130  HA  SER E 193    -142.307 -92.888 612.526  1.00  9.19           H
ATOM   3131  CB  SER E 193    -143.182 -94.224 613.971  1.00  9.19           C
ATOM   3132 1HB  SER E 193    -143.378 -94.240 615.043  1.00  9.19           H
ATOM   3133 2HB  SER E 193    -144.146 -94.300 613.470  1.00  9.19           H
ATOM   3134  HG  SER E 193    -142.462 -96.060 614.314  1.00  9.19           H
ATOM   3135  OG  SER E 193    -142.375 -95.345 613.620  1.00  9.19           O
ATOM   3136  HN  SER E 193    -140.437 -92.771 613.622  1.00  9.19           H
ATOM   3137  N   GLY E 194    -142.784 -90.585 614.214  1.00  9.19           N
ATOM   3138  CA  GLY E 194    -143.519 -89.370 614.525  1.00  9.19           C
ATOM   3139  C   GLY E 194    -143.780 -89.258 616.029  1.00  9.19           C
ATOM   3140  O   GLY E 194    -144.489 -88.357 616.473  1.00  9.19           O
ATOM   3141 1HA  GLY E 194    -142.955 -88.502 614.185  1.00  9.19           H
ATOM   3142 2HA  GLY E 194    -144.466 -89.366 613.986  1.00  9.19           H
ATOM   3143  HN  GLY E 194    -141.790 -90.484 614.194  1.00  9.19           H
ATOM   3144  N   ILE E 195    -143.193 -90.186 616.770  1.00  9.19           N
ATOM   3145  CA  ILE E 195    -143.362 -90.209 618.213  1.00  9.19           C
ATOM   3146  C   ILE E 195    -142.017 -89.921 618.884  1.00  9.19           C
ATOM   3147  O   ILE E 195    -141.013 -90.558 618.569  1.00  9.19           O
ATOM   3148  HA  ILE E 195    -144.056 -89.410 618.473  1.00  9.19           H
ATOM   3149  HB  ILE E 195    -143.422 -92.347 618.233  1.00  9.19           H
ATOM   3150  CB  ILE E 195    -144.002 -91.526 618.656  1.00  9.19           C
ATOM   3151  CG1 ILE E 195    -145.427 -91.653 618.115  1.00  9.19           C
ATOM   3152 1HG1 ILE E 195    -146.056 -90.878 618.553  1.00  9.19           H
ATOM   3153 2HG1 ILE E 195    -145.426 -91.491 617.037  1.00  9.19           H
ATOM   3154  CG2 ILE E 195    -143.951 -91.675 620.178  1.00  9.19           C
ATOM   3155 1HG2 ILE E 195    -142.913 -91.661 620.510  1.00  9.19           H
ATOM   3156 2HG2 ILE E 195    -144.492 -90.850 620.642  1.00  9.19           H
ATOM   3157 3HG2 ILE E 195    -144.412 -92.619 620.466  1.00  9.19           H
ATOM   3158  CD1 ILE E 195    -146.012 -93.031 618.429  1.00  9.19           C
ATOM   3159 1HD1 ILE E 195    -145.393 -93.802 617.969  1.00  9.19           H
ATOM   3160 2HD1 ILE E 195    -146.034 -93.179 619.509  1.00  9.19           H
ATOM   3161 3HD1 ILE E 195    -147.026 -93.095 618.033  1.00  9.19           H
ATOM   3162  HN  ILE E 195    -142.612 -90.911 616.401  1.00  9.19           H
ATOM   3163  N   ALA E 196    -142.042 -88.962 619.798  1.00  9.19           N
ATOM   3164  CA  ALA E 196    -140.860 -88.646 620.582  1.00  9.19           C
ATOM   3165  C   ALA E 196    -140.738 -89.642 621.737  1.00  9.19           C
ATOM   3166  O   ALA E 196    -141.677 -89.819 622.511  1.00  9.19           O
ATOM   3167  HA  ALA E 196    -139.992 -88.749 619.931  1.00  9.19           H
ATOM   3168  CB  ALA E 196    -140.943 -87.197 621.068  1.00  9.19           C
ATOM   3169 1HB  ALA E 196    -140.998 -86.528 620.210  1.00  9.19           H
ATOM   3170 2HB  ALA E 196    -141.833 -87.071 621.685  1.00  9.19           H
ATOM   3171 3HB  ALA E 196    -140.056 -86.960 621.657  1.00  9.19           H
ATOM   3172  HN  ALA E 196    -142.847 -88.407 620.005  1.00  9.19           H
ATOM   3173  N   ILE E 197    -139.572 -90.268 621.815  1.00  9.19           N
ATOM   3174  CA  ILE E 197    -139.304 -91.219 622.880  1.00  9.19           C
ATOM   3175  C   ILE E 197    -138.016 -90.819 623.603  1.00  9.19           C
ATOM   3176  O   ILE E 197    -136.983 -90.612 622.969  1.00  9.19           O
ATOM   3177  HA  ILE E 197    -140.130 -91.159 623.588  1.00  9.19           H
ATOM   3178  HB  ILE E 197    -138.487 -92.715 621.588  1.00  9.19           H
ATOM   3179  CB  ILE E 197    -139.282 -92.647 622.330  1.00  9.19           C
ATOM   3180  CG1 ILE E 197    -140.595 -92.980 621.617  1.00  9.19           C
ATOM   3181 1HG1 ILE E 197    -141.423 -92.914 622.323  1.00  9.19           H
ATOM   3182 2HG1 ILE E 197    -140.784 -92.245 620.835  1.00  9.19           H
ATOM   3183  CG2 ILE E 197    -138.958 -93.655 623.434  1.00  9.19           C
ATOM   3184 1HG2 ILE E 197    -137.979 -93.429 623.857  1.00  9.19           H
ATOM   3185 2HG2 ILE E 197    -139.715 -93.593 624.216  1.00  9.19           H
ATOM   3186 3HG2 ILE E 197    -138.949 -94.662 623.016  1.00  9.19           H
ATOM   3187  CD1 ILE E 197    -140.547 -94.382 621.008  1.00  9.19           C
ATOM   3188 1HD1 ILE E 197    -139.733 -94.437 620.285  1.00  9.19           H
ATOM   3189 2HD1 ILE E 197    -140.382 -95.116 621.797  1.00  9.19           H
ATOM   3190 3HD1 ILE E 197    -141.492 -94.593 620.507  1.00  9.19           H
ATOM   3191  HN  ILE E 197    -138.821 -90.134 621.169  1.00  9.19           H
ATOM   3192  N   CYS E 198    -138.120 -90.723 624.920  1.00  9.19           N
ATOM   3193  CA  CYS E 198    -136.938 -90.635 625.760  1.00  9.19           C
ATOM   3194  C   CYS E 198    -136.350 -92.040 625.910  1.00  9.19           C
ATOM   3195  O   CYS E 198    -136.999 -92.934 626.451  1.00  9.19           O
ATOM   3196  HA  CYS E 198    -136.238 -89.975 625.247  1.00  9.19           H
ATOM   3197  CB  CYS E 198    -137.253 -90.001 627.116  1.00  9.19           C
ATOM   3198 1HB  CYS E 198    -137.454 -88.937 626.991  1.00  9.19           H
ATOM   3199 2HB  CYS E 198    -138.154 -90.448 627.536  1.00  9.19           H
ATOM   3200  SG  CYS E 198    -135.845 -90.239 628.261  1.00  9.19           S
ATOM   3201  HN  CYS E 198    -138.991 -90.704 625.412  1.00  9.19           H
ATOM   3202  N   THR E 199    -135.128 -92.191 625.421  1.00  9.19           N
ATOM   3203  CA  THR E 199    -134.469 -93.485 625.440  1.00  9.19           C
ATOM   3204  C   THR E 199    -132.957 -93.311 625.601  1.00  9.19           C
ATOM   3205  O   THR E 199    -132.436 -92.207 625.451  1.00  9.19           O
ATOM   3206  HA  THR E 199    -134.821 -94.037 626.311  1.00  9.19           H
ATOM   3207  HB  THR E 199    -135.932 -94.148 623.978  1.00  9.19           H
ATOM   3208  CB  THR E 199    -134.862 -94.235 624.166  1.00  9.19           C
ATOM   3209  OG1 THR E 199    -134.382 -95.560 624.381  1.00  9.19           O
ATOM   3210  HG1 THR E 199    -134.801 -96.186 623.724  1.00  9.19           H
ATOM   3211  CG2 THR E 199    -134.086 -93.752 622.939  1.00  9.19           C
ATOM   3212 1HG2 THR E 199    -133.019 -93.903 623.101  1.00  9.19           H
ATOM   3213 2HG2 THR E 199    -134.284 -92.692 622.779  1.00  9.19           H
ATOM   3214 3HG2 THR E 199    -134.404 -94.317 622.063  1.00  9.19           H
ATOM   3215  HN  THR E 199    -134.592 -91.449 625.017  1.00  9.19           H
ATOM   3216  N   MET E 200    -132.295 -94.418 625.903  1.00  9.19           N
ATOM   3217  CA  MET E 200    -130.847 -94.478 625.793  1.00  9.19           C
ATOM   3218  C   MET E 200    -130.417 -94.726 624.346  1.00  9.19           C
ATOM   3219  O   MET E 200    -131.060 -95.488 623.625  1.00  9.19           O
ATOM   3220  HA  MET E 200    -130.487 -93.505 626.125  1.00  9.19           H
ATOM   3221  CB  MET E 200    -130.314 -95.602 626.684  1.00  9.19           C
ATOM   3222 1HB  MET E 200    -130.818 -96.537 626.438  1.00  9.19           H
ATOM   3223 2HB  MET E 200    -129.252 -95.752 626.490  1.00  9.19           H
ATOM   3224  CG  MET E 200    -130.526 -95.276 628.164  1.00  9.19           C
ATOM   3225 1HG  MET E 200    -131.516 -94.843 628.311  1.00  9.19           H
ATOM   3226 2HG  MET E 200    -130.488 -96.191 628.755  1.00  9.19           H
ATOM   3227  SD  MET E 200    -129.273 -94.135 628.724  1.00  9.19           S
ATOM   3228  CE  MET E 200    -127.947 -95.278 629.074  1.00  9.19           C
ATOM   3229 1HE  MET E 200    -128.271 -95.989 629.834  1.00  9.19           H
ATOM   3230 2HE  MET E 200    -127.682 -95.816 628.163  1.00  9.19           H
ATOM   3231 3HE  MET E 200    -127.079 -94.728 629.437  1.00  9.19           H
ATOM   3232  HN  MET E 200    -132.730 -95.262 626.218  1.00  9.19           H
ATOM   3233  N   VAL E 201    -129.332 -94.068 623.964  1.00  9.19           N
ATOM   3234  CA  VAL E 201    -128.658 -94.396 622.720  1.00  9.19           C
ATOM   3235  C   VAL E 201    -127.153 -94.504 622.973  1.00  9.19           C
ATOM   3236  O   VAL E 201    -126.526 -93.548 623.427  1.00  9.19           O
ATOM   3237  HA  VAL E 201    -129.028 -95.367 622.390  1.00  9.19           H
ATOM   3238  HB  VAL E 201    -128.639 -92.395 621.978  1.00  9.19           H
ATOM   3239  CB  VAL E 201    -129.011 -93.365 621.646  1.00  9.19           C
ATOM   3240  CG1 VAL E 201    -128.328 -93.700 620.318  1.00  9.19           C
ATOM   3241 1HG1 VAL E 201    -127.247 -93.705 620.456  1.00  9.19           H
ATOM   3242 2HG1 VAL E 201    -128.656 -94.683 619.980  1.00  9.19           H
ATOM   3243 3HG1 VAL E 201    -128.596 -92.951 619.573  1.00  9.19           H
ATOM   3244  CG2 VAL E 201    -130.526 -93.252 621.471  1.00  9.19           C
ATOM   3245 1HG2 VAL E 201    -130.930 -94.220 621.172  1.00  9.19           H
ATOM   3246 2HG2 VAL E 201    -130.979 -92.945 622.413  1.00  9.19           H
ATOM   3247 3HG2 VAL E 201    -130.749 -92.513 620.702  1.00  9.19           H
ATOM   3248  HN  VAL E 201    -128.915 -93.326 624.488  1.00  9.19           H
ATOM   3249  N   TYR E 202    -126.616 -95.677 622.669  1.00  9.19           N
ATOM   3250  CA  TYR E 202    -125.222 -95.961 622.964  1.00  9.19           C
ATOM   3251  C   TYR E 202    -124.326 -95.599 621.778  1.00  9.19           C
ATOM   3252  O   TYR E 202    -124.378 -96.248 620.735  1.00  9.19           O
ATOM   3253  HA  TYR E 202    -124.932 -95.361 623.826  1.00  9.19           H
ATOM   3254  CB  TYR E 202    -125.142 -97.470 623.206  1.00  9.19           C
ATOM   3255 1HB  TYR E 202    -125.577 -97.989 622.352  1.00  9.19           H
ATOM   3256 2HB  TYR E 202    -124.094 -97.764 623.258  1.00  9.19           H
ATOM   3257  CG  TYR E 202    -125.850 -97.934 624.481  1.00  9.19           C
ATOM   3258  HD1 TYR E 202    -124.159 -97.539 625.738  1.00  9.19           H
ATOM   3259  CD1 TYR E 202    -125.187 -97.898 625.690  1.00  9.19           C
ATOM   3260  HD2 TYR E 202    -127.676 -98.416 623.465  1.00  9.19           H
ATOM   3261  CD2 TYR E 202    -127.152 -98.388 624.420  1.00  9.19           C
ATOM   3262  CE1 TYR E 202    -125.854 -98.335 626.890  1.00  9.19           C
ATOM   3263  HE1 TYR E 202    -125.341 -98.312 627.852  1.00  9.19           H
ATOM   3264  HE2 TYR E 202    -128.846 -99.186 625.586  1.00  9.19           H
ATOM   3265  CE2 TYR E 202    -127.818 -98.825 625.620  1.00  9.19           C
ATOM   3266  CZ  TYR E 202    -127.136 -98.776 626.795  1.00  9.19           C
ATOM   3267  OH  TYR E 202    -127.766 -99.189 627.928  1.00  9.19           O
ATOM   3268  HH  TYR E 202    -128.705 -99.459 627.718  1.00  9.19           H
ATOM   3269  HN  TYR E 202    -127.116 -96.423 622.230  1.00  9.19           H
ATOM   3270  N   PRO E 203    -123.491 -94.560 621.915  1.00  9.19           N
ATOM   3271  CA  PRO E 203    -122.633 -94.130 620.808  1.00  9.19           C
ATOM   3272  C   PRO E 203    -121.543 -95.144 620.496  1.00  9.19           C
ATOM   3273  O   PRO E 203    -121.445 -96.177 621.156  1.00  9.19           O
ATOM   3274  HA  PRO E 203    -123.215 -94.048 619.890  1.00  9.19           H
ATOM   3275  CB  PRO E 203    -122.050 -92.802 621.295  1.00  9.19           C
ATOM   3276 1HB  PRO E 203    -121.042 -92.642 620.913  1.00  9.19           H
ATOM   3277 2HB  PRO E 203    -122.653 -91.955 620.967  1.00  9.19           H
ATOM   3278  CG  PRO E 203    -122.058 -92.938 622.791  1.00  9.19           C
ATOM   3279 1HG  PRO E 203    -121.165 -93.454 623.145  1.00  9.19           H
ATOM   3280 2HG  PRO E 203    -122.074 -91.961 623.275  1.00  9.19           H
ATOM   3281  CD  PRO E 203    -123.298 -93.721 623.111  1.00  9.19           C
ATOM   3282 1HD  PRO E 203    -123.170 -94.325 624.009  1.00  9.19           H
ATOM   3283 2HD  PRO E 203    -124.152 -93.067 623.286  1.00  9.19           H
ATOM   3284  N   SER E 204    -120.747 -94.817 619.489  1.00  9.19           N
ATOM   3285  CA  SER E 204    -119.562 -95.602 619.187  1.00  9.19           C
ATOM   3286  C   SER E 204    -119.950 -96.855 618.399  1.00  9.19           C
ATOM   3287  O   SER E 204    -121.094 -97.302 618.461  1.00  9.19           O
ATOM   3288  HA  SER E 204    -118.930 -94.950 618.584  1.00  9.19           H
ATOM   3289  CB  SER E 204    -118.818 -95.989 620.467  1.00  9.19           C
ATOM   3290 1HB  SER E 204    -117.758 -96.115 620.246  1.00  9.19           H
ATOM   3291 2HB  SER E 204    -118.898 -95.179 621.192  1.00  9.19           H
ATOM   3292  HG  SER E 204    -118.827 -97.411 621.875  1.00  9.19           H
ATOM   3293  OG  SER E 204    -119.329 -97.190 621.039  1.00  9.19           O
ATOM   3294  HN  SER E 204    -120.901 -94.035 618.885  1.00  9.19           H
ATOM   3295  N   ASP E 205    -118.974 -97.385 617.676  1.00  9.19           N
ATOM   3296  CA  ASP E 205    -119.193 -98.592 616.896  1.00  9.19           C
ATOM   3297  C   ASP E 205    -119.478 -99.760 617.841  1.00  9.19           C
ATOM   3298  O   ASP E 205    -119.969-100.804 617.413  1.00  9.19           O
ATOM   3299  HA  ASP E 205    -120.038 -98.364 616.247  1.00  9.19           H
ATOM   3300  CB  ASP E 205    -117.955 -98.944 616.069  1.00  9.19           C
ATOM   3301 1HB  ASP E 205    -117.055 -98.736 616.647  1.00  9.19           H
ATOM   3302 2HB  ASP E 205    -117.952-100.012 615.848  1.00  9.19           H
ATOM   3303  CG  ASP E 205    -117.923 -98.148 614.763  1.00  9.19           C
ATOM   3304  OD1 ASP E 205    -118.708 -98.508 613.859  1.00  9.19           O
ATOM   3305  OD2 ASP E 205    -117.115 -97.197 614.697  1.00  9.19           O
ATOM   3306  HN  ASP E 205    -118.051 -97.006 617.618  1.00  9.19           H
ATOM   3307  N   GLU E 206    -119.158 -99.546 619.109  1.00  9.19           N
ATOM   3308  CA  GLU E 206    -119.188-100.626 620.081  1.00  9.19           C
ATOM   3309  C   GLU E 206    -120.360-100.440 621.046  1.00  9.19           C
ATOM   3310  O   GLU E 206    -120.339-100.959 622.161  1.00  9.19           O
ATOM   3311  HA  GLU E 206    -119.330-101.537 619.498  1.00  9.19           H
ATOM   3312  CB  GLU E 206    -117.862-100.718 620.839  1.00  9.19           C
ATOM   3313 1HB  GLU E 206    -117.638 -99.758 621.305  1.00  9.19           H
ATOM   3314 2HB  GLU E 206    -117.902-101.543 621.550  1.00  9.19           H
ATOM   3315  CG  GLU E 206    -116.705-101.026 619.886  1.00  9.19           C
ATOM   3316 1HG  GLU E 206    -116.781-100.394 619.001  1.00  9.19           H
ATOM   3317 2HG  GLU E 206    -115.758-100.786 620.369  1.00  9.19           H
ATOM   3318  CD  GLU E 206    -116.714-102.498 619.470  1.00  9.19           C
ATOM   3319  OE1 GLU E 206    -115.628-102.988 619.094  1.00  9.19           O
ATOM   3320  OE2 GLU E 206    -117.808-103.100 619.538  1.00  9.19           O
ATOM   3321  HN  GLU E 206    -118.884 -98.657 619.474  1.00  9.19           H
ATOM   3322  N   SER E 207    -121.355 -99.697 620.583  1.00  9.19           N
ATOM   3323  CA  SER E 207    -122.519 -99.410 621.403  1.00  9.19           C
ATOM   3324  C   SER E 207    -123.145-100.715 621.899  1.00  9.19           C
ATOM   3325  O   SER E 207    -123.751-100.749 622.969  1.00  9.19           O
ATOM   3326  HA  SER E 207    -122.144 -98.822 622.241  1.00  9.19           H
ATOM   3327  CB  SER E 207    -123.550 -98.588 620.626  1.00  9.19           C
ATOM   3328 1HB  SER E 207    -124.502 -98.605 621.158  1.00  9.19           H
ATOM   3329 2HB  SER E 207    -123.227 -97.548 620.582  1.00  9.19           H
ATOM   3330  HG  SER E 207    -123.312 -98.464 618.643  1.00  9.19           H
ATOM   3331  OG  SER E 207    -123.739 -99.082 619.303  1.00  9.19           O
ATOM   3332  HN  SER E 207    -121.373 -99.296 619.667  1.00  9.19           H
ATOM   3333  N   THR E 208    -122.976-101.757 621.098  1.00  9.19           N
ATOM   3334  CA  THR E 208    -123.498-103.065 621.453  1.00  9.19           C
ATOM   3335  C   THR E 208    -122.812-103.589 622.717  1.00  9.19           C
ATOM   3336  O   THR E 208    -123.480-103.985 623.670  1.00  9.19           O
ATOM   3337  HA  THR E 208    -124.558-102.961 621.684  1.00  9.19           H
ATOM   3338  HB  THR E 208    -123.615-105.009 620.489  1.00  9.19           H
ATOM   3339  CB  THR E 208    -123.328-103.986 620.243  1.00  9.19           C
ATOM   3340  OG1 THR E 208    -121.968-103.806 619.858  1.00  9.19           O
ATOM   3341  HG1 THR E 208    -121.685-104.542 619.243  1.00  9.19           H
ATOM   3342  CG2 THR E 208    -124.125-103.510 619.027  1.00  9.19           C
ATOM   3343 1HG2 THR E 208    -123.661-102.613 618.617  1.00  9.19           H
ATOM   3344 2HG2 THR E 208    -125.148-103.284 619.330  1.00  9.19           H
ATOM   3345 3HG2 THR E 208    -124.135-104.293 618.270  1.00  9.19           H
ATOM   3346  HN  THR E 208    -122.494-101.717 620.223  1.00  9.19           H
ATOM   3347  N   LYS E 209    -121.488-103.572 622.682  1.00  9.19           N
ATOM   3348  CA  LYS E 209    -120.704-104.032 623.817  1.00  9.19           C
ATOM   3349  C   LYS E 209    -121.024-103.165 625.036  1.00  9.19           C
ATOM   3350  O   LYS E 209    -121.091-103.665 626.158  1.00  9.19           O
ATOM   3351  HA  LYS E 209    -121.010-105.056 624.032  1.00  9.19           H
ATOM   3352  CB  LYS E 209    -119.217-104.068 623.460  1.00  9.19           C
ATOM   3353 1HB  LYS E 209    -118.893-103.081 623.130  1.00  9.19           H
ATOM   3354 2HB  LYS E 209    -118.633-104.314 624.347  1.00  9.19           H
ATOM   3355  CG  LYS E 209    -118.941-105.096 622.361  1.00  9.19           C
ATOM   3356 1HG  LYS E 209    -119.300-106.076 622.676  1.00  9.19           H
ATOM   3357 2HG  LYS E 209    -119.495-104.828 621.461  1.00  9.19           H
ATOM   3358  CD  LYS E 209    -117.447-105.171 622.043  1.00  9.19           C
ATOM   3359 1HD  LYS E 209    -117.055-104.167 621.880  1.00  9.19           H
ATOM   3360 2HD  LYS E 209    -116.911-105.588 622.896  1.00  9.19           H
ATOM   3361  CE  LYS E 209    -117.193-106.032 620.804  1.00  9.19           C
ATOM   3362 1HE  LYS E 209    -117.145-107.083 621.087  1.00  9.19           H
ATOM   3363 2HE  LYS E 209    -118.023-105.927 620.105  1.00  9.19           H
ATOM   3364  NZ  LYS E 209    -115.929-105.631 620.145  1.00  9.19           N
ATOM   3365 1HZ  LYS E 209    -115.559-106.415 619.619  1.00  9.19           H
ATOM   3366 2HZ  LYS E 209    -116.107-104.856 619.516  1.00  9.19           H
ATOM   3367 3HZ  LYS E 209    -115.256-105.348 620.849  1.00  9.19           H
ATOM   3368  HN  LYS E 209    -120.953-103.254 621.900  1.00  9.19           H
ATOM   3369  N   LEU E 210    -121.212-101.879 624.775  1.00  9.19           N
ATOM   3370  CA  LEU E 210    -121.474-100.930 625.844  1.00  9.19           C
ATOM   3371  C   LEU E 210    -122.802-101.280 626.518  1.00  9.19           C
ATOM   3372  O   LEU E 210    -122.882-101.345 627.743  1.00  9.19           O
ATOM   3373  HA  LEU E 210    -120.675-101.036 626.578  1.00  9.19           H
ATOM   3374  CB  LEU E 210    -121.413 -99.496 625.313  1.00  9.19           C
ATOM   3375 1HB  LEU E 210    -120.473 -99.368 624.776  1.00  9.19           H
ATOM   3376 2HB  LEU E 210    -122.215 -99.364 624.586  1.00  9.19           H
ATOM   3377  HG  LEU E 210    -122.468 -98.513 626.891  1.00  9.19           H
ATOM   3378  CG  LEU E 210    -121.525 -98.387 626.361  1.00  9.19           C
ATOM   3379  CD1 LEU E 210    -120.405 -98.498 627.398  1.00  9.19           C
ATOM   3380 1HD1 LEU E 210    -120.470 -99.463 627.901  1.00  9.19           H
ATOM   3381 2HD1 LEU E 210    -119.439 -98.412 626.900  1.00  9.19           H
ATOM   3382 3HD1 LEU E 210    -120.508 -97.698 628.131  1.00  9.19           H
ATOM   3383  CD2 LEU E 210    -121.558 -97.008 625.699  1.00  9.19           C
ATOM   3384 1HD2 LEU E 210    -120.643 -96.857 625.127  1.00  9.19           H
ATOM   3385 2HD2 LEU E 210    -122.418 -96.946 625.032  1.00  9.19           H
ATOM   3386 3HD2 LEU E 210    -121.638 -96.238 626.467  1.00  9.19           H
ATOM   3387  HN  LEU E 210    -121.188-101.486 623.856  1.00  9.19           H
ATOM   3388  N   LYS E 211    -123.811-101.496 625.687  1.00  9.19           N
ATOM   3389  CA  LYS E 211    -125.128-101.854 626.187  1.00  9.19           C
ATOM   3390  C   LYS E 211    -125.019-103.120 627.038  1.00  9.19           C
ATOM   3391  O   LYS E 211    -125.529-103.166 628.157  1.00  9.19           O
ATOM   3392  HA  LYS E 211    -125.468-101.038 626.824  1.00  9.19           H
ATOM   3393  CB  LYS E 211    -126.125-101.973 625.032  1.00  9.19           C
ATOM   3394 1HB  LYS E 211    -126.161-101.035 624.479  1.00  9.19           H
ATOM   3395 2HB  LYS E 211    -125.789-102.741 624.335  1.00  9.19           H
ATOM   3396  CG  LYS E 211    -127.522-102.321 625.549  1.00  9.19           C
ATOM   3397 1HG  LYS E 211    -127.508-103.309 626.010  1.00  9.19           H
ATOM   3398 2HG  LYS E 211    -127.815-101.612 626.323  1.00  9.19           H
ATOM   3399  CD  LYS E 211    -128.548-102.297 624.414  1.00  9.19           C
ATOM   3400 1HD  LYS E 211    -128.504-101.337 623.900  1.00  9.19           H
ATOM   3401 2HD  LYS E 211    -128.301-103.063 623.679  1.00  9.19           H
ATOM   3402  CE  LYS E 211    -129.962-102.532 624.948  1.00  9.19           C
ATOM   3403 1HE  LYS E 211    -130.030-103.527 625.389  1.00  9.19           H
ATOM   3404 2HE  LYS E 211    -130.182-101.816 625.739  1.00  9.19           H
ATOM   3405  NZ  LYS E 211    -130.956-102.398 623.859  1.00  9.19           N
ATOM   3406 1HZ  LYS E 211    -131.891-102.452 624.247  1.00  9.19           H
ATOM   3407 2HZ  LYS E 211    -130.833-101.504 623.397  1.00  9.19           H
ATOM   3408 3HZ  LYS E 211    -130.825-103.147 623.188  1.00  9.19           H
ATOM   3409  HN  LYS E 211    -123.740-101.431 624.692  1.00  9.19           H
ATOM   3410  N   SER E 212    -124.350-104.117 626.477  1.00  9.19           N
ATOM   3411  CA  SER E 212    -124.248-105.411 627.130  1.00  9.19           C
ATOM   3412  C   SER E 212    -123.576-105.256 628.496  1.00  9.19           C
ATOM   3413  O   SER E 212    -123.987-105.886 629.469  1.00  9.19           O
ATOM   3414  HA  SER E 212    -125.274-105.758 627.246  1.00  9.19           H
ATOM   3415  CB  SER E 212    -123.469-106.404 626.265  1.00  9.19           C
ATOM   3416 1HB  SER E 212    -123.946-106.487 625.289  1.00  9.19           H
ATOM   3417 2HB  SER E 212    -122.461-106.025 626.095  1.00  9.19           H
ATOM   3418  HG  SER E 212    -124.310-108.006 627.120  1.00  9.19           H
ATOM   3419  OG  SER E 212    -123.394-107.693 626.868  1.00  9.19           O
ATOM   3420  HN  SER E 212    -123.886-104.051 625.594  1.00  9.19           H
ATOM   3421  N   ALA E 213    -122.554-104.413 628.524  1.00  9.19           N
ATOM   3422  CA  ALA E 213    -121.793-104.201 629.744  1.00  9.19           C
ATOM   3423  C   ALA E 213    -122.690-103.534 630.789  1.00  9.19           C
ATOM   3424  O   ALA E 213    -122.723-103.956 631.944  1.00  9.19           O
ATOM   3425  HA  ALA E 213    -121.481-105.177 630.115  1.00  9.19           H
ATOM   3426  CB  ALA E 213    -120.546-103.371 629.431  1.00  9.19           C
ATOM   3427 1HB  ALA E 213    -119.929-103.902 628.706  1.00  9.19           H
ATOM   3428 2HB  ALA E 213    -120.846-102.408 629.017  1.00  9.19           H
ATOM   3429 3HB  ALA E 213    -119.976-103.212 630.346  1.00  9.19           H
ATOM   3430  HN  ALA E 213    -122.244-103.883 627.736  1.00  9.19           H
ATOM   3431  N   VAL E 214    -123.395-102.503 630.346  1.00  9.19           N
ATOM   3432  CA  VAL E 214    -124.225-101.722 631.247  1.00  9.19           C
ATOM   3433  C   VAL E 214    -125.321-102.617 631.829  1.00  9.19           C
ATOM   3434  O   VAL E 214    -125.660-102.503 633.006  1.00  9.19           O
ATOM   3435  HA  VAL E 214    -123.589-101.372 632.061  1.00  9.19           H
ATOM   3436  HB  VAL E 214    -125.236-100.837 629.589  1.00  9.19           H
ATOM   3437  CB  VAL E 214    -124.778-100.496 630.518  1.00  9.19           C
ATOM   3438  CG1 VAL E 214    -125.861 -99.806 631.350  1.00  9.19           C
ATOM   3439 1HG1 VAL E 214    -126.679-100.503 631.532  1.00  9.19           H
ATOM   3440 2HG1 VAL E 214    -125.439 -99.485 632.302  1.00  9.19           H
ATOM   3441 3HG1 VAL E 214    -126.238 -98.938 630.809  1.00  9.19           H
ATOM   3442  CG2 VAL E 214    -123.657 -99.519 630.159  1.00  9.19           C
ATOM   3443 1HG2 VAL E 214    -123.158 -99.188 631.070  1.00  9.19           H
ATOM   3444 2HG2 VAL E 214    -122.936-100.016 629.510  1.00  9.19           H
ATOM   3445 3HG2 VAL E 214    -124.078 -98.657 629.642  1.00  9.19           H
ATOM   3446  HN  VAL E 214    -123.405-102.201 629.393  1.00  9.19           H
ATOM   3447  N   LEU E 215    -125.844-103.487 630.978  1.00  9.19           N
ATOM   3448  CA  LEU E 215    -126.909-104.386 631.388  1.00  9.19           C
ATOM   3449  C   LEU E 215    -126.357-105.400 632.391  1.00  9.19           C
ATOM   3450  O   LEU E 215    -126.972-105.653 633.426  1.00  9.19           O
ATOM   3451  HA  LEU E 215    -127.670-103.786 631.887  1.00  9.19           H
ATOM   3452  CB  LEU E 215    -127.569-105.027 630.165  1.00  9.19           C
ATOM   3453 1HB  LEU E 215    -126.783-105.385 629.499  1.00  9.19           H
ATOM   3454 2HB  LEU E 215    -128.129-105.902 630.496  1.00  9.19           H
ATOM   3455  HG  LEU E 215    -127.959-103.234 629.066  1.00  9.19           H
ATOM   3456  CG  LEU E 215    -128.510-104.127 629.361  1.00  9.19           C
ATOM   3457  CD1 LEU E 215    -128.968-104.821 628.077  1.00  9.19           C
ATOM   3458 1HD1 LEU E 215    -128.100-105.057 627.462  1.00  9.19           H
ATOM   3459 2HD1 LEU E 215    -129.495-105.742 628.329  1.00  9.19           H
ATOM   3460 3HD1 LEU E 215    -129.636-104.160 627.525  1.00  9.19           H
ATOM   3461  CD2 LEU E 215    -129.692-103.667 630.217  1.00  9.19           C
ATOM   3462 1HD2 LEU E 215    -130.250-104.537 630.563  1.00  9.19           H
ATOM   3463 2HD2 LEU E 215    -129.322-103.108 631.076  1.00  9.19           H
ATOM   3464 3HD2 LEU E 215    -130.345-103.029 629.622  1.00  9.19           H
ATOM   3465  HN  LEU E 215    -125.552-103.583 630.027  1.00  9.19           H
ATOM   3466  N   THR E 216    -125.203-105.954 632.050  1.00  9.19           N
ATOM   3467  CA  THR E 216    -124.568-106.946 632.901  1.00  9.19           C
ATOM   3468  C   THR E 216    -124.334-106.375 634.301  1.00  9.19           C
ATOM   3469  O   THR E 216    -124.650-107.021 635.300  1.00  9.19           O
ATOM   3470  HA  THR E 216    -125.248-107.791 633.010  1.00  9.19           H
ATOM   3471  HB  THR E 216    -122.594-106.576 632.074  1.00  9.19           H
ATOM   3472  CB  THR E 216    -123.284-107.409 632.211  1.00  9.19           C
ATOM   3473  OG1 THR E 216    -123.738-108.035 631.014  1.00  9.19           O
ATOM   3474  HG1 THR E 216    -123.694-107.389 630.252  1.00  9.19           H
ATOM   3475  CG2 THR E 216    -122.581-108.533 632.975  1.00  9.19           C
ATOM   3476 1HG2 THR E 216    -123.248-109.391 633.053  1.00  9.19           H
ATOM   3477 2HG2 THR E 216    -122.318-108.184 633.974  1.00  9.19           H
ATOM   3478 3HG2 THR E 216    -121.675-108.824 632.442  1.00  9.19           H
ATOM   3479  HN  THR E 216    -124.705-105.737 631.211  1.00  9.19           H
ATOM   3480  N   LEU E 217    -123.782-105.171 634.330  1.00  9.19           N
ATOM   3481  CA  LEU E 217    -123.472-104.520 635.592  1.00  9.19           C
ATOM   3482  C   LEU E 217    -124.755-104.367 636.411  1.00  9.19           C
ATOM   3483  O   LEU E 217    -124.750-104.577 637.623  1.00  9.19           O
ATOM   3484  HA  LEU E 217    -122.790-105.172 636.137  1.00  9.19           H
ATOM   3485  CB  LEU E 217    -122.738-103.200 635.347  1.00  9.19           C
ATOM   3486 1HB  LEU E 217    -121.856-103.405 634.740  1.00  9.19           H
ATOM   3487 2HB  LEU E 217    -123.385-102.550 634.758  1.00  9.19           H
ATOM   3488  HG  LEU E 217    -123.166-102.300 637.239  1.00  9.19           H
ATOM   3489  CG  LEU E 217    -122.296-102.437 636.597  1.00  9.19           C
ATOM   3490  CD1 LEU E 217    -121.267-103.240 637.395  1.00  9.19           C
ATOM   3491 1HD1 LEU E 217    -121.707-104.189 637.703  1.00  9.19           H
ATOM   3492 2HD1 LEU E 217    -120.392-103.430 636.774  1.00  9.19           H
ATOM   3493 3HD1 LEU E 217    -120.970-102.675 638.278  1.00  9.19           H
ATOM   3494  CD2 LEU E 217    -121.778-101.043 636.234  1.00  9.19           C
ATOM   3495 1HD2 LEU E 217    -120.925-101.136 635.562  1.00  9.19           H
ATOM   3496 2HD2 LEU E 217    -122.569-100.479 635.741  1.00  9.19           H
ATOM   3497 3HD2 LEU E 217    -121.471-100.522 637.141  1.00  9.19           H
ATOM   3498  HN  LEU E 217    -123.549-104.643 633.513  1.00  9.19           H
ATOM   3499  N   LYS E 218    -125.823-104.003 635.716  1.00  9.19           N
ATOM   3500  CA  LYS E 218    -127.102-103.783 636.370  1.00  9.19           C
ATOM   3501  C   LYS E 218    -127.591-105.098 636.979  1.00  9.19           C
ATOM   3502  O   LYS E 218    -128.120-105.114 638.089  1.00  9.19           O
ATOM   3503  HA  LYS E 218    -126.938-103.069 637.177  1.00  9.19           H
ATOM   3504  CB  LYS E 218    -128.098-103.147 635.399  1.00  9.19           C
ATOM   3505 1HB  LYS E 218    -127.646-102.273 634.929  1.00  9.19           H
ATOM   3506 2HB  LYS E 218    -128.334-103.851 634.601  1.00  9.19           H
ATOM   3507  CG  LYS E 218    -129.383-102.737 636.121  1.00  9.19           C
ATOM   3508 1HG  LYS E 218    -129.710-103.545 636.776  1.00  9.19           H
ATOM   3509 2HG  LYS E 218    -129.188-101.872 636.755  1.00  9.19           H
ATOM   3510  CD  LYS E 218    -130.491-102.403 635.121  1.00  9.19           C
ATOM   3511 1HD  LYS E 218    -130.242-101.485 634.590  1.00  9.19           H
ATOM   3512 2HD  LYS E 218    -130.563-103.194 634.374  1.00  9.19           H
ATOM   3513  CE  LYS E 218    -131.838-102.240 635.829  1.00  9.19           C
ATOM   3514 1HE  LYS E 218    -131.882-102.901 636.695  1.00  9.19           H
ATOM   3515 2HE  LYS E 218    -131.939-101.220 636.201  1.00  9.19           H
ATOM   3516  NZ  LYS E 218    -132.951-102.549 634.904  1.00  9.19           N
ATOM   3517 1HZ  LYS E 218    -133.658-101.826 634.973  1.00  9.19           H
ATOM   3518 2HZ  LYS E 218    -132.599-102.589 633.954  1.00  9.19           H
ATOM   3519 3HZ  LYS E 218    -133.357-103.445 635.152  1.00  9.19           H
ATOM   3520  HN  LYS E 218    -125.824-103.858 634.727  1.00  9.19           H
ATOM   3521  N   VAL E 219    -127.397-106.171 636.225  1.00  9.19           N
ATOM   3522  CA  VAL E 219    -127.896-107.473 636.634  1.00  9.19           C
ATOM   3523  C   VAL E 219    -127.122-107.947 637.865  1.00  9.19           C
ATOM   3524  O   VAL E 219    -127.707-108.492 638.799  1.00  9.19           O
ATOM   3525  HA  VAL E 219    -128.945-107.353 636.904  1.00  9.19           H
ATOM   3526  HB  VAL E 219    -126.842-108.334 634.990  1.00  9.19           H
ATOM   3527  CB  VAL E 219    -127.817-108.454 635.463  1.00  9.19           C
ATOM   3528  CG1 VAL E 219    -127.926-109.900 635.951  1.00  9.19           C
ATOM   3529 1HG1 VAL E 219    -127.110-110.113 636.642  1.00  9.19           H
ATOM   3530 2HG1 VAL E 219    -128.879-110.041 636.461  1.00  9.19           H
ATOM   3531 3HG1 VAL E 219    -127.867-110.577 635.099  1.00  9.19           H
ATOM   3532  CG2 VAL E 219    -128.889-108.147 634.416  1.00  9.19           C
ATOM   3533 1HG2 VAL E 219    -129.876-108.226 634.872  1.00  9.19           H
ATOM   3534 2HG2 VAL E 219    -128.745-107.136 634.035  1.00  9.19           H
ATOM   3535 3HG2 VAL E 219    -128.810-108.859 633.595  1.00  9.19           H
ATOM   3536  HN  VAL E 219    -126.911-106.160 635.352  1.00  9.19           H
ATOM   3537  N   ILE E 220    -125.816-107.723 637.826  1.00  9.19           N
ATOM   3538  CA  ILE E 220    -124.943-108.201 638.885  1.00  9.19           C
ATOM   3539  C   ILE E 220    -125.296-107.487 640.192  1.00  9.19           C
ATOM   3540  O   ILE E 220    -125.606-108.132 641.192  1.00  9.19           O
ATOM   3541  HA  ILE E 220    -125.135-109.266 639.011  1.00  9.19           H
ATOM   3542  HB  ILE E 220    -123.333-107.045 638.082  1.00  9.19           H
ATOM   3543  CB  ILE E 220    -123.476-108.050 638.479  1.00  9.19           C
ATOM   3544  CG1 ILE E 220    -123.113-109.032 637.363  1.00  9.19           C
ATOM   3545 1HG1 ILE E 220    -123.130-110.051 637.750  1.00  9.19           H
ATOM   3546 2HG1 ILE E 220    -123.859-108.979 636.570  1.00  9.19           H
ATOM   3547  CG2 ILE E 220    -122.554-108.193 639.691  1.00  9.19           C
ATOM   3548 1HG2 ILE E 220    -122.794-107.423 640.423  1.00  9.19           H
ATOM   3549 2HG2 ILE E 220    -122.693-109.177 640.139  1.00  9.19           H
ATOM   3550 3HG2 ILE E 220    -121.517-108.082 639.374  1.00  9.19           H
ATOM   3551  CD1 ILE E 220    -121.728-108.722 636.789  1.00  9.19           C
ATOM   3552 1HD1 ILE E 220    -121.722-107.711 636.381  1.00  9.19           H
ATOM   3553 2HD1 ILE E 220    -120.982-108.799 637.580  1.00  9.19           H
ATOM   3554 3HD1 ILE E 220    -121.495-109.435 635.998  1.00  9.19           H
ATOM   3555  HN  ILE E 220    -125.356-107.227 637.091  1.00  9.19           H
ATOM   3556  N   LEU E 221    -125.236-106.164 640.141  1.00  9.19           N
ATOM   3557  CA  LEU E 221    -125.250-105.367 641.355  1.00  9.19           C
ATOM   3558  C   LEU E 221    -126.698-105.056 641.739  1.00  9.19           C
ATOM   3559  O   LEU E 221    -126.992-104.790 642.904  1.00  9.19           O
ATOM   3560  HA  LEU E 221    -124.805-105.970 642.147  1.00  9.19           H
ATOM   3561  CB  LEU E 221    -124.377-104.122 641.189  1.00  9.19           C
ATOM   3562 1HB  LEU E 221    -124.749-103.552 640.337  1.00  9.19           H
ATOM   3563 2HB  LEU E 221    -124.502-103.494 642.071  1.00  9.19           H
ATOM   3564  HG  LEU E 221    -122.754-104.950 640.069  1.00  9.19           H
ATOM   3565  CG  LEU E 221    -122.882-104.374 640.985  1.00  9.19           C
ATOM   3566  CD1 LEU E 221    -122.124-103.057 640.801  1.00  9.19           C
ATOM   3567 1HD1 LEU E 221    -122.513-102.534 639.927  1.00  9.19           H
ATOM   3568 2HD1 LEU E 221    -122.256-102.435 641.686  1.00  9.19           H
ATOM   3569 3HD1 LEU E 221    -121.064-103.265 640.658  1.00  9.19           H
ATOM   3570  CD2 LEU E 221    -122.306-105.211 642.129  1.00  9.19           C
ATOM   3571 1HD2 LEU E 221    -122.446-104.683 643.072  1.00  9.19           H
ATOM   3572 2HD2 LEU E 221    -122.819-106.171 642.171  1.00  9.19           H
ATOM   3573 3HD2 LEU E 221    -121.242-105.375 641.959  1.00  9.19           H
ATOM   3574  HN  LEU E 221    -125.179-105.639 639.291  1.00  9.19           H
ATOM   3575  N   GLY E 222    -127.565-105.099 640.738  1.00  9.19           N
ATOM   3576  CA  GLY E 222    -128.952-104.711 640.931  1.00  9.19           C
ATOM   3577  C   GLY E 222    -129.796-105.902 641.386  1.00  9.19           C
ATOM   3578  O   GLY E 222    -130.944-105.734 641.794  1.00  9.19           O
ATOM   3579 1HA  GLY E 222    -129.010-103.914 641.673  1.00  9.19           H
ATOM   3580 2HA  GLY E 222    -129.354-104.310 640.000  1.00  9.19           H
ATOM   3581  HN  GLY E 222    -127.333-105.392 639.810  1.00  9.19           H
ATOM   3582  N   PHE E 223    -129.195-107.080 641.300  1.00  9.19           N
ATOM   3583  CA  PHE E 223    -129.899-108.306 641.638  1.00  9.19           C
ATOM   3584  C   PHE E 223    -128.975-109.286 642.363  1.00  9.19           C
ATOM   3585  O   PHE E 223    -129.085-109.468 643.574  1.00  9.19           O
ATOM   3586  HA  PHE E 223    -130.725-108.034 642.295  1.00  9.19           H
ATOM   3587  CB  PHE E 223    -130.359-108.935 640.321  1.00  9.19           C
ATOM   3588 1HB  PHE E 223    -130.909-108.190 639.746  1.00  9.19           H
ATOM   3589 2HB  PHE E 223    -129.481-109.206 639.734  1.00  9.19           H
ATOM   3590  CG  PHE E 223    -131.239-110.174 640.497  1.00  9.19           C
ATOM   3591  HD1 PHE E 223    -129.917-111.434 639.408  1.00  9.19           H
ATOM   3592  CD1 PHE E 223    -130.853-111.363 639.962  1.00  9.19           C
ATOM   3593  HD2 PHE E 223    -132.716-109.132 641.617  1.00  9.19           H
ATOM   3594  CD2 PHE E 223    -132.407-110.086 641.188  1.00  9.19           C
ATOM   3595  CE1 PHE E 223    -131.670-112.513 640.126  1.00  9.19           C
ATOM   3596  HE1 PHE E 223    -131.362-113.467 639.697  1.00  9.19           H
ATOM   3597  CE2 PHE E 223    -133.224-111.236 641.352  1.00  9.19           C
ATOM   3598  HE2 PHE E 223    -134.160-111.165 641.906  1.00  9.19           H
ATOM   3599  CZ  PHE E 223    -132.838-112.425 640.817  1.00  9.19           C
ATOM   3600  HZ  PHE E 223    -133.465-113.308 640.943  1.00  9.19           H
ATOM   3601  HN  PHE E 223    -128.247-107.204 641.007  1.00  9.19           H
ATOM   3602  N   PHE E 224    -128.086-109.893 641.590  1.00  9.19           N
ATOM   3603  CA  PHE E 224    -127.448-111.129 642.012  1.00  9.19           C
ATOM   3604  C   PHE E 224    -126.752-110.954 643.363  1.00  9.19           C
ATOM   3605  O   PHE E 224    -127.002-111.714 644.297  1.00  9.19           O
ATOM   3606  HA  PHE E 224    -128.231-111.882 642.103  1.00  9.19           H
ATOM   3607  CB  PHE E 224    -126.399-111.474 640.952  1.00  9.19           C
ATOM   3608 1HB  PHE E 224    -126.011-110.550 640.525  1.00  9.19           H
ATOM   3609 2HB  PHE E 224    -125.563-111.979 641.435  1.00  9.19           H
ATOM   3610  CG  PHE E 224    -126.926-112.360 639.821  1.00  9.19           C
ATOM   3611  HD1 PHE E 224    -126.592-114.164 640.896  1.00  9.19           H
ATOM   3612  CD1 PHE E 224    -126.949-113.712 639.970  1.00  9.19           C
ATOM   3613  HD2 PHE E 224    -127.353-110.712 638.547  1.00  9.19           H
ATOM   3614  CD2 PHE E 224    -127.371-111.796 638.667  1.00  9.19           C
ATOM   3615  CE1 PHE E 224    -127.438-114.533 638.921  1.00  9.19           C
ATOM   3616  HE1 PHE E 224    -127.456-115.617 639.040  1.00  9.19           H
ATOM   3617  CE2 PHE E 224    -127.860-112.617 637.617  1.00  9.19           C
ATOM   3618  HE2 PHE E 224    -128.217-112.165 636.692  1.00  9.19           H
ATOM   3619  CZ  PHE E 224    -127.883-113.969 637.766  1.00  9.19           C
ATOM   3620  HZ  PHE E 224    -128.258-114.600 636.960  1.00  9.19           H
ATOM   3621  HN  PHE E 224    -127.800-109.554 640.694  1.00  9.19           H
ATOM   3622  N   LEU E 225    -125.892-109.948 643.424  1.00  9.19           N
ATOM   3623  CA  LEU E 225    -125.061-109.744 644.598  1.00  9.19           C
ATOM   3624  C   LEU E 225    -125.956-109.555 645.824  1.00  9.19           C
ATOM   3625  O   LEU E 225    -125.825-110.280 646.810  1.00  9.19           O
ATOM   3626  HA  LEU E 225    -124.467-110.647 644.739  1.00  9.19           H
ATOM   3627  CB  LEU E 225    -124.082-108.591 644.368  1.00  9.19           C
ATOM   3628 1HB  LEU E 225    -123.340-108.910 643.636  1.00  9.19           H
ATOM   3629 2HB  LEU E 225    -124.629-107.759 643.924  1.00  9.19           H
ATOM   3630  HG  LEU E 225    -124.086-107.858 646.377  1.00  9.19           H
ATOM   3631  CG  LEU E 225    -123.346-108.077 645.607  1.00  9.19           C
ATOM   3632  CD1 LEU E 225    -122.411-109.148 646.172  1.00  9.19           C
ATOM   3633 1HD1 LEU E 225    -122.991-110.028 646.449  1.00  9.19           H
ATOM   3634 2HD1 LEU E 225    -121.674-109.422 645.417  1.00  9.19           H
ATOM   3635 3HD1 LEU E 225    -121.901-108.757 647.053  1.00  9.19           H
ATOM   3636  CD2 LEU E 225    -122.608-106.772 645.306  1.00  9.19           C
ATOM   3637 1HD2 LEU E 225    -121.879-106.942 644.512  1.00  9.19           H
ATOM   3638 2HD2 LEU E 225    -123.324-106.015 644.986  1.00  9.19           H
ATOM   3639 3HD2 LEU E 225    -122.094-106.430 646.204  1.00  9.19           H
ATOM   3640  HN  LEU E 225    -125.759-109.281 642.691  1.00  9.19           H
ATOM   3641  N   PRO E 226    -126.877-108.583 645.788  1.00  9.19           N
ATOM   3642  CA  PRO E 226    -127.816-108.391 646.896  1.00  9.19           C
ATOM   3643  C   PRO E 226    -128.557-109.669 647.252  1.00  9.19           C
ATOM   3644  O   PRO E 226    -128.693-110.005 648.428  1.00  9.19           O
ATOM   3645  HA  PRO E 226    -127.275-108.113 647.801  1.00  9.19           H
ATOM   3646  CB  PRO E 226    -128.767-107.308 646.381  1.00  9.19           C
ATOM   3647 1HB  PRO E 226    -129.639-107.740 645.890  1.00  9.19           H
ATOM   3648 2HB  PRO E 226    -129.137-106.681 647.192  1.00  9.19           H
ATOM   3649  CG  PRO E 226    -127.905-106.516 645.404  1.00  9.19           C
ATOM   3650 1HG  PRO E 226    -128.511-105.945 644.701  1.00  9.19           H
ATOM   3651 2HG  PRO E 226    -127.269-105.795 645.918  1.00  9.19           H
ATOM   3652  CD  PRO E 226    -127.095-107.600 644.711  1.00  9.19           C
ATOM   3653 1HD  PRO E 226    -127.638-108.038 643.874  1.00  9.19           H
ATOM   3654 2HD  PRO E 226    -126.158-107.212 644.311  1.00  9.19           H
ATOM   3655  N   PHE E 227    -129.020-110.355 646.217  1.00  9.19           N
ATOM   3656  CA  PHE E 227    -129.863-111.522 646.410  1.00  9.19           C
ATOM   3657  C   PHE E 227    -129.131-112.600 647.213  1.00  9.19           C
ATOM   3658  O   PHE E 227    -129.689-113.165 648.153  1.00  9.19           O
ATOM   3659  HA  PHE E 227    -130.745-111.197 646.962  1.00  9.19           H
ATOM   3660  CB  PHE E 227    -130.190-112.072 645.021  1.00  9.19           C
ATOM   3661 1HB  PHE E 227    -130.696-111.298 644.444  1.00  9.19           H
ATOM   3662 2HB  PHE E 227    -129.259-112.299 644.502  1.00  9.19           H
ATOM   3663  CG  PHE E 227    -131.065-113.328 645.038  1.00  9.19           C
ATOM   3664  HD1 PHE E 227    -129.415-114.645 644.790  1.00  9.19           H
ATOM   3665  CD1 PHE E 227    -130.495-114.555 644.907  1.00  9.19           C
ATOM   3666  HD2 PHE E 227    -132.869-112.231 645.290  1.00  9.19           H
ATOM   3667  CD2 PHE E 227    -132.413-113.215 645.185  1.00  9.19           C
ATOM   3668  CE1 PHE E 227    -131.307-115.720 644.924  1.00  9.19           C
ATOM   3669  HE1 PHE E 227    -130.851-116.704 644.819  1.00  9.19           H
ATOM   3670  CE2 PHE E 227    -133.224-114.380 645.202  1.00  9.19           C
ATOM   3671  HE2 PHE E 227    -134.304-114.290 645.319  1.00  9.19           H
ATOM   3672  CZ  PHE E 227    -132.655-115.608 645.071  1.00  9.19           C
ATOM   3673  HZ  PHE E 227    -133.278-116.502 645.083  1.00  9.19           H
ATOM   3674  HN  PHE E 227    -128.829-110.125 645.263  1.00  9.19           H
ATOM   3675  N   VAL E 228    -127.894-112.853 646.813  1.00  9.19           N
ATOM   3676  CA  VAL E 228    -127.092-113.877 647.461  1.00  9.19           C
ATOM   3677  C   VAL E 228    -126.906-113.516 648.936  1.00  9.19           C
ATOM   3678  O   VAL E 228    -127.068-114.364 649.812  1.00  9.19           O
ATOM   3679  HA  VAL E 228    -127.643-114.816 647.396  1.00  9.19           H
ATOM   3680  HB  VAL E 228    -125.315-113.069 646.599  1.00  9.19           H
ATOM   3681  CB  VAL E 228    -125.767-114.054 646.716  1.00  9.19           C
ATOM   3682  CG1 VAL E 228    -124.798-114.923 647.520  1.00  9.19           C
ATOM   3683 1HG1 VAL E 228    -124.599-114.451 648.482  1.00  9.19           H
ATOM   3684 2HG1 VAL E 228    -125.241-115.906 647.683  1.00  9.19           H
ATOM   3685 3HG1 VAL E 228    -123.865-115.032 646.968  1.00  9.19           H
ATOM   3686  CG2 VAL E 228    -125.996-114.635 645.320  1.00  9.19           C
ATOM   3687 1HG2 VAL E 228    -126.481-115.608 645.406  1.00  9.19           H
ATOM   3688 2HG2 VAL E 228    -126.633-113.962 644.746  1.00  9.19           H
ATOM   3689 3HG2 VAL E 228    -125.038-114.750 644.813  1.00  9.19           H
ATOM   3690  HN  VAL E 228    -127.440-112.373 646.062  1.00  9.19           H
ATOM   3691  N   VAL E 229    -126.568-112.255 649.165  1.00  9.19           N
ATOM   3692  CA  VAL E 229    -126.270-111.793 650.510  1.00  9.19           C
ATOM   3693  C   VAL E 229    -127.515-111.951 651.386  1.00  9.19           C
ATOM   3694  O   VAL E 229    -127.424-112.412 652.522  1.00  9.19           O
ATOM   3695  HA  VAL E 229    -125.479-112.428 650.908  1.00  9.19           H
ATOM   3696  HB  VAL E 229    -126.471-109.754 649.914  1.00  9.19           H
ATOM   3697  CB  VAL E 229    -125.748-110.356 650.466  1.00  9.19           C
ATOM   3698  CG1 VAL E 229    -125.629-109.772 651.875  1.00  9.19           C
ATOM   3699 1HG1 VAL E 229    -126.608-109.774 652.353  1.00  9.19           H
ATOM   3700 2HG1 VAL E 229    -124.937-110.377 652.461  1.00  9.19           H
ATOM   3701 3HG1 VAL E 229    -125.255-108.750 651.815  1.00  9.19           H
ATOM   3702  CG2 VAL E 229    -124.411-110.281 649.726  1.00  9.19           C
ATOM   3703 1HG2 VAL E 229    -123.677-110.903 650.237  1.00  9.19           H
ATOM   3704 2HG2 VAL E 229    -124.541-110.637 648.704  1.00  9.19           H
ATOM   3705 3HG2 VAL E 229    -124.063-109.248 649.709  1.00  9.19           H
ATOM   3706  HN  VAL E 229    -126.497-111.557 648.453  1.00  9.19           H
ATOM   3707  N   MET E 230    -128.649-111.558 650.824  1.00  9.19           N
ATOM   3708  CA  MET E 230    -129.906-111.626 651.549  1.00  9.19           C
ATOM   3709  C   MET E 230    -130.275-113.075 651.872  1.00  9.19           C
ATOM   3710  O   MET E 230    -130.660-113.385 652.998  1.00  9.19           O
ATOM   3711  HA  MET E 230    -129.742-111.071 652.473  1.00  9.19           H
ATOM   3712  CB  MET E 230    -131.015-110.991 650.708  1.00  9.19           C
ATOM   3713 1HB  MET E 230    -130.928-111.323 649.674  1.00  9.19           H
ATOM   3714 2HB  MET E 230    -131.988-111.327 651.069  1.00  9.19           H
ATOM   3715  CG  MET E 230    -130.943-109.464 650.767  1.00  9.19           C
ATOM   3716 1HG  MET E 230    -130.920-109.132 651.805  1.00  9.19           H
ATOM   3717 2HG  MET E 230    -130.020-109.118 650.302  1.00  9.19           H
ATOM   3718  SD  MET E 230    -132.350-108.753 649.930  1.00  9.19           S
ATOM   3719  CE  MET E 230    -131.734-108.726 648.255  1.00  9.19           C
ATOM   3720 1HE  MET E 230    -130.835-108.112 648.208  1.00  9.19           H
ATOM   3721 2HE  MET E 230    -131.498-109.742 647.939  1.00  9.19           H
ATOM   3722 3HE  MET E 230    -132.494-108.308 647.595  1.00  9.19           H
ATOM   3723  HN  MET E 230    -128.716-111.199 649.893  1.00  9.19           H
ATOM   3724  N   ALA E 231    -130.145-113.924 650.863  1.00  9.19           N
ATOM   3725  CA  ALA E 231    -130.513-115.322 651.008  1.00  9.19           C
ATOM   3726  C   ALA E 231    -129.718-115.937 652.162  1.00  9.19           C
ATOM   3727  O   ALA E 231    -130.275-116.649 652.995  1.00  9.19           O
ATOM   3728  HA  ALA E 231    -131.575-115.362 651.249  1.00  9.19           H
ATOM   3729  CB  ALA E 231    -130.279-116.052 649.684  1.00  9.19           C
ATOM   3730 1HB  ALA E 231    -130.889-115.596 648.905  1.00  9.19           H
ATOM   3731 2HB  ALA E 231    -129.226-115.981 649.411  1.00  9.19           H
ATOM   3732 3HB  ALA E 231    -130.555-117.101 649.794  1.00  9.19           H
ATOM   3733  HN  ALA E 231    -129.795-113.671 649.960  1.00  9.19           H
ATOM   3734  N   CYS E 232    -128.427-115.638 652.174  1.00  9.19           N
ATOM   3735  CA  CYS E 232    -127.543-116.177 653.194  1.00  9.19           C
ATOM   3736  C   CYS E 232    -127.997-115.641 654.554  1.00  9.19           C
ATOM   3737  O   CYS E 232    -128.112-116.399 655.516  1.00  9.19           O
ATOM   3738  HA  CYS E 232    -127.642-117.261 653.153  1.00  9.19           H
ATOM   3739  CB  CYS E 232    -126.078-115.841 652.908  1.00  9.19           C
ATOM   3740 1HB  CYS E 232    -125.972-114.774 652.715  1.00  9.19           H
ATOM   3741 2HB  CYS E 232    -125.467-116.069 653.782  1.00  9.19           H
ATOM   3742  HG  CYS E 232    -125.962-115.967 650.542  1.00  9.19           H
ATOM   3743  SG  CYS E 232    -125.487-116.799 651.465  1.00  9.19           S
ATOM   3744  HN  CYS E 232    -127.984-115.041 651.504  1.00  9.19           H
ATOM   3745  N   CYS E 233    -128.242-114.340 654.589  1.00  9.19           N
ATOM   3746  CA  CYS E 233    -128.576-113.675 655.837  1.00  9.19           C
ATOM   3747  C   CYS E 233    -129.821-114.346 656.420  1.00  9.19           C
ATOM   3748  O   CYS E 233    -129.819-114.771 657.575  1.00  9.19           O
ATOM   3749  HA  CYS E 233    -127.720-113.804 656.500  1.00  9.19           H
ATOM   3750  CB  CYS E 233    -128.778-112.171 655.641  1.00  9.19           C
ATOM   3751 1HB  CYS E 233    -129.444-111.992 654.797  1.00  9.19           H
ATOM   3752 2HB  CYS E 233    -129.256-111.742 656.522  1.00  9.19           H
ATOM   3753  HG  CYS E 233    -127.056-111.721 654.073  1.00  9.19           H
ATOM   3754  SG  CYS E 233    -127.165-111.357 655.347  1.00  9.19           S
ATOM   3755  HN  CYS E 233    -128.214-113.743 653.787  1.00  9.19           H
ATOM   3756  N   TYR E 234    -130.855-114.422 655.595  1.00  9.19           N
ATOM   3757  CA  TYR E 234    -132.153-114.878 656.062  1.00  9.19           C
ATOM   3758  C   TYR E 234    -132.136-116.380 656.351  1.00  9.19           C
ATOM   3759  O   TYR E 234    -132.875-116.859 657.209  1.00  9.19           O
ATOM   3760  HA  TYR E 234    -132.388-114.341 656.981  1.00  9.19           H
ATOM   3761  CB  TYR E 234    -133.133-114.601 654.919  1.00  9.19           C
ATOM   3762 1HB  TYR E 234    -132.644-114.829 653.972  1.00  9.19           H
ATOM   3763 2HB  TYR E 234    -133.982-115.279 655.011  1.00  9.19           H
ATOM   3764  CG  TYR E 234    -133.650-113.162 654.877  1.00  9.19           C
ATOM   3765  HD1 TYR E 234    -134.627-113.303 656.780  1.00  9.19           H
ATOM   3766  CD1 TYR E 234    -134.402-112.668 655.923  1.00  9.19           C
ATOM   3767  HD2 TYR E 234    -132.770-112.748 652.966  1.00  9.19           H
ATOM   3768  CD2 TYR E 234    -133.364-112.358 653.792  1.00  9.19           C
ATOM   3769  CE1 TYR E 234    -134.888-111.313 655.884  1.00  9.19           C
ATOM   3770  HE1 TYR E 234    -135.483-110.910 656.703  1.00  9.19           H
ATOM   3771  HE2 TYR E 234    -133.632-110.357 652.902  1.00  9.19           H
ATOM   3772  CE2 TYR E 234    -133.850-111.003 653.753  1.00  9.19           C
ATOM   3773  CZ  TYR E 234    -134.588-110.548 654.800  1.00  9.19           C
ATOM   3774  OH  TYR E 234    -135.048-109.268 654.763  1.00  9.19           O
ATOM   3775  HH  TYR E 234    -134.712-108.808 653.941  1.00  9.19           H
ATOM   3776  HN  TYR E 234    -130.816-114.179 654.626  1.00  9.19           H
ATOM   3777  N   THR E 235    -131.283-117.081 655.618  1.00  9.19           N
ATOM   3778  CA  THR E 235    -131.100-118.505 655.841  1.00  9.19           C
ATOM   3779  C   THR E 235    -130.713-118.771 657.297  1.00  9.19           C
ATOM   3780  O   THR E 235    -131.320-119.611 657.960  1.00  9.19           O
ATOM   3781  HA  THR E 235    -132.052-119.006 655.666  1.00  9.19           H
ATOM   3782  HB  THR E 235    -129.108-118.505 654.972  1.00  9.19           H
ATOM   3783  CB  THR E 235    -130.064-119.011 654.835  1.00  9.19           C
ATOM   3784  OG1 THR E 235    -130.686-118.818 653.568  1.00  9.19           O
ATOM   3785  HG1 THR E 235    -130.279-118.031 653.103  1.00  9.19           H
ATOM   3786  CG2 THR E 235    -129.856-120.525 654.920  1.00  9.19           C
ATOM   3787 1HG2 THR E 235    -130.798-121.033 654.716  1.00  9.19           H
ATOM   3788 2HG2 THR E 235    -129.510-120.788 655.920  1.00  9.19           H
ATOM   3789 3HG2 THR E 235    -129.111-120.831 654.186  1.00  9.19           H
ATOM   3790  HN  THR E 235    -130.726-116.693 654.884  1.00  9.19           H
ATOM   3791  N   ILE E 236    -129.706-118.041 657.752  1.00  9.19           N
ATOM   3792  CA  ILE E 236    -129.184-118.238 659.093  1.00  9.19           C
ATOM   3793  C   ILE E 236    -130.194-117.706 660.112  1.00  9.19           C
ATOM   3794  O   ILE E 236    -130.416-118.324 661.152  1.00  9.19           O
ATOM   3795  HA  ILE E 236    -129.072-119.311 659.246  1.00  9.19           H
ATOM   3796  HB  ILE E 236    -127.879-116.545 659.037  1.00  9.19           H
ATOM   3797  CB  ILE E 236    -127.793-117.615 659.224  1.00  9.19           C
ATOM   3798  CG1 ILE E 236    -126.837-118.182 658.172  1.00  9.19           C
ATOM   3799 1HG1 ILE E 236    -126.551-119.198 658.445  1.00  9.19           H
ATOM   3800 2HG1 ILE E 236    -127.344-118.242 657.209  1.00  9.19           H
ATOM   3801  CG2 ILE E 236    -127.248-117.783 660.644  1.00  9.19           C
ATOM   3802 1HG2 ILE E 236    -127.918-117.294 661.350  1.00  9.19           H
ATOM   3803 2HG2 ILE E 236    -127.179-118.844 660.883  1.00  9.19           H
ATOM   3804 3HG2 ILE E 236    -126.258-117.332 660.709  1.00  9.19           H
ATOM   3805  CD1 ILE E 236    -125.586-117.311 658.042  1.00  9.19           C
ATOM   3806 1HD1 ILE E 236    -125.874-116.303 657.745  1.00  9.19           H
ATOM   3807 2HD1 ILE E 236    -125.068-117.274 659.001  1.00  9.19           H
ATOM   3808 3HD1 ILE E 236    -124.924-117.737 657.288  1.00  9.19           H
ATOM   3809  HN  ILE E 236    -129.249-117.326 657.221  1.00  9.19           H
ATOM   3810  N   ILE E 237    -130.779-116.566 659.777  1.00  9.19           N
ATOM   3811  CA  ILE E 237    -131.758-115.942 660.652  1.00  9.19           C
ATOM   3812  C   ILE E 237    -132.858-116.952 660.981  1.00  9.19           C
ATOM   3813  O   ILE E 237    -133.214-117.131 662.145  1.00  9.19           O
ATOM   3814  HA  ILE E 237    -131.247-115.674 661.576  1.00  9.19           H
ATOM   3815  HB  ILE E 237    -132.485-114.828 658.977  1.00  9.19           H
ATOM   3816  CB  ILE E 237    -132.280-114.644 660.032  1.00  9.19           C
ATOM   3817  CG1 ILE E 237    -131.224-113.539 660.101  1.00  9.19           C
ATOM   3818 1HG1 ILE E 237    -131.145-113.171 661.124  1.00  9.19           H
ATOM   3819 2HG1 ILE E 237    -130.249-113.946 659.833  1.00  9.19           H
ATOM   3820  CG2 ILE E 237    -133.599-114.219 660.681  1.00  9.19           C
ATOM   3821 1HG2 ILE E 237    -134.344-115.000 660.535  1.00  9.19           H
ATOM   3822 2HG2 ILE E 237    -133.444-114.058 661.747  1.00  9.19           H
ATOM   3823 3HG2 ILE E 237    -133.948-113.294 660.221  1.00  9.19           H
ATOM   3824  CD1 ILE E 237    -131.577-112.384 659.162  1.00  9.19           C
ATOM   3825 1HD1 ILE E 237    -131.631-112.752 658.138  1.00  9.19           H
ATOM   3826 2HD1 ILE E 237    -132.541-111.964 659.449  1.00  9.19           H
ATOM   3827 3HD1 ILE E 237    -130.810-111.612 659.231  1.00  9.19           H
ATOM   3828  HN  ILE E 237    -130.595-116.070 658.928  1.00  9.19           H
ATOM   3829  N   ILE E 238    -133.367-117.587 659.935  1.00  9.19           N
ATOM   3830  CA  ILE E 238    -134.486-118.502 660.087  1.00  9.19           C
ATOM   3831  C   ILE E 238    -134.059-119.681 660.965  1.00  9.19           C
ATOM   3832  O   ILE E 238    -134.814-120.119 661.832  1.00  9.19           O
ATOM   3833  HA  ILE E 238    -135.283-117.962 660.597  1.00  9.19           H
ATOM   3834  HB  ILE E 238    -134.178-119.144 658.070  1.00  9.19           H
ATOM   3835  CB  ILE E 238    -135.026-118.920 658.718  1.00  9.19           C
ATOM   3836  CG1 ILE E 238    -135.804-117.776 658.064  1.00  9.19           C
ATOM   3837 1HG1 ILE E 238    -136.761-117.647 658.571  1.00  9.19           H
ATOM   3838 2HG1 ILE E 238    -135.253-116.843 658.180  1.00  9.19           H
ATOM   3839  CG2 ILE E 238    -135.863-120.196 658.824  1.00  9.19           C
ATOM   3840 1HG2 ILE E 238    -135.245-121.004 659.217  1.00  9.19           H
ATOM   3841 2HG2 ILE E 238    -136.705-120.023 659.495  1.00  9.19           H
ATOM   3842 3HG2 ILE E 238    -136.235-120.470 657.837  1.00  9.19           H
ATOM   3843  CD1 ILE E 238    -136.042-118.054 656.578  1.00  9.19           C
ATOM   3844 1HD1 ILE E 238    -135.083-118.159 656.070  1.00  9.19           H
ATOM   3845 2HD1 ILE E 238    -136.614-118.975 656.467  1.00  9.19           H
ATOM   3846 3HD1 ILE E 238    -136.597-117.226 656.138  1.00  9.19           H
ATOM   3847  HN  ILE E 238    -133.029-117.484 659.000  1.00  9.19           H
ATOM   3848  N   HIS E 239    -132.851-120.160 660.710  1.00  9.19           N
ATOM   3849  CA  HIS E 239    -132.332-121.307 661.437  1.00  9.19           C
ATOM   3850  C   HIS E 239    -132.302-120.995 662.934  1.00  9.19           C
ATOM   3851  O   HIS E 239    -132.771-121.790 663.747  1.00  9.19           O
ATOM   3852  HA  HIS E 239    -133.026-122.129 661.260  1.00  9.19           H
ATOM   3853  CB  HIS E 239    -130.966-121.724 660.890  1.00  9.19           C
ATOM   3854 1HB  HIS E 239    -131.046-121.869 659.812  1.00  9.19           H
ATOM   3855 2HB  HIS E 239    -130.258-120.911 661.050  1.00  9.19           H
ATOM   3856  CG  HIS E 239    -130.413-122.983 661.513  1.00  9.19           C
ATOM   3857  HD1 HIS E 239    -128.866-122.165 662.726  1.00  9.19           H
ATOM   3858  ND1 HIS E 239    -129.357-122.976 662.408  1.00  9.19           N
ATOM   3859  CD2 HIS E 239    -130.780-124.288 661.362  1.00  9.19           C
ATOM   3860  HD2 HIS E 239    -131.585-124.654 660.724  1.00  9.19           H
ATOM   3861  CE1 HIS E 239    -129.109-124.226 662.772  1.00  9.19           C
ATOM   3862  HE1 HIS E 239    -128.335-124.548 663.468  1.00  9.19           H
ATOM   3863  NE2 HIS E 239    -129.992-125.037 662.122  1.00  9.19           N
ATOM   3864  HN  HIS E 239    -132.231-119.779 660.024  1.00  9.19           H
ATOM   3865  N   THR E 240    -131.744-119.836 663.254  1.00  9.19           N
ATOM   3866  CA  THR E 240    -131.608-119.428 664.641  1.00  9.19           C
ATOM   3867  C   THR E 240    -132.986-119.223 665.274  1.00  9.19           C
ATOM   3868  O   THR E 240    -133.193-119.553 666.441  1.00  9.19           O
ATOM   3869  HA  THR E 240    -131.121-120.234 665.191  1.00  9.19           H
ATOM   3870  HB  THR E 240    -131.228-117.334 664.206  1.00  9.19           H
ATOM   3871  CB  THR E 240    -130.728-118.178 664.683  1.00  9.19           C
ATOM   3872  OG1 THR E 240    -129.507-118.592 664.077  1.00  9.19           O
ATOM   3873  HG1 THR E 240    -129.521-118.382 663.099  1.00  9.19           H
ATOM   3874  CG2 THR E 240    -130.325-117.792 666.107  1.00  9.19           C
ATOM   3875 1HG2 THR E 240    -129.766-118.610 666.561  1.00  9.19           H
ATOM   3876 2HG2 THR E 240    -131.220-117.592 666.697  1.00  9.19           H
ATOM   3877 3HG2 THR E 240    -129.702-116.898 666.079  1.00  9.19           H
ATOM   3878  HN  THR E 240    -131.389-119.183 662.584  1.00  9.19           H
ATOM   3879  N   LEU E 241    -133.893-118.679 664.476  1.00  9.19           N
ATOM   3880  CA  LEU E 241    -135.242-118.415 664.947  1.00  9.19           C
ATOM   3881  C   LEU E 241    -135.949-119.743 665.226  1.00  9.19           C
ATOM   3882  O   LEU E 241    -136.836-119.812 666.075  1.00  9.19           O
ATOM   3883  HA  LEU E 241    -135.160-117.865 665.884  1.00  9.19           H
ATOM   3884  CB  LEU E 241    -135.989-117.518 663.958  1.00  9.19           C
ATOM   3885 1HB  LEU E 241    -135.831-117.908 662.953  1.00  9.19           H
ATOM   3886 2HB  LEU E 241    -137.057-117.593 664.165  1.00  9.19           H
ATOM   3887  HG  LEU E 241    -134.535-115.965 663.740  1.00  9.19           H
ATOM   3888  CG  LEU E 241    -135.598-116.039 663.968  1.00  9.19           C
ATOM   3889  CD1 LEU E 241    -136.347-115.266 662.880  1.00  9.19           C
ATOM   3890 1HD1 LEU E 241    -136.104-115.686 661.904  1.00  9.19           H
ATOM   3891 2HD1 LEU E 241    -137.421-115.345 663.052  1.00  9.19           H
ATOM   3892 3HD1 LEU E 241    -136.051-114.218 662.909  1.00  9.19           H
ATOM   3893  CD2 LEU E 241    -135.808-115.425 665.354  1.00  9.19           C
ATOM   3894 1HD2 LEU E 241    -136.857-115.512 665.634  1.00  9.19           H
ATOM   3895 2HD2 LEU E 241    -135.192-115.954 666.082  1.00  9.19           H
ATOM   3896 3HD2 LEU E 241    -135.522-114.374 665.333  1.00  9.19           H
ATOM   3897  HN  LEU E 241    -133.719-118.420 663.526  1.00  9.19           H
ATOM   3898  N   ILE E 242    -135.529-120.766 664.495  1.00  9.19           N
ATOM   3899  CA  ILE E 242    -136.088-122.095 664.676  1.00  9.19           C
ATOM   3900  C   ILE E 242    -135.604-122.670 666.009  1.00  9.19           C
ATOM   3901  O   ILE E 242    -136.340-123.390 666.682  1.00  9.19           O
ATOM   3902  HA  ILE E 242    -137.172-121.990 664.719  1.00  9.19           H
ATOM   3903  HB  ILE E 242    -134.726-122.809 663.190  1.00  9.19           H
ATOM   3904  CB  ILE E 242    -135.765-122.980 663.471  1.00  9.19           C
ATOM   3905  CG1 ILE E 242    -136.628-122.602 662.266  1.00  9.19           C
ATOM   3906 1HG1 ILE E 242    -137.661-122.899 662.446  1.00  9.19           H
ATOM   3907 2HG1 ILE E 242    -136.626-121.519 662.138  1.00  9.19           H
ATOM   3908  CG2 ILE E 242    -135.899-124.462 663.829  1.00  9.19           C
ATOM   3909 1HG2 ILE E 242    -135.207-124.705 664.636  1.00  9.19           H
ATOM   3910 2HG2 ILE E 242    -136.919-124.668 664.150  1.00  9.19           H
ATOM   3911 3HG2 ILE E 242    -135.664-125.069 662.954  1.00  9.19           H
ATOM   3912  CD1 ILE E 242    -136.114-123.273 660.991  1.00  9.19           C
ATOM   3913 1HD1 ILE E 242    -135.089-122.954 660.801  1.00  9.19           H
ATOM   3914 2HD1 ILE E 242    -136.141-124.355 661.114  1.00  9.19           H
ATOM   3915 3HD1 ILE E 242    -136.745-122.986 660.150  1.00  9.19           H
ATOM   3916  HN  ILE E 242    -134.822-120.697 663.792  1.00  9.19           H
ATOM   3917  N   GLN E 243    -134.370-122.330 666.350  1.00  9.19           N
ATOM   3918  CA  GLN E 243    -133.771-122.821 667.580  1.00  9.19           C
ATOM   3919  C   GLN E 243    -134.264-122.000 668.774  1.00  9.19           C
ATOM   3920  O   GLN E 243    -134.080-122.398 669.923  1.00  9.19           O
ATOM   3921  HA  GLN E 243    -134.109-123.852 667.675  1.00  9.19           H
ATOM   3922  CB  GLN E 243    -132.244-122.799 667.493  1.00  9.19           C
ATOM   3923 1HB  GLN E 243    -131.904-121.795 667.242  1.00  9.19           H
ATOM   3924 2HB  GLN E 243    -131.817-123.046 668.466  1.00  9.19           H
ATOM   3925  CG  GLN E 243    -131.741-123.791 666.443  1.00  9.19           C
ATOM   3926 1HG  GLN E 243    -132.073-124.797 666.699  1.00  9.19           H
ATOM   3927 2HG  GLN E 243    -132.174-123.550 665.472  1.00  9.19           H
ATOM   3928  CD  GLN E 243    -130.214-123.762 666.348  1.00  9.19           C
ATOM   3929  OE1 GLN E 243    -129.569-122.760 666.613  1.00  9.19           O
ATOM   3930  NE2 GLN E 243    -129.674-124.912 665.955  1.00  9.19           N
ATOM   3931 1HE2 GLN E 243    -130.260-125.696 665.753  1.00  9.19           H
ATOM   3932 2HE2 GLN E 243    -128.681-124.992 665.863  1.00  9.19           H
ATOM   3933  HN  GLN E 243    -133.783-121.733 665.804  1.00  9.19           H
ATOM   3934  N   ALA E 244    -134.881-120.871 668.461  1.00  9.19           N
ATOM   3935  CA  ALA E 244    -135.280-119.925 669.490  1.00  9.19           C
ATOM   3936  C   ALA E 244    -136.340-120.570 670.386  1.00  9.19           C
ATOM   3937  O   ALA E 244    -137.081-121.447 669.944  1.00  9.19           O
ATOM   3938  HA  ALA E 244    -134.399-119.697 670.090  1.00  9.19           H
ATOM   3939  CB  ALA E 244    -135.777-118.636 668.834  1.00  9.19           C
ATOM   3940 1HB  ALA E 244    -134.978-118.202 668.232  1.00  9.19           H
ATOM   3941 2HB  ALA E 244    -136.632-118.859 668.195  1.00  9.19           H
ATOM   3942 3HB  ALA E 244    -136.076-117.927 669.606  1.00  9.19           H
ATOM   3943  HN  ALA E 244    -135.109-120.598 667.526  1.00  9.19           H
ATOM   3944  N   LYS E 245    -136.377-120.110 671.628  1.00  9.19           N
ATOM   3945  CA  LYS E 245    -137.413-120.538 672.553  1.00  9.19           C
ATOM   3946  C   LYS E 245    -138.778-120.093 672.026  1.00  9.19           C
ATOM   3947  O   LYS E 245    -138.864-119.172 671.214  1.00  9.19           O
ATOM   3948  HA  LYS E 245    -137.394-121.628 672.583  1.00  9.19           H
ATOM   3949  CB  LYS E 245    -137.107-120.040 673.967  1.00  9.19           C
ATOM   3950 1HB  LYS E 245    -136.803-118.995 673.931  1.00  9.19           H
ATOM   3951 2HB  LYS E 245    -138.010-120.088 674.576  1.00  9.19           H
ATOM   3952  CG  LYS E 245    -136.003-120.877 674.616  1.00  9.19           C
ATOM   3953 1HG  LYS E 245    -136.159-121.931 674.389  1.00  9.19           H
ATOM   3954 2HG  LYS E 245    -135.036-120.600 674.194  1.00  9.19           H
ATOM   3955  CD  LYS E 245    -135.980-120.674 676.132  1.00  9.19           C
ATOM   3956 1HD  LYS E 245    -135.711-119.642 676.361  1.00  9.19           H
ATOM   3957 2HD  LYS E 245    -136.977-120.840 676.540  1.00  9.19           H
ATOM   3958  CE  LYS E 245    -134.985-121.626 676.798  1.00  9.19           C
ATOM   3959 1HE  LYS E 245    -135.115-122.633 676.402  1.00  9.19           H
ATOM   3960 2HE  LYS E 245    -133.966-121.320 676.563  1.00  9.19           H
ATOM   3961  NZ  LYS E 245    -135.179-121.635 678.266  1.00  9.19           N
ATOM   3962 1HZ  LYS E 245    -134.498-122.253 678.693  1.00  9.19           H
ATOM   3963 2HZ  LYS E 245    -135.059-120.696 678.628  1.00  9.19           H
ATOM   3964 3HZ  LYS E 245    -136.114-121.964 678.481  1.00  9.19           H
ATOM   3965  HN  LYS E 245    -135.719-119.458 672.003  1.00  9.19           H
ATOM   3966  N   LYS E 246    -139.812-120.766 672.508  1.00  9.19           N
ATOM   3967  CA  LYS E 246    -141.066-120.838 671.777  1.00  9.19           C
ATOM   3968  C   LYS E 246    -141.750-119.470 671.812  1.00  9.19           C
ATOM   3969  O   LYS E 246    -142.492-119.119 670.896  1.00  9.19           O
ATOM   3970  HA  LYS E 246    -140.827-121.078 670.741  1.00  9.19           H
ATOM   3971  CB  LYS E 246    -141.936-121.974 672.316  1.00  9.19           C
ATOM   3972 1HB  LYS E 246    -141.321-122.857 672.491  1.00  9.19           H
ATOM   3973 2HB  LYS E 246    -142.361-121.687 673.278  1.00  9.19           H
ATOM   3974  CG  LYS E 246    -143.061-122.315 671.337  1.00  9.19           C
ATOM   3975 1HG  LYS E 246    -143.699-121.443 671.192  1.00  9.19           H
ATOM   3976 2HG  LYS E 246    -142.638-122.566 670.364  1.00  9.19           H
ATOM   3977  CD  LYS E 246    -143.900-123.487 671.852  1.00  9.19           C
ATOM   3978 1HD  LYS E 246    -143.263-124.359 671.997  1.00  9.19           H
ATOM   3979 2HD  LYS E 246    -144.324-123.236 672.824  1.00  9.19           H
ATOM   3980  CE  LYS E 246    -145.025-123.828 670.872  1.00  9.19           C
ATOM   3981 1HE  LYS E 246    -145.656-122.953 670.715  1.00  9.19           H
ATOM   3982 2HE  LYS E 246    -144.603-124.094 669.903  1.00  9.19           H
ATOM   3983  NZ  LYS E 246    -145.840-124.949 671.389  1.00  9.19           N
ATOM   3984 1HZ  LYS E 246    -146.588-125.153 670.736  1.00  9.19           H
ATOM   3985 2HZ  LYS E 246    -145.255-125.770 671.499  1.00  9.19           H
ATOM   3986 3HZ  LYS E 246    -146.236-124.694 672.287  1.00  9.19           H
ATOM   3987  HN  LYS E 246    -139.802-121.257 673.380  1.00  9.19           H
ATOM   3988  N   SER E 247    -141.475-118.733 672.879  1.00  9.19           N
ATOM   3989  CA  SER E 247    -142.330-117.622 673.262  1.00  9.19           C
ATOM   3990  C   SER E 247    -142.604-116.731 672.049  1.00  9.19           C
ATOM   3991  O   SER E 247    -143.759-116.484 671.704  1.00  9.19           O
ATOM   3992  HA  SER E 247    -143.254-118.078 673.618  1.00  9.19           H
ATOM   3993  CB  SER E 247    -141.698-116.804 674.390  1.00  9.19           C
ATOM   3994 1HB  SER E 247    -142.326-115.940 674.606  1.00  9.19           H
ATOM   3995 2HB  SER E 247    -141.661-117.407 675.298  1.00  9.19           H
ATOM   3996  HG  SER E 247    -139.893-116.097 674.888  1.00  9.19           H
ATOM   3997  OG  SER E 247    -140.384-116.364 674.059  1.00  9.19           O
ATOM   3998  HN  SER E 247    -140.687-118.885 673.475  1.00  9.19           H
ATOM   3999  N   SER E 248    -141.523-116.272 671.435  1.00  9.19           N
ATOM   4000  CA  SER E 248    -141.624-115.263 670.395  1.00  9.19           C
ATOM   4001  C   SER E 248    -141.284-115.876 669.035  1.00  9.19           C
ATOM   4002  O   SER E 248    -141.558-115.279 667.995  1.00  9.19           O
ATOM   4003  HA  SER E 248    -142.662-114.930 670.416  1.00  9.19           H
ATOM   4004  CB  SER E 248    -140.703-114.077 670.688  1.00  9.19           C
ATOM   4005 1HB  SER E 248    -140.761-113.361 669.867  1.00  9.19           H
ATOM   4006 2HB  SER E 248    -141.048-113.562 671.584  1.00  9.19           H
ATOM   4007  HG  SER E 248    -138.794-113.705 671.159  1.00  9.19           H
ATOM   4008  OG  SER E 248    -139.349-114.483 670.866  1.00  9.19           O
ATOM   4009  HN  SER E 248    -140.593-116.579 671.638  1.00  9.19           H
ATOM   4010  N   LYS E 249    -140.692-117.061 669.088  1.00  9.19           N
ATOM   4011  CA  LYS E 249    -140.199-117.704 667.882  1.00  9.19           C
ATOM   4012  C   LYS E 249    -141.199-117.483 666.745  1.00  9.19           C
ATOM   4013  O   LYS E 249    -140.824-117.036 665.662  1.00  9.19           O
ATOM   4014  HA  LYS E 249    -139.260-117.221 667.614  1.00  9.19           H
ATOM   4015  CB  LYS E 249    -139.889-119.178 668.150  1.00  9.19           C
ATOM   4016 1HB  LYS E 249    -138.958-119.262 668.712  1.00  9.19           H
ATOM   4017 2HB  LYS E 249    -140.674-119.612 668.769  1.00  9.19           H
ATOM   4018  CG  LYS E 249    -139.772-119.961 666.841  1.00  9.19           C
ATOM   4019 1HG  LYS E 249    -140.748-120.014 666.357  1.00  9.19           H
ATOM   4020 2HG  LYS E 249    -139.105-119.437 666.158  1.00  9.19           H
ATOM   4021  CD  LYS E 249    -139.245-121.375 667.093  1.00  9.19           C
ATOM   4022 1HD  LYS E 249    -138.195-121.330 667.383  1.00  9.19           H
ATOM   4023 2HD  LYS E 249    -139.786-121.826 667.925  1.00  9.19           H
ATOM   4024  CE  LYS E 249    -139.398-122.248 665.845  1.00  9.19           C
ATOM   4025 1HE  LYS E 249    -140.448-122.299 665.557  1.00  9.19           H
ATOM   4026 2HE  LYS E 249    -138.860-121.798 665.011  1.00  9.19           H
ATOM   4027  NZ  LYS E 249    -138.880-123.611 666.099  1.00  9.19           N
ATOM   4028 1HZ  LYS E 249    -138.879-124.138 665.234  1.00  9.19           H
ATOM   4029 2HZ  LYS E 249    -137.935-123.551 666.461  1.00  9.19           H
ATOM   4030 3HZ  LYS E 249    -139.473-124.076 666.778  1.00  9.19           H
ATOM   4031  HN  LYS E 249    -140.549-117.577 669.932  1.00  9.19           H
ATOM   4032  N   HIS E 250    -142.452-117.807 667.031  1.00  9.19           N
ATOM   4033  CA  HIS E 250    -143.455-117.909 665.985  1.00  9.19           C
ATOM   4034  C   HIS E 250    -143.690-116.532 665.362  1.00  9.19           C
ATOM   4035  O   HIS E 250    -143.868-116.416 664.151  1.00  9.19           O
ATOM   4036  HA  HIS E 250    -143.048-118.577 665.225  1.00  9.19           H
ATOM   4037  CB  HIS E 250    -144.739-118.543 666.524  1.00  9.19           C
ATOM   4038 1HB  HIS E 250    -145.059-117.994 667.410  1.00  9.19           H
ATOM   4039 2HB  HIS E 250    -145.527-118.432 665.779  1.00  9.19           H
ATOM   4040  CG  HIS E 250    -144.602-120.005 666.877  1.00  9.19           C
ATOM   4041  HD1 HIS E 250    -144.959-120.895 664.976  1.00  9.19           H
ATOM   4042  ND1 HIS E 250    -144.752-121.018 665.946  1.00  9.19           N
ATOM   4043  CD2 HIS E 250    -144.326-120.613 668.066  1.00  9.19           C
ATOM   4044  HD2 HIS E 250    -144.150-120.105 669.015  1.00  9.19           H
ATOM   4045  CE1 HIS E 250    -144.573-122.179 666.559  1.00  9.19           C
ATOM   4046  HE1 HIS E 250    -144.627-123.164 666.095  1.00  9.19           H
ATOM   4047  NE2 HIS E 250    -144.310-121.925 667.873  1.00  9.19           N
ATOM   4048  HN  HIS E 250    -142.783-117.998 667.955  1.00  9.19           H
ATOM   4049  N   LYS E 251    -143.682-115.521 666.219  1.00  9.19           N
ATOM   4050  CA  LYS E 251    -144.012-114.173 665.790  1.00  9.19           C
ATOM   4051  C   LYS E 251    -142.895-113.642 664.889  1.00  9.19           C
ATOM   4052  O   LYS E 251    -143.163-113.085 663.825  1.00  9.19           O
ATOM   4053  HA  LYS E 251    -144.929-114.232 665.204  1.00  9.19           H
ATOM   4054  CB  LYS E 251    -144.303-113.282 666.999  1.00  9.19           C
ATOM   4055 1HB  LYS E 251    -145.083-113.735 667.610  1.00  9.19           H
ATOM   4056 2HB  LYS E 251    -143.413-113.207 667.623  1.00  9.19           H
ATOM   4057  CG  LYS E 251    -144.741-111.884 666.557  1.00  9.19           C
ATOM   4058 1HG  LYS E 251    -143.932-111.403 666.006  1.00  9.19           H
ATOM   4059 2HG  LYS E 251    -145.588-111.963 665.875  1.00  9.19           H
ATOM   4060  CD  LYS E 251    -145.126-111.023 667.761  1.00  9.19           C
ATOM   4061 1HD  LYS E 251    -146.041-111.410 668.211  1.00  9.19           H
ATOM   4062 2HD  LYS E 251    -144.347-111.085 668.521  1.00  9.19           H
ATOM   4063  CE  LYS E 251    -145.331-109.564 667.350  1.00  9.19           C
ATOM   4064 1HE  LYS E 251    -144.453-109.205 666.812  1.00  9.19           H
ATOM   4065 2HE  LYS E 251    -146.177-109.488 666.667  1.00  9.19           H
ATOM   4066  NZ  LYS E 251    -145.570-108.718 668.541  1.00  9.19           N
ATOM   4067 1HZ  LYS E 251    -145.527-107.741 668.275  1.00  9.19           H
ATOM   4068 2HZ  LYS E 251    -146.487-108.925 668.923  1.00  9.19           H
ATOM   4069 3HZ  LYS E 251    -144.861-108.911 669.240  1.00  9.19           H
ATOM   4070  HN  LYS E 251    -143.456-115.612 667.189  1.00  9.19           H
ATOM   4071  N   ALA E 252    -141.667-113.833 665.347  1.00  9.19           N
ATOM   4072  CA  ALA E 252    -140.512-113.324 664.628  1.00  9.19           C
ATOM   4073  C   ALA E 252    -140.406-114.032 663.276  1.00  9.19           C
ATOM   4074  O   ALA E 252    -140.032-113.419 662.277  1.00  9.19           O
ATOM   4075  HA  ALA E 252    -140.668-112.259 664.459  1.00  9.19           H
ATOM   4076  CB  ALA E 252    -139.256-113.508 665.482  1.00  9.19           C
ATOM   4077 1HB  ALA E 252    -139.370-112.962 666.418  1.00  9.19           H
ATOM   4078 2HB  ALA E 252    -139.113-114.568 665.695  1.00  9.19           H
ATOM   4079 3HB  ALA E 252    -138.389-113.127 664.942  1.00  9.19           H
ATOM   4080  HN  ALA E 252    -141.456-114.324 666.193  1.00  9.19           H
ATOM   4081  N   LEU E 253    -140.743-115.313 663.287  1.00  9.19           N
ATOM   4082  CA  LEU E 253    -140.624-116.129 662.090  1.00  9.19           C
ATOM   4083  C   LEU E 253    -141.586-115.603 661.022  1.00  9.19           C
ATOM   4084  O   LEU E 253    -141.181-115.347 659.889  1.00  9.19           O
ATOM   4085  HA  LEU E 253    -139.605-116.020 661.720  1.00  9.19           H
ATOM   4086  CB  LEU E 253    -140.828-117.607 662.427  1.00  9.19           C
ATOM   4087 1HB  LEU E 253    -140.172-117.864 663.259  1.00  9.19           H
ATOM   4088 2HB  LEU E 253    -141.852-117.742 662.774  1.00  9.19           H
ATOM   4089  HG  LEU E 253    -141.227-118.337 660.456  1.00  9.19           H
ATOM   4090  CG  LEU E 253    -140.571-118.596 661.288  1.00  9.19           C
ATOM   4091  CD1 LEU E 253    -139.132-118.486 660.780  1.00  9.19           C
ATOM   4092 1HD1 LEU E 253    -138.953-117.475 660.412  1.00  9.19           H
ATOM   4093 2HD1 LEU E 253    -138.442-118.704 661.594  1.00  9.19           H
ATOM   4094 3HD1 LEU E 253    -138.977-119.199 659.971  1.00  9.19           H
ATOM   4095  CD2 LEU E 253    -140.921-120.024 661.712  1.00  9.19           C
ATOM   4096 1HD2 LEU E 253    -140.309-120.309 662.567  1.00  9.19           H
ATOM   4097 2HD2 LEU E 253    -141.975-120.073 661.986  1.00  9.19           H
ATOM   4098 3HD2 LEU E 253    -140.729-120.706 660.884  1.00  9.19           H
ATOM   4099  HN  LEU E 253    -141.091-115.793 664.092  1.00  9.19           H
ATOM   4100  N   LYS E 254    -142.841-115.457 661.421  1.00  9.19           N
ATOM   4101  CA  LYS E 254    -143.872-115.010 660.501  1.00  9.19           C
ATOM   4102  C   LYS E 254    -143.422-113.710 659.831  1.00  9.19           C
ATOM   4103  O   LYS E 254    -143.490-113.581 658.609  1.00  9.19           O
ATOM   4104  HA  LYS E 254    -143.978-115.775 659.732  1.00  9.19           H
ATOM   4105  CB  LYS E 254    -145.219-114.897 661.218  1.00  9.19           C
ATOM   4106 1HB  LYS E 254    -145.502-115.869 661.622  1.00  9.19           H
ATOM   4107 2HB  LYS E 254    -145.129-114.216 662.064  1.00  9.19           H
ATOM   4108  CG  LYS E 254    -146.307-114.397 660.266  1.00  9.19           C
ATOM   4109 1HG  LYS E 254    -146.096-113.368 659.976  1.00  9.19           H
ATOM   4110 2HG  LYS E 254    -146.299-114.993 659.353  1.00  9.19           H
ATOM   4111  CD  LYS E 254    -147.687-114.476 660.921  1.00  9.19           C
ATOM   4112 1HD  LYS E 254    -147.899-115.505 661.209  1.00  9.19           H
ATOM   4113 2HD  LYS E 254    -147.694-113.881 661.835  1.00  9.19           H
ATOM   4114  CE  LYS E 254    -148.775-113.973 659.970  1.00  9.19           C
ATOM   4115 1HE  LYS E 254    -148.639-112.907 659.783  1.00  9.19           H
ATOM   4116 2HE  LYS E 254    -148.688-114.479 659.009  1.00  9.19           H
ATOM   4117  NZ  LYS E 254    -150.117-114.213 660.545  1.00  9.19           N
ATOM   4118 1HZ  LYS E 254    -150.826-113.880 659.900  1.00  9.19           H
ATOM   4119 2HZ  LYS E 254    -150.245-115.207 660.701  1.00  9.19           H
ATOM   4120 3HZ  LYS E 254    -150.202-113.719 661.426  1.00  9.19           H
ATOM   4121  HN  LYS E 254    -143.156-115.639 662.353  1.00  9.19           H
ATOM   4122  N   VAL E 255    -142.971-112.779 660.660  1.00  9.19           N
ATOM   4123  CA  VAL E 255    -142.528-111.487 660.165  1.00  9.19           C
ATOM   4124  C   VAL E 255    -141.478-111.697 659.072  1.00  9.19           C
ATOM   4125  O   VAL E 255    -141.541-111.068 658.016  1.00  9.19           O
ATOM   4126  HA  VAL E 255    -143.393-110.988 659.729  1.00  9.19           H
ATOM   4127  HB  VAL E 255    -141.443-111.271 661.990  1.00  9.19           H
ATOM   4128  CB  VAL E 255    -142.020-110.629 661.325  1.00  9.19           C
ATOM   4129  CG1 VAL E 255    -141.093-109.520 660.822  1.00  9.19           C
ATOM   4130 1HG1 VAL E 255    -140.237-109.965 660.315  1.00  9.19           H
ATOM   4131 2HG1 VAL E 255    -141.636-108.881 660.125  1.00  9.19           H
ATOM   4132 3HG1 VAL E 255    -140.747-108.925 661.667  1.00  9.19           H
ATOM   4133  CG2 VAL E 255    -143.185-110.047 662.128  1.00  9.19           C
ATOM   4134 1HG2 VAL E 255    -143.801-109.426 661.477  1.00  9.19           H
ATOM   4135 2HG2 VAL E 255    -143.789-110.859 662.532  1.00  9.19           H
ATOM   4136 3HG2 VAL E 255    -142.796-109.441 662.946  1.00  9.19           H
ATOM   4137  HN  VAL E 255    -142.906-112.897 661.651  1.00  9.19           H
ATOM   4138  N   THR E 256    -140.537-112.583 659.362  1.00  9.19           N
ATOM   4139  CA  THR E 256    -139.395-112.776 658.485  1.00  9.19           C
ATOM   4140  C   THR E 256    -139.850-113.309 657.125  1.00  9.19           C
ATOM   4141  O   THR E 256    -139.376-112.853 656.086  1.00  9.19           O
ATOM   4142  HA  THR E 256    -138.929-111.806 658.309  1.00  9.19           H
ATOM   4143  HB  THR E 256    -138.807-114.705 659.294  1.00  9.19           H
ATOM   4144  CB  THR E 256    -138.402-113.698 659.197  1.00  9.19           C
ATOM   4145  OG1 THR E 256    -138.123-113.026 660.423  1.00  9.19           O
ATOM   4146  HG1 THR E 256    -138.627-113.457 661.171  1.00  9.19           H
ATOM   4147  CG2 THR E 256    -137.048-113.759 658.489  1.00  9.19           C
ATOM   4148 1HG2 THR E 256    -136.612-112.760 658.452  1.00  9.19           H
ATOM   4149 2HG2 THR E 256    -137.185-114.133 657.474  1.00  9.19           H
ATOM   4150 3HG2 THR E 256    -136.381-114.426 659.035  1.00  9.19           H
ATOM   4151  HN  THR E 256    -140.546-113.162 660.178  1.00  9.19           H
ATOM   4152  N   ILE E 257    -140.765-114.266 657.177  1.00  9.19           N
ATOM   4153  CA  ILE E 257    -141.265-114.889 655.963  1.00  9.19           C
ATOM   4154  C   ILE E 257    -141.975-113.837 655.110  1.00  9.19           C
ATOM   4155  O   ILE E 257    -141.722-113.731 653.911  1.00  9.19           O
ATOM   4156  HA  ILE E 257    -140.404-115.261 655.408  1.00  9.19           H
ATOM   4157  HB  ILE E 257    -142.885-115.785 657.034  1.00  9.19           H
ATOM   4158  CB  ILE E 257    -142.140-116.098 656.303  1.00  9.19           C
ATOM   4159  CG1 ILE E 257    -141.312-117.210 656.950  1.00  9.19           C
ATOM   4160 1HG1 ILE E 257    -140.650-117.654 656.206  1.00  9.19           H
ATOM   4161 2HG1 ILE E 257    -140.678-116.789 657.730  1.00  9.19           H
ATOM   4162  CG2 ILE E 257    -142.897-116.591 655.068  1.00  9.19           C
ATOM   4163 1HG2 ILE E 257    -143.536-115.792 654.691  1.00  9.19           H
ATOM   4164 2HG2 ILE E 257    -142.184-116.881 654.297  1.00  9.19           H
ATOM   4165 3HG2 ILE E 257    -143.511-117.450 655.338  1.00  9.19           H
ATOM   4166  CD1 ILE E 257    -142.216-118.291 657.546  1.00  9.19           C
ATOM   4167 1HD1 ILE E 257    -142.860-117.847 658.306  1.00  9.19           H
ATOM   4168 2HD1 ILE E 257    -142.831-118.726 656.758  1.00  9.19           H
ATOM   4169 3HD1 ILE E 257    -141.602-119.069 657.999  1.00  9.19           H
ATOM   4170  HN  ILE E 257    -141.161-114.616 658.026  1.00  9.19           H
ATOM   4171  N   THR E 258    -142.849-113.084 655.762  1.00  9.19           N
ATOM   4172  CA  THR E 258    -143.682-112.124 655.058  1.00  9.19           C
ATOM   4173  C   THR E 258    -142.815-111.164 654.241  1.00  9.19           C
ATOM   4174  O   THR E 258    -143.116-110.883 653.082  1.00  9.19           O
ATOM   4175  HA  THR E 258    -144.310-112.667 654.351  1.00  9.19           H
ATOM   4176  HB  THR E 258    -143.959-110.867 656.807  1.00  9.19           H
ATOM   4177  CB  THR E 258    -144.565-111.418 656.088  1.00  9.19           C
ATOM   4178  OG1 THR E 258    -145.366-112.463 656.633  1.00  9.19           O
ATOM   4179  HG1 THR E 258    -144.900-112.881 657.412  1.00  9.19           H
ATOM   4180  CG2 THR E 258    -145.577-110.470 655.442  1.00  9.19           C
ATOM   4181 1HG2 THR E 258    -146.227-111.035 654.773  1.00  9.19           H
ATOM   4182 2HG2 THR E 258    -145.047-109.706 654.874  1.00  9.19           H
ATOM   4183 3HG2 THR E 258    -146.178-109.996 656.218  1.00  9.19           H
ATOM   4184  HN  THR E 258    -142.992-113.122 656.751  1.00  9.19           H
ATOM   4185  N   VAL E 259    -141.756-110.686 654.877  1.00  9.19           N
ATOM   4186  CA  VAL E 259    -140.872-109.723 654.242  1.00  9.19           C
ATOM   4187  C   VAL E 259    -140.226-110.364 653.012  1.00  9.19           C
ATOM   4188  O   VAL E 259    -140.172-109.753 651.946  1.00  9.19           O
ATOM   4189  HA  VAL E 259    -141.482-108.880 653.919  1.00  9.19           H
ATOM   4190  HB  VAL E 259    -139.368-110.069 655.717  1.00  9.19           H
ATOM   4191  CB  VAL E 259    -139.848-109.206 655.255  1.00  9.19           C
ATOM   4192  CG1 VAL E 259    -138.762-108.380 654.562  1.00  9.19           C
ATOM   4193 1HG1 VAL E 259    -138.246-109.000 653.829  1.00  9.19           H
ATOM   4194 2HG1 VAL E 259    -139.219-107.527 654.061  1.00  9.19           H
ATOM   4195 3HG1 VAL E 259    -138.047-108.025 655.305  1.00  9.19           H
ATOM   4196  CG2 VAL E 259    -140.529-108.399 656.361  1.00  9.19           C
ATOM   4197 1HG2 VAL E 259    -141.047-107.546 655.922  1.00  9.19           H
ATOM   4198 2HG2 VAL E 259    -141.248-109.031 656.883  1.00  9.19           H
ATOM   4199 3HG2 VAL E 259    -139.778-108.043 657.067  1.00  9.19           H
ATOM   4200  HN  VAL E 259    -141.498-110.946 655.808  1.00  9.19           H
ATOM   4201  N   LEU E 260    -139.753-111.587 653.201  1.00  9.19           N
ATOM   4202  CA  LEU E 260    -139.038-112.284 652.146  1.00  9.19           C
ATOM   4203  C   LEU E 260    -139.975-112.497 650.955  1.00  9.19           C
ATOM   4204  O   LEU E 260    -139.586-112.281 649.809  1.00  9.19           O
ATOM   4205  HA  LEU E 260    -138.216-111.642 651.828  1.00  9.19           H
ATOM   4206  CB  LEU E 260    -138.420-113.577 652.681  1.00  9.19           C
ATOM   4207 1HB  LEU E 260    -137.789-113.329 653.535  1.00  9.19           H
ATOM   4208 2HB  LEU E 260    -139.223-114.214 653.052  1.00  9.19           H
ATOM   4209  HG  LEU E 260    -138.206-114.599 650.814  1.00  9.19           H
ATOM   4210  CG  LEU E 260    -137.585-114.385 651.685  1.00  9.19           C
ATOM   4211  CD1 LEU E 260    -136.382-113.576 651.195  1.00  9.19           C
ATOM   4212 1HD1 LEU E 260    -136.731-112.667 650.703  1.00  9.19           H
ATOM   4213 2HD1 LEU E 260    -135.753-113.311 652.044  1.00  9.19           H
ATOM   4214 3HD1 LEU E 260    -135.807-114.173 650.488  1.00  9.19           H
ATOM   4215  CD2 LEU E 260    -137.166-115.729 652.283  1.00  9.19           C
ATOM   4216 1HD2 LEU E 260    -136.571-115.558 653.180  1.00  9.19           H
ATOM   4217 2HD2 LEU E 260    -138.055-116.305 652.541  1.00  9.19           H
ATOM   4218 3HD2 LEU E 260    -136.575-116.283 651.554  1.00  9.19           H
ATOM   4219  HN  LEU E 260    -139.851-112.099 654.055  1.00  9.19           H
ATOM   4220  N   THR E 261    -141.191-112.918 651.269  1.00  9.19           N
ATOM   4221  CA  THR E 261    -142.165-113.228 650.236  1.00  9.19           C
ATOM   4222  C   THR E 261    -142.483-111.980 649.411  1.00  9.19           C
ATOM   4223  O   THR E 261    -142.567-112.046 648.185  1.00  9.19           O
ATOM   4224  HA  THR E 261    -141.724-113.957 649.556  1.00  9.19           H
ATOM   4225  HB  THR E 261    -143.875-113.115 651.571  1.00  9.19           H
ATOM   4226  CB  THR E 261    -143.394-113.838 650.913  1.00  9.19           C
ATOM   4227  OG1 THR E 261    -142.894-115.011 651.549  1.00  9.19           O
ATOM   4228  HG1 THR E 261    -142.578-114.791 652.472  1.00  9.19           H
ATOM   4229  CG2 THR E 261    -144.415-114.369 649.904  1.00  9.19           C
ATOM   4230 1HG2 THR E 261    -143.952-115.141 649.290  1.00  9.19           H
ATOM   4231 2HG2 THR E 261    -144.754-113.552 649.266  1.00  9.19           H
ATOM   4232 3HG2 THR E 261    -145.267-114.791 650.437  1.00  9.19           H
ATOM   4233  HN  THR E 261    -141.514-113.048 652.206  1.00  9.19           H
ATOM   4234  N   VAL E 262    -142.651-110.870 650.115  1.00  9.19           N
ATOM   4235  CA  VAL E 262    -143.039-109.627 649.472  1.00  9.19           C
ATOM   4236  C   VAL E 262    -141.947-109.204 648.487  1.00  9.19           C
ATOM   4237  O   VAL E 262    -142.242-108.815 647.358  1.00  9.19           O
ATOM   4238  HA  VAL E 262    -143.958-109.816 648.917  1.00  9.19           H
ATOM   4239  HB  VAL E 262    -142.494-108.532 651.221  1.00  9.19           H
ATOM   4240  CB  VAL E 262    -143.335-108.561 650.529  1.00  9.19           C
ATOM   4241  CG1 VAL E 262    -143.467-107.177 649.890  1.00  9.19           C
ATOM   4242 1HG1 VAL E 262    -142.535-106.920 649.386  1.00  9.19           H
ATOM   4243 2HG1 VAL E 262    -144.281-107.187 649.166  1.00  9.19           H
ATOM   4244 3HG1 VAL E 262    -143.677-106.438 650.664  1.00  9.19           H
ATOM   4245  CG2 VAL E 262    -144.590-108.917 651.330  1.00  9.19           C
ATOM   4246 1HG2 VAL E 262    -145.443-108.987 650.656  1.00  9.19           H
ATOM   4247 2HG2 VAL E 262    -144.442-109.874 651.830  1.00  9.19           H
ATOM   4248 3HG2 VAL E 262    -144.777-108.143 652.074  1.00  9.19           H
ATOM   4249  HN  VAL E 262    -142.527-110.813 651.106  1.00  9.19           H
ATOM   4250  N   PHE E 263    -140.709-109.296 648.950  1.00  9.19           N
ATOM   4251  CA  PHE E 263    -139.576-108.877 648.143  1.00  9.19           C
ATOM   4252  C   PHE E 263    -139.457-109.731 646.879  1.00  9.19           C
ATOM   4253  O   PHE E 263    -139.351-109.200 645.775  1.00  9.19           O
ATOM   4254  HA  PHE E 263    -139.745-107.838 647.863  1.00  9.19           H
ATOM   4255  CB  PHE E 263    -138.322-109.075 648.998  1.00  9.19           C
ATOM   4256 1HB  PHE E 263    -138.415-108.478 649.905  1.00  9.19           H
ATOM   4257 2HB  PHE E 263    -138.266-110.119 649.307  1.00  9.19           H
ATOM   4258  CG  PHE E 263    -137.020-108.698 648.288  1.00  9.19           C
ATOM   4259  HD1 PHE E 263    -136.575-110.706 647.748  1.00  9.19           H
ATOM   4260  CD1 PHE E 263    -136.258-109.664 647.708  1.00  9.19           C
ATOM   4261  HD2 PHE E 263    -137.235-106.624 648.703  1.00  9.19           H
ATOM   4262  CD2 PHE E 263    -136.624-107.398 648.238  1.00  9.19           C
ATOM   4263  CE1 PHE E 263    -135.049-109.314 647.049  1.00  9.19           C
ATOM   4264  HE1 PHE E 263    -134.439-110.088 646.584  1.00  9.19           H
ATOM   4265  CE2 PHE E 263    -135.416-107.048 647.579  1.00  9.19           C
ATOM   4266  HE2 PHE E 263    -135.099-106.006 647.539  1.00  9.19           H
ATOM   4267  CZ  PHE E 263    -134.654-108.014 646.999  1.00  9.19           C
ATOM   4268  HZ  PHE E 263    -133.726-107.745 646.493  1.00  9.19           H
ATOM   4269  HN  PHE E 263    -140.476-109.648 649.857  1.00  9.19           H
ATOM   4270  N   VAL E 264    -139.478-111.040 647.084  1.00  9.19           N
ATOM   4271  CA  VAL E 264    -139.257-111.972 645.991  1.00  9.19           C
ATOM   4272  C   VAL E 264    -140.328-111.758 644.920  1.00  9.19           C
ATOM   4273  O   VAL E 264    -140.013-111.635 643.737  1.00  9.19           O
ATOM   4274  HA  VAL E 264    -138.281-111.748 645.560  1.00  9.19           H
ATOM   4275  HB  VAL E 264    -140.116-113.559 647.130  1.00  9.19           H
ATOM   4276  CB  VAL E 264    -139.223-113.405 646.524  1.00  9.19           C
ATOM   4277  CG1 VAL E 264    -139.254-114.418 645.377  1.00  9.19           C
ATOM   4278 1HG1 VAL E 264    -140.167-114.282 644.797  1.00  9.19           H
ATOM   4279 2HG1 VAL E 264    -138.388-114.264 644.733  1.00  9.19           H
ATOM   4280 3HG1 VAL E 264    -139.229-115.429 645.784  1.00  9.19           H
ATOM   4281  CG2 VAL E 264    -138.003-113.628 647.419  1.00  9.19           C
ATOM   4282 1HG2 VAL E 264    -137.093-113.447 646.846  1.00  9.19           H
ATOM   4283 2HG2 VAL E 264    -138.042-112.942 648.265  1.00  9.19           H
ATOM   4284 3HG2 VAL E 264    -138.003-114.655 647.785  1.00  9.19           H
ATOM   4285  HN  VAL E 264    -139.642-111.464 647.974  1.00  9.19           H
ATOM   4286  N   LEU E 265    -141.573-111.719 645.372  1.00  9.19           N
ATOM   4287  CA  LEU E 265    -142.702-111.722 644.458  1.00  9.19           C
ATOM   4288  C   LEU E 265    -142.693-110.430 643.638  1.00  9.19           C
ATOM   4289  O   LEU E 265    -143.218-110.392 642.527  1.00  9.19           O
ATOM   4290  HA  LEU E 265    -142.570-112.563 643.778  1.00  9.19           H
ATOM   4291  CB  LEU E 265    -144.008-111.957 645.220  1.00  9.19           C
ATOM   4292 1HB  LEU E 265    -144.049-111.258 646.055  1.00  9.19           H
ATOM   4293 2HB  LEU E 265    -144.840-111.713 644.559  1.00  9.19           H
ATOM   4294  HG  LEU E 265    -143.392-113.611 646.428  1.00  9.19           H
ATOM   4295  CG  LEU E 265    -144.222-113.371 645.763  1.00  9.19           C
ATOM   4296  CD1 LEU E 265    -145.505-113.451 646.594  1.00  9.19           C
ATOM   4297 1HD1 LEU E 265    -145.437-112.761 647.434  1.00  9.19           H
ATOM   4298 2HD1 LEU E 265    -146.358-113.183 645.971  1.00  9.19           H
ATOM   4299 3HD1 LEU E 265    -145.632-114.467 646.968  1.00  9.19           H
ATOM   4300  CD2 LEU E 265    -144.207-114.402 644.632  1.00  9.19           C
ATOM   4301 1HD2 LEU E 265    -145.003-114.175 643.924  1.00  9.19           H
ATOM   4302 2HD2 LEU E 265    -143.244-114.365 644.121  1.00  9.19           H
ATOM   4303 3HD2 LEU E 265    -144.361-115.398 645.046  1.00  9.19           H
ATOM   4304  HN  LEU E 265    -141.815-111.686 646.342  1.00  9.19           H
ATOM   4305  N   SER E 266    -142.090-109.403 644.219  1.00  9.19           N
ATOM   4306  CA  SER E 266    -142.123-108.079 643.620  1.00  9.19           C
ATOM   4307  C   SER E 266    -140.921-107.896 642.691  1.00  9.19           C
ATOM   4308  O   SER E 266    -141.063-107.388 641.580  1.00  9.19           O
ATOM   4309  HA  SER E 266    -143.054-108.042 643.054  1.00  9.19           H
ATOM   4310  CB  SER E 266    -142.136-106.989 644.693  1.00  9.19           C
ATOM   4311 1HB  SER E 266    -142.099-106.010 644.216  1.00  9.19           H
ATOM   4312 2HB  SER E 266    -143.073-107.038 645.248  1.00  9.19           H
ATOM   4313  HG  SER E 266    -141.365-107.466 646.478  1.00  9.19           H
ATOM   4314  OG  SER E 266    -141.042-107.117 645.598  1.00  9.19           O
ATOM   4315  HN  SER E 266    -141.588-109.464 645.082  1.00  9.19           H
ATOM   4316  N   GLN E 267    -139.765-108.319 643.181  1.00  9.19           N
ATOM   4317  CA  GLN E 267    -138.507-107.941 642.561  1.00  9.19           C
ATOM   4318  C   GLN E 267    -138.050-109.026 641.583  1.00  9.19           C
ATOM   4319  O   GLN E 267    -137.470-108.724 640.541  1.00  9.19           O
ATOM   4320  HA  GLN E 267    -138.716-107.019 642.018  1.00  9.19           H
ATOM   4321  CB  GLN E 267    -137.434-107.669 643.617  1.00  9.19           C
ATOM   4322 1HB  GLN E 267    -137.329-108.538 644.266  1.00  9.19           H
ATOM   4323 2HB  GLN E 267    -136.471-107.516 643.132  1.00  9.19           H
ATOM   4324  CG  GLN E 267    -137.790-106.440 644.456  1.00  9.19           C
ATOM   4325 1HG  GLN E 267    -138.720-106.620 644.995  1.00  9.19           H
ATOM   4326 2HG  GLN E 267    -137.016-106.268 645.203  1.00  9.19           H
ATOM   4327  CD  GLN E 267    -137.939-105.199 643.574  1.00  9.19           C
ATOM   4328  OE1 GLN E 267    -137.206-104.991 642.621  1.00  9.19           O
ATOM   4329  NE2 GLN E 267    -138.926-104.387 643.943  1.00  9.19           N
ATOM   4330 1HE2 GLN E 267    -139.491-104.616 644.735  1.00  9.19           H
ATOM   4331 2HE2 GLN E 267    -139.103-103.548 643.428  1.00  9.19           H
ATOM   4332  HN  GLN E 267    -139.680-108.908 643.985  1.00  9.19           H
ATOM   4333  N   PHE E 268    -138.330-110.267 641.954  1.00  9.19           N
ATOM   4334  CA  PHE E 268    -137.790-111.404 641.228  1.00  9.19           C
ATOM   4335  C   PHE E 268    -138.268-111.404 639.774  1.00  9.19           C
ATOM   4336  O   PHE E 268    -137.463-111.526 638.852  1.00  9.19           O
ATOM   4337  HA  PHE E 268    -136.704-111.317 641.251  1.00  9.19           H
ATOM   4338  CB  PHE E 268    -138.308-112.665 641.922  1.00  9.19           C
ATOM   4339 1HB  PHE E 268    -138.162-112.562 642.998  1.00  9.19           H
ATOM   4340 2HB  PHE E 268    -139.382-112.746 641.754  1.00  9.19           H
ATOM   4341  CG  PHE E 268    -137.635-113.956 641.452  1.00  9.19           C
ATOM   4342  HD1 PHE E 268    -139.226-114.467 640.138  1.00  9.19           H
ATOM   4343  CD1 PHE E 268    -138.252-114.751 640.537  1.00  9.19           C
ATOM   4344  HD2 PHE E 268    -135.925-113.673 642.684  1.00  9.19           H
ATOM   4345  CD2 PHE E 268    -136.419-114.309 641.950  1.00  9.19           C
ATOM   4346  CE1 PHE E 268    -137.627-115.949 640.101  1.00  9.19           C
ATOM   4347  HE1 PHE E 268    -138.121-116.585 639.367  1.00  9.19           H
ATOM   4348  CE2 PHE E 268    -135.794-115.507 641.514  1.00  9.19           C
ATOM   4349  HE2 PHE E 268    -134.820-115.790 641.913  1.00  9.19           H
ATOM   4350  CZ  PHE E 268    -136.411-116.302 640.598  1.00  9.19           C
ATOM   4351  HZ  PHE E 268    -135.931-117.221 640.263  1.00  9.19           H
ATOM   4352  HN  PHE E 268    -138.912-110.501 642.733  1.00  9.19           H
ATOM   4353  N   PRO E 269    -139.581-111.267 639.544  1.00  9.19           N
ATOM   4354  CA  PRO E 269    -140.126-111.386 638.189  1.00  9.19           C
ATOM   4355  C   PRO E 269    -139.420-110.472 637.201  1.00  9.19           C
ATOM   4356  O   PRO E 269    -139.091-110.888 636.092  1.00  9.19           O
ATOM   4357  HA  PRO E 269    -139.966-112.395 637.809  1.00  9.19           H
ATOM   4358  CB  PRO E 269    -141.600-111.011 638.357  1.00  9.19           C
ATOM   4359 1HB  PRO E 269    -141.765-109.947 638.188  1.00  9.19           H
ATOM   4360 2HB  PRO E 269    -142.233-111.547 637.651  1.00  9.19           H
ATOM   4361  CG  PRO E 269    -141.903-111.407 639.798  1.00  9.19           C
ATOM   4362 1HG  PRO E 269    -142.785-110.894 640.181  1.00  9.19           H
ATOM   4363 2HG  PRO E 269    -142.104-112.474 639.891  1.00  9.19           H
ATOM   4364  CD  PRO E 269    -140.638-110.997 640.535  1.00  9.19           C
ATOM   4365 1HD  PRO E 269    -140.659-109.946 640.822  1.00  9.19           H
ATOM   4366 2HD  PRO E 269    -140.500-111.571 641.451  1.00  9.19           H
ATOM   4367  N   TYR E 270    -139.205-109.239 637.635  1.00  9.19           N
ATOM   4368  CA  TYR E 270    -138.632-108.228 636.763  1.00  9.19           C
ATOM   4369  C   TYR E 270    -137.190-108.578 636.391  1.00  9.19           C
ATOM   4370  O   TYR E 270    -136.805-108.483 635.227  1.00  9.19           O
ATOM   4371  HA  TYR E 270    -139.234-108.187 635.855  1.00  9.19           H
ATOM   4372  CB  TYR E 270    -138.638-106.925 637.565  1.00  9.19           C
ATOM   4373 1HB  TYR E 270    -139.670-106.637 637.763  1.00  9.19           H
ATOM   4374 2HB  TYR E 270    -138.166-107.104 638.532  1.00  9.19           H
ATOM   4375  CG  TYR E 270    -137.923-105.764 636.872  1.00  9.19           C
ATOM   4376  HD1 TYR E 270    -136.495-105.510 638.451  1.00  9.19           H
ATOM   4377  CD1 TYR E 270    -136.840-105.160 637.478  1.00  9.19           C
ATOM   4378  HD2 TYR E 270    -139.216-105.798 635.162  1.00  9.19           H
ATOM   4379  CD2 TYR E 270    -138.361-105.321 635.641  1.00  9.19           C
ATOM   4380  CE1 TYR E 270    -136.167-104.067 636.826  1.00  9.19           C
ATOM   4381  HE1 TYR E 270    -135.311-103.581 637.293  1.00  9.19           H
ATOM   4382  HE2 TYR E 270    -138.023-103.867 634.016  1.00  9.19           H
ATOM   4383  CE2 TYR E 270    -137.688-104.227 634.988  1.00  9.19           C
ATOM   4384  CZ  TYR E 270    -136.624-103.654 635.613  1.00  9.19           C
ATOM   4385  OH  TYR E 270    -135.989-102.622 634.997  1.00  9.19           O
ATOM   4386  HH  TYR E 270    -136.243-102.592 634.030  1.00  9.19           H
ATOM   4387  HN  TYR E 270    -139.414-108.927 638.562  1.00  9.19           H
ATOM   4388  N   ASN E 271    -136.432-108.975 637.402  1.00  9.19           N
ATOM   4389  CA  ASN E 271    -135.009-109.208 637.224  1.00  9.19           C
ATOM   4390  C   ASN E 271    -134.805-110.457 636.364  1.00  9.19           C
ATOM   4391  O   ASN E 271    -133.764-110.615 635.729  1.00  9.19           O
ATOM   4392  HA  ASN E 271    -134.628-108.306 636.746  1.00  9.19           H
ATOM   4393  CB  ASN E 271    -134.316-109.442 638.568  1.00  9.19           C
ATOM   4394 1HB  ASN E 271    -134.906-110.135 639.169  1.00  9.19           H
ATOM   4395 2HB  ASN E 271    -133.345-109.909 638.405  1.00  9.19           H
ATOM   4396  CG  ASN E 271    -134.135-108.127 639.328  1.00  9.19           C
ATOM   4397  OD1 ASN E 271    -133.363-107.262 638.948  1.00  9.19           O
ATOM   4398  ND2 ASN E 271    -134.887-108.024 640.420  1.00  9.19           N
ATOM   4399 1HD2 ASN E 271    -135.501-108.771 640.676  1.00  9.19           H
ATOM   4400 2HD2 ASN E 271    -134.839-107.200 640.984  1.00  9.19           H
ATOM   4401  HN  ASN E 271    -136.774-109.136 638.328  1.00  9.19           H
ATOM   4402  N   CYS E 272    -135.816-111.313 636.371  1.00  9.19           N
ATOM   4403  CA  CYS E 272    -135.836-112.455 635.473  1.00  9.19           C
ATOM   4404  C   CYS E 272    -135.850-111.936 634.034  1.00  9.19           C
ATOM   4405  O   CYS E 272    -135.049-112.368 633.207  1.00  9.19           O
ATOM   4406  HA  CYS E 272    -134.928-113.025 635.671  1.00  9.19           H
ATOM   4407  CB  CYS E 272    -137.023-113.378 635.758  1.00  9.19           C
ATOM   4408 1HB  CYS E 272    -137.946-112.798 635.787  1.00  9.19           H
ATOM   4409 2HB  CYS E 272    -137.129-114.106 634.954  1.00  9.19           H
ATOM   4410  HG  CYS E 272    -137.095-113.203 638.122  1.00  9.19           H
ATOM   4411  SG  CYS E 272    -136.778-114.240 637.353  1.00  9.19           S
ATOM   4412  HN  CYS E 272    -136.610-111.236 636.974  1.00  9.19           H
ATOM   4413  N   ILE E 273    -136.768-111.014 633.780  1.00  9.19           N
ATOM   4414  CA  ILE E 273    -136.933-110.472 632.442  1.00  9.19           C
ATOM   4415  C   ILE E 273    -135.701-109.640 632.078  1.00  9.19           C
ATOM   4416  O   ILE E 273    -135.261-109.647 630.930  1.00  9.19           O
ATOM   4417  HA  ILE E 273    -136.997-111.314 631.754  1.00  9.19           H
ATOM   4418  HB  ILE E 273    -138.228-108.887 633.062  1.00  9.19           H
ATOM   4419  CB  ILE E 273    -138.249-109.700 632.336  1.00  9.19           C
ATOM   4420  CG1 ILE E 273    -139.439-110.593 632.693  1.00  9.19           C
ATOM   4421 1HG1 ILE E 273    -139.331-110.958 633.714  1.00  9.19           H
ATOM   4422 2HG1 ILE E 273    -140.359-110.009 632.660  1.00  9.19           H
ATOM   4423  CG2 ILE E 273    -138.403-109.066 630.953  1.00  9.19           C
ATOM   4424 1HG2 ILE E 273    -137.578-108.376 630.775  1.00  9.19           H
ATOM   4425 2HG2 ILE E 273    -138.394-109.846 630.192  1.00  9.19           H
ATOM   4426 3HG2 ILE E 273    -139.347-108.523 630.904  1.00  9.19           H
ATOM   4427  CD1 ILE E 273    -139.544-111.777 631.730  1.00  9.19           C
ATOM   4428 1HD1 ILE E 273    -139.677-111.407 630.713  1.00  9.19           H
ATOM   4429 2HD1 ILE E 273    -138.632-112.371 631.784  1.00  9.19           H
ATOM   4430 3HD1 ILE E 273    -140.398-112.395 632.006  1.00  9.19           H
ATOM   4431  HN  ILE E 273    -137.390-110.641 634.468  1.00  9.19           H
ATOM   4432  N   LEU E 274    -135.180-108.944 633.078  1.00  9.19           N
ATOM   4433  CA  LEU E 274    -134.006-108.112 632.878  1.00  9.19           C
ATOM   4434  C   LEU E 274    -132.835-108.988 632.429  1.00  9.19           C
ATOM   4435  O   LEU E 274    -132.032-108.576 631.593  1.00  9.19           O
ATOM   4436  HA  LEU E 274    -134.237-107.408 632.077  1.00  9.19           H
ATOM   4437  CB  LEU E 274    -133.713-107.288 634.133  1.00  9.19           C
ATOM   4438 1HB  LEU E 274    -134.606-106.716 634.385  1.00  9.19           H
ATOM   4439 2HB  LEU E 274    -133.531-107.975 634.960  1.00  9.19           H
ATOM   4440  HG  LEU E 274    -131.654-106.885 633.720  1.00  9.19           H
ATOM   4441  CG  LEU E 274    -132.530-106.322 634.041  1.00  9.19           C
ATOM   4442  CD1 LEU E 274    -132.785-105.243 632.986  1.00  9.19           C
ATOM   4443 1HD1 LEU E 274    -132.930-105.713 632.013  1.00  9.19           H
ATOM   4444 2HD1 LEU E 274    -133.678-104.678 633.253  1.00  9.19           H
ATOM   4445 3HD1 LEU E 274    -131.929-104.570 632.941  1.00  9.19           H
ATOM   4446  CD2 LEU E 274    -132.206-105.720 635.409  1.00  9.19           C
ATOM   4447 1HD2 LEU E 274    -133.073-105.176 635.782  1.00  9.19           H
ATOM   4448 2HD2 LEU E 274    -131.951-106.519 636.106  1.00  9.19           H
ATOM   4449 3HD2 LEU E 274    -131.361-105.037 635.315  1.00  9.19           H
ATOM   4450  HN  LEU E 274    -135.545-108.943 634.009  1.00  9.19           H
ATOM   4451  N   LEU E 275    -132.775-110.180 633.005  1.00  9.19           N
ATOM   4452  CA  LEU E 275    -131.727-111.125 632.660  1.00  9.19           C
ATOM   4453  C   LEU E 275    -131.864-111.518 631.187  1.00  9.19           C
ATOM   4454  O   LEU E 275    -130.879-111.539 630.452  1.00  9.19           O
ATOM   4455  HA  LEU E 275    -130.771-110.618 632.794  1.00  9.19           H
ATOM   4456  CB  LEU E 275    -131.744-112.318 633.618  1.00  9.19           C
ATOM   4457 1HB  LEU E 275    -131.570-111.949 634.629  1.00  9.19           H
ATOM   4458 2HB  LEU E 275    -132.743-112.753 633.606  1.00  9.19           H
ATOM   4459  HG  LEU E 275    -130.910-113.797 632.318  1.00  9.19           H
ATOM   4460  CG  LEU E 275    -130.731-113.426 633.328  1.00  9.19           C
ATOM   4461  CD1 LEU E 275    -129.300-112.885 633.364  1.00  9.19           C
ATOM   4462 1HD1 LEU E 275    -129.189-112.104 632.612  1.00  9.19           H
ATOM   4463 2HD1 LEU E 275    -129.093-112.471 634.351  1.00  9.19           H
ATOM   4464 3HD1 LEU E 275    -128.600-113.694 633.154  1.00  9.19           H
ATOM   4465  CD2 LEU E 275    -130.921-114.607 634.283  1.00  9.19           C
ATOM   4466 1HD2 LEU E 275    -130.784-114.269 635.310  1.00  9.19           H
ATOM   4467 2HD2 LEU E 275    -131.926-115.012 634.164  1.00  9.19           H
ATOM   4468 3HD2 LEU E 275    -130.188-115.380 634.054  1.00  9.19           H
ATOM   4469  HN  LEU E 275    -133.424-110.501 633.694  1.00  9.19           H
ATOM   4470  N   VAL E 276    -133.096-111.819 630.801  1.00  9.19           N
ATOM   4471  CA  VAL E 276    -133.373-112.220 629.432  1.00  9.19           C
ATOM   4472  C   VAL E 276    -132.905-111.120 628.478  1.00  9.19           C
ATOM   4473  O   VAL E 276    -132.248-111.400 627.476  1.00  9.19           O
ATOM   4474  HA  VAL E 276    -132.800-113.125 629.232  1.00  9.19           H
ATOM   4475  HB  VAL E 276    -135.434-111.708 629.650  1.00  9.19           H
ATOM   4476  CB  VAL E 276    -134.858-112.555 629.276  1.00  9.19           C
ATOM   4477  CG1 VAL E 276    -135.222-112.757 627.804  1.00  9.19           C
ATOM   4478 1HG1 VAL E 276    -135.010-111.845 627.248  1.00  9.19           H
ATOM   4479 2HG1 VAL E 276    -134.634-113.578 627.394  1.00  9.19           H
ATOM   4480 3HG1 VAL E 276    -136.283-112.994 627.722  1.00  9.19           H
ATOM   4481  CG2 VAL E 276    -135.234-113.782 630.108  1.00  9.19           C
ATOM   4482 1HG2 VAL E 276    -134.646-114.639 629.778  1.00  9.19           H
ATOM   4483 2HG2 VAL E 276    -135.029-113.585 631.160  1.00  9.19           H
ATOM   4484 3HG2 VAL E 276    -136.294-113.998 629.979  1.00  9.19           H
ATOM   4485  HN  VAL E 276    -133.893-111.792 631.403  1.00  9.19           H
ATOM   4486  N   GLN E 277    -133.262-109.891 628.821  1.00  9.19           N
ATOM   4487  CA  GLN E 277    -132.903-108.749 627.997  1.00  9.19           C
ATOM   4488  C   GLN E 277    -131.381-108.614 627.911  1.00  9.19           C
ATOM   4489  O   GLN E 277    -130.850-108.178 626.891  1.00  9.19           O
ATOM   4490  HA  GLN E 277    -133.312-108.965 627.010  1.00  9.19           H
ATOM   4491  CB  GLN E 277    -133.538-107.465 628.533  1.00  9.19           C
ATOM   4492 1HB  GLN E 277    -133.398-107.409 629.613  1.00  9.19           H
ATOM   4493 2HB  GLN E 277    -133.036-106.599 628.101  1.00  9.19           H
ATOM   4494  CG  GLN E 277    -135.031-107.412 628.204  1.00  9.19           C
ATOM   4495 1HG  GLN E 277    -135.172-107.481 627.125  1.00  9.19           H
ATOM   4496 2HG  GLN E 277    -135.535-108.272 628.646  1.00  9.19           H
ATOM   4497  CD  GLN E 277    -135.663-106.120 628.725  1.00  9.19           C
ATOM   4498  OE1 GLN E 277    -135.173-105.487 629.646  1.00  9.19           O
ATOM   4499  NE2 GLN E 277    -136.774-105.765 628.087  1.00  9.19           N
ATOM   4500 1HE2 GLN E 277    -137.123-106.330 627.338  1.00  9.19           H
ATOM   4501 2HE2 GLN E 277    -137.261-104.934 628.355  1.00  9.19           H
ATOM   4502  HN  GLN E 277    -133.785-109.670 629.644  1.00  9.19           H
ATOM   4503  N   THR E 278    -130.723-108.996 628.996  1.00  9.19           N
ATOM   4504  CA  THR E 278    -129.277-108.879 629.073  1.00  9.19           C
ATOM   4505  C   THR E 278    -128.609-109.910 628.161  1.00  9.19           C
ATOM   4506  O   THR E 278    -127.603-109.614 627.517  1.00  9.19           O
ATOM   4507  HA  THR E 278    -128.991-107.893 628.705  1.00  9.19           H
ATOM   4508  HB  THR E 278    -129.086-110.013 630.916  1.00  9.19           H
ATOM   4509  CB  THR E 278    -128.870-109.013 630.542  1.00  9.19           C
ATOM   4510  OG1 THR E 278    -129.561-107.950 631.192  1.00  9.19           O
ATOM   4511  HG1 THR E 278    -130.398-108.296 631.617  1.00  9.19           H
ATOM   4512  CG2 THR E 278    -127.392-108.691 630.772  1.00  9.19           C
ATOM   4513 1HG2 THR E 278    -127.190-107.666 630.460  1.00  9.19           H
ATOM   4514 2HG2 THR E 278    -126.776-109.375 630.189  1.00  9.19           H
ATOM   4515 3HG2 THR E 278    -127.156-108.801 631.830  1.00  9.19           H
ATOM   4516  HN  THR E 278    -131.160-109.379 629.809  1.00  9.19           H
ATOM   4517  N   ILE E 279    -129.194-111.098 628.136  1.00  9.19           N
ATOM   4518  CA  ILE E 279    -128.672-112.172 627.308  1.00  9.19           C
ATOM   4519  C   ILE E 279    -128.853-111.806 625.833  1.00  9.19           C
ATOM   4520  O   ILE E 279    -127.937-111.980 625.030  1.00  9.19           O
ATOM   4521  HA  ILE E 279    -127.605-112.255 627.515  1.00  9.19           H
ATOM   4522  HB  ILE E 279    -130.396-113.376 627.699  1.00  9.19           H
ATOM   4523  CB  ILE E 279    -129.314-113.506 627.694  1.00  9.19           C
ATOM   4524  CG1 ILE E 279    -128.902-113.924 629.107  1.00  9.19           C
ATOM   4525 1HG1 ILE E 279    -127.868-114.269 629.101  1.00  9.19           H
ATOM   4526 2HG1 ILE E 279    -128.947-113.062 629.772  1.00  9.19           H
ATOM   4527  CG2 ILE E 279    -128.994-114.588 626.660  1.00  9.19           C
ATOM   4528 1HG2 ILE E 279    -129.378-114.284 625.686  1.00  9.19           H
ATOM   4529 2HG2 ILE E 279    -127.914-114.724 626.598  1.00  9.19           H
ATOM   4530 3HG2 ILE E 279    -129.462-115.526 626.959  1.00  9.19           H
ATOM   4531  CD1 ILE E 279    -129.812-115.033 629.637  1.00  9.19           C
ATOM   4532 1HD1 ILE E 279    -130.842-114.677 629.665  1.00  9.19           H
ATOM   4533 2HD1 ILE E 279    -129.746-115.902 628.983  1.00  9.19           H
ATOM   4534 3HD1 ILE E 279    -129.497-115.311 630.643  1.00  9.19           H
ATOM   4535  HN  ILE E 279    -130.008-111.331 628.667  1.00  9.19           H
ATOM   4536  N   ASP E 280    -130.040-111.307 625.521  1.00  9.19           N
ATOM   4537  CA  ASP E 280    -130.379-110.989 624.145  1.00  9.19           C
ATOM   4538  C   ASP E 280    -129.535-109.801 623.678  1.00  9.19           C
ATOM   4539  O   ASP E 280    -129.158-109.723 622.510  1.00  9.19           O
ATOM   4540  HA  ASP E 280    -130.169-111.897 623.580  1.00  9.19           H
ATOM   4541  CB  ASP E 280    -131.854-110.600 624.017  1.00  9.19           C
ATOM   4542 1HB  ASP E 280    -132.475-111.354 624.500  1.00  9.19           H
ATOM   4543 2HB  ASP E 280    -132.032-109.659 624.536  1.00  9.19           H
ATOM   4544  CG  ASP E 280    -132.259-110.463 622.548  1.00  9.19           C
ATOM   4545  OD1 ASP E 280    -132.083-111.460 621.815  1.00  9.19           O
ATOM   4546  OD2 ASP E 280    -132.736-109.364 622.191  1.00  9.19           O
ATOM   4547  HN  ASP E 280    -130.761-111.122 626.188  1.00  9.19           H
ATOM   4548  N   ALA E 281    -129.264-108.904 624.615  1.00  9.19           N
ATOM   4549  CA  ALA E 281    -128.437-107.745 624.325  1.00  9.19           C
ATOM   4550  C   ALA E 281    -127.039-108.210 623.913  1.00  9.19           C
ATOM   4551  O   ALA E 281    -126.270-107.443 623.337  1.00  9.19           O
ATOM   4552  HA  ALA E 281    -128.894-107.213 623.490  1.00  9.19           H
ATOM   4553  CB  ALA E 281    -128.409-106.820 625.543  1.00  9.19           C
ATOM   4554 1HB  ALA E 281    -129.423-106.494 625.776  1.00  9.19           H
ATOM   4555 2HB  ALA E 281    -127.995-107.356 626.397  1.00  9.19           H
ATOM   4556 3HB  ALA E 281    -127.789-105.950 625.325  1.00  9.19           H
ATOM   4557  HN  ALA E 281    -129.597-108.961 625.556  1.00  9.19           H
ATOM   4558  N   TYR E 282    -126.753-109.466 624.225  1.00  9.19           N
ATOM   4559  CA  TYR E 282    -125.486-110.063 623.839  1.00  9.19           C
ATOM   4560  C   TYR E 282    -125.655-110.966 622.616  1.00  9.19           C
ATOM   4561  O   TYR E 282    -124.883-110.876 621.662  1.00  9.19           O
ATOM   4562  HA  TYR E 282    -124.795-109.256 623.593  1.00  9.19           H
ATOM   4563  CB  TYR E 282    -125.041-110.915 625.030  1.00  9.19           C
ATOM   4564 1HB  TYR E 282    -125.025-110.291 625.924  1.00  9.19           H
ATOM   4565 2HB  TYR E 282    -125.780-111.697 625.200  1.00  9.19           H
ATOM   4566  CG  TYR E 282    -123.666-111.562 624.852  1.00  9.19           C
ATOM   4567  HD1 TYR E 282    -124.474-113.481 624.340  1.00  9.19           H
ATOM   4568  CD1 TYR E 282    -123.570-112.891 624.496  1.00  9.19           C
ATOM   4569  HD2 TYR E 282    -122.597-109.765 625.330  1.00  9.19           H
ATOM   4570  CD2 TYR E 282    -122.521-110.816 625.049  1.00  9.19           C
ATOM   4571  CE1 TYR E 282    -122.276-113.501 624.329  1.00  9.19           C
ATOM   4572  HE1 TYR E 282    -122.186-114.550 624.048  1.00  9.19           H
ATOM   4573  HE2 TYR E 282    -120.316-110.847 625.034  1.00  9.19           H
ATOM   4574  CE2 TYR E 282    -121.227-111.425 624.882  1.00  9.19           C
ATOM   4575  CZ  TYR E 282    -121.168-112.737 624.530  1.00  9.19           C
ATOM   4576  OH  TYR E 282    -119.946-113.313 624.372  1.00  9.19           O
ATOM   4577  HH  TYR E 282    -119.227-112.635 624.526  1.00  9.19           H
ATOM   4578  HN  TYR E 282    -127.368-110.071 624.731  1.00  9.19           H
ATOM   4579  N   ALA E 283    -126.669-111.816 622.683  1.00  9.19           N
ATOM   4580  CA  ALA E 283    -126.757-112.949 621.777  1.00  9.19           C
ATOM   4581  C   ALA E 283    -127.706-112.604 620.628  1.00  9.19           C
ATOM   4582  O   ALA E 283    -127.671-113.241 619.577  1.00  9.19           O
ATOM   4583  HA  ALA E 283    -125.761-113.129 621.373  1.00  9.19           H
ATOM   4584  CB  ALA E 283    -127.206-114.189 622.553  1.00  9.19           C
ATOM   4585 1HB  ALA E 283    -126.483-114.408 623.338  1.00  9.19           H
ATOM   4586 2HB  ALA E 283    -128.183-114.004 622.999  1.00  9.19           H
ATOM   4587 3HB  ALA E 283    -127.273-115.038 621.873  1.00  9.19           H
ATOM   4588  HN  ALA E 283    -127.419-111.741 623.340  1.00  9.19           H
ATOM   4589  N   MET E 284    -128.533-111.596 620.867  1.00  9.19           N
ATOM   4590  CA  MET E 284    -129.469-111.140 619.855  1.00  9.19           C
ATOM   4591  C   MET E 284    -130.257-112.313 619.268  1.00  9.19           C
ATOM   4592  O   MET E 284    -130.375-112.438 618.050  1.00  9.19           O
ATOM   4593  HA  MET E 284    -130.148-110.458 620.368  1.00  9.19           H
ATOM   4594  CB  MET E 284    -128.705-110.427 618.737  1.00  9.19           C
ATOM   4595 1HB  MET E 284    -128.059-111.138 618.223  1.00  9.19           H
ATOM   4596 2HB  MET E 284    -129.409-110.044 617.998  1.00  9.19           H
ATOM   4597  CG  MET E 284    -127.866-109.276 619.294  1.00  9.19           C
ATOM   4598 1HG  MET E 284    -128.505-108.573 619.828  1.00  9.19           H
ATOM   4599 2HG  MET E 284    -127.142-109.658 620.014  1.00  9.19           H
ATOM   4600  SD  MET E 284    -127.018-108.439 617.965  1.00  9.19           S
ATOM   4601  CE  MET E 284    -126.042-107.276 618.903  1.00  9.19           C
ATOM   4602 1HE  MET E 284    -126.703-106.631 619.482  1.00  9.19           H
ATOM   4603 2HE  MET E 284    -125.380-107.819 619.578  1.00  9.19           H
ATOM   4604 3HE  MET E 284    -125.447-106.668 618.221  1.00  9.19           H
ATOM   4605  HN  MET E 284    -128.569-111.096 621.733  1.00  9.19           H
ATOM   4606  N   PHE E 285    -130.776-113.142 620.162  1.00  9.19           N
ATOM   4607  CA  PHE E 285    -131.404-114.386 619.752  1.00  9.19           C
ATOM   4608  C   PHE E 285    -132.898-114.186 619.487  1.00  9.19           C
ATOM   4609  O   PHE E 285    -133.534-115.017 618.840  1.00  9.19           O
ATOM   4610  HA  PHE E 285    -130.914-114.709 618.833  1.00  9.19           H
ATOM   4611  CB  PHE E 285    -131.231-115.375 620.906  1.00  9.19           C
ATOM   4612 1HB  PHE E 285    -131.437-116.382 620.542  1.00  9.19           H
ATOM   4613 2HB  PHE E 285    -130.191-115.360 621.231  1.00  9.19           H
ATOM   4614  CG  PHE E 285    -132.131-115.090 622.110  1.00  9.19           C
ATOM   4615  HD1 PHE E 285    -130.701-113.830 623.052  1.00  9.19           H
ATOM   4616  CD1 PHE E 285    -131.693-114.278 623.109  1.00  9.19           C
ATOM   4617  HD2 PHE E 285    -133.721-116.299 621.381  1.00  9.19           H
ATOM   4618  CD2 PHE E 285    -133.369-115.648 622.182  1.00  9.19           C
ATOM   4619  CE1 PHE E 285    -132.528-114.013 624.227  1.00  9.19           C
ATOM   4620  HE1 PHE E 285    -132.177-113.362 625.028  1.00  9.19           H
ATOM   4621  CE2 PHE E 285    -134.205-115.383 623.299  1.00  9.19           C
ATOM   4622  HE2 PHE E 285    -135.197-115.831 623.356  1.00  9.19           H
ATOM   4623  CZ  PHE E 285    -133.766-114.571 624.298  1.00  9.19           C
ATOM   4624  HZ  PHE E 285    -134.407-114.368 625.156  1.00  9.19           H
ATOM   4625  HN  PHE E 285    -130.773-112.975 621.147  1.00  9.19           H
ATOM   4626  N   ILE E 286    -133.414-113.078 619.999  1.00  9.19           N
ATOM   4627  CA  ILE E 286    -134.828-112.776 619.857  1.00  9.19           C
ATOM   4628  C   ILE E 286    -135.065-112.088 618.512  1.00  9.19           C
ATOM   4629  O   ILE E 286    -135.313-110.884 618.462  1.00  9.19           O
ATOM   4630  HA  ILE E 286    -135.366-113.724 619.860  1.00  9.19           H
ATOM   4631  HB  ILE E 286    -134.846-110.991 621.034  1.00  9.19           H
ATOM   4632  CB  ILE E 286    -135.326-111.969 621.057  1.00  9.19           C
ATOM   4633  CG1 ILE E 286    -134.925-112.638 622.373  1.00  9.19           C
ATOM   4634 1HG1 ILE E 286    -135.481-113.568 622.497  1.00  9.19           H
ATOM   4635 2HG1 ILE E 286    -133.867-112.901 622.344  1.00  9.19           H
ATOM   4636  CG2 ILE E 286    -136.836-111.734 620.971  1.00  9.19           C
ATOM   4637 1HG2 ILE E 286    -137.066-111.182 620.059  1.00  9.19           H
ATOM   4638 2HG2 ILE E 286    -137.353-112.693 620.956  1.00  9.19           H
ATOM   4639 3HG2 ILE E 286    -137.164-111.158 621.836  1.00  9.19           H
ATOM   4640  CD1 ILE E 286    -135.194-111.715 623.563  1.00  9.19           C
ATOM   4641 1HD1 ILE E 286    -134.618-110.796 623.448  1.00  9.19           H
ATOM   4642 2HD1 ILE E 286    -136.257-111.474 623.603  1.00  9.19           H
ATOM   4643 3HD1 ILE E 286    -134.900-112.215 624.486  1.00  9.19           H
ATOM   4644  HN  ILE E 286    -132.884-112.396 620.503  1.00  9.19           H
ATOM   4645  N   SER E 287    -134.980-112.881 617.454  1.00  9.19           N
ATOM   4646  CA  SER E 287    -135.183-112.363 616.112  1.00  9.19           C
ATOM   4647  C   SER E 287    -136.679-112.223 615.825  1.00  9.19           C
ATOM   4648  O   SER E 287    -137.075-111.484 614.925  1.00  9.19           O
ATOM   4649  HA  SER E 287    -134.698-111.387 616.103  1.00  9.19           H
ATOM   4650  CB  SER E 287    -134.524-113.267 615.067  1.00  9.19           C
ATOM   4651 1HB  SER E 287    -134.688-112.851 614.073  1.00  9.19           H
ATOM   4652 2HB  SER E 287    -133.447-113.286 615.231  1.00  9.19           H
ATOM   4653  HG  SER E 287    -134.565-115.167 614.441  1.00  9.19           H
ATOM   4654  OG  SER E 287    -135.034-114.597 615.115  1.00  9.19           O
ATOM   4655  HN  SER E 287    -134.778-113.859 617.503  1.00  9.19           H
ATOM   4656  N   ASN E 288    -137.469-112.944 616.607  1.00  9.19           N
ATOM   4657  CA  ASN E 288    -138.895-113.042 616.344  1.00  9.19           C
ATOM   4658  C   ASN E 288    -139.608-111.845 616.975  1.00  9.19           C
ATOM   4659  O   ASN E 288    -139.472-111.596 618.172  1.00  9.19           O
ATOM   4660  HA  ASN E 288    -138.985-113.057 615.258  1.00  9.19           H
ATOM   4661  CB  ASN E 288    -139.481-114.317 616.954  1.00  9.19           C
ATOM   4662 1HB  ASN E 288    -138.920-115.183 616.603  1.00  9.19           H
ATOM   4663 2HB  ASN E 288    -139.375-114.287 618.038  1.00  9.19           H
ATOM   4664  CG  ASN E 288    -140.957-114.474 616.583  1.00  9.19           C
ATOM   4665  OD1 ASN E 288    -141.830-113.801 617.106  1.00  9.19           O
ATOM   4666  ND2 ASN E 288    -141.186-115.397 615.654  1.00  9.19           N
ATOM   4667 1HD2 ASN E 288    -140.424-115.915 615.265  1.00  9.19           H
ATOM   4668 2HD2 ASN E 288    -142.121-115.574 615.344  1.00  9.19           H
ATOM   4669  HN  ASN E 288    -137.150-113.454 617.405  1.00  9.19           H
ATOM   4670  N   CYS E 289    -140.355-111.135 616.141  1.00  9.19           N
ATOM   4671  CA  CYS E 289    -140.963-109.884 616.562  1.00  9.19           C
ATOM   4672  C   CYS E 289    -142.038-110.199 617.604  1.00  9.19           C
ATOM   4673  O   CYS E 289    -142.225-109.444 618.556  1.00  9.19           O
ATOM   4674  HA  CYS E 289    -140.167-109.280 616.997  1.00  9.19           H
ATOM   4675  CB  CYS E 289    -141.531-109.104 615.374  1.00  9.19           C
ATOM   4676 1HB  CYS E 289    -140.737-108.885 614.660  1.00  9.19           H
ATOM   4677 2HB  CYS E 289    -142.271-109.709 614.851  1.00  9.19           H
ATOM   4678  SG  CYS E 289    -142.295-107.547 615.956  1.00  9.19           S
ATOM   4679  HN  CYS E 289    -140.545-111.401 615.196  1.00  9.19           H
ATOM   4680  N   ALA E 290    -142.718-111.316 617.387  1.00  9.19           N
ATOM   4681  CA  ALA E 290    -143.825-111.697 618.247  1.00  9.19           C
ATOM   4682  C   ALA E 290    -143.296-111.994 619.652  1.00  9.19           C
ATOM   4683  O   ALA E 290    -143.871-111.548 620.643  1.00  9.19           O
ATOM   4684  HA  ALA E 290    -144.512-110.852 618.298  1.00  9.19           H
ATOM   4685  CB  ALA E 290    -144.559-112.892 617.636  1.00  9.19           C
ATOM   4686 1HB  ALA E 290    -144.940-112.620 616.652  1.00  9.19           H
ATOM   4687 2HB  ALA E 290    -143.869-113.731 617.539  1.00  9.19           H
ATOM   4688 3HB  ALA E 290    -145.389-113.178 618.282  1.00  9.19           H
ATOM   4689  HN  ALA E 290    -142.523-111.954 616.642  1.00  9.19           H
ATOM   4690  N   VAL E 291    -142.205-112.745 619.692  1.00  9.19           N
ATOM   4691  CA  VAL E 291    -141.566-113.069 620.956  1.00  9.19           C
ATOM   4692  C   VAL E 291    -141.077-111.780 621.620  1.00  9.19           C
ATOM   4693  O   VAL E 291    -141.243-111.597 622.825  1.00  9.19           O
ATOM   4694  HA  VAL E 291    -142.317-113.530 621.596  1.00  9.19           H
ATOM   4695  HB  VAL E 291    -139.714-113.637 620.060  1.00  9.19           H
ATOM   4696  CB  VAL E 291    -140.446-114.087 620.730  1.00  9.19           C
ATOM   4697  CG1 VAL E 291    -139.737-114.423 622.044  1.00  9.19           C
ATOM   4698 1HG1 VAL E 291    -139.304-113.515 622.465  1.00  9.19           H
ATOM   4699 2HG1 VAL E 291    -140.455-114.843 622.747  1.00  9.19           H
ATOM   4700 3HG1 VAL E 291    -138.946-115.148 621.854  1.00  9.19           H
ATOM   4701  CG2 VAL E 291    -140.983-115.352 620.058  1.00  9.19           C
ATOM   4702 1HG2 VAL E 291    -141.745-115.806 620.692  1.00  9.19           H
ATOM   4703 2HG2 VAL E 291    -141.420-115.094 619.093  1.00  9.19           H
ATOM   4704 3HG2 VAL E 291    -140.167-116.059 619.909  1.00  9.19           H
ATOM   4705  HN  VAL E 291    -141.761-113.129 618.883  1.00  9.19           H
ATOM   4706  N   SER E 292    -140.483-110.921 620.805  1.00  9.19           N
ATOM   4707  CA  SER E 292    -139.938-109.670 621.305  1.00  9.19           C
ATOM   4708  C   SER E 292    -141.055-108.815 621.905  1.00  9.19           C
ATOM   4709  O   SER E 292    -140.883-108.219 622.967  1.00  9.19           O
ATOM   4710  HA  SER E 292    -139.219-109.955 622.073  1.00  9.19           H
ATOM   4711  CB  SER E 292    -139.218-108.901 620.195  1.00  9.19           C
ATOM   4712 1HB  SER E 292    -138.540-109.573 619.669  1.00  9.19           H
ATOM   4713 2HB  SER E 292    -139.947-108.549 619.466  1.00  9.19           H
ATOM   4714  HG  SER E 292    -137.673-108.112 621.193  1.00  9.19           H
ATOM   4715  OG  SER E 292    -138.484-107.791 620.705  1.00  9.19           O
ATOM   4716  HN  SER E 292    -140.372-111.067 619.822  1.00  9.19           H
ATOM   4717  N   THR E 293    -142.175-108.781 621.199  1.00  9.19           N
ATOM   4718  CA  THR E 293    -143.306-107.974 621.626  1.00  9.19           C
ATOM   4719  C   THR E 293    -143.794-108.427 623.003  1.00  9.19           C
ATOM   4720  O   THR E 293    -144.037-107.601 623.882  1.00  9.19           O
ATOM   4721  HA  THR E 293    -142.971-106.942 621.729  1.00  9.19           H
ATOM   4722  HB  THR E 293    -144.695-109.088 620.382  1.00  9.19           H
ATOM   4723  CB  THR E 293    -144.382-108.056 620.542  1.00  9.19           C
ATOM   4724  OG1 THR E 293    -143.792-107.411 619.417  1.00  9.19           O
ATOM   4725  HG1 THR E 293    -143.487-108.094 618.752  1.00  9.19           H
ATOM   4726  CG2 THR E 293    -145.606-107.196 620.865  1.00  9.19           C
ATOM   4727 1HG2 THR E 293    -145.302-106.154 620.958  1.00  9.19           H
ATOM   4728 2HG2 THR E 293    -146.048-107.532 621.803  1.00  9.19           H
ATOM   4729 3HG2 THR E 293    -146.339-107.291 620.064  1.00  9.19           H
ATOM   4730  HN  THR E 293    -142.318-109.292 620.351  1.00  9.19           H
ATOM   4731  N   ASN E 294    -143.924-109.737 623.148  1.00  9.19           N
ATOM   4732  CA  ASN E 294    -144.437-110.306 624.383  1.00  9.19           C
ATOM   4733  C   ASN E 294    -143.459-110.008 625.522  1.00  9.19           C
ATOM   4734  O   ASN E 294    -143.875-109.725 626.644  1.00  9.19           O
ATOM   4735  HA  ASN E 294    -145.408-109.835 624.534  1.00  9.19           H
ATOM   4736  CB  ASN E 294    -144.582-111.825 624.271  1.00  9.19           C
ATOM   4737 1HB  ASN E 294    -143.660-112.255 623.882  1.00  9.19           H
ATOM   4738 2HB  ASN E 294    -144.740-112.253 625.261  1.00  9.19           H
ATOM   4739  CG  ASN E 294    -145.751-112.198 623.356  1.00  9.19           C
ATOM   4740  OD1 ASN E 294    -146.603-111.387 623.033  1.00  9.19           O
ATOM   4741  ND2 ASN E 294    -145.743-113.467 622.958  1.00  9.19           N
ATOM   4742 1HD2 ASN E 294    -145.014-114.081 623.260  1.00  9.19           H
ATOM   4743 2HD2 ASN E 294    -146.466-113.807 622.357  1.00  9.19           H
ATOM   4744  HN  ASN E 294    -143.686-110.404 622.442  1.00  9.19           H
ATOM   4745  N   ILE E 295    -142.178-110.081 625.193  1.00  9.19           N
ATOM   4746  CA  ILE E 295    -141.137-109.909 626.193  1.00  9.19           C
ATOM   4747  C   ILE E 295    -141.168-108.470 626.712  1.00  9.19           C
ATOM   4748  O   ILE E 295    -140.964-108.231 627.901  1.00  9.19           O
ATOM   4749  HA  ILE E 295    -141.366-110.579 627.021  1.00  9.19           H
ATOM   4750  HB  ILE E 295    -139.702-109.961 624.608  1.00  9.19           H
ATOM   4751  CB  ILE E 295    -139.779-110.331 625.631  1.00  9.19           C
ATOM   4752  CG1 ILE E 295    -139.660-111.855 625.570  1.00  9.19           C
ATOM   4753 1HG1 ILE E 295    -139.619-112.261 626.580  1.00  9.19           H
ATOM   4754 2HG1 ILE E 295    -140.547-112.274 625.094  1.00  9.19           H
ATOM   4755  CG2 ILE E 295    -138.635-109.698 626.427  1.00  9.19           C
ATOM   4756 1HG2 ILE E 295    -138.713-108.612 626.374  1.00  9.19           H
ATOM   4757 2HG2 ILE E 295    -138.697-110.017 627.467  1.00  9.19           H
ATOM   4758 3HG2 ILE E 295    -137.681-110.015 626.006  1.00  9.19           H
ATOM   4759  CD1 ILE E 295    -138.411-112.277 624.793  1.00  9.19           C
ATOM   4760 1HD1 ILE E 295    -138.468-111.890 623.776  1.00  9.19           H
ATOM   4761 2HD1 ILE E 295    -137.525-111.877 625.285  1.00  9.19           H
ATOM   4762 3HD1 ILE E 295    -138.351-113.365 624.765  1.00  9.19           H
ATOM   4763  HN  ILE E 295    -141.847-110.253 624.265  1.00  9.19           H
ATOM   4764  N   ASP E 296    -141.425-107.549 625.795  1.00  9.19           N
ATOM   4765  CA  ASP E 296    -141.460-106.138 626.140  1.00  9.19           C
ATOM   4766  C   ASP E 296    -142.654-105.872 627.059  1.00  9.19           C
ATOM   4767  O   ASP E 296    -142.548-105.106 628.015  1.00  9.19           O
ATOM   4768  HA  ASP E 296    -140.506-105.938 626.628  1.00  9.19           H
ATOM   4769  CB  ASP E 296    -141.623-105.269 624.891  1.00  9.19           C
ATOM   4770 1HB  ASP E 296    -142.497-105.595 624.328  1.00  9.19           H
ATOM   4771 2HB  ASP E 296    -141.800-104.234 625.184  1.00  9.19           H
ATOM   4772  CG  ASP E 296    -140.379-105.347 624.004  1.00  9.19           C
ATOM   4773  OD1 ASP E 296    -139.312-105.699 624.551  1.00  9.19           O
ATOM   4774  OD2 ASP E 296    -140.523-105.053 622.797  1.00  9.19           O
ATOM   4775  HN  ASP E 296    -141.606-107.753 624.833  1.00  9.19           H
ATOM   4776  N   ILE E 297    -143.764-106.521 626.737  1.00  9.19           N
ATOM   4777  CA  ILE E 297    -144.963-106.401 627.549  1.00  9.19           C
ATOM   4778  C   ILE E 297    -144.697-106.991 628.935  1.00  9.19           C
ATOM   4779  O   ILE E 297    -145.087-106.411 629.947  1.00  9.19           O
ATOM   4780  HA  ILE E 297    -145.176-105.338 627.662  1.00  9.19           H
ATOM   4781  HB  ILE E 297    -145.861-108.010 626.463  1.00  9.19           H
ATOM   4782  CB  ILE E 297    -146.160-107.029 626.833  1.00  9.19           C
ATOM   4783  CG1 ILE E 297    -146.572-106.195 625.618  1.00  9.19           C
ATOM   4784 1HG1 ILE E 297    -146.984-105.242 625.950  1.00  9.19           H
ATOM   4785 2HG1 ILE E 297    -145.694-105.969 625.013  1.00  9.19           H
ATOM   4786  CG2 ILE E 297    -147.325-107.247 627.800  1.00  9.19           C
ATOM   4787 1HG2 ILE E 297    -147.011-107.913 628.604  1.00  9.19           H
ATOM   4788 2HG2 ILE E 297    -147.633-106.290 628.220  1.00  9.19           H
ATOM   4789 3HG2 ILE E 297    -148.163-107.695 627.265  1.00  9.19           H
ATOM   4790  CD1 ILE E 297    -147.606-106.936 624.769  1.00  9.19           C
ATOM   4791 1HD1 ILE E 297    -147.182-107.877 624.419  1.00  9.19           H
ATOM   4792 2HD1 ILE E 297    -148.493-107.138 625.371  1.00  9.19           H
ATOM   4793 3HD1 ILE E 297    -147.882-106.321 623.912  1.00  9.19           H
ATOM   4794  HN  ILE E 297    -143.851-107.119 625.940  1.00  9.19           H
ATOM   4795  N   CYS E 298    -144.034-108.139 628.937  1.00  9.19           N
ATOM   4796  CA  CYS E 298    -143.690-108.802 630.183  1.00  9.19           C
ATOM   4797  C   CYS E 298    -142.826-107.850 631.012  1.00  9.19           C
ATOM   4798  O   CYS E 298    -142.977-107.771 632.230  1.00  9.19           O
ATOM   4799  HA  CYS E 298    -144.630-109.016 630.693  1.00  9.19           H
ATOM   4800  CB  CYS E 298    -142.990-110.140 629.937  1.00  9.19           C
ATOM   4801 1HB  CYS E 298    -142.204-110.017 629.192  1.00  9.19           H
ATOM   4802 2HB  CYS E 298    -142.509-110.482 630.854  1.00  9.19           H
ATOM   4803  HG  CYS E 298    -144.309-110.919 628.126  1.00  9.19           H
ATOM   4804  SG  CYS E 298    -144.203-111.386 629.366  1.00  9.19           S
ATOM   4805  HN  CYS E 298    -143.734-108.613 628.109  1.00  9.19           H
ATOM   4806  N   PHE E 299    -141.940-107.150 630.318  1.00  9.19           N
ATOM   4807  CA  PHE E 299    -141.062-106.196 630.973  1.00  9.19           C
ATOM   4808  C   PHE E 299    -141.867-105.084 631.649  1.00  9.19           C
ATOM   4809  O   PHE E 299    -141.606-104.735 632.799  1.00  9.19           O
ATOM   4810  HA  PHE E 299    -140.496-106.742 631.728  1.00  9.19           H
ATOM   4811  CB  PHE E 299    -140.179-105.582 629.886  1.00  9.19           C
ATOM   4812 1HB  PHE E 299    -139.629-106.379 629.385  1.00  9.19           H
ATOM   4813 2HB  PHE E 299    -140.816-105.114 629.135  1.00  9.19           H
ATOM   4814  CG  PHE E 299    -139.183-104.543 630.406  1.00  9.19           C
ATOM   4815  HD1 PHE E 299    -140.491-102.907 630.041  1.00  9.19           H
ATOM   4816  CD1 PHE E 299    -139.515-103.224 630.409  1.00  9.19           C
ATOM   4817  HD2 PHE E 299    -137.699-105.995 630.862  1.00  9.19           H
ATOM   4818  CD2 PHE E 299    -137.965-104.939 630.865  1.00  9.19           C
ATOM   4819  CE1 PHE E 299    -138.591-102.260 630.891  1.00  9.19           C
ATOM   4820  HE1 PHE E 299    -138.857-101.203 630.894  1.00  9.19           H
ATOM   4821  CE2 PHE E 299    -137.041-103.975 631.348  1.00  9.19           C
ATOM   4822  HE2 PHE E 299    -136.065-104.292 631.716  1.00  9.19           H
ATOM   4823  CZ  PHE E 299    -137.373-102.656 631.351  1.00  9.19           C
ATOM   4824  HZ  PHE E 299    -136.664-101.916 631.721  1.00  9.19           H
ATOM   4825  HN  PHE E 299    -141.818-107.227 629.329  1.00  9.19           H
ATOM   4826  N   GLN E 300    -142.829-104.558 630.905  1.00  9.19           N
ATOM   4827  CA  GLN E 300    -143.630-103.448 631.393  1.00  9.19           C
ATOM   4828  C   GLN E 300    -144.417-103.867 632.636  1.00  9.19           C
ATOM   4829  O   GLN E 300    -144.493-103.118 633.609  1.00  9.19           O
ATOM   4830  HA  GLN E 300    -142.915-102.668 631.653  1.00  9.19           H
ATOM   4831  CB  GLN E 300    -144.566-102.926 630.301  1.00  9.19           C
ATOM   4832 1HB  GLN E 300    -145.047-103.765 629.798  1.00  9.19           H
ATOM   4833 2HB  GLN E 300    -145.357-102.327 630.751  1.00  9.19           H
ATOM   4834  CG  GLN E 300    -143.800-102.084 629.279  1.00  9.19           C
ATOM   4835 1HG  GLN E 300    -143.295-101.261 629.785  1.00  9.19           H
ATOM   4836 2HG  GLN E 300    -143.026-102.691 628.808  1.00  9.19           H
ATOM   4837  CD  GLN E 300    -144.742-101.530 628.208  1.00  9.19           C
ATOM   4838  OE1 GLN E 300    -145.861-101.984 628.034  1.00  9.19           O
ATOM   4839  NE2 GLN E 300    -144.229-100.525 627.504  1.00  9.19           N
ATOM   4840 1HE2 GLN E 300    -143.304-100.199 627.698  1.00  9.19           H
ATOM   4841 2HE2 GLN E 300    -144.769-100.095 626.780  1.00  9.19           H
ATOM   4842  HN  GLN E 300    -143.064-104.878 629.987  1.00  9.19           H
ATOM   4843  N   VAL E 301    -144.984-105.063 632.563  1.00  9.19           N
ATOM   4844  CA  VAL E 301    -145.818-105.562 633.643  1.00  9.19           C
ATOM   4845  C   VAL E 301    -144.966-105.733 634.902  1.00  9.19           C
ATOM   4846  O   VAL E 301    -145.295-105.190 635.956  1.00  9.19           O
ATOM   4847  HA  VAL E 301    -146.587-104.815 633.838  1.00  9.19           H
ATOM   4848  HB  VAL E 301    -145.745-107.554 632.880  1.00  9.19           H
ATOM   4849  CB  VAL E 301    -146.513-106.855 633.212  1.00  9.19           C
ATOM   4850  CG1 VAL E 301    -147.255-107.496 634.386  1.00  9.19           C
ATOM   4851 1HG1 VAL E 301    -146.547-107.729 635.181  1.00  9.19           H
ATOM   4852 2HG1 VAL E 301    -148.008-106.803 634.761  1.00  9.19           H
ATOM   4853 3HG1 VAL E 301    -147.740-108.414 634.052  1.00  9.19           H
ATOM   4854  CG2 VAL E 301    -147.459-106.604 632.036  1.00  9.19           C
ATOM   4855 1HG2 VAL E 301    -148.219-105.880 632.330  1.00  9.19           H
ATOM   4856 2HG2 VAL E 301    -146.892-106.213 631.191  1.00  9.19           H
ATOM   4857 3HG2 VAL E 301    -147.940-107.539 631.750  1.00  9.19           H
ATOM   4858  HN  VAL E 301    -144.881-105.684 631.786  1.00  9.19           H
ATOM   4859  N   THR E 302    -143.889-106.489 634.752  1.00  9.19           N
ATOM   4860  CA  THR E 302    -143.073-106.865 635.894  1.00  9.19           C
ATOM   4861  C   THR E 302    -142.383-105.635 636.486  1.00  9.19           C
ATOM   4862  O   THR E 302    -142.176-105.557 637.696  1.00  9.19           O
ATOM   4863  HA  THR E 302    -143.728-107.267 636.666  1.00  9.19           H
ATOM   4864  HB  THR E 302    -141.461-108.274 636.264  1.00  9.19           H
ATOM   4865  CB  THR E 302    -142.095-107.950 635.439  1.00  9.19           C
ATOM   4866  OG1 THR E 302    -141.413-107.362 634.334  1.00  9.19           O
ATOM   4867  HG1 THR E 302    -141.826-107.665 633.476  1.00  9.19           H
ATOM   4868  CG2 THR E 302    -142.805-109.163 634.834  1.00  9.19           C
ATOM   4869 1HG2 THR E 302    -143.385-108.849 633.967  1.00  9.19           H
ATOM   4870 2HG2 THR E 302    -143.470-109.602 635.578  1.00  9.19           H
ATOM   4871 3HG2 THR E 302    -142.064-109.902 634.528  1.00  9.19           H
ATOM   4872  HN  THR E 302    -143.571-106.841 633.871  1.00  9.19           H
ATOM   4873  N   GLN E 303    -142.047-104.703 635.605  1.00  9.19           N
ATOM   4874  CA  GLN E 303    -141.424-103.462 636.031  1.00  9.19           C
ATOM   4875  C   GLN E 303    -142.359-102.689 636.962  1.00  9.19           C
ATOM   4876  O   GLN E 303    -141.920-102.132 637.967  1.00  9.19           O
ATOM   4877  HA  GLN E 303    -140.525-103.759 636.572  1.00  9.19           H
ATOM   4878  CB  GLN E 303    -141.023-102.608 634.825  1.00  9.19           C
ATOM   4879 1HB  GLN E 303    -140.317-103.159 634.204  1.00  9.19           H
ATOM   4880 2HB  GLN E 303    -141.900-102.408 634.210  1.00  9.19           H
ATOM   4881  CG  GLN E 303    -140.394-101.288 635.273  1.00  9.19           C
ATOM   4882 1HG  GLN E 303    -141.179-100.575 635.529  1.00  9.19           H
ATOM   4883 2HG  GLN E 303    -139.804-101.449 636.176  1.00  9.19           H
ATOM   4884  CD  GLN E 303    -139.506-100.703 634.174  1.00  9.19           C
ATOM   4885  OE1 GLN E 303    -139.896 -99.819 633.429  1.00  9.19           O
ATOM   4886  NE2 GLN E 303    -138.292-101.243 634.115  1.00  9.19           N
ATOM   4887 1HE2 GLN E 303    -138.034-101.965 634.757  1.00  9.19           H
ATOM   4888 2HE2 GLN E 303    -137.636-100.927 633.429  1.00  9.19           H
ATOM   4889  HN  GLN E 303    -142.195-104.786 634.620  1.00  9.19           H
ATOM   4890  N   THR E 304    -143.633-102.682 636.596  1.00  9.19           N
ATOM   4891  CA  THR E 304    -144.624-101.935 637.352  1.00  9.19           C
ATOM   4892  C   THR E 304    -144.837-102.571 638.727  1.00  9.19           C
ATOM   4893  O   THR E 304    -145.020-101.867 639.719  1.00  9.19           O
ATOM   4894  HA  THR E 304    -144.241-100.929 637.521  1.00  9.19           H
ATOM   4895  HB  THR E 304    -146.367-102.842 636.426  1.00  9.19           H
ATOM   4896  CB  THR E 304    -145.901-101.861 636.513  1.00  9.19           C
ATOM   4897  OG1 THR E 304    -145.478-101.271 635.287  1.00  9.19           O
ATOM   4898  HG1 THR E 304    -145.444-101.965 634.567  1.00  9.19           H
ATOM   4899  CG2 THR E 304    -146.915-100.863 637.076  1.00  9.19           C
ATOM   4900 1HG2 THR E 304    -146.471 -99.868 637.099  1.00  9.19           H
ATOM   4901 2HG2 THR E 304    -147.194-101.160 638.087  1.00  9.19           H
ATOM   4902 3HG2 THR E 304    -147.802-100.850 636.443  1.00  9.19           H
ATOM   4903  HN  THR E 304    -143.989-103.172 635.801  1.00  9.19           H
ATOM   4904  N   ILE E 305    -144.805-103.896 638.742  1.00  9.19           N
ATOM   4905  CA  ILE E 305    -144.923-104.633 639.989  1.00  9.19           C
ATOM   4906  C   ILE E 305    -143.772-104.242 640.918  1.00  9.19           C
ATOM   4907  O   ILE E 305    -143.963-104.106 642.125  1.00  9.19           O
ATOM   4908  HA  ILE E 305    -145.861-104.335 640.458  1.00  9.19           H
ATOM   4909  HB  ILE E 305    -144.223-106.401 639.011  1.00  9.19           H
ATOM   4910  CB  ILE E 305    -145.010-106.136 639.716  1.00  9.19           C
ATOM   4911  CG1 ILE E 305    -146.345-106.498 639.062  1.00  9.19           C
ATOM   4912 1HG1 ILE E 305    -147.146-106.428 639.798  1.00  9.19           H
ATOM   4913 2HG1 ILE E 305    -146.573-105.780 638.273  1.00  9.19           H
ATOM   4914  CG2 ILE E 305    -144.762-106.940 640.994  1.00  9.19           C
ATOM   4915 1HG2 ILE E 305    -143.768-106.712 641.380  1.00  9.19           H
ATOM   4916 2HG2 ILE E 305    -145.511-106.676 641.741  1.00  9.19           H
ATOM   4917 3HG2 ILE E 305    -144.830-108.005 640.772  1.00  9.19           H
ATOM   4918  CD1 ILE E 305    -146.303-107.911 638.477  1.00  9.19           C
ATOM   4919 1HD1 ILE E 305    -145.517-107.970 637.724  1.00  9.19           H
ATOM   4920 2HD1 ILE E 305    -146.099-108.627 639.272  1.00  9.19           H
ATOM   4921 3HD1 ILE E 305    -147.264-108.142 638.017  1.00  9.19           H
ATOM   4922  HN  ILE E 305    -144.702-104.462 637.925  1.00  9.19           H
ATOM   4923  N   ALA E 306    -142.602-104.074 640.320  1.00  9.19           N
ATOM   4924  CA  ALA E 306    -141.408-103.759 641.085  1.00  9.19           C
ATOM   4925  C   ALA E 306    -141.558-102.369 641.707  1.00  9.19           C
ATOM   4926  O   ALA E 306    -141.023-102.105 642.783  1.00  9.19           O
ATOM   4927  HA  ALA E 306    -141.321-104.496 641.883  1.00  9.19           H
ATOM   4928  CB  ALA E 306    -140.178-103.863 640.181  1.00  9.19           C
ATOM   4929 1HB  ALA E 306    -140.101-104.877 639.789  1.00  9.19           H
ATOM   4930 2HB  ALA E 306    -140.275-103.160 639.354  1.00  9.19           H
ATOM   4931 3HB  ALA E 306    -139.283-103.627 640.756  1.00  9.19           H
ATOM   4932  HN  ALA E 306    -142.463-104.149 639.332  1.00  9.19           H
ATOM   4933  N   PHE E 307    -142.288-101.516 641.003  1.00  9.19           N
ATOM   4934  CA  PHE E 307    -142.457-100.139 641.436  1.00  9.19           C
ATOM   4935  C   PHE E 307    -143.312-100.064 642.703  1.00  9.19           C
ATOM   4936  O   PHE E 307    -143.096 -99.199 643.550  1.00  9.19           O
ATOM   4937  HA  PHE E 307    -141.463 -99.743 641.646  1.00  9.19           H
ATOM   4938  CB  PHE E 307    -143.174 -99.400 640.305  1.00  9.19           C
ATOM   4939 1HB  PHE E 307    -144.071 -99.956 640.032  1.00  9.19           H
ATOM   4940 2HB  PHE E 307    -143.503 -98.427 640.672  1.00  9.19           H
ATOM   4941  CG  PHE E 307    -142.318 -99.194 639.054  1.00  9.19           C
ATOM   4942  HD1 PHE E 307    -140.574-100.019 639.947  1.00  9.19           H
ATOM   4943  CD1 PHE E 307    -141.011 -99.571 639.055  1.00  9.19           C
ATOM   4944  HD2 PHE E 307    -143.911 -98.333 637.940  1.00  9.19           H
ATOM   4945  CD2 PHE E 307    -142.864 -98.635 637.941  1.00  9.19           C
ATOM   4946  CE1 PHE E 307    -140.217 -99.380 637.894  1.00  9.19           C
ATOM   4947  HE1 PHE E 307    -139.169 -99.681 637.894  1.00  9.19           H
ATOM   4948  CE2 PHE E 307    -142.070 -98.444 636.780  1.00  9.19           C
ATOM   4949  HE2 PHE E 307    -142.507 -97.996 635.888  1.00  9.19           H
ATOM   4950  CZ  PHE E 307    -140.763 -98.821 636.781  1.00  9.19           C
ATOM   4951  HZ  PHE E 307    -140.153 -98.674 635.889  1.00  9.19           H
ATOM   4952  HN  PHE E 307    -142.759-101.753 640.153  1.00  9.19           H
ATOM   4953  N   PHE E 308    -144.264-100.980 642.791  1.00  9.19           N
ATOM   4954  CA  PHE E 308    -145.155-101.026 643.938  1.00  9.19           C
ATOM   4955  C   PHE E 308    -144.373-101.270 645.230  1.00  9.19           C
ATOM   4956  O   PHE E 308    -144.858-100.970 646.320  1.00  9.19           O
ATOM   4957  HA  PHE E 308    -145.657-100.060 643.996  1.00  9.19           H
ATOM   4958  CB  PHE E 308    -146.118-102.192 643.710  1.00  9.19           C
ATOM   4959 1HB  PHE E 308    -145.589-102.992 643.192  1.00  9.19           H
ATOM   4960 2HB  PHE E 308    -146.427-102.589 644.677  1.00  9.19           H
ATOM   4961  CG  PHE E 308    -147.366-101.821 642.906  1.00  9.19           C
ATOM   4962  HD1 PHE E 308    -148.350-100.951 644.577  1.00  9.19           H
ATOM   4963  CD1 PHE E 308    -148.405-101.192 643.515  1.00  9.19           C
ATOM   4964  HD2 PHE E 308    -146.601-102.626 641.093  1.00  9.19           H
ATOM   4965  CD2 PHE E 308    -147.435-102.122 641.581  1.00  9.19           C
ATOM   4966  CE1 PHE E 308    -149.563-100.847 642.769  1.00  9.19           C
ATOM   4967  HE1 PHE E 308    -150.397-100.343 643.258  1.00  9.19           H
ATOM   4968  CE2 PHE E 308    -148.592-101.777 640.835  1.00  9.19           C
ATOM   4969  HE2 PHE E 308    -148.648-102.018 639.773  1.00  9.19           H
ATOM   4970  CZ  PHE E 308    -149.632-101.147 641.444  1.00  9.19           C
ATOM   4971  HZ  PHE E 308    -150.521-100.883 640.871  1.00  9.19           H
ATOM   4972  HN  PHE E 308    -144.431-101.682 642.098  1.00  9.19           H
ATOM   4973  N   HIS E 309    -143.175-101.813 645.066  1.00  9.19           N
ATOM   4974  CA  HIS E 309    -142.332-102.124 646.207  1.00  9.19           C
ATOM   4975  C   HIS E 309    -142.002-100.838 646.968  1.00  9.19           C
ATOM   4976  O   HIS E 309    -141.935-100.840 648.196  1.00  9.19           O
ATOM   4977  HA  HIS E 309    -142.912-102.781 646.855  1.00  9.19           H
ATOM   4978  CB  HIS E 309    -141.082-102.889 645.767  1.00  9.19           C
ATOM   4979 1HB  HIS E 309    -141.385-103.736 645.151  1.00  9.19           H
ATOM   4980 2HB  HIS E 309    -140.474-102.239 645.137  1.00  9.19           H
ATOM   4981  CG  HIS E 309    -140.235-103.393 646.911  1.00  9.19           C
ATOM   4982  HD1 HIS E 309    -139.234-101.599 647.469  1.00  9.19           H
ATOM   4983  ND1 HIS E 309    -139.379-102.575 647.627  1.00  9.19           N
ATOM   4984  CD2 HIS E 309    -140.123-104.639 647.455  1.00  9.19           C
ATOM   4985  HD2 HIS E 309    -140.663-105.528 647.129  1.00  9.19           H
ATOM   4986  CE1 HIS E 309    -138.783-103.307 648.557  1.00  9.19           C
ATOM   4987  HE1 HIS E 309    -138.051-102.949 649.282  1.00  9.19           H
ATOM   4988  NE2 HIS E 309    -139.245-104.585 648.449  1.00  9.19           N
ATOM   4989  HN  HIS E 309    -142.781-102.039 644.175  1.00  9.19           H
ATOM   4990  N   SER E 310    -141.807 -99.772 646.207  1.00  9.19           N
ATOM   4991  CA  SER E 310    -141.361 -98.514 646.781  1.00  9.19           C
ATOM   4992  C   SER E 310    -142.472 -97.909 647.643  1.00  9.19           C
ATOM   4993  O   SER E 310    -142.209 -97.063 648.496  1.00  9.19           O
ATOM   4994  HA  SER E 310    -140.496 -98.767 647.394  1.00  9.19           H
ATOM   4995  CB  SER E 310    -140.941 -97.528 645.689  1.00  9.19           C
ATOM   4996 1HB  SER E 310    -141.759 -97.402 644.980  1.00  9.19           H
ATOM   4997 2HB  SER E 310    -140.752 -96.551 646.135  1.00  9.19           H
[truncated: 234,003 more chars]
