# Supplementary material for: Noncanonical roles of chemokine regions in CCR9 activation revealed by structural modeling and mutational mapping
Source: Nat Commun. 2025 Aug 18;16:7695. doi: 10.1038/s41467-025-62321-9 (PMC12361432; doi:10.1038/s41467-025-62321-9)
Supplement: Supplementary file 3 — Supplementary Data 1 [file 41467_2025_62321_MOESM3_ESM.zip › SuppData1_3D_models/Fig4_CCR9_CCL25/Fig4HIJ_CCR9_CCL25_rnk20.pdb]

HEADER                                                        CCR9_CCL25_RNK20
EXPDTA    THEORETICAL MODEL
REMARK   3                                                              
REMARK   3 REFINEMENT OR HYDROGEN PLACEMENT:                            
REMARK   3   PROGRAM 1                  ICM 3.9                     
REMARK   3   AUTHORS 1      R.ABAGYAN, M.TOTROV                         
SEQRES   1 9  369  MET THR PRO THR ASP PHE THR SER PRO ILE PRO ASN MET 
SEQRES   2 9  369  ALA ASP ASP TYR GLY SER GLU SER THR SER SER MET GLU 
SEQRES   3 9  369  ASP TYR VAL ASN PHE ASN PHE THR ASP PHE TYR CYS GLU 
SEQRES   4 9  369  LYS ASN ASN VAL ARG GLN PHE ALA SER HIS PHE LEU PRO 
SEQRES   5 9  369  PRO LEU TYR TRP LEU VAL PHE ILE VAL GLY ALA LEU GLY 
SEQRES   6 9  369  ASN SER LEU VAL ILE LEU VAL TYR TRP TYR CYS THR ARG 
SEQRES   7 9  369  VAL LYS THR MET THR ASP MET PHE LEU LEU ASN LEU ALA 
SEQRES   8 9  369  ILE ALA ASP LEU LEU PHE LEU VAL THR LEU PRO PHE TRP 
SEQRES   9 9  369  ALA ILE ALA ALA ALA ASP GLN TRP LYS PHE GLN THR PHE 
SEQRES  10 9  369  MET CYS LYS VAL VAL ASN SER MET TYR LYS MET ASN PHE 
SEQRES  11 9  369  TYR SER CYS VAL LEU LEU ILE MET CYS ILE SER VAL ASP 
SEQRES  12 9  369  ARG TYR ILE ALA ILE ALA GLN ALA MET ARG ALA HIS THR 
SEQRES  13 9  369  TRP ARG GLU LYS ARG LEU LEU TYR SER LYS MET VAL CYS 
SEQRES  14 9  369  PHE THR ILE TRP VAL LEU ALA ALA ALA LEU CYS ILE PRO 
SEQRES  15 9  369  GLU ILE LEU TYR SER GLN ILE LYS GLU GLU SER GLY ILE 
SEQRES  16 9  369  ALA ILE CYS THR MET VAL TYR PRO SER ASP GLU SER THR 
SEQRES  17 9  369  LYS LEU LYS SER ALA VAL LEU THR LEU LYS VAL ILE LEU 
SEQRES  18 9  369  GLY PHE PHE LEU PRO PHE VAL VAL MET ALA CYS CYS TYR 
SEQRES  19 9  369  THR ILE ILE ILE HIS THR LEU ILE GLN ALA LYS LYS SER 
SEQRES  20 9  369  SER LYS HIS LYS ALA LEU LYS VAL THR ILE THR VAL LEU 
SEQRES  21 9  369  THR VAL PHE VAL LEU SER GLN PHE PRO TYR ASN CYS ILE 
SEQRES  22 9  369  LEU LEU VAL GLN THR ILE ASP ALA TYR ALA MET PHE ILE 
SEQRES  23 9  369  SER ASN CYS ALA VAL SER THR ASN ILE ASP ILE CYS PHE 
SEQRES  24 9  369  GLN VAL THR GLN THR ILE ALA PHE PHE HIS SER CYS LEU 
SEQRES  25 9  369  ASN PRO VAL LEU TYR VAL PHE VAL GLY GLU ARG PHE ARG 
SEQRES  26 9  369  ARG ASP LEU VAL LYS THR LEU LYS ASN LEU GLY CYS ILE 
SEQRES  27 9  369  SER GLN ALA GLN TRP VAL SER PHE THR ARG ARG GLU GLY 
SEQRES  28 9  369  SER LEU LYS LEU SER SER MET LEU LEU GLU THR THR SER 
SEQRES  29 9  369  GLY ALA LEU SER LEU                                 
SEQRES   1 A  127  PCA GLY VAL PHE GLU ASP CYS CYS LEU ALA TYR HIS TYR 
SEQRES   2 A  127  PRO ILE GLY TRP ALA VAL LEU ARG ARG ALA TRP THR TYR 
SEQRES   3 A  127  ARG ILE GLN GLU VAL SER GLY SER CYS ASN LEU PRO ALA 
SEQRES   4 A  127  ALA ILE PHE TYR LEU PRO LYS ARG HIS ARG LYS VAL CYS 
SEQRES   5 A  127  GLY ASN PRO LYS SER ARG GLU VAL GLN ARG ALA MET LYS 
SEQRES   6 A  127  LEU LEU ASP ALA ARG ASN LYS VAL PHE ALA LYS LEU HIS 
SEQRES   7 A  127  HIS ASN THR GLN THR PHE GLN ALA GLY PRO HIS ALA VAL 
SEQRES   8 A  127  LYS LYS LEU SER SER GLY ASN SER LYS LEU SER SER SER 
SEQRES   9 A  127  LYS PHE SER ASN PRO ILE SER SER SER LYS ARG ASN VAL 
SEQRES  10 A  127  SER LEU LEU ILE SER ALA ASN SER GLY LEU             
HELIX    1  HA ASP 9   15  TYR 9   17  1
HELIX    2  HB SER 9   19  SER 9   19  5
HELIX    3  HC GLU 9   20  ASN 9   30  1
HELIX    4  HD ASN 9   41  SER 9   48  1
HELIX    5  HE PHE 9   50  TYR 9   75  1
HELIX    6  HF MET 9   82  LEU 9   98  1
HELIX    7  HG VAL 9   99  THR 9  100  1
HELIX    8  HH LEU 9  101  ALA 9  109  1
HELIX    9  HI THR 9  116  SER 9  141  1
HELIX   10  HJ ASP 9  143  ALA 9  149  1
HELIX   11  HK ALA 9  151  THR 9  156  1
HELIX   12  HL ARG 9  158  ALA 9  178  1
HELIX   13  HM LEU 9  179  CYS 9  180  1
HELIX   14  HN ILE 9  181  TYR 9  186  1
HELIX   15  HO VAL 9  201  VAL 9  201  9
HELIX   16  HP SER 9  207  VAL 9  219  1
HELIX   17  HQ ILE 9  220  PHE 9  224  1
HELIX   18  HR LEU 9  225  GLN 9  243  1
HELIX   19  HS SER 9  247  SER 9  248  1
HELIX   20  HT LYS 9  249  SER 9  266  1
HELIX   21  HU PHE 9  268  THR 9  278  1
HELIX   22  HV ASP 9  280  ALA 9  283  1
HELIX   23  HW CYS 9  289  ASN 9  294  1
HELIX   24  HX ASP 9  296  PHE 9  308  1
HELIX   25  HY HIS 9  309  CYS 9  311  1
HELIX    0  H@ LEU 9  312  VAL 9  320  1
HELIX    1  HA GLU 9  322  ASN 9  334  1
HELIX    2  HB GLN 9  340  ALA 9  366  1
HELIX    3  HC LEU 9  367  SER 9  368  1
HELIX    4  HD TRP A   17  LEU A   20  1
HELIX    5  HE ARG A   21  ARG A   22  1
HELIX    6  HF SER A   32  SER A   32  9
HELIX    7  HG LYS A   46  HIS A   48  1
HELIX    8  HH ARG A   58  GLN A   85  1
HELIX    9  HI ALA A   86  ALA A   86  5
SHEET    1  SA 1 TYR 9  37  CYS 9  38  0
SHEET    2  SB 1 SER 9 187  GLU 9 192  0
SHEET    3  SC 1 ILE 9 195  MET 9 200  0
SHEET    4  SD 1 CYS A   7  CYS A   8  0
SHEET    5  SE 1 THR A  25  GLN A  29  0
SHEET    6  SF 1 ALA A  39  TYR A  43  0
SHEET    7  SG 1 LYS A  50  GLY A  53  0
SSBOND   1 CYS 9   38    CYS 9  289 
SSBOND   2 CYS 9  119    CYS 9  198 
SSBOND   3 CYS A   35    CYS A    7 
SSBOND   4 CYS A   52    CYS A    8 
ATOM      1  N   MET 9   1    -130.687 -65.565 560.436  1.00  6.55           N
ATOM      2  CA  MET 9   1    -129.907 -65.972 561.592  1.00  6.55           C
ATOM      3  C   MET 9   1    -130.590 -67.122 562.336  1.00  6.55           C
ATOM      4  O   MET 9   1    -130.916 -66.996 563.516  1.00  6.55           O
ATOM      5  HA  MET 9   1    -128.948 -66.305 561.197  1.00  6.55           H
ATOM      6  CB  MET 9   1    -129.737 -64.782 562.538  1.00  6.55           C
ATOM      7 1HB  MET 9   1    -130.698 -64.290 562.687  1.00  6.55           H
ATOM      8 2HB  MET 9   1    -129.404 -65.134 563.515  1.00  6.55           H
ATOM      9  CG  MET 9   1    -128.725 -63.779 561.980  1.00  6.55           C
ATOM     10 1HG  MET 9   1    -127.730 -64.222 561.968  1.00  6.55           H
ATOM     11 2HG  MET 9   1    -128.977 -63.532 560.948  1.00  6.55           H
ATOM     12  SD  MET 9   1    -128.721 -62.298 562.976  1.00  6.55           S
ATOM     13  CE  MET 9   1    -127.075 -61.698 562.633  1.00  6.55           C
ATOM     14 1HE  MET 9   1    -126.344 -62.444 562.945  1.00  6.55           H
ATOM     15 2HE  MET 9   1    -126.972 -61.513 561.564  1.00  6.55           H
ATOM     16 3HE  MET 9   1    -126.905 -60.771 563.181  1.00  6.55           H
ATOM     17  HN  MET 9   1    -131.543 -66.064 560.306  1.00  6.55           H
ATOM     18  N   THR 9   2    -130.787 -68.216 561.616  1.00  6.55           N
ATOM     19  CA  THR 9   2    -131.958 -69.050 561.826  1.00  6.55           C
ATOM     20  C   THR 9   2    -131.795 -69.888 563.096  1.00  6.55           C
ATOM     21  O   THR 9   2    -130.675 -70.166 563.521  1.00  6.55           O
ATOM     22  HA  THR 9   2    -132.819 -68.401 561.980  1.00  6.55           H
ATOM     23  HB  THR 9   2    -132.867 -70.709 560.758  1.00  6.55           H
ATOM     24  CB  THR 9   2    -132.171 -69.892 560.566  1.00  6.55           C
ATOM     25  OG1 THR 9   2    -130.855 -70.282 560.182  1.00  6.55           O
ATOM     26  HG1 THR 9   2    -130.519 -71.000 560.792  1.00  6.55           H
ATOM     27  CG2 THR 9   2    -132.674 -69.061 559.385  1.00  6.55           C
ATOM     28 1HG2 THR 9   2    -131.945 -68.285 559.150  1.00  6.55           H
ATOM     29 2HG2 THR 9   2    -133.626 -68.598 559.644  1.00  6.55           H
ATOM     30 3HG2 THR 9   2    -132.808 -69.707 558.517  1.00  6.55           H
ATOM     31  HN  THR 9   2    -130.164 -68.535 560.901  1.00  6.55           H
ATOM     32  N   PRO 9   3    -132.905 -70.303 563.723  1.00  6.55           N
ATOM     33  CA  PRO 9   3    -132.861 -70.755 565.115  1.00  6.55           C
ATOM     34  C   PRO 9   3    -132.113 -72.069 565.271  1.00  6.55           C
ATOM     35  O   PRO 9   3    -132.400 -73.038 564.570  1.00  6.55           O
ATOM     36  HA  PRO 9   3    -132.309 -70.040 565.726  1.00  6.55           H
ATOM     37  CB  PRO 9   3    -134.335 -70.892 565.499  1.00  6.55           C
ATOM     38 1HB  PRO 9   3    -134.491 -71.697 566.216  1.00  6.55           H
ATOM     39 2HB  PRO 9   3    -134.717 -69.980 565.958  1.00  6.55           H
ATOM     40  CG  PRO 9   3    -135.018 -71.179 564.192  1.00  6.55           C
ATOM     41 1HG  PRO 9   3    -134.986 -72.242 563.955  1.00  6.55           H
ATOM     42 2HG  PRO 9   3    -136.069 -70.891 564.224  1.00  6.55           H
ATOM     43  CD  PRO 9   3    -134.269 -70.374 563.169  1.00  6.55           C
ATOM     44 1HD  PRO 9   3    -134.281 -70.857 562.192  1.00  6.55           H
ATOM     45 2HD  PRO 9   3    -134.703 -69.383 563.042  1.00  6.55           H
ATOM     46  N   THR 9   4    -131.165 -72.068 566.196  1.00  6.55           N
ATOM     47  CA  THR 9   4    -130.412 -73.273 566.499  1.00  6.55           C
ATOM     48  C   THR 9   4    -131.291 -74.276 567.250  1.00  6.55           C
ATOM     49  O   THR 9   4    -131.532 -74.122 568.446  1.00  6.55           O
ATOM     50  HA  THR 9   4    -130.123 -73.743 565.559  1.00  6.55           H
ATOM     51  HB  THR 9   4    -128.665 -73.738 567.704  1.00  6.55           H
ATOM     52  CB  THR 9   4    -129.158 -72.866 567.274  1.00  6.55           C
ATOM     53  OG1 THR 9   4    -129.627 -71.900 568.211  1.00  6.55           O
ATOM     54  HG1 THR 9   4    -130.337 -72.301 568.790  1.00  6.55           H
ATOM     55  CG2 THR 9   4    -128.161 -72.092 566.409  1.00  6.55           C
ATOM     56 1HG2 THR 9   4    -128.633 -71.184 566.034  1.00  6.55           H
ATOM     57 2HG2 THR 9   4    -127.849 -72.713 565.569  1.00  6.55           H
ATOM     58 3HG2 THR 9   4    -127.289 -71.827 567.008  1.00  6.55           H
ATOM     59  HN  THR 9   4    -130.908 -71.264 566.733  1.00  6.55           H
ATOM     60  N   ASP 9   5    -131.746 -75.281 566.516  1.00  6.55           N
ATOM     61  CA  ASP 9   5    -132.510 -76.361 567.117  1.00  6.55           C
ATOM     62  C   ASP 9   5    -131.624 -77.115 568.111  1.00  6.55           C
ATOM     63  O   ASP 9   5    -130.786 -77.922 567.712  1.00  6.55           O
ATOM     64  HA  ASP 9   5    -133.359 -75.877 567.600  1.00  6.55           H
ATOM     65  CB  ASP 9   5    -132.985 -77.356 566.057  1.00  6.55           C
ATOM     66 1HB  ASP 9   5    -132.189 -77.529 565.333  1.00  6.55           H
ATOM     67 2HB  ASP 9   5    -133.203 -78.316 566.526  1.00  6.55           H
ATOM     68  CG  ASP 9   5    -134.233 -76.838 565.339  1.00  6.55           C
ATOM     69  OD1 ASP 9   5    -135.010 -76.117 566.000  1.00  6.55           O
ATOM     70  OD2 ASP 9   5    -134.381 -77.176 564.144  1.00  6.55           O
ATOM     71  HN  ASP 9   5    -131.601 -75.364 565.530  1.00  6.55           H
ATOM     72  N   PHE 9   6    -131.839 -76.824 569.386  1.00  6.55           N
ATOM     73  CA  PHE 9   6    -131.176 -77.566 570.444  1.00  6.55           C
ATOM     74  C   PHE 9   6    -131.766 -78.972 570.581  1.00  6.55           C
ATOM     75  O   PHE 9   6    -132.599 -79.217 571.452  1.00  6.55           O
ATOM     76  HA  PHE 9   6    -130.122 -77.641 570.176  1.00  6.55           H
ATOM     77  CB  PHE 9   6    -131.414 -76.798 571.746  1.00  6.55           C
ATOM     78 1HB  PHE 9   6    -132.479 -76.590 571.844  1.00  6.55           H
ATOM     79 2HB  PHE 9   6    -131.134 -77.432 572.587  1.00  6.55           H
ATOM     80  CG  PHE 9   6    -130.641 -75.481 571.840  1.00  6.55           C
ATOM     81  HD1 PHE 9   6    -128.884 -76.409 572.595  1.00  6.55           H
ATOM     82  CD1 PHE 9   6    -129.360 -75.475 572.297  1.00  6.55           C
ATOM     83  HD2 PHE 9   6    -132.262 -74.320 571.102  1.00  6.55           H
ATOM     84  CD2 PHE 9   6    -131.235 -74.315 571.468  1.00  6.55           C
ATOM     85  CE1 PHE 9   6    -128.643 -74.253 572.385  1.00  6.55           C
ATOM     86  HE1 PHE 9   6    -127.616 -74.249 572.751  1.00  6.55           H
ATOM     87  CE2 PHE 9   6    -130.518 -73.093 571.556  1.00  6.55           C
ATOM     88  HE2 PHE 9   6    -130.994 -72.159 571.258  1.00  6.55           H
ATOM     89  CZ  PHE 9   6    -129.237 -73.088 572.013  1.00  6.55           C
ATOM     90  HZ  PHE 9   6    -128.686 -72.149 572.080  1.00  6.55           H
ATOM     91  HN  PHE 9   6    -132.453 -76.099 569.698  1.00  6.55           H
ATOM     92  N   THR 9   7    -131.309 -79.858 569.708  1.00  6.55           N
ATOM     93  CA  THR 9   7    -131.679 -81.260 569.802  1.00  6.55           C
ATOM     94  C   THR 9   7    -131.047 -81.896 571.042  1.00  6.55           C
ATOM     95  O   THR 9   7    -129.920 -82.386 570.987  1.00  6.55           O
ATOM     96  HA  THR 9   7    -132.760 -81.323 569.926  1.00  6.55           H
ATOM     97  HB  THR 9   7    -131.246 -83.027 568.615  1.00  6.55           H
ATOM     98  CB  THR 9   7    -131.273 -81.944 568.495  1.00  6.55           C
ATOM     99  OG1 THR 9   7    -130.034 -81.331 568.152  1.00  6.55           O
ATOM    100  HG1 THR 9   7    -129.333 -81.579 568.821  1.00  6.55           H
ATOM    101  CG2 THR 9   7    -132.201 -81.584 567.333  1.00  6.55           C
ATOM    102 1HG2 THR 9   7    -132.177 -80.506 567.170  1.00  6.55           H
ATOM    103 2HG2 THR 9   7    -133.219 -81.892 567.572  1.00  6.55           H
ATOM    104 3HG2 THR 9   7    -131.869 -82.096 566.430  1.00  6.55           H
ATOM    105  HN  THR 9   7    -130.699 -79.632 568.949  1.00  6.55           H
ATOM    106  N   SER 9   8    -131.801 -81.867 572.132  1.00  6.55           N
ATOM    107  CA  SER 9   8    -131.289 -82.336 573.408  1.00  6.55           C
ATOM    108  C   SER 9   8    -130.935 -83.822 573.316  1.00  6.55           C
ATOM    109  O   SER 9   8    -131.821 -84.674 573.284  1.00  6.55           O
ATOM    110  HA  SER 9   8    -130.396 -81.741 573.597  1.00  6.55           H
ATOM    111  CB  SER 9   8    -132.304 -82.101 574.528  1.00  6.55           C
ATOM    112 1HB  SER 9   8    -131.916 -82.510 575.461  1.00  6.55           H
ATOM    113 2HB  SER 9   8    -132.435 -81.030 574.680  1.00  6.55           H
ATOM    114  HG  SER 9   8    -133.440 -83.652 573.971  1.00  6.55           H
ATOM    115  OG  SER 9   8    -133.566 -82.696 574.239  1.00  6.55           O
ATOM    116  HN  SER 9   8    -132.742 -81.532 572.151  1.00  6.55           H
ATOM    117  N   PRO 9   9    -129.638 -84.158 573.271  1.00  6.55           N
ATOM    118  CA  PRO 9   9    -129.226 -85.543 573.029  1.00  6.55           C
ATOM    119  C   PRO 9   9    -129.566 -86.457 574.195  1.00  6.55           C
ATOM    120  O   PRO 9   9    -128.716 -87.212 574.665  1.00  6.55           O
ATOM    121  HA  PRO 9   9    -129.768 -85.954 572.178  1.00  6.55           H
ATOM    122  CB  PRO 9   9    -127.715 -85.438 572.812  1.00  6.55           C
ATOM    123 1HB  PRO 9   9    -127.195 -86.326 573.172  1.00  6.55           H
ATOM    124 2HB  PRO 9   9    -127.468 -85.332 571.756  1.00  6.55           H
ATOM    125  CG  PRO 9   9    -127.327 -84.216 573.595  1.00  6.55           C
ATOM    126 1HG  PRO 9   9    -127.154 -84.458 574.643  1.00  6.55           H
ATOM    127 2HG  PRO 9   9    -126.403 -83.780 573.213  1.00  6.55           H
ATOM    128  CD  PRO 9   9    -128.478 -83.265 573.441  1.00  6.55           C
ATOM    129 1HD  PRO 9   9    -128.589 -82.625 574.317  1.00  6.55           H
ATOM    130 2HD  PRO 9   9    -128.345 -82.610 572.581  1.00  6.55           H
ATOM    131  N   ILE 9  10    -130.813 -86.365 574.634  1.00  6.55           N
ATOM    132  CA  ILE 9  10    -131.249 -87.100 575.809  1.00  6.55           C
ATOM    133  C   ILE 9  10    -131.043 -88.598 575.573  1.00  6.55           C
ATOM    134  O   ILE 9  10    -131.832 -89.235 574.878  1.00  6.55           O
ATOM    135  HA  ILE 9  10    -130.616 -86.791 576.641  1.00  6.55           H
ATOM    136  HB  ILE 9  10    -133.347 -87.116 575.395  1.00  6.55           H
ATOM    137  CB  ILE 9  10    -132.687 -86.727 576.171  1.00  6.55           C
ATOM    138  CG1 ILE 9  10    -132.869 -85.208 576.198  1.00  6.55           C
ATOM    139 1HG1 ILE 9  10    -132.172 -84.767 576.911  1.00  6.55           H
ATOM    140 2HG1 ILE 9  10    -132.630 -84.792 575.220  1.00  6.55           H
ATOM    141  CG2 ILE 9  10    -133.108 -87.378 577.490  1.00  6.55           C
ATOM    142 1HG2 ILE 9  10    -133.041 -88.462 577.397  1.00  6.55           H
ATOM    143 2HG2 ILE 9  10    -132.447 -87.040 578.289  1.00  6.55           H
ATOM    144 3HG2 ILE 9  10    -134.134 -87.096 577.724  1.00  6.55           H
ATOM    145  CD1 ILE 9  10    -134.303 -84.834 576.581  1.00  6.55           C
ATOM    146 1HD1 ILE 9  10    -134.995 -85.256 575.853  1.00  6.55           H
ATOM    147 2HD1 ILE 9  10    -134.530 -85.231 577.571  1.00  6.55           H
ATOM    148 3HD1 ILE 9  10    -134.405 -83.749 576.593  1.00  6.55           H
ATOM    149  HN  ILE 9  10    -131.517 -85.801 574.202  1.00  6.55           H
ATOM    150  N   PRO 9  11    -129.983 -89.185 576.145  1.00  6.55           N
ATOM    151  CA  PRO 9  11    -129.541 -90.517 575.727  1.00  6.55           C
ATOM    152  C   PRO 9  11    -130.667 -91.537 575.765  1.00  6.55           C
ATOM    153  O   PRO 9  11    -131.675 -91.330 576.440  1.00  6.55           O
ATOM    154  HA  PRO 9  11    -129.213 -90.494 574.688  1.00  6.55           H
ATOM    155  CB  PRO 9  11    -128.431 -90.860 576.723  1.00  6.55           C
ATOM    156 1HB  PRO 9  11    -128.819 -91.404 577.584  1.00  6.55           H
ATOM    157 2HB  PRO 9  11    -127.665 -91.489 576.269  1.00  6.55           H
ATOM    158  CG  PRO 9  11    -127.878 -89.496 577.119  1.00  6.55           C
ATOM    159 1HG  PRO 9  11    -127.336 -89.538 578.064  1.00  6.55           H
ATOM    160 2HG  PRO 9  11    -127.175 -89.114 576.379  1.00  6.55           H
ATOM    161  CD  PRO 9  11    -129.129 -88.638 577.216  1.00  6.55           C
ATOM    162 1HD  PRO 9  11    -129.606 -88.726 578.192  1.00  6.55           H
ATOM    163 2HD  PRO 9  11    -128.907 -87.582 577.067  1.00  6.55           H
ATOM    164  N   ASN 9  12    -130.466 -92.622 575.031  1.00  6.55           N
ATOM    165  CA  ASN 9  12    -131.341 -93.776 575.146  1.00  6.55           C
ATOM    166  C   ASN 9  12    -131.077 -94.481 576.478  1.00  6.55           C
ATOM    167  O   ASN 9  12    -130.633 -95.627 576.500  1.00  6.55           O
ATOM    168  HA  ASN 9  12    -132.353 -93.376 575.079  1.00  6.55           H
ATOM    169  CB  ASN 9  12    -131.080 -94.779 574.020  1.00  6.55           C
ATOM    170 1HB  ASN 9  12    -130.011 -94.982 573.950  1.00  6.55           H
ATOM    171 2HB  ASN 9  12    -131.570 -95.725 574.251  1.00  6.55           H
ATOM    172  CG  ASN 9  12    -131.592 -94.246 572.681  1.00  6.55           C
ATOM    173  OD1 ASN 9  12    -132.189 -93.186 572.593  1.00  6.55           O
ATOM    174  ND2 ASN 9  12    -131.327 -95.038 571.646  1.00  6.55           N
ATOM    175 1HD2 ASN 9  12    -130.832 -95.896 571.787  1.00  6.55           H
ATOM    176 2HD2 ASN 9  12    -131.621 -94.776 570.727  1.00  6.55           H
ATOM    177  HN  ASN 9  12    -129.722 -92.720 574.370  1.00  6.55           H
ATOM    178  N   MET 9  13    -131.362 -93.765 577.556  1.00  6.55           N
ATOM    179  CA  MET 9  13    -131.334 -94.363 578.880  1.00  6.55           C
ATOM    180  C   MET 9  13    -132.467 -95.377 579.048  1.00  6.55           C
ATOM    181  O   MET 9  13    -132.480 -96.146 580.008  1.00  6.55           O
ATOM    182  HA  MET 9  13    -130.371 -94.869 578.953  1.00  6.55           H
ATOM    183  CB  MET 9  13    -131.469 -93.267 579.938  1.00  6.55           C
ATOM    184 1HB  MET 9  13    -132.047 -92.435 579.534  1.00  6.55           H
ATOM    185 2HB  MET 9  13    -132.021 -93.651 580.797  1.00  6.55           H
ATOM    186  CG  MET 9  13    -130.095 -92.768 580.390  1.00  6.55           C
ATOM    187 1HG  MET 9  13    -129.427 -93.615 580.552  1.00  6.55           H
ATOM    188 2HG  MET 9  13    -129.647 -92.154 579.609  1.00  6.55           H
ATOM    189  SD  MET 9  13    -130.253 -91.821 581.894  1.00  6.55           S
ATOM    190  CE  MET 9  13    -128.534 -91.689 582.360  1.00  6.55           C
ATOM    191 1HE  MET 9  13    -128.120 -92.686 582.506  1.00  6.55           H
ATOM    192 2HE  MET 9  13    -127.982 -91.179 581.570  1.00  6.55           H
ATOM    193 3HE  MET 9  13    -128.451 -91.121 583.286  1.00  6.55           H
ATOM    194  HN  MET 9  13    -131.609 -92.796 577.535  1.00  6.55           H
ATOM    195  N   ALA 9  14    -133.391 -95.347 578.099  1.00  6.55           N
ATOM    196  CA  ALA 9  14    -134.670 -96.013 578.278  1.00  6.55           C
ATOM    197  C   ALA 9  14    -134.464 -97.528 578.217  1.00  6.55           C
ATOM    198  O   ALA 9  14    -135.080 -98.273 578.977  1.00  6.55           O
ATOM    199  HA  ALA 9  14    -135.049 -95.746 579.265  1.00  6.55           H
ATOM    200  CB  ALA 9  14    -135.658 -95.516 577.220  1.00  6.55           C
ATOM    201 1HB  ALA 9  14    -135.791 -94.439 577.325  1.00  6.55           H
ATOM    202 2HB  ALA 9  14    -135.268 -95.738 576.227  1.00  6.55           H
ATOM    203 3HB  ALA 9  14    -136.617 -96.015 577.355  1.00  6.55           H
ATOM    204  HN  ALA 9  14    -133.278 -94.879 577.222  1.00  6.55           H
ATOM    205  N   ASP 9  15    -133.596 -97.938 577.304  1.00  6.55           N
ATOM    206  CA  ASP 9  15    -133.653 -99.289 576.771  1.00  6.55           C
ATOM    207  C   ASP 9  15    -133.245-100.281 577.862  1.00  6.55           C
ATOM    208  O   ASP 9  15    -133.781-101.386 577.933  1.00  6.55           O
ATOM    209  HA  ASP 9  15    -134.685 -99.426 576.448  1.00  6.55           H
ATOM    210  CB  ASP 9  15    -132.691 -99.458 575.594  1.00  6.55           C
ATOM    211 1HB  ASP 9  15    -131.690 -99.144 575.890  1.00  6.55           H
ATOM    212 2HB  ASP 9  15    -132.626-100.511 575.320  1.00  6.55           H
ATOM    213  CG  ASP 9  15    -133.152 -98.638 574.386  1.00  6.55           C
ATOM    214  OD1 ASP 9  15    -134.362 -98.327 574.340  1.00  6.55           O
ATOM    215  OD2 ASP 9  15    -132.284 -98.342 573.537  1.00  6.55           O
ATOM    216  HN  ASP 9  15    -132.865 -97.367 576.930  1.00  6.55           H
ATOM    217  N   ASP 9  16    -132.300 -99.851 578.684  1.00  6.55           N
ATOM    218  CA  ASP 9  16    -131.681-100.746 579.647  1.00  6.55           C
ATOM    219  C   ASP 9  16    -132.712-101.136 580.709  1.00  6.55           C
ATOM    220  O   ASP 9  16    -132.499-102.079 581.469  1.00  6.55           O
ATOM    221  HA  ASP 9  16    -131.339-101.601 579.065  1.00  6.55           H
ATOM    222  CB  ASP 9  16    -130.507-100.067 580.355  1.00  6.55           C
ATOM    223 1HB  ASP 9  16    -129.997 -99.398 579.662  1.00  6.55           H
ATOM    224 2HB  ASP 9  16    -130.878 -99.454 581.176  1.00  6.55           H
ATOM    225  CG  ASP 9  16    -129.517-101.104 580.892  1.00  6.55           C
ATOM    226  OD1 ASP 9  16    -129.486-102.211 580.314  1.00  6.55           O
ATOM    227  OD2 ASP 9  16    -128.815-100.764 581.869  1.00  6.55           O
ATOM    228  HN  ASP 9  16    -131.957 -98.911 578.699  1.00  6.55           H
ATOM    229  N   TYR 9  17    -133.807-100.390 580.727  1.00  6.55           N
ATOM    230  CA  TYR 9  17    -134.848-100.614 581.715  1.00  6.55           C
ATOM    231  C   TYR 9  17    -135.700-101.831 581.348  1.00  6.55           C
ATOM    232  O   TYR 9  17    -136.360-102.413 582.207  1.00  6.55           O
ATOM    233  HA  TYR 9  17    -134.367-100.793 582.677  1.00  6.55           H
ATOM    234  CB  TYR 9  17    -135.729 -99.363 581.690  1.00  6.55           C
ATOM    235 1HB  TYR 9  17    -135.912 -99.081 580.653  1.00  6.55           H
ATOM    236 2HB  TYR 9  17    -136.697 -99.604 582.130  1.00  6.55           H
ATOM    237  CG  TYR 9  17    -135.132 -98.166 582.432  1.00  6.55           C
ATOM    238  HD1 TYR 9  17    -135.766 -98.859 584.359  1.00  6.55           H
ATOM    239  CD1 TYR 9  17    -135.248 -98.076 583.804  1.00  6.55           C
ATOM    240  HD2 TYR 9  17    -134.385 -97.246 580.645  1.00  6.55           H
ATOM    241  CD2 TYR 9  17    -134.477 -97.176 581.728  1.00  6.55           C
ATOM    242  CE1 TYR 9  17    -134.686 -96.949 584.502  1.00  6.55           C
ATOM    243  HE1 TYR 9  17    -134.771 -96.866 585.586  1.00  6.55           H
ATOM    244  HE2 TYR 9  17    -133.395 -95.259 581.883  1.00  6.55           H
ATOM    245  CE2 TYR 9  17    -133.915 -96.049 582.427  1.00  6.55           C
ATOM    246  CZ  TYR 9  17    -134.047 -95.991 583.779  1.00  6.55           C
ATOM    247  OH  TYR 9  17    -133.516 -94.927 584.438  1.00  6.55           O
ATOM    248  HH  TYR 9  17    -133.022 -94.339 583.797  1.00  6.55           H
ATOM    249  HN  TYR 9  17    -133.987 -99.646 580.084  1.00  6.55           H
ATOM    250  N   GLY 9  18    -135.657-102.179 580.071  1.00  6.55           N
ATOM    251  CA  GLY 9  18    -136.667-103.054 579.499  1.00  6.55           C
ATOM    252  C   GLY 9  18    -136.681-104.411 580.207  1.00  6.55           C
ATOM    253  O   GLY 9  18    -137.554-104.675 581.032  1.00  6.55           O
ATOM    254 1HA  GLY 9  18    -137.648-102.586 579.583  1.00  6.55           H
ATOM    255 2HA  GLY 9  18    -136.471-103.196 578.436  1.00  6.55           H
ATOM    256  HN  GLY 9  18    -134.951-101.875 579.431  1.00  6.55           H
ATOM    257  N   SER 9  19    -135.704-105.234 579.858  1.00  6.55           N
ATOM    258  CA  SER 9  19    -135.743-106.640 580.224  1.00  6.55           C
ATOM    259  C   SER 9  19    -135.495-106.797 581.725  1.00  6.55           C
ATOM    260  O   SER 9  19    -136.067-107.679 582.364  1.00  6.55           O
ATOM    261  HA  SER 9  19    -136.747-106.977 579.965  1.00  6.55           H
ATOM    262  CB  SER 9  19    -134.714-107.446 579.428  1.00  6.55           C
ATOM    263 1HB  SER 9  19    -133.714-107.070 579.644  1.00  6.55           H
ATOM    264 2HB  SER 9  19    -134.741-108.486 579.750  1.00  6.55           H
ATOM    265  HG  SER 9  19    -134.265-107.914 577.535  1.00  6.55           H
ATOM    266  OG  SER 9  19    -134.953-107.378 578.025  1.00  6.55           O
ATOM    267  HN  SER 9  19    -134.897-104.956 579.335  1.00  6.55           H
ATOM    268  N   GLU 9  20    -134.640-105.928 582.245  1.00  6.55           N
ATOM    269  CA  GLU 9  20    -134.277-105.985 583.651  1.00  6.55           C
ATOM    270  C   GLU 9  20    -135.481-105.630 584.525  1.00  6.55           C
ATOM    271  O   GLU 9  20    -135.488-105.913 585.722  1.00  6.55           O
ATOM    272  HA  GLU 9  20    -133.980-107.019 583.831  1.00  6.55           H
ATOM    273  CB  GLU 9  20    -133.092-105.064 583.949  1.00  6.55           C
ATOM    274 1HB  GLU 9  20    -132.481-104.950 583.053  1.00  6.55           H
ATOM    275 2HB  GLU 9  20    -133.455-104.117 584.347  1.00  6.55           H
ATOM    276  CG  GLU 9  20    -132.187-105.666 585.026  1.00  6.55           C
ATOM    277 1HG  GLU 9  20    -132.797-106.099 585.818  1.00  6.55           H
ATOM    278 2HG  GLU 9  20    -131.597-106.477 584.598  1.00  6.55           H
ATOM    279  CD  GLU 9  20    -131.255-104.605 585.614  1.00  6.55           C
ATOM    280  OE1 GLU 9  20    -130.304-105.012 586.316  1.00  6.55           O
ATOM    281  OE2 GLU 9  20    -131.514-103.411 585.348  1.00  6.55           O
ATOM    282  HN  GLU 9  20    -134.200-105.196 581.724  1.00  6.55           H
ATOM    283  N   SER 9  21    -136.470-105.015 583.893  1.00  6.55           N
ATOM    284  CA  SER 9  21    -137.652-104.567 584.610  1.00  6.55           C
ATOM    285  C   SER 9  21    -138.448-105.774 585.112  1.00  6.55           C
ATOM    286  O   SER 9  21    -138.961-105.761 586.230  1.00  6.55           O
ATOM    287  HA  SER 9  21    -137.276-103.981 585.448  1.00  6.55           H
ATOM    288  CB  SER 9  21    -138.531-103.683 583.723  1.00  6.55           C
ATOM    289 1HB  SER 9  21    -139.263-103.164 584.342  1.00  6.55           H
ATOM    290 2HB  SER 9  21    -137.916-102.919 583.249  1.00  6.55           H
ATOM    291  HG  SER 9  21    -138.645-104.491 581.896  1.00  6.55           H
ATOM    292  OG  SER 9  21    -139.208-104.437 582.721  1.00  6.55           O
ATOM    293  HN  SER 9  21    -136.472-104.823 582.912  1.00  6.55           H
ATOM    294  N   THR 9  22    -138.526-106.787 584.262  1.00  6.55           N
ATOM    295  CA  THR 9  22    -139.421-107.904 584.509  1.00  6.55           C
ATOM    296  C   THR 9  22    -138.870-108.793 585.625  1.00  6.55           C
ATOM    297  O   THR 9  22    -139.563-109.069 586.603  1.00  6.55           O
ATOM    298  HA  THR 9  22    -140.376-107.509 584.857  1.00  6.55           H
ATOM    299  HB  THR 9  22    -138.770-109.279 582.958  1.00  6.55           H
ATOM    300  CB  THR 9  22    -139.627-108.646 583.186  1.00  6.55           C
ATOM    301  OG1 THR 9  22    -139.894-107.610 582.245  1.00  6.55           O
ATOM    302  HG1 THR 9  22    -139.779-107.956 581.314  1.00  6.55           H
ATOM    303  CG2 THR 9  22    -140.902-109.491 583.182  1.00  6.55           C
ATOM    304 1HG2 THR 9  22    -141.766-108.847 583.343  1.00  6.55           H
ATOM    305 2HG2 THR 9  22    -140.849-110.233 583.979  1.00  6.55           H
ATOM    306 3HG2 THR 9  22    -141.000-109.996 582.221  1.00  6.55           H
ATOM    307  HN  THR 9  22    -137.991-106.852 583.419  1.00  6.55           H
ATOM    308  N   SER 9  23    -137.628-109.217 585.442  1.00  6.55           N
ATOM    309  CA  SER 9  23    -136.978-110.074 586.418  1.00  6.55           C
ATOM    310  C   SER 9  23    -136.865-109.347 587.760  1.00  6.55           C
ATOM    311  O   SER 9  23    -137.040-109.953 588.815  1.00  6.55           O
ATOM    312  HA  SER 9  23    -137.623-110.948 586.510  1.00  6.55           H
ATOM    313  CB  SER 9  23    -135.594-110.510 585.933  1.00  6.55           C
ATOM    314 1HB  SER 9  23    -135.132-111.150 586.685  1.00  6.55           H
ATOM    315 2HB  SER 9  23    -135.699-111.107 585.028  1.00  6.55           H
ATOM    316  HG  SER 9  23    -133.856-109.715 585.341  1.00  6.55           H
ATOM    317  OG  SER 9  23    -134.744-109.397 585.672  1.00  6.55           O
ATOM    318  HN  SER 9  23    -137.070-108.984 584.645  1.00  6.55           H
ATOM    319  N   SER 9  24    -136.574-108.057 587.675  1.00  6.55           N
ATOM    320  CA  SER 9  24    -136.441-107.240 588.869  1.00  6.55           C
ATOM    321  C   SER 9  24    -137.795-107.115 589.571  1.00  6.55           C
ATOM    322  O   SER 9  24    -137.853-106.880 590.777  1.00  6.55           O
ATOM    323  HA  SER 9  24    -135.729-107.768 589.503  1.00  6.55           H
ATOM    324  CB  SER 9  24    -135.890-105.853 588.529  1.00  6.55           C
ATOM    325 1HB  SER 9  24    -135.640-105.327 589.450  1.00  6.55           H
ATOM    326 2HB  SER 9  24    -134.965-105.960 587.963  1.00  6.55           H
ATOM    327  HG  SER 9  24    -136.350-104.316 587.334  1.00  6.55           H
ATOM    328  OG  SER 9  24    -136.820-105.079 587.777  1.00  6.55           O
ATOM    329  HN  SER 9  24    -136.430-107.572 586.813  1.00  6.55           H
ATOM    330  N   MET 9  25    -138.850-107.278 588.787  1.00  6.55           N
ATOM    331  CA  MET 9  25    -140.197-107.254 589.330  1.00  6.55           C
ATOM    332  C   MET 9  25    -140.540-108.583 590.005  1.00  6.55           C
ATOM    333  O   MET 9  25    -141.154-108.602 591.071  1.00  6.55           O
ATOM    334  HA  MET 9  25    -140.202-106.452 590.068  1.00  6.55           H
ATOM    335  CB  MET 9  25    -141.197-106.980 588.204  1.00  6.55           C
ATOM    336 1HB  MET 9  25    -140.831-106.167 587.578  1.00  6.55           H
ATOM    337 2HB  MET 9  25    -141.281-107.860 587.566  1.00  6.55           H
ATOM    338  CG  MET 9  25    -142.572-106.619 588.768  1.00  6.55           C
ATOM    339 1HG  MET 9  25    -143.329-106.708 587.989  1.00  6.55           H
ATOM    340 2HG  MET 9  25    -142.845-107.317 589.559  1.00  6.55           H
ATOM    341  SD  MET 9  25    -142.551-104.952 589.407  1.00  6.55           S
ATOM    342  CE  MET 9  25    -143.319-104.089 588.047  1.00  6.55           C
ATOM    343 1HE  MET 9  25    -142.721-104.225 587.146  1.00  6.55           H
ATOM    344 2HE  MET 9  25    -144.320-104.487 587.883  1.00  6.55           H
ATOM    345 3HE  MET 9  25    -143.385-103.026 588.282  1.00  6.55           H
ATOM    346  HN  MET 9  25    -138.795-107.424 587.799  1.00  6.55           H
ATOM    347  N   GLU 9  26    -140.128-109.663 589.358  1.00  6.55           N
ATOM    348  CA  GLU 9  26    -140.382-110.994 589.884  1.00  6.55           C
ATOM    349  C   GLU 9  26    -139.639-111.191 591.207  1.00  6.55           C
ATOM    350  O   GLU 9  26    -140.232-111.614 592.198  1.00  6.55           O
ATOM    351  HA  GLU 9  26    -141.457-111.038 590.053  1.00  6.55           H
ATOM    352  CB  GLU 9  26    -139.989-112.069 588.869  1.00  6.55           C
ATOM    353 1HB  GLU 9  26    -139.077-111.770 588.351  1.00  6.55           H
ATOM    354 2HB  GLU 9  26    -139.904-113.033 589.369  1.00  6.55           H
ATOM    355  CG  GLU 9  26    -141.069-112.233 587.798  1.00  6.55           C
ATOM    356 1HG  GLU 9  26    -142.036-112.400 588.274  1.00  6.55           H
ATOM    357 2HG  GLU 9  26    -141.154-111.314 587.218  1.00  6.55           H
ATOM    358  CD  GLU 9  26    -140.745-113.402 586.866  1.00  6.55           C
ATOM    359  OE1 GLU 9  26    -141.695-113.894 586.220  1.00  6.55           O
ATOM    360  OE2 GLU 9  26    -139.553-113.777 586.820  1.00  6.55           O
ATOM    361  HN  GLU 9  26    -139.631-109.639 588.490  1.00  6.55           H
ATOM    362  N   ASP 9  27    -138.352-110.876 591.180  1.00  6.55           N
ATOM    363  CA  ASP 9  27    -137.529-110.989 592.371  1.00  6.55           C
ATOM    364  C   ASP 9  27    -138.171-110.191 593.508  1.00  6.55           C
ATOM    365  O   ASP 9  27    -138.135-110.611 594.663  1.00  6.55           O
ATOM    366  HA  ASP 9  27    -137.482-112.057 592.586  1.00  6.55           H
ATOM    367  CB  ASP 9  27    -136.128-110.423 592.128  1.00  6.55           C
ATOM    368 1HB  ASP 9  27    -136.188-109.572 591.450  1.00  6.55           H
ATOM    369 2HB  ASP 9  27    -135.713-110.055 593.066  1.00  6.55           H
ATOM    370  CG  ASP 9  27    -135.201-111.488 591.538  1.00  6.55           C
ATOM    371  OD1 ASP 9  27    -135.607-112.670 591.562  1.00  6.55           O
ATOM    372  OD2 ASP 9  27    -134.108-111.096 591.076  1.00  6.55           O
ATOM    373  HN  ASP 9  27    -137.874-110.548 590.365  1.00  6.55           H
ATOM    374  N   TYR 9  28    -138.743-109.054 593.140  1.00  6.55           N
ATOM    375  CA  TYR 9  28    -139.362-108.177 594.118  1.00  6.55           C
ATOM    376  C   TYR 9  28    -140.658-108.786 594.659  1.00  6.55           C
ATOM    377  O   TYR 9  28    -141.031-108.544 595.805  1.00  6.55           O
ATOM    378  HA  TYR 9  28    -138.661-108.043 594.942  1.00  6.55           H
ATOM    379  CB  TYR 9  28    -139.693-106.881 593.374  1.00  6.55           C
ATOM    380 1HB  TYR 9  28    -138.818-106.567 592.806  1.00  6.55           H
ATOM    381 2HB  TYR 9  28    -140.486-107.081 592.654  1.00  6.55           H
ATOM    382  CG  TYR 9  28    -140.130-105.734 594.287  1.00  6.55           C
ATOM    383  HD1 TYR 9  28    -142.179-106.362 594.340  1.00  6.55           H
ATOM    384  CD1 TYR 9  28    -141.448-105.628 594.680  1.00  6.55           C
ATOM    385  HD2 TYR 9  28    -138.163-104.887 594.406  1.00  6.55           H
ATOM    386  CD2 TYR 9  28    -139.205-104.804 594.717  1.00  6.55           C
ATOM    387  CE1 TYR 9  28    -141.859-104.547 595.539  1.00  6.55           C
ATOM    388  HE1 TYR 9  28    -142.897-104.452 595.857  1.00  6.55           H
ATOM    389  HE2 TYR 9  28    -138.895-102.983 595.923  1.00  6.55           H
ATOM    390  CE2 TYR 9  28    -139.615-103.724 595.576  1.00  6.55           C
ATOM    391  CZ  TYR 9  28    -140.922-103.649 595.944  1.00  6.55           C
ATOM    392  OH  TYR 9  28    -141.310-102.629 596.756  1.00  6.55           O
ATOM    393  HH  TYR 9  28    -140.771-101.810 596.557  1.00  6.55           H
ATOM    394  HN  TYR 9  28    -138.787-108.730 592.194  1.00  6.55           H
ATOM    395  N   VAL 9  29    -141.308-109.565 593.806  1.00  6.55           N
ATOM    396  CA  VAL 9  29    -142.579-110.171 594.166  1.00  6.55           C
ATOM    397  C   VAL 9  29    -142.321-111.493 594.892  1.00  6.55           C
ATOM    398  O   VAL 9  29    -143.038-111.841 595.829  1.00  6.55           O
ATOM    399  HA  VAL 9  29    -143.086-109.489 594.849  1.00  6.55           H
ATOM    400  HB  VAL 9  29    -142.887-110.906 592.187  1.00  6.55           H
ATOM    401  CB  VAL 9  29    -143.452-110.333 592.921  1.00  6.55           C
ATOM    402  CG1 VAL 9  29    -144.729-111.112 593.245  1.00  6.55           C
ATOM    403 1HG1 VAL 9  29    -144.465-112.102 593.618  1.00  6.55           H
ATOM    404 2HG1 VAL 9  29    -145.299-110.577 594.004  1.00  6.55           H
ATOM    405 3HG1 VAL 9  29    -145.331-111.213 592.342  1.00  6.55           H
ATOM    406  CG2 VAL 9  29    -143.782-108.973 592.302  1.00  6.55           C
ATOM    407 1HG2 VAL 9  29    -144.319-108.363 593.029  1.00  6.55           H
ATOM    408 2HG2 VAL 9  29    -142.858-108.469 592.018  1.00  6.55           H
ATOM    409 3HG2 VAL 9  29    -144.404-109.117 591.419  1.00  6.55           H
ATOM    410  HN  VAL 9  29    -140.981-109.783 592.887  1.00  6.55           H
ATOM    411  N   ASN 9  30    -141.295-112.194 594.431  1.00  6.55           N
ATOM    412  CA  ASN 9  30    -141.012-113.526 594.937  1.00  6.55           C
ATOM    413  C   ASN 9  30    -140.163-113.415 596.205  1.00  6.55           C
ATOM    414  O   ASN 9  30    -139.985-114.396 596.925  1.00  6.55           O
ATOM    415  HA  ASN 9  30    -141.987-113.974 595.126  1.00  6.55           H
ATOM    416  CB  ASN 9  30    -140.227-114.349 593.913  1.00  6.55           C
ATOM    417 1HB  ASN 9  30    -139.630-113.684 593.288  1.00  6.55           H
ATOM    418 2HB  ASN 9  30    -139.532-115.011 594.429  1.00  6.55           H
ATOM    419  CG  ASN 9  30    -141.169-115.174 593.035  1.00  6.55           C
ATOM    420  OD1 ASN 9  30    -142.314-115.427 593.374  1.00  6.55           O
ATOM    421  ND2 ASN 9  30    -140.626-115.579 591.890  1.00  6.55           N
ATOM    422 1HD2 ASN 9  30    -139.681-115.337 591.672  1.00  6.55           H
ATOM    423 2HD2 ASN 9  30    -141.164-116.125 591.248  1.00  6.55           H
ATOM    424  HN  ASN 9  30    -140.666-111.866 593.727  1.00  6.55           H
ATOM    425  N   PHE 9  31    -139.660-112.212 596.439  1.00  6.55           N
ATOM    426  CA  PHE 9  31    -138.933-111.930 597.665  1.00  6.55           C
ATOM    427  C   PHE 9  31    -139.776-112.274 598.895  1.00  6.55           C
ATOM    428  O   PHE 9  31    -140.816-111.661 599.129  1.00  6.55           O
ATOM    429  HA  PHE 9  31    -138.035-112.549 597.658  1.00  6.55           H
ATOM    430  CB  PHE 9  31    -138.631-110.430 597.671  1.00  6.55           C
ATOM    431 1HB  PHE 9  31    -138.512-110.089 596.643  1.00  6.55           H
ATOM    432 2HB  PHE 9  31    -139.487-109.899 598.087  1.00  6.55           H
ATOM    433  CG  PHE 9  31    -137.380-110.051 598.466  1.00  6.55           C
ATOM    434  HD1 PHE 9  31    -138.490-109.343 600.136  1.00  6.55           H
ATOM    435  CD1 PHE 9  31    -137.501-109.508 599.707  1.00  6.55           C
ATOM    436  HD2 PHE 9  31    -136.049-110.691 596.937  1.00  6.55           H
ATOM    437  CD2 PHE 9  31    -136.146-110.256 597.932  1.00  6.55           C
ATOM    438  CE1 PHE 9  31    -136.340-109.155 600.445  1.00  6.55           C
ATOM    439  HE1 PHE 9  31    -136.438-108.720 601.439  1.00  6.55           H
ATOM    440  CE2 PHE 9  31    -134.985-109.904 598.670  1.00  6.55           C
ATOM    441  HE2 PHE 9  31    -133.996-110.069 598.241  1.00  6.55           H
ATOM    442  CZ  PHE 9  31    -135.106-109.361 599.910  1.00  6.55           C
ATOM    443  HZ  PHE 9  31    -134.215-109.091 600.477  1.00  6.55           H
ATOM    444  HN  PHE 9  31    -139.744-111.439 595.811  1.00  6.55           H
ATOM    445  N   ASN 9  32    -139.295-113.252 599.648  1.00  6.55           N
ATOM    446  CA  ASN 9  32    -139.973-113.662 600.865  1.00  6.55           C
ATOM    447  C   ASN 9  32    -139.873-112.541 601.902  1.00  6.55           C
ATOM    448  O   ASN 9  32    -138.912-112.483 602.667  1.00  6.55           O
ATOM    449  HA  ASN 9  32    -141.002-113.862 600.566  1.00  6.55           H
ATOM    450  CB  ASN 9  32    -139.328-114.915 601.460  1.00  6.55           C
ATOM    451 1HB  ASN 9  32    -138.375-115.106 600.968  1.00  6.55           H
ATOM    452 2HB  ASN 9  32    -139.115-114.752 602.517  1.00  6.55           H
ATOM    453  CG  ASN 9  32    -140.243-116.131 601.301  1.00  6.55           C
ATOM    454  OD1 ASN 9  32    -141.456-116.044 601.395  1.00  6.55           O
ATOM    455  ND2 ASN 9  32    -139.596-117.267 601.055  1.00  6.55           N
ATOM    456 1HD2 ASN 9  32    -138.598-117.269 600.989  1.00  6.55           H
ATOM    457 2HD2 ASN 9  32    -140.107-118.118 600.935  1.00  6.55           H
ATOM    458  HN  ASN 9  32    -138.459-113.760 599.438  1.00  6.55           H
ATOM    459  N   PHE 9  33    -140.879-111.679 601.893  1.00  6.55           N
ATOM    460  CA  PHE 9  33    -140.965-110.619 602.883  1.00  6.55           C
ATOM    461  C   PHE 9  33    -141.476-111.157 604.221  1.00  6.55           C
ATOM    462  O   PHE 9  33    -142.517-110.722 604.712  1.00  6.55           O
ATOM    463  HA  PHE 9  33    -139.959-110.218 603.015  1.00  6.55           H
ATOM    464  CB  PHE 9  33    -141.959-109.586 602.348  1.00  6.55           C
ATOM    465 1HB  PHE 9  33    -142.916-110.077 602.168  1.00  6.55           H
ATOM    466 2HB  PHE 9  33    -142.129-108.829 603.114  1.00  6.55           H
ATOM    467  CG  PHE 9  33    -141.507-108.896 601.060  1.00  6.55           C
ATOM    468  HD1 PHE 9  33    -140.402-107.399 602.090  1.00  6.55           H
ATOM    469  CD1 PHE 9  33    -140.715-107.792 601.122  1.00  6.55           C
ATOM    470  HD2 PHE 9  33    -142.532-110.270 599.803  1.00  6.55           H
ATOM    471  CD2 PHE 9  33    -141.897-109.386 599.853  1.00  6.55           C
ATOM    472  CE1 PHE 9  33    -140.295-107.151 599.927  1.00  6.55           C
ATOM    473  HE1 PHE 9  33    -139.661-106.266 599.977  1.00  6.55           H
ATOM    474  CE2 PHE 9  33    -141.477-108.745 598.657  1.00  6.55           C
ATOM    475  HE2 PHE 9  33    -141.790-109.137 597.690  1.00  6.55           H
ATOM    476  CZ  PHE 9  33    -140.685-107.641 598.719  1.00  6.55           C
ATOM    477  HZ  PHE 9  33    -140.363-107.149 597.802  1.00  6.55           H
ATOM    478  HN  PHE 9  33    -141.626-111.697 601.228  1.00  6.55           H
ATOM    479  N   THR 9  34    -140.721-112.095 604.773  1.00  6.55           N
ATOM    480  CA  THR 9  34    -140.687-112.277 606.214  1.00  6.55           C
ATOM    481  C   THR 9  34    -140.431-110.942 606.914  1.00  6.55           C
ATOM    482  O   THR 9  34    -139.312-110.431 606.895  1.00  6.55           O
ATOM    483  HA  THR 9  34    -141.668-112.626 606.539  1.00  6.55           H
ATOM    484  HB  THR 9  34    -139.119-113.113 607.464  1.00  6.55           H
ATOM    485  CB  THR 9  34    -139.635-113.342 606.531  1.00  6.55           C
ATOM    486  OG1 THR 9  34    -138.815-113.378 605.367  1.00  6.55           O
ATOM    487  HG1 THR 9  34    -138.258-112.549 605.315  1.00  6.55           H
ATOM    488  CG2 THR 9  34    -140.231-114.749 606.611  1.00  6.55           C
ATOM    489 1HG2 THR 9  34    -140.689-115.004 605.655  1.00  6.55           H
ATOM    490 2HG2 THR 9  34    -140.987-114.779 607.396  1.00  6.55           H
ATOM    491 3HG2 THR 9  34    -139.442-115.465 606.839  1.00  6.55           H
ATOM    492  HN  THR 9  34    -140.140-112.723 604.254  1.00  6.55           H
ATOM    493  N   ASP 9  35    -141.486-110.413 607.517  1.00  6.55           N
ATOM    494  CA  ASP 9  35    -141.424-109.090 608.112  1.00  6.55           C
ATOM    495  C   ASP 9  35    -140.544-109.139 609.363  1.00  6.55           C
ATOM    496  O   ASP 9  35    -141.039-109.364 610.466  1.00  6.55           O
ATOM    497  HA  ASP 9  35    -141.009-108.446 607.336  1.00  6.55           H
ATOM    498  CB  ASP 9  35    -142.814-108.608 608.531  1.00  6.55           C
ATOM    499 1HB  ASP 9  35    -143.454-109.466 608.736  1.00  6.55           H
ATOM    500 2HB  ASP 9  35    -142.741-108.036 609.457  1.00  6.55           H
ATOM    501  CG  ASP 9  35    -143.446-107.742 607.439  1.00  6.55           C
ATOM    502  OD1 ASP 9  35    -142.669-107.062 606.734  1.00  6.55           O
ATOM    503  OD2 ASP 9  35    -144.691-107.779 607.335  1.00  6.55           O
ATOM    504  HN  ASP 9  35    -142.370-110.873 607.601  1.00  6.55           H
ATOM    505  N   PHE 9  36    -139.254-108.925 609.149  1.00  6.55           N
ATOM    506  CA  PHE 9  36    -138.320-108.811 610.257  1.00  6.55           C
ATOM    507  C   PHE 9  36    -138.418-107.433 610.916  1.00  6.55           C
ATOM    508  O   PHE 9  36    -137.830-107.203 611.971  1.00  6.55           O
ATOM    509  HA  PHE 9  36    -138.585-109.579 610.983  1.00  6.55           H
ATOM    510  CB  PHE 9  36    -136.915-108.988 609.678  1.00  6.55           C
ATOM    511 1HB  PHE 9  36    -136.776-108.276 608.863  1.00  6.55           H
ATOM    512 2HB  PHE 9  36    -136.183-108.739 610.446  1.00  6.55           H
ATOM    513  CG  PHE 9  36    -136.629-110.398 609.158  1.00  6.55           C
ATOM    514  HD1 PHE 9  36    -137.350-111.340 610.922  1.00  6.55           H
ATOM    515  CD1 PHE 9  36    -136.916-111.479 609.932  1.00  6.55           C
ATOM    516  HD2 PHE 9  36    -135.858-109.704 607.302  1.00  6.55           H
ATOM    517  CD2 PHE 9  36    -136.088-110.571 607.922  1.00  6.55           C
ATOM    518  CE1 PHE 9  36    -136.651-112.788 609.450  1.00  6.55           C
ATOM    519  HE1 PHE 9  36    -136.881-113.654 610.070  1.00  6.55           H
ATOM    520  CE2 PHE 9  36    -135.823-111.880 607.440  1.00  6.55           C
ATOM    521  HE2 PHE 9  36    -135.390-112.018 606.449  1.00  6.55           H
ATOM    522  CZ  PHE 9  36    -136.110-112.961 608.214  1.00  6.55           C
ATOM    523  HZ  PHE 9  36    -135.906-113.965 607.843  1.00  6.55           H
ATOM    524  HN  PHE 9  36    -138.846-108.831 608.241  1.00  6.55           H
ATOM    525  N   TYR 9  37    -139.165-106.553 610.265  1.00  6.55           N
ATOM    526  CA  TYR 9  37    -139.509-105.275 610.865  1.00  6.55           C
ATOM    527  C   TYR 9  37    -140.771-105.394 611.722  1.00  6.55           C
ATOM    528  O   TYR 9  37    -141.859-105.637 611.202  1.00  6.55           O
ATOM    529  HA  TYR 9  37    -138.677-104.966 611.498  1.00  6.55           H
ATOM    530  CB  TYR 9  37    -139.786-104.323 609.700  1.00  6.55           C
ATOM    531 1HB  TYR 9  37    -138.926-104.325 609.031  1.00  6.55           H
ATOM    532 2HB  TYR 9  37    -140.635-104.701 609.130  1.00  6.55           H
ATOM    533  CG  TYR 9  37    -140.078-102.884 610.129  1.00  6.55           C
ATOM    534  HD1 TYR 9  37    -142.206-103.134 610.038  1.00  6.55           H
ATOM    535  CD1 TYR 9  37    -141.383-102.450 610.249  1.00  6.55           C
ATOM    536  HD2 TYR 9  37    -138.006-102.361 610.302  1.00  6.55           H
ATOM    537  CD2 TYR 9  37    -139.036-102.019 610.396  1.00  6.55           C
ATOM    538  CE1 TYR 9  37    -141.658-101.096 610.652  1.00  6.55           C
ATOM    539  HE1 TYR 9  37    -142.683-100.740 610.750  1.00  6.55           H
ATOM    540  HE2 TYR 9  37    -138.498 -99.970 611.013  1.00  6.55           H
ATOM    541  CE2 TYR 9  37    -139.311-100.664 610.799  1.00  6.55           C
ATOM    542  CZ  TYR 9  37    -140.608-100.269 610.908  1.00  6.55           C
ATOM    543  OH  TYR 9  37    -140.867 -98.990 611.289  1.00  6.55           O
ATOM    544  HH  TYR 9  37    -140.014 -98.521 611.515  1.00  6.55           H
ATOM    545  HN  TYR 9  37    -139.532-106.701 609.347  1.00  6.55           H
ATOM    546  N   CYS 9  38    -140.584-105.218 613.022  1.00  6.55           N
ATOM    547  CA  CYS 9  38    -141.675-105.394 613.966  1.00  6.55           C
ATOM    548  C   CYS 9  38    -142.192-104.011 614.366  1.00  6.55           C
ATOM    549  O   CYS 9  38    -141.467-103.226 614.976  1.00  6.55           O
ATOM    550  HA  CYS 9  38    -142.448-105.961 613.448  1.00  6.55           H
ATOM    551  CB  CYS 9  38    -141.243-106.216 615.182  1.00  6.55           C
ATOM    552 1HB  CYS 9  38    -140.829-107.171 614.858  1.00  6.55           H
ATOM    553 2HB  CYS 9  38    -140.454-105.693 615.723  1.00  6.55           H
ATOM    554  SG  CYS 9  38    -142.675-106.499 616.286  1.00  6.55           S
ATOM    555  HN  CYS 9  38    -139.709-104.960 613.431  1.00  6.55           H
ATOM    556  N   GLU 9  39    -143.441-103.754 614.007  1.00  6.55           N
ATOM    557  CA  GLU 9  39    -144.140-102.585 614.512  1.00  6.55           C
ATOM    558  C   GLU 9  39    -144.713-102.870 615.902  1.00  6.55           C
ATOM    559  O   GLU 9  39    -145.518-103.784 616.071  1.00  6.55           O
ATOM    560  HA  GLU 9  39    -143.385-101.802 614.577  1.00  6.55           H
ATOM    561  CB  GLU 9  39    -145.241-102.144 613.546  1.00  6.55           C
ATOM    562 1HB  GLU 9  39    -145.846-103.004 613.261  1.00  6.55           H
ATOM    563 2HB  GLU 9  39    -145.821-101.337 613.994  1.00  6.55           H
ATOM    564  CG  GLU 9  39    -144.643-101.579 612.255  1.00  6.55           C
ATOM    565 1HG  GLU 9  39    -143.925-100.795 612.495  1.00  6.55           H
ATOM    566 2HG  GLU 9  39    -144.096-102.363 611.731  1.00  6.55           H
ATOM    567  CD  GLU 9  39    -145.736-101.016 611.345  1.00  6.55           C
ATOM    568  OE1 GLU 9  39    -145.386-100.628 610.210  1.00  6.55           O
ATOM    569  OE2 GLU 9  39    -146.898-100.987 611.805  1.00  6.55           O
ATOM    570  HN  GLU 9  39    -143.972-104.327 613.383  1.00  6.55           H
ATOM    571  N   LYS 9  40    -144.275-102.069 616.863  1.00  6.55           N
ATOM    572  CA  LYS 9  40    -144.621-102.309 618.253  1.00  6.55           C
ATOM    573  C   LYS 9  40    -145.797-101.411 618.645  1.00  6.55           C
ATOM    574  O   LYS 9  40    -145.918-101.011 619.801  1.00  6.55           O
ATOM    575  HA  LYS 9  40    -144.939-103.349 618.336  1.00  6.55           H
ATOM    576  CB  LYS 9  40    -143.393-102.139 619.149  1.00  6.55           C
ATOM    577 1HB  LYS 9  40    -143.027-101.114 619.080  1.00  6.55           H
ATOM    578 2HB  LYS 9  40    -143.670-102.308 620.189  1.00  6.55           H
ATOM    579  CG  LYS 9  40    -142.282-103.111 618.747  1.00  6.55           C
ATOM    580 1HG  LYS 9  40    -142.710-104.091 618.537  1.00  6.55           H
ATOM    581 2HG  LYS 9  40    -141.808-102.767 617.828  1.00  6.55           H
ATOM    582  CD  LYS 9  40    -141.233-103.234 619.854  1.00  6.55           C
ATOM    583 1HD  LYS 9  40    -140.862-102.244 620.119  1.00  6.55           H
ATOM    584 2HD  LYS 9  40    -141.691-103.653 620.749  1.00  6.55           H
ATOM    585  CE  LYS 9  40    -140.067-104.119 619.409  1.00  6.55           C
ATOM    586 1HE  LYS 9  40    -140.444-105.084 619.070  1.00  6.55           H
ATOM    587 2HE  LYS 9  40    -139.557-103.661 618.561  1.00  6.55           H
ATOM    588  NZ  LYS 9  40    -139.112-104.316 620.522  1.00  6.55           N
ATOM    589 1HZ  LYS 9  40    -138.348-104.906 620.211  1.00  6.55           H
ATOM    590 2HZ  LYS 9  40    -138.746-103.417 620.817  1.00  6.55           H
ATOM    591 3HZ  LYS 9  40    -139.587-104.760 621.300  1.00  6.55           H
ATOM    592  HN  LYS 9  40    -143.695-101.270 616.704  1.00  6.55           H
ATOM    593  N   ASN 9  41    -146.632-101.121 617.658  1.00  6.55           N
ATOM    594  CA  ASN 9  41    -147.782-100.261 617.880  1.00  6.55           C
ATOM    595  C   ASN 9  41    -148.652-100.856 618.989  1.00  6.55           C
ATOM    596  O   ASN 9  41    -149.154-100.131 619.846  1.00  6.55           O
ATOM    597  HA  ASN 9  41    -147.367 -99.291 618.151  1.00  6.55           H
ATOM    598  CB  ASN 9  41    -148.638-100.150 616.617  1.00  6.55           C
ATOM    599 1HB  ASN 9  41    -148.772-101.137 616.175  1.00  6.55           H
ATOM    600 2HB  ASN 9  41    -149.630 -99.780 616.877  1.00  6.55           H
ATOM    601  CG  ASN 9  41    -147.990 -99.212 615.596  1.00  6.55           C
ATOM    602  OD1 ASN 9  41    -147.339 -98.238 615.936  1.00  6.55           O
ATOM    603  ND2 ASN 9  41    -148.203 -99.560 614.330  1.00  6.55           N
ATOM    604 1HD2 ASN 9  41    -148.747-100.372 614.120  1.00  6.55           H
ATOM    605 2HD2 ASN 9  41    -147.820 -99.009 613.589  1.00  6.55           H
ATOM    606  HN  ASN 9  41    -146.534-101.462 616.723  1.00  6.55           H
ATOM    607  N   ASN 9  42    -148.804-102.172 618.937  1.00  6.55           N
ATOM    608  CA  ASN 9  42    -149.646-102.866 619.896  1.00  6.55           C
ATOM    609  C   ASN 9  42    -149.075-102.675 621.303  1.00  6.55           C
ATOM    610  O   ASN 9  42    -149.823-102.460 622.256  1.00  6.55           O
ATOM    611  HA  ASN 9  42    -150.635-102.422 619.783  1.00  6.55           H
ATOM    612  CB  ASN 9  42    -149.690-104.368 619.604  1.00  6.55           C
ATOM    613 1HB  ASN 9  42    -148.675-104.759 619.538  1.00  6.55           H
ATOM    614 2HB  ASN 9  42    -150.179-104.888 620.428  1.00  6.55           H
ATOM    615  CG  ASN 9  42    -150.438-104.651 618.300  1.00  6.55           C
ATOM    616  OD1 ASN 9  42    -151.332-103.925 617.896  1.00  6.55           O
ATOM    617  ND2 ASN 9  42    -150.024-105.744 617.665  1.00  6.55           N
ATOM    618 1HD2 ASN 9  42    -149.285-106.296 618.051  1.00  6.55           H
ATOM    619 2HD2 ASN 9  42    -150.452-106.014 616.803  1.00  6.55           H
ATOM    620  HN  ASN 9  42    -148.365-102.759 618.257  1.00  6.55           H
ATOM    621  N   VAL 9  43    -147.756-102.760 621.388  1.00  6.55           N
ATOM    622  CA  VAL 9  43    -147.078-102.624 622.666  1.00  6.55           C
ATOM    623  C   VAL 9  43    -147.339-101.226 623.230  1.00  6.55           C
ATOM    624  O   VAL 9  43    -147.583-101.071 624.426  1.00  6.55           O
ATOM    625  HA  VAL 9  43    -147.505-103.361 623.345  1.00  6.55           H
ATOM    626  HB  VAL 9  43    -145.167-102.204 621.814  1.00  6.55           H
ATOM    627  CB  VAL 9  43    -145.589-102.934 622.504  1.00  6.55           C
ATOM    628  CG1 VAL 9  43    -144.853-102.800 623.839  1.00  6.55           C
ATOM    629 1HG1 VAL 9  43    -144.959-101.781 624.211  1.00  6.55           H
ATOM    630 2HG1 VAL 9  43    -145.279-103.497 624.560  1.00  6.55           H
ATOM    631 3HG1 VAL 9  43    -143.796-103.027 623.695  1.00  6.55           H
ATOM    632  CG2 VAL 9  43    -145.381-104.325 621.901  1.00  6.55           C
ATOM    633 1HG2 VAL 9  43    -145.826-105.075 622.556  1.00  6.55           H
ATOM    634 2HG2 VAL 9  43    -145.856-104.371 620.921  1.00  6.55           H
ATOM    635 3HG2 VAL 9  43    -144.314-104.521 621.797  1.00  6.55           H
ATOM    636  HN  VAL 9  43    -147.154-102.918 620.605  1.00  6.55           H
ATOM    637  N   ARG 9  44    -147.279-100.243 622.343  1.00  6.55           N
ATOM    638  CA  ARG 9  44    -147.425 -98.856 622.751  1.00  6.55           C
ATOM    639  C   ARG 9  44    -148.871 -98.573 623.163  1.00  6.55           C
ATOM    640  O   ARG 9  44    -149.117 -97.816 624.100  1.00  6.55           O
ATOM    641  HA  ARG 9  44    -146.747 -98.742 623.597  1.00  6.55           H
ATOM    642  CB  ARG 9  44    -147.028 -97.905 621.621  1.00  6.55           C
ATOM    643 1HB  ARG 9  44    -147.526 -98.203 620.698  1.00  6.55           H
ATOM    644 2HB  ARG 9  44    -147.368 -96.896 621.854  1.00  6.55           H
ATOM    645  CG  ARG 9  44    -145.512 -97.904 621.412  1.00  6.55           C
ATOM    646 1HG  ARG 9  44    -145.013 -97.644 622.346  1.00  6.55           H
ATOM    647 2HG  ARG 9  44    -145.178 -98.905 621.139  1.00  6.55           H
ATOM    648  CD  ARG 9  44    -145.110 -96.911 620.319  1.00  6.55           C
ATOM    649 1HD  ARG 9  44    -145.883 -96.151 620.205  1.00  6.55           H
ATOM    650 2HD  ARG 9  44    -144.194 -96.394 620.606  1.00  6.55           H
ATOM    651  NE  ARG 9  44    -144.909 -97.623 619.038  1.00  6.55           N
ATOM    652  HE  ARG 9  44    -144.456 -98.514 619.063  1.00  6.55           H
ATOM    653  CZ  ARG 9  44    -145.294 -97.148 617.846  1.00  6.55           C
ATOM    654  NH1 ARG 9  44    -145.904 -95.958 617.752  1.00  6.55           N
ATOM    655 1HH1 ARG 9  44    -146.076 -95.418 618.577  1.00  6.55           H
ATOM    656 2HH1 ARG 9  44    -146.189 -95.611 616.859  1.00  6.55           H
ATOM    657  NH2 ARG 9  44    -145.060 -97.880 616.748  1.00  6.55           N
ATOM    658 1HH2 ARG 9  44    -145.341 -97.539 615.851  1.00  6.55           H
ATOM    659 2HH2 ARG 9  44    -144.604 -98.766 616.826  1.00  6.55           H
ATOM    660  HN  ARG 9  44    -147.134-100.383 621.363  1.00  6.55           H
ATOM    661  N   GLN 9  45    -149.791 -99.197 622.441  1.00  6.55           N
ATOM    662  CA  GLN 9  45    -151.207 -98.997 622.699  1.00  6.55           C
ATOM    663  C   GLN 9  45    -151.574 -99.531 624.085  1.00  6.55           C
ATOM    664  O   GLN 9  45    -152.331 -98.896 624.818  1.00  6.55           O
ATOM    665  HA  GLN 9  45    -151.358 -97.918 622.666  1.00  6.55           H
ATOM    666  CB  GLN 9  45    -152.060 -99.657 621.614  1.00  6.55           C
ATOM    667 1HB  GLN 9  45    -151.739 -99.309 620.632  1.00  6.55           H
ATOM    668 2HB  GLN 9  45    -151.911-100.736 621.634  1.00  6.55           H
ATOM    669  CG  GLN 9  45    -153.543 -99.338 621.813  1.00  6.55           C
ATOM    670 1HG  GLN 9  45    -153.871 -99.707 622.785  1.00  6.55           H
ATOM    671 2HG  GLN 9  45    -153.690 -98.258 621.817  1.00  6.55           H
ATOM    672  CD  GLN 9  45    -154.393 -99.970 620.709  1.00  6.55           C
ATOM    673  OE1 GLN 9  45    -153.953-100.835 619.969  1.00  6.55           O
ATOM    674  NE2 GLN 9  45    -155.632 -99.491 620.639  1.00  6.55           N
ATOM    675 1HE2 GLN 9  45    -155.930 -98.781 621.277  1.00  6.55           H
ATOM    676 2HE2 GLN 9  45    -156.265 -99.842 619.949  1.00  6.55           H
ATOM    677  HN  GLN 9  45    -149.582 -99.827 621.693  1.00  6.55           H
ATOM    678  N   PHE 9  46    -151.021-100.692 624.403  1.00  6.55           N
ATOM    679  CA  PHE 9  46    -151.229-101.287 625.712  1.00  6.55           C
ATOM    680  C   PHE 9  46    -150.676-100.387 626.818  1.00  6.55           C
ATOM    681  O   PHE 9  46    -151.358-100.120 627.806  1.00  6.55           O
ATOM    682  HA  PHE 9  46    -152.304-101.405 625.846  1.00  6.55           H
ATOM    683  CB  PHE 9  46    -150.471-102.616 625.725  1.00  6.55           C
ATOM    684 1HB  PHE 9  46    -150.927-103.290 625.000  1.00  6.55           H
ATOM    685 2HB  PHE 9  46    -149.446-102.441 625.397  1.00  6.55           H
ATOM    686  CG  PHE 9  46    -150.443-103.303 627.092  1.00  6.55           C
ATOM    687  HD1 PHE 9  46    -148.452-102.688 627.511  1.00  6.55           H
ATOM    688  CD1 PHE 9  46    -149.326-103.233 627.865  1.00  6.55           C
ATOM    689  HD2 PHE 9  46    -152.429-104.040 626.913  1.00  6.55           H
ATOM    690  CD2 PHE 9  46    -151.534-103.984 627.533  1.00  6.55           C
ATOM    691  CE1 PHE 9  46    -149.300-103.871 629.134  1.00  6.55           C
ATOM    692  HE1 PHE 9  46    -148.405-103.815 629.753  1.00  6.55           H
ATOM    693  CE2 PHE 9  46    -151.508-104.621 628.802  1.00  6.55           C
ATOM    694  HE2 PHE 9  46    -152.383-105.167 629.156  1.00  6.55           H
ATOM    695  CZ  PHE 9  46    -150.392-104.551 629.575  1.00  6.55           C
ATOM    696  HZ  PHE 9  46    -150.372-105.040 630.549  1.00  6.55           H
ATOM    697  HN  PHE 9  46    -150.440-101.223 623.785  1.00  6.55           H
ATOM    698  N   ALA 9  47    -149.444 -99.943 626.615  1.00  6.55           N
ATOM    699  CA  ALA 9  47    -148.758 -99.152 627.622  1.00  6.55           C
ATOM    700  C   ALA 9  47    -149.589 -97.906 627.938  1.00  6.55           C
ATOM    701  O   ALA 9  47    -149.718 -97.520 629.099  1.00  6.55           O
ATOM    702  HA  ALA 9  47    -148.674 -99.760 628.522  1.00  6.55           H
ATOM    703  CB  ALA 9  47    -147.352 -98.805 627.129  1.00  6.55           C
ATOM    704 1HB  ALA 9  47    -146.794 -99.723 626.947  1.00  6.55           H
ATOM    705 2HB  ALA 9  47    -147.422 -98.233 626.203  1.00  6.55           H
ATOM    706 3HB  ALA 9  47    -146.838 -98.211 627.885  1.00  6.55           H
ATOM    707  HN  ALA 9  47    -148.917-100.116 625.783  1.00  6.55           H
ATOM    708  N   SER 9  48    -150.130 -97.312 626.885  1.00  6.55           N
ATOM    709  CA  SER 9  48    -150.742 -95.999 626.999  1.00  6.55           C
ATOM    710  C   SER 9  48    -151.980 -96.076 627.894  1.00  6.55           C
ATOM    711  O   SER 9  48    -152.373 -95.081 628.502  1.00  6.55           O
ATOM    712  HA  SER 9  48    -149.981 -95.364 627.452  1.00  6.55           H
ATOM    713  CB  SER 9  48    -151.116 -95.444 625.623  1.00  6.55           C
ATOM    714 1HB  SER 9  48    -151.413 -94.400 625.721  1.00  6.55           H
ATOM    715 2HB  SER 9  48    -150.241 -95.467 624.973  1.00  6.55           H
ATOM    716  HG  SER 9  48    -152.395 -95.795 624.124  1.00  6.55           H
ATOM    717  OG  SER 9  48    -152.175 -96.183 625.019  1.00  6.55           O
ATOM    718  HN  SER 9  48    -150.153 -97.711 625.968  1.00  6.55           H
ATOM    719  N   HIS 9  49    -152.561 -97.266 627.947  1.00  6.55           N
ATOM    720  CA  HIS 9  49    -153.766 -97.476 628.730  1.00  6.55           C
ATOM    721  C   HIS 9  49    -153.393 -98.015 630.113  1.00  6.55           C
ATOM    722  O   HIS 9  49    -153.973 -97.609 631.119  1.00  6.55           O
ATOM    723  HA  HIS 9  49    -154.239 -96.500 628.846  1.00  6.55           H
ATOM    724  CB  HIS 9  49    -154.747 -98.384 627.985  1.00  6.55           C
ATOM    725 1HB  HIS 9  49    -154.229 -99.296 627.690  1.00  6.55           H
ATOM    726 2HB  HIS 9  49    -155.545 -98.677 628.666  1.00  6.55           H
ATOM    727  CG  HIS 9  49    -155.359 -97.750 626.758  1.00  6.55           C
ATOM    728  HD1 HIS 9  49    -153.804 -98.076 625.340  1.00  6.55           H
ATOM    729  ND1 HIS 9  49    -154.712 -97.707 625.535  1.00  6.55           N
ATOM    730  CD2 HIS 9  49    -156.564 -97.137 626.579  1.00  6.55           C
ATOM    731  HD2 HIS 9  49    -157.327 -96.996 627.344  1.00  6.55           H
ATOM    732  CE1 HIS 9  49    -155.501 -97.092 624.667  1.00  6.55           C
ATOM    733  HE1 HIS 9  49    -155.274 -96.901 623.618  1.00  6.55           H
ATOM    734  NE2 HIS 9  49    -156.648 -96.739 625.316  1.00  6.55           N
ATOM    735  HN  HIS 9  49    -152.221 -98.075 627.469  1.00  6.55           H
ATOM    736  N   PHE 9  50    -152.427 -98.922 630.118  1.00  6.55           N
ATOM    737  CA  PHE 9  50    -152.167 -99.732 631.296  1.00  6.55           C
ATOM    738  C   PHE 9  50    -151.324 -98.963 632.315  1.00  6.55           C
ATOM    739  O   PHE 9  50    -151.633 -98.960 633.506  1.00  6.55           O
ATOM    740  HA  PHE 9  50    -153.133 -99.979 631.738  1.00  6.55           H
ATOM    741  CB  PHE 9  50    -151.386-100.962 630.830  1.00  6.55           C
ATOM    742 1HB  PHE 9  50    -151.974-101.491 630.080  1.00  6.55           H
ATOM    743 2HB  PHE 9  50    -150.468-100.633 630.341  1.00  6.55           H
ATOM    744  CG  PHE 9  50    -151.027-101.934 631.955  1.00  6.55           C
ATOM    745  HD1 PHE 9  50    -148.970-101.396 631.949  1.00  6.55           H
ATOM    746  CD1 PHE 9  50    -149.743-102.020 632.396  1.00  6.55           C
ATOM    747  HD2 PHE 9  50    -153.020-102.645 632.160  1.00  6.55           H
ATOM    748  CD2 PHE 9  50    -151.992-102.713 632.514  1.00  6.55           C
ATOM    749  CE1 PHE 9  50    -149.411-102.923 633.441  1.00  6.55           C
ATOM    750  HE1 PHE 9  50    -148.382-102.992 633.794  1.00  6.55           H
ATOM    751  CE2 PHE 9  50    -151.659-103.616 633.558  1.00  6.55           C
ATOM    752  HE2 PHE 9  50    -152.432-104.241 634.006  1.00  6.55           H
ATOM    753  CZ  PHE 9  50    -150.375-103.702 634.000  1.00  6.55           C
ATOM    754  HZ  PHE 9  50    -150.120-104.395 634.801  1.00  6.55           H
ATOM    755  HN  PHE 9  50    -151.829 -99.107 629.338  1.00  6.55           H
ATOM    756  N   LEU 9  51    -150.276 -98.328 631.810  1.00  6.55           N
ATOM    757  CA  LEU 9  51    -149.195 -97.870 632.666  1.00  6.55           C
ATOM    758  C   LEU 9  51    -149.660 -96.645 633.455  1.00  6.55           C
ATOM    759  O   LEU 9  51    -149.532 -96.604 634.678  1.00  6.55           O
ATOM    760  HA  LEU 9  51    -148.974 -98.671 633.371  1.00  6.55           H
ATOM    761  CB  LEU 9  51    -147.927 -97.628 631.844  1.00  6.55           C
ATOM    762 1HB  LEU 9  51    -148.147 -96.875 631.087  1.00  6.55           H
ATOM    763 2HB  LEU 9  51    -147.167 -97.205 632.501  1.00  6.55           H
ATOM    764  HG  LEU 9  51    -148.081 -99.249 630.457  1.00  6.55           H
ATOM    765  CG  LEU 9  51    -147.335 -98.854 631.148  1.00  6.55           C
ATOM    766  CD1 LEU 9  51    -146.107 -98.474 630.318  1.00  6.55           C
ATOM    767 1HD1 LEU 9  51    -146.393 -97.745 629.559  1.00  6.55           H
ATOM    768 2HD1 LEU 9  51    -145.348 -98.041 630.969  1.00  6.55           H
ATOM    769 3HD1 LEU 9  51    -145.706 -99.364 629.833  1.00  6.55           H
ATOM    770  CD2 LEU 9  51    -147.024 -99.961 632.157  1.00  6.55           C
ATOM    771 1HD2 LEU 9  51    -146.305 -99.594 632.889  1.00  6.55           H
ATOM    772 2HD2 LEU 9  51    -147.941-100.257 632.666  1.00  6.55           H
ATOM    773 3HD2 LEU 9  51    -146.604-100.821 631.635  1.00  6.55           H
ATOM    774  HN  LEU 9  51    -150.160 -98.127 630.837  1.00  6.55           H
ATOM    775  N   PRO 9  52    -150.205 -95.627 632.774  1.00  6.55           N
ATOM    776  CA  PRO 9  52    -150.403 -94.319 633.403  1.00  6.55           C
ATOM    777  C   PRO 9  52    -151.169 -94.418 634.712  1.00  6.55           C
ATOM    778  O   PRO 9  52    -150.722 -93.906 635.737  1.00  6.55           O
ATOM    779  HA  PRO 9  52    -149.440 -93.881 633.668  1.00  6.55           H
ATOM    780  CB  PRO 9  52    -151.178 -93.525 632.350  1.00  6.55           C
ATOM    781 1HB  PRO 9  52    -152.255 -93.610 632.495  1.00  6.55           H
ATOM    782 2HB  PRO 9  52    -150.936 -92.463 632.389  1.00  6.55           H
ATOM    783  CG  PRO 9  52    -150.735 -94.155 631.035  1.00  6.55           C
ATOM    784 1HG  PRO 9  52    -151.441 -93.952 630.230  1.00  6.55           H
ATOM    785 2HG  PRO 9  52    -149.772 -93.766 630.703  1.00  6.55           H
ATOM    786  CD  PRO 9  52    -150.666 -95.635 631.374  1.00  6.55           C
ATOM    787 1HD  PRO 9  52    -151.638 -96.118 631.276  1.00  6.55           H
ATOM    788 2HD  PRO 9  52    -149.980 -96.170 630.717  1.00  6.55           H
ATOM    789  N   PRO 9  53    -152.337 -95.075 634.709  1.00  6.55           N
ATOM    790  CA  PRO 9  53    -153.143 -95.186 635.927  1.00  6.55           C
ATOM    791  C   PRO 9  53    -152.344 -95.735 637.099  1.00  6.55           C
ATOM    792  O   PRO 9  53    -152.459 -95.239 638.219  1.00  6.55           O
ATOM    793  HA  PRO 9  53    -153.476 -94.199 636.247  1.00  6.55           H
ATOM    794  CB  PRO 9  53    -154.280 -96.127 635.525  1.00  6.55           C
ATOM    795 1HB  PRO 9  53    -154.038 -97.166 635.748  1.00  6.55           H
ATOM    796 2HB  PRO 9  53    -155.201 -95.894 636.058  1.00  6.55           H
ATOM    797  CG  PRO 9  53    -154.421 -95.890 634.026  1.00  6.55           C
ATOM    798 1HG  PRO 9  53    -154.930 -96.717 633.532  1.00  6.55           H
ATOM    799 2HG  PRO 9  53    -155.006 -94.996 633.811  1.00  6.55           H
ATOM    800  CD  PRO 9  53    -152.978 -95.752 633.567  1.00  6.55           C
ATOM    801 1HD  PRO 9  53    -152.522 -96.721 633.369  1.00  6.55           H
ATOM    802 2HD  PRO 9  53    -152.900 -95.172 632.648  1.00  6.55           H
ATOM    803  N   LEU 9  54    -151.549 -96.754 636.807  1.00  6.55           N
ATOM    804  CA  LEU 9  54    -150.831 -97.465 637.850  1.00  6.55           C
ATOM    805  C   LEU 9  54    -149.729 -96.564 638.411  1.00  6.55           C
ATOM    806  O   LEU 9  54    -149.547 -96.481 639.624  1.00  6.55           O
ATOM    807  HA  LEU 9  54    -151.541 -97.679 638.648  1.00  6.55           H
ATOM    808  CB  LEU 9  54    -150.319 -98.809 637.327  1.00  6.55           C
ATOM    809 1HB  LEU 9  54    -149.690 -98.622 636.456  1.00  6.55           H
ATOM    810 2HB  LEU 9  54    -149.681 -99.254 638.091  1.00  6.55           H
ATOM    811  HG  LEU 9  54    -152.029 -99.381 636.177  1.00  6.55           H
ATOM    812  CG  LEU 9  54    -151.390 -99.829 636.938  1.00  6.55           C
ATOM    813  CD1 LEU 9  54    -150.759-101.078 636.318  1.00  6.55           C
ATOM    814 1HD1 LEU 9  54    -150.202-100.798 635.424  1.00  6.55           H
ATOM    815 2HD1 LEU 9  54    -150.083-101.539 637.038  1.00  6.55           H
ATOM    816 3HD1 LEU 9  54    -151.543-101.787 636.051  1.00  6.55           H
ATOM    817  CD2 LEU 9  54    -152.282-100.171 638.133  1.00  6.55           C
ATOM    818 1HD2 LEU 9  54    -151.672-100.592 638.933  1.00  6.55           H
ATOM    819 2HD2 LEU 9  54    -152.774 -99.266 638.490  1.00  6.55           H
ATOM    820 3HD2 LEU 9  54    -153.035-100.898 637.829  1.00  6.55           H
ATOM    821  HN  LEU 9  54    -151.393 -97.093 635.879  1.00  6.55           H
ATOM    822  N   TYR 9  55    -149.023 -95.910 637.500  1.00  6.55           N
ATOM    823  CA  TYR 9  55    -147.903 -95.068 637.884  1.00  6.55           C
ATOM    824  C   TYR 9  55    -148.370 -93.895 638.749  1.00  6.55           C
ATOM    825  O   TYR 9  55    -147.678 -93.495 639.684  1.00  6.55           O
ATOM    826  HA  TYR 9  55    -147.205 -95.677 638.458  1.00  6.55           H
ATOM    827  CB  TYR 9  55    -147.318 -94.523 636.580  1.00  6.55           C
ATOM    828 1HB  TYR 9  55    -148.132 -94.160 635.952  1.00  6.55           H
ATOM    829 2HB  TYR 9  55    -146.685 -93.666 636.807  1.00  6.55           H
ATOM    830  CG  TYR 9  55    -146.501 -95.546 635.788  1.00  6.55           C
ATOM    831  HD1 TYR 9  55    -146.696 -97.072 637.282  1.00  6.55           H
ATOM    832  CD1 TYR 9  55    -146.285 -96.807 636.308  1.00  6.55           C
ATOM    833  HD2 TYR 9  55    -146.151 -94.214 634.145  1.00  6.55           H
ATOM    834  CD2 TYR 9  55    -145.981 -95.209 634.556  1.00  6.55           C
ATOM    835  CE1 TYR 9  55    -145.516 -97.770 635.563  1.00  6.55           C
ATOM    836  HE1 TYR 9  55    -145.338 -98.769 635.962  1.00  6.55           H
ATOM    837  HE2 TYR 9  55    -144.795 -95.920 632.836  1.00  6.55           H
ATOM    838  CE2 TYR 9  55    -145.212 -96.173 633.811  1.00  6.55           C
ATOM    839  CZ  TYR 9  55    -145.017 -97.406 634.352  1.00  6.55           C
ATOM    840  OH  TYR 9  55    -144.291 -98.315 633.648  1.00  6.55           O
ATOM    841  HH  TYR 9  55    -144.154 -99.141 634.197  1.00  6.55           H
ATOM    842  HN  TYR 9  55    -149.205 -95.948 636.517  1.00  6.55           H
ATOM    843  N   TRP 9  56    -149.540 -93.377 638.405  1.00  6.55           N
ATOM    844  CA  TRP 9  56    -150.145 -92.312 639.186  1.00  6.55           C
ATOM    845  C   TRP 9  56    -150.496 -92.877 640.564  1.00  6.55           C
ATOM    846  O   TRP 9  56    -150.267 -92.226 641.583  1.00  6.55           O
ATOM    847  HA  TRP 9  56    -149.410 -91.513 639.287  1.00  6.55           H
ATOM    848  CB  TRP 9  56    -151.353 -91.717 638.459  1.00  6.55           C
ATOM    849 1HB  TRP 9  56    -151.849 -92.506 637.895  1.00  6.55           H
ATOM    850 2HB  TRP 9  56    -152.068 -91.356 639.199  1.00  6.55           H
ATOM    851  CG  TRP 9  56    -151.004 -90.571 637.508  1.00  6.55           C
ATOM    852  HD1 TRP 9  56    -151.460 -91.384 635.569  1.00  6.55           H
ATOM    853  CD1 TRP 9  56    -151.102 -90.549 636.172  1.00  6.55           C
ATOM    854  CD2 TRP 9  56    -150.493 -89.272 637.876  1.00  6.55           C
ATOM    855  NE1 TRP 9  56    -150.694 -89.337 635.654  1.00  6.55           N
ATOM    856  HE1 TRP 9  56    -150.676 -89.081 634.687  1.00  6.55           H
ATOM    857  CE2 TRP 9  56    -150.311 -88.536 636.724  1.00  6.55           C
ATOM    858  HE3 TRP 9  56    -150.329 -89.299 640.067  1.00  6.55           H
ATOM    859  CE3 TRP 9  56    -150.194 -88.738 639.142  1.00  6.55           C
ATOM    860  CZ2 TRP 9  56    -149.825 -87.223 636.722  1.00  6.55           C
ATOM    861  HZ2 TRP 9  56    -149.690 -86.662 635.797  1.00  6.55           H
ATOM    862  CZ3 TRP 9  56    -149.708 -87.425 639.123  1.00  6.55           C
ATOM    863  HZ3 TRP 9  56    -149.461 -86.962 640.078  1.00  6.55           H
ATOM    864  CH2 TRP 9  56    -149.520 -86.670 637.971  1.00  6.55           C
ATOM    865  HH2 TRP 9  56    -149.137 -85.652 638.041  1.00  6.55           H
ATOM    866  HN  TRP 9  56    -150.071 -93.673 637.611  1.00  6.55           H
ATOM    867  N   LEU 9  57    -151.046 -94.082 640.552  1.00  6.55           N
ATOM    868  CA  LEU 9  57    -151.442 -94.737 641.787  1.00  6.55           C
ATOM    869  C   LEU 9  57    -150.209 -94.935 642.672  1.00  6.55           C
ATOM    870  O   LEU 9  57    -150.213 -94.554 643.842  1.00  6.55           O
ATOM    871  HA  LEU 9  57    -152.133 -94.071 642.303  1.00  6.55           H
ATOM    872  CB  LEU 9  57    -152.198 -96.032 641.488  1.00  6.55           C
ATOM    873 1HB  LEU 9  57    -153.085 -95.786 640.904  1.00  6.55           H
ATOM    874 2HB  LEU 9  57    -151.568 -96.662 640.860  1.00  6.55           H
ATOM    875  HG  LEU 9  57    -151.763 -97.012 643.339  1.00  6.55           H
ATOM    876  CG  LEU 9  57    -152.635 -96.850 642.706  1.00  6.55           C
ATOM    877  CD1 LEU 9  57    -153.665 -96.085 643.539  1.00  6.55           C
ATOM    878 1HD1 LEU 9  57    -153.228 -95.148 643.886  1.00  6.55           H
ATOM    879 2HD1 LEU 9  57    -154.542 -95.872 642.928  1.00  6.55           H
ATOM    880 3HD1 LEU 9  57    -153.958 -96.689 644.398  1.00  6.55           H
ATOM    881  CD2 LEU 9  57    -153.149 -98.228 642.284  1.00  6.55           C
ATOM    882 1HD2 LEU 9  57    -154.003 -98.110 641.618  1.00  6.55           H
ATOM    883 2HD2 LEU 9  57    -152.357 -98.769 641.766  1.00  6.55           H
ATOM    884 3HD2 LEU 9  57    -153.453 -98.789 643.169  1.00  6.55           H
ATOM    885  HN  LEU 9  57    -151.221 -94.608 639.720  1.00  6.55           H
ATOM    886  N   VAL 9  58    -149.184 -95.530 642.080  1.00  6.55           N
ATOM    887  CA  VAL 9  58    -147.974 -95.848 642.819  1.00  6.55           C
ATOM    888  C   VAL 9  58    -147.359 -94.558 643.363  1.00  6.55           C
ATOM    889  O   VAL 9  58    -146.923 -94.510 644.512  1.00  6.55           O
ATOM    890  HA  VAL 9  58    -148.259 -96.482 643.658  1.00  6.55           H
ATOM    891  HB  VAL 9  58    -146.842 -96.064 641.023  1.00  6.55           H
ATOM    892  CB  VAL 9  58    -147.013 -96.641 641.931  1.00  6.55           C
ATOM    893  CG1 VAL 9  58    -145.663 -96.837 642.624  1.00  6.55           C
ATOM    894 1HG1 VAL 9  58    -145.220 -95.865 642.838  1.00  6.55           H
ATOM    895 2HG1 VAL 9  58    -145.809 -97.383 643.556  1.00  6.55           H
ATOM    896 3HG1 VAL 9  58    -144.998 -97.404 641.972  1.00  6.55           H
ATOM    897  CG2 VAL 9  58    -147.622 -97.985 641.527  1.00  6.55           C
ATOM    898 1HG2 VAL 9  58    -147.835 -98.571 642.421  1.00  6.55           H
ATOM    899 2HG2 VAL 9  58    -148.546 -97.814 640.975  1.00  6.55           H
ATOM    900 3HG2 VAL 9  58    -146.917 -98.528 640.897  1.00  6.55           H
ATOM    901  HN  VAL 9  58    -149.171 -95.792 641.115  1.00  6.55           H
ATOM    902  N   PHE 9  59    -147.344 -93.542 642.512  1.00  6.55           N
ATOM    903  CA  PHE 9  59    -146.810 -92.248 642.900  1.00  6.55           C
ATOM    904  C   PHE 9  59    -147.499 -91.726 644.162  1.00  6.55           C
ATOM    905  O   PHE 9  59    -146.838 -91.406 645.148  1.00  6.55           O
ATOM    906  HA  PHE 9  59    -145.747 -92.384 643.099  1.00  6.55           H
ATOM    907  CB  PHE 9  59    -147.088 -91.284 641.745  1.00  6.55           C
ATOM    908 1HB  PHE 9  59    -146.490 -91.583 640.884  1.00  6.55           H
ATOM    909 2HB  PHE 9  59    -148.135 -91.375 641.454  1.00  6.55           H
ATOM    910  CG  PHE 9  59    -146.790 -89.819 642.071  1.00  6.55           C
ATOM    911  HD1 PHE 9  59    -148.819 -89.219 641.862  1.00  6.55           H
ATOM    912  CD1 PHE 9  59    -147.799 -88.907 642.084  1.00  6.55           C
ATOM    913  HD2 PHE 9  59    -144.709 -90.161 642.338  1.00  6.55           H
ATOM    914  CD2 PHE 9  59    -145.517 -89.430 642.348  1.00  6.55           C
ATOM    915  CE1 PHE 9  59    -147.522 -87.548 642.387  1.00  6.55           C
ATOM    916  HE1 PHE 9  59    -148.331 -86.816 642.398  1.00  6.55           H
ATOM    917  CE2 PHE 9  59    -145.241 -88.070 642.651  1.00  6.55           C
ATOM    918  HE2 PHE 9  59    -144.220 -87.758 642.873  1.00  6.55           H
ATOM    919  CZ  PHE 9  59    -146.249 -87.158 642.664  1.00  6.55           C
ATOM    920  HZ  PHE 9  59    -146.037 -86.114 642.897  1.00  6.55           H
ATOM    921  HN  PHE 9  59    -147.688 -93.593 641.574  1.00  6.55           H
ATOM    922  N   ILE 9  60    -148.821 -91.656 644.090  1.00  6.55           N
ATOM    923  CA  ILE 9  60    -149.595 -91.022 645.143  1.00  6.55           C
ATOM    924  C   ILE 9  60    -149.380 -91.779 646.455  1.00  6.55           C
ATOM    925  O   ILE 9  60    -149.022 -91.181 647.469  1.00  6.55           O
ATOM    926  HA  ILE 9  60    -149.214 -90.008 645.263  1.00  6.55           H
ATOM    927  HB  ILE 9  60    -151.394 -91.879 644.366  1.00  6.55           H
ATOM    928  CB  ILE 9  60    -151.065 -90.907 644.732  1.00  6.55           C
ATOM    929  CG1 ILE 9  60    -151.237 -89.910 643.585  1.00  6.55           C
ATOM    930 1HG1 ILE 9  60    -151.101 -88.894 643.957  1.00  6.55           H
ATOM    931 2HG1 ILE 9  60    -150.467 -90.079 642.832  1.00  6.55           H
ATOM    932  CG2 ILE 9  60    -151.944 -90.556 645.934  1.00  6.55           C
ATOM    933 1HG2 ILE 9  60    -151.852 -91.335 646.691  1.00  6.55           H
ATOM    934 2HG2 ILE 9  60    -151.623 -89.602 646.353  1.00  6.55           H
ATOM    935 3HG2 ILE 9  60    -152.983 -90.481 645.614  1.00  6.55           H
ATOM    936  CD1 ILE 9  60    -152.621 -90.043 642.946  1.00  6.55           C
ATOM    937 1HD1 ILE 9  60    -152.744 -91.053 642.553  1.00  6.55           H
ATOM    938 2HD1 ILE 9  60    -153.388 -89.849 643.696  1.00  6.55           H
ATOM    939 3HD1 ILE 9  60    -152.717 -89.323 642.133  1.00  6.55           H
ATOM    940  HN  ILE 9  60    -149.359 -92.023 643.331  1.00  6.55           H
ATOM    941  N   VAL 9  61    -149.609 -93.082 646.393  1.00  6.55           N
ATOM    942  CA  VAL 9  61    -149.585 -93.904 647.591  1.00  6.55           C
ATOM    943  C   VAL 9  61    -148.167 -93.923 648.163  1.00  6.55           C
ATOM    944  O   VAL 9  61    -147.980 -93.811 649.374  1.00  6.55           O
ATOM    945  HA  VAL 9  61    -150.251 -93.442 648.320  1.00  6.55           H
ATOM    946  HB  VAL 9  61    -149.516 -95.722 646.476  1.00  6.55           H
ATOM    947  CB  VAL 9  61    -150.123 -95.302 647.278  1.00  6.55           C
ATOM    948  CG1 VAL 9  61    -149.998 -96.222 648.494  1.00  6.55           C
ATOM    949 1HG1 VAL 9  61    -148.949 -96.307 648.780  1.00  6.55           H
ATOM    950 2HG1 VAL 9  61    -150.569 -95.806 649.324  1.00  6.55           H
ATOM    951 3HG1 VAL 9  61    -150.387 -97.209 648.244  1.00  6.55           H
ATOM    952  CG2 VAL 9  61    -151.570 -95.235 646.786  1.00  6.55           C
ATOM    953 1HG2 VAL 9  61    -152.195 -94.786 647.558  1.00  6.55           H
ATOM    954 2HG2 VAL 9  61    -151.619 -94.631 645.881  1.00  6.55           H
ATOM    955 3HG2 VAL 9  61    -151.927 -96.243 646.571  1.00  6.55           H
ATOM    956  HN  VAL 9  61    -149.807 -93.576 645.546  1.00  6.55           H
ATOM    957  N   GLY 9  62    -147.203 -94.065 647.266  1.00  6.55           N
ATOM    958  CA  GLY 9  62    -145.812 -94.178 647.672  1.00  6.55           C
ATOM    959  C   GLY 9  62    -145.325 -92.884 648.325  1.00  6.55           C
ATOM    960  O   GLY 9  62    -144.648 -92.918 649.351  1.00  6.55           O
ATOM    961 1HA  GLY 9  62    -145.700 -95.007 648.371  1.00  6.55           H
ATOM    962 2HA  GLY 9  62    -145.193 -94.408 646.804  1.00  6.55           H
ATOM    963  HN  GLY 9  62    -147.359 -94.104 646.279  1.00  6.55           H
ATOM    964  N   ALA 9  63    -145.688 -91.771 647.703  1.00  6.55           N
ATOM    965  CA  ALA 9  63    -145.244 -90.471 648.174  1.00  6.55           C
ATOM    966  C   ALA 9  63    -145.775 -90.237 649.589  1.00  6.55           C
ATOM    967  O   ALA 9  63    -145.020 -89.866 650.487  1.00  6.55           O
ATOM    968  HA  ALA 9  63    -144.154 -90.483 648.202  1.00  6.55           H
ATOM    969  CB  ALA 9  63    -145.700 -89.389 647.193  1.00  6.55           C
ATOM    970 1HB  ALA 9  63    -145.271 -89.585 646.211  1.00  6.55           H
ATOM    971 2HB  ALA 9  63    -146.788 -89.397 647.124  1.00  6.55           H
ATOM    972 3HB  ALA 9  63    -145.366 -88.414 647.547  1.00  6.55           H
ATOM    973  HN  ALA 9  63    -146.274 -91.750 646.893  1.00  6.55           H
ATOM    974  N   LEU 9  64    -147.072 -90.463 649.745  1.00  6.55           N
ATOM    975  CA  LEU 9  64    -147.721 -90.243 651.026  1.00  6.55           C
ATOM    976  C   LEU 9  64    -147.052 -91.116 652.089  1.00  6.55           C
ATOM    977  O   LEU 9  64    -146.742 -90.643 653.181  1.00  6.55           O
ATOM    978  HA  LEU 9  64    -147.570 -89.197 651.293  1.00  6.55           H
ATOM    979  CB  LEU 9  64    -149.230 -90.466 650.907  1.00  6.55           C
ATOM    980 1HB  LEU 9  64    -149.398 -91.449 650.467  1.00  6.55           H
ATOM    981 2HB  LEU 9  64    -149.654 -90.490 651.911  1.00  6.55           H
ATOM    982  HG  LEU 9  64    -149.545 -89.378 649.093  1.00  6.55           H
ATOM    983  CG  LEU 9  64    -149.998 -89.431 650.083  1.00  6.55           C
ATOM    984  CD1 LEU 9  64    -151.455 -89.856 649.890  1.00  6.55           C
ATOM    985 1HD1 LEU 9  64    -151.489 -90.813 649.368  1.00  6.55           H
ATOM    986 2HD1 LEU 9  64    -151.937 -89.956 650.862  1.00  6.55           H
ATOM    987 3HD1 LEU 9  64    -151.979 -89.103 649.301  1.00  6.55           H
ATOM    988  CD2 LEU 9  64    -149.885 -88.039 650.708  1.00  6.55           C
ATOM    989 1HD2 LEU 9  64    -150.298 -88.059 651.716  1.00  6.55           H
ATOM    990 2HD2 LEU 9  64    -148.837 -87.744 650.750  1.00  6.55           H
ATOM    991 3HD2 LEU 9  64    -150.440 -87.323 650.102  1.00  6.55           H
ATOM    992  HN  LEU 9  64    -147.673 -90.791 649.017  1.00  6.55           H
ATOM    993  N   GLY 9  65    -146.850 -92.376 651.733  1.00  6.55           N
ATOM    994  CA  GLY 9  65    -146.340 -93.351 652.683  1.00  6.55           C
ATOM    995  C   GLY 9  65    -144.935 -92.973 653.155  1.00  6.55           C
ATOM    996  O   GLY 9  65    -144.674 -92.916 654.356  1.00  6.55           O
ATOM    997 1HA  GLY 9  65    -147.011 -93.413 653.540  1.00  6.55           H
ATOM    998 2HA  GLY 9  65    -146.319 -94.338 652.221  1.00  6.55           H
ATOM    999  HN  GLY 9  65    -147.027 -92.733 650.815  1.00  6.55           H
ATOM   1000  N   ASN 9  66    -144.066 -92.724 652.186  1.00  6.55           N
ATOM   1001  CA  ASN 9  66    -142.658 -92.516 652.478  1.00  6.55           C
ATOM   1002  C   ASN 9  66    -142.478 -91.156 653.156  1.00  6.55           C
ATOM   1003  O   ASN 9  66    -141.623 -91.001 654.027  1.00  6.55           O
ATOM   1004  HA  ASN 9  66    -142.374 -93.345 653.126  1.00  6.55           H
ATOM   1005  CB  ASN 9  66    -141.823 -92.519 651.196  1.00  6.55           C
ATOM   1006 1HB  ASN 9  66    -142.320 -91.920 650.433  1.00  6.55           H
ATOM   1007 2HB  ASN 9  66    -140.856 -92.055 651.387  1.00  6.55           H
ATOM   1008  CG  ASN 9  66    -141.618 -93.945 650.680  1.00  6.55           C
ATOM   1009  OD1 ASN 9  66    -140.934 -94.758 651.280  1.00  6.55           O
ATOM   1010  ND2 ASN 9  66    -142.246 -94.201 649.536  1.00  6.55           N
ATOM   1011 1HD2 ASN 9  66    -142.791 -93.489 649.094  1.00  6.55           H
ATOM   1012 2HD2 ASN 9  66    -142.172 -95.107 649.117  1.00  6.55           H
ATOM   1013  HN  ASN 9  66    -144.310 -92.664 651.218  1.00  6.55           H
ATOM   1014  N   SER 9  67    -143.297 -90.206 652.731  1.00  6.55           N
ATOM   1015  CA  SER 9  67    -143.291 -88.885 653.338  1.00  6.55           C
ATOM   1016  C   SER 9  67    -143.666 -88.987 654.818  1.00  6.55           C
ATOM   1017  O   SER 9  67    -143.132 -88.256 655.649  1.00  6.55           O
ATOM   1018  HA  SER 9  67    -142.269 -88.522 653.227  1.00  6.55           H
ATOM   1019  CB  SER 9  67    -144.249 -87.940 652.611  1.00  6.55           C
ATOM   1020 1HB  SER 9  67    -145.235 -88.401 652.549  1.00  6.55           H
ATOM   1021 2HB  SER 9  67    -144.362 -87.023 653.189  1.00  6.55           H
ATOM   1022  HG  SER 9  67    -144.171 -88.269 650.638  1.00  6.55           H
ATOM   1023  OG  SER 9  67    -143.792 -87.621 651.299  1.00  6.55           O
ATOM   1024  HN  SER 9  67    -143.956 -90.326 651.988  1.00  6.55           H
ATOM   1025  N   LEU 9  68    -144.583 -89.901 655.101  1.00  6.55           N
ATOM   1026  CA  LEU 9  68    -145.022 -90.123 656.468  1.00  6.55           C
ATOM   1027  C   LEU 9  68    -143.845 -90.639 657.299  1.00  6.55           C
ATOM   1028  O   LEU 9  68    -143.637 -90.198 658.428  1.00  6.55           O
ATOM   1029  HA  LEU 9  68    -145.332 -89.159 656.872  1.00  6.55           H
ATOM   1030  CB  LEU 9  68    -146.245 -91.041 656.497  1.00  6.55           C
ATOM   1031 1HB  LEU 9  68    -147.050 -90.558 655.944  1.00  6.55           H
ATOM   1032 2HB  LEU 9  68    -145.998 -91.959 655.963  1.00  6.55           H
ATOM   1033  HG  LEU 9  68    -145.947 -91.849 658.455  1.00  6.55           H
ATOM   1034  CG  LEU 9  68    -146.769 -91.417 657.884  1.00  6.55           C
ATOM   1035  CD1 LEU 9  68    -147.245 -90.177 658.644  1.00  6.55           C
ATOM   1036 1HD1 LEU 9  68    -146.414 -89.482 658.761  1.00  6.55           H
ATOM   1037 2HD1 LEU 9  68    -148.047 -89.694 658.086  1.00  6.55           H
ATOM   1038 3HD1 LEU 9  68    -147.613 -90.473 659.627  1.00  6.55           H
ATOM   1039  CD2 LEU 9  68    -147.862 -92.484 657.787  1.00  6.55           C
ATOM   1040 1HD2 LEU 9  68    -148.691 -92.102 657.191  1.00  6.55           H
ATOM   1041 2HD2 LEU 9  68    -147.455 -93.377 657.313  1.00  6.55           H
ATOM   1042 3HD2 LEU 9  68    -148.217 -92.732 658.787  1.00  6.55           H
ATOM   1043  HN  LEU 9  68    -145.023 -90.483 654.417  1.00  6.55           H
ATOM   1044  N   VAL 9  69    -143.106 -91.567 656.708  1.00  6.55           N
ATOM   1045  CA  VAL 9  69    -141.987 -92.183 657.398  1.00  6.55           C
ATOM   1046  C   VAL 9  69    -141.001 -91.098 657.834  1.00  6.55           C
ATOM   1047  O   VAL 9  69    -140.562 -91.077 658.983  1.00  6.55           O
ATOM   1048  HA  VAL 9  69    -142.379 -92.678 658.287  1.00  6.55           H
ATOM   1049  HB  VAL 9  69    -141.102 -92.786 655.551  1.00  6.55           H
ATOM   1050  CB  VAL 9  69    -141.346 -93.250 656.507  1.00  6.55           C
ATOM   1051  CG1 VAL 9  69    -140.045 -93.769 657.122  1.00  6.55           C
ATOM   1052 1HG1 VAL 9  69    -139.343 -92.943 657.239  1.00  6.55           H
ATOM   1053 2HG1 VAL 9  69    -140.254 -94.208 658.098  1.00  6.55           H
ATOM   1054 3HG1 VAL 9  69    -139.610 -94.525 656.469  1.00  6.55           H
ATOM   1055  CG2 VAL 9  69    -142.321 -94.397 656.237  1.00  6.55           C
ATOM   1056 1HG2 VAL 9  69    -142.610 -94.858 657.182  1.00  6.55           H
ATOM   1057 2HG2 VAL 9  69    -143.208 -94.010 655.736  1.00  6.55           H
ATOM   1058 3HG2 VAL 9  69    -141.840 -95.141 655.602  1.00  6.55           H
ATOM   1059  HN  VAL 9  69    -143.262 -91.896 655.777  1.00  6.55           H
ATOM   1060  N   ILE 9  70    -140.681 -90.221 656.893  1.00  6.55           N
ATOM   1061  CA  ILE 9  70    -139.717 -89.165 657.151  1.00  6.55           C
ATOM   1062  C   ILE 9  70    -140.235 -88.272 658.280  1.00  6.55           C
ATOM   1063  O   ILE 9  70    -139.481 -87.902 659.179  1.00  6.55           O
ATOM   1064  HA  ILE 9  70    -138.793 -89.639 657.482  1.00  6.55           H
ATOM   1065  HB  ILE 9  70    -140.339 -88.075 655.419  1.00  6.55           H
ATOM   1066  CB  ILE 9  70    -139.399 -88.404 655.862  1.00  6.55           C
ATOM   1067  CG1 ILE 9  70    -138.713 -89.316 654.842  1.00  6.55           C
ATOM   1068 1HG1 ILE 9  70    -137.790 -89.711 655.266  1.00  6.55           H
ATOM   1069 2HG1 ILE 9  70    -139.354 -90.169 654.623  1.00  6.55           H
ATOM   1070  CG2 ILE 9  70    -138.574 -87.150 656.155  1.00  6.55           C
ATOM   1071 1HG2 ILE 9  70    -139.135 -86.492 656.819  1.00  6.55           H
ATOM   1072 2HG2 ILE 9  70    -137.637 -87.435 656.634  1.00  6.55           H
ATOM   1073 3HG2 ILE 9  70    -138.361 -86.628 655.222  1.00  6.55           H
ATOM   1074  CD1 ILE 9  70    -138.405 -88.558 653.549  1.00  6.55           C
ATOM   1075 1HD1 ILE 9  70    -139.333 -88.185 653.116  1.00  6.55           H
ATOM   1076 2HD1 ILE 9  70    -137.744 -87.719 653.769  1.00  6.55           H
ATOM   1077 3HD1 ILE 9  70    -137.918 -89.229 652.842  1.00  6.55           H
ATOM   1078  HN  ILE 9  70    -141.068 -90.224 655.971  1.00  6.55           H
ATOM   1079  N   LEU 9  71    -141.518 -87.951 658.197  1.00  6.55           N
ATOM   1080  CA  LEU 9  71    -142.128 -87.051 659.161  1.00  6.55           C
ATOM   1081  C   LEU 9  71    -141.982 -87.640 660.565  1.00  6.55           C
ATOM   1082  O   LEU 9  71    -141.692 -86.917 661.518  1.00  6.55           O
ATOM   1083  HA  LEU 9  71    -141.579 -86.110 659.122  1.00  6.55           H
ATOM   1084  CB  LEU 9  71    -143.575 -86.747 658.768  1.00  6.55           C
ATOM   1085 1HB  LEU 9  71    -144.002 -87.640 658.312  1.00  6.55           H
ATOM   1086 2HB  LEU 9  71    -144.144 -86.551 659.677  1.00  6.55           H
ATOM   1087  HG  LEU 9  71    -143.090 -85.691 656.973  1.00  6.55           H
ATOM   1088  CG  LEU 9  71    -143.778 -85.572 657.810  1.00  6.55           C
ATOM   1089  CD1 LEU 9  71    -145.195 -85.572 657.234  1.00  6.55           C
ATOM   1090 1HD1 LEU 9  71    -145.366 -86.501 656.689  1.00  6.55           H
ATOM   1091 2HD1 LEU 9  71    -145.918 -85.490 658.046  1.00  6.55           H
ATOM   1092 3HD1 LEU 9  71    -145.312 -84.727 656.556  1.00  6.55           H
ATOM   1093  CD2 LEU 9  71    -143.436 -84.245 658.490  1.00  6.55           C
ATOM   1094 1HD2 LEU 9  71    -144.082 -84.104 659.357  1.00  6.55           H
ATOM   1095 2HD2 LEU 9  71    -142.395 -84.259 658.811  1.00  6.55           H
ATOM   1096 3HD2 LEU 9  71    -143.589 -83.426 657.787  1.00  6.55           H
ATOM   1097  HN  LEU 9  71    -142.135 -88.295 657.489  1.00  6.55           H
ATOM   1098  N   VAL 9  72    -142.191 -88.945 660.650  1.00  6.55           N
ATOM   1099  CA  VAL 9  72    -142.185 -89.622 661.935  1.00  6.55           C
ATOM   1100  C   VAL 9  72    -140.811 -89.455 662.589  1.00  6.55           C
ATOM   1101  O   VAL 9  72    -140.717 -89.086 663.758  1.00  6.55           O
ATOM   1102  HA  VAL 9  72    -142.933 -89.141 662.564  1.00  6.55           H
ATOM   1103  HB  VAL 9  72    -141.964 -91.513 660.970  1.00  6.55           H
ATOM   1104  CB  VAL 9  72    -142.587 -91.088 661.757  1.00  6.55           C
ATOM   1105  CG1 VAL 9  72    -142.336 -91.885 663.038  1.00  6.55           C
ATOM   1106 1HG1 VAL 9  72    -141.276 -91.842 663.291  1.00  6.55           H
ATOM   1107 2HG1 VAL 9  72    -142.921 -91.459 663.852  1.00  6.55           H
ATOM   1108 3HG1 VAL 9  72    -142.631 -92.923 662.884  1.00  6.55           H
ATOM   1109  CG2 VAL 9  72    -144.048 -91.205 661.316  1.00  6.55           C
ATOM   1110 1HG2 VAL 9  72    -144.693 -90.755 662.070  1.00  6.55           H
ATOM   1111 2HG2 VAL 9  72    -144.183 -90.687 660.366  1.00  6.55           H
ATOM   1112 3HG2 VAL 9  72    -144.308 -92.257 661.196  1.00  6.55           H
ATOM   1113  HN  VAL 9  72    -142.361 -89.537 659.861  1.00  6.55           H
ATOM   1114  N   TYR 9  73    -139.780 -89.735 661.804  1.00  6.55           N
ATOM   1115  CA  TYR 9  73    -138.419 -89.670 662.307  1.00  6.55           C
ATOM   1116  C   TYR 9  73    -138.010 -88.225 662.599  1.00  6.55           C
ATOM   1117  O   TYR 9  73    -137.184 -87.975 663.475  1.00  6.55           O
ATOM   1118  HA  TYR 9  73    -138.373 -90.247 663.231  1.00  6.55           H
ATOM   1119  CB  TYR 9  73    -137.530 -90.223 661.191  1.00  6.55           C
ATOM   1120 1HB  TYR 9  73    -137.854 -89.799 660.240  1.00  6.55           H
ATOM   1121 2HB  TYR 9  73    -136.506 -89.889 661.356  1.00  6.55           H
ATOM   1122  CG  TYR 9  73    -137.543 -91.749 661.083  1.00  6.55           C
ATOM   1123  HD1 TYR 9  73    -136.927 -92.042 663.116  1.00  6.55           H
ATOM   1124  CD1 TYR 9  73    -137.204 -92.520 662.176  1.00  6.55           C
ATOM   1125  HD2 TYR 9  73    -138.161 -91.744 659.030  1.00  6.55           H
ATOM   1126  CD2 TYR 9  73    -137.894 -92.354 659.893  1.00  6.55           C
ATOM   1127  CE1 TYR 9  73    -137.216 -93.957 662.075  1.00  6.55           C
ATOM   1128  HE1 TYR 9  73    -136.951 -94.578 662.930  1.00  6.55           H
ATOM   1129  HE2 TYR 9  73    -138.181 -94.281 658.858  1.00  6.55           H
ATOM   1130  CE2 TYR 9  73    -137.906 -93.790 659.792  1.00  6.55           C
ATOM   1131  CZ  TYR 9  73    -137.567 -94.521 660.888  1.00  6.55           C
ATOM   1132  OH  TYR 9  73    -137.578 -95.877 660.792  1.00  6.55           O
ATOM   1133  HH  TYR 9  73    -137.230 -96.283 661.637  1.00  6.55           H
ATOM   1134  HN  TYR 9  73    -139.864 -90.001 660.844  1.00  6.55           H
ATOM   1135  N   TRP 9  74    -138.608 -87.311 661.849  1.00  6.55           N
ATOM   1136  CA  TRP 9  74    -138.269 -85.904 661.970  1.00  6.55           C
ATOM   1137  C   TRP 9  74    -138.760 -85.415 663.334  1.00  6.55           C
ATOM   1138  O   TRP 9  74    -137.998 -84.822 664.097  1.00  6.55           O
ATOM   1139  HA  TRP 9  74    -137.184 -85.816 661.912  1.00  6.55           H
ATOM   1140  CB  TRP 9  74    -138.844 -85.098 660.804  1.00  6.55           C
ATOM   1141 1HB  TRP 9  74    -138.612 -85.612 659.871  1.00  6.55           H
ATOM   1142 2HB  TRP 9  74    -139.930 -85.074 660.893  1.00  6.55           H
ATOM   1143  CG  TRP 9  74    -138.322 -83.662 660.721  1.00  6.55           C
ATOM   1144  HD1 TRP 9  74    -139.653 -82.578 662.018  1.00  6.55           H
ATOM   1145  CD1 TRP 9  74    -138.796 -82.575 661.344  1.00  6.55           C
ATOM   1146  CD2 TRP 9  74    -137.198 -83.200 659.943  1.00  6.55           C
ATOM   1147  NE1 TRP 9  74    -138.063 -81.450 661.025  1.00  6.55           N
ATOM   1148  HE1 TRP 9  74    -138.224 -80.523 661.364  1.00  6.55           H
ATOM   1149  CE2 TRP 9  74    -137.061 -81.842 660.146  1.00  6.55           C
ATOM   1150  HE3 TRP 9  74    -136.413 -84.978 658.919  1.00  6.55           H
ATOM   1151  CE3 TRP 9  74    -136.326 -83.906 659.095  1.00  6.55           C
ATOM   1152  CZ2 TRP 9  74    -136.062 -81.073 659.536  1.00  6.55           C
ATOM   1153  HZ2 TRP 9  74    -135.975 -80.001 659.713  1.00  6.55           H
ATOM   1154  CZ3 TRP 9  74    -135.334 -83.123 658.493  1.00  6.55           C
ATOM   1155  HZ3 TRP 9  74    -134.631 -83.621 657.826  1.00  6.55           H
ATOM   1156  CH2 TRP 9  74    -135.182 -81.755 658.687  1.00  6.55           C
ATOM   1157  HH2 TRP 9  74    -134.382 -81.215 658.181  1.00  6.55           H
ATOM   1158  HN  TRP 9  74    -139.311 -87.519 661.169  1.00  6.55           H
ATOM   1159  N   TYR 9  75    -140.030 -85.682 663.600  1.00  6.55           N
ATOM   1160  CA  TYR 9  75    -140.720 -85.021 664.695  1.00  6.55           C
ATOM   1161  C   TYR 9  75    -140.565 -85.810 665.997  1.00  6.55           C
ATOM   1162  O   TYR 9  75    -140.393 -85.225 667.065  1.00  6.55           O
ATOM   1163  HA  TYR 9  75    -140.279 -84.033 664.823  1.00  6.55           H
ATOM   1164  CB  TYR 9  75    -142.199 -84.991 664.304  1.00  6.55           C
ATOM   1165 1HB  TYR 9  75    -142.432 -85.889 663.732  1.00  6.55           H
ATOM   1166 2HB  TYR 9  75    -142.805 -85.024 665.210  1.00  6.55           H
ATOM   1167  CG  TYR 9  75    -142.601 -83.763 663.485  1.00  6.55           C
ATOM   1168  HD1 TYR 9  75    -142.907 -82.530 665.212  1.00  6.55           H
ATOM   1169  CD1 TYR 9  75    -142.932 -82.585 664.124  1.00  6.55           C
ATOM   1170  HD2 TYR 9  75    -142.371 -84.763 661.602  1.00  6.55           H
ATOM   1171  CD2 TYR 9  75    -142.632 -83.833 662.107  1.00  6.55           C
ATOM   1172  CE1 TYR 9  75    -143.310 -81.429 663.352  1.00  6.55           C
ATOM   1173  HE1 TYR 9  75    -143.574 -80.493 663.844  1.00  6.55           H
ATOM   1174  HE2 TYR 9  75    -143.039 -82.719 660.247  1.00  6.55           H
ATOM   1175  CE2 TYR 9  75    -143.010 -82.677 661.336  1.00  6.55           C
ATOM   1176  CZ  TYR 9  75    -143.331 -81.532 661.996  1.00  6.55           C
ATOM   1177  OH  TYR 9  75    -143.688 -80.441 661.268  1.00  6.55           O
ATOM   1178  HH  TYR 9  75    -143.660 -80.657 660.292  1.00  6.55           H
ATOM   1179  HN  TYR 9  75    -140.585 -86.335 663.084  1.00  6.55           H
ATOM   1180  N   CYS 9  76    -140.632 -87.127 665.865  1.00  6.55           N
ATOM   1181  CA  CYS 9  76    -140.833 -87.986 667.019  1.00  6.55           C
ATOM   1182  C   CYS 9  76    -139.490 -88.621 667.386  1.00  6.55           C
ATOM   1183  O   CYS 9  76    -139.131 -88.689 668.560  1.00  6.55           O
ATOM   1184  HA  CYS 9  76    -141.192 -87.347 667.826  1.00  6.55           H
ATOM   1185  CB  CYS 9  76    -141.911 -89.040 666.759  1.00  6.55           C
ATOM   1186 1HB  CYS 9  76    -142.024 -89.200 665.687  1.00  6.55           H
ATOM   1187 2HB  CYS 9  76    -141.611 -89.994 667.193  1.00  6.55           H
ATOM   1188  HG  CYS 9  76    -143.120 -88.594 668.750  1.00  6.55           H
ATOM   1189  SG  CYS 9  76    -143.503 -88.499 667.480  1.00  6.55           S
ATOM   1190  HN  CYS 9  76    -140.551 -87.606 664.991  1.00  6.55           H
ATOM   1191  N   THR 9  77    -138.784 -89.070 666.358  1.00  6.55           N
ATOM   1192  CA  THR 9  77    -137.654 -89.961 666.559  1.00  6.55           C
ATOM   1193  C   THR 9  77    -136.387 -89.361 665.946  1.00  6.55           C
ATOM   1194  O   THR 9  77    -136.043 -89.662 664.805  1.00  6.55           O
ATOM   1195  HA  THR 9  77    -137.477 -90.055 667.631  1.00  6.55           H
ATOM   1196  HB  THR 9  77    -137.126 -91.886 665.703  1.00  6.55           H
ATOM   1197  CB  THR 9  77    -138.020 -91.329 665.980  1.00  6.55           C
ATOM   1198  OG1 THR 9  77    -138.911 -91.025 664.910  1.00  6.55           O
ATOM   1199  HG1 THR 9  77    -139.113 -91.853 664.388  1.00  6.55           H
ATOM   1200  CG2 THR 9  77    -138.865 -92.165 666.943  1.00  6.55           C
ATOM   1201 1HG2 THR 9  77    -139.792 -91.636 667.166  1.00  6.55           H
ATOM   1202 2HG2 THR 9  77    -138.309 -92.330 667.865  1.00  6.55           H
ATOM   1203 3HG2 THR 9  77    -139.097 -93.125 666.482  1.00  6.55           H
ATOM   1204  HN  THR 9  77    -138.974 -88.836 665.405  1.00  6.55           H
ATOM   1205  N   ARG 9  78    -135.728 -88.522 666.732  1.00  6.55           N
ATOM   1206  CA  ARG 9  78    -134.289 -88.355 666.609  1.00  6.55           C
ATOM   1207  C   ARG 9  78    -133.622 -89.700 666.312  1.00  6.55           C
ATOM   1208  O   ARG 9  78    -133.672 -90.616 667.131  1.00  6.55           O
ATOM   1209  HA  ARG 9  78    -134.160 -87.661 665.779  1.00  6.55           H
ATOM   1210  CB  ARG 9  78    -133.691 -87.768 667.889  1.00  6.55           C
ATOM   1211 1HB  ARG 9  78    -134.089 -88.297 668.756  1.00  6.55           H
ATOM   1212 2HB  ARG 9  78    -132.612 -87.918 667.892  1.00  6.55           H
ATOM   1213  CG  ARG 9  78    -134.005 -86.276 668.007  1.00  6.55           C
ATOM   1214 1HG  ARG 9  78    -134.060 -85.832 667.013  1.00  6.55           H
ATOM   1215 2HG  ARG 9  78    -134.983 -86.142 668.471  1.00  6.55           H
ATOM   1216  CD  ARG 9  78    -132.939 -85.555 668.835  1.00  6.55           C
ATOM   1217 1HD  ARG 9  78    -132.682 -86.151 669.710  1.00  6.55           H
ATOM   1218 2HD  ARG 9  78    -132.028 -85.440 668.248  1.00  6.55           H
ATOM   1219  NE  ARG 9  78    -133.438 -84.227 669.257  1.00  6.55           N
ATOM   1220  HE  ARG 9  78    -134.415 -84.039 669.154  1.00  6.55           H
ATOM   1221  CZ  ARG 9  78    -132.664 -83.261 669.769  1.00  6.55           C
ATOM   1222  NH1 ARG 9  78    -131.348 -83.459 669.930  1.00  6.55           N
ATOM   1223 1HH1 ARG 9  78    -130.938 -84.332 669.668  1.00  6.55           H
ATOM   1224 2HH1 ARG 9  78    -130.777 -82.733 670.313  1.00  6.55           H
ATOM   1225  NH2 ARG 9  78    -133.224 -82.095 670.118  1.00  6.55           N
ATOM   1226 1HH2 ARG 9  78    -132.660 -81.364 670.502  1.00  6.55           H
ATOM   1227 2HH2 ARG 9  78    -134.207 -81.956 669.995  1.00  6.55           H
ATOM   1228  HN  ARG 9  78    -136.159 -87.964 667.442  1.00  6.55           H
ATOM   1229  N   VAL 9  79    -133.013 -89.775 665.138  1.00  6.55           N
ATOM   1230  CA  VAL 9  79    -132.481 -91.036 664.651  1.00  6.55           C
ATOM   1231  C   VAL 9  79    -131.491 -91.596 665.674  1.00  6.55           C
ATOM   1232  O   VAL 9  79    -130.386 -91.077 665.824  1.00  6.55           O
ATOM   1233  HA  VAL 9  79    -133.315 -91.730 664.554  1.00  6.55           H
ATOM   1234  HB  VAL 9  79    -130.984 -90.205 663.376  1.00  6.55           H
ATOM   1235  CB  VAL 9  79    -131.862 -90.843 663.265  1.00  6.55           C
ATOM   1236  CG1 VAL 9  79    -131.401 -92.179 662.679  1.00  6.55           C
ATOM   1237 1HG1 VAL 9  79    -130.654 -92.625 663.336  1.00  6.55           H
ATOM   1238 2HG1 VAL 9  79    -132.254 -92.850 662.590  1.00  6.55           H
ATOM   1239 3HG1 VAL 9  79    -130.965 -92.012 661.694  1.00  6.55           H
ATOM   1240  CG2 VAL 9  79    -132.839 -90.138 662.322  1.00  6.55           C
ATOM   1241 1HG2 VAL 9  79    -133.742 -90.739 662.220  1.00  6.55           H
ATOM   1242 2HG2 VAL 9  79    -133.096 -89.160 662.729  1.00  6.55           H
ATOM   1243 3HG2 VAL 9  79    -132.373 -90.013 661.344  1.00  6.55           H
ATOM   1244  HN  VAL 9  79    -132.881 -88.996 664.525  1.00  6.55           H
ATOM   1245  N   LYS 9  80    -131.923 -92.649 666.353  1.00  6.55           N
ATOM   1246  CA  LYS 9  80    -131.234 -93.103 667.549  1.00  6.55           C
ATOM   1247  C   LYS 9  80    -130.456 -94.382 667.230  1.00  6.55           C
ATOM   1248  O   LYS 9  80    -129.595 -94.798 668.003  1.00  6.55           O
ATOM   1249  HA  LYS 9  80    -130.522 -92.327 667.830  1.00  6.55           H
ATOM   1250  CB  LYS 9  80    -132.219 -93.257 668.709  1.00  6.55           C
ATOM   1251 1HB  LYS 9  80    -132.872 -94.110 668.527  1.00  6.55           H
ATOM   1252 2HB  LYS 9  80    -131.673 -93.464 669.630  1.00  6.55           H
ATOM   1253  CG  LYS 9  80    -133.062 -91.992 668.884  1.00  6.55           C
ATOM   1254 1HG  LYS 9  80    -132.431 -91.111 668.765  1.00  6.55           H
ATOM   1255 2HG  LYS 9  80    -133.822 -91.946 668.104  1.00  6.55           H
ATOM   1256  CD  LYS 9  80    -133.732 -91.964 670.259  1.00  6.55           C
ATOM   1257 1HD  LYS 9  80    -134.390 -92.827 670.364  1.00  6.55           H
ATOM   1258 2HD  LYS 9  80    -132.974 -92.045 671.038  1.00  6.55           H
ATOM   1259  CE  LYS 9  80    -134.534 -90.676 670.453  1.00  6.55           C
ATOM   1260 1HE  LYS 9  80    -133.875 -89.813 670.361  1.00  6.55           H
ATOM   1261 2HE  LYS 9  80    -135.286 -90.588 669.668  1.00  6.55           H
ATOM   1262  NZ  LYS 9  80    -135.190 -90.669 671.780  1.00  6.55           N
ATOM   1263 1HZ  LYS 9  80    -135.732 -89.818 671.884  1.00  6.55           H
ATOM   1264 2HZ  LYS 9  80    -135.804 -91.472 671.858  1.00  6.55           H
ATOM   1265 3HZ  LYS 9  80    -134.484 -90.711 672.506  1.00  6.55           H
ATOM   1266  HN  LYS 9  80    -132.727 -93.187 666.098  1.00  6.55           H
ATOM   1267  N   THR 9  81    -130.788 -94.969 666.089  1.00  6.55           N
ATOM   1268  CA  THR 9  81    -130.248 -96.270 665.733  1.00  6.55           C
ATOM   1269  C   THR 9  81    -129.733 -96.257 664.292  1.00  6.55           C
ATOM   1270  O   THR 9  81    -130.154 -95.430 663.486  1.00  6.55           O
ATOM   1271  HA  THR 9  81    -129.393 -96.475 666.376  1.00  6.55           H
ATOM   1272  HB  THR 9  81    -130.911 -98.320 666.010  1.00  6.55           H
ATOM   1273  CB  THR 9  81    -131.336 -97.317 665.980  1.00  6.55           C
ATOM   1274  OG1 THR 9  81    -132.286 -97.083 664.943  1.00  6.55           O
ATOM   1275  HG1 THR 9  81    -133.007 -96.474 665.272  1.00  6.55           H
ATOM   1276  CG2 THR 9  81    -132.119 -97.056 667.268  1.00  6.55           C
ATOM   1277 1HG2 THR 9  81    -132.600 -96.079 667.209  1.00  6.55           H
ATOM   1278 2HG2 THR 9  81    -131.436 -97.074 668.118  1.00  6.55           H
ATOM   1279 3HG2 THR 9  81    -132.878 -97.828 667.395  1.00  6.55           H
ATOM   1280  HN  THR 9  81    -131.412 -94.572 665.416  1.00  6.55           H
ATOM   1281  N   MET 9  82    -128.829 -97.185 664.013  1.00  6.55           N
ATOM   1282  CA  MET 9  82    -128.305 -97.337 662.666  1.00  6.55           C
ATOM   1283  C   MET 9  82    -129.405 -97.772 661.695  1.00  6.55           C
ATOM   1284  O   MET 9  82    -129.463 -97.295 660.563  1.00  6.55           O
ATOM   1285  HA  MET 9  82    -127.931 -96.353 662.384  1.00  6.55           H
ATOM   1286  CB  MET 9  82    -127.185 -98.380 662.669  1.00  6.55           C
ATOM   1287 1HB  MET 9  82    -126.364 -98.034 663.297  1.00  6.55           H
ATOM   1288 2HB  MET 9  82    -127.550 -99.310 663.104  1.00  6.55           H
ATOM   1289  CG  MET 9  82    -126.675 -98.640 661.250  1.00  6.55           C
ATOM   1290 1HG  MET 9  82    -127.374 -99.282 660.715  1.00  6.55           H
ATOM   1291 2HG  MET 9  82    -126.617 -97.702 660.698  1.00  6.55           H
ATOM   1292  SD  MET 9  82    -125.066 -99.410 661.312  1.00  6.55           S
ATOM   1293  CE  MET 9  82    -124.643 -99.385 659.578  1.00  6.55           C
ATOM   1294 1HE  MET 9  82    -125.385 -99.952 659.015  1.00  6.55           H
ATOM   1295 2HE  MET 9  82    -124.628 -98.355 659.222  1.00  6.55           H
ATOM   1296 3HE  MET 9  82    -123.660 -99.834 659.437  1.00  6.55           H
ATOM   1297  HN  MET 9  82    -128.457 -97.824 664.686  1.00  6.55           H
ATOM   1298  N   THR 9  83    -130.250 -98.674 662.174  1.00  6.55           N
ATOM   1299  CA  THR 9  83    -131.404 -99.102 661.402  1.00  6.55           C
ATOM   1300  C   THR 9  83    -132.241 -97.894 660.978  1.00  6.55           C
ATOM   1301  O   THR 9  83    -132.632 -97.782 659.817  1.00  6.55           O
ATOM   1302  HA  THR 9  83    -131.048 -99.581 660.489  1.00  6.55           H
ATOM   1303  HB  THR 9  83    -132.517 -99.674 663.178  1.00  6.55           H
ATOM   1304  CB  THR 9  83    -132.183-100.118 662.240  1.00  6.55           C
ATOM   1305  OG1 THR 9  83    -131.291-101.222 662.365  1.00  6.55           O
ATOM   1306  HG1 THR 9  83    -130.444-100.929 662.810  1.00  6.55           H
ATOM   1307  CG2 THR 9  83    -133.386-100.694 661.491  1.00  6.55           C
ATOM   1308 1HG2 THR 9  83    -133.045-101.197 660.587  1.00  6.55           H
ATOM   1309 2HG2 THR 9  83    -134.068 -99.887 661.223  1.00  6.55           H
ATOM   1310 3HG2 THR 9  83    -133.904-101.409 662.131  1.00  6.55           H
ATOM   1311  HN  THR 9  83    -130.157 -99.107 663.070  1.00  6.55           H
ATOM   1312  N   ASP 9  84    -132.491 -97.021 661.942  1.00  6.55           N
ATOM   1313  CA  ASP 9  84    -133.330 -95.859 661.700  1.00  6.55           C
ATOM   1314  C   ASP 9  84    -132.724 -95.024 660.571  1.00  6.55           C
ATOM   1315  O   ASP 9  84    -133.447 -94.498 659.726  1.00  6.55           O
ATOM   1316  HA  ASP 9  84    -134.310 -96.262 661.441  1.00  6.55           H
ATOM   1317  CB  ASP 9  84    -133.420 -94.976 662.946  1.00  6.55           C
ATOM   1318 1HB  ASP 9  84    -132.432 -94.588 663.194  1.00  6.55           H
ATOM   1319 2HB  ASP 9  84    -134.057 -94.115 662.741  1.00  6.55           H
ATOM   1320  CG  ASP 9  84    -133.980 -95.759 664.135  1.00  6.55           C
ATOM   1321  OD1 ASP 9  84    -134.841 -96.631 663.886  1.00  6.55           O
ATOM   1322  OD2 ASP 9  84    -133.534 -95.469 665.266  1.00  6.55           O
ATOM   1323  HN  ASP 9  84    -132.133 -97.096 662.872  1.00  6.55           H
ATOM   1324  N   MET 9  85    -131.403 -94.928 660.593  1.00  6.55           N
ATOM   1325  CA  MET 9  85    -130.694 -94.138 659.601  1.00  6.55           C
ATOM   1326  C   MET 9  85    -130.908 -94.702 658.195  1.00  6.55           C
ATOM   1327  O   MET 9  85    -131.152 -93.951 657.251  1.00  6.55           O
ATOM   1328  HA  MET 9  85    -131.117 -93.135 659.666  1.00  6.55           H
ATOM   1329  CB  MET 9  85    -129.199 -94.132 659.926  1.00  6.55           C
ATOM   1330 1HB  MET 9  85    -129.048 -93.806 660.955  1.00  6.55           H
ATOM   1331 2HB  MET 9  85    -128.803 -95.145 659.851  1.00  6.55           H
ATOM   1332  CG  MET 9  85    -128.434 -93.208 658.975  1.00  6.55           C
ATOM   1333 1HG  MET 9  85    -127.365 -93.264 659.183  1.00  6.55           H
ATOM   1334 2HG  MET 9  85    -128.576 -93.534 657.945  1.00  6.55           H
ATOM   1335  SD  MET 9  85    -129.005 -91.528 659.167  1.00  6.55           S
ATOM   1336  CE  MET 9  85    -128.308 -91.143 660.764  1.00  6.55           C
ATOM   1337 1HE  MET 9  85    -128.704 -91.833 661.509  1.00  6.55           H
ATOM   1338 2HE  MET 9  85    -127.223 -91.240 660.720  1.00  6.55           H
ATOM   1339 3HE  MET 9  85    -128.571 -90.122 661.039  1.00  6.55           H
ATOM   1340  HN  MET 9  85    -130.821 -95.377 661.270  1.00  6.55           H
ATOM   1341  N   PHE 9  86    -130.810 -96.019 658.099  1.00  6.55           N
ATOM   1342  CA  PHE 9  86    -130.966 -96.690 656.820  1.00  6.55           C
ATOM   1343  C   PHE 9  86    -132.413 -96.608 656.330  1.00  6.55           C
ATOM   1344  O   PHE 9  86    -132.660 -96.421 655.139  1.00  6.55           O
ATOM   1345  HA  PHE 9  86    -130.314 -96.185 656.108  1.00  6.55           H
ATOM   1346  CB  PHE 9  86    -130.596 -98.159 657.037  1.00  6.55           C
ATOM   1347 1HB  PHE 9  86    -131.211 -98.563 657.842  1.00  6.55           H
ATOM   1348 2HB  PHE 9  86    -130.841 -98.722 656.136  1.00  6.55           H
ATOM   1349  CG  PHE 9  86    -129.122 -98.386 657.377  1.00  6.55           C
ATOM   1350  HD1 PHE 9  86    -128.446 -96.833 656.092  1.00  6.55           H
ATOM   1351  CD1 PHE 9  86    -128.164 -97.613 656.799  1.00  6.55           C
ATOM   1352  HD2 PHE 9  86    -129.537 -99.979 658.722  1.00  6.55           H
ATOM   1353  CD2 PHE 9  86    -128.769 -99.360 658.259  1.00  6.55           C
ATOM   1354  CE1 PHE 9  86    -126.795 -97.824 657.115  1.00  6.55           C
ATOM   1355  HE1 PHE 9  86    -126.028 -97.205 656.651  1.00  6.55           H
ATOM   1356  CE2 PHE 9  86    -127.401 -99.570 658.575  1.00  6.55           C
ATOM   1357  HE2 PHE 9  86    -127.119-100.351 659.281  1.00  6.55           H
ATOM   1358  CZ  PHE 9  86    -126.443 -98.798 657.996  1.00  6.55           C
ATOM   1359  HZ  PHE 9  86    -125.393 -98.959 658.239  1.00  6.55           H
ATOM   1360  HN  PHE 9  86    -130.628 -96.624 658.874  1.00  6.55           H
ATOM   1361  N   LEU 9  87    -133.332 -96.752 657.273  1.00  6.55           N
ATOM   1362  CA  LEU 9  87    -134.749 -96.709 656.951  1.00  6.55           C
ATOM   1363  C   LEU 9  87    -135.099 -95.328 656.394  1.00  6.55           C
ATOM   1364  O   LEU 9  87    -135.920 -95.210 655.486  1.00  6.55           O
ATOM   1365  HA  LEU 9  87    -134.929 -97.451 656.172  1.00  6.55           H
ATOM   1366  CB  LEU 9  87    -135.587 -97.114 658.165  1.00  6.55           C
ATOM   1367 1HB  LEU 9  87    -135.248 -96.536 659.024  1.00  6.55           H
ATOM   1368 2HB  LEU 9  87    -136.622 -96.830 657.977  1.00  6.55           H
ATOM   1369  HG  LEU 9  87    -134.521 -98.875 658.747  1.00  6.55           H
ATOM   1370  CG  LEU 9  87    -135.554 -98.598 658.538  1.00  6.55           C
ATOM   1371  CD1 LEU 9  87    -136.359 -98.861 659.812  1.00  6.55           C
ATOM   1372 1HD1 LEU 9  87    -135.937 -98.284 660.634  1.00  6.55           H
ATOM   1373 2HD1 LEU 9  87    -137.396 -98.563 659.654  1.00  6.55           H
ATOM   1374 3HD1 LEU 9  87    -136.320 -99.923 660.054  1.00  6.55           H
ATOM   1375  CD2 LEU 9  87    -136.027 -99.467 657.371  1.00  6.55           C
ATOM   1376 1HD2 LEU 9  87    -137.050 -99.196 657.107  1.00  6.55           H
ATOM   1377 2HD2 LEU 9  87    -135.376 -99.308 656.512  1.00  6.55           H
ATOM   1378 3HD2 LEU 9  87    -135.994-100.517 657.663  1.00  6.55           H
ATOM   1379  HN  LEU 9  87    -133.123 -96.895 658.241  1.00  6.55           H
ATOM   1380  N   LEU 9  88    -134.459 -94.316 656.963  1.00  6.55           N
ATOM   1381  CA  LEU 9  88    -134.675 -92.950 656.519  1.00  6.55           C
ATOM   1382  C   LEU 9  88    -134.202 -92.807 655.071  1.00  6.55           C
ATOM   1383  O   LEU 9  88    -134.935 -92.303 654.222  1.00  6.55           O
ATOM   1384  HA  LEU 9  88    -135.748 -92.761 656.552  1.00  6.55           H
ATOM   1385  CB  LEU 9  88    -134.013 -91.963 657.482  1.00  6.55           C
ATOM   1386 1HB  LEU 9  88    -134.465 -92.086 658.466  1.00  6.55           H
ATOM   1387 2HB  LEU 9  88    -132.961 -92.231 657.580  1.00  6.55           H
ATOM   1388  HG  LEU 9  88    -133.711 -90.376 656.081  1.00  6.55           H
ATOM   1389  CG  LEU 9  88    -134.099 -90.485 657.093  1.00  6.55           C
ATOM   1390  CD1 LEU 9  88    -135.552 -90.007 657.075  1.00  6.55           C
ATOM   1391 1HD1 LEU 9  88    -136.119 -90.593 656.351  1.00  6.55           H
ATOM   1392 2HD1 LEU 9  88    -135.989 -90.134 658.066  1.00  6.55           H
ATOM   1393 3HD1 LEU 9  88    -135.585 -88.954 656.796  1.00  6.55           H
ATOM   1394  CD2 LEU 9  88    -133.224 -89.626 658.008  1.00  6.55           C
ATOM   1395 1HD2 LEU 9  88    -133.558 -89.735 659.039  1.00  6.55           H
ATOM   1396 2HD2 LEU 9  88    -132.186 -89.948 657.926  1.00  6.55           H
ATOM   1397 3HD2 LEU 9  88    -133.304 -88.580 657.709  1.00  6.55           H
ATOM   1398  HN  LEU 9  88    -133.804 -94.419 657.712  1.00  6.55           H
ATOM   1399  N   ASN 9  89    -132.980 -93.261 654.834  1.00  6.55           N
ATOM   1400  CA  ASN 9  89    -132.373 -93.124 653.521  1.00  6.55           C
ATOM   1401  C   ASN 9  89    -133.172 -93.944 652.506  1.00  6.55           C
ATOM   1402  O   ASN 9  89    -133.230 -93.594 651.329  1.00  6.55           O
ATOM   1403  HA  ASN 9  89    -132.395 -92.056 653.305  1.00  6.55           H
ATOM   1404  CB  ASN 9  89    -130.935 -93.646 653.522  1.00  6.55           C
ATOM   1405 1HB  ASN 9  89    -130.865 -94.530 654.157  1.00  6.55           H
ATOM   1406 2HB  ASN 9  89    -130.655 -93.954 652.515  1.00  6.55           H
ATOM   1407  CG  ASN 9  89    -129.963 -92.575 654.022  1.00  6.55           C
ATOM   1408  OD1 ASN 9  89    -129.358 -91.843 653.257  1.00  6.55           O
ATOM   1409  ND2 ASN 9  89    -129.847 -92.525 655.346  1.00  6.55           N
ATOM   1410 1HD2 ASN 9  89    -130.372 -93.156 655.918  1.00  6.55           H
ATOM   1411 2HD2 ASN 9  89    -129.235 -91.858 655.770  1.00  6.55           H
ATOM   1412  HN  ASN 9  89    -132.409 -93.714 655.519  1.00  6.55           H
ATOM   1413  N   LEU 9  90    -133.769 -95.019 653.000  1.00  6.55           N
ATOM   1414  CA  LEU 9  90    -134.573 -95.884 652.154  1.00  6.55           C
ATOM   1415  C   LEU 9  90    -135.787 -95.105 651.643  1.00  6.55           C
ATOM   1416  O   LEU 9  90    -136.081 -95.120 650.449  1.00  6.55           O
ATOM   1417  HA  LEU 9  90    -133.959 -96.166 651.299  1.00  6.55           H
ATOM   1418  CB  LEU 9  90    -134.937 -97.172 652.896  1.00  6.55           C
ATOM   1419 1HB  LEU 9  90    -134.076 -97.482 653.488  1.00  6.55           H
ATOM   1420 2HB  LEU 9  90    -135.742 -96.949 653.596  1.00  6.55           H
ATOM   1421  HG  LEU 9  90    -135.921 -97.956 651.167  1.00  6.55           H
ATOM   1422  CG  LEU 9  90    -135.370 -98.350 652.021  1.00  6.55           C
ATOM   1423  CD1 LEU 9  90    -134.155 -99.099 651.470  1.00  6.55           C
ATOM   1424 1HD1 LEU 9  90    -133.552 -98.420 650.867  1.00  6.55           H
ATOM   1425 2HD1 LEU 9  90    -133.557 -99.480 652.298  1.00  6.55           H
ATOM   1426 3HD1 LEU 9  90    -134.492 -99.932 650.852  1.00  6.55           H
ATOM   1427  CD2 LEU 9  90    -136.319 -99.278 652.782  1.00  6.55           C
ATOM   1428 1HD2 LEU 9  90    -135.815 -99.666 653.667  1.00  6.55           H
ATOM   1429 2HD2 LEU 9  90    -137.207 -98.721 653.084  1.00  6.55           H
ATOM   1430 3HD2 LEU 9  90    -136.612-100.106 652.138  1.00  6.55           H
ATOM   1431  HN  LEU 9  90    -133.710 -95.301 653.958  1.00  6.55           H
ATOM   1432  N   ALA 9  91    -136.459 -94.442 652.573  1.00  6.55           N
ATOM   1433  CA  ALA 9  91    -137.664 -93.702 652.241  1.00  6.55           C
ATOM   1434  C   ALA 9  91    -137.311 -92.565 651.279  1.00  6.55           C
ATOM   1435  O   ALA 9  91    -138.108 -92.210 650.413  1.00  6.55           O
ATOM   1436  HA  ALA 9  91    -138.349 -94.388 651.743  1.00  6.55           H
ATOM   1437  CB  ALA 9  91    -138.322 -93.195 653.526  1.00  6.55           C
ATOM   1438 1HB  ALA 9  91    -138.580 -94.042 654.161  1.00  6.55           H
ATOM   1439 2HB  ALA 9  91    -137.629 -92.541 654.056  1.00  6.55           H
ATOM   1440 3HB  ALA 9  91    -139.227 -92.639 653.276  1.00  6.55           H
ATOM   1441  HN  ALA 9  91    -136.193 -94.406 653.536  1.00  6.55           H
ATOM   1442  N   ILE 9  92    -136.114 -92.027 651.464  1.00  6.55           N
ATOM   1443  CA  ILE 9  92    -135.638 -90.950 650.613  1.00  6.55           C
ATOM   1444  C   ILE 9  92    -135.447 -91.477 649.190  1.00  6.55           C
ATOM   1445  O   ILE 9  92    -135.863 -90.837 648.226  1.00  6.55           O
ATOM   1446  HA  ILE 9  92    -136.411 -90.181 650.596  1.00  6.55           H
ATOM   1447  HB  ILE 9  92    -133.684 -91.110 651.467  1.00  6.55           H
ATOM   1448  CB  ILE 9  92    -134.381 -90.313 651.207  1.00  6.55           C
ATOM   1449  CG1 ILE 9  92    -134.705 -89.559 652.499  1.00  6.55           C
ATOM   1450 1HG1 ILE 9  92    -135.270 -88.656 652.265  1.00  6.55           H
ATOM   1451 2HG1 ILE 9  92    -135.340 -90.176 653.135  1.00  6.55           H
ATOM   1452  CG2 ILE 9  92    -133.682 -89.418 650.182  1.00  6.55           C
ATOM   1453 1HG2 ILE 9  92    -133.396 -90.014 649.315  1.00  6.55           H
ATOM   1454 2HG2 ILE 9  92    -134.361 -88.625 649.869  1.00  6.55           H
ATOM   1455 3HG2 ILE 9  92    -132.791 -88.978 650.630  1.00  6.55           H
ATOM   1456  CD1 ILE 9  92    -133.427 -89.186 653.252  1.00  6.55           C
ATOM   1457 1HD1 ILE 9  92    -132.877 -90.093 653.506  1.00  6.55           H
ATOM   1458 2HD1 ILE 9  92    -132.806 -88.549 652.622  1.00  6.55           H
ATOM   1459 3HD1 ILE 9  92    -133.687 -88.652 654.166  1.00  6.55           H
ATOM   1460  HN  ILE 9  92    -135.476 -92.314 652.179  1.00  6.55           H
ATOM   1461  N   ALA 9  93    -134.817 -92.639 649.103  1.00  6.55           N
ATOM   1462  CA  ALA 9  93    -134.509 -93.229 647.812  1.00  6.55           C
ATOM   1463  C   ALA 9  93    -135.809 -93.469 647.042  1.00  6.55           C
ATOM   1464  O   ALA 9  93    -135.906 -93.136 645.862  1.00  6.55           O
ATOM   1465  HA  ALA 9  93    -133.896 -92.517 647.259  1.00  6.55           H
ATOM   1466  CB  ALA 9  93    -133.707 -94.516 648.016  1.00  6.55           C
ATOM   1467 1HB  ALA 9  93    -132.780 -94.287 648.541  1.00  6.55           H
ATOM   1468 2HB  ALA 9  93    -134.294 -95.220 648.606  1.00  6.55           H
ATOM   1469 3HB  ALA 9  93    -133.476 -94.959 647.047  1.00  6.55           H
ATOM   1470  HN  ALA 9  93    -134.519 -93.174 649.894  1.00  6.55           H
ATOM   1471  N   ASP 9  94    -136.776 -94.044 647.742  1.00  6.55           N
ATOM   1472  CA  ASP 9  94    -138.060 -94.351 647.133  1.00  6.55           C
ATOM   1473  C   ASP 9  94    -138.687 -93.061 646.599  1.00  6.55           C
ATOM   1474  O   ASP 9  94    -139.173 -93.024 645.470  1.00  6.55           O
ATOM   1475  HA  ASP 9  94    -137.837 -95.065 646.340  1.00  6.55           H
ATOM   1476  CB  ASP 9  94    -139.023 -94.957 648.155  1.00  6.55           C
ATOM   1477 1HB  ASP 9  94    -138.956 -94.408 649.094  1.00  6.55           H
ATOM   1478 2HB  ASP 9  94    -140.048 -94.855 647.799  1.00  6.55           H
ATOM   1479  CG  ASP 9  94    -138.706 -96.435 648.397  1.00  6.55           C
ATOM   1480  OD1 ASP 9  94    -138.385 -97.117 647.401  1.00  6.55           O
ATOM   1481  OD2 ASP 9  94    -138.793 -96.848 649.574  1.00  6.55           O
ATOM   1482  HN  ASP 9  94    -136.694 -94.299 648.705  1.00  6.55           H
ATOM   1483  N   LEU 9  95    -138.656 -92.035 647.437  1.00  6.55           N
ATOM   1484  CA  LEU 9  95    -139.293 -90.774 647.099  1.00  6.55           C
ATOM   1485  C   LEU 9  95    -138.662 -90.215 645.822  1.00  6.55           C
ATOM   1486  O   LEU 9  95    -139.366 -89.728 644.939  1.00  6.55           O
ATOM   1487  HA  LEU 9  95    -140.345 -90.981 646.902  1.00  6.55           H
ATOM   1488  CB  LEU 9  95    -139.236 -89.810 648.286  1.00  6.55           C
ATOM   1489 1HB  LEU 9  95    -138.348 -90.040 648.873  1.00  6.55           H
ATOM   1490 2HB  LEU 9  95    -139.110 -88.798 647.901  1.00  6.55           H
ATOM   1491  HG  LEU 9  95    -140.738 -90.861 649.387  1.00  6.55           H
ATOM   1492  CG  LEU 9  95    -140.449 -89.823 649.219  1.00  6.55           C
ATOM   1493  CD1 LEU 9  95    -140.097 -89.225 650.583  1.00  6.55           C
ATOM   1494 1HD1 LEU 9  95    -139.298 -89.807 651.040  1.00  6.55           H
ATOM   1495 2HD1 LEU 9  95    -139.768 -88.194 650.453  1.00  6.55           H
ATOM   1496 3HD1 LEU 9  95    -140.977 -89.247 651.226  1.00  6.55           H
ATOM   1497  CD2 LEU 9  95    -141.644 -89.119 648.575  1.00  6.55           C
ATOM   1498 1HD2 LEU 9  95    -141.382 -88.084 648.357  1.00  6.55           H
ATOM   1499 2HD2 LEU 9  95    -141.911 -89.629 647.649  1.00  6.55           H
ATOM   1500 3HD2 LEU 9  95    -142.492 -89.143 649.259  1.00  6.55           H
ATOM   1501  HN  LEU 9  95    -138.207 -92.056 648.330  1.00  6.55           H
ATOM   1502  N   LEU 9  96    -137.341 -90.303 645.766  1.00  6.55           N
ATOM   1503  CA  LEU 9  96    -136.599 -89.720 644.660  1.00  6.55           C
ATOM   1504  C   LEU 9  96    -137.078 -90.341 643.347  1.00  6.55           C
ATOM   1505  O   LEU 9  96    -137.209 -89.647 642.340  1.00  6.55           O
ATOM   1506  HA  LEU 9  96    -136.824 -88.654 644.641  1.00  6.55           H
ATOM   1507  CB  LEU 9  96    -135.093 -89.861 644.893  1.00  6.55           C
ATOM   1508 1HB  LEU 9  96    -134.888 -90.883 645.212  1.00  6.55           H
ATOM   1509 2HB  LEU 9  96    -134.583 -89.717 643.940  1.00  6.55           H
ATOM   1510  HG  LEU 9  96    -134.967 -89.075 646.878  1.00  6.55           H
ATOM   1511  CG  LEU 9  96    -134.480 -88.904 645.918  1.00  6.55           C
ATOM   1512  CD1 LEU 9  96    -132.989 -89.187 646.110  1.00  6.55           C
ATOM   1513 1HD1 LEU 9  96    -132.856 -90.209 646.463  1.00  6.55           H
ATOM   1514 2HD1 LEU 9  96    -132.470 -89.061 645.159  1.00  6.55           H
ATOM   1515 3HD1 LEU 9  96    -132.579 -88.493 646.843  1.00  6.55           H
ATOM   1516  CD2 LEU 9  96    -134.742 -87.447 645.532  1.00  6.55           C
ATOM   1517 1HD2 LEU 9  96    -134.300 -87.244 644.556  1.00  6.55           H
ATOM   1518 2HD2 LEU 9  96    -135.817 -87.270 645.487  1.00  6.55           H
ATOM   1519 3HD2 LEU 9  96    -134.296 -86.788 646.277  1.00  6.55           H
ATOM   1520  HN  LEU 9  96    -136.781 -90.760 646.456  1.00  6.55           H
ATOM   1521  N   PHE 9  97    -137.327 -91.641 643.399  1.00  6.55           N
ATOM   1522  CA  PHE 9  97    -137.796 -92.361 642.228  1.00  6.55           C
ATOM   1523  C   PHE 9  97    -139.249 -92.001 641.908  1.00  6.55           C
ATOM   1524  O   PHE 9  97    -139.579 -91.699 640.763  1.00  6.55           O
ATOM   1525  HA  PHE 9  97    -137.159 -92.070 641.393  1.00  6.55           H
ATOM   1526  CB  PHE 9  97    -137.714 -93.853 642.557  1.00  6.55           C
ATOM   1527 1HB  PHE 9  97    -136.666 -94.153 642.576  1.00  6.55           H
ATOM   1528 2HB  PHE 9  97    -138.110 -94.016 643.560  1.00  6.55           H
ATOM   1529  CG  PHE 9  97    -138.469 -94.750 641.574  1.00  6.55           C
ATOM   1530  HD1 PHE 9  97    -139.793 -95.495 643.062  1.00  6.55           H
ATOM   1531  CD1 PHE 9  97    -139.503 -95.518 642.012  1.00  6.55           C
ATOM   1532  HD2 PHE 9  97    -137.279 -94.163 639.914  1.00  6.55           H
ATOM   1533  CD2 PHE 9  97    -138.107 -94.779 640.264  1.00  6.55           C
ATOM   1534  CE1 PHE 9  97    -140.204 -96.351 641.099  1.00  6.55           C
ATOM   1535  HE1 PHE 9  97    -141.032 -96.967 641.450  1.00  6.55           H
ATOM   1536  CE2 PHE 9  97    -138.808 -95.611 639.352  1.00  6.55           C
ATOM   1537  HE2 PHE 9  97    -138.518 -95.635 638.301  1.00  6.55           H
ATOM   1538  CZ  PHE 9  97    -139.842 -96.380 639.789  1.00  6.55           C
ATOM   1539  HZ  PHE 9  97    -140.380 -97.019 639.089  1.00  6.55           H
ATOM   1540  HN  PHE 9  97    -137.213 -92.199 644.221  1.00  6.55           H
ATOM   1541  N   LEU 9  98    -140.077 -92.045 642.941  1.00  6.55           N
ATOM   1542  CA  LEU 9  98    -141.511 -91.906 642.757  1.00  6.55           C
ATOM   1543  C   LEU 9  98    -141.802 -90.598 642.018  1.00  6.55           C
ATOM   1544  O   LEU 9  98    -142.702 -90.540 641.182  1.00  6.55           O
ATOM   1545  HA  LEU 9  98    -141.843 -92.736 642.133  1.00  6.55           H
ATOM   1546  CB  LEU 9  98    -142.238 -92.029 644.098  1.00  6.55           C
ATOM   1547 1HB  LEU 9  98    -141.752 -91.367 644.814  1.00  6.55           H
ATOM   1548 2HB  LEU 9  98    -143.258 -91.666 643.970  1.00  6.55           H
ATOM   1549  HG  LEU 9  98    -141.316 -93.894 644.593  1.00  6.55           H
ATOM   1550  CG  LEU 9  98    -142.298 -93.433 644.702  1.00  6.55           C
ATOM   1551  CD1 LEU 9  98    -142.606 -93.373 646.200  1.00  6.55           C
ATOM   1552 1HD1 LEU 9  98    -141.826 -92.806 646.708  1.00  6.55           H
ATOM   1553 2HD1 LEU 9  98    -143.568 -92.885 646.354  1.00  6.55           H
ATOM   1554 3HD1 LEU 9  98    -142.642 -94.384 646.604  1.00  6.55           H
ATOM   1555  CD2 LEU 9  98    -143.296 -94.313 643.947  1.00  6.55           C
ATOM   1556 1HD2 LEU 9  98    -144.289 -93.866 644.002  1.00  6.55           H
ATOM   1557 2HD2 LEU 9  98    -142.992 -94.394 642.903  1.00  6.55           H
ATOM   1558 3HD2 LEU 9  98    -143.319 -95.305 644.397  1.00  6.55           H
ATOM   1559  HN  LEU 9  98    -139.783 -92.173 643.889  1.00  6.55           H
ATOM   1560  N   VAL 9  99    -141.021 -89.581 642.352  1.00  6.55           N
ATOM   1561  CA  VAL 9  99    -141.231 -88.259 641.786  1.00  6.55           C
ATOM   1562  C   VAL 9  99    -141.019 -88.319 640.271  1.00  6.55           C
ATOM   1563  O   VAL 9  99    -141.430 -87.413 639.547  1.00  6.55           O
ATOM   1564  HA  VAL 9  99    -142.265 -87.976 641.984  1.00  6.55           H
ATOM   1565  HB  VAL 9  99    -139.309 -87.649 642.484  1.00  6.55           H
ATOM   1566  CB  VAL 9  99    -140.320 -87.243 642.477  1.00  6.55           C
ATOM   1567  CG1 VAL 9  99    -140.290 -85.921 641.708  1.00  6.55           C
ATOM   1568 1HG1 VAL 9  99    -139.916 -86.096 640.699  1.00  6.55           H
ATOM   1569 2HG1 VAL 9  99    -141.298 -85.508 641.655  1.00  6.55           H
ATOM   1570 3HG1 VAL 9  99    -139.636 -85.217 642.221  1.00  6.55           H
ATOM   1571  CG2 VAL 9  99    -140.748 -87.023 643.930  1.00  6.55           C
ATOM   1572 1HG2 VAL 9  99    -141.771 -86.648 643.954  1.00  6.55           H
ATOM   1573 2HG2 VAL 9  99    -140.693 -87.967 644.472  1.00  6.55           H
ATOM   1574 3HG2 VAL 9  99    -140.084 -86.296 644.398  1.00  6.55           H
ATOM   1575  HN  VAL 9  99    -140.260 -89.648 642.996  1.00  6.55           H
ATOM   1576  N   THR 9 100    -140.377 -89.394 639.838  1.00  6.55           N
ATOM   1577  CA  THR 9 100    -140.092 -89.576 638.425  1.00  6.55           C
ATOM   1578  C   THR 9 100    -141.272 -90.255 637.726  1.00  6.55           C
ATOM   1579  O   THR 9 100    -141.367 -90.235 636.500  1.00  6.55           O
ATOM   1580  HA  THR 9 100    -139.973 -88.593 637.969  1.00  6.55           H
ATOM   1581  HB  THR 9 100    -138.396 -90.314 637.285  1.00  6.55           H
ATOM   1582  CB  THR 9 100    -138.783 -90.358 638.303  1.00  6.55           C
ATOM   1583  OG1 THR 9 100    -139.110 -91.660 638.781  1.00  6.55           O
ATOM   1584  HG1 THR 9 100    -139.091 -91.673 639.781  1.00  6.55           H
ATOM   1585  CG2 THR 9 100    -137.712 -89.862 639.278  1.00  6.55           C
ATOM   1586 1HG2 THR 9 100    -138.074 -89.970 640.300  1.00  6.55           H
ATOM   1587 2HG2 THR 9 100    -137.497 -88.813 639.077  1.00  6.55           H
ATOM   1588 3HG2 THR 9 100    -136.804 -90.451 639.150  1.00  6.55           H
ATOM   1589  HN  THR 9 100    -140.055 -90.131 640.432  1.00  6.55           H
ATOM   1590  N   LEU 9 101    -142.142 -90.840 638.536  1.00  6.55           N
ATOM   1591  CA  LEU 9 101    -143.211 -91.673 638.012  1.00  6.55           C
ATOM   1592  C   LEU 9 101    -144.164 -90.809 637.183  1.00  6.55           C
ATOM   1593  O   LEU 9 101    -144.651 -91.243 636.139  1.00  6.55           O
ATOM   1594  HA  LEU 9 101    -142.755 -92.413 637.355  1.00  6.55           H
ATOM   1595  CB  LEU 9 101    -143.901 -92.436 639.145  1.00  6.55           C
ATOM   1596 1HB  LEU 9 101    -144.122 -91.733 639.948  1.00  6.55           H
ATOM   1597 2HB  LEU 9 101    -144.856 -92.809 638.776  1.00  6.55           H
ATOM   1598  HG  LEU 9 101    -142.226 -93.219 640.220  1.00  6.55           H
ATOM   1599  CG  LEU 9 101    -143.119 -93.612 639.734  1.00  6.55           C
ATOM   1600  CD1 LEU 9 101    -143.938 -94.331 640.807  1.00  6.55           C
ATOM   1601 1HD1 LEU 9 101    -144.179 -93.634 641.610  1.00  6.55           H
ATOM   1602 2HD1 LEU 9 101    -144.861 -94.710 640.367  1.00  6.55           H
ATOM   1603 3HD1 LEU 9 101    -143.359 -95.163 641.210  1.00  6.55           H
ATOM   1604  CD2 LEU 9 101    -142.652 -94.566 638.634  1.00  6.55           C
ATOM   1605 1HD2 LEU 9 101    -143.517 -94.955 638.098  1.00  6.55           H
ATOM   1606 2HD2 LEU 9 101    -142.005 -94.030 637.938  1.00  6.55           H
ATOM   1607 3HD2 LEU 9 101    -142.099 -95.393 639.080  1.00  6.55           H
ATOM   1608  HN  LEU 9 101    -142.125 -90.752 639.532  1.00  6.55           H
ATOM   1609  N   PRO 9 102    -144.447 -89.578 637.629  1.00  6.55           N
ATOM   1610  CA  PRO 9 102    -145.347 -88.694 636.884  1.00  6.55           C
ATOM   1611  C   PRO 9 102    -144.932 -88.538 635.431  1.00  6.55           C
ATOM   1612  O   PRO 9 102    -145.776 -88.543 634.536  1.00  6.55           O
ATOM   1613  HA  PRO 9 102    -146.349 -89.123 636.850  1.00  6.55           H
ATOM   1614  CB  PRO 9 102    -145.264 -87.369 637.644  1.00  6.55           C
ATOM   1615 1HB  PRO 9 102    -144.495 -86.717 637.230  1.00  6.55           H
ATOM   1616 2HB  PRO 9 102    -146.205 -86.820 637.598  1.00  6.55           H
ATOM   1617  CG  PRO 9 102    -144.931 -87.798 639.068  1.00  6.55           C
ATOM   1618 1HG  PRO 9 102    -144.497 -86.982 639.646  1.00  6.55           H
ATOM   1619 2HG  PRO 9 102    -145.819 -88.120 639.612  1.00  6.55           H
ATOM   1620  CD  PRO 9 102    -143.946 -88.936 638.858  1.00  6.55           C
ATOM   1621 1HD  PRO 9 102    -142.927 -88.571 638.732  1.00  6.55           H
ATOM   1622 2HD  PRO 9 102    -143.933 -89.622 639.705  1.00  6.55           H
ATOM   1623  N   PHE 9 103    -143.629 -88.403 635.232  1.00  6.55           N
ATOM   1624  CA  PHE 9 103    -143.091 -88.209 633.896  1.00  6.55           C
ATOM   1625  C   PHE 9 103    -143.238 -89.479 633.056  1.00  6.55           C
ATOM   1626  O   PHE 9 103    -143.510 -89.407 631.858  1.00  6.55           O
ATOM   1627  HA  PHE 9 103    -143.659 -87.401 633.434  1.00  6.55           H
ATOM   1628  CB  PHE 9 103    -141.604 -87.886 634.055  1.00  6.55           C
ATOM   1629 1HB  PHE 9 103    -141.115 -88.716 634.566  1.00  6.55           H
ATOM   1630 2HB  PHE 9 103    -141.152 -87.809 633.066  1.00  6.55           H
ATOM   1631  CG  PHE 9 103    -141.326 -86.595 634.829  1.00  6.55           C
ATOM   1632  HD1 PHE 9 103    -141.312 -85.389 633.078  1.00  6.55           H
ATOM   1633  CD1 PHE 9 103    -141.208 -85.415 634.163  1.00  6.55           C
ATOM   1634  HD2 PHE 9 103    -141.292 -87.574 636.716  1.00  6.55           H
ATOM   1635  CD2 PHE 9 103    -141.197 -86.628 636.182  1.00  6.55           C
ATOM   1636  CE1 PHE 9 103    -140.951 -84.218 634.880  1.00  6.55           C
ATOM   1637  HE1 PHE 9 103    -140.856 -83.272 634.347  1.00  6.55           H
ATOM   1638  CE2 PHE 9 103    -140.940 -85.430 636.900  1.00  6.55           C
ATOM   1639  HE2 PHE 9 103    -140.836 -85.456 637.985  1.00  6.55           H
ATOM   1640  CZ  PHE 9 103    -140.822 -84.250 636.234  1.00  6.55           C
ATOM   1641  HZ  PHE 9 103    -140.624 -83.331 636.785  1.00  6.55           H
ATOM   1642  HN  PHE 9 103    -142.947 -88.424 635.963  1.00  6.55           H
ATOM   1643  N   TRP 9 104    -143.053 -90.612 633.717  1.00  6.55           N
ATOM   1644  CA  TRP 9 104    -143.217 -91.897 633.059  1.00  6.55           C
ATOM   1645  C   TRP 9 104    -144.654 -91.982 632.539  1.00  6.55           C
ATOM   1646  O   TRP 9 104    -144.886 -92.434 631.419  1.00  6.55           O
ATOM   1647  HA  TRP 9 104    -142.516 -91.937 632.226  1.00  6.55           H
ATOM   1648  CB  TRP 9 104    -142.854 -93.046 634.002  1.00  6.55           C
ATOM   1649 1HB  TRP 9 104    -143.268 -92.837 634.989  1.00  6.55           H
ATOM   1650 2HB  TRP 9 104    -143.329 -93.960 633.645  1.00  6.55           H
ATOM   1651  CG  TRP 9 104    -141.350 -93.289 634.136  1.00  6.55           C
ATOM   1652  HD1 TRP 9 104    -140.971 -92.897 636.218  1.00  6.55           H
ATOM   1653  CD1 TRP 9 104    -140.592 -93.183 635.236  1.00  6.55           C
ATOM   1654  CD2 TRP 9 104    -140.446 -93.686 633.084  1.00  6.55           C
ATOM   1655  NE1 TRP 9 104    -139.271 -93.482 634.971  1.00  6.55           N
ATOM   1656  HE1 TRP 9 104    -138.518 -93.472 635.629  1.00  6.55           H
ATOM   1657  CE2 TRP 9 104    -139.179 -93.797 633.621  1.00  6.55           C
ATOM   1658  HE3 TRP 9 104    -141.681 -93.863 631.276  1.00  6.55           H
ATOM   1659  CE3 TRP 9 104    -140.690 -93.943 631.723  1.00  6.55           C
ATOM   1660  CZ2 TRP 9 104    -138.058 -94.167 632.869  1.00  6.55           C
ATOM   1661  HZ2 TRP 9 104    -137.067 -94.248 633.316  1.00  6.55           H
ATOM   1662  CZ3 TRP 9 104    -139.559 -94.312 630.986  1.00  6.55           C
ATOM   1663  HZ3 TRP 9 104    -139.692 -94.522 629.924  1.00  6.55           H
ATOM   1664  CH2 TRP 9 104    -138.277 -94.428 631.511  1.00  6.55           C
ATOM   1665  HH2 TRP 9 104    -137.447 -94.721 630.868  1.00  6.55           H
ATOM   1666  HN  TRP 9 104    -142.796 -90.661 634.682  1.00  6.55           H
ATOM   1667  N   ALA 9 105    -145.580 -91.539 633.377  1.00  6.55           N
ATOM   1668  CA  ALA 9 105    -146.993 -91.685 633.075  1.00  6.55           C
ATOM   1669  C   ALA 9 105    -147.327 -90.881 631.817  1.00  6.55           C
ATOM   1670  O   ALA 9 105    -148.003 -91.379 630.918  1.00  6.55           O
ATOM   1671  HA  ALA 9 105    -147.184 -92.741 632.882  1.00  6.55           H
ATOM   1672  CB  ALA 9 105    -147.822 -91.247 634.284  1.00  6.55           C
ATOM   1673 1HB  ALA 9 105    -147.568 -91.868 635.143  1.00  6.55           H
ATOM   1674 2HB  ALA 9 105    -147.605 -90.203 634.514  1.00  6.55           H
ATOM   1675 3HB  ALA 9 105    -148.882 -91.356 634.057  1.00  6.55           H
ATOM   1676  HN  ALA 9 105    -145.378 -91.089 634.246  1.00  6.55           H
ATOM   1677  N   ILE 9 106    -146.839 -89.649 631.793  1.00  6.55           N
ATOM   1678  CA  ILE 9 106    -147.122 -88.753 630.685  1.00  6.55           C
ATOM   1679  C   ILE 9 106    -146.539 -89.339 629.398  1.00  6.55           C
ATOM   1680  O   ILE 9 106    -147.188 -89.320 628.353  1.00  6.55           O
ATOM   1681  HA  ILE 9 106    -148.205 -88.696 630.580  1.00  6.55           H
ATOM   1682  HB  ILE 9 106    -145.599 -87.413 631.362  1.00  6.55           H
ATOM   1683  CB  ILE 9 106    -146.624 -87.340 630.998  1.00  6.55           C
ATOM   1684  CG1 ILE 9 106    -147.455 -86.700 632.112  1.00  6.55           C
ATOM   1685 1HG1 ILE 9 106    -148.432 -86.414 631.722  1.00  6.55           H
ATOM   1686 2HG1 ILE 9 106    -147.628 -87.427 632.905  1.00  6.55           H
ATOM   1687  CG2 ILE 9 106    -146.594 -86.477 629.736  1.00  6.55           C
ATOM   1688 1HG2 ILE 9 106    -145.927 -86.929 629.002  1.00  6.55           H
ATOM   1689 2HG2 ILE 9 106    -147.599 -86.409 629.319  1.00  6.55           H
ATOM   1690 3HG2 ILE 9 106    -146.236 -85.479 629.986  1.00  6.55           H
ATOM   1691  CD1 ILE 9 106    -146.748 -85.470 632.685  1.00  6.55           C
ATOM   1692 1HD1 ILE 9 106    -145.782 -85.764 633.095  1.00  6.55           H
ATOM   1693 2HD1 ILE 9 106    -146.598 -84.735 631.894  1.00  6.55           H
ATOM   1694 3HD1 ILE 9 106    -147.360 -85.034 633.474  1.00  6.55           H
ATOM   1695  HN  ILE 9 106    -146.260 -89.264 632.512  1.00  6.55           H
ATOM   1696  N   ALA 9 107    -145.321 -89.848 629.515  1.00  6.55           N
ATOM   1697  CA  ALA 9 107    -144.607 -90.356 628.356  1.00  6.55           C
ATOM   1698  C   ALA 9 107    -145.345 -91.576 627.803  1.00  6.55           C
ATOM   1699  O   ALA 9 107    -145.340 -91.815 626.596  1.00  6.55           O
ATOM   1700  HA  ALA 9 107    -144.602 -89.571 627.600  1.00  6.55           H
ATOM   1701  CB  ALA 9 107    -143.163 -90.675 628.746  1.00  6.55           C
ATOM   1702 1HB  ALA 9 107    -142.674 -89.768 629.104  1.00  6.55           H
ATOM   1703 2HB  ALA 9 107    -143.157 -91.427 629.534  1.00  6.55           H
ATOM   1704 3HB  ALA 9 107    -142.628 -91.056 627.876  1.00  6.55           H
ATOM   1705  HN  ALA 9 107    -144.825 -89.915 630.381  1.00  6.55           H
ATOM   1706  N   ALA 9 108    -145.963 -92.317 628.712  1.00  6.55           N
ATOM   1707  CA  ALA 9 108    -146.677 -93.524 628.333  1.00  6.55           C
ATOM   1708  C   ALA 9 108    -148.015 -93.143 627.697  1.00  6.55           C
ATOM   1709  O   ALA 9 108    -148.490 -93.821 626.788  1.00  6.55           O
ATOM   1710  HA  ALA 9 108    -146.071 -94.051 627.596  1.00  6.55           H
ATOM   1711  CB  ALA 9 108    -146.850 -94.421 629.561  1.00  6.55           C
ATOM   1712 1HB  ALA 9 108    -145.870 -94.688 629.957  1.00  6.55           H
ATOM   1713 2HB  ALA 9 108    -147.417 -93.888 630.324  1.00  6.55           H
ATOM   1714 3HB  ALA 9 108    -147.386 -95.327 629.277  1.00  6.55           H
ATOM   1715  HN  ALA 9 108    -145.980 -92.104 629.689  1.00  6.55           H
ATOM   1716  N   ALA 9 109    -148.584 -92.057 628.200  1.00  6.55           N
ATOM   1717  CA  ALA 9 109    -149.906 -91.636 627.767  1.00  6.55           C
ATOM   1718  C   ALA 9 109    -149.835 -91.168 626.312  1.00  6.55           C
ATOM   1719  O   ALA 9 109    -150.780 -91.359 625.548  1.00  6.55           O
ATOM   1720  HA  ALA 9 109    -150.567 -92.500 627.830  1.00  6.55           H
ATOM   1721  CB  ALA 9 109    -150.428 -90.546 628.705  1.00  6.55           C
ATOM   1722 1HB  ALA 9 109    -150.487 -90.938 629.720  1.00  6.55           H
ATOM   1723 2HB  ALA 9 109    -149.750 -89.693 628.684  1.00  6.55           H
ATOM   1724 3HB  ALA 9 109    -151.419 -90.230 628.379  1.00  6.55           H
ATOM   1725  HN  ALA 9 109    -148.159 -91.471 628.890  1.00  6.55           H
ATOM   1726  N   ASP 9 110    -148.706 -90.564 625.972  1.00  6.55           N
ATOM   1727  CA  ASP 9 110    -148.559 -89.929 624.673  1.00  6.55           C
ATOM   1728  C   ASP 9 110    -147.110 -90.072 624.202  1.00  6.55           C
ATOM   1729  O   ASP 9 110    -146.683 -91.160 623.818  1.00  6.55           O
ATOM   1730  HA  ASP 9 110    -149.263 -90.445 624.020  1.00  6.55           H
ATOM   1731  CB  ASP 9 110    -148.885 -88.436 624.750  1.00  6.55           C
ATOM   1732 1HB  ASP 9 110    -149.853 -88.296 625.232  1.00  6.55           H
ATOM   1733 2HB  ASP 9 110    -148.145 -87.930 625.369  1.00  6.55           H
ATOM   1734  CG  ASP 9 110    -148.909 -87.808 623.355  1.00  6.55           C
ATOM   1735  OD1 ASP 9 110    -149.016 -88.587 622.383  1.00  6.55           O
ATOM   1736  OD2 ASP 9 110    -148.819 -86.563 623.292  1.00  6.55           O
ATOM   1737  HN  ASP 9 110    -147.903 -90.505 626.565  1.00  6.55           H
ATOM   1738  N   GLN 9 111    -146.394 -88.958 624.245  1.00  6.55           N
ATOM   1739  CA  GLN 9 111    -145.007 -88.943 623.815  1.00  6.55           C
ATOM   1740  C   GLN 9 111    -144.149 -88.163 624.814  1.00  6.55           C
ATOM   1741  O   GLN 9 111    -144.677 -87.453 625.668  1.00  6.55           O
ATOM   1742  HA  GLN 9 111    -144.697 -89.988 623.799  1.00  6.55           H
ATOM   1743  CB  GLN 9 111    -144.876 -88.360 622.407  1.00  6.55           C
ATOM   1744 1HB  GLN 9 111    -143.830 -88.372 622.100  1.00  6.55           H
ATOM   1745 2HB  GLN 9 111    -145.423 -88.983 621.699  1.00  6.55           H
ATOM   1746  CG  GLN 9 111    -145.412 -86.928 622.355  1.00  6.55           C
ATOM   1747 1HG  GLN 9 111    -146.453 -86.914 622.676  1.00  6.55           H
ATOM   1748 2HG  GLN 9 111    -144.854 -86.301 623.051  1.00  6.55           H
ATOM   1749  CD  GLN 9 111    -145.301 -86.352 620.941  1.00  6.55           C
ATOM   1750  OE1 GLN 9 111    -144.290 -86.478 620.270  1.00  6.55           O
ATOM   1751  NE2 GLN 9 111    -146.393 -85.715 620.529  1.00  6.55           N
ATOM   1752 1HE2 GLN 9 111    -147.190 -85.648 621.131  1.00  6.55           H
ATOM   1753 2HE2 GLN 9 111    -146.419 -85.304 619.618  1.00  6.55           H
ATOM   1754  HN  GLN 9 111    -146.747 -88.080 624.567  1.00  6.55           H
ATOM   1755  N   TRP 9 112    -142.841 -88.321 624.673  1.00  6.55           N
ATOM   1756  CA  TRP 9 112    -141.906 -87.632 625.545  1.00  6.55           C
ATOM   1757  C   TRP 9 112    -141.887 -86.155 625.146  1.00  6.55           C
ATOM   1758  O   TRP 9 112    -141.428 -85.808 624.059  1.00  6.55           O
ATOM   1759  HA  TRP 9 112    -142.266 -87.737 626.569  1.00  6.55           H
ATOM   1760  CB  TRP 9 112    -140.523 -88.284 625.490  1.00  6.55           C
ATOM   1761 1HB  TRP 9 112    -140.631 -89.356 625.654  1.00  6.55           H
ATOM   1762 2HB  TRP 9 112    -140.111 -88.154 624.489  1.00  6.55           H
ATOM   1763  CG  TRP 9 112    -139.530 -87.725 626.511  1.00  6.55           C
ATOM   1764  HD1 TRP 9 112    -138.454 -86.238 625.389  1.00  6.55           H
ATOM   1765  CD1 TRP 9 112    -138.613 -86.764 626.330  1.00  6.55           C
ATOM   1766  CD2 TRP 9 112    -139.391 -88.133 627.888  1.00  6.55           C
ATOM   1767  NE1 TRP 9 112    -137.897 -86.525 627.485  1.00  6.55           N
ATOM   1768  HE1 TRP 9 112    -137.161 -85.857 627.597  1.00  6.55           H
ATOM   1769  CE2 TRP 9 112    -138.385 -87.384 628.462  1.00  6.55           C
ATOM   1770  HE3 TRP 9 112    -140.892 -89.708 628.194  1.00  6.55           H
ATOM   1771  CE3 TRP 9 112    -140.093 -89.104 628.624  1.00  6.55           C
ATOM   1772  CZ2 TRP 9 112    -137.989 -87.527 629.798  1.00  6.55           C
ATOM   1773  HZ2 TRP 9 112    -137.190 -86.923 630.228  1.00  6.55           H
ATOM   1774  CZ3 TRP 9 112    -139.686 -89.235 629.957  1.00  6.55           C
ATOM   1775  HZ3 TRP 9 112    -140.197 -89.974 630.573  1.00  6.55           H
ATOM   1776  CH2 TRP 9 112    -138.674 -88.489 630.550  1.00  6.55           C
ATOM   1777  HH2 TRP 9 112    -138.415 -88.651 631.597  1.00  6.55           H
ATOM   1778  HN  TRP 9 112    -142.420 -88.906 623.979  1.00  6.55           H
ATOM   1779  N   LYS 9 113    -142.392 -85.325 626.047  1.00  6.55           N
ATOM   1780  CA  LYS 9 113    -142.560 -83.912 625.752  1.00  6.55           C
ATOM   1781  C   LYS 9 113    -141.454 -83.116 626.447  1.00  6.55           C
ATOM   1782  O   LYS 9 113    -141.396 -81.893 626.328  1.00  6.55           O
ATOM   1783  HA  LYS 9 113    -142.449 -83.788 624.675  1.00  6.55           H
ATOM   1784  CB  LYS 9 113    -143.972 -83.452 626.118  1.00  6.55           C
ATOM   1785 1HB  LYS 9 113    -144.186 -83.711 627.155  1.00  6.55           H
ATOM   1786 2HB  LYS 9 113    -144.037 -82.367 626.041  1.00  6.55           H
ATOM   1787  CG  LYS 9 113    -145.014 -84.097 625.201  1.00  6.55           C
ATOM   1788 1HG  LYS 9 113    -144.860 -83.759 624.176  1.00  6.55           H
ATOM   1789 2HG  LYS 9 113    -144.884 -85.179 625.202  1.00  6.55           H
ATOM   1790  CD  LYS 9 113    -146.433 -83.747 625.652  1.00  6.55           C
ATOM   1791 1HD  LYS 9 113    -146.573 -84.048 626.690  1.00  6.55           H
ATOM   1792 2HD  LYS 9 113    -146.575 -82.667 625.612  1.00  6.55           H
ATOM   1793  CE  LYS 9 113    -147.475 -84.437 624.770  1.00  6.55           C
ATOM   1794 1HE  LYS 9 113    -147.405 -84.058 623.750  1.00  6.55           H
ATOM   1795 2HE  LYS 9 113    -147.272 -85.507 624.727  1.00  6.55           H
ATOM   1796  NZ  LYS 9 113    -148.838 -84.205 625.298  1.00  6.55           N
ATOM   1797 1HZ  LYS 9 113    -149.500 -84.782 624.791  1.00  6.55           H
ATOM   1798 2HZ  LYS 9 113    -148.864 -84.447 626.283  1.00  6.55           H
ATOM   1799 3HZ  LYS 9 113    -149.083 -83.228 625.183  1.00  6.55           H
ATOM   1800  HN  LYS 9 113    -142.683 -85.603 626.962  1.00  6.55           H
ATOM   1801  N   PHE 9 114    -140.604 -83.842 627.158  1.00  6.55           N
ATOM   1802  CA  PHE 9 114    -139.636 -83.211 628.040  1.00  6.55           C
ATOM   1803  C   PHE 9 114    -138.251 -83.164 627.391  1.00  6.55           C
ATOM   1804  O   PHE 9 114    -138.019 -83.807 626.368  1.00  6.55           O
ATOM   1805  HA  PHE 9 114    -139.983 -82.194 628.226  1.00  6.55           H
ATOM   1806  CB  PHE 9 114    -139.564 -84.063 629.308  1.00  6.55           C
ATOM   1807 1HB  PHE 9 114    -139.124 -85.029 629.060  1.00  6.55           H
ATOM   1808 2HB  PHE 9 114    -138.893 -83.582 630.020  1.00  6.55           H
ATOM   1809  CG  PHE 9 114    -140.918 -84.294 629.981  1.00  6.55           C
ATOM   1810  HD1 PHE 9 114    -141.004 -82.330 630.789  1.00  6.55           H
ATOM   1811  CD1 PHE 9 114    -141.501 -83.295 630.696  1.00  6.55           C
ATOM   1812  HD2 PHE 9 114    -141.071 -86.300 629.291  1.00  6.55           H
ATOM   1813  CD2 PHE 9 114    -141.539 -85.499 629.864  1.00  6.55           C
ATOM   1814  CE1 PHE 9 114    -142.758 -83.510 631.321  1.00  6.55           C
ATOM   1815  HE1 PHE 9 114    -143.226 -82.709 631.894  1.00  6.55           H
ATOM   1816  CE2 PHE 9 114    -142.796 -85.713 630.489  1.00  6.55           C
ATOM   1817  HE2 PHE 9 114    -143.294 -86.678 630.395  1.00  6.55           H
ATOM   1818  CZ  PHE 9 114    -143.379 -84.714 631.204  1.00  6.55           C
ATOM   1819  HZ  PHE 9 114    -144.344 -84.878 631.683  1.00  6.55           H
ATOM   1820  HN  PHE 9 114    -140.569 -84.841 627.139  1.00  6.55           H
ATOM   1821  N   GLN 9 115    -137.367 -82.397 628.012  1.00  6.55           N
ATOM   1822  CA  GLN 9 115    -136.021 -82.234 627.490  1.00  6.55           C
ATOM   1823  C   GLN 9 115    -135.189 -83.488 627.764  1.00  6.55           C
ATOM   1824  O   GLN 9 115    -135.579 -84.332 628.570  1.00  6.55           O
ATOM   1825  HA  GLN 9 115    -136.142 -82.097 626.415  1.00  6.55           H
ATOM   1826  CB  GLN 9 115    -135.351 -80.992 628.081  1.00  6.55           C
ATOM   1827 1HB  GLN 9 115    -135.422 -81.019 629.169  1.00  6.55           H
ATOM   1828 2HB  GLN 9 115    -134.290 -80.993 627.832  1.00  6.55           H
ATOM   1829  CG  GLN 9 115    -136.003 -79.713 627.553  1.00  6.55           C
ATOM   1830 1HG  GLN 9 115    -136.075 -79.759 626.467  1.00  6.55           H
ATOM   1831 2HG  GLN 9 115    -137.021 -79.634 627.937  1.00  6.55           H
ATOM   1832  CD  GLN 9 115    -135.200 -78.477 627.965  1.00  6.55           C
ATOM   1833  OE1 GLN 9 115    -134.533 -78.451 628.986  1.00  6.55           O
ATOM   1834  NE2 GLN 9 115    -135.301 -77.459 627.116  1.00  6.55           N
ATOM   1835 1HE2 GLN 9 115    -135.866 -77.546 626.295  1.00  6.55           H
ATOM   1836 2HE2 GLN 9 115    -134.812 -76.606 627.298  1.00  6.55           H
ATOM   1837  HN  GLN 9 115    -137.558 -81.895 628.855  1.00  6.55           H
ATOM   1838  N   THR 9 116    -134.059 -83.572 627.077  1.00  6.55           N
ATOM   1839  CA  THR 9 116    -133.205 -84.742 627.181  1.00  6.55           C
ATOM   1840  C   THR 9 116    -132.719 -84.922 628.621  1.00  6.55           C
ATOM   1841  O   THR 9 116    -132.606 -86.046 629.107  1.00  6.55           O
ATOM   1842  HA  THR 9 116    -133.796 -85.623 626.932  1.00  6.55           H
ATOM   1843  HB  THR 9 116    -131.325 -83.873 626.526  1.00  6.55           H
ATOM   1844  CB  THR 9 116    -132.066 -84.588 626.171  1.00  6.55           C
ATOM   1845  OG1 THR 9 116    -132.725 -84.240 624.956  1.00  6.55           O
ATOM   1846  HG1 THR 9 116    -132.065 -83.867 624.304  1.00  6.55           H
ATOM   1847  CG2 THR 9 116    -131.380 -85.919 625.854  1.00  6.55           C
ATOM   1848 1HG2 THR 9 116    -132.109 -86.613 625.436  1.00  6.55           H
ATOM   1849 2HG2 THR 9 116    -130.963 -86.339 626.769  1.00  6.55           H
ATOM   1850 3HG2 THR 9 116    -130.581 -85.753 625.133  1.00  6.55           H
ATOM   1851  HN  THR 9 116    -133.726 -82.859 626.460  1.00  6.55           H
ATOM   1852  N   PHE 9 117    -132.445 -83.796 629.264  1.00  6.55           N
ATOM   1853  CA  PHE 9 117    -131.958 -83.815 630.633  1.00  6.55           C
ATOM   1854  C   PHE 9 117    -132.870 -84.659 631.527  1.00  6.55           C
ATOM   1855  O   PHE 9 117    -132.392 -85.484 632.304  1.00  6.55           O
ATOM   1856  HA  PHE 9 117    -130.961 -84.255 630.616  1.00  6.55           H
ATOM   1857  CB  PHE 9 117    -131.971 -82.369 631.133  1.00  6.55           C
ATOM   1858 1HB  PHE 9 117    -131.254 -81.789 630.552  1.00  6.55           H
ATOM   1859 2HB  PHE 9 117    -132.955 -81.940 630.946  1.00  6.55           H
ATOM   1860  CG  PHE 9 117    -131.639 -82.222 632.619  1.00  6.55           C
ATOM   1861  HD1 PHE 9 117    -133.618 -81.646 633.142  1.00  6.55           H
ATOM   1862  CD1 PHE 9 117    -132.606 -81.844 633.497  1.00  6.55           C
ATOM   1863  HD2 PHE 9 117    -129.602 -82.771 632.358  1.00  6.55           H
ATOM   1864  CD2 PHE 9 117    -130.377 -82.468 633.062  1.00  6.55           C
ATOM   1865  CE1 PHE 9 117    -132.299 -81.707 634.876  1.00  6.55           C
ATOM   1866  HE1 PHE 9 117    -133.074 -81.403 635.580  1.00  6.55           H
ATOM   1867  CE2 PHE 9 117    -130.069 -82.331 634.441  1.00  6.55           C
ATOM   1868  HE2 PHE 9 117    -129.058 -82.529 634.797  1.00  6.55           H
ATOM   1869  CZ  PHE 9 117    -131.037 -81.953 635.320  1.00  6.55           C
ATOM   1870  HZ  PHE 9 117    -130.800 -81.848 636.378  1.00  6.55           H
ATOM   1871  HN  PHE 9 117    -132.549 -82.885 628.866  1.00  6.55           H
ATOM   1872  N   MET 9 118    -134.166 -84.423 631.387  1.00  6.55           N
ATOM   1873  CA  MET 9 118    -135.144 -85.096 632.224  1.00  6.55           C
ATOM   1874  C   MET 9 118    -135.240 -86.581 631.870  1.00  6.55           C
ATOM   1875  O   MET 9 118    -135.546 -87.409 632.727  1.00  6.55           O
ATOM   1876  HA  MET 9 118    -134.783 -84.981 633.246  1.00  6.55           H
ATOM   1877  CB  MET 9 118    -136.513 -84.437 632.040  1.00  6.55           C
ATOM   1878 1HB  MET 9 118    -136.384 -83.382 631.801  1.00  6.55           H
ATOM   1879 2HB  MET 9 118    -137.030 -84.895 631.196  1.00  6.55           H
ATOM   1880  CG  MET 9 118    -137.364 -84.579 633.304  1.00  6.55           C
ATOM   1881 1HG  MET 9 118    -138.202 -83.883 633.268  1.00  6.55           H
ATOM   1882 2HG  MET 9 118    -137.785 -85.583 633.358  1.00  6.55           H
ATOM   1883  SD  MET 9 118    -136.367 -84.258 634.750  1.00  6.55           S
ATOM   1884  CE  MET 9 118    -135.716 -82.650 634.326  1.00  6.55           C
ATOM   1885 1HE  MET 9 118    -135.144 -82.722 633.401  1.00  6.55           H
ATOM   1886 2HE  MET 9 118    -136.539 -81.949 634.191  1.00  6.55           H
ATOM   1887 3HE  MET 9 118    -135.067 -82.299 635.128  1.00  6.55           H
ATOM   1888  HN  MET 9 118    -134.549 -83.786 630.717  1.00  6.55           H
ATOM   1889  N   CYS 9 119    -134.973 -86.874 630.606  1.00  6.55           N
ATOM   1890  CA  CYS 9 119    -134.930 -88.253 630.150  1.00  6.55           C
ATOM   1891  C   CYS 9 119    -133.810 -88.973 630.902  1.00  6.55           C
ATOM   1892  O   CYS 9 119    -134.001 -90.086 631.390  1.00  6.55           O
ATOM   1893  HA  CYS 9 119    -135.900 -88.691 630.386  1.00  6.55           H
ATOM   1894  CB  CYS 9 119    -134.748 -88.341 628.633  1.00  6.55           C
ATOM   1895 1HB  CYS 9 119    -135.618 -87.921 628.129  1.00  6.55           H
ATOM   1896 2HB  CYS 9 119    -133.885 -87.750 628.327  1.00  6.55           H
ATOM   1897  SG  CYS 9 119    -134.519 -90.086 628.131  1.00  6.55           S
ATOM   1898  HN  CYS 9 119    -134.788 -86.189 629.900  1.00  6.55           H
ATOM   1899  N   LYS 9 120    -132.666 -88.309 630.973  1.00  6.55           N
ATOM   1900  CA  LYS 9 120    -131.510 -88.879 631.645  1.00  6.55           C
ATOM   1901  C   LYS 9 120    -131.871 -89.186 633.100  1.00  6.55           C
ATOM   1902  O   LYS 9 120    -131.659 -90.301 633.574  1.00  6.55           O
ATOM   1903  HA  LYS 9 120    -131.271 -89.817 631.144  1.00  6.55           H
ATOM   1904  CB  LYS 9 120    -130.296 -87.962 631.493  1.00  6.55           C
ATOM   1905 1HB  LYS 9 120    -130.558 -86.950 631.801  1.00  6.55           H
ATOM   1906 2HB  LYS 9 120    -129.497 -88.298 632.154  1.00  6.55           H
ATOM   1907  CG  LYS 9 120    -129.797 -87.947 630.047  1.00  6.55           C
ATOM   1908 1HG  LYS 9 120    -129.549 -88.961 629.734  1.00  6.55           H
ATOM   1909 2HG  LYS 9 120    -130.591 -87.595 629.388  1.00  6.55           H
ATOM   1910  CD  LYS 9 120    -128.568 -87.047 629.900  1.00  6.55           C
ATOM   1911 1HD  LYS 9 120    -128.842 -86.014 630.113  1.00  6.55           H
ATOM   1912 2HD  LYS 9 120    -127.813 -87.334 630.631  1.00  6.55           H
ATOM   1913  CE  LYS 9 120    -127.983 -87.145 628.489  1.00  6.55           C
ATOM   1914 1HE  LYS 9 120    -128.229 -88.113 628.053  1.00  6.55           H
ATOM   1915 2HE  LYS 9 120    -128.431 -86.384 627.850  1.00  6.55           H
ATOM   1916  NZ  LYS 9 120    -126.514 -86.969 628.524  1.00  6.55           N
ATOM   1917 1HZ  LYS 9 120    -126.147 -87.005 627.580  1.00  6.55           H
ATOM   1918 2HZ  LYS 9 120    -126.290 -86.072 628.941  1.00  6.55           H
ATOM   1919 3HZ  LYS 9 120    -126.098 -87.711 629.077  1.00  6.55           H
ATOM   1920  HN  LYS 9 120    -132.522 -87.400 630.583  1.00  6.55           H
ATOM   1921  N   VAL 9 121    -132.411 -88.177 633.768  1.00  6.55           N
ATOM   1922  CA  VAL 9 121    -132.728 -88.298 635.180  1.00  6.55           C
ATOM   1923  C   VAL 9 121    -133.689 -89.471 635.384  1.00  6.55           C
ATOM   1924  O   VAL 9 121    -133.447 -90.338 636.222  1.00  6.55           O
ATOM   1925  HA  VAL 9 121    -131.798 -88.511 635.709  1.00  6.55           H
ATOM   1926  HB  VAL 9 121    -134.102 -86.669 635.058  1.00  6.55           H
ATOM   1927  CB  VAL 9 121    -133.281 -86.973 635.708  1.00  6.55           C
ATOM   1928  CG1 VAL 9 121    -133.839 -87.137 637.124  1.00  6.55           C
ATOM   1929 1HG1 VAL 9 121    -134.644 -87.873 637.114  1.00  6.55           H
ATOM   1930 2HG1 VAL 9 121    -133.046 -87.475 637.790  1.00  6.55           H
ATOM   1931 3HG1 VAL 9 121    -134.226 -86.180 637.475  1.00  6.55           H
ATOM   1932  CG2 VAL 9 121    -132.215 -85.877 635.663  1.00  6.55           C
ATOM   1933 1HG2 VAL 9 121    -131.365 -86.171 636.279  1.00  6.55           H
ATOM   1934 2HG2 VAL 9 121    -131.885 -85.733 634.634  1.00  6.55           H
ATOM   1935 3HG2 VAL 9 121    -132.635 -84.946 636.044  1.00  6.55           H
ATOM   1936  HN  VAL 9 121    -132.631 -87.290 633.360  1.00  6.55           H
ATOM   1937  N   VAL 9 122    -134.759 -89.460 634.603  1.00  6.55           N
ATOM   1938  CA  VAL 9 122    -135.875 -90.357 634.850  1.00  6.55           C
ATOM   1939  C   VAL 9 122    -135.412 -91.803 634.670  1.00  6.55           C
ATOM   1940  O   VAL 9 122    -135.846 -92.694 635.399  1.00  6.55           O
ATOM   1941  HA  VAL 9 122    -136.188 -90.215 635.885  1.00  6.55           H
ATOM   1942  HB  VAL 9 122    -136.678 -89.907 632.925  1.00  6.55           H
ATOM   1943  CB  VAL 9 122    -137.053 -89.989 633.945  1.00  6.55           C
ATOM   1944  CG1 VAL 9 122    -138.123 -91.082 633.966  1.00  6.55           C
ATOM   1945 1HG1 VAL 9 122    -137.692 -92.019 633.615  1.00  6.55           H
ATOM   1946 2HG1 VAL 9 122    -138.492 -91.210 634.984  1.00  6.55           H
ATOM   1947 3HG1 VAL 9 122    -138.948 -90.795 633.314  1.00  6.55           H
ATOM   1948  CG2 VAL 9 122    -137.645 -88.634 634.339  1.00  6.55           C
ATOM   1949 1HG2 VAL 9 122    -137.997 -88.677 635.369  1.00  6.55           H
ATOM   1950 2HG2 VAL 9 122    -136.880 -87.863 634.248  1.00  6.55           H
ATOM   1951 3HG2 VAL 9 122    -138.480 -88.397 633.679  1.00  6.55           H
ATOM   1952  HN  VAL 9 122    -134.870 -88.855 633.815  1.00  6.55           H
ATOM   1953  N   ASN 9 123    -134.535 -91.993 633.694  1.00  6.55           N
ATOM   1954  CA  ASN 9 123    -134.018 -93.318 633.400  1.00  6.55           C
ATOM   1955  C   ASN 9 123    -133.107 -93.770 634.544  1.00  6.55           C
ATOM   1956  O   ASN 9 123    -133.108 -94.943 634.917  1.00  6.55           O
ATOM   1957  HA  ASN 9 123    -134.898 -93.953 633.293  1.00  6.55           H
ATOM   1958  CB  ASN 9 123    -133.192 -93.314 632.112  1.00  6.55           C
ATOM   1959 1HB  ASN 9 123    -132.651 -92.372 632.026  1.00  6.55           H
ATOM   1960 2HB  ASN 9 123    -132.446 -94.108 632.152  1.00  6.55           H
ATOM   1961  CG  ASN 9 123    -134.087 -93.509 630.887  1.00  6.55           C
ATOM   1962  OD1 ASN 9 123    -135.234 -93.912 630.982  1.00  6.55           O
ATOM   1963  ND2 ASN 9 123    -133.500 -93.200 629.734  1.00  6.55           N
ATOM   1964 1HD2 ASN 9 123    -132.554 -92.874 629.726  1.00  6.55           H
ATOM   1965 2HD2 ASN 9 123    -134.004 -93.294 628.875  1.00  6.55           H
ATOM   1966  HN  ASN 9 123    -134.181 -91.262 633.111  1.00  6.55           H
ATOM   1967  N   SER 9 124    -132.352 -92.817 635.069  1.00  6.55           N
ATOM   1968  CA  SER 9 124    -131.321 -93.130 636.044  1.00  6.55           C
ATOM   1969  C   SER 9 124    -131.950 -93.335 637.423  1.00  6.55           C
ATOM   1970  O   SER 9 124    -131.458 -94.130 638.222  1.00  6.55           O
ATOM   1971  HA  SER 9 124    -130.862 -94.054 635.692  1.00  6.55           H
ATOM   1972  CB  SER 9 124    -130.264 -92.026 636.102  1.00  6.55           C
ATOM   1973 1HB  SER 9 124    -130.743 -91.078 636.346  1.00  6.55           H
ATOM   1974 2HB  SER 9 124    -129.557 -92.242 636.903  1.00  6.55           H
ATOM   1975  HG  SER 9 124    -130.068 -91.304 634.245  1.00  6.55           H
ATOM   1976  OG  SER 9 124    -129.559 -91.897 634.870  1.00  6.55           O
ATOM   1977  HN  SER 9 124    -132.435 -91.847 634.839  1.00  6.55           H
ATOM   1978  N   MET 9 125    -133.029 -92.603 637.661  1.00  6.55           N
ATOM   1979  CA  MET 9 125    -133.573 -92.485 639.003  1.00  6.55           C
ATOM   1980  C   MET 9 125    -133.969 -93.855 639.556  1.00  6.55           C
ATOM   1981  O   MET 9 125    -133.731 -94.149 640.727  1.00  6.55           O
ATOM   1982  HA  MET 9 125    -132.772 -92.059 639.608  1.00  6.55           H
ATOM   1983  CB  MET 9 125    -134.799 -91.570 638.979  1.00  6.55           C
ATOM   1984 1HB  MET 9 125    -135.412 -91.800 638.108  1.00  6.55           H
ATOM   1985 2HB  MET 9 125    -135.414 -91.757 639.860  1.00  6.55           H
ATOM   1986  CG  MET 9 125    -134.384 -90.098 638.943  1.00  6.55           C
ATOM   1987 1HG  MET 9 125    -133.787 -89.901 638.052  1.00  6.55           H
ATOM   1988 2HG  MET 9 125    -135.268 -89.463 638.881  1.00  6.55           H
ATOM   1989  SD  MET 9 125    -133.445 -89.692 640.406  1.00  6.55           S
ATOM   1990  CE  MET 9 125    -131.793 -89.713 639.731  1.00  6.55           C
ATOM   1991 1HE  MET 9 125    -131.578 -90.703 639.327  1.00  6.55           H
ATOM   1992 2HE  MET 9 125    -131.716 -88.972 638.936  1.00  6.55           H
ATOM   1993 3HE  MET 9 125    -131.076 -89.478 640.517  1.00  6.55           H
ATOM   1994  HN  MET 9 125    -133.528 -92.097 636.957  1.00  6.55           H
ATOM   1995  N   TYR 9 126    -134.567 -94.658 638.688  1.00  6.55           N
ATOM   1996  CA  TYR 9 126    -135.027 -95.979 639.084  1.00  6.55           C
ATOM   1997  C   TYR 9 126    -133.852 -96.869 639.493  1.00  6.55           C
ATOM   1998  O   TYR 9 126    -133.903 -97.535 640.526  1.00  6.55           O
ATOM   1999  HA  TYR 9 126    -135.697 -95.860 639.935  1.00  6.55           H
ATOM   2000  CB  TYR 9 126    -135.700 -96.579 637.848  1.00  6.55           C
ATOM   2001 1HB  TYR 9 126    -136.581 -95.986 637.602  1.00  6.55           H
ATOM   2002 2HB  TYR 9 126    -135.017 -96.500 637.001  1.00  6.55           H
ATOM   2003  CG  TYR 9 126    -136.117 -98.041 638.014  1.00  6.55           C
ATOM   2004  HD1 TYR 9 126    -134.951 -98.715 636.346  1.00  6.55           H
ATOM   2005  CD1 TYR 9 126    -135.632 -99.000 637.149  1.00  6.55           C
ATOM   2006  HD2 TYR 9 126    -137.362 -97.644 639.714  1.00  6.55           H
ATOM   2007  CD2 TYR 9 126    -136.979 -98.401 639.031  1.00  6.55           C
ATOM   2008  CE1 TYR 9 126    -136.024-100.377 637.306  1.00  6.55           C
ATOM   2009  HE1 TYR 9 126    -135.648-101.144 636.629  1.00  6.55           H
ATOM   2010  HE2 TYR 9 126    -138.051-100.076 639.986  1.00  6.55           H
ATOM   2011  CE2 TYR 9 126    -137.371 -99.778 639.188  1.00  6.55           C
ATOM   2012  CZ  TYR 9 126    -136.875-100.697 638.317  1.00  6.55           C
ATOM   2013  OH  TYR 9 126    -137.245-101.997 638.466  1.00  6.55           O
ATOM   2014  HH  TYR 9 126    -137.504-102.173 639.416  1.00  6.55           H
ATOM   2015  HN  TYR 9 126    -134.738 -94.420 637.732  1.00  6.55           H
ATOM   2016  N   LYS 9 127    -132.820 -96.851 638.662  1.00  6.55           N
ATOM   2017  CA  LYS 9 127    -131.676 -97.723 638.871  1.00  6.55           C
ATOM   2018  C   LYS 9 127    -130.978 -97.337 640.176  1.00  6.55           C
ATOM   2019  O   LYS 9 127    -130.553 -98.205 640.937  1.00  6.55           O
ATOM   2020  HA  LYS 9 127    -132.054 -98.740 638.969  1.00  6.55           H
ATOM   2021  CB  LYS 9 127    -130.754 -97.698 637.650  1.00  6.55           C
ATOM   2022 1HB  LYS 9 127    -130.560 -96.666 637.357  1.00  6.55           H
ATOM   2023 2HB  LYS 9 127    -129.793 -98.142 637.907  1.00  6.55           H
ATOM   2024  CG  LYS 9 127    -131.377 -98.459 636.477  1.00  6.55           C
ATOM   2025 1HG  LYS 9 127    -132.388 -98.094 636.298  1.00  6.55           H
ATOM   2026 2HG  LYS 9 127    -130.804 -98.267 635.570  1.00  6.55           H
ATOM   2027  CD  LYS 9 127    -131.413 -99.963 636.757  1.00  6.55           C
ATOM   2028 1HD  LYS 9 127    -130.407-100.320 636.975  1.00  6.55           H
ATOM   2029 2HD  LYS 9 127    -132.020-100.157 637.641  1.00  6.55           H
ATOM   2030  CE  LYS 9 127    -131.984-100.729 635.561  1.00  6.55           C
ATOM   2031 1HE  LYS 9 127    -132.947-100.305 635.276  1.00  6.55           H
ATOM   2032 2HE  LYS 9 127    -131.321-100.620 634.702  1.00  6.55           H
ATOM   2033  NZ  LYS 9 127    -132.144-102.162 635.893  1.00  6.55           N
ATOM   2034 1HZ  LYS 9 127    -132.429-102.671 635.064  1.00  6.55           H
ATOM   2035 2HZ  LYS 9 127    -131.262-102.532 636.230  1.00  6.55           H
ATOM   2036 3HZ  LYS 9 127    -132.851-102.265 636.613  1.00  6.55           H
ATOM   2037  HN  LYS 9 127    -132.758 -96.257 637.860  1.00  6.55           H
ATOM   2038  N   MET 9 128    -130.881 -96.034 640.396  1.00  6.55           N
ATOM   2039  CA  MET 9 128    -130.302 -95.523 641.626  1.00  6.55           C
ATOM   2040  C   MET 9 128    -131.092 -96.004 642.845  1.00  6.55           C
ATOM   2041  O   MET 9 128    -130.507 -96.413 643.847  1.00  6.55           O
ATOM   2042  HA  MET 9 128    -129.288 -95.923 641.662  1.00  6.55           H
ATOM   2043  CB  MET 9 128    -130.296 -93.994 641.592  1.00  6.55           C
ATOM   2044 1HB  MET 9 128    -129.825 -93.649 640.671  1.00  6.55           H
ATOM   2045 2HB  MET 9 128    -131.321 -93.623 641.584  1.00  6.55           H
ATOM   2046  CG  MET 9 128    -129.550 -93.421 642.799  1.00  6.55           C
ATOM   2047 1HG  MET 9 128    -130.002 -93.783 643.722  1.00  6.55           H
ATOM   2048 2HG  MET 9 128    -128.515 -93.765 642.794  1.00  6.55           H
ATOM   2049  SD  MET 9 128    -129.598 -91.637 642.756  1.00  6.55           S
ATOM   2050  CE  MET 9 128    -131.329 -91.366 643.099  1.00  6.55           C
ATOM   2051 1HE  MET 9 128    -131.932 -91.844 642.326  1.00  6.55           H
ATOM   2052 2HE  MET 9 128    -131.579 -91.793 644.070  1.00  6.55           H
ATOM   2053 3HE  MET 9 128    -131.534 -90.296 643.109  1.00  6.55           H
ATOM   2054  HN  MET 9 128    -131.190 -95.334 639.751  1.00  6.55           H
ATOM   2055  N   ASN 9 129    -132.410 -95.938 642.720  1.00  6.55           N
ATOM   2056  CA  ASN 9 129    -133.286 -96.356 643.800  1.00  6.55           C
ATOM   2057  C   ASN 9 129    -133.069 -97.845 644.081  1.00  6.55           C
ATOM   2058  O   ASN 9 129    -132.936 -98.250 645.234  1.00  6.55           O
ATOM   2059  HA  ASN 9 129    -133.015 -95.728 644.649  1.00  6.55           H
ATOM   2060  CB  ASN 9 129    -134.756 -96.156 643.426  1.00  6.55           C
ATOM   2061 1HB  ASN 9 129    -134.959 -95.094 643.290  1.00  6.55           H
ATOM   2062 2HB  ASN 9 129    -134.963 -96.644 642.474  1.00  6.55           H
ATOM   2063  CG  ASN 9 129    -135.679 -96.722 644.507  1.00  6.55           C
ATOM   2064  OD1 ASN 9 129    -135.470 -96.543 645.695  1.00  6.55           O
ATOM   2065  ND2 ASN 9 129    -136.710 -97.415 644.030  1.00  6.55           N
ATOM   2066 1HD2 ASN 9 129    -136.824 -97.525 643.043  1.00  6.55           H
ATOM   2067 2HD2 ASN 9 129    -137.370 -97.826 644.658  1.00  6.55           H
ATOM   2068  HN  ASN 9 129    -132.878 -95.607 641.900  1.00  6.55           H
ATOM   2069  N   PHE 9 130    -133.039 -98.618 643.005  1.00  6.55           N
ATOM   2070  CA  PHE 9 130    -132.948-100.064 643.126  1.00  6.55           C
ATOM   2071  C   PHE 9 130    -131.674-100.473 643.868  1.00  6.55           C
ATOM   2072  O   PHE 9 130    -131.731-101.234 644.832  1.00  6.55           O
ATOM   2073  HA  PHE 9 130    -133.818-100.396 643.691  1.00  6.55           H
ATOM   2074  CB  PHE 9 130    -132.900-100.629 641.705  1.00  6.55           C
ATOM   2075 1HB  PHE 9 130    -133.793-100.309 641.167  1.00  6.55           H
ATOM   2076 2HB  PHE 9 130    -132.044-100.201 641.183  1.00  6.55           H
ATOM   2077  CG  PHE 9 130    -132.805-102.155 641.645  1.00  6.55           C
ATOM   2078  HD1 PHE 9 130    -130.828-102.136 640.861  1.00  6.55           H
ATOM   2079  CD1 PHE 9 130    -131.670-102.748 641.186  1.00  6.55           C
ATOM   2080  HD2 PHE 9 130    -134.765-102.443 642.417  1.00  6.55           H
ATOM   2081  CD2 PHE 9 130    -133.855-102.918 642.050  1.00  6.55           C
ATOM   2082  CE1 PHE 9 130    -131.582-104.164 641.130  1.00  6.55           C
ATOM   2083  HE1 PHE 9 130    -130.672-104.639 640.763  1.00  6.55           H
ATOM   2084  CE2 PHE 9 130    -133.767-104.334 641.994  1.00  6.55           C
ATOM   2085  HE2 PHE 9 130    -134.609-104.946 642.318  1.00  6.55           H
ATOM   2086  CZ  PHE 9 130    -132.632-104.927 641.535  1.00  6.55           C
ATOM   2087  HZ  PHE 9 130    -132.564-106.014 641.493  1.00  6.55           H
ATOM   2088  HN  PHE 9 130    -133.075 -98.274 642.067  1.00  6.55           H
ATOM   2089  N   TYR 9 131    -130.555 -99.950 643.390  1.00  6.55           N
ATOM   2090  CA  TYR 9 131    -129.264-100.295 643.960  1.00  6.55           C
ATOM   2091  C   TYR 9 131    -129.181 -99.869 645.427  1.00  6.55           C
ATOM   2092  O   TYR 9 131    -128.755-100.646 646.280  1.00  6.55           O
ATOM   2093  HA  TYR 9 131    -129.146-101.377 643.897  1.00  6.55           H
ATOM   2094  CB  TYR 9 131    -128.224 -99.513 643.155  1.00  6.55           C
ATOM   2095 1HB  TYR 9 131    -128.496 -98.457 643.159  1.00  6.55           H
ATOM   2096 2HB  TYR 9 131    -127.258 -99.595 643.653  1.00  6.55           H
ATOM   2097  CG  TYR 9 131    -128.077 -99.982 641.706  1.00  6.55           C
ATOM   2098  HD1 TYR 9 131    -127.973-102.057 642.236  1.00  6.55           H
ATOM   2099  CD1 TYR 9 131    -127.961-101.328 641.425  1.00  6.55           C
ATOM   2100  HD2 TYR 9 131    -128.154 -97.996 640.903  1.00  6.55           H
ATOM   2101  CD2 TYR 9 131    -128.062 -99.059 640.681  1.00  6.55           C
ATOM   2102  CE1 TYR 9 131    -127.823-101.770 640.062  1.00  6.55           C
ATOM   2103  HE1 TYR 9 131    -127.730-102.830 639.826  1.00  6.55           H
ATOM   2104  HE2 TYR 9 131    -127.910 -98.782 638.497  1.00  6.55           H
ATOM   2105  CE2 TYR 9 131    -127.924 -99.500 639.317  1.00  6.55           C
ATOM   2106  CZ  TYR 9 131    -127.811-100.834 639.075  1.00  6.55           C
ATOM   2107  OH  TYR 9 131    -127.681-101.251 637.787  1.00  6.55           O
ATOM   2108  HH  TYR 9 131    -127.480-100.471 637.194  1.00  6.55           H
ATOM   2109  HN  TYR 9 131    -130.521 -99.303 642.628  1.00  6.55           H
ATOM   2110  N   SER 9 132    -129.596 -98.636 645.676  1.00  6.55           N
ATOM   2111  CA  SER 9 132    -129.505 -98.071 647.012  1.00  6.55           C
ATOM   2112  C   SER 9 132    -130.369 -98.879 647.982  1.00  6.55           C
ATOM   2113  O   SER 9 132    -129.940 -99.187 649.093  1.00  6.55           O
ATOM   2114  HA  SER 9 132    -128.453 -98.144 647.285  1.00  6.55           H
ATOM   2115  CB  SER 9 132    -129.932 -96.601 647.019  1.00  6.55           C
ATOM   2116 1HB  SER 9 132    -129.938 -96.230 648.044  1.00  6.55           H
ATOM   2117 2HB  SER 9 132    -129.201 -96.009 646.469  1.00  6.55           H
ATOM   2118  HG  SER 9 132    -131.136 -95.980 645.546  1.00  6.55           H
ATOM   2119  OG  SER 9 132    -131.222 -96.417 646.441  1.00  6.55           O
ATOM   2120  HN  SER 9 132    -129.987 -98.027 644.986  1.00  6.55           H
ATOM   2121  N   CYS 9 133    -131.572 -99.200 647.527  1.00  6.55           N
ATOM   2122  CA  CYS 9 133    -132.519 -99.921 648.359  1.00  6.55           C
ATOM   2123  C   CYS 9 133    -131.901-101.269 648.735  1.00  6.55           C
ATOM   2124  O   CYS 9 133    -131.889-101.645 649.906  1.00  6.55           O
ATOM   2125  HA  CYS 9 133    -132.684 -99.309 649.247  1.00  6.55           H
ATOM   2126  CB  CYS 9 133    -133.871-100.088 647.663  1.00  6.55           C
ATOM   2127 1HB  CYS 9 133    -133.721-100.281 646.601  1.00  6.55           H
ATOM   2128 2HB  CYS 9 133    -134.397-100.950 648.073  1.00  6.55           H
ATOM   2129  HG  CYS 9 133    -134.331 -97.894 646.887  1.00  6.55           H
ATOM   2130  SG  CYS 9 133    -134.881 -98.578 647.886  1.00  6.55           S
ATOM   2131  HN  CYS 9 133    -131.900 -98.977 646.609  1.00  6.55           H
ATOM   2132  N   VAL 9 134    -131.401-101.958 647.720  1.00  6.55           N
ATOM   2133  CA  VAL 9 134    -130.796-103.262 647.927  1.00  6.55           C
ATOM   2134  C   VAL 9 134    -129.726-103.156 649.016  1.00  6.55           C
ATOM   2135  O   VAL 9 134    -129.721-103.938 649.965  1.00  6.55           O
ATOM   2136  HA  VAL 9 134    -131.579-103.938 648.271  1.00  6.55           H
ATOM   2137  HB  VAL 9 134    -129.911-102.954 646.010  1.00  6.55           H
ATOM   2138  CB  VAL 9 134    -130.250-103.802 646.604  1.00  6.55           C
ATOM   2139  CG1 VAL 9 134    -129.049-104.720 646.840  1.00  6.55           C
ATOM   2140 1HG1 VAL 9 134    -128.258-104.162 647.342  1.00  6.55           H
ATOM   2141 2HG1 VAL 9 134    -129.351-105.562 647.462  1.00  6.55           H
ATOM   2142 3HG1 VAL 9 134    -128.681-105.090 645.883  1.00  6.55           H
ATOM   2143  CG2 VAL 9 134    -131.344-104.523 645.813  1.00  6.55           C
ATOM   2144 1HG2 VAL 9 134    -131.726-105.358 646.400  1.00  6.55           H
ATOM   2145 2HG2 VAL 9 134    -132.156-103.828 645.599  1.00  6.55           H
ATOM   2146 3HG2 VAL 9 134    -130.929-104.897 644.877  1.00  6.55           H
ATOM   2147  HN  VAL 9 134    -131.406-101.640 646.772  1.00  6.55           H
ATOM   2148  N   LEU 9 135    -128.845-102.181 648.842  1.00  6.55           N
ATOM   2149  CA  LEU 9 135    -127.680-102.063 649.702  1.00  6.55           C
ATOM   2150  C   LEU 9 135    -128.131-101.711 651.120  1.00  6.55           C
ATOM   2151  O   LEU 9 135    -127.554-102.188 652.096  1.00  6.55           O
ATOM   2152  HA  LEU 9 135    -127.192-103.038 649.727  1.00  6.55           H
ATOM   2153  CB  LEU 9 135    -126.677-101.070 649.111  1.00  6.55           C
ATOM   2154 1HB  LEU 9 135    -127.199-100.136 648.905  1.00  6.55           H
ATOM   2155 2HB  LEU 9 135    -125.922-100.853 649.867  1.00  6.55           H
ATOM   2156  HG  LEU 9 135    -126.718-101.853 647.122  1.00  6.55           H
ATOM   2157  CG  LEU 9 135    -125.964-101.516 647.833  1.00  6.55           C
ATOM   2158  CD1 LEU 9 135    -125.220-100.348 647.183  1.00  6.55           C
ATOM   2159 1HD1 LEU 9 135    -125.931 -99.560 646.931  1.00  6.55           H
ATOM   2160 2HD1 LEU 9 135    -124.478 -99.957 647.879  1.00  6.55           H
ATOM   2161 3HD1 LEU 9 135    -124.723-100.692 646.277  1.00  6.55           H
ATOM   2162  CD2 LEU 9 135    -125.038-102.703 648.107  1.00  6.55           C
ATOM   2163 1HD2 LEU 9 135    -124.288-102.416 648.844  1.00  6.55           H
ATOM   2164 2HD2 LEU 9 135    -125.623-103.539 648.491  1.00  6.55           H
ATOM   2165 3HD2 LEU 9 135    -124.544-103.000 647.182  1.00  6.55           H
ATOM   2166  HN  LEU 9 135    -128.918-101.482 648.131  1.00  6.55           H
ATOM   2167  N   LEU 9 136    -129.160-100.879 651.190  1.00  6.55           N
ATOM   2168  CA  LEU 9 136    -129.682-100.440 652.473  1.00  6.55           C
ATOM   2169  C   LEU 9 136    -130.270-101.640 653.217  1.00  6.55           C
ATOM   2170  O   LEU 9 136    -130.022-101.819 654.409  1.00  6.55           O
ATOM   2171  HA  LEU 9 136    -128.843-100.052 653.051  1.00  6.55           H
ATOM   2172  CB  LEU 9 136    -130.672 -99.289 652.283  1.00  6.55           C
ATOM   2173 1HB  LEU 9 136    -131.361 -99.557 651.483  1.00  6.55           H
ATOM   2174 2HB  LEU 9 136    -131.263 -99.191 653.194  1.00  6.55           H
ATOM   2175  HG  LEU 9 136    -129.341 -98.058 651.149  1.00  6.55           H
ATOM   2176  CG  LEU 9 136    -130.060 -97.925 651.957  1.00  6.55           C
ATOM   2177  CD1 LEU 9 136    -131.128 -96.951 651.455  1.00  6.55           C
ATOM   2178 1HD1 LEU 9 136    -131.590 -97.352 650.553  1.00  6.55           H
ATOM   2179 2HD1 LEU 9 136    -131.888 -96.817 652.225  1.00  6.55           H
ATOM   2180 3HD1 LEU 9 136    -130.666 -95.990 651.230  1.00  6.55           H
ATOM   2181  CD2 LEU 9 136    -129.293 -97.367 653.157  1.00  6.55           C
ATOM   2182 1HD2 LEU 9 136    -129.973 -97.251 654.001  1.00  6.55           H
ATOM   2183 2HD2 LEU 9 136    -128.491 -98.054 653.427  1.00  6.55           H
ATOM   2184 3HD2 LEU 9 136    -128.868 -96.397 652.897  1.00  6.55           H
ATOM   2185  HN  LEU 9 136    -129.634-100.507 650.392  1.00  6.55           H
ATOM   2186  N   ILE 9 137    -131.039-102.432 652.484  1.00  6.55           N
ATOM   2187  CA  ILE 9 137    -131.702-103.584 653.071  1.00  6.55           C
ATOM   2188  C   ILE 9 137    -130.649-104.561 653.595  1.00  6.55           C
ATOM   2189  O   ILE 9 137    -130.808-105.133 654.673  1.00  6.55           O
ATOM   2190  HA  ILE 9 137    -132.292-103.226 653.915  1.00  6.55           H
ATOM   2191  HB  ILE 9 137    -132.155-104.339 651.122  1.00  6.55           H
ATOM   2192  CB  ILE 9 137    -132.677-104.209 652.070  1.00  6.55           C
ATOM   2193  CG1 ILE 9 137    -133.864-103.280 651.808  1.00  6.55           C
ATOM   2194 1HG1 ILE 9 137    -134.514-103.260 652.683  1.00  6.55           H
ATOM   2195 2HG1 ILE 9 137    -133.507-102.262 651.653  1.00  6.55           H
ATOM   2196  CG2 ILE 9 137    -133.125-105.596 652.534  1.00  6.55           C
ATOM   2197 1HG2 ILE 9 137    -132.255-106.246 652.627  1.00  6.55           H
ATOM   2198 2HG2 ILE 9 137    -133.622-105.513 653.500  1.00  6.55           H
ATOM   2199 3HG2 ILE 9 137    -133.817-106.017 651.804  1.00  6.55           H
ATOM   2200  CD1 ILE 9 137    -134.660-103.740 650.585  1.00  6.55           C
ATOM   2201 1HD1 ILE 9 137    -134.013-103.735 649.708  1.00  6.55           H
ATOM   2202 2HD1 ILE 9 137    -135.036-104.749 650.754  1.00  6.55           H
ATOM   2203 3HD1 ILE 9 137    -135.499-103.062 650.422  1.00  6.55           H
ATOM   2204  HN  ILE 9 137    -131.211-102.297 651.508  1.00  6.55           H
ATOM   2205  N   MET 9 138    -129.595-104.724 652.809  1.00  6.55           N
ATOM   2206  CA  MET 9 138    -128.478-105.558 653.217  1.00  6.55           C
ATOM   2207  C   MET 9 138    -127.872-105.060 654.530  1.00  6.55           C
ATOM   2208  O   MET 9 138    -127.625-105.847 655.443  1.00  6.55           O
ATOM   2209  HA  MET 9 138    -128.893-106.556 653.356  1.00  6.55           H
ATOM   2210  CB  MET 9 138    -127.407-105.549 652.124  1.00  6.55           C
ATOM   2211 1HB  MET 9 138    -127.790-106.040 651.230  1.00  6.55           H
ATOM   2212 2HB  MET 9 138    -127.173-104.521 651.848  1.00  6.55           H
ATOM   2213  CG  MET 9 138    -126.136-106.258 652.596  1.00  6.55           C
ATOM   2214 1HG  MET 9 138    -125.800-105.830 653.541  1.00  6.55           H
ATOM   2215 2HG  MET 9 138    -126.344-107.312 652.780  1.00  6.55           H
ATOM   2216  SD  MET 9 138    -124.853-106.095 651.365  1.00  6.55           S
ATOM   2217  CE  MET 9 138    -124.324-104.421 651.688  1.00  6.55           C
ATOM   2218 1HE  MET 9 138    -125.164-103.741 651.545  1.00  6.55           H
ATOM   2219 2HE  MET 9 138    -123.965-104.345 652.714  1.00  6.55           H
ATOM   2220 3HE  MET 9 138    -123.520-104.156 651.001  1.00  6.55           H
ATOM   2221  HN  MET 9 138    -129.497-104.297 651.909  1.00  6.55           H
ATOM   2222  N   CYS 9 139    -127.650-103.755 654.585  1.00  6.55           N
ATOM   2223  CA  CYS 9 139    -127.005-103.153 655.739  1.00  6.55           C
ATOM   2224  C   CYS 9 139    -127.923-103.332 656.950  1.00  6.55           C
ATOM   2225  O   CYS 9 139    -127.454-103.602 658.055  1.00  6.55           O
ATOM   2226  HA  CYS 9 139    -126.065-103.683 655.885  1.00  6.55           H
ATOM   2227  CB  CYS 9 139    -126.665-101.681 655.494  1.00  6.55           C
ATOM   2228 1HB  CYS 9 139    -127.541-101.156 655.113  1.00  6.55           H
ATOM   2229 2HB  CYS 9 139    -126.390-101.202 656.434  1.00  6.55           H
ATOM   2230  HG  CYS 9 139    -126.019-101.793 653.215  1.00  6.55           H
ATOM   2231  SG  CYS 9 139    -125.287-101.548 654.298  1.00  6.55           S
ATOM   2232  HN  CYS 9 139    -127.902-103.114 653.860  1.00  6.55           H
ATOM   2233  N   ILE 9 140    -129.215-103.175 656.702  1.00  6.55           N
ATOM   2234  CA  ILE 9 140    -130.205-103.343 657.752  1.00  6.55           C
ATOM   2235  C   ILE 9 140    -130.104-104.759 658.321  1.00  6.55           C
ATOM   2236  O   ILE 9 140    -130.186-104.953 659.533  1.00  6.55           O
ATOM   2237  HA  ILE 9 140    -129.964-102.634 658.545  1.00  6.55           H
ATOM   2238  HB  ILE 9 140    -131.739-103.465 656.266  1.00  6.55           H
ATOM   2239  CB  ILE 9 140    -131.600-102.986 657.235  1.00  6.55           C
ATOM   2240  CG1 ILE 9 140    -131.735-101.478 657.016  1.00  6.55           C
ATOM   2241 1HG1 ILE 9 140    -131.805-100.971 657.979  1.00  6.55           H
ATOM   2242 2HG1 ILE 9 140    -130.842-101.097 656.520  1.00  6.55           H
ATOM   2243  CG2 ILE 9 140    -132.686-103.529 658.167  1.00  6.55           C
ATOM   2244 1HG2 ILE 9 140    -132.603-104.614 658.228  1.00  6.55           H
ATOM   2245 2HG2 ILE 9 140    -132.560-103.098 659.160  1.00  6.55           H
ATOM   2246 3HG2 ILE 9 140    -133.667-103.261 657.776  1.00  6.55           H
ATOM   2247  CD1 ILE 9 140    -132.970-101.154 656.173  1.00  6.55           C
ATOM   2248 1HD1 ILE 9 140    -132.885-101.642 655.202  1.00  6.55           H
ATOM   2249 2HD1 ILE 9 140    -133.863-101.514 656.684  1.00  6.55           H
ATOM   2250 3HD1 ILE 9 140    -133.041-100.075 656.032  1.00  6.55           H
ATOM   2251  HN  ILE 9 140    -129.587-102.937 655.804  1.00  6.55           H
ATOM   2252  N   SER 9 141    -129.927-105.713 657.418  1.00  6.55           N
ATOM   2253  CA  SER 9 141    -129.887-107.113 657.807  1.00  6.55           C
ATOM   2254  C   SER 9 141    -128.666-107.376 658.691  1.00  6.55           C
ATOM   2255  O   SER 9 141    -128.772-108.041 659.720  1.00  6.55           O
ATOM   2256  HA  SER 9 141    -130.807-107.283 658.366  1.00  6.55           H
ATOM   2257  CB  SER 9 141    -129.860-108.025 656.579  1.00  6.55           C
ATOM   2258 1HB  SER 9 141    -128.957-107.829 656.002  1.00  6.55           H
ATOM   2259 2HB  SER 9 141    -129.813-109.065 656.901  1.00  6.55           H
ATOM   2260  HG  SER 9 141    -130.817-107.133 655.065  1.00  6.55           H
ATOM   2261  OG  SER 9 141    -131.003-107.837 655.750  1.00  6.55           O
ATOM   2262  HN  SER 9 141    -129.812-105.543 656.440  1.00  6.55           H
ATOM   2263  N   VAL 9 142    -127.534-106.841 658.256  1.00  6.55           N
ATOM   2264  CA  VAL 9 142    -126.298-106.993 659.004  1.00  6.55           C
ATOM   2265  C   VAL 9 142    -126.459-106.350 660.383  1.00  6.55           C
ATOM   2266  O   VAL 9 142    -126.013-106.904 661.386  1.00  6.55           O
ATOM   2267  HA  VAL 9 142    -126.121-108.061 659.134  1.00  6.55           H
ATOM   2268  HB  VAL 9 142    -125.375-105.382 657.953  1.00  6.55           H
ATOM   2269  CB  VAL 9 142    -125.129-106.413 658.207  1.00  6.55           C
ATOM   2270  CG1 VAL 9 142    -123.848-106.397 659.044  1.00  6.55           C
ATOM   2271 1HG1 VAL 9 142    -124.003-105.786 659.933  1.00  6.55           H
ATOM   2272 2HG1 VAL 9 142    -123.597-107.415 659.342  1.00  6.55           H
ATOM   2273 3HG1 VAL 9 142    -123.033-105.980 658.453  1.00  6.55           H
ATOM   2274  CG2 VAL 9 142    -124.920-107.182 656.900  1.00  6.55           C
ATOM   2275 1HG2 VAL 9 142    -124.706-108.227 657.124  1.00  6.55           H
ATOM   2276 2HG2 VAL 9 142    -125.823-107.118 656.293  1.00  6.55           H
ATOM   2277 3HG2 VAL 9 142    -124.083-106.748 656.353  1.00  6.55           H
ATOM   2278  HN  VAL 9 142    -127.454-106.313 657.410  1.00  6.55           H
ATOM   2279  N   ASP 9 143    -127.099-105.190 660.388  1.00  6.55           N
ATOM   2280  CA  ASP 9 143    -127.264-104.432 661.617  1.00  6.55           C
ATOM   2281  C   ASP 9 143    -128.081-105.256 662.614  1.00  6.55           C
ATOM   2282  O   ASP 9 143    -127.764-105.290 663.802  1.00  6.55           O
ATOM   2283  HA  ASP 9 143    -126.251-104.235 661.969  1.00  6.55           H
ATOM   2284  CB  ASP 9 143    -128.012-103.122 661.360  1.00  6.55           C
ATOM   2285 1HB  ASP 9 143    -127.593-102.625 660.486  1.00  6.55           H
ATOM   2286 2HB  ASP 9 143    -129.057-103.335 661.134  1.00  6.55           H
ATOM   2287  CG  ASP 9 143    -127.925-102.194 662.573  1.00  6.55           C
ATOM   2288  OD1 ASP 9 143    -126.781-101.892 662.975  1.00  6.55           O
ATOM   2289  OD2 ASP 9 143    -129.005-101.808 663.070  1.00  6.55           O
ATOM   2290  HN  ASP 9 143    -127.500-104.769 659.575  1.00  6.55           H
ATOM   2291  N   ARG 9 144    -129.116-105.899 662.094  1.00  6.55           N
ATOM   2292  CA  ARG 9 144    -129.977-106.725 662.923  1.00  6.55           C
ATOM   2293  C   ARG 9 144    -129.175-107.872 663.542  1.00  6.55           C
ATOM   2294  O   ARG 9 144    -129.299-108.147 664.735  1.00  6.55           O
ATOM   2295  HA  ARG 9 144    -130.354-106.051 663.691  1.00  6.55           H
ATOM   2296  CB  ARG 9 144    -131.135-107.304 662.108  1.00  6.55           C
ATOM   2297 1HB  ARG 9 144    -130.774-107.620 661.130  1.00  6.55           H
ATOM   2298 2HB  ARG 9 144    -131.527-108.191 662.606  1.00  6.55           H
ATOM   2299  CG  ARG 9 144    -132.253-106.273 661.937  1.00  6.55           C
ATOM   2300 1HG  ARG 9 144    -132.559-105.897 662.913  1.00  6.55           H
ATOM   2301 2HG  ARG 9 144    -131.882-105.420 661.368  1.00  6.55           H
ATOM   2302  CD  ARG 9 144    -133.458-106.885 661.220  1.00  6.55           C
ATOM   2303 1HD  ARG 9 144    -133.160-107.250 660.237  1.00  6.55           H
ATOM   2304 2HD  ARG 9 144    -133.828-107.744 661.781  1.00  6.55           H
ATOM   2305  NE  ARG 9 144    -134.530-105.875 661.080  1.00  6.55           N
ATOM   2306  HE  ARG 9 144    -134.350-104.950 661.414  1.00  6.55           H
ATOM   2307  CZ  ARG 9 144    -135.728-106.122 660.532  1.00  6.55           C
ATOM   2308  NH1 ARG 9 144    -136.025-107.343 660.067  1.00  6.55           N
ATOM   2309 1HH1 ARG 9 144    -135.350-108.078 660.127  1.00  6.55           H
ATOM   2310 2HH1 ARG 9 144    -136.921-107.519 659.659  1.00  6.55           H
ATOM   2311  NH2 ARG 9 144    -136.625-105.129 660.456  1.00  6.55           N
ATOM   2312 1HH2 ARG 9 144    -137.523-105.296 660.050  1.00  6.55           H
ATOM   2313 2HH2 ARG 9 144    -136.396-104.220 660.805  1.00  6.55           H
ATOM   2314  HN  ARG 9 144    -129.368-105.862 661.127  1.00  6.55           H
ATOM   2315  N   TYR 9 145    -128.372-108.511 662.704  1.00  6.55           N
ATOM   2316  CA  TYR 9 145    -127.559-109.629 663.152  1.00  6.55           C
ATOM   2317  C   TYR 9 145    -126.649-109.216 664.310  1.00  6.55           C
ATOM   2318  O   TYR 9 145    -126.592-109.896 665.333  1.00  6.55           O
ATOM   2319  HA  TYR 9 145    -128.230-110.418 663.491  1.00  6.55           H
ATOM   2320  CB  TYR 9 145    -126.693-110.026 661.955  1.00  6.55           C
ATOM   2321 1HB  TYR 9 145    -127.337-110.423 661.170  1.00  6.55           H
ATOM   2322 2HB  TYR 9 145    -126.214-109.134 661.554  1.00  6.55           H
ATOM   2323  CG  TYR 9 145    -125.616-111.062 662.283  1.00  6.55           C
ATOM   2324  HD1 TYR 9 145    -124.017-109.636 662.213  1.00  6.55           H
ATOM   2325  CD1 TYR 9 145    -124.294-110.677 662.375  1.00  6.55           C
ATOM   2326  HD2 TYR 9 145    -127.011-112.685 662.416  1.00  6.55           H
ATOM   2327  CD2 TYR 9 145    -125.967-112.381 662.488  1.00  6.55           C
ATOM   2328  CE1 TYR 9 145    -123.280-111.652 662.683  1.00  6.55           C
ATOM   2329  HE1 TYR 9 145    -122.232-111.362 662.759  1.00  6.55           H
ATOM   2330  HE2 TYR 9 145    -125.216-114.401 662.961  1.00  6.55           H
ATOM   2331  CE2 TYR 9 145    -124.953-113.356 662.797  1.00  6.55           C
ATOM   2332  CZ  TYR 9 145    -123.659-112.943 662.879  1.00  6.55           C
ATOM   2333  OH  TYR 9 145    -122.702-113.864 663.171  1.00  6.55           O
ATOM   2334  HH  TYR 9 145    -121.802-113.428 663.190  1.00  6.55           H
ATOM   2335  HN  TYR 9 145    -128.272-108.276 661.737  1.00  6.55           H
ATOM   2336  N   ILE 9 146    -125.958-108.102 664.110  1.00  6.55           N
ATOM   2337  CA  ILE 9 146    -125.012-107.620 665.102  1.00  6.55           C
ATOM   2338  C   ILE 9 146    -125.754-107.329 666.408  1.00  6.55           C
ATOM   2339  O   ILE 9 146    -125.255-107.633 667.491  1.00  6.55           O
ATOM   2340  HA  ILE 9 146    -124.294-108.419 665.284  1.00  6.55           H
ATOM   2341  HB  ILE 9 146    -124.943-105.698 664.166  1.00  6.55           H
ATOM   2342  CB  ILE 9 146    -124.230-106.423 664.558  1.00  6.55           C
ATOM   2343  CG1 ILE 9 146    -123.325-106.841 663.397  1.00  6.55           C
ATOM   2344 1HG1 ILE 9 146    -122.512-107.463 663.771  1.00  6.55           H
ATOM   2345 2HG1 ILE 9 146    -123.892-107.447 662.690  1.00  6.55           H
ATOM   2346  CG2 ILE 9 146    -123.447-105.728 665.674  1.00  6.55           C
ATOM   2347 1HG2 ILE 9 146    -124.139-105.375 666.438  1.00  6.55           H
ATOM   2348 2HG2 ILE 9 146    -122.743-106.433 666.118  1.00  6.55           H
ATOM   2349 3HG2 ILE 9 146    -122.900-104.881 665.260  1.00  6.55           H
ATOM   2350  CD1 ILE 9 146    -122.751-105.616 662.682  1.00  6.55           C
ATOM   2351 1HD1 ILE 9 146    -123.567-105.009 662.289  1.00  6.55           H
ATOM   2352 2HD1 ILE 9 146    -122.165-105.025 663.386  1.00  6.55           H
ATOM   2353 3HD1 ILE 9 146    -122.112-105.942 661.861  1.00  6.55           H
ATOM   2354  HN  ILE 9 146    -126.037-107.535 663.291  1.00  6.55           H
ATOM   2355  N   ALA 9 147    -126.933-106.742 666.264  1.00  6.55           N
ATOM   2356  CA  ALA 9 147    -127.711-106.332 667.420  1.00  6.55           C
ATOM   2357  C   ALA 9 147    -128.110-107.569 668.226  1.00  6.55           C
ATOM   2358  O   ALA 9 147    -128.289-107.493 669.441  1.00  6.55           O
ATOM   2359  HA  ALA 9 147    -127.077-105.695 668.038  1.00  6.55           H
ATOM   2360  CB  ALA 9 147    -128.923-105.521 666.958  1.00  6.55           C
ATOM   2361 1HB  ALA 9 147    -128.585-104.638 666.417  1.00  6.55           H
ATOM   2362 2HB  ALA 9 147    -129.542-106.134 666.303  1.00  6.55           H
ATOM   2363 3HB  ALA 9 147    -129.507-105.213 667.826  1.00  6.55           H
ATOM   2364  HN  ALA 9 147    -127.356-106.547 665.379  1.00  6.55           H
ATOM   2365  N   ILE 9 148    -128.239-108.682 667.518  1.00  6.55           N
ATOM   2366  CA  ILE 9 148    -128.626-109.931 668.150  1.00  6.55           C
ATOM   2367  C   ILE 9 148    -127.386-110.605 668.741  1.00  6.55           C
ATOM   2368  O   ILE 9 148    -127.380-110.985 669.910  1.00  6.55           O
ATOM   2369  HA  ILE 9 148    -129.308-109.687 668.965  1.00  6.55           H
ATOM   2370  HB  ILE 9 148    -128.819-110.879 666.243  1.00  6.55           H
ATOM   2371  CB  ILE 9 148    -129.396-110.814 667.165  1.00  6.55           C
ATOM   2372  CG1 ILE 9 148    -130.747-110.191 666.810  1.00  6.55           C
ATOM   2373 1HG1 ILE 9 148    -131.422-110.268 667.663  1.00  6.55           H
ATOM   2374 2HG1 ILE 9 148    -130.618-109.129 666.600  1.00  6.55           H
ATOM   2375  CG2 ILE 9 148    -129.545-112.237 667.706  1.00  6.55           C
ATOM   2376 1HG2 ILE 9 148    -128.558-112.671 667.866  1.00  6.55           H
ATOM   2377 2HG2 ILE 9 148    -130.088-112.212 668.651  1.00  6.55           H
ATOM   2378 3HG2 ILE 9 148    -130.095-112.844 666.987  1.00  6.55           H
ATOM   2379  CD1 ILE 9 148    -131.369-110.885 665.597  1.00  6.55           C
ATOM   2380 1HD1 ILE 9 148    -130.702-110.785 664.740  1.00  6.55           H
ATOM   2381 2HD1 ILE 9 148    -131.519-111.941 665.819  1.00  6.55           H
ATOM   2382 3HD1 ILE 9 148    -132.329-110.422 665.366  1.00  6.55           H
ATOM   2383  HN  ILE 9 148    -128.084-108.737 666.531  1.00  6.55           H
ATOM   2384  N   ALA 9 149    -126.366-110.731 667.905  1.00  6.55           N
ATOM   2385  CA  ALA 9 149    -125.227-111.570 668.236  1.00  6.55           C
ATOM   2386  C   ALA 9 149    -124.380-110.874 669.304  1.00  6.55           C
ATOM   2387  O   ALA 9 149    -123.798-111.531 670.165  1.00  6.55           O
ATOM   2388  HA  ALA 9 149    -125.610-112.506 668.642  1.00  6.55           H
ATOM   2389  CB  ALA 9 149    -124.429-111.873 666.966  1.00  6.55           C
ATOM   2390 1HB  ALA 9 149    -125.067-112.394 666.252  1.00  6.55           H
ATOM   2391 2HB  ALA 9 149    -124.078-110.940 666.526  1.00  6.55           H
ATOM   2392 3HB  ALA 9 149    -123.575-112.502 667.215  1.00  6.55           H
ATOM   2393  HN  ALA 9 149    -126.310-110.274 667.017  1.00  6.55           H
ATOM   2394  N   GLN 9 150    -124.339-109.552 669.212  1.00  6.55           N
ATOM   2395  CA  GLN 9 150    -123.432-108.773 670.038  1.00  6.55           C
ATOM   2396  C   GLN 9 150    -124.205-107.703 670.810  1.00  6.55           C
ATOM   2397  O   GLN 9 150    -123.757-106.562 670.915  1.00  6.55           O
ATOM   2398  HA  GLN 9 150    -122.989-109.485 670.734  1.00  6.55           H
ATOM   2399  CB  GLN 9 150    -122.323-108.145 669.191  1.00  6.55           C
ATOM   2400 1HB  GLN 9 150    -122.762-107.494 668.435  1.00  6.55           H
ATOM   2401 2HB  GLN 9 150    -121.690-107.519 669.821  1.00  6.55           H
ATOM   2402  CG  GLN 9 150    -121.472-109.222 668.515  1.00  6.55           C
ATOM   2403 1HG  GLN 9 150    -121.144-109.950 669.256  1.00  6.55           H
ATOM   2404 2HG  GLN 9 150    -122.076-109.761 667.784  1.00  6.55           H
ATOM   2405  CD  GLN 9 150    -120.255-108.605 667.823  1.00  6.55           C
ATOM   2406  OE1 GLN 9 150    -120.120-107.398 667.708  1.00  6.55           O
ATOM   2407  NE2 GLN 9 150    -119.379-109.498 667.371  1.00  6.55           N
ATOM   2408 1HE2 GLN 9 150    -119.551-110.475 667.499  1.00  6.55           H
ATOM   2409 2HE2 GLN 9 150    -118.550-109.192 666.904  1.00  6.55           H
ATOM   2410  HN  GLN 9 150    -124.909-109.017 668.589  1.00  6.55           H
ATOM   2411  N   ALA 9 151    -125.354-108.108 671.331  1.00  6.55           N
ATOM   2412  CA  ALA 9 151    -126.290-107.159 671.910  1.00  6.55           C
ATOM   2413  C   ALA 9 151    -125.546-106.244 672.884  1.00  6.55           C
ATOM   2414  O   ALA 9 151    -125.752-105.032 672.884  1.00  6.55           O
ATOM   2415  HA  ALA 9 151    -126.696-106.557 671.097  1.00  6.55           H
ATOM   2416  CB  ALA 9 151    -127.436-107.917 672.581  1.00  6.55           C
ATOM   2417 1HB  ALA 9 151    -127.951-108.529 671.840  1.00  6.55           H
ATOM   2418 2HB  ALA 9 151    -127.037-108.558 673.368  1.00  6.55           H
ATOM   2419 3HB  ALA 9 151    -128.138-107.205 673.015  1.00  6.55           H
ATOM   2420  HN  ALA 9 151    -125.647-109.064 671.363  1.00  6.55           H
ATOM   2421  N   MET 9 152    -124.695-106.861 673.692  1.00  6.55           N
ATOM   2422  CA  MET 9 152    -123.925-106.118 674.675  1.00  6.55           C
ATOM   2423  C   MET 9 152    -123.092-105.022 674.006  1.00  6.55           C
ATOM   2424  O   MET 9 152    -123.247-103.843 674.318  1.00  6.55           O
ATOM   2425  HA  MET 9 152    -124.658-105.669 675.344  1.00  6.55           H
ATOM   2426  CB  MET 9 152    -122.998-107.075 675.427  1.00  6.55           C
ATOM   2427 1HB  MET 9 152    -122.672-107.872 674.758  1.00  6.55           H
ATOM   2428 2HB  MET 9 152    -122.103-106.543 675.749  1.00  6.55           H
ATOM   2429  CG  MET 9 152    -123.704-107.679 676.643  1.00  6.55           C
ATOM   2430 1HG  MET 9 152    -124.772-107.772 676.445  1.00  6.55           H
ATOM   2431 2HG  MET 9 152    -123.326-108.684 676.831  1.00  6.55           H
ATOM   2432  SD  MET 9 152    -123.437-106.650 678.077  1.00  6.55           S
ATOM   2433  CE  MET 9 152    -121.664-106.788 678.232  1.00  6.55           C
ATOM   2434 1HE  MET 9 152    -121.392-107.834 678.380  1.00  6.55           H
ATOM   2435 2HE  MET 9 152    -121.190-106.415 677.324  1.00  6.55           H
ATOM   2436 3HE  MET 9 152    -121.327-106.201 679.086  1.00  6.55           H
ATOM   2437  HN  MET 9 152    -124.528-107.847 673.681  1.00  6.55           H
ATOM   2438  N   ARG 9 153    -122.228-105.451 673.098  1.00  6.55           N
ATOM   2439  CA  ARG 9 153    -121.298-104.536 672.458  1.00  6.55           C
ATOM   2440  C   ARG 9 153    -122.060-103.500 671.629  1.00  6.55           C
ATOM   2441  O   ARG 9 153    -121.645-102.346 671.538  1.00  6.55           O
ATOM   2442  HA  ARG 9 153    -120.762-104.063 673.281  1.00  6.55           H
ATOM   2443  CB  ARG 9 153    -120.322-105.287 671.551  1.00  6.55           C
ATOM   2444 1HB  ARG 9 153    -120.874-105.960 670.894  1.00  6.55           H
ATOM   2445 2HB  ARG 9 153    -119.795-104.579 670.912  1.00  6.55           H
ATOM   2446  CG  ARG 9 153    -119.311-106.086 672.376  1.00  6.55           C
ATOM   2447 1HG  ARG 9 153    -118.803-105.424 673.077  1.00  6.55           H
ATOM   2448 2HG  ARG 9 153    -119.834-106.837 672.970  1.00  6.55           H
ATOM   2449  CD  ARG 9 153    -118.282-106.768 671.472  1.00  6.55           C
ATOM   2450 1HD  ARG 9 153    -118.778-107.488 670.821  1.00  6.55           H
ATOM   2451 2HD  ARG 9 153    -117.807-106.030 670.827  1.00  6.55           H
ATOM   2452  NE  ARG 9 153    -117.260-107.453 672.295  1.00  6.55           N
ATOM   2453  HE  ARG 9 153    -117.350-107.404 673.290  1.00  6.55           H
ATOM   2454  CZ  ARG 9 153    -116.223-108.134 671.791  1.00  6.55           C
ATOM   2455  NH1 ARG 9 153    -116.054-108.233 670.465  1.00  6.55           N
ATOM   2456 1HH1 ARG 9 153    -116.705-107.796 669.844  1.00  6.55           H
ATOM   2457 2HH1 ARG 9 153    -115.277-108.744 670.097  1.00  6.55           H
ATOM   2458  NH2 ARG 9 153    -115.357-108.716 672.632  1.00  6.55           N
ATOM   2459 1HH2 ARG 9 153    -114.577-109.228 672.272  1.00  6.55           H
ATOM   2460 2HH2 ARG 9 153    -115.490-108.637 673.620  1.00  6.55           H
ATOM   2461  HN  ARG 9 153    -122.157-106.403 672.799  1.00  6.55           H
ATOM   2462  N   ALA 9 154    -123.161-103.950 671.045  1.00  6.55           N
ATOM   2463  CA  ALA 9 154    -123.928-103.107 670.143  1.00  6.55           C
ATOM   2464  C   ALA 9 154    -124.485-101.912 670.920  1.00  6.55           C
ATOM   2465  O   ALA 9 154    -124.686-100.838 670.354  1.00  6.55           O
ATOM   2466  HA  ALA 9 154    -123.250-102.743 669.371  1.00  6.55           H
ATOM   2467  CB  ALA 9 154    -125.030-103.937 669.482  1.00  6.55           C
ATOM   2468 1HB  ALA 9 154    -124.580-104.755 668.919  1.00  6.55           H
ATOM   2469 2HB  ALA 9 154    -125.689-104.342 670.249  1.00  6.55           H
ATOM   2470 3HB  ALA 9 154    -125.605-103.304 668.806  1.00  6.55           H
ATOM   2471  HN  ALA 9 154    -123.529-104.870 671.178  1.00  6.55           H
ATOM   2472  N   HIS 9 155    -124.718-102.138 672.204  1.00  6.55           N
ATOM   2473  CA  HIS 9 155    -125.245-101.093 673.065  1.00  6.55           C
ATOM   2474  C   HIS 9 155    -124.152-100.058 673.343  1.00  6.55           C
ATOM   2475  O   HIS 9 155    -124.387 -98.856 673.230  1.00  6.55           O
ATOM   2476  HA  HIS 9 155    -126.055-100.614 672.516  1.00  6.55           H
ATOM   2477  CB  HIS 9 155    -125.836-101.688 674.344  1.00  6.55           C
ATOM   2478 1HB  HIS 9 155    -126.534-102.481 674.075  1.00  6.55           H
ATOM   2479 2HB  HIS 9 155    -125.036-102.150 674.922  1.00  6.55           H
ATOM   2480  CG  HIS 9 155    -126.551-100.684 675.216  1.00  6.55           C
ATOM   2481  HD1 HIS 9 155    -124.999-100.192 676.589  1.00  6.55           H
ATOM   2482  ND1 HIS 9 155    -125.943-100.054 676.288  1.00  6.55           N
ATOM   2483  CD2 HIS 9 155    -127.828-100.206 675.163  1.00  6.55           C
ATOM   2484  HD2 HIS 9 155    -128.586-100.494 674.434  1.00  6.55           H
ATOM   2485  CE1 HIS 9 155    -126.824 -99.238 676.848  1.00  6.55           C
ATOM   2486  HE1 HIS 9 155    -126.646 -98.601 677.714  1.00  6.55           H
ATOM   2487  NE2 HIS 9 155    -127.991 -99.334 676.149  1.00  6.55           N
ATOM   2488  HN  HIS 9 155    -124.554-103.015 672.657  1.00  6.55           H
ATOM   2489  N   THR 9 156    -122.981-100.563 673.702  1.00  6.55           N
ATOM   2490  CA  THR 9 156    -121.890 -99.699 674.120  1.00  6.55           C
ATOM   2491  C   THR 9 156    -121.424 -98.826 672.953  1.00  6.55           C
ATOM   2492  O   THR 9 156    -121.003 -97.688 673.154  1.00  6.55           O
ATOM   2493  HA  THR 9 156    -122.261 -99.027 674.894  1.00  6.55           H
ATOM   2494  HB  THR 9 156    -119.881-100.000 674.889  1.00  6.55           H
ATOM   2495  CB  THR 9 156    -120.782-100.582 674.698  1.00  6.55           C
ATOM   2496  OG1 THR 9 156    -120.645-101.634 673.746  1.00  6.55           O
ATOM   2497  HG1 THR 9 156    -120.541-101.253 672.827  1.00  6.55           H
ATOM   2498  CG2 THR 9 156    -121.212-101.295 675.981  1.00  6.55           C
ATOM   2499 1HG2 THR 9 156    -122.073-101.930 675.774  1.00  6.55           H
ATOM   2500 2HG2 THR 9 156    -121.479-100.555 676.736  1.00  6.55           H
ATOM   2501 3HG2 THR 9 156    -120.389-101.908 676.349  1.00  6.55           H
ATOM   2502  HN  THR 9 156    -122.772-101.541 673.710  1.00  6.55           H
ATOM   2503  N   TRP 9 157    -121.515 -99.392 671.758  1.00  6.55           N
ATOM   2504  CA  TRP 9 157    -120.933 -98.762 670.585  1.00  6.55           C
ATOM   2505  C   TRP 9 157    -122.063 -98.100 669.794  1.00  6.55           C
ATOM   2506  O   TRP 9 157    -121.949 -97.908 668.585  1.00  6.55           O
ATOM   2507  HA  TRP 9 157    -120.226 -98.007 670.929  1.00  6.55           H
ATOM   2508  CB  TRP 9 157    -120.137 -99.774 669.758  1.00  6.55           C
ATOM   2509 1HB  TRP 9 157    -120.788-100.608 669.499  1.00  6.55           H
ATOM   2510 2HB  TRP 9 157    -119.833 -99.304 668.823  1.00  6.55           H
ATOM   2511  CG  TRP 9 157    -118.894-100.317 670.467  1.00  6.55           C
ATOM   2512  HD1 TRP 9 157    -118.949 -99.334 672.380  1.00  6.55           H
ATOM   2513  CD1 TRP 9 157    -118.454-100.026 671.699  1.00  6.55           C
ATOM   2514  CD2 TRP 9 157    -117.944-101.262 669.933  1.00  6.55           C
ATOM   2515  NE1 TRP 9 157    -117.294-100.712 671.996  1.00  6.55           N
ATOM   2516  HE1 TRP 9 157    -116.778-100.660 672.851  1.00  6.55           H
ATOM   2517  CE2 TRP 9 157    -116.974-101.488 670.888  1.00  6.55           C
ATOM   2518  HE3 TRP 9 157    -118.660-101.745 667.913  1.00  6.55           H
ATOM   2519  CE3 TRP 9 157    -117.906-101.906 668.683  1.00  6.55           C
ATOM   2520  CZ2 TRP 9 157    -115.895-102.358 670.694  1.00  6.55           C
ATOM   2521  HZ2 TRP 9 157    -115.141-102.519 671.465  1.00  6.55           H
ATOM   2522  CZ3 TRP 9 157    -116.821-102.773 668.505  1.00  6.55           C
ATOM   2523  HZ3 TRP 9 157    -116.743-103.298 667.553  1.00  6.55           H
ATOM   2524  CH2 TRP 9 157    -115.836-103.010 669.457  1.00  6.55           C
ATOM   2525  HH2 TRP 9 157    -115.021-103.702 669.241  1.00  6.55           H
ATOM   2526  HN  TRP 9 157    -121.976-100.263 671.586  1.00  6.55           H
ATOM   2527  N   ARG 9 158    -123.128 -97.769 670.509  1.00  6.55           N
ATOM   2528  CA  ARG 9 158    -124.331 -97.263 669.870  1.00  6.55           C
ATOM   2529  C   ARG 9 158    -124.006 -96.020 669.038  1.00  6.55           C
ATOM   2530  O   ARG 9 158    -124.463 -95.892 667.903  1.00  6.55           O
ATOM   2531  HA  ARG 9 158    -124.675 -98.080 669.237  1.00  6.55           H
ATOM   2532  CB  ARG 9 158    -125.398 -96.909 670.907  1.00  6.55           C
ATOM   2533 1HB  ARG 9 158    -125.560 -97.758 671.572  1.00  6.55           H
ATOM   2534 2HB  ARG 9 158    -125.050 -96.082 671.526  1.00  6.55           H
ATOM   2535  CG  ARG 9 158    -126.715 -96.526 670.230  1.00  6.55           C
ATOM   2536 1HG  ARG 9 158    -126.545 -95.705 669.533  1.00  6.55           H
ATOM   2537 2HG  ARG 9 158    -127.086 -97.368 669.645  1.00  6.55           H
ATOM   2538  CD  ARG 9 158    -127.765 -96.115 671.264  1.00  6.55           C
ATOM   2539 1HD  ARG 9 158    -127.859 -96.889 672.026  1.00  6.55           H
ATOM   2540 2HD  ARG 9 158    -127.450 -95.204 671.772  1.00  6.55           H
ATOM   2541  NE  ARG 9 158    -129.071 -95.897 670.602  1.00  6.55           N
ATOM   2542  HE  ARG 9 158    -129.090 -95.869 669.602  1.00  6.55           H
ATOM   2543  CZ  ARG 9 158    -130.228 -95.736 671.257  1.00  6.55           C
ATOM   2544  NH1 ARG 9 158    -130.261 -95.765 672.596  1.00  6.55           N
ATOM   2545 1HH1 ARG 9 158    -129.417 -95.908 673.114  1.00  6.55           H
ATOM   2546 2HH1 ARG 9 158    -131.129 -95.643 673.078  1.00  6.55           H
ATOM   2547  NH2 ARG 9 158    -131.352 -95.545 670.553  1.00  6.55           N
ATOM   2548 1HH2 ARG 9 158    -132.224 -95.423 671.027  1.00  6.55           H
ATOM   2549 2HH2 ARG 9 158    -131.319 -95.525 669.554  1.00  6.55           H
ATOM   2550  HN  ARG 9 158    -123.178 -97.843 671.505  1.00  6.55           H
ATOM   2551  N   GLU 9 159    -123.220 -95.136 669.635  1.00  6.55           N
ATOM   2552  CA  GLU 9 159    -122.914 -93.862 669.007  1.00  6.55           C
ATOM   2553  C   GLU 9 159    -122.013 -94.075 667.789  1.00  6.55           C
ATOM   2554  O   GLU 9 159    -122.282 -93.544 666.712  1.00  6.55           O
ATOM   2555  HA  GLU 9 159    -123.875 -93.457 668.690  1.00  6.55           H
ATOM   2556  CB  GLU 9 159    -122.268 -92.900 670.005  1.00  6.55           C
ATOM   2557 1HB  GLU 9 159    -121.467 -93.409 670.541  1.00  6.55           H
ATOM   2558 2HB  GLU 9 159    -121.935 -92.001 669.486  1.00  6.55           H
ATOM   2559  CG  GLU 9 159    -123.280 -92.441 671.057  1.00  6.55           C
ATOM   2560 1HG  GLU 9 159    -124.191 -92.098 670.566  1.00  6.55           H
ATOM   2561 2HG  GLU 9 159    -123.557 -93.282 671.692  1.00  6.55           H
ATOM   2562  CD  GLU 9 159    -122.703 -91.314 671.917  1.00  6.55           C
ATOM   2563  OE1 GLU 9 159    -123.514 -90.647 672.596  1.00  6.55           O
ATOM   2564  OE2 GLU 9 159    -121.466 -91.145 671.877  1.00  6.55           O
ATOM   2565  HN  GLU 9 159    -122.797 -95.278 670.530  1.00  6.55           H
ATOM   2566  N   LYS 9 160    -120.961 -94.852 667.999  1.00  6.55           N
ATOM   2567  CA  LYS 9 160    -120.021 -95.145 666.931  1.00  6.55           C
ATOM   2568  C   LYS 9 160    -120.777 -95.741 665.741  1.00  6.55           C
ATOM   2569  O   LYS 9 160    -120.536 -95.364 664.596  1.00  6.55           O
ATOM   2570  HA  LYS 9 160    -119.576 -94.200 666.618  1.00  6.55           H
ATOM   2571  CB  LYS 9 160    -118.885 -96.032 667.444  1.00  6.55           C
ATOM   2572 1HB  LYS 9 160    -119.299 -96.884 667.984  1.00  6.55           H
ATOM   2573 2HB  LYS 9 160    -118.322 -96.433 666.601  1.00  6.55           H
ATOM   2574  CG  LYS 9 160    -117.947 -95.246 668.363  1.00  6.55           C
ATOM   2575 1HG  LYS 9 160    -117.625 -94.333 667.863  1.00  6.55           H
ATOM   2576 2HG  LYS 9 160    -118.483 -94.945 669.263  1.00  6.55           H
ATOM   2577  CD  LYS 9 160    -116.726 -96.083 668.746  1.00  6.55           C
ATOM   2578 1HD  LYS 9 160    -117.045 -96.970 669.293  1.00  6.55           H
ATOM   2579 2HD  LYS 9 160    -116.221 -96.431 667.844  1.00  6.55           H
ATOM   2580  CE  LYS 9 160    -115.751 -95.272 669.602  1.00  6.55           C
ATOM   2581 1HE  LYS 9 160    -115.469 -94.360 669.077  1.00  6.55           H
ATOM   2582 2HE  LYS 9 160    -116.239 -94.968 670.529  1.00  6.55           H
ATOM   2583  NZ  LYS 9 160    -114.543 -96.069 669.909  1.00  6.55           N
ATOM   2584 1HZ  LYS 9 160    -113.916 -95.523 670.490  1.00  6.55           H
ATOM   2585 2HZ  LYS 9 160    -114.811 -96.914 670.402  1.00  6.55           H
ATOM   2586 3HZ  LYS 9 160    -114.073 -96.317 669.045  1.00  6.55           H
ATOM   2587  HN  LYS 9 160    -120.747 -95.278 668.879  1.00  6.55           H
ATOM   2588  N   ARG 9 161    -121.676 -96.663 666.054  1.00  6.55           N
ATOM   2589  CA  ARG 9 161    -122.449 -97.334 665.024  1.00  6.55           C
ATOM   2590  C   ARG 9 161    -123.269 -96.317 664.228  1.00  6.55           C
ATOM   2591  O   ARG 9 161    -123.436 -96.459 663.018  1.00  6.55           O
ATOM   2592  HA  ARG 9 161    -121.707 -97.821 664.391  1.00  6.55           H
ATOM   2593  CB  ARG 9 161    -123.392 -98.374 665.632  1.00  6.55           C
ATOM   2594 1HB  ARG 9 161    -123.950 -97.928 666.455  1.00  6.55           H
ATOM   2595 2HB  ARG 9 161    -124.121 -98.690 664.886  1.00  6.55           H
ATOM   2596  CG  ARG 9 161    -122.613 -99.590 666.138  1.00  6.55           C
ATOM   2597 1HG  ARG 9 161    -122.175-100.123 665.294  1.00  6.55           H
ATOM   2598 2HG  ARG 9 161    -121.789 -99.261 666.771  1.00  6.55           H
ATOM   2599  CD  ARG 9 161    -123.523-100.534 666.927  1.00  6.55           C
ATOM   2600 1HD  ARG 9 161    -122.927-101.313 667.404  1.00  6.55           H
ATOM   2601 2HD  ARG 9 161    -124.026 -99.986 667.724  1.00  6.55           H
ATOM   2602  NE  ARG 9 161    -124.523-101.146 666.024  1.00  6.55           N
ATOM   2603  HE  ARG 9 161    -124.272-101.275 665.065  1.00  6.55           H
ATOM   2604  CZ  ARG 9 161    -125.745-101.538 666.412  1.00  6.55           C
ATOM   2605  NH1 ARG 9 161    -126.135-101.389 667.685  1.00  6.55           N
ATOM   2606 1HH1 ARG 9 161    -125.512-100.983 668.354  1.00  6.55           H
ATOM   2607 2HH1 ARG 9 161    -127.048-101.684 667.966  1.00  6.55           H
ATOM   2608  NH2 ARG 9 161    -126.570-102.080 665.506  1.00  6.55           N
ATOM   2609 1HH2 ARG 9 161    -127.485-102.378 665.779  1.00  6.55           H
ATOM   2610 2HH2 ARG 9 161    -126.271-102.188 664.558  1.00  6.55           H
ATOM   2611  HN  ARG 9 161    -121.879 -96.951 666.990  1.00  6.55           H
ATOM   2612  N   LEU 9 162    -123.760 -95.313 664.940  1.00  6.55           N
ATOM   2613  CA  LEU 9 162    -124.556 -94.270 664.315  1.00  6.55           C
ATOM   2614  C   LEU 9 162    -123.677 -93.474 663.348  1.00  6.55           C
ATOM   2615  O   LEU 9 162    -124.110 -93.131 662.249  1.00  6.55           O
ATOM   2616  HA  LEU 9 162    -125.343 -94.760 663.742  1.00  6.55           H
ATOM   2617  CB  LEU 9 162    -125.239 -93.408 665.378  1.00  6.55           C
ATOM   2618 1HB  LEU 9 162    -125.786 -94.065 666.054  1.00  6.55           H
ATOM   2619 2HB  LEU 9 162    -124.467 -92.914 665.968  1.00  6.55           H
ATOM   2620  HG  LEU 9 162    -125.677 -91.735 664.120  1.00  6.55           H
ATOM   2621  CG  LEU 9 162    -126.204 -92.340 664.857  1.00  6.55           C
ATOM   2622  CD1 LEU 9 162    -127.398 -92.981 664.147  1.00  6.55           C
ATOM   2623 1HD1 LEU 9 162    -127.044 -93.573 663.304  1.00  6.55           H
ATOM   2624 2HD1 LEU 9 162    -127.933 -93.625 664.845  1.00  6.55           H
ATOM   2625 3HD1 LEU 9 162    -128.068 -92.200 663.787  1.00  6.55           H
ATOM   2626  CD2 LEU 9 162    -126.642 -91.402 665.983  1.00  6.55           C
ATOM   2627 1HD2 LEU 9 162    -127.144 -91.977 666.761  1.00  6.55           H
ATOM   2628 2HD2 LEU 9 162    -125.767 -90.906 666.404  1.00  6.55           H
ATOM   2629 3HD2 LEU 9 162    -127.327 -90.653 665.586  1.00  6.55           H
ATOM   2630  HN  LEU 9 162    -123.621 -95.205 665.925  1.00  6.55           H
ATOM   2631  N   LEU 9 163    -122.459 -93.202 663.793  1.00  6.55           N
ATOM   2632  CA  LEU 9 163    -121.510 -92.468 662.974  1.00  6.55           C
ATOM   2633  C   LEU 9 163    -121.243 -93.248 661.686  1.00  6.55           C
ATOM   2634  O   LEU 9 163    -121.332 -92.695 660.591  1.00  6.55           O
ATOM   2635  HA  LEU 9 163    -121.972 -91.516 662.712  1.00  6.55           H
ATOM   2636  CB  LEU 9 163    -120.244 -92.151 663.774  1.00  6.55           C
ATOM   2637 1HB  LEU 9 163    -120.541 -91.735 664.737  1.00  6.55           H
ATOM   2638 2HB  LEU 9 163    -119.724 -93.087 663.979  1.00  6.55           H
ATOM   2639  HG  LEU 9 163    -119.207 -91.421 662.052  1.00  6.55           H
ATOM   2640  CG  LEU 9 163    -119.258 -91.185 663.115  1.00  6.55           C
ATOM   2641  CD1 LEU 9 163    -119.745 -89.739 663.234  1.00  6.55           C
ATOM   2642 1HD1 LEU 9 163    -120.713 -89.640 662.742  1.00  6.55           H
ATOM   2643 2HD1 LEU 9 163    -119.843 -89.474 664.286  1.00  6.55           H
ATOM   2644 3HD1 LEU 9 163    -119.025 -89.074 662.757  1.00  6.55           H
ATOM   2645  CD2 LEU 9 163    -117.850 -91.365 663.686  1.00  6.55           C
ATOM   2646 1HD2 LEU 9 163    -117.865 -91.171 664.758  1.00  6.55           H
ATOM   2647 2HD2 LEU 9 163    -117.512 -92.385 663.506  1.00  6.55           H
ATOM   2648 3HD2 LEU 9 163    -117.169 -90.666 663.200  1.00  6.55           H
ATOM   2649  HN  LEU 9 163    -122.119 -93.474 664.693  1.00  6.55           H
ATOM   2650  N   TYR 9 164    -120.922 -94.522 661.859  1.00  6.55           N
ATOM   2651  CA  TYR 9 164    -120.630 -95.381 660.724  1.00  6.55           C
ATOM   2652  C   TYR 9 164    -121.829 -95.466 659.777  1.00  6.55           C
ATOM   2653  O   TYR 9 164    -121.660 -95.534 658.561  1.00  6.55           O
ATOM   2654  HA  TYR 9 164    -119.782 -94.954 660.188  1.00  6.55           H
ATOM   2655  CB  TYR 9 164    -120.356 -96.770 661.306  1.00  6.55           C
ATOM   2656 1HB  TYR 9 164    -121.149 -97.020 662.010  1.00  6.55           H
ATOM   2657 2HB  TYR 9 164    -120.399 -97.504 660.502  1.00  6.55           H
ATOM   2658  CG  TYR 9 164    -119.006 -96.891 662.015  1.00  6.55           C
ATOM   2659  HD1 TYR 9 164    -117.901 -96.080 660.367  1.00  6.55           H
ATOM   2660  CD1 TYR 9 164    -117.851 -96.486 661.377  1.00  6.55           C
ATOM   2661  HD2 TYR 9 164    -119.854 -97.726 663.799  1.00  6.55           H
ATOM   2662  CD2 TYR 9 164    -118.942 -97.406 663.294  1.00  6.55           C
ATOM   2663  CE1 TYR 9 164    -116.581 -96.601 662.045  1.00  6.55           C
ATOM   2664  HE1 TYR 9 164    -115.661 -96.285 661.552  1.00  6.55           H
ATOM   2665  HE2 TYR 9 164    -117.608 -97.926 664.972  1.00  6.55           H
ATOM   2666  CE2 TYR 9 164    -117.672 -97.521 663.962  1.00  6.55           C
ATOM   2667  CZ  TYR 9 164    -116.554 -97.113 663.305  1.00  6.55           C
ATOM   2668  OH  TYR 9 164    -115.354 -97.221 663.935  1.00  6.55           O
ATOM   2669  HH  TYR 9 164    -114.623 -96.884 663.341  1.00  6.55           H
ATOM   2670  HN  TYR 9 164    -120.860 -94.967 662.752  1.00  6.55           H
ATOM   2671  N   SER 9 165    -123.013 -95.459 660.371  1.00  6.55           N
ATOM   2672  CA  SER 9 165    -124.239 -95.561 659.598  1.00  6.55           C
ATOM   2673  C   SER 9 165    -124.337 -94.391 658.617  1.00  6.55           C
ATOM   2674  O   SER 9 165    -124.838 -94.550 657.504  1.00  6.55           O
ATOM   2675  HA  SER 9 165    -124.163 -96.506 659.060  1.00  6.55           H
ATOM   2676  CB  SER 9 165    -125.466 -95.592 660.511  1.00  6.55           C
ATOM   2677 1HB  SER 9 165    -126.311 -96.015 659.969  1.00  6.55           H
ATOM   2678 2HB  SER 9 165    -125.270 -96.250 661.358  1.00  6.55           H
ATOM   2679  HG  SER 9 165    -126.705 -94.319 661.432  1.00  6.55           H
ATOM   2680  OG  SER 9 165    -125.809 -94.294 660.989  1.00  6.55           O
ATOM   2681  HN  SER 9 165    -123.142 -95.386 661.360  1.00  6.55           H
ATOM   2682  N   LYS 9 166    -123.852 -93.242 659.065  1.00  6.55           N
ATOM   2683  CA  LYS 9 166    -123.862 -92.051 658.233  1.00  6.55           C
ATOM   2684  C   LYS 9 166    -122.937 -92.264 657.033  1.00  6.55           C
ATOM   2685  O   LYS 9 166    -123.317 -91.991 655.896  1.00  6.55           O
ATOM   2686  HA  LYS 9 166    -124.879 -91.918 657.865  1.00  6.55           H
ATOM   2687  CB  LYS 9 166    -123.516 -90.814 659.065  1.00  6.55           C
ATOM   2688 1HB  LYS 9 166    -122.590 -90.988 659.613  1.00  6.55           H
ATOM   2689 2HB  LYS 9 166    -123.340 -89.965 658.404  1.00  6.55           H
ATOM   2690  CG  LYS 9 166    -124.641 -90.480 660.045  1.00  6.55           C
ATOM   2691 1HG  LYS 9 166    -125.566 -90.305 659.497  1.00  6.55           H
ATOM   2692 2HG  LYS 9 166    -124.818 -91.330 660.705  1.00  6.55           H
ATOM   2693  CD  LYS 9 166    -124.294 -89.245 660.879  1.00  6.55           C
ATOM   2694 1HD  LYS 9 166    -123.377 -89.426 661.440  1.00  6.55           H
ATOM   2695 2HD  LYS 9 166    -124.101 -88.399 660.219  1.00  6.55           H
ATOM   2696  CE  LYS 9 166    -125.429 -88.898 661.844  1.00  6.55           C
ATOM   2697 1HE  LYS 9 166    -126.359 -88.769 661.290  1.00  6.55           H
ATOM   2698 2HE  LYS 9 166    -125.584 -89.720 662.542  1.00  6.55           H
ATOM   2699  NZ  LYS 9 166    -125.114 -87.659 662.590  1.00  6.55           N
ATOM   2700 1HZ  LYS 9 166    -125.868 -87.452 663.236  1.00  6.55           H
ATOM   2701 2HZ  LYS 9 166    -124.251 -87.786 663.108  1.00  6.55           H
ATOM   2702 3HZ  LYS 9 166    -125.006 -86.890 661.938  1.00  6.55           H
ATOM   2703  HN  LYS 9 166    -123.459 -93.119 659.975  1.00  6.55           H
ATOM   2704  N   MET 9 167    -121.740 -92.751 657.328  1.00  6.55           N
ATOM   2705  CA  MET 9 167    -120.742 -92.960 656.293  1.00  6.55           C
ATOM   2706  C   MET 9 167    -121.218 -93.997 655.274  1.00  6.55           C
ATOM   2707  O   MET 9 167    -121.067 -93.803 654.069  1.00  6.55           O
ATOM   2708  HA  MET 9 167    -120.617 -91.993 655.806  1.00  6.55           H
ATOM   2709  CB  MET 9 167    -119.435 -93.434 656.933  1.00  6.55           C
ATOM   2710 1HB  MET 9 167    -119.623 -94.324 657.534  1.00  6.55           H
ATOM   2711 2HB  MET 9 167    -118.727 -93.719 656.154  1.00  6.55           H
ATOM   2712  CG  MET 9 167    -118.825 -92.339 657.809  1.00  6.55           C
ATOM   2713 1HG  MET 9 167    -119.211 -91.364 657.510  1.00  6.55           H
ATOM   2714 2HG  MET 9 167    -119.115 -92.490 658.849  1.00  6.55           H
ATOM   2715  SD  MET 9 167    -117.046 -92.361 657.664  1.00  6.55           S
ATOM   2716  CE  MET 9 167    -116.873 -91.985 655.927  1.00  6.55           C
ATOM   2717 1HE  MET 9 167    -117.375 -92.752 655.338  1.00  6.55           H
ATOM   2718 2HE  MET 9 167    -117.322 -91.014 655.719  1.00  6.55           H
ATOM   2719 3HE  MET 9 167    -115.815 -91.959 655.665  1.00  6.55           H
ATOM   2720  HN  MET 9 167    -121.450 -92.999 658.252  1.00  6.55           H
ATOM   2721  N   VAL 9 168    -121.782 -95.077 655.796  1.00  6.55           N
ATOM   2722  CA  VAL 9 168    -122.262 -96.154 654.948  1.00  6.55           C
ATOM   2723  C   VAL 9 168    -123.313 -95.605 653.980  1.00  6.55           C
ATOM   2724  O   VAL 9 168    -123.297 -95.926 652.793  1.00  6.55           O
ATOM   2725  HA  VAL 9 168    -121.414 -96.523 654.371  1.00  6.55           H
ATOM   2726  HB  VAL 9 168    -123.487 -96.890 656.533  1.00  6.55           H
ATOM   2727  CB  VAL 9 168    -122.786 -97.305 655.809  1.00  6.55           C
ATOM   2728  CG1 VAL 9 168    -123.541 -98.328 654.958  1.00  6.55           C
ATOM   2729 1HG1 VAL 9 168    -124.387 -97.842 654.472  1.00  6.55           H
ATOM   2730 2HG1 VAL 9 168    -122.871 -98.735 654.200  1.00  6.55           H
ATOM   2731 3HG1 VAL 9 168    -123.902 -99.135 655.595  1.00  6.55           H
ATOM   2732  CG2 VAL 9 168    -121.648 -97.971 656.585  1.00  6.55           C
ATOM   2733 1HG2 VAL 9 168    -120.912 -98.366 655.884  1.00  6.55           H
ATOM   2734 2HG2 VAL 9 168    -121.172 -97.236 657.235  1.00  6.55           H
ATOM   2735 3HG2 VAL 9 168    -122.047 -98.785 657.189  1.00  6.55           H
ATOM   2736  HN  VAL 9 168    -121.912 -95.221 656.777  1.00  6.55           H
ATOM   2737  N   CYS 9 169    -124.202 -94.788 654.525  1.00  6.55           N
ATOM   2738  CA  CYS 9 169    -125.273 -94.210 653.730  1.00  6.55           C
ATOM   2739  C   CYS 9 169    -124.644 -93.408 652.588  1.00  6.55           C
ATOM   2740  O   CYS 9 169    -125.041 -93.551 651.433  1.00  6.55           O
ATOM   2741  HA  CYS 9 169    -125.859 -95.042 653.341  1.00  6.55           H
ATOM   2742  CB  CYS 9 169    -126.209 -93.350 654.581  1.00  6.55           C
ATOM   2743 1HB  CYS 9 169    -125.631 -92.628 655.157  1.00  6.55           H
ATOM   2744 2HB  CYS 9 169    -126.880 -92.782 653.938  1.00  6.55           H
ATOM   2745  HG  CYS 9 169    -126.261 -94.473 656.670  1.00  6.55           H
ATOM   2746  SG  CYS 9 169    -127.180 -94.414 655.711  1.00  6.55           S
ATOM   2747  HN  CYS 9 169    -124.200 -94.520 655.488  1.00  6.55           H
ATOM   2748  N   PHE 9 170    -123.673 -92.583 652.951  1.00  6.55           N
ATOM   2749  CA  PHE 9 170    -122.997 -91.748 651.974  1.00  6.55           C
ATOM   2750  C   PHE 9 170    -122.354 -92.598 650.876  1.00  6.55           C
ATOM   2751  O   PHE 9 170    -122.501 -92.304 649.691  1.00  6.55           O
ATOM   2752  HA  PHE 9 170    -123.748 -91.094 651.531  1.00  6.55           H
ATOM   2753  CB  PHE 9 170    -121.900 -90.985 652.720  1.00  6.55           C
ATOM   2754 1HB  PHE 9 170    -122.356 -90.404 653.521  1.00  6.55           H
ATOM   2755 2HB  PHE 9 170    -121.227 -91.703 653.189  1.00  6.55           H
ATOM   2756  CG  PHE 9 170    -121.080 -90.046 651.832  1.00  6.55           C
ATOM   2757  HD1 PHE 9 170    -119.471 -91.421 651.631  1.00  6.55           H
ATOM   2758  CD1 PHE 9 170    -119.863 -90.438 651.369  1.00  6.55           C
ATOM   2759  HD2 PHE 9 170    -122.545 -88.506 651.876  1.00  6.55           H
ATOM   2760  CD2 PHE 9 170    -121.570 -88.820 651.505  1.00  6.55           C
ATOM   2761  CE1 PHE 9 170    -119.102 -89.567 650.546  1.00  6.55           C
ATOM   2762  HE1 PHE 9 170    -118.127 -89.881 650.175  1.00  6.55           H
ATOM   2763  CE2 PHE 9 170    -120.809 -87.949 650.681  1.00  6.55           C
ATOM   2764  HE2 PHE 9 170    -121.201 -86.966 650.419  1.00  6.55           H
ATOM   2765  CZ  PHE 9 170    -119.592 -88.340 650.219  1.00  6.55           C
ATOM   2766  HZ  PHE 9 170    -119.008 -87.672 649.586  1.00  6.55           H
ATOM   2767  HN  PHE 9 170    -123.349 -92.481 653.891  1.00  6.55           H
ATOM   2768  N   THR 9 171    -121.655 -93.637 651.310  1.00  6.55           N
ATOM   2769  CA  THR 9 171    -120.973 -94.521 650.381  1.00  6.55           C
ATOM   2770  C   THR 9 171    -121.976 -95.154 649.414  1.00  6.55           C
ATOM   2771  O   THR 9 171    -121.698 -95.284 648.222  1.00  6.55           O
ATOM   2772  HA  THR 9 171    -120.284 -93.925 649.782  1.00  6.55           H
ATOM   2773  HB  THR 9 171    -120.856 -96.223 651.726  1.00  6.55           H
ATOM   2774  CB  THR 9 171    -120.184 -95.548 651.196  1.00  6.55           C
ATOM   2775  OG1 THR 9 171    -119.332 -94.756 652.020  1.00  6.55           O
ATOM   2776  HG1 THR 9 171    -119.768 -94.593 652.905  1.00  6.55           H
ATOM   2777  CG2 THR 9 171    -119.218 -96.363 650.335  1.00  6.55           C
ATOM   2778 1HG2 THR 9 171    -118.503 -95.693 649.858  1.00  6.55           H
ATOM   2779 2HG2 THR 9 171    -119.778 -96.901 649.570  1.00  6.55           H
ATOM   2780 3HG2 THR 9 171    -118.684 -97.076 650.963  1.00  6.55           H
ATOM   2781  HN  THR 9 171    -121.551 -93.877 652.275  1.00  6.55           H
ATOM   2782  N   ILE 9 172    -123.121 -95.531 649.962  1.00  6.55           N
ATOM   2783  CA  ILE 9 172    -124.150 -96.186 649.172  1.00  6.55           C
ATOM   2784  C   ILE 9 172    -124.628 -95.233 648.075  1.00  6.55           C
ATOM   2785  O   ILE 9 172    -124.765 -95.631 646.919  1.00  6.55           O
ATOM   2786  HA  ILE 9 172    -123.694 -97.056 648.699  1.00  6.55           H
ATOM   2787  HB  ILE 9 172    -125.513 -95.919 650.798  1.00  6.55           H
ATOM   2788  CB  ILE 9 172    -125.274 -96.698 650.074  1.00  6.55           C
ATOM   2789  CG1 ILE 9 172    -124.825 -97.928 650.866  1.00  6.55           C
ATOM   2790 1HG1 ILE 9 172    -124.671 -98.766 650.186  1.00  6.55           H
ATOM   2791 2HG1 ILE 9 172    -123.866 -97.727 651.345  1.00  6.55           H
ATOM   2792  CG2 ILE 9 172    -126.545 -96.969 649.267  1.00  6.55           C
ATOM   2793 1HG2 ILE 9 172    -126.874 -96.048 648.787  1.00  6.55           H
ATOM   2794 2HG2 ILE 9 172    -126.338 -97.721 648.505  1.00  6.55           H
ATOM   2795 3HG2 ILE 9 172    -127.328 -97.332 649.933  1.00  6.55           H
ATOM   2796  CD1 ILE 9 172    -125.861 -98.307 651.926  1.00  6.55           C
ATOM   2797 1HD1 ILE 9 172    -125.994 -97.476 652.618  1.00  6.55           H
ATOM   2798 2HD1 ILE 9 172    -126.811 -98.532 651.440  1.00  6.55           H
ATOM   2799 3HD1 ILE 9 172    -125.517 -99.184 652.473  1.00  6.55           H
ATOM   2800  HN  ILE 9 172    -123.351 -95.397 650.926  1.00  6.55           H
ATOM   2801  N   TRP 9 173    -124.867 -93.993 648.475  1.00  6.55           N
ATOM   2802  CA  TRP 9 173    -125.387 -92.996 647.555  1.00  6.55           C
ATOM   2803  C   TRP 9 173    -124.373 -92.826 646.421  1.00  6.55           C
ATOM   2804  O   TRP 9 173    -124.744 -92.819 645.248  1.00  6.55           O
ATOM   2805  HA  TRP 9 173    -126.331 -93.369 647.158  1.00  6.55           H
ATOM   2806  CB  TRP 9 173    -125.696 -91.686 648.282  1.00  6.55           C
ATOM   2807 1HB  TRP 9 173    -124.924 -91.507 649.030  1.00  6.55           H
ATOM   2808 2HB  TRP 9 173    -125.644 -90.865 647.568  1.00  6.55           H
ATOM   2809  CG  TRP 9 173    -127.064 -91.662 648.966  1.00  6.55           C
ATOM   2810  HD1 TRP 9 173    -126.569 -91.632 651.059  1.00  6.55           H
ATOM   2811  CD1 TRP 9 173    -127.330 -91.638 650.279  1.00  6.55           C
ATOM   2812  CD2 TRP 9 173    -128.352 -91.661 648.314  1.00  6.55           C
ATOM   2813  NE1 TRP 9 173    -128.689 -91.621 650.520  1.00  6.55           N
ATOM   2814  HE1 TRP 9 173    -129.131 -91.602 651.417  1.00  6.55           H
ATOM   2815  CE2 TRP 9 173    -129.330 -91.636 649.287  1.00  6.55           C
ATOM   2816  HE3 TRP 9 173    -127.925 -91.700 646.159  1.00  6.55           H
ATOM   2817  CE3 TRP 9 173    -128.679 -91.680 646.947  1.00  6.55           C
ATOM   2818  CZ2 TRP 9 173    -130.699 -91.628 648.997  1.00  6.55           C
ATOM   2819  HZ2 TRP 9 173    -131.453 -91.608 649.785  1.00  6.55           H
ATOM   2820  CZ3 TRP 9 173    -130.052 -91.672 646.674  1.00  6.55           C
ATOM   2821  HZ3 TRP 9 173    -130.361 -91.686 645.629  1.00  6.55           H
ATOM   2822  CH2 TRP 9 173    -131.049 -91.647 647.642  1.00  6.55           C
ATOM   2823  HH2 TRP 9 173    -132.098 -91.642 647.347  1.00  6.55           H
ATOM   2824  HN  TRP 9 173    -124.713 -93.667 649.408  1.00  6.55           H
ATOM   2825  N   VAL 9 174    -123.114 -92.693 646.811  1.00  6.55           N
ATOM   2826  CA  VAL 9 174    -122.051 -92.472 645.846  1.00  6.55           C
ATOM   2827  C   VAL 9 174    -121.984 -93.662 644.886  1.00  6.55           C
ATOM   2828  O   VAL 9 174    -121.876 -93.481 643.674  1.00  6.55           O
ATOM   2829  HA  VAL 9 174    -122.304 -91.577 645.277  1.00  6.55           H
ATOM   2830  HB  VAL 9 174    -120.570 -93.031 647.277  1.00  6.55           H
ATOM   2831  CB  VAL 9 174    -120.729 -92.215 646.572  1.00  6.55           C
ATOM   2832  CG1 VAL 9 174    -119.556 -92.206 645.590  1.00  6.55           C
ATOM   2833 1HG1 VAL 9 174    -119.497 -93.171 645.086  1.00  6.55           H
ATOM   2834 2HG1 VAL 9 174    -119.708 -91.419 644.851  1.00  6.55           H
ATOM   2835 3HG1 VAL 9 174    -118.629 -92.021 646.133  1.00  6.55           H
ATOM   2836  CG2 VAL 9 174    -120.787 -90.911 647.370  1.00  6.55           C
ATOM   2837 1HG2 VAL 9 174    -120.981 -90.079 646.693  1.00  6.55           H
ATOM   2838 2HG2 VAL 9 174    -121.586 -90.971 648.109  1.00  6.55           H
ATOM   2839 3HG2 VAL 9 174    -119.835 -90.752 647.877  1.00  6.55           H
ATOM   2840  HN  VAL 9 174    -122.817 -92.734 647.765  1.00  6.55           H
ATOM   2841  N   LEU 9 175    -122.051 -94.852 645.465  1.00  6.55           N
ATOM   2842  CA  LEU 9 175    -121.904 -96.071 644.688  1.00  6.55           C
ATOM   2843  C   LEU 9 175    -123.056 -96.174 643.686  1.00  6.55           C
ATOM   2844  O   LEU 9 175    -122.838 -96.474 642.513  1.00  6.55           O
ATOM   2845  HA  LEU 9 175    -120.969 -95.994 644.132  1.00  6.55           H
ATOM   2846  CB  LEU 9 175    -121.782 -97.284 645.612  1.00  6.55           C
ATOM   2847 1HB  LEU 9 175    -120.926 -97.132 646.268  1.00  6.55           H
ATOM   2848 2HB  LEU 9 175    -122.667 -97.322 646.247  1.00  6.55           H
ATOM   2849  HG  LEU 9 175    -122.471 -98.780 644.248  1.00  6.55           H
ATOM   2850  CG  LEU 9 175    -121.626 -98.641 644.922  1.00  6.55           C
ATOM   2851  CD1 LEU 9 175    -120.356 -98.678 644.068  1.00  6.55           C
ATOM   2852 1HD1 LEU 9 175    -120.408 -97.901 643.305  1.00  6.55           H
ATOM   2853 2HD1 LEU 9 175    -119.487 -98.506 644.703  1.00  6.55           H
ATOM   2854 3HD1 LEU 9 175    -120.269 -99.653 643.589  1.00  6.55           H
ATOM   2855  CD2 LEU 9 175    -121.666 -99.782 645.940  1.00  6.55           C
ATOM   2856 1HD2 LEU 9 175    -120.854 -99.658 646.656  1.00  6.55           H
ATOM   2857 2HD2 LEU 9 175    -122.620 -99.766 646.466  1.00  6.55           H
ATOM   2858 3HD2 LEU 9 175    -121.552-100.735 645.422  1.00  6.55           H
ATOM   2859  HN  LEU 9 175    -122.203 -94.990 646.443  1.00  6.55           H
ATOM   2860  N   ALA 9 176    -124.257 -95.921 644.185  1.00  6.55           N
ATOM   2861  CA  ALA 9 176    -125.450 -96.047 643.366  1.00  6.55           C
ATOM   2862  C   ALA 9 176    -125.370 -95.060 642.199  1.00  6.55           C
ATOM   2863  O   ALA 9 176    -125.768 -95.381 641.081  1.00  6.55           O
ATOM   2864  HA  ALA 9 176    -125.475 -97.062 642.970  1.00  6.55           H
ATOM   2865  CB  ALA 9 176    -126.691 -95.825 644.233  1.00  6.55           C
ATOM   2866 1HB  ALA 9 176    -126.716 -96.570 645.028  1.00  6.55           H
ATOM   2867 2HB  ALA 9 176    -126.655 -94.827 644.670  1.00  6.55           H
ATOM   2868 3HB  ALA 9 176    -127.586 -95.920 643.618  1.00  6.55           H
ATOM   2869  HN  ALA 9 176    -124.421 -95.634 645.129  1.00  6.55           H
ATOM   2870  N   ALA 9 177    -124.852 -93.878 642.501  1.00  6.55           N
ATOM   2871  CA  ALA 9 177    -124.733 -92.835 641.496  1.00  6.55           C
ATOM   2872  C   ALA 9 177    -123.792 -93.307 640.386  1.00  6.55           C
ATOM   2873  O   ALA 9 177    -124.092 -93.149 639.204  1.00  6.55           O
ATOM   2874  HA  ALA 9 177    -125.723 -92.667 641.074  1.00  6.55           H
ATOM   2875  CB  ALA 9 177    -124.252 -91.542 642.158  1.00  6.55           C
ATOM   2876 1HB  ALA 9 177    -124.970 -91.234 642.918  1.00  6.55           H
ATOM   2877 2HB  ALA 9 177    -123.281 -91.711 642.622  1.00  6.55           H
ATOM   2878 3HB  ALA 9 177    -124.163 -90.760 641.404  1.00  6.55           H
ATOM   2879  HN  ALA 9 177    -124.518 -93.629 643.410  1.00  6.55           H
ATOM   2880  N   ALA 9 178    -122.672 -93.877 640.806  1.00  6.55           N
ATOM   2881  CA  ALA 9 178    -121.653 -94.309 639.864  1.00  6.55           C
ATOM   2882  C   ALA 9 178    -122.232 -95.397 638.958  1.00  6.55           C
ATOM   2883  O   ALA 9 178    -121.935 -95.439 637.765  1.00  6.55           O
ATOM   2884  HA  ALA 9 178    -121.378 -93.449 639.255  1.00  6.55           H
ATOM   2885  CB  ALA 9 178    -120.418 -94.786 640.631  1.00  6.55           C
ATOM   2886 1HB  ALA 9 178    -120.028 -93.968 641.237  1.00  6.55           H
ATOM   2887 2HB  ALA 9 178    -120.692 -95.620 641.278  1.00  6.55           H
ATOM   2888 3HB  ALA 9 178    -119.654 -95.111 639.924  1.00  6.55           H
ATOM   2889  HN  ALA 9 178    -122.456 -94.044 641.768  1.00  6.55           H
ATOM   2890  N   LEU 9 179    -123.049 -96.251 639.558  1.00  6.55           N
ATOM   2891  CA  LEU 9 179    -123.621 -97.374 638.835  1.00  6.55           C
ATOM   2892  C   LEU 9 179    -124.662 -96.857 637.840  1.00  6.55           C
ATOM   2893  O   LEU 9 179    -125.101 -97.592 636.957  1.00  6.55           O
ATOM   2894  HA  LEU 9 179    -122.814 -97.847 638.276  1.00  6.55           H
ATOM   2895  CB  LEU 9 179    -124.168 -98.417 639.811  1.00  6.55           C
ATOM   2896 1HB  LEU 9 179    -124.849 -97.918 640.501  1.00  6.55           H
ATOM   2897 2HB  LEU 9 179    -124.758 -99.139 639.247  1.00  6.55           H
ATOM   2898  HG  LEU 9 179    -122.531 -98.456 641.187  1.00  6.55           H
ATOM   2899  CG  LEU 9 179    -123.126 -99.181 640.630  1.00  6.55           C
ATOM   2900  CD1 LEU 9 179    -123.797-100.097 641.655  1.00  6.55           C
ATOM   2901 1HD1 LEU 9 179    -124.405 -99.499 642.334  1.00  6.55           H
ATOM   2902 2HD1 LEU 9 179    -124.432-100.817 641.138  1.00  6.55           H
ATOM   2903 3HD1 LEU 9 179    -123.034-100.628 642.223  1.00  6.55           H
ATOM   2904  CD2 LEU 9 179    -122.166 -99.947 639.718  1.00  6.55           C
ATOM   2905 1HD2 LEU 9 179    -122.729-100.661 639.116  1.00  6.55           H
ATOM   2906 2HD2 LEU 9 179    -121.650 -99.246 639.062  1.00  6.55           H
ATOM   2907 3HD2 LEU 9 179    -121.436-100.481 640.326  1.00  6.55           H
ATOM   2908  HN  LEU 9 179    -123.320 -96.184 640.518  1.00  6.55           H
ATOM   2909  N   CYS 9 180    -125.027 -95.595 638.016  1.00  6.55           N
ATOM   2910  CA  CYS 9 180    -126.068 -94.997 637.198  1.00  6.55           C
ATOM   2911  C   CYS 9 180    -125.399 -94.218 636.064  1.00  6.55           C
ATOM   2912  O   CYS 9 180    -126.077 -93.580 635.259  1.00  6.55           O
ATOM   2913  HA  CYS 9 180    -126.667 -95.817 636.803  1.00  6.55           H
ATOM   2914  CB  CYS 9 180    -126.999 -94.110 638.027  1.00  6.55           C
ATOM   2915 1HB  CYS 9 180    -126.418 -93.366 638.571  1.00  6.55           H
ATOM   2916 2HB  CYS 9 180    -127.678 -93.566 637.370  1.00  6.55           H
ATOM   2917  HG  CYS 9 180    -126.921 -95.483 639.960  1.00  6.55           H
ATOM   2918  SG  CYS 9 180    -127.957 -95.135 639.202  1.00  6.55           S
ATOM   2919  HN  CYS 9 180    -124.626 -94.987 638.701  1.00  6.55           H
ATOM   2920  N   ILE 9 181    -124.077 -94.294 636.036  1.00  6.55           N
ATOM   2921  CA  ILE 9 181    -123.305 -93.554 635.052  1.00  6.55           C
ATOM   2922  C   ILE 9 181    -123.775 -93.936 633.648  1.00  6.55           C
ATOM   2923  O   ILE 9 181    -124.069 -93.066 632.829  1.00  6.55           O
ATOM   2924  HA  ILE 9 181    -123.508 -92.494 635.208  1.00  6.55           H
ATOM   2925  HB  ILE 9 181    -121.636 -94.824 635.474  1.00  6.55           H
ATOM   2926  CB  ILE 9 181    -121.806 -93.765 635.278  1.00  6.55           C
ATOM   2927  CG1 ILE 9 181    -121.323 -92.994 636.508  1.00  6.55           C
ATOM   2928 1HG1 ILE 9 181    -121.407 -91.923 636.325  1.00  6.55           H
ATOM   2929 2HG1 ILE 9 181    -121.963 -93.223 637.360  1.00  6.55           H
ATOM   2930  CG2 ILE 9 181    -121.007 -93.404 634.024  1.00  6.55           C
ATOM   2931 1HG2 ILE 9 181    -121.328 -94.034 633.195  1.00  6.55           H
ATOM   2932 2HG2 ILE 9 181    -121.179 -92.357 633.773  1.00  6.55           H
ATOM   2933 3HG2 ILE 9 181    -119.945 -93.563 634.212  1.00  6.55           H
ATOM   2934  CD1 ILE 9 181    -119.872 -93.348 636.841  1.00  6.55           C
ATOM   2935 1HD1 ILE 9 181    -119.797 -94.416 637.047  1.00  6.55           H
ATOM   2936 2HD1 ILE 9 181    -119.233 -93.095 635.996  1.00  6.55           H
ATOM   2937 3HD1 ILE 9 181    -119.554 -92.786 637.720  1.00  6.55           H
ATOM   2938  HN  ILE 9 181    -123.535 -94.849 636.668  1.00  6.55           H
ATOM   2939  N   PRO 9 182    -123.856 -95.239 633.344  1.00  6.55           N
ATOM   2940  CA  PRO 9 182    -124.216 -95.678 631.993  1.00  6.55           C
ATOM   2941  C   PRO 9 182    -125.509 -95.044 631.507  1.00  6.55           C
ATOM   2942  O   PRO 9 182    -125.580 -94.559 630.379  1.00  6.55           O
ATOM   2943  HA  PRO 9 182    -123.456 -95.358 631.280  1.00  6.55           H
ATOM   2944  CB  PRO 9 182    -124.344 -97.196 632.128  1.00  6.55           C
ATOM   2945 1HB  PRO 9 182    -125.367 -97.494 632.356  1.00  6.55           H
ATOM   2946 2HB  PRO 9 182    -124.062 -97.706 631.207  1.00  6.55           H
ATOM   2947  CG  PRO 9 182    -123.392 -97.531 633.271  1.00  6.55           C
ATOM   2948 1HG  PRO 9 182    -123.623 -98.497 633.720  1.00  6.55           H
ATOM   2949 2HG  PRO 9 182    -122.358 -97.590 632.932  1.00  6.55           H
ATOM   2950  CD  PRO 9 182    -123.611 -96.382 634.242  1.00  6.55           C
ATOM   2951 1HD  PRO 9 182    -124.461 -96.564 634.899  1.00  6.55           H
ATOM   2952 2HD  PRO 9 182    -122.744 -96.224 634.883  1.00  6.55           H
ATOM   2953  N   GLU 9 183    -126.506 -95.065 632.379  1.00  6.55           N
ATOM   2954  CA  GLU 9 183    -127.820 -94.557 632.025  1.00  6.55           C
ATOM   2955  C   GLU 9 183    -127.732 -93.078 631.642  1.00  6.55           C
ATOM   2956  O   GLU 9 183    -128.404 -92.633 630.713  1.00  6.55           O
ATOM   2957  HA  GLU 9 183    -128.136 -95.144 631.163  1.00  6.55           H
ATOM   2958  CB  GLU 9 183    -128.816 -94.768 633.168  1.00  6.55           C
ATOM   2959 1HB  GLU 9 183    -128.352 -94.490 634.115  1.00  6.55           H
ATOM   2960 2HB  GLU 9 183    -129.735 -94.220 632.961  1.00  6.55           H
ATOM   2961  CG  GLU 9 183    -129.210 -96.241 633.286  1.00  6.55           C
ATOM   2962 1HG  GLU 9 183    -130.158 -96.326 633.817  1.00  6.55           H
ATOM   2963 2HG  GLU 9 183    -129.363 -96.661 632.292  1.00  6.55           H
ATOM   2964  CD  GLU 9 183    -128.133 -97.040 634.023  1.00  6.55           C
ATOM   2965  OE1 GLU 9 183    -128.351 -98.258 634.200  1.00  6.55           O
ATOM   2966  OE2 GLU 9 183    -127.117 -96.414 634.393  1.00  6.55           O
ATOM   2967  HN  GLU 9 183    -126.427 -95.421 633.310  1.00  6.55           H
ATOM   2968  N   ILE 9 184    -126.897 -92.358 632.376  1.00  6.55           N
ATOM   2969  CA  ILE 9 184    -126.806 -90.917 632.211  1.00  6.55           C
ATOM   2970  C   ILE 9 184    -126.208 -90.603 630.838  1.00  6.55           C
ATOM   2971  O   ILE 9 184    -126.597 -89.628 630.196  1.00  6.55           O
ATOM   2972  HA  ILE 9 184    -127.820 -90.520 632.245  1.00  6.55           H
ATOM   2973  HB  ILE 9 184    -125.099 -90.838 633.497  1.00  6.55           H
ATOM   2974  CB  ILE 9 184    -126.034 -90.292 633.375  1.00  6.55           C
ATOM   2975  CG1 ILE 9 184    -126.812 -90.430 634.685  1.00  6.55           C
ATOM   2976 1HG1 ILE 9 184    -127.662 -89.747 634.681  1.00  6.55           H
ATOM   2977 2HG1 ILE 9 184    -127.215 -91.439 634.768  1.00  6.55           H
ATOM   2978  CG2 ILE 9 184    -125.672 -88.836 633.073  1.00  6.55           C
ATOM   2979 1HG2 ILE 9 184    -125.022 -88.797 632.199  1.00  6.55           H
ATOM   2980 2HG2 ILE 9 184    -126.582 -88.269 632.875  1.00  6.55           H
ATOM   2981 3HG2 ILE 9 184    -125.155 -88.406 633.931  1.00  6.55           H
ATOM   2982  CD1 ILE 9 184    -125.916 -90.131 635.889  1.00  6.55           C
ATOM   2983 1HD1 ILE 9 184    -126.417 -90.451 636.802  1.00  6.55           H
ATOM   2984 2HD1 ILE 9 184    -124.974 -90.668 635.783  1.00  6.55           H
ATOM   2985 3HD1 ILE 9 184    -125.720 -89.060 635.938  1.00  6.55           H
ATOM   2986  HN  ILE 9 184    -126.291 -92.743 633.073  1.00  6.55           H
ATOM   2987  N   LEU 9 185    -125.274 -91.447 630.427  1.00  6.55           N
ATOM   2988  CA  LEU 9 185    -124.479 -91.166 629.243  1.00  6.55           C
ATOM   2989  C   LEU 9 185    -125.323 -91.426 627.994  1.00  6.55           C
ATOM   2990  O   LEU 9 185    -125.385 -90.586 627.097  1.00  6.55           O
ATOM   2991  HA  LEU 9 185    -124.217 -90.108 629.270  1.00  6.55           H
ATOM   2992  CB  LEU 9 185    -123.170 -91.958 629.277  1.00  6.55           C
ATOM   2993 1HB  LEU 9 185    -123.407 -93.005 629.461  1.00  6.55           H
ATOM   2994 2HB  LEU 9 185    -122.711 -91.904 628.290  1.00  6.55           H
ATOM   2995  HG  LEU 9 185    -122.582 -91.612 631.304  1.00  6.55           H
ATOM   2996  CG  LEU 9 185    -122.139 -91.506 630.313  1.00  6.55           C
ATOM   2997  CD1 LEU 9 185    -120.897 -92.399 630.276  1.00  6.55           C
ATOM   2998 1HD1 LEU 9 185    -121.183 -93.428 630.493  1.00  6.55           H
ATOM   2999 2HD1 LEU 9 185    -120.443 -92.348 629.287  1.00  6.55           H
ATOM   3000 3HD1 LEU 9 185    -120.181 -92.056 631.023  1.00  6.55           H
ATOM   3001  CD2 LEU 9 185    -121.789 -90.028 630.130  1.00  6.55           C
ATOM   3002 1HD2 LEU 9 185    -121.374 -89.874 629.135  1.00  6.55           H
ATOM   3003 2HD2 LEU 9 185    -122.689 -89.424 630.246  1.00  6.55           H
ATOM   3004 3HD2 LEU 9 185    -121.054 -89.733 630.880  1.00  6.55           H
ATOM   3005  HN  LEU 9 185    -125.057 -92.309 630.887  1.00  6.55           H
ATOM   3006  N   TYR 9 186    -125.951 -92.592 627.975  1.00  6.55           N
ATOM   3007  CA  TYR 9 186    -126.498 -93.127 626.740  1.00  6.55           C
ATOM   3008  C   TYR 9 186    -127.978 -92.767 626.594  1.00  6.55           C
ATOM   3009  O   TYR 9 186    -128.577 -93.001 625.545  1.00  6.55           O
ATOM   3010  HA  TYR 9 186    -125.942 -92.692 625.909  1.00  6.55           H
ATOM   3011  CB  TYR 9 186    -126.363 -94.648 626.843  1.00  6.55           C
ATOM   3012 1HB  TYR 9 186    -126.886 -94.989 627.736  1.00  6.55           H
ATOM   3013 2HB  TYR 9 186    -126.861 -95.105 625.988  1.00  6.55           H
ATOM   3014  CG  TYR 9 186    -124.916 -95.142 626.896  1.00  6.55           C
ATOM   3015  HD1 TYR 9 186    -124.358 -94.154 625.077  1.00  6.55           H
ATOM   3016  CD1 TYR 9 186    -124.029 -94.787 625.901  1.00  6.55           C
ATOM   3017  HD2 TYR 9 186    -125.201 -96.224 628.725  1.00  6.55           H
ATOM   3018  CD2 TYR 9 186    -124.499 -95.944 627.939  1.00  6.55           C
ATOM   3019  CE1 TYR 9 186    -122.667 -95.252 625.952  1.00  6.55           C
ATOM   3020  HE1 TYR 9 186    -121.955 -94.979 625.172  1.00  6.55           H
ATOM   3021  HE2 TYR 9 186    -122.795 -97.042 628.808  1.00  6.55           H
ATOM   3022  CE2 TYR 9 186    -123.138 -96.409 627.990  1.00  6.55           C
ATOM   3023  CZ  TYR 9 186    -122.288 -96.040 626.993  1.00  6.55           C
ATOM   3024  OH  TYR 9 186    -121.002 -96.479 627.041  1.00  6.55           O
ATOM   3025  HH  TYR 9 186    -120.468 -96.054 626.310  1.00  6.55           H
ATOM   3026  HN  TYR 9 186    -126.088 -93.167 628.782  1.00  6.55           H
ATOM   3027  N   SER 9 187    -128.525 -92.203 627.661  1.00  6.55           N
ATOM   3028  CA  SER 9 187    -129.903 -91.743 627.641  1.00  6.55           C
ATOM   3029  C   SER 9 187    -130.030 -90.511 626.742  1.00  6.55           C
ATOM   3030  O   SER 9 187    -129.396 -89.488 626.992  1.00  6.55           O
ATOM   3031  HA  SER 9 187    -130.479 -92.574 627.234  1.00  6.55           H
ATOM   3032  CB  SER 9 187    -130.397 -91.423 629.053  1.00  6.55           C
ATOM   3033 1HB  SER 9 187    -129.719 -90.709 629.521  1.00  6.55           H
ATOM   3034 2HB  SER 9 187    -131.374 -90.943 628.995  1.00  6.55           H
ATOM   3035  HG  SER 9 187    -129.922 -92.486 630.680  1.00  6.55           H
ATOM   3036  OG  SER 9 187    -130.490 -92.591 629.864  1.00  6.55           O
ATOM   3037  HN  SER 9 187    -128.044 -92.059 628.526  1.00  6.55           H
ATOM   3038  N   GLN 9 188    -130.854 -90.651 625.714  1.00  6.55           N
ATOM   3039  CA  GLN 9 188    -131.164 -89.529 624.845  1.00  6.55           C
ATOM   3040  C   GLN 9 188    -132.584 -89.662 624.291  1.00  6.55           C
ATOM   3041  O   GLN 9 188    -133.226 -90.698 624.461  1.00  6.55           O
ATOM   3042  HA  GLN 9 188    -131.095 -88.644 625.478  1.00  6.55           H
ATOM   3043  CB  GLN 9 188    -130.143 -89.415 623.711  1.00  6.55           C
ATOM   3044 1HB  GLN 9 188    -130.328 -88.505 623.140  1.00  6.55           H
ATOM   3045 2HB  GLN 9 188    -129.139 -89.330 624.128  1.00  6.55           H
ATOM   3046  CG  GLN 9 188    -130.215 -90.629 622.784  1.00  6.55           C
ATOM   3047 1HG  GLN 9 188    -130.091 -91.543 623.365  1.00  6.55           H
ATOM   3048 2HG  GLN 9 188    -131.199 -90.678 622.318  1.00  6.55           H
ATOM   3049  CD  GLN 9 188    -129.136 -90.557 621.701  1.00  6.55           C
ATOM   3050  OE1 GLN 9 188    -128.124 -89.891 621.840  1.00  6.55           O
ATOM   3051  NE2 GLN 9 188    -129.408 -91.279 620.617  1.00  6.55           N
ATOM   3052 1HE2 GLN 9 188    -130.258 -91.804 620.567  1.00  6.55           H
ATOM   3053 2HE2 GLN 9 188    -128.763 -91.296 619.854  1.00  6.55           H
ATOM   3054  HN  GLN 9 188    -131.306 -91.510 625.472  1.00  6.55           H
ATOM   3055  N   ILE 9 189    -133.034 -88.599 623.641  1.00  6.55           N
ATOM   3056  CA  ILE 9 189    -134.332 -88.614 622.989  1.00  6.55           C
ATOM   3057  C   ILE 9 189    -134.165 -89.068 621.538  1.00  6.55           C
ATOM   3058  O   ILE 9 189    -133.327 -88.537 620.811  1.00  6.55           O
ATOM   3059  HA  ILE 9 189    -134.951 -89.345 623.510  1.00  6.55           H
ATOM   3060  HB  ILE 9 189    -134.366 -86.494 622.708  1.00  6.55           H
ATOM   3061  CB  ILE 9 189    -135.020 -87.255 623.133  1.00  6.55           C
ATOM   3062  CG1 ILE 9 189    -135.228 -86.899 624.607  1.00  6.55           C
ATOM   3063 1HG1 ILE 9 189    -135.946 -87.587 625.053  1.00  6.55           H
ATOM   3064 2HG1 ILE 9 189    -134.291 -87.020 625.150  1.00  6.55           H
ATOM   3065  CG2 ILE 9 189    -136.330 -87.217 622.344  1.00  6.55           C
ATOM   3066 1HG2 ILE 9 189    -136.123 -87.394 621.288  1.00  6.55           H
ATOM   3067 2HG2 ILE 9 189    -137.002 -87.990 622.717  1.00  6.55           H
ATOM   3068 3HG2 ILE 9 189    -136.798 -86.240 622.463  1.00  6.55           H
ATOM   3069  CD1 ILE 9 189    -135.730 -85.461 624.758  1.00  6.55           C
ATOM   3070 1HD1 ILE 9 189    -134.998 -84.775 624.332  1.00  6.55           H
ATOM   3071 2HD1 ILE 9 189    -136.679 -85.351 624.234  1.00  6.55           H
ATOM   3072 3HD1 ILE 9 189    -135.869 -85.235 625.815  1.00  6.55           H
ATOM   3073  HN  ILE 9 189    -132.528 -87.740 623.556  1.00  6.55           H
ATOM   3074  N   LYS 9 190    -134.975 -90.045 621.159  1.00  6.55           N
ATOM   3075  CA  LYS 9 190    -135.026 -90.481 619.774  1.00  6.55           C
ATOM   3076  C   LYS 9 190    -136.388 -90.117 619.179  1.00  6.55           C
ATOM   3077  O   LYS 9 190    -137.425 -90.381 619.785  1.00  6.55           O
ATOM   3078  HA  LYS 9 190    -134.255 -89.935 619.231  1.00  6.55           H
ATOM   3079  CB  LYS 9 190    -134.687 -91.969 619.668  1.00  6.55           C
ATOM   3080 1HB  LYS 9 190    -133.743 -92.168 620.176  1.00  6.55           H
ATOM   3081 2HB  LYS 9 190    -135.452 -92.557 620.175  1.00  6.55           H
ATOM   3082  CG  LYS 9 190    -134.586 -92.405 618.205  1.00  6.55           C
ATOM   3083 1HG  LYS 9 190    -135.517 -92.173 617.688  1.00  6.55           H
ATOM   3084 2HG  LYS 9 190    -133.797 -91.842 617.707  1.00  6.55           H
ATOM   3085  CD  LYS 9 190    -134.297 -93.904 618.098  1.00  6.55           C
ATOM   3086 1HD  LYS 9 190    -133.263 -94.099 618.381  1.00  6.55           H
ATOM   3087 2HD  LYS 9 190    -134.928 -94.451 618.799  1.00  6.55           H
ATOM   3088  CE  LYS 9 190    -134.546 -94.411 616.676  1.00  6.55           C
ATOM   3089 1HE  LYS 9 190    -135.385 -93.873 616.234  1.00  6.55           H
ATOM   3090 2HE  LYS 9 190    -133.675 -94.208 616.053  1.00  6.55           H
ATOM   3091  NZ  LYS 9 190    -134.830 -95.863 616.686  1.00  6.55           N
ATOM   3092 1HZ  LYS 9 190    -134.267 -96.322 615.978  1.00  6.55           H
ATOM   3093 2HZ  LYS 9 190    -134.604 -96.246 617.597  1.00  6.55           H
ATOM   3094 3HZ  LYS 9 190    -135.812 -96.017 616.489  1.00  6.55           H
ATOM   3095  HN  LYS 9 190    -135.588 -90.535 621.779  1.00  6.55           H
ATOM   3096  N   GLU 9 191    -136.341 -89.515 617.999  1.00  6.55           N
ATOM   3097  CA  GLU 9 191    -137.555 -89.239 617.251  1.00  6.55           C
ATOM   3098  C   GLU 9 191    -137.749 -90.284 616.150  1.00  6.55           C
ATOM   3099  O   GLU 9 191    -136.911 -90.416 615.260  1.00  6.55           O
ATOM   3100  HA  GLU 9 191    -138.365 -89.311 617.977  1.00  6.55           H
ATOM   3101  CB  GLU 9 191    -137.530 -87.825 616.667  1.00  6.55           C
ATOM   3102 1HB  GLU 9 191    -136.553 -87.628 616.223  1.00  6.55           H
ATOM   3103 2HB  GLU 9 191    -138.354 -87.703 615.965  1.00  6.55           H
ATOM   3104  CG  GLU 9 191    -137.736 -86.776 617.761  1.00  6.55           C
ATOM   3105 1HG  GLU 9 191    -138.650 -86.996 618.314  1.00  6.55           H
ATOM   3106 2HG  GLU 9 191    -136.913 -86.822 618.475  1.00  6.55           H
ATOM   3107  CD  GLU 9 191    -137.822 -85.370 617.164  1.00  6.55           C
ATOM   3108  OE1 GLU 9 191    -137.986 -84.423 617.963  1.00  6.55           O
ATOM   3109  OE2 GLU 9 191    -137.720 -85.274 615.922  1.00  6.55           O
ATOM   3110  HN  GLU 9 191    -135.494 -89.219 617.556  1.00  6.55           H
ATOM   3111  N   GLU 9 192    -138.860 -90.999 616.247  1.00  6.55           N
ATOM   3112  CA  GLU 9 192    -139.194 -92.002 615.250  1.00  6.55           C
ATOM   3113  C   GLU 9 192    -140.643 -91.833 614.791  1.00  6.55           C
ATOM   3114  O   GLU 9 192    -141.558 -91.800 615.612  1.00  6.55           O
ATOM   3115  HA  GLU 9 192    -138.517 -91.817 614.416  1.00  6.55           H
ATOM   3116  CB  GLU 9 192    -138.950 -93.413 615.789  1.00  6.55           C
ATOM   3117 1HB  GLU 9 192    -137.937 -93.486 616.184  1.00  6.55           H
ATOM   3118 2HB  GLU 9 192    -139.717 -93.664 616.522  1.00  6.55           H
ATOM   3119  CG  GLU 9 192    -139.064 -94.454 614.673  1.00  6.55           C
ATOM   3120 1HG  GLU 9 192    -140.115 -94.656 614.465  1.00  6.55           H
ATOM   3121 2HG  GLU 9 192    -138.628 -94.058 613.756  1.00  6.55           H
ATOM   3122  CD  GLU 9 192    -138.356 -95.753 615.062  1.00  6.55           C
ATOM   3123  OE1 GLU 9 192    -138.478 -96.721 614.280  1.00  6.55           O
ATOM   3124  OE2 GLU 9 192    -137.709 -95.750 616.131  1.00  6.55           O
ATOM   3125  HN  GLU 9 192    -139.525 -90.902 616.988  1.00  6.55           H
ATOM   3126  N   SER 9 193    -140.807 -91.730 613.480  1.00  6.55           N
ATOM   3127  CA  SER 9 193    -142.135 -91.643 612.897  1.00  6.55           C
ATOM   3128  C   SER 9 193    -142.919 -90.502 613.549  1.00  6.55           C
ATOM   3129  O   SER 9 193    -144.142 -90.568 613.659  1.00  6.55           O
ATOM   3130  HA  SER 9 193    -141.972 -91.439 611.838  1.00  6.55           H
ATOM   3131  CB  SER 9 193    -142.893 -92.963 613.051  1.00  6.55           C
ATOM   3132 1HB  SER 9 193    -143.022 -93.185 614.110  1.00  6.55           H
ATOM   3133 2HB  SER 9 193    -143.890 -92.861 612.622  1.00  6.55           H
ATOM   3134  HG  SER 9 193    -142.676 -94.907 612.627  1.00  6.55           H
ATOM   3135  OG  SER 9 193    -142.214 -94.045 612.419  1.00  6.55           O
ATOM   3136  HN  SER 9 193    -140.054 -91.707 612.823  1.00  6.55           H
ATOM   3137  N   GLY 9 194    -142.182 -89.482 613.965  1.00  6.55           N
ATOM   3138  CA  GLY 9 194    -142.799 -88.293 614.527  1.00  6.55           C
ATOM   3139  C   GLY 9 194    -143.144 -88.500 616.003  1.00  6.55           C
ATOM   3140  O   GLY 9 194    -143.804 -87.661 616.614  1.00  6.55           O
ATOM   3141 1HA  GLY 9 194    -142.123 -87.444 614.423  1.00  6.55           H
ATOM   3142 2HA  GLY 9 194    -143.704 -88.050 613.969  1.00  6.55           H
ATOM   3143  HN  GLY 9 194    -141.183 -89.460 613.922  1.00  6.55           H
ATOM   3144  N   ILE 9 195    -142.681 -89.622 616.534  1.00  6.55           N
ATOM   3145  CA  ILE 9 195    -142.863 -89.913 617.946  1.00  6.55           C
ATOM   3146  C   ILE 9 195    -141.526 -89.751 618.672  1.00  6.55           C
ATOM   3147  O   ILE 9 195    -140.540 -90.395 618.315  1.00  6.55           O
ATOM   3148  HA  ILE 9 195    -143.562 -89.177 618.344  1.00  6.55           H
ATOM   3149  HB  ILE 9 195    -142.848 -92.034 617.676  1.00  6.55           H
ATOM   3150  CB  ILE 9 195    -143.501 -91.291 618.132  1.00  6.55           C
ATOM   3151  CG1 ILE 9 195    -144.850 -91.372 617.414  1.00  6.55           C
ATOM   3152 1HG1 ILE 9 195    -145.551 -90.673 617.869  1.00  6.55           H
ATOM   3153 2HG1 ILE 9 195    -144.730 -91.071 616.373  1.00  6.55           H
ATOM   3154  CG2 ILE 9 195    -143.620 -91.644 619.616  1.00  6.55           C
ATOM   3155 1HG2 ILE 9 195    -142.628 -91.655 620.068  1.00  6.55           H
ATOM   3156 2HG2 ILE 9 195    -144.240 -90.902 620.118  1.00  6.55           H
ATOM   3157 3HG2 ILE 9 195    -144.076 -92.629 619.720  1.00  6.55           H
ATOM   3158  CD1 ILE 9 195    -145.420 -92.790 617.478  1.00  6.55           C
ATOM   3159 1HD1 ILE 9 195    -144.727 -93.483 617.001  1.00  6.55           H
ATOM   3160 2HD1 ILE 9 195    -145.561 -93.078 618.520  1.00  6.55           H
ATOM   3161 3HD1 ILE 9 195    -146.379 -92.820 616.960  1.00  6.55           H
ATOM   3162  HN  ILE 9 195    -142.191 -90.325 616.018  1.00  6.55           H
ATOM   3163  N   ALA 9 196    -141.535 -88.888 619.677  1.00  6.55           N
ATOM   3164  CA  ALA 9 196    -140.361 -88.700 620.513  1.00  6.55           C
ATOM   3165  C   ALA 9 196    -140.338 -89.775 621.602  1.00  6.55           C
ATOM   3166  O   ALA 9 196    -141.321 -89.958 622.319  1.00  6.55           O
ATOM   3167  HA  ALA 9 196    -139.481 -88.817 619.880  1.00  6.55           H
ATOM   3168  CB  ALA 9 196    -140.367 -87.284 621.091  1.00  6.55           C
ATOM   3169 1HB  ALA 9 196    -140.354 -86.559 620.278  1.00  6.55           H
ATOM   3170 2HB  ALA 9 196    -141.267 -87.140 621.691  1.00  6.55           H
ATOM   3171 3HB  ALA 9 196    -139.487 -87.143 621.718  1.00  6.55           H
ATOM   3172  HN  ALA 9 196    -142.323 -88.325 619.923  1.00  6.55           H
ATOM   3173  N   ILE 9 197    -139.206 -90.457 621.691  1.00  6.55           N
ATOM   3174  CA  ILE 9 197    -139.054 -91.530 622.660  1.00  6.55           C
ATOM   3175  C   ILE 9 197    -137.779 -91.298 623.474  1.00  6.55           C
ATOM   3176  O   ILE 9 197    -136.724 -91.009 622.913  1.00  6.55           O
ATOM   3177  HA  ILE 9 197    -139.908 -91.484 623.336  1.00  6.55           H
ATOM   3178  HB  ILE 9 197    -138.295 -92.926 621.229  1.00  6.55           H
ATOM   3179  CB  ILE 9 197    -139.100 -92.891 621.964  1.00  6.55           C
ATOM   3180  CG1 ILE 9 197    -140.415 -93.074 621.204  1.00  6.55           C
ATOM   3181 1HG1 ILE 9 197    -141.245 -93.111 621.909  1.00  6.55           H
ATOM   3182 2HG1 ILE 9 197    -140.586 -92.216 620.554  1.00  6.55           H
ATOM   3183  CG2 ILE 9 197    -138.851 -94.025 622.960  1.00  6.55           C
ATOM   3184 1HG2 ILE 9 197    -137.869 -93.899 623.417  1.00  6.55           H
ATOM   3185 2HG2 ILE 9 197    -139.617 -94.003 623.735  1.00  6.55           H
ATOM   3186 3HG2 ILE 9 197    -138.889 -94.982 622.439  1.00  6.55           H
ATOM   3187  CD1 ILE 9 197    -140.391 -94.356 620.369  1.00  6.55           C
ATOM   3188 1HD1 ILE 9 197    -139.575 -94.306 619.648  1.00  6.55           H
ATOM   3189 2HD1 ILE 9 197    -140.244 -95.214 621.025  1.00  6.55           H
ATOM   3190 3HD1 ILE 9 197    -141.338 -94.462 619.839  1.00  6.55           H
ATOM   3191  HN  ILE 9 197    -138.405 -90.289 621.118  1.00  6.55           H
ATOM   3192  N   CYS 9 198    -137.920 -91.433 624.785  1.00  6.55           N
ATOM   3193  CA  CYS 9 198    -136.766 -91.402 625.668  1.00  6.55           C
ATOM   3194  C   CYS 9 198    -136.195 -92.818 625.761  1.00  6.55           C
ATOM   3195  O   CYS 9 198    -136.840 -93.719 626.296  1.00  6.55           O
ATOM   3196  HA  CYS 9 198    -136.044 -90.722 625.217  1.00  6.55           H
ATOM   3197  CB  CYS 9 198    -137.124 -90.840 627.046  1.00  6.55           C
ATOM   3198 1HB  CYS 9 198    -137.335 -89.773 626.968  1.00  6.55           H
ATOM   3199 2HB  CYS 9 198    -138.029 -91.318 627.419  1.00  6.55           H
ATOM   3200  SG  CYS 9 198    -135.743 -91.120 628.213  1.00  6.55           S
ATOM   3201  HN  CYS 9 198    -138.800 -91.561 625.243  1.00  6.55           H
ATOM   3202  N   THR 9 199    -134.990 -92.972 625.231  1.00  6.55           N
ATOM   3203  CA  THR 9 199    -134.372 -94.284 625.143  1.00  6.55           C
ATOM   3204  C   THR 9 199    -132.857 -94.173 625.319  1.00  6.55           C
ATOM   3205  O   THR 9 199    -132.297 -93.081 625.236  1.00  6.55           O
ATOM   3206  HA  THR 9 199    -134.746 -94.895 625.964  1.00  6.55           H
ATOM   3207  HB  THR 9 199    -135.852 -94.780 623.631  1.00  6.55           H
ATOM   3208  CB  THR 9 199    -134.785 -94.912 623.810  1.00  6.55           C
ATOM   3209  OG1 THR 9 199    -134.341 -96.262 623.910  1.00  6.55           O
ATOM   3210  HG1 THR 9 199    -134.712 -96.801 623.154  1.00  6.55           H
ATOM   3211  CG2 THR 9 199    -133.996 -94.347 622.627  1.00  6.55           C
ATOM   3212 1HG2 THR 9 199    -132.934 -94.539 622.774  1.00  6.55           H
ATOM   3213 2HG2 THR 9 199    -134.165 -93.272 622.558  1.00  6.55           H
ATOM   3214 3HG2 THR 9 199    -134.329 -94.827 621.706  1.00  6.55           H
ATOM   3215  HN  THR 9 199    -134.439 -92.220 624.867  1.00  6.55           H
ATOM   3216  N   MET 9 200    -132.235 -95.319 625.558  1.00  6.55           N
ATOM   3217  CA  MET 9 200    -130.785 -95.402 625.536  1.00  6.55           C
ATOM   3218  C   MET 9 200    -130.282 -95.829 624.156  1.00  6.55           C
ATOM   3219  O   MET 9 200    -130.778 -96.797 623.582  1.00  6.55           O
ATOM   3220  HA  MET 9 200    -130.430 -94.398 625.765  1.00  6.55           H
ATOM   3221  CB  MET 9 200    -130.316 -96.412 626.585  1.00  6.55           C
ATOM   3222 1HB  MET 9 200    -130.923 -97.315 626.524  1.00  6.55           H
ATOM   3223 2HB  MET 9 200    -129.286 -96.705 626.378  1.00  6.55           H
ATOM   3224  CG  MET 9 200    -130.410 -95.822 627.994  1.00  6.55           C
ATOM   3225 1HG  MET 9 200    -129.827 -94.903 628.052  1.00  6.55           H
ATOM   3226 2HG  MET 9 200    -131.444 -95.559 628.219  1.00  6.55           H
ATOM   3227  SD  MET 9 200    -129.808 -97.001 629.191  1.00  6.55           S
ATOM   3228  CE  MET 9 200    -131.166 -98.160 629.196  1.00  6.55           C
ATOM   3229 1HE  MET 9 200    -132.079 -97.648 629.499  1.00  6.55           H
ATOM   3230 2HE  MET 9 200    -131.296 -98.571 628.195  1.00  6.55           H
ATOM   3231 3HE  MET 9 200    -130.953 -98.967 629.896  1.00  6.55           H
ATOM   3232  HN  MET 9 200    -132.705 -96.177 625.764  1.00  6.55           H
ATOM   3233  N   VAL 9 201    -129.302 -95.086 623.662  1.00  6.55           N
ATOM   3234  CA  VAL 9 201    -128.689 -95.407 622.385  1.00  6.55           C
ATOM   3235  C   VAL 9 201    -127.176 -95.540 622.569  1.00  6.55           C
ATOM   3236  O   VAL 9 201    -126.572 -94.791 623.336  1.00  6.55           O
ATOM   3237  HA  VAL 9 201    -129.089 -96.368 622.061  1.00  6.55           H
ATOM   3238  HB  VAL 9 201    -128.634 -93.407 621.642  1.00  6.55           H
ATOM   3239  CB  VAL 9 201    -129.074 -94.358 621.340  1.00  6.55           C
ATOM   3240  CG1 VAL 9 201    -128.512 -94.721 619.965  1.00  6.55           C
ATOM   3241 1HG1 VAL 9 201    -127.425 -94.776 620.020  1.00  6.55           H
ATOM   3242 2HG1 VAL 9 201    -128.910 -95.686 619.653  1.00  6.55           H
ATOM   3243 3HG1 VAL 9 201    -128.801 -93.958 619.241  1.00  6.55           H
ATOM   3244  CG2 VAL 9 201    -130.592 -94.174 621.281  1.00  6.55           C
ATOM   3245 1HG2 VAL 9 201    -131.062 -95.121 621.015  1.00  6.55           H
ATOM   3246 2HG2 VAL 9 201    -130.957 -93.849 622.255  1.00  6.55           H
ATOM   3247 3HG2 VAL 9 201    -130.838 -93.423 620.531  1.00  6.55           H
ATOM   3248  HN  VAL 9 201    -128.929 -94.278 624.119  1.00  6.55           H
ATOM   3249  N   TYR 9 202    -126.607 -96.499 621.853  1.00  6.55           N
ATOM   3250  CA  TYR 9 202    -125.179 -96.751 621.942  1.00  6.55           C
ATOM   3251  C   TYR 9 202    -124.479 -96.413 620.624  1.00  6.55           C
ATOM   3252  O   TYR 9 202    -124.323 -97.275 619.761  1.00  6.55           O
ATOM   3253  HA  TYR 9 202    -124.774 -96.119 622.732  1.00  6.55           H
ATOM   3254  CB  TYR 9 202    -125.031 -98.250 622.213  1.00  6.55           C
ATOM   3255 1HB  TYR 9 202    -125.417 -98.803 621.357  1.00  6.55           H
ATOM   3256 2HB  TYR 9 202    -123.972 -98.491 622.298  1.00  6.55           H
ATOM   3257  CG  TYR 9 202    -125.751 -98.727 623.476  1.00  6.55           C
ATOM   3258  HD1 TYR 9 202    -124.105 -98.255 624.767  1.00  6.55           H
ATOM   3259  CD1 TYR 9 202    -125.118 -98.653 624.701  1.00  6.55           C
ATOM   3260  HD2 TYR 9 202    -127.533 -99.289 622.425  1.00  6.55           H
ATOM   3261  CD2 TYR 9 202    -127.033 -99.231 623.392  1.00  6.55           C
ATOM   3262  CE1 TYR 9 202    -125.795 -99.102 625.889  1.00  6.55           C
ATOM   3263  HE1 TYR 9 202    -125.306 -99.050 626.862  1.00  6.55           H
ATOM   3264  HE2 TYR 9 202    -128.722-100.080 624.528  1.00  6.55           H
ATOM   3265  CE2 TYR 9 202    -127.710 -99.680 624.580  1.00  6.55           C
ATOM   3266  CZ  TYR 9 202    -127.058 -99.593 625.771  1.00  6.55           C
ATOM   3267  OH  TYR 9 202    -127.697-100.017 626.893  1.00  6.55           O
ATOM   3268  HH  TYR 9 202    -128.625-100.313 626.667  1.00  6.55           H
ATOM   3269  HN  TYR 9 202    -127.103 -97.096 621.223  1.00  6.55           H
ATOM   3270  N   PRO 9 203    -124.047 -95.157 620.445  1.00  6.55           N
ATOM   3271  CA  PRO 9 203    -123.617 -94.687 619.126  1.00  6.55           C
ATOM   3272  C   PRO 9 203    -122.324 -95.344 618.672  1.00  6.55           C
ATOM   3273  O   PRO 9 203    -121.648 -94.841 617.777  1.00  6.55           O
ATOM   3274  HA  PRO 9 203    -124.355 -94.960 618.371  1.00  6.55           H
ATOM   3275  CB  PRO 9 203    -123.451 -93.178 619.315  1.00  6.55           C
ATOM   3276 1HB  PRO 9 203    -122.653 -92.780 618.688  1.00  6.55           H
ATOM   3277 2HB  PRO 9 203    -124.361 -92.638 619.052  1.00  6.55           H
ATOM   3278  CG  PRO 9 203    -123.128 -93.036 620.775  1.00  6.55           C
ATOM   3279 1HG  PRO 9 203    -122.062 -93.171 620.958  1.00  6.55           H
ATOM   3280 2HG  PRO 9 203    -123.390 -92.043 621.142  1.00  6.55           H
ATOM   3281  CD  PRO 9 203    -123.934 -94.098 621.464  1.00  6.55           C
ATOM   3282 1HD  PRO 9 203    -123.436 -94.458 622.365  1.00  6.55           H
ATOM   3283 2HD  PRO 9 203    -124.912 -93.725 621.767  1.00  6.55           H
ATOM   3284  N   SER 9 204    -122.012 -96.464 619.309  1.00  6.55           N
ATOM   3285  CA  SER 9 204    -120.730 -97.114 619.094  1.00  6.55           C
ATOM   3286  C   SER 9 204    -120.821 -98.065 617.899  1.00  6.55           C
ATOM   3287  O   SER 9 204    -121.892 -98.589 617.598  1.00  6.55           O
ATOM   3288  HA  SER 9 204    -120.028 -96.307 618.888  1.00  6.55           H
ATOM   3289  CB  SER 9 204    -120.282 -97.874 620.344  1.00  6.55           C
ATOM   3290 1HB  SER 9 204    -119.298 -98.310 620.170  1.00  6.55           H
ATOM   3291 2HB  SER 9 204    -120.178 -97.176 621.175  1.00  6.55           H
ATOM   3292  HG  SER 9 204    -120.765 -99.545 621.334  1.00  6.55           H
ATOM   3293  OG  SER 9 204    -121.200 -98.903 620.702  1.00  6.55           O
ATOM   3294  HN  SER 9 204    -122.615 -96.923 619.961  1.00  6.55           H
ATOM   3295  N   ASP 9 205    -119.682 -98.259 617.250  1.00  6.55           N
ATOM   3296  CA  ASP 9 205    -119.596 -99.212 616.157  1.00  6.55           C
ATOM   3297  C   ASP 9 205    -119.898-100.616 616.684  1.00  6.55           C
ATOM   3298  O   ASP 9 205    -120.444-101.450 615.964  1.00  6.55           O
ATOM   3299  HA  ASP 9 205    -120.331 -98.875 615.425  1.00  6.55           H
ATOM   3300  CB  ASP 9 205    -118.193 -99.227 615.548  1.00  6.55           C
ATOM   3301 1HB  ASP 9 205    -117.448 -99.275 616.342  1.00  6.55           H
ATOM   3302 2HB  ASP 9 205    -118.066-100.122 614.938  1.00  6.55           H
ATOM   3303  CG  ASP 9 205    -117.954 -97.982 614.691  1.00  6.55           C
ATOM   3304  OD1 ASP 9 205    -118.902 -97.596 613.974  1.00  6.55           O
ATOM   3305  OD2 ASP 9 205    -116.828 -97.444 614.773  1.00  6.55           O
ATOM   3306  HN  ASP 9 205    -118.830 -97.780 617.461  1.00  6.55           H
ATOM   3307  N   GLU 9 206    -119.528-100.834 617.938  1.00  6.55           N
ATOM   3308  CA  GLU 9 206    -119.793-102.108 618.585  1.00  6.55           C
ATOM   3309  C   GLU 9 206    -120.947-101.969 619.580  1.00  6.55           C
ATOM   3310  O   GLU 9 206    -120.905-102.537 620.669  1.00  6.55           O
ATOM   3311  HA  GLU 9 206    -120.077-102.788 617.782  1.00  6.55           H
ATOM   3312  CB  GLU 9 206    -118.537-102.644 619.275  1.00  6.55           C
ATOM   3313 1HB  GLU 9 206    -118.163-101.904 619.984  1.00  6.55           H
ATOM   3314 2HB  GLU 9 206    -118.752-103.609 619.733  1.00  6.55           H
ATOM   3315  CG  GLU 9 206    -117.417-102.888 618.262  1.00  6.55           C
ATOM   3316 1HG  GLU 9 206    -117.225-101.975 617.699  1.00  6.55           H
ATOM   3317 2HG  GLU 9 206    -116.495-103.138 618.787  1.00  6.55           H
ATOM   3318  CD  GLU 9 206    -117.785-104.019 617.300  1.00  6.55           C
ATOM   3319  OE1 GLU 9 206    -117.741-103.761 616.077  1.00  6.55           O
ATOM   3320  OE2 GLU 9 206    -118.102-105.116 617.808  1.00  6.55           O
ATOM   3321  HN  GLU 9 206    -119.058-100.160 618.508  1.00  6.55           H
ATOM   3322  N   SER 9 207    -121.952-101.209 619.169  1.00  6.55           N
ATOM   3323  CA  SER 9 207    -123.044-100.863 620.063  1.00  6.55           C
ATOM   3324  C   SER 9 207    -123.653-102.133 620.660  1.00  6.55           C
ATOM   3325  O   SER 9 207    -124.079-102.138 621.814  1.00  6.55           O
ATOM   3326  HA  SER 9 207    -122.594-100.251 620.844  1.00  6.55           H
ATOM   3327  CB  SER 9 207    -124.117-100.052 619.334  1.00  6.55           C
ATOM   3328 1HB  SER 9 207    -125.007 -99.984 619.960  1.00  6.55           H
ATOM   3329 2HB  SER 9 207    -123.759 -99.034 619.178  1.00  6.55           H
ATOM   3330  HG  SER 9 207    -124.972 -99.970 617.527  1.00  6.55           H
ATOM   3331  OG  SER 9 207    -124.462-100.630 618.078  1.00  6.55           O
ATOM   3332  HN  SER 9 207    -122.027-100.832 618.245  1.00  6.55           H
ATOM   3333  N   THR 9 208    -123.674-103.180 619.848  1.00  6.55           N
ATOM   3334  CA  THR 9 208    -124.189-104.463 620.293  1.00  6.55           C
ATOM   3335  C   THR 9 208    -123.414-104.953 621.518  1.00  6.55           C
ATOM   3336  O   THR 9 208    -124.011-105.333 622.524  1.00  6.55           O
ATOM   3337  HA  THR 9 208    -125.225-104.328 620.604  1.00  6.55           H
ATOM   3338  HB  THR 9 208    -124.361-106.449 619.429  1.00  6.55           H
ATOM   3339  CB  THR 9 208    -124.133-105.432 619.110  1.00  6.55           C
ATOM   3340  OG1 THR 9 208    -122.832-105.236 618.563  1.00  6.55           O
ATOM   3341  HG1 THR 9 208    -122.584-106.014 617.985  1.00  6.55           H
ATOM   3342  CG2 THR 9 208    -125.079-105.028 617.977  1.00  6.55           C
ATOM   3343 1HG2 THR 9 208    -126.108-105.060 618.334  1.00  6.55           H
ATOM   3344 2HG2 THR 9 208    -124.962-105.720 617.143  1.00  6.55           H
ATOM   3345 3HG2 THR 9 208    -124.839-104.017 617.647  1.00  6.55           H
ATOM   3346  HN  THR 9 208    -123.347-103.161 618.903  1.00  6.55           H
ATOM   3347  N   LYS 9 209    -122.095-104.930 621.392  1.00  6.55           N
ATOM   3348  CA  LYS 9 209    -121.233-105.410 622.458  1.00  6.55           C
ATOM   3349  C   LYS 9 209    -121.381-104.498 623.677  1.00  6.55           C
ATOM   3350  O   LYS 9 209    -121.372-104.969 624.814  1.00  6.55           O
ATOM   3351  HA  LYS 9 209    -121.575-106.409 622.730  1.00  6.55           H
ATOM   3352  CB  LYS 9 209    -119.792-105.545 621.962  1.00  6.55           C
ATOM   3353 1HB  LYS 9 209    -119.472-104.610 621.503  1.00  6.55           H
ATOM   3354 2HB  LYS 9 209    -119.128-105.728 622.807  1.00  6.55           H
ATOM   3355  CG  LYS 9 209    -119.665-106.686 620.950  1.00  6.55           C
ATOM   3356 1HG  LYS 9 209    -120.035-107.611 621.392  1.00  6.55           H
ATOM   3357 2HG  LYS 9 209    -120.287-106.477 620.080  1.00  6.55           H
ATOM   3358  CD  LYS 9 209    -118.211-106.871 620.512  1.00  6.55           C
ATOM   3359 1HD  LYS 9 209    -117.807-105.918 620.169  1.00  6.55           H
ATOM   3360 2HD  LYS 9 209    -117.607-107.184 621.363  1.00  6.55           H
ATOM   3361  CE  LYS 9 209    -118.103-107.909 619.393  1.00  6.55           C
ATOM   3362 1HE  LYS 9 209    -118.038-108.909 619.822  1.00  6.55           H
ATOM   3363 2HE  LYS 9 209    -119.003-107.884 618.778  1.00  6.55           H
ATOM   3364  NZ  LYS 9 209    -116.913-107.644 618.553  1.00  6.55           N
ATOM   3365 1HZ  LYS 9 209    -116.814-108.384 617.866  1.00  6.55           H
ATOM   3366 2HZ  LYS 9 209    -117.026-106.755 618.079  1.00  6.55           H
ATOM   3367 3HZ  LYS 9 209    -116.086-107.613 619.139  1.00  6.55           H
ATOM   3368  HN  LYS 9 209    -121.617-104.591 620.581  1.00  6.55           H
ATOM   3369  N   LEU 9 210    -121.512-103.209 623.400  1.00  6.55           N
ATOM   3370  CA  LEU 9 210    -121.634-102.224 624.461  1.00  6.55           C
ATOM   3371  C   LEU 9 210    -122.925-102.478 625.241  1.00  6.55           C
ATOM   3372  O   LEU 9 210    -122.913-102.523 626.470  1.00  6.55           O
ATOM   3373  HA  LEU 9 210    -120.789-102.365 625.136  1.00  6.55           H
ATOM   3374  CB  LEU 9 210    -121.528-100.808 623.892  1.00  6.55           C
ATOM   3375 1HB  LEU 9 210    -120.588-100.727 623.345  1.00  6.55           H
ATOM   3376 2HB  LEU 9 210    -122.331-100.667 623.168  1.00  6.55           H
ATOM   3377  HG  LEU 9 210    -122.532 -99.752 625.457  1.00  6.55           H
ATOM   3378  CG  LEU 9 210    -121.592 -99.669 624.911  1.00  6.55           C
ATOM   3379  CD1 LEU 9 210    -120.462 -99.785 625.936  1.00  6.55           C
ATOM   3380 1HD1 LEU 9 210    -120.548-100.733 626.466  1.00  6.55           H
ATOM   3381 2HD1 LEU 9 210    -119.501 -99.741 625.423  1.00  6.55           H
ATOM   3382 3HD1 LEU 9 210    -120.532 -98.963 626.648  1.00  6.55           H
ATOM   3383  CD2 LEU 9 210    -121.595 -98.307 624.212  1.00  6.55           C
ATOM   3384 1HD2 LEU 9 210    -120.684 -98.199 623.624  1.00  6.55           H
ATOM   3385 2HD2 LEU 9 210    -122.462 -98.238 623.555  1.00  6.55           H
ATOM   3386 3HD2 LEU 9 210    -121.642 -97.515 624.960  1.00  6.55           H
ATOM   3387  HN  LEU 9 210    -121.537-102.837 622.472  1.00  6.55           H
ATOM   3388  N   LYS 9 211    -124.008-102.636 624.495  1.00  6.55           N
ATOM   3389  CA  LYS 9 211    -125.308-102.867 625.102  1.00  6.55           C
ATOM   3390  C   LYS 9 211    -125.236-104.109 625.994  1.00  6.55           C
ATOM   3391  O   LYS 9 211    -125.625-104.063 627.160  1.00  6.55           O
ATOM   3392  HA  LYS 9 211    -125.534-102.005 625.729  1.00  6.55           H
ATOM   3393  CB  LYS 9 211    -126.395-102.944 624.029  1.00  6.55           C
ATOM   3394 1HB  LYS 9 211    -126.446-101.998 623.488  1.00  6.55           H
ATOM   3395 2HB  LYS 9 211    -126.139-103.713 623.300  1.00  6.55           H
ATOM   3396  CG  LYS 9 211    -127.758-103.256 624.649  1.00  6.55           C
ATOM   3397 1HG  LYS 9 211    -127.736-104.245 625.107  1.00  6.55           H
ATOM   3398 2HG  LYS 9 211    -127.972-102.542 625.445  1.00  6.55           H
ATOM   3399  CD  LYS 9 211    -128.866-103.200 623.596  1.00  6.55           C
ATOM   3400 1HD  LYS 9 211    -128.880-102.215 623.129  1.00  6.55           H
ATOM   3401 2HD  LYS 9 211    -128.660-103.924 622.807  1.00  6.55           H
ATOM   3402  CE  LYS 9 211    -130.232-103.493 624.221  1.00  6.55           C
ATOM   3403 1HE  LYS 9 211    -130.271-104.530 624.555  1.00  6.55           H
ATOM   3404 2HE  LYS 9 211    -130.377-102.868 625.102  1.00  6.55           H
ATOM   3405  NZ  LYS 9 211    -131.314-103.240 623.243  1.00  6.55           N
ATOM   3406 1HZ  LYS 9 211    -132.133-102.890 623.728  1.00  6.55           H
ATOM   3407 2HZ  LYS 9 211    -131.004-102.553 622.565  1.00  6.55           H
ATOM   3408 3HZ  LYS 9 211    -131.547-104.104 622.766  1.00  6.55           H
ATOM   3409  HN  LYS 9 211    -124.008-102.609 623.496  1.00  6.55           H
ATOM   3410  N   SER 9 212    -124.736-105.188 625.412  1.00  6.55           N
ATOM   3411  CA  SER 9 212    -124.726-106.471 626.095  1.00  6.55           C
ATOM   3412  C   SER 9 212    -123.880-106.379 627.367  1.00  6.55           C
ATOM   3413  O   SER 9 212    -124.238-106.949 628.397  1.00  6.55           O
ATOM   3414  HA  SER 9 212    -125.768-106.674 626.342  1.00  6.55           H
ATOM   3415  CB  SER 9 212    -124.194-107.577 625.182  1.00  6.55           C
ATOM   3416 1HB  SER 9 212    -124.287-108.539 625.686  1.00  6.55           H
ATOM   3417 2HB  SER 9 212    -124.805-107.629 624.281  1.00  6.55           H
ATOM   3418  HG  SER 9 212    -122.517-108.099 624.223  1.00  6.55           H
ATOM   3419  OG  SER 9 212    -122.833-107.362 624.819  1.00  6.55           O
ATOM   3420  HN  SER 9 212    -124.344-105.197 624.492  1.00  6.55           H
ATOM   3421  N   ALA 9 213    -122.774-105.658 627.253  1.00  6.55           N
ATOM   3422  CA  ALA 9 213    -121.884-105.470 628.385  1.00  6.55           C
ATOM   3423  C   ALA 9 213    -122.617-104.695 629.482  1.00  6.55           C
ATOM   3424  O   ALA 9 213    -122.628-105.111 630.640  1.00  6.55           O
ATOM   3425  HA  ALA 9 213    -121.617-106.456 628.765  1.00  6.55           H
ATOM   3426  CB  ALA 9 213    -120.611-104.759 627.922  1.00  6.55           C
ATOM   3427 1HB  ALA 9 213    -120.112-105.364 627.164  1.00  6.55           H
ATOM   3428 2HB  ALA 9 213    -120.870-103.789 627.498  1.00  6.55           H
ATOM   3429 3HB  ALA 9 213    -119.943-104.618 628.771  1.00  6.55           H
ATOM   3430  HN  ALA 9 213    -122.485-105.208 626.408  1.00  6.55           H
ATOM   3431  N   VAL 9 214    -123.212-103.582 629.079  1.00  6.55           N
ATOM   3432  CA  VAL 9 214    -123.894-102.714 630.024  1.00  6.55           C
ATOM   3433  C   VAL 9 214    -125.008-103.498 630.720  1.00  6.55           C
ATOM   3434  O   VAL 9 214    -125.206-103.365 631.926  1.00  6.55           O
ATOM   3435  HA  VAL 9 214    -123.164-102.404 630.772  1.00  6.55           H
ATOM   3436  HB  VAL 9 214    -124.908-101.775 628.398  1.00  6.55           H
ATOM   3437  CB  VAL 9 214    -124.402-101.460 629.310  1.00  6.55           C
ATOM   3438  CG1 VAL 9 214    -125.417-100.710 630.175  1.00  6.55           C
ATOM   3439 1HG1 VAL 9 214    -126.266-101.360 630.385  1.00  6.55           H
ATOM   3440 2HG1 VAL 9 214    -124.946-100.411 631.111  1.00  6.55           H
ATOM   3441 3HG1 VAL 9 214    -125.762 -99.823 629.643  1.00  6.55           H
ATOM   3442  CG2 VAL 9 214    -123.240-100.547 628.911  1.00  6.55           C
ATOM   3443 1HG2 VAL 9 214    -122.694-100.243 629.804  1.00  6.55           H
ATOM   3444 2HG2 VAL 9 214    -122.570-101.084 628.240  1.00  6.55           H
ATOM   3445 3HG2 VAL 9 214    -123.630 -99.663 628.406  1.00  6.55           H
ATOM   3446  HN  VAL 9 214    -123.234-103.272 628.129  1.00  6.55           H
ATOM   3447  N   LEU 9 215    -125.707-104.299 629.929  1.00  6.55           N
ATOM   3448  CA  LEU 9 215    -126.888-104.989 630.417  1.00  6.55           C
ATOM   3449  C   LEU 9 215    -126.463-106.114 631.363  1.00  6.55           C
ATOM   3450  O   LEU 9 215    -127.114-106.357 632.377  1.00  6.55           O
ATOM   3451  HA  LEU 9 215    -127.477-104.267 630.983  1.00  6.55           H
ATOM   3452  CB  LEU 9 215    -127.754-105.463 629.248  1.00  6.55           C
ATOM   3453 1HB  LEU 9 215    -127.843-104.645 628.533  1.00  6.55           H
ATOM   3454 2HB  LEU 9 215    -127.232-106.274 628.741  1.00  6.55           H
ATOM   3455  HG  LEU 9 215    -129.068-106.834 630.231  1.00  6.55           H
ATOM   3456  CG  LEU 9 215    -129.161-105.945 629.608  1.00  6.55           C
ATOM   3457  CD1 LEU 9 215    -129.908-104.893 630.430  1.00  6.55           C
ATOM   3458 1HD1 LEU 9 215    -129.360-104.696 631.351  1.00  6.55           H
ATOM   3459 2HD1 LEU 9 215    -129.990-103.972 629.852  1.00  6.55           H
ATOM   3460 3HD1 LEU 9 215    -130.905-105.261 630.672  1.00  6.55           H
ATOM   3461  CD2 LEU 9 215    -129.938-106.350 628.354  1.00  6.55           C
ATOM   3462 1HD2 LEU 9 215    -130.023-105.494 627.685  1.00  6.55           H
ATOM   3463 2HD2 LEU 9 215    -129.412-107.158 627.845  1.00  6.55           H
ATOM   3464 3HD2 LEU 9 215    -130.935-106.689 628.638  1.00  6.55           H
ATOM   3465  HN  LEU 9 215    -125.477-104.479 628.972  1.00  6.55           H
ATOM   3466  N   THR 9 216    -125.371-106.770 630.997  1.00  6.55           N
ATOM   3467  CA  THR 9 216    -124.808-107.813 631.837  1.00  6.55           C
ATOM   3468  C   THR 9 216    -124.459-107.256 633.218  1.00  6.55           C
ATOM   3469  O   THR 9 216    -124.761-107.876 634.236  1.00  6.55           O
ATOM   3470  HA  THR 9 216    -125.567-108.582 631.985  1.00  6.55           H
ATOM   3471  HB  THR 9 216    -122.826-107.669 630.960  1.00  6.55           H
ATOM   3472  CB  THR 9 216    -123.608-108.415 631.103  1.00  6.55           C
ATOM   3473  OG1 THR 9 216    -124.166-108.958 629.910  1.00  6.55           O
ATOM   3474  HG1 THR 9 216    -123.958-108.364 629.134  1.00  6.55           H
ATOM   3475  CG2 THR 9 216    -123.026-109.629 631.829  1.00  6.55           C
ATOM   3476 1HG2 THR 9 216    -123.790-110.403 631.913  1.00  6.55           H
ATOM   3477 2HG2 THR 9 216    -122.697-109.334 632.826  1.00  6.55           H
ATOM   3478 3HG2 THR 9 216    -122.177-110.017 631.267  1.00  6.55           H
ATOM   3479  HN  THR 9 216    -124.876-106.600 630.145  1.00  6.55           H
ATOM   3480  N   LEU 9 217    -123.828-106.091 633.208  1.00  6.55           N
ATOM   3481  CA  LEU 9 217    -123.412-105.455 634.447  1.00  6.55           C
ATOM   3482  C   LEU 9 217    -124.638-105.216 635.330  1.00  6.55           C
ATOM   3483  O   LEU 9 217    -124.587-105.427 636.540  1.00  6.55           O
ATOM   3484  HA  LEU 9 217    -122.746-106.147 634.962  1.00  6.55           H
ATOM   3485  CB  LEU 9 217    -122.608-104.186 634.154  1.00  6.55           C
ATOM   3486 1HB  LEU 9 217    -121.822-104.435 633.441  1.00  6.55           H
ATOM   3487 2HB  LEU 9 217    -123.266-103.468 633.665  1.00  6.55           H
ATOM   3488  HG  LEU 9 217    -122.735-103.354 636.120  1.00  6.55           H
ATOM   3489  CG  LEU 9 217    -121.965-103.506 635.364  1.00  6.55           C
ATOM   3490  CD1 LEU 9 217    -120.889-104.397 635.987  1.00  6.55           C
ATOM   3491 1HD1 LEU 9 217    -121.338-105.336 636.312  1.00  6.55           H
ATOM   3492 2HD1 LEU 9 217    -120.114-104.603 635.248  1.00  6.55           H
ATOM   3493 3HD1 LEU 9 217    -120.448-103.890 636.844  1.00  6.55           H
ATOM   3494  CD2 LEU 9 217    -121.419-102.126 634.990  1.00  6.55           C
ATOM   3495 1HD2 LEU 9 217    -120.668-102.231 634.208  1.00  6.55           H
ATOM   3496 2HD2 LEU 9 217    -122.234-101.498 634.629  1.00  6.55           H
ATOM   3497 3HD2 LEU 9 217    -120.968-101.664 635.868  1.00  6.55           H
ATOM   3498  HN  LEU 9 217    -123.602-105.584 632.376  1.00  6.55           H
ATOM   3499  N   LYS 9 218    -125.712-104.777 634.689  1.00  6.55           N
ATOM   3500  CA  LYS 9 218    -126.938-104.470 635.407  1.00  6.55           C
ATOM   3501  C   LYS 9 218    -127.454-105.737 636.092  1.00  6.55           C
ATOM   3502  O   LYS 9 218    -127.889-105.692 637.242  1.00  6.55           O
ATOM   3503  HA  LYS 9 218    -126.692-103.738 636.175  1.00  6.55           H
ATOM   3504  CB  LYS 9 218    -127.958-103.819 634.471  1.00  6.55           C
ATOM   3505 1HB  LYS 9 218    -128.039-104.401 633.553  1.00  6.55           H
ATOM   3506 2HB  LYS 9 218    -128.942-103.825 634.939  1.00  6.55           H
ATOM   3507  CG  LYS 9 218    -127.555-102.382 634.136  1.00  6.55           C
ATOM   3508 1HG  LYS 9 218    -127.479-101.798 635.053  1.00  6.55           H
ATOM   3509 2HG  LYS 9 218    -126.568-102.375 633.672  1.00  6.55           H
ATOM   3510  CD  LYS 9 218    -128.571-101.732 633.194  1.00  6.55           C
ATOM   3511 1HD  LYS 9 218    -128.858-102.441 632.418  1.00  6.55           H
ATOM   3512 2HD  LYS 9 218    -129.477-101.483 633.747  1.00  6.55           H
ATOM   3513  CE  LYS 9 218    -127.995-100.469 632.552  1.00  6.55           C
ATOM   3514 1HE  LYS 9 218    -127.387 -99.929 633.278  1.00  6.55           H
ATOM   3515 2HE  LYS 9 218    -127.337-100.741 631.726  1.00  6.55           H
ATOM   3516  NZ  LYS 9 218    -129.083 -99.595 632.059  1.00  6.55           N
ATOM   3517 1HZ  LYS 9 218    -128.705 -98.923 631.401  1.00  6.55           H
ATOM   3518 2HZ  LYS 9 218    -129.788-100.160 631.598  1.00  6.55           H
ATOM   3519 3HZ  LYS 9 218    -129.502 -99.104 632.841  1.00  6.55           H
ATOM   3520  HN  LYS 9 218    -125.754-104.632 633.701  1.00  6.55           H
ATOM   3521  N   VAL 9 219    -127.387-106.838 635.358  1.00  6.55           N
ATOM   3522  CA  VAL 9 219    -127.919-108.098 635.848  1.00  6.55           C
ATOM   3523  C   VAL 9 219    -127.092-108.562 637.049  1.00  6.55           C
ATOM   3524  O   VAL 9 219    -127.647-108.976 638.066  1.00  6.55           O
ATOM   3525  HA  VAL 9 219    -128.943-107.918 636.175  1.00  6.55           H
ATOM   3526  HB  VAL 9 219    -126.990-109.105 634.211  1.00  6.55           H
ATOM   3527  CB  VAL 9 219    -127.956-109.126 634.716  1.00  6.55           C
ATOM   3528  CG1 VAL 9 219    -128.169-110.539 635.264  1.00  6.55           C
ATOM   3529 1HG1 VAL 9 219    -127.352-110.793 635.940  1.00  6.55           H
ATOM   3530 2HG1 VAL 9 219    -129.114-110.580 635.805  1.00  6.55           H
ATOM   3531 3HG1 VAL 9 219    -128.192-111.250 634.438  1.00  6.55           H
ATOM   3532  CG2 VAL 9 219    -129.031-108.770 633.687  1.00  6.55           C
ATOM   3533 1HG2 VAL 9 219    -130.007-108.750 634.173  1.00  6.55           H
ATOM   3534 2HG2 VAL 9 219    -128.817-107.789 633.262  1.00  6.55           H
ATOM   3535 3HG2 VAL 9 219    -129.037-109.517 632.893  1.00  6.55           H
ATOM   3536  HN  VAL 9 219    -126.980-106.878 634.445  1.00  6.55           H
ATOM   3537  N   ILE 9 220    -125.779-108.478 636.892  1.00  6.55           N
ATOM   3538  CA  ILE 9 220    -124.870-108.974 637.911  1.00  6.55           C
ATOM   3539  C   ILE 9 220    -125.012-108.121 639.174  1.00  6.55           C
ATOM   3540  O   ILE 9 220    -125.291-108.644 640.252  1.00  6.55           O
ATOM   3541  HA  ILE 9 220    -125.171-109.994 638.149  1.00  6.55           H
ATOM   3542  HB  ILE 9 220    -123.204-108.073 636.919  1.00  6.55           H
ATOM   3543  CB  ILE 9 220    -123.441-109.037 637.370  1.00  6.55           C
ATOM   3544  CG1 ILE 9 220    -123.318-110.092 636.269  1.00  6.55           C
ATOM   3545 1HG1 ILE 9 220    -123.464-111.085 636.695  1.00  6.55           H
ATOM   3546 2HG1 ILE 9 220    -124.104-109.944 635.528  1.00  6.55           H
ATOM   3547  CG2 ILE 9 220    -122.436-109.267 638.500  1.00  6.55           C
ATOM   3548 1HG2 ILE 9 220    -122.502-108.449 639.217  1.00  6.55           H
ATOM   3549 2HG2 ILE 9 220    -122.661-110.208 639.001  1.00  6.55           H
ATOM   3550 3HG2 ILE 9 220    -121.428-109.308 638.087  1.00  6.55           H
ATOM   3551  CD1 ILE 9 220    -121.949-110.020 635.590  1.00  6.55           C
ATOM   3552 1HD1 ILE 9 220    -121.816-109.034 635.145  1.00  6.55           H
ATOM   3553 2HD1 ILE 9 220    -121.167-110.193 636.329  1.00  6.55           H
ATOM   3554 3HD1 ILE 9 220    -121.888-110.781 634.812  1.00  6.55           H
ATOM   3555  HN  ILE 9 220    -125.337-108.080 636.089  1.00  6.55           H
ATOM   3556  N   LEU 9 221    -124.814-106.823 638.998  1.00  6.55           N
ATOM   3557  CA  LEU 9 221    -124.675-105.926 640.133  1.00  6.55           C
ATOM   3558  C   LEU 9 221    -126.063-105.560 640.661  1.00  6.55           C
ATOM   3559  O   LEU 9 221    -126.212-105.197 641.827  1.00  6.55           O
ATOM   3560  HA  LEU 9 221    -124.141-106.468 640.914  1.00  6.55           H
ATOM   3561  CB  LEU 9 221    -123.820-104.714 639.757  1.00  6.55           C
ATOM   3562 1HB  LEU 9 221    -124.278-104.225 638.898  1.00  6.55           H
ATOM   3563 2HB  LEU 9 221    -123.850-104.003 640.583  1.00  6.55           H
ATOM   3564  HG  LEU 9 221    -122.325-105.620 638.525  1.00  6.55           H
ATOM   3565  CG  LEU 9 221    -122.355-105.004 639.424  1.00  6.55           C
ATOM   3566  CD1 LEU 9 221    -121.598-103.712 639.112  1.00  6.55           C
ATOM   3567 1HD1 LEU 9 221    -122.060-103.217 638.258  1.00  6.55           H
ATOM   3568 2HD1 LEU 9 221    -121.635-103.051 639.978  1.00  6.55           H
ATOM   3569 3HD1 LEU 9 221    -120.560-103.947 638.878  1.00  6.55           H
ATOM   3570  CD2 LEU 9 221    -121.686-105.805 640.543  1.00  6.55           C
ATOM   3571 1HD2 LEU 9 221    -121.727-105.236 641.471  1.00  6.55           H
ATOM   3572 2HD2 LEU 9 221    -122.209-106.753 640.674  1.00  6.55           H
ATOM   3573 3HD2 LEU 9 221    -120.646-105.997 640.280  1.00  6.55           H
ATOM   3574  HN  LEU 9 221    -124.749-106.383 638.102  1.00  6.55           H
ATOM   3575  N   GLY 9 222    -127.045-105.668 639.778  1.00  6.55           N
ATOM   3576  CA  GLY 9 222    -128.398-105.253 640.108  1.00  6.55           C
ATOM   3577  C   GLY 9 222    -129.149-106.367 640.840  1.00  6.55           C
ATOM   3578  O   GLY 9 222    -129.903-106.101 641.775  1.00  6.55           O
ATOM   3579 1HA  GLY 9 222    -128.367-104.360 640.732  1.00  6.55           H
ATOM   3580 2HA  GLY 9 222    -128.933-104.987 639.197  1.00  6.55           H
ATOM   3581  HN  GLY 9 222    -126.928-106.029 638.853  1.00  6.55           H
ATOM   3582  N   PHE 9 223    -128.917-107.590 640.388  1.00  6.55           N
ATOM   3583  CA  PHE 9 223    -129.755-108.708 640.788  1.00  6.55           C
ATOM   3584  C   PHE 9 223    -128.954-109.733 641.593  1.00  6.55           C
ATOM   3585  O   PHE 9 223    -129.171-109.892 642.793  1.00  6.55           O
ATOM   3586  HA  PHE 9 223    -130.555-108.306 641.409  1.00  6.55           H
ATOM   3587  CB  PHE 9 223    -130.262-109.369 639.505  1.00  6.55           C
ATOM   3588 1HB  PHE 9 223    -130.719-108.607 638.872  1.00  6.55           H
ATOM   3589 2HB  PHE 9 223    -129.411-109.771 638.955  1.00  6.55           H
ATOM   3590  CG  PHE 9 223    -131.275-110.490 639.741  1.00  6.55           C
ATOM   3591  HD1 PHE 9 223    -130.075-111.960 638.783  1.00  6.55           H
ATOM   3592  CD1 PHE 9 223    -131.010-111.750 639.302  1.00  6.55           C
ATOM   3593  HD2 PHE 9 223    -132.654-109.218 640.741  1.00  6.55           H
ATOM   3594  CD2 PHE 9 223    -132.442-110.228 640.389  1.00  6.55           C
ATOM   3595  CE1 PHE 9 223    -131.950-112.791 639.521  1.00  6.55           C
ATOM   3596  HE1 PHE 9 223    -131.738-113.801 639.170  1.00  6.55           H
ATOM   3597  CE2 PHE 9 223    -133.382-111.269 640.609  1.00  6.55           C
ATOM   3598  HE2 PHE 9 223    -134.317-111.058 641.128  1.00  6.55           H
ATOM   3599  CZ  PHE 9 223    -133.117-112.528 640.170  1.00  6.55           C
ATOM   3600  HZ  PHE 9 223    -133.839-113.328 640.338  1.00  6.55           H
ATOM   3601  HN  PHE 9 223    -128.173-107.823 639.761  1.00  6.55           H
ATOM   3602  N   PHE 9 224    -128.044-110.402 640.900  1.00  6.55           N
ATOM   3603  CA  PHE 9 224    -127.438-111.611 641.432  1.00  6.55           C
ATOM   3604  C   PHE 9 224    -126.668-111.318 642.721  1.00  6.55           C
ATOM   3605  O   PHE 9 224    -126.884-111.971 643.740  1.00  6.55           O
ATOM   3606  HA  PHE 9 224    -128.247-112.311 641.645  1.00  6.55           H
ATOM   3607  CB  PHE 9 224    -126.461-112.125 640.373  1.00  6.55           C
ATOM   3608 1HB  PHE 9 224    -125.978-111.272 639.895  1.00  6.55           H
ATOM   3609 2HB  PHE 9 224    -125.677-112.700 640.865  1.00  6.55           H
ATOM   3610  CG  PHE 9 224    -127.111-112.994 639.295  1.00  6.55           C
ATOM   3611  HD1 PHE 9 224    -127.077-114.747 640.497  1.00  6.55           H
ATOM   3612  CD1 PHE 9 224    -127.349-114.311 639.536  1.00  6.55           C
ATOM   3613  HD2 PHE 9 224    -127.260-111.395 637.902  1.00  6.55           H
ATOM   3614  CD2 PHE 9 224    -127.451-112.450 638.096  1.00  6.55           C
ATOM   3615  CE1 PHE 9 224    -127.953-115.119 638.536  1.00  6.55           C
ATOM   3616  HE1 PHE 9 224    -128.144-116.174 638.729  1.00  6.55           H
ATOM   3617  CE2 PHE 9 224    -128.055-113.257 637.095  1.00  6.55           C
ATOM   3618  HE2 PHE 9 224    -128.327-112.821 636.134  1.00  6.55           H
ATOM   3619  CZ  PHE 9 224    -128.293-114.574 637.337  1.00  6.55           C
ATOM   3620  HZ  PHE 9 224    -128.756-115.194 636.569  1.00  6.55           H
ATOM   3621  HN  PHE 9 224    -127.721-110.131 639.994  1.00  6.55           H
ATOM   3622  N   LEU 9 225    -125.784-110.335 642.633  1.00  6.55           N
ATOM   3623  CA  LEU 9 225    -124.896-110.026 643.741  1.00  6.55           C
ATOM   3624  C   LEU 9 225    -125.728-109.615 644.957  1.00  6.55           C
ATOM   3625  O   LEU 9 225    -125.532-110.139 646.053  1.00  6.55           O
ATOM   3626  HA  LEU 9 225    -124.351-110.938 643.987  1.00  6.55           H
ATOM   3627  CB  LEU 9 225    -123.861-108.980 643.322  1.00  6.55           C
ATOM   3628 1HB  LEU 9 225    -123.250-109.401 642.524  1.00  6.55           H
ATOM   3629 2HB  LEU 9 225    -124.389-108.124 642.902  1.00  6.55           H
ATOM   3630  HG  LEU 9 225    -123.536-108.245 645.304  1.00  6.55           H
ATOM   3631  CG  LEU 9 225    -122.930-108.477 644.428  1.00  6.55           C
ATOM   3632  CD1 LEU 9 225    -121.934-109.562 644.841  1.00  6.55           C
ATOM   3633 1HD1 LEU 9 225    -122.476-110.432 645.210  1.00  6.55           H
ATOM   3634 2HD1 LEU 9 225    -121.330-109.848 643.980  1.00  6.55           H
ATOM   3635 3HD1 LEU 9 225    -121.285-109.178 645.628  1.00  6.55           H
ATOM   3636  CD2 LEU 9 225    -122.229-107.184 644.008  1.00  6.55           C
ATOM   3637 1HD2 LEU 9 225    -121.638-107.366 643.110  1.00  6.55           H
ATOM   3638 2HD2 LEU 9 225    -122.975-106.416 643.803  1.00  6.55           H
ATOM   3639 3HD2 LEU 9 225    -121.574-106.848 644.812  1.00  6.55           H
ATOM   3640  HN  LEU 9 225    -125.670-109.755 641.826  1.00  6.55           H
ATOM   3641  N   PRO 9 226    -126.668-108.676 644.788  1.00  6.55           N
ATOM   3642  CA  PRO 9 226    -127.598-108.336 645.868  1.00  6.55           C
ATOM   3643  C   PRO 9 226    -128.310-109.559 646.422  1.00  6.55           C
ATOM   3644  O   PRO 9 226    -128.369-109.750 647.636  1.00  6.55           O
ATOM   3645  HA  PRO 9 226    -127.053-107.915 646.713  1.00  6.55           H
ATOM   3646  CB  PRO 9 226    -128.576-107.359 645.210  1.00  6.55           C
ATOM   3647 1HB  PRO 9 226    -129.445-107.875 644.802  1.00  6.55           H
ATOM   3648 2HB  PRO 9 226    -128.949-106.624 645.923  1.00  6.55           H
ATOM   3649  CG  PRO 9 226    -127.741-106.709 644.114  1.00  6.55           C
ATOM   3650 1HG  PRO 9 226    -128.366-106.260 643.341  1.00  6.55           H
ATOM   3651 2HG  PRO 9 226    -127.113-105.907 644.504  1.00  6.55           H
ATOM   3652  CD  PRO 9 226    -126.918-107.870 643.579  1.00  6.55           C
ATOM   3653 1HD  PRO 9 226    -127.462-108.438 642.825  1.00  6.55           H
ATOM   3654 2HD  PRO 9 226    -125.994-107.530 643.113  1.00  6.55           H
ATOM   3655  N   PHE 9 227    -128.838-110.361 645.510  1.00  6.55           N
ATOM   3656  CA  PHE 9 227    -129.694-111.471 645.894  1.00  6.55           C
ATOM   3657  C   PHE 9 227    -128.926-112.488 646.740  1.00  6.55           C
ATOM   3658  O   PHE 9 227    -129.435-112.970 647.751  1.00  6.55           O
ATOM   3659  HA  PHE 9 227    -130.514-111.058 646.481  1.00  6.55           H
ATOM   3660  CB  PHE 9 227    -130.158-112.146 644.602  1.00  6.55           C
ATOM   3661 1HB  PHE 9 227    -130.691-111.416 643.993  1.00  6.55           H
ATOM   3662 2HB  PHE 9 227    -129.282-112.457 644.032  1.00  6.55           H
ATOM   3663  CG  PHE 9 227    -131.060-113.361 644.824  1.00  6.55           C
ATOM   3664  HD1 PHE 9 227    -129.478-114.756 644.559  1.00  6.55           H
ATOM   3665  CD1 PHE 9 227    -130.539-114.616 644.765  1.00  6.55           C
ATOM   3666  HD2 PHE 9 227    -132.802-112.181 645.129  1.00  6.55           H
ATOM   3667  CD2 PHE 9 227    -132.384-113.187 645.081  1.00  6.55           C
ATOM   3668  CE1 PHE 9 227    -131.377-115.743 644.971  1.00  6.55           C
ATOM   3669  HE1 PHE 9 227    -130.959-116.749 644.923  1.00  6.55           H
ATOM   3670  CE2 PHE 9 227    -133.222-114.314 645.288  1.00  6.55           C
ATOM   3671  HE2 PHE 9 227    -134.284-114.174 645.494  1.00  6.55           H
ATOM   3672  CZ  PHE 9 227    -132.701-115.569 645.228  1.00  6.55           C
ATOM   3673  HZ  PHE 9 227    -133.344-116.434 645.387  1.00  6.55           H
ATOM   3674  HN  PHE 9 227    -128.688-110.264 644.526  1.00  6.55           H
ATOM   3675  N   VAL 9 228    -127.714-112.785 646.296  1.00  6.55           N
ATOM   3676  CA  VAL 9 228    -126.873-113.740 646.997  1.00  6.55           C
ATOM   3677  C   VAL 9 228    -126.625-113.245 648.424  1.00  6.55           C
ATOM   3678  O   VAL 9 228    -126.769-114.003 649.381  1.00  6.55           O
ATOM   3679  HA  VAL 9 228    -127.416-114.684 647.043  1.00  6.55           H
ATOM   3680  HB  VAL 9 228    -125.151-113.001 645.976  1.00  6.55           H
ATOM   3681  CB  VAL 9 228    -125.581-113.975 646.213  1.00  6.55           C
ATOM   3682  CG1 VAL 9 228    -124.561-114.746 647.053  1.00  6.55           C
ATOM   3683 1HG1 VAL 9 228    -124.326-114.177 647.952  1.00  6.55           H
ATOM   3684 2HG1 VAL 9 228    -124.979-115.713 647.334  1.00  6.55           H
ATOM   3685 3HG1 VAL 9 228    -123.652-114.899 646.472  1.00  6.55           H
ATOM   3686  CG2 VAL 9 228    -125.863-114.697 644.894  1.00  6.55           C
ATOM   3687 1HG2 VAL 9 228    -126.326-115.662 645.100  1.00  6.55           H
ATOM   3688 2HG2 VAL 9 228    -126.536-114.093 644.286  1.00  6.55           H
ATOM   3689 3HG2 VAL 9 228    -124.927-114.851 644.356  1.00  6.55           H
ATOM   3690  HN  VAL 9 228    -127.305-112.385 645.476  1.00  6.55           H
ATOM   3691  N   VAL 9 229    -126.257-111.976 648.520  1.00  6.55           N
ATOM   3692  CA  VAL 9 229    -125.855-111.408 649.795  1.00  6.55           C
ATOM   3693  C   VAL 9 229    -127.046-111.429 650.756  1.00  6.55           C
ATOM   3694  O   VAL 9 229    -126.900-111.785 651.924  1.00  6.55           O
ATOM   3695  HA  VAL 9 229    -125.065-112.039 650.202  1.00  6.55           H
ATOM   3696  HB  VAL 9 229    -126.063-109.384 649.149  1.00  6.55           H
ATOM   3697  CB  VAL 9 229    -125.281-110.005 649.586  1.00  6.55           C
ATOM   3698  CG1 VAL 9 229    -124.870-109.376 650.918  1.00  6.55           C
ATOM   3699 1HG1 VAL 9 229    -125.741-109.303 651.569  1.00  6.55           H
ATOM   3700 2HG1 VAL 9 229    -124.111-109.997 651.395  1.00  6.55           H
ATOM   3701 3HG1 VAL 9 229    -124.465-108.380 650.740  1.00  6.55           H
ATOM   3702  CG2 VAL 9 229    -124.104-110.036 648.608  1.00  6.55           C
ATOM   3703 1HG2 VAL 9 229    -123.319-110.679 649.004  1.00  6.55           H
ATOM   3704 2HG2 VAL 9 229    -124.440-110.423 647.646  1.00  6.55           H
ATOM   3705 3HG2 VAL 9 229    -123.715-109.026 648.477  1.00  6.55           H
ATOM   3706  HN  VAL 9 229    -126.231-111.341 647.747  1.00  6.55           H
ATOM   3707  N   MET 9 230    -128.198-111.041 650.228  1.00  6.55           N
ATOM   3708  CA  MET 9 230    -129.414-111.014 651.023  1.00  6.55           C
ATOM   3709  C   MET 9 230    -129.773-112.415 651.524  1.00  6.55           C
ATOM   3710  O   MET 9 230    -130.109-112.592 652.694  1.00  6.55           O
ATOM   3711  HA  MET 9 230    -129.196-110.363 651.870  1.00  6.55           H
ATOM   3712  CB  MET 9 230    -130.564-110.463 650.179  1.00  6.55           C
ATOM   3713 1HB  MET 9 230    -130.543-110.917 649.188  1.00  6.55           H
ATOM   3714 2HB  MET 9 230    -131.517-110.735 650.633  1.00  6.55           H
ATOM   3715  CG  MET 9 230    -130.470-108.941 650.050  1.00  6.55           C
ATOM   3716 1HG  MET 9 230    -129.762-108.550 650.780  1.00  6.55           H
ATOM   3717 2HG  MET 9 230    -130.092-108.674 649.063  1.00  6.55           H
ATOM   3718  SD  MET 9 230    -132.077-108.207 650.305  1.00  6.55           S
ATOM   3719  CE  MET 9 230    -132.888-108.701 648.794  1.00  6.55           C
ATOM   3720 1HE  MET 9 230    -132.345-108.294 647.941  1.00  6.55           H
ATOM   3721 2HE  MET 9 230    -132.903-109.789 648.729  1.00  6.55           H
ATOM   3722 3HE  MET 9 230    -133.910-108.322 648.789  1.00  6.55           H
ATOM   3723  HN  MET 9 230    -128.308-110.751 649.278  1.00  6.55           H
ATOM   3724  N   ALA 9 231    -129.690-113.373 650.613  1.00  6.55           N
ATOM   3725  CA  ALA 9 231    -130.042-114.745 650.937  1.00  6.55           C
ATOM   3726  C   ALA 9 231    -129.160-115.237 652.086  1.00  6.55           C
ATOM   3727  O   ALA 9 231    -129.650-115.865 653.024  1.00  6.55           O
ATOM   3728  HA  ALA 9 231    -131.083-114.753 651.260  1.00  6.55           H
ATOM   3729  CB  ALA 9 231    -129.908-115.616 649.685  1.00  6.55           C
ATOM   3730 1HB  ALA 9 231    -130.576-115.242 648.910  1.00  6.55           H
ATOM   3731 2HB  ALA 9 231    -128.879-115.580 649.327  1.00  6.55           H
ATOM   3732 3HB  ALA 9 231    -130.172-116.645 649.928  1.00  6.55           H
ATOM   3733  HN  ALA 9 231    -129.388-113.225 649.671  1.00  6.55           H
ATOM   3734  N   CYS 9 232    -127.876-114.932 651.976  1.00  6.55           N
ATOM   3735  CA  CYS 9 232    -126.921-115.337 652.994  1.00  6.55           C
ATOM   3736  C   CYS 9 232    -127.291-114.641 654.305  1.00  6.55           C
ATOM   3737  O   CYS 9 232    -127.336-115.275 655.358  1.00  6.55           O
ATOM   3738  HA  CYS 9 232    -127.008-116.419 653.092  1.00  6.55           H
ATOM   3739  CB  CYS 9 232    -125.482-115.032 652.572  1.00  6.55           C
ATOM   3740 1HB  CYS 9 232    -125.390-113.982 652.294  1.00  6.55           H
ATOM   3741 2HB  CYS 9 232    -124.805-115.200 653.411  1.00  6.55           H
ATOM   3742  HG  CYS 9 232    -125.560-115.337 650.221  1.00  6.55           H
ATOM   3743  SG  CYS 9 232    -125.004-116.096 651.162  1.00  6.55           S
ATOM   3744  HN  CYS 9 232    -127.486-114.419 651.211  1.00  6.55           H
ATOM   3745  N   CYS 9 233    -127.547-113.345 654.198  1.00  6.55           N
ATOM   3746  CA  CYS 9 233    -127.781-112.529 655.377  1.00  6.55           C
ATOM   3747  C   CYS 9 233    -128.966-113.120 656.143  1.00  6.55           C
ATOM   3748  O   CYS 9 233    -128.868-113.377 657.342  1.00  6.55           O
ATOM   3749  HA  CYS 9 233    -126.871-112.575 655.975  1.00  6.55           H
ATOM   3750  CB  CYS 9 233    -128.013-111.061 655.012  1.00  6.55           C
ATOM   3751 1HB  CYS 9 233    -128.756-110.988 654.218  1.00  6.55           H
ATOM   3752 2HB  CYS 9 233    -128.411-110.522 655.872  1.00  6.55           H
ATOM   3753  HG  CYS 9 233    -126.402-110.890 653.279  1.00  6.55           H
ATOM   3754  SG  CYS 9 233    -126.442-110.296 654.469  1.00  6.55           S
ATOM   3755  HN  CYS 9 233    -127.596-112.855 653.328  1.00  6.55           H
ATOM   3756  N   TYR 9 234    -130.058-113.318 655.420  1.00  6.55           N
ATOM   3757  CA  TYR 9 234    -131.297-113.759 656.039  1.00  6.55           C
ATOM   3758  C   TYR 9 234    -131.170-115.193 656.558  1.00  6.55           C
ATOM   3759  O   TYR 9 234    -131.784-115.550 657.562  1.00  6.55           O
ATOM   3760  HA  TYR 9 234    -131.508-113.095 656.877  1.00  6.55           H
ATOM   3761  CB  TYR 9 234    -132.357-113.719 654.937  1.00  6.55           C
ATOM   3762 1HB  TYR 9 234    -131.909-114.062 654.004  1.00  6.55           H
ATOM   3763 2HB  TYR 9 234    -133.152-114.422 655.186  1.00  6.55           H
ATOM   3764  CG  TYR 9 234    -132.971-112.336 654.713  1.00  6.55           C
ATOM   3765  HD1 TYR 9 234    -133.837-112.244 656.672  1.00  6.55           H
ATOM   3766  CD1 TYR 9 234    -133.699-111.734 655.719  1.00  6.55           C
ATOM   3767  HD2 TYR 9 234    -132.221-112.166 652.712  1.00  6.55           H
ATOM   3768  CD2 TYR 9 234    -132.796-111.690 653.506  1.00  6.55           C
ATOM   3769  CE1 TYR 9 234    -134.277-110.432 655.509  1.00  6.55           C
ATOM   3770  HE1 TYR 9 234    -134.855-109.945 656.294  1.00  6.55           H
ATOM   3771  HE2 TYR 9 234    -133.244-109.867 652.347  1.00  6.55           H
ATOM   3772  CE2 TYR 9 234    -133.374-110.388 653.296  1.00  6.55           C
ATOM   3773  CZ  TYR 9 234    -134.086-109.823 654.308  1.00  6.55           C
ATOM   3774  OH  TYR 9 234    -134.632-108.593 654.109  1.00  6.55           O
ATOM   3775  HH  TYR 9 234    -134.508-108.314 653.157  1.00  6.55           H
ATOM   3776  HN  TYR 9 234    -130.105-113.183 654.430  1.00  6.55           H
ATOM   3777  N   THR 9 235    -130.371-115.976 655.849  1.00  6.55           N
ATOM   3778  CA  THR 9 235    -130.105-117.344 656.261  1.00  6.55           C
ATOM   3779  C   THR 9 235    -129.507-117.370 657.669  1.00  6.55           C
ATOM   3780  O   THR 9 235    -129.924-118.164 658.511  1.00  6.55           O
ATOM   3781  HA  THR 9 235    -131.053-117.879 656.307  1.00  6.55           H
ATOM   3782  HB  THR 9 235    -128.239-117.484 655.157  1.00  6.55           H
ATOM   3783  CB  THR 9 235    -129.204-117.989 655.207  1.00  6.55           C
ATOM   3784  OG1 THR 9 235    -129.982-117.949 654.013  1.00  6.55           O
ATOM   3785  HG1 THR 9 235    -129.609-117.266 653.385  1.00  6.55           H
ATOM   3786  CG2 THR 9 235    -128.985-119.482 655.458  1.00  6.55           C
ATOM   3787 1HG2 THR 9 235    -129.945-119.998 655.441  1.00  6.55           H
ATOM   3788 2HG2 THR 9 235    -128.515-119.622 656.432  1.00  6.55           H
ATOM   3789 3HG2 THR 9 235    -128.339-119.891 654.681  1.00  6.55           H
ATOM   3790  HN  THR 9 235    -129.909-115.691 655.009  1.00  6.55           H
ATOM   3791  N   ILE 9 236    -128.538-116.491 657.883  1.00  6.55           N
ATOM   3792  CA  ILE 9 236    -127.861-116.421 659.166  1.00  6.55           C
ATOM   3793  C   ILE 9 236    -128.836-115.902 660.225  1.00  6.55           C
ATOM   3794  O   ILE 9 236    -128.868-116.409 661.346  1.00  6.55           O
ATOM   3795  HA  ILE 9 236    -127.566-117.435 659.436  1.00  6.55           H
ATOM   3796  HB  ILE 9 236    -126.838-114.623 658.622  1.00  6.55           H
ATOM   3797  CB  ILE 9 236    -126.580-115.591 659.051  1.00  6.55           C
ATOM   3798  CG1 ILE 9 236    -125.581-116.255 658.102  1.00  6.55           C
ATOM   3799 1HG1 ILE 9 236    -125.156-117.140 658.576  1.00  6.55           H
ATOM   3800 2HG1 ILE 9 236    -126.096-116.592 657.203  1.00  6.55           H
ATOM   3801  CG2 ILE 9 236    -125.973-115.327 660.430  1.00  6.55           C
ATOM   3802 1HG2 ILE 9 236    -126.689-114.781 661.044  1.00  6.55           H
ATOM   3803 2HG2 ILE 9 236    -125.733-116.276 660.910  1.00  6.55           H
ATOM   3804 3HG2 ILE 9 236    -125.064-114.736 660.320  1.00  6.55           H
ATOM   3805  CD1 ILE 9 236    -124.459-115.286 657.722  1.00  6.55           C
ATOM   3806 1HD1 ILE 9 236    -124.885-114.414 657.226  1.00  6.55           H
ATOM   3807 2HD1 ILE 9 236    -123.931-114.971 658.622  1.00  6.55           H
ATOM   3808 3HD1 ILE 9 236    -123.763-115.783 657.047  1.00  6.55           H
ATOM   3809  HN  ILE 9 236    -128.217-115.836 657.199  1.00  6.55           H
ATOM   3810  N   ILE 9 237    -129.608-114.900 659.833  1.00  6.55           N
ATOM   3811  CA  ILE 9 237    -130.541-114.270 660.751  1.00  6.55           C
ATOM   3812  C   ILE 9 237    -131.543-115.313 661.249  1.00  6.55           C
ATOM   3813  O   ILE 9 237    -131.789-115.420 662.449  1.00  6.55           O
ATOM   3814  HA  ILE 9 237    -129.966-113.908 661.604  1.00  6.55           H
ATOM   3815  HB  ILE 9 237    -131.532-113.337 659.101  1.00  6.55           H
ATOM   3816  CB  ILE 9 237    -131.196-113.051 660.098  1.00  6.55           C
ATOM   3817  CG1 ILE 9 237    -130.187-111.913 659.925  1.00  6.55           C
ATOM   3818 1HG1 ILE 9 237    -129.940-111.491 660.899  1.00  6.55           H
ATOM   3819 2HG1 ILE 9 237    -129.262-112.304 659.503  1.00  6.55           H
ATOM   3820  CG2 ILE 9 237    -132.432-112.606 660.882  1.00  6.55           C
ATOM   3821 1HG2 ILE 9 237    -133.157-113.420 660.909  1.00  6.55           H
ATOM   3822 2HG2 ILE 9 237    -132.143-112.344 661.899  1.00  6.55           H
ATOM   3823 3HG2 ILE 9 237    -132.878-111.739 660.396  1.00  6.55           H
ATOM   3824  CD1 ILE 9 237    -130.747-110.818 659.015  1.00  6.55           C
ATOM   3825 1HD1 ILE 9 237    -130.970-111.239 658.035  1.00  6.55           H
ATOM   3826 2HD1 ILE 9 237    -131.659-110.413 659.453  1.00  6.55           H
ATOM   3827 3HD1 ILE 9 237    -130.010-110.022 658.910  1.00  6.55           H
ATOM   3828  HN  ILE 9 237    -129.603-114.519 658.908  1.00  6.55           H
ATOM   3829  N   ILE 9 238    -132.095-116.057 660.301  1.00  6.55           N
ATOM   3830  CA  ILE 9 238    -133.109-117.047 660.622  1.00  6.55           C
ATOM   3831  C   ILE 9 238    -132.517-118.086 661.575  1.00  6.55           C
ATOM   3832  O   ILE 9 238    -133.155-118.471 662.554  1.00  6.55           O
ATOM   3833  HA  ILE 9 238    -133.920-116.530 661.135  1.00  6.55           H
ATOM   3834  HB  ILE 9 238    -132.868-117.912 658.681  1.00  6.55           H
ATOM   3835  CB  ILE 9 238    -133.693-117.648 659.342  1.00  6.55           C
ATOM   3836  CG1 ILE 9 238    -134.557-116.626 658.601  1.00  6.55           C
ATOM   3837 1HG1 ILE 9 238    -135.491-116.473 659.142  1.00  6.55           H
ATOM   3838 2HG1 ILE 9 238    -134.045-115.665 658.571  1.00  6.55           H
ATOM   3839  CG2 ILE 9 238    -134.461-118.937 659.643  1.00  6.55           C
ATOM   3840 1HG2 ILE 9 238    -133.787-119.665 660.095  1.00  6.55           H
ATOM   3841 2HG2 ILE 9 238    -135.277-118.721 660.333  1.00  6.55           H
ATOM   3842 3HG2 ILE 9 238    -134.866-119.344 658.717  1.00  6.55           H
ATOM   3843  CD1 ILE 9 238    -134.859-117.094 657.176  1.00  6.55           C
ATOM   3844 1HD1 ILE 9 238    -133.924-117.223 656.630  1.00  6.55           H
ATOM   3845 2HD1 ILE 9 238    -135.393-118.044 657.210  1.00  6.55           H
ATOM   3846 3HD1 ILE 9 238    -135.474-116.350 656.671  1.00  6.55           H
ATOM   3847  HN  ILE 9 238    -131.860-115.991 659.331  1.00  6.55           H
ATOM   3848  N   HIS 9 239    -131.303-118.511 661.257  1.00  6.55           N
ATOM   3849  CA  HIS 9 239    -130.651-119.558 662.026  1.00  6.55           C
ATOM   3850  C   HIS 9 239    -130.478-119.098 663.475  1.00  6.55           C
ATOM   3851  O   HIS 9 239    -130.778-119.842 664.407  1.00  6.55           O
ATOM   3852  HA  HIS 9 239    -131.315-120.422 662.005  1.00  6.55           H
ATOM   3853  CB  HIS 9 239    -129.330-119.969 661.372  1.00  6.55           C
ATOM   3854 1HB  HIS 9 239    -129.513-120.203 660.324  1.00  6.55           H
ATOM   3855 2HB  HIS 9 239    -128.645-119.121 661.395  1.00  6.55           H
ATOM   3856  CG  HIS 9 239    -128.663-121.154 662.029  1.00  6.55           C
ATOM   3857  HD1 HIS 9 239    -127.056-120.184 663.033  1.00  6.55           H
ATOM   3858  ND1 HIS 9 239    -127.534-121.036 662.820  1.00  6.55           N
ATOM   3859  CD2 HIS 9 239    -128.978-122.481 662.005  1.00  6.55           C
ATOM   3860  HD2 HIS 9 239    -129.818-122.927 661.471  1.00  6.55           H
ATOM   3861  CE1 HIS 9 239    -127.193-122.243 663.246  1.00  6.55           C
ATOM   3862  HE1 HIS 9 239    -126.345-122.480 663.889  1.00  6.55           H
ATOM   3863  NE2 HIS 9 239    -128.089-123.138 662.739  1.00  6.55           N
ATOM   3864  HN  HIS 9 239    -130.769-118.154 660.491  1.00  6.55           H
ATOM   3865  N   THR 9 240    -129.994-117.872 663.619  1.00  6.55           N
ATOM   3866  CA  THR 9 240    -129.736-117.320 664.938  1.00  6.55           C
ATOM   3867  C   THR 9 240    -131.048-117.114 665.696  1.00  6.55           C
ATOM   3868  O   THR 9 240    -131.100-117.287 666.913  1.00  6.55           O
ATOM   3869  HA  THR 9 240    -129.149-118.044 665.505  1.00  6.55           H
ATOM   3870  HB  THR 9 240    -128.829-115.503 665.709  1.00  6.55           H
ATOM   3871  CB  THR 9 240    -128.927-116.034 664.762  1.00  6.55           C
ATOM   3872  OG1 THR 9 240    -129.614-115.330 663.731  1.00  6.55           O
ATOM   3873  HG1 THR 9 240    -130.488-114.987 664.074  1.00  6.55           H
ATOM   3874  CG2 THR 9 240    -127.537-116.291 664.176  1.00  6.55           C
ATOM   3875 1HG2 THR 9 240    -127.637-116.761 663.198  1.00  6.55           H
ATOM   3876 2HG2 THR 9 240    -126.979-116.950 664.841  1.00  6.55           H
ATOM   3877 3HG2 THR 9 240    -127.006-115.345 664.072  1.00  6.55           H
ATOM   3878  HN  THR 9 240    -129.780-117.262 662.856  1.00  6.55           H
ATOM   3879  N   LEU 9 241    -132.077-116.747 664.946  1.00  6.55           N
ATOM   3880  CA  LEU 9 241    -133.383-116.505 665.534  1.00  6.55           C
ATOM   3881  C   LEU 9 241    -133.950-117.822 666.069  1.00  6.55           C
ATOM   3882  O   LEU 9 241    -134.615-117.840 667.103  1.00  6.55           O
ATOM   3883  HA  LEU 9 241    -133.243-115.823 666.373  1.00  6.55           H
ATOM   3884  CB  LEU 9 241    -134.301-115.804 664.530  1.00  6.55           C
ATOM   3885 1HB  LEU 9 241    -134.207-116.308 663.568  1.00  6.55           H
ATOM   3886 2HB  LEU 9 241    -135.332-115.933 664.859  1.00  6.55           H
ATOM   3887  HG  LEU 9 241    -133.021-114.185 663.967  1.00  6.55           H
ATOM   3888  CG  LEU 9 241    -134.046-114.310 664.318  1.00  6.55           C
ATOM   3889  CD1 LEU 9 241    -134.966-113.745 663.234  1.00  6.55           C
ATOM   3890 1HD1 LEU 9 241    -134.785-114.268 662.295  1.00  6.55           H
ATOM   3891 2HD1 LEU 9 241    -136.006-113.883 663.532  1.00  6.55           H
ATOM   3892 3HD1 LEU 9 241    -134.764-112.682 663.103  1.00  6.55           H
ATOM   3893  CD2 LEU 9 241    -134.170-113.540 665.634  1.00  6.55           C
ATOM   3894 1HD2 LEU 9 241    -135.174-113.669 666.037  1.00  6.55           H
ATOM   3895 2HD2 LEU 9 241    -133.440-113.921 666.348  1.00  6.55           H
ATOM   3896 3HD2 LEU 9 241    -133.984-112.481 665.454  1.00  6.55           H
ATOM   3897  HN  LEU 9 241    -132.028-116.616 663.956  1.00  6.55           H
ATOM   3898  N   ILE 9 242    -133.665-118.891 665.340  1.00  6.55           N
ATOM   3899  CA  ILE 9 242    -134.137-120.209 665.729  1.00  6.55           C
ATOM   3900  C   ILE 9 242    -133.446-120.631 667.027  1.00  6.55           C
ATOM   3901  O   ILE 9 242    -134.077-121.209 667.911  1.00  6.55           O
ATOM   3902  HA  ILE 9 242    -135.208-120.130 665.918  1.00  6.55           H
ATOM   3903  HB  ILE 9 242    -132.948-121.076 664.177  1.00  6.55           H
ATOM   3904  CB  ILE 9 242    -133.951-121.204 664.582  1.00  6.55           C
ATOM   3905  CG1 ILE 9 242    -134.936-120.921 663.446  1.00  6.55           C
ATOM   3906 1HG1 ILE 9 242    -135.943-121.205 663.753  1.00  6.55           H
ATOM   3907 2HG1 ILE 9 242    -134.957-119.852 663.235  1.00  6.55           H
ATOM   3908  CG2 ILE 9 242    -134.055-122.646 665.085  1.00  6.55           C
ATOM   3909 1HG2 ILE 9 242    -133.283-122.826 665.832  1.00  6.55           H
ATOM   3910 2HG2 ILE 9 242    -135.037-122.805 665.531  1.00  6.55           H
ATOM   3911 3HG2 ILE 9 242    -133.920-123.332 664.249  1.00  6.55           H
ATOM   3912  CD1 ILE 9 242    -134.548-121.688 662.180  1.00  6.55           C
ATOM   3913 1HD1 ILE 9 242    -133.551-121.384 661.862  1.00  6.55           H
ATOM   3914 2HD1 ILE 9 242    -134.552-122.758 662.388  1.00  6.55           H
ATOM   3915 3HD1 ILE 9 242    -135.264-121.469 661.388  1.00  6.55           H
ATOM   3916  HN  ILE 9 242    -133.124-118.867 664.500  1.00  6.55           H
ATOM   3917  N   GLN 9 243    -132.159-120.325 667.101  1.00  6.55           N
ATOM   3918  CA  GLN 9 243    -131.364-120.706 668.257  1.00  6.55           C
ATOM   3919  C   GLN 9 243    -131.761-119.869 669.474  1.00  6.55           C
ATOM   3920  O   GLN 9 243    -131.558-120.287 670.613  1.00  6.55           O
ATOM   3921  HA  GLN 9 243    -131.600-121.755 668.436  1.00  6.55           H
ATOM   3922  CB  GLN 9 243    -129.869-120.572 667.962  1.00  6.55           C
ATOM   3923 1HB  GLN 9 243    -129.659-119.575 667.574  1.00  6.55           H
ATOM   3924 2HB  GLN 9 243    -129.301-120.680 668.886  1.00  6.55           H
ATOM   3925  CG  GLN 9 243    -129.412-121.625 666.951  1.00  6.55           C
ATOM   3926 1HG  GLN 9 243    -129.670-122.620 667.315  1.00  6.55           H
ATOM   3927 2HG  GLN 9 243    -129.942-121.483 666.009  1.00  6.55           H
ATOM   3928  CD  GLN 9 243    -127.903-121.538 666.712  1.00  6.55           C
ATOM   3929  OE1 GLN 9 243    -127.227-120.633 667.173  1.00  6.55           O
ATOM   3930  NE2 GLN 9 243    -127.415-122.527 665.969  1.00  6.55           N
ATOM   3931 1HE2 GLN 9 243    -128.025-123.240 665.622  1.00  6.55           H
ATOM   3932 2HE2 GLN 9 243    -126.439-122.559 665.757  1.00  6.55           H
ATOM   3933  HN  GLN 9 243    -131.661-119.827 666.392  1.00  6.55           H
ATOM   3934  N   ALA 9 244    -132.320-118.701 669.192  1.00  6.55           N
ATOM   3935  CA  ALA 9 244    -132.717-117.787 670.249  1.00  6.55           C
ATOM   3936  C   ALA 9 244    -133.793-118.450 671.112  1.00  6.55           C
ATOM   3937  O   ALA 9 244    -134.779-118.969 670.592  1.00  6.55           O
ATOM   3938  HA  ALA 9 244    -131.840-117.590 670.865  1.00  6.55           H
ATOM   3939  CB  ALA 9 244    -133.194-116.470 669.633  1.00  6.55           C
ATOM   3940 1HB  ALA 9 244    -132.384-116.025 669.055  1.00  6.55           H
ATOM   3941 2HB  ALA 9 244    -134.045-116.661 668.979  1.00  6.55           H
ATOM   3942 3HB  ALA 9 244    -133.492-115.785 670.427  1.00  6.55           H
ATOM   3943  HN  ALA 9 244    -132.501-118.377 668.263  1.00  6.55           H
ATOM   3944  N   LYS 9 245    -133.566-118.410 672.417  1.00  6.55           N
ATOM   3945  CA  LYS 9 245    -134.521-118.969 673.360  1.00  6.55           C
ATOM   3946  C   LYS 9 245    -135.678-117.987 673.550  1.00  6.55           C
ATOM   3947  O   LYS 9 245    -136.717-118.346 674.103  1.00  6.55           O
ATOM   3948  HA  LYS 9 245    -134.914-119.886 672.921  1.00  6.55           H
ATOM   3949  CB  LYS 9 245    -133.821-119.356 674.665  1.00  6.55           C
ATOM   3950 1HB  LYS 9 245    -133.235-118.513 675.031  1.00  6.55           H
ATOM   3951 2HB  LYS 9 245    -134.566-119.581 675.428  1.00  6.55           H
ATOM   3952  CG  LYS 9 245    -132.910-120.567 674.460  1.00  6.55           C
ATOM   3953 1HG  LYS 9 245    -133.456-121.354 673.939  1.00  6.55           H
ATOM   3954 2HG  LYS 9 245    -132.068-120.291 673.826  1.00  6.55           H
ATOM   3955  CD  LYS 9 245    -132.395-121.098 675.800  1.00  6.55           C
ATOM   3956 1HD  LYS 9 245    -131.776-120.340 676.281  1.00  6.55           H
ATOM   3957 2HD  LYS 9 245    -133.235-121.293 676.465  1.00  6.55           H
ATOM   3958  CE  LYS 9 245    -131.582-122.379 675.606  1.00  6.55           C
ATOM   3959 1HE  LYS 9 245    -132.161-123.100 675.029  1.00  6.55           H
ATOM   3960 2HE  LYS 9 245    -130.681-122.162 675.032  1.00  6.55           H
ATOM   3961  NZ  LYS 9 245    -131.214-122.963 676.915  1.00  6.55           N
ATOM   3962 1HZ  LYS 9 245    -130.669-123.805 676.769  1.00  6.55           H
ATOM   3963 2HZ  LYS 9 245    -130.665-122.292 677.442  1.00  6.55           H
ATOM   3964 3HZ  LYS 9 245    -132.056-123.191 677.432  1.00  6.55           H
ATOM   3965  HN  LYS 9 245    -132.750-118.007 672.831  1.00  6.55           H
ATOM   3966  N   LYS 9 246    -135.461-116.767 673.080  1.00  6.55           N
ATOM   3967  CA  LYS 9 246    -136.354-115.669 673.407  1.00  6.55           C
ATOM   3968  C   LYS 9 246    -137.721-115.922 672.768  1.00  6.55           C
ATOM   3969  O   LYS 9 246    -137.803-116.343 671.615  1.00  6.55           O
ATOM   3970  HA  LYS 9 246    -136.477-115.659 674.490  1.00  6.55           H
ATOM   3971  CB  LYS 9 246    -135.727-114.332 673.009  1.00  6.55           C
ATOM   3972 1HB  LYS 9 246    -135.151-114.454 672.092  1.00  6.55           H
ATOM   3973 2HB  LYS 9 246    -136.513-113.607 672.797  1.00  6.55           H
ATOM   3974  CG  LYS 9 246    -134.820-113.799 674.120  1.00  6.55           C
ATOM   3975 1HG  LYS 9 246    -135.345-113.843 675.074  1.00  6.55           H
ATOM   3976 2HG  LYS 9 246    -133.939-114.434 674.211  1.00  6.55           H
ATOM   3977  CD  LYS 9 246    -134.391-112.359 673.833  1.00  6.55           C
ATOM   3978 1HD  LYS 9 246    -133.740-112.337 672.959  1.00  6.55           H
ATOM   3979 2HD  LYS 9 246    -135.266-111.755 673.595  1.00  6.55           H
ATOM   3980  CE  LYS 9 246    -133.660-111.755 675.035  1.00  6.55           C
ATOM   3981 1HE  LYS 9 246    -134.294-111.812 675.919  1.00  6.55           H
ATOM   3982 2HE  LYS 9 246    -132.762-112.334 675.250  1.00  6.55           H
ATOM   3983  NZ  LYS 9 246    -133.297-110.346 674.766  1.00  6.55           N
ATOM   3984 1HZ  LYS 9 246    -132.799-109.967 675.564  1.00  6.55           H
ATOM   3985 2HZ  LYS 9 246    -132.704-110.300 673.945  1.00  6.55           H
ATOM   3986 3HZ  LYS 9 246    -134.139-109.805 674.606  1.00  6.55           H
ATOM   3987  HN  LYS 9 246    -134.692-116.525 672.488  1.00  6.55           H
ATOM   3988  N   SER 9 247    -138.761-115.656 673.545  1.00  6.55           N
ATOM   3989  CA  SER 9 247    -140.116-115.937 673.104  1.00  6.55           C
ATOM   3990  C   SER 9 247    -140.462-115.074 671.889  1.00  6.55           C
ATOM   3991  O   SER 9 247    -141.193-115.509 671.001  1.00  6.55           O
ATOM   3992  HA  SER 9 247    -140.119-116.994 672.835  1.00  6.55           H
ATOM   3993  CB  SER 9 247    -141.123-115.696 674.230  1.00  6.55           C
ATOM   3994 1HB  SER 9 247    -142.075-116.160 673.971  1.00  6.55           H
ATOM   3995 2HB  SER 9 247    -140.771-116.179 675.141  1.00  6.55           H
ATOM   3996  HG  SER 9 247    -141.846-114.182 675.322  1.00  6.55           H
ATOM   3997  OG  SER 9 247    -141.325-114.307 674.478  1.00  6.55           O
ATOM   3998  HN  SER 9 247    -138.688-115.255 674.458  1.00  6.55           H
ATOM   3999  N   SER 9 248    -139.919-113.865 671.889  1.00  6.55           N
ATOM   4000  CA  SER 9 248    -140.297-112.875 670.895  1.00  6.55           C
ATOM   4001  C   SER 9 248    -139.725-113.261 669.529  1.00  6.55           C
ATOM   4002  O   SER 9 248    -139.918-112.545 668.547  1.00  6.55           O
ATOM   4003  HA  SER 9 248    -141.387-112.891 670.871  1.00  6.55           H
ATOM   4004  CB  SER 9 248    -139.817-111.479 671.296  1.00  6.55           C
ATOM   4005 1HB  SER 9 248    -140.254-110.739 670.627  1.00  6.55           H
ATOM   4006 2HB  SER 9 248    -140.171-111.249 672.301  1.00  6.55           H
ATOM   4007  HG  SER 9 248    -138.115-110.450 671.526  1.00  6.55           H
ATOM   4008  OG  SER 9 248    -138.396-111.372 671.259  1.00  6.55           O
ATOM   4009  HN  SER 9 248    -139.235-113.559 672.551  1.00  6.55           H
ATOM   4010  N   LYS 9 249    -139.033-114.390 669.510  1.00  6.55           N
ATOM   4011  CA  LYS 9 249    -138.288-114.792 668.329  1.00  6.55           C
ATOM   4012  C   LYS 9 249    -139.257-114.978 667.160  1.00  6.55           C
ATOM   4013  O   LYS 9 249    -138.934-114.643 666.022  1.00  6.55           O
ATOM   4014  HA  LYS 9 249    -137.602-113.981 668.083  1.00  6.55           H
ATOM   4015  CB  LYS 9 249    -137.439-116.029 668.627  1.00  6.55           C
ATOM   4016 1HB  LYS 9 249    -136.783-116.237 667.781  1.00  6.55           H
ATOM   4017 2HB  LYS 9 249    -136.797-115.836 669.487  1.00  6.55           H
ATOM   4018  CG  LYS 9 249    -138.322-117.247 668.906  1.00  6.55           C
ATOM   4019 1HG  LYS 9 249    -139.088-116.985 669.636  1.00  6.55           H
ATOM   4020 2HG  LYS 9 249    -138.839-117.542 667.993  1.00  6.55           H
ATOM   4021  CD  LYS 9 249    -137.490-118.419 669.429  1.00  6.55           C
ATOM   4022 1HD  LYS 9 249    -136.678-118.633 668.734  1.00  6.55           H
ATOM   4023 2HD  LYS 9 249    -137.032-118.149 670.381  1.00  6.55           H
ATOM   4024  CE  LYS 9 249    -138.356-119.668 669.610  1.00  6.55           C
ATOM   4025 1HE  LYS 9 249    -139.097-119.494 670.390  1.00  6.55           H
ATOM   4026 2HE  LYS 9 249    -138.903-119.875 668.691  1.00  6.55           H
ATOM   4027  NZ  LYS 9 249    -137.516-120.833 669.967  1.00  6.55           N
ATOM   4028 1HZ  LYS 9 249    -138.110-121.636 670.146  1.00  6.55           H
ATOM   4029 2HZ  LYS 9 249    -136.886-121.043 669.201  1.00  6.55           H
ATOM   4030 3HZ  LYS 9 249    -136.977-120.620 670.799  1.00  6.55           H
ATOM   4031  HN  LYS 9 249    -138.976-115.024 670.282  1.00  6.55           H
ATOM   4032  N   HIS 9 250    -140.426-115.513 667.481  1.00  6.55           N
ATOM   4033  CA  HIS 9 250    -141.384-115.890 666.455  1.00  6.55           C
ATOM   4034  C   HIS 9 250    -141.835-114.644 665.691  1.00  6.55           C
ATOM   4035  O   HIS 9 250    -141.963-114.674 664.468  1.00  6.55           O
ATOM   4036  HA  HIS 9 250    -140.861-116.557 665.770  1.00  6.55           H
ATOM   4037  CB  HIS 9 250    -142.552-116.669 667.063  1.00  6.55           C
ATOM   4038 1HB  HIS 9 250    -142.944-116.111 667.914  1.00  6.55           H
ATOM   4039 2HB  HIS 9 250    -143.354-116.733 666.328  1.00  6.55           H
ATOM   4040  CG  HIS 9 250    -142.192-118.063 667.516  1.00  6.55           C
ATOM   4041  HD1 HIS 9 250    -142.116-119.070 665.641  1.00  6.55           H
ATOM   4042  ND1 HIS 9 250    -142.022-119.118 666.636  1.00  6.55           N
ATOM   4043  CD2 HIS 9 250    -141.970-118.566 668.765  1.00  6.55           C
ATOM   4044  HD2 HIS 9 250    -142.022-118.002 669.697  1.00  6.55           H
ATOM   4045  CE1 HIS 9 250    -141.713-120.200 667.334  1.00  6.55           C
ATOM   4046  HE1 HIS 9 250    -141.518-121.192 666.926  1.00  6.55           H
ATOM   4047  NE2 HIS 9 250    -141.682-119.856 668.654  1.00  6.55           N
ATOM   4048  HN  HIS 9 250    -140.722-115.688 668.420  1.00  6.55           H
ATOM   4049  N   LYS 9 251    -142.064-113.578 666.444  1.00  6.55           N
ATOM   4050  CA  LYS 9 251    -142.542-112.337 665.858  1.00  6.55           C
ATOM   4051  C   LYS 9 251    -141.476-111.779 664.914  1.00  6.55           C
ATOM   4052  O   LYS 9 251    -141.775-111.424 663.775  1.00  6.55           O
ATOM   4053  HA  LYS 9 251    -143.432-112.574 665.274  1.00  6.55           H
ATOM   4054  CB  LYS 9 251    -142.968-111.357 666.953  1.00  6.55           C
ATOM   4055 1HB  LYS 9 251    -143.673-111.842 667.627  1.00  6.55           H
ATOM   4056 2HB  LYS 9 251    -142.101-111.074 667.550  1.00  6.55           H
ATOM   4057  CG  LYS 9 251    -143.609-110.106 666.350  1.00  6.55           C
ATOM   4058 1HG  LYS 9 251    -142.842-109.492 665.878  1.00  6.55           H
ATOM   4059 2HG  LYS 9 251    -144.312-110.393 665.568  1.00  6.55           H
ATOM   4060  CD  LYS 9 251    -144.334-109.290 667.422  1.00  6.55           C
ATOM   4061 1HD  LYS 9 251    -145.053-109.924 667.941  1.00  6.55           H
ATOM   4062 2HD  LYS 9 251    -143.618-108.944 668.167  1.00  6.55           H
ATOM   4063  CE  LYS 9 251    -145.056-108.091 666.804  1.00  6.55           C
ATOM   4064 1HE  LYS 9 251    -144.345-107.285 666.624  1.00  6.55           H
ATOM   4065 2HE  LYS 9 251    -145.474-108.370 665.836  1.00  6.55           H
ATOM   4066  NZ  LYS 9 251    -146.136-107.618 667.699  1.00  6.55           N
ATOM   4067 1HZ  LYS 9 251    -146.597-106.819 667.279  1.00  6.55           H
ATOM   4068 2HZ  LYS 9 251    -146.810-108.363 667.839  1.00  6.55           H
ATOM   4069 3HZ  LYS 9 251    -145.740-107.349 668.593  1.00  6.55           H
ATOM   4070  HN  LYS 9 251    -141.927-113.553 667.434  1.00  6.55           H
ATOM   4071  N   ALA 9 252    -140.254-111.719 665.422  1.00  6.55           N
ATOM   4072  CA  ALA 9 252    -139.154-111.152 664.661  1.00  6.55           C
ATOM   4073  C   ALA 9 252    -138.960-111.958 663.375  1.00  6.55           C
ATOM   4074  O   ALA 9 252    -138.650-111.395 662.326  1.00  6.55           O
ATOM   4075  HA  ALA 9 252    -139.423-110.128 664.401  1.00  6.55           H
ATOM   4076  CB  ALA 9 252    -137.893-111.126 665.528  1.00  6.55           C
ATOM   4077 1HB  ALA 9 252    -138.074-110.517 666.413  1.00  6.55           H
ATOM   4078 2HB  ALA 9 252    -137.639-112.142 665.831  1.00  6.55           H
ATOM   4079 3HB  ALA 9 252    -137.068-110.700 664.956  1.00  6.55           H
ATOM   4080  HN  ALA 9 252    -140.011-112.049 666.334  1.00  6.55           H
ATOM   4081  N   LEU 9 253    -139.151-113.263 663.497  1.00  6.55           N
ATOM   4082  CA  LEU 9 253    -138.984-114.154 662.362  1.00  6.55           C
ATOM   4083  C   LEU 9 253    -140.025-113.812 661.294  1.00  6.55           C
ATOM   4084  O   LEU 9 253    -139.690-113.674 660.118  1.00  6.55           O
ATOM   4085  HA  LEU 9 253    -137.992-113.973 661.948  1.00  6.55           H
ATOM   4086  CB  LEU 9 253    -139.025-115.614 662.816  1.00  6.55           C
ATOM   4087 1HB  LEU 9 253    -138.320-115.739 663.637  1.00  6.55           H
ATOM   4088 2HB  LEU 9 253    -140.018-115.822 663.215  1.00  6.55           H
ATOM   4089  HG  LEU 9 253    -139.373-116.492 660.897  1.00  6.55           H
ATOM   4090  CG  LEU 9 253    -138.708-116.659 661.744  1.00  6.55           C
ATOM   4091  CD1 LEU 9 253    -137.275-116.502 661.232  1.00  6.55           C
ATOM   4092 1HD1 LEU 9 253    -137.151-115.509 660.800  1.00  6.55           H
ATOM   4093 2HD1 LEU 9 253    -136.577-116.627 662.060  1.00  6.55           H
ATOM   4094 3HD1 LEU 9 253    -137.076-117.256 660.472  1.00  6.55           H
ATOM   4095  CD2 LEU 9 253    -138.980-118.074 662.260  1.00  6.55           C
ATOM   4096 1HD2 LEU 9 253    -138.357-118.268 663.133  1.00  6.55           H
ATOM   4097 2HD2 LEU 9 253    -140.031-118.164 662.536  1.00  6.55           H
ATOM   4098 3HD2 LEU 9 253    -138.746-118.797 661.478  1.00  6.55           H
ATOM   4099  HN  LEU 9 253    -139.415-113.712 664.351  1.00  6.55           H
ATOM   4100  N   LYS 9 254    -141.265-113.685 661.741  1.00  6.55           N
ATOM   4101  CA  LYS 9 254    -142.360-113.379 660.835  1.00  6.55           C
ATOM   4102  C   LYS 9 254    -142.029-112.105 660.055  1.00  6.55           C
ATOM   4103  O   LYS 9 254    -142.188-112.061 658.836  1.00  6.55           O
ATOM   4104  HA  LYS 9 254    -142.441-114.205 660.129  1.00  6.55           H
ATOM   4105  CB  LYS 9 254    -143.683-113.306 661.600  1.00  6.55           C
ATOM   4106 1HB  LYS 9 254    -143.843-114.234 662.148  1.00  6.55           H
ATOM   4107 2HB  LYS 9 254    -143.637-112.505 662.338  1.00  6.55           H
ATOM   4108  CG  LYS 9 254    -144.854-113.061 660.646  1.00  6.55           C
ATOM   4109 1HG  LYS 9 254    -144.727-112.101 660.147  1.00  6.55           H
ATOM   4110 2HG  LYS 9 254    -144.861-113.826 659.869  1.00  6.55           H
ATOM   4111  CD  LYS 9 254    -146.187-113.080 661.398  1.00  6.55           C
ATOM   4112 1HD  LYS 9 254    -146.325-114.049 661.877  1.00  6.55           H
ATOM   4113 2HD  LYS 9 254    -146.171-112.332 662.191  1.00  6.55           H
ATOM   4114  CE  LYS 9 254    -147.355-112.802 660.450  1.00  6.55           C
ATOM   4115 1HE  LYS 9 254    -147.264-111.798 660.036  1.00  6.55           H
ATOM   4116 2HE  LYS 9 254    -147.324-113.497 659.611  1.00  6.55           H
ATOM   4117  NZ  LYS 9 254    -148.645-112.935 661.164  1.00  6.55           N
ATOM   4118 1HZ  LYS 9 254    -149.406-112.731 660.527  1.00  6.55           H
ATOM   4119 2HZ  LYS 9 254    -148.741-113.882 661.514  1.00  6.55           H
ATOM   4120 3HZ  LYS 9 254    -148.670-112.283 661.941  1.00  6.55           H
ATOM   4121  HN  LYS 9 254    -141.527-113.788 662.701  1.00  6.55           H
ATOM   4122  N   VAL 9 255    -141.575-111.101 660.790  1.00  6.55           N
ATOM   4123  CA  VAL 9 255    -141.241-109.822 660.185  1.00  6.55           C
ATOM   4124  C   VAL 9 255    -140.250-110.047 659.041  1.00  6.55           C
ATOM   4125  O   VAL 9 255    -140.469-109.579 657.925  1.00  6.55           O
ATOM   4126  HA  VAL 9 255    -142.160-109.402 659.775  1.00  6.55           H
ATOM   4127  HB  VAL 9 255    -139.880-109.345 661.758  1.00  6.55           H
ATOM   4128  CB  VAL 9 255    -140.715-108.860 661.252  1.00  6.55           C
ATOM   4129  CG1 VAL 9 255    -140.193-107.570 660.616  1.00  6.55           C
ATOM   4130 1HG1 VAL 9 255    -139.382-107.806 659.928  1.00  6.55           H
ATOM   4131 2HG1 VAL 9 255    -141.001-107.080 660.072  1.00  6.55           H
ATOM   4132 3HG1 VAL 9 255    -139.825-106.904 661.397  1.00  6.55           H
ATOM   4133  CG2 VAL 9 255    -141.790-108.561 662.298  1.00  6.55           C
ATOM   4134 1HG2 VAL 9 255    -142.653-108.105 661.813  1.00  6.55           H
ATOM   4135 2HG2 VAL 9 255    -142.093-109.488 662.784  1.00  6.55           H
ATOM   4136 3HG2 VAL 9 255    -141.389-107.874 663.045  1.00  6.55           H
ATOM   4137  HN  VAL 9 255    -141.434-111.150 661.779  1.00  6.55           H
ATOM   4138  N   THR 9 256    -139.182-110.763 659.358  1.00  6.55           N
ATOM   4139  CA  THR 9 256    -138.054-110.869 658.448  1.00  6.55           C
ATOM   4140  C   THR 9 256    -138.467-111.600 657.170  1.00  6.55           C
ATOM   4141  O   THR 9 256    -138.131-111.170 656.068  1.00  6.55           O
ATOM   4142  HA  THR 9 256    -137.752-109.862 658.158  1.00  6.55           H
ATOM   4143  HB  THR 9 256    -137.164-112.578 659.451  1.00  6.55           H
ATOM   4144  CB  THR 9 256    -136.906-111.550 659.195  1.00  6.55           C
ATOM   4145  OG1 THR 9 256    -136.649-110.688 660.300  1.00  6.55           O
ATOM   4146  HG1 THR 9 256    -137.047-111.072 661.133  1.00  6.55           H
ATOM   4147  CG2 THR 9 256    -135.599-111.536 658.400  1.00  6.55           C
ATOM   4148 1HG2 THR 9 256    -135.306-110.505 658.202  1.00  6.55           H
ATOM   4149 2HG2 THR 9 256    -135.743-112.060 657.455  1.00  6.55           H
ATOM   4150 3HG2 THR 9 256    -134.818-112.032 658.975  1.00  6.55           H
ATOM   4151  HN  THR 9 256    -139.080-111.265 660.217  1.00  6.55           H
ATOM   4152  N   ILE 9 257    -139.189-112.695 657.360  1.00  6.55           N
ATOM   4153  CA  ILE 9 257    -139.647-113.494 656.235  1.00  6.55           C
ATOM   4154  C   ILE 9 257    -140.512-112.628 655.318  1.00  6.55           C
ATOM   4155  O   ILE 9 257    -140.359-112.663 654.099  1.00  6.55           O
ATOM   4156  HA  ILE 9 257    -138.764-113.811 655.679  1.00  6.55           H
ATOM   4157  HB  ILE 9 257    -141.091-114.471 657.473  1.00  6.55           H
ATOM   4158  CB  ILE 9 257    -140.349-114.760 656.729  1.00  6.55           C
ATOM   4159  CG1 ILE 9 257    -139.361-115.702 657.419  1.00  6.55           C
ATOM   4160 1HG1 ILE 9 257    -138.649-116.086 656.688  1.00  6.55           H
ATOM   4161 2HG1 ILE 9 257    -138.787-115.151 658.164  1.00  6.55           H
ATOM   4162  CG2 ILE 9 257    -141.099-115.451 655.588  1.00  6.55           C
ATOM   4163 1HG2 ILE 9 257    -141.848-114.772 655.181  1.00  6.55           H
ATOM   4164 2HG2 ILE 9 257    -140.394-115.726 654.804  1.00  6.55           H
ATOM   4165 3HG2 ILE 9 257    -141.589-116.348 655.966  1.00  6.55           H
ATOM   4166  CD1 ILE 9 257    -140.091-116.868 658.089  1.00  6.55           C
ATOM   4167 1HD1 ILE 9 257    -140.784-116.481 658.835  1.00  6.55           H
ATOM   4168 2HD1 ILE 9 257    -140.644-117.431 657.337  1.00  6.55           H
ATOM   4169 3HD1 ILE 9 257    -139.365-117.522 658.571  1.00  6.55           H
ATOM   4170  HN  ILE 9 257    -139.461-113.037 658.259  1.00  6.55           H
ATOM   4171  N   THR 9 258    -141.404-111.870 655.941  1.00  6.55           N
ATOM   4172  CA  THR 9 258    -142.365-111.078 655.194  1.00  6.55           C
ATOM   4173  C   THR 9 258    -141.644-110.123 654.241  1.00  6.55           C
ATOM   4174  O   THR 9 258    -141.974-110.054 653.058  1.00  6.55           O
ATOM   4175  HA  THR 9 258    -142.962-111.752 654.580  1.00  6.55           H
ATOM   4176  HB  THR 9 258    -142.714-109.619 656.766  1.00  6.55           H
ATOM   4177  CB  THR 9 258    -143.272-110.364 656.198  1.00  6.55           C
ATOM   4178  OG1 THR 9 258    -143.842-111.421 656.965  1.00  6.55           O
ATOM   4179  HG1 THR 9 258    -143.402-111.469 657.861  1.00  6.55           H
ATOM   4180  CG2 THR 9 258    -144.476-109.698 655.529  1.00  6.55           C
ATOM   4181 1HG2 THR 9 258    -145.072-110.454 655.018  1.00  6.55           H
ATOM   4182 2HG2 THR 9 258    -144.128-108.959 654.807  1.00  6.55           H
ATOM   4183 3HG2 THR 9 258    -145.086-109.206 656.287  1.00  6.55           H
ATOM   4184  HN  THR 9 258    -141.474-111.793 656.936  1.00  6.55           H
ATOM   4185  N   VAL 9 259    -140.673-109.410 654.791  1.00  6.55           N
ATOM   4186  CA  VAL 9 259    -139.964-108.396 654.029  1.00  6.55           C
ATOM   4187  C   VAL 9 259    -139.254-109.056 652.846  1.00  6.55           C
ATOM   4188  O   VAL 9 259    -139.316-108.558 651.723  1.00  6.55           O
ATOM   4189  HA  VAL 9 259    -140.706-107.694 653.646  1.00  6.55           H
ATOM   4190  HB  VAL 9 259    -138.372-108.348 655.450  1.00  6.55           H
ATOM   4191  CB  VAL 9 259    -139.011-107.624 654.944  1.00  6.55           C
ATOM   4192  CG1 VAL 9 259    -138.111-106.688 654.135  1.00  6.55           C
ATOM   4193 1HG1 VAL 9 259    -137.522-107.272 653.428  1.00  6.55           H
ATOM   4194 2HG1 VAL 9 259    -138.728-105.973 653.590  1.00  6.55           H
ATOM   4195 3HG1 VAL 9 259    -137.444-106.152 654.809  1.00  6.55           H
ATOM   4196  CG2 VAL 9 259    -139.784-106.851 656.015  1.00  6.55           C
ATOM   4197 1HG2 VAL 9 259    -140.458-106.142 655.535  1.00  6.55           H
ATOM   4198 2HG2 VAL 9 259    -140.362-107.549 656.621  1.00  6.55           H
ATOM   4199 3HG2 VAL 9 259    -139.082-106.312 656.651  1.00  6.55           H
ATOM   4200  HN  VAL 9 259    -140.369-109.516 655.738  1.00  6.55           H
ATOM   4201  N   LEU 9 260    -138.595-110.168 653.139  1.00  6.55           N
ATOM   4202  CA  LEU 9 260    -137.829-110.873 652.125  1.00  6.55           C
ATOM   4203  C   LEU 9 260    -138.765-111.308 650.996  1.00  6.55           C
ATOM   4204  O   LEU 9 260    -138.468-111.094 649.821  1.00  6.55           O
ATOM   4205  HA  LEU 9 260    -137.101-110.170 651.718  1.00  6.55           H
ATOM   4206  CB  LEU 9 260    -137.043-112.026 652.752  1.00  6.55           C
ATOM   4207 1HB  LEU 9 260    -136.316-111.608 653.448  1.00  6.55           H
ATOM   4208 2HB  LEU 9 260    -137.734-112.633 653.338  1.00  6.55           H
ATOM   4209  HG  LEU 9 260    -137.036-113.372 651.090  1.00  6.55           H
ATOM   4210  CG  LEU 9 260    -136.305-112.944 651.776  1.00  6.55           C
ATOM   4211  CD1 LEU 9 260    -135.302-112.153 650.932  1.00  6.55           C
ATOM   4212 1HD1 LEU 9 260    -135.830-111.389 650.362  1.00  6.55           H
ATOM   4213 2HD1 LEU 9 260    -134.572-111.678 651.586  1.00  6.55           H
ATOM   4214 3HD1 LEU 9 260    -134.791-112.829 650.247  1.00  6.55           H
ATOM   4215  CD2 LEU 9 260    -135.641-114.108 652.513  1.00  6.55           C
ATOM   4216 1HD2 LEU 9 260    -134.924-113.719 653.237  1.00  6.55           H
ATOM   4217 2HD2 LEU 9 260    -136.402-114.691 653.032  1.00  6.55           H
ATOM   4218 3HD2 LEU 9 260    -135.123-114.744 651.796  1.00  6.55           H
ATOM   4219  HN  LEU 9 260    -138.579-110.586 654.047  1.00  6.55           H
ATOM   4220  N   THR 9 261    -139.877-111.911 651.391  1.00  6.55           N
ATOM   4221  CA  THR 9 261    -140.808-112.470 650.426  1.00  6.55           C
ATOM   4222  C   THR 9 261    -141.348-111.372 649.507  1.00  6.55           C
ATOM   4223  O   THR 9 261    -141.438-111.561 648.295  1.00  6.55           O
ATOM   4224  HA  THR 9 261    -140.268-113.177 649.797  1.00  6.55           H
ATOM   4225  HB  THR 9 261    -142.449-112.524 651.850  1.00  6.55           H
ATOM   4226  CB  THR 9 261    -141.903-113.208 651.199  1.00  6.55           C
ATOM   4227  OG1 THR 9 261    -141.211-114.264 651.859  1.00  6.55           O
ATOM   4228  HG1 THR 9 261    -140.870-113.948 652.745  1.00  6.55           H
ATOM   4229  CG2 THR 9 261    -142.889-113.927 650.276  1.00  6.55           C
ATOM   4230 1HG2 THR 9 261    -142.352-114.660 649.673  1.00  6.55           H
ATOM   4231 2HG2 THR 9 261    -143.371-113.201 649.622  1.00  6.55           H
ATOM   4232 3HG2 THR 9 261    -143.645-114.434 650.876  1.00  6.55           H
ATOM   4233  HN  THR 9 261    -140.143-112.020 652.348  1.00  6.55           H
ATOM   4234  N   VAL 9 262    -141.692-110.248 650.120  1.00  6.55           N
ATOM   4235  CA  VAL 9 262    -142.285-109.146 649.382  1.00  6.55           C
ATOM   4236  C   VAL 9 262    -141.295-108.655 648.324  1.00  6.55           C
ATOM   4237  O   VAL 9 262    -141.676-108.402 647.182  1.00  6.55           O
ATOM   4238  HA  VAL 9 262    -143.175-109.526 648.881  1.00  6.55           H
ATOM   4239  HB  VAL 9 262    -141.875-107.812 650.997  1.00  6.55           H
ATOM   4240  CB  VAL 9 262    -142.721-108.044 650.350  1.00  6.55           C
ATOM   4241  CG1 VAL 9 262    -143.098-106.768 649.594  1.00  6.55           C
ATOM   4242 1HG1 VAL 9 262    -142.237-106.414 649.027  1.00  6.55           H
ATOM   4243 2HG1 VAL 9 262    -143.921-106.980 648.912  1.00  6.55           H
ATOM   4244 3HG1 VAL 9 262    -143.404-106.001 650.306  1.00  6.55           H
ATOM   4245  CG2 VAL 9 262    -143.875-108.517 651.236  1.00  6.55           C
ATOM   4246 1HG2 VAL 9 262    -144.725-108.790 650.611  1.00  6.55           H
ATOM   4247 2HG2 VAL 9 262    -143.557-109.385 651.815  1.00  6.55           H
ATOM   4248 3HG2 VAL 9 262    -144.165-107.715 651.914  1.00  6.55           H
ATOM   4249  HN  VAL 9 262    -141.572-110.086 651.099  1.00  6.55           H
ATOM   4250  N   PHE 9 263    -140.043-108.534 648.741  1.00  6.55           N
ATOM   4251  CA  PHE 9 263    -139.000-108.056 647.850  1.00  6.55           C
ATOM   4252  C   PHE 9 263    -138.821-109.000 646.659  1.00  6.55           C
ATOM   4253  O   PHE 9 263    -138.815-108.561 645.510  1.00  6.55           O
ATOM   4254  HA  PHE 9 263    -139.307-107.074 647.490  1.00  6.55           H
ATOM   4255  CB  PHE 9 263    -137.702-108.022 648.658  1.00  6.55           C
ATOM   4256 1HB  PHE 9 263    -137.852-107.402 649.543  1.00  6.55           H
ATOM   4257 2HB  PHE 9 263    -137.478-109.029 649.009  1.00  6.55           H
ATOM   4258  CG  PHE 9 263    -136.497-107.490 647.879  1.00  6.55           C
ATOM   4259  HD1 PHE 9 263    -136.005-109.395 647.074  1.00  6.55           H
ATOM   4260  CD1 PHE 9 263    -135.748-108.337 647.124  1.00  6.55           C
ATOM   4261  HD2 PHE 9 263    -136.777-105.491 648.548  1.00  6.55           H
ATOM   4262  CD2 PHE 9 263    -136.176-106.170 647.942  1.00  6.55           C
ATOM   4263  CE1 PHE 9 263    -134.630-107.843 646.401  1.00  6.55           C
ATOM   4264  HE1 PHE 9 263    -134.029-108.522 645.796  1.00  6.55           H
ATOM   4265  CE2 PHE 9 263    -135.058-105.676 647.219  1.00  6.55           C
ATOM   4266  HE2 PHE 9 263    -134.801-104.618 647.270  1.00  6.55           H
ATOM   4267  CZ  PHE 9 263    -134.309-106.523 646.464  1.00  6.55           C
ATOM   4268  HZ  PHE 9 263    -133.451-106.144 645.909  1.00  6.55           H
ATOM   4269  HN  PHE 9 263    -139.739-108.756 649.667  1.00  6.55           H
ATOM   4270  N   VAL 9 264    -138.680-110.279 646.975  1.00  6.55           N
ATOM   4271  CA  VAL 9 264    -138.395-111.274 645.955  1.00  6.55           C
ATOM   4272  C   VAL 9 264    -139.534-111.293 644.934  1.00  6.55           C
ATOM   4273  O   VAL 9 264    -139.292-111.275 643.728  1.00  6.55           O
ATOM   4274  HA  VAL 9 264    -137.476-110.974 645.450  1.00  6.55           H
ATOM   4275  HB  VAL 9 264    -138.998-112.848 647.264  1.00  6.55           H
ATOM   4276  CB  VAL 9 264    -138.154-112.637 646.607  1.00  6.55           C
ATOM   4277  CG1 VAL 9 264    -138.090-113.745 645.554  1.00  6.55           C
ATOM   4278 1HG1 VAL 9 264    -139.032-113.781 645.006  1.00  6.55           H
ATOM   4279 2HG1 VAL 9 264    -137.274-113.540 644.861  1.00  6.55           H
ATOM   4280 3HG1 VAL 9 264    -137.918-114.703 646.045  1.00  6.55           H
ATOM   4281  CG2 VAL 9 264    -136.886-112.619 647.463  1.00  6.55           C
ATOM   4282 1HG2 VAL 9 264    -136.028-112.376 646.836  1.00  6.55           H
ATOM   4283 2HG2 VAL 9 264    -136.987-111.870 648.247  1.00  6.55           H
ATOM   4284 3HG2 VAL 9 264    -136.739-113.601 647.914  1.00  6.55           H
ATOM   4285  HN  VAL 9 264    -138.757-110.637 647.905  1.00  6.55           H
ATOM   4286  N   LEU 9 265    -140.752-111.328 645.455  1.00  6.55           N
ATOM   4287  CA  LEU 9 265    -141.922-111.506 644.611  1.00  6.55           C
ATOM   4288  C   LEU 9 265    -142.059-110.303 643.676  1.00  6.55           C
ATOM   4289  O   LEU 9 265    -142.574-110.430 642.566  1.00  6.55           O
ATOM   4290  HA  LEU 9 265    -141.755-112.397 644.005  1.00  6.55           H
ATOM   4291  CB  LEU 9 265    -143.164-111.766 645.465  1.00  6.55           C
ATOM   4292 1HB  LEU 9 265    -143.224-110.991 646.229  1.00  6.55           H
ATOM   4293 2HB  LEU 9 265    -144.045-111.659 644.832  1.00  6.55           H
ATOM   4294  HG  LEU 9 265    -142.352-113.232 646.795  1.00  6.55           H
ATOM   4295  CG  LEU 9 265    -143.230-113.130 646.156  1.00  6.55           C
ATOM   4296  CD1 LEU 9 265    -144.461-113.228 647.059  1.00  6.55           C
ATOM   4297 1HD1 LEU 9 265    -144.414-112.452 647.823  1.00  6.55           H
ATOM   4298 2HD1 LEU 9 265    -145.362-113.096 646.461  1.00  6.55           H
ATOM   4299 3HD1 LEU 9 265    -144.483-114.207 647.537  1.00  6.55           H
ATOM   4300  CD2 LEU 9 265    -143.178-114.266 645.132  1.00  6.55           C
ATOM   4301 1HD2 LEU 9 265    -144.023-114.179 644.449  1.00  6.55           H
ATOM   4302 2HD2 LEU 9 265    -142.247-114.204 644.568  1.00  6.55           H
ATOM   4303 3HD2 LEU 9 265    -143.226-115.224 645.650  1.00  6.55           H
ATOM   4304  HN  LEU 9 265    -140.946-111.237 646.431  1.00  6.55           H
ATOM   4305  N   SER 9 266    -141.589-109.162 644.159  1.00  6.55           N
ATOM   4306  CA  SER 9 266    -141.753-107.916 643.429  1.00  6.55           C
ATOM   4307  C   SER 9 266    -140.624-107.756 642.409  1.00  6.55           C
ATOM   4308  O   SER 9 266    -140.865-107.368 641.267  1.00  6.55           O
ATOM   4309  HA  SER 9 266    -142.715-108.002 642.924  1.00  6.55           H
ATOM   4310  CB  SER 9 266    -141.782-106.719 644.381  1.00  6.55           C
ATOM   4311 1HB  SER 9 266    -141.843-105.797 643.803  1.00  6.55           H
ATOM   4312 2HB  SER 9 266    -142.679-106.768 644.998  1.00  6.55           H
ATOM   4313  HG  SER 9 266    -140.828-107.124 646.093  1.00  6.55           H
ATOM   4314  OG  SER 9 266    -140.631-106.677 645.221  1.00  6.55           O
ATOM   4315  HN  SER 9 266    -141.106-109.080 645.031  1.00  6.55           H
ATOM   4316  N   GLN 9 267    -139.416-108.061 642.858  1.00  6.55           N
ATOM   4317  CA  GLN 9 267    -138.224-107.689 642.114  1.00  6.55           C
ATOM   4318  C   GLN 9 267    -137.832-108.807 641.147  1.00  6.55           C
ATOM   4319  O   GLN 9 267    -137.340-108.541 640.051  1.00  6.55           O
ATOM   4320  HA  GLN 9 267    -138.500-106.795 641.554  1.00  6.55           H
ATOM   4321  CB  GLN 9 267    -137.070-107.352 643.060  1.00  6.55           C
ATOM   4322 1HB  GLN 9 267    -136.859-108.207 643.701  1.00  6.55           H
ATOM   4323 2HB  GLN 9 267    -136.167-107.156 642.482  1.00  6.55           H
ATOM   4324  CG  GLN 9 267    -137.405-106.132 643.922  1.00  6.55           C
ATOM   4325 1HG  GLN 9 267    -138.287-106.342 644.527  1.00  6.55           H
ATOM   4326 2HG  GLN 9 267    -136.585-105.933 644.611  1.00  6.55           H
ATOM   4327  CD  GLN 9 267    -137.659-104.900 643.052  1.00  6.55           C
ATOM   4328  OE1 GLN 9 267    -137.030-104.691 642.027  1.00  6.55           O
ATOM   4329  NE2 GLN 9 267    -138.613-104.097 643.516  1.00  6.55           N
ATOM   4330 1HE2 GLN 9 267    -139.091-104.327 644.363  1.00  6.55           H
ATOM   4331 2HE2 GLN 9 267    -138.852-103.264 643.016  1.00  6.55           H
ATOM   4332  HN  GLN 9 267    -139.244-108.553 643.712  1.00  6.55           H
ATOM   4333  N   PHE 9 268    -138.063-110.035 641.587  1.00  6.55           N
ATOM   4334  CA  PHE 9 268    -137.552-111.194 640.875  1.00  6.55           C
ATOM   4335  C   PHE 9 268    -138.072-111.228 639.437  1.00  6.55           C
ATOM   4336  O   PHE 9 268    -137.291-111.349 638.494  1.00  6.55           O
ATOM   4337  HA  PHE 9 268    -136.465-111.114 640.865  1.00  6.55           H
ATOM   4338  CB  PHE 9 268    -138.057-112.433 641.617  1.00  6.55           C
ATOM   4339 1HB  PHE 9 268    -137.794-112.346 642.671  1.00  6.55           H
ATOM   4340 2HB  PHE 9 268    -139.145-112.459 641.561  1.00  6.55           H
ATOM   4341  CG  PHE 9 268    -137.502-113.752 641.075  1.00  6.55           C
ATOM   4342  HD1 PHE 9 268    -139.225-114.149 639.895  1.00  6.55           H
ATOM   4343  CD1 PHE 9 268    -138.239-114.494 640.206  1.00  6.55           C
ATOM   4344  HD2 PHE 9 268    -135.681-113.588 642.160  1.00  6.55           H
ATOM   4345  CD2 PHE 9 268    -136.272-114.183 641.463  1.00  6.55           C
ATOM   4346  CE1 PHE 9 268    -137.724-115.718 639.703  1.00  6.55           C
ATOM   4347  HE1 PHE 9 268    -138.315-116.313 639.007  1.00  6.55           H
ATOM   4348  CE2 PHE 9 268    -135.756-115.407 640.961  1.00  6.55           C
ATOM   4349  HE2 PHE 9 268    -134.770-115.752 641.272  1.00  6.55           H
ATOM   4350  CZ  PHE 9 268    -136.493-116.149 640.091  1.00  6.55           C
ATOM   4351  HZ  PHE 9 268    -136.098-117.088 639.705  1.00  6.55           H
ATOM   4352  HN  PHE 9 268    -138.589-110.244 642.412  1.00  6.55           H
ATOM   4353  N   PRO 9 269    -139.393-111.122 639.243  1.00  6.55           N
ATOM   4354  CA  PRO 9 269    -139.975-111.275 637.907  1.00  6.55           C
ATOM   4355  C   PRO 9 269    -139.317-110.364 636.884  1.00  6.55           C
ATOM   4356  O   PRO 9 269    -138.996-110.796 635.778  1.00  6.55           O
ATOM   4357  HA  PRO 9 269    -139.804-112.287 637.538  1.00  6.55           H
ATOM   4358  CB  PRO 9 269    -141.450-110.927 638.112  1.00  6.55           C
ATOM   4359 1HB  PRO 9 269    -141.642-109.870 637.930  1.00  6.55           H
ATOM   4360 2HB  PRO 9 269    -142.093-111.488 637.433  1.00  6.55           H
ATOM   4361  CG  PRO 9 269    -141.703-111.304 639.567  1.00  6.55           C
ATOM   4362 1HG  PRO 9 269    -142.584-110.803 639.967  1.00  6.55           H
ATOM   4363 2HG  PRO 9 269    -141.880-112.373 639.683  1.00  6.55           H
ATOM   4364  CD  PRO 9 269    -140.427-110.857 640.260  1.00  6.55           C
ATOM   4365 1HD  PRO 9 269    -140.461-109.801 640.530  1.00  6.55           H
ATOM   4366 2HD  PRO 9 269    -140.250-111.412 641.181  1.00  6.55           H
ATOM   4367  N   TYR 9 270    -139.132-109.114 637.284  1.00  6.55           N
ATOM   4368  CA  TYR 9 270    -138.601-108.109 636.379  1.00  6.55           C
ATOM   4369  C   TYR 9 270    -137.171-108.453 635.956  1.00  6.55           C
ATOM   4370  O   TYR 9 270    -136.825-108.345 634.781  1.00  6.55           O
ATOM   4371  HA  TYR 9 270    -139.237-108.083 635.494  1.00  6.55           H
ATOM   4372  CB  TYR 9 270    -138.586-106.798 637.167  1.00  6.55           C
ATOM   4373 1HB  TYR 9 270    -139.613-106.502 637.380  1.00  6.55           H
ATOM   4374 2HB  TYR 9 270    -138.098-106.968 638.126  1.00  6.55           H
ATOM   4375  CG  TYR 9 270    -137.877-105.648 636.448  1.00  6.55           C
ATOM   4376  HD1 TYR 9 270    -136.304-105.517 637.898  1.00  6.55           H
ATOM   4377  CD1 TYR 9 270    -136.716-105.117 636.972  1.00  6.55           C
ATOM   4378  HD2 TYR 9 270    -139.317-105.561 634.861  1.00  6.55           H
ATOM   4379  CD2 TYR 9 270    -138.400-105.142 635.275  1.00  6.55           C
ATOM   4380  CE1 TYR 9 270    -136.050-104.035 636.295  1.00  6.55           C
ATOM   4381  HE1 TYR 9 270    -135.132-103.607 636.698  1.00  6.55           H
ATOM   4382  HE2 TYR 9 270    -138.135-103.650 633.671  1.00  6.55           H
ATOM   4383  CE2 TYR 9 270    -137.733-104.060 634.598  1.00  6.55           C
ATOM   4384  CZ  TYR 9 270    -136.591-103.560 635.141  1.00  6.55           C
ATOM   4385  OH  TYR 9 270    -135.961-102.538 634.502  1.00  6.55           O
ATOM   4386  HH  TYR 9 270    -136.411-102.353 633.628  1.00  6.55           H
ATOM   4387  HN  TYR 9 270    -139.338-108.786 638.206  1.00  6.55           H
ATOM   4388  N   ASN 9 271    -136.380-108.860 636.937  1.00  6.55           N
ATOM   4389  CA  ASN 9 271    -134.974-109.138 636.698  1.00  6.55           C
ATOM   4390  C   ASN 9 271    -134.846-110.396 635.837  1.00  6.55           C
ATOM   4391  O   ASN 9 271    -133.863-110.563 635.117  1.00  6.55           O
ATOM   4392  HA  ASN 9 271    -134.587-108.250 636.198  1.00  6.55           H
ATOM   4393  CB  ASN 9 271    -134.230-109.387 638.012  1.00  6.55           C
ATOM   4394 1HB  ASN 9 271    -134.817-110.053 638.645  1.00  6.55           H
ATOM   4395 2HB  ASN 9 271    -133.285-109.891 637.809  1.00  6.55           H
ATOM   4396  CG  ASN 9 271    -133.966-108.073 638.750  1.00  6.55           C
ATOM   4397  OD1 ASN 9 271    -133.119-107.280 638.373  1.00  6.55           O
ATOM   4398  ND2 ASN 9 271    -134.734-107.889 639.819  1.00  6.55           N
ATOM   4399 1HD2 ASN 9 271    -135.410-108.581 640.074  1.00  6.55           H
ATOM   4400 2HD2 ASN 9 271    -134.637-107.059 640.369  1.00  6.55           H
ATOM   4401  HN  ASN 9 271    -136.684-109.000 637.880  1.00  6.55           H
ATOM   4402  N   CYS 9 272    -135.855-111.249 635.938  1.00  6.55           N
ATOM   4403  CA  CYS 9 272    -135.932-112.422 635.085  1.00  6.55           C
ATOM   4404  C   CYS 9 272    -136.025-111.954 633.632  1.00  6.55           C
ATOM   4405  O   CYS 9 272    -135.314-112.461 632.765  1.00  6.55           O
ATOM   4406  HA  CYS 9 272    -135.016-112.990 635.251  1.00  6.55           H
ATOM   4407  CB  CYS 9 272    -137.105-113.326 635.470  1.00  6.55           C
ATOM   4408 1HB  CYS 9 272    -138.019-112.737 635.545  1.00  6.55           H
ATOM   4409 2HB  CYS 9 272    -137.270-114.073 634.693  1.00  6.55           H
ATOM   4410  HG  CYS 9 272    -136.988-113.084 637.827  1.00  6.55           H
ATOM   4411  SG  CYS 9 272    -136.761-114.152 637.067  1.00  6.55           S
ATOM   4412  HN  CYS 9 272    -136.609-111.148 636.587  1.00  6.55           H
ATOM   4413  N   ILE 9 273    -136.909-110.992 633.409  1.00  6.55           N
ATOM   4414  CA  ILE 9 273    -137.138-110.482 632.068  1.00  6.55           C
ATOM   4415  C   ILE 9 273    -135.890-109.736 631.590  1.00  6.55           C
ATOM   4416  O   ILE 9 273    -135.518-109.826 630.422  1.00  6.55           O
ATOM   4417  HA  ILE 9 273    -137.298-111.340 631.415  1.00  6.55           H
ATOM   4418  HB  ILE 9 273    -138.318-108.840 632.764  1.00  6.55           H
ATOM   4419  CB  ILE 9 273    -138.413-109.637 632.026  1.00  6.55           C
ATOM   4420  CG1 ILE 9 273    -139.635-110.471 632.415  1.00  6.55           C
ATOM   4421 1HG1 ILE 9 273    -139.510-110.856 633.427  1.00  6.55           H
ATOM   4422 2HG1 ILE 9 273    -140.523-109.839 632.422  1.00  6.55           H
ATOM   4423  CG2 ILE 9 273    -138.584-108.971 630.660  1.00  6.55           C
ATOM   4424 1HG2 ILE 9 273    -137.730-108.324 630.461  1.00  6.55           H
ATOM   4425 2HG2 ILE 9 273    -138.647-109.737 629.887  1.00  6.55           H
ATOM   4426 3HG2 ILE 9 273    -139.498-108.377 630.658  1.00  6.55           H
ATOM   4427  CD1 ILE 9 273    -139.838-111.634 631.442  1.00  6.55           C
ATOM   4428 1HD1 ILE 9 273    -139.987-111.244 630.435  1.00  6.55           H
ATOM   4429 2HD1 ILE 9 273    -138.958-112.277 631.456  1.00  6.55           H
ATOM   4430 3HD1 ILE 9 273    -140.714-112.210 631.742  1.00  6.55           H
ATOM   4431  HN  ILE 9 273    -137.461-110.564 634.124  1.00  6.55           H
ATOM   4432  N   LEU 9 274    -135.278-109.017 632.520  1.00  6.55           N
ATOM   4433  CA  LEU 9 274    -134.046-108.305 632.224  1.00  6.55           C
ATOM   4434  C   LEU 9 274    -132.997-109.297 631.719  1.00  6.55           C
ATOM   4435  O   LEU 9 274    -132.262-109.003 630.778  1.00  6.55           O
ATOM   4436  HA  LEU 9 274    -134.263-107.595 631.426  1.00  6.55           H
ATOM   4437  CB  LEU 9 274    -133.591-107.495 633.440  1.00  6.55           C
ATOM   4438 1HB  LEU 9 274    -133.777-108.086 634.336  1.00  6.55           H
ATOM   4439 2HB  LEU 9 274    -132.513-107.350 633.372  1.00  6.55           H
ATOM   4440  HG  LEU 9 274    -135.326-106.275 633.714  1.00  6.55           H
ATOM   4441  CG  LEU 9 274    -134.251-106.126 633.619  1.00  6.55           C
ATOM   4442  CD1 LEU 9 274    -133.772-105.451 634.907  1.00  6.55           C
ATOM   4443 1HD1 LEU 9 274    -134.028-106.077 635.762  1.00  6.55           H
ATOM   4444 2HD1 LEU 9 274    -132.692-105.316 634.866  1.00  6.55           H
ATOM   4445 3HD1 LEU 9 274    -134.257-104.480 635.010  1.00  6.55           H
ATOM   4446  CD2 LEU 9 274    -134.024-105.243 632.391  1.00  6.55           C
ATOM   4447 1HD2 LEU 9 274    -132.954-105.098 632.240  1.00  6.55           H
ATOM   4448 2HD2 LEU 9 274    -134.452-105.725 631.512  1.00  6.55           H
ATOM   4449 3HD2 LEU 9 274    -134.503-104.276 632.545  1.00  6.55           H
ATOM   4450  HN  LEU 9 274    -135.610-108.916 633.458  1.00  6.55           H
ATOM   4451  N   LEU 9 275    -132.962-110.453 632.366  1.00  6.55           N
ATOM   4452  CA  LEU 9 275    -132.015-111.490 631.994  1.00  6.55           C
ATOM   4453  C   LEU 9 275    -132.266-111.907 630.544  1.00  6.55           C
ATOM   4454  O   LEU 9 275    -131.329-112.020 629.755  1.00  6.55           O
ATOM   4455  HA  LEU 9 275    -131.016-111.060 632.061  1.00  6.55           H
ATOM   4456  CB  LEU 9 275    -132.076-112.652 632.988  1.00  6.55           C
ATOM   4457 1HB  LEU 9 275    -131.829-112.270 633.978  1.00  6.55           H
ATOM   4458 2HB  LEU 9 275    -133.103-113.013 633.032  1.00  6.55           H
ATOM   4459  HG  LEU 9 275    -131.353-114.171 631.666  1.00  6.55           H
ATOM   4460  CG  LEU 9 275    -131.160-113.840 632.687  1.00  6.55           C
ATOM   4461  CD1 LEU 9 275    -129.688-113.430 632.757  1.00  6.55           C
ATOM   4462 1HD1 LEU 9 275    -129.494-112.645 632.026  1.00  6.55           H
ATOM   4463 2HD1 LEU 9 275    -129.462-113.059 633.757  1.00  6.55           H
ATOM   4464 3HD1 LEU 9 275    -129.059-114.293 632.539  1.00  6.55           H
ATOM   4465  CD2 LEU 9 275    -131.471-115.020 633.610  1.00  6.55           C
ATOM   4466 1HD2 LEU 9 275    -131.323-114.719 634.647  1.00  6.55           H
ATOM   4467 2HD2 LEU 9 275    -132.506-115.331 633.466  1.00  6.55           H
ATOM   4468 3HD2 LEU 9 275    -130.806-115.851 633.374  1.00  6.55           H
ATOM   4469  HN  LEU 9 275    -133.564-110.684 633.131  1.00  6.55           H
ATOM   4470  N   VAL 9 276    -133.536-112.125 630.236  1.00  6.55           N
ATOM   4471  CA  VAL 9 276    -133.922-112.529 628.894  1.00  6.55           C
ATOM   4472  C   VAL 9 276    -133.438-111.480 627.891  1.00  6.55           C
ATOM   4473  O   VAL 9 276    -132.865-111.822 626.858  1.00  6.55           O
ATOM   4474  HA  VAL 9 276    -133.425-113.475 628.680  1.00  6.55           H
ATOM   4475  HB  VAL 9 276    -135.927-111.858 629.188  1.00  6.55           H
ATOM   4476  CB  VAL 9 276    -135.433-112.763 628.833  1.00  6.55           C
ATOM   4477  CG1 VAL 9 276    -135.891-113.014 627.395  1.00  6.55           C
ATOM   4478 1HG1 VAL 9 276    -135.645-112.149 626.778  1.00  6.55           H
ATOM   4479 2HG1 VAL 9 276    -135.385-113.896 627.001  1.00  6.55           H
ATOM   4480 3HG1 VAL 9 276    -136.968-113.177 627.379  1.00  6.55           H
ATOM   4481  CG2 VAL 9 276    -135.848-113.915 629.750  1.00  6.55           C
ATOM   4482 1HG2 VAL 9 276    -135.340-114.828 629.438  1.00  6.55           H
ATOM   4483 2HG2 VAL 9 276    -135.572-113.679 630.778  1.00  6.55           H
ATOM   4484 3HG2 VAL 9 276    -136.926-114.059 629.687  1.00  6.55           H
ATOM   4485  HN  VAL 9 276    -134.293-112.030 630.883  1.00  6.55           H
ATOM   4486  N   GLN 9 277    -133.686-110.224 628.231  1.00  6.55           N
ATOM   4487  CA  GLN 9 277    -133.285-109.123 627.372  1.00  6.55           C
ATOM   4488  C   GLN 9 277    -131.765-109.109 627.201  1.00  6.55           C
ATOM   4489  O   GLN 9 277    -131.258-108.719 626.150  1.00  6.55           O
ATOM   4490  HA  GLN 9 277    -133.764-109.316 626.412  1.00  6.55           H
ATOM   4491  CB  GLN 9 277    -133.788-107.787 627.922  1.00  6.55           C
ATOM   4492 1HB  GLN 9 277    -133.553-107.715 628.984  1.00  6.55           H
ATOM   4493 2HB  GLN 9 277    -133.269-106.967 627.426  1.00  6.55           H
ATOM   4494  CG  GLN 9 277    -135.297-107.642 627.717  1.00  6.55           C
ATOM   4495 1HG  GLN 9 277    -135.534-107.738 626.657  1.00  6.55           H
ATOM   4496 2HG  GLN 9 277    -135.817-108.448 628.234  1.00  6.55           H
ATOM   4497  CD  GLN 9 277    -135.794-106.291 628.236  1.00  6.55           C
ATOM   4498  OE1 GLN 9 277    -135.181-105.657 629.079  1.00  6.55           O
ATOM   4499  NE2 GLN 9 277    -136.937-105.888 627.688  1.00  6.55           N
ATOM   4500 1HE2 GLN 9 277    -137.390-106.457 627.002  1.00  6.55           H
ATOM   4501 2HE2 GLN 9 277    -137.343-105.017 627.963  1.00  6.55           H
ATOM   4502  HN  GLN 9 277    -134.150-109.954 629.075  1.00  6.55           H
ATOM   4503  N   THR 9 278    -131.080-109.538 628.251  1.00  6.55           N
ATOM   4504  CA  THR 9 278    -129.627-109.576 628.232  1.00  6.55           C
ATOM   4505  C   THR 9 278    -129.134-110.617 627.225  1.00  6.55           C
ATOM   4506  O   THR 9 278    -128.232-110.343 626.435  1.00  6.55           O
ATOM   4507  HA  THR 9 278    -129.263-108.606 627.894  1.00  6.55           H
ATOM   4508  HB  THR 9 278    -129.297-110.876 629.941  1.00  6.55           H
ATOM   4509  CB  THR 9 278    -129.142-109.834 629.660  1.00  6.55           C
ATOM   4510  OG1 THR 9 278    -129.846-108.875 630.444  1.00  6.55           O
ATOM   4511  HG1 THR 9 278    -130.760-109.215 630.662  1.00  6.55           H
ATOM   4512  CG2 THR 9 278    -127.670-109.467 629.854  1.00  6.55           C
ATOM   4513 1HG2 THR 9 278    -127.528-108.408 629.637  1.00  6.55           H
ATOM   4514 2HG2 THR 9 278    -127.055-110.061 629.177  1.00  6.55           H
ATOM   4515 3HG2 THR 9 278    -127.377-109.670 630.884  1.00  6.55           H
ATOM   4516  HN  THR 9 278    -131.500-109.856 629.101  1.00  6.55           H
ATOM   4517  N   ILE 9 279    -129.748-111.789 627.285  1.00  6.55           N
ATOM   4518  CA  ILE 9 279    -129.346-112.889 626.425  1.00  6.55           C
ATOM   4519  C   ILE 9 279    -129.632-112.522 624.968  1.00  6.55           C
ATOM   4520  O   ILE 9 279    -128.815-112.784 624.086  1.00  6.55           O
ATOM   4521  HA  ILE 9 279    -128.271-113.021 626.544  1.00  6.55           H
ATOM   4522  HB  ILE 9 279    -131.091-114.027 626.912  1.00  6.55           H
ATOM   4523  CB  ILE 9 279    -130.014-114.191 626.873  1.00  6.55           C
ATOM   4524  CG1 ILE 9 279    -129.565-114.580 628.283  1.00  6.55           C
ATOM   4525 1HG1 ILE 9 279    -128.544-114.959 628.252  1.00  6.55           H
ATOM   4526 2HG1 ILE 9 279    -129.559-113.698 628.923  1.00  6.55           H
ATOM   4527  CG2 ILE 9 279    -129.763-115.312 625.862  1.00  6.55           C
ATOM   4528 1HG2 ILE 9 279    -130.172-115.025 624.893  1.00  6.55           H
ATOM   4529 2HG2 ILE 9 279    -128.691-115.484 625.768  1.00  6.55           H
ATOM   4530 3HG2 ILE 9 279    -130.249-116.226 626.205  1.00  6.55           H
ATOM   4531  CD1 ILE 9 279    -130.491-115.643 628.879  1.00  6.55           C
ATOM   4532 1HD1 ILE 9 279    -131.507-115.252 628.931  1.00  6.55           H
ATOM   4533 2HD1 ILE 9 279    -130.476-116.532 628.249  1.00  6.55           H
ATOM   4534 3HD1 ILE 9 279    -130.150-115.901 629.882  1.00  6.55           H
ATOM   4535  HN  ILE 9 279    -130.504-111.993 627.906  1.00  6.55           H
ATOM   4536  N   ASP 9 280    -130.794-111.920 624.759  1.00  6.55           N
ATOM   4537  CA  ASP 9 280    -131.223-111.568 623.417  1.00  6.55           C
ATOM   4538  C   ASP 9 280    -130.316-110.464 622.869  1.00  6.55           C
ATOM   4539  O   ASP 9 280    -130.028-110.429 621.674  1.00  6.55           O
ATOM   4540  HA  ASP 9 280    -131.151-112.491 622.841  1.00  6.55           H
ATOM   4541  CB  ASP 9 280    -132.660-111.042 623.419  1.00  6.55           C
ATOM   4542 1HB  ASP 9 280    -133.308-111.745 623.941  1.00  6.55           H
ATOM   4543 2HB  ASP 9 280    -132.706-110.100 623.966  1.00  6.55           H
ATOM   4544  CG  ASP 9 280    -133.170-110.833 621.991  1.00  6.55           C
ATOM   4545  OD1 ASP 9 280    -133.068-111.800 621.206  1.00  6.55           O
ATOM   4546  OD2 ASP 9 280    -133.649-109.711 621.718  1.00  6.55           O
ATOM   4547  HN  ASP 9 280    -131.435-111.675 625.486  1.00  6.55           H
ATOM   4548  N   ALA 9 281    -129.892-109.589 623.769  1.00  6.55           N
ATOM   4549  CA  ALA 9 281    -128.999-108.506 623.397  1.00  6.55           C
ATOM   4550  C   ALA 9 281    -127.715-109.090 622.804  1.00  6.55           C
ATOM   4551  O   ALA 9 281    -127.064-108.454 621.976  1.00  6.55           O
ATOM   4552  HA  ALA 9 281    -129.501-107.908 622.637  1.00  6.55           H
ATOM   4553  CB  ALA 9 281    -128.729-107.624 624.618  1.00  6.55           C
ATOM   4554 1HB  ALA 9 281    -129.669-107.211 624.983  1.00  6.55           H
ATOM   4555 2HB  ALA 9 281    -128.266-108.223 625.403  1.00  6.55           H
ATOM   4556 3HB  ALA 9 281    -128.059-106.811 624.338  1.00  6.55           H
ATOM   4557  HN  ALA 9 281    -130.149-109.613 624.736  1.00  6.55           H
ATOM   4558  N   TYR 9 282    -127.390-110.294 623.250  1.00  6.55           N
ATOM   4559  CA  TYR 9 282    -126.193-110.969 622.776  1.00  6.55           C
ATOM   4560  C   TYR 9 282    -126.512-111.883 621.591  1.00  6.55           C
ATOM   4561  O   TYR 9 282    -125.837-111.832 620.565  1.00  6.55           O
ATOM   4562  HA  TYR 9 282    -125.481-110.208 622.458  1.00  6.55           H
ATOM   4563  CB  TYR 9 282    -125.701-111.824 623.946  1.00  6.55           C
ATOM   4564 1HB  TYR 9 282    -125.553-111.183 624.814  1.00  6.55           H
ATOM   4565 2HB  TYR 9 282    -126.477-112.543 624.209  1.00  6.55           H
ATOM   4566  CG  TYR 9 282    -124.401-112.580 623.660  1.00  6.55           C
ATOM   4567  HD1 TYR 9 282    -125.395-114.443 623.292  1.00  6.55           H
ATOM   4568  CD1 TYR 9 282    -124.439-113.922 623.341  1.00  6.55           C
ATOM   4569  HD2 TYR 9 282    -123.161-110.859 623.974  1.00  6.55           H
ATOM   4570  CD2 TYR 9 282    -123.191-111.919 623.722  1.00  6.55           C
ATOM   4571  CE1 TYR 9 282    -123.216-114.632 623.072  1.00  6.55           C
ATOM   4572  HE1 TYR 9 282    -123.231-115.692 622.819  1.00  6.55           H
ATOM   4573  HE2 TYR 9 282    -121.006-112.120 623.499  1.00  6.55           H
ATOM   4574  CE2 TYR 9 282    -121.968-112.629 623.453  1.00  6.55           C
ATOM   4575  CZ  TYR 9 282    -122.041-113.951 623.142  1.00  6.55           C
ATOM   4576  OH  TYR 9 282    -120.886-114.623 622.888  1.00  6.55           O
ATOM   4577  HH  TYR 9 282    -120.107-113.997 622.942  1.00  6.55           H
ATOM   4578  HN  TYR 9 282    -127.926-110.805 623.921  1.00  6.55           H
ATOM   4579  N   ALA 9 283    -127.542-112.696 621.772  1.00  6.55           N
ATOM   4580  CA  ALA 9 283    -127.776-113.818 620.879  1.00  6.55           C
ATOM   4581  C   ALA 9 283    -128.738-113.389 619.770  1.00  6.55           C
ATOM   4582  O   ALA 9 283    -128.801-114.024 618.718  1.00  6.55           O
ATOM   4583  HA  ALA 9 283    -126.820-114.092 620.433  1.00  6.55           H
ATOM   4584  CB  ALA 9 283    -128.305-115.009 621.682  1.00  6.55           C
ATOM   4585 1HB  ALA 9 283    -127.572-115.292 622.437  1.00  6.55           H
ATOM   4586 2HB  ALA 9 283    -129.240-114.731 622.169  1.00  6.55           H
ATOM   4587 3HB  ALA 9 283    -128.480-115.850 621.011  1.00  6.55           H
ATOM   4588  HN  ALA 9 283    -128.209-112.599 622.512  1.00  6.55           H
ATOM   4589  N   MET 9 284    -129.465-112.316 620.043  1.00  6.55           N
ATOM   4590  CA  MET 9 284    -130.431-111.802 619.086  1.00  6.55           C
ATOM   4591  C   MET 9 284    -131.334-112.922 618.565  1.00  6.55           C
ATOM   4592  O   MET 9 284    -131.603-113.001 617.368  1.00  6.55           O
ATOM   4593  HA  MET 9 284    -131.026-111.071 619.634  1.00  6.55           H
ATOM   4594  CB  MET 9 284    -129.693-111.154 617.913  1.00  6.55           C
ATOM   4595 1HB  MET 9 284    -129.078-111.899 617.409  1.00  6.55           H
ATOM   4596 2HB  MET 9 284    -130.415-110.788 617.183  1.00  6.55           H
ATOM   4597  CG  MET 9 284    -128.813-109.998 618.391  1.00  6.55           C
ATOM   4598 1HG  MET 9 284    -129.434-109.203 618.805  1.00  6.55           H
ATOM   4599 2HG  MET 9 284    -128.155-110.337 619.191  1.00  6.55           H
ATOM   4600  SD  MET 9 284    -127.843-109.366 617.032  1.00  6.55           S
ATOM   4601  CE  MET 9 284    -127.049-107.984 617.834  1.00  6.55           C
ATOM   4602 1HE  MET 9 284    -127.807-107.290 618.197  1.00  6.55           H
ATOM   4603 2HE  MET 9 284    -126.453-108.343 618.673  1.00  6.55           H
ATOM   4604 3HE  MET 9 284    -126.400-107.473 617.121  1.00  6.55           H
ATOM   4605  HN  MET 9 284    -129.402-111.800 620.897  1.00  6.55           H
ATOM   4606  N   PHE 9 285    -131.778-113.760 619.491  1.00  6.55           N
ATOM   4607  CA  PHE 9 285    -132.523-114.953 619.125  1.00  6.55           C
ATOM   4608  C   PHE 9 285    -133.996-114.625 618.876  1.00  6.55           C
ATOM   4609  O   PHE 9 285    -134.718-115.415 618.269  1.00  6.55           O
ATOM   4610  HA  PHE 9 285    -132.079-115.343 618.209  1.00  6.55           H
ATOM   4611  CB  PHE 9 285    -132.421-115.922 620.304  1.00  6.55           C
ATOM   4612 1HB  PHE 9 285    -132.768-116.905 619.985  1.00  6.55           H
ATOM   4613 2HB  PHE 9 285    -131.373-116.030 620.584  1.00  6.55           H
ATOM   4614  CG  PHE 9 285    -133.221-115.491 621.535  1.00  6.55           C
ATOM   4615  HD1 PHE 9 285    -131.576-114.471 622.414  1.00  6.55           H
ATOM   4616  CD1 PHE 9 285    -132.624-114.754 622.510  1.00  6.55           C
ATOM   4617  HD2 PHE 9 285    -135.007-116.435 620.873  1.00  6.55           H
ATOM   4618  CD2 PHE 9 285    -134.529-115.845 621.655  1.00  6.55           C
ATOM   4619  CE1 PHE 9 285    -133.366-114.354 623.653  1.00  6.55           C
ATOM   4620  HE1 PHE 9 285    -132.888-113.763 624.434  1.00  6.55           H
ATOM   4621  CE2 PHE 9 285    -135.271-115.444 622.797  1.00  6.55           C
ATOM   4622  HE2 PHE 9 285    -136.319-115.728 622.893  1.00  6.55           H
ATOM   4623  CZ  PHE 9 285    -134.674-114.707 623.772  1.00  6.55           C
ATOM   4624  HZ  PHE 9 285    -135.244-114.400 624.649  1.00  6.55           H
ATOM   4625  HN  PHE 9 285    -131.637-113.634 620.473  1.00  6.55           H
ATOM   4626  N   ILE 9 286    -134.399-113.457 619.356  1.00  6.55           N
ATOM   4627  CA  ILE 9 286    -135.763-112.997 619.157  1.00  6.55           C
ATOM   4628  C   ILE 9 286    -135.879-112.339 617.781  1.00  6.55           C
ATOM   4629  O   ILE 9 286    -135.679-111.133 617.646  1.00  6.55           O
ATOM   4630  HA  ILE 9 286    -136.410-113.874 619.177  1.00  6.55           H
ATOM   4631  HB  ILE 9 286    -135.543-111.216 620.321  1.00  6.55           H
ATOM   4632  CB  ILE 9 286    -136.195-112.090 620.311  1.00  6.55           C
ATOM   4633  CG1 ILE 9 286    -136.025-112.796 621.657  1.00  6.55           C
ATOM   4634 1HG1 ILE 9 286    -136.737-113.618 621.733  1.00  6.55           H
ATOM   4635 2HG1 ILE 9 286    -135.028-113.231 621.720  1.00  6.55           H
ATOM   4636  CG2 ILE 9 286    -137.625-111.584 620.105  1.00  6.55           C
ATOM   4637 1HG2 ILE 9 286    -137.679-111.018 619.176  1.00  6.55           H
ATOM   4638 2HG2 ILE 9 286    -138.306-112.434 620.054  1.00  6.55           H
ATOM   4639 3HG2 ILE 9 286    -137.907-110.942 620.939  1.00  6.55           H
ATOM   4640  CD1 ILE 9 286    -136.237-111.822 622.818  1.00  6.55           C
ATOM   4641 1HD1 ILE 9 286    -135.508-111.015 622.753  1.00  6.55           H
ATOM   4642 2HD1 ILE 9 286    -137.244-111.408 622.765  1.00  6.55           H
ATOM   4643 3HD1 ILE 9 286    -136.111-112.350 623.763  1.00  6.55           H
ATOM   4644  HN  ILE 9 286    -133.813-112.832 619.871  1.00  6.55           H
ATOM   4645  N   SER 9 287    -136.202-113.161 616.793  1.00  6.55           N
ATOM   4646  CA  SER 9 287    -136.399-112.665 615.441  1.00  6.55           C
ATOM   4647  C   SER 9 287    -137.891-112.461 615.171  1.00  6.55           C
ATOM   4648  O   SER 9 287    -138.265-111.742 614.246  1.00  6.55           O
ATOM   4649  HA  SER 9 287    -135.870-111.713 615.403  1.00  6.55           H
ATOM   4650  CB  SER 9 287    -135.799-113.623 614.410  1.00  6.55           C
ATOM   4651 1HB  SER 9 287    -135.984-113.239 613.407  1.00  6.55           H
ATOM   4652 2HB  SER 9 287    -134.717-113.666 614.541  1.00  6.55           H
ATOM   4653  HG  SER 9 287    -135.903-115.545 613.861  1.00  6.55           H
ATOM   4654  OG  SER 9 287    -136.342-114.936 614.522  1.00  6.55           O
ATOM   4655  HN  SER 9 287    -136.329-114.146 616.904  1.00  6.55           H
ATOM   4656  N   ASN 9 288    -138.703-113.107 615.995  1.00  6.55           N
ATOM   4657  CA  ASN 9 288    -140.139-113.122 615.772  1.00  6.55           C
ATOM   4658  C   ASN 9 288    -140.771-111.911 616.460  1.00  6.55           C
ATOM   4659  O   ASN 9 288    -140.542-111.678 617.646  1.00  6.55           O
ATOM   4660  HA  ASN 9 288    -140.260-113.097 614.689  1.00  6.55           H
ATOM   4661  CB  ASN 9 288    -140.774-114.385 616.358  1.00  6.55           C
ATOM   4662 1HB  ASN 9 288    -140.232-115.264 616.010  1.00  6.55           H
ATOM   4663 2HB  ASN 9 288    -140.689-114.368 617.445  1.00  6.55           H
ATOM   4664  CG  ASN 9 288    -142.246-114.494 615.958  1.00  6.55           C
ATOM   4665  OD1 ASN 9 288    -143.080-113.685 616.331  1.00  6.55           O
ATOM   4666  ND2 ASN 9 288    -142.519-115.538 615.180  1.00  6.55           N
ATOM   4667 1HD2 ASN 9 288    -141.789-116.165 614.909  1.00  6.55           H
ATOM   4668 2HD2 ASN 9 288    -143.455-115.695 614.865  1.00  6.55           H
ATOM   4669  HN  ASN 9 288    -138.395-113.612 616.801  1.00  6.55           H
ATOM   4670  N   CYS 9 289    -141.553-111.172 615.687  1.00  6.55           N
ATOM   4671  CA  CYS 9 289    -142.101-109.913 616.163  1.00  6.55           C
ATOM   4672  C   CYS 9 289    -143.111-110.217 617.271  1.00  6.55           C
ATOM   4673  O   CYS 9 289    -143.218-109.468 618.241  1.00  6.55           O
ATOM   4674  HA  CYS 9 289    -141.263-109.334 616.551  1.00  6.55           H
ATOM   4675  CB  CYS 9 289    -142.727-109.104 615.025  1.00  6.55           C
ATOM   4676 1HB  CYS 9 289    -141.996-108.951 614.231  1.00  6.55           H
ATOM   4677 2HB  CYS 9 289    -143.559-109.656 614.590  1.00  6.55           H
ATOM   4678  SG  CYS 9 289    -143.311-107.488 615.655  1.00  6.55           S
ATOM   4679  HN  CYS 9 289    -141.812-111.421 614.754  1.00  6.55           H
ATOM   4680  N   ALA 9 290    -143.827-111.317 617.089  1.00  6.55           N
ATOM   4681  CA  ALA 9 290    -144.864-111.699 618.033  1.00  6.55           C
ATOM   4682  C   ALA 9 290    -144.227-111.987 619.394  1.00  6.55           C
ATOM   4683  O   ALA 9 290    -144.760-111.591 620.429  1.00  6.55           O
ATOM   4684  HA  ALA 9 290    -145.548-110.857 618.133  1.00  6.55           H
ATOM   4685  CB  ALA 9 290    -145.636-112.901 617.485  1.00  6.55           C
ATOM   4686 1HB  ALA 9 290    -146.093-112.635 616.532  1.00  6.55           H
ATOM   4687 2HB  ALA 9 290    -144.951-113.737 617.339  1.00  6.55           H
ATOM   4688 3HB  ALA 9 290    -146.413-113.187 618.193  1.00  6.55           H
ATOM   4689  HN  ALA 9 290    -143.709-111.940 616.317  1.00  6.55           H
ATOM   4690  N   VAL 9 291    -143.095-112.675 619.349  1.00  6.55           N
ATOM   4691  CA  VAL 9 291    -142.374-113.010 620.565  1.00  6.55           C
ATOM   4692  C   VAL 9 291    -141.858-111.726 621.217  1.00  6.55           C
ATOM   4693  O   VAL 9 291    -141.967-111.554 622.430  1.00  6.55           O
ATOM   4694  HA  VAL 9 291    -143.079-113.490 621.244  1.00  6.55           H
ATOM   4695  HB  VAL 9 291    -140.587-113.551 619.530  1.00  6.55           H
ATOM   4696  CB  VAL 9 291    -141.260-114.012 620.253  1.00  6.55           C
ATOM   4697  CG1 VAL 9 291    -140.448-114.337 621.508  1.00  6.55           C
ATOM   4698 1HG1 VAL 9 291    -139.998-113.423 621.897  1.00  6.55           H
ATOM   4699 2HG1 VAL 9 291    -141.105-114.768 622.264  1.00  6.55           H
ATOM   4700 3HG1 VAL 9 291    -139.663-115.051 621.259  1.00  6.55           H
ATOM   4701  CG2 VAL 9 291    -141.828-115.284 619.622  1.00  6.55           C
ATOM   4702 1HG2 VAL 9 291    -142.532-115.749 620.312  1.00  6.55           H
ATOM   4703 2HG2 VAL 9 291    -142.341-115.032 618.694  1.00  6.55           H
ATOM   4704 3HG2 VAL 9 291    -141.015-115.979 619.411  1.00  6.55           H
ATOM   4705  HN  VAL 9 291    -142.672-113.000 618.503  1.00  6.55           H
ATOM   4706  N   SER 9 292    -141.306-110.857 620.383  1.00  6.55           N
ATOM   4707  CA  SER 9 292    -140.791-109.585 620.861  1.00  6.55           C
ATOM   4708  C   SER 9 292    -141.902-108.801 621.563  1.00  6.55           C
ATOM   4709  O   SER 9 292    -141.700-108.279 622.658  1.00  6.55           O
ATOM   4710  HA  SER 9 292    -139.999-109.840 621.565  1.00  6.55           H
ATOM   4711  CB  SER 9 292    -140.206-108.761 619.712  1.00  6.55           C
ATOM   4712 1HB  SER 9 292    -139.406-109.325 619.233  1.00  6.55           H
ATOM   4713 2HB  SER 9 292    -140.974-108.594 618.957  1.00  6.55           H
ATOM   4714  HG  SER 9 292    -138.933-107.650 620.785  1.00  6.55           H
ATOM   4715  OG  SER 9 292    -139.699-107.506 620.159  1.00  6.55           O
ATOM   4716  HN  SER 9 292    -141.208-111.010 619.400  1.00  6.55           H
ATOM   4717  N   THR 9 293    -143.050-108.745 620.904  1.00  6.55           N
ATOM   4718  CA  THR 9 293    -144.170-107.974 621.417  1.00  6.55           C
ATOM   4719  C   THR 9 293    -144.547-108.450 622.821  1.00  6.55           C
ATOM   4720  O   THR 9 293    -144.729-107.640 623.728  1.00  6.55           O
ATOM   4721  HA  THR 9 293    -143.859-106.933 621.506  1.00  6.55           H
ATOM   4722  HB  THR 9 293    -145.604-109.120 620.256  1.00  6.55           H
ATOM   4723  CB  THR 9 293    -145.317-108.080 620.411  1.00  6.55           C
ATOM   4724  OG1 THR 9 293    -144.832-107.398 619.258  1.00  6.55           O
ATOM   4725  HG1 THR 9 293    -144.404-108.048 618.630  1.00  6.55           H
ATOM   4726  CG2 THR 9 293    -146.545-107.271 620.834  1.00  6.55           C
ATOM   4727 1HG2 THR 9 293    -146.273-106.219 620.924  1.00  6.55           H
ATOM   4728 2HG2 THR 9 293    -146.906-107.635 621.796  1.00  6.55           H
ATOM   4729 3HG2 THR 9 293    -147.329-107.381 620.085  1.00  6.55           H
ATOM   4730  HN  THR 9 293    -143.221-109.212 620.037  1.00  6.55           H
ATOM   4731  N   ASN 9 294    -144.653-109.764 622.957  1.00  6.55           N
ATOM   4732  CA  ASN 9 294    -145.088-110.354 624.211  1.00  6.55           C
ATOM   4733  C   ASN 9 294    -144.042-110.074 625.292  1.00  6.55           C
ATOM   4734  O   ASN 9 294    -144.388-109.786 626.436  1.00  6.55           O
ATOM   4735  HA  ASN 9 294    -146.049-109.887 624.430  1.00  6.55           H
ATOM   4736  CB  ASN 9 294    -145.241-111.871 624.083  1.00  6.55           C
ATOM   4737 1HB  ASN 9 294    -144.355-112.290 623.606  1.00  6.55           H
ATOM   4738 2HB  ASN 9 294    -145.310-112.319 625.075  1.00  6.55           H
ATOM   4739  CG  ASN 9 294    -146.484-112.230 623.267  1.00  6.55           C
ATOM   4740  OD1 ASN 9 294    -147.388-111.432 623.081  1.00  6.55           O
ATOM   4741  ND2 ASN 9 294    -146.480-113.473 622.793  1.00  6.55           N
ATOM   4742 1HD2 ASN 9 294    -145.706-114.078 622.982  1.00  6.55           H
ATOM   4743 2HD2 ASN 9 294    -147.250-113.802 622.246  1.00  6.55           H
ATOM   4744  HN  ASN 9 294    -144.448-110.420 622.230  1.00  6.55           H
ATOM   4745  N   ILE 9 295    -142.783-110.168 624.890  1.00  6.55           N
ATOM   4746  CA  ILE 9 295    -141.684-109.978 625.821  1.00  6.55           C
ATOM   4747  C   ILE 9 295    -141.687-108.531 626.319  1.00  6.55           C
ATOM   4748  O   ILE 9 295    -141.443-108.275 627.497  1.00  6.55           O
ATOM   4749  HA  ILE 9 295    -141.860-110.636 626.673  1.00  6.55           H
ATOM   4750  HB  ILE 9 295    -140.338-110.031 624.161  1.00  6.55           H
ATOM   4751  CB  ILE 9 295    -140.361-110.407 625.184  1.00  6.55           C
ATOM   4752  CG1 ILE 9 295    -140.258-111.931 625.107  1.00  6.55           C
ATOM   4753 1HG1 ILE 9 295    -140.181-112.345 626.113  1.00  6.55           H
ATOM   4754 2HG1 ILE 9 295    -141.165-112.339 624.663  1.00  6.55           H
ATOM   4755  CG2 ILE 9 295    -139.171-109.788 625.920  1.00  6.55           C
ATOM   4756 1HG2 ILE 9 295    -139.244-108.701 625.878  1.00  6.55           H
ATOM   4757 2HG2 ILE 9 295    -139.179-110.112 626.960  1.00  6.55           H
ATOM   4758 3HG2 ILE 9 295    -138.244-110.108 625.446  1.00  6.55           H
ATOM   4759  CD1 ILE 9 295    -139.043-112.358 624.281  1.00  6.55           C
ATOM   4760 1HD1 ILE 9 295    -139.135-111.963 623.269  1.00  6.55           H
ATOM   4761 2HD1 ILE 9 295    -138.135-111.968 624.742  1.00  6.55           H
ATOM   4762 3HD1 ILE 9 295    -138.993-113.446 624.243  1.00  6.55           H
ATOM   4763  HN  ILE 9 295    -142.510-110.370 623.950  1.00  6.55           H
ATOM   4764  N   ASP 9 296    -141.966-107.623 625.396  1.00  6.55           N
ATOM   4765  CA  ASP 9 296    -141.967-106.206 625.717  1.00  6.55           C
ATOM   4766  C   ASP 9 296    -143.112-105.907 626.687  1.00  6.55           C
ATOM   4767  O   ASP 9 296    -142.953-105.116 627.615  1.00  6.55           O
ATOM   4768  HA  ASP 9 296    -140.988-106.011 626.155  1.00  6.55           H
ATOM   4769  CB  ASP 9 296    -142.177-105.357 624.461  1.00  6.55           C
ATOM   4770 1HB  ASP 9 296    -143.077-105.687 623.941  1.00  6.55           H
ATOM   4771 2HB  ASP 9 296    -142.337-104.316 624.744  1.00  6.55           H
ATOM   4772  CG  ASP 9 296    -140.973-105.457 623.523  1.00  6.55           C
ATOM   4773  OD1 ASP 9 296    -139.869-105.726 624.044  1.00  6.55           O
ATOM   4774  OD2 ASP 9 296    -141.184-105.262 622.307  1.00  6.55           O
ATOM   4775  HN  ASP 9 296    -142.189-107.841 624.445  1.00  6.55           H
ATOM   4776  N   ILE 9 297    -144.240-106.556 626.438  1.00  6.55           N
ATOM   4777  CA  ILE 9 297    -145.388-106.426 627.319  1.00  6.55           C
ATOM   4778  C   ILE 9 297    -145.037-106.999 628.694  1.00  6.55           C
ATOM   4779  O   ILE 9 297    -145.341-106.391 629.719  1.00  6.55           O
ATOM   4780  HA  ILE 9 297    -145.595-105.362 627.431  1.00  6.55           H
ATOM   4781  HB  ILE 9 297    -146.348-108.051 626.312  1.00  6.55           H
ATOM   4782  CB  ILE 9 297    -146.625-107.064 626.685  1.00  6.55           C
ATOM   4783  CG1 ILE 9 297    -147.109-106.248 625.484  1.00  6.55           C
ATOM   4784 1HG1 ILE 9 297    -147.492-105.286 625.825  1.00  6.55           H
ATOM   4785 2HG1 ILE 9 297    -146.270-106.040 624.820  1.00  6.55           H
ATOM   4786  CG2 ILE 9 297    -147.731-107.267 627.722  1.00  6.55           C
ATOM   4787 1HG2 ILE 9 297    -147.369-107.921 628.516  1.00  6.55           H
ATOM   4788 2HG2 ILE 9 297    -148.013-106.303 628.146  1.00  6.55           H
ATOM   4789 3HG2 ILE 9 297    -148.599-107.722 627.245  1.00  6.55           H
ATOM   4790  CD1 ILE 9 297    -148.201-106.995 624.717  1.00  6.55           C
ATOM   4791 1HD1 ILE 9 297    -147.806-107.946 624.357  1.00  6.55           H
ATOM   4792 2HD1 ILE 9 297    -149.048-107.180 625.377  1.00  6.55           H
ATOM   4793 3HD1 ILE 9 297    -148.526-106.393 623.869  1.00  6.55           H
ATOM   4794  HN  ILE 9 297    -144.376-107.161 625.653  1.00  6.55           H
ATOM   4795  N   CYS 9 298    -144.403-108.162 628.671  1.00  6.55           N
ATOM   4796  CA  CYS 9 298    -144.007-108.823 629.903  1.00  6.55           C
ATOM   4797  C   CYS 9 298    -143.121-107.862 630.699  1.00  6.55           C
ATOM   4798  O   CYS 9 298    -143.254-107.754 631.917  1.00  6.55           O
ATOM   4799  HA  CYS 9 298    -144.924-109.045 630.448  1.00  6.55           H
ATOM   4800  CB  CYS 9 298    -143.304-110.154 629.630  1.00  6.55           C
ATOM   4801 1HB  CYS 9 298    -142.591-110.038 628.814  1.00  6.55           H
ATOM   4802 2HB  CYS 9 298    -142.735-110.461 630.508  1.00  6.55           H
ATOM   4803  HG  CYS 9 298    -144.760-111.010 627.965  1.00  6.55           H
ATOM   4804  SG  CYS 9 298    -144.537-111.437 629.205  1.00  6.55           S
ATOM   4805  HN  CYS 9 298    -144.161-108.651 627.833  1.00  6.55           H
ATOM   4806  N   PHE 9 299    -142.236-107.189 629.979  1.00  6.55           N
ATOM   4807  CA  PHE 9 299    -141.333-106.236 630.602  1.00  6.55           C
ATOM   4808  C   PHE 9 299    -142.111-105.130 631.317  1.00  6.55           C
ATOM   4809  O   PHE 9 299    -141.789-104.771 632.449  1.00  6.55           O
ATOM   4810  HA  PHE 9 299    -140.735-106.786 631.330  1.00  6.55           H
ATOM   4811  CB  PHE 9 299    -140.497-105.614 629.482  1.00  6.55           C
ATOM   4812 1HB  PHE 9 299    -139.968-106.407 628.954  1.00  6.55           H
ATOM   4813 2HB  PHE 9 299    -141.166-105.143 628.762  1.00  6.55           H
ATOM   4814  CG  PHE 9 299    -139.481-104.577 629.966  1.00  6.55           C
ATOM   4815  HD1 PHE 9 299    -140.835-102.952 629.755  1.00  6.55           H
ATOM   4816  CD1 PHE 9 299    -139.831-103.265 630.040  1.00  6.55           C
ATOM   4817  HD2 PHE 9 299    -137.948-106.019 630.264  1.00  6.55           H
ATOM   4818  CD2 PHE 9 299    -138.228-104.968 630.323  1.00  6.55           C
ATOM   4819  CE1 PHE 9 299    -138.888-102.303 630.490  1.00  6.55           C
ATOM   4820  HE1 PHE 9 299    -139.169-101.251 630.549  1.00  6.55           H
ATOM   4821  CE2 PHE 9 299    -137.286-104.006 630.773  1.00  6.55           C
ATOM   4822  HE2 PHE 9 299    -136.281-104.319 631.058  1.00  6.55           H
ATOM   4823  CZ  PHE 9 299    -137.636-102.694 630.846  1.00  6.55           C
ATOM   4824  HZ  PHE 9 299    -136.912-101.955 631.192  1.00  6.55           H
ATOM   4825  HN  PHE 9 299    -142.130-107.286 628.989  1.00  6.55           H
ATOM   4826  N   GLN 9 300    -143.121-104.620 630.627  1.00  6.55           N
ATOM   4827  CA  GLN 9 300    -143.914-103.526 631.160  1.00  6.55           C
ATOM   4828  C   GLN 9 300    -144.601-103.952 632.459  1.00  6.55           C
ATOM   4829  O   GLN 9 300    -144.582-103.218 633.446  1.00  6.55           O
ATOM   4830  HA  GLN 9 300    -143.204-102.725 631.363  1.00  6.55           H
ATOM   4831  CB  GLN 9 300    -144.939-103.040 630.132  1.00  6.55           C
ATOM   4832 1HB  GLN 9 300    -145.492-103.891 629.734  1.00  6.55           H
ATOM   4833 2HB  GLN 9 300    -145.664-102.387 630.617  1.00  6.55           H
ATOM   4834  CG  GLN 9 300    -144.254-102.290 628.988  1.00  6.55           C
ATOM   4835 1HG  GLN 9 300    -143.686-101.449 629.388  1.00  6.55           H
ATOM   4836 2HG  GLN 9 300    -143.541-102.949 628.492  1.00  6.55           H
ATOM   4837  CD  GLN 9 300    -145.280-101.783 627.973  1.00  6.55           C
ATOM   4838  OE1 GLN 9 300    -146.473-101.746 628.224  1.00  6.55           O
ATOM   4839  NE2 GLN 9 300    -144.751-101.396 626.816  1.00  6.55           N
ATOM   4840 1HE2 GLN 9 300    -143.762-101.452 626.675  1.00  6.55           H
ATOM   4841 2HE2 GLN 9 300    -145.341-101.048 626.088  1.00  6.55           H
ATOM   4842  HN  GLN 9 300    -143.398-104.941 629.721  1.00  6.55           H
ATOM   4843  N   VAL 9 301    -145.192-105.137 632.417  1.00  6.55           N
ATOM   4844  CA  VAL 9 301    -145.973-105.624 633.542  1.00  6.55           C
ATOM   4845  C   VAL 9 301    -145.056-105.805 634.753  1.00  6.55           C
ATOM   4846  O   VAL 9 301    -145.344-105.295 635.835  1.00  6.55           O
ATOM   4847  HA  VAL 9 301    -146.720-104.866 633.777  1.00  6.55           H
ATOM   4848  HB  VAL 9 301    -145.970-107.616 632.775  1.00  6.55           H
ATOM   4849  CB  VAL 9 301    -146.708-106.908 633.152  1.00  6.55           C
ATOM   4850  CG1 VAL 9 301    -147.388-107.541 634.367  1.00  6.55           C
ATOM   4851 1HG1 VAL 9 301    -146.637-107.783 635.119  1.00  6.55           H
ATOM   4852 2HG1 VAL 9 301    -148.109-106.839 634.787  1.00  6.55           H
ATOM   4853 3HG1 VAL 9 301    -147.903-108.452 634.062  1.00  6.55           H
ATOM   4854  CG2 VAL 9 301    -147.719-106.643 632.034  1.00  6.55           C
ATOM   4855 1HG2 VAL 9 301    -148.451-105.910 632.373  1.00  6.55           H
ATOM   4856 2HG2 VAL 9 301    -147.198-106.258 631.157  1.00  6.55           H
ATOM   4857 3HG2 VAL 9 301    -148.227-107.572 631.776  1.00  6.55           H
ATOM   4858  HN  VAL 9 301    -145.144-105.759 631.635  1.00  6.55           H
ATOM   4859  N   THR 9 302    -143.971-106.532 634.531  1.00  6.55           N
ATOM   4860  CA  THR 9 302    -143.067-106.878 635.615  1.00  6.55           C
ATOM   4861  C   THR 9 302    -142.399-105.621 636.174  1.00  6.55           C
ATOM   4862  O   THR 9 302    -142.145-105.530 637.374  1.00  6.55           O
ATOM   4863  HA  THR 9 302    -143.652-107.316 636.424  1.00  6.55           H
ATOM   4864  HB  THR 9 302    -141.360-108.199 635.863  1.00  6.55           H
ATOM   4865  CB  THR 9 302    -142.071-107.912 635.087  1.00  6.55           C
ATOM   4866  OG1 THR 9 302    -141.506-107.293 633.935  1.00  6.55           O
ATOM   4867  HG1 THR 9 302    -141.998-107.585 633.114  1.00  6.55           H
ATOM   4868  CG2 THR 9 302    -142.760-109.163 634.539  1.00  6.55           C
ATOM   4869 1HG2 THR 9 302    -143.420-108.884 633.718  1.00  6.55           H
ATOM   4870 2HG2 THR 9 302    -143.343-109.633 635.330  1.00  6.55           H
ATOM   4871 3HG2 THR 9 302    -142.007-109.864 634.178  1.00  6.55           H
ATOM   4872  HN  THR 9 302    -143.707-106.882 633.632  1.00  6.55           H
ATOM   4873  N   GLN 9 303    -142.135-104.681 635.278  1.00  6.55           N
ATOM   4874  CA  GLN 9 303    -141.555-103.410 635.676  1.00  6.55           C
ATOM   4875  C   GLN 9 303    -142.486-102.683 636.648  1.00  6.55           C
ATOM   4876  O   GLN 9 303    -142.035-102.130 637.650  1.00  6.55           O
ATOM   4877  HA  GLN 9 303    -140.620-103.661 636.177  1.00  6.55           H
ATOM   4878  CB  GLN 9 303    -141.250-102.540 634.454  1.00  6.55           C
ATOM   4879 1HB  GLN 9 303    -140.523-103.043 633.818  1.00  6.55           H
ATOM   4880 2HB  GLN 9 303    -142.156-102.409 633.862  1.00  6.55           H
ATOM   4881  CG  GLN 9 303    -140.708-101.173 634.876  1.00  6.55           C
ATOM   4882 1HG  GLN 9 303    -141.525-100.550 635.240  1.00  6.55           H
ATOM   4883 2HG  GLN 9 303    -140.007-101.295 635.702  1.00  6.55           H
ATOM   4884  CD  GLN 9 303    -140.010-100.476 633.707  1.00  6.55           C
ATOM   4885  OE1 GLN 9 303    -140.635 -99.910 632.825  1.00  6.55           O
ATOM   4886  NE2 GLN 9 303    -138.682-100.547 633.749  1.00  6.55           N
ATOM   4887 1HE2 GLN 9 303    -138.231-101.027 634.501  1.00  6.55           H
ATOM   4888 2HE2 GLN 9 303    -138.136-100.121 633.028  1.00  6.55           H
ATOM   4889  HN  GLN 9 303    -142.309-104.778 634.298  1.00  6.55           H
ATOM   4890  N   THR 9 304    -143.769-102.707 636.319  1.00  6.55           N
ATOM   4891  CA  THR 9 304    -144.763-102.019 637.125  1.00  6.55           C
ATOM   4892  C   THR 9 304    -144.809-102.613 638.535  1.00  6.55           C
ATOM   4893  O   THR 9 304    -144.849-101.879 639.521  1.00  6.55           O
ATOM   4894  HA  THR 9 304    -144.460-100.977 637.228  1.00  6.55           H
ATOM   4895  HB  THR 9 304    -146.468-103.119 636.350  1.00  6.55           H
ATOM   4896  CB  THR 9 304    -146.102-102.093 636.390  1.00  6.55           C
ATOM   4897  OG1 THR 9 304    -145.841-101.483 635.130  1.00  6.55           O
ATOM   4898  HG1 THR 9 304    -145.644-102.184 634.444  1.00  6.55           H
ATOM   4899  CG2 THR 9 304    -147.168-101.196 637.024  1.00  6.55           C
ATOM   4900 1HG2 THR 9 304    -146.830-100.160 637.004  1.00  6.55           H
ATOM   4901 2HG2 THR 9 304    -147.334-101.504 638.057  1.00  6.55           H
ATOM   4902 3HG2 THR 9 304    -148.099-101.286 636.464  1.00  6.55           H
ATOM   4903  HN  THR 9 304    -144.132-103.185 635.519  1.00  6.55           H
ATOM   4904  N   ILE 9 305    -144.802-103.937 638.585  1.00  6.55           N
ATOM   4905  CA  ILE 9 305    -144.845-104.638 639.857  1.00  6.55           C
ATOM   4906  C   ILE 9 305    -143.650-104.208 640.711  1.00  6.55           C
ATOM   4907  O   ILE 9 305    -143.783-104.017 641.919  1.00  6.55           O
ATOM   4908  HA  ILE 9 305    -145.760-104.335 640.367  1.00  6.55           H
ATOM   4909  HB  ILE 9 305    -144.127-106.439 638.955  1.00  6.55           H
ATOM   4910  CB  ILE 9 305    -144.929-106.149 639.634  1.00  6.55           C
ATOM   4911  CG1 ILE 9 305    -146.250-106.531 638.962  1.00  6.55           C
ATOM   4912 1HG1 ILE 9 305    -147.067-106.429 639.676  1.00  6.55           H
ATOM   4913 2HG1 ILE 9 305    -146.456-105.845 638.141  1.00  6.55           H
ATOM   4914  CG2 ILE 9 305    -144.711-106.910 640.943  1.00  6.55           C
ATOM   4915 1HG2 ILE 9 305    -143.725-106.670 641.343  1.00  6.55           H
ATOM   4916 2HG2 ILE 9 305    -145.475-106.620 641.664  1.00  6.55           H
ATOM   4917 3HG2 ILE 9 305    -144.776-107.982 640.756  1.00  6.55           H
ATOM   4918  CD1 ILE 9 305    -146.202-107.966 638.435  1.00  6.55           C
ATOM   4919 1HD1 ILE 9 305    -145.398-108.058 637.704  1.00  6.55           H
ATOM   4920 2HD1 ILE 9 305    -146.019-108.652 639.263  1.00  6.55           H
ATOM   4921 3HD1 ILE 9 305    -147.153-108.212 637.963  1.00  6.55           H
ATOM   4922  HN  ILE 9 305    -144.769-104.527 637.779  1.00  6.55           H
ATOM   4923  N   ALA 9 306    -142.510-104.069 640.050  1.00  6.55           N
ATOM   4924  CA  ALA 9 306    -141.279-103.733 640.744  1.00  6.55           C
ATOM   4925  C   ALA 9 306    -141.415-102.345 641.373  1.00  6.55           C
ATOM   4926  O   ALA 9 306    -140.895-102.099 642.460  1.00  6.55           O
ATOM   4927  HA  ALA 9 306    -141.132-104.469 641.535  1.00  6.55           H
ATOM   4928  CB  ALA 9 306    -140.103-103.818 639.768  1.00  6.55           C
ATOM   4929 1HB  ALA 9 306    -140.032-104.831 639.372  1.00  6.55           H
ATOM   4930 2HB  ALA 9 306    -140.260-103.118 638.948  1.00  6.55           H
ATOM   4931 3HB  ALA 9 306    -139.179-103.566 640.289  1.00  6.55           H
ATOM   4932  HN  ALA 9 306    -142.420-104.182 639.060  1.00  6.55           H
ATOM   4933  N   PHE 9 307    -142.117-101.475 640.662  1.00  6.55           N
ATOM   4934  CA  PHE 9 307    -142.261-100.096 641.098  1.00  6.55           C
ATOM   4935  C   PHE 9 307    -143.147-100.004 642.342  1.00  6.55           C
ATOM   4936  O   PHE 9 307    -142.923 -99.158 643.206  1.00  6.55           O
ATOM   4937  HA  PHE 9 307    -141.264 -99.726 641.336  1.00  6.55           H
ATOM   4938  CB  PHE 9 307    -142.930 -99.333 639.953  1.00  6.55           C
ATOM   4939 1HB  PHE 9 307    -143.810 -99.887 639.626  1.00  6.55           H
ATOM   4940 2HB  PHE 9 307    -143.281 -98.371 640.327  1.00  6.55           H
ATOM   4941  CG  PHE 9 307    -142.019 -99.094 638.748  1.00  6.55           C
ATOM   4942  HD1 PHE 9 307    -140.375-100.127 639.615  1.00  6.55           H
ATOM   4943  CD1 PHE 9 307    -140.746 -99.573 638.753  1.00  6.55           C
ATOM   4944  HD2 PHE 9 307    -143.501 -98.019 637.668  1.00  6.55           H
ATOM   4945  CD2 PHE 9 307    -142.481 -98.403 637.672  1.00  6.55           C
ATOM   4946  CE1 PHE 9 307    -139.899 -99.351 637.635  1.00  6.55           C
ATOM   4947  HE1 PHE 9 307    -138.879 -99.734 637.639  1.00  6.55           H
ATOM   4948  CE2 PHE 9 307    -141.635 -98.181 636.553  1.00  6.55           C
ATOM   4949  HE2 PHE 9 307    -142.005 -97.627 635.691  1.00  6.55           H
ATOM   4950  CZ  PHE 9 307    -140.362 -98.659 636.558  1.00  6.55           C
ATOM   4951  HZ  PHE 9 307    -139.712 -98.489 635.700  1.00  6.55           H
ATOM   4952  HN  PHE 9 307    -142.581-101.698 639.805  1.00  6.55           H
ATOM   4953  N   PHE 9 308    -144.133-100.888 642.394  1.00  6.55           N
ATOM   4954  CA  PHE 9 308    -145.055-100.915 643.517  1.00  6.55           C
ATOM   4955  C   PHE 9 308    -144.306-101.122 644.836  1.00  6.55           C
ATOM   4956  O   PHE 9 308    -144.780-100.712 645.894  1.00  6.55           O
ATOM   4957  HA  PHE 9 308    -145.566 -99.953 643.539  1.00  6.55           H
ATOM   4958  CB  PHE 9 308    -146.001-102.096 643.291  1.00  6.55           C
ATOM   4959 1HB  PHE 9 308    -145.509-102.824 642.645  1.00  6.55           H
ATOM   4960 2HB  PHE 9 308    -146.185-102.589 644.245  1.00  6.55           H
ATOM   4961  CG  PHE 9 308    -147.343-101.707 642.667  1.00  6.55           C
ATOM   4962  HD1 PHE 9 308    -148.208-101.169 644.533  1.00  6.55           H
ATOM   4963  CD1 PHE 9 308    -148.354-101.255 643.456  1.00  6.55           C
ATOM   4964  HD2 PHE 9 308    -146.715-102.176 640.691  1.00  6.55           H
ATOM   4965  CD2 PHE 9 308    -147.525-101.813 641.324  1.00  6.55           C
ATOM   4966  CE1 PHE 9 308    -149.599-100.894 642.878  1.00  6.55           C
ATOM   4967  HE1 PHE 9 308    -150.410-100.532 643.510  1.00  6.55           H
ATOM   4968  CE2 PHE 9 308    -148.770-101.453 640.745  1.00  6.55           C
ATOM   4969  HE2 PHE 9 308    -148.916-101.538 639.668  1.00  6.55           H
ATOM   4970  CZ  PHE 9 308    -149.781-101.000 641.534  1.00  6.55           C
ATOM   4971  HZ  PHE 9 308    -150.737-100.723 641.090  1.00  6.55           H
ATOM   4972  HN  PHE 9 308    -144.307-101.574 641.688  1.00  6.55           H
ATOM   4973  N   HIS 9 309    -143.150-101.759 644.729  1.00  6.55           N
ATOM   4974  CA  HIS 9 309    -142.374-102.106 645.908  1.00  6.55           C
ATOM   4975  C   HIS 9 309    -142.084-100.843 646.721  1.00  6.55           C
ATOM   4976  O   HIS 9 309    -142.073-100.881 647.950  1.00  6.55           O
ATOM   4977  HA  HIS 9 309    -142.994-102.777 646.503  1.00  6.55           H
ATOM   4978  CB  HIS 9 309    -141.104-102.865 645.519  1.00  6.55           C
ATOM   4979 1HB  HIS 9 309    -141.383-103.747 644.942  1.00  6.55           H
ATOM   4980 2HB  HIS 9 309    -140.501-102.234 644.866  1.00  6.55           H
ATOM   4981  CG  HIS 9 309    -140.262-103.297 646.696  1.00  6.55           C
ATOM   4982  HD1 HIS 9 309    -139.014-101.587 646.923  1.00  6.55           H
ATOM   4983  ND1 HIS 9 309    -139.270-102.500 647.240  1.00  6.55           N
ATOM   4984  CD2 HIS 9 309    -140.276-104.449 647.427  1.00  6.55           C
ATOM   4985  HD2 HIS 9 309    -140.940-105.297 647.266  1.00  6.55           H
ATOM   4986  CE1 HIS 9 309    -138.717-103.154 648.251  1.00  6.55           C
ATOM   4987  HE1 HIS 9 309    -137.906-102.790 648.882  1.00  6.55           H
ATOM   4988  NE2 HIS 9 309    -139.341-104.361 648.365  1.00  6.55           N
ATOM   4989  HN  HIS 9 309    -142.742-102.037 643.859  1.00  6.55           H
ATOM   4990  N   SER 9 310    -141.857 -99.754 646.002  1.00  6.55           N
ATOM   4991  CA  SER 9 310    -141.400 -98.525 646.628  1.00  6.55           C
ATOM   4992  C   SER 9 310    -142.521 -97.921 647.476  1.00  6.55           C
ATOM   4993  O   SER 9 310    -142.272 -97.058 648.317  1.00  6.55           O
ATOM   4994  HA  SER 9 310    -140.559 -98.818 647.257  1.00  6.55           H
ATOM   4995  CB  SER 9 310    -140.924 -97.516 645.580  1.00  6.55           C
ATOM   4996 1HB  SER 9 310    -141.642 -97.480 644.761  1.00  6.55           H
ATOM   4997 2HB  SER 9 310    -140.894 -96.521 646.023  1.00  6.55           H
ATOM   4998  HG  SER 9 310    -138.972 -97.891 645.814  1.00  6.55           H
ATOM   4999  OG  SER 9 310    -139.636 -97.846 645.068  1.00  6.55           O
[truncated: 233,845 more chars]
