# Supplementary material for: Noncanonical roles of chemokine regions in CCR9 activation revealed by structural modeling and mutational mapping
Source: Nat Commun. 2025 Aug 18;16:7695. doi: 10.1038/s41467-025-62321-9 (PMC12361432; doi:10.1038/s41467-025-62321-9)
Supplement: Supplementary file 3 — Supplementary Data 1 [file 41467_2025_62321_MOESM3_ESM.zip › SuppData1_3D_models/Fig4_CCR9_CCL25/Fig4HIJ_CCR9_CCL25_rnk21.pdb]

HEADER                                                        CCR9_CCL25_RNK21
EXPDTA    THEORETICAL MODEL
REMARK   3                                                              
REMARK   3 REFINEMENT OR HYDROGEN PLACEMENT:                            
REMARK   3   PROGRAM 1                  ICM 3.9                     
REMARK   3   AUTHORS 1      R.ABAGYAN, M.TOTROV                         
SEQRES   1 9  369  MET THR PRO THR ASP PHE THR SER PRO ILE PRO ASN MET 
SEQRES   2 9  369  ALA ASP ASP TYR GLY SER GLU SER THR SER SER MET GLU 
SEQRES   3 9  369  ASP TYR VAL ASN PHE ASN PHE THR ASP PHE TYR CYS GLU 
SEQRES   4 9  369  LYS ASN ASN VAL ARG GLN PHE ALA SER HIS PHE LEU PRO 
SEQRES   5 9  369  PRO LEU TYR TRP LEU VAL PHE ILE VAL GLY ALA LEU GLY 
SEQRES   6 9  369  ASN SER LEU VAL ILE LEU VAL TYR TRP TYR CYS THR ARG 
SEQRES   7 9  369  VAL LYS THR MET THR ASP MET PHE LEU LEU ASN LEU ALA 
SEQRES   8 9  369  ILE ALA ASP LEU LEU PHE LEU VAL THR LEU PRO PHE TRP 
SEQRES   9 9  369  ALA ILE ALA ALA ALA ASP GLN TRP LYS PHE GLN THR PHE 
SEQRES  10 9  369  MET CYS LYS VAL VAL ASN SER MET TYR LYS MET ASN PHE 
SEQRES  11 9  369  TYR SER CYS VAL LEU LEU ILE MET CYS ILE SER VAL ASP 
SEQRES  12 9  369  ARG TYR ILE ALA ILE ALA GLN ALA MET ARG ALA HIS THR 
SEQRES  13 9  369  TRP ARG GLU LYS ARG LEU LEU TYR SER LYS MET VAL CYS 
SEQRES  14 9  369  PHE THR ILE TRP VAL LEU ALA ALA ALA LEU CYS ILE PRO 
SEQRES  15 9  369  GLU ILE LEU TYR SER GLN ILE LYS GLU GLU SER GLY ILE 
SEQRES  16 9  369  ALA ILE CYS THR MET VAL TYR PRO SER ASP GLU SER THR 
SEQRES  17 9  369  LYS LEU LYS SER ALA VAL LEU THR LEU LYS VAL ILE LEU 
SEQRES  18 9  369  GLY PHE PHE LEU PRO PHE VAL VAL MET ALA CYS CYS TYR 
SEQRES  19 9  369  THR ILE ILE ILE HIS THR LEU ILE GLN ALA LYS LYS SER 
SEQRES  20 9  369  SER LYS HIS LYS ALA LEU LYS VAL THR ILE THR VAL LEU 
SEQRES  21 9  369  THR VAL PHE VAL LEU SER GLN PHE PRO TYR ASN CYS ILE 
SEQRES  22 9  369  LEU LEU VAL GLN THR ILE ASP ALA TYR ALA MET PHE ILE 
SEQRES  23 9  369  SER ASN CYS ALA VAL SER THR ASN ILE ASP ILE CYS PHE 
SEQRES  24 9  369  GLN VAL THR GLN THR ILE ALA PHE PHE HIS SER CYS LEU 
SEQRES  25 9  369  ASN PRO VAL LEU TYR VAL PHE VAL GLY GLU ARG PHE ARG 
SEQRES  26 9  369  ARG ASP LEU VAL LYS THR LEU LYS ASN LEU GLY CYS ILE 
SEQRES  27 9  369  SER GLN ALA GLN TRP VAL SER PHE THR ARG ARG GLU GLY 
SEQRES  28 9  369  SER LEU LYS LEU SER SER MET LEU LEU GLU THR THR SER 
SEQRES  29 9  369  GLY ALA LEU SER LEU                                 
SEQRES   1 A  127  PCA GLY VAL PHE GLU ASP CYS CYS LEU ALA TYR HIS TYR 
SEQRES   2 A  127  PRO ILE GLY TRP ALA VAL LEU ARG ARG ALA TRP THR TYR 
SEQRES   3 A  127  ARG ILE GLN GLU VAL SER GLY SER CYS ASN LEU PRO ALA 
SEQRES   4 A  127  ALA ILE PHE TYR LEU PRO LYS ARG HIS ARG LYS VAL CYS 
SEQRES   5 A  127  GLY ASN PRO LYS SER ARG GLU VAL GLN ARG ALA MET LYS 
SEQRES   6 A  127  LEU LEU ASP ALA ARG ASN LYS VAL PHE ALA LYS LEU HIS 
SEQRES   7 A  127  HIS ASN THR GLN THR PHE GLN ALA GLY PRO HIS ALA VAL 
SEQRES   8 A  127  LYS LYS LEU SER SER GLY ASN SER LYS LEU SER SER SER 
SEQRES   9 A  127  LYS PHE SER ASN PRO ILE SER SER SER LYS ARG ASN VAL 
SEQRES  10 A  127  SER LEU LEU ILE SER ALA ASN SER GLY LEU             
HELIX    1  HA ALA 9   14  SER 9   19  1
HELIX    2  HB GLU 9   20  SER 9   23  1
HELIX    3  HC MET 9   25  ASN 9   30  1
HELIX    4  HD ASN 9   41  SER 9   48  1
HELIX    5  HE PHE 9   50  TYR 9   75  1
HELIX    6  HF MET 9   82  LEU 9   98  1
HELIX    7  HG VAL 9   99  THR 9  100  1
HELIX    8  HH LEU 9  101  ALA 9  109  1
HELIX    9  HI THR 9  116  SER 9  141  1
HELIX   10  HJ ASP 9  143  ALA 9  149  1
HELIX   11  HK ALA 9  151  THR 9  156  1
HELIX   12  HL ARG 9  158  LEU 9  179  1
HELIX   13  HM CYS 9  180  CYS 9  180  5
HELIX   14  HN ILE 9  181  TYR 9  186  1
HELIX   15  HO VAL 9  201  VAL 9  201  9
HELIX   16  HP SER 9  207  VAL 9  219  1
HELIX   17  HQ ILE 9  220  PHE 9  224  1
HELIX   18  HR LEU 9  225  GLN 9  243  1
HELIX   19  HS SER 9  247  SER 9  248  1
HELIX   20  HT LYS 9  249  SER 9  266  1
HELIX   21  HU PHE 9  268  THR 9  278  1
HELIX   22  HV ASP 9  280  ALA 9  283  1
HELIX   23  HW CYS 9  289  ASN 9  294  1
HELIX   24  HX ASP 9  296  PHE 9  307  1
HELIX   25  HY PHE 9  308  PHE 9  308  5
HELIX    0  H@ HIS 9  309  SER 9  310  1
HELIX    1  HA LEU 9  312  VAL 9  320  1
HELIX    2  HB GLU 9  322  ASN 9  334  1
HELIX    3  HC GLN 9  340  ALA 9  366  1
HELIX    4  HD LEU 9  367  SER 9  368  1
HELIX    5  HE TRP A   17  LEU A   20  1
HELIX    6  HF ARG A   21  ARG A   22  1
HELIX    7  HG SER A   32  SER A   32  9
HELIX    8  HH LYS A   46  HIS A   48  1
HELIX    9  HI ARG A   58  PHE A   84  1
SHEET    1  SA 1 TYR 9  37  CYS 9  38  0
SHEET    2  SB 1 SER 9 187  GLU 9 192  0
SHEET    3  SC 1 ILE 9 195  MET 9 200  0
SHEET    4  SD 1 CYS A   7  CYS A   8  0
SHEET    5  SE 1 THR A  25  GLN A  29  0
SHEET    6  SF 1 ALA A  39  TYR A  43  0
SHEET    7  SG 1 LYS A  50  GLY A  53  0
SSBOND   1 CYS 9   38    CYS 9  289 
SSBOND   2 CYS 9  119    CYS 9  198 
SSBOND   3 CYS A    8    CYS A   52 
SSBOND   4 CYS A   35    CYS A    7 
ATOM      1  N   MET 9   1    -118.650-115.516 535.614  1.00  8.47           N
ATOM      2  CA  MET 9   1    -117.901-114.850 536.666  1.00  8.47           C
ATOM      3  C   MET 9   1    -118.739-114.722 537.940  1.00  8.47           C
ATOM      4  O   MET 9   1    -119.956-114.900 537.907  1.00  8.47           O
ATOM      5  HA  MET 9   1    -117.034-115.483 536.855  1.00  8.47           H
ATOM      6  CB  MET 9   1    -117.481-113.458 536.190  1.00  8.47           C
ATOM      7 1HB  MET 9   1    -118.313-112.979 535.674  1.00  8.47           H
ATOM      8 2HB  MET 9   1    -117.238-112.833 537.050  1.00  8.47           H
ATOM      9  CG  MET 9   1    -116.273-113.539 535.255  1.00  8.47           C
ATOM     10 1HG  MET 9   1    -115.397-113.879 535.808  1.00  8.47           H
ATOM     11 2HG  MET 9   1    -116.458-114.273 534.471  1.00  8.47           H
ATOM     12  SD  MET 9   1    -115.952-111.940 534.530  1.00  8.47           S
ATOM     13  CE  MET 9   1    -114.356-112.248 533.792  1.00  8.47           C
ATOM     14 1HE  MET 9   1    -113.646-112.532 534.569  1.00  8.47           H
ATOM     15 2HE  MET 9   1    -114.442-113.055 533.065  1.00  8.47           H
ATOM     16 3HE  MET 9   1    -114.006-111.345 533.293  1.00  8.47           H
ATOM     17  HN  MET 9   1    -119.570-115.811 535.873  1.00  8.47           H
ATOM     18  N   THR 9   2    -118.055-114.416 539.032  1.00  8.47           N
ATOM     19  CA  THR 9   2    -118.326-115.079 540.296  1.00  8.47           C
ATOM     20  C   THR 9   2    -119.217-114.201 541.178  1.00  8.47           C
ATOM     21  O   THR 9   2    -120.116-114.703 541.851  1.00  8.47           O
ATOM     22  HA  THR 9   2    -118.881-115.994 540.092  1.00  8.47           H
ATOM     23  HB  THR 9   2    -117.124-115.749 541.977  1.00  8.47           H
ATOM     24  CB  THR 9   2    -116.985-115.428 540.945  1.00  8.47           C
ATOM     25  OG1 THR 9   2    -116.197-114.254 540.766  1.00  8.47           O
ATOM     26  HG1 THR 9   2    -115.410-114.273 541.383  1.00  8.47           H
ATOM     27  CG2 THR 9   2    -116.225-116.508 540.172  1.00  8.47           C
ATOM     28 1HG2 THR 9   2    -116.027-116.158 539.159  1.00  8.47           H
ATOM     29 2HG2 THR 9   2    -116.825-117.417 540.133  1.00  8.47           H
ATOM     30 3HG2 THR 9   2    -115.281-116.717 540.675  1.00  8.47           H
ATOM     31  HN  THR 9   2    -117.328-113.729 539.062  1.00  8.47           H
ATOM     32  N   PRO 9   3    -118.986-112.882 541.190  1.00  8.47           N
ATOM     33  CA  PRO 9   3    -119.414-112.051 542.319  1.00  8.47           C
ATOM     34  C   PRO 9   3    -120.927-111.928 542.403  1.00  8.47           C
ATOM     35  O   PRO 9   3    -121.649-112.572 541.643  1.00  8.47           O
ATOM     36  HA  PRO 9   3    -119.114-112.511 543.260  1.00  8.47           H
ATOM     37  CB  PRO 9   3    -118.749-110.700 542.048  1.00  8.47           C
ATOM     38 1HB  PRO 9   3    -119.358-109.873 542.410  1.00  8.47           H
ATOM     39 2HB  PRO 9   3    -117.781-110.623 542.544  1.00  8.47           H
ATOM     40  CG  PRO 9   3    -118.606-110.668 540.553  1.00  8.47           C
ATOM     41 1HG  PRO 9   3    -119.519-110.308 540.077  1.00  8.47           H
ATOM     42 2HG  PRO 9   3    -117.803-109.997 540.248  1.00  8.47           H
ATOM     43  CD  PRO 9   3    -118.310-112.083 540.152  1.00  8.47           C
ATOM     44 1HD  PRO 9   3    -118.695-112.308 539.158  1.00  8.47           H
ATOM     45 2HD  PRO 9   3    -117.237-112.278 540.131  1.00  8.47           H
ATOM     46  N   THR 9   4    -121.370-111.095 543.333  1.00  8.47           N
ATOM     47  CA  THR 9   4    -121.152-111.365 544.744  1.00  8.47           C
ATOM     48  C   THR 9   4    -122.436-111.118 545.539  1.00  8.47           C
ATOM     49  O   THR 9   4    -123.088-110.089 545.367  1.00  8.47           O
ATOM     50  HA  THR 9   4    -120.904-112.421 544.858  1.00  8.47           H
ATOM     51  HB  THR 9   4    -120.316-109.546 545.588  1.00  8.47           H
ATOM     52  CB  THR 9   4    -119.973-110.510 545.213  1.00  8.47           C
ATOM     53  OG1 THR 9   4    -119.110-110.458 544.080  1.00  8.47           O
ATOM     54  HG1 THR 9   4    -118.487-109.680 544.160  1.00  8.47           H
ATOM     55  CG2 THR 9   4    -119.136-111.207 546.288  1.00  8.47           C
ATOM     56 1HG2 THR 9   4    -118.737-112.139 545.890  1.00  8.47           H
ATOM     57 2HG2 THR 9   4    -119.761-111.420 547.154  1.00  8.47           H
ATOM     58 3HG2 THR 9   4    -118.313-110.557 546.585  1.00  8.47           H
ATOM     59  HN  THR 9   4    -121.868-110.251 543.137  1.00  8.47           H
ATOM     60  N   ASP 9   5    -122.760-112.079 546.392  1.00  8.47           N
ATOM     61  CA  ASP 9   5    -124.049-112.079 547.064  1.00  8.47           C
ATOM     62  C   ASP 9   5    -124.034-111.038 548.185  1.00  8.47           C
ATOM     63  O   ASP 9   5    -123.620-111.332 549.305  1.00  8.47           O
ATOM     64  HA  ASP 9   5    -124.777-111.845 546.288  1.00  8.47           H
ATOM     65  CB  ASP 9   5    -124.343-113.444 547.690  1.00  8.47           C
ATOM     66 1HB  ASP 9   5    -123.480-113.778 548.266  1.00  8.47           H
ATOM     67 2HB  ASP 9   5    -125.176-113.356 548.387  1.00  8.47           H
ATOM     68  CG  ASP 9   5    -124.678-114.479 546.615  1.00  8.47           C
ATOM     69  OD1 ASP 9   5    -125.523-114.151 545.755  1.00  8.47           O
ATOM     70  OD2 ASP 9   5    -124.080-115.575 546.677  1.00  8.47           O
ATOM     71  HN  ASP 9   5    -122.162-112.845 546.625  1.00  8.47           H
ATOM     72  N   PHE 9   6    -124.491-109.842 547.845  1.00  8.47           N
ATOM     73  CA  PHE 9   6    -124.644-108.789 548.834  1.00  8.47           C
ATOM     74  C   PHE 9   6    -125.968-108.933 549.588  1.00  8.47           C
ATOM     75  O   PHE 9   6    -126.769-108.001 549.626  1.00  8.47           O
ATOM     76  HA  PHE 9   6    -123.816-108.883 549.537  1.00  8.47           H
ATOM     77  CB  PHE 9   6    -124.644-107.460 548.077  1.00  8.47           C
ATOM     78 1HB  PHE 9   6    -125.268-107.559 547.189  1.00  8.47           H
ATOM     79 2HB  PHE 9   6    -125.103-106.696 548.705  1.00  8.47           H
ATOM     80  CG  PHE 9   6    -123.253-106.983 547.656  1.00  8.47           C
ATOM     81  HD1 PHE 9   6    -122.857-106.051 549.525  1.00  8.47           H
ATOM     82  CD1 PHE 9   6    -122.483-106.278 548.527  1.00  8.47           C
ATOM     83  HD2 PHE 9   6    -123.403-107.832 545.712  1.00  8.47           H
ATOM     84  CD2 PHE 9   6    -122.786-107.266 546.410  1.00  8.47           C
ATOM     85  CE1 PHE 9   6    -121.191-105.836 548.135  1.00  8.47           C
ATOM     86  HE1 PHE 9   6    -120.574-105.270 548.833  1.00  8.47           H
ATOM     87  CE2 PHE 9   6    -121.494-106.824 546.019  1.00  8.47           C
ATOM     88  HE2 PHE 9   6    -121.120-107.051 545.020  1.00  8.47           H
ATOM     89  CZ  PHE 9   6    -120.724-106.119 546.890  1.00  8.47           C
ATOM     90  HZ  PHE 9   6    -119.733-105.780 546.589  1.00  8.47           H
ATOM     91  HN  PHE 9   6    -124.755-109.588 546.914  1.00  8.47           H
ATOM     92  N   THR 9   7    -126.156-110.109 550.169  1.00  8.47           N
ATOM     93  CA  THR 9   7    -127.284-110.332 551.058  1.00  8.47           C
ATOM     94  C   THR 9   7    -127.034-109.667 552.413  1.00  8.47           C
ATOM     95  O   THR 9   7    -126.505-110.295 553.329  1.00  8.47           O
ATOM     96  HA  THR 9   7    -128.163-109.855 550.625  1.00  8.47           H
ATOM     97  HB  THR 9   7    -127.573-112.159 552.197  1.00  8.47           H
ATOM     98  CB  THR 9   7    -127.517-111.841 551.156  1.00  8.47           C
ATOM     99  OG1 THR 9   7    -126.453-112.407 550.396  1.00  8.47           O
ATOM    100  HG1 THR 9   7    -125.676-112.609 550.992  1.00  8.47           H
ATOM    101  CG2 THR 9   7    -128.781-112.287 550.418  1.00  8.47           C
ATOM    102 1HG2 THR 9   7    -128.695-112.028 549.362  1.00  8.47           H
ATOM    103 2HG2 THR 9   7    -129.648-111.785 550.846  1.00  8.47           H
ATOM    104 3HG2 THR 9   7    -128.899-113.366 550.519  1.00  8.47           H
ATOM    105  HN  THR 9   7    -125.556-110.898 550.041  1.00  8.47           H
ATOM    106  N   SER 9   8    -127.427-108.404 552.498  1.00  8.47           N
ATOM    107  CA  SER 9   8    -127.196-107.628 553.704  1.00  8.47           C
ATOM    108  C   SER 9   8    -128.113-108.119 554.826  1.00  8.47           C
ATOM    109  O   SER 9   8    -129.258-107.683 554.932  1.00  8.47           O
ATOM    110  HA  SER 9   8    -126.151-107.799 553.962  1.00  8.47           H
ATOM    111  CB  SER 9   8    -127.420-106.136 553.451  1.00  8.47           C
ATOM    112 1HB  SER 9   8    -127.554-105.622 554.403  1.00  8.47           H
ATOM    113 2HB  SER 9   8    -126.533-105.711 552.981  1.00  8.47           H
ATOM    114  HG  SER 9   8    -129.383-106.236 553.071  1.00  8.47           H
ATOM    115  OG  SER 9   8    -128.555-105.900 552.622  1.00  8.47           O
ATOM    116  HN  SER 9   8    -127.894-107.913 551.763  1.00  8.47           H
ATOM    117  N   PRO 9   9    -127.629-109.032 555.680  1.00  8.47           N
ATOM    118  CA  PRO 9   9    -128.444-109.535 556.789  1.00  8.47           C
ATOM    119  C   PRO 9   9    -128.696-108.473 557.847  1.00  8.47           C
ATOM    120  O   PRO 9   9    -127.887-108.294 558.756  1.00  8.47           O
ATOM    121  HA  PRO 9   9    -129.434-109.818 556.430  1.00  8.47           H
ATOM    122  CB  PRO 9   9    -127.625-110.703 557.340  1.00  8.47           C
ATOM    123 1HB  PRO 9   9    -127.758-110.814 558.416  1.00  8.47           H
ATOM    124 2HB  PRO 9   9    -127.918-111.649 556.884  1.00  8.47           H
ATOM    125  CG  PRO 9   9    -126.209-110.340 556.994  1.00  8.47           C
ATOM    126 1HG  PRO 9   9    -125.775-109.685 557.749  1.00  8.47           H
ATOM    127 2HG  PRO 9   9    -125.577-111.226 556.938  1.00  8.47           H
ATOM    128  CD  PRO 9   9    -126.291-109.650 555.663  1.00  8.47           C
ATOM    129 1HD  PRO 9   9    -125.505-108.904 555.548  1.00  8.47           H
ATOM    130 2HD  PRO 9   9    -126.186-110.356 554.838  1.00  8.47           H
ATOM    131  N   ILE 9  10    -129.823-107.792 557.700  1.00  8.47           N
ATOM    132  CA  ILE 9  10    -130.188-106.740 558.633  1.00  8.47           C
ATOM    133  C   ILE 9  10    -130.520-107.361 559.992  1.00  8.47           C
ATOM    134  O   ILE 9  10    -131.589-107.945 560.167  1.00  8.47           O
ATOM    135  HA  ILE 9  10    -129.319-106.093 558.753  1.00  8.47           H
ATOM    136  HB  ILE 9  10    -132.180-106.523 557.885  1.00  8.47           H
ATOM    137  CB  ILE 9  10    -131.316-105.881 558.058  1.00  8.47           C
ATOM    138  CG1 ILE 9  10    -130.917-105.286 556.706  1.00  8.47           C
ATOM    139 1HG1 ILE 9  10    -130.028-104.668 556.825  1.00  8.47           H
ATOM    140 2HG1 ILE 9  10    -130.658-106.088 556.014  1.00  8.47           H
ATOM    141  CG2 ILE 9  10    -131.747-104.803 559.054  1.00  8.47           C
ATOM    142 1HG2 ILE 9  10    -132.100-105.275 559.970  1.00  8.47           H
ATOM    143 2HG2 ILE 9  10    -130.898-104.158 559.281  1.00  8.47           H
ATOM    144 3HG2 ILE 9  10    -132.550-104.207 558.619  1.00  8.47           H
ATOM    145  CD1 ILE 9  10    -132.054-104.447 556.119  1.00  8.47           C
ATOM    146 1HD1 ILE 9  10    -132.934-105.075 555.979  1.00  8.47           H
ATOM    147 2HD1 ILE 9  10    -132.294-103.632 556.802  1.00  8.47           H
ATOM    148 3HD1 ILE 9  10    -131.744-104.036 555.158  1.00  8.47           H
ATOM    149  HN  ILE 9  10    -130.479-107.948 556.962  1.00  8.47           H
ATOM    150  N   PRO 9  11    -129.615-107.248 560.973  1.00  8.47           N
ATOM    151  CA  PRO 9  11    -129.838-107.871 562.280  1.00  8.47           C
ATOM    152  C   PRO 9  11    -131.177-107.481 562.885  1.00  8.47           C
ATOM    153  O   PRO 9  11    -131.554-106.310 562.863  1.00  8.47           O
ATOM    154  HA  PRO 9  11    -129.878-108.955 562.176  1.00  8.47           H
ATOM    155  CB  PRO 9  11    -128.665-107.369 563.125  1.00  8.47           C
ATOM    156 1HB  PRO 9  11    -128.921-106.456 563.664  1.00  8.47           H
ATOM    157 2HB  PRO 9  11    -128.365-108.105 563.871  1.00  8.47           H
ATOM    158  CG  PRO 9  11    -127.567-107.128 562.097  1.00  8.47           C
ATOM    159 1HG  PRO 9  11    -126.801-106.450 562.474  1.00  8.47           H
ATOM    160 2HG  PRO 9  11    -127.053-108.051 561.829  1.00  8.47           H
ATOM    161  CD  PRO 9  11    -128.326-106.535 560.922  1.00  8.47           C
ATOM    162 1HD  PRO 9  11    -128.460-105.458 561.028  1.00  8.47           H
ATOM    163 2HD  PRO 9  11    -127.803-106.696 559.979  1.00  8.47           H
ATOM    164  N   ASN 9  12    -131.865-108.481 563.414  1.00  8.47           N
ATOM    165  CA  ASN 9  12    -132.995-108.230 564.292  1.00  8.47           C
ATOM    166  C   ASN 9  12    -132.481-107.817 565.672  1.00  8.47           C
ATOM    167  O   ASN 9  12    -132.185-108.668 566.509  1.00  8.47           O
ATOM    168  HA  ASN 9  12    -133.566-107.439 563.806  1.00  8.47           H
ATOM    169  CB  ASN 9  12    -133.850-109.488 564.463  1.00  8.47           C
ATOM    170 1HB  ASN 9  12    -133.221-110.374 564.379  1.00  8.47           H
ATOM    171 2HB  ASN 9  12    -134.288-109.501 565.462  1.00  8.47           H
ATOM    172  CG  ASN 9  12    -134.961-109.543 563.413  1.00  8.47           C
ATOM    173  OD1 ASN 9  12    -135.146-108.635 562.619  1.00  8.47           O
ATOM    174  ND2 ASN 9  12    -135.687-110.656 563.452  1.00  8.47           N
ATOM    175 1HD2 ASN 9  12    -135.483-111.363 564.129  1.00  8.47           H
ATOM    176 2HD2 ASN 9  12    -136.438-110.786 562.804  1.00  8.47           H
ATOM    177  HN  ASN 9  12    -131.663-109.447 563.251  1.00  8.47           H
ATOM    178  N   MET 9  13    -132.390-106.509 565.868  1.00  8.47           N
ATOM    179  CA  MET 9  13    -131.719-105.973 567.039  1.00  8.47           C
ATOM    180  C   MET 9  13    -132.696-105.813 568.206  1.00  8.47           C
ATOM    181  O   MET 9  13    -132.318-105.340 569.276  1.00  8.47           O
ATOM    182  HA  MET 9  13    -130.950-106.701 567.297  1.00  8.47           H
ATOM    183  CB  MET 9  13    -131.104-104.613 566.698  1.00  8.47           C
ATOM    184 1HB  MET 9  13    -130.858-104.578 565.637  1.00  8.47           H
ATOM    185 2HB  MET 9  13    -131.833-103.824 566.883  1.00  8.47           H
ATOM    186  CG  MET 9  13    -129.845-104.357 567.528  1.00  8.47           C
ATOM    187 1HG  MET 9  13    -130.081-104.417 568.591  1.00  8.47           H
ATOM    188 2HG  MET 9  13    -129.101-105.127 567.323  1.00  8.47           H
ATOM    189  SD  MET 9  13    -129.177-102.747 567.143  1.00  8.47           S
ATOM    190  CE  MET 9  13    -127.500-102.963 567.714  1.00  8.47           C
ATOM    191 1HE  MET 9  13    -127.506-103.196 568.779  1.00  8.47           H
ATOM    192 2HE  MET 9  13    -127.031-103.780 567.166  1.00  8.47           H
ATOM    193 3HE  MET 9  13    -126.938-102.044 567.547  1.00  8.47           H
ATOM    194  HN  MET 9  13    -132.764-105.823 565.243  1.00  8.47           H
ATOM    195  N   ALA 9  14    -133.933-106.217 567.959  1.00  8.47           N
ATOM    196  CA  ALA 9  14    -135.063-105.650 568.676  1.00  8.47           C
ATOM    197  C   ALA 9  14    -135.198-106.342 570.034  1.00  8.47           C
ATOM    198  O   ALA 9  14    -135.613-105.722 571.012  1.00  8.47           O
ATOM    199  HA  ALA 9  14    -134.857-104.592 568.836  1.00  8.47           H
ATOM    200  CB  ALA 9  14    -136.327-105.784 567.825  1.00  8.47           C
ATOM    201 1HB  ALA 9  14    -136.190-105.252 566.884  1.00  8.47           H
ATOM    202 2HB  ALA 9  14    -136.518-106.838 567.621  1.00  8.47           H
ATOM    203 3HB  ALA 9  14    -137.174-105.359 568.363  1.00  8.47           H
ATOM    204  HN  ALA 9  14    -134.169-106.917 567.285  1.00  8.47           H
ATOM    205  N   ASP 9  15    -134.840-107.617 570.051  1.00  8.47           N
ATOM    206  CA  ASP 9  15    -135.476-108.561 570.955  1.00  8.47           C
ATOM    207  C   ASP 9  15    -134.986-108.303 572.382  1.00  8.47           C
ATOM    208  O   ASP 9  15    -135.684-108.612 573.346  1.00  8.47           O
ATOM    209  HA  ASP 9  15    -136.546-108.388 570.844  1.00  8.47           H
ATOM    210  CB  ASP 9  15    -135.119-110.003 570.586  1.00  8.47           C
ATOM    211 1HB  ASP 9  15    -134.035-110.115 570.551  1.00  8.47           H
ATOM    212 2HB  ASP 9  15    -135.485-110.680 571.358  1.00  8.47           H
ATOM    213  CG  ASP 9  15    -135.722-110.388 569.234  1.00  8.47           C
ATOM    214  OD1 ASP 9  15    -136.648-109.669 568.800  1.00  8.47           O
ATOM    215  OD2 ASP 9  15    -135.243-111.392 568.664  1.00  8.47           O
ATOM    216  HN  ASP 9  15    -134.131-108.007 569.464  1.00  8.47           H
ATOM    217  N   ASP 9  16    -133.791-107.740 572.470  1.00  8.47           N
ATOM    218  CA  ASP 9  16    -132.961-107.926 573.648  1.00  8.47           C
ATOM    219  C   ASP 9  16    -133.654-107.299 574.860  1.00  8.47           C
ATOM    220  O   ASP 9  16    -133.689-107.893 575.936  1.00  8.47           O
ATOM    221  HA  ASP 9  16    -132.843-109.005 573.748  1.00  8.47           H
ATOM    222  CB  ASP 9  16    -131.601-107.246 573.477  1.00  8.47           C
ATOM    223 1HB  ASP 9  16    -131.232-107.412 572.465  1.00  8.47           H
ATOM    224 2HB  ASP 9  16    -131.710-106.169 573.605  1.00  8.47           H
ATOM    225  CG  ASP 9  16    -130.587-107.785 574.489  1.00  8.47           C
ATOM    226  OD1 ASP 9  16    -130.745-108.963 574.878  1.00  8.47           O
ATOM    227  OD2 ASP 9  16    -129.678-107.008 574.851  1.00  8.47           O
ATOM    228  HN  ASP 9  16    -133.389-107.166 571.757  1.00  8.47           H
ATOM    229  N   TYR 9  17    -134.188-106.106 574.643  1.00  8.47           N
ATOM    230  CA  TYR 9  17    -134.541-105.232 575.750  1.00  8.47           C
ATOM    231  C   TYR 9  17    -135.677-105.832 576.581  1.00  8.47           C
ATOM    232  O   TYR 9  17    -135.917-105.405 577.709  1.00  8.47           O
ATOM    233  HA  TYR 9  17    -133.660-105.117 576.381  1.00  8.47           H
ATOM    234  CB  TYR 9  17    -135.022-103.925 575.117  1.00  8.47           C
ATOM    235 1HB  TYR 9  17    -135.717-104.157 574.310  1.00  8.47           H
ATOM    236 2HB  TYR 9  17    -135.579-103.356 575.863  1.00  8.47           H
ATOM    237  CG  TYR 9  17    -133.896-103.049 574.565  1.00  8.47           C
ATOM    238  HD1 TYR 9  17    -133.419-102.203 576.476  1.00  8.47           H
ATOM    239  CD1 TYR 9  17    -133.181-102.228 575.413  1.00  8.47           C
ATOM    240  HD2 TYR 9  17    -134.159-103.729 572.549  1.00  8.47           H
ATOM    241  CD2 TYR 9  17    -133.595-103.080 573.219  1.00  8.47           C
ATOM    242  CE1 TYR 9  17    -132.121-101.403 574.893  1.00  8.47           C
ATOM    243  HE1 TYR 9  17    -131.549-100.750 575.552  1.00  8.47           H
ATOM    244  HE2 TYR 9  17    -132.286-102.271 571.637  1.00  8.47           H
ATOM    245  CE2 TYR 9  17    -132.535-102.256 572.699  1.00  8.47           C
ATOM    246  CZ  TYR 9  17    -131.850-101.458 573.561  1.00  8.47           C
ATOM    247  OH  TYR 9  17    -130.849-100.680 573.070  1.00  8.47           O
ATOM    248  HH  TYR 9  17    -130.736-100.846 572.091  1.00  8.47           H
ATOM    249  HN  TYR 9  17    -134.379-105.735 573.735  1.00  8.47           H
ATOM    250  N   GLY 9  18    -136.346-106.811 575.990  1.00  8.47           N
ATOM    251  CA  GLY 9  18    -137.647-107.232 576.483  1.00  8.47           C
ATOM    252  C   GLY 9  18    -137.519-107.944 577.831  1.00  8.47           C
ATOM    253  O   GLY 9  18    -138.329-107.726 578.731  1.00  8.47           O
ATOM    254 1HA  GLY 9  18    -138.298-106.364 576.586  1.00  8.47           H
ATOM    255 2HA  GLY 9  18    -138.116-107.898 575.759  1.00  8.47           H
ATOM    256  HN  GLY 9  18    -136.014-107.313 575.192  1.00  8.47           H
ATOM    257  N   SER 9  19    -136.496-108.780 577.928  1.00  8.47           N
ATOM    258  CA  SER 9  19    -136.543-109.919 578.829  1.00  8.47           C
ATOM    259  C   SER 9  19    -136.348-109.452 580.273  1.00  8.47           C
ATOM    260  O   SER 9  19    -137.054-109.901 581.174  1.00  8.47           O
ATOM    261  HA  SER 9  19    -137.535-110.351 578.697  1.00  8.47           H
ATOM    262  CB  SER 9  19    -135.482-110.958 578.459  1.00  8.47           C
ATOM    263 1HB  SER 9  19    -135.620-111.850 579.070  1.00  8.47           H
ATOM    264 2HB  SER 9  19    -135.615-111.259 577.420  1.00  8.47           H
ATOM    265  HG  SER 9  19    -133.494-111.110 578.278  1.00  8.47           H
ATOM    266  OG  SER 9  19    -134.160-110.459 578.643  1.00  8.47           O
ATOM    267  HN  SER 9  19    -135.648-108.690 577.405  1.00  8.47           H
ATOM    268  N   GLU 9  20    -135.387-108.557 580.447  1.00  8.47           N
ATOM    269  CA  GLU 9  20    -134.882-108.250 581.774  1.00  8.47           C
ATOM    270  C   GLU 9  20    -135.982-107.617 582.628  1.00  8.47           C
ATOM    271  O   GLU 9  20    -135.897-107.615 583.855  1.00  8.47           O
ATOM    272  HA  GLU 9  20    -134.588-109.209 582.201  1.00  8.47           H
ATOM    273  CB  GLU 9  20    -133.655-107.339 581.697  1.00  8.47           C
ATOM    274 1HB  GLU 9  20    -133.029-107.636 580.856  1.00  8.47           H
ATOM    275 2HB  GLU 9  20    -133.974-106.298 581.651  1.00  8.47           H
ATOM    276  CG  GLU 9  20    -132.794-107.471 582.955  1.00  8.47           C
ATOM    277 1HG  GLU 9  20    -133.434-107.484 583.838  1.00  8.47           H
ATOM    278 2HG  GLU 9  20    -132.258-108.419 582.936  1.00  8.47           H
ATOM    279  CD  GLU 9  20    -131.796-106.316 583.059  1.00  8.47           C
ATOM    280  OE1 GLU 9  20    -130.923-106.400 583.950  1.00  8.47           O
ATOM    281  OE2 GLU 9  20    -131.928-105.376 582.246  1.00  8.47           O
ATOM    282  HN  GLU 9  20    -134.957-108.046 579.703  1.00  8.47           H
ATOM    283  N   SER 9  21    -136.991-107.095 581.945  1.00  8.47           N
ATOM    284  CA  SER 9  21    -138.000-106.284 582.604  1.00  8.47           C
ATOM    285  C   SER 9  21    -138.768-107.129 583.622  1.00  8.47           C
ATOM    286  O   SER 9  21    -138.979-106.702 584.756  1.00  8.47           O
ATOM    287  HA  SER 9  21    -137.449-105.488 583.105  1.00  8.47           H
ATOM    288  CB  SER 9  21    -138.965-105.672 581.586  1.00  8.47           C
ATOM    289 1HB  SER 9  21    -139.531-104.870 582.060  1.00  8.47           H
ATOM    290 2HB  SER 9  21    -138.397-105.223 580.772  1.00  8.47           H
ATOM    291  HG  SER 9  21    -139.406-107.197 580.367  1.00  8.47           H
ATOM    292  OG  SER 9  21    -139.868-106.640 581.058  1.00  8.47           O
ATOM    293  HN  SER 9  21    -137.123-107.218 580.962  1.00  8.47           H
ATOM    294  N   THR 9  22    -139.165-108.314 583.181  1.00  8.47           N
ATOM    295  CA  THR 9  22    -140.150-109.093 583.912  1.00  8.47           C
ATOM    296  C   THR 9  22    -139.522-109.703 585.167  1.00  8.47           C
ATOM    297  O   THR 9  22    -140.074-109.588 586.260  1.00  8.47           O
ATOM    298  HA  THR 9  22    -140.942-108.422 584.245  1.00  8.47           H
ATOM    299  HB  THR 9  22    -140.029-110.952 582.795  1.00  8.47           H
ATOM    300  CB  THR 9  22    -140.732-110.136 582.956  1.00  8.47           C
ATOM    301  OG1 THR 9  22    -141.080-109.386 581.795  1.00  8.47           O
ATOM    302  HG1 THR 9  22    -141.204-110.000 581.015  1.00  8.47           H
ATOM    303  CG2 THR 9  22    -142.066-110.701 583.448  1.00  8.47           C
ATOM    304 1HG2 THR 9  22    -142.790-109.892 583.544  1.00  8.47           H
ATOM    305 2HG2 THR 9  22    -141.923-111.178 584.417  1.00  8.47           H
ATOM    306 3HG2 THR 9  22    -142.436-111.436 582.732  1.00  8.47           H
ATOM    307  HN  THR 9  22    -138.827-108.740 582.342  1.00  8.47           H
ATOM    308  N   SER 9  23    -138.377-110.339 584.967  1.00  8.47           N
ATOM    309  CA  SER 9  23    -137.741-111.089 586.037  1.00  8.47           C
ATOM    310  C   SER 9  23    -137.481-110.173 587.235  1.00  8.47           C
ATOM    311  O   SER 9  23    -137.674-110.575 588.382  1.00  8.47           O
ATOM    312  HA  SER 9  23    -138.451-111.872 586.302  1.00  8.47           H
ATOM    313  CB  SER 9  23    -136.433-111.725 585.562  1.00  8.47           C
ATOM    314 1HB  SER 9  23    -136.019-112.341 586.360  1.00  8.47           H
ATOM    315 2HB  SER 9  23    -136.637-112.387 584.721  1.00  8.47           H
ATOM    316  HG  SER 9  23    -134.639-111.194 584.851  1.00  8.47           H
ATOM    317  OG  SER 9  23    -135.474-110.746 585.173  1.00  8.47           O
ATOM    318  HN  SER 9  23    -137.886-110.347 584.096  1.00  8.47           H
ATOM    319  N   SER 9  24    -137.048-108.959 586.929  1.00  8.47           N
ATOM    320  CA  SER 9  24    -136.692-108.007 587.967  1.00  8.47           C
ATOM    321  C   SER 9  24    -137.921-107.674 588.815  1.00  8.47           C
ATOM    322  O   SER 9  24    -137.791-107.174 589.932  1.00  8.47           O
ATOM    323  HA  SER 9  24    -135.934-108.508 588.570  1.00  8.47           H
ATOM    324  CB  SER 9  24    -136.101-106.731 587.365  1.00  8.47           C
ATOM    325 1HB  SER 9  24    -135.428-106.267 588.086  1.00  8.47           H
ATOM    326 2HB  SER 9  24    -135.503-106.986 586.490  1.00  8.47           H
ATOM    327  HG  SER 9  24    -137.713-106.202 586.303  1.00  8.47           H
ATOM    328  OG  SER 9  24    -137.112-105.798 586.992  1.00  8.47           O
ATOM    329  HN  SER 9  24    -136.939-108.624 585.993  1.00  8.47           H
ATOM    330  N   MET 9  25    -139.085-107.965 588.253  1.00  8.47           N
ATOM    331  CA  MET 9  25    -140.336-107.701 588.943  1.00  8.47           C
ATOM    332  C   MET 9  25    -140.709-108.863 589.866  1.00  8.47           C
ATOM    333  O   MET 9  25    -141.120-108.648 591.005  1.00  8.47           O
ATOM    334  HA  MET 9  25    -140.161-106.801 589.534  1.00  8.47           H
ATOM    335  CB  MET 9  25    -141.450-107.485 587.917  1.00  8.47           C
ATOM    336 1HB  MET 9  25    -141.148-106.720 587.203  1.00  8.47           H
ATOM    337 2HB  MET 9  25    -141.610-108.403 587.351  1.00  8.47           H
ATOM    338  CG  MET 9  25    -142.752-107.067 588.601  1.00  8.47           C
ATOM    339 1HG  MET 9  25    -143.605-107.359 587.988  1.00  8.47           H
ATOM    340 2HG  MET 9  25    -142.854-107.584 589.555  1.00  8.47           H
ATOM    341  SD  MET 9  25    -142.765-105.301 588.862  1.00  8.47           S
ATOM    342  CE  MET 9  25    -144.434-104.924 588.351  1.00  8.47           C
ATOM    343 1HE  MET 9  25    -144.571-105.220 587.311  1.00  8.47           H
ATOM    344 2HE  MET 9  25    -145.138-105.470 588.980  1.00  8.47           H
ATOM    345 3HE  MET 9  25    -144.612-103.854 588.451  1.00  8.47           H
ATOM    346  HN  MET 9  25    -139.181-108.373 587.345  1.00  8.47           H
ATOM    347  N   GLU 9  26    -140.553-110.068 589.339  1.00  8.47           N
ATOM    348  CA  GLU 9  26    -140.938-111.262 590.074  1.00  8.47           C
ATOM    349  C   GLU 9  26    -140.103-111.393 591.349  1.00  8.47           C
ATOM    350  O   GLU 9  26    -140.641-111.648 592.425  1.00  8.47           O
ATOM    351  HA  GLU 9  26    -141.987-111.117 590.332  1.00  8.47           H
ATOM    352  CB  GLU 9  26    -140.805-112.510 589.200  1.00  8.47           C
ATOM    353 1HB  GLU 9  26    -139.847-112.494 588.679  1.00  8.47           H
ATOM    354 2HB  GLU 9  26    -140.948-113.402 589.809  1.00  8.47           H
ATOM    355  CG  GLU 9  26    -141.891-112.545 588.123  1.00  8.47           C
ATOM    356 1HG  GLU 9  26    -142.872-112.444 588.587  1.00  8.47           H
ATOM    357 2HG  GLU 9  26    -141.768-111.696 587.450  1.00  8.47           H
ATOM    358  CD  GLU 9  26    -141.830-113.848 587.324  1.00  8.47           C
ATOM    359  OE1 GLU 9  26    -142.920-114.367 587.001  1.00  8.47           O
ATOM    360  OE2 GLU 9  26    -140.695-114.296 587.055  1.00  8.47           O
ATOM    361  HN  GLU 9  26    -140.172-110.236 588.430  1.00  8.47           H
ATOM    362  N   ASP 9  27    -138.800-111.213 591.186  1.00  8.47           N
ATOM    363  CA  ASP 9  27    -137.892-111.245 592.320  1.00  8.47           C
ATOM    364  C   ASP 9  27    -138.468-110.392 593.452  1.00  8.47           C
ATOM    365  O   ASP 9  27    -138.360-110.753 594.623  1.00  8.47           O
ATOM    366  HA  ASP 9  27    -137.810-112.297 592.591  1.00  8.47           H
ATOM    367  CB  ASP 9  27    -136.523-110.673 591.946  1.00  8.47           C
ATOM    368 1HB  ASP 9  27    -136.644-109.892 591.195  1.00  8.47           H
ATOM    369 2HB  ASP 9  27    -136.069-110.207 592.820  1.00  8.47           H
ATOM    370  CG  ASP 9  27    -135.601-111.768 591.407  1.00  8.47           C
ATOM    371  OD1 ASP 9  27    -135.980-112.950 591.549  1.00  8.47           O
ATOM    372  OD2 ASP 9  27    -134.537-111.398 590.864  1.00  8.47           O
ATOM    373  HN  ASP 9  27    -138.365-111.048 590.301  1.00  8.47           H
ATOM    374  N   TYR 9  28    -139.067-109.275 593.063  1.00  8.47           N
ATOM    375  CA  TYR 9  28    -139.489-108.277 594.031  1.00  8.47           C
ATOM    376  C   TYR 9  28    -140.724-108.749 594.802  1.00  8.47           C
ATOM    377  O   TYR 9  28    -140.960-108.316 595.929  1.00  8.47           O
ATOM    378  HA  TYR 9  28    -138.670-108.120 594.732  1.00  8.47           H
ATOM    379  CB  TYR 9  28    -139.854-107.032 593.220  1.00  8.47           C
ATOM    380 1HB  TYR 9  28    -139.286-107.037 592.290  1.00  8.47           H
ATOM    381 2HB  TYR 9  28    -140.909-107.084 592.949  1.00  8.47           H
ATOM    382  CG  TYR 9  28    -139.595-105.714 593.953  1.00  8.47           C
ATOM    383  HD1 TYR 9  28    -141.419-104.812 593.278  1.00  8.47           H
ATOM    384  CD1 TYR 9  28    -140.511-104.685 593.868  1.00  8.47           C
ATOM    385  HD2 TYR 9  28    -137.721-106.367 594.765  1.00  8.47           H
ATOM    386  CD2 TYR 9  28    -138.445-105.554 594.698  1.00  8.47           C
ATOM    387  CE1 TYR 9  28    -140.267-103.445 594.557  1.00  8.47           C
ATOM    388  HE1 TYR 9  28    -140.982-102.625 594.498  1.00  8.47           H
ATOM    389  HE2 TYR 9  28    -137.296-104.174 595.980  1.00  8.47           H
ATOM    390  CE2 TYR 9  28    -138.200-104.314 595.388  1.00  8.47           C
ATOM    391  CZ  TYR 9  28    -139.123-103.321 595.283  1.00  8.47           C
ATOM    392  OH  TYR 9  28    -138.893-102.149 595.934  1.00  8.47           O
ATOM    393  HH  TYR 9  28    -139.665-101.528 595.804  1.00  8.47           H
ATOM    394  HN  TYR 9  28    -139.263-109.049 592.109  1.00  8.47           H
ATOM    395  N   VAL 9  29    -141.479-109.631 594.164  1.00  8.47           N
ATOM    396  CA  VAL 9  29    -142.706-110.134 594.758  1.00  8.47           C
ATOM    397  C   VAL 9  29    -142.409-111.436 595.505  1.00  8.47           C
ATOM    398  O   VAL 9  29    -142.893-111.641 596.617  1.00  8.47           O
ATOM    399  HA  VAL 9  29    -143.054-109.390 595.474  1.00  8.47           H
ATOM    400  HB  VAL 9  29    -143.412-111.006 592.942  1.00  8.47           H
ATOM    401  CB  VAL 9  29    -143.781-110.295 593.681  1.00  8.47           C
ATOM    402  CG1 VAL 9  29    -145.071-110.863 594.275  1.00  8.47           C
ATOM    403 1HG1 VAL 9  29    -144.869-111.840 594.716  1.00  8.47           H
ATOM    404 2HG1 VAL 9  29    -145.446-110.188 595.044  1.00  8.47           H
ATOM    405 3HG1 VAL 9  29    -145.819-110.968 593.488  1.00  8.47           H
ATOM    406  CG2 VAL 9  29    -144.044-108.968 592.966  1.00  8.47           C
ATOM    407 1HG2 VAL 9  29    -144.383-108.227 593.690  1.00  8.47           H
ATOM    408 2HG2 VAL 9  29    -143.125-108.621 592.494  1.00  8.47           H
ATOM    409 3HG2 VAL 9  29    -144.812-109.111 592.206  1.00  8.47           H
ATOM    410  HN  VAL 9  29    -141.265-110.000 593.259  1.00  8.47           H
ATOM    411  N   ASN 9  30    -141.615-112.281 594.865  1.00  8.47           N
ATOM    412  CA  ASN 9  30    -141.398-113.628 595.363  1.00  8.47           C
ATOM    413  C   ASN 9  30    -140.365-113.590 596.491  1.00  8.47           C
ATOM    414  O   ASN 9  30    -140.030-114.625 597.066  1.00  8.47           O
ATOM    415  HA  ASN 9  30    -142.376-113.968 595.705  1.00  8.47           H
ATOM    416  CB  ASN 9  30    -140.861-114.544 594.261  1.00  8.47           C
ATOM    417 1HB  ASN 9  30    -140.343-113.948 593.509  1.00  8.47           H
ATOM    418 2HB  ASN 9  30    -140.129-115.234 594.681  1.00  8.47           H
ATOM    419  CG  ASN 9  30    -141.995-115.332 593.602  1.00  8.47           C
ATOM    420  OD1 ASN 9  30    -143.127-115.338 594.056  1.00  8.47           O
ATOM    421  ND2 ASN 9  30    -141.628-115.996 592.510  1.00  8.47           N
ATOM    422 1HD2 ASN 9  30    -140.682-115.950 592.190  1.00  8.47           H
ATOM    423 2HD2 ASN 9  30    -142.299-116.542 592.008  1.00  8.47           H
ATOM    424  HN  ASN 9  30    -141.125-112.058 594.022  1.00  8.47           H
ATOM    425  N   PHE 9  31    -139.889-112.387 596.774  1.00  8.47           N
ATOM    426  CA  PHE 9  31    -139.395-112.070 598.103  1.00  8.47           C
ATOM    427  C   PHE 9  31    -140.528-112.106 599.131  1.00  8.47           C
ATOM    428  O   PHE 9  31    -141.106-111.071 599.459  1.00  8.47           O
ATOM    429  HA  PHE 9  31    -138.651-112.824 598.360  1.00  8.47           H
ATOM    430  CB  PHE 9  31    -138.823-110.653 598.042  1.00  8.47           C
ATOM    431 1HB  PHE 9  31    -139.202-110.157 597.149  1.00  8.47           H
ATOM    432 2HB  PHE 9  31    -139.187-110.088 598.900  1.00  8.47           H
ATOM    433  CG  PHE 9  31    -137.294-110.600 598.028  1.00  8.47           C
ATOM    434  HD1 PHE 9  31    -137.113-111.372 600.000  1.00  8.47           H
ATOM    435  CD1 PHE 9  31    -136.588-111.008 599.117  1.00  8.47           C
ATOM    436  HD2 PHE 9  31    -137.205-109.818 596.053  1.00  8.47           H
ATOM    437  CD2 PHE 9  31    -136.639-110.145 596.925  1.00  8.47           C
ATOM    438  CE1 PHE 9  31    -135.169-110.958 599.103  1.00  8.47           C
ATOM    439  HE1 PHE 9  31    -134.604-111.285 599.976  1.00  8.47           H
ATOM    440  CE2 PHE 9  31    -135.220-110.096 596.912  1.00  8.47           C
ATOM    441  HE2 PHE 9  31    -134.696-109.731 596.028  1.00  8.47           H
ATOM    442  CZ  PHE 9  31    -134.515-110.504 598.001  1.00  8.47           C
ATOM    443  HZ  PHE 9  31    -133.426-110.466 597.990  1.00  8.47           H
ATOM    444  HN  PHE 9  31    -139.837-111.637 596.114  1.00  8.47           H
ATOM    445  N   ASN 9  32    -140.811-113.308 599.611  1.00  8.47           N
ATOM    446  CA  ASN 9  32    -141.332-113.473 600.957  1.00  8.47           C
ATOM    447  C   ASN 9  32    -140.276-113.019 601.967  1.00  8.47           C
ATOM    448  O   ASN 9  32    -139.685-113.841 602.665  1.00  8.47           O
ATOM    449  HA  ASN 9  32    -142.233-112.861 600.993  1.00  8.47           H
ATOM    450  CB  ASN 9  32    -141.661-114.939 601.245  1.00  8.47           C
ATOM    451 1HB  ASN 9  32    -140.884-115.579 600.827  1.00  8.47           H
ATOM    452 2HB  ASN 9  32    -141.669-115.109 602.322  1.00  8.47           H
ATOM    453  CG  ASN 9  32    -143.018-115.323 600.652  1.00  8.47           C
ATOM    454  OD1 ASN 9  32    -143.910-114.505 600.496  1.00  8.47           O
ATOM    455  ND2 ASN 9  32    -143.124-116.610 600.332  1.00  8.47           N
ATOM    456 1HD2 ASN 9  32    -142.354-117.228 600.486  1.00  8.47           H
ATOM    457 2HD2 ASN 9  32    -143.974-116.958 599.937  1.00  8.47           H
ATOM    458  HN  ASN 9  32    -140.690-114.158 599.098  1.00  8.47           H
ATOM    459  N   PHE 9  33    -140.072-111.710 602.013  1.00  8.47           N
ATOM    460  CA  PHE 9  33    -139.411-111.095 603.152  1.00  8.47           C
ATOM    461  C   PHE 9  33    -140.172-111.382 604.448  1.00  8.47           C
ATOM    462  O   PHE 9  33    -141.265-110.860 604.659  1.00  8.47           O
ATOM    463  HA  PHE 9  33    -138.411-111.525 603.217  1.00  8.47           H
ATOM    464  CB  PHE 9  33    -139.403-109.586 602.903  1.00  8.47           C
ATOM    465 1HB  PHE 9  33    -140.385-109.282 602.540  1.00  8.47           H
ATOM    466 2HB  PHE 9  33    -139.241-109.072 603.850  1.00  8.47           H
ATOM    467  CG  PHE 9  33    -138.341-109.126 601.902  1.00  8.47           C
ATOM    468  HD1 PHE 9  33    -136.739-109.997 602.995  1.00  8.47           H
ATOM    469  CD1 PHE 9  33    -137.032-109.427 602.113  1.00  8.47           C
ATOM    470  HD2 PHE 9  33    -139.755-108.174 600.632  1.00  8.47           H
ATOM    471  CD2 PHE 9  33    -138.706-108.415 600.801  1.00  8.47           C
ATOM    472  CE1 PHE 9  33    -136.046-109.000 601.185  1.00  8.47           C
ATOM    473  HE1 PHE 9  33    -134.997-109.242 601.354  1.00  8.47           H
ATOM    474  CE2 PHE 9  33    -137.720-107.989 599.872  1.00  8.47           C
ATOM    475  HE2 PHE 9  33    -138.013-107.419 598.990  1.00  8.47           H
ATOM    476  CZ  PHE 9  33    -136.411-108.290 600.084  1.00  8.47           C
ATOM    477  HZ  PHE 9  33    -135.655-107.962 599.371  1.00  8.47           H
ATOM    478  HN  PHE 9  33    -140.348-111.076 601.291  1.00  8.47           H
ATOM    479  N   THR 9  34    -139.564-112.213 605.282  1.00  8.47           N
ATOM    480  CA  THR 9  34    -139.859-112.194 606.705  1.00  8.47           C
ATOM    481  C   THR 9  34    -139.708-110.777 607.262  1.00  8.47           C
ATOM    482  O   THR 9  34    -138.608-110.227 607.281  1.00  8.47           O
ATOM    483  HA  THR 9  34    -140.901-112.483 606.843  1.00  8.47           H
ATOM    484  HB  THR 9  34    -137.987-112.773 607.643  1.00  8.47           H
ATOM    485  CB  THR 9  34    -138.950-113.216 607.390  1.00  8.47           C
ATOM    486  OG1 THR 9  34    -138.903-114.307 606.475  1.00  8.47           O
ATOM    487  HG1 THR 9  34    -138.130-114.904 606.693  1.00  8.47           H
ATOM    488  CG2 THR 9  34    -139.583-113.812 608.648  1.00  8.47           C
ATOM    489 1HG2 THR 9  34    -140.514-114.315 608.383  1.00  8.47           H
ATOM    490 2HG2 THR 9  34    -139.791-113.016 609.363  1.00  8.47           H
ATOM    491 3HG2 THR 9  34    -138.897-114.531 609.095  1.00  8.47           H
ATOM    492  HN  THR 9  34    -138.882-112.888 605.001  1.00  8.47           H
ATOM    493  N   ASP 9  35    -140.830-110.226 607.701  1.00  8.47           N
ATOM    494  CA  ASP 9  35    -140.855-108.850 608.169  1.00  8.47           C
ATOM    495  C   ASP 9  35    -140.086-108.751 609.488  1.00  8.47           C
ATOM    496  O   ASP 9  35    -140.672-108.872 610.563  1.00  8.47           O
ATOM    497  HA  ASP 9  35    -140.392-108.268 607.372  1.00  8.47           H
ATOM    498  CB  ASP 9  35    -142.289-108.380 608.421  1.00  8.47           C
ATOM    499 1HB  ASP 9  35    -142.871-109.192 608.857  1.00  8.47           H
ATOM    500 2HB  ASP 9  35    -142.286-107.565 609.145  1.00  8.47           H
ATOM    501  CG  ASP 9  35    -142.949-107.913 607.122  1.00  8.47           C
ATOM    502  OD1 ASP 9  35    -142.256-107.210 606.354  1.00  8.47           O
ATOM    503  OD2 ASP 9  35    -144.131-108.270 606.926  1.00  8.47           O
ATOM    504  HN  ASP 9  35    -141.709-110.702 607.741  1.00  8.47           H
ATOM    505  N   PHE 9  36    -138.786-108.531 609.363  1.00  8.47           N
ATOM    506  CA  PHE 9  36    -137.928-108.430 610.532  1.00  8.47           C
ATOM    507  C   PHE 9  36    -138.058-107.055 611.190  1.00  8.47           C
ATOM    508  O   PHE 9  36    -137.554-106.840 612.291  1.00  8.47           O
ATOM    509  HA  PHE 9  36    -138.248-109.199 611.235  1.00  8.47           H
ATOM    510  CB  PHE 9  36    -136.489-108.617 610.048  1.00  8.47           C
ATOM    511 1HB  PHE 9  36    -136.286-107.895 609.257  1.00  8.47           H
ATOM    512 2HB  PHE 9  36    -135.808-108.390 610.868  1.00  8.47           H
ATOM    513  CG  PHE 9  36    -136.185-110.022 609.526  1.00  8.47           C
ATOM    514  HD1 PHE 9  36    -137.276-110.981 611.078  1.00  8.47           H
ATOM    515  CD1 PHE 9  36    -136.670-111.111 610.182  1.00  8.47           C
ATOM    516  HD2 PHE 9  36    -135.039-109.312 607.882  1.00  8.47           H
ATOM    517  CD2 PHE 9  36    -135.429-110.184 608.407  1.00  8.47           C
ATOM    518  CE1 PHE 9  36    -136.388-112.415 609.697  1.00  8.47           C
ATOM    519  HE1 PHE 9  36    -136.777-113.288 610.223  1.00  8.47           H
ATOM    520  CE2 PHE 9  36    -135.146-111.489 607.923  1.00  8.47           C
ATOM    521  HE2 PHE 9  36    -134.540-111.618 607.027  1.00  8.47           H
ATOM    522  CZ  PHE 9  36    -135.632-112.577 608.579  1.00  8.47           C
ATOM    523  HZ  PHE 9  36    -135.416-113.578 608.207  1.00  8.47           H
ATOM    524  HN  PHE 9  36    -138.318-108.423 608.486  1.00  8.47           H
ATOM    525  N   TYR 9  37    -138.738-106.160 610.488  1.00  8.47           N
ATOM    526  CA  TYR 9  37    -139.110-104.881 611.067  1.00  8.47           C
ATOM    527  C   TYR 9  37    -140.431-104.988 611.830  1.00  8.47           C
ATOM    528  O   TYR 9  37    -141.477-105.247 611.236  1.00  8.47           O
ATOM    529  HA  TYR 9  37    -138.322-104.583 611.759  1.00  8.47           H
ATOM    530  CB  TYR 9  37    -139.292-103.922 609.889  1.00  8.47           C
ATOM    531 1HB  TYR 9  37    -138.373-103.905 609.302  1.00  8.47           H
ATOM    532 2HB  TYR 9  37    -140.078-104.305 609.239  1.00  8.47           H
ATOM    533  CG  TYR 9  37    -139.643-102.490 610.300  1.00  8.47           C
ATOM    534  HD1 TYR 9  37    -141.753-102.784 610.058  1.00  8.47           H
ATOM    535  CD1 TYR 9  37    -140.961-102.085 610.329  1.00  8.47           C
ATOM    536  HD2 TYR 9  37    -137.599-101.926 610.620  1.00  8.47           H
ATOM    537  CD2 TYR 9  37    -138.641-101.605 610.643  1.00  8.47           C
ATOM    538  CE1 TYR 9  37    -141.292-100.737 610.716  1.00  8.47           C
ATOM    539  HE1 TYR 9  37    -142.329-100.404 610.742  1.00  8.47           H
ATOM    540  HE2 TYR 9  37    -138.190 -99.549 611.302  1.00  8.47           H
ATOM    541  CE2 TYR 9  37    -138.971-100.258 611.030  1.00  8.47           C
ATOM    542  CZ  TYR 9  37    -140.281 -99.891 611.047  1.00  8.47           C
ATOM    543  OH  TYR 9  37    -140.593 -98.619 611.413  1.00  8.47           O
ATOM    544  HH  TYR 9  37    -139.768 -98.136 611.707  1.00  8.47           H
ATOM    545  HN  TYR 9  37    -139.032-106.298 609.542  1.00  8.47           H
ATOM    546  N   CYS 9  38    -140.342-104.784 613.136  1.00  8.47           N
ATOM    547  CA  CYS 9  38    -141.495-104.961 614.002  1.00  8.47           C
ATOM    548  C   CYS 9  38    -142.031-103.578 614.379  1.00  8.47           C
ATOM    549  O   CYS 9  38    -141.336-102.793 615.022  1.00  8.47           O
ATOM    550  HA  CYS 9  38    -142.234-105.520 613.429  1.00  8.47           H
ATOM    551  CB  CYS 9  38    -141.151-105.795 615.238  1.00  8.47           C
ATOM    552 1HB  CYS 9  38    -140.717-106.748 614.935  1.00  8.47           H
ATOM    553 2HB  CYS 9  38    -140.402-105.280 615.838  1.00  8.47           H
ATOM    554  SG  CYS 9  38    -142.658-106.086 616.235  1.00  8.47           S
ATOM    555  HN  CYS 9  38    -139.503-104.502 613.602  1.00  8.47           H
ATOM    556  N   GLU 9  39    -143.262-103.322 613.961  1.00  8.47           N
ATOM    557  CA  GLU 9  39    -143.984-102.153 614.433  1.00  8.47           C
ATOM    558  C   GLU 9  39    -144.643-102.445 615.783  1.00  8.47           C
ATOM    559  O   GLU 9  39    -145.498-103.324 615.883  1.00  8.47           O
ATOM    560  HA  GLU 9  39    -143.230-101.375 614.551  1.00  8.47           H
ATOM    561  CB  GLU 9  39    -145.020-101.696 613.404  1.00  8.47           C
ATOM    562 1HB  GLU 9  39    -145.608-102.551 613.070  1.00  8.47           H
ATOM    563 2HB  GLU 9  39    -145.627-100.894 613.825  1.00  8.47           H
ATOM    564  CG  GLU 9  39    -144.341-101.116 612.162  1.00  8.47           C
ATOM    565 1HG  GLU 9  39    -143.582-100.393 612.462  1.00  8.47           H
ATOM    566 2HG  GLU 9  39    -143.827-101.910 611.620  1.00  8.47           H
ATOM    567  CD  GLU 9  39    -145.361-100.441 611.243  1.00  8.47           C
ATOM    568  OE1 GLU 9  39    -144.949-100.043 610.133  1.00  8.47           O
ATOM    569  OE2 GLU 9  39    -146.531-100.339 611.673  1.00  8.47           O
ATOM    570  HN  GLU 9  39    -143.764-103.896 613.314  1.00  8.47           H
ATOM    571  N   LYS 9  40    -144.221-101.691 616.787  1.00  8.47           N
ATOM    572  CA  LYS 9  40    -144.618-101.977 618.155  1.00  8.47           C
ATOM    573  C   LYS 9  40    -145.773-101.055 618.550  1.00  8.47           C
ATOM    574  O   LYS 9  40    -145.927-100.714 619.722  1.00  8.47           O
ATOM    575  HA  LYS 9  40    -144.973-103.007 618.184  1.00  8.47           H
ATOM    576  CB  LYS 9  40    -143.411-101.887 619.092  1.00  8.47           C
ATOM    577 1HB  LYS 9  40    -143.047-100.860 619.126  1.00  8.47           H
ATOM    578 2HB  LYS 9  40    -143.713-102.151 620.106  1.00  8.47           H
ATOM    579  CG  LYS 9  40    -142.288-102.817 618.630  1.00  8.47           C
ATOM    580 1HG  LYS 9  40    -142.709-103.771 618.311  1.00  8.47           H
ATOM    581 2HG  LYS 9  40    -141.786-102.385 617.765  1.00  8.47           H
ATOM    582  CD  LYS 9  40    -141.273-103.051 619.752  1.00  8.47           C
ATOM    583 1HD  LYS 9  40    -140.834-102.100 620.053  1.00  8.47           H
ATOM    584 2HD  LYS 9  40    -141.780-103.459 620.626  1.00  8.47           H
ATOM    585  CE  LYS 9  40    -140.169-104.009 619.301  1.00  8.47           C
ATOM    586 1HE  LYS 9  40    -140.612-104.897 618.849  1.00  8.47           H
ATOM    587 2HE  LYS 9  40    -139.557-103.534 618.535  1.00  8.47           H
ATOM    588  NZ  LYS 9  40    -139.322-104.401 620.450  1.00  8.47           N
ATOM    589 1HZ  LYS 9  40    -138.723-105.173 620.180  1.00  8.47           H
ATOM    590 2HZ  LYS 9  40    -138.751-103.612 620.732  1.00  8.47           H
ATOM    591 3HZ  LYS 9  40    -139.912-104.685 621.224  1.00  8.47           H
ATOM    592  HN  LYS 9  40    -143.621-100.899 616.678  1.00  8.47           H
ATOM    593  N   ASN 9  41    -146.555-100.677 617.550  1.00  8.47           N
ATOM    594  CA  ASN 9  41    -147.704 -99.818 617.781  1.00  8.47           C
ATOM    595  C   ASN 9  41    -148.589-100.438 618.864  1.00  8.47           C
ATOM    596  O   ASN 9  41    -149.059 -99.741 619.761  1.00  8.47           O
ATOM    597  HA  ASN 9  41    -147.287 -98.857 618.083  1.00  8.47           H
ATOM    598  CB  ASN 9  41    -148.545 -99.669 616.512  1.00  8.47           C
ATOM    599 1HB  ASN 9  41    -148.692-100.646 616.052  1.00  8.47           H
ATOM    600 2HB  ASN 9  41    -149.532 -99.285 616.768  1.00  8.47           H
ATOM    601  CG  ASN 9  41    -147.869 -98.726 615.514  1.00  8.47           C
ATOM    602  OD1 ASN 9  41    -147.398 -97.654 615.855  1.00  8.47           O
ATOM    603  ND2 ASN 9  41    -147.847 -99.185 614.266  1.00  8.47           N
ATOM    604 1HD2 ASN 9  41    -148.252-100.074 614.053  1.00  8.47           H
ATOM    605 2HD2 ASN 9  41    -147.427 -98.640 613.540  1.00  8.47           H
ATOM    606  HN  ASN 9  41    -146.415-100.947 616.597  1.00  8.47           H
ATOM    607  N   ASN 9  42    -148.789-101.743 618.745  1.00  8.47           N
ATOM    608  CA  ASN 9  42    -149.658-102.454 619.667  1.00  8.47           C
ATOM    609  C   ASN 9  42    -149.115-102.307 621.089  1.00  8.47           C
ATOM    610  O   ASN 9  42    -149.879-102.109 622.033  1.00  8.47           O
ATOM    611  HA  ASN 9  42    -150.640-101.996 619.546  1.00  8.47           H
ATOM    612  CB  ASN 9  42    -149.712-103.946 619.333  1.00  8.47           C
ATOM    613 1HB  ASN 9  42    -148.701-104.354 619.308  1.00  8.47           H
ATOM    614 2HB  ASN 9  42    -150.250-104.479 620.117  1.00  8.47           H
ATOM    615  CG  ASN 9  42    -150.397-104.182 617.986  1.00  8.47           C
ATOM    616  OD1 ASN 9  42    -151.164-103.368 617.499  1.00  8.47           O
ATOM    617  ND2 ASN 9  42    -150.079-105.340 617.413  1.00  8.47           N
ATOM    618 1HD2 ASN 9  42    -149.443-105.964 617.866  1.00  8.47           H
ATOM    619 2HD2 ASN 9  42    -150.476-105.586 616.528  1.00  8.47           H
ATOM    620  HN  ASN 9  42    -148.371-102.310 618.036  1.00  8.47           H
ATOM    621  N   VAL 9  43    -147.798-102.410 621.199  1.00  8.47           N
ATOM    622  CA  VAL 9  43    -147.148-102.343 622.497  1.00  8.47           C
ATOM    623  C   VAL 9  43    -147.371-100.956 623.103  1.00  8.47           C
ATOM    624  O   VAL 9  43    -147.607-100.830 624.304  1.00  8.47           O
ATOM    625  HA  VAL 9  43    -147.619-103.087 623.140  1.00  8.47           H
ATOM    626  HB  VAL 9  43    -145.194-101.948 621.734  1.00  8.47           H
ATOM    627  CB  VAL 9  43    -145.668-102.705 622.360  1.00  8.47           C
ATOM    628  CG1 VAL 9  43    -144.971-102.691 623.722  1.00  8.47           C
ATOM    629 1HG1 VAL 9  43    -145.049-101.696 624.160  1.00  8.47           H
ATOM    630 2HG1 VAL 9  43    -145.449-103.417 624.381  1.00  8.47           H
ATOM    631 3HG1 VAL 9  43    -143.921-102.952 623.595  1.00  8.47           H
ATOM    632  CG2 VAL 9  43    -145.496-104.059 621.669  1.00  8.47           C
ATOM    633 1HG2 VAL 9  43    -145.991-104.832 622.257  1.00  8.47           H
ATOM    634 2HG2 VAL 9  43    -145.939-104.019 620.674  1.00  8.47           H
ATOM    635 3HG2 VAL 9  43    -144.434-104.292 621.585  1.00  8.47           H
ATOM    636  HN  VAL 9  43    -147.180-102.536 620.423  1.00  8.47           H
ATOM    637  N   ARG 9  44    -147.288 -99.950 622.246  1.00  8.47           N
ATOM    638  CA  ARG 9  44    -147.437 -98.574 622.689  1.00  8.47           C
ATOM    639  C   ARG 9  44    -148.893 -98.293 623.065  1.00  8.47           C
ATOM    640  O   ARG 9  44    -149.162 -97.548 624.006  1.00  8.47           O
ATOM    641  HA  ARG 9  44    -146.784 -98.489 623.557  1.00  8.47           H
ATOM    642  CB  ARG 9  44    -147.001 -97.594 621.598  1.00  8.47           C
ATOM    643 1HB  ARG 9  44    -147.439 -97.887 620.644  1.00  8.47           H
ATOM    644 2HB  ARG 9  44    -147.377 -96.597 621.829  1.00  8.47           H
ATOM    645  CG  ARG 9  44    -145.477 -97.553 621.475  1.00  8.47           C
ATOM    646 1HG  ARG 9  44    -145.035 -97.346 622.450  1.00  8.47           H
ATOM    647 2HG  ARG 9  44    -145.108 -98.529 621.159  1.00  8.47           H
ATOM    648  CD  ARG 9  44    -145.036 -96.486 620.472  1.00  8.47           C
ATOM    649 1HD  ARG 9  44    -145.805 -95.718 620.383  1.00  8.47           H
ATOM    650 2HD  ARG 9  44    -144.132 -95.991 620.828  1.00  8.47           H
ATOM    651  NE  ARG 9  44    -144.786 -97.105 619.151  1.00  8.47           N
ATOM    652  HE  ARG 9  44    -143.999 -97.715 619.061  1.00  8.47           H
ATOM    653  CZ  ARG 9  44    -145.548 -96.899 618.068  1.00  8.47           C
ATOM    654  NH1 ARG 9  44    -146.616 -96.091 618.132  1.00  8.47           N
ATOM    655 1HH1 ARG 9  44    -146.848 -95.636 618.991  1.00  8.47           H
ATOM    656 2HH1 ARG 9  44    -147.179 -95.943 617.319  1.00  8.47           H
ATOM    657  NH2 ARG 9  44    -145.228 -97.513 616.921  1.00  8.47           N
ATOM    658 1HH2 ARG 9  44    -145.786 -97.370 616.104  1.00  8.47           H
ATOM    659 2HH2 ARG 9  44    -144.430 -98.115 616.883  1.00  8.47           H
ATOM    660  HN  ARG 9  44    -147.122-100.062 621.266  1.00  8.47           H
ATOM    661  N   GLN 9  45    -149.795 -98.905 622.311  1.00  8.47           N
ATOM    662  CA  GLN 9  45    -151.217 -98.716 622.543  1.00  8.47           C
ATOM    663  C   GLN 9  45    -151.611 -99.283 623.908  1.00  8.47           C
ATOM    664  O   GLN 9  45    -152.416 -98.687 624.623  1.00  8.47           O
ATOM    665  HA  GLN 9  45    -151.372 -97.638 622.531  1.00  8.47           H
ATOM    666  CB  GLN 9  45    -152.044 -99.354 621.425  1.00  8.47           C
ATOM    667 1HB  GLN 9  45    -151.698 -98.989 620.458  1.00  8.47           H
ATOM    668 2HB  GLN 9  45    -151.896-100.434 621.429  1.00  8.47           H
ATOM    669  CG  GLN 9  45    -153.531 -99.036 621.594  1.00  8.47           C
ATOM    670 1HG  GLN 9  45    -153.873 -99.387 622.567  1.00  8.47           H
ATOM    671 2HG  GLN 9  45    -153.680 -97.957 621.574  1.00  8.47           H
ATOM    672  CD  GLN 9  45    -154.361 -99.692 620.488  1.00  8.47           C
ATOM    673  OE1 GLN 9  45    -153.872-100.479 619.694  1.00  8.47           O
ATOM    674  NE2 GLN 9  45    -155.639 -99.326 620.482  1.00  8.47           N
ATOM    675 1HE2 GLN 9  45    -155.976 -98.675 621.162  1.00  8.47           H
ATOM    676 2HE2 GLN 9  45    -156.263 -99.701 619.796  1.00  8.47           H
ATOM    677  HN  GLN 9  45    -149.568 -99.518 621.554  1.00  8.47           H
ATOM    678  N   PHE 9  46    -151.026-100.427 624.230  1.00  8.47           N
ATOM    679  CA  PHE 9  46    -151.242-101.039 625.530  1.00  8.47           C
ATOM    680  C   PHE 9  46    -150.718-100.140 626.653  1.00  8.47           C
ATOM    681  O   PHE 9  46    -151.418 -99.897 627.635  1.00  8.47           O
ATOM    682  HA  PHE 9  46    -152.317-101.176 625.649  1.00  8.47           H
ATOM    683  CB  PHE 9  46    -150.462-102.355 625.541  1.00  8.47           C
ATOM    684 1HB  PHE 9  46    -150.880-103.019 624.784  1.00  8.47           H
ATOM    685 2HB  PHE 9  46    -149.429-102.156 625.255  1.00  8.47           H
ATOM    686  CG  PHE 9  46    -150.472-103.074 626.892  1.00  8.47           C
ATOM    687  HD1 PHE 9  46    -148.534-102.382 627.427  1.00  8.47           H
ATOM    688  CD1 PHE 9  46    -149.400-102.974 627.723  1.00  8.47           C
ATOM    689  HD2 PHE 9  46    -152.412-103.892 626.595  1.00  8.47           H
ATOM    690  CD2 PHE 9  46    -151.553-103.812 627.261  1.00  8.47           C
ATOM    691  CE1 PHE 9  46    -149.410-103.641 628.977  1.00  8.47           C
ATOM    692  HE1 PHE 9  46    -148.551-103.561 629.643  1.00  8.47           H
ATOM    693  CE2 PHE 9  46    -151.562-104.479 628.515  1.00  8.47           C
ATOM    694  HE2 PHE 9  46    -152.428-105.071 628.811  1.00  8.47           H
ATOM    695  CZ  PHE 9  46    -150.490-104.379 629.346  1.00  8.47           C
ATOM    696  HZ  PHE 9  46    -150.498-104.891 630.308  1.00  8.47           H
ATOM    697  HN  PHE 9  46    -150.415-100.933 623.621  1.00  8.47           H
ATOM    698  N   ALA 9  47    -149.492 -99.673 626.469  1.00  8.47           N
ATOM    699  CA  ALA 9  47    -148.823 -98.903 627.504  1.00  8.47           C
ATOM    700  C   ALA 9  47    -149.670 -97.677 627.851  1.00  8.47           C
ATOM    701  O   ALA 9  47    -149.805 -97.323 629.021  1.00  8.47           O
ATOM    702  HA  ALA 9  47    -148.738 -99.537 628.387  1.00  8.47           H
ATOM    703  CB  ALA 9  47    -147.418 -98.525 627.031  1.00  8.47           C
ATOM    704 1HB  ALA 9  47    -146.847 -99.432 626.826  1.00  8.47           H
ATOM    705 2HB  ALA 9  47    -147.489 -97.927 626.122  1.00  8.47           H
ATOM    706 3HB  ALA 9  47    -146.916 -97.948 627.808  1.00  8.47           H
ATOM    707  HN  ALA 9  47    -148.960 -99.811 625.635  1.00  8.47           H
ATOM    708  N   SER 9  48    -150.219 -97.064 626.813  1.00  8.47           N
ATOM    709  CA  SER 9  48    -150.848 -95.762 626.960  1.00  8.47           C
ATOM    710  C   SER 9  48    -152.077 -95.874 627.863  1.00  8.47           C
ATOM    711  O   SER 9  48    -152.501 -94.888 628.465  1.00  8.47           O
ATOM    712  HA  SER 9  48    -150.091 -95.127 627.420  1.00  8.47           H
ATOM    713  CB  SER 9  48    -151.240 -95.183 625.599  1.00  8.47           C
ATOM    714 1HB  SER 9  48    -151.571 -94.153 625.725  1.00  8.47           H
ATOM    715 2HB  SER 9  48    -150.365 -95.159 624.949  1.00  8.47           H
ATOM    716  HG  SER 9  48    -152.499 -95.542 624.085  1.00  8.47           H
ATOM    717  OG  SER 9  48    -152.273 -95.941 624.974  1.00  8.47           O
ATOM    718  HN  SER 9  48    -150.239 -97.441 625.887  1.00  8.47           H
ATOM    719  N   HIS 9  49    -152.616 -97.083 627.930  1.00  8.47           N
ATOM    720  CA  HIS 9  49    -153.807 -97.329 628.724  1.00  8.47           C
ATOM    721  C   HIS 9  49    -153.406 -97.886 630.092  1.00  8.47           C
ATOM    722  O   HIS 9  49    -153.991 -97.521 631.110  1.00  8.47           O
ATOM    723  HA  HIS 9  49    -154.295 -96.364 628.864  1.00  8.47           H
ATOM    724  CB  HIS 9  49    -154.781 -98.240 627.975  1.00  8.47           C
ATOM    725 1HB  HIS 9  49    -154.266 -99.163 627.708  1.00  8.47           H
ATOM    726 2HB  HIS 9  49    -155.596 -98.513 628.646  1.00  8.47           H
ATOM    727  CG  HIS 9  49    -155.361 -97.624 626.725  1.00  8.47           C
ATOM    728  HD1 HIS 9  49    -153.813 -98.057 625.328  1.00  8.47           H
ATOM    729  ND1 HIS 9  49    -154.707 -97.646 625.505  1.00  8.47           N
ATOM    730  CD2 HIS 9  49    -156.540 -96.970 626.518  1.00  8.47           C
ATOM    731  HD2 HIS 9  49    -157.301 -96.774 627.273  1.00  8.47           H
ATOM    732  CE1 HIS 9  49    -155.467 -97.029 624.612  1.00  8.47           C
ATOM    733  HE1 HIS 9  49    -155.227 -96.882 623.559  1.00  8.47           H
ATOM    734  NE2 HIS 9  49    -156.602 -96.610 625.242  1.00  8.47           N
ATOM    735  HN  HIS 9  49    -152.252 -97.883 627.454  1.00  8.47           H
ATOM    736  N   PHE 9  50    -152.411 -98.760 630.070  1.00  8.47           N
ATOM    737  CA  PHE 9  50    -152.109 -99.580 631.231  1.00  8.47           C
ATOM    738  C   PHE 9  50    -151.294 -98.793 632.260  1.00  8.47           C
ATOM    739  O   PHE 9  50    -151.595 -98.828 633.453  1.00  8.47           O
ATOM    740  HA  PHE 9  50    -153.060 -99.876 631.673  1.00  8.47           H
ATOM    741  CB  PHE 9  50    -151.277-100.765 630.738  1.00  8.47           C
ATOM    742 1HB  PHE 9  50    -151.854-101.317 629.996  1.00  8.47           H
ATOM    743 2HB  PHE 9  50    -150.388-100.388 630.234  1.00  8.47           H
ATOM    744  CG  PHE 9  50    -150.847-101.728 631.847  1.00  8.47           C
ATOM    745  HD1 PHE 9  50    -148.815-101.105 631.786  1.00  8.47           H
ATOM    746  CD1 PHE 9  50    -149.549-101.763 632.252  1.00  8.47           C
ATOM    747  HD2 PHE 9  50    -152.803-102.520 632.105  1.00  8.47           H
ATOM    748  CD2 PHE 9  50    -151.763-102.548 632.429  1.00  8.47           C
ATOM    749  CE1 PHE 9  50    -149.150-102.656 633.281  1.00  8.47           C
ATOM    750  HE1 PHE 9  50    -148.109-102.684 633.605  1.00  8.47           H
ATOM    751  CE2 PHE 9  50    -151.363-103.441 633.458  1.00  8.47           C
ATOM    752  HE2 PHE 9  50    -152.097-104.099 633.924  1.00  8.47           H
ATOM    753  CZ  PHE 9  50    -150.065-103.476 633.862  1.00  8.47           C
ATOM    754  HZ  PHE 9  50    -149.759-104.162 634.652  1.00  8.47           H
ATOM    755  HN  PHE 9  50    -151.817 -98.913 629.280  1.00  8.47           H
ATOM    756  N   LEU 9  51    -150.279 -98.104 631.762  1.00  8.47           N
ATOM    757  CA  LEU 9  51    -149.216 -97.610 632.621  1.00  8.47           C
ATOM    758  C   LEU 9  51    -149.730 -96.416 633.427  1.00  8.47           C
ATOM    759  O   LEU 9  51    -149.599 -96.385 634.650  1.00  8.47           O
ATOM    760  HA  LEU 9  51    -148.959 -98.411 633.315  1.00  8.47           H
ATOM    761  CB  LEU 9  51    -147.962 -97.303 631.800  1.00  8.47           C
ATOM    762 1HB  LEU 9  51    -148.217 -96.554 631.050  1.00  8.47           H
ATOM    763 2HB  LEU 9  51    -147.220 -96.854 632.460  1.00  8.47           H
ATOM    764  HG  LEU 9  51    -148.046 -98.918 630.400  1.00  8.47           H
ATOM    765  CG  LEU 9  51    -147.316 -98.495 631.090  1.00  8.47           C
ATOM    766  CD1 LEU 9  51    -146.111 -98.051 630.258  1.00  8.47           C
ATOM    767 1HD1 LEU 9  51    -146.434 -97.330 629.507  1.00  8.47           H
ATOM    768 2HD1 LEU 9  51    -145.370 -97.589 630.910  1.00  8.47           H
ATOM    769 3HD1 LEU 9  51    -145.672 -98.918 629.765  1.00  8.47           H
ATOM    770  CD2 LEU 9  51    -146.949 -99.595 632.089  1.00  8.47           C
ATOM    771 1HD2 LEU 9  51    -146.245 -99.200 632.821  1.00  8.47           H
ATOM    772 2HD2 LEU 9  51    -147.850 -99.937 632.599  1.00  8.47           H
ATOM    773 3HD2 LEU 9  51    -146.492-100.430 631.558  1.00  8.47           H
ATOM    774  HN  LEU 9  51    -150.176 -97.881 630.792  1.00  8.47           H
ATOM    775  N   PRO 9  52    -150.323 -95.416 632.761  1.00  8.47           N
ATOM    776  CA  PRO 9  52    -150.571 -94.124 633.405  1.00  8.47           C
ATOM    777  C   PRO 9  52    -151.323 -94.269 634.719  1.00  8.47           C
ATOM    778  O   PRO 9  52    -150.902 -93.730 635.741  1.00  8.47           O
ATOM    779  HA  PRO 9  52    -149.626 -93.649 633.669  1.00  8.47           H
ATOM    780  CB  PRO 9  52    -151.387 -93.352 632.366  1.00  8.47           C
ATOM    781 1HB  PRO 9  52    -152.459 -93.485 632.518  1.00  8.47           H
ATOM    782 2HB  PRO 9  52    -151.190 -92.281 632.416  1.00  8.47           H
ATOM    783  CG  PRO 9  52    -150.928 -93.949 631.042  1.00  8.47           C
ATOM    784 1HG  PRO 9  52    -151.648 -93.767 630.244  1.00  8.47           H
ATOM    785 2HG  PRO 9  52    -149.985 -93.516 630.708  1.00  8.47           H
ATOM    786  CD  PRO 9  52    -150.794 -95.428 631.365  1.00  8.47           C
ATOM    787 1HD  PRO 9  52    -151.745 -95.951 631.268  1.00  8.47           H
ATOM    788 2HD  PRO 9  52    -150.091 -95.926 630.697  1.00  8.47           H
ATOM    789  N   PRO 9  53    -152.448 -94.997 634.723  1.00  8.47           N
ATOM    790  CA  PRO 9  53    -153.235 -95.162 635.947  1.00  8.47           C
ATOM    791  C   PRO 9  53    -152.395 -95.666 637.109  1.00  8.47           C
ATOM    792  O   PRO 9  53    -152.524 -95.177 638.231  1.00  8.47           O
ATOM    793  HA  PRO 9  53    -153.626 -94.199 636.274  1.00  8.47           H
ATOM    794  CB  PRO 9  53    -154.316 -96.169 635.549  1.00  8.47           C
ATOM    795 1HB  PRO 9  53    -154.009 -97.193 635.765  1.00  8.47           H
ATOM    796 2HB  PRO 9  53    -155.245 -95.995 636.091  1.00  8.47           H
ATOM    797  CG  PRO 9  53    -154.484 -95.935 634.053  1.00  8.47           C
ATOM    798 1HG  PRO 9  53    -154.946 -96.790 633.559  1.00  8.47           H
ATOM    799 2HG  PRO 9  53    -155.125 -95.078 633.847  1.00  8.47           H
ATOM    800  CD  PRO 9  53    -153.057 -95.706 633.583  1.00  8.47           C
ATOM    801 1HD  PRO 9  53    -152.543 -96.645 633.376  1.00  8.47           H
ATOM    802 2HD  PRO 9  53    -153.022 -95.119 632.666  1.00  8.47           H
ATOM    803  N   LEU 9  54    -151.548 -96.639 636.808  1.00  8.47           N
ATOM    804  CA  LEU 9  54    -150.799 -97.328 637.845  1.00  8.47           C
ATOM    805  C   LEU 9  54    -149.708 -96.399 638.382  1.00  8.47           C
ATOM    806  O   LEU 9  54    -149.487 -96.329 639.590  1.00  8.47           O
ATOM    807  HA  LEU 9  54    -151.493 -97.550 638.656  1.00  8.47           H
ATOM    808  CB  LEU 9  54    -150.268 -98.665 637.325  1.00  8.47           C
ATOM    809 1HB  LEU 9  54    -149.638 -98.470 636.457  1.00  8.47           H
ATOM    810 2HB  LEU 9  54    -149.628 -99.102 638.091  1.00  8.47           H
ATOM    811  HG  LEU 9  54    -151.973 -99.255 636.177  1.00  8.47           H
ATOM    812  CG  LEU 9  54    -151.324 -99.699 636.932  1.00  8.47           C
ATOM    813  CD1 LEU 9  54    -150.676-100.933 636.300  1.00  8.47           C
ATOM    814 1HD1 LEU 9  54    -150.126-100.637 635.407  1.00  8.47           H
ATOM    815 2HD1 LEU 9  54    -149.989-101.388 637.015  1.00  8.47           H
ATOM    816 3HD1 LEU 9  54    -151.449-101.652 636.030  1.00  8.47           H
ATOM    817  CD2 LEU 9  54    -152.206-100.064 638.127  1.00  8.47           C
ATOM    818 1HD2 LEU 9  54    -151.587-100.481 638.922  1.00  8.47           H
ATOM    819 2HD2 LEU 9  54    -152.712 -99.170 638.492  1.00  8.47           H
ATOM    820 3HD2 LEU 9  54    -152.949-100.801 637.820  1.00  8.47           H
ATOM    821  HN  LEU 9  54    -151.371 -96.958 635.877  1.00  8.47           H
ATOM    822  N   TYR 9  55    -149.055 -95.710 637.458  1.00  8.47           N
ATOM    823  CA  TYR 9  55    -147.960 -94.825 637.819  1.00  8.47           C
ATOM    824  C   TYR 9  55    -148.448 -93.687 638.717  1.00  8.47           C
ATOM    825  O   TYR 9  55    -147.739 -93.264 639.629  1.00  8.47           O
ATOM    826  HA  TYR 9  55    -147.218 -95.412 638.359  1.00  8.47           H
ATOM    827  CB  TYR 9  55    -147.444 -94.236 636.505  1.00  8.47           C
ATOM    828 1HB  TYR 9  55    -148.295 -93.924 635.899  1.00  8.47           H
ATOM    829 2HB  TYR 9  55    -146.864 -93.340 636.723  1.00  8.47           H
ATOM    830  CG  TYR 9  55    -146.580 -95.199 635.688  1.00  8.47           C
ATOM    831  HD1 TYR 9  55    -146.655 -96.750 637.166  1.00  8.47           H
ATOM    832  CD1 TYR 9  55    -146.278 -96.449 636.188  1.00  8.47           C
ATOM    833  HD2 TYR 9  55    -146.342 -93.830 634.054  1.00  8.47           H
ATOM    834  CD2 TYR 9  55    -146.103 -94.817 634.450  1.00  8.47           C
ATOM    835  CE1 TYR 9  55    -145.465 -97.355 635.419  1.00  8.47           C
ATOM    836  HE1 TYR 9  55    -145.218 -98.345 635.803  1.00  8.47           H
ATOM    837  HE2 TYR 9  55    -144.907 -95.435 632.702  1.00  8.47           H
ATOM    838  CE2 TYR 9  55    -145.290 -95.723 633.681  1.00  8.47           C
ATOM    839  CZ  TYR 9  55    -145.011 -96.948 634.204  1.00  8.47           C
ATOM    840  OH  TYR 9  55    -144.243 -97.803 633.477  1.00  8.47           O
ATOM    841  HH  TYR 9  55    -144.092 -98.648 633.992  1.00  8.47           H
ATOM    842  HN  TYR 9  55    -149.263 -95.749 636.481  1.00  8.47           H
ATOM    843  N   TRP 9  56    -149.656 -93.225 638.429  1.00  8.47           N
ATOM    844  CA  TRP 9  56    -150.277 -92.196 639.245  1.00  8.47           C
ATOM    845  C   TRP 9  56    -150.594 -92.804 640.613  1.00  8.47           C
ATOM    846  O   TRP 9  56    -150.372 -92.172 641.644  1.00  8.47           O
ATOM    847  HA  TRP 9  56    -149.562 -91.381 639.357  1.00  8.47           H
ATOM    848  CB  TRP 9  56    -151.510 -91.614 638.550  1.00  8.47           C
ATOM    849 1HB  TRP 9  56    -151.995 -92.402 637.974  1.00  8.47           H
ATOM    850 2HB  TRP 9  56    -152.222 -91.289 639.308  1.00  8.47           H
ATOM    851  CG  TRP 9  56    -151.203 -90.438 637.621  1.00  8.47           C
ATOM    852  HD1 TRP 9  56    -151.649 -91.223 635.668  1.00  8.47           H
ATOM    853  CD1 TRP 9  56    -151.312 -90.390 636.286  1.00  8.47           C
ATOM    854  CD2 TRP 9  56    -150.729 -89.133 638.014  1.00  8.47           C
ATOM    855  NE1 TRP 9  56    -150.945 -89.155 635.792  1.00  8.47           N
ATOM    856  HE1 TRP 9  56    -150.942 -88.879 634.831  1.00  8.47           H
ATOM    857  CE2 TRP 9  56    -150.578 -88.366 636.876  1.00  8.47           C
ATOM    858  HE3 TRP 9  56    -150.547 -89.201 640.202  1.00  8.47           H
ATOM    859  CE3 TRP 9  56    -150.436 -88.617 639.289  1.00  8.47           C
ATOM    860  CZ2 TRP 9  56    -150.132 -87.040 636.899  1.00  8.47           C
ATOM    861  HZ2 TRP 9  56    -150.021 -86.455 635.986  1.00  8.47           H
ATOM    862  CZ3 TRP 9  56    -149.991 -87.290 639.294  1.00  8.47           C
ATOM    863  HZ3 TRP 9  56    -149.750 -86.840 640.258  1.00  8.47           H
ATOM    864  CH2 TRP 9  56    -149.834 -86.505 638.158  1.00  8.47           C
ATOM    865  HH2 TRP 9  56    -149.481 -85.477 638.247  1.00  8.47           H
ATOM    866  HN  TRP 9  56    -150.206 -93.540 637.656  1.00  8.47           H
ATOM    867  N   LEU 9  57    -151.109 -94.025 640.577  1.00  8.47           N
ATOM    868  CA  LEU 9  57    -151.467 -94.722 641.800  1.00  8.47           C
ATOM    869  C   LEU 9  57    -150.214 -94.917 642.656  1.00  8.47           C
ATOM    870  O   LEU 9  57    -150.215 -94.601 643.845  1.00  8.47           O
ATOM    871  HA  LEU 9  57    -152.163 -94.086 642.347  1.00  8.47           H
ATOM    872  CB  LEU 9  57    -152.201 -96.026 641.478  1.00  8.47           C
ATOM    873 1HB  LEU 9  57    -153.100 -95.783 640.912  1.00  8.47           H
ATOM    874 2HB  LEU 9  57    -151.566 -96.626 640.827  1.00  8.47           H
ATOM    875  HG  LEU 9  57    -151.721 -97.043 643.297  1.00  8.47           H
ATOM    876  CG  LEU 9  57    -152.605 -96.882 642.680  1.00  8.47           C
ATOM    877  CD1 LEU 9  57    -153.636 -96.158 643.548  1.00  8.47           C
ATOM    878 1HD1 LEU 9  57    -153.212 -95.223 643.912  1.00  8.47           H
ATOM    879 2HD1 LEU 9  57    -154.526 -95.946 642.955  1.00  8.47           H
ATOM    880 3HD1 LEU 9  57    -153.906 -96.789 644.395  1.00  8.47           H
ATOM    881  CD2 LEU 9  57    -153.099 -98.259 642.231  1.00  8.47           C
ATOM    882 1HD2 LEU 9  57    -153.965 -98.139 641.580  1.00  8.47           H
ATOM    883 2HD2 LEU 9  57    -152.305 -98.771 641.688  1.00  8.47           H
ATOM    884 3HD2 LEU 9  57    -153.380 -98.847 643.105  1.00  8.47           H
ATOM    885  HN  LEU 9  57    -151.281 -94.534 639.734  1.00  8.47           H
ATOM    886  N   VAL 9  58    -149.176 -95.437 642.019  1.00  8.47           N
ATOM    887  CA  VAL 9  58    -147.939 -95.734 642.721  1.00  8.47           C
ATOM    888  C   VAL 9  58    -147.362 -94.441 643.299  1.00  8.47           C
ATOM    889  O   VAL 9  58    -146.924 -94.411 644.448  1.00  8.47           O
ATOM    890  HA  VAL 9  58    -148.181 -96.408 643.543  1.00  8.47           H
ATOM    891  HB  VAL 9  58    -146.863 -95.857 640.882  1.00  8.47           H
ATOM    892  CB  VAL 9  58    -146.967 -96.457 641.786  1.00  8.47           C
ATOM    893  CG1 VAL 9  58    -145.583 -96.585 642.426  1.00  8.47           C
ATOM    894 1HG1 VAL 9  58    -145.189 -95.592 642.641  1.00  8.47           H
ATOM    895 2HG1 VAL 9  58    -145.663 -97.153 643.353  1.00  8.47           H
ATOM    896 3HG1 VAL 9  58    -144.912 -97.102 641.741  1.00  8.47           H
ATOM    897  CG2 VAL 9  58    -147.513 -97.827 641.380  1.00  8.47           C
ATOM    898 1HG2 VAL 9  58    -147.660 -98.438 642.271  1.00  8.47           H
ATOM    899 2HG2 VAL 9  58    -148.465 -97.701 640.865  1.00  8.47           H
ATOM    900 3HG2 VAL 9  58    -146.802 -98.319 640.716  1.00  8.47           H
ATOM    901  HN  VAL 9  58    -149.170 -95.655 641.043  1.00  8.47           H
ATOM    902  N   PHE 9  59    -147.381 -93.402 642.476  1.00  8.47           N
ATOM    903  CA  PHE 9  59    -146.871 -92.107 642.893  1.00  8.47           C
ATOM    904  C   PHE 9  59    -147.534 -91.650 644.194  1.00  8.47           C
ATOM    905  O   PHE 9  59    -146.851 -91.345 645.170  1.00  8.47           O
ATOM    906  HA  PHE 9  59    -145.799 -92.219 643.054  1.00  8.47           H
ATOM    907  CB  PHE 9  59    -147.213 -91.113 641.782  1.00  8.47           C
ATOM    908 1HB  PHE 9  59    -146.660 -91.383 640.883  1.00  8.47           H
ATOM    909 2HB  PHE 9  59    -148.273 -91.202 641.543  1.00  8.47           H
ATOM    910  CG  PHE 9  59    -146.906 -89.656 642.135  1.00  8.47           C
ATOM    911  HD1 PHE 9  59    -148.927 -89.035 641.918  1.00  8.47           H
ATOM    912  CD1 PHE 9  59    -147.906 -88.735 642.154  1.00  8.47           C
ATOM    913  HD2 PHE 9  59    -144.830 -90.020 642.413  1.00  8.47           H
ATOM    914  CD2 PHE 9  59    -145.631 -89.282 642.429  1.00  8.47           C
ATOM    915  CE1 PHE 9  59    -147.620 -87.383 642.481  1.00  8.47           C
ATOM    916  HE1 PHE 9  59    -148.422 -86.645 642.496  1.00  8.47           H
ATOM    917  CE2 PHE 9  59    -145.346 -87.930 642.756  1.00  8.47           C
ATOM    918  HE2 PHE 9  59    -144.325 -87.630 642.991  1.00  8.47           H
ATOM    919  CZ  PHE 9  59    -146.346 -87.009 642.775  1.00  8.47           C
ATOM    920  HZ  PHE 9  59    -146.127 -85.971 643.026  1.00  8.47           H
ATOM    921  HN  PHE 9  59    -147.736 -93.436 641.542  1.00  8.47           H
ATOM    922  N   ILE 9  60    -148.859 -91.616 644.165  1.00  8.47           N
ATOM    923  CA  ILE 9  60    -149.616 -91.016 645.251  1.00  8.47           C
ATOM    924  C   ILE 9  60    -149.362 -91.802 646.539  1.00  8.47           C
ATOM    925  O   ILE 9  60    -149.003 -91.224 647.563  1.00  8.47           O
ATOM    926  HA  ILE 9  60    -149.243 -90.001 645.387  1.00  8.47           H
ATOM    927  HB  ILE 9  60    -151.424 -91.879 644.502  1.00  8.47           H
ATOM    928  CB  ILE 9  60    -151.095 -90.909 644.877  1.00  8.47           C
ATOM    929  CG1 ILE 9  60    -151.305 -89.894 643.752  1.00  8.47           C
ATOM    930 1HG1 ILE 9  60    -151.165 -88.885 644.137  1.00  8.47           H
ATOM    931 2HG1 ILE 9  60    -150.554 -90.046 642.976  1.00  8.47           H
ATOM    932  CG2 ILE 9  60    -151.949 -90.588 646.105  1.00  8.47           C
ATOM    933 1HG2 ILE 9  60    -151.832 -91.378 646.846  1.00  8.47           H
ATOM    934 2HG2 ILE 9  60    -151.627 -89.638 646.533  1.00  8.47           H
ATOM    935 3HG2 ILE 9  60    -152.996 -90.517 645.811  1.00  8.47           H
ATOM    936  CD1 ILE 9  60    -152.704 -90.027 643.147  1.00  8.47           C
ATOM    937 1HD1 ILE 9  60    -152.831 -91.030 642.741  1.00  8.47           H
ATOM    938 2HD1 ILE 9  60    -153.452 -89.851 643.921  1.00  8.47           H
ATOM    939 3HD1 ILE 9  60    -152.826 -89.294 642.350  1.00  8.47           H
ATOM    940  HN  ILE 9  60    -149.411 -91.988 643.419  1.00  8.47           H
ATOM    941  N   VAL 9  61    -149.558 -93.109 646.445  1.00  8.47           N
ATOM    942  CA  VAL 9  61    -149.509 -93.960 647.622  1.00  8.47           C
ATOM    943  C   VAL 9  61    -148.085 -93.969 648.181  1.00  8.47           C
ATOM    944  O   VAL 9  61    -147.889 -93.893 649.393  1.00  8.47           O
ATOM    945  HA  VAL 9  61    -150.176 -93.528 648.368  1.00  8.47           H
ATOM    946  HB  VAL 9  61    -149.422 -95.746 646.457  1.00  8.47           H
ATOM    947  CB  VAL 9  61    -150.025 -95.359 647.278  1.00  8.47           C
ATOM    948  CG1 VAL 9  61    -149.865 -96.309 648.467  1.00  8.47           C
ATOM    949 1HG1 VAL 9  61    -148.811 -96.381 648.735  1.00  8.47           H
ATOM    950 2HG1 VAL 9  61    -150.431 -95.927 649.316  1.00  8.47           H
ATOM    951 3HG1 VAL 9  61    -150.240 -97.296 648.195  1.00  8.47           H
ATOM    952  CG2 VAL 9  61    -151.480 -95.306 646.809  1.00  8.47           C
ATOM    953 1HG2 VAL 9  61    -152.102 -94.889 647.601  1.00  8.47           H
ATOM    954 2HG2 VAL 9  61    -151.554 -94.679 645.921  1.00  8.47           H
ATOM    955 3HG2 VAL 9  61    -151.822 -96.314 646.572  1.00  8.47           H
ATOM    956  HN  VAL 9  61    -149.747 -93.586 645.586  1.00  8.47           H
ATOM    957  N   GLY 9  62    -147.126 -94.062 647.270  1.00  8.47           N
ATOM    958  CA  GLY 9  62    -145.729 -94.141 647.660  1.00  8.47           C
ATOM    959  C   GLY 9  62    -145.273 -92.844 648.333  1.00  8.47           C
ATOM    960  O   GLY 9  62    -144.553 -92.877 649.329  1.00  8.47           O
ATOM    961 1HA  GLY 9  62    -145.585 -94.979 648.343  1.00  8.47           H
ATOM    962 2HA  GLY 9  62    -145.113 -94.335 646.782  1.00  8.47           H
ATOM    963  HN  GLY 9  62    -147.292 -94.084 646.284  1.00  8.47           H
ATOM    964  N   ALA 9  63    -145.712 -91.733 647.760  1.00  8.47           N
ATOM    965  CA  ALA 9  63    -145.286 -90.428 648.236  1.00  8.47           C
ATOM    966  C   ALA 9  63    -145.769 -90.232 649.675  1.00  8.47           C
ATOM    967  O   ALA 9  63    -145.006 -89.795 650.535  1.00  8.47           O
ATOM    968  HA  ALA 9  63    -144.197 -90.408 648.222  1.00  8.47           H
ATOM    969  CB  ALA 9  63    -145.811 -89.344 647.293  1.00  8.47           C
ATOM    970 1HB  ALA 9  63    -145.416 -89.511 646.291  1.00  8.47           H
ATOM    971 2HB  ALA 9  63    -146.900 -89.382 647.265  1.00  8.47           H
ATOM    972 3HB  ALA 9  63    -145.492 -88.365 647.650  1.00  8.47           H
ATOM    973  HN  ALA 9  63    -146.345 -91.714 646.987  1.00  8.47           H
ATOM    974  N   LEU 9  64    -147.033 -90.565 649.892  1.00  8.47           N
ATOM    975  CA  LEU 9  64    -147.632 -90.414 651.207  1.00  8.47           C
ATOM    976  C   LEU 9  64    -146.911 -91.328 652.200  1.00  8.47           C
ATOM    977  O   LEU 9  64    -146.567 -90.904 653.302  1.00  8.47           O
ATOM    978  HA  LEU 9  64    -147.481 -89.380 651.517  1.00  8.47           H
ATOM    979  CB  LEU 9  64    -149.142 -90.650 651.138  1.00  8.47           C
ATOM    980 1HB  LEU 9  64    -149.317 -91.621 650.674  1.00  8.47           H
ATOM    981 2HB  LEU 9  64    -149.527 -90.711 652.156  1.00  8.47           H
ATOM    982  HG  LEU 9  64    -149.510 -89.476 649.389  1.00  8.47           H
ATOM    983  CG  LEU 9  64    -149.952 -89.598 650.378  1.00  8.47           C
ATOM    984  CD1 LEU 9  64    -151.396 -90.060 650.174  1.00  8.47           C
ATOM    985 1HD1 LEU 9  64    -151.403 -90.988 649.602  1.00  8.47           H
ATOM    986 2HD1 LEU 9  64    -151.864 -90.229 651.144  1.00  8.47           H
ATOM    987 3HD1 LEU 9  64    -151.950 -89.294 649.631  1.00  8.47           H
ATOM    988  CD2 LEU 9  64    -149.878 -88.239 651.077  1.00  8.47           C
ATOM    989 1HD2 LEU 9  64    -150.280 -88.328 652.087  1.00  8.47           H
ATOM    990 2HD2 LEU 9  64    -148.840 -87.912 651.127  1.00  8.47           H
ATOM    991 3HD2 LEU 9  64    -150.463 -87.510 650.516  1.00  8.47           H
ATOM    992  HN  LEU 9  64    -147.643 -90.933 649.189  1.00  8.47           H
ATOM    993  N   GLY 9  65    -146.703 -92.565 651.773  1.00  8.47           N
ATOM    994  CA  GLY 9  65    -146.156 -93.579 652.657  1.00  8.47           C
ATOM    995  C   GLY 9  65    -144.758 -93.189 653.142  1.00  8.47           C
ATOM    996  O   GLY 9  65    -144.489 -93.196 654.343  1.00  8.47           O
ATOM    997 1HA  GLY 9  65    -146.817 -93.716 653.513  1.00  8.47           H
ATOM    998 2HA  GLY 9  65    -146.109 -94.535 652.135  1.00  8.47           H
ATOM    999  HN  GLY 9  65    -146.901 -92.876 650.843  1.00  8.47           H
ATOM   1000  N   ASN 9  66    -143.905 -92.857 652.184  1.00  8.47           N
ATOM   1001  CA  ASN 9  66    -142.500 -92.633 652.478  1.00  8.47           C
ATOM   1002  C   ASN 9  66    -142.342 -91.294 653.202  1.00  8.47           C
ATOM   1003  O   ASN 9  66    -141.462 -91.142 654.047  1.00  8.47           O
ATOM   1004  HA  ASN 9  66    -142.198 -93.479 653.095  1.00  8.47           H
ATOM   1005  CB  ASN 9  66    -141.671 -92.575 651.193  1.00  8.47           C
ATOM   1006 1HB  ASN 9  66    -142.162 -91.927 650.468  1.00  8.47           H
ATOM   1007 2HB  ASN 9  66    -140.696 -92.136 651.404  1.00  8.47           H
ATOM   1008  CG  ASN 9  66    -141.489 -93.972 650.595  1.00  8.47           C
ATOM   1009  OD1 ASN 9  66    -140.798 -94.821 651.134  1.00  8.47           O
ATOM   1010  ND2 ASN 9  66    -142.146 -94.162 649.455  1.00  8.47           N
ATOM   1011 1HD2 ASN 9  66    -142.696 -93.424 649.065  1.00  8.47           H
ATOM   1012 2HD2 ASN 9  66    -142.089 -95.044 648.986  1.00  8.47           H
ATOM   1013  HN  ASN 9  66    -144.160 -92.742 651.224  1.00  8.47           H
ATOM   1014  N   SER 9  67    -143.210 -90.358 652.845  1.00  8.47           N
ATOM   1015  CA  SER 9  67    -143.240 -89.070 653.517  1.00  8.47           C
ATOM   1016  C   SER 9  67    -143.543 -89.263 655.004  1.00  8.47           C
ATOM   1017  O   SER 9  67    -142.998 -88.555 655.849  1.00  8.47           O
ATOM   1018  HA  SER 9  67    -142.243 -88.651 653.381  1.00  8.47           H
ATOM   1019  CB  SER 9  67    -144.275 -88.141 652.880  1.00  8.47           C
ATOM   1020 1HB  SER 9  67    -145.263 -88.595 652.952  1.00  8.47           H
ATOM   1021 2HB  SER 9  67    -144.313 -87.205 653.436  1.00  8.47           H
ATOM   1022  HG  SER 9  67    -144.655 -88.304 650.921  1.00  8.47           H
ATOM   1023  OG  SER 9  67    -143.977 -87.868 651.513  1.00  8.47           O
ATOM   1024  HN  SER 9  67    -143.881 -90.469 652.113  1.00  8.47           H
ATOM   1025  N   LEU 9  68    -144.413 -90.224 655.278  1.00  8.47           N
ATOM   1026  CA  LEU 9  68    -144.792 -90.522 656.649  1.00  8.47           C
ATOM   1027  C   LEU 9  68    -143.580 -91.082 657.398  1.00  8.47           C
ATOM   1028  O   LEU 9  68    -143.372 -90.770 658.569  1.00  8.47           O
ATOM   1029  HA  LEU 9  68    -145.084 -89.583 657.118  1.00  8.47           H
ATOM   1030  CB  LEU 9  68    -146.013 -91.444 656.679  1.00  8.47           C
ATOM   1031 1HB  LEU 9  68    -146.812 -90.973 656.107  1.00  8.47           H
ATOM   1032 2HB  LEU 9  68    -145.757 -92.370 656.166  1.00  8.47           H
ATOM   1033  HG  LEU 9  68    -145.740 -92.222 658.652  1.00  8.47           H
ATOM   1034  CG  LEU 9  68    -146.554 -91.795 658.066  1.00  8.47           C
ATOM   1035  CD1 LEU 9  68    -147.031 -90.541 658.802  1.00  8.47           C
ATOM   1036 1HD1 LEU 9  68    -146.197 -89.848 658.917  1.00  8.47           H
ATOM   1037 2HD1 LEU 9  68    -147.824 -90.062 658.228  1.00  8.47           H
ATOM   1038 3HD1 LEU 9  68    -147.410 -90.819 659.785  1.00  8.47           H
ATOM   1039  CD2 LEU 9  68    -147.651 -92.857 657.974  1.00  8.47           C
ATOM   1040 1HD2 LEU 9  68    -148.472 -92.480 657.364  1.00  8.47           H
ATOM   1041 2HD2 LEU 9  68    -147.244 -93.760 657.519  1.00  8.47           H
ATOM   1042 3HD2 LEU 9  68    -148.018 -93.088 658.974  1.00  8.47           H
ATOM   1043  HN  LEU 9  68    -144.854 -90.793 654.584  1.00  8.47           H
ATOM   1044  N   VAL 9  69    -142.813 -91.898 656.691  1.00  8.47           N
ATOM   1045  CA  VAL 9  69    -141.646 -92.529 657.284  1.00  8.47           C
ATOM   1046  C   VAL 9  69    -140.673 -91.449 657.759  1.00  8.47           C
ATOM   1047  O   VAL 9  69    -140.167 -91.512 658.878  1.00  8.47           O
ATOM   1048  HA  VAL 9  69    -141.985 -93.101 658.148  1.00  8.47           H
ATOM   1049  HB  VAL 9  69    -140.812 -92.959 655.367  1.00  8.47           H
ATOM   1050  CB  VAL 9  69    -141.016 -93.505 656.288  1.00  8.47           C
ATOM   1051  CG1 VAL 9  69    -139.687 -94.047 656.817  1.00  8.47           C
ATOM   1052 1HG1 VAL 9  69    -138.996 -93.219 656.980  1.00  8.47           H
ATOM   1053 2HG1 VAL 9  69    -139.856 -94.569 657.759  1.00  8.47           H
ATOM   1054 3HG1 VAL 9  69    -139.260 -94.737 656.090  1.00  8.47           H
ATOM   1055  CG2 VAL 9  69    -141.979 -94.646 655.954  1.00  8.47           C
ATOM   1056 1HG2 VAL 9  69    -142.228 -95.190 656.866  1.00  8.47           H
ATOM   1057 2HG2 VAL 9  69    -142.889 -94.237 655.515  1.00  8.47           H
ATOM   1058 3HG2 VAL 9  69    -141.506 -95.325 655.245  1.00  8.47           H
ATOM   1059  HN  VAL 9  69    -142.977 -92.130 655.732  1.00  8.47           H
ATOM   1060  N   ILE 9  70    -140.440 -90.481 656.884  1.00  8.47           N
ATOM   1061  CA  ILE 9  70    -139.497 -89.416 657.180  1.00  8.47           C
ATOM   1062  C   ILE 9  70    -140.009 -88.603 658.371  1.00  8.47           C
ATOM   1063  O   ILE 9  70    -139.239 -88.251 659.263  1.00  8.47           O
ATOM   1064  HA  ILE 9  70    -138.554 -89.884 657.461  1.00  8.47           H
ATOM   1065  HB  ILE 9  70    -140.188 -88.238 655.534  1.00  8.47           H
ATOM   1066  CB  ILE 9  70    -139.230 -88.575 655.930  1.00  8.47           C
ATOM   1067  CG1 ILE 9  70    -138.559 -89.411 654.839  1.00  8.47           C
ATOM   1068 1HG1 ILE 9  70    -137.574 -89.733 655.176  1.00  8.47           H
ATOM   1069 2HG1 ILE 9  70    -139.144 -90.313 654.656  1.00  8.47           H
ATOM   1070  CG2 ILE 9  70    -138.419 -87.324 656.274  1.00  8.47           C
ATOM   1071 1HG2 ILE 9  70    -138.972 -86.718 656.992  1.00  8.47           H
ATOM   1072 2HG2 ILE 9  70    -137.463 -87.619 656.707  1.00  8.47           H
ATOM   1073 3HG2 ILE 9  70    -138.243 -86.744 655.368  1.00  8.47           H
ATOM   1074  CD1 ILE 9  70    -138.424 -88.612 653.541  1.00  8.47           C
ATOM   1075 1HD1 ILE 9  70    -139.414 -88.314 653.194  1.00  8.47           H
ATOM   1076 2HD1 ILE 9  70    -137.819 -87.724 653.722  1.00  8.47           H
ATOM   1077 3HD1 ILE 9  70    -137.945 -89.231 652.782  1.00  8.47           H
ATOM   1078  HN  ILE 9  70    -140.882 -90.418 655.989  1.00  8.47           H
ATOM   1079  N   LEU 9  71    -141.305 -88.329 658.345  1.00  8.47           N
ATOM   1080  CA  LEU 9  71    -141.914 -87.497 659.370  1.00  8.47           C
ATOM   1081  C   LEU 9  71    -141.801 -88.200 660.724  1.00  8.47           C
ATOM   1082  O   LEU 9  71    -141.499 -87.565 661.734  1.00  8.47           O
ATOM   1083  HA  LEU 9  71    -141.347 -86.567 659.415  1.00  8.47           H
ATOM   1084  CB  LEU 9  71    -143.349 -87.135 658.983  1.00  8.47           C
ATOM   1085 1HB  LEU 9  71    -143.320 -86.559 658.058  1.00  8.47           H
ATOM   1086 2HB  LEU 9  71    -143.890 -88.057 658.767  1.00  8.47           H
ATOM   1087  HG  LEU 9  71    -143.437 -85.816 660.664  1.00  8.47           H
ATOM   1088  CG  LEU 9  71    -144.144 -86.341 660.022  1.00  8.47           C
ATOM   1089  CD1 LEU 9  71    -145.019 -85.281 659.350  1.00  8.47           C
ATOM   1090 1HD1 LEU 9  71    -144.388 -84.591 658.790  1.00  8.47           H
ATOM   1091 2HD1 LEU 9  71    -145.719 -85.766 658.670  1.00  8.47           H
ATOM   1092 3HD1 LEU 9  71    -145.573 -84.732 660.111  1.00  8.47           H
ATOM   1093  CD2 LEU 9  71    -144.960 -87.275 660.918  1.00  8.47           C
ATOM   1094 1HD2 LEU 9  71    -145.658 -87.847 660.306  1.00  8.47           H
ATOM   1095 2HD2 LEU 9  71    -144.289 -87.958 661.438  1.00  8.47           H
ATOM   1096 3HD2 LEU 9  71    -145.516 -86.685 661.647  1.00  8.47           H
ATOM   1097  HN  LEU 9  71    -141.934 -88.663 657.644  1.00  8.47           H
ATOM   1098  N   VAL 9  72    -142.049 -89.501 660.703  1.00  8.47           N
ATOM   1099  CA  VAL 9  72    -141.986 -90.296 661.918  1.00  8.47           C
ATOM   1100  C   VAL 9  72    -140.562 -90.255 662.475  1.00  8.47           C
ATOM   1101  O   VAL 9  72    -140.368 -90.154 663.685  1.00  8.47           O
ATOM   1102  HA  VAL 9  72    -142.660 -89.840 662.644  1.00  8.47           H
ATOM   1103  HB  VAL 9  72    -141.921 -92.105 660.788  1.00  8.47           H
ATOM   1104  CB  VAL 9  72    -142.480 -91.717 661.640  1.00  8.47           C
ATOM   1105  CG1 VAL 9  72    -142.212 -92.634 662.835  1.00  8.47           C
ATOM   1106 1HG1 VAL 9  72    -141.140 -92.668 663.034  1.00  8.47           H
ATOM   1107 2HG1 VAL 9  72    -142.732 -92.249 663.712  1.00  8.47           H
ATOM   1108 3HG1 VAL 9  72    -142.572 -93.638 662.611  1.00  8.47           H
ATOM   1109  CG2 VAL 9  72    -143.964 -91.719 661.269  1.00  8.47           C
ATOM   1110 1HG2 VAL 9  72    -144.545 -91.303 662.091  1.00  8.47           H
ATOM   1111 2HG2 VAL 9  72    -144.116 -91.116 660.374  1.00  8.47           H
ATOM   1112 3HG2 VAL 9  72    -144.289 -92.742 661.076  1.00  8.47           H
ATOM   1113  HN  VAL 9  72    -142.289 -90.011 659.876  1.00  8.47           H
ATOM   1114  N   TYR 9  73    -139.602 -90.337 661.565  1.00  8.47           N
ATOM   1115  CA  TYR 9  73    -138.201 -90.302 661.950  1.00  8.47           C
ATOM   1116  C   TYR 9  73    -137.856 -88.983 662.645  1.00  8.47           C
ATOM   1117  O   TYR 9  73    -137.120 -88.971 663.630  1.00  8.47           O
ATOM   1118  HA  TYR 9  73    -138.022 -91.126 662.641  1.00  8.47           H
ATOM   1119  CB  TYR 9  73    -137.404 -90.404 660.648  1.00  8.47           C
ATOM   1120 1HB  TYR 9  73    -137.694 -91.316 660.127  1.00  8.47           H
ATOM   1121 2HB  TYR 9  73    -137.674 -89.568 660.003  1.00  8.47           H
ATOM   1122  CG  TYR 9  73    -135.887 -90.407 660.847  1.00  8.47           C
ATOM   1123  HD1 TYR 9  73    -135.740 -88.268 660.878  1.00  8.47           H
ATOM   1124  CD1 TYR 9  73    -135.201 -89.214 660.943  1.00  8.47           C
ATOM   1125  HD2 TYR 9  73    -135.746 -92.547 660.853  1.00  8.47           H
ATOM   1126  CD2 TYR 9  73    -135.205 -91.604 660.929  1.00  8.47           C
ATOM   1127  CE1 TYR 9  73    -133.773 -89.217 661.130  1.00  8.47           C
ATOM   1128  HE1 TYR 9  73    -133.219 -88.281 661.208  1.00  8.47           H
ATOM   1129  HE2 TYR 9  73    -133.226 -92.545 661.183  1.00  8.47           H
ATOM   1130  CE2 TYR 9  73    -133.777 -91.607 661.116  1.00  8.47           C
ATOM   1131  CZ  TYR 9  73    -133.131 -90.414 661.207  1.00  8.47           C
ATOM   1132  OH  TYR 9  73    -131.783 -90.417 661.384  1.00  8.47           O
ATOM   1133  HH  TYR 9  73    -131.432 -89.481 661.355  1.00  8.47           H
ATOM   1134  HN  TYR 9  73    -139.768 -90.426 660.583  1.00  8.47           H
ATOM   1135  N   TRP 9  74    -138.404 -87.905 662.103  1.00  8.47           N
ATOM   1136  CA  TRP 9  74    -138.036 -86.573 662.551  1.00  8.47           C
ATOM   1137  C   TRP 9  74    -138.543 -86.399 663.984  1.00  8.47           C
ATOM   1138  O   TRP 9  74    -137.781 -86.024 664.874  1.00  8.47           O
ATOM   1139  HA  TRP 9  74    -136.948 -86.503 662.529  1.00  8.47           H
ATOM   1140  CB  TRP 9  74    -138.570 -85.506 661.594  1.00  8.47           C
ATOM   1141 1HB  TRP 9  74    -138.500 -85.880 660.573  1.00  8.47           H
ATOM   1142 2HB  TRP 9  74    -139.627 -85.342 661.802  1.00  8.47           H
ATOM   1143  CG  TRP 9  74    -137.834 -84.167 661.682  1.00  8.47           C
ATOM   1144  HD1 TRP 9  74    -138.784 -83.192 663.348  1.00  8.47           H
ATOM   1145  CD1 TRP 9  74    -138.036 -83.171 662.555  1.00  8.47           C
ATOM   1146  CD2 TRP 9  74    -136.764 -83.716 660.825  1.00  8.47           C
ATOM   1147  NE1 TRP 9  74    -137.178 -82.115 662.325  1.00  8.47           N
ATOM   1148  HE1 TRP 9  74    -137.137 -81.261 662.844  1.00  8.47           H
ATOM   1149  CE2 TRP 9  74    -136.380 -82.457 661.239  1.00  8.47           C
ATOM   1150  HE3 TRP 9  74    -136.427 -85.344 659.390  1.00  8.47           H
ATOM   1151  CE3 TRP 9  74    -136.141 -84.351 659.736  1.00  8.47           C
ATOM   1152  CZ2 TRP 9  74    -135.359 -81.725 660.621  1.00  8.47           C
ATOM   1153  HZ2 TRP 9  74    -135.074 -80.731 660.967  1.00  8.47           H
ATOM   1154  CZ3 TRP 9  74    -135.124 -83.606 659.129  1.00  8.47           C
ATOM   1155  HZ3 TRP 9  74    -134.608 -84.052 658.279  1.00  8.47           H
ATOM   1156  CH2 TRP 9  74    -134.725 -82.337 659.534  1.00  8.47           C
ATOM   1157  HH2 TRP 9  74    -133.922 -81.822 659.007  1.00  8.47           H
ATOM   1158  HN  TRP 9  74    -139.087 -87.932 661.373  1.00  8.47           H
ATOM   1159  N   TYR 9  75    -139.825 -86.679 664.162  1.00  8.47           N
ATOM   1160  CA  TYR 9  75    -140.508 -86.313 665.391  1.00  8.47           C
ATOM   1161  C   TYR 9  75    -140.342 -87.399 666.456  1.00  8.47           C
ATOM   1162  O   TYR 9  75    -140.684 -87.191 667.619  1.00  8.47           O
ATOM   1163  HA  TYR 9  75    -140.067 -85.386 665.757  1.00  8.47           H
ATOM   1164  CB  TYR 9  75    -141.990 -86.191 665.031  1.00  8.47           C
ATOM   1165 1HB  TYR 9  75    -142.265 -87.024 664.384  1.00  8.47           H
ATOM   1166 2HB  TYR 9  75    -142.584 -86.284 665.940  1.00  8.47           H
ATOM   1167  CG  TYR 9  75    -142.355 -84.880 664.332  1.00  8.47           C
ATOM   1168  HD1 TYR 9  75    -142.620 -83.806 666.169  1.00  8.47           H
ATOM   1169  CD1 TYR 9  75    -142.648 -83.758 665.081  1.00  8.47           C
ATOM   1170  HD2 TYR 9  75    -142.158 -85.705 662.363  1.00  8.47           H
ATOM   1171  CD2 TYR 9  75    -142.390 -84.819 662.954  1.00  8.47           C
ATOM   1172  CE1 TYR 9  75    -142.992 -82.524 664.423  1.00  8.47           C
ATOM   1173  HE1 TYR 9  75    -143.226 -81.630 665.002  1.00  8.47           H
ATOM   1174  HE2 TYR 9  75    -142.765 -83.522 661.209  1.00  8.47           H
ATOM   1175  CE2 TYR 9  75    -142.734 -83.584 662.297  1.00  8.47           C
ATOM   1176  CZ  TYR 9  75    -143.017 -82.498 663.064  1.00  8.47           C
ATOM   1177  OH  TYR 9  75    -143.341 -81.332 662.443  1.00  8.47           O
ATOM   1178  HH  TYR 9  75    -143.311 -81.453 661.451  1.00  8.47           H
ATOM   1179  HN  TYR 9  75    -140.395 -87.147 663.486  1.00  8.47           H
ATOM   1180  N   CYS 9  76    -139.816 -88.535 666.020  1.00  8.47           N
ATOM   1181  CA  CYS 9  76    -139.591 -89.650 666.923  1.00  8.47           C
ATOM   1182  C   CYS 9  76    -138.525 -89.237 667.940  1.00  8.47           C
ATOM   1183  O   CYS 9  76    -137.376 -88.991 667.575  1.00  8.47           O
ATOM   1184  HA  CYS 9  76    -140.541 -89.850 667.418  1.00  8.47           H
ATOM   1185  CB  CYS 9  76    -139.196 -90.920 666.166  1.00  8.47           C
ATOM   1186 1HB  CYS 9  76    -140.005 -91.224 665.502  1.00  8.47           H
ATOM   1187 2HB  CYS 9  76    -138.326 -90.724 665.539  1.00  8.47           H
ATOM   1188  HG  CYS 9  76    -140.026 -92.293 667.913  1.00  8.47           H
ATOM   1189  SG  CYS 9  76    -138.822 -92.264 667.350  1.00  8.47           S
ATOM   1190  HN  CYS 9  76    -139.547 -88.698 665.071  1.00  8.47           H
ATOM   1191  N   THR 9  77    -138.944 -89.174 669.195  1.00  8.47           N
ATOM   1192  CA  THR 9  77    -138.117 -88.577 670.230  1.00  8.47           C
ATOM   1193  C   THR 9  77    -137.078 -89.583 670.729  1.00  8.47           C
ATOM   1194  O   THR 9  77    -136.193 -89.232 671.509  1.00  8.47           O
ATOM   1195  HA  THR 9  77    -137.570 -87.742 669.794  1.00  8.47           H
ATOM   1196  HB  THR 9  77    -138.469 -87.592 672.134  1.00  8.47           H
ATOM   1197  CB  THR 9  77    -139.042 -88.061 671.335  1.00  8.47           C
ATOM   1198  OG1 THR 9  77    -139.803 -89.204 671.713  1.00  8.47           O
ATOM   1199  HG1 THR 9  77    -140.234 -89.050 672.602  1.00  8.47           H
ATOM   1200  CG2 THR 9  77    -140.087 -87.074 670.810  1.00  8.47           C
ATOM   1201 1HG2 THR 9  77    -140.704 -87.565 670.057  1.00  8.47           H
ATOM   1202 2HG2 THR 9  77    -139.585 -86.216 670.364  1.00  8.47           H
ATOM   1203 3HG2 THR 9  77    -140.717 -86.739 671.634  1.00  8.47           H
ATOM   1204  HN  THR 9  77    -139.828 -89.521 669.508  1.00  8.47           H
ATOM   1205  N   ARG 9  78    -137.219 -90.814 670.259  1.00  8.47           N
ATOM   1206  CA  ARG 9  78    -136.360 -91.893 670.717  1.00  8.47           C
ATOM   1207  C   ARG 9  78    -135.044 -91.891 669.937  1.00  8.47           C
ATOM   1208  O   ARG 9  78    -135.002 -91.461 668.785  1.00  8.47           O
ATOM   1209  HA  ARG 9  78    -136.190 -91.685 671.773  1.00  8.47           H
ATOM   1210  CB  ARG 9  78    -137.044 -93.251 670.547  1.00  8.47           C
ATOM   1211 1HB  ARG 9  78    -136.695 -93.937 671.319  1.00  8.47           H
ATOM   1212 2HB  ARG 9  78    -138.120 -93.140 670.681  1.00  8.47           H
ATOM   1213  CG  ARG 9  78    -136.756 -93.841 669.165  1.00  8.47           C
ATOM   1214 1HG  ARG 9  78    -137.154 -93.182 668.394  1.00  8.47           H
ATOM   1215 2HG  ARG 9  78    -135.678 -93.900 669.008  1.00  8.47           H
ATOM   1216  CD  ARG 9  78    -137.374 -95.233 669.023  1.00  8.47           C
ATOM   1217 1HD  ARG 9  78    -136.750 -95.970 669.529  1.00  8.47           H
ATOM   1218 2HD  ARG 9  78    -138.351 -95.257 669.506  1.00  8.47           H
ATOM   1219  NE  ARG 9  78    -137.510 -95.583 667.591  1.00  8.47           N
ATOM   1220  HE  ARG 9  78    -138.421 -95.536 667.182  1.00  8.47           H
ATOM   1221  CZ  ARG 9  78    -136.488 -95.959 666.810  1.00  8.47           C
ATOM   1222  NH1 ARG 9  78    -135.246 -96.039 667.306  1.00  8.47           N
ATOM   1223 1HH1 ARG 9  78    -135.075 -95.817 668.266  1.00  8.47           H
ATOM   1224 2HH1 ARG 9  78    -134.489 -96.320 666.716  1.00  8.47           H
ATOM   1225  NH2 ARG 9  78    -136.727 -96.253 665.525  1.00  8.47           N
ATOM   1226 1HH2 ARG 9  78    -135.976 -96.535 664.928  1.00  8.47           H
ATOM   1227 2HH2 ARG 9  78    -137.657 -96.191 665.162  1.00  8.47           H
ATOM   1228  HN  ARG 9  78    -137.904 -91.078 669.580  1.00  8.47           H
ATOM   1229  N   VAL 9  79    -134.002 -92.376 670.595  1.00  8.47           N
ATOM   1230  CA  VAL 9  79    -132.703 -92.499 669.955  1.00  8.47           C
ATOM   1231  C   VAL 9  79    -132.861 -93.249 668.631  1.00  8.47           C
ATOM   1232  O   VAL 9  79    -133.492 -94.304 668.582  1.00  8.47           O
ATOM   1233  HA  VAL 9  79    -132.342 -91.492 669.747  1.00  8.47           H
ATOM   1234  HB  VAL 9  79    -132.030 -94.204 671.048  1.00  8.47           H
ATOM   1235  CB  VAL 9  79    -131.712 -93.171 670.908  1.00  8.47           C
ATOM   1236  CG1 VAL 9  79    -130.304 -93.189 670.309  1.00  8.47           C
ATOM   1237 1HG1 VAL 9  79    -130.316 -93.742 669.370  1.00  8.47           H
ATOM   1238 2HG1 VAL 9  79    -129.974 -92.167 670.125  1.00  8.47           H
ATOM   1239 3HG1 VAL 9  79    -129.619 -93.672 671.007  1.00  8.47           H
ATOM   1240  CG2 VAL 9  79    -131.718 -92.487 672.276  1.00  8.47           C
ATOM   1241 1HG2 VAL 9  79    -131.436 -91.440 672.161  1.00  8.47           H
ATOM   1242 2HG2 VAL 9  79    -132.716 -92.549 672.710  1.00  8.47           H
ATOM   1243 3HG2 VAL 9  79    -131.004 -92.984 672.934  1.00  8.47           H
ATOM   1244  HN  VAL 9  79    -134.035 -92.682 671.547  1.00  8.47           H
ATOM   1245  N   LYS 9  80    -132.277 -92.674 667.589  1.00  8.47           N
ATOM   1246  CA  LYS 9  80    -132.252 -93.327 666.291  1.00  8.47           C
ATOM   1247  C   LYS 9  80    -131.330 -94.546 666.357  1.00  8.47           C
ATOM   1248  O   LYS 9  80    -130.357 -94.554 667.110  1.00  8.47           O
ATOM   1249  HA  LYS 9  80    -133.264 -93.671 666.078  1.00  8.47           H
ATOM   1250  CB  LYS 9  80    -131.873 -92.328 665.196  1.00  8.47           C
ATOM   1251 1HB  LYS 9  80    -130.804 -92.120 665.242  1.00  8.47           H
ATOM   1252 2HB  LYS 9  80    -132.070 -92.764 664.217  1.00  8.47           H
ATOM   1253  CG  LYS 9  80    -132.659 -91.024 665.348  1.00  8.47           C
ATOM   1254 1HG  LYS 9  80    -132.357 -90.518 666.265  1.00  8.47           H
ATOM   1255 2HG  LYS 9  80    -132.422 -90.354 664.522  1.00  8.47           H
ATOM   1256  CD  LYS 9  80    -134.165 -91.293 665.379  1.00  8.47           C
ATOM   1257 1HD  LYS 9  80    -134.438 -91.951 664.554  1.00  8.47           H
ATOM   1258 2HD  LYS 9  80    -134.427 -91.812 666.301  1.00  8.47           H
ATOM   1259  CE  LYS 9  80    -134.957 -89.987 665.280  1.00  8.47           C
ATOM   1260 1HE  LYS 9  80    -134.490 -89.224 665.904  1.00  8.47           H
ATOM   1261 2HE  LYS 9  80    -134.935 -89.618 664.255  1.00  8.47           H
ATOM   1262  NZ  LYS 9  80    -136.358 -90.197 665.708  1.00  8.47           N
ATOM   1263 1HZ  LYS 9  80    -136.924 -89.411 665.409  1.00  8.47           H
ATOM   1264 2HZ  LYS 9  80    -136.715 -91.049 665.290  1.00  8.47           H
ATOM   1265 3HZ  LYS 9  80    -136.395 -90.275 666.718  1.00  8.47           H
ATOM   1266  HN  LYS 9  80    -131.829 -91.781 667.622  1.00  8.47           H
ATOM   1267  N   THR 9  81    -131.668 -95.548 665.558  1.00  8.47           N
ATOM   1268  CA  THR 9  81    -130.788 -96.690 665.377  1.00  8.47           C
ATOM   1269  C   THR 9  81    -130.118 -96.634 664.002  1.00  8.47           C
ATOM   1270  O   THR 9  81    -130.525 -95.856 663.141  1.00  8.47           O
ATOM   1271  HA  THR 9  81    -129.995 -96.635 666.122  1.00  8.47           H
ATOM   1272  HB  THR 9  81    -130.969 -98.842 665.616  1.00  8.47           H
ATOM   1273  CB  THR 9  81    -131.611 -97.961 665.600  1.00  8.47           C
ATOM   1274  OG1 THR 9  81    -132.588 -97.929 664.563  1.00  8.47           O
ATOM   1275  HG1 THR 9  81    -133.374 -97.382 664.851  1.00  8.47           H
ATOM   1276  CG2 THR 9  81    -132.434 -97.906 666.889  1.00  8.47           C
ATOM   1277 1HG2 THR 9  81    -133.123 -97.063 666.844  1.00  8.47           H
ATOM   1278 2HG2 THR 9  81    -131.766 -97.784 667.742  1.00  8.47           H
ATOM   1279 3HG2 THR 9  81    -132.998 -98.832 666.999  1.00  8.47           H
ATOM   1280  HN  THR 9  81    -132.523 -95.587 665.042  1.00  8.47           H
ATOM   1281  N   MET 9  82    -129.102 -97.469 663.840  1.00  8.47           N
ATOM   1282  CA  MET 9  82    -128.475 -97.641 662.541  1.00  8.47           C
ATOM   1283  C   MET 9  82    -129.510 -98.018 661.478  1.00  8.47           C
ATOM   1284  O   MET 9  82    -129.464 -97.515 660.357  1.00  8.47           O
ATOM   1285  HA  MET 9  82    -128.031 -96.676 662.299  1.00  8.47           H
ATOM   1286  CB  MET 9  82    -127.411 -98.737 662.628  1.00  8.47           C
ATOM   1287 1HB  MET 9  82    -126.647 -98.449 663.351  1.00  8.47           H
ATOM   1288 2HB  MET 9  82    -127.863 -99.660 662.993  1.00  8.47           H
ATOM   1289  CG  MET 9  82    -126.764 -98.983 661.264  1.00  8.47           C
ATOM   1290 1HG  MET 9  82    -127.378 -99.668 660.679  1.00  8.47           H
ATOM   1291 2HG  MET 9  82    -126.707 -98.049 660.705  1.00  8.47           H
ATOM   1292  SD  MET 9  82    -125.128 -99.665 661.478  1.00  8.47           S
ATOM   1293  CE  MET 9  82    -124.565 -99.657 659.784  1.00  8.47           C
ATOM   1294 1HE  MET 9  82    -125.227-100.276 659.179  1.00  8.47           H
ATOM   1295 2HE  MET 9  82    -124.573 -98.636 659.403  1.00  8.47           H
ATOM   1296 3HE  MET 9  82    -123.551-100.054 659.737  1.00  8.47           H
ATOM   1297  HN  MET 9  82    -128.709 -98.021 664.575  1.00  8.47           H
ATOM   1298  N   THR 9  83    -130.418 -98.900 661.869  1.00  8.47           N
ATOM   1299  CA  THR 9  83    -131.491 -99.314 660.980  1.00  8.47           C
ATOM   1300  C   THR 9  83    -132.325 -98.104 660.553  1.00  8.47           C
ATOM   1301  O   THR 9  83    -132.641 -97.948 659.375  1.00  8.47           O
ATOM   1302  HA  THR 9  83    -131.047 -99.731 660.076  1.00  8.47           H
ATOM   1303  HB  THR 9  83    -133.159 -99.957 662.214  1.00  8.47           H
ATOM   1304  CB  THR 9  83    -132.306-100.393 661.694  1.00  8.47           C
ATOM   1305  OG1 THR 9  83    -131.355-101.057 662.521  1.00  8.47           O
ATOM   1306  HG1 THR 9  83    -130.578-101.362 661.971  1.00  8.47           H
ATOM   1307  CG2 THR 9  83    -132.796-101.484 660.739  1.00  8.47           C
ATOM   1308 1HG2 THR 9  83    -131.939-101.967 660.269  1.00  8.47           H
ATOM   1309 2HG2 THR 9  83    -133.428-101.038 659.972  1.00  8.47           H
ATOM   1310 3HG2 THR 9  83    -133.369-102.225 661.297  1.00  8.47           H
ATOM   1311  HN  THR 9  83    -130.428 -99.329 662.772  1.00  8.47           H
ATOM   1312  N   ASP 9  84    -132.658 -97.279 661.535  1.00  8.47           N
ATOM   1313  CA  ASP 9  84    -133.529 -96.141 661.294  1.00  8.47           C
ATOM   1314  C   ASP 9  84    -132.881 -95.219 660.259  1.00  8.47           C
ATOM   1315  O   ASP 9  84    -133.576 -94.594 659.459  1.00  8.47           O
ATOM   1316  HA  ASP 9  84    -134.468 -96.569 660.941  1.00  8.47           H
ATOM   1317  CB  ASP 9  84    -133.749 -95.334 662.575  1.00  8.47           C
ATOM   1318 1HB  ASP 9  84    -132.802 -94.909 662.908  1.00  8.47           H
ATOM   1319 2HB  ASP 9  84    -134.419 -94.499 662.372  1.00  8.47           H
ATOM   1320  CG  ASP 9  84    -134.338 -96.211 663.681  1.00  8.47           C
ATOM   1321  OD1 ASP 9  84    -135.363 -96.869 663.399  1.00  8.47           O
ATOM   1322  OD2 ASP 9  84    -133.751 -96.204 664.784  1.00  8.47           O
ATOM   1323  HN  ASP 9  84    -132.343 -97.377 662.479  1.00  8.47           H
ATOM   1324  N   MET 9  85    -131.559 -95.164 660.308  1.00  8.47           N
ATOM   1325  CA  MET 9  85    -130.809 -94.338 659.377  1.00  8.47           C
ATOM   1326  C   MET 9  85    -130.976 -94.840 657.941  1.00  8.47           C
ATOM   1327  O   MET 9  85    -131.167 -94.047 657.021  1.00  8.47           O
ATOM   1328  HA  MET 9  85    -131.228 -93.336 659.470  1.00  8.47           H
ATOM   1329  CB  MET 9  85    -129.327 -94.358 659.756  1.00  8.47           C
ATOM   1330 1HB  MET 9  85    -129.212 -94.091 660.806  1.00  8.47           H
ATOM   1331 2HB  MET 9  85    -128.931 -95.367 659.639  1.00  8.47           H
ATOM   1332  CG  MET 9  85    -128.525 -93.387 658.886  1.00  8.47           C
ATOM   1333 1HG  MET 9  85    -127.464 -93.464 659.124  1.00  8.47           H
ATOM   1334 2HG  MET 9  85    -128.636 -93.651 657.834  1.00  8.47           H
ATOM   1335  SD  MET 9  85    -129.091 -91.716 659.158  1.00  8.47           S
ATOM   1336  CE  MET 9  85    -128.638 -91.510 660.872  1.00  8.47           C
ATOM   1337 1HE  MET 9  85    -129.153 -92.256 661.476  1.00  8.47           H
ATOM   1338 2HE  MET 9  85    -127.560 -91.636 660.980  1.00  8.47           H
ATOM   1339 3HE  MET 9  85    -128.922 -90.512 661.205  1.00  8.47           H
ATOM   1340  HN  MET 9  85    -131.002 -95.669 660.967  1.00  8.47           H
ATOM   1341  N   PHE 9  86    -130.899 -96.155 657.795  1.00  8.47           N
ATOM   1342  CA  PHE 9  86    -131.052 -96.773 656.489  1.00  8.47           C
ATOM   1343  C   PHE 9  86    -132.489 -96.634 655.982  1.00  8.47           C
ATOM   1344  O   PHE 9  86    -132.713 -96.426 654.791  1.00  8.47           O
ATOM   1345  HA  PHE 9  86    -130.376 -96.258 655.807  1.00  8.47           H
ATOM   1346  CB  PHE 9  86    -130.724 -98.258 656.656  1.00  8.47           C
ATOM   1347 1HB  PHE 9  86    -131.357 -98.674 657.440  1.00  8.47           H
ATOM   1348 2HB  PHE 9  86    -130.974 -98.781 655.733  1.00  8.47           H
ATOM   1349  CG  PHE 9  86    -129.260 -98.537 657.002  1.00  8.47           C
ATOM   1350  HD1 PHE 9  86    -128.526 -96.989 655.743  1.00  8.47           H
ATOM   1351  CD1 PHE 9  86    -128.274 -97.788 656.440  1.00  8.47           C
ATOM   1352  HD2 PHE 9  86    -129.734-100.134 658.322  1.00  8.47           H
ATOM   1353  CD2 PHE 9  86    -128.944 -99.533 657.872  1.00  8.47           C
ATOM   1354  CE1 PHE 9  86    -126.915 -98.046 656.761  1.00  8.47           C
ATOM   1355  HE1 PHE 9  86    -126.125 -97.446 656.310  1.00  8.47           H
ATOM   1356  CE2 PHE 9  86    -127.585 -99.792 658.193  1.00  8.47           C
ATOM   1357  HE2 PHE 9  86    -127.332-100.591 658.890  1.00  8.47           H
ATOM   1358  CZ  PHE 9  86    -126.599 -99.043 657.630  1.00  8.47           C
ATOM   1359  HZ  PHE 9  86    -125.556 -99.241 657.877  1.00  8.47           H
ATOM   1360  HN  PHE 9  86    -130.735 -96.792 658.548  1.00  8.47           H
ATOM   1361  N   LEU 9  87    -133.425 -96.755 656.912  1.00  8.47           N
ATOM   1362  CA  LEU 9  87    -134.834 -96.655 656.573  1.00  8.47           C
ATOM   1363  C   LEU 9  87    -135.130 -95.246 656.053  1.00  8.47           C
ATOM   1364  O   LEU 9  87    -135.938 -95.074 655.142  1.00  8.47           O
ATOM   1365  HA  LEU 9  87    -135.029 -97.366 655.770  1.00  8.47           H
ATOM   1366  CB  LEU 9  87    -135.703 -97.066 657.763  1.00  8.47           C
ATOM   1367 1HB  LEU 9  87    -135.452 -96.425 658.609  1.00  8.47           H
ATOM   1368 2HB  LEU 9  87    -136.745 -96.869 657.512  1.00  8.47           H
ATOM   1369  HG  LEU 9  87    -134.674 -98.624 658.805  1.00  8.47           H
ATOM   1370  CG  LEU 9  87    -135.581 -98.524 658.210  1.00  8.47           C
ATOM   1371  CD1 LEU 9  87    -136.756 -98.923 659.106  1.00  8.47           C
ATOM   1372 1HD1 LEU 9  87    -136.770 -98.286 659.991  1.00  8.47           H
ATOM   1373 2HD1 LEU 9  87    -137.689 -98.802 658.556  1.00  8.47           H
ATOM   1374 3HD1 LEU 9  87    -136.644 -99.964 659.409  1.00  8.47           H
ATOM   1375  CD2 LEU 9  87    -135.437 -99.456 657.006  1.00  8.47           C
ATOM   1376 1HD2 LEU 9  87    -136.313 -99.359 656.364  1.00  8.47           H
ATOM   1377 2HD2 LEU 9  87    -134.543 -99.188 656.443  1.00  8.47           H
ATOM   1378 3HD2 LEU 9  87    -135.352-100.487 657.352  1.00  8.47           H
ATOM   1379  HN  LEU 9  87    -133.234 -96.918 657.880  1.00  8.47           H
ATOM   1380  N   LEU 9  88    -134.460 -94.275 656.655  1.00  8.47           N
ATOM   1381  CA  LEU 9  88    -134.616 -92.890 656.242  1.00  8.47           C
ATOM   1382  C   LEU 9  88    -134.172 -92.744 654.785  1.00  8.47           C
ATOM   1383  O   LEU 9  88    -134.908 -92.205 653.960  1.00  8.47           O
ATOM   1384  HA  LEU 9  88    -135.677 -92.648 656.306  1.00  8.47           H
ATOM   1385  CB  LEU 9  88    -133.879 -91.958 657.206  1.00  8.47           C
ATOM   1386 1HB  LEU 9  88    -134.338 -92.049 658.191  1.00  8.47           H
ATOM   1387 2HB  LEU 9  88    -132.850 -92.304 657.300  1.00  8.47           H
ATOM   1388  HG  LEU 9  88    -133.551 -90.401 655.777  1.00  8.47           H
ATOM   1389  CG  LEU 9  88    -133.857 -90.477 656.821  1.00  8.47           C
ATOM   1390  CD1 LEU 9  88    -135.253 -89.861 656.930  1.00  8.47           C
ATOM   1391 1HD1 LEU 9  88    -135.935 -90.386 656.261  1.00  8.47           H
ATOM   1392 2HD1 LEU 9  88    -135.610 -89.949 657.956  1.00  8.47           H
ATOM   1393 3HD1 LEU 9  88    -135.208 -88.808 656.650  1.00  8.47           H
ATOM   1394  CD2 LEU 9  88    -132.825 -89.710 657.651  1.00  8.47           C
ATOM   1395 1HD2 LEU 9  88    -133.076 -89.793 658.708  1.00  8.47           H
ATOM   1396 2HD2 LEU 9  88    -131.835 -90.132 657.479  1.00  8.47           H
ATOM   1397 3HD2 LEU 9  88    -132.830 -88.661 657.357  1.00  8.47           H
ATOM   1398  HN  LEU 9  88    -133.821 -94.421 657.410  1.00  8.47           H
ATOM   1399  N   ASN 9  89    -132.971 -93.234 654.514  1.00  8.47           N
ATOM   1400  CA  ASN 9  89    -132.364 -93.044 653.208  1.00  8.47           C
ATOM   1401  C   ASN 9  89    -133.153 -93.835 652.163  1.00  8.47           C
ATOM   1402  O   ASN 9  89    -133.223 -93.437 651.001  1.00  8.47           O
ATOM   1403  HA  ASN 9  89    -132.397 -91.969 653.030  1.00  8.47           H
ATOM   1404  CB  ASN 9  89    -130.920 -93.551 653.193  1.00  8.47           C
ATOM   1405 1HB  ASN 9  89    -130.852 -94.481 653.757  1.00  8.47           H
ATOM   1406 2HB  ASN 9  89    -130.621 -93.776 652.169  1.00  8.47           H
ATOM   1407  CG  ASN 9  89    -129.968 -92.514 653.792  1.00  8.47           C
ATOM   1408  OD1 ASN 9  89    -129.331 -91.742 653.094  1.00  8.47           O
ATOM   1409  ND2 ASN 9  89    -129.908 -92.538 655.120  1.00  8.47           N
ATOM   1410 1HD2 ASN 9  89    -130.457 -93.198 655.634  1.00  8.47           H
ATOM   1411 2HD2 ASN 9  89    -129.313 -91.898 655.606  1.00  8.47           H
ATOM   1412  HN  ASN 9  89    -132.417 -93.751 655.166  1.00  8.47           H
ATOM   1413  N   LEU 9  90    -133.728 -94.940 652.614  1.00  8.47           N
ATOM   1414  CA  LEU 9  90    -134.523 -95.782 651.736  1.00  8.47           C
ATOM   1415  C   LEU 9  90    -135.750 -95.002 651.261  1.00  8.47           C
ATOM   1416  O   LEU 9  90    -136.069 -95.003 650.073  1.00  8.47           O
ATOM   1417  HA  LEU 9  90    -133.908 -96.021 650.868  1.00  8.47           H
ATOM   1418  CB  LEU 9  90    -134.864 -97.104 652.427  1.00  8.47           C
ATOM   1419 1HB  LEU 9  90    -133.969 -97.471 652.928  1.00  8.47           H
ATOM   1420 2HB  LEU 9  90    -135.604 -96.906 653.202  1.00  8.47           H
ATOM   1421  HG  LEU 9  90    -136.120 -97.776 650.831  1.00  8.47           H
ATOM   1422  CG  LEU 9  90    -135.400 -98.215 651.521  1.00  8.47           C
ATOM   1423  CD1 LEU 9  90    -134.278 -98.823 650.677  1.00  8.47           C
ATOM   1424 1HD1 LEU 9  90    -133.832 -98.049 650.053  1.00  8.47           H
ATOM   1425 2HD1 LEU 9  90    -133.517 -99.244 651.334  1.00  8.47           H
ATOM   1426 3HD1 LEU 9  90    -134.686 -99.610 650.043  1.00  8.47           H
ATOM   1427  CD2 LEU 9  90    -136.144 -99.275 652.336  1.00  8.47           C
ATOM   1428 1HD2 LEU 9  90    -135.464 -99.716 653.065  1.00  8.47           H
ATOM   1429 2HD2 LEU 9  90    -136.983 -98.812 652.855  1.00  8.47           H
ATOM   1430 3HD2 LEU 9  90    -136.514-100.053 651.668  1.00  8.47           H
ATOM   1431  HN  LEU 9  90    -133.658 -95.261 653.558  1.00  8.47           H
ATOM   1432  N   ALA 9  91    -136.405 -94.354 652.213  1.00  8.47           N
ATOM   1433  CA  ALA 9  91    -137.620 -93.614 651.916  1.00  8.47           C
ATOM   1434  C   ALA 9  91    -137.284 -92.442 650.991  1.00  8.47           C
ATOM   1435  O   ALA 9  91    -138.079 -92.084 650.124  1.00  8.47           O
ATOM   1436  HA  ALA 9  91    -138.302 -94.290 651.399  1.00  8.47           H
ATOM   1437  CB  ALA 9  91    -138.273 -93.158 653.222  1.00  8.47           C
ATOM   1438 1HB  ALA 9  91    -138.518 -94.029 653.829  1.00  8.47           H
ATOM   1439 2HB  ALA 9  91    -137.581 -92.517 653.769  1.00  8.47           H
ATOM   1440 3HB  ALA 9  91    -139.184 -92.603 652.998  1.00  8.47           H
ATOM   1441  HN  ALA 9  91    -136.119 -94.330 653.171  1.00  8.47           H
ATOM   1442  N   ILE 9  92    -136.105 -91.878 651.208  1.00  8.47           N
ATOM   1443  CA  ILE 9  92    -135.650 -90.761 650.397  1.00  8.47           C
ATOM   1444  C   ILE 9  92    -135.443 -91.233 648.957  1.00  8.47           C
ATOM   1445  O   ILE 9  92    -135.852 -90.557 648.014  1.00  8.47           O
ATOM   1446  HA  ILE 9  92    -136.438 -90.009 650.405  1.00  8.47           H
ATOM   1447  HB  ILE 9  92    -133.703 -90.913 651.269  1.00  8.47           H
ATOM   1448  CB  ILE 9  92    -134.407 -90.120 651.018  1.00  8.47           C
ATOM   1449  CG1 ILE 9  92    -134.755 -89.397 652.321  1.00  8.47           C
ATOM   1450 1HG1 ILE 9  92    -135.316 -88.489 652.097  1.00  8.47           H
ATOM   1451 2HG1 ILE 9  92    -135.402 -90.029 652.930  1.00  8.47           H
ATOM   1452  CG2 ILE 9  92    -133.709 -89.196 650.018  1.00  8.47           C
ATOM   1453 1HG2 ILE 9  92    -133.405 -89.771 649.143  1.00  8.47           H
ATOM   1454 2HG2 ILE 9  92    -134.395 -88.406 649.714  1.00  8.47           H
ATOM   1455 3HG2 ILE 9  92    -132.829 -88.754 650.485  1.00  8.47           H
ATOM   1456  CD1 ILE 9  92    -133.491 -89.042 653.106  1.00  8.47           C
ATOM   1457 1HD1 ILE 9  92    -132.946 -89.955 653.348  1.00  8.47           H
ATOM   1458 2HD1 ILE 9  92    -132.859 -88.391 652.503  1.00  8.47           H
ATOM   1459 3HD1 ILE 9  92    -133.768 -88.529 654.027  1.00  8.47           H
ATOM   1460  HN  ILE 9  92    -135.468 -92.170 651.921  1.00  8.47           H
ATOM   1461  N   ALA 9  93    -134.810 -92.390 648.832  1.00  8.47           N
ATOM   1462  CA  ALA 9  93    -134.492 -92.932 647.522  1.00  8.47           C
ATOM   1463  C   ALA 9  93    -135.790 -93.207 646.760  1.00  8.47           C
ATOM   1464  O   ALA 9  93    -135.881 -92.936 645.564  1.00  8.47           O
ATOM   1465  HA  ALA 9  93    -133.917 -92.180 646.982  1.00  8.47           H
ATOM   1466  CB  ALA 9  93    -133.633 -94.188 647.683  1.00  8.47           C
ATOM   1467 1HB  ALA 9  93    -132.710 -93.932 648.204  1.00  8.47           H
ATOM   1468 2HB  ALA 9  93    -134.182 -94.932 648.260  1.00  8.47           H
ATOM   1469 3HB  ALA 9  93    -133.395 -94.594 646.700  1.00  8.47           H
ATOM   1470  HN  ALA 9  93    -134.516 -92.953 649.604  1.00  8.47           H
ATOM   1471  N   ASP 9  94    -136.761 -93.744 647.484  1.00  8.47           N
ATOM   1472  CA  ASP 9  94    -138.046 -94.068 646.889  1.00  8.47           C
ATOM   1473  C   ASP 9  94    -138.705 -92.786 646.377  1.00  8.47           C
ATOM   1474  O   ASP 9  94    -139.198 -92.744 645.250  1.00  8.47           O
ATOM   1475  HA  ASP 9  94    -137.821 -94.771 646.086  1.00  8.47           H
ATOM   1476  CB  ASP 9  94    -138.985 -94.704 647.917  1.00  8.47           C
ATOM   1477 1HB  ASP 9  94    -138.881 -94.193 648.874  1.00  8.47           H
ATOM   1478 2HB  ASP 9  94    -140.019 -94.576 647.598  1.00  8.47           H
ATOM   1479  CG  ASP 9  94    -138.679 -96.193 648.092  1.00  8.47           C
ATOM   1480  OD1 ASP 9  94    -138.253 -96.806 647.089  1.00  8.47           O
ATOM   1481  OD2 ASP 9  94    -138.878 -96.684 649.224  1.00  8.47           O
ATOM   1482  HN  ASP 9  94    -136.681 -93.955 648.458  1.00  8.47           H
ATOM   1483  N   LEU 9  95    -138.692 -91.771 647.228  1.00  8.47           N
ATOM   1484  CA  LEU 9  95    -139.336 -90.511 646.900  1.00  8.47           C
ATOM   1485  C   LEU 9  95    -138.726 -89.951 645.614  1.00  8.47           C
ATOM   1486  O   LEU 9  95    -139.443 -89.450 644.749  1.00  8.47           O
ATOM   1487  HA  LEU 9  95    -140.391 -90.719 646.720  1.00  8.47           H
ATOM   1488  CB  LEU 9  95    -139.262 -89.546 648.086  1.00  8.47           C
ATOM   1489 1HB  LEU 9  95    -138.251 -89.578 648.492  1.00  8.47           H
ATOM   1490 2HB  LEU 9  95    -139.426 -88.534 647.717  1.00  8.47           H
ATOM   1491  HG  LEU 9  95    -140.068 -90.814 649.608  1.00  8.47           H
ATOM   1492  CG  LEU 9  95    -140.247 -89.809 649.227  1.00  8.47           C
ATOM   1493  CD1 LEU 9  95    -140.016 -88.838 650.386  1.00  8.47           C
ATOM   1494 1HD1 LEU 9  95    -139.001 -88.960 650.765  1.00  8.47           H
ATOM   1495 2HD1 LEU 9  95    -140.151 -87.815 650.036  1.00  8.47           H
ATOM   1496 3HD1 LEU 9  95    -140.729 -89.047 651.183  1.00  8.47           H
ATOM   1497  CD2 LEU 9  95    -141.692 -89.768 648.724  1.00  8.47           C
ATOM   1498 1HD2 LEU 9  95    -141.901 -88.785 648.301  1.00  8.47           H
ATOM   1499 2HD2 LEU 9  95    -141.832 -90.530 647.958  1.00  8.47           H
ATOM   1500 3HD2 LEU 9  95    -142.371 -89.957 649.555  1.00  8.47           H
ATOM   1501  HN  LEU 9  95    -138.254 -91.800 648.127  1.00  8.47           H
ATOM   1502  N   LEU 9  96    -137.408 -90.055 645.527  1.00  8.47           N
ATOM   1503  CA  LEU 9  96    -136.682 -89.463 644.417  1.00  8.47           C
ATOM   1504  C   LEU 9  96    -137.163 -90.088 643.107  1.00  8.47           C
ATOM   1505  O   LEU 9  96    -137.234 -89.412 642.081  1.00  8.47           O
ATOM   1506  HA  LEU 9  96    -136.920 -88.399 644.401  1.00  8.47           H
ATOM   1507  CB  LEU 9  96    -135.173 -89.585 644.639  1.00  8.47           C
ATOM   1508 1HB  LEU 9  96    -134.952 -90.606 644.948  1.00  8.47           H
ATOM   1509 2HB  LEU 9  96    -134.671 -89.426 643.684  1.00  8.47           H
ATOM   1510  HG  LEU 9  96    -135.049 -88.807 646.627  1.00  8.47           H
ATOM   1511  CG  LEU 9  96    -134.566 -88.628 645.666  1.00  8.47           C
ATOM   1512  CD1 LEU 9  96    -133.072 -88.900 645.854  1.00  8.47           C
ATOM   1513 1HD1 LEU 9  96    -132.930 -89.922 646.203  1.00  8.47           H
ATOM   1514 2HD1 LEU 9  96    -132.556 -88.765 644.904  1.00  8.47           H
ATOM   1515 3HD1 LEU 9  96    -132.666 -88.205 646.590  1.00  8.47           H
ATOM   1516  CD2 LEU 9  96    -134.840 -87.171 645.288  1.00  8.47           C
ATOM   1517 1HD2 LEU 9  96    -134.401 -86.960 644.312  1.00  8.47           H
ATOM   1518 2HD2 LEU 9  96    -135.916 -87.003 645.246  1.00  8.47           H
ATOM   1519 3HD2 LEU 9  96    -134.398 -86.512 646.035  1.00  8.47           H
ATOM   1520  HN  LEU 9  96    -136.840 -90.533 646.198  1.00  8.47           H
ATOM   1521  N   PHE 9  97    -137.483 -91.372 643.183  1.00  8.47           N
ATOM   1522  CA  PHE 9  97    -137.951 -92.097 642.014  1.00  8.47           C
ATOM   1523  C   PHE 9  97    -139.413 -91.761 641.710  1.00  8.47           C
ATOM   1524  O   PHE 9  97    -139.767 -91.499 640.562  1.00  8.47           O
ATOM   1525  HA  PHE 9  97    -137.328 -91.792 641.173  1.00  8.47           H
ATOM   1526  CB  PHE 9  97    -137.840 -93.588 642.338  1.00  8.47           C
ATOM   1527 1HB  PHE 9  97    -136.789 -93.876 642.317  1.00  8.47           H
ATOM   1528 2HB  PHE 9  97    -138.196 -93.756 643.354  1.00  8.47           H
ATOM   1529  CG  PHE 9  97    -138.621 -94.493 641.383  1.00  8.47           C
ATOM   1530  HD1 PHE 9  97    -139.732 -95.410 642.945  1.00  8.47           H
ATOM   1531  CD1 PHE 9  97    -139.547 -95.360 641.873  1.00  8.47           C
ATOM   1532  HD2 PHE 9  97    -137.647 -93.734 639.652  1.00  8.47           H
ATOM   1533  CD2 PHE 9  97    -138.389 -94.429 640.044  1.00  8.47           C
ATOM   1534  CE1 PHE 9  97    -140.272 -96.199 640.986  1.00  8.47           C
ATOM   1535  HE1 PHE 9  97    -141.014 -96.895 641.379  1.00  8.47           H
ATOM   1536  CE2 PHE 9  97    -139.115 -95.269 639.158  1.00  8.47           C
ATOM   1537  HE2 PHE 9  97    -138.929 -95.218 638.085  1.00  8.47           H
ATOM   1538  CZ  PHE 9  97    -140.040 -96.136 639.648  1.00  8.47           C
ATOM   1539  HZ  PHE 9  97    -140.597 -96.781 638.967  1.00  8.47           H
ATOM   1540  HN  PHE 9  97    -137.425 -91.914 644.021  1.00  8.47           H
ATOM   1541  N   LEU 9  98    -140.222 -91.780 642.759  1.00  8.47           N
ATOM   1542  CA  LEU 9  98    -141.661 -91.666 642.597  1.00  8.47           C
ATOM   1543  C   LEU 9  98    -141.983 -90.379 641.835  1.00  8.47           C
ATOM   1544  O   LEU 9  98    -142.887 -90.357 641.001  1.00  8.47           O
ATOM   1545  HA  LEU 9  98    -141.990 -92.514 641.996  1.00  8.47           H
ATOM   1546  CB  LEU 9  98    -142.363 -91.771 643.952  1.00  8.47           C
ATOM   1547 1HB  LEU 9  98    -141.884 -91.077 644.642  1.00  8.47           H
ATOM   1548 2HB  LEU 9  98    -143.394 -91.440 643.831  1.00  8.47           H
ATOM   1549  HG  LEU 9  98    -141.386 -93.602 644.471  1.00  8.47           H
ATOM   1550  CG  LEU 9  98    -142.374 -93.159 644.596  1.00  8.47           C
ATOM   1551  CD1 LEU 9  98    -142.640 -93.064 646.100  1.00  8.47           C
ATOM   1552 1HD1 LEU 9  98    -141.858 -92.467 646.570  1.00  8.47           H
ATOM   1553 2HD1 LEU 9  98    -143.608 -92.592 646.269  1.00  8.47           H
ATOM   1554 3HD1 LEU 9  98    -142.643 -94.064 646.532  1.00  8.47           H
ATOM   1555  CD2 LEU 9  98    -143.374 -94.081 643.894  1.00  8.47           C
ATOM   1556 1HD2 LEU 9  98    -144.375 -93.654 643.967  1.00  8.47           H
ATOM   1557 2HD2 LEU 9  98    -143.099 -94.184 642.845  1.00  8.47           H
ATOM   1558 3HD2 LEU 9  98    -143.362 -95.060 644.372  1.00  8.47           H
ATOM   1559  HN  LEU 9  98    -139.909 -91.872 643.705  1.00  8.47           H
ATOM   1560  N   VAL 9  99    -141.226 -89.338 642.150  1.00  8.47           N
ATOM   1561  CA  VAL 9  99    -141.459 -88.035 641.550  1.00  8.47           C
ATOM   1562  C   VAL 9  99    -141.263 -88.133 640.036  1.00  8.47           C
ATOM   1563  O   VAL 9  99    -141.678 -87.244 639.294  1.00  8.47           O
ATOM   1564  HA  VAL 9  99    -142.495 -87.760 641.752  1.00  8.47           H
ATOM   1565  HB  VAL 9  99    -139.533 -87.368 642.182  1.00  8.47           H
ATOM   1566  CB  VAL 9  99    -140.555 -86.989 642.204  1.00  8.47           C
ATOM   1567  CG1 VAL 9  99    -140.584 -85.673 641.423  1.00  8.47           C
ATOM   1568 1HG1 VAL 9  99    -140.237 -85.848 640.405  1.00  8.47           H
ATOM   1569 2HG1 VAL 9  99    -141.604 -85.288 641.399  1.00  8.47           H
ATOM   1570 3HG1 VAL 9  99    -139.933 -84.947 641.910  1.00  8.47           H
ATOM   1571  CG2 VAL 9  99    -140.943 -86.766 643.667  1.00  8.47           C
ATOM   1572 1HG2 VAL 9  99    -141.974 -86.419 643.721  1.00  8.47           H
ATOM   1573 2HG2 VAL 9  99    -140.846 -87.704 644.215  1.00  8.47           H
ATOM   1574 3HG2 VAL 9  99    -140.284 -86.018 644.108  1.00  8.47           H
ATOM   1575  HN  VAL 9  99    -140.467 -89.374 642.799  1.00  8.47           H
ATOM   1576  N   THR 9 100    -140.629 -89.221 639.622  1.00  8.47           N
ATOM   1577  CA  THR 9 100    -140.334 -89.425 638.215  1.00  8.47           C
ATOM   1578  C   THR 9 100    -141.536 -90.048 637.502  1.00  8.47           C
ATOM   1579  O   THR 9 100    -141.657 -89.952 636.282  1.00  8.47           O
ATOM   1580  HA  THR 9 100    -140.158 -88.452 637.755  1.00  8.47           H
ATOM   1581  HB  THR 9 100    -138.602 -90.169 637.135  1.00  8.47           H
ATOM   1582  CB  THR 9 100    -139.064 -90.273 638.116  1.00  8.47           C
ATOM   1583  OG1 THR 9 100    -139.496 -91.587 638.457  1.00  8.47           O
ATOM   1584  HG1 THR 9 100    -140.244 -91.540 639.119  1.00  8.47           H
ATOM   1585  CG2 THR 9 100    -138.042 -89.924 639.201  1.00  8.47           C
ATOM   1586 1HG2 THR 9 100    -138.483 -90.093 640.183  1.00  8.47           H
ATOM   1587 2HG2 THR 9 100    -137.755 -88.877 639.106  1.00  8.47           H
ATOM   1588 3HG2 THR 9 100    -137.160 -90.555 639.085  1.00  8.47           H
ATOM   1589  HN  THR 9 100    -140.321 -89.953 640.230  1.00  8.47           H
ATOM   1590  N   LEU 9 101    -142.395 -90.672 638.295  1.00  8.47           N
ATOM   1591  CA  LEU 9 101    -143.445 -91.513 637.745  1.00  8.47           C
ATOM   1592  C   LEU 9 101    -144.416 -90.648 636.939  1.00  8.47           C
ATOM   1593  O   LEU 9 101    -144.867 -91.049 635.867  1.00  8.47           O
ATOM   1594  HA  LEU 9 101    -142.973 -92.225 637.068  1.00  8.47           H
ATOM   1595  CB  LEU 9 101    -144.119 -92.322 638.855  1.00  8.47           C
ATOM   1596 1HB  LEU 9 101    -144.405 -91.638 639.654  1.00  8.47           H
ATOM   1597 2HB  LEU 9 101    -145.039 -92.751 638.458  1.00  8.47           H
ATOM   1598  HG  LEU 9 101    -142.399 -93.012 639.923  1.00  8.47           H
ATOM   1599  CG  LEU 9 101    -143.284 -93.451 639.463  1.00  8.47           C
ATOM   1600  CD1 LEU 9 101    -144.058 -94.172 640.569  1.00  8.47           C
ATOM   1601 1HD1 LEU 9 101    -144.312 -93.462 641.356  1.00  8.47           H
ATOM   1602 2HD1 LEU 9 101    -144.973 -94.597 640.154  1.00  8.47           H
ATOM   1603 3HD1 LEU 9 101    -143.442 -94.969 640.983  1.00  8.47           H
ATOM   1604  CD2 LEU 9 101    -142.798 -94.418 638.381  1.00  8.47           C
ATOM   1605 1HD2 LEU 9 101    -143.657 -94.854 637.871  1.00  8.47           H
ATOM   1606 2HD2 LEU 9 101    -142.184 -93.877 637.661  1.00  8.47           H
ATOM   1607 3HD2 LEU 9 101    -142.208 -95.210 638.840  1.00  8.47           H
ATOM   1608  HN  LEU 9 101    -142.382 -90.610 639.293  1.00  8.47           H
ATOM   1609  N   PRO 9 102    -144.755 -89.451 637.437  1.00  8.47           N
ATOM   1610  CA  PRO 9 102    -145.695 -88.578 636.730  1.00  8.47           C
ATOM   1611  C   PRO 9 102    -145.287 -88.341 635.285  1.00  8.47           C
ATOM   1612  O   PRO 9 102    -146.132 -88.330 634.392  1.00  8.47           O
ATOM   1613  HA  PRO 9 102    -146.676 -89.050 636.675  1.00  8.47           H
ATOM   1614  CB  PRO 9 102    -145.672 -87.284 637.546  1.00  8.47           C
ATOM   1615 1HB  PRO 9 102    -144.934 -86.580 637.162  1.00  8.47           H
ATOM   1616 2HB  PRO 9 102    -146.637 -86.777 637.522  1.00  8.47           H
ATOM   1617  CG  PRO 9 102    -145.320 -87.758 638.951  1.00  8.47           C
ATOM   1618 1HG  PRO 9 102    -144.923 -86.949 639.564  1.00  8.47           H
ATOM   1619 2HG  PRO 9 102    -146.192 -88.144 639.479  1.00  8.47           H
ATOM   1620  CD  PRO 9 102    -144.283 -88.840 638.694  1.00  8.47           C
ATOM   1621 1HD  PRO 9 102    -143.282 -88.424 638.586  1.00  8.47           H
ATOM   1622 2HD  PRO 9 102    -144.239 -89.561 639.510  1.00  8.47           H
ATOM   1623  N   PHE 9 103    -143.989 -88.155 635.093  1.00  8.47           N
ATOM   1624  CA  PHE 9 103    -143.464 -87.853 633.773  1.00  8.47           C
ATOM   1625  C   PHE 9 103    -143.629 -89.047 632.831  1.00  8.47           C
ATOM   1626  O   PHE 9 103    -143.938 -88.875 631.653  1.00  8.47           O
ATOM   1627  HA  PHE 9 103    -144.030 -87.006 633.385  1.00  8.47           H
ATOM   1628  CB  PHE 9 103    -141.973 -87.555 633.942  1.00  8.47           C
ATOM   1629 1HB  PHE 9 103    -141.498 -88.399 634.442  1.00  8.47           H
ATOM   1630 2HB  PHE 9 103    -141.515 -87.471 632.956  1.00  8.47           H
ATOM   1631  CG  PHE 9 103    -141.679 -86.279 634.735  1.00  8.47           C
ATOM   1632  HD1 PHE 9 103    -141.549 -85.065 632.994  1.00  8.47           H
ATOM   1633  CD1 PHE 9 103    -141.491 -85.101 634.082  1.00  8.47           C
ATOM   1634  HD2 PHE 9 103    -141.758 -87.268 636.615  1.00  8.47           H
ATOM   1635  CD2 PHE 9 103    -141.607 -86.324 636.092  1.00  8.47           C
ATOM   1636  CE1 PHE 9 103    -141.219 -83.918 634.818  1.00  8.47           C
ATOM   1637  HE1 PHE 9 103    -141.067 -82.973 634.294  1.00  8.47           H
ATOM   1638  CE2 PHE 9 103    -141.335 -85.140 636.828  1.00  8.47           C
ATOM   1639  HE2 PHE 9 103    -141.276 -85.176 637.915  1.00  8.47           H
ATOM   1640  CZ  PHE 9 103    -141.146 -83.962 636.175  1.00  8.47           C
ATOM   1641  HZ  PHE 9 103    -140.937 -83.053 636.740  1.00  8.47           H
ATOM   1642  HN  PHE 9 103    -143.303 -88.207 635.819  1.00  8.47           H
ATOM   1643  N   TRP 9 104    -143.416 -90.232 633.385  1.00  8.47           N
ATOM   1644  CA  TRP 9 104    -143.530 -91.454 632.608  1.00  8.47           C
ATOM   1645  C   TRP 9 104    -145.007 -91.657 632.262  1.00  8.47           C
ATOM   1646  O   TRP 9 104    -145.332 -92.189 631.201  1.00  8.47           O
ATOM   1647  HA  TRP 9 104    -142.948 -91.324 631.695  1.00  8.47           H
ATOM   1648  CB  TRP 9 104    -142.923 -92.640 633.359  1.00  8.47           C
ATOM   1649 1HB  TRP 9 104    -143.280 -92.627 634.388  1.00  8.47           H
ATOM   1650 2HB  TRP 9 104    -143.283 -93.565 632.908  1.00  8.47           H
ATOM   1651  CG  TRP 9 104    -141.393 -92.655 633.365  1.00  8.47           C
ATOM   1652  HD1 TRP 9 104    -140.911 -92.802 635.457  1.00  8.47           H
ATOM   1653  CD1 TRP 9 104    -140.573 -92.735 634.422  1.00  8.47           C
ATOM   1654  CD2 TRP 9 104    -140.527 -92.586 632.213  1.00  8.47           C
ATOM   1655  NE1 TRP 9 104    -139.248 -92.722 634.037  1.00  8.47           N
ATOM   1656  HE1 TRP 9 104    -138.455 -92.770 634.644  1.00  8.47           H
ATOM   1657  CE2 TRP 9 104    -139.219 -92.628 632.650  1.00  8.47           C
ATOM   1658  HE3 TRP 9 104    -141.864 -92.456 630.474  1.00  8.47           H
ATOM   1659  CE3 TRP 9 104    -140.839 -92.490 630.845  1.00  8.47           C
ATOM   1660  CZ2 TRP 9 104    -138.120 -92.580 631.786  1.00  8.47           C
ATOM   1661  HZ2 TRP 9 104    -137.095 -92.615 632.157  1.00  8.47           H
ATOM   1662  CZ3 TRP 9 104    -139.729 -92.443 629.994  1.00  8.47           C
ATOM   1663  HZ3 TRP 9 104    -139.915 -92.369 628.922  1.00  8.47           H
ATOM   1664  CH2 TRP 9 104    -138.406 -92.485 630.419  1.00  8.47           C
ATOM   1665  HH2 TRP 9 104    -137.596 -92.443 629.691  1.00  8.47           H
ATOM   1666  HN  TRP 9 104    -143.170 -90.363 634.346  1.00  8.47           H
ATOM   1667  N   ALA 9 105    -145.861 -91.225 633.177  1.00  8.47           N
ATOM   1668  CA  ALA 9 105    -147.295 -91.350 632.981  1.00  8.47           C
ATOM   1669  C   ALA 9 105    -147.708 -90.552 631.742  1.00  8.47           C
ATOM   1670  O   ALA 9 105    -148.460 -91.046 630.903  1.00  8.47           O
ATOM   1671  HA  ALA 9 105    -147.516 -92.404 632.813  1.00  8.47           H
ATOM   1672  CB  ALA 9 105    -148.026 -90.887 634.243  1.00  8.47           C
ATOM   1673 1HB  ALA 9 105    -147.720 -91.505 635.087  1.00  8.47           H
ATOM   1674 2HB  ALA 9 105    -147.777 -89.846 634.445  1.00  8.47           H
ATOM   1675 3HB  ALA 9 105    -149.102 -90.982 634.095  1.00  8.47           H
ATOM   1676  HN  ALA 9 105    -145.588 -90.795 634.038  1.00  8.47           H
ATOM   1677  N   ILE 9 106    -147.198 -89.331 631.667  1.00  8.47           N
ATOM   1678  CA  ILE 9 106    -147.522 -88.452 630.557  1.00  8.47           C
ATOM   1679  C   ILE 9 106    -146.934 -89.028 629.267  1.00  8.47           C
ATOM   1680  O   ILE 9 106    -147.595 -89.035 628.229  1.00  8.47           O
ATOM   1681  HA  ILE 9 106    -148.608 -88.432 630.463  1.00  8.47           H
ATOM   1682  HB  ILE 9 106    -146.033 -87.057 631.198  1.00  8.47           H
ATOM   1683  CB  ILE 9 106    -147.067 -87.022 630.856  1.00  8.47           C
ATOM   1684  CG1 ILE 9 106    -147.896 -86.407 631.985  1.00  8.47           C
ATOM   1685 1HG1 ILE 9 106    -148.881 -86.129 631.608  1.00  8.47           H
ATOM   1686 2HG1 ILE 9 106    -148.053 -87.147 632.770  1.00  8.47           H
ATOM   1687  CG2 ILE 9 106    -147.095 -86.162 629.590  1.00  8.47           C
ATOM   1688 1HG2 ILE 9 106    -146.428 -86.592 628.844  1.00  8.47           H
ATOM   1689 2HG2 ILE 9 106    -148.110 -86.130 629.195  1.00  8.47           H
ATOM   1690 3HG2 ILE 9 106    -146.767 -85.151 629.831  1.00  8.47           H
ATOM   1691  CD1 ILE 9 106    -147.201 -85.175 632.568  1.00  8.47           C
ATOM   1692 1HD1 ILE 9 106    -146.227 -85.462 632.966  1.00  8.47           H
ATOM   1693 2HD1 ILE 9 106    -147.068 -84.429 631.785  1.00  8.47           H
ATOM   1694 3HD1 ILE 9 106    -147.812 -84.758 633.369  1.00  8.47           H
ATOM   1695  HN  ILE 9 106    -146.575 -88.943 632.346  1.00  8.47           H
ATOM   1696  N   ALA 9 107    -145.699 -89.495 629.375  1.00  8.47           N
ATOM   1697  CA  ALA 9 107    -144.966 -89.948 628.205  1.00  8.47           C
ATOM   1698  C   ALA 9 107    -145.651 -91.190 627.629  1.00  8.47           C
ATOM   1699  O   ALA 9 107    -145.614 -91.419 626.421  1.00  8.47           O
ATOM   1700  HA  ALA 9 107    -144.998 -89.150 627.464  1.00  8.47           H
ATOM   1701  CB  ALA 9 107    -143.508 -90.211 628.586  1.00  8.47           C
ATOM   1702 1HB  ALA 9 107    -143.060 -89.291 628.962  1.00  8.47           H
ATOM   1703 2HB  ALA 9 107    -143.467 -90.977 629.360  1.00  8.47           H
ATOM   1704 3HB  ALA 9 107    -142.958 -90.550 627.708  1.00  8.47           H
ATOM   1705  HN  ALA 9 107    -145.202 -89.567 630.239  1.00  8.47           H
ATOM   1706  N   ALA 9 108    -146.259 -91.958 628.520  1.00  8.47           N
ATOM   1707  CA  ALA 9 108    -146.950 -93.170 628.115  1.00  8.47           C
ATOM   1708  C   ALA 9 108    -148.290 -92.799 627.477  1.00  8.47           C
ATOM   1709  O   ALA 9 108    -148.765 -93.488 626.575  1.00  8.47           O
ATOM   1710  HA  ALA 9 108    -146.331 -93.674 627.373  1.00  8.47           H
ATOM   1711  CB  ALA 9 108    -147.117 -94.092 629.325  1.00  8.47           C
ATOM   1712 1HB  ALA 9 108    -146.135 -94.350 629.723  1.00  8.47           H
ATOM   1713 2HB  ALA 9 108    -147.698 -93.582 630.093  1.00  8.47           H
ATOM   1714 3HB  ALA 9 108    -147.636 -95.001 629.021  1.00  8.47           H
ATOM   1715  HN  ALA 9 108    -146.284 -91.765 629.501  1.00  8.47           H
ATOM   1716  N   ALA 9 109    -148.863 -91.710 627.969  1.00  8.47           N
ATOM   1717  CA  ALA 9 109    -150.203 -91.321 627.565  1.00  8.47           C
ATOM   1718  C   ALA 9 109    -150.171 -90.826 626.118  1.00  8.47           C
ATOM   1719  O   ALA 9 109    -151.157 -90.951 625.393  1.00  8.47           O
ATOM   1720  HA  ALA 9 109    -150.837 -92.206 627.623  1.00  8.47           H
ATOM   1721  CB  ALA 9 109    -150.741 -90.264 628.531  1.00  8.47           C
ATOM   1722 1HB  ALA 9 109    -150.771 -90.676 629.540  1.00  8.47           H
ATOM   1723 2HB  ALA 9 109    -150.089 -89.391 628.515  1.00  8.47           H
ATOM   1724 3HB  ALA 9 109    -151.747 -89.973 628.228  1.00  8.47           H
ATOM   1725  HN  ALA 9 109    -148.427 -91.100 628.631  1.00  8.47           H
ATOM   1726  N   ASP 9 110    -149.027 -90.273 625.740  1.00  8.47           N
ATOM   1727  CA  ASP 9 110    -148.889 -89.659 624.430  1.00  8.47           C
ATOM   1728  C   ASP 9 110    -147.447 -89.820 623.946  1.00  8.47           C
ATOM   1729  O   ASP 9 110    -147.123 -90.789 623.261  1.00  8.47           O
ATOM   1730  HA  ASP 9 110    -149.604 -90.180 623.793  1.00  8.47           H
ATOM   1731  CB  ASP 9 110    -149.205 -88.163 624.487  1.00  8.47           C
ATOM   1732 1HB  ASP 9 110    -150.222 -88.016 624.850  1.00  8.47           H
ATOM   1733 2HB  ASP 9 110    -148.539 -87.674 625.198  1.00  8.47           H
ATOM   1734  CG  ASP 9 110    -149.050 -87.517 623.109  1.00  8.47           C
ATOM   1735  OD1 ASP 9 110    -148.697 -88.263 622.170  1.00  8.47           O
ATOM   1736  OD2 ASP 9 110    -149.289 -86.293 623.025  1.00  8.47           O
ATOM   1737  HN  ASP 9 110    -148.207 -90.241 626.310  1.00  8.47           H
ATOM   1738  N   GLN 9 111    -146.620 -88.855 624.320  1.00  8.47           N
ATOM   1739  CA  GLN 9 111    -145.220 -88.876 623.929  1.00  8.47           C
ATOM   1740  C   GLN 9 111    -144.394 -87.994 624.867  1.00  8.47           C
ATOM   1741  O   GLN 9 111    -144.949 -87.267 625.690  1.00  8.47           O
ATOM   1742  HA  GLN 9 111    -144.907 -89.916 624.028  1.00  8.47           H
ATOM   1743  CB  GLN 9 111    -145.051 -88.438 622.473  1.00  8.47           C
ATOM   1744 1HB  GLN 9 111    -144.011 -88.562 622.171  1.00  8.47           H
ATOM   1745 2HB  GLN 9 111    -145.649 -89.078 621.825  1.00  8.47           H
ATOM   1746  CG  GLN 9 111    -145.471 -86.979 622.288  1.00  8.47           C
ATOM   1747 1HG  GLN 9 111    -146.483 -86.837 622.665  1.00  8.47           H
ATOM   1748 2HG  GLN 9 111    -144.819 -86.331 622.874  1.00  8.47           H
ATOM   1749  CD  GLN 9 111    -145.409 -86.574 620.814  1.00  8.47           C
ATOM   1750  OE1 GLN 9 111    -144.350 -86.467 620.216  1.00  8.47           O
ATOM   1751  NE2 GLN 9 111    -146.599 -86.354 620.263  1.00  8.47           N
ATOM   1752 1HE2 GLN 9 111    -147.430 -86.459 620.809  1.00  8.47           H
ATOM   1753 2HE2 GLN 9 111    -146.663 -86.084 619.302  1.00  8.47           H
ATOM   1754  HN  GLN 9 111    -146.891 -88.071 624.879  1.00  8.47           H
ATOM   1755  N   TRP 9 112    -143.082 -88.087 624.712  1.00  8.47           N
ATOM   1756  CA  TRP 9 112    -142.172 -87.359 625.580  1.00  8.47           C
ATOM   1757  C   TRP 9 112    -142.176 -85.892 625.145  1.00  8.47           C
ATOM   1758  O   TRP 9 112    -141.629 -85.550 624.097  1.00  8.47           O
ATOM   1759  HA  TRP 9 112    -142.544 -87.446 626.601  1.00  8.47           H
ATOM   1760  CB  TRP 9 112    -140.776 -87.985 625.560  1.00  8.47           C
ATOM   1761 1HB  TRP 9 112    -140.862 -89.048 625.783  1.00  8.47           H
ATOM   1762 2HB  TRP 9 112    -140.366 -87.902 624.554  1.00  8.47           H
ATOM   1763  CG  TRP 9 112    -139.795 -87.349 626.548  1.00  8.47           C
ATOM   1764  HD1 TRP 9 112    -138.800 -85.855 625.362  1.00  8.47           H
ATOM   1765  CD1 TRP 9 112    -138.924 -86.357 626.322  1.00  8.47           C
ATOM   1766  CD2 TRP 9 112    -139.620 -87.706 627.935  1.00  8.47           C
ATOM   1767  NE1 TRP 9 112    -138.202 -86.049 627.457  1.00  8.47           N
ATOM   1768  HE1 TRP 9 112    -137.495 -85.346 627.537  1.00  8.47           H
ATOM   1769  CE2 TRP 9 112    -138.639 -86.895 628.470  1.00  8.47           C
ATOM   1770  HE3 TRP 9 112    -141.046 -89.333 628.314  1.00  8.47           H
ATOM   1771  CE3 TRP 9 112    -140.269 -88.681 628.713  1.00  8.47           C
ATOM   1772  CZ2 TRP 9 112    -138.219 -86.977 629.803  1.00  8.47           C
ATOM   1773  HZ2 TRP 9 112    -137.442 -86.325 630.201  1.00  8.47           H
ATOM   1774  CZ3 TRP 9 112    -139.838 -88.750 630.043  1.00  8.47           C
ATOM   1775  HZ3 TRP 9 112    -140.308 -89.490 630.690  1.00  8.47           H
ATOM   1776  CH2 TRP 9 112    -138.852 -87.942 630.596  1.00  8.47           C
ATOM   1777  HH2 TRP 9 112    -138.572 -88.058 631.643  1.00  8.47           H
ATOM   1778  HN  TRP 9 112    -142.640 -88.646 624.011  1.00  8.47           H
ATOM   1779  N   LYS 9 113    -142.798 -85.064 625.971  1.00  8.47           N
ATOM   1780  CA  LYS 9 113    -143.001 -83.669 625.621  1.00  8.47           C
ATOM   1781  C   LYS 9 113    -141.922 -82.817 626.293  1.00  8.47           C
ATOM   1782  O   LYS 9 113    -141.920 -81.594 626.160  1.00  8.47           O
ATOM   1783  HA  LYS 9 113    -142.885 -83.583 624.540  1.00  8.47           H
ATOM   1784  CB  LYS 9 113    -144.428 -83.233 625.959  1.00  8.47           C
ATOM   1785 1HB  LYS 9 113    -144.637 -83.441 627.009  1.00  8.47           H
ATOM   1786 2HB  LYS 9 113    -144.525 -82.156 625.823  1.00  8.47           H
ATOM   1787  CG  LYS 9 113    -145.446 -83.958 625.077  1.00  8.47           C
ATOM   1788 1HG  LYS 9 113    -145.271 -83.706 624.031  1.00  8.47           H
ATOM   1789 2HG  LYS 9 113    -145.313 -85.036 625.172  1.00  8.47           H
ATOM   1790  CD  LYS 9 113    -146.877 -83.580 625.467  1.00  8.47           C
ATOM   1791 1HD  LYS 9 113    -147.040 -83.797 626.522  1.00  8.47           H
ATOM   1792 2HD  LYS 9 113    -147.022 -82.507 625.335  1.00  8.47           H
ATOM   1793  CE  LYS 9 113    -147.896 -84.345 624.620  1.00  8.47           C
ATOM   1794 1HE  LYS 9 113    -147.748 -84.114 623.565  1.00  8.47           H
ATOM   1795 2HE  LYS 9 113    -147.742 -85.418 624.736  1.00  8.47           H
ATOM   1796  NZ  LYS 9 113    -149.275 -83.990 625.023  1.00  8.47           N
ATOM   1797 1HZ  LYS 9 113    -149.936 -84.561 624.508  1.00  8.47           H
ATOM   1798 2HZ  LYS 9 113    -149.390 -84.154 626.017  1.00  8.47           H
ATOM   1799 3HZ  LYS 9 113    -149.445 -83.011 624.820  1.00  8.47           H
ATOM   1800  HN  LYS 9 113    -143.160 -85.333 626.864  1.00  8.47           H
ATOM   1801  N   PHE 9 114    -141.031 -83.497 627.000  1.00  8.47           N
ATOM   1802  CA  PHE 9 114    -140.053 -82.812 627.827  1.00  8.47           C
ATOM   1803  C   PHE 9 114    -138.687 -82.770 627.140  1.00  8.47           C
ATOM   1804  O   PHE 9 114    -138.447 -83.503 626.182  1.00  8.47           O
ATOM   1805  HA  PHE 9 114    -140.413 -81.794 627.979  1.00  8.47           H
ATOM   1806  CB  PHE 9 114    -139.932 -83.608 629.128  1.00  8.47           C
ATOM   1807 1HB  PHE 9 114    -139.438 -84.557 628.917  1.00  8.47           H
ATOM   1808 2HB  PHE 9 114    -139.289 -83.062 629.818  1.00  8.47           H
ATOM   1809  CG  PHE 9 114    -141.270 -83.888 629.814  1.00  8.47           C
ATOM   1810  HD1 PHE 9 114    -141.430 -81.921 630.606  1.00  8.47           H
ATOM   1811  CD1 PHE 9 114    -141.888 -82.907 630.525  1.00  8.47           C
ATOM   1812  HD2 PHE 9 114    -141.347 -85.904 629.143  1.00  8.47           H
ATOM   1813  CD2 PHE 9 114    -141.843 -85.118 629.713  1.00  8.47           C
ATOM   1814  CE1 PHE 9 114    -143.131 -83.166 631.161  1.00  8.47           C
ATOM   1815  HE1 PHE 9 114    -143.626 -82.380 631.731  1.00  8.47           H
ATOM   1816  CE2 PHE 9 114    -143.085 -85.377 630.349  1.00  8.47           C
ATOM   1817  HE2 PHE 9 114    -143.544 -86.363 630.268  1.00  8.47           H
ATOM   1818  CZ  PHE 9 114    -143.703 -84.396 631.060  1.00  8.47           C
ATOM   1819  HZ  PHE 9 114    -144.657 -84.595 631.548  1.00  8.47           H
ATOM   1820  HN  PHE 9 114    -140.972 -84.495 627.013  1.00  8.47           H
ATOM   1821  N   GLN 9 115    -137.827 -81.904 627.656  1.00  8.47           N
ATOM   1822  CA  GLN 9 115    -136.506 -81.725 627.077  1.00  8.47           C
ATOM   1823  C   GLN 9 115    -135.607 -82.913 627.428  1.00  8.47           C
ATOM   1824  O   GLN 9 115    -135.917 -83.684 628.335  1.00  8.47           O
ATOM   1825  HA  GLN 9 115    -136.665 -81.688 625.999  1.00  8.47           H
ATOM   1826  CB  GLN 9 115    -135.879 -80.408 627.537  1.00  8.47           C
ATOM   1827 1HB  GLN 9 115    -135.922 -80.341 628.624  1.00  8.47           H
ATOM   1828 2HB  GLN 9 115    -134.826 -80.385 627.258  1.00  8.47           H
ATOM   1829  CG  GLN 9 115    -136.602 -79.211 626.917  1.00  8.47           C
ATOM   1830 1HG  GLN 9 115    -136.689 -79.351 625.840  1.00  8.47           H
ATOM   1831 2HG  GLN 9 115    -137.616 -79.148 627.314  1.00  8.47           H
ATOM   1832  CD  GLN 9 115    -135.854 -77.908 627.208  1.00  8.47           C
ATOM   1833  OE1 GLN 9 115    -134.958 -77.847 628.033  1.00  8.47           O
ATOM   1834  NE2 GLN 9 115    -136.271 -76.872 626.485  1.00  8.47           N
ATOM   1835 1HE2 GLN 9 115    -137.012 -76.989 625.824  1.00  8.47           H
ATOM   1836 2HE2 GLN 9 115    -135.843 -75.976 626.603  1.00  8.47           H
ATOM   1837  HN  GLN 9 115    -138.019 -81.332 628.454  1.00  8.47           H
ATOM   1838  N   THR 9 116    -134.511 -83.023 626.691  1.00  8.47           N
ATOM   1839  CA  THR 9 116    -133.609 -84.150 626.856  1.00  8.47           C
ATOM   1840  C   THR 9 116    -133.071 -84.198 628.287  1.00  8.47           C
ATOM   1841  O   THR 9 116    -132.819 -85.276 628.823  1.00  8.47           O
ATOM   1842  HA  THR 9 116    -134.174 -85.068 626.696  1.00  8.47           H
ATOM   1843  HB  THR 9 116    -131.761 -83.300 626.092  1.00  8.47           H
ATOM   1844  CB  THR 9 116    -132.511 -84.035 625.797  1.00  8.47           C
ATOM   1845  OG1 THR 9 116    -133.217 -83.743 624.594  1.00  8.47           O
ATOM   1846  HG1 THR 9 116    -132.588 -83.379 623.907  1.00  8.47           H
ATOM   1847  CG2 THR 9 116    -131.829 -85.374 625.512  1.00  8.47           C
ATOM   1848 1HG2 THR 9 116    -132.568 -86.089 625.152  1.00  8.47           H
ATOM   1849 2HG2 THR 9 116    -131.374 -85.752 626.428  1.00  8.47           H
ATOM   1850 3HG2 THR 9 116    -131.058 -85.236 624.754  1.00  8.47           H
ATOM   1851  HN  THR 9 116    -134.237 -82.360 625.994  1.00  8.47           H
ATOM   1852  N   PHE 9 117    -132.909 -83.016 628.864  1.00  8.47           N
ATOM   1853  CA  PHE 9 117    -132.413 -82.910 630.226  1.00  8.47           C
ATOM   1854  C   PHE 9 117    -133.270 -83.735 631.188  1.00  8.47           C
ATOM   1855  O   PHE 9 117    -132.744 -84.509 631.986  1.00  8.47           O
ATOM   1856  HA  PHE 9 117    -131.393 -83.296 630.229  1.00  8.47           H
ATOM   1857  CB  PHE 9 117    -132.500 -81.435 630.620  1.00  8.47           C
ATOM   1858 1HB  PHE 9 117    -131.868 -80.852 629.950  1.00  8.47           H
ATOM   1859 2HB  PHE 9 117    -133.523 -81.090 630.473  1.00  8.47           H
ATOM   1860  CG  PHE 9 117    -132.084 -81.151 632.065  1.00  8.47           C
ATOM   1861  HD1 PHE 9 117    -134.056 -80.643 632.675  1.00  8.47           H
ATOM   1862  CD1 PHE 9 117    -133.015 -80.757 632.975  1.00  8.47           C
ATOM   1863  HD2 PHE 9 117    -130.039 -81.609 631.710  1.00  8.47           H
ATOM   1864  CD2 PHE 9 117    -130.785 -81.293 632.439  1.00  8.47           C
ATOM   1865  CE1 PHE 9 117    -132.629 -80.493 634.316  1.00  8.47           C
ATOM   1866  HE1 PHE 9 117    -133.375 -80.177 635.046  1.00  8.47           H
ATOM   1867  CE2 PHE 9 117    -130.399 -81.030 633.780  1.00  8.47           C
ATOM   1868  HE2 PHE 9 117    -129.357 -81.144 634.080  1.00  8.47           H
ATOM   1869  CZ  PHE 9 117    -131.329 -80.636 634.691  1.00  8.47           C
ATOM   1870  HZ  PHE 9 117    -131.033 -80.434 635.720  1.00  8.47           H
ATOM   1871  HN  PHE 9 117    -133.111 -82.144 628.419  1.00  8.47           H
ATOM   1872  N   MET 9 118    -134.577 -83.540 631.081  1.00  8.47           N
ATOM   1873  CA  MET 9 118    -135.513 -84.271 631.918  1.00  8.47           C
ATOM   1874  C   MET 9 118    -135.413 -85.777 631.667  1.00  8.47           C
ATOM   1875  O   MET 9 118    -135.550 -86.574 632.594  1.00  8.47           O
ATOM   1876  HA  MET 9 118    -135.225 -84.046 632.945  1.00  8.47           H
ATOM   1877  CB  MET 9 118    -136.938 -83.797 631.623  1.00  8.47           C
ATOM   1878 1HB  MET 9 118    -137.079 -83.706 630.546  1.00  8.47           H
ATOM   1879 2HB  MET 9 118    -137.652 -84.541 631.977  1.00  8.47           H
ATOM   1880  CG  MET 9 118    -137.219 -82.452 632.296  1.00  8.47           C
ATOM   1881 1HG  MET 9 118    -136.427 -81.744 632.056  1.00  8.47           H
ATOM   1882 2HG  MET 9 118    -138.149 -82.032 631.913  1.00  8.47           H
ATOM   1883  SD  MET 9 118    -137.330 -82.666 634.065  1.00  8.47           S
ATOM   1884  CE  MET 9 118    -135.961 -81.645 634.586  1.00  8.47           C
ATOM   1885 1HE  MET 9 118    -135.037 -82.027 634.151  1.00  8.47           H
ATOM   1886 2HE  MET 9 118    -136.124 -80.621 634.253  1.00  8.47           H
ATOM   1887 3HE  MET 9 118    -135.886 -81.666 635.674  1.00  8.47           H
ATOM   1888  HN  MET 9 118    -134.996 -82.898 630.439  1.00  8.47           H
ATOM   1889  N   CYS 9 119    -135.174 -86.120 630.410  1.00  8.47           N
ATOM   1890  CA  CYS 9 119    -135.059 -87.517 630.025  1.00  8.47           C
ATOM   1891  C   CYS 9 119    -133.891 -88.133 630.798  1.00  8.47           C
ATOM   1892  O   CYS 9 119    -134.024 -89.212 631.373  1.00  8.47           O
ATOM   1893  HA  CYS 9 119    -135.999 -87.995 630.298  1.00  8.47           H
ATOM   1894  CB  CYS 9 119    -134.889 -87.674 628.513  1.00  8.47           C
ATOM   1895 1HB  CYS 9 119    -135.776 -87.303 627.998  1.00  8.47           H
ATOM   1896 2HB  CYS 9 119    -134.046 -87.075 628.169  1.00  8.47           H
ATOM   1897  SG  CYS 9 119    -134.615 -89.434 628.094  1.00  8.47           S
ATOM   1898  HN  CYS 9 119    -135.060 -85.465 629.663  1.00  8.47           H
ATOM   1899  N   LYS 9 120    -132.774 -87.421 630.786  1.00  8.47           N
ATOM   1900  CA  LYS 9 120    -131.585 -87.884 631.481  1.00  8.47           C
ATOM   1901  C   LYS 9 120    -131.903 -88.057 632.968  1.00  8.47           C
ATOM   1902  O   LYS 9 120    -131.631 -89.108 633.546  1.00  8.47           O
ATOM   1903  HA  LYS 9 120    -131.323 -88.858 631.069  1.00  8.47           H
ATOM   1904  CB  LYS 9 120    -130.407 -86.946 631.210  1.00  8.47           C
ATOM   1905 1HB  LYS 9 120    -130.723 -85.911 631.339  1.00  8.47           H
ATOM   1906 2HB  LYS 9 120    -129.616 -87.130 631.937  1.00  8.47           H
ATOM   1907  CG  LYS 9 120    -129.862 -87.145 629.794  1.00  8.47           C
ATOM   1908 1HG  LYS 9 120    -129.453 -88.151 629.696  1.00  8.47           H
ATOM   1909 2HG  LYS 9 120    -130.675 -87.061 629.073  1.00  8.47           H
ATOM   1910  CD  LYS 9 120    -128.778 -86.114 629.473  1.00  8.47           C
ATOM   1911 1HD  LYS 9 120    -129.195 -85.110 629.540  1.00  8.47           H
ATOM   1912 2HD  LYS 9 120    -127.980 -86.178 630.213  1.00  8.47           H
ATOM   1913  CE  LYS 9 120    -128.203 -86.341 628.074  1.00  8.47           C
ATOM   1914 1HE  LYS 9 120    -128.935 -86.856 627.452  1.00  8.47           H
ATOM   1915 2HE  LYS 9 120    -127.999 -85.382 627.598  1.00  8.47           H
ATOM   1916  NZ  LYS 9 120    -126.958 -87.139 628.148  1.00  8.47           N
ATOM   1917 1HZ  LYS 9 120    -126.663 -87.392 627.211  1.00  8.47           H
ATOM   1918 2HZ  LYS 9 120    -126.232 -86.591 628.594  1.00  8.47           H
ATOM   1919 3HZ  LYS 9 120    -127.128 -87.980 628.688  1.00  8.47           H
ATOM   1920  HN  LYS 9 120    -132.674 -86.545 630.314  1.00  8.47           H
ATOM   1921  N   VAL 9 121    -132.475 -87.009 633.544  1.00  8.47           N
ATOM   1922  CA  VAL 9 121    -132.733 -86.990 634.973  1.00  8.47           C
ATOM   1923  C   VAL 9 121    -133.637 -88.168 635.340  1.00  8.47           C
ATOM   1924  O   VAL 9 121    -133.346 -88.911 636.275  1.00  8.47           O
ATOM   1925  HA  VAL 9 121    -131.776 -87.110 635.482  1.00  8.47           H
ATOM   1926  HB  VAL 9 121    -134.156 -85.420 634.717  1.00  8.47           H
ATOM   1927  CB  VAL 9 121    -133.319 -85.636 635.381  1.00  8.47           C
ATOM   1928  CG1 VAL 9 121    -133.854 -85.680 636.814  1.00  8.47           C
ATOM   1929 1HG1 VAL 9 121    -134.636 -86.435 636.887  1.00  8.47           H
ATOM   1930 2HG1 VAL 9 121    -133.042 -85.929 637.497  1.00  8.47           H
ATOM   1931 3HG1 VAL 9 121    -134.265 -84.705 637.078  1.00  8.47           H
ATOM   1932  CG2 VAL 9 121    -132.287 -84.519 635.214  1.00  8.47           C
ATOM   1933 1HG2 VAL 9 121    -131.421 -84.728 635.842  1.00  8.47           H
ATOM   1934 2HG2 VAL 9 121    -131.975 -84.465 634.171  1.00  8.47           H
ATOM   1935 3HG2 VAL 9 121    -132.730 -83.568 635.511  1.00  8.47           H
ATOM   1936  HN  VAL 9 121    -132.759 -86.187 633.052  1.00  8.47           H
ATOM   1937  N   VAL 9 122    -134.717 -88.301 634.584  1.00  8.47           N
ATOM   1938  CA  VAL 9 122    -135.785 -89.213 634.958  1.00  8.47           C
ATOM   1939  C   VAL 9 122    -135.262 -90.650 634.912  1.00  8.47           C
ATOM   1940  O   VAL 9 122    -135.531 -91.441 635.814  1.00  8.47           O
ATOM   1941  HA  VAL 9 122    -136.074 -88.978 635.983  1.00  8.47           H
ATOM   1942  HB  VAL 9 122    -136.651 -88.916 633.030  1.00  8.47           H
ATOM   1943  CB  VAL 9 122    -137.003 -88.990 634.059  1.00  8.47           C
ATOM   1944  CG1 VAL 9 122    -137.969 -90.173 634.141  1.00  8.47           C
ATOM   1945 1HG1 VAL 9 122    -137.459 -91.082 633.821  1.00  8.47           H
ATOM   1946 2HG1 VAL 9 122    -138.311 -90.293 635.170  1.00  8.47           H
ATOM   1947 3HG1 VAL 9 122    -138.825 -89.989 633.493  1.00  8.47           H
ATOM   1948  CG2 VAL 9 122    -137.710 -87.679 634.409  1.00  8.47           C
ATOM   1949 1HG2 VAL 9 122    -138.043 -87.712 635.446  1.00  8.47           H
ATOM   1950 2HG2 VAL 9 122    -137.020 -86.847 634.275  1.00  8.47           H
ATOM   1951 3HG2 VAL 9 122    -138.572 -87.546 633.755  1.00  8.47           H
ATOM   1952  HN  VAL 9 122    -134.869 -87.800 633.732  1.00  8.47           H
ATOM   1953  N   ASN 9 123    -134.526 -90.944 633.850  1.00  8.47           N
ATOM   1954  CA  ASN 9 123    -133.958 -92.270 633.677  1.00  8.47           C
ATOM   1955  C   ASN 9 123    -132.976 -92.552 634.816  1.00  8.47           C
ATOM   1956  O   ASN 9 123    -132.979 -93.642 635.387  1.00  8.47           O
ATOM   1957  HA  ASN 9 123    -134.810 -92.949 633.684  1.00  8.47           H
ATOM   1958  CB  ASN 9 123    -133.193 -92.373 632.356  1.00  8.47           C
ATOM   1959 1HB  ASN 9 123    -132.745 -91.409 632.115  1.00  8.47           H
ATOM   1960 2HB  ASN 9 123    -132.375 -93.087 632.461  1.00  8.47           H
ATOM   1961  CG  ASN 9 123    -134.118 -92.812 631.220  1.00  8.47           C
ATOM   1962  OD1 ASN 9 123    -135.171 -93.390 631.430  1.00  8.47           O
ATOM   1963  ND2 ASN 9 123    -133.667 -92.505 630.006  1.00  8.47           N
ATOM   1964 1HD2 ASN 9 123    -132.793 -92.030 629.903  1.00  8.47           H
ATOM   1965 2HD2 ASN 9 123    -134.201 -92.751 629.198  1.00  8.47           H
ATOM   1966  HN  ASN 9 123    -134.315 -90.295 633.119  1.00  8.47           H
ATOM   1967  N   SER 9 124    -132.159 -91.552 635.112  1.00  8.47           N
ATOM   1968  CA  SER 9 124    -131.051 -91.738 636.033  1.00  8.47           C
ATOM   1969  C   SER 9 124    -131.579 -91.915 637.458  1.00  8.47           C
ATOM   1970  O   SER 9 124    -131.035 -92.702 638.232  1.00  8.47           O
ATOM   1971  HA  SER 9 124    -130.546 -92.643 635.697  1.00  8.47           H
ATOM   1972  CB  SER 9 124    -130.078 -90.559 635.970  1.00  8.47           C
ATOM   1973 1HB  SER 9 124    -130.569 -89.663 636.352  1.00  8.47           H
ATOM   1974 2HB  SER 9 124    -129.226 -90.756 636.620  1.00  8.47           H
ATOM   1975  HG  SER 9 124    -129.949 -89.430 634.323  1.00  8.47           H
ATOM   1976  OG  SER 9 124    -129.617 -90.317 634.644  1.00  8.47           O
ATOM   1977  HN  SER 9 124    -132.246 -90.629 634.736  1.00  8.47           H
ATOM   1978  N   MET 9 125    -132.632 -91.171 637.762  1.00  8.47           N
ATOM   1979  CA  MET 9 125    -133.185 -91.171 639.106  1.00  8.47           C
ATOM   1980  C   MET 9 125    -133.774 -92.539 639.456  1.00  8.47           C
ATOM   1981  O   MET 9 125    -133.688 -92.980 640.601  1.00  8.47           O
ATOM   1982  HA  MET 9 125    -132.349 -90.947 639.768  1.00  8.47           H
ATOM   1983  CB  MET 9 125    -134.278 -90.104 639.208  1.00  8.47           C
ATOM   1984 1HB  MET 9 125    -134.902 -90.131 638.315  1.00  8.47           H
ATOM   1985 2HB  MET 9 125    -134.926 -90.322 640.056  1.00  8.47           H
ATOM   1986  CG  MET 9 125    -133.669 -88.710 639.369  1.00  8.47           C
ATOM   1987 1HG  MET 9 125    -132.975 -88.510 638.552  1.00  8.47           H
ATOM   1988 2HG  MET 9 125    -134.452 -87.953 639.314  1.00  8.47           H
ATOM   1989  SD  MET 9 125    -132.818 -88.592 640.934  1.00  8.47           S
ATOM   1990  CE  MET 9 125    -131.595 -87.357 640.530  1.00  8.47           C
ATOM   1991 1HE  MET 9 125    -130.970 -87.718 639.712  1.00  8.47           H
ATOM   1992 2HE  MET 9 125    -132.094 -86.437 640.227  1.00  8.47           H
ATOM   1993 3HE  MET 9 125    -130.972 -87.162 641.403  1.00  8.47           H
ATOM   1994  HN  MET 9 125    -133.103 -90.577 637.111  1.00  8.47           H
ATOM   1995  N   TYR 9 126    -134.357 -93.172 638.449  1.00  8.47           N
ATOM   1996  CA  TYR 9 126    -134.891 -94.513 638.617  1.00  8.47           C
ATOM   1997  C   TYR 9 126    -133.788 -95.497 639.013  1.00  8.47           C
ATOM   1998  O   TYR 9 126    -133.957 -96.285 639.941  1.00  8.47           O
ATOM   1999  HA  TYR 9 126    -135.639 -94.481 639.409  1.00  8.47           H
ATOM   2000  CB  TYR 9 126    -135.453 -94.917 637.253  1.00  8.47           C
ATOM   2001 1HB  TYR 9 126    -136.366 -94.352 637.066  1.00  8.47           H
ATOM   2002 2HB  TYR 9 126    -134.739 -94.635 636.479  1.00  8.47           H
ATOM   2003  CG  TYR 9 126    -135.760 -96.411 637.124  1.00  8.47           C
ATOM   2004  HD1 TYR 9 126    -134.627 -96.636 635.319  1.00  8.47           H
ATOM   2005  CD1 TYR 9 126    -135.249 -97.131 636.064  1.00  8.47           C
ATOM   2006  HD2 TYR 9 126    -136.952 -96.468 638.906  1.00  8.47           H
ATOM   2007  CD2 TYR 9 126    -136.548 -97.037 638.068  1.00  8.47           C
ATOM   2008  CE1 TYR 9 126    -135.538 -98.537 635.942  1.00  8.47           C
ATOM   2009  HE1 TYR 9 126    -135.141 -99.117 635.110  1.00  8.47           H
ATOM   2010  HE2 TYR 9 126    -137.458 -98.950 638.685  1.00  8.47           H
ATOM   2011  CE2 TYR 9 126    -136.837 -98.443 637.947  1.00  8.47           C
ATOM   2012  CZ  TYR 9 126    -136.318 -99.123 636.890  1.00  8.47           C
ATOM   2013  OH  TYR 9 126    -136.590-100.450 636.775  1.00  8.47           O
ATOM   2014  HH  TYR 9 126    -137.143-100.754 637.551  1.00  8.47           H
ATOM   2015  HN  TYR 9 126    -134.467 -92.785 637.534  1.00  8.47           H
ATOM   2016  N   LYS 9 127    -132.681 -95.419 638.287  1.00  8.47           N
ATOM   2017  CA  LYS 9 127    -131.590 -96.358 638.483  1.00  8.47           C
ATOM   2018  C   LYS 9 127    -130.867 -96.028 639.790  1.00  8.47           C
ATOM   2019  O   LYS 9 127    -130.312 -96.914 640.437  1.00  8.47           O
ATOM   2020  HA  LYS 9 127    -132.028 -97.353 638.572  1.00  8.47           H
ATOM   2021  CB  LYS 9 127    -130.672 -96.375 637.259  1.00  8.47           C
ATOM   2022 1HB  LYS 9 127    -130.525 -95.358 636.896  1.00  8.47           H
ATOM   2023 2HB  LYS 9 127    -129.691 -96.758 637.541  1.00  8.47           H
ATOM   2024  CG  LYS 9 127    -131.262 -97.241 636.144  1.00  8.47           C
ATOM   2025 1HG  LYS 9 127    -132.306 -96.971 635.982  1.00  8.47           H
ATOM   2026 2HG  LYS 9 127    -130.734 -97.046 635.210  1.00  8.47           H
ATOM   2027  CD  LYS 9 127    -131.162 -98.727 636.492  1.00  8.47           C
ATOM   2028 1HD  LYS 9 127    -130.127 -99.057 636.401  1.00  8.47           H
ATOM   2029 2HD  LYS 9 127    -131.456 -98.882 637.530  1.00  8.47           H
ATOM   2030  CE  LYS 9 127    -132.053 -99.567 635.574  1.00  8.47           C
ATOM   2031 1HE  LYS 9 127    -133.001 -99.055 635.411  1.00  8.47           H
ATOM   2032 2HE  LYS 9 127    -131.578 -99.677 634.599  1.00  8.47           H
ATOM   2033  NZ  LYS 9 127    -132.297-100.901 636.167  1.00  8.47           N
ATOM   2034 1HZ  LYS 9 127    -132.822-101.470 635.513  1.00  8.47           H
ATOM   2035 2HZ  LYS 9 127    -131.410-101.348 636.369  1.00  8.47           H
ATOM   2036 3HZ  LYS 9 127    -132.826-100.797 637.025  1.00  8.47           H
ATOM   2037  HN  LYS 9 127    -132.525 -94.731 637.579  1.00  8.47           H
ATOM   2038  N   MET 9 128    -130.896 -94.750 640.139  1.00  8.47           N
ATOM   2039  CA  MET 9 128    -130.374 -94.312 641.422  1.00  8.47           C
ATOM   2040  C   MET 9 128    -131.101 -95.006 642.575  1.00  8.47           C
ATOM   2041  O   MET 9 128    -130.466 -95.554 643.474  1.00  8.47           O
ATOM   2042  HA  MET 9 128    -129.322 -94.597 641.423  1.00  8.47           H
ATOM   2043  CB  MET 9 128    -130.540 -92.797 641.551  1.00  8.47           C
ATOM   2044 1HB  MET 9 128    -130.015 -92.299 640.736  1.00  8.47           H
ATOM   2045 2HB  MET 9 128    -131.594 -92.534 641.459  1.00  8.47           H
ATOM   2046  CG  MET 9 128    -130.000 -92.298 642.893  1.00  8.47           C
ATOM   2047 1HG  MET 9 128    -130.318 -91.270 643.063  1.00  8.47           H
ATOM   2048 2HG  MET 9 128    -130.411 -92.898 643.705  1.00  8.47           H
ATOM   2049  SD  MET 9 128    -128.218 -92.394 642.907  1.00  8.47           S
ATOM   2050  CE  MET 9 128    -127.827 -91.065 641.782  1.00  8.47           C
ATOM   2051 1HE  MET 9 128    -128.273 -91.269 640.809  1.00  8.47           H
ATOM   2052 2HE  MET 9 128    -128.223 -90.128 642.174  1.00  8.47           H
ATOM   2053 3HE  MET 9 128    -126.745 -90.985 641.675  1.00  8.47           H
ATOM   2054  HN  MET 9 128    -131.267 -94.021 639.563  1.00  8.47           H
ATOM   2055  N   ASN 9 129    -132.424 -94.960 642.512  1.00  8.47           N
ATOM   2056  CA  ASN 9 129    -133.245 -95.640 643.498  1.00  8.47           C
ATOM   2057  C   ASN 9 129    -132.904 -97.132 643.498  1.00  8.47           C
ATOM   2058  O   ASN 9 129    -132.699 -97.726 644.555  1.00  8.47           O
ATOM   2059  HA  ASN 9 129    -133.010 -95.159 644.448  1.00  8.47           H
ATOM   2060  CB  ASN 9 129    -134.733 -95.495 643.172  1.00  8.47           C
ATOM   2061 1HB  ASN 9 129    -135.060 -94.480 643.394  1.00  8.47           H
ATOM   2062 2HB  ASN 9 129    -134.892 -95.655 642.105  1.00  8.47           H
ATOM   2063  CG  ASN 9 129    -135.570 -96.495 643.973  1.00  8.47           C
ATOM   2064  OD1 ASN 9 129    -135.739 -97.643 643.598  1.00  8.47           O
ATOM   2065  ND2 ASN 9 129    -136.082 -95.995 645.094  1.00  8.47           N
ATOM   2066 1HD2 ASN 9 129    -135.905 -95.043 645.344  1.00  8.47           H
ATOM   2067 2HD2 ASN 9 129    -136.645 -96.571 645.686  1.00  8.47           H
ATOM   2068  HN  ASN 9 129    -132.933 -94.469 641.804  1.00  8.47           H
ATOM   2069  N   PHE 9 130    -132.853 -97.694 642.299  1.00  8.47           N
ATOM   2070  CA  PHE 9 130    -132.713 -99.133 642.153  1.00  8.47           C
ATOM   2071  C   PHE 9 130    -131.504 -99.648 642.936  1.00  8.47           C
ATOM   2072  O   PHE 9 130    -131.636-100.537 643.776  1.00  8.47           O
ATOM   2073  HA  PHE 9 130    -133.621 -99.588 642.549  1.00  8.47           H
ATOM   2074  CB  PHE 9 130    -132.499 -99.413 640.664  1.00  8.47           C
ATOM   2075 1HB  PHE 9 130    -133.281 -98.910 640.094  1.00  8.47           H
ATOM   2076 2HB  PHE 9 130    -131.549 -98.975 640.356  1.00  8.47           H
ATOM   2077  CG  PHE 9 130    -132.500-100.899 640.303  1.00  8.47           C
ATOM   2078  HD1 PHE 9 130    -130.422-100.932 639.858  1.00  8.47           H
ATOM   2079  CD1 PHE 9 130    -131.347-101.506 639.914  1.00  8.47           C
ATOM   2080  HD2 PHE 9 130    -134.579-101.129 640.685  1.00  8.47           H
ATOM   2081  CD2 PHE 9 130    -133.655-101.615 640.373  1.00  8.47           C
ATOM   2082  CE1 PHE 9 130    -131.348-102.886 639.579  1.00  8.47           C
ATOM   2083  HE1 PHE 9 130    -130.424-103.372 639.267  1.00  8.47           H
ATOM   2084  CE2 PHE 9 130    -133.656-102.995 640.038  1.00  8.47           C
ATOM   2085  HE2 PHE 9 130    -134.581-103.568 640.094  1.00  8.47           H
ATOM   2086  CZ  PHE 9 130    -132.503-103.601 639.648  1.00  8.47           C
ATOM   2087  HZ  PHE 9 130    -132.504-104.660 639.392  1.00  8.47           H
ATOM   2088  HN  PHE 9 130    -132.906 -97.185 641.440  1.00  8.47           H
ATOM   2089  N   TYR 9 131    -130.352 -99.068 642.632  1.00  8.47           N
ATOM   2090  CA  TYR 9 131    -129.105 -99.528 643.219  1.00  8.47           C
ATOM   2091  C   TYR 9 131    -129.048 -99.201 644.713  1.00  8.47           C
ATOM   2092  O   TYR 9 131    -128.652-100.039 645.521  1.00  8.47           O
ATOM   2093  HA  TYR 9 131    -129.050-100.609 643.089  1.00  8.47           H
ATOM   2094  CB  TYR 9 131    -127.992 -98.763 642.499  1.00  8.47           C
ATOM   2095 1HB  TYR 9 131    -128.188 -97.694 642.582  1.00  8.47           H
ATOM   2096 2HB  TYR 9 131    -127.047 -98.954 643.007  1.00  8.47           H
ATOM   2097  CG  TYR 9 131    -127.843 -99.127 641.020  1.00  8.47           C
ATOM   2098  HD1 TYR 9 131    -127.779-101.237 641.396  1.00  8.47           H
ATOM   2099  CD1 TYR 9 131    -127.748-100.450 640.641  1.00  8.47           C
ATOM   2100  HD2 TYR 9 131    -127.879 -97.085 640.365  1.00  8.47           H
ATOM   2101  CD2 TYR 9 131    -127.804 -98.131 640.066  1.00  8.47           C
ATOM   2102  CE1 TYR 9 131    -127.608-100.792 639.250  1.00  8.47           C
ATOM   2103  HE1 TYR 9 131    -127.532-101.834 638.937  1.00  8.47           H
ATOM   2104  HE2 TYR 9 131    -127.632 -97.697 637.910  1.00  8.47           H
ATOM   2105  CE2 TYR 9 131    -127.664 -98.473 638.674  1.00  8.47           C
ATOM   2106  CZ  TYR 9 131    -127.573 -99.787 638.335  1.00  8.47           C
ATOM   2107  OH  TYR 9 131    -127.441-100.110 637.020  1.00  8.47           O
ATOM   2108  HH  TYR 9 131    -127.223 -99.292 636.487  1.00  8.47           H
ATOM   2109  HN  TYR 9 131    -130.262 -98.299 641.999  1.00  8.47           H
ATOM   2110  N   SER 9 132    -129.451 -97.980 645.034  1.00  8.47           N
ATOM   2111  CA  SER 9 132    -129.338 -97.489 646.397  1.00  8.47           C
ATOM   2112  C   SER 9 132    -130.192 -98.346 647.334  1.00  8.47           C
ATOM   2113  O   SER 9 132    -129.763 -98.681 648.437  1.00  8.47           O
ATOM   2114  HA  SER 9 132    -128.282 -97.582 646.650  1.00  8.47           H
ATOM   2115  CB  SER 9 132    -129.757 -96.021 646.490  1.00  8.47           C
ATOM   2116 1HB  SER 9 132    -129.696 -95.692 647.527  1.00  8.47           H
ATOM   2117 2HB  SER 9 132    -129.060 -95.408 645.920  1.00  8.47           H
ATOM   2118  HG  SER 9 132    -131.053 -95.277 645.159  1.00  8.47           H
ATOM   2119  OG  SER 9 132    -131.080 -95.812 646.004  1.00  8.47           O
ATOM   2120  HN  SER 9 132    -129.847 -97.333 644.383  1.00  8.47           H
ATOM   2121  N   CYS 9 133    -131.385 -98.675 646.860  1.00  8.47           N
ATOM   2122  CA  CYS 9 133    -132.324 -99.440 647.663  1.00  8.47           C
ATOM   2123  C   CYS 9 133    -131.720-100.821 647.923  1.00  8.47           C
ATOM   2124  O   CYS 9 133    -131.728-101.303 649.055  1.00  8.47           O
ATOM   2125  HA  CYS 9 133    -132.455 -98.893 648.596  1.00  8.47           H
ATOM   2126  CB  CYS 9 133    -133.696 -99.534 646.992  1.00  8.47           C
ATOM   2127 1HB  CYS 9 133    -133.582 -99.857 645.958  1.00  8.47           H
ATOM   2128 2HB  CYS 9 133    -134.305-100.284 647.496  1.00  8.47           H
ATOM   2129  HG  CYS 9 133    -133.832 -97.355 646.064  1.00  8.47           H
ATOM   2130  SG  CYS 9 133    -134.533 -97.908 647.050  1.00  8.47           S
ATOM   2131  HN  CYS 9 133    -131.711 -98.429 645.948  1.00  8.47           H
ATOM   2132  N   VAL 9 134    -131.210-101.419 646.856  1.00  8.47           N
ATOM   2133  CA  VAL 9 134    -130.603-102.736 646.955  1.00  8.47           C
ATOM   2134  C   VAL 9 134    -129.529-102.717 648.045  1.00  8.47           C
ATOM   2135  O   VAL 9 134    -129.505-103.589 648.912  1.00  8.47           O
ATOM   2136  HA  VAL 9 134    -131.385-103.438 647.245  1.00  8.47           H
ATOM   2137  HB  VAL 9 134    -129.661-102.283 645.095  1.00  8.47           H
ATOM   2138  CB  VAL 9 134    -130.062-103.167 645.590  1.00  8.47           C
ATOM   2139  CG1 VAL 9 134    -128.923-104.176 645.746  1.00  8.47           C
ATOM   2140 1HG1 VAL 9 134    -128.112-103.724 646.316  1.00  8.47           H
ATOM   2141 2HG1 VAL 9 134    -129.289-105.059 646.271  1.00  8.47           H
ATOM   2142 3HG1 VAL 9 134    -128.558-104.466 644.760  1.00  8.47           H
ATOM   2143  CG2 VAL 9 134    -131.180-103.731 644.711  1.00  8.47           C
ATOM   2144 1HG2 VAL 9 134    -131.624-104.598 645.200  1.00  8.47           H
ATOM   2145 2HG2 VAL 9 134    -131.944-102.969 644.560  1.00  8.47           H
ATOM   2146 3HG2 VAL 9 134    -130.768-104.030 643.747  1.00  8.47           H
ATOM   2147  HN  VAL 9 134    -131.207-101.021 645.939  1.00  8.47           H
ATOM   2148  N   LEU 9 135    -128.668-101.714 647.965  1.00  8.47           N
ATOM   2149  CA  LEU 9 135    -127.504-101.656 648.833  1.00  8.47           C
ATOM   2150  C   LEU 9 135    -127.960-101.434 650.276  1.00  8.47           C
ATOM   2151  O   LEU 9 135    -127.370-101.979 651.208  1.00  8.47           O
ATOM   2152  HA  LEU 9 135    -127.003-102.622 648.773  1.00  8.47           H
ATOM   2153  CB  LEU 9 135    -126.514-100.602 648.332  1.00  8.47           C
ATOM   2154 1HB  LEU 9 135    -127.037 -99.648 648.256  1.00  8.47           H
ATOM   2155 2HB  LEU 9 135    -125.734-100.479 649.083  1.00  8.47           H
ATOM   2156  HG  LEU 9 135    -126.618-101.212 646.285  1.00  8.47           H
ATOM   2157  CG  LEU 9 135    -125.847-100.894 646.987  1.00  8.47           C
ATOM   2158  CD1 LEU 9 135    -125.202 -99.632 646.409  1.00  8.47           C
ATOM   2159 1HD1 LEU 9 135    -125.966 -98.869 646.262  1.00  8.47           H
ATOM   2160 2HD1 LEU 9 135    -124.446 -99.261 647.101  1.00  8.47           H
ATOM   2161 3HD1 LEU 9 135    -124.735 -99.868 645.453  1.00  8.47           H
ATOM   2162  CD2 LEU 9 135    -124.846-102.045 647.110  1.00  8.47           C
ATOM   2163 1HD2 LEU 9 135    -124.074-101.779 647.832  1.00  8.47           H
ATOM   2164 2HD2 LEU 9 135    -125.364-102.943 647.445  1.00  8.47           H
ATOM   2165 3HD2 LEU 9 135    -124.386-102.231 646.139  1.00  8.47           H
ATOM   2166  HN  LEU 9 135    -128.755-100.952 647.323  1.00  8.47           H
ATOM   2167  N   LEU 9 136    -129.006-100.634 650.416  1.00  8.47           N
ATOM   2168  CA  LEU 9 136    -129.532-100.313 651.732  1.00  8.47           C
ATOM   2169  C   LEU 9 136    -130.112-101.579 652.367  1.00  8.47           C
ATOM   2170  O   LEU 9 136    -129.860-101.862 653.537  1.00  8.47           O
ATOM   2171  HA  LEU 9 136    -128.697 -99.971 652.344  1.00  8.47           H
ATOM   2172  CB  LEU 9 136    -130.531 -99.157 651.643  1.00  8.47           C
ATOM   2173 1HB  LEU 9 136    -131.217 -99.358 650.820  1.00  8.47           H
ATOM   2174 2HB  LEU 9 136    -131.125 -99.145 652.557  1.00  8.47           H
ATOM   2175  HG  LEU 9 136    -129.193 -97.825 650.638  1.00  8.47           H
ATOM   2176  CG  LEU 9 136    -129.929 -97.765 651.440  1.00  8.47           C
ATOM   2177  CD1 LEU 9 136    -130.999 -96.764 650.999  1.00  8.47           C
ATOM   2178 1HD1 LEU 9 136    -131.440 -97.095 650.058  1.00  8.47           H
ATOM   2179 2HD1 LEU 9 136    -131.775 -96.702 651.762  1.00  8.47           H
ATOM   2180 3HD1 LEU 9 136    -130.544 -95.783 650.862  1.00  8.47           H
ATOM   2181  CD2 LEU 9 136    -129.191 -97.299 652.697  1.00  8.47           C
ATOM   2182 1HD2 LEU 9 136    -129.888 -97.260 653.534  1.00  8.47           H
ATOM   2183 2HD2 LEU 9 136    -128.387 -97.997 652.926  1.00  8.47           H
ATOM   2184 3HD2 LEU 9 136    -128.773 -96.307 652.526  1.00  8.47           H
ATOM   2185  HN  LEU 9 136    -129.491-100.208 649.652  1.00  8.47           H
ATOM   2186  N   ILE 9 137    -130.878-102.306 651.567  1.00  8.47           N
ATOM   2187  CA  ILE 9 137    -131.521-103.518 652.046  1.00  8.47           C
ATOM   2188  C   ILE 9 137    -130.452-104.507 652.516  1.00  8.47           C
ATOM   2189  O   ILE 9 137    -130.628-105.182 653.528  1.00  8.47           O
ATOM   2190  HA  ILE 9 137    -132.138-103.245 652.902  1.00  8.47           H
ATOM   2191  HB  ILE 9 137    -131.931-104.073 650.022  1.00  8.47           H
ATOM   2192  CB  ILE 9 137    -132.456-104.086 650.977  1.00  8.47           C
ATOM   2193  CG1 ILE 9 137    -133.703-103.214 650.819  1.00  8.47           C
ATOM   2194 1HG1 ILE 9 137    -134.356-103.348 651.681  1.00  8.47           H
ATOM   2195 2HG1 ILE 9 137    -133.415-102.162 650.798  1.00  8.47           H
ATOM   2196  CG2 ILE 9 137    -132.811-105.544 651.277  1.00  8.47           C
ATOM   2197 1HG2 ILE 9 137    -131.901-106.143 651.299  1.00  8.47           H
ATOM   2198 2HG2 ILE 9 137    -133.309-105.605 652.245  1.00  8.47           H
ATOM   2199 3HG2 ILE 9 137    -133.477-105.923 650.502  1.00  8.47           H
ATOM   2200  CD1 ILE 9 137    -134.461-103.567 649.537  1.00  8.47           C
ATOM   2201 1HD1 ILE 9 137    -133.812-103.408 648.676  1.00  8.47           H
ATOM   2202 2HD1 ILE 9 137    -134.768-104.612 649.573  1.00  8.47           H
ATOM   2203 3HD1 ILE 9 137    -135.342-102.931 649.450  1.00  8.47           H
ATOM   2204  HN  ILE 9 137    -131.061-102.080 650.611  1.00  8.47           H
ATOM   2205  N   MET 9 138    -129.366-104.560 651.757  1.00  8.47           N
ATOM   2206  CA  MET 9 138    -128.245-105.412 652.114  1.00  8.47           C
ATOM   2207  C   MET 9 138    -127.660-105.010 653.470  1.00  8.47           C
ATOM   2208  O   MET 9 138    -127.440-105.860 654.331  1.00  8.47           O
ATOM   2209  HA  MET 9 138    -128.651-106.422 652.171  1.00  8.47           H
ATOM   2210  CB  MET 9 138    -127.161-105.307 651.039  1.00  8.47           C
ATOM   2211 1HB  MET 9 138    -127.567-105.620 650.077  1.00  8.47           H
ATOM   2212 2HB  MET 9 138    -126.851-104.268 650.931  1.00  8.47           H
ATOM   2213  CG  MET 9 138    -125.951-106.172 651.395  1.00  8.47           C
ATOM   2214 1HG  MET 9 138    -125.432-105.750 652.256  1.00  8.47           H
ATOM   2215 2HG  MET 9 138    -126.279-107.172 651.679  1.00  8.47           H
ATOM   2216  SD  MET 9 138    -124.839-106.268 650.002  1.00  8.47           S
ATOM   2217  CE  MET 9 138    -124.173-104.612 650.022  1.00  8.47           C
ATOM   2218 1HE  MET 9 138    -124.982-103.893 649.894  1.00  8.47           H
ATOM   2219 2HE  MET 9 138    -123.675-104.432 650.975  1.00  8.47           H
ATOM   2220 3HE  MET 9 138    -123.454-104.499 649.210  1.00  8.47           H
ATOM   2221  HN  MET 9 138    -129.247-104.034 650.915  1.00  8.47           H
ATOM   2222  N   CYS 9 139    -127.426-103.714 653.617  1.00  8.47           N
ATOM   2223  CA  CYS 9 139    -126.796-103.199 654.821  1.00  8.47           C
ATOM   2224  C   CYS 9 139    -127.730-103.467 656.003  1.00  8.47           C
ATOM   2225  O   CYS 9 139    -127.273-103.781 657.101  1.00  8.47           O
ATOM   2226  HA  CYS 9 139    -125.857-103.740 654.939  1.00  8.47           H
ATOM   2227  CB  CYS 9 139    -126.454-101.714 654.689  1.00  8.47           C
ATOM   2228 1HB  CYS 9 139    -127.315-101.166 654.306  1.00  8.47           H
ATOM   2229 2HB  CYS 9 139    -126.222-101.298 655.669  1.00  8.47           H
ATOM   2230  HG  CYS 9 139    -125.709-101.675 652.437  1.00  8.47           H
ATOM   2231  SG  CYS 9 139    -125.026-101.498 653.565  1.00  8.47           S
ATOM   2232  HN  CYS 9 139    -127.657-103.023 652.932  1.00  8.47           H
ATOM   2233  N   ILE 9 140    -129.021-103.335 655.738  1.00  8.47           N
ATOM   2234  CA  ILE 9 140    -130.025-103.589 656.757  1.00  8.47           C
ATOM   2235  C   ILE 9 140    -129.905-105.038 657.234  1.00  8.47           C
ATOM   2236  O   ILE 9 140    -130.038-105.317 658.424  1.00  8.47           O
ATOM   2237  HA  ILE 9 140    -129.810-102.931 657.599  1.00  8.47           H
ATOM   2238  HB  ILE 9 140    -131.527-103.632 655.236  1.00  8.47           H
ATOM   2239  CB  ILE 9 140    -131.418-103.225 656.241  1.00  8.47           C
ATOM   2240  CG1 ILE 9 140    -131.583-101.708 656.134  1.00  8.47           C
ATOM   2241 1HG1 ILE 9 140    -131.746-101.285 657.126  1.00  8.47           H
ATOM   2242 2HG1 ILE 9 140    -130.666-101.265 655.746  1.00  8.47           H
ATOM   2243  CG2 ILE 9 140    -132.507-103.861 657.107  1.00  8.47           C
ATOM   2244 1HG2 ILE 9 140    -132.400-104.945 657.087  1.00  8.47           H
ATOM   2245 2HG2 ILE 9 140    -132.411-103.505 658.132  1.00  8.47           H
ATOM   2246 3HG2 ILE 9 140    -133.488-103.585 656.718  1.00  8.47           H
ATOM   2247  CD1 ILE 9 140    -132.757-101.347 655.221  1.00  8.47           C
ATOM   2248 1HD1 ILE 9 140    -132.579-101.750 654.224  1.00  8.47           H
ATOM   2249 2HD1 ILE 9 140    -133.676-101.771 655.626  1.00  8.47           H
ATOM   2250 3HD1 ILE 9 140    -132.852-100.263 655.163  1.00  8.47           H
ATOM   2251  HN  ILE 9 140    -129.384-103.059 654.847  1.00  8.47           H
ATOM   2252  N   SER 9 141    -129.655-105.923 656.279  1.00  8.47           N
ATOM   2253  CA  SER 9 141    -129.609-107.346 656.571  1.00  8.47           C
ATOM   2254  C   SER 9 141    -128.399-107.660 657.452  1.00  8.47           C
ATOM   2255  O   SER 9 141    -128.493-108.465 658.378  1.00  8.47           O
ATOM   2256  HA  SER 9 141    -130.536-107.561 657.102  1.00  8.47           H
ATOM   2257  CB  SER 9 141    -129.557-108.170 655.283  1.00  8.47           C
ATOM   2258 1HB  SER 9 141    -128.634-107.948 654.747  1.00  8.47           H
ATOM   2259 2HB  SER 9 141    -129.533-109.231 655.532  1.00  8.47           H
ATOM   2260  HG  SER 9 141    -130.441-107.187 653.781  1.00  8.47           H
ATOM   2261  OG  SER 9 141    -130.672-107.907 654.435  1.00  8.47           O
ATOM   2262  HN  SER 9 141    -129.487-105.682 655.323  1.00  8.47           H
ATOM   2263  N   VAL 9 142    -127.290-107.009 657.133  1.00  8.47           N
ATOM   2264  CA  VAL 9 142    -126.066-107.200 657.892  1.00  8.47           C
ATOM   2265  C   VAL 9 142    -126.254-106.643 659.304  1.00  8.47           C
ATOM   2266  O   VAL 9 142    -125.896-107.293 660.285  1.00  8.47           O
ATOM   2267  HA  VAL 9 142    -125.884-108.273 657.960  1.00  8.47           H
ATOM   2268  HB  VAL 9 142    -125.123-105.515 656.983  1.00  8.47           H
ATOM   2269  CB  VAL 9 142    -124.886-106.565 657.152  1.00  8.47           C
ATOM   2270  CG1 VAL 9 142    -123.611-106.630 657.995  1.00  8.47           C
ATOM   2271 1HG1 VAL 9 142    -123.766-106.093 658.930  1.00  8.47           H
ATOM   2272 2HG1 VAL 9 142    -123.370-107.671 658.209  1.00  8.47           H
ATOM   2273 3HG1 VAL 9 142    -122.789-106.172 657.445  1.00  8.47           H
ATOM   2274  CG2 VAL 9 142    -124.676-107.226 655.788  1.00  8.47           C
ATOM   2275 1HG2 VAL 9 142    -124.472-108.287 655.926  1.00  8.47           H
ATOM   2276 2HG2 VAL 9 142    -125.575-107.104 655.183  1.00  8.47           H
ATOM   2277 3HG2 VAL 9 142    -123.832-106.755 655.283  1.00  8.47           H
ATOM   2278  HN  VAL 9 142    -127.219-106.363 656.373  1.00  8.47           H
ATOM   2279  N   ASP 9 143    -126.817-105.445 659.363  1.00  8.47           N
ATOM   2280  CA  ASP 9 143    -127.019-104.774 660.636  1.00  8.47           C
ATOM   2281  C   ASP 9 143    -127.896-105.648 661.535  1.00  8.47           C
ATOM   2282  O   ASP 9 143    -127.667-105.730 662.741  1.00  8.47           O
ATOM   2283  HA  ASP 9 143    -126.019-104.628 661.045  1.00  8.47           H
ATOM   2284  CB  ASP 9 143    -127.727-103.431 660.446  1.00  8.47           C
ATOM   2285 1HB  ASP 9 143    -127.157-102.810 659.755  1.00  8.47           H
ATOM   2286 2HB  ASP 9 143    -128.706-103.593 659.995  1.00  8.47           H
ATOM   2287  CG  ASP 9 143    -127.888-102.702 661.781  1.00  8.47           C
ATOM   2288  OD1 ASP 9 143    -126.852-102.514 662.454  1.00  8.47           O
ATOM   2289  OD2 ASP 9 143    -129.044-102.349 662.099  1.00  8.47           O
ATOM   2290  HN  ASP 9 143    -127.133-104.935 658.563  1.00  8.47           H
ATOM   2291  N   ARG 9 144    -128.882-106.278 660.913  1.00  8.47           N
ATOM   2292  CA  ARG 9 144    -129.826-107.100 661.650  1.00  8.47           C
ATOM   2293  C   ARG 9 144    -129.133-108.355 662.186  1.00  8.47           C
ATOM   2294  O   ARG 9 144    -129.447-108.822 663.279  1.00  8.47           O
ATOM   2295  HA  ARG 9 144    -130.173-106.465 662.465  1.00  8.47           H
ATOM   2296  CB  ARG 9 144    -131.003-107.515 660.764  1.00  8.47           C
ATOM   2297 1HB  ARG 9 144    -131.397-106.642 660.244  1.00  8.47           H
ATOM   2298 2HB  ARG 9 144    -130.660-108.213 660.000  1.00  8.47           H
ATOM   2299  CG  ARG 9 144    -132.112-108.165 661.594  1.00  8.47           C
ATOM   2300 1HG  ARG 9 144    -131.788-109.148 661.935  1.00  8.47           H
ATOM   2301 2HG  ARG 9 144    -132.302-107.566 662.485  1.00  8.47           H
ATOM   2302  CD  ARG 9 144    -133.400-108.300 660.779  1.00  8.47           C
ATOM   2303 1HD  ARG 9 144    -133.752-107.315 660.475  1.00  8.47           H
ATOM   2304 2HD  ARG 9 144    -133.205-108.865 659.867  1.00  8.47           H
ATOM   2305  NE  ARG 9 144    -134.439-108.982 661.583  1.00  8.47           N
ATOM   2306  HE  ARG 9 144    -134.276-109.091 662.564  1.00  8.47           H
ATOM   2307  CZ  ARG 9 144    -135.584-109.461 661.079  1.00  8.47           C
ATOM   2308  NH1 ARG 9 144    -135.855-109.342 659.773  1.00  8.47           N
ATOM   2309 1HH1 ARG 9 144    -135.200-108.893 659.165  1.00  8.47           H
ATOM   2310 2HH1 ARG 9 144    -136.712-109.703 659.405  1.00  8.47           H
ATOM   2311  NH2 ARG 9 144    -136.455-110.062 661.902  1.00  8.47           N
ATOM   2312 1HH2 ARG 9 144    -137.314-110.425 661.542  1.00  8.47           H
ATOM   2313 2HH2 ARG 9 144    -136.245-110.146 662.876  1.00  8.47           H
ATOM   2314  HN  ARG 9 144    -129.039-106.234 659.927  1.00  8.47           H
ATOM   2315  N   TYR 9 145    -128.204-108.864 661.391  1.00  8.47           N
ATOM   2316  CA  TYR 9 145    -127.394-109.994 661.814  1.00  8.47           C
ATOM   2317  C   TYR 9 145    -126.552-109.636 663.040  1.00  8.47           C
ATOM   2318  O   TYR 9 145    -126.584-110.342 664.047  1.00  8.47           O
ATOM   2319  HA  TYR 9 145    -128.066-110.812 662.071  1.00  8.47           H
ATOM   2320  CB  TYR 9 145    -126.461-110.306 660.643  1.00  8.47           C
ATOM   2321 1HB  TYR 9 145    -127.039-110.772 659.845  1.00  8.47           H
ATOM   2322 2HB  TYR 9 145    -126.067-109.370 660.246  1.00  8.47           H
ATOM   2323  CG  TYR 9 145    -125.290-111.221 661.007  1.00  8.47           C
ATOM   2324  HD1 TYR 9 145    -123.808-109.720 660.625  1.00  8.47           H
ATOM   2325  CD1 TYR 9 145    -123.996-110.747 660.938  1.00  8.47           C
ATOM   2326  HD2 TYR 9 145    -126.550-112.896 661.457  1.00  8.47           H
ATOM   2327  CD2 TYR 9 145    -125.528-112.521 661.403  1.00  8.47           C
ATOM   2328  CE1 TYR 9 145    -122.894-111.608 661.281  1.00  8.47           C
ATOM   2329  HE1 TYR 9 145    -121.867-111.246 661.231  1.00  8.47           H
ATOM   2330  HE2 TYR 9 145    -124.600-114.412 662.060  1.00  8.47           H
ATOM   2331  CE2 TYR 9 145    -124.426-113.383 661.745  1.00  8.47           C
ATOM   2332  CZ  TYR 9 145    -123.164-112.884 661.668  1.00  8.47           C
ATOM   2333  OH  TYR 9 145    -122.123-113.697 661.991  1.00  8.47           O
ATOM   2334  HH  TYR 9 145    -121.257-113.221 661.840  1.00  8.47           H
ATOM   2335  HN  TYR 9 145    -128.000-108.518 660.475  1.00  8.47           H
ATOM   2336  N   ILE 9 146    -125.818-108.540 662.915  1.00  8.47           N
ATOM   2337  CA  ILE 9 146    -124.898-108.131 663.963  1.00  8.47           C
ATOM   2338  C   ILE 9 146    -125.679-107.889 665.256  1.00  8.47           C
ATOM   2339  O   ILE 9 146    -125.218-108.243 666.340  1.00  8.47           O
ATOM   2340  HA  ILE 9 146    -124.204-108.956 664.128  1.00  8.47           H
ATOM   2341  HB  ILE 9 146    -124.753-106.165 663.134  1.00  8.47           H
ATOM   2342  CB  ILE 9 146    -124.070-106.927 663.510  1.00  8.47           C
ATOM   2343  CG1 ILE 9 146    -123.136-107.305 662.359  1.00  8.47           C
ATOM   2344 1HG1 ILE 9 146    -122.320-107.922 662.736  1.00  8.47           H
ATOM   2345 2HG1 ILE 9 146    -123.678-107.905 661.628  1.00  8.47           H
ATOM   2346  CG2 ILE 9 146    -123.310-106.310 664.686  1.00  8.47           C
ATOM   2347 1HG2 ILE 9 146    -124.020-105.981 665.445  1.00  8.47           H
ATOM   2348 2HG2 ILE 9 146    -122.639-107.054 665.115  1.00  8.47           H
ATOM   2349 3HG2 ILE 9 146    -122.731-105.456 664.337  1.00  8.47           H
ATOM   2350  CD1 ILE 9 146    -122.568-106.056 661.681  1.00  8.47           C
ATOM   2351 1HD1 ILE 9 146    -123.385-105.454 661.285  1.00  8.47           H
ATOM   2352 2HD1 ILE 9 146    -122.006-105.471 662.410  1.00  8.47           H
ATOM   2353 3HD1 ILE 9 146    -121.907-106.354 660.867  1.00  8.47           H
ATOM   2354  HN  ILE 9 146    -125.844-107.937 662.118  1.00  8.47           H
ATOM   2355  N   ALA 9 147    -126.850-107.289 665.099  1.00  8.47           N
ATOM   2356  CA  ALA 9 147    -127.653-106.902 666.246  1.00  8.47           C
ATOM   2357  C   ALA 9 147    -128.053-108.154 667.029  1.00  8.47           C
ATOM   2358  O   ALA 9 147    -128.352-108.077 668.219  1.00  8.47           O
ATOM   2359  HA  ALA 9 147    -127.037-106.267 666.883  1.00  8.47           H
ATOM   2360  CB  ALA 9 147    -128.865-106.098 665.773  1.00  8.47           C
ATOM   2361 1HB  ALA 9 147    -128.527-105.204 665.249  1.00  8.47           H
ATOM   2362 2HB  ALA 9 147    -129.466-106.708 665.099  1.00  8.47           H
ATOM   2363 3HB  ALA 9 147    -129.467-105.808 666.635  1.00  8.47           H
ATOM   2364  HN  ALA 9 147    -127.249-107.066 664.209  1.00  8.47           H
ATOM   2365  N   ILE 9 148    -128.044-109.279 666.328  1.00  8.47           N
ATOM   2366  CA  ILE 9 148    -128.429-110.541 666.936  1.00  8.47           C
ATOM   2367  C   ILE 9 148    -127.183-111.236 667.489  1.00  8.47           C
ATOM   2368  O   ILE 9 148    -127.153-111.628 668.655  1.00  8.47           O
ATOM   2369  HA  ILE 9 148    -129.096-110.314 667.767  1.00  8.47           H
ATOM   2370  HB  ILE 9 148    -128.652-111.450 665.012  1.00  8.47           H
ATOM   2371  CB  ILE 9 148    -129.219-111.395 665.942  1.00  8.47           C
ATOM   2372  CG1 ILE 9 148    -130.566-110.748 665.612  1.00  8.47           C
ATOM   2373 1HG1 ILE 9 148    -131.213-110.782 666.488  1.00  8.47           H
ATOM   2374 2HG1 ILE 9 148    -130.417-109.697 665.366  1.00  8.47           H
ATOM   2375  CG2 ILE 9 148    -129.382-112.827 666.457  1.00  8.47           C
ATOM   2376 1HG2 ILE 9 148    -128.399-113.276 666.599  1.00  8.47           H
ATOM   2377 2HG2 ILE 9 148    -129.915-112.813 667.407  1.00  8.47           H
ATOM   2378 3HG2 ILE 9 148    -129.947-113.412 665.731  1.00  8.47           H
ATOM   2379  CD1 ILE 9 148    -131.245-111.461 664.441  1.00  8.47           C
ATOM   2380 1HD1 ILE 9 148    -130.605-111.404 663.560  1.00  8.47           H
ATOM   2381 2HD1 ILE 9 148    -131.413-112.506 664.700  1.00  8.47           H
ATOM   2382 3HD1 ILE 9 148    -132.200-110.981 664.228  1.00  8.47           H
ATOM   2383  HN  ILE 9 148    -127.782-109.335 665.365  1.00  8.47           H
ATOM   2384  N   ALA 9 149    -126.186-111.369 666.627  1.00  8.47           N
ATOM   2385  CA  ALA 9 149    -125.047-112.221 666.924  1.00  8.47           C
ATOM   2386  C   ALA 9 149    -124.209-111.576 668.030  1.00  8.47           C
ATOM   2387  O   ALA 9 149    -123.585-112.275 668.828  1.00  8.47           O
ATOM   2388  HA  ALA 9 149    -125.432-113.176 667.282  1.00  8.47           H
ATOM   2389  CB  ALA 9 149    -124.242-112.461 665.646  1.00  8.47           C
ATOM   2390 1HB  ALA 9 149    -124.874-112.947 664.904  1.00  8.47           H
ATOM   2391 2HB  ALA 9 149    -123.889-111.507 665.255  1.00  8.47           H
ATOM   2392 3HB  ALA 9 149    -123.387-113.101 665.870  1.00  8.47           H
ATOM   2393  HN  ALA 9 149    -126.148-110.907 665.740  1.00  8.47           H
ATOM   2394  N   GLN 9 150    -124.221-110.252 668.042  1.00  8.47           N
ATOM   2395  CA  GLN 9 150    -123.352-109.503 668.934  1.00  8.47           C
ATOM   2396  C   GLN 9 150    -124.174-108.538 669.790  1.00  8.47           C
ATOM   2397  O   GLN 9 150    -123.753-107.409 670.038  1.00  8.47           O
ATOM   2398  HA  GLN 9 150    -122.877-110.250 669.570  1.00  8.47           H
ATOM   2399  CB  GLN 9 150    -122.273-108.755 668.148  1.00  8.47           C
ATOM   2400 1HB  GLN 9 150    -122.738-108.004 667.509  1.00  8.47           H
ATOM   2401 2HB  GLN 9 150    -121.617-108.225 668.838  1.00  8.47           H
ATOM   2402  CG  GLN 9 150    -121.450-109.720 667.292  1.00  8.47           C
ATOM   2403 1HG  GLN 9 150    -121.158-110.584 667.890  1.00  8.47           H
ATOM   2404 2HG  GLN 9 150    -122.059-110.093 666.469  1.00  8.47           H
ATOM   2405  CD  GLN 9 150    -120.200-109.032 666.738  1.00  8.47           C
ATOM   2406  OE1 GLN 9 150    -119.898-107.892 667.050  1.00  8.47           O
ATOM   2407  NE2 GLN 9 150    -119.494-109.786 665.901  1.00  8.47           N
ATOM   2408 1HE2 GLN 9 150    -119.797-110.715 665.687  1.00  8.47           H
ATOM   2409 2HE2 GLN 9 150    -118.659-109.425 665.486  1.00  8.47           H
ATOM   2410  HN  GLN 9 150    -124.809-109.692 667.458  1.00  8.47           H
ATOM   2411  N   ALA 9 151    -125.332-109.018 670.219  1.00  8.47           N
ATOM   2412  CA  ALA 9 151    -126.337-108.143 670.799  1.00  8.47           C
ATOM   2413  C   ALA 9 151    -125.683-107.257 671.861  1.00  8.47           C
ATOM   2414  O   ALA 9 151    -125.982-106.067 671.952  1.00  8.47           O
ATOM   2415  HA  ALA 9 151    -126.727-107.511 670.000  1.00  8.47           H
ATOM   2416  CB  ALA 9 151    -127.482-108.984 671.365  1.00  8.47           C
ATOM   2417 1HB  ALA 9 151    -127.931-109.573 670.565  1.00  8.47           H
ATOM   2418 2HB  ALA 9 151    -127.096-109.653 672.135  1.00  8.47           H
ATOM   2419 3HB  ALA 9 151    -128.236-108.327 671.800  1.00  8.47           H
ATOM   2420  HN  ALA 9 151    -125.588-109.984 670.176  1.00  8.47           H
ATOM   2421  N   MET 9 152    -124.803-107.871 672.638  1.00  8.47           N
ATOM   2422  CA  MET 9 152    -124.126-107.159 673.709  1.00  8.47           C
ATOM   2423  C   MET 9 152    -123.269-106.020 673.154  1.00  8.47           C
ATOM   2424  O   MET 9 152    -123.449-104.863 673.529  1.00  8.47           O
ATOM   2425  HA  MET 9 152    -124.918-106.754 674.339  1.00  8.47           H
ATOM   2426  CB  MET 9 152    -123.239-108.133 674.488  1.00  8.47           C
ATOM   2427 1HB  MET 9 152    -122.917-108.942 673.832  1.00  8.47           H
ATOM   2428 2HB  MET 9 152    -122.339-107.620 674.826  1.00  8.47           H
ATOM   2429  CG  MET 9 152    -123.986-108.712 675.691  1.00  8.47           C
ATOM   2430 1HG  MET 9 152    -124.583-107.934 676.167  1.00  8.47           H
ATOM   2431 2HG  MET 9 152    -124.676-109.488 675.363  1.00  8.47           H
ATOM   2432  SD  MET 9 152    -122.822-109.388 676.864  1.00  8.47           S
ATOM   2433  CE  MET 9 152    -122.549-110.995 676.137  1.00  8.47           C
ATOM   2434 1HE  MET 9 152    -123.493-111.537 676.088  1.00  8.47           H
ATOM   2435 2HE  MET 9 152    -122.145-110.876 675.132  1.00  8.47           H
ATOM   2436 3HE  MET 9 152    -121.840-111.555 676.749  1.00  8.47           H
ATOM   2437  HN  MET 9 152    -124.552-108.834 672.546  1.00  8.47           H
ATOM   2438  N   ARG 9 153    -122.354-106.388 672.268  1.00  8.47           N
ATOM   2439  CA  ARG 9 153    -121.441-105.418 671.688  1.00  8.47           C
ATOM   2440  C   ARG 9 153    -122.221-104.337 670.937  1.00  8.47           C
ATOM   2441  O   ARG 9 153    -121.843-103.167 670.957  1.00  8.47           O
ATOM   2442  HA  ARG 9 153    -120.906-104.995 672.539  1.00  8.47           H
ATOM   2443  CB  ARG 9 153    -120.460-106.091 670.726  1.00  8.47           C
ATOM   2444 1HB  ARG 9 153    -121.009-106.711 670.017  1.00  8.47           H
ATOM   2445 2HB  ARG 9 153    -119.935-105.332 670.146  1.00  8.47           H
ATOM   2446  CG  ARG 9 153    -119.448-106.950 671.487  1.00  8.47           C
ATOM   2447 1HG  ARG 9 153    -118.959-106.349 672.254  1.00  8.47           H
ATOM   2448 2HG  ARG 9 153    -119.966-107.760 672.000  1.00  8.47           H
ATOM   2449  CD  ARG 9 153    -118.397-107.529 670.538  1.00  8.47           C
ATOM   2450 1HD  ARG 9 153    -118.865-108.234 669.851  1.00  8.47           H
ATOM   2451 2HD  ARG 9 153    -117.964-106.733 669.932  1.00  8.47           H
ATOM   2452  NE  ARG 9 153    -117.335-108.208 671.313  1.00  8.47           N
ATOM   2453  HE  ARG 9 153    -117.443-108.267 672.305  1.00  8.47           H
ATOM   2454  CZ  ARG 9 153    -116.237-108.750 670.767  1.00  8.47           C
ATOM   2455  NH1 ARG 9 153    -116.040-108.700 669.443  1.00  8.47           N
ATOM   2456 1HH1 ARG 9 153    -116.715-108.257 668.853  1.00  8.47           H
ATOM   2457 2HH1 ARG 9 153    -115.218-109.107 669.044  1.00  8.47           H
ATOM   2458  NH2 ARG 9 153    -115.339-109.341 671.567  1.00  8.47           N
ATOM   2459 1HH2 ARG 9 153    -114.514-109.750 671.176  1.00  8.47           H
ATOM   2460 2HH2 ARG 9 153    -115.493-109.374 672.554  1.00  8.47           H
ATOM   2461  HN  ARG 9 153    -122.233-107.327 671.947  1.00  8.47           H
ATOM   2462  N   ALA 9 154    -123.296-104.768 670.292  1.00  8.47           N
ATOM   2463  CA  ALA 9 154    -124.103-103.861 669.494  1.00  8.47           C
ATOM   2464  C   ALA 9 154    -124.757-102.826 670.411  1.00  8.47           C
ATOM   2465  O   ALA 9 154    -125.172-101.761 669.955  1.00  8.47           O
ATOM   2466  HA  ALA 9 154    -123.438-103.350 668.798  1.00  8.47           H
ATOM   2467  CB  ALA 9 154    -125.131-104.664 668.694  1.00  8.47           C
ATOM   2468 1HB  ALA 9 154    -124.614-105.364 668.037  1.00  8.47           H
ATOM   2469 2HB  ALA 9 154    -125.775-105.215 669.379  1.00  8.47           H
ATOM   2470 3HB  ALA 9 154    -125.737-103.983 668.095  1.00  8.47           H
ATOM   2471  HN  ALA 9 154    -123.615-105.715 670.309  1.00  8.47           H
ATOM   2472  N   HIS 9 155    -124.830-103.175 671.687  1.00  8.47           N
ATOM   2473  CA  HIS 9 155    -125.423-102.287 672.673  1.00  8.47           C
ATOM   2474  C   HIS 9 155    -124.441-101.162 673.008  1.00  8.47           C
ATOM   2475  O   HIS 9 155    -124.804 -99.988 672.979  1.00  8.47           O
ATOM   2476  HA  HIS 9 155    -126.312-101.856 672.212  1.00  8.47           H
ATOM   2477  CB  HIS 9 155    -125.871-103.070 673.909  1.00  8.47           C
ATOM   2478 1HB  HIS 9 155    -126.432-103.947 673.587  1.00  8.47           H
ATOM   2479 2HB  HIS 9 155    -124.989-103.431 674.437  1.00  8.47           H
ATOM   2480  CG  HIS 9 155    -126.722-102.270 674.867  1.00  8.47           C
ATOM   2481  HD1 HIS 9 155    -125.328-100.774 675.462  1.00  8.47           H
ATOM   2482  ND1 HIS 9 155    -126.249-101.155 675.537  1.00  8.47           N
ATOM   2483  CD2 HIS 9 155    -128.018-102.435 675.259  1.00  8.47           C
ATOM   2484  HD2 HIS 9 155    -128.691-103.223 674.920  1.00  8.47           H
ATOM   2485  CE1 HIS 9 155    -127.225-100.679 676.296  1.00  8.47           C
ATOM   2486  HE1 HIS 9 155    -127.164 -99.806 676.946  1.00  8.47           H
ATOM   2487  NE2 HIS 9 155    -128.320-101.474 676.123  1.00  8.47           N
ATOM   2488  HN  HIS 9 155    -124.493-104.044 672.050  1.00  8.47           H
ATOM   2489  N   THR 9 156    -123.216-101.562 673.318  1.00  8.47           N
ATOM   2490  CA  THR 9 156    -122.231-100.626 673.830  1.00  8.47           C
ATOM   2491  C   THR 9 156    -121.734 -99.708 672.711  1.00  8.47           C
ATOM   2492  O   THR 9 156    -121.260 -98.604 672.974  1.00  8.47           O
ATOM   2493  HA  THR 9 156    -122.713 -99.991 674.574  1.00  8.47           H
ATOM   2494  HB  THR 9 156    -120.228-100.816 674.651  1.00  8.47           H
ATOM   2495  CB  THR 9 156    -121.113-101.432 674.496  1.00  8.47           C
ATOM   2496  OG1 THR 9 156    -120.938-102.556 673.637  1.00  8.47           O
ATOM   2497  HG1 THR 9 156    -120.063-103.001 673.831  1.00  8.47           H
ATOM   2498  CG2 THR 9 156    -121.548-102.046 675.828  1.00  8.47           C
ATOM   2499 1HG2 THR 9 156    -122.392-102.716 675.662  1.00  8.47           H
ATOM   2500 2HG2 THR 9 156    -121.844-101.253 676.514  1.00  8.47           H
ATOM   2501 3HG2 THR 9 156    -120.718-102.607 676.257  1.00  8.47           H
ATOM   2502  HN  THR 9 156    -122.895-102.505 673.224  1.00  8.47           H
ATOM   2503  N   TRP 9 157    -121.859-100.200 671.487  1.00  8.47           N
ATOM   2504  CA  TRP 9 157    -121.277 -99.518 670.344  1.00  8.47           C
ATOM   2505  C   TRP 9 157    -122.401 -98.793 669.603  1.00  8.47           C
ATOM   2506  O   TRP 9 157    -122.286 -98.516 668.410  1.00  8.47           O
ATOM   2507  HA  TRP 9 157    -120.552 -98.796 670.720  1.00  8.47           H
ATOM   2508  CB  TRP 9 157    -120.508-100.497 669.454  1.00  8.47           C
ATOM   2509 1HB  TRP 9 157    -121.150-101.350 669.232  1.00  8.47           H
ATOM   2510 2HB  TRP 9 157    -120.284-100.011 668.505  1.00  8.47           H
ATOM   2511  CG  TRP 9 157    -119.204-101.006 670.071  1.00  8.47           C
ATOM   2512  HD1 TRP 9 157    -119.856-101.962 671.884  1.00  8.47           H
ATOM   2513  CD1 TRP 9 157    -119.041-101.680 671.218  1.00  8.47           C
ATOM   2514  CD2 TRP 9 157    -117.877-100.854 669.523  1.00  8.47           C
ATOM   2515  NE1 TRP 9 157    -117.712-101.972 671.448  1.00  8.47           N
ATOM   2516  HE1 TRP 9 157    -117.343-102.466 672.236  1.00  8.47           H
ATOM   2517  CE2 TRP 9 157    -116.982-101.454 670.385  1.00  8.47           C
ATOM   2518  HE3 TRP 9 157    -118.135 -99.750 667.642  1.00  8.47           H
ATOM   2519  CE3 TRP 9 157    -117.448-100.230 668.339  1.00  8.47           C
ATOM   2520  CZ2 TRP 9 157    -115.602-101.488 670.155  1.00  8.47           C
ATOM   2521  HZ2 TRP 9 157    -114.915-101.969 670.852  1.00  8.47           H
ATOM   2522  CZ3 TRP 9 157    -116.066-100.273 668.123  1.00  8.47           C
ATOM   2523  HZ3 TRP 9 157    -115.679 -99.804 667.218  1.00  8.47           H
ATOM   2524  CH2 TRP 9 157    -115.151-100.873 668.981  1.00  8.47           C
ATOM   2525  HH2 TRP 9 157    -114.088-100.864 668.741  1.00  8.47           H
ATOM   2526  HN  TRP 9 157    -122.347-101.046 671.271  1.00  8.47           H
ATOM   2527  N   ARG 9 158    -123.464 -98.505 670.340  1.00  8.47           N
ATOM   2528  CA  ARG 9 158    -124.664 -97.949 669.739  1.00  8.47           C
ATOM   2529  C   ARG 9 158    -124.324 -96.682 668.950  1.00  8.47           C
ATOM   2530  O   ARG 9 158    -124.716 -96.543 667.793  1.00  8.47           O
ATOM   2531  HA  ARG 9 158    -125.035 -98.733 669.079  1.00  8.47           H
ATOM   2532  CB  ARG 9 158    -125.709 -97.613 670.804  1.00  8.47           C
ATOM   2533 1HB  ARG 9 158    -125.211 -97.282 671.716  1.00  8.47           H
ATOM   2534 2HB  ARG 9 158    -126.330 -96.785 670.462  1.00  8.47           H
ATOM   2535  CG  ARG 9 158    -126.590 -98.825 671.110  1.00  8.47           C
ATOM   2536 1HG  ARG 9 158    -127.153 -99.104 670.219  1.00  8.47           H
ATOM   2537 2HG  ARG 9 158    -125.963 -99.678 671.371  1.00  8.47           H
ATOM   2538  CD  ARG 9 158    -127.557 -98.526 672.257  1.00  8.47           C
ATOM   2539 1HD  ARG 9 158    -126.998 -98.299 673.165  1.00  8.47           H
ATOM   2540 2HD  ARG 9 158    -128.153 -97.644 672.021  1.00  8.47           H
ATOM   2541  NE  ARG 9 158    -128.444 -99.688 672.488  1.00  8.47           N
ATOM   2542  HE  ARG 9 158    -128.423-100.433 671.822  1.00  8.47           H
ATOM   2543  CZ  ARG 9 158    -129.274 -99.803 673.534  1.00  8.47           C
ATOM   2544  NH1 ARG 9 158    -129.344 -98.834 674.457  1.00  8.47           N
ATOM   2545 1HH1 ARG 9 158    -128.774 -98.017 674.368  1.00  8.47           H
ATOM   2546 2HH1 ARG 9 158    -129.966 -98.928 675.234  1.00  8.47           H
ATOM   2547  NH2 ARG 9 158    -130.034-100.902 673.642  1.00  8.47           N
ATOM   2548 1HH2 ARG 9 158    -130.659-101.003 674.416  1.00  8.47           H
ATOM   2549 2HH2 ARG 9 158    -129.976-101.620 672.949  1.00  8.47           H
ATOM   2550  HN  ARG 9 158    -123.513 -98.647 671.329  1.00  8.47           H
ATOM   2551  N   GLU 9 159    -123.599 -95.790 669.609  1.00  8.47           N
ATOM   2552  CA  GLU 9 159    -123.343 -94.474 669.050  1.00  8.47           C
ATOM   2553  C   GLU 9 159    -122.417 -94.583 667.837  1.00  8.47           C
ATOM   2554  O   GLU 9 159    -122.702 -94.018 666.782  1.00  8.47           O
ATOM   2555  HA  GLU 9 159    -124.317 -94.097 668.740  1.00  8.47           H
ATOM   2556  CB  GLU 9 159    -122.755 -93.535 670.106  1.00  8.47           C
ATOM   2557 1HB  GLU 9 159    -121.903 -94.012 670.588  1.00  8.47           H
ATOM   2558 2HB  GLU 9 159    -122.510 -92.576 669.649  1.00  8.47           H
ATOM   2559  CG  GLU 9 159    -123.776 -93.239 671.206  1.00  8.47           C
ATOM   2560 1HG  GLU 9 159    -124.683 -92.826 670.765  1.00  8.47           H
ATOM   2561 2HG  GLU 9 159    -124.058 -94.167 671.705  1.00  8.47           H
ATOM   2562  CD  GLU 9 159    -123.208 -92.255 672.231  1.00  8.47           C
ATOM   2563  OE1 GLU 9 159    -124.021 -91.721 673.016  1.00  8.47           O
ATOM   2564  OE2 GLU 9 159    -121.974 -92.060 672.207  1.00  8.47           O
ATOM   2565  HN  GLU 9 159    -123.190 -95.955 670.507  1.00  8.47           H
ATOM   2566  N   LYS 9 160    -121.328 -95.313 668.027  1.00  8.47           N
ATOM   2567  CA  LYS 9 160    -120.367 -95.515 666.957  1.00  8.47           C
ATOM   2568  C   LYS 9 160    -121.086 -96.081 665.731  1.00  8.47           C
ATOM   2569  O   LYS 9 160    -120.800 -95.685 664.602  1.00  8.47           O
ATOM   2570  HA  LYS 9 160    -119.957 -94.539 666.697  1.00  8.47           H
ATOM   2571  CB  LYS 9 160    -119.201 -96.381 667.441  1.00  8.47           C
ATOM   2572 1HB  LYS 9 160    -119.585 -97.294 667.896  1.00  8.47           H
ATOM   2573 2HB  LYS 9 160    -118.590 -96.683 666.590  1.00  8.47           H
ATOM   2574  CG  LYS 9 160    -118.339 -95.624 668.452  1.00  8.47           C
ATOM   2575 1HG  LYS 9 160    -118.042 -94.662 668.035  1.00  8.47           H
ATOM   2576 2HG  LYS 9 160    -118.922 -95.416 669.349  1.00  8.47           H
ATOM   2577  CD  LYS 9 160    -117.093 -96.431 668.823  1.00  8.47           C
ATOM   2578 1HD  LYS 9 160    -117.389 -97.367 669.297  1.00  8.47           H
ATOM   2579 2HD  LYS 9 160    -116.542 -96.691 667.919  1.00  8.47           H
ATOM   2580  CE  LYS 9 160    -116.187 -95.638 669.768  1.00  8.47           C
ATOM   2581 1HE  LYS 9 160    -115.921 -94.685 669.312  1.00  8.47           H
ATOM   2582 2HE  LYS 9 160    -116.724 -95.411 670.690  1.00  8.47           H
ATOM   2583  NZ  LYS 9 160    -114.961 -96.407 670.077  1.00  8.47           N
ATOM   2584 1HZ  LYS 9 160    -114.374 -95.869 670.705  1.00  8.47           H
ATOM   2585 2HZ  LYS 9 160    -115.215 -97.284 670.519  1.00  8.47           H
ATOM   2586 3HZ  LYS 9 160    -114.455 -96.595 669.219  1.00  8.47           H
ATOM   2587  HN  LYS 9 160    -121.100 -95.762 668.891  1.00  8.47           H
ATOM   2588  N   ARG 9 161    -122.005 -96.998 665.995  1.00  8.47           N
ATOM   2589  CA  ARG 9 161    -122.758 -97.631 664.926  1.00  8.47           C
ATOM   2590  C   ARG 9 161    -123.571 -96.587 664.158  1.00  8.47           C
ATOM   2591  O   ARG 9 161    -123.724 -96.685 662.942  1.00  8.47           O
ATOM   2592  HA  ARG 9 161    -122.003 -98.089 664.286  1.00  8.47           H
ATOM   2593  CB  ARG 9 161    -123.704 -98.700 665.477  1.00  8.47           C
ATOM   2594 1HB  ARG 9 161    -124.231 -98.310 666.348  1.00  8.47           H
ATOM   2595 2HB  ARG 9 161    -124.460 -98.942 664.729  1.00  8.47           H
ATOM   2596  CG  ARG 9 161    -122.936 -99.966 665.863  1.00  8.47           C
ATOM   2597 1HG  ARG 9 161    -122.514-100.426 664.969  1.00  8.47           H
ATOM   2598 2HG  ARG 9 161    -122.101 -99.705 666.512  1.00  8.47           H
ATOM   2599  CD  ARG 9 161    -123.850-100.966 666.575  1.00  8.47           C
ATOM   2600 1HD  ARG 9 161    -123.258-101.786 666.982  1.00  8.47           H
ATOM   2601 2HD  ARG 9 161    -124.346-100.482 667.417  1.00  8.47           H
ATOM   2602  NE  ARG 9 161    -124.859-101.492 665.629  1.00  8.47           N
ATOM   2603  HE  ARG 9 161    -124.642-101.473 664.653  1.00  8.47           H
ATOM   2604  CZ  ARG 9 161    -126.046-101.992 665.999  1.00  8.47           C
ATOM   2605  NH1 ARG 9 161    -126.390-102.042 667.293  1.00  8.47           N
ATOM   2606 1HH1 ARG 9 161    -125.759-101.705 667.991  1.00  8.47           H
ATOM   2607 2HH1 ARG 9 161    -127.277-102.417 667.560  1.00  8.47           H
ATOM   2608  NH2 ARG 9 161    -126.884-102.442 665.055  1.00  8.47           N
ATOM   2609 1HH2 ARG 9 161    -127.773-102.818 665.314  1.00  8.47           H
ATOM   2610 2HH2 ARG 9 161    -126.620-102.401 664.091  1.00  8.47           H
ATOM   2611  HN  ARG 9 161    -122.237 -97.308 666.916  1.00  8.47           H
ATOM   2612  N   LEU 9 162    -124.071 -95.610 664.901  1.00  8.47           N
ATOM   2613  CA  LEU 9 162    -124.869 -94.551 664.306  1.00  8.47           C
ATOM   2614  C   LEU 9 162    -123.983 -93.703 663.393  1.00  8.47           C
ATOM   2615  O   LEU 9 162    -124.407 -93.299 662.311  1.00  8.47           O
ATOM   2616  HA  LEU 9 162    -125.639 -95.025 663.698  1.00  8.47           H
ATOM   2617  CB  LEU 9 162    -125.583 -93.744 665.393  1.00  8.47           C
ATOM   2618 1HB  LEU 9 162    -126.116 -94.439 666.042  1.00  8.47           H
ATOM   2619 2HB  LEU 9 162    -124.829 -93.250 666.005  1.00  8.47           H
ATOM   2620  HG  LEU 9 162    -126.056 -92.035 664.197  1.00  8.47           H
ATOM   2621  CG  LEU 9 162    -126.574 -92.687 664.901  1.00  8.47           C
ATOM   2622  CD1 LEU 9 162    -127.737 -93.335 664.146  1.00  8.47           C
ATOM   2623 1HD1 LEU 9 162    -127.352 -93.881 663.285  1.00  8.47           H
ATOM   2624 2HD1 LEU 9 162    -128.261 -94.024 664.808  1.00  8.47           H
ATOM   2625 3HD1 LEU 9 162    -128.426 -92.561 663.807  1.00  8.47           H
ATOM   2626  CD2 LEU 9 162    -127.058 -91.810 666.057  1.00  8.47           C
ATOM   2627 1HD2 LEU 9 162    -127.553 -92.432 666.803  1.00  8.47           H
ATOM   2628 2HD2 LEU 9 162    -126.206 -91.305 666.512  1.00  8.47           H
ATOM   2629 3HD2 LEU 9 162    -127.761 -91.067 665.679  1.00  8.47           H
ATOM   2630  HN  LEU 9 162    -123.940 -95.536 665.890  1.00  8.47           H
ATOM   2631  N   LEU 9 163    -122.767 -93.458 663.861  1.00  8.47           N
ATOM   2632  CA  LEU 9 163    -121.812 -92.680 663.092  1.00  8.47           C
ATOM   2633  C   LEU 9 163    -121.510 -93.404 661.778  1.00  8.47           C
ATOM   2634  O   LEU 9 163    -121.611 -92.814 660.703  1.00  8.47           O
ATOM   2635  HA  LEU 9 163    -122.281 -91.724 662.859  1.00  8.47           H
ATOM   2636  CB  LEU 9 163    -120.567 -92.381 663.929  1.00  8.47           C
ATOM   2637 1HB  LEU 9 163    -120.881 -91.883 664.847  1.00  8.47           H
ATOM   2638 2HB  LEU 9 163    -120.113 -93.328 664.220  1.00  8.47           H
ATOM   2639  HG  LEU 9 163    -119.210 -92.000 662.320  1.00  8.47           H
ATOM   2640  CG  LEU 9 163    -119.496 -91.519 663.256  1.00  8.47           C
ATOM   2641  CD1 LEU 9 163    -120.047 -90.136 662.904  1.00  8.47           C
ATOM   2642 1HD1 LEU 9 163    -120.890 -90.244 662.221  1.00  8.47           H
ATOM   2643 2HD1 LEU 9 163    -120.379 -89.635 663.813  1.00  8.47           H
ATOM   2644 3HD1 LEU 9 163    -119.266 -89.545 662.426  1.00  8.47           H
ATOM   2645  CD2 LEU 9 163    -118.238 -91.432 664.122  1.00  8.47           C
ATOM   2646 1HD2 LEU 9 163    -118.490 -90.987 665.085  1.00  8.47           H
ATOM   2647 2HD2 LEU 9 163    -117.835 -92.432 664.279  1.00  8.47           H
ATOM   2648 3HD2 LEU 9 163    -117.494 -90.814 663.620  1.00  8.47           H
ATOM   2649  HN  LEU 9 163    -122.434 -93.782 664.746  1.00  8.47           H
ATOM   2650  N   TYR 9 164    -121.146 -94.671 661.908  1.00  8.47           N
ATOM   2651  CA  TYR 9 164    -120.807 -95.475 660.746  1.00  8.47           C
ATOM   2652  C   TYR 9 164    -121.984 -95.555 659.772  1.00  8.47           C
ATOM   2653  O   TYR 9 164    -121.789 -95.602 658.559  1.00  8.47           O
ATOM   2654  HA  TYR 9 164    -119.962 -95.002 660.245  1.00  8.47           H
ATOM   2655  CB  TYR 9 164    -120.504 -96.877 661.278  1.00  8.47           C
ATOM   2656 1HB  TYR 9 164    -121.331 -97.203 661.907  1.00  8.47           H
ATOM   2657 2HB  TYR 9 164    -120.451 -97.570 660.437  1.00  8.47           H
ATOM   2658  CG  TYR 9 164    -119.204 -96.971 662.079  1.00  8.47           C
ATOM   2659  HD1 TYR 9 164    -118.049 -95.925 660.607  1.00  8.47           H
ATOM   2660  CD1 TYR 9 164    -118.041 -96.424 661.576  1.00  8.47           C
ATOM   2661  HD2 TYR 9 164    -120.112 -98.035 663.704  1.00  8.47           H
ATOM   2662  CD2 TYR 9 164    -119.194 -97.603 663.306  1.00  8.47           C
ATOM   2663  CE1 TYR 9 164    -116.818 -96.512 662.330  1.00  8.47           C
ATOM   2664  HE1 TYR 9 164    -115.893 -96.084 661.944  1.00  8.47           H
ATOM   2665  HE2 TYR 9 164    -117.949 -98.188 665.031  1.00  8.47           H
ATOM   2666  CE2 TYR 9 164    -117.971 -97.691 664.061  1.00  8.47           C
ATOM   2667  CZ  TYR 9 164    -116.843 -97.142 663.536  1.00  8.47           C
ATOM   2668  OH  TYR 9 164    -115.688 -97.225 664.248  1.00  8.47           O
ATOM   2669  HH  TYR 9 164    -114.940 -96.801 663.738  1.00  8.47           H
ATOM   2670  HN  TYR 9 164    -121.081 -95.147 662.785  1.00  8.47           H
ATOM   2671  N   SER 9 165    -123.181 -95.568 660.341  1.00  8.47           N
ATOM   2672  CA  SER 9 165    -124.389 -95.668 659.539  1.00  8.47           C
ATOM   2673  C   SER 9 165    -124.473 -94.487 658.571  1.00  8.47           C
ATOM   2674  O   SER 9 165    -124.959 -94.632 657.450  1.00  8.47           O
ATOM   2675  HA  SER 9 165    -124.296 -96.606 658.992  1.00  8.47           H
ATOM   2676  CB  SER 9 165    -125.635 -95.718 660.426  1.00  8.47           C
ATOM   2677 1HB  SER 9 165    -126.472 -96.117 659.852  1.00  8.47           H
ATOM   2678 2HB  SER 9 165    -125.463 -96.403 661.256  1.00  8.47           H
ATOM   2679  HG  SER 9 165    -125.273 -94.114 661.567  1.00  8.47           H
ATOM   2680  OG  SER 9 165    -125.980 -94.432 660.935  1.00  8.47           O
ATOM   2681  HN  SER 9 165    -123.332 -95.513 661.328  1.00  8.47           H
ATOM   2682  N   LYS 9 166    -123.993 -93.344 659.039  1.00  8.47           N
ATOM   2683  CA  LYS 9 166    -123.995 -92.141 658.222  1.00  8.47           C
ATOM   2684  C   LYS 9 166    -123.032 -92.327 657.048  1.00  8.47           C
ATOM   2685  O   LYS 9 166    -123.386 -92.054 655.902  1.00  8.47           O
ATOM   2686  HA  LYS 9 166    -125.003 -92.016 657.826  1.00  8.47           H
ATOM   2687  CB  LYS 9 166    -123.689 -90.911 659.080  1.00  8.47           C
ATOM   2688 1HB  LYS 9 166    -122.772 -91.075 659.644  1.00  8.47           H
ATOM   2689 2HB  LYS 9 166    -123.517 -90.049 658.436  1.00  8.47           H
ATOM   2690  CG  LYS 9 166    -124.841 -90.614 660.042  1.00  8.47           C
ATOM   2691 1HG  LYS 9 166    -125.761 -90.461 659.478  1.00  8.47           H
ATOM   2692 2HG  LYS 9 166    -125.006 -91.473 660.693  1.00  8.47           H
ATOM   2693  CD  LYS 9 166    -124.542 -89.375 660.888  1.00  8.47           C
ATOM   2694 1HD  LYS 9 166    -123.655 -89.551 661.497  1.00  8.47           H
ATOM   2695 2HD  LYS 9 166    -124.319 -88.530 660.237  1.00  8.47           H
ATOM   2696  CE  LYS 9 166    -125.728 -89.030 661.792  1.00  8.47           C
ATOM   2697 1HE  LYS 9 166    -126.634 -88.937 661.194  1.00  8.47           H
ATOM   2698 2HE  LYS 9 166    -125.897 -89.837 662.504  1.00  8.47           H
ATOM   2699  NZ  LYS 9 166    -125.474 -87.765 662.518  1.00  8.47           N
ATOM   2700 1HZ  LYS 9 166    -126.260 -87.562 663.127  1.00  8.47           H
ATOM   2701 2HZ  LYS 9 166    -124.631 -87.858 663.074  1.00  8.47           H
ATOM   2702 3HZ  LYS 9 166    -125.359 -87.010 661.852  1.00  8.47           H
ATOM   2703  HN  LYS 9 166    -123.610 -93.232 659.955  1.00  8.47           H
ATOM   2704  N   MET 9 167    -121.834 -92.789 657.373  1.00  8.47           N
ATOM   2705  CA  MET 9 167    -120.801 -92.966 656.367  1.00  8.47           C
ATOM   2706  C   MET 9 167    -121.250 -93.953 655.287  1.00  8.47           C
ATOM   2707  O   MET 9 167    -121.079 -93.696 654.097  1.00  8.47           O
ATOM   2708  HA  MET 9 167    -120.649 -91.980 655.926  1.00  8.47           H
ATOM   2709  CB  MET 9 167    -119.523 -93.481 657.031  1.00  8.47           C
ATOM   2710 1HB  MET 9 167    -119.719 -94.441 657.509  1.00  8.47           H
ATOM   2711 2HB  MET 9 167    -118.759 -93.653 656.273  1.00  8.47           H
ATOM   2712  CG  MET 9 167    -119.005 -92.485 658.070  1.00  8.47           C
ATOM   2713 1HG  MET 9 167    -119.749 -92.345 658.854  1.00  8.47           H
ATOM   2714 2HG  MET 9 167    -118.108 -92.879 658.548  1.00  8.47           H
ATOM   2715  SD  MET 9 167    -118.641 -90.922 657.289  1.00  8.47           S
ATOM   2716  CE  MET 9 167    -117.235 -91.392 656.295  1.00  8.47           C
ATOM   2717 1HE  MET 9 167    -116.439 -91.759 656.942  1.00  8.47           H
ATOM   2718 2HE  MET 9 167    -117.529 -92.177 655.599  1.00  8.47           H
ATOM   2719 3HE  MET 9 167    -116.879 -90.526 655.737  1.00  8.47           H
ATOM   2720  HN  MET 9 167    -121.565 -93.041 658.303  1.00  8.47           H
ATOM   2721  N   VAL 9 168    -121.815 -95.061 655.743  1.00  8.47           N
ATOM   2722  CA  VAL 9 168    -122.253 -96.106 654.833  1.00  8.47           C
ATOM   2723  C   VAL 9 168    -123.291 -95.532 653.866  1.00  8.47           C
ATOM   2724  O   VAL 9 168    -123.253 -95.814 652.669  1.00  8.47           O
ATOM   2725  HA  VAL 9 168    -121.384 -96.431 654.262  1.00  8.47           H
ATOM   2726  HB  VAL 9 168    -123.512 -96.941 656.341  1.00  8.47           H
ATOM   2727  CB  VAL 9 168    -122.775 -97.306 655.626  1.00  8.47           C
ATOM   2728  CG1 VAL 9 168    -123.470 -98.311 654.706  1.00  8.47           C
ATOM   2729 1HG1 VAL 9 168    -124.311 -97.828 654.210  1.00  8.47           H
ATOM   2730 2HG1 VAL 9 168    -122.762 -98.668 653.957  1.00  8.47           H
ATOM   2731 3HG1 VAL 9 168    -123.830 -99.154 655.295  1.00  8.47           H
ATOM   2732  CG2 VAL 9 168    -121.646 -97.973 656.415  1.00  8.47           C
ATOM   2733 1HG2 VAL 9 168    -120.876 -98.318 655.726  1.00  8.47           H
ATOM   2734 2HG2 VAL 9 168    -121.215 -97.255 657.112  1.00  8.47           H
ATOM   2735 3HG2 VAL 9 168    -122.044 -98.823 656.970  1.00  8.47           H
ATOM   2736  HN  VAL 9 168    -121.975 -95.250 656.712  1.00  8.47           H
ATOM   2737  N   CYS 9 169    -124.195 -94.738 654.421  1.00  8.47           N
ATOM   2738  CA  CYS 9 169    -125.253 -94.138 653.627  1.00  8.47           C
ATOM   2739  C   CYS 9 169    -124.608 -93.297 652.524  1.00  8.47           C
ATOM   2740  O   CYS 9 169    -124.990 -93.397 651.358  1.00  8.47           O
ATOM   2741  HA  CYS 9 169    -125.828 -94.960 653.200  1.00  8.47           H
ATOM   2742  CB  CYS 9 169    -126.209 -93.312 654.489  1.00  8.47           C
ATOM   2743 1HB  CYS 9 169    -125.646 -92.600 655.092  1.00  8.47           H
ATOM   2744 2HB  CYS 9 169    -126.878 -92.733 653.853  1.00  8.47           H
ATOM   2745  HG  CYS 9 169    -126.301 -94.447 656.570  1.00  8.47           H
ATOM   2746  SG  CYS 9 169    -127.184 -94.416 655.576  1.00  8.47           S
ATOM   2747  HN  CYS 9 169    -124.211 -94.502 655.393  1.00  8.47           H
ATOM   2748  N   PHE 9 170    -123.642 -92.487 652.930  1.00  8.47           N
ATOM   2749  CA  PHE 9 170    -122.968 -91.598 651.998  1.00  8.47           C
ATOM   2750  C   PHE 9 170    -122.284 -92.391 650.883  1.00  8.47           C
ATOM   2751  O   PHE 9 170    -122.405 -92.048 649.708  1.00  8.47           O
ATOM   2752  HA  PHE 9 170    -123.728 -90.948 651.565  1.00  8.47           H
ATOM   2753  CB  PHE 9 170    -121.906 -90.838 652.793  1.00  8.47           C
ATOM   2754 1HB  PHE 9 170    -122.387 -90.327 653.628  1.00  8.47           H
ATOM   2755 2HB  PHE 9 170    -121.204 -91.554 653.220  1.00  8.47           H
ATOM   2756  CG  PHE 9 170    -121.126 -89.812 651.968  1.00  8.47           C
ATOM   2757  HD1 PHE 9 170    -119.468 -91.109 651.672  1.00  8.47           H
ATOM   2758  CD1 PHE 9 170    -119.897 -90.126 651.477  1.00  8.47           C
ATOM   2759  HD2 PHE 9 170    -122.647 -88.334 652.118  1.00  8.47           H
ATOM   2760  CD2 PHE 9 170    -121.662 -88.586 651.725  1.00  8.47           C
ATOM   2761  CE1 PHE 9 170    -119.174 -89.174 650.711  1.00  8.47           C
ATOM   2762  HE1 PHE 9 170    -118.189 -89.426 650.318  1.00  8.47           H
ATOM   2763  CE2 PHE 9 170    -120.939 -87.634 650.959  1.00  8.47           C
ATOM   2764  HE2 PHE 9 170    -121.369 -86.651 650.764  1.00  8.47           H
ATOM   2765  CZ  PHE 9 170    -119.710 -87.948 650.468  1.00  8.47           C
ATOM   2766  HZ  PHE 9 170    -119.155 -87.217 649.880  1.00  8.47           H
ATOM   2767  HN  PHE 9 170    -123.319 -92.431 653.875  1.00  8.47           H
ATOM   2768  N   THR 9 171    -121.578 -93.436 651.290  1.00  8.47           N
ATOM   2769  CA  THR 9 171    -120.865 -94.273 650.341  1.00  8.47           C
ATOM   2770  C   THR 9 171    -121.837 -94.876 649.325  1.00  8.47           C
ATOM   2771  O   THR 9 171    -121.518 -94.981 648.142  1.00  8.47           O
ATOM   2772  HA  THR 9 171    -120.169 -93.646 649.784  1.00  8.47           H
ATOM   2773  HB  THR 9 171    -120.760 -96.020 651.629  1.00  8.47           H
ATOM   2774  CB  THR 9 171    -120.083 -95.324 651.132  1.00  8.47           C
ATOM   2775  OG1 THR 9 171    -119.247 -94.559 651.995  1.00  8.47           O
ATOM   2776  HG1 THR 9 171    -119.033 -95.084 652.819  1.00  8.47           H
ATOM   2777  CG2 THR 9 171    -119.101 -96.105 650.257  1.00  8.47           C
ATOM   2778 1HG2 THR 9 171    -118.382 -95.416 649.814  1.00  8.47           H
ATOM   2779 2HG2 THR 9 171    -119.648 -96.618 649.466  1.00  8.47           H
ATOM   2780 3HG2 THR 9 171    -118.573 -96.838 650.868  1.00  8.47           H
ATOM   2781  HN  THR 9 171    -121.491 -93.713 652.247  1.00  8.47           H
ATOM   2782  N   ILE 9 172    -123.004 -95.257 649.825  1.00  8.47           N
ATOM   2783  CA  ILE 9 172    -124.007 -95.889 648.985  1.00  8.47           C
ATOM   2784  C   ILE 9 172    -124.463 -94.899 647.911  1.00  8.47           C
ATOM   2785  O   ILE 9 172    -124.569 -95.255 646.738  1.00  8.47           O
ATOM   2786  HA  ILE 9 172    -123.534 -96.738 648.492  1.00  8.47           H
ATOM   2787  HB  ILE 9 172    -125.418 -95.687 650.579  1.00  8.47           H
ATOM   2788  CB  ILE 9 172    -125.151 -96.440 649.838  1.00  8.47           C
ATOM   2789  CG1 ILE 9 172    -124.711 -97.690 650.603  1.00  8.47           C
ATOM   2790 1HG1 ILE 9 172    -124.554 -98.512 649.904  1.00  8.47           H
ATOM   2791 2HG1 ILE 9 172    -123.756 -97.503 651.095  1.00  8.47           H
ATOM   2792  CG2 ILE 9 172    -126.396 -96.697 648.987  1.00  8.47           C
ATOM   2793 1HG2 ILE 9 172    -126.721 -95.764 648.528  1.00  8.47           H
ATOM   2794 2HG2 ILE 9 172    -126.160 -97.422 648.208  1.00  8.47           H
ATOM   2795 3HG2 ILE 9 172    -127.193 -97.089 649.619  1.00  8.47           H
ATOM   2796  CD1 ILE 9 172    -125.757 -98.093 651.644  1.00  8.47           C
ATOM   2797 1HD1 ILE 9 172    -125.894 -97.278 652.355  1.00  8.47           H
ATOM   2798 2HD1 ILE 9 172    -126.704 -98.303 651.146  1.00  8.47           H
ATOM   2799 3HD1 ILE 9 172    -125.419 -98.984 652.173  1.00  8.47           H
ATOM   2800  HN  ILE 9 172    -123.267 -95.141 650.782  1.00  8.47           H
ATOM   2801  N   TRP 9 173    -124.721 -93.676 648.350  1.00  8.47           N
ATOM   2802  CA  TRP 9 173    -125.232 -92.651 647.455  1.00  8.47           C
ATOM   2803  C   TRP 9 173    -124.192 -92.422 646.356  1.00  8.47           C
ATOM   2804  O   TRP 9 173    -124.535 -92.356 645.177  1.00  8.47           O
ATOM   2805  HA  TRP 9 173    -126.160 -93.022 647.019  1.00  8.47           H
ATOM   2806  CB  TRP 9 173    -125.580 -91.375 648.224  1.00  8.47           C
ATOM   2807 1HB  TRP 9 173    -124.811 -91.194 648.974  1.00  8.47           H
ATOM   2808 2HB  TRP 9 173    -125.559 -90.531 647.535  1.00  8.47           H
ATOM   2809  CG  TRP 9 173    -126.945 -91.418 648.914  1.00  8.47           C
ATOM   2810  HD1 TRP 9 173    -126.438 -91.481 651.004  1.00  8.47           H
ATOM   2811  CD1 TRP 9 173    -127.204 -91.466 650.228  1.00  8.47           C
ATOM   2812  CD2 TRP 9 173    -128.236 -91.414 648.269  1.00  8.47           C
ATOM   2813  NE1 TRP 9 173    -128.561 -91.493 650.476  1.00  8.47           N
ATOM   2814  HE1 TRP 9 173    -128.998 -91.529 651.375  1.00  8.47           H
ATOM   2815  CE2 TRP 9 173    -129.208 -91.460 649.247  1.00  8.47           C
ATOM   2816  HE3 TRP 9 173    -127.821 -91.335 646.113  1.00  8.47           H
ATOM   2817  CE3 TRP 9 173    -128.570 -91.372 646.904  1.00  8.47           C
ATOM   2818  CZ2 TRP 9 173    -130.580 -91.470 648.964  1.00  8.47           C
ATOM   2819  HZ2 TRP 9 173    -131.329 -91.507 649.755  1.00  8.47           H
ATOM   2820  CZ3 TRP 9 173    -129.945 -91.382 646.638  1.00  8.47           C
ATOM   2821  HZ3 TRP 9 173    -130.259 -91.351 645.595  1.00  8.47           H
ATOM   2822  CH2 TRP 9 173    -130.936 -91.429 647.611  1.00  8.47           C
ATOM   2823  HH2 TRP 9 173    -131.987 -91.434 647.321  1.00  8.47           H
ATOM   2824  HN  TRP 9 173    -124.587 -93.382 649.296  1.00  8.47           H
ATOM   2825  N   VAL 9 174    -122.943 -92.308 646.783  1.00  8.47           N
ATOM   2826  CA  VAL 9 174    -121.859 -92.028 645.857  1.00  8.47           C
ATOM   2827  C   VAL 9 174    -121.755 -93.167 644.840  1.00  8.47           C
ATOM   2828  O   VAL 9 174    -121.597 -92.924 643.645  1.00  8.47           O
ATOM   2829  HA  VAL 9 174    -122.107 -91.108 645.328  1.00  8.47           H
ATOM   2830  HB  VAL 9 174    -120.404 -92.647 647.290  1.00  8.47           H
ATOM   2831  CB  VAL 9 174    -120.559 -91.794 646.629  1.00  8.47           C
ATOM   2832  CG1 VAL 9 174    -119.363 -91.715 645.677  1.00  8.47           C
ATOM   2833 1HG1 VAL 9 174    -119.277 -92.649 645.122  1.00  8.47           H
ATOM   2834 2HG1 VAL 9 174    -119.508 -90.890 644.980  1.00  8.47           H
ATOM   2835 3HG1 VAL 9 174    -118.452 -91.548 646.252  1.00  8.47           H
ATOM   2836  CG2 VAL 9 174    -120.654 -90.538 647.496  1.00  8.47           C
ATOM   2837 1HG2 VAL 9 174    -120.844 -89.672 646.862  1.00  8.47           H
ATOM   2838 2HG2 VAL 9 174    -121.469 -90.650 648.211  1.00  8.47           H
ATOM   2839 3HG2 VAL 9 174    -119.717 -90.395 648.034  1.00  8.47           H
ATOM   2840  HN  VAL 9 174    -122.668 -92.404 647.739  1.00  8.47           H
ATOM   2841  N   LEU 9 175    -121.847 -94.385 645.353  1.00  8.47           N
ATOM   2842  CA  LEU 9 175    -121.636 -95.562 644.528  1.00  8.47           C
ATOM   2843  C   LEU 9 175    -122.794 -95.700 643.538  1.00  8.47           C
ATOM   2844  O   LEU 9 175    -122.585 -96.044 642.376  1.00  8.47           O
ATOM   2845  HA  LEU 9 175    -120.717 -95.405 643.964  1.00  8.47           H
ATOM   2846  CB  LEU 9 175    -121.424 -96.799 645.403  1.00  8.47           C
ATOM   2847 1HB  LEU 9 175    -120.658 -96.569 646.144  1.00  8.47           H
ATOM   2848 2HB  LEU 9 175    -122.347 -96.995 645.950  1.00  8.47           H
ATOM   2849  HG  LEU 9 175    -120.755 -97.816 643.645  1.00  8.47           H
ATOM   2850  CG  LEU 9 175    -121.017 -98.078 644.669  1.00  8.47           C
ATOM   2851  CD1 LEU 9 175    -119.776 -98.705 645.307  1.00  8.47           C
ATOM   2852 1HD1 LEU 9 175    -118.948 -97.998 645.262  1.00  8.47           H
ATOM   2853 2HD1 LEU 9 175    -119.987 -98.951 646.348  1.00  8.47           H
ATOM   2854 3HD1 LEU 9 175    -119.509 -99.613 644.766  1.00  8.47           H
ATOM   2855  CD2 LEU 9 175    -122.185 -99.065 644.598  1.00  8.47           C
ATOM   2856 1HD2 LEU 9 175    -122.502 -99.326 645.607  1.00  8.47           H
ATOM   2857 2HD2 LEU 9 175    -123.017 -98.605 644.064  1.00  8.47           H
ATOM   2858 3HD2 LEU 9 175    -121.868 -99.965 644.071  1.00  8.47           H
ATOM   2859  HN  LEU 9 175    -122.061 -94.574 646.311  1.00  8.47           H
ATOM   2860  N   ALA 9 176    -123.991 -95.425 644.035  1.00  8.47           N
ATOM   2861  CA  ALA 9 176    -125.182 -95.504 643.206  1.00  8.47           C
ATOM   2862  C   ALA 9 176    -125.096 -94.453 642.097  1.00  8.47           C
ATOM   2863  O   ALA 9 176    -125.526 -94.698 640.970  1.00  8.47           O
ATOM   2864  HA  ALA 9 176    -125.207 -96.495 642.754  1.00  8.47           H
ATOM   2865  CB  ALA 9 176    -126.426 -95.328 644.080  1.00  8.47           C
ATOM   2866 1HB  ALA 9 176    -126.454 -96.116 644.833  1.00  8.47           H
ATOM   2867 2HB  ALA 9 176    -126.390 -94.357 644.572  1.00  8.47           H
ATOM   2868 3HB  ALA 9 176    -127.318 -95.388 643.458  1.00  8.47           H
ATOM   2869  HN  ALA 9 176    -124.154 -95.153 644.983  1.00  8.47           H
ATOM   2870  N   ALA 9 177    -124.539 -93.306 642.454  1.00  8.47           N
ATOM   2871  CA  ALA 9 177    -124.397 -92.215 641.504  1.00  8.47           C
ATOM   2872  C   ALA 9 177    -123.519 -92.672 640.337  1.00  8.47           C
ATOM   2873  O   ALA 9 177    -123.867 -92.464 639.176  1.00  8.47           O
ATOM   2874  HA  ALA 9 177    -125.390 -91.972 641.127  1.00  8.47           H
ATOM   2875  CB  ALA 9 177    -123.826 -90.988 642.218  1.00  8.47           C
ATOM   2876 1HB  ALA 9 177    -124.502 -90.687 643.019  1.00  8.47           H
ATOM   2877 2HB  ALA 9 177    -122.851 -91.233 642.638  1.00  8.47           H
ATOM   2878 3HB  ALA 9 177    -123.720 -90.170 641.505  1.00  8.47           H
ATOM   2879  HN  ALA 9 177    -124.188 -93.116 643.371  1.00  8.47           H
ATOM   2880  N   ALA 9 178    -122.398 -93.285 640.687  1.00  8.47           N
ATOM   2881  CA  ALA 9 178    -121.437 -93.716 639.685  1.00  8.47           C
ATOM   2882  C   ALA 9 178    -122.087 -94.764 638.780  1.00  8.47           C
ATOM   2883  O   ALA 9 178    -121.844 -94.784 637.574  1.00  8.47           O
ATOM   2884  HA  ALA 9 178    -121.169 -92.846 639.086  1.00  8.47           H
ATOM   2885  CB  ALA 9 178    -120.179 -94.244 640.378  1.00  8.47           C
ATOM   2886 1HB  ALA 9 178    -119.740 -93.452 640.985  1.00  8.47           H
ATOM   2887 2HB  ALA 9 178    -120.442 -95.088 641.016  1.00  8.47           H
ATOM   2888 3HB  ALA 9 178    -119.459 -94.567 639.626  1.00  8.47           H
ATOM   2889  HN  ALA 9 178    -122.142 -93.487 641.632  1.00  8.47           H
ATOM   2890  N   LEU 9 179    -122.901 -95.609 639.395  1.00  8.47           N
ATOM   2891  CA  LEU 9 179    -123.524 -96.707 638.676  1.00  8.47           C
ATOM   2892  C   LEU 9 179    -124.592 -96.151 637.732  1.00  8.47           C
ATOM   2893  O   LEU 9 179    -125.062 -96.854 636.838  1.00  8.47           O
ATOM   2894  HA  LEU 9 179    -122.750 -97.186 638.077  1.00  8.47           H
ATOM   2895  CB  LEU 9 179    -124.054 -97.757 639.655  1.00  8.47           C
ATOM   2896 1HB  LEU 9 179    -124.664 -97.251 640.404  1.00  8.47           H
ATOM   2897 2HB  LEU 9 179    -124.714 -98.432 639.110  1.00  8.47           H
ATOM   2898  HG  LEU 9 179    -122.278 -97.914 640.835  1.00  8.47           H
ATOM   2899  CG  LEU 9 179    -122.997 -98.594 640.378  1.00  8.47           C
ATOM   2900  CD1 LEU 9 179    -123.626 -99.413 641.507  1.00  8.47           C
ATOM   2901 1HD1 LEU 9 179    -124.092 -98.741 642.228  1.00  8.47           H
ATOM   2902 2HD1 LEU 9 179    -124.379-100.083 641.094  1.00  8.47           H
ATOM   2903 3HD1 LEU 9 179    -122.852 -99.998 642.005  1.00  8.47           H
ATOM   2904  CD2 LEU 9 179    -122.226 -99.473 639.392  1.00  8.47           C
ATOM   2905 1HD2 LEU 9 179    -122.918-100.146 638.887  1.00  8.47           H
ATOM   2906 2HD2 LEU 9 179    -121.728 -98.843 638.655  1.00  8.47           H
ATOM   2907 3HD2 LEU 9 179    -121.481-100.058 639.933  1.00  8.47           H
ATOM   2908  HN  LEU 9 179    -123.136 -95.553 640.366  1.00  8.47           H
ATOM   2909  N   CYS 9 180    -124.944 -94.895 637.962  1.00  8.47           N
ATOM   2910  CA  CYS 9 180    -126.000 -94.261 637.192  1.00  8.47           C
ATOM   2911  C   CYS 9 180    -125.354 -93.457 636.061  1.00  8.47           C
ATOM   2912  O   CYS 9 180    -126.046 -92.782 635.301  1.00  8.47           O
ATOM   2913  HA  CYS 9 180    -126.621 -95.062 636.791  1.00  8.47           H
ATOM   2914  CB  CYS 9 180    -126.897 -93.387 638.072  1.00  8.47           C
ATOM   2915 1HB  CYS 9 180    -126.291 -92.659 638.612  1.00  8.47           H
ATOM   2916 2HB  CYS 9 180    -127.593 -92.825 637.451  1.00  8.47           H
ATOM   2917  HG  CYS 9 180    -126.767 -94.770 639.995  1.00  8.47           H
ATOM   2918  SG  CYS 9 180    -127.820 -94.433 639.257  1.00  8.47           S
ATOM   2919  HN  CYS 9 180    -124.523 -94.315 638.659  1.00  8.47           H
ATOM   2920  N   ILE 9 181    -124.035 -93.557 635.986  1.00  8.47           N
ATOM   2921  CA  ILE 9 181    -123.284 -92.818 634.986  1.00  8.47           C
ATOM   2922  C   ILE 9 181    -123.804 -93.181 633.593  1.00  8.47           C
ATOM   2923  O   ILE 9 181    -124.067 -92.299 632.777  1.00  8.47           O
ATOM   2924  HA  ILE 9 181    -123.467 -91.758 635.158  1.00  8.47           H
ATOM   2925  HB  ILE 9 181    -121.620 -94.118 635.330  1.00  8.47           H
ATOM   2926  CB  ILE 9 181    -121.782 -93.053 635.162  1.00  8.47           C
ATOM   2927  CG1 ILE 9 181    -121.252 -92.315 636.393  1.00  8.47           C
ATOM   2928 1HG1 ILE 9 181    -121.332 -91.239 636.238  1.00  8.47           H
ATOM   2929 2HG1 ILE 9 181    -121.866 -92.559 637.260  1.00  8.47           H
ATOM   2930  CG2 ILE 9 181    -121.016 -92.675 633.893  1.00  8.47           C
ATOM   2931 1HG2 ILE 9 181    -121.370 -93.283 633.060  1.00  8.47           H
ATOM   2932 2HG2 ILE 9 181    -121.181 -91.621 633.669  1.00  8.47           H
ATOM   2933 3HG2 ILE 9 181    -119.951 -92.851 634.045  1.00  8.47           H
ATOM   2934  CD1 ILE 9 181    -119.795 -92.689 636.671  1.00  8.47           C
ATOM   2935 1HD1 ILE 9 181    -119.723 -93.762 636.849  1.00  8.47           H
ATOM   2936 2HD1 ILE 9 181    -119.181 -92.421 635.812  1.00  8.47           H
ATOM   2937 3HD1 ILE 9 181    -119.444 -92.151 637.551  1.00  8.47           H
ATOM   2938  HN  ILE 9 181    -123.482 -94.129 636.593  1.00  8.47           H
ATOM   2939  N   PRO 9 182    -123.961 -94.478 633.298  1.00  8.47           N
ATOM   2940  CA  PRO 9 182    -124.403 -94.901 631.967  1.00  8.47           C
ATOM   2941  C   PRO 9 182    -125.684 -94.206 631.537  1.00  8.47           C
ATOM   2942  O   PRO 9 182    -125.781 -93.713 630.414  1.00  8.47           O
ATOM   2943  HA  PRO 9 182    -123.662 -94.620 631.219  1.00  8.47           H
ATOM   2944  CB  PRO 9 182    -124.598 -96.412 632.113  1.00  8.47           C
ATOM   2945 1HB  PRO 9 182    -125.623 -96.659 632.388  1.00  8.47           H
ATOM   2946 2HB  PRO 9 182    -124.383 -96.936 631.182  1.00  8.47           H
ATOM   2947  CG  PRO 9 182    -123.613 -96.790 633.213  1.00  8.47           C
ATOM   2948 1HG  PRO 9 182    -123.870 -97.743 633.676  1.00  8.47           H
ATOM   2949 2HG  PRO 9 182    -122.599 -96.900 632.828  1.00  8.47           H
ATOM   2950  CD  PRO 9 182    -123.731 -95.631 634.188  1.00  8.47           C
ATOM   2951 1HD  PRO 9 182    -124.559 -95.770 634.884  1.00  8.47           H
ATOM   2952 2HD  PRO 9 182    -122.829 -95.514 634.789  1.00  8.47           H
ATOM   2953  N   GLU 9 183    -126.644 -94.185 632.451  1.00  8.47           N
ATOM   2954  CA  GLU 9 183    -127.945 -93.609 632.156  1.00  8.47           C
ATOM   2955  C   GLU 9 183    -127.801 -92.129 631.794  1.00  8.47           C
ATOM   2956  O   GLU 9 183    -128.473 -91.640 630.887  1.00  8.47           O
ATOM   2957  HA  GLU 9 183    -128.320 -94.165 631.297  1.00  8.47           H
ATOM   2958  CB  GLU 9 183    -128.906 -93.794 633.332  1.00  8.47           C
ATOM   2959 1HB  GLU 9 183    -128.374 -93.633 634.270  1.00  8.47           H
ATOM   2960 2HB  GLU 9 183    -129.769 -93.141 633.208  1.00  8.47           H
ATOM   2961  CG  GLU 9 183    -129.450 -95.224 633.375  1.00  8.47           C
ATOM   2962 1HG  GLU 9 183    -130.263 -95.285 634.099  1.00  8.47           H
ATOM   2963 2HG  GLU 9 183    -129.868 -95.487 632.403  1.00  8.47           H
ATOM   2964  CD  GLU 9 183    -128.350 -96.219 633.750  1.00  8.47           C
ATOM   2965  OE1 GLU 9 183    -128.546 -97.418 633.459  1.00  8.47           O
ATOM   2966  OE2 GLU 9 183    -127.337 -95.757 634.319  1.00  8.47           O
ATOM   2967  HN  GLU 9 183    -126.543 -94.551 633.376  1.00  8.47           H
ATOM   2968  N   ILE 9 184    -126.920 -91.458 632.522  1.00  8.47           N
ATOM   2969  CA  ILE 9 184    -126.764 -90.021 632.370  1.00  8.47           C
ATOM   2970  C   ILE 9 184    -126.272 -89.713 630.955  1.00  8.47           C
ATOM   2971  O   ILE 9 184    -126.717 -88.749 630.335  1.00  8.47           O
ATOM   2972  HA  ILE 9 184    -127.748 -89.570 632.499  1.00  8.47           H
ATOM   2973  HB  ILE 9 184    -124.974 -90.091 633.538  1.00  8.47           H
ATOM   2974  CB  ILE 9 184    -125.861 -89.461 633.471  1.00  8.47           C
ATOM   2975  CG1 ILE 9 184    -126.557 -89.515 634.832  1.00  8.47           C
ATOM   2976 1HG1 ILE 9 184    -127.344 -88.761 634.871  1.00  8.47           H
ATOM   2977 2HG1 ILE 9 184    -127.038 -90.484 634.960  1.00  8.47           H
ATOM   2978  CG2 ILE 9 184    -125.386 -88.048 633.125  1.00  8.47           C
ATOM   2979 1HG2 ILE 9 184    -124.790 -88.078 632.212  1.00  8.47           H
ATOM   2980 2HG2 ILE 9 184    -126.250 -87.402 632.973  1.00  8.47           H
ATOM   2981 3HG2 ILE 9 184    -124.779 -87.659 633.942  1.00  8.47           H
ATOM   2982  CD1 ILE 9 184    -125.560 -89.279 635.968  1.00  8.47           C
ATOM   2983 1HD1 ILE 9 184    -126.017 -89.561 636.917  1.00  8.47           H
ATOM   2984 2HD1 ILE 9 184    -124.669 -89.883 635.800  1.00  8.47           H
ATOM   2985 3HD1 ILE 9 184    -125.284 -88.225 635.997  1.00  8.47           H
ATOM   2986  HN  ILE 9 184    -126.322 -91.878 633.204  1.00  8.47           H
ATOM   2987  N   LEU 9 185    -125.359 -90.551 630.484  1.00  8.47           N
ATOM   2988  CA  LEU 9 185    -124.651 -90.269 629.247  1.00  8.47           C
ATOM   2989  C   LEU 9 185    -125.586 -90.516 628.062  1.00  8.47           C
ATOM   2990  O   LEU 9 185    -125.813 -89.621 627.249  1.00  8.47           O
ATOM   2991  HA  LEU 9 185    -124.380 -89.213 629.260  1.00  8.47           H
ATOM   2992  CB  LEU 9 185    -123.349 -91.069 629.181  1.00  8.47           C
ATOM   2993 1HB  LEU 9 185    -123.584 -92.122 629.341  1.00  8.47           H
ATOM   2994 2HB  LEU 9 185    -122.944 -90.983 628.173  1.00  8.47           H
ATOM   2995  HG  LEU 9 185    -122.654 -90.784 631.184  1.00  8.47           H
ATOM   2996  CG  LEU 9 185    -122.259 -90.662 630.175  1.00  8.47           C
ATOM   2997  CD1 LEU 9 185    -121.038 -91.575 630.054  1.00  8.47           C
ATOM   2998 1HD1 LEU 9 185    -121.331 -92.604 630.260  1.00  8.47           H
ATOM   2999 2HD1 LEU 9 185    -120.632 -91.508 629.044  1.00  8.47           H
ATOM   3000 3HD1 LEU 9 185    -120.279 -91.263 630.772  1.00  8.47           H
ATOM   3001  CD2 LEU 9 185    -121.891 -89.186 630.010  1.00  8.47           C
ATOM   3002 1HD2 LEU 9 185    -121.523 -89.015 628.998  1.00  8.47           H
ATOM   3003 2HD2 LEU 9 185    -122.772 -88.570 630.186  1.00  8.47           H
ATOM   3004 3HD2 LEU 9 185    -121.114 -88.923 630.728  1.00  8.47           H
ATOM   3005  HN  LEU 9 185    -125.102 -91.407 630.933  1.00  8.47           H
ATOM   3006  N   TYR 9 186    -126.103 -91.734 628.001  1.00  8.47           N
ATOM   3007  CA  TYR 9 186    -126.635 -92.260 626.756  1.00  8.47           C
ATOM   3008  C   TYR 9 186    -128.127 -91.947 626.621  1.00  8.47           C
ATOM   3009  O   TYR 9 186    -128.722 -92.184 625.571  1.00  8.47           O
ATOM   3010  HA  TYR 9 186    -126.097 -91.787 625.934  1.00  8.47           H
ATOM   3011  CB  TYR 9 186    -126.449 -93.777 626.824  1.00  8.47           C
ATOM   3012 1HB  TYR 9 186    -126.989 -94.160 627.690  1.00  8.47           H
ATOM   3013 2HB  TYR 9 186    -126.901 -94.229 625.942  1.00  8.47           H
ATOM   3014  CG  TYR 9 186    -124.988 -94.221 626.915  1.00  8.47           C
ATOM   3015  HD1 TYR 9 186    -124.396 -93.131 625.166  1.00  8.47           H
ATOM   3016  CD1 TYR 9 186    -124.076 -93.788 625.974  1.00  8.47           C
ATOM   3017  HD2 TYR 9 186    -125.302 -95.395 628.681  1.00  8.47           H
ATOM   3018  CD2 TYR 9 186    -124.582 -95.054 627.938  1.00  8.47           C
ATOM   3019  CE1 TYR 9 186    -122.700 -94.206 626.060  1.00  8.47           C
ATOM   3020  HE1 TYR 9 186    -121.970 -93.872 625.323  1.00  8.47           H
ATOM   3021  HE2 TYR 9 186    -122.873 -96.129 628.826  1.00  8.47           H
ATOM   3022  CE2 TYR 9 186    -123.207 -95.472 628.023  1.00  8.47           C
ATOM   3023  CZ  TYR 9 186    -122.334 -95.027 627.080  1.00  8.47           C
ATOM   3024  OH  TYR 9 186    -121.035 -95.422 627.161  1.00  8.47           O
ATOM   3025  HH  TYR 9 186    -120.892 -95.960 627.991  1.00  8.47           H
ATOM   3026  HN  TYR 9 186    -126.162 -92.356 628.782  1.00  8.47           H
ATOM   3027  N   SER 9 187    -128.688 -91.419 627.699  1.00  8.47           N
ATOM   3028  CA  SER 9 187    -130.076 -90.990 627.686  1.00  8.47           C
ATOM   3029  C   SER 9 187    -130.246 -89.795 626.746  1.00  8.47           C
ATOM   3030  O   SER 9 187    -129.641 -88.745 626.956  1.00  8.47           O
ATOM   3031  HA  SER 9 187    -130.640 -91.848 627.320  1.00  8.47           H
ATOM   3032  CB  SER 9 187    -130.554 -90.630 629.095  1.00  8.47           C
ATOM   3033 1HB  SER 9 187    -129.901 -89.865 629.515  1.00  8.47           H
ATOM   3034 2HB  SER 9 187    -131.554 -90.200 629.039  1.00  8.47           H
ATOM   3035  HG  SER 9 187    -129.976 -91.604 630.745  1.00  8.47           H
ATOM   3036  OG  SER 9 187    -130.573 -91.763 629.958  1.00  8.47           O
ATOM   3037  HN  SER 9 187    -128.211 -91.282 628.567  1.00  8.47           H
ATOM   3038  N   GLN 9 188    -131.074 -89.994 625.731  1.00  8.47           N
ATOM   3039  CA  GLN 9 188    -131.424 -88.912 624.827  1.00  8.47           C
ATOM   3040  C   GLN 9 188    -132.840 -89.112 624.283  1.00  8.47           C
ATOM   3041  O   GLN 9 188    -133.458 -90.149 624.518  1.00  8.47           O
ATOM   3042  HA  GLN 9 188    -131.384 -88.005 625.432  1.00  8.47           H
ATOM   3043  CB  GLN 9 188    -130.410 -88.799 623.687  1.00  8.47           C
ATOM   3044 1HB  GLN 9 188    -130.619 -87.907 623.096  1.00  8.47           H
ATOM   3045 2HB  GLN 9 188    -129.407 -88.681 624.098  1.00  8.47           H
ATOM   3046  CG  GLN 9 188    -130.456 -90.036 622.788  1.00  8.47           C
ATOM   3047 1HG  GLN 9 188    -130.366 -90.936 623.396  1.00  8.47           H
ATOM   3048 2HG  GLN 9 188    -131.421 -90.087 622.284  1.00  8.47           H
ATOM   3049  CD  GLN 9 188    -129.333 -90.001 621.750  1.00  8.47           C
ATOM   3050  OE1 GLN 9 188    -128.246 -89.500 621.989  1.00  8.47           O
ATOM   3051  NE2 GLN 9 188    -129.654 -90.560 620.587  1.00  8.47           N
ATOM   3052 1HE2 GLN 9 188    -130.563 -90.954 620.455  1.00  8.47           H
ATOM   3053 2HE2 GLN 9 188    -128.985 -90.587 619.843  1.00  8.47           H
ATOM   3054  HN  GLN 9 188    -131.501 -90.874 625.522  1.00  8.47           H
ATOM   3055  N   ILE 9 189    -133.312 -88.102 623.567  1.00  8.47           N
ATOM   3056  CA  ILE 9 189    -134.609 -88.189 622.916  1.00  8.47           C
ATOM   3057  C   ILE 9 189    -134.425 -88.718 621.492  1.00  8.47           C
ATOM   3058  O   ILE 9 189    -133.608 -88.199 620.733  1.00  8.47           O
ATOM   3059  HA  ILE 9 189    -135.208 -88.906 623.476  1.00  8.47           H
ATOM   3060  HB  ILE 9 189    -134.689 -86.086 622.535  1.00  8.47           H
ATOM   3061  CB  ILE 9 189    -135.333 -86.842 622.983  1.00  8.47           C
ATOM   3062  CG1 ILE 9 189    -135.579 -86.425 624.434  1.00  8.47           C
ATOM   3063 1HG1 ILE 9 189    -136.278 -87.118 624.902  1.00  8.47           H
ATOM   3064 2HG1 ILE 9 189    -134.648 -86.483 624.997  1.00  8.47           H
ATOM   3065  CG2 ILE 9 189    -136.627 -86.874 622.168  1.00  8.47           C
ATOM   3066 1HG2 ILE 9 189    -136.394 -87.095 621.126  1.00  8.47           H
ATOM   3067 2HG2 ILE 9 189    -137.287 -87.646 622.564  1.00  8.47           H
ATOM   3068 3HG2 ILE 9 189    -137.121 -85.905 622.233  1.00  8.47           H
ATOM   3069  CD1 ILE 9 189    -136.137 -85.002 624.508  1.00  8.47           C
ATOM   3070 1HD1 ILE 9 189    -135.424 -84.309 624.061  1.00  8.47           H
ATOM   3071 2HD1 ILE 9 189    -137.081 -84.953 623.964  1.00  8.47           H
ATOM   3072 3HD1 ILE 9 189    -136.303 -84.730 625.550  1.00  8.47           H
ATOM   3073  HN  ILE 9 189    -132.826 -87.240 623.428  1.00  8.47           H
ATOM   3074  N   LYS 9 190    -135.200 -89.744 621.172  1.00  8.47           N
ATOM   3075  CA  LYS 9 190    -135.252 -90.246 619.810  1.00  8.47           C
ATOM   3076  C   LYS 9 190    -136.591 -89.860 619.179  1.00  8.47           C
ATOM   3077  O   LYS 9 190    -137.647 -90.093 619.764  1.00  8.47           O
ATOM   3078  HA  LYS 9 190    -134.453 -89.759 619.251  1.00  8.47           H
ATOM   3079  CB  LYS 9 190    -134.970 -91.750 619.782  1.00  8.47           C
ATOM   3080 1HB  LYS 9 190    -134.032 -91.958 620.295  1.00  8.47           H
ATOM   3081 2HB  LYS 9 190    -135.753 -92.280 620.324  1.00  8.47           H
ATOM   3082  CG  LYS 9 190    -134.898 -92.268 618.344  1.00  8.47           C
ATOM   3083 1HG  LYS 9 190    -135.752 -91.899 617.777  1.00  8.47           H
ATOM   3084 2HG  LYS 9 190    -134.002 -91.880 617.859  1.00  8.47           H
ATOM   3085  CD  LYS 9 190    -134.880 -93.798 618.312  1.00  8.47           C
ATOM   3086 1HD  LYS 9 190    -134.033 -94.167 618.891  1.00  8.47           H
ATOM   3087 2HD  LYS 9 190    -135.783 -94.185 618.786  1.00  8.47           H
ATOM   3088  CE  LYS 9 190    -134.789 -94.315 616.876  1.00  8.47           C
ATOM   3089 1HE  LYS 9 190    -135.413 -93.706 616.223  1.00  8.47           H
ATOM   3090 2HE  LYS 9 190    -133.764 -94.223 616.514  1.00  8.47           H
ATOM   3091  NZ  LYS 9 190    -135.220 -95.729 616.806  1.00  8.47           N
ATOM   3092 1HZ  LYS 9 190    -134.809 -96.168 615.989  1.00  8.47           H
ATOM   3093 2HZ  LYS 9 190    -134.915 -96.217 617.641  1.00  8.47           H
ATOM   3094 3HZ  LYS 9 190    -136.231 -95.771 616.739  1.00  8.47           H
ATOM   3095  HN  LYS 9 190    -135.784 -90.229 621.824  1.00  8.47           H
ATOM   3096  N   GLU 9 191    -136.503 -89.275 617.993  1.00  8.47           N
ATOM   3097  CA  GLU 9 191    -137.693 -88.984 617.212  1.00  8.47           C
ATOM   3098  C   GLU 9 191    -137.887 -90.043 616.125  1.00  8.47           C
ATOM   3099  O   GLU 9 191    -137.055 -90.179 615.230  1.00  8.47           O
ATOM   3100  HA  GLU 9 191    -138.521 -89.024 617.920  1.00  8.47           H
ATOM   3101  CB  GLU 9 191    -137.621 -87.582 616.604  1.00  8.47           C
ATOM   3102 1HB  GLU 9 191    -136.634 -87.420 616.170  1.00  8.47           H
ATOM   3103 2HB  GLU 9 191    -138.433 -87.448 615.890  1.00  8.47           H
ATOM   3104  CG  GLU 9 191    -137.810 -86.508 617.678  1.00  8.47           C
ATOM   3105 1HG  GLU 9 191    -138.723 -86.708 618.240  1.00  8.47           H
ATOM   3106 2HG  GLU 9 191    -136.984 -86.548 618.387  1.00  8.47           H
ATOM   3107  CD  GLU 9 191    -137.886 -85.114 617.052  1.00  8.47           C
ATOM   3108  OE1 GLU 9 191    -138.001 -84.146 617.835  1.00  8.47           O
ATOM   3109  OE2 GLU 9 191    -137.826 -85.048 615.806  1.00  8.47           O
ATOM   3110  HN  GLU 9 191    -135.641 -89.003 617.566  1.00  8.47           H
ATOM   3111  N   GLU 9 192    -138.992 -90.766 616.238  1.00  8.47           N
ATOM   3112  CA  GLU 9 192    -139.315 -91.796 615.266  1.00  8.47           C
ATOM   3113  C   GLU 9 192    -140.771 -91.662 614.814  1.00  8.47           C
ATOM   3114  O   GLU 9 192    -141.667 -91.490 615.639  1.00  8.47           O
ATOM   3115  HA  GLU 9 192    -138.648 -91.618 614.423  1.00  8.47           H
ATOM   3116  CB  GLU 9 192    -139.044 -93.191 615.835  1.00  8.47           C
ATOM   3117 1HB  GLU 9 192    -138.006 -93.260 616.158  1.00  8.47           H
ATOM   3118 2HB  GLU 9 192    -139.758 -93.408 616.629  1.00  8.47           H
ATOM   3119  CG  GLU 9 192    -139.247 -94.267 614.767  1.00  8.47           C
ATOM   3120 1HG  GLU 9 192    -140.292 -94.576 614.750  1.00  8.47           H
ATOM   3121 2HG  GLU 9 192    -139.021 -93.856 613.783  1.00  8.47           H
ATOM   3122  CD  GLU 9 192    -138.355 -95.481 615.035  1.00  8.47           C
ATOM   3123  OE1 GLU 9 192    -138.086 -96.214 614.059  1.00  8.47           O
ATOM   3124  OE2 GLU 9 192    -137.962 -95.648 616.210  1.00  8.47           O
ATOM   3125  HN  GLU 9 192    -139.658 -90.657 616.976  1.00  8.47           H
ATOM   3126  N   SER 9 193    -140.961 -91.745 613.506  1.00  8.47           N
ATOM   3127  CA  SER 9 193    -142.298 -91.706 612.939  1.00  8.47           C
ATOM   3128  C   SER 9 193    -143.060 -90.494 613.480  1.00  8.47           C
ATOM   3129  O   SER 9 193    -144.289 -90.466 613.452  1.00  8.47           O
ATOM   3130  HA  SER 9 193    -142.153 -91.617 611.863  1.00  8.47           H
ATOM   3131  CB  SER 9 193    -143.064 -92.994 613.246  1.00  8.47           C
ATOM   3132 1HB  SER 9 193    -144.135 -92.798 613.202  1.00  8.47           H
ATOM   3133 2HB  SER 9 193    -142.844 -93.738 612.481  1.00  8.47           H
ATOM   3134  HG  SER 9 193    -143.103 -94.443 614.626  1.00  8.47           H
ATOM   3135  OG  SER 9 193    -142.732 -93.520 614.528  1.00  8.47           O
ATOM   3136  HN  SER 9 193    -140.222 -91.837 612.838  1.00  8.47           H
ATOM   3137  N   GLY 9 194    -142.298 -89.522 613.959  1.00  8.47           N
ATOM   3138  CA  GLY 9 194    -142.883 -88.286 614.453  1.00  8.47           C
ATOM   3139  C   GLY 9 194    -143.248 -88.406 615.934  1.00  8.47           C
ATOM   3140  O   GLY 9 194    -143.914 -87.531 616.485  1.00  8.47           O
ATOM   3141 1HA  GLY 9 194    -142.180 -87.465 614.313  1.00  8.47           H
ATOM   3142 2HA  GLY 9 194    -143.774 -88.045 613.873  1.00  8.47           H
ATOM   3143  HN  GLY 9 194    -141.301 -89.568 614.014  1.00  8.47           H
ATOM   3144  N   ILE 9 195    -142.796 -89.496 616.536  1.00  8.47           N
ATOM   3145  CA  ILE 9 195    -143.007 -89.708 617.958  1.00  8.47           C
ATOM   3146  C   ILE 9 195    -141.693 -89.472 618.705  1.00  8.47           C
ATOM   3147  O   ILE 9 195    -140.672 -90.074 618.377  1.00  8.47           O
ATOM   3148  HA  ILE 9 195    -143.733 -88.968 618.294  1.00  8.47           H
ATOM   3149  HB  ILE 9 195    -142.919 -91.842 617.848  1.00  8.47           H
ATOM   3150  CB  ILE 9 195    -143.618 -91.088 618.209  1.00  8.47           C
ATOM   3151  CG1 ILE 9 195    -144.918 -91.264 617.422  1.00  8.47           C
ATOM   3152 1HG1 ILE 9 195    -145.654 -90.534 617.760  1.00  8.47           H
ATOM   3153 2HG1 ILE 9 195    -144.737 -91.067 616.365  1.00  8.47           H
ATOM   3154  CG2 ILE 9 195    -143.816 -91.336 619.706  1.00  8.47           C
ATOM   3155 1HG2 ILE 9 195    -142.853 -91.282 620.213  1.00  8.47           H
ATOM   3156 2HG2 ILE 9 195    -144.485 -90.578 620.114  1.00  8.47           H
ATOM   3157 3HG2 ILE 9 195    -144.251 -92.324 619.856  1.00  8.47           H
ATOM   3158  CD1 ILE 9 195    -145.477 -92.678 617.594  1.00  8.47           C
ATOM   3159 1HD1 ILE 9 195    -144.748 -93.403 617.232  1.00  8.47           H
ATOM   3160 2HD1 ILE 9 195    -145.679 -92.862 618.649  1.00  8.47           H
ATOM   3161 3HD1 ILE 9 195    -146.401 -92.776 617.024  1.00  8.47           H
ATOM   3162  HN  ILE 9 195    -142.295 -90.225 616.070  1.00  8.47           H
ATOM   3163  N   ALA 9 196    -141.762 -88.593 619.694  1.00  8.47           N
ATOM   3164  CA  ALA 9 196    -140.618 -88.344 620.555  1.00  8.47           C
ATOM   3165  C   ALA 9 196    -140.541 -89.437 621.623  1.00  8.47           C
ATOM   3166  O   ALA 9 196    -141.499 -89.656 622.362  1.00  8.47           O
ATOM   3167  HA  ALA 9 196    -139.721 -88.389 619.936  1.00  8.47           H
ATOM   3168  CB  ALA 9 196    -140.729 -86.944 621.160  1.00  8.47           C
ATOM   3169 1HB  ALA 9 196    -140.750 -86.203 620.361  1.00  8.47           H
ATOM   3170 2HB  ALA 9 196    -141.646 -86.873 621.746  1.00  8.47           H
ATOM   3171 3HB  ALA 9 196    -139.871 -86.758 621.806  1.00  8.47           H
ATOM   3172  HN  ALA 9 196    -142.578 -88.058 619.911  1.00  8.47           H
ATOM   3173  N   ILE 9 197    -139.391 -90.095 621.670  1.00  8.47           N
ATOM   3174  CA  ILE 9 197    -139.181 -91.166 622.628  1.00  8.47           C
ATOM   3175  C   ILE 9 197    -137.914 -90.880 623.436  1.00  8.47           C
ATOM   3176  O   ILE 9 197    -136.844 -90.669 622.866  1.00  8.47           O
ATOM   3177  HA  ILE 9 197    -140.032 -91.167 623.309  1.00  8.47           H
ATOM   3178  HB  ILE 9 197    -138.401 -92.495 621.145  1.00  8.47           H
ATOM   3179  CB  ILE 9 197    -139.166 -92.523 621.921  1.00  8.47           C
ATOM   3180  CG1 ILE 9 197    -140.503 -92.794 621.228  1.00  8.47           C
ATOM   3181 1HG1 ILE 9 197    -141.295 -92.867 621.973  1.00  8.47           H
ATOM   3182 2HG1 ILE 9 197    -140.755 -91.958 620.575  1.00  8.47           H
ATOM   3183  CG2 ILE 9 197    -138.785 -93.643 622.891  1.00  8.47           C
ATOM   3184 1HG2 ILE 9 197    -137.792 -93.450 623.297  1.00  8.47           H
ATOM   3185 2HG2 ILE 9 197    -139.510 -93.681 623.704  1.00  8.47           H
ATOM   3186 3HG2 ILE 9 197    -138.782 -94.596 622.362  1.00  8.47           H
ATOM   3187  CD1 ILE 9 197    -140.444 -94.087 620.410  1.00  8.47           C
ATOM   3188 1HD1 ILE 9 197    -139.667 -94.001 619.650  1.00  8.47           H
ATOM   3189 2HD1 ILE 9 197    -140.216 -94.924 621.070  1.00  8.47           H
ATOM   3190 3HD1 ILE 9 197    -141.407 -94.256 619.928  1.00  8.47           H
ATOM   3191  HN  ILE 9 197    -138.614 -89.906 621.069  1.00  8.47           H
ATOM   3192  N   CYS 9 198    -138.075 -90.883 624.751  1.00  8.47           N
ATOM   3193  CA  CYS 9 198    -136.931 -90.840 625.646  1.00  8.47           C
ATOM   3194  C   CYS 9 198    -136.355 -92.253 625.758  1.00  8.47           C
ATOM   3195  O   CYS 9 198    -137.015 -93.157 626.267  1.00  8.47           O
ATOM   3196  HA  CYS 9 198    -136.207 -90.161 625.195  1.00  8.47           H
ATOM   3197  CB  CYS 9 198    -137.305 -90.265 627.014  1.00  8.47           C
ATOM   3198 1HB  CYS 9 198    -137.559 -89.210 626.917  1.00  8.47           H
ATOM   3199 2HB  CYS 9 198    -138.189 -90.772 627.401  1.00  8.47           H
ATOM   3200  SG  CYS 9 198    -135.909 -90.468 628.180  1.00  8.47           S
ATOM   3201  HN  CYS 9 198    -138.966 -90.914 625.205  1.00  8.47           H
ATOM   3202  N   THR 9 199    -135.130 -92.398 625.275  1.00  8.47           N
ATOM   3203  CA  THR 9 199    -134.486 -93.700 625.248  1.00  8.47           C
ATOM   3204  C   THR 9 199    -132.981 -93.555 625.484  1.00  8.47           C
ATOM   3205  O   THR 9 199    -132.450 -92.446 625.463  1.00  8.47           O
ATOM   3206  HA  THR 9 199    -134.882 -94.297 626.070  1.00  8.47           H
ATOM   3207  HB  THR 9 199    -135.889 -94.254 623.685  1.00  8.47           H
ATOM   3208  CB  THR 9 199    -134.830 -94.371 623.917  1.00  8.47           C
ATOM   3209  OG1 THR 9 199    -134.381 -95.714 624.078  1.00  8.47           O
ATOM   3210  HG1 THR 9 199    -134.896 -96.322 623.475  1.00  8.47           H
ATOM   3211  CG2 THR 9 199    -133.991 -93.834 622.756  1.00  8.47           C
ATOM   3212 1HG2 THR 9 199    -132.935 -94.012 622.958  1.00  8.47           H
ATOM   3213 2HG2 THR 9 199    -134.165 -92.763 622.647  1.00  8.47           H
ATOM   3214 3HG2 THR 9 199    -134.276 -94.344 621.835  1.00  8.47           H
ATOM   3215  HN  THR 9 199    -134.582 -91.647 624.907  1.00  8.47           H
ATOM   3216  N   MET 9 200    -132.337 -94.692 625.703  1.00  8.47           N
ATOM   3217  CA  MET 9 200    -130.885 -94.747 625.674  1.00  8.47           C
ATOM   3218  C   MET 9 200    -130.381 -95.200 624.302  1.00  8.47           C
ATOM   3219  O   MET 9 200    -130.849 -96.202 623.764  1.00  8.47           O
ATOM   3220  HA  MET 9 200    -130.549 -93.730 625.874  1.00  8.47           H
ATOM   3221  CB  MET 9 200    -130.389 -95.719 626.746  1.00  8.47           C
ATOM   3222 1HB  MET 9 200    -130.976 -96.637 626.710  1.00  8.47           H
ATOM   3223 2HB  MET 9 200    -129.354 -95.994 626.542  1.00  8.47           H
ATOM   3224  CG  MET 9 200    -130.492 -95.096 628.140  1.00  8.47           C
ATOM   3225 1HG  MET 9 200    -129.922 -94.168 628.176  1.00  8.47           H
ATOM   3226 2HG  MET 9 200    -131.529 -94.842 628.358  1.00  8.47           H
ATOM   3227  SD  MET 9 200    -129.875 -96.238 629.366  1.00  8.47           S
ATOM   3228  CE  MET 9 200    -131.144 -97.491 629.289  1.00  8.47           C
ATOM   3229 1HE  MET 9 200    -132.107 -97.049 629.541  1.00  8.47           H
ATOM   3230 2HE  MET 9 200    -131.186 -97.904 628.281  1.00  8.47           H
ATOM   3231 3HE  MET 9 200    -130.912 -98.286 629.998  1.00  8.47           H
ATOM   3232  HN  MET 9 200    -132.789 -95.563 625.897  1.00  8.47           H
ATOM   3233  N   VAL 9 201    -129.433 -94.439 623.775  1.00  8.47           N
ATOM   3234  CA  VAL 9 201    -128.761 -94.825 622.546  1.00  8.47           C
ATOM   3235  C   VAL 9 201    -127.254 -94.906 622.798  1.00  8.47           C
ATOM   3236  O   VAL 9 201    -126.686 -94.045 623.470  1.00  8.47           O
ATOM   3237  HA  VAL 9 201    -129.123 -95.815 622.269  1.00  8.47           H
ATOM   3238  HB  VAL 9 201    -128.731 -92.873 621.682  1.00  8.47           H
ATOM   3239  CB  VAL 9 201    -129.128 -93.855 621.421  1.00  8.47           C
ATOM   3240  CG1 VAL 9 201    -128.490 -94.282 620.098  1.00  8.47           C
ATOM   3241 1HG1 VAL 9 201    -127.405 -94.298 620.206  1.00  8.47           H
ATOM   3242 2HG1 VAL 9 201    -128.843 -95.278 619.830  1.00  8.47           H
ATOM   3243 3HG1 VAL 9 201    -128.767 -93.576 619.316  1.00  8.47           H
ATOM   3244  CG2 VAL 9 201    -130.646 -93.726 621.282  1.00  8.47           C
ATOM   3245 1HG2 VAL 9 201    -131.074 -94.702 621.054  1.00  8.47           H
ATOM   3246 2HG2 VAL 9 201    -131.066 -93.353 622.216  1.00  8.47           H
ATOM   3247 3HG2 VAL 9 201    -130.879 -93.030 620.476  1.00  8.47           H
ATOM   3248  HN  VAL 9 201    -129.124 -93.574 624.172  1.00  8.47           H
ATOM   3249  N   TYR 9 202    -126.648 -95.947 622.246  1.00  8.47           N
ATOM   3250  CA  TYR 9 202    -125.224 -96.167 622.427  1.00  8.47           C
ATOM   3251  C   TYR 9 202    -124.451 -95.841 621.148  1.00  8.47           C
ATOM   3252  O   TYR 9 202    -124.349 -96.675 620.249  1.00  8.47           O
ATOM   3253  HA  TYR 9 202    -124.881 -95.511 623.227  1.00  8.47           H
ATOM   3254  CB  TYR 9 202    -125.064 -97.657 622.739  1.00  8.47           C
ATOM   3255 1HB  TYR 9 202    -125.378 -98.235 621.870  1.00  8.47           H
ATOM   3256 2HB  TYR 9 202    -124.008 -97.872 622.900  1.00  8.47           H
ATOM   3257  CG  TYR 9 202    -125.858 -98.125 623.960  1.00  8.47           C
ATOM   3258  HD1 TYR 9 202    -124.301 -97.624 625.346  1.00  8.47           H
ATOM   3259  CD1 TYR 9 202    -125.304 -98.032 625.221  1.00  8.47           C
ATOM   3260  HD2 TYR 9 202    -127.565 -98.716 622.805  1.00  8.47           H
ATOM   3261  CD2 TYR 9 202    -127.128 -98.642 623.801  1.00  8.47           C
ATOM   3262  CE1 TYR 9 202    -126.051 -98.473 626.370  1.00  8.47           C
ATOM   3263  HE1 TYR 9 202    -125.626 -98.405 627.371  1.00  8.47           H
ATOM   3264  HE2 TYR 9 202    -128.879 -99.493 624.838  1.00  8.47           H
ATOM   3265  CE2 TYR 9 202    -127.875 -99.083 624.950  1.00  8.47           C
ATOM   3266  CZ  TYR 9 202    -127.300 -98.977 626.178  1.00  8.47           C
ATOM   3267  OH  TYR 9 202    -128.006 -99.393 627.263  1.00  8.47           O
ATOM   3268  HH  TYR 9 202    -128.884 -99.773 626.974  1.00  8.47           H
ATOM   3269  HN  TYR 9 202    -127.114 -96.631 621.684  1.00  8.47           H
ATOM   3270  N   PRO 9 203    -123.895 -94.626 621.041  1.00  8.47           N
ATOM   3271  CA  PRO 9 203    -123.377 -94.143 619.759  1.00  8.47           C
ATOM   3272  C   PRO 9 203    -122.138 -94.903 619.314  1.00  8.47           C
ATOM   3273  O   PRO 9 203    -121.561 -94.600 618.270  1.00  8.47           O
ATOM   3274  HA  PRO 9 203    -124.111 -94.309 618.970  1.00  8.47           H
ATOM   3275  CB  PRO 9 203    -123.073 -92.667 620.024  1.00  8.47           C
ATOM   3276 1HB  PRO 9 203    -122.220 -92.322 619.440  1.00  8.47           H
ATOM   3277 2HB  PRO 9 203    -123.917 -92.030 619.760  1.00  8.47           H
ATOM   3278  CG  PRO 9 203    -122.788 -92.621 621.498  1.00  8.47           C
ATOM   3279 1HG  PRO 9 203    -121.747 -92.868 621.706  1.00  8.47           H
ATOM   3280 2HG  PRO 9 203    -122.966 -91.625 621.903  1.00  8.47           H
ATOM   3281  CD  PRO 9 203    -123.715 -93.629 622.112  1.00  8.47           C
ATOM   3282 1HD  PRO 9 203    -123.286 -94.075 623.009  1.00  8.47           H
ATOM   3283 2HD  PRO 9 203    -124.664 -93.177 622.403  1.00  8.47           H
ATOM   3284  N   SER 9 204    -121.758 -95.879 620.125  1.00  8.47           N
ATOM   3285  CA  SER 9 204    -120.487 -96.556 619.937  1.00  8.47           C
ATOM   3286  C   SER 9 204    -120.597 -97.571 618.798  1.00  8.47           C
ATOM   3287  O   SER 9 204    -121.675 -98.105 618.540  1.00  8.47           O
ATOM   3288  HA  SER 9 204    -119.776 -95.770 619.682  1.00  8.47           H
ATOM   3289  CB  SER 9 204    -120.037 -97.250 621.224  1.00  8.47           C
ATOM   3290 1HB  SER 9 204    -119.090 -97.762 621.048  1.00  8.47           H
ATOM   3291 2HB  SER 9 204    -119.856 -96.502 621.996  1.00  8.47           H
ATOM   3292  HG  SER 9 204    -120.595 -98.785 622.382  1.00  8.47           H
ATOM   3293  OG  SER 9 204    -121.003 -98.188 621.691  1.00  8.47           O
ATOM   3294  HN  SER 9 204    -122.302 -96.208 620.897  1.00  8.47           H
ATOM   3295  N   ASP 9 205    -119.468 -97.807 618.146  1.00  8.47           N
ATOM   3296  CA  ASP 9 205    -119.393 -98.842 617.129  1.00  8.47           C
ATOM   3297  C   ASP 9 205    -119.676-100.202 617.769  1.00  8.47           C
ATOM   3298  O   ASP 9 205    -120.119-101.130 617.094  1.00  8.47           O
ATOM   3299  HA  ASP 9 205    -120.142 -98.567 616.385  1.00  8.47           H
ATOM   3300  CB  ASP 9 205    -118.000 -98.896 616.499  1.00  8.47           C
ATOM   3301 1HB  ASP 9 205    -117.246 -98.978 617.282  1.00  8.47           H
ATOM   3302 2HB  ASP 9 205    -117.912 -99.786 615.877  1.00  8.47           H
ATOM   3303  CG  ASP 9 205    -117.731 -97.648 615.655  1.00  8.47           C
ATOM   3304  OD1 ASP 9 205    -118.486 -97.451 614.678  1.00  8.47           O
ATOM   3305  OD2 ASP 9 205    -116.776 -96.921 616.004  1.00  8.47           O
ATOM   3306  HN  ASP 9 205    -118.617 -97.307 618.304  1.00  8.47           H
ATOM   3307  N   GLU 9 206    -119.407-100.278 619.064  1.00  8.47           N
ATOM   3308  CA  GLU 9 206    -119.611-101.515 619.800  1.00  8.47           C
ATOM   3309  C   GLU 9 206    -120.838-101.397 620.705  1.00  8.47           C
ATOM   3310  O   GLU 9 206    -120.872-101.977 621.789  1.00  8.47           O
ATOM   3311  HA  GLU 9 206    -119.782-102.278 619.041  1.00  8.47           H
ATOM   3312  CB  GLU 9 206    -118.366-101.883 620.609  1.00  8.47           C
ATOM   3313 1HB  GLU 9 206    -118.076-101.043 621.241  1.00  8.47           H
ATOM   3314 2HB  GLU 9 206    -118.550-102.799 621.169  1.00  8.47           H
ATOM   3315  CG  GLU 9 206    -117.178-102.171 619.688  1.00  8.47           C
ATOM   3316 1HG  GLU 9 206    -117.102-101.390 618.932  1.00  8.47           H
ATOM   3317 2HG  GLU 9 206    -116.253-102.149 620.264  1.00  8.47           H
ATOM   3318  CD  GLU 9 206    -117.330-103.534 619.009  1.00  8.47           C
ATOM   3319  OE1 GLU 9 206    -116.306-104.024 618.486  1.00  8.47           O
ATOM   3320  OE2 GLU 9 206    -118.466-104.054 619.028  1.00  8.47           O
ATOM   3321  HN  GLU 9 206    -119.056 -99.516 619.608  1.00  8.47           H
ATOM   3322  N   SER 9 207    -121.818-100.644 620.226  1.00  8.47           N
ATOM   3323  CA  SER 9 207    -122.979-100.321 621.037  1.00  8.47           C
ATOM   3324  C   SER 9 207    -123.657-101.607 621.514  1.00  8.47           C
ATOM   3325  O   SER 9 207    -124.249-101.637 622.592  1.00  8.47           O
ATOM   3326  HA  SER 9 207    -122.591 -99.756 621.884  1.00  8.47           H
ATOM   3327  CB  SER 9 207    -123.971 -99.455 620.258  1.00  8.47           C
ATOM   3328 1HB  SER 9 207    -124.939 -99.474 620.759  1.00  8.47           H
ATOM   3329 2HB  SER 9 207    -123.630 -98.420 620.262  1.00  8.47           H
ATOM   3330  HG  SER 9 207    -124.661 -99.233 618.393  1.00  8.47           H
ATOM   3331  OG  SER 9 207    -124.126 -99.899 618.913  1.00  8.47           O
ATOM   3332  HN  SER 9 207    -121.826-100.258 619.303  1.00  8.47           H
ATOM   3333  N   THR 9 208    -123.549-102.638 620.689  1.00  8.47           N
ATOM   3334  CA  THR 9 208    -124.124-103.929 621.024  1.00  8.47           C
ATOM   3335  C   THR 9 208    -123.449-104.506 622.270  1.00  8.47           C
ATOM   3336  O   THR 9 208    -124.124-104.981 623.182  1.00  8.47           O
ATOM   3337  HA  THR 9 208    -125.176-103.784 621.268  1.00  8.47           H
ATOM   3338  HB  THR 9 208    -122.964-105.096 619.605  1.00  8.47           H
ATOM   3339  CB  THR 9 208    -124.005-104.833 619.795  1.00  8.47           C
ATOM   3340  OG1 THR 9 208    -124.653-104.099 618.760  1.00  8.47           O
ATOM   3341  HG1 THR 9 208    -124.418-104.486 617.868  1.00  8.47           H
ATOM   3342  CG2 THR 9 208    -124.838-106.110 619.925  1.00  8.47           C
ATOM   3343 1HG2 THR 9 208    -125.887-105.847 620.059  1.00  8.47           H
ATOM   3344 2HG2 THR 9 208    -124.494-106.683 620.786  1.00  8.47           H
ATOM   3345 3HG2 THR 9 208    -124.726-106.709 619.021  1.00  8.47           H
ATOM   3346  HN  THR 9 208    -123.079-102.600 619.807  1.00  8.47           H
ATOM   3347  N   LYS 9 209    -122.126-104.445 622.270  1.00  8.47           N
ATOM   3348  CA  LYS 9 209    -121.354-104.918 623.406  1.00  8.47           C
ATOM   3349  C   LYS 9 209    -121.646-104.033 624.619  1.00  8.47           C
ATOM   3350  O   LYS 9 209    -121.773-104.528 625.738  1.00  8.47           O
ATOM   3351  HA  LYS 9 209    -121.689-105.931 623.630  1.00  8.47           H
ATOM   3352  CB  LYS 9 209    -119.869-105.001 623.049  1.00  8.47           C
ATOM   3353 1HB  LYS 9 209    -119.512-104.021 622.731  1.00  8.47           H
ATOM   3354 2HB  LYS 9 209    -119.293-105.278 623.932  1.00  8.47           H
ATOM   3355  CG  LYS 9 209    -119.629-106.023 621.936  1.00  8.47           C
ATOM   3356 1HG  LYS 9 209    -120.034-106.991 622.233  1.00  8.47           H
ATOM   3357 2HG  LYS 9 209    -120.161-105.718 621.036  1.00  8.47           H
ATOM   3358  CD  LYS 9 209    -118.136-106.161 621.631  1.00  8.47           C
ATOM   3359 1HD  LYS 9 209    -117.700-105.174 621.479  1.00  8.47           H
ATOM   3360 2HD  LYS 9 209    -117.626-106.607 622.486  1.00  8.47           H
ATOM   3361  CE  LYS 9 209    -117.908-107.024 620.388  1.00  8.47           C
ATOM   3362 1HE  LYS 9 209    -117.866-108.075 620.670  1.00  8.47           H
ATOM   3363 2HE  LYS 9 209    -118.747-106.911 619.701  1.00  8.47           H
ATOM   3364  NZ  LYS 9 209    -116.651-106.635 619.711  1.00  8.47           N
ATOM   3365 1HZ  LYS 9 209    -116.270-107.435 619.219  1.00  8.47           H
ATOM   3366 2HZ  LYS 9 209    -116.839-105.889 619.050  1.00  8.47           H
ATOM   3367 3HZ  LYS 9 209    -115.981-106.313 620.401  1.00  8.47           H
ATOM   3368  HN  LYS 9 209    -121.583-104.083 621.512  1.00  8.47           H
ATOM   3369  N   LEU 9 210    -121.745-102.738 624.356  1.00  8.47           N
ATOM   3370  CA  LEU 9 210    -121.946-101.771 625.422  1.00  8.47           C
ATOM   3371  C   LEU 9 210    -123.303-102.022 626.083  1.00  8.47           C
ATOM   3372  O   LEU 9 210    -123.396-102.104 627.307  1.00  8.47           O
ATOM   3373  HA  LEU 9 210    -121.165-101.935 626.164  1.00  8.47           H
ATOM   3374  CB  LEU 9 210    -121.775-100.346 624.892  1.00  8.47           C
ATOM   3375 1HB  LEU 9 210    -120.791-100.267 624.430  1.00  8.47           H
ATOM   3376 2HB  LEU 9 210    -122.511-100.181 624.105  1.00  8.47           H
ATOM   3377  HG  LEU 9 210    -122.898 -99.305 626.385  1.00  8.47           H
ATOM   3378  CG  LEU 9 210    -121.913 -99.225 625.925  1.00  8.47           C
ATOM   3379  CD1 LEU 9 210    -120.878 -99.377 627.041  1.00  8.47           C
ATOM   3380 1HD1 LEU 9 210    -121.023-100.334 627.542  1.00  8.47           H
ATOM   3381 2HD1 LEU 9 210    -119.876 -99.338 626.615  1.00  8.47           H
ATOM   3382 3HD1 LEU 9 210    -120.999 -98.568 627.761  1.00  8.47           H
ATOM   3383  CD2 LEU 9 210    -121.838 -97.851 625.256  1.00  8.47           C
ATOM   3384 1HD2 LEU 9 210    -120.877 -97.745 624.752  1.00  8.47           H
ATOM   3385 2HD2 LEU 9 210    -122.643 -97.757 624.527  1.00  8.47           H
ATOM   3386 3HD2 LEU 9 210    -121.939 -97.073 626.012  1.00  8.47           H
ATOM   3387  HN  LEU 9 210    -121.689-102.348 623.437  1.00  8.47           H
ATOM   3388  N   LYS 9 211    -124.322-102.138 625.244  1.00  8.47           N
ATOM   3389  CA  LYS 9 211    -125.665-102.404 625.729  1.00  8.47           C
ATOM   3390  C   LYS 9 211    -125.653-103.675 626.580  1.00  8.47           C
ATOM   3391  O   LYS 9 211    -126.186-103.690 627.689  1.00  8.47           O
ATOM   3392  HA  LYS 9 211    -125.955-101.567 626.364  1.00  8.47           H
ATOM   3393  CB  LYS 9 211    -126.656-102.453 624.565  1.00  8.47           C
ATOM   3394 1HB  LYS 9 211    -126.646-101.502 624.032  1.00  8.47           H
ATOM   3395 2HB  LYS 9 211    -126.349-103.220 623.853  1.00  8.47           H
ATOM   3396  CG  LYS 9 211    -128.072-102.750 625.062  1.00  8.47           C
ATOM   3397 1HG  LYS 9 211    -128.102-103.740 625.516  1.00  8.47           H
ATOM   3398 2HG  LYS 9 211    -128.346-102.035 625.838  1.00  8.47           H
ATOM   3399  CD  LYS 9 211    -129.082-102.678 623.915  1.00  8.47           C
ATOM   3400 1HD  LYS 9 211    -129.022-101.703 623.433  1.00  8.47           H
ATOM   3401 2HD  LYS 9 211    -128.834-103.423 623.159  1.00  8.47           H
ATOM   3402  CE  LYS 9 211    -130.506-102.915 624.423  1.00  8.47           C
ATOM   3403 1HE  LYS 9 211    -130.601-103.934 624.797  1.00  8.47           H
ATOM   3404 2HE  LYS 9 211    -130.716-102.247 625.259  1.00  8.47           H
ATOM   3405  NZ  LYS 9 211    -131.488-102.685 623.339  1.00  8.47           N
ATOM   3406 1HZ  LYS 9 211    -132.426-102.703 623.723  1.00  8.47           H
ATOM   3407 2HZ  LYS 9 211    -131.314-101.782 622.911  1.00  8.47           H
ATOM   3408 3HZ  LYS 9 211    -131.395-103.414 622.640  1.00  8.47           H
ATOM   3409  HN  LYS 9 211    -124.241-102.054 624.251  1.00  8.47           H
ATOM   3410  N   SER 9 212    -125.038-104.712 626.030  1.00  8.47           N
ATOM   3411  CA  SER 9 212    -125.028-106.010 626.683  1.00  8.47           C
ATOM   3412  C   SER 9 212    -124.394-105.893 628.070  1.00  8.47           C
ATOM   3413  O   SER 9 212    -124.896-106.465 629.036  1.00  8.47           O
ATOM   3414  HA  SER 9 212    -126.076-106.299 626.765  1.00  8.47           H
ATOM   3415  CB  SER 9 212    -124.278-107.044 625.841  1.00  8.47           C
ATOM   3416 1HB  SER 9 212    -123.253-106.710 625.686  1.00  8.47           H
ATOM   3417 2HB  SER 9 212    -124.228-107.987 626.386  1.00  8.47           H
ATOM   3418  HG  SER 9 212    -124.521-106.635 623.897  1.00  8.47           H
ATOM   3419  OG  SER 9 212    -124.903-107.260 624.579  1.00  8.47           O
ATOM   3420  HN  SER 9 212    -124.553-104.675 625.156  1.00  8.47           H
ATOM   3421  N   ALA 9 213    -123.299-105.149 628.124  1.00  8.47           N
ATOM   3422  CA  ALA 9 213    -122.567-104.984 629.369  1.00  8.47           C
ATOM   3423  C   ALA 9 213    -123.439-104.224 630.371  1.00  8.47           C
ATOM   3424  O   ALA 9 213    -123.501-104.586 631.544  1.00  8.47           O
ATOM   3425  HA  ALA 9 213    -122.356-105.977 629.764  1.00  8.47           H
ATOM   3426  CB  ALA 9 213    -121.242-104.271 629.091  1.00  8.47           C
ATOM   3427 1HB  ALA 9 213    -120.648-104.866 628.397  1.00  8.47           H
ATOM   3428 2HB  ALA 9 213    -121.440-103.293 628.654  1.00  8.47           H
ATOM   3429 3HB  ALA 9 213    -120.693-104.147 630.025  1.00  8.47           H
ATOM   3430  HN  ALA 9 213    -122.912-104.665 627.339  1.00  8.47           H
ATOM   3431  N   VAL 9 214    -124.091-103.184 629.871  1.00  8.47           N
ATOM   3432  CA  VAL 9 214    -124.896-102.326 630.722  1.00  8.47           C
ATOM   3433  C   VAL 9 214    -126.058-103.136 631.302  1.00  8.47           C
ATOM   3434  O   VAL 9 214    -126.434-102.949 632.458  1.00  8.47           O
ATOM   3435  HA  VAL 9 214    -124.262-101.987 631.541  1.00  8.47           H
ATOM   3436  HB  VAL 9 214    -125.767-101.438 628.988  1.00  8.47           H
ATOM   3437  CB  VAL 9 214    -125.358-101.096 629.939  1.00  8.47           C
ATOM   3438  CG1 VAL 9 214    -126.466-100.353 630.687  1.00  8.47           C
ATOM   3439 1HG1 VAL 9 214    -127.318-101.018 630.828  1.00  8.47           H
ATOM   3440 2HG1 VAL 9 214    -126.094-100.029 631.659  1.00  8.47           H
ATOM   3441 3HG1 VAL 9 214    -126.776 -99.483 630.108  1.00  8.47           H
ATOM   3442  CG2 VAL 9 214    -124.182-100.166 629.636  1.00  8.47           C
ATOM   3443 1HG2 VAL 9 214    -123.730 -99.835 630.571  1.00  8.47           H
ATOM   3444 2HG2 VAL 9 214    -123.439-100.699 629.043  1.00  8.47           H
ATOM   3445 3HG2 VAL 9 214    -124.538 -99.299 629.078  1.00  8.47           H
ATOM   3446  HN  VAL 9 214    -124.074-102.926 628.905  1.00  8.47           H
ATOM   3447  N   LEU 9 215    -126.594-104.019 630.473  1.00  8.47           N
ATOM   3448  CA  LEU 9 215    -127.701-104.862 630.890  1.00  8.47           C
ATOM   3449  C   LEU 9 215    -127.199-105.889 631.907  1.00  8.47           C
ATOM   3450  O   LEU 9 215    -127.843-106.123 632.929  1.00  8.47           O
ATOM   3451  HA  LEU 9 215    -128.433-104.221 631.380  1.00  8.47           H
ATOM   3452  CB  LEU 9 215    -128.388-105.487 629.674  1.00  8.47           C
ATOM   3453 1HB  LEU 9 215    -127.751-105.332 628.803  1.00  8.47           H
ATOM   3454 2HB  LEU 9 215    -128.455-106.563 629.832  1.00  8.47           H
ATOM   3455  HG  LEU 9 215    -130.369-104.944 630.270  1.00  8.47           H
ATOM   3456  CG  LEU 9 215    -129.786-104.958 629.349  1.00  8.47           C
ATOM   3457  CD1 LEU 9 215    -129.723-103.520 628.832  1.00  8.47           C
ATOM   3458 1HD1 LEU 9 215    -129.275-102.880 629.592  1.00  8.47           H
ATOM   3459 2HD1 LEU 9 215    -129.117-103.486 627.926  1.00  8.47           H
ATOM   3460 3HD1 LEU 9 215    -130.730-103.169 628.608  1.00  8.47           H
ATOM   3461  CD2 LEU 9 215    -130.510-105.887 628.372  1.00  8.47           C
ATOM   3462 1HD2 LEU 9 215    -129.939-105.957 627.446  1.00  8.47           H
ATOM   3463 2HD2 LEU 9 215    -130.605-106.878 628.816  1.00  8.47           H
ATOM   3464 3HD2 LEU 9 215    -131.502-105.489 628.158  1.00  8.47           H
ATOM   3465  HN  LEU 9 215    -126.285-104.163 629.532  1.00  8.47           H
ATOM   3466  N   THR 9 216    -126.053-106.475 631.593  1.00  8.47           N
ATOM   3467  CA  THR 9 216    -125.469-107.489 632.454  1.00  8.47           C
ATOM   3468  C   THR 9 216    -125.250-106.932 633.862  1.00  8.47           C
ATOM   3469  O   THR 9 216    -125.537-107.604 634.851  1.00  8.47           O
ATOM   3470  HA  THR 9 216    -126.177-108.313 632.543  1.00  8.47           H
ATOM   3471  HB  THR 9 216    -123.447-107.189 631.718  1.00  8.47           H
ATOM   3472  CB  THR 9 216    -124.184-107.989 631.792  1.00  8.47           C
ATOM   3473  OG1 THR 9 216    -124.623-108.538 630.552  1.00  8.47           O
ATOM   3474  HG1 THR 9 216    -124.421-107.903 629.807  1.00  8.47           H
ATOM   3475  CG2 THR 9 216    -123.570-109.181 632.530  1.00  8.47           C
ATOM   3476 1HG2 THR 9 216    -124.283-110.005 632.545  1.00  8.47           H
ATOM   3477 2HG2 THR 9 216    -123.330-108.890 633.553  1.00  8.47           H
ATOM   3478 3HG2 THR 9 216    -122.661-109.496 632.019  1.00  8.47           H
ATOM   3479  HN  THR 9 216    -125.526-106.267 630.769  1.00  8.47           H
ATOM   3480  N   LEU 9 217    -124.744-105.708 633.907  1.00  8.47           N
ATOM   3481  CA  LEU 9 217    -124.475-105.056 635.178  1.00  8.47           C
ATOM   3482  C   LEU 9 217    -125.778-104.943 635.973  1.00  8.47           C
ATOM   3483  O   LEU 9 217    -125.792-105.166 637.182  1.00  8.47           O
ATOM   3484  HA  LEU 9 217    -123.786-105.692 635.733  1.00  8.47           H
ATOM   3485  CB  LEU 9 217    -123.773-103.715 634.954  1.00  8.47           C
ATOM   3486 1HB  LEU 9 217    -122.875-103.892 634.362  1.00  8.47           H
ATOM   3487 2HB  LEU 9 217    -124.428-103.080 634.357  1.00  8.47           H
ATOM   3488  HG  LEU 9 217    -124.256-102.857 636.852  1.00  8.47           H
ATOM   3489  CG  LEU 9 217    -123.376-102.947 636.216  1.00  8.47           C
ATOM   3490  CD1 LEU 9 217    -122.318-103.712 637.013  1.00  8.47           C
ATOM   3491 1HD1 LEU 9 217    -122.716-104.684 637.306  1.00  8.47           H
ATOM   3492 2HD1 LEU 9 217    -121.430-103.854 636.396  1.00  8.47           H
ATOM   3493 3HD1 LEU 9 217    -122.053-103.144 637.904  1.00  8.47           H
ATOM   3494  CD2 LEU 9 217    -122.919-101.527 635.873  1.00  8.47           C
ATOM   3495 1HD2 LEU 9 217    -122.058-101.574 635.206  1.00  8.47           H
ATOM   3496 2HD2 LEU 9 217    -123.732-100.993 635.380  1.00  8.47           H
ATOM   3497 3HD2 LEU 9 217    -122.642-101.004 636.788  1.00  8.47           H
ATOM   3498  HN  LEU 9 217    -124.518-105.166 633.098  1.00  8.47           H
ATOM   3499  N   LYS 9 218    -126.840-104.596 635.261  1.00  8.47           N
ATOM   3500  CA  LYS 9 218    -128.130-104.384 635.896  1.00  8.47           C
ATOM   3501  C   LYS 9 218    -128.649-105.715 636.444  1.00  8.47           C
ATOM   3502  O   LYS 9 218    -129.268-105.754 637.506  1.00  8.47           O
ATOM   3503  HA  LYS 9 218    -127.973-103.704 636.734  1.00  8.47           H
ATOM   3504  CB  LYS 9 218    -129.096-103.697 634.930  1.00  8.47           C
ATOM   3505 1HB  LYS 9 218    -129.057-104.190 633.958  1.00  8.47           H
ATOM   3506 2HB  LYS 9 218    -130.118-103.800 635.297  1.00  8.47           H
ATOM   3507  CG  LYS 9 218    -128.752-102.215 634.771  1.00  8.47           C
ATOM   3508 1HG  LYS 9 218    -129.124-101.657 635.630  1.00  8.47           H
ATOM   3509 2HG  LYS 9 218    -127.670-102.089 634.753  1.00  8.47           H
ATOM   3510  CD  LYS 9 218    -129.358-101.646 633.486  1.00  8.47           C
ATOM   3511 1HD  LYS 9 218    -129.066-102.264 632.637  1.00  8.47           H
ATOM   3512 2HD  LYS 9 218    -130.446-101.681 633.546  1.00  8.47           H
ATOM   3513  CE  LYS 9 218    -128.901-100.204 633.256  1.00  8.47           C
ATOM   3514 1HE  LYS 9 218    -129.245 -99.572 634.074  1.00  8.47           H
ATOM   3515 2HE  LYS 9 218    -127.812-100.158 633.253  1.00  8.47           H
ATOM   3516  NZ  LYS 9 218    -129.428 -99.693 631.971  1.00  8.47           N
ATOM   3517 1HZ  LYS 9 218    -128.921 -98.855 631.708  1.00  8.47           H
ATOM   3518 2HZ  LYS 9 218    -129.310-100.398 631.252  1.00  8.47           H
ATOM   3519 3HZ  LYS 9 218    -130.413 -99.474 632.072  1.00  8.47           H
ATOM   3520  HN  LYS 9 218    -126.830-104.462 634.270  1.00  8.47           H
ATOM   3521  N   VAL 9 219    -128.378-106.773 635.694  1.00  8.47           N
ATOM   3522  CA  VAL 9 219    -128.842-108.097 636.073  1.00  8.47           C
ATOM   3523  C   VAL 9 219    -128.100-108.551 637.331  1.00  8.47           C
ATOM   3524  O   VAL 9 219    -128.711-109.076 638.261  1.00  8.47           O
ATOM   3525  HA  VAL 9 219    -129.905-108.021 636.300  1.00  8.47           H
ATOM   3526  HB  VAL 9 219    -127.653-108.977 634.534  1.00  8.47           H
ATOM   3527  CB  VAL 9 219    -128.676-109.065 634.899  1.00  8.47           C
ATOM   3528  CG1 VAL 9 219    -128.892-110.512 635.347  1.00  8.47           C
ATOM   3529 1HG1 VAL 9 219    -128.163-110.767 636.116  1.00  8.47           H
ATOM   3530 2HG1 VAL 9 219    -129.899-110.620 635.751  1.00  8.47           H
ATOM   3531 3HG1 VAL 9 219    -128.768-111.178 634.494  1.00  8.47           H
ATOM   3532  CG2 VAL 9 219    -129.618-108.700 633.750  1.00  8.47           C
ATOM   3533 1HG2 VAL 9 219    -130.650-108.746 634.098  1.00  8.47           H
ATOM   3534 2HG2 VAL 9 219    -129.396-107.690 633.405  1.00  8.47           H
ATOM   3535 3HG2 VAL 9 219    -129.479-109.404 632.929  1.00  8.47           H
ATOM   3536  HN  VAL 9 219    -127.854-106.736 634.843  1.00  8.47           H
ATOM   3537  N   ILE 9 220    -126.793-108.332 637.321  1.00  8.47           N
ATOM   3538  CA  ILE 9 220    -125.952-108.772 638.422  1.00  8.47           C
ATOM   3539  C   ILE 9 220    -126.337-108.007 639.689  1.00  8.47           C
ATOM   3540  O   ILE 9 220    -126.637-108.613 640.717  1.00  8.47           O
ATOM   3541  HA  ILE 9 220    -126.153-109.831 638.583  1.00  8.47           H
ATOM   3542  HB  ILE 9 220    -124.311-107.649 637.635  1.00  8.47           H
ATOM   3543  CB  ILE 9 220    -124.474-108.643 638.050  1.00  8.47           C
ATOM   3544  CG1 ILE 9 220    -124.090-109.654 636.968  1.00  8.47           C
ATOM   3545 1HG1 ILE 9 220    -124.133-110.664 637.376  1.00  8.47           H
ATOM   3546 2HG1 ILE 9 220    -124.811-109.609 636.151  1.00  8.47           H
ATOM   3547  CG2 ILE 9 220    -123.585-108.766 639.290  1.00  8.47           C
ATOM   3548 1HG2 ILE 9 220    -123.837-107.976 639.997  1.00  8.47           H
ATOM   3549 2HG2 ILE 9 220    -123.744-109.737 639.757  1.00  8.47           H
ATOM   3550 3HG2 ILE 9 220    -122.539-108.670 638.997  1.00  8.47           H
ATOM   3551  CD1 ILE 9 220    -122.685-109.375 636.430  1.00  8.47           C
ATOM   3552 1HD1 ILE 9 220    -122.653-108.373 636.001  1.00  8.47           H
ATOM   3553 2HD1 ILE 9 220    -121.964-109.444 637.245  1.00  8.47           H
ATOM   3554 3HD1 ILE 9 220    -122.438-110.107 635.662  1.00  8.47           H
ATOM   3555  HN  ILE 9 220    -126.310-107.865 636.581  1.00  8.47           H
ATOM   3556  N   LEU 9 221    -126.316-106.687 639.575  1.00  8.47           N
ATOM   3557  CA  LEU 9 221    -126.486-105.832 640.738  1.00  8.47           C
ATOM   3558  C   LEU 9 221    -127.965-105.793 641.125  1.00  8.47           C
ATOM   3559  O   LEU 9 221    -128.301-105.541 642.281  1.00  8.47           O
ATOM   3560  HA  LEU 9 221    -125.926-106.282 641.558  1.00  8.47           H
ATOM   3561  CB  LEU 9 221    -125.880-104.451 640.480  1.00  8.47           C
ATOM   3562 1HB  LEU 9 221    -126.335-104.040 639.579  1.00  8.47           H
ATOM   3563 2HB  LEU 9 221    -126.158-103.795 641.305  1.00  8.47           H
ATOM   3564  HG  LEU 9 221    -124.091-104.997 639.443  1.00  8.47           H
ATOM   3565  CG  LEU 9 221    -124.360-104.405 640.318  1.00  8.47           C
ATOM   3566  CD1 LEU 9 221    -123.879-102.975 640.060  1.00  8.47           C
ATOM   3567 1HD1 LEU 9 221    -124.340-102.596 639.147  1.00  8.47           H
ATOM   3568 2HD1 LEU 9 221    -124.161-102.340 640.900  1.00  8.47           H
ATOM   3569 3HD1 LEU 9 221    -122.795-102.971 639.948  1.00  8.47           H
ATOM   3570  CD2 LEU 9 221    -123.660-105.036 641.523  1.00  8.47           C
ATOM   3571 1HD2 LEU 9 221    -123.932-104.491 642.427  1.00  8.47           H
ATOM   3572 2HD2 LEU 9 221    -123.970-106.076 641.619  1.00  8.47           H
ATOM   3573 3HD2 LEU 9 221    -122.580-104.989 641.382  1.00  8.47           H
ATOM   3574  HN  LEU 9 221    -126.187-106.203 638.710  1.00  8.47           H
ATOM   3575  N   GLY 9 222    -128.810-106.047 640.136  1.00  8.47           N
ATOM   3576  CA  GLY 9 222    -130.241-105.864 640.309  1.00  8.47           C
ATOM   3577  C   GLY 9 222    -130.865-107.063 641.026  1.00  8.47           C
ATOM   3578  O   GLY 9 222    -131.867-106.921 641.724  1.00  8.47           O
ATOM   3579 1HA  GLY 9 222    -130.428-104.955 640.882  1.00  8.47           H
ATOM   3580 2HA  GLY 9 222    -130.714-105.730 639.336  1.00  8.47           H
ATOM   3581  HN  GLY 9 222    -128.531-106.371 639.232  1.00  8.47           H
ATOM   3582  N   PHE 9 223    -130.245-108.217 640.828  1.00  8.47           N
ATOM   3583  CA  PHE 9 223    -130.817-109.465 641.306  1.00  8.47           C
ATOM   3584  C   PHE 9 223    -129.787-110.271 642.100  1.00  8.47           C
ATOM   3585  O   PHE 9 223    -129.894-110.393 643.319  1.00  8.47           O
ATOM   3586  HA  PHE 9 223    -131.654-109.209 641.956  1.00  8.47           H
ATOM   3587  CB  PHE 9 223    -131.235-110.267 640.073  1.00  8.47           C
ATOM   3588 1HB  PHE 9 223    -131.839-109.631 639.425  1.00  8.47           H
ATOM   3589 2HB  PHE 9 223    -130.343-110.540 639.509  1.00  8.47           H
ATOM   3590  CG  PHE 9 223    -132.025-111.537 640.395  1.00  8.47           C
ATOM   3591  HD1 PHE 9 223    -130.488-112.832 639.701  1.00  8.47           H
ATOM   3592  CD1 PHE 9 223    -131.484-112.758 640.137  1.00  8.47           C
ATOM   3593  HD2 PHE 9 223    -133.702-110.467 641.146  1.00  8.47           H
ATOM   3594  CD2 PHE 9 223    -133.268-111.446 640.939  1.00  8.47           C
ATOM   3595  CE1 PHE 9 223    -132.217-113.937 640.436  1.00  8.47           C
ATOM   3596  HE1 PHE 9 223    -131.784-114.916 640.229  1.00  8.47           H
ATOM   3597  CE2 PHE 9 223    -134.001-112.624 641.238  1.00  8.47           C
ATOM   3598  HE2 PHE 9 223    -134.997-112.551 641.674  1.00  8.47           H
ATOM   3599  CZ  PHE 9 223    -133.460-113.845 640.980  1.00  8.47           C
ATOM   3600  HZ  PHE 9 223    -134.023-114.750 641.210  1.00  8.47           H
ATOM   3601  HN  PHE 9 223    -129.371-108.309 640.352  1.00  8.47           H
ATOM   3602  N   PHE 9 224    -128.812-110.801 641.375  1.00  8.47           N
ATOM   3603  CA  PHE 9 224    -127.983-111.871 641.904  1.00  8.47           C
ATOM   3604  C   PHE 9 224    -127.255-111.423 643.173  1.00  8.47           C
ATOM   3605  O   PHE 9 224    -127.208-112.159 644.158  1.00  8.47           O
ATOM   3606  HA  PHE 9 224    -128.644-112.705 642.142  1.00  8.47           H
ATOM   3607  CB  PHE 9 224    -126.949-112.209 640.829  1.00  8.47           C
ATOM   3608 1HB  PHE 9 224    -126.580-111.282 640.390  1.00  8.47           H
ATOM   3609 2HB  PHE 9 224    -126.097-112.699 641.300  1.00  8.47           H
ATOM   3610  CG  PHE 9 224    -127.483-113.108 639.712  1.00  8.47           C
ATOM   3611  HD1 PHE 9 224    -127.218-114.892 640.838  1.00  8.47           H
ATOM   3612  CD1 PHE 9 224    -127.547-114.454 639.895  1.00  8.47           C
ATOM   3613  HD2 PHE 9 224    -127.842-111.482 638.390  1.00  8.47           H
ATOM   3614  CD2 PHE 9 224    -127.893-112.561 638.537  1.00  8.47           C
ATOM   3615  CE1 PHE 9 224    -128.042-115.289 638.859  1.00  8.47           C
ATOM   3616  HE1 PHE 9 224    -128.094-116.367 639.005  1.00  8.47           H
ATOM   3617  CE2 PHE 9 224    -128.389-113.396 637.500  1.00  8.47           C
ATOM   3618  HE2 PHE 9 224    -128.718-112.958 636.558  1.00  8.47           H
ATOM   3619  CZ  PHE 9 224    -128.453-114.742 637.683  1.00  8.47           C
ATOM   3620  HZ  PHE 9 224    -128.833-115.382 636.888  1.00  8.47           H
ATOM   3621  HN  PHE 9 224    -128.587-110.512 640.445  1.00  8.47           H
ATOM   3622  N   LEU 9 225    -126.705-110.220 643.108  1.00  8.47           N
ATOM   3623  CA  LEU 9 225    -125.921-109.695 644.213  1.00  8.47           C
ATOM   3624  C   LEU 9 225    -126.806-109.591 645.457  1.00  8.47           C
ATOM   3625  O   LEU 9 225    -126.443-110.083 646.524  1.00  8.47           O
ATOM   3626  HA  LEU 9 225    -125.123-110.409 644.416  1.00  8.47           H
ATOM   3627  CB  LEU 9 225    -125.257-108.374 643.819  1.00  8.47           C
ATOM   3628 1HB  LEU 9 225    -124.661-108.543 642.922  1.00  8.47           H
ATOM   3629 2HB  LEU 9 225    -126.039-107.662 643.553  1.00  8.47           H
ATOM   3630  HG  LEU 9 225    -124.932-107.646 645.804  1.00  8.47           H
ATOM   3631  CG  LEU 9 225    -124.361-107.731 644.879  1.00  8.47           C
ATOM   3632  CD1 LEU 9 225    -123.146-108.612 645.177  1.00  8.47           C
ATOM   3633 1HD1 LEU 9 225    -123.481-109.581 645.545  1.00  8.47           H
ATOM   3634 2HD1 LEU 9 225    -122.565-108.750 644.265  1.00  8.47           H
ATOM   3635 3HD1 LEU 9 225    -122.526-108.131 645.934  1.00  8.47           H
ATOM   3636  CD2 LEU 9 225    -123.955-106.314 644.468  1.00  8.47           C
ATOM   3637 1HD2 LEU 9 225    -123.409-106.352 643.525  1.00  8.47           H
ATOM   3638 2HD2 LEU 9 225    -124.848-105.701 644.347  1.00  8.47           H
ATOM   3639 3HD2 LEU 9 225    -123.318-105.880 645.239  1.00  8.47           H
ATOM   3640  HN  LEU 9 225    -126.788-109.609 642.321  1.00  8.47           H
ATOM   3641  N   PRO 9 226    -127.978-108.951 645.344  1.00  8.47           N
ATOM   3642  CA  PRO 9 226    -128.864-108.790 646.499  1.00  8.47           C
ATOM   3643  C   PRO 9 226    -129.470-110.109 646.949  1.00  8.47           C
ATOM   3644  O   PRO 9 226    -129.614-110.353 648.146  1.00  8.47           O
ATOM   3645  HA  PRO 9 226    -128.301-108.428 647.358  1.00  8.47           H
ATOM   3646  CB  PRO 9 226    -129.934-107.815 646.002  1.00  8.47           C
ATOM   3647 1HB  PRO 9 226    -130.902-108.013 646.461  1.00  8.47           H
ATOM   3648 2HB  PRO 9 226    -129.676-106.782 646.237  1.00  8.47           H
ATOM   3649  CG  PRO 9 226    -129.968-108.050 644.519  1.00  8.47           C
ATOM   3650 1HG  PRO 9 226    -130.620-108.887 644.267  1.00  8.47           H
ATOM   3651 2HG  PRO 9 226    -130.351-107.178 643.990  1.00  8.47           H
ATOM   3652  CD  PRO 9 226    -128.547-108.337 644.130  1.00  8.47           C
ATOM   3653 1HD  PRO 9 226    -128.493-109.012 643.276  1.00  8.47           H
ATOM   3654 2HD  PRO 9 226    -128.015-107.427 643.853  1.00  8.47           H
ATOM   3655  N   PHE 9 227    -129.811-110.933 645.969  1.00  8.47           N
ATOM   3656  CA  PHE 9 227    -130.444-112.210 646.251  1.00  8.47           C
ATOM   3657  C   PHE 9 227    -129.535-113.096 647.105  1.00  8.47           C
ATOM   3658  O   PHE 9 227    -129.973-113.655 648.110  1.00  8.47           O
ATOM   3659  HA  PHE 9 227    -131.363-112.002 646.798  1.00  8.47           H
ATOM   3660  CB  PHE 9 227    -130.685-112.896 644.905  1.00  8.47           C
ATOM   3661 1HB  PHE 9 227    -131.369-112.285 644.315  1.00  8.47           H
ATOM   3662 2HB  PHE 9 227    -129.744-112.940 644.357  1.00  8.47           H
ATOM   3663  CG  PHE 9 227    -131.259-114.310 645.021  1.00  8.47           C
ATOM   3664  HD1 PHE 9 227    -129.381-115.245 644.677  1.00  8.47           H
ATOM   3665  CD1 PHE 9 227    -130.443-115.388 644.875  1.00  8.47           C
ATOM   3666  HD2 PHE 9 227    -133.238-113.624 645.385  1.00  8.47           H
ATOM   3667  CD2 PHE 9 227    -132.584-114.488 645.269  1.00  8.47           C
ATOM   3668  CE1 PHE 9 227    -130.975-116.700 644.983  1.00  8.47           C
ATOM   3669  HE1 PHE 9 227    -130.321-117.565 644.867  1.00  8.47           H
ATOM   3670  CE2 PHE 9 227    -133.116-115.800 645.376  1.00  8.47           C
ATOM   3671  HE2 PHE 9 227    -134.178-115.943 645.575  1.00  8.47           H
ATOM   3672  CZ  PHE 9 227    -132.300-116.879 645.231  1.00  8.47           C
ATOM   3673  HZ  PHE 9 227    -132.708-117.886 645.314  1.00  8.47           H
ATOM   3674  HN  PHE 9 227    -129.661-110.740 644.999  1.00  8.47           H
ATOM   3675  N   VAL 9 228    -128.286-113.197 646.674  1.00  8.47           N
ATOM   3676  CA  VAL 9 228    -127.328-114.054 647.351  1.00  8.47           C
ATOM   3677  C   VAL 9 228    -127.128-113.557 648.784  1.00  8.47           C
ATOM   3678  O   VAL 9 228    -127.164-114.344 649.729  1.00  8.47           O
ATOM   3679  HA  VAL 9 228    -127.750-115.058 647.384  1.00  8.47           H
ATOM   3680  HB  VAL 9 228    -125.732-113.093 646.310  1.00  8.47           H
ATOM   3681  CB  VAL 9 228    -126.024-114.115 646.553  1.00  8.47           C
ATOM   3682  CG1 VAL 9 228    -124.901-114.739 647.383  1.00  8.47           C
ATOM   3683 1HG1 VAL 9 228    -124.735-114.140 648.279  1.00  8.47           H
ATOM   3684 2HG1 VAL 9 228    -125.182-115.752 647.671  1.00  8.47           H
ATOM   3685 3HG1 VAL 9 228    -123.986-114.770 646.792  1.00  8.47           H
ATOM   3686  CG2 VAL 9 228    -126.221-114.873 645.239  1.00  8.47           C
ATOM   3687 1HG2 VAL 9 228    -126.547-115.891 645.452  1.00  8.47           H
ATOM   3688 2HG2 VAL 9 228    -126.976-114.368 644.637  1.00  8.47           H
ATOM   3689 3HG2 VAL 9 228    -125.279-114.901 644.691  1.00  8.47           H
ATOM   3690  HN  VAL 9 228    -127.927-112.707 645.880  1.00  8.47           H
ATOM   3691  N   VAL 9 229    -126.923-112.253 648.901  1.00  8.47           N
ATOM   3692  CA  VAL 9 229    -126.520-111.670 650.170  1.00  8.47           C
ATOM   3693  C   VAL 9 229    -127.670-111.794 651.171  1.00  8.47           C
ATOM   3694  O   VAL 9 229    -127.448-112.101 652.342  1.00  8.47           O
ATOM   3695  HA  VAL 9 229    -125.670-112.242 650.540  1.00  8.47           H
ATOM   3696  HB  VAL 9 229    -126.922-109.649 649.612  1.00  8.47           H
ATOM   3697  CB  VAL 9 229    -126.064-110.225 649.959  1.00  8.47           C
ATOM   3698  CG1 VAL 9 229    -125.583-109.605 651.273  1.00  8.47           C
ATOM   3699 1HG1 VAL 9 229    -126.397-109.613 651.998  1.00  8.47           H
ATOM   3700 2HG1 VAL 9 229    -124.744-110.183 651.662  1.00  8.47           H
ATOM   3701 3HG1 VAL 9 229    -125.264-108.578 651.095  1.00  8.47           H
ATOM   3702  CG2 VAL 9 229    -124.978-110.143 648.884  1.00  8.47           C
ATOM   3703 1HG2 VAL 9 229    -124.119-110.740 649.190  1.00  8.47           H
ATOM   3704 2HG2 VAL 9 229    -125.370-110.527 647.942  1.00  8.47           H
ATOM   3705 3HG2 VAL 9 229    -124.672-109.105 648.755  1.00  8.47           H
ATOM   3706  HN  VAL 9 229    -127.028-111.601 648.150  1.00  8.47           H
ATOM   3707  N   MET 9 230    -128.874-111.549 650.675  1.00  8.47           N
ATOM   3708  CA  MET 9 230    -130.065-111.690 651.496  1.00  8.47           C
ATOM   3709  C   MET 9 230    -130.267-113.146 651.921  1.00  8.47           C
ATOM   3710  O   MET 9 230    -130.605-113.418 653.072  1.00  8.47           O
ATOM   3711  HA  MET 9 230    -129.892-111.069 652.374  1.00  8.47           H
ATOM   3712  CB  MET 9 230    -131.287-111.214 650.708  1.00  8.47           C
ATOM   3713 1HB  MET 9 230    -131.178-111.488 649.659  1.00  8.47           H
ATOM   3714 2HB  MET 9 230    -132.181-111.717 651.078  1.00  8.47           H
ATOM   3715  CG  MET 9 230    -131.461-109.699 650.830  1.00  8.47           C
ATOM   3716 1HG  MET 9 230    -131.447-109.405 651.879  1.00  8.47           H
ATOM   3717 2HG  MET 9 230    -130.628-109.189 650.345  1.00  8.47           H
ATOM   3718  SD  MET 9 230    -133.001-109.198 650.078  1.00  8.47           S
ATOM   3719  CE  MET 9 230    -132.476-109.026 648.381  1.00  8.47           C
ATOM   3720 1HE  MET 9 230    -131.688-108.276 648.318  1.00  8.47           H
ATOM   3721 2HE  MET 9 230    -132.097-109.982 648.019  1.00  8.47           H
ATOM   3722 3HE  MET 9 230    -133.323-108.716 647.768  1.00  8.47           H
ATOM   3723  HN  MET 9 230    -129.042-111.259 649.733  1.00  8.47           H
ATOM   3724  N   ALA 9 231    -130.053-114.043 650.970  1.00  8.47           N
ATOM   3725  CA  ALA 9 231    -130.225-115.462 651.227  1.00  8.47           C
ATOM   3726  C   ALA 9 231    -129.277-115.892 652.349  1.00  8.47           C
ATOM   3727  O   ALA 9 231    -129.684-116.587 653.278  1.00  8.47           O
ATOM   3728  HA  ALA 9 231    -131.253-115.618 651.553  1.00  8.47           H
ATOM   3729  CB  ALA 9 231    -129.993-116.248 649.935  1.00  8.47           C
ATOM   3730 1HB  ALA 9 231    -130.710-115.925 649.180  1.00  8.47           H
ATOM   3731 2HB  ALA 9 231    -128.980-116.064 649.575  1.00  8.47           H
ATOM   3732 3HB  ALA 9 231    -130.122-117.312 650.128  1.00  8.47           H
ATOM   3733  HN  ALA 9 231    -129.766-113.814 650.040  1.00  8.47           H
ATOM   3734  N   CYS 9 232    -128.030-115.461 652.224  1.00  8.47           N
ATOM   3735  CA  CYS 9 232    -127.017-115.804 653.207  1.00  8.47           C
ATOM   3736  C   CYS 9 232    -127.408-115.165 654.542  1.00  8.47           C
ATOM   3737  O   CYS 9 232    -127.434-115.837 655.572  1.00  8.47           O
ATOM   3738  HA  CYS 9 232    -127.012-116.891 653.285  1.00  8.47           H
ATOM   3739  CB  CYS 9 232    -125.621-115.373 652.756  1.00  8.47           C
ATOM   3740 1HB  CYS 9 232    -125.623-114.313 652.499  1.00  8.47           H
ATOM   3741 2HB  CYS 9 232    -124.910-115.501 653.572  1.00  8.47           H
ATOM   3742  HG  CYS 9 232    -125.738-115.635 650.401  1.00  8.47           H
ATOM   3743  SG  CYS 9 232    -125.097-116.364 651.309  1.00  8.47           S
ATOM   3744  HN  CYS 9 232    -127.709-114.888 651.469  1.00  8.47           H
ATOM   3745  N   CYS 9 233    -127.702-113.875 654.480  1.00  8.47           N
ATOM   3746  CA  CYS 9 233    -127.935-113.102 655.688  1.00  8.47           C
ATOM   3747  C   CYS 9 233    -129.065-113.769 656.475  1.00  8.47           C
ATOM   3748  O   CYS 9 233    -128.927-114.023 657.671  1.00  8.47           O
ATOM   3749  HA  CYS 9 233    -127.005-113.120 656.256  1.00  8.47           H
ATOM   3750  CB  CYS 9 233    -128.248-111.638 655.372  1.00  8.47           C
ATOM   3751 1HB  CYS 9 233    -128.969-111.580 654.556  1.00  8.47           H
ATOM   3752 2HB  CYS 9 233    -128.706-111.160 656.237  1.00  8.47           H
ATOM   3753  HG  CYS 9 233    -126.565-111.341 653.726  1.00  8.47           H
ATOM   3754  SG  CYS 9 233    -126.712-110.755 654.912  1.00  8.47           S
ATOM   3755  HN  CYS 9 233    -127.782-113.360 653.627  1.00  8.47           H
ATOM   3756  N   TYR 9 234    -130.156-114.035 655.772  1.00  8.47           N
ATOM   3757  CA  TYR 9 234    -131.352-114.554 656.414  1.00  8.47           C
ATOM   3758  C   TYR 9 234    -131.168-116.020 656.812  1.00  8.47           C
ATOM   3759  O   TYR 9 234    -131.731-116.472 657.808  1.00  8.47           O
ATOM   3760  HA  TYR 9 234    -131.536-113.962 657.311  1.00  8.47           H
ATOM   3761  CB  TYR 9 234    -132.467-114.457 655.371  1.00  8.47           C
ATOM   3762 1HB  TYR 9 234    -132.089-114.821 654.415  1.00  8.47           H
ATOM   3763 2HB  TYR 9 234    -133.283-115.118 655.663  1.00  8.47           H
ATOM   3764  CG  TYR 9 234    -133.018-113.043 655.179  1.00  8.47           C
ATOM   3765  HD1 TYR 9 234    -133.297-112.710 657.278  1.00  8.47           H
ATOM   3766  CD1 TYR 9 234    -133.393-112.294 656.276  1.00  8.47           C
ATOM   3767  HD2 TYR 9 234    -132.844-113.107 653.043  1.00  8.47           H
ATOM   3768  CD2 TYR 9 234    -133.140-112.516 653.909  1.00  8.47           C
ATOM   3769  CE1 TYR 9 234    -133.913-110.963 656.095  1.00  8.47           C
ATOM   3770  HE1 TYR 9 234    -134.213-110.361 656.953  1.00  8.47           H
ATOM   3771  HE2 TYR 9 234    -133.761-110.757 652.731  1.00  8.47           H
ATOM   3772  CE2 TYR 9 234    -133.659-111.185 653.729  1.00  8.47           C
ATOM   3773  CZ  TYR 9 234    -134.020-110.474 654.831  1.00  8.47           C
ATOM   3774  OH  TYR 9 234    -134.510-109.217 654.660  1.00  8.47           O
ATOM   3775  HH  TYR 9 234    -134.539-108.991 653.687  1.00  8.47           H
ATOM   3776  HN  TYR 9 234    -130.231-113.901 654.784  1.00  8.47           H
ATOM   3777  N   THR 9 235    -130.379-116.722 656.013  1.00  8.47           N
ATOM   3778  CA  THR 9 235    -130.014-118.091 656.335  1.00  8.47           C
ATOM   3779  C   THR 9 235    -129.387-118.162 657.729  1.00  8.47           C
ATOM   3780  O   THR 9 235    -129.779-118.992 658.548  1.00  8.47           O
ATOM   3781  HA  THR 9 235    -130.924-118.692 656.363  1.00  8.47           H
ATOM   3782  HB  THR 9 235    -128.182-118.016 655.171  1.00  8.47           H
ATOM   3783  CB  THR 9 235    -129.095-118.609 655.227  1.00  8.47           C
ATOM   3784  OG1 THR 9 235    -129.912-118.592 654.061  1.00  8.47           O
ATOM   3785  HG1 THR 9 235    -129.608-117.870 653.440  1.00  8.47           H
ATOM   3786  CG2 THR 9 235    -128.734-120.085 655.408  1.00  8.47           C
ATOM   3787 1HG2 THR 9 235    -129.644-120.686 655.397  1.00  8.47           H
ATOM   3788 2HG2 THR 9 235    -128.221-120.220 656.361  1.00  8.47           H
ATOM   3789 3HG2 THR 9 235    -128.080-120.402 654.596  1.00  8.47           H
ATOM   3790  HN  THR 9 235    -129.991-116.371 655.160  1.00  8.47           H
ATOM   3791  N   ILE 9 236    -128.424-117.281 657.955  1.00  8.47           N
ATOM   3792  CA  ILE 9 236    -127.724-117.247 659.228  1.00  8.47           C
ATOM   3793  C   ILE 9 236    -128.686-116.776 660.321  1.00  8.47           C
ATOM   3794  O   ILE 9 236    -128.738-117.362 661.401  1.00  8.47           O
ATOM   3795  HA  ILE 9 236    -127.413-118.267 659.457  1.00  8.47           H
ATOM   3796  HB  ILE 9 236    -126.736-115.404 658.778  1.00  8.47           H
ATOM   3797  CB  ILE 9 236    -126.454-116.401 659.119  1.00  8.47           C
ATOM   3798  CG1 ILE 9 236    -125.497-116.980 658.076  1.00  8.47           C
ATOM   3799 1HG1 ILE 9 236    -125.004-117.864 658.481  1.00  8.47           H
ATOM   3800 2HG1 ILE 9 236    -126.059-117.303 657.200  1.00  8.47           H
ATOM   3801  CG2 ILE 9 236    -125.785-116.239 660.485  1.00  8.47           C
ATOM   3802 1HG2 ILE 9 236    -126.474-115.748 661.172  1.00  8.47           H
ATOM   3803 2HG2 ILE 9 236    -125.518-117.220 660.877  1.00  8.47           H
ATOM   3804 3HG2 ILE 9 236    -124.885-115.633 660.379  1.00  8.47           H
ATOM   3805  CD1 ILE 9 236    -124.446-115.948 657.662  1.00  8.47           C
ATOM   3806 1HD1 ILE 9 236    -124.942-115.076 657.235  1.00  8.47           H
ATOM   3807 2HD1 ILE 9 236    -123.870-115.646 658.537  1.00  8.47           H
ATOM   3808 3HD1 ILE 9 236    -123.778-116.386 656.921  1.00  8.47           H
ATOM   3809  HN  ILE 9 236    -128.121-116.601 657.288  1.00  8.47           H
ATOM   3810  N   ILE 9 237    -129.423-115.722 660.002  1.00  8.47           N
ATOM   3811  CA  ILE 9 237    -130.345-115.136 660.960  1.00  8.47           C
ATOM   3812  C   ILE 9 237    -131.318-116.211 661.447  1.00  8.47           C
ATOM   3813  O   ILE 9 237    -131.562-116.336 662.647  1.00  8.47           O
ATOM   3814  HA  ILE 9 237    -129.756-114.792 661.811  1.00  8.47           H
ATOM   3815  HB  ILE 9 237    -131.326-114.148 659.337  1.00  8.47           H
ATOM   3816  CB  ILE 9 237    -131.033-113.909 660.360  1.00  8.47           C
ATOM   3817  CG1 ILE 9 237    -130.072-112.721 660.288  1.00  8.47           C
ATOM   3818 1HG1 ILE 9 237    -129.899-112.328 661.290  1.00  8.47           H
ATOM   3819 2HG1 ILE 9 237    -129.107-113.052 659.905  1.00  8.47           H
ATOM   3820  CG2 ILE 9 237    -132.311-113.567 661.128  1.00  8.47           C
ATOM   3821 1HG2 ILE 9 237    -133.000-114.411 661.082  1.00  8.47           H
ATOM   3822 2HG2 ILE 9 237    -132.065-113.355 662.168  1.00  8.47           H
ATOM   3823 3HG2 ILE 9 237    -132.781-112.691 660.680  1.00  8.47           H
ATOM   3824  CD1 ILE 9 237    -130.632-111.616 659.391  1.00  8.47           C
ATOM   3825 1HD1 ILE 9 237    -130.781-112.006 658.384  1.00  8.47           H
ATOM   3826 2HD1 ILE 9 237    -131.585-111.271 659.791  1.00  8.47           H
ATOM   3827 3HD1 ILE 9 237    -129.929-110.783 659.358  1.00  8.47           H
ATOM   3828  HN  ILE 9 237    -129.397-115.271 659.110  1.00  8.47           H
ATOM   3829  N   ILE 9 238    -131.849-116.960 660.492  1.00  8.47           N
ATOM   3830  CA  ILE 9 238    -132.836-117.981 660.803  1.00  8.47           C
ATOM   3831  C   ILE 9 238    -132.211-119.022 661.734  1.00  8.47           C
ATOM   3832  O   ILE 9 238    -132.821-119.418 662.726  1.00  8.47           O
ATOM   3833  HA  ILE 9 238    -133.655-117.493 661.330  1.00  8.47           H
ATOM   3834  HB  ILE 9 238    -132.589-118.807 658.845  1.00  8.47           H
ATOM   3835  CB  ILE 9 238    -133.415-118.575 659.517  1.00  8.47           C
ATOM   3836  CG1 ILE 9 238    -134.310-117.562 658.800  1.00  8.47           C
ATOM   3837 1HG1 ILE 9 238    -135.246-117.448 659.347  1.00  8.47           H
ATOM   3838 2HG1 ILE 9 238    -133.825-116.586 658.790  1.00  8.47           H
ATOM   3839  CG2 ILE 9 238    -134.148-119.888 659.801  1.00  8.47           C
ATOM   3840 1HG2 ILE 9 238    -133.452-120.606 660.235  1.00  8.47           H
ATOM   3841 2HG2 ILE 9 238    -134.964-119.704 660.500  1.00  8.47           H
ATOM   3842 3HG2 ILE 9 238    -134.550-120.288 658.871  1.00  8.47           H
ATOM   3843  CD1 ILE 9 238    -134.602-118.008 657.366  1.00  8.47           C
ATOM   3844 1HD1 ILE 9 238    -133.666-118.098 656.815  1.00  8.47           H
ATOM   3845 2HD1 ILE 9 238    -135.109-118.973 657.381  1.00  8.47           H
ATOM   3846 3HD1 ILE 9 238    -135.241-117.271 656.879  1.00  8.47           H
ATOM   3847  HN  ILE 9 238    -131.616-116.879 659.523  1.00  8.47           H
ATOM   3848  N   HIS 9 239    -131.002-119.434 661.382  1.00  8.47           N
ATOM   3849  CA  HIS 9 239    -130.313-120.466 662.139  1.00  8.47           C
ATOM   3850  C   HIS 9 239    -130.139-120.008 663.588  1.00  8.47           C
ATOM   3851  O   HIS 9 239    -130.401-120.769 664.519  1.00  8.47           O
ATOM   3852  HA  HIS 9 239    -130.953-121.348 662.119  1.00  8.47           H
ATOM   3853  CB  HIS 9 239    -128.988-120.836 661.470  1.00  8.47           C
ATOM   3854 1HB  HIS 9 239    -129.154-120.960 660.400  1.00  8.47           H
ATOM   3855 2HB  HIS 9 239    -128.288-120.010 661.591  1.00  8.47           H
ATOM   3856  CG  HIS 9 239    -128.356-122.095 662.015  1.00  8.47           C
ATOM   3857  HD1 HIS 9 239    -126.716-121.268 663.091  1.00  8.47           H
ATOM   3858  ND1 HIS 9 239    -127.221-122.083 662.806  1.00  8.47           N
ATOM   3859  CD2 HIS 9 239    -128.714-123.404 661.875  1.00  8.47           C
ATOM   3860  HD2 HIS 9 239    -129.569-123.774 661.310  1.00  8.47           H
ATOM   3861  CE1 HIS 9 239    -126.917-123.333 663.121  1.00  8.47           C
ATOM   3862  HE1 HIS 9 239    -126.075-123.653 663.735  1.00  8.47           H
ATOM   3863  NE2 HIS 9 239    -127.843-124.151 662.543  1.00  8.47           N
ATOM   3864  HN  HIS 9 239    -130.496-119.077 660.597  1.00  8.47           H
ATOM   3865  N   THR 9 240    -129.697-118.768 663.735  1.00  8.47           N
ATOM   3866  CA  THR 9 240    -129.459-118.209 665.055  1.00  8.47           C
ATOM   3867  C   THR 9 240    -130.774-118.083 665.825  1.00  8.47           C
ATOM   3868  O   THR 9 240    -130.812-118.297 667.036  1.00  8.47           O
ATOM   3869  HA  THR 9 240    -128.827-118.901 665.612  1.00  8.47           H
ATOM   3870  HB  THR 9 240    -129.403-116.108 664.507  1.00  8.47           H
ATOM   3871  CB  THR 9 240    -128.727-116.877 664.879  1.00  8.47           C
ATOM   3872  OG1 THR 9 240    -127.628-117.194 664.030  1.00  8.47           O
ATOM   3873  HG1 THR 9 240    -127.875-117.030 663.075  1.00  8.47           H
ATOM   3874  CG2 THR 9 240    -128.070-116.395 666.174  1.00  8.47           C
ATOM   3875 1HG2 THR 9 240    -127.344-117.135 666.511  1.00  8.47           H
ATOM   3876 2HG2 THR 9 240    -128.833-116.260 666.941  1.00  8.47           H
ATOM   3877 3HG2 THR 9 240    -127.564-115.446 665.994  1.00  8.47           H
ATOM   3878  HN  THR 9 240    -129.503-118.150 662.973  1.00  8.47           H
ATOM   3879  N   LEU 9 241    -131.822-117.735 665.092  1.00  8.47           N
ATOM   3880  CA  LEU 9 241    -133.125-117.526 665.700  1.00  8.47           C
ATOM   3881  C   LEU 9 241    -133.652-118.858 666.238  1.00  8.47           C
ATOM   3882  O   LEU 9 241    -134.304-118.896 667.280  1.00  8.47           O
ATOM   3883  HA  LEU 9 241    -132.988-116.845 666.540  1.00  8.47           H
ATOM   3884  CB  LEU 9 241    -134.073-116.842 664.713  1.00  8.47           C
ATOM   3885 1HB  LEU 9 241    -133.950-117.312 663.737  1.00  8.47           H
ATOM   3886 2HB  LEU 9 241    -135.098-117.034 665.032  1.00  8.47           H
ATOM   3887  HG  LEU 9 241    -132.869-115.142 664.232  1.00  8.47           H
ATOM   3888  CG  LEU 9 241    -133.895-115.332 664.548  1.00  8.47           C
ATOM   3889  CD1 LEU 9 241    -134.813-114.788 663.452  1.00  8.47           C
ATOM   3890 1HD1 LEU 9 241    -134.576-115.273 662.505  1.00  8.47           H
ATOM   3891 2HD1 LEU 9 241    -135.851-114.990 663.714  1.00  8.47           H
ATOM   3892 3HD1 LEU 9 241    -134.666-113.712 663.355  1.00  8.47           H
ATOM   3893  CD2 LEU 9 241    -134.099-114.606 665.880  1.00  8.47           C
ATOM   3894 1HD2 LEU 9 241    -135.106-114.801 666.248  1.00  8.47           H
ATOM   3895 2HD2 LEU 9 241    -133.371-114.967 666.605  1.00  8.47           H
ATOM   3896 3HD2 LEU 9 241    -133.967-113.534 665.734  1.00  8.47           H
ATOM   3897  HN  LEU 9 241    -131.790-117.597 664.102  1.00  8.47           H
ATOM   3898  N   ILE 9 242    -133.350-119.917 665.502  1.00  8.47           N
ATOM   3899  CA  ILE 9 242    -133.785-121.248 665.891  1.00  8.47           C
ATOM   3900  C   ILE 9 242    -133.110-121.635 667.208  1.00  8.47           C
ATOM   3901  O   ILE 9 242    -133.759-122.158 668.113  1.00  8.47           O
ATOM   3902  HA  ILE 9 242    -134.862-121.204 666.055  1.00  8.47           H
ATOM   3903  HB  ILE 9 242    -132.541-122.070 664.358  1.00  8.47           H
ATOM   3904  CB  ILE 9 242    -133.540-122.245 664.757  1.00  8.47           C
ATOM   3905  CG1 ILE 9 242    -134.529-122.026 663.611  1.00  8.47           C
ATOM   3906 1HG1 ILE 9 242    -135.519-122.370 663.909  1.00  8.47           H
ATOM   3907 2HG1 ILE 9 242    -134.613-120.961 663.396  1.00  8.47           H
ATOM   3908  CG2 ILE 9 242    -133.573-123.684 665.276  1.00  8.47           C
ATOM   3909 1HG2 ILE 9 242    -132.798-123.816 666.031  1.00  8.47           H
ATOM   3910 2HG2 ILE 9 242    -134.548-123.889 665.717  1.00  8.47           H
ATOM   3911 3HG2 ILE 9 242    -133.396-124.372 664.450  1.00  8.47           H
ATOM   3912  CD1 ILE 9 242    -134.082-122.772 662.351  1.00  8.47           C
ATOM   3913 1HD1 ILE 9 242    -133.102-122.408 662.042  1.00  8.47           H
ATOM   3914 2HD1 ILE 9 242    -134.023-123.839 662.563  1.00  8.47           H
ATOM   3915 3HD1 ILE 9 242    -134.803-122.599 661.552  1.00  8.47           H
ATOM   3916  HN  ILE 9 242    -132.819-119.877 664.655  1.00  8.47           H
ATOM   3917  N   GLN 9 243    -131.814-121.364 667.274  1.00  8.47           N
ATOM   3918  CA  GLN 9 243    -131.035-121.716 668.449  1.00  8.47           C
ATOM   3919  C   GLN 9 243    -131.506-120.907 669.660  1.00  8.47           C
ATOM   3920  O   GLN 9 243    -131.376-121.355 670.798  1.00  8.47           O
ATOM   3921  HA  GLN 9 243    -131.225-122.776 668.616  1.00  8.47           H
ATOM   3922  CB  GLN 9 243    -129.540-121.507 668.198  1.00  8.47           C
ATOM   3923 1HB  GLN 9 243    -129.365-120.489 667.851  1.00  8.47           H
ATOM   3924 2HB  GLN 9 243    -128.991-121.624 669.133  1.00  8.47           H
ATOM   3925  CG  GLN 9 243    -129.014-122.503 667.163  1.00  8.47           C
ATOM   3926 1HG  GLN 9 243    -129.177-123.521 667.516  1.00  8.47           H
ATOM   3927 2HG  GLN 9 243    -129.572-122.395 666.233  1.00  8.47           H
ATOM   3928  CD  GLN 9 243    -127.523-122.282 666.899  1.00  8.47           C
ATOM   3929  OE1 GLN 9 243    -126.941-121.279 667.278  1.00  8.47           O
ATOM   3930  NE2 GLN 9 243    -126.940-123.272 666.228  1.00  8.47           N
ATOM   3931 1HE2 GLN 9 243    -127.476-124.068 665.946  1.00  8.47           H
ATOM   3932 2HE2 GLN 9 243    -125.966-123.220 666.007  1.00  8.47           H
ATOM   3933  HN  GLN 9 243    -131.299-120.914 666.545  1.00  8.47           H
ATOM   3934  N   ALA 9 244    -132.044-119.731 669.373  1.00  8.47           N
ATOM   3935  CA  ALA 9 244    -132.537-118.857 670.424  1.00  8.47           C
ATOM   3936  C   ALA 9 244    -133.640-119.576 671.203  1.00  8.47           C
ATOM   3937  O   ALA 9 244    -134.570-120.121 670.609  1.00  8.47           O
ATOM   3938  HA  ALA 9 244    -131.707-118.646 671.097  1.00  8.47           H
ATOM   3939  CB  ALA 9 244    -133.020-117.542 669.809  1.00  8.47           C
ATOM   3940 1HB  ALA 9 244    -132.192-117.057 669.293  1.00  8.47           H
ATOM   3941 2HB  ALA 9 244    -133.822-117.745 669.100  1.00  8.47           H
ATOM   3942 3HB  ALA 9 244    -133.390-116.887 670.598  1.00  8.47           H
ATOM   3943  HN  ALA 9 244    -132.144-119.374 668.444  1.00  8.47           H
ATOM   3944  N   LYS 9 245    -133.501-119.554 672.520  1.00  8.47           N
ATOM   3945  CA  LYS 9 245    -134.515-120.126 673.390  1.00  8.47           C
ATOM   3946  C   LYS 9 245    -135.709-119.173 673.470  1.00  8.47           C
ATOM   3947  O   LYS 9 245    -136.728-119.499 674.075  1.00  8.47           O
ATOM   3948  HA  LYS 9 245    -134.848-121.059 672.934  1.00  8.47           H
ATOM   3949  CB  LYS 9 245    -133.915-120.477 674.753  1.00  8.47           C
ATOM   3950 1HB  LYS 9 245    -133.370-119.619 675.147  1.00  8.47           H
ATOM   3951 2HB  LYS 9 245    -134.715-120.697 675.460  1.00  8.47           H
ATOM   3952  CG  LYS 9 245    -132.976-121.680 674.646  1.00  8.47           C
ATOM   3953 1HG  LYS 9 245    -133.465-122.478 674.087  1.00  8.47           H
ATOM   3954 2HG  LYS 9 245    -132.083-121.400 674.088  1.00  8.47           H
ATOM   3955  CD  LYS 9 245    -132.579-122.190 676.033  1.00  8.47           C
ATOM   3956 1HD  LYS 9 245    -132.008-121.424 676.556  1.00  8.47           H
ATOM   3957 2HD  LYS 9 245    -133.474-122.381 676.625  1.00  8.47           H
ATOM   3958  CE  LYS 9 245    -131.748-123.471 675.928  1.00  8.47           C
ATOM   3959 1HE  LYS 9 245    -132.276-124.205 675.319  1.00  8.47           H
ATOM   3960 2HE  LYS 9 245    -130.804-123.259 675.426  1.00  8.47           H
ATOM   3961  NZ  LYS 9 245    -131.487-124.031 677.273  1.00  8.47           N
ATOM   3962 1HZ  LYS 9 245    -130.943-124.882 677.186  1.00  8.47           H
ATOM   3963 2HZ  LYS 9 245    -130.971-123.355 677.826  1.00  8.47           H
ATOM   3964 3HZ  LYS 9 245    -132.368-124.238 677.730  1.00  8.47           H
ATOM   3965  HN  LYS 9 245    -132.714-119.156 672.993  1.00  8.47           H
ATOM   3966  N   LYS 9 246    -135.542-118.014 672.850  1.00  8.47           N
ATOM   3967  CA  LYS 9 246    -136.424-116.890 673.114  1.00  8.47           C
ATOM   3968  C   LYS 9 246    -137.731-117.080 672.341  1.00  8.47           C
ATOM   3969  O   LYS 9 246    -137.714-117.293 671.129  1.00  8.47           O
ATOM   3970  HA  LYS 9 246    -136.651-116.896 674.180  1.00  8.47           H
ATOM   3971  CB  LYS 9 246    -135.716-115.569 672.809  1.00  8.47           C
ATOM   3972 1HB  LYS 9 246    -134.639-115.732 672.758  1.00  8.47           H
ATOM   3973 2HB  LYS 9 246    -136.028-115.202 671.831  1.00  8.47           H
ATOM   3974  CG  LYS 9 246    -136.028-114.519 673.878  1.00  8.47           C
ATOM   3975 1HG  LYS 9 246    -137.081-114.242 673.823  1.00  8.47           H
ATOM   3976 2HG  LYS 9 246    -135.862-114.943 674.868  1.00  8.47           H
ATOM   3977  CD  LYS 9 246    -135.156-113.275 673.696  1.00  8.47           C
ATOM   3978 1HD  LYS 9 246    -134.119-113.573 673.543  1.00  8.47           H
ATOM   3979 2HD  LYS 9 246    -135.468-112.736 672.802  1.00  8.47           H
ATOM   3980  CE  LYS 9 246    -135.254-112.354 674.914  1.00  8.47           C
ATOM   3981 1HE  LYS 9 246    -136.299-112.112 675.111  1.00  8.47           H
ATOM   3982 2HE  LYS 9 246    -134.874-112.868 675.797  1.00  8.47           H
ATOM   3983  NZ  LYS 9 246    -134.485-111.111 674.687  1.00  8.47           N
ATOM   3984 1HZ  LYS 9 246    -134.625-110.479 675.467  1.00  8.47           H
ATOM   3985 2HZ  LYS 9 246    -133.499-111.334 674.605  1.00  8.47           H
ATOM   3986 3HZ  LYS 9 246    -134.803-110.668 673.832  1.00  8.47           H
ATOM   3987  HN  LYS 9 246    -134.822-117.836 672.179  1.00  8.47           H
ATOM   3988  N   SER 9 247    -138.832-116.996 673.072  1.00  8.47           N
ATOM   3989  CA  SER 9 247    -140.126-117.361 672.522  1.00  8.47           C
ATOM   3990  C   SER 9 247    -140.467-116.451 671.340  1.00  8.47           C
ATOM   3991  O   SER 9 247    -141.157-116.868 670.410  1.00  8.47           O
ATOM   3992  HA  SER 9 247    -140.018-118.394 672.190  1.00  8.47           H
ATOM   3993  CB  SER 9 247    -141.221-117.280 673.587  1.00  8.47           C
ATOM   3994 1HB  SER 9 247    -142.172-117.592 673.154  1.00  8.47           H
ATOM   3995 2HB  SER 9 247    -140.994-117.977 674.394  1.00  8.47           H
ATOM   3996  HG  SER 9 247    -141.547-116.011 675.100  1.00  8.47           H
ATOM   3997  OG  SER 9 247    -141.351-115.965 674.120  1.00  8.47           O
ATOM   3998  HN  SER 9 247    -138.850-116.687 674.023  1.00  8.47           H
ATOM   3999  N   SER 9 248    -139.969-115.226 671.414  1.00  8.47           N
ATOM   4000  CA  SER 9 248    -140.328-114.211 670.438  1.00  8.47           C
ATOM   4001  C   SER 9 248    -139.716-114.553 669.078  1.00  8.47           C
ATOM   4002  O   SER 9 248    -139.974-113.871 668.088  1.00  8.47           O
ATOM   4003  HA  SER 9 248    -141.416-114.235 670.385  1.00  8.47           H
ATOM   4004  CB  SER 9 248    -139.870-112.824 670.892  1.00  8.47           C
ATOM   4005 1HB  SER 9 248    -140.251-112.072 670.201  1.00  8.47           H
ATOM   4006 2HB  SER 9 248    -140.297-112.603 671.871  1.00  8.47           H
ATOM   4007  HG  SER 9 248    -138.182-111.794 671.206  1.00  8.47           H
ATOM   4008  OG  SER 9 248    -138.450-112.727 670.962  1.00  8.47           O
ATOM   4009  HN  SER 9 248    -139.332-114.924 672.123  1.00  8.47           H
ATOM   4010  N   LYS 9 249    -138.917-115.610 669.074  1.00  8.47           N
ATOM   4011  CA  LYS 9 249    -138.141-115.957 667.895  1.00  8.47           C
ATOM   4012  C   LYS 9 249    -139.090-116.229 666.727  1.00  8.47           C
ATOM   4013  O   LYS 9 249    -138.807-115.851 665.591  1.00  8.47           O
ATOM   4014  HA  LYS 9 249    -137.524-115.093 667.645  1.00  8.47           H
ATOM   4015  CB  LYS 9 249    -137.192-117.117 668.200  1.00  8.47           C
ATOM   4016 1HB  LYS 9 249    -136.524-117.278 667.355  1.00  8.47           H
ATOM   4017 2HB  LYS 9 249    -136.566-116.865 669.057  1.00  8.47           H
ATOM   4018  CG  LYS 9 249    -137.972-118.401 668.492  1.00  8.47           C
ATOM   4019 1HG  LYS 9 249    -138.664-118.231 669.317  1.00  8.47           H
ATOM   4020 2HG  LYS 9 249    -138.573-118.671 667.624  1.00  8.47           H
ATOM   4021  CD  LYS 9 249    -137.025-119.551 668.842  1.00  8.47           C
ATOM   4022 1HD  LYS 9 249    -136.381-119.768 667.990  1.00  8.47           H
ATOM   4023 2HD  LYS 9 249    -136.375-119.254 669.665  1.00  8.47           H
ATOM   4024  CE  LYS 9 249    -137.808-120.807 669.230  1.00  8.47           C
ATOM   4025 1HE  LYS 9 249    -138.466-120.587 670.071  1.00  8.47           H
ATOM   4026 2HE  LYS 9 249    -138.443-121.117 668.401  1.00  8.47           H
ATOM   4027  NZ  LYS 9 249    -136.882-121.903 669.591  1.00  8.47           N
ATOM   4028 1HZ  LYS 9 249    -137.415-122.710 669.895  1.00  8.47           H
ATOM   4029 2HZ  LYS 9 249    -136.322-122.153 668.783  1.00  8.47           H
ATOM   4030 3HZ  LYS 9 249    -136.273-121.598 670.342  1.00  8.47           H
ATOM   4031  HN  LYS 9 249    -138.796-116.223 669.854  1.00  8.47           H
ATOM   4032  N   HIS 9 250    -140.197-116.883 667.045  1.00  8.47           N
ATOM   4033  CA  HIS 9 250    -141.144-117.295 666.023  1.00  8.47           C
ATOM   4034  C   HIS 9 250    -141.682-116.062 665.295  1.00  8.47           C
ATOM   4035  O   HIS 9 250    -141.885-116.092 664.082  1.00  8.47           O
ATOM   4036  HA  HIS 9 250    -140.590-117.912 665.315  1.00  8.47           H
ATOM   4037  CB  HIS 9 250    -142.253-118.159 666.626  1.00  8.47           C
ATOM   4038 1HB  HIS 9 250    -142.719-117.614 667.446  1.00  8.47           H
ATOM   4039 2HB  HIS 9 250    -143.024-118.321 665.873  1.00  8.47           H
ATOM   4040  CG  HIS 9 250    -141.779-119.499 667.137  1.00  8.47           C
ATOM   4041  HD1 HIS 9 250    -141.758-120.616 665.324  1.00  8.47           H
ATOM   4042  ND1 HIS 9 250    -141.599-120.595 666.311  1.00  8.47           N
ATOM   4043  CD2 HIS 9 250    -141.450-119.907 668.396  1.00  8.47           C
ATOM   4044  HD2 HIS 9 250    -141.478-119.290 669.294  1.00  8.47           H
ATOM   4045  CE1 HIS 9 250    -141.181-121.612 667.051  1.00  8.47           C
ATOM   4046  HE1 HIS 9 250    -140.950-122.614 666.690  1.00  8.47           H
ATOM   4047  NE2 HIS 9 250    -141.089-121.183 668.343  1.00  8.47           N
ATOM   4048  HN  HIS 9 250    -140.451-117.131 667.981  1.00  8.47           H
ATOM   4049  N   LYS 9 251    -141.899-115.007 666.066  1.00  8.47           N
ATOM   4050  CA  LYS 9 251    -142.416-113.768 665.511  1.00  8.47           C
ATOM   4051  C   LYS 9 251    -141.367-113.152 664.583  1.00  8.47           C
ATOM   4052  O   LYS 9 251    -141.681-112.757 663.461  1.00  8.47           O
ATOM   4053  HA  LYS 9 251    -143.297-114.018 664.919  1.00  8.47           H
ATOM   4054  CB  LYS 9 251    -142.874-112.829 666.629  1.00  8.47           C
ATOM   4055 1HB  LYS 9 251    -143.513-113.372 667.326  1.00  8.47           H
ATOM   4056 2HB  LYS 9 251    -142.009-112.483 667.195  1.00  8.47           H
ATOM   4057  CG  LYS 9 251    -143.634-111.629 666.061  1.00  8.47           C
ATOM   4058 1HG  LYS 9 251    -142.956-111.011 665.472  1.00  8.47           H
ATOM   4059 2HG  LYS 9 251    -144.417-111.975 665.387  1.00  8.47           H
ATOM   4060  CD  LYS 9 251    -144.252-110.791 667.182  1.00  8.47           C
ATOM   4061 1HD  LYS 9 251    -144.815-111.437 667.856  1.00  8.47           H
ATOM   4062 2HD  LYS 9 251    -143.462-110.326 667.772  1.00  8.47           H
ATOM   4063  CE  LYS 9 251    -145.174-109.710 666.614  1.00  8.47           C
ATOM   4064 1HE  LYS 9 251    -144.595-109.007 666.015  1.00  8.47           H
ATOM   4065 2HE  LYS 9 251    -145.910-110.164 665.950  1.00  8.47           H
ATOM   4066  NZ  LYS 9 251    -145.863-108.989 667.707  1.00  8.47           N
ATOM   4067 1HZ  LYS 9 251    -146.546-108.352 667.314  1.00  8.47           H
ATOM   4068 2HZ  LYS 9 251    -146.331-109.657 668.310  1.00  8.47           H
ATOM   4069 3HZ  LYS 9 251    -145.183-108.465 668.247  1.00  8.47           H
ATOM   4070  HN  LYS 9 251    -141.728-114.989 667.051  1.00  8.47           H
ATOM   4071  N   ALA 9 252    -140.143-113.091 665.085  1.00  8.47           N
ATOM   4072  CA  ALA 9 252    -139.053-112.499 664.329  1.00  8.47           C
ATOM   4073  C   ALA 9 252    -138.854-113.282 663.030  1.00  8.47           C
ATOM   4074  O   ALA 9 252    -138.498-112.708 662.002  1.00  8.47           O
ATOM   4075  HA  ALA 9 252    -139.335-111.474 664.085  1.00  8.47           H
ATOM   4076  CB  ALA 9 252    -137.789-112.470 665.191  1.00  8.47           C
ATOM   4077 1HB  ALA 9 252    -137.974-111.876 666.087  1.00  8.47           H
ATOM   4078 2HB  ALA 9 252    -137.522-113.487 665.478  1.00  8.47           H
ATOM   4079 3HB  ALA 9 252    -136.972-112.025 664.623  1.00  8.47           H
ATOM   4080  HN  ALA 9 252    -139.891-113.436 665.989  1.00  8.47           H
ATOM   4081  N   LEU 9 253    -139.092-114.583 663.118  1.00  8.47           N
ATOM   4082  CA  LEU 9 253    -138.940-115.452 661.964  1.00  8.47           C
ATOM   4083  C   LEU 9 253    -139.972-115.068 660.902  1.00  8.47           C
ATOM   4084  O   LEU 9 253    -139.621-114.831 659.747  1.00  8.47           O
ATOM   4085  HA  LEU 9 253    -137.944-115.281 661.556  1.00  8.47           H
ATOM   4086  CB  LEU 9 253    -139.010-116.921 662.386  1.00  8.47           C
ATOM   4087 1HB  LEU 9 253    -138.245-117.097 663.143  1.00  8.47           H
ATOM   4088 2HB  LEU 9 253    -139.975-117.096 662.862  1.00  8.47           H
ATOM   4089  HG  LEU 9 253    -139.594-117.771 660.513  1.00  8.47           H
ATOM   4090  CG  LEU 9 253    -138.829-117.949 661.269  1.00  8.47           C
ATOM   4091  CD1 LEU 9 253    -137.470-117.783 660.585  1.00  8.47           C
ATOM   4092 1HD1 LEU 9 253    -137.400-116.783 660.155  1.00  8.47           H
ATOM   4093 2HD1 LEU 9 253    -136.675-117.919 661.318  1.00  8.47           H
ATOM   4094 3HD1 LEU 9 253    -137.368-118.526 659.794  1.00  8.47           H
ATOM   4095  CD2 LEU 9 253    -139.035-119.372 661.793  1.00  8.47           C
ATOM   4096 1HD2 LEU 9 253    -138.309-119.578 662.579  1.00  8.47           H
ATOM   4097 2HD2 LEU 9 253    -140.044-119.467 662.196  1.00  8.47           H
ATOM   4098 3HD2 LEU 9 253    -138.901-120.083 660.978  1.00  8.47           H
ATOM   4099  HN  LEU 9 253    -139.384-115.042 663.957  1.00  8.47           H
ATOM   4100  N   LYS 9 254    -141.225-115.018 661.330  1.00  8.47           N
ATOM   4101  CA  LYS 9 254    -142.313-114.688 660.426  1.00  8.47           C
ATOM   4102  C   LYS 9 254    -142.018-113.348 659.749  1.00  8.47           C
ATOM   4103  O   LYS 9 254    -142.147-113.221 658.532  1.00  8.47           O
ATOM   4104  HA  LYS 9 254    -142.347-115.462 659.659  1.00  8.47           H
ATOM   4105  CB  LYS 9 254    -143.652-114.722 661.164  1.00  8.47           C
ATOM   4106 1HB  LYS 9 254    -143.790-115.697 661.631  1.00  8.47           H
ATOM   4107 2HB  LYS 9 254    -143.650-113.983 661.965  1.00  8.47           H
ATOM   4108  CG  LYS 9 254    -144.813-114.441 660.207  1.00  8.47           C
ATOM   4109 1HG  LYS 9 254    -144.751-113.414 659.847  1.00  8.47           H
ATOM   4110 2HG  LYS 9 254    -144.734-115.090 659.334  1.00  8.47           H
ATOM   4111  CD  LYS 9 254    -146.159-114.666 660.897  1.00  8.47           C
ATOM   4112 1HD  LYS 9 254    -146.217-115.690 661.265  1.00  8.47           H
ATOM   4113 2HD  LYS 9 254    -146.242-114.011 661.764  1.00  8.47           H
ATOM   4114  CE  LYS 9 254    -147.320-114.398 659.936  1.00  8.47           C
ATOM   4115 1HE  LYS 9 254    -147.338-113.343 659.664  1.00  8.47           H
ATOM   4116 2HE  LYS 9 254    -147.175-114.962 659.015  1.00  8.47           H
ATOM   4117  NZ  LYS 9 254    -148.607-114.777 660.560  1.00  8.47           N
ATOM   4118 1HZ  LYS 9 254    -149.364-114.591 659.912  1.00  8.47           H
ATOM   4119 2HZ  LYS 9 254    -148.594-115.765 660.789  1.00  8.47           H
ATOM   4120 3HZ  LYS 9 254    -148.745-114.237 661.406  1.00  8.47           H
ATOM   4121  HN  LYS 9 254    -141.500-115.199 662.274  1.00  8.47           H
ATOM   4122  N   VAL 9 255    -141.626-112.381 660.566  1.00  8.47           N
ATOM   4123  CA  VAL 9 255    -141.296-111.060 660.059  1.00  8.47           C
ATOM   4124  C   VAL 9 255    -140.273-111.193 658.929  1.00  8.47           C
ATOM   4125  O   VAL 9 255    -140.449-110.616 657.857  1.00  8.47           O
ATOM   4126  HA  VAL 9 255    -142.210-110.625 659.656  1.00  8.47           H
ATOM   4127  HB  VAL 9 255    -140.104-110.744 661.801  1.00  8.47           H
ATOM   4128  CB  VAL 9 255    -140.810-110.167 661.203  1.00  8.47           C
ATOM   4129  CG1 VAL 9 255    -140.076-108.938 660.664  1.00  8.47           C
ATOM   4130 1HG1 VAL 9 255    -139.213-109.257 660.080  1.00  8.47           H
ATOM   4131 2HG1 VAL 9 255    -140.750-108.360 660.032  1.00  8.47           H
ATOM   4132 3HG1 VAL 9 255    -139.741-108.321 661.498  1.00  8.47           H
ATOM   4133  CG2 VAL 9 255    -141.972-109.758 662.111  1.00  8.47           C
ATOM   4134 1HG2 VAL 9 255    -142.712-109.209 661.528  1.00  8.47           H
ATOM   4135 2HG2 VAL 9 255    -142.433-110.650 662.535  1.00  8.47           H
ATOM   4136 3HG2 VAL 9 255    -141.599-109.124 662.915  1.00  8.47           H
ATOM   4137  HN  VAL 9 255    -141.534-112.489 661.556  1.00  8.47           H
ATOM   4138  N   THR 9 256    -139.227-111.957 659.207  1.00  8.47           N
ATOM   4139  CA  THR 9 256    -138.147-112.125 658.250  1.00  8.47           C
ATOM   4140  C   THR 9 256    -138.688-112.669 656.926  1.00  8.47           C
ATOM   4141  O   THR 9 256    -138.428-112.102 655.866  1.00  8.47           O
ATOM   4142  HA  THR 9 256    -137.717-111.145 658.042  1.00  8.47           H
ATOM   4143  HB  THR 9 256    -137.538-113.921 659.310  1.00  8.47           H
ATOM   4144  CB  THR 9 256    -137.085-113.023 658.888  1.00  8.47           C
ATOM   4145  OG1 THR 9 256    -136.424-112.172 659.819  1.00  8.47           O
ATOM   4146  HG1 THR 9 256    -136.038-112.715 660.565  1.00  8.47           H
ATOM   4147  CG2 THR 9 256    -135.986-113.422 657.901  1.00  8.47           C
ATOM   4148 1HG2 THR 9 256    -135.489-112.526 657.530  1.00  8.47           H
ATOM   4149 2HG2 THR 9 256    -136.427-113.965 657.065  1.00  8.47           H
ATOM   4150 3HG2 THR 9 256    -135.259-114.059 658.405  1.00  8.47           H
ATOM   4151  HN  THR 9 256    -139.111-112.455 660.067  1.00  8.47           H
ATOM   4152  N   ILE 9 257    -139.430-113.761 657.031  1.00  8.47           N
ATOM   4153  CA  ILE 9 257    -139.883-114.475 655.849  1.00  8.47           C
ATOM   4154  C   ILE 9 257    -140.745-113.543 654.995  1.00  8.47           C
ATOM   4155  O   ILE 9 257    -140.584-113.486 653.777  1.00  8.47           O
ATOM   4156  HA  ILE 9 257    -138.998-114.749 655.274  1.00  8.47           H
ATOM   4157  HB  ILE 9 257    -141.341-115.539 656.995  1.00  8.47           H
ATOM   4158  CB  ILE 9 257    -140.587-115.774 656.244  1.00  8.47           C
ATOM   4159  CG1 ILE 9 257    -139.605-116.758 656.882  1.00  8.47           C
ATOM   4160 1HG1 ILE 9 257    -138.930-117.149 656.121  1.00  8.47           H
ATOM   4161 2HG1 ILE 9 257    -138.990-116.238 657.617  1.00  8.47           H
ATOM   4162  CG2 ILE 9 257    -141.317-116.388 655.048  1.00  8.47           C
ATOM   4163 1HG2 ILE 9 257    -142.063-115.685 654.678  1.00  8.47           H
ATOM   4164 2HG2 ILE 9 257    -140.600-116.606 654.257  1.00  8.47           H
ATOM   4165 3HG2 ILE 9 257    -141.809-117.310 655.357  1.00  8.47           H
ATOM   4166  CD1 ILE 9 257    -140.346-117.914 657.556  1.00  8.47           C
ATOM   4167 1HD1 ILE 9 257    -141.002-117.521 658.333  1.00  8.47           H
ATOM   4168 2HD1 ILE 9 257    -140.941-118.446 656.814  1.00  8.47           H
ATOM   4169 3HD1 ILE 9 257    -139.624-118.599 658.002  1.00  8.47           H
ATOM   4170  HN  ILE 9 257    -139.722-114.158 657.901  1.00  8.47           H
ATOM   4171  N   THR 9 258    -141.642-112.837 655.668  1.00  8.47           N
ATOM   4172  CA  THR 9 258    -142.573-111.959 654.979  1.00  8.47           C
ATOM   4173  C   THR 9 258    -141.816-110.966 654.096  1.00  8.47           C
ATOM   4174  O   THR 9 258    -142.164-110.773 652.932  1.00  8.47           O
ATOM   4175  HA  THR 9 258    -143.193-112.566 654.319  1.00  8.47           H
ATOM   4176  HB  THR 9 258    -142.858-110.675 656.708  1.00  8.47           H
ATOM   4177  CB  THR 9 258    -143.456-111.287 656.032  1.00  8.47           C
ATOM   4178  OG1 THR 9 258    -144.157-112.368 656.640  1.00  8.47           O
ATOM   4179  HG1 THR 9 258    -143.632-112.725 657.412  1.00  8.47           H
ATOM   4180  CG2 THR 9 258    -144.559-110.429 655.410  1.00  8.47           C
ATOM   4181 1HG2 THR 9 258    -145.198-111.055 654.787  1.00  8.47           H
ATOM   4182 2HG2 THR 9 258    -144.110-109.646 654.799  1.00  8.47           H
ATOM   4183 3HG2 THR 9 258    -145.156-109.975 656.201  1.00  8.47           H
ATOM   4184  HN  THR 9 258    -141.737-112.857 656.663  1.00  8.47           H
ATOM   4185  N   VAL 9 259    -140.794-110.360 654.683  1.00  8.47           N
ATOM   4186  CA  VAL 9 259    -140.044-109.322 653.996  1.00  8.47           C
ATOM   4187  C   VAL 9 259    -139.357-109.923 652.768  1.00  8.47           C
ATOM   4188  O   VAL 9 259    -139.398-109.344 651.684  1.00  8.47           O
ATOM   4189  HA  VAL 9 259    -140.756-108.566 653.665  1.00  8.47           H
ATOM   4190  HB  VAL 9 259    -138.456-109.441 655.416  1.00  8.47           H
ATOM   4191  CB  VAL 9 259    -139.064-108.657 654.964  1.00  8.47           C
ATOM   4192  CG1 VAL 9 259    -138.125-107.702 654.224  1.00  8.47           C
ATOM   4193 1HG1 VAL 9 259    -137.557-108.257 653.478  1.00  8.47           H
ATOM   4194 2HG1 VAL 9 259    -138.711-106.926 653.732  1.00  8.47           H
ATOM   4195 3HG1 VAL 9 259    -137.439-107.244 654.936  1.00  8.47           H
ATOM   4196  CG2 VAL 9 259    -139.808-107.933 656.088  1.00  8.47           C
ATOM   4197 1HG2 VAL 9 259    -140.452-107.165 655.660  1.00  8.47           H
ATOM   4198 2HG2 VAL 9 259    -140.416-108.649 656.642  1.00  8.47           H
ATOM   4199 3HG2 VAL 9 259    -139.088-107.470 656.762  1.00  8.47           H
ATOM   4200  HN  VAL 9 259    -140.478-110.567 655.609  1.00  8.47           H
ATOM   4201  N   LEU 9 260    -138.741-111.077 652.980  1.00  8.47           N
ATOM   4202  CA  LEU 9 260    -137.994-111.732 651.920  1.00  8.47           C
ATOM   4203  C   LEU 9 260    -138.944-112.078 650.771  1.00  8.47           C
ATOM   4204  O   LEU 9 260    -138.627-111.844 649.606  1.00  8.47           O
ATOM   4205  HA  LEU 9 260    -137.255-111.020 651.553  1.00  8.47           H
ATOM   4206  CB  LEU 9 260    -137.229-112.938 652.469  1.00  8.47           C
ATOM   4207 1HB  LEU 9 260    -136.555-112.589 653.251  1.00  8.47           H
ATOM   4208 2HB  LEU 9 260    -137.944-113.612 652.942  1.00  8.47           H
ATOM   4209  HG  LEU 9 260    -137.094-114.099 650.679  1.00  8.47           H
ATOM   4210  CG  LEU 9 260    -136.415-113.737 651.450  1.00  8.47           C
ATOM   4211  CD1 LEU 9 260    -135.379-112.848 650.758  1.00  8.47           C
ATOM   4212 1HD1 LEU 9 260    -135.886-112.034 650.240  1.00  8.47           H
ATOM   4213 2HD1 LEU 9 260    -134.699-112.435 651.503  1.00  8.47           H
ATOM   4214 3HD1 LEU 9 260    -134.814-113.441 650.039  1.00  8.47           H
ATOM   4215  CD2 LEU 9 260    -135.773-114.964 652.101  1.00  8.47           C
ATOM   4216 1HD2 LEU 9 260    -135.110-114.644 652.905  1.00  8.47           H
ATOM   4217 2HD2 LEU 9 260    -136.553-115.608 652.508  1.00  8.47           H
ATOM   4218 3HD2 LEU 9 260    -135.200-115.513 651.355  1.00  8.47           H
ATOM   4219  HN  LEU 9 260    -138.747-111.562 653.855  1.00  8.47           H
ATOM   4220  N   THR 9 261    -140.091-112.630 651.140  1.00  8.47           N
ATOM   4221  CA  THR 9 261    -141.057-113.080 650.152  1.00  8.47           C
ATOM   4222  C   THR 9 261    -141.560-111.899 649.321  1.00  8.47           C
ATOM   4223  O   THR 9 261    -141.725-112.014 648.108  1.00  8.47           O
ATOM   4224  HA  THR 9 261    -140.554-113.763 649.466  1.00  8.47           H
ATOM   4225  HB  THR 9 261    -142.701-113.159 651.569  1.00  8.47           H
ATOM   4226  CB  THR 9 261    -142.173-113.825 650.887  1.00  8.47           C
ATOM   4227  OG1 THR 9 261    -141.510-114.930 651.497  1.00  8.47           O
ATOM   4228  HG1 THR 9 261    -141.158-114.665 652.394  1.00  8.47           H
ATOM   4229  CG2 THR 9 261    -143.174-114.473 649.929  1.00  8.47           C
ATOM   4230 1HG2 THR 9 261    -142.656-115.190 649.292  1.00  8.47           H
ATOM   4231 2HG2 THR 9 261    -143.635-113.704 649.310  1.00  8.47           H
ATOM   4232 3HG2 THR 9 261    -143.945-114.988 650.502  1.00  8.47           H
ATOM   4233  HN  THR 9 261    -140.363-112.771 652.092  1.00  8.47           H
ATOM   4234  N   VAL 9 262    -141.789-110.789 650.007  1.00  8.47           N
ATOM   4235  CA  VAL 9 262    -142.343-109.611 649.362  1.00  8.47           C
ATOM   4236  C   VAL 9 262    -141.358-109.100 648.309  1.00  8.47           C
ATOM   4237  O   VAL 9 262    -141.755-108.750 647.199  1.00  8.47           O
ATOM   4238  HA  VAL 9 262    -143.264-109.912 648.863  1.00  8.47           H
ATOM   4239  HB  VAL 9 262    -141.825-108.416 651.053  1.00  8.47           H
ATOM   4240  CB  VAL 9 262    -142.696-108.556 650.412  1.00  8.47           C
ATOM   4241  CG1 VAL 9 262    -143.015-107.212 649.754  1.00  8.47           C
ATOM   4242 1HG1 VAL 9 262    -142.148-106.868 649.191  1.00  8.47           H
ATOM   4243 2HG1 VAL 9 262    -143.863-107.330 649.079  1.00  8.47           H
ATOM   4244 3HG1 VAL 9 262    -143.263-106.480 650.523  1.00  8.47           H
ATOM   4245  CG2 VAL 9 262    -143.857-109.025 651.292  1.00  8.47           C
ATOM   4246 1HG2 VAL 9 262    -144.733-109.206 650.671  1.00  8.47           H
ATOM   4247 2HG2 VAL 9 262    -143.576-109.946 651.803  1.00  8.47           H
ATOM   4248 3HG2 VAL 9 262    -144.087-108.256 652.030  1.00  8.47           H
ATOM   4249  HN  VAL 9 262    -141.603-110.687 650.984  1.00  8.47           H
ATOM   4250  N   PHE 9 263    -140.090-109.073 648.695  1.00  8.47           N
ATOM   4251  CA  PHE 9 263    -139.045-108.608 647.799  1.00  8.47           C
ATOM   4252  C   PHE 9 263    -138.946-109.502 646.561  1.00  8.47           C
ATOM   4253  O   PHE 9 263    -138.959-109.010 645.434  1.00  8.47           O
ATOM   4254  HA  PHE 9 263    -139.308-107.595 647.494  1.00  8.47           H
ATOM   4255  CB  PHE 9 263    -137.727-108.681 648.573  1.00  8.47           C
ATOM   4256 1HB  PHE 9 263    -137.812-108.072 649.473  1.00  8.47           H
ATOM   4257 2HB  PHE 9 263    -137.565-109.708 648.898  1.00  8.47           H
ATOM   4258  CG  PHE 9 263    -136.509-108.215 647.773  1.00  8.47           C
ATOM   4259  HD1 PHE 9 263    -136.110-110.154 646.995  1.00  8.47           H
ATOM   4260  CD1 PHE 9 263    -135.806-109.107 647.025  1.00  8.47           C
ATOM   4261  HD2 PHE 9 263    -136.693-106.195 648.410  1.00  8.47           H
ATOM   4262  CD2 PHE 9 263    -136.129-106.910 647.810  1.00  8.47           C
ATOM   4263  CE1 PHE 9 263    -134.675-108.676 646.283  1.00  8.47           C
ATOM   4264  HE1 PHE 9 263    -134.111-109.390 645.683  1.00  8.47           H
ATOM   4265  CE2 PHE 9 263    -134.998-106.478 647.068  1.00  8.47           C
ATOM   4266  HE2 PHE 9 263    -134.694-105.432 647.097  1.00  8.47           H
ATOM   4267  CZ  PHE 9 263    -134.295-107.370 646.320  1.00  8.47           C
ATOM   4268  HZ  PHE 9 263    -133.427-107.039 645.749  1.00  8.47           H
ATOM   4269  HN  PHE 9 263    -139.775-109.362 649.599  1.00  8.47           H
ATOM   4270  N   VAL 9 264    -138.848-110.799 646.814  1.00  8.47           N
ATOM   4271  CA  VAL 9 264    -138.621-111.754 645.743  1.00  8.47           C
ATOM   4272  C   VAL 9 264    -139.760-111.656 644.727  1.00  8.47           C
ATOM   4273  O   VAL 9 264    -139.518-111.567 643.524  1.00  8.47           O
ATOM   4274  HA  VAL 9 264    -137.687-111.481 645.251  1.00  8.47           H
ATOM   4275  HB  VAL 9 264    -139.309-113.357 646.973  1.00  8.47           H
ATOM   4276  CB  VAL 9 264    -138.456-113.161 646.323  1.00  8.47           C
ATOM   4277  CG1 VAL 9 264    -138.460-114.215 645.214  1.00  8.47           C
ATOM   4278 1HG1 VAL 9 264    -139.404-114.169 644.671  1.00  8.47           H
ATOM   4279 2HG1 VAL 9 264    -137.636-114.022 644.527  1.00  8.47           H
ATOM   4280 3HG1 VAL 9 264    -138.341-115.205 645.654  1.00  8.47           H
ATOM   4281  CG2 VAL 9 264    -137.186-113.260 647.170  1.00  8.47           C
ATOM   4282 1HG2 VAL 9 264    -136.318-113.034 646.551  1.00  8.47           H
ATOM   4283 2HG2 VAL 9 264    -137.241-112.547 647.992  1.00  8.47           H
ATOM   4284 3HG2 VAL 9 264    -137.094-114.269 647.570  1.00  8.47           H
ATOM   4285  HN  VAL 9 264    -138.922-111.198 647.728  1.00  8.47           H
ATOM   4286  N   LEU 9 265    -140.978-111.676 645.247  1.00  8.47           N
ATOM   4287  CA  LEU 9 265    -142.154-111.770 644.398  1.00  8.47           C
ATOM   4288  C   LEU 9 265    -142.271-110.499 643.555  1.00  8.47           C
ATOM   4289  O   LEU 9 265    -142.826-110.527 642.458  1.00  8.47           O
ATOM   4290  HA  LEU 9 265    -142.005-112.617 643.728  1.00  8.47           H
ATOM   4291  CB  LEU 9 265    -143.398-112.069 645.237  1.00  8.47           C
ATOM   4292 1HB  LEU 9 265    -143.443-111.349 646.053  1.00  8.47           H
ATOM   4293 2HB  LEU 9 265    -144.278-111.904 644.616  1.00  8.47           H
ATOM   4294  HG  LEU 9 265    -142.603-113.639 646.452  1.00  8.47           H
ATOM   4295  CG  LEU 9 265    -143.484-113.477 645.831  1.00  8.47           C
ATOM   4296  CD1 LEU 9 265    -144.708-113.615 646.738  1.00  8.47           C
ATOM   4297 1HD1 LEU 9 265    -144.640-112.895 647.553  1.00  8.47           H
ATOM   4298 2HD1 LEU 9 265    -145.612-113.424 646.160  1.00  8.47           H
ATOM   4299 3HD1 LEU 9 265    -144.745-114.625 647.147  1.00  8.47           H
ATOM   4300  CD2 LEU 9 265    -143.462-114.539 644.730  1.00  8.47           C
ATOM   4301 1HD2 LEU 9 265    -144.312-114.389 644.064  1.00  8.47           H
ATOM   4302 2HD2 LEU 9 265    -142.536-114.455 644.162  1.00  8.47           H
ATOM   4303 3HD2 LEU 9 265    -143.525-115.530 645.180  1.00  8.47           H
ATOM   4304  HN  LEU 9 265    -141.168-111.629 646.228  1.00  8.47           H
ATOM   4305  N   SER 9 266    -141.741-109.414 644.101  1.00  8.47           N
ATOM   4306  CA  SER 9 266    -141.875-108.115 643.465  1.00  8.47           C
ATOM   4307  C   SER 9 266    -140.767-107.923 642.427  1.00  8.47           C
ATOM   4308  O   SER 9 266    -141.007-107.377 641.352  1.00  8.47           O
ATOM   4309  HA  SER 9 266    -142.853-108.129 642.982  1.00  8.47           H
ATOM   4310  CB  SER 9 266    -141.835-106.988 644.499  1.00  8.47           C
ATOM   4311 1HB  SER 9 266    -141.866-106.026 643.988  1.00  8.47           H
ATOM   4312 2HB  SER 9 266    -142.722-107.043 645.130  1.00  8.47           H
ATOM   4313  HG  SER 9 266    -140.900-107.430 646.213  1.00  8.47           H
ATOM   4314  OG  SER 9 266    -140.669-107.054 645.315  1.00  8.47           O
ATOM   4315  HN  SER 9 266    -141.229-109.413 644.959  1.00  8.47           H
ATOM   4316  N   GLN 9 267    -139.578-108.382 642.787  1.00  8.47           N
ATOM   4317  CA  GLN 9 267    -138.384-108.043 642.032  1.00  8.47           C
ATOM   4318  C   GLN 9 267    -138.058-109.151 641.029  1.00  8.47           C
ATOM   4319  O   GLN 9 267    -137.561-108.879 639.937  1.00  8.47           O
ATOM   4320  HA  GLN 9 267    -138.630-107.123 641.500  1.00  8.47           H
ATOM   4321  CB  GLN 9 267    -137.200-107.781 642.965  1.00  8.47           C
ATOM   4322 1HB  GLN 9 267    -137.023-108.658 643.588  1.00  8.47           H
ATOM   4323 2HB  GLN 9 267    -136.297-107.621 642.376  1.00  8.47           H
ATOM   4324  CG  GLN 9 267    -137.460-106.562 643.852  1.00  8.47           C
ATOM   4325 1HG  GLN 9 267    -138.328-106.748 644.486  1.00  8.47           H
ATOM   4326 2HG  GLN 9 267    -136.610-106.403 644.515  1.00  8.47           H
ATOM   4327  CD  GLN 9 267    -137.697-105.309 643.007  1.00  8.47           C
ATOM   4328  OE1 GLN 9 267    -137.082-105.100 641.974  1.00  8.47           O
ATOM   4329  NE2 GLN 9 267    -138.622-104.491 643.501  1.00  8.47           N
ATOM   4330 1HE2 GLN 9 267    -139.090-104.722 644.353  1.00  8.47           H
ATOM   4331 2HE2 GLN 9 267    -138.848-103.644 643.019  1.00  8.47           H
ATOM   4332  HN  GLN 9 267    -139.423-108.975 643.578  1.00  8.47           H
ATOM   4333  N   PHE 9 268    -138.350-110.378 641.435  1.00  8.47           N
ATOM   4334  CA  PHE 9 268    -137.948-111.539 640.659  1.00  8.47           C
ATOM   4335  C   PHE 9 268    -138.492-111.459 639.231  1.00  8.47           C
ATOM   4336  O   PHE 9 268    -137.735-111.566 638.268  1.00  8.47           O
ATOM   4337  HA  PHE 9 268    -136.859-111.548 640.631  1.00  8.47           H
ATOM   4338  CB  PHE 9 268    -138.544-112.767 641.351  1.00  8.47           C
ATOM   4339 1HB  PHE 9 268    -138.219-112.778 642.391  1.00  8.47           H
ATOM   4340 2HB  PHE 9 268    -139.630-112.677 641.357  1.00  8.47           H
ATOM   4341  CG  PHE 9 268    -138.161-114.096 640.697  1.00  8.47           C
ATOM   4342  HD1 PHE 9 268    -139.978-114.237 639.602  1.00  8.47           H
ATOM   4343  CD1 PHE 9 268    -139.018-114.700 639.831  1.00  8.47           C
ATOM   4344  HD2 PHE 9 268    -136.276-114.190 641.677  1.00  8.47           H
ATOM   4345  CD2 PHE 9 268    -136.963-114.674 640.982  1.00  8.47           C
ATOM   4346  CE1 PHE 9 268    -138.662-115.933 639.224  1.00  8.47           C
ATOM   4347  HE1 PHE 9 268    -139.349-116.417 638.530  1.00  8.47           H
ATOM   4348  CE2 PHE 9 268    -136.607-115.908 640.376  1.00  8.47           C
ATOM   4349  HE2 PHE 9 268    -135.648-116.371 640.604  1.00  8.47           H
ATOM   4350  CZ  PHE 9 268    -137.465-116.511 639.509  1.00  8.47           C
ATOM   4351  HZ  PHE 9 268    -137.192-117.458 639.044  1.00  8.47           H
ATOM   4352  HN  PHE 9 268    -138.851-110.584 642.276  1.00  8.47           H
ATOM   4353  N   PRO 9 269    -139.808-111.269 639.069  1.00  8.47           N
ATOM   4354  CA  PRO 9 269    -140.424-111.347 637.742  1.00  8.47           C
ATOM   4355  C   PRO 9 269    -139.734-110.445 636.732  1.00  8.47           C
ATOM   4356  O   PRO 9 269    -139.480-110.855 635.600  1.00  8.47           O
ATOM   4357  HA  PRO 9 269    -140.322-112.356 637.340  1.00  8.47           H
ATOM   4358  CB  PRO 9 269    -141.872-110.920 637.988  1.00  8.47           C
ATOM   4359 1HB  PRO 9 269    -142.005-109.848 637.842  1.00  8.47           H
ATOM   4360 2HB  PRO 9 269    -142.560-111.421 637.307  1.00  8.47           H
ATOM   4361  CG  PRO 9 269    -142.118-111.325 639.437  1.00  8.47           C
ATOM   4362 1HG  PRO 9 269    -142.960-110.785 639.871  1.00  8.47           H
ATOM   4363 2HG  PRO 9 269    -142.356-112.385 639.526  1.00  8.47           H
ATOM   4364  CD  PRO 9 269    -140.804-110.975 640.115  1.00  8.47           C
ATOM   4365 1HD  PRO 9 269    -140.770-109.928 640.416  1.00  8.47           H
ATOM   4366 2HD  PRO 9 269    -140.643-111.567 641.016  1.00  8.47           H
ATOM   4367  N   TYR 9 270    -139.446-109.229 637.172  1.00  8.47           N
ATOM   4368  CA  TYR 9 270    -138.883-108.226 636.284  1.00  8.47           C
ATOM   4369  C   TYR 9 270    -137.469-108.613 635.846  1.00  8.47           C
ATOM   4370  O   TYR 9 270    -137.121-108.483 634.674  1.00  8.47           O
ATOM   4371  HA  TYR 9 270    -139.522-108.159 635.404  1.00  8.47           H
ATOM   4372  CB  TYR 9 270    -138.815-106.933 637.099  1.00  8.47           C
ATOM   4373 1HB  TYR 9 270    -139.827-106.635 637.374  1.00  8.47           H
ATOM   4374 2HB  TYR 9 270    -138.277-107.127 638.026  1.00  8.47           H
ATOM   4375  CG  TYR 9 270    -138.139-105.771 636.367  1.00  8.47           C
ATOM   4376  HD1 TYR 9 270    -136.678-105.462 637.906  1.00  8.47           H
ATOM   4377  CD1 TYR 9 270    -137.054-105.136 636.936  1.00  8.47           C
ATOM   4378  HD2 TYR 9 270    -139.472-105.861 634.690  1.00  8.47           H
ATOM   4379  CD2 TYR 9 270    -138.614-105.359 635.139  1.00  8.47           C
ATOM   4380  CE1 TYR 9 270    -136.417-104.043 636.248  1.00  8.47           C
ATOM   4381  HE1 TYR 9 270    -135.559-103.533 636.685  1.00  8.47           H
ATOM   4382  HE2 TYR 9 270    -138.343-103.930 633.480  1.00  8.47           H
ATOM   4383  CE2 TYR 9 270    -137.978-104.266 634.451  1.00  8.47           C
ATOM   4384  CZ  TYR 9 270    -136.910-103.662 635.039  1.00  8.47           C
ATOM   4385  OH  TYR 9 270    -136.309-102.630 634.389  1.00  8.47           O
ATOM   4386  HH  TYR 9 270    -135.707-102.136 635.016  1.00  8.47           H
ATOM   4387  HN  TYR 9 270    -139.592-108.926 638.114  1.00  8.47           H
ATOM   4388  N   ASN 9 271    -136.692-109.082 636.812  1.00  8.47           N
ATOM   4389  CA  ASN 9 271    -135.297-109.403 636.561  1.00  8.47           C
ATOM   4390  C   ASN 9 271    -135.217-110.630 635.651  1.00  8.47           C
ATOM   4391  O   ASN 9 271    -134.236-110.809 634.931  1.00  8.47           O
ATOM   4392  HA  ASN 9 271    -134.877-108.511 636.097  1.00  8.47           H
ATOM   4393  CB  ASN 9 271    -134.565-109.731 637.864  1.00  8.47           C
ATOM   4394 1HB  ASN 9 271    -135.190-110.374 638.484  1.00  8.47           H
ATOM   4395 2HB  ASN 9 271    -133.655-110.289 637.643  1.00  8.47           H
ATOM   4396  CG  ASN 9 271    -134.214-108.456 638.632  1.00  8.47           C
ATOM   4397  OD1 ASN 9 271    -133.304-107.722 638.286  1.00  8.47           O
ATOM   4398  ND2 ASN 9 271    -134.986-108.234 639.693  1.00  8.47           N
ATOM   4399 1HD2 ASN 9 271    -135.717-108.877 639.923  1.00  8.47           H
ATOM   4400 2HD2 ASN 9 271    -134.835-107.425 640.260  1.00  8.47           H
ATOM   4401  HN  ASN 9 271    -137.001-109.242 637.750  1.00  8.47           H
ATOM   4402  N   CYS 9 272    -136.261-111.443 635.712  1.00  8.47           N
ATOM   4403  CA  CYS 9 272    -136.382-112.576 634.811  1.00  8.47           C
ATOM   4404  C   CYS 9 272    -136.436-112.045 633.377  1.00  8.47           C
ATOM   4405  O   CYS 9 272    -135.732-112.544 632.500  1.00  8.47           O
ATOM   4406  HA  CYS 9 272    -135.496-113.192 634.963  1.00  8.47           H
ATOM   4407  CB  CYS 9 272    -137.600-113.438 635.146  1.00  8.47           C
ATOM   4408 1HB  CYS 9 272    -138.488-112.812 635.228  1.00  8.47           H
ATOM   4409 2HB  CYS 9 272    -137.785-114.150 634.341  1.00  8.47           H
ATOM   4410  HG  CYS 9 272    -137.539-113.289 637.513  1.00  8.47           H
ATOM   4411  SG  CYS 9 272    -137.320-114.333 636.718  1.00  8.47           S
ATOM   4412  HN  CYS 9 272    -137.014-111.337 636.362  1.00  8.47           H
ATOM   4413  N   ILE 9 273    -137.277-111.040 633.183  1.00  8.47           N
ATOM   4414  CA  ILE 9 273    -137.481-110.480 631.858  1.00  8.47           C
ATOM   4415  C   ILE 9 273    -136.227-109.715 631.433  1.00  8.47           C
ATOM   4416  O   ILE 9 273    -135.843-109.744 630.265  1.00  8.47           O
ATOM   4417  HA  ILE 9 273    -137.627-111.313 631.170  1.00  8.47           H
ATOM   4418  HB  ILE 9 273    -138.665-108.847 632.569  1.00  8.47           H
ATOM   4419  CB  ILE 9 273    -138.757-109.637 631.823  1.00  8.47           C
ATOM   4420  CG1 ILE 9 273    -139.979-110.476 632.202  1.00  8.47           C
ATOM   4421 1HG1 ILE 9 273    -139.851-110.879 633.207  1.00  8.47           H
ATOM   4422 2HG1 ILE 9 273    -140.867-109.843 632.223  1.00  8.47           H
ATOM   4423  CG2 ILE 9 273    -138.929-108.957 630.464  1.00  8.47           C
ATOM   4424 1HG2 ILE 9 273    -138.075-108.306 630.273  1.00  8.47           H
ATOM   4425 2HG2 ILE 9 273    -138.990-109.715 629.683  1.00  8.47           H
ATOM   4426 3HG2 ILE 9 273    -139.843-108.364 630.467  1.00  8.47           H
ATOM   4427  CD1 ILE 9 273    -140.187-111.622 631.210  1.00  8.47           C
ATOM   4428 1HD1 ILE 9 273    -140.339-111.215 630.211  1.00  8.47           H
ATOM   4429 2HD1 ILE 9 273    -139.307-112.266 631.210  1.00  8.47           H
ATOM   4430 3HD1 ILE 9 273    -141.062-112.203 631.503  1.00  8.47           H
ATOM   4431  HN  ILE 9 273    -137.812-110.611 633.910  1.00  8.47           H
ATOM   4432  N   LEU 9 274    -135.622-109.047 632.405  1.00  8.47           N
ATOM   4433  CA  LEU 9 274    -134.379-108.335 632.163  1.00  8.47           C
ATOM   4434  C   LEU 9 274    -133.330-109.315 631.633  1.00  8.47           C
ATOM   4435  O   LEU 9 274    -132.570-108.984 630.724  1.00  8.47           O
ATOM   4436  HA  LEU 9 274    -134.574-107.589 631.393  1.00  8.47           H
ATOM   4437  CB  LEU 9 274    -133.938-107.584 633.421  1.00  8.47           C
ATOM   4438 1HB  LEU 9 274    -134.197-108.188 634.290  1.00  8.47           H
ATOM   4439 2HB  LEU 9 274    -132.852-107.497 633.406  1.00  8.47           H
ATOM   4440  HG  LEU 9 274    -135.618-106.277 633.630  1.00  8.47           H
ATOM   4441  CG  LEU 9 274    -134.532-106.187 633.611  1.00  8.47           C
ATOM   4442  CD1 LEU 9 274    -134.104-105.586 634.951  1.00  8.47           C
ATOM   4443 1HD1 LEU 9 274    -134.450-106.226 635.763  1.00  8.47           H
ATOM   4444 2HD1 LEU 9 274    -133.017-105.512 634.985  1.00  8.47           H
ATOM   4445 3HD1 LEU 9 274    -134.540-104.593 635.060  1.00  8.47           H
ATOM   4446  CD2 LEU 9 274    -134.176-105.276 632.434  1.00  8.47           C
ATOM   4447 1HD2 LEU 9 274    -133.092-105.187 632.358  1.00  8.47           H
ATOM   4448 2HD2 LEU 9 274    -134.571-105.701 631.512  1.00  8.47           H
ATOM   4449 3HD2 LEU 9 274    -134.610-104.289 632.595  1.00  8.47           H
ATOM   4450  HN  LEU 9 274    -135.967-108.988 633.342  1.00  8.47           H
ATOM   4451  N   LEU 9 275    -133.323-110.501 632.223  1.00  8.47           N
ATOM   4452  CA  LEU 9 275    -132.361-111.521 631.841  1.00  8.47           C
ATOM   4453  C   LEU 9 275    -132.569-111.887 630.370  1.00  8.47           C
ATOM   4454  O   LEU 9 275    -131.609-111.976 629.607  1.00  8.47           O
ATOM   4455  HA  LEU 9 275    -131.366-111.090 631.952  1.00  8.47           H
ATOM   4456  CB  LEU 9 275    -132.444-112.718 632.790  1.00  8.47           C
ATOM   4457 1HB  LEU 9 275    -132.230-112.371 633.801  1.00  8.47           H
ATOM   4458 2HB  LEU 9 275    -133.470-113.086 632.790  1.00  8.47           H
ATOM   4459  HG  LEU 9 275    -131.722-114.231 631.462  1.00  8.47           H
ATOM   4460  CG  LEU 9 275    -131.511-113.890 632.476  1.00  8.47           C
ATOM   4461  CD1 LEU 9 275    -130.047-113.449 632.509  1.00  8.47           C
ATOM   4462 1HD1 LEU 9 275    -129.886-112.665 631.768  1.00  8.47           H
ATOM   4463 2HD1 LEU 9 275    -129.805-113.066 633.500  1.00  8.47           H
ATOM   4464 3HD1 LEU 9 275    -129.406-114.300 632.281  1.00  8.47           H
ATOM   4465  CD2 LEU 9 275    -131.776-115.069 633.414  1.00  8.47           C
ATOM   4466 1HD2 LEU 9 275    -131.610-114.757 634.445  1.00  8.47           H
ATOM   4467 2HD2 LEU 9 275    -132.807-115.402 633.297  1.00  8.47           H
ATOM   4468 3HD2 LEU 9 275    -131.100-115.887 633.169  1.00  8.47           H
ATOM   4469  HN  LEU 9 275    -133.957-110.769 632.948  1.00  8.47           H
ATOM   4470  N   VAL 9 276    -133.830-112.089 630.016  1.00  8.47           N
ATOM   4471  CA  VAL 9 276    -134.177-112.434 628.648  1.00  8.47           C
ATOM   4472  C   VAL 9 276    -133.673-111.337 627.707  1.00  8.47           C
ATOM   4473  O   VAL 9 276    -133.055-111.628 626.685  1.00  8.47           O
ATOM   4474  HA  VAL 9 276    -133.669-113.366 628.404  1.00  8.47           H
ATOM   4475  HB  VAL 9 276    -136.193-111.789 628.921  1.00  8.47           H
ATOM   4476  CB  VAL 9 276    -135.684-112.672 628.535  1.00  8.47           C
ATOM   4477  CG1 VAL 9 276    -136.102-112.855 627.075  1.00  8.47           C
ATOM   4478 1HG1 VAL 9 276    -135.847-111.959 626.509  1.00  8.47           H
ATOM   4479 2HG1 VAL 9 276    -135.580-113.713 626.652  1.00  8.47           H
ATOM   4480 3HG1 VAL 9 276    -137.178-113.023 627.023  1.00  8.47           H
ATOM   4481  CG2 VAL 9 276    -136.115-113.871 629.383  1.00  8.47           C
ATOM   4482 1HG2 VAL 9 276    -135.593-114.764 629.040  1.00  8.47           H
ATOM   4483 2HG2 VAL 9 276    -135.868-113.684 630.428  1.00  8.47           H
ATOM   4484 3HG2 VAL 9 276    -137.190-114.018 629.284  1.00  8.47           H
ATOM   4485  HN  VAL 9 276    -134.605-112.022 630.645  1.00  8.47           H
ATOM   4486  N   GLN 9 277    -133.956-110.100 628.087  1.00  8.47           N
ATOM   4487  CA  GLN 9 277    -133.556-108.960 627.280  1.00  8.47           C
ATOM   4488  C   GLN 9 277    -132.032-108.898 627.167  1.00  8.47           C
ATOM   4489  O   GLN 9 277    -131.498-108.426 626.165  1.00  8.47           O
ATOM   4490  HA  GLN 9 277    -133.994-109.133 626.297  1.00  8.47           H
ATOM   4491  CB  GLN 9 277    -134.116-107.657 627.856  1.00  8.47           C
ATOM   4492 1HB  GLN 9 277    -133.940-107.625 628.931  1.00  8.47           H
ATOM   4493 2HB  GLN 9 277    -133.589-106.807 627.422  1.00  8.47           H
ATOM   4494  CG  GLN 9 277    -135.615-107.533 627.575  1.00  8.47           C
ATOM   4495 1HG  GLN 9 277    -135.795-107.613 626.503  1.00  8.47           H
ATOM   4496 2HG  GLN 9 277    -136.147-108.357 628.050  1.00  8.47           H
ATOM   4497  CD  GLN 9 277    -136.161-106.201 628.092  1.00  8.47           C
ATOM   4498  OE1 GLN 9 277    -135.585-105.556 628.952  1.00  8.47           O
ATOM   4499  NE2 GLN 9 277    -137.302-105.826 627.521  1.00  8.47           N
ATOM   4500 1HE2 GLN 9 277    -137.724-106.402 626.820  1.00  8.47           H
ATOM   4501 2HE2 GLN 9 277    -137.739-104.968 627.792  1.00  8.47           H
ATOM   4502  HN  GLN 9 277    -134.449-109.871 628.927  1.00  8.47           H
ATOM   4503  N   THR 9 278    -131.373-109.383 628.210  1.00  8.47           N
ATOM   4504  CA  THR 9 278    -129.921-109.357 628.255  1.00  8.47           C
ATOM   4505  C   THR 9 278    -129.338-110.381 627.279  1.00  8.47           C
ATOM   4506  O   THR 9 278    -128.369-110.094 626.578  1.00  8.47           O
ATOM   4507  HA  THR 9 278    -129.584-108.374 627.926  1.00  8.47           H
ATOM   4508  HB  THR 9 278    -129.746-110.593 630.034  1.00  8.47           H
ATOM   4509  CB  THR 9 278    -129.489-109.585 629.705  1.00  8.47           C
ATOM   4510  OG1 THR 9 278    -130.114-108.526 630.425  1.00  8.47           O
ATOM   4511  HG1 THR 9 278    -130.987-108.836 630.801  1.00  8.47           H
ATOM   4512  CG2 THR 9 278    -127.992-109.347 629.915  1.00  8.47           C
ATOM   4513 1HG2 THR 9 278    -127.748-108.318 629.651  1.00  8.47           H
ATOM   4514 2HG2 THR 9 278    -127.424-110.030 629.284  1.00  8.47           H
ATOM   4515 3HG2 THR 9 278    -127.740-109.523 630.961  1.00  8.47           H
ATOM   4516  HN  THR 9 278    -131.814-109.787 629.011  1.00  8.47           H
ATOM   4517  N   ILE 9 279    -129.953-111.554 627.265  1.00  8.47           N
ATOM   4518  CA  ILE 9 279    -129.506-112.623 626.388  1.00  8.47           C
ATOM   4519  C   ILE 9 279    -129.732-112.209 624.932  1.00  8.47           C
ATOM   4520  O   ILE 9 279    -128.876-112.438 624.079  1.00  8.47           O
ATOM   4521  HA  ILE 9 279    -128.436-112.752 626.548  1.00  8.47           H
ATOM   4522  HB  ILE 9 279    -131.260-113.779 626.792  1.00  8.47           H
ATOM   4523  CB  ILE 9 279    -130.183-113.943 626.764  1.00  8.47           C
ATOM   4524  CG1 ILE 9 279    -129.759-114.397 628.162  1.00  8.47           C
ATOM   4525 1HG1 ILE 9 279    -128.748-114.803 628.125  1.00  8.47           H
ATOM   4526 2HG1 ILE 9 279    -129.733-113.540 628.835  1.00  8.47           H
ATOM   4527  CG2 ILE 9 279    -129.916-115.016 625.706  1.00  8.47           C
ATOM   4528 1HG2 ILE 9 279    -130.308-114.684 624.745  1.00  8.47           H
ATOM   4529 2HG2 ILE 9 279    -128.843-115.185 625.623  1.00  8.47           H
ATOM   4530 3HG2 ILE 9 279    -130.408-115.944 625.999  1.00  8.47           H
ATOM   4531  CD1 ILE 9 279    -130.719-115.455 628.709  1.00  8.47           C
ATOM   4532 1HD1 ILE 9 279    -131.724-115.037 628.768  1.00  8.47           H
ATOM   4533 2HD1 ILE 9 279    -130.723-116.320 628.046  1.00  8.47           H
ATOM   4534 3HD1 ILE 9 279    -130.395-115.760 629.704  1.00  8.47           H
ATOM   4535  HN  ILE 9 279    -130.741-111.779 627.838  1.00  8.47           H
ATOM   4536  N   ASP 9 280    -130.888-111.608 624.693  1.00  8.47           N
ATOM   4537  CA  ASP 9 280    -131.262-111.214 623.346  1.00  8.47           C
ATOM   4538  C   ASP 9 280    -130.373-110.055 622.892  1.00  8.47           C
ATOM   4539  O   ASP 9 280    -130.038-109.949 621.713  1.00  8.47           O
ATOM   4540  HA  ASP 9 280    -131.125-112.108 622.737  1.00  8.47           H
ATOM   4541  CB  ASP 9 280    -132.717-110.742 623.294  1.00  8.47           C
ATOM   4542 1HB  ASP 9 280    -133.358-111.472 623.788  1.00  8.47           H
ATOM   4543 2HB  ASP 9 280    -132.819-109.806 623.842  1.00  8.47           H
ATOM   4544  CG  ASP 9 280    -133.179-110.547 621.848  1.00  8.47           C
ATOM   4545  OD1 ASP 9 280    -133.017-111.508 621.066  1.00  8.47           O
ATOM   4546  OD2 ASP 9 280    -133.682-109.440 621.558  1.00  8.47           O
ATOM   4547  HN  ASP 9 280    -131.561-111.389 625.400  1.00  8.47           H
ATOM   4548  N   ALA 9 281    -130.015-109.214 623.851  1.00  8.47           N
ATOM   4549  CA  ALA 9 281    -129.131-108.095 623.575  1.00  8.47           C
ATOM   4550  C   ALA 9 281    -127.798-108.624 623.040  1.00  8.47           C
ATOM   4551  O   ALA 9 281    -127.128-107.951 622.259  1.00  8.47           O
ATOM   4552  HA  ALA 9 281    -129.602-107.481 622.808  1.00  8.47           H
ATOM   4553  CB  ALA 9 281    -128.958-107.255 624.842  1.00  8.47           C
ATOM   4554 1HB  ALA 9 281    -129.929-106.879 625.164  1.00  8.47           H
ATOM   4555 2HB  ALA 9 281    -128.528-107.872 625.631  1.00  8.47           H
ATOM   4556 3HB  ALA 9 281    -128.294-106.416 624.634  1.00  8.47           H
ATOM   4557  HN  ALA 9 281    -130.319-109.288 624.801  1.00  8.47           H
ATOM   4558  N   TYR 9 282    -127.455-109.825 623.482  1.00  8.47           N
ATOM   4559  CA  TYR 9 282    -126.203-110.441 623.077  1.00  8.47           C
ATOM   4560  C   TYR 9 282    -126.392-111.294 621.821  1.00  8.47           C
ATOM   4561  O   TYR 9 282    -125.616-111.189 620.873  1.00  8.47           O
ATOM   4562  HA  TYR 9 282    -125.490-109.645 622.863  1.00  8.47           H
ATOM   4563  CB  TYR 9 282    -125.785-111.348 624.237  1.00  8.47           C
ATOM   4564 1HB  TYR 9 282    -125.755-110.758 625.153  1.00  8.47           H
ATOM   4565 2HB  TYR 9 282    -126.546-112.116 624.377  1.00  8.47           H
ATOM   4566  CG  TYR 9 282    -124.427-112.026 624.039  1.00  8.47           C
ATOM   4567  HD1 TYR 9 282    -125.286-113.911 623.487  1.00  8.47           H
ATOM   4568  CD1 TYR 9 282    -124.367-113.349 623.652  1.00  8.47           C
ATOM   4569  HD2 TYR 9 282    -123.312-110.268 624.555  1.00  8.47           H
ATOM   4570  CD2 TYR 9 282    -123.264-111.313 624.249  1.00  8.47           C
ATOM   4571  CE1 TYR 9 282    -123.089-113.986 623.466  1.00  8.47           C
ATOM   4572  HE1 TYR 9 282    -123.027-115.031 623.160  1.00  8.47           H
ATOM   4573  HE2 TYR 9 282    -121.060-111.400 624.224  1.00  8.47           H
ATOM   4574  CE2 TYR 9 282    -121.986-111.951 624.063  1.00  8.47           C
ATOM   4575  CZ  TYR 9 282    -121.962-113.256 623.680  1.00  8.47           C
ATOM   4576  OH  TYR 9 282    -120.755-113.858 623.504  1.00  8.47           O
ATOM   4577  HH  TYR 9 282    -120.018-113.204 623.674  1.00  8.47           H
ATOM   4578  HN  TYR 9 282    -128.014-110.373 624.104  1.00  8.47           H
ATOM   4579  N   ALA 9 283    -127.427-112.120 621.856  1.00  8.47           N
ATOM   4580  CA  ALA 9 283    -127.561-113.194 620.886  1.00  8.47           C
ATOM   4581  C   ALA 9 283    -128.480-112.738 619.751  1.00  8.47           C
ATOM   4582  O   ALA 9 283    -128.446-113.300 618.657  1.00  8.47           O
ATOM   4583  HA  ALA 9 283    -126.571-113.400 620.480  1.00  8.47           H
ATOM   4584  CB  ALA 9 283    -128.079-114.452 621.586  1.00  8.47           C
ATOM   4585 1HB  ALA 9 283    -127.376-114.751 622.364  1.00  8.47           H
ATOM   4586 2HB  ALA 9 283    -129.050-114.245 622.034  1.00  8.47           H
ATOM   4587 3HB  ALA 9 283    -128.179-115.257 620.858  1.00  8.47           H
ATOM   4588  HN  ALA 9 283    -128.165-112.064 622.529  1.00  8.47           H
ATOM   4589  N   MET 9 284    -129.279-111.725 620.050  1.00  8.47           N
ATOM   4590  CA  MET 9 284    -130.225-111.205 619.077  1.00  8.47           C
ATOM   4591  C   MET 9 284    -131.040-112.337 618.447  1.00  8.47           C
ATOM   4592  O   MET 9 284    -131.151-112.420 617.224  1.00  8.47           O
ATOM   4593  HA  MET 9 284    -130.885-110.541 619.635  1.00  8.47           H
ATOM   4594  CB  MET 9 284    -129.469-110.450 617.982  1.00  8.47           C
ATOM   4595 1HB  MET 9 284    -128.753-111.117 617.503  1.00  8.47           H
ATOM   4596 2HB  MET 9 284    -130.168-110.124 617.211  1.00  8.47           H
ATOM   4597  CG  MET 9 284    -128.737-109.236 618.559  1.00  8.47           C
ATOM   4598 1HG  MET 9 284    -129.455-108.461 618.828  1.00  8.47           H
ATOM   4599 2HG  MET 9 284    -128.215-109.518 619.474  1.00  8.47           H
ATOM   4600  SD  MET 9 284    -127.572-108.601 617.365  1.00  8.47           S
ATOM   4601  CE  MET 9 284    -126.256-109.792 617.552  1.00  8.47           C
ATOM   4602 1HE  MET 9 284    -125.892-109.772 618.579  1.00  8.47           H
ATOM   4603 2HE  MET 9 284    -126.631-110.788 617.318  1.00  8.47           H
ATOM   4604 3HE  MET 9 284    -125.441-109.542 616.873  1.00  8.47           H
ATOM   4605  HN  MET 9 284    -129.287-111.261 620.936  1.00  8.47           H
ATOM   4606  N   PHE 9 285    -131.588-113.180 619.309  1.00  8.47           N
ATOM   4607  CA  PHE 9 285    -132.235-114.399 618.856  1.00  8.47           C
ATOM   4608  C   PHE 9 285    -133.723-114.164 618.588  1.00  8.47           C
ATOM   4609  O   PHE 9 285    -134.368-114.959 617.907  1.00  8.47           O
ATOM   4610  HA  PHE 9 285    -131.744-114.701 617.931  1.00  8.47           H
ATOM   4611  CB  PHE 9 285    -132.088-115.428 619.979  1.00  8.47           C
ATOM   4612 1HB  PHE 9 285    -132.304-116.419 619.581  1.00  8.47           H
ATOM   4613 2HB  PHE 9 285    -131.052-115.437 620.316  1.00  8.47           H
ATOM   4614  CG  PHE 9 285    -132.997-115.169 621.183  1.00  8.47           C
ATOM   4615  HD1 PHE 9 285    -131.544-113.997 622.200  1.00  8.47           H
ATOM   4616  CD1 PHE 9 285    -132.550-114.416 622.223  1.00  8.47           C
ATOM   4617  HD2 PHE 9 285    -134.611-116.295 620.378  1.00  8.47           H
ATOM   4618  CD2 PHE 9 285    -134.253-115.692 621.212  1.00  8.47           C
ATOM   4619  CE1 PHE 9 285    -133.394-114.176 623.340  1.00  8.47           C
ATOM   4620  HE1 PHE 9 285    -133.035-113.573 624.174  1.00  8.47           H
ATOM   4621  CE2 PHE 9 285    -135.096-115.452 622.328  1.00  8.47           C
ATOM   4622  HE2 PHE 9 285    -136.102-115.871 622.351  1.00  8.47           H
ATOM   4623  CZ  PHE 9 285    -134.649-114.699 623.369  1.00  8.47           C
ATOM   4624  HZ  PHE 9 285    -135.297-114.515 624.226  1.00  8.47           H
ATOM   4625  HN  PHE 9 285    -131.596-113.040 620.300  1.00  8.47           H
ATOM   4626  N   ILE 9 286    -134.224-113.067 619.137  1.00  8.47           N
ATOM   4627  CA  ILE 9 286    -135.626-112.721 618.972  1.00  8.47           C
ATOM   4628  C   ILE 9 286    -135.811-111.980 617.646  1.00  8.47           C
ATOM   4629  O   ILE 9 286    -135.785-110.751 617.608  1.00  8.47           O
ATOM   4630  HA  ILE 9 286    -136.190-113.652 618.929  1.00  8.47           H
ATOM   4631  HB  ILE 9 286    -135.568-111.011 620.255  1.00  8.47           H
ATOM   4632  CB  ILE 9 286    -136.132-111.941 620.187  1.00  8.47           C
ATOM   4633  CG1 ILE 9 286    -135.879-112.718 621.481  1.00  8.47           C
ATOM   4634 1HG1 ILE 9 286    -136.516-113.602 621.509  1.00  8.47           H
ATOM   4635 2HG1 ILE 9 286    -134.847-113.069 621.503  1.00  8.47           H
ATOM   4636  CG2 ILE 9 286    -137.606-111.565 620.023  1.00  8.47           C
ATOM   4637 1HG2 ILE 9 286    -137.725-110.944 619.135  1.00  8.47           H
ATOM   4638 2HG2 ILE 9 286    -138.202-112.471 619.916  1.00  8.47           H
ATOM   4639 3HG2 ILE 9 286    -137.939-111.012 620.901  1.00  8.47           H
ATOM   4640  CD1 ILE 9 286    -136.153-111.845 622.707  1.00  8.47           C
ATOM   4641 1HD1 ILE 9 286    -135.497-110.975 622.688  1.00  8.47           H
ATOM   4642 2HD1 ILE 9 286    -137.192-111.517 622.694  1.00  8.47           H
ATOM   4643 3HD1 ILE 9 286    -135.966-112.422 623.613  1.00  8.47           H
ATOM   4644  HN  ILE 9 286    -133.691-112.422 619.684  1.00  8.47           H
ATOM   4645  N   SER 9 287    -135.996-112.760 616.590  1.00  8.47           N
ATOM   4646  CA  SER 9 287    -136.226-112.193 615.272  1.00  8.47           C
ATOM   4647  C   SER 9 287    -137.725-111.998 615.041  1.00  8.47           C
ATOM   4648  O   SER 9 287    -138.128-111.246 614.154  1.00  8.47           O
ATOM   4649  HA  SER 9 287    -135.711-111.232 615.278  1.00  8.47           H
ATOM   4650  CB  SER 9 287    -135.631-113.083 614.179  1.00  8.47           C
ATOM   4651 1HB  SER 9 287    -135.824-112.636 613.203  1.00  8.47           H
ATOM   4652 2HB  SER 9 287    -134.549-113.131 614.299  1.00  8.47           H
ATOM   4653  HG  SER 9 287    -135.736-114.966 613.510  1.00  8.47           H
ATOM   4654  OG  SER 9 287    -136.171-114.401 614.211  1.00  8.47           O
ATOM   4655  HN  SER 9 287    -135.990-113.759 616.625  1.00  8.47           H
ATOM   4656  N   ASN 9 288    -138.512-112.688 615.854  1.00  8.47           N
ATOM   4657  CA  ASN 9 288    -139.949-112.733 615.645  1.00  8.47           C
ATOM   4658  C   ASN 9 288    -140.600-111.538 616.345  1.00  8.47           C
ATOM   4659  O   ASN 9 288    -140.457-111.370 617.555  1.00  8.47           O
ATOM   4660  HA  ASN 9 288    -140.082-112.706 614.563  1.00  8.47           H
ATOM   4661  CB  ASN 9 288    -140.551-114.011 616.233  1.00  8.47           C
ATOM   4662 1HB  ASN 9 288    -140.005-114.878 615.863  1.00  8.47           H
ATOM   4663 2HB  ASN 9 288    -140.441-114.004 617.317  1.00  8.47           H
ATOM   4664  CG  ASN 9 288    -142.031-114.139 615.865  1.00  8.47           C
ATOM   4665  OD1 ASN 9 288    -142.784-113.179 615.870  1.00  8.47           O
ATOM   4666  ND2 ASN 9 288    -142.405-115.376 615.548  1.00  8.47           N
ATOM   4667 1HD2 ASN 9 288    -141.736-116.119 615.565  1.00  8.47           H
ATOM   4668 2HD2 ASN 9 288    -143.354-115.561 615.294  1.00  8.47           H
ATOM   4669  HN  ASN 9 288    -138.183-113.208 616.642  1.00  8.47           H
ATOM   4670  N   CYS 9 289    -141.300-110.739 615.554  1.00  8.47           N
ATOM   4671  CA  CYS 9 289    -141.863-109.496 616.054  1.00  8.47           C
ATOM   4672  C   CYS 9 289    -142.928-109.837 617.098  1.00  8.47           C
ATOM   4673  O   CYS 9 289    -143.090-109.117 618.082  1.00  8.47           O
ATOM   4674  HA  CYS 9 289    -141.041-108.941 616.506  1.00  8.47           H
ATOM   4675  CB  CYS 9 289    -142.427-108.635 614.922  1.00  8.47           C
ATOM   4676 1HB  CYS 9 289    -141.649-108.433 614.186  1.00  8.47           H
ATOM   4677 2HB  CYS 9 289    -143.222-109.173 614.407  1.00  8.47           H
ATOM   4678  SG  CYS 9 289    -143.073-107.061 615.596  1.00  8.47           S
ATOM   4679  HN  CYS 9 289    -141.485-110.929 614.589  1.00  8.47           H
ATOM   4680  N   ALA 9 290    -143.627-110.934 616.847  1.00  8.47           N
ATOM   4681  CA  ALA 9 290    -144.708-111.350 617.724  1.00  8.47           C
ATOM   4682  C   ALA 9 290    -144.139-111.685 619.104  1.00  8.47           C
ATOM   4683  O   ALA 9 290    -144.744-111.360 620.125  1.00  8.47           O
ATOM   4684  HA  ALA 9 290    -145.399-110.512 617.820  1.00  8.47           H
ATOM   4685  CB  ALA 9 290    -145.450-112.531 617.097  1.00  8.47           C
ATOM   4686 1HB  ALA 9 290    -145.860-112.232 616.132  1.00  8.47           H
ATOM   4687 2HB  ALA 9 290    -144.758-113.361 616.955  1.00  8.47           H
ATOM   4688 3HB  ALA 9 290    -146.261-112.842 617.755  1.00  8.47           H
ATOM   4689  HN  ALA 9 290    -143.465-111.534 616.063  1.00  8.47           H
ATOM   4690  N   VAL 9 291    -142.983-112.332 619.091  1.00  8.47           N
ATOM   4691  CA  VAL 9 291    -142.325-112.715 620.329  1.00  8.47           C
ATOM   4692  C   VAL 9 291    -141.827-111.459 621.047  1.00  8.47           C
ATOM   4693  O   VAL 9 291    -141.958-111.342 622.264  1.00  8.47           O
ATOM   4694  HA  VAL 9 291    -143.067-113.207 620.957  1.00  8.47           H
ATOM   4695  HB  VAL 9 291    -140.489-113.240 619.376  1.00  8.47           H
ATOM   4696  CB  VAL 9 291    -141.209-113.720 620.039  1.00  8.47           C
ATOM   4697  CG1 VAL 9 291    -140.476-114.112 621.324  1.00  8.47           C
ATOM   4698 1HG1 VAL 9 291    -140.037-113.223 621.777  1.00  8.47           H
ATOM   4699 2HG1 VAL 9 291    -141.181-114.564 622.021  1.00  8.47           H
ATOM   4700 3HG1 VAL 9 291    -139.688-114.827 621.089  1.00  8.47           H
ATOM   4701  CG2 VAL 9 291    -141.756-114.956 619.322  1.00  8.47           C
ATOM   4702 1HG2 VAL 9 291    -142.506-115.438 619.949  1.00  8.47           H
ATOM   4703 2HG2 VAL 9 291    -142.211-114.656 618.377  1.00  8.47           H
ATOM   4704 3HG2 VAL 9 291    -140.942-115.654 619.128  1.00  8.47           H
ATOM   4705  HN  VAL 9 291    -142.497-112.593 618.256  1.00  8.47           H
ATOM   4706  N   SER 9 292    -141.266-110.551 620.262  1.00  8.47           N
ATOM   4707  CA  SER 9 292    -140.754-109.305 620.806  1.00  8.47           C
ATOM   4708  C   SER 9 292    -141.889-108.515 621.462  1.00  8.47           C
ATOM   4709  O   SER 9 292    -141.738-108.010 622.573  1.00  8.47           O
ATOM   4710  HA  SER 9 292    -140.013-109.597 621.550  1.00  8.47           H
ATOM   4711  CB  SER 9 292    -140.081-108.464 619.720  1.00  8.47           C
ATOM   4712 1HB  SER 9 292    -139.366-109.080 619.175  1.00  8.47           H
ATOM   4713 2HB  SER 9 292    -140.831-108.135 619.000  1.00  8.47           H
ATOM   4714  HG  SER 9 292    -138.633-107.621 620.814  1.00  8.47           H
ATOM   4715  OG  SER 9 292    -139.413-107.328 620.261  1.00  8.47           O
ATOM   4716  HN  SER 9 292    -141.159-110.656 619.273  1.00  8.47           H
ATOM   4717  N   THR 9 293    -143.001-108.433 620.745  1.00  8.47           N
ATOM   4718  CA  THR 9 293    -144.153-107.695 621.234  1.00  8.47           C
ATOM   4719  C   THR 9 293    -144.556-108.193 622.623  1.00  8.47           C
ATOM   4720  O   THR 9 293    -144.744-107.397 623.541  1.00  8.47           O
ATOM   4721  HA  THR 9 293    -143.871-106.648 621.339  1.00  8.47           H
ATOM   4722  HB  THR 9 293    -145.516-108.868 620.014  1.00  8.47           H
ATOM   4723  CB  THR 9 293    -145.270-107.822 620.196  1.00  8.47           C
ATOM   4724  OG1 THR 9 293    -144.780-107.101 619.069  1.00  8.47           O
ATOM   4725  HG1 THR 9 293    -144.357-107.730 618.417  1.00  8.47           H
ATOM   4726  CG2 THR 9 293    -146.536-107.064 620.602  1.00  8.47           C
ATOM   4727 1HG2 THR 9 293    -146.304-106.005 620.718  1.00  8.47           H
ATOM   4728 2HG2 THR 9 293    -146.909-107.459 621.546  1.00  8.47           H
ATOM   4729 3HG2 THR 9 293    -147.296-107.186 619.831  1.00  8.47           H
ATOM   4730  HN  THR 9 293    -143.121-108.860 619.849  1.00  8.47           H
ATOM   4731  N   ASN 9 294    -144.676-109.508 622.734  1.00  8.47           N
ATOM   4732  CA  ASN 9 294    -145.162-110.115 623.962  1.00  8.47           C
ATOM   4733  C   ASN 9 294    -144.152-109.865 625.083  1.00  8.47           C
ATOM   4734  O   ASN 9 294    -144.535-109.622 626.226  1.00  8.47           O
ATOM   4735  HA  ASN 9 294    -146.124-109.640 624.154  1.00  8.47           H
ATOM   4736  CB  ASN 9 294    -145.326-111.627 623.801  1.00  8.47           C
ATOM   4737 1HB  ASN 9 294    -144.430-112.047 623.343  1.00  8.47           H
ATOM   4738 2HB  ASN 9 294    -145.430-112.091 624.782  1.00  8.47           H
ATOM   4739  CG  ASN 9 294    -146.548-111.959 622.942  1.00  8.47           C
ATOM   4740  OD1 ASN 9 294    -147.418-111.135 622.712  1.00  8.47           O
ATOM   4741  ND2 ASN 9 294    -146.564-113.207 622.483  1.00  8.47           N
ATOM   4742 1HD2 ASN 9 294    -145.818-113.833 622.710  1.00  8.47           H
ATOM   4743 2HD2 ASN 9 294    -147.323-113.519 621.911  1.00  8.47           H
ATOM   4744  HN  ASN 9 294    -144.449-110.154 622.005  1.00  8.47           H
ATOM   4745  N   ILE 9 295    -142.880-109.932 624.717  1.00  8.47           N
ATOM   4746  CA  ILE 9 295    -141.812-109.778 625.689  1.00  8.47           C
ATOM   4747  C   ILE 9 295    -141.819-108.345 626.225  1.00  8.47           C
ATOM   4748  O   ILE 9 295    -141.585-108.121 627.411  1.00  8.47           O
ATOM   4749  HA  ILE 9 295    -142.022-110.456 626.516  1.00  8.47           H
ATOM   4750  HB  ILE 9 295    -140.420-109.819 624.066  1.00  8.47           H
ATOM   4751  CB  ILE 9 295    -140.472-110.202 625.085  1.00  8.47           C
ATOM   4752  CG1 ILE 9 295    -140.367-111.726 625.001  1.00  8.47           C
ATOM   4753 1HG1 ILE 9 295    -140.266-112.144 626.002  1.00  8.47           H
ATOM   4754 2HG1 ILE 9 295    -141.284-112.135 624.576  1.00  8.47           H
ATOM   4755  CG2 ILE 9 295    -139.303-109.589 625.859  1.00  8.47           C
ATOM   4756 1HG2 ILE 9 295    -139.374-108.502 625.823  1.00  8.47           H
ATOM   4757 2HG2 ILE 9 295    -139.340-109.922 626.896  1.00  8.47           H
ATOM   4758 3HG2 ILE 9 295    -138.363-109.907 625.409  1.00  8.47           H
ATOM   4759  CD1 ILE 9 295    -139.171-112.147 624.144  1.00  8.47           C
ATOM   4760 1HD1 ILE 9 295    -139.288-111.748 623.136  1.00  8.47           H
ATOM   4761 2HD1 ILE 9 295    -138.253-111.757 624.585  1.00  8.47           H
ATOM   4762 3HD1 ILE 9 295    -139.120-113.235 624.100  1.00  8.47           H
ATOM   4763  HN  ILE 9 295    -142.577-110.089 623.777  1.00  8.47           H
ATOM   4764  N   ASP 9 296    -142.089-107.412 625.324  1.00  8.47           N
ATOM   4765  CA  ASP 9 296    -142.086-106.003 625.681  1.00  8.47           C
ATOM   4766  C   ASP 9 296    -143.261-105.717 626.619  1.00  8.47           C
ATOM   4767  O   ASP 9 296    -143.132-104.938 627.562  1.00  8.47           O
ATOM   4768  HA  ASP 9 296    -141.122-105.830 626.158  1.00  8.47           H
ATOM   4769  CB  ASP 9 296    -142.244-105.120 624.442  1.00  8.47           C
ATOM   4770 1HB  ASP 9 296    -143.097-105.460 623.855  1.00  8.47           H
ATOM   4771 2HB  ASP 9 296    -142.455-104.095 624.746  1.00  8.47           H
ATOM   4772  CG  ASP 9 296    -140.980-105.153 623.581  1.00  8.47           C
ATOM   4773  OD1 ASP 9 296    -139.932-105.560 624.127  1.00  8.47           O
ATOM   4774  OD2 ASP 9 296    -141.090-104.770 622.396  1.00  8.47           O
ATOM   4775  HN  ASP 9 296    -142.307-107.604 624.367  1.00  8.47           H
ATOM   4776  N   ILE 9 297    -144.381-106.362 626.326  1.00  8.47           N
ATOM   4777  CA  ILE 9 297    -145.556-106.245 627.173  1.00  8.47           C
ATOM   4778  C   ILE 9 297    -145.245-106.831 628.552  1.00  8.47           C
ATOM   4779  O   ILE 9 297    -145.581-106.234 629.574  1.00  8.47           O
ATOM   4780  HA  ILE 9 297    -145.769-105.182 627.290  1.00  8.47           H
ATOM   4781  HB  ILE 9 297    -146.479-107.860 626.118  1.00  8.47           H
ATOM   4782  CB  ILE 9 297    -146.771-106.879 626.495  1.00  8.47           C
ATOM   4783  CG1 ILE 9 297    -147.223-106.049 625.291  1.00  8.47           C
ATOM   4784 1HG1 ILE 9 297    -147.657-105.111 625.635  1.00  8.47           H
ATOM   4785 2HG1 ILE 9 297    -146.360-105.795 624.676  1.00  8.47           H
ATOM   4786  CG2 ILE 9 297    -147.906-107.100 627.497  1.00  8.47           C
ATOM   4787 1HG2 ILE 9 297    -147.564-107.762 628.293  1.00  8.47           H
ATOM   4788 2HG2 ILE 9 297    -148.204-106.143 627.925  1.00  8.47           H
ATOM   4789 3HG2 ILE 9 297    -148.757-107.552 626.989  1.00  8.47           H
ATOM   4790  CD1 ILE 9 297    -148.247-106.814 624.451  1.00  8.47           C
ATOM   4791 1HD1 ILE 9 297    -147.802-107.741 624.089  1.00  8.47           H
ATOM   4792 2HD1 ILE 9 297    -149.119-107.046 625.063  1.00  8.47           H
ATOM   4793 3HD1 ILE 9 297    -148.552-106.202 623.603  1.00  8.47           H
ATOM   4794  HN  ILE 9 297    -144.493-106.955 625.529  1.00  8.47           H
ATOM   4795  N   CYS 9 298    -144.608-107.993 628.536  1.00  8.47           N
ATOM   4796  CA  CYS 9 298    -144.247-108.665 629.773  1.00  8.47           C
ATOM   4797  C   CYS 9 298    -143.356-107.726 630.588  1.00  8.47           C
ATOM   4798  O   CYS 9 298    -143.472-107.660 631.810  1.00  8.47           O
ATOM   4799  HA  CYS 9 298    -145.178-108.870 630.301  1.00  8.47           H
ATOM   4800  CB  CYS 9 298    -143.568-110.010 629.507  1.00  8.47           C
ATOM   4801 1HB  CYS 9 298    -142.835-109.905 628.707  1.00  8.47           H
ATOM   4802 2HB  CYS 9 298    -143.025-110.334 630.395  1.00  8.47           H
ATOM   4803  HG  CYS 9 298    -144.988-110.840 627.799  1.00  8.47           H
ATOM   4804  SG  CYS 9 298    -144.819-111.264 629.048  1.00  8.47           S
ATOM   4805  HN  CYS 9 298    -144.340-108.472 627.700  1.00  8.47           H
ATOM   4806  N   PHE 9 299    -142.486-107.023 629.877  1.00  8.47           N
ATOM   4807  CA  PHE 9 299    -141.582-106.084 630.519  1.00  8.47           C
ATOM   4808  C   PHE 9 299    -142.359-104.990 631.254  1.00  8.47           C
ATOM   4809  O   PHE 9 299    -142.026-104.641 632.385  1.00  8.47           O
ATOM   4810  HA  PHE 9 299    -140.985-106.647 631.236  1.00  8.47           H
ATOM   4811  CB  PHE 9 299    -140.744-105.441 629.411  1.00  8.47           C
ATOM   4812 1HB  PHE 9 299    -140.237-106.227 628.851  1.00  8.47           H
ATOM   4813 2HB  PHE 9 299    -141.411-104.933 628.714  1.00  8.47           H
ATOM   4814  CG  PHE 9 299    -139.702-104.443 629.918  1.00  8.47           C
ATOM   4815  HD1 PHE 9 299    -141.067-102.812 629.917  1.00  8.47           H
ATOM   4816  CD1 PHE 9 299    -140.048-103.142 630.118  1.00  8.47           C
ATOM   4817  HD2 PHE 9 299    -138.154-105.897 630.008  1.00  8.47           H
ATOM   4818  CD2 PHE 9 299    -138.431-104.855 630.168  1.00  8.47           C
ATOM   4819  CE1 PHE 9 299    -139.081-102.215 630.588  1.00  8.47           C
ATOM   4820  HE1 PHE 9 299    -139.357-101.173 630.749  1.00  8.47           H
ATOM   4821  CE2 PHE 9 299    -137.464-103.928 630.639  1.00  8.47           C
ATOM   4822  HE2 PHE 9 299    -136.445-104.258 630.840  1.00  8.47           H
ATOM   4823  CZ  PHE 9 299    -137.809-102.627 630.839  1.00  8.47           C
ATOM   4824  HZ  PHE 9 299    -137.067-101.916 631.201  1.00  8.47           H
ATOM   4825  HN  PHE 9 299    -142.393-107.088 628.884  1.00  8.47           H
ATOM   4826  N   GLN 9 300    -143.379-104.479 630.580  1.00  8.47           N
ATOM   4827  CA  GLN 9 300    -144.177-103.399 631.136  1.00  8.47           C
ATOM   4828  C   GLN 9 300    -144.828-103.841 632.448  1.00  8.47           C
ATOM   4829  O   GLN 9 300    -144.765-103.126 633.448  1.00  8.47           O
ATOM   4830  HA  GLN 9 300    -143.474-102.588 631.326  1.00  8.47           H
ATOM   4831  CB  GLN 9 300    -145.231-102.924 630.134  1.00  8.47           C
ATOM   4832 1HB  GLN 9 300    -145.777-103.782 629.741  1.00  8.47           H
ATOM   4833 2HB  GLN 9 300    -145.957-102.288 630.639  1.00  8.47           H
ATOM   4834  CG  GLN 9 300    -144.583-102.154 628.981  1.00  8.47           C
ATOM   4835 1HG  GLN 9 300    -143.984-101.334 629.378  1.00  8.47           H
ATOM   4836 2HG  GLN 9 300    -143.905-102.810 628.436  1.00  8.47           H
ATOM   4837  CD  GLN 9 300    -145.644-101.602 628.027  1.00  8.47           C
ATOM   4838  OE1 GLN 9 300    -146.680-101.099 628.432  1.00  8.47           O
ATOM   4839  NE2 GLN 9 300    -145.329-101.722 626.740  1.00  8.47           N
ATOM   4840 1HE2 GLN 9 300    -144.463-102.144 626.475  1.00  8.47           H
ATOM   4841 2HE2 GLN 9 300    -145.959-101.390 626.038  1.00  8.47           H
ATOM   4842  HN  GLN 9 300    -143.663-104.791 629.674  1.00  8.47           H
ATOM   4843  N   VAL 9 301    -145.438-105.016 632.403  1.00  8.47           N
ATOM   4844  CA  VAL 9 301    -146.205-105.505 633.536  1.00  8.47           C
ATOM   4845  C   VAL 9 301    -145.271-105.700 634.732  1.00  8.47           C
ATOM   4846  O   VAL 9 301    -145.542-105.202 635.824  1.00  8.47           O
ATOM   4847  HA  VAL 9 301    -146.943-104.744 633.787  1.00  8.47           H
ATOM   4848  HB  VAL 9 301    -146.221-107.509 632.802  1.00  8.47           H
ATOM   4849  CB  VAL 9 301    -146.954-106.782 633.148  1.00  8.47           C
ATOM   4850  CG1 VAL 9 301    -147.677-107.381 634.357  1.00  8.47           C
ATOM   4851 1HG1 VAL 9 301    -146.949-107.625 635.131  1.00  8.47           H
ATOM   4852 2HG1 VAL 9 301    -148.394-106.659 634.746  1.00  8.47           H
ATOM   4853 3HG1 VAL 9 301    -148.201-108.287 634.053  1.00  8.47           H
ATOM   4854  CG2 VAL 9 301    -147.931-106.517 632.001  1.00  8.47           C
ATOM   4855 1HG2 VAL 9 301    -148.658-105.765 632.309  1.00  8.47           H
ATOM   4856 2HG2 VAL 9 301    -147.382-106.157 631.132  1.00  8.47           H
ATOM   4857 3HG2 VAL 9 301    -148.451-107.440 631.746  1.00  8.47           H
ATOM   4858  HN  VAL 9 301    -145.414-105.628 631.613  1.00  8.47           H
ATOM   4859  N   THR 9 302    -144.190-106.426 634.487  1.00  8.47           N
ATOM   4860  CA  THR 9 302    -143.285-106.807 635.558  1.00  8.47           C
ATOM   4861  C   THR 9 302    -142.575-105.573 636.119  1.00  8.47           C
ATOM   4862  O   THR 9 302    -142.300-105.503 637.316  1.00  8.47           O
ATOM   4863  HA  THR 9 302    -143.873-107.234 636.369  1.00  8.47           H
ATOM   4864  HB  THR 9 302    -141.623-108.188 635.780  1.00  8.47           H
ATOM   4865  CB  THR 9 302    -142.324-107.865 635.011  1.00  8.47           C
ATOM   4866  OG1 THR 9 302    -141.740-107.246 633.868  1.00  8.47           O
ATOM   4867  HG1 THR 9 302    -142.230-107.523 633.041  1.00  8.47           H
ATOM   4868  CG2 THR 9 302    -143.056-109.083 634.443  1.00  8.47           C
ATOM   4869 1HG2 THR 9 302    -143.707-108.768 633.628  1.00  8.47           H
ATOM   4870 2HG2 THR 9 302    -143.654-109.546 635.228  1.00  8.47           H
ATOM   4871 3HG2 THR 9 302    -142.327-109.802 634.069  1.00  8.47           H
ATOM   4872  HN  THR 9 302    -143.930-106.753 633.578  1.00  8.47           H
ATOM   4873  N   GLN 9 303    -142.299-104.632 635.229  1.00  8.47           N
ATOM   4874  CA  GLN 9 303    -141.680-103.381 635.630  1.00  8.47           C
ATOM   4875  C   GLN 9 303    -142.571-102.644 636.632  1.00  8.47           C
ATOM   4876  O   GLN 9 303    -142.083-102.107 637.625  1.00  8.47           O
ATOM   4877  HA  GLN 9 303    -140.741-103.662 636.107  1.00  8.47           H
ATOM   4878  CB  GLN 9 303    -141.380-102.502 634.414  1.00  8.47           C
ATOM   4879 1HB  GLN 9 303    -140.647-102.996 633.775  1.00  8.47           H
ATOM   4880 2HB  GLN 9 303    -142.285-102.375 633.820  1.00  8.47           H
ATOM   4881  CG  GLN 9 303    -140.849-101.133 634.844  1.00  8.47           C
ATOM   4882 1HG  GLN 9 303    -141.683-100.451 635.009  1.00  8.47           H
ATOM   4883 2HG  GLN 9 303    -140.319-101.226 635.792  1.00  8.47           H
ATOM   4884  CD  GLN 9 303    -139.910-100.552 633.784  1.00  8.47           C
ATOM   4885  OE1 GLN 9 303    -140.303 -99.774 632.930  1.00  8.47           O
ATOM   4886  NE2 GLN 9 303    -138.652-100.971 633.887  1.00  8.47           N
ATOM   4887 1HE2 GLN 9 303    -138.396-101.610 634.612  1.00  8.47           H
ATOM   4888 2HE2 GLN 9 303    -137.963-100.647 633.239  1.00  8.47           H
ATOM   4889  HN  GLN 9 303    -142.492-104.714 634.251  1.00  8.47           H
ATOM   4890  N   THR 9 304    -143.863-102.642 636.336  1.00  8.47           N
ATOM   4891  CA  THR 9 304    -144.817-101.914 637.155  1.00  8.47           C
ATOM   4892  C   THR 9 304    -144.923-102.551 638.543  1.00  8.47           C
ATOM   4893  O   THR 9 304    -145.013-101.846 639.547  1.00  8.47           O
ATOM   4894  HA  THR 9 304    -144.445-100.900 637.296  1.00  8.47           H
ATOM   4895  HB  THR 9 304    -146.604-102.860 636.360  1.00  8.47           H
ATOM   4896  CB  THR 9 304    -146.149-101.871 636.403  1.00  8.47           C
ATOM   4897  OG1 THR 9 304    -145.819-101.290 635.145  1.00  8.47           O
ATOM   4898  HG1 THR 9 304    -145.684-102.007 634.462  1.00  8.47           H
ATOM   4899  CG2 THR 9 304    -147.139-100.881 637.022  1.00  8.47           C
ATOM   4900 1HG2 THR 9 304    -146.710 -99.879 637.004  1.00  8.47           H
ATOM   4901 2HG2 THR 9 304    -147.344-101.170 638.053  1.00  8.47           H
ATOM   4902 3HG2 THR 9 304    -148.066-100.890 636.451  1.00  8.47           H
ATOM   4903  HN  THR 9 304    -144.258-103.125 635.554  1.00  8.47           H
ATOM   4904  N   ILE 9 305    -144.909-103.875 638.554  1.00  8.47           N
ATOM   4905  CA  ILE 9 305    -144.948-104.614 639.804  1.00  8.47           C
ATOM   4906  C   ILE 9 305    -143.752-104.209 640.668  1.00  8.47           C
ATOM   4907  O   ILE 9 305    -143.882-104.053 641.881  1.00  8.47           O
ATOM   4908  HA  ILE 9 305    -145.862-104.327 640.325  1.00  8.47           H
ATOM   4909  HB  ILE 9 305    -144.255-106.381 638.819  1.00  8.47           H
ATOM   4910  CB  ILE 9 305    -145.032-106.118 639.536  1.00  8.47           C
ATOM   4911  CG1 ILE 9 305    -146.375-106.488 638.903  1.00  8.47           C
ATOM   4912 1HG1 ILE 9 305    -147.166-106.411 639.649  1.00  8.47           H
ATOM   4913 2HG1 ILE 9 305    -146.615-105.779 638.110  1.00  8.47           H
ATOM   4914  CG2 ILE 9 305    -144.760-106.918 640.812  1.00  8.47           C
ATOM   4915 1HG2 ILE 9 305    -143.762-106.684 641.181  1.00  8.47           H
ATOM   4916 2HG2 ILE 9 305    -145.499-106.656 641.569  1.00  8.47           H
ATOM   4917 3HG2 ILE 9 305    -144.826-107.984 640.593  1.00  8.47           H
ATOM   4918  CD1 ILE 9 305    -146.340-107.907 638.333  1.00  8.47           C
ATOM   4919 1HD1 ILE 9 305    -145.564-107.973 637.571  1.00  8.47           H
ATOM   4920 2HD1 ILE 9 305    -146.124-108.615 639.134  1.00  8.47           H
ATOM   4921 3HD1 ILE 9 305    -147.307-108.144 637.889  1.00  8.47           H
ATOM   4922  HN  ILE 9 305    -144.872-104.441 637.730  1.00  8.47           H
ATOM   4923  N   ALA 9 306    -142.614-104.050 640.009  1.00  8.47           N
ATOM   4924  CA  ALA 9 306    -141.381-103.736 640.711  1.00  8.47           C
ATOM   4925  C   ALA 9 306    -141.503-102.354 641.354  1.00  8.47           C
ATOM   4926  O   ALA 9 306    -140.929-102.105 642.413  1.00  8.47           O
ATOM   4927  HA  ALA 9 306    -141.245-104.482 641.494  1.00  8.47           H
ATOM   4928  CB  ALA 9 306    -140.203-103.824 639.738  1.00  8.47           C
ATOM   4929 1HB  ALA 9 306    -140.142-104.833 639.331  1.00  8.47           H
ATOM   4930 2HB  ALA 9 306    -140.350-103.113 638.925  1.00  8.47           H
ATOM   4931 3HB  ALA 9 306    -139.278-103.588 640.264  1.00  8.47           H
ATOM   4932  HN  ALA 9 306    -142.526-104.133 639.017  1.00  8.47           H
ATOM   4933  N   PHE 9 307    -142.255-101.490 640.688  1.00  8.47           N
ATOM   4934  CA  PHE 9 307    -142.392-100.115 641.135  1.00  8.47           C
ATOM   4935  C   PHE 9 307    -143.223-100.035 642.417  1.00  8.47           C
ATOM   4936  O   PHE 9 307    -143.004 -99.157 643.250  1.00  8.47           O
ATOM   4937  HA  PHE 9 307    -141.388 -99.737 641.332  1.00  8.47           H
ATOM   4938  CB  PHE 9 307    -143.116 -99.352 640.024  1.00  8.47           C
ATOM   4939 1HB  PHE 9 307    -144.008 -99.909 639.736  1.00  8.47           H
ATOM   4940 2HB  PHE 9 307    -143.451 -98.392 640.415  1.00  8.47           H
ATOM   4941  CG  PHE 9 307    -142.261 -99.108 638.778  1.00  8.47           C
ATOM   4942  HD1 PHE 9 307    -140.585-100.160 639.556  1.00  8.47           H
ATOM   4943  CD1 PHE 9 307    -140.993 -99.595 638.717  1.00  8.47           C
ATOM   4944  HD2 PHE 9 307    -143.786 -98.012 637.781  1.00  8.47           H
ATOM   4945  CD2 PHE 9 307    -142.770 -98.403 637.732  1.00  8.47           C
ATOM   4946  CE1 PHE 9 307    -140.200 -99.369 637.562  1.00  8.47           C
ATOM   4947  HE1 PHE 9 307    -139.183 -99.759 637.513  1.00  8.47           H
ATOM   4948  CE2 PHE 9 307    -141.976 -98.176 636.576  1.00  8.47           C
ATOM   4949  HE2 PHE 9 307    -142.384 -97.611 635.738  1.00  8.47           H
ATOM   4950  CZ  PHE 9 307    -140.708 -98.664 636.515  1.00  8.47           C
ATOM   4951  HZ  PHE 9 307    -140.100 -98.490 635.628  1.00  8.47           H
ATOM   4952  HN  PHE 9 307    -142.765-101.717 639.857  1.00  8.47           H
ATOM   4953  N   PHE 9 308    -144.160-100.964 642.535  1.00  8.47           N
ATOM   4954  CA  PHE 9 308    -145.013-101.023 643.711  1.00  8.47           C
ATOM   4955  C   PHE 9 308    -144.187-101.271 644.975  1.00  8.47           C
ATOM   4956  O   PHE 9 308    -144.648-101.007 646.084  1.00  8.47           O
ATOM   4957  HA  PHE 9 308    -145.518-100.060 643.792  1.00  8.47           H
ATOM   4958  CB  PHE 9 308    -145.976-102.194 643.507  1.00  8.47           C
ATOM   4959 1HB  PHE 9 308    -145.460-102.986 642.965  1.00  8.47           H
ATOM   4960 2HB  PHE 9 308    -146.249-102.600 644.481  1.00  8.47           H
ATOM   4961  CG  PHE 9 308    -147.253-101.824 642.748  1.00  8.47           C
ATOM   4962  HD1 PHE 9 308    -148.137-100.870 644.430  1.00  8.47           H
ATOM   4963  CD1 PHE 9 308    -148.249-101.149 643.382  1.00  8.47           C
ATOM   4964  HD2 PHE 9 308    -146.593-102.713 640.933  1.00  8.47           H
ATOM   4965  CD2 PHE 9 308    -147.391-102.171 641.441  1.00  8.47           C
ATOM   4966  CE1 PHE 9 308    -149.433-100.806 642.678  1.00  8.47           C
ATOM   4967  HE1 PHE 9 308    -150.231-100.264 643.185  1.00  8.47           H
ATOM   4968  CE2 PHE 9 308    -148.576-101.828 640.737  1.00  8.47           C
ATOM   4969  HE2 PHE 9 308    -148.687-102.107 639.689  1.00  8.47           H
ATOM   4970  CZ  PHE 9 308    -149.572-101.153 641.370  1.00  8.47           C
ATOM   4971  HZ  PHE 9 308    -150.481-100.890 640.830  1.00  8.47           H
ATOM   4972  HN  PHE 9 308    -144.341-101.667 641.847  1.00  8.47           H
ATOM   4973  N   HIS 9 309    -142.980-101.777 644.765  1.00  8.47           N
ATOM   4974  CA  HIS 9 309    -142.100-102.099 645.875  1.00  8.47           C
ATOM   4975  C   HIS 9 309    -141.876-100.850 646.730  1.00  8.47           C
ATOM   4976  O   HIS 9 309    -141.847-100.931 647.957  1.00  8.47           O
ATOM   4977  HA  HIS 9 309    -142.613-102.851 646.474  1.00  8.47           H
ATOM   4978  CB  HIS 9 309    -140.793-102.715 645.372  1.00  8.47           C
ATOM   4979 1HB  HIS 9 309    -141.027-103.578 644.749  1.00  8.47           H
ATOM   4980 2HB  HIS 9 309    -140.284-101.991 644.736  1.00  8.47           H
ATOM   4981  CG  HIS 9 309    -139.853-103.146 646.473  1.00  8.47           C
ATOM   4982  HD1 HIS 9 309    -138.783-101.333 646.796  1.00  8.47           H
ATOM   4983  ND1 HIS 9 309    -138.925-102.292 647.043  1.00  8.47           N
ATOM   4984  CD2 HIS 9 309    -139.709-104.347 647.102  1.00  8.47           C
ATOM   4985  HD2 HIS 9 309    -140.287-105.248 646.896  1.00  8.47           H
ATOM   4986  CE1 HIS 9 309    -138.257-102.960 647.972  1.00  8.47           C
ATOM   4987  HE1 HIS 9 309    -137.459-102.562 648.598  1.00  8.47           H
ATOM   4988  NE2 HIS 9 309    -138.744-104.234 648.006  1.00  8.47           N
ATOM   4989  HN  HIS 9 309    -142.604-101.967 643.858  1.00  8.47           H
ATOM   4990  N   SER 9 310    -141.724 -99.724 646.049  1.00  8.47           N
ATOM   4991  CA  SER 9 310    -141.425 -98.474 646.726  1.00  8.47           C
ATOM   4992  C   SER 9 310    -142.616 -98.047 647.587  1.00  8.47           C
ATOM   4993  O   SER 9 310    -142.484 -97.178 648.447  1.00  8.47           O
ATOM   4994  HA  SER 9 310    -140.557 -98.684 647.350  1.00  8.47           H
ATOM   4995  CB  SER 9 310    -141.075 -97.374 645.722  1.00  8.47           C
ATOM   4996 1HB  SER 9 310    -141.898 -97.250 645.018  1.00  8.47           H
ATOM   4997 2HB  SER 9 310    -140.960 -96.426 646.247  1.00  8.47           H
ATOM   4998  HG  SER 9 310    -139.112 -97.757 645.641  1.00  8.47           H
ATOM   4999  OG  SER 9 310    -139.879 -97.666 645.005  1.00  8.47           O
[truncated: 233,845 more chars]
