# Supplementary material for: Noncanonical roles of chemokine regions in CCR9 activation revealed by structural modeling and mutational mapping
Source: Nat Commun. 2025 Aug 18;16:7695. doi: 10.1038/s41467-025-62321-9 (PMC12361432; doi:10.1038/s41467-025-62321-9)
Supplement: Supplementary file 3 — Supplementary Data 1 [file 41467_2025_62321_MOESM3_ESM.zip › SuppData1_3D_models/Fig4_CCR9_CCL25/Fig4HIJ_CCR9_CCL25_rnk22.pdb]

HEADER                                                        CCR9_CCL25_RNK22
EXPDTA    THEORETICAL MODEL
REMARK   3                                                              
REMARK   3 REFINEMENT OR HYDROGEN PLACEMENT:                            
REMARK   3   PROGRAM 1                  ICM 3.9                     
REMARK   3   AUTHORS 1      R.ABAGYAN, M.TOTROV                         
SEQRES   1 9  369  MET THR PRO THR ASP PHE THR SER PRO ILE PRO ASN MET 
SEQRES   2 9  369  ALA ASP ASP TYR GLY SER GLU SER THR SER SER MET GLU 
SEQRES   3 9  369  ASP TYR VAL ASN PHE ASN PHE THR ASP PHE TYR CYS GLU 
SEQRES   4 9  369  LYS ASN ASN VAL ARG GLN PHE ALA SER HIS PHE LEU PRO 
SEQRES   5 9  369  PRO LEU TYR TRP LEU VAL PHE ILE VAL GLY ALA LEU GLY 
SEQRES   6 9  369  ASN SER LEU VAL ILE LEU VAL TYR TRP TYR CYS THR ARG 
SEQRES   7 9  369  VAL LYS THR MET THR ASP MET PHE LEU LEU ASN LEU ALA 
SEQRES   8 9  369  ILE ALA ASP LEU LEU PHE LEU VAL THR LEU PRO PHE TRP 
SEQRES   9 9  369  ALA ILE ALA ALA ALA ASP GLN TRP LYS PHE GLN THR PHE 
SEQRES  10 9  369  MET CYS LYS VAL VAL ASN SER MET TYR LYS MET ASN PHE 
SEQRES  11 9  369  TYR SER CYS VAL LEU LEU ILE MET CYS ILE SER VAL ASP 
SEQRES  12 9  369  ARG TYR ILE ALA ILE ALA GLN ALA MET ARG ALA HIS THR 
SEQRES  13 9  369  TRP ARG GLU LYS ARG LEU LEU TYR SER LYS MET VAL CYS 
SEQRES  14 9  369  PHE THR ILE TRP VAL LEU ALA ALA ALA LEU CYS ILE PRO 
SEQRES  15 9  369  GLU ILE LEU TYR SER GLN ILE LYS GLU GLU SER GLY ILE 
SEQRES  16 9  369  ALA ILE CYS THR MET VAL TYR PRO SER ASP GLU SER THR 
SEQRES  17 9  369  LYS LEU LYS SER ALA VAL LEU THR LEU LYS VAL ILE LEU 
SEQRES  18 9  369  GLY PHE PHE LEU PRO PHE VAL VAL MET ALA CYS CYS TYR 
SEQRES  19 9  369  THR ILE ILE ILE HIS THR LEU ILE GLN ALA LYS LYS SER 
SEQRES  20 9  369  SER LYS HIS LYS ALA LEU LYS VAL THR ILE THR VAL LEU 
SEQRES  21 9  369  THR VAL PHE VAL LEU SER GLN PHE PRO TYR ASN CYS ILE 
SEQRES  22 9  369  LEU LEU VAL GLN THR ILE ASP ALA TYR ALA MET PHE ILE 
SEQRES  23 9  369  SER ASN CYS ALA VAL SER THR ASN ILE ASP ILE CYS PHE 
SEQRES  24 9  369  GLN VAL THR GLN THR ILE ALA PHE PHE HIS SER CYS LEU 
SEQRES  25 9  369  ASN PRO VAL LEU TYR VAL PHE VAL GLY GLU ARG PHE ARG 
SEQRES  26 9  369  ARG ASP LEU VAL LYS THR LEU LYS ASN LEU GLY CYS ILE 
SEQRES  27 9  369  SER GLN ALA GLN TRP VAL SER PHE THR ARG ARG GLU GLY 
SEQRES  28 9  369  SER LEU LYS LEU SER SER MET LEU LEU GLU THR THR SER 
SEQRES  29 9  369  GLY ALA LEU SER LEU                                 
SEQRES   1 A  127  PCA GLY VAL PHE GLU ASP CYS CYS LEU ALA TYR HIS TYR 
SEQRES   2 A  127  PRO ILE GLY TRP ALA VAL LEU ARG ARG ALA TRP THR TYR 
SEQRES   3 A  127  ARG ILE GLN GLU VAL SER GLY SER CYS ASN LEU PRO ALA 
SEQRES   4 A  127  ALA ILE PHE TYR LEU PRO LYS ARG HIS ARG LYS VAL CYS 
SEQRES   5 A  127  GLY ASN PRO LYS SER ARG GLU VAL GLN ARG ALA MET LYS 
SEQRES   6 A  127  LEU LEU ASP ALA ARG ASN LYS VAL PHE ALA LYS LEU HIS 
SEQRES   7 A  127  HIS ASN THR GLN THR PHE GLN ALA GLY PRO HIS ALA VAL 
SEQRES   8 A  127  LYS LYS LEU SER SER GLY ASN SER LYS LEU SER SER SER 
SEQRES   9 A  127  LYS PHE SER ASN PRO ILE SER SER SER LYS ARG ASN VAL 
SEQRES  10 A  127  SER LEU LEU ILE SER ALA ASN SER GLY LEU             
HELIX    1  HA MET 9   13  ASP 9   16  1
HELIX    2  HB TYR 9   17  ASN 9   30  1
HELIX    3  HC ASN 9   41  SER 9   48  1
HELIX    4  HD PHE 9   50  TYR 9   75  1
HELIX    5  HE MET 9   82  LEU 9   98  1
HELIX    6  HF VAL 9   99  THR 9  100  1
HELIX    7  HG LEU 9  101  ALA 9  109  1
HELIX    8  HH THR 9  116  SER 9  141  1
HELIX    9  HI ASP 9  143  ALA 9  149  1
HELIX   10  HJ ALA 9  151  ARG 9  153  1
HELIX   11  HK HIS 9  155  THR 9  156  1
HELIX   12  HL ARG 9  158  ALA 9  178  1
HELIX   13  HM LEU 9  179  CYS 9  180  1
HELIX   14  HN ILE 9  181  TYR 9  186  1
HELIX   15  HO SER 9  207  VAL 9  219  1
HELIX   16  HP ILE 9  220  PHE 9  224  1
HELIX   17  HQ LEU 9  225  GLN 9  243  1
HELIX   18  HR SER 9  247  SER 9  248  1
HELIX   19  HS LYS 9  249  SER 9  266  1
HELIX   20  HT PHE 9  268  THR 9  278  1
HELIX   21  HU ASP 9  280  ALA 9  283  1
HELIX   22  HV CYS 9  289  ASN 9  294  1
HELIX   23  HW ASP 9  296  HIS 9  309  1
HELIX   24  HX CYS 9  311  VAL 9  320  1
HELIX   25  HY GLU 9  322  ASN 9  334  1
HELIX    0  H@ GLN 9  340  GLY 9  365  1
HELIX    1  HA ALA 9  366  SER 9  368  1
HELIX    2  HB TRP A   17  LEU A   20  1
HELIX    3  HC ARG A   21  ARG A   22  1
HELIX    4  HD LYS A   46  HIS A   48  1
HELIX    5  HE ARG A   58  PHE A   84  1
HELIX    6  HF GLN A   85  GLN A   85  5
SHEET    1  SA 1 TYR 9  37  CYS 9  38  0
SHEET    2  SB 1 SER 9 187  GLU 9 192  0
SHEET    3  SC 1 ILE 9 195  MET 9 200  0
SHEET    4  SD 1 CYS A   7  CYS A   8  0
SHEET    5  SE 1 THR A  25  GLN A  29  0
SHEET    6  SF 1 ALA A  39  TYR A  43  0
SHEET    7  SG 1 LYS A  50  GLY A  53  0
SSBOND   1 CYS 9  198    CYS 9  119 
SSBOND   2 CYS 9  289    CYS 9   38 
SSBOND   3 CYS A    7    CYS A   35 
SSBOND   4 CYS A    8    CYS A   52 
ATOM      1  N   MET 9   1    -124.043-110.908 534.081  1.00  7.20           N
ATOM      2  CA  MET 9   1    -123.454-110.996 535.407  1.00  7.20           C
ATOM      3  C   MET 9   1    -124.275-110.202 536.425  1.00  7.20           C
ATOM      4  O   MET 9   1    -124.665-109.066 536.163  1.00  7.20           O
ATOM      5  HA  MET 9   1    -123.470-112.055 535.664  1.00  7.20           H
ATOM      6  CB  MET 9   1    -122.025-110.453 535.368  1.00  7.20           C
ATOM      7 1HB  MET 9   1    -122.006-109.507 534.827  1.00  7.20           H
ATOM      8 2HB  MET 9   1    -121.682-110.247 536.382  1.00  7.20           H
ATOM      9  CG  MET 9   1    -121.077-111.450 534.697  1.00  7.20           C
ATOM     10 1HG  MET 9   1    -120.878-112.284 535.370  1.00  7.20           H
ATOM     11 2HG  MET 9   1    -121.546-111.865 533.805  1.00  7.20           H
ATOM     12  SD  MET 9   1    -119.548-110.640 534.261  1.00  7.20           S
ATOM     13  CE  MET 9   1    -118.555-112.061 533.835  1.00  7.20           C
ATOM     14 1HE  MET 9   1    -118.476-112.721 534.699  1.00  7.20           H
ATOM     15 2HE  MET 9   1    -119.023-112.597 533.010  1.00  7.20           H
ATOM     16 3HE  MET 9   1    -117.560-111.732 533.536  1.00  7.20           H
ATOM     17  HN  MET 9   1    -124.870-110.349 534.022  1.00  7.20           H
ATOM     18  N   THR 9   2    -124.513-110.833 537.566  1.00  7.20           N
ATOM     19  CA  THR 9   2    -125.637-110.459 538.407  1.00  7.20           C
ATOM     20  C   THR 9   2    -125.165-109.587 539.573  1.00  7.20           C
ATOM     21  O   THR 9   2    -124.286-109.987 540.335  1.00  7.20           O
ATOM     22  HA  THR 9   2    -126.324-109.854 537.815  1.00  7.20           H
ATOM     23  HB  THR 9   2    -127.045-111.539 539.661  1.00  7.20           H
ATOM     24  CB  THR 9   2    -126.341-111.742 538.854  1.00  7.20           C
ATOM     25  OG1 THR 9   2    -125.274-112.628 539.177  1.00  7.20           O
ATOM     26  HG1 THR 9   2    -124.785-112.296 539.984  1.00  7.20           H
ATOM     27  CG2 THR 9   2    -127.070-112.440 537.705  1.00  7.20           C
ATOM     28 1HG2 THR 9   2    -126.354-112.703 536.926  1.00  7.20           H
ATOM     29 2HG2 THR 9   2    -127.825-111.770 537.292  1.00  7.20           H
ATOM     30 3HG2 THR 9   2    -127.552-113.344 538.076  1.00  7.20           H
ATOM     31  HN  THR 9   2    -123.955-111.584 537.917  1.00  7.20           H
ATOM     32  N   PRO 9   3    -125.736-108.386 539.732  1.00  7.20           N
ATOM     33  CA  PRO 9   3    -125.472-107.577 540.925  1.00  7.20           C
ATOM     34  C   PRO 9   3    -125.726-108.346 542.211  1.00  7.20           C
ATOM     35  O   PRO 9   3    -126.676-109.124 542.296  1.00  7.20           O
ATOM     36  HA  PRO 9   3    -124.419-107.298 540.963  1.00  7.20           H
ATOM     37  CB  PRO 9   3    -126.425-106.390 540.776  1.00  7.20           C
ATOM     38 1HB  PRO 9   3    -127.378-106.575 541.273  1.00  7.20           H
ATOM     39 2HB  PRO 9   3    -126.009-105.483 541.215  1.00  7.20           H
ATOM     40  CG  PRO 9   3    -126.593-106.259 539.267  1.00  7.20           C
ATOM     41 1HG  PRO 9   3    -127.495-105.705 539.006  1.00  7.20           H
ATOM     42 2HG  PRO 9   3    -125.761-105.722 538.812  1.00  7.20           H
ATOM     43  CD  PRO 9   3    -126.660-107.706 538.806  1.00  7.20           C
ATOM     44 1HD  PRO 9   3    -127.670-108.109 538.882  1.00  7.20           H
ATOM     45 2HD  PRO 9   3    -126.354-107.814 537.766  1.00  7.20           H
ATOM     46  N   THR 9   4    -124.863-108.107 543.187  1.00  7.20           N
ATOM     47  CA  THR 9   4    -124.942-108.823 544.449  1.00  7.20           C
ATOM     48  C   THR 9   4    -125.896-108.110 545.409  1.00  7.20           C
ATOM     49  O   THR 9   4    -125.932-106.882 545.456  1.00  7.20           O
ATOM     50  HA  THR 9   4    -125.360-109.811 544.257  1.00  7.20           H
ATOM     51  HB  THR 9   4    -123.503-108.799 546.076  1.00  7.20           H
ATOM     52  CB  THR 9   4    -123.522-108.968 545.000  1.00  7.20           C
ATOM     53  OG1 THR 9   4    -122.752-108.055 544.221  1.00  7.20           O
ATOM     54  HG1 THR 9   4    -122.786-107.143 544.630  1.00  7.20           H
ATOM     55  CG2 THR 9   4    -122.908-110.334 544.686  1.00  7.20           C
ATOM     56 1HG2 THR 9   4    -122.865-110.474 543.606  1.00  7.20           H
ATOM     57 2HG2 THR 9   4    -123.522-111.118 545.130  1.00  7.20           H
ATOM     58 3HG2 THR 9   4    -121.901-110.383 545.100  1.00  7.20           H
ATOM     59  HN  THR 9   4    -124.122-107.438 543.126  1.00  7.20           H
ATOM     60  N   ASP 9   5    -126.646-108.912 546.150  1.00  7.20           N
ATOM     61  CA  ASP 9   5    -127.620-108.373 547.085  1.00  7.20           C
ATOM     62  C   ASP 9   5    -126.895-107.861 548.331  1.00  7.20           C
ATOM     63  O   ASP 9   5    -126.523-108.645 549.203  1.00  7.20           O
ATOM     64  HA  ASP 9   5    -128.128-107.576 546.541  1.00  7.20           H
ATOM     65  CB  ASP 9   5    -128.615-109.448 547.525  1.00  7.20           C
ATOM     66 1HB  ASP 9   5    -128.075-110.309 547.919  1.00  7.20           H
ATOM     67 2HB  ASP 9   5    -129.237-109.064 548.333  1.00  7.20           H
ATOM     68  CG  ASP 9   5    -129.501-109.887 546.357  1.00  7.20           C
ATOM     69  OD1 ASP 9   5    -130.157-108.995 545.776  1.00  7.20           O
ATOM     70  OD2 ASP 9   5    -129.502-111.104 546.071  1.00  7.20           O
ATOM     71  HN  ASP 9   5    -126.597-109.910 546.120  1.00  7.20           H
ATOM     72  N   PHE 9   6    -126.717-106.549 548.376  1.00  7.20           N
ATOM     73  CA  PHE 9   6    -126.181-105.907 549.564  1.00  7.20           C
ATOM     74  C   PHE 9   6    -127.275-105.694 550.613  1.00  7.20           C
ATOM     75  O   PHE 9   6    -127.496-104.572 551.065  1.00  7.20           O
ATOM     76  HA  PHE 9   6    -125.414-106.566 549.970  1.00  7.20           H
ATOM     77  CB  PHE 9   6    -125.636-104.545 549.129  1.00  7.20           C
ATOM     78 1HB  PHE 9   6    -126.373-104.057 548.491  1.00  7.20           H
ATOM     79 2HB  PHE 9   6    -125.512-103.916 550.011  1.00  7.20           H
ATOM     80  CG  PHE 9   6    -124.304-104.617 548.381  1.00  7.20           C
ATOM     81  HD1 PHE 9   6    -123.146-104.570 550.164  1.00  7.20           H
ATOM     82  CD1 PHE 9   6    -123.134-104.620 549.075  1.00  7.20           C
ATOM     83  HD2 PHE 9   6    -125.227-104.678 546.467  1.00  7.20           H
ATOM     84  CD2 PHE 9   6    -124.289-104.680 547.023  1.00  7.20           C
ATOM     85  CE1 PHE 9   6    -121.897-104.687 548.381  1.00  7.20           C
ATOM     86  HE1 PHE 9   6    -120.959-104.689 548.936  1.00  7.20           H
ATOM     87  CE2 PHE 9   6    -123.052-104.748 546.329  1.00  7.20           C
ATOM     88  HE2 PHE 9   6    -123.040-104.798 545.240  1.00  7.20           H
ATOM     89  CZ  PHE 9   6    -121.882-104.750 547.022  1.00  7.20           C
ATOM     90  HZ  PHE 9   6    -120.933-104.802 546.489  1.00  7.20           H
ATOM     91  HN  PHE 9   6    -126.931-105.929 547.621  1.00  7.20           H
ATOM     92  N   THR 9   7    -127.929-106.790 550.969  1.00  7.20           N
ATOM     93  CA  THR 9   7    -128.877-106.770 552.070  1.00  7.20           C
ATOM     94  C   THR 9   7    -128.139-106.776 553.410  1.00  7.20           C
ATOM     95  O   THR 9   7    -127.898-107.837 553.985  1.00  7.20           O
ATOM     96  HA  THR 9   7    -129.442-105.839 552.021  1.00  7.20           H
ATOM     97  HB  THR 9   7    -130.469-108.073 552.770  1.00  7.20           H
ATOM     98  CB  THR 9   7    -129.829-107.955 551.896  1.00  7.20           C
ATOM     99  OG1 THR 9   7    -128.967-109.054 551.612  1.00  7.20           O
ATOM    100  HG1 THR 9   7    -128.391-109.250 552.405  1.00  7.20           H
ATOM    101  CG2 THR 9   7    -130.697-107.829 550.642  1.00  7.20           C
ATOM    102 1HG2 THR 9   7    -130.058-107.779 549.761  1.00  7.20           H
ATOM    103 2HG2 THR 9   7    -131.299-106.922 550.706  1.00  7.20           H
ATOM    104 3HG2 THR 9   7    -131.354-108.696 550.566  1.00  7.20           H
ATOM    105  HN  THR 9   7    -127.821-107.677 550.521  1.00  7.20           H
ATOM    106  N   SER 9   8    -127.800-105.580 553.868  1.00  7.20           N
ATOM    107  CA  SER 9   8    -127.055-105.437 555.108  1.00  7.20           C
ATOM    108  C   SER 9   8    -127.941-105.813 556.297  1.00  7.20           C
ATOM    109  O   SER 9   8    -128.774-105.018 556.730  1.00  7.20           O
ATOM    110  HA  SER 9   8    -126.217-106.128 555.022  1.00  7.20           H
ATOM    111  CB  SER 9   8    -126.525-104.011 555.270  1.00  7.20           C
ATOM    112 1HB  SER 9   8    -126.275-103.834 556.317  1.00  7.20           H
ATOM    113 2HB  SER 9   8    -125.603-103.900 554.700  1.00  7.20           H
ATOM    114  HG  SER 9   8    -128.303-103.101 555.388  1.00  7.20           H
ATOM    115  OG  SER 9   8    -127.471-103.037 554.838  1.00  7.20           O
ATOM    116  HN  SER 9   8    -128.024-104.721 553.409  1.00  7.20           H
ATOM    117  N   PRO 9   9    -127.780-107.025 556.844  1.00  7.20           N
ATOM    118  CA  PRO 9   9    -128.507-107.409 558.056  1.00  7.20           C
ATOM    119  C   PRO 9   9    -128.324-106.403 559.182  1.00  7.20           C
ATOM    120  O   PRO 9   9    -127.302-106.412 559.866  1.00  7.20           O
ATOM    121  HA  PRO 9   9    -129.579-107.426 557.861  1.00  7.20           H
ATOM    122  CB  PRO 9   9    -127.919-108.775 558.415  1.00  7.20           C
ATOM    123 1HB  PRO 9   9    -127.081-108.682 559.106  1.00  7.20           H
ATOM    124 2HB  PRO 9   9    -128.657-109.416 558.896  1.00  7.20           H
ATOM    125  CG  PRO 9   9    -127.479-109.335 557.067  1.00  7.20           C
ATOM    126 1HG  PRO 9   9    -126.737-110.125 557.180  1.00  7.20           H
ATOM    127 2HG  PRO 9   9    -128.313-109.773 556.519  1.00  7.20           H
ATOM    128  CD  PRO 9   9    -126.911-108.114 556.362  1.00  7.20           C
ATOM    129 1HD  PRO 9   9    -125.868-107.942 556.628  1.00  7.20           H
ATOM    130 2HD  PRO 9   9    -126.946-108.220 555.278  1.00  7.20           H
ATOM    131  N   ILE 9  10    -129.330-105.556 559.344  1.00  7.20           N
ATOM    132  CA  ILE 9  10    -129.380-104.666 560.492  1.00  7.20           C
ATOM    133  C   ILE 9  10    -129.713-105.477 561.746  1.00  7.20           C
ATOM    134  O   ILE 9  10    -130.838-105.945 561.906  1.00  7.20           O
ATOM    135  HA  ILE 9  10    -128.388-104.233 560.613  1.00  7.20           H
ATOM    136  HB  ILE 9  10    -131.342-103.929 560.063  1.00  7.20           H
ATOM    137  CB  ILE 9  10    -130.349-103.511 560.231  1.00  7.20           C
ATOM    138  CG1 ILE 9  10    -129.962-102.745 558.965  1.00  7.20           C
ATOM    139 1HG1 ILE 9  10    -128.943-102.370 559.061  1.00  7.20           H
ATOM    140 2HG1 ILE 9  10    -129.974-103.419 558.109  1.00  7.20           H
ATOM    141  CG2 ILE 9  10    -130.447-102.592 561.451  1.00  7.20           C
ATOM    142 1HG2 ILE 9  10    -130.805-103.162 562.308  1.00  7.20           H
ATOM    143 2HG2 ILE 9  10    -129.463-102.179 561.674  1.00  7.20           H
ATOM    144 3HG2 ILE 9  10    -131.142-101.779 561.238  1.00  7.20           H
ATOM    145  CD1 ILE 9  10    -130.919-101.578 558.716  1.00  7.20           C
ATOM    146 1HD1 ILE 9  10    -131.933-101.959 558.597  1.00  7.20           H
ATOM    147 2HD1 ILE 9  10    -130.885-100.893 559.563  1.00  7.20           H
ATOM    148 3HD1 ILE 9  10    -130.621-101.050 557.810  1.00  7.20           H
ATOM    149  HN  ILE 9  10    -130.098-105.472 558.710  1.00  7.20           H
ATOM    150  N   PRO 9  11    -128.744-105.656 562.654  1.00  7.20           N
ATOM    151  CA  PRO 9  11    -128.980-106.448 563.863  1.00  7.20           C
ATOM    152  C   PRO 9  11    -130.204-105.977 564.631  1.00  7.20           C
ATOM    153  O   PRO 9  11    -130.452-104.776 564.735  1.00  7.20           O
ATOM    154  HA  PRO 9  11    -129.192-107.484 563.598  1.00  7.20           H
ATOM    155  CB  PRO 9  11    -127.696-106.264 564.674  1.00  7.20           C
ATOM    156 1HB  PRO 9  11    -127.775-105.425 565.366  1.00  7.20           H
ATOM    157 2HB  PRO 9  11    -127.467-107.147 565.270  1.00  7.20           H
ATOM    158  CG  PRO 9  11    -126.637-106.015 563.607  1.00  7.20           C
ATOM    159 1HG  PRO 9  11    -125.755-105.524 564.018  1.00  7.20           H
ATOM    160 2HG  PRO 9  11    -126.289-106.945 563.158  1.00  7.20           H
ATOM    161  CD  PRO 9  11    -127.366-105.134 562.605  1.00  7.20           C
ATOM    162 1HD  PRO 9  11    -127.326-104.082 562.886  1.00  7.20           H
ATOM    163 2HD  PRO 9  11    -126.932-105.211 561.608  1.00  7.20           H
ATOM    164  N   ASN 9  12    -130.945-106.944 565.153  1.00  7.20           N
ATOM    165  CA  ASN 9  12    -131.994-106.647 566.114  1.00  7.20           C
ATOM    166  C   ASN 9  12    -131.361-106.313 567.466  1.00  7.20           C
ATOM    167  O   ASN 9  12    -131.063-107.208 568.255  1.00  7.20           O
ATOM    168  HA  ASN 9  12    -132.541-105.805 565.690  1.00  7.20           H
ATOM    169  CB  ASN 9  12    -132.918-107.851 566.309  1.00  7.20           C
ATOM    170 1HB  ASN 9  12    -132.369-108.771 566.112  1.00  7.20           H
ATOM    171 2HB  ASN 9  12    -133.250-107.894 567.347  1.00  7.20           H
ATOM    172  CG  ASN 9  12    -134.132-107.766 565.383  1.00  7.20           C
ATOM    173  OD1 ASN 9  12    -134.309-106.819 564.633  1.00  7.20           O
ATOM    174  ND2 ASN 9  12    -134.957-108.805 565.476  1.00  7.20           N
ATOM    175 1HD2 ASN 9  12    -134.754-109.549 566.112  1.00  7.20           H
ATOM    176 2HD2 ASN 9  12    -135.781-108.841 564.910  1.00  7.20           H
ATOM    177  HN  ASN 9  12    -130.838-107.912 564.930  1.00  7.20           H
ATOM    178  N   MET 9  13    -131.174-105.021 567.693  1.00  7.20           N
ATOM    179  CA  MET 9  13    -130.534-104.560 568.913  1.00  7.20           C
ATOM    180  C   MET 9  13    -131.543-104.465 570.060  1.00  7.20           C
ATOM    181  O   MET 9  13    -131.198-104.042 571.162  1.00  7.20           O
ATOM    182  HA  MET 9  13    -129.777-105.307 569.148  1.00  7.20           H
ATOM    183  CB  MET 9  13    -129.905-103.186 568.672  1.00  7.20           C
ATOM    184 1HB  MET 9  13    -129.657-103.076 567.616  1.00  7.20           H
ATOM    185 2HB  MET 9  13    -130.625-102.404 568.914  1.00  7.20           H
ATOM    186  CG  MET 9  13    -128.643-103.005 569.519  1.00  7.20           C
ATOM    187 1HG  MET 9  13    -128.882-103.136 570.574  1.00  7.20           H
ATOM    188 2HG  MET 9  13    -127.909-103.769 569.261  1.00  7.20           H
ATOM    189  SD  MET 9  13    -127.954-101.381 569.248  1.00  7.20           S
ATOM    190  CE  MET 9  13    -126.251-101.690 569.688  1.00  7.20           C
ATOM    191 1HE  MET 9  13    -126.199-102.026 570.723  1.00  7.20           H
ATOM    192 2HE  MET 9  13    -125.841-102.460 569.034  1.00  7.20           H
ATOM    193 3HE  MET 9  13    -125.675-100.772 569.574  1.00  7.20           H
ATOM    194  HN  MET 9  13    -131.452-104.296 567.062  1.00  7.20           H
ATOM    195  N   ALA 9  14    -132.770-104.866 569.760  1.00  7.20           N
ATOM    196  CA  ALA 9  14    -133.912-104.432 570.547  1.00  7.20           C
ATOM    197  C   ALA 9  14    -134.024-105.302 571.800  1.00  7.20           C
ATOM    198  O   ALA 9  14    -134.478-104.838 572.844  1.00  7.20           O
ATOM    199  HA  ALA 9  14    -133.735-103.399 570.847  1.00  7.20           H
ATOM    200  CB  ALA 9  14    -135.175-104.485 569.685  1.00  7.20           C
ATOM    201 1HB  ALA 9  14    -135.056-103.827 568.824  1.00  7.20           H
ATOM    202 2HB  ALA 9  14    -135.338-105.506 569.342  1.00  7.20           H
ATOM    203 3HB  ALA 9  14    -136.032-104.159 570.275  1.00  7.20           H
ATOM    204  HN  ALA 9  14    -132.989-105.475 568.998  1.00  7.20           H
ATOM    205  N   ASP 9  15    -133.602-106.550 571.654  1.00  7.20           N
ATOM    206  CA  ASP 9  15    -134.127-107.619 572.486  1.00  7.20           C
ATOM    207  C   ASP 9  15    -133.621-107.439 573.919  1.00  7.20           C
ATOM    208  O   ASP 9  15    -134.291-107.835 574.872  1.00  7.20           O
ATOM    209  HA  ASP 9  15    -135.211-107.534 572.413  1.00  7.20           H
ATOM    210  CB  ASP 9  15    -133.656-108.987 571.987  1.00  7.20           C
ATOM    211 1HB  ASP 9  15    -132.570-108.993 571.901  1.00  7.20           H
ATOM    212 2HB  ASP 9  15    -133.923-109.755 572.714  1.00  7.20           H
ATOM    213  CG  ASP 9  15    -134.282-109.321 570.631  1.00  7.20           C
ATOM    214  OD1 ASP 9  15    -135.344-108.731 570.336  1.00  7.20           O
ATOM    215  OD2 ASP 9  15    -133.685-110.159 569.922  1.00  7.20           O
ATOM    216  HN  ASP 9  15    -132.916-106.834 570.984  1.00  7.20           H
ATOM    217  N   ASP 9  16    -132.444-106.842 574.027  1.00  7.20           N
ATOM    218  CA  ASP 9  16    -131.648-106.969 575.236  1.00  7.20           C
ATOM    219  C   ASP 9  16    -132.411-106.354 576.410  1.00  7.20           C
ATOM    220  O   ASP 9  16    -132.491-106.949 577.484  1.00  7.20           O
ATOM    221  HA  ASP 9  16    -131.484-108.039 575.360  1.00  7.20           H
ATOM    222  CB  ASP 9  16    -130.316-106.229 575.098  1.00  7.20           C
ATOM    223 1HB  ASP 9  16    -129.916-106.375 574.095  1.00  7.20           H
ATOM    224 2HB  ASP 9  16    -130.476-105.158 575.224  1.00  7.20           H
ATOM    225  CG  ASP 9  16    -129.304-106.724 576.134  1.00  7.20           C
ATOM    226  OD1 ASP 9  16    -129.472-107.878 576.584  1.00  7.20           O
ATOM    227  OD2 ASP 9  16    -128.387-105.937 576.452  1.00  7.20           O
ATOM    228  HN  ASP 9  16    -132.033-106.281 573.308  1.00  7.20           H
ATOM    229  N   TYR 9  17    -132.954-105.170 576.167  1.00  7.20           N
ATOM    230  CA  TYR 9  17    -133.555-104.388 577.235  1.00  7.20           C
ATOM    231  C   TYR 9  17    -134.740-105.129 577.857  1.00  7.20           C
ATOM    232  O   TYR 9  17    -135.140-104.833 578.981  1.00  7.20           O
ATOM    233  HA  TYR 9  17    -132.796-104.225 578.000  1.00  7.20           H
ATOM    234  CB  TYR 9  17    -134.060-103.100 576.582  1.00  7.20           C
ATOM    235 1HB  TYR 9  17    -134.558-103.351 575.645  1.00  7.20           H
ATOM    236 2HB  TYR 9  17    -134.809-102.646 577.230  1.00  7.20           H
ATOM    237  CG  TYR 9  17    -132.961-102.073 576.299  1.00  7.20           C
ATOM    238  HD1 TYR 9  17    -132.990-101.279 578.290  1.00  7.20           H
ATOM    239  CD1 TYR 9  17    -132.540-101.221 577.299  1.00  7.20           C
ATOM    240  HD2 TYR 9  17    -132.724-102.673 574.254  1.00  7.20           H
ATOM    241  CD2 TYR 9  17    -132.392-102.000 575.044  1.00  7.20           C
ATOM    242  CE1 TYR 9  17    -131.506-100.254 577.033  1.00  7.20           C
ATOM    243  HE1 TYR 9  17    -131.164 -99.575 577.814  1.00  7.20           H
ATOM    244  HE2 TYR 9  17    -130.899-100.965 573.792  1.00  7.20           H
ATOM    245  CE2 TYR 9  17    -131.358-101.034 574.778  1.00  7.20           C
ATOM    246  CZ  TYR 9  17    -130.966-100.209 575.786  1.00  7.20           C
ATOM    247  OH  TYR 9  17    -129.989 -99.296 575.535  1.00  7.20           O
ATOM    248  HH  TYR 9  17    -129.663 -99.394 574.594  1.00  7.20           H
ATOM    249  HN  TYR 9  17    -132.987-104.745 575.262  1.00  7.20           H
ATOM    250  N   GLY 9  18    -135.268-106.078 577.097  1.00  7.20           N
ATOM    251  CA  GLY 9  18    -136.497-106.749 577.485  1.00  7.20           C
ATOM    252  C   GLY 9  18    -136.284-107.602 578.737  1.00  7.20           C
ATOM    253  O   GLY 9  18    -137.127-107.616 579.633  1.00  7.20           O
ATOM    254 1HA  GLY 9  18    -137.276-106.010 577.672  1.00  7.20           H
ATOM    255 2HA  GLY 9  18    -136.845-107.379 576.666  1.00  7.20           H
ATOM    256  HN  GLY 9  18    -134.871-106.389 576.234  1.00  7.20           H
ATOM    257  N   SER 9  19    -135.154-108.293 578.759  1.00  7.20           N
ATOM    258  CA  SER 9  19    -134.994-109.439 579.638  1.00  7.20           C
ATOM    259  C   SER 9  19    -134.857-108.971 581.088  1.00  7.20           C
ATOM    260  O   SER 9  19    -135.486-109.528 581.986  1.00  7.20           O
ATOM    261  HA  SER 9  19    -135.901-110.029 579.510  1.00  7.20           H
ATOM    262  CB  SER 9  19    -133.779-110.277 579.234  1.00  7.20           C
ATOM    263 1HB  SER 9  19    -133.813-111.236 579.751  1.00  7.20           H
ATOM    264 2HB  SER 9  19    -133.824-110.489 578.166  1.00  7.20           H
ATOM    265  HG  SER 9  19    -132.381-108.893 578.871  1.00  7.20           H
ATOM    266  OG  SER 9  19    -132.552-109.619 579.536  1.00  7.20           O
ATOM    267  HN  SER 9  19    -134.358-108.081 578.192  1.00  7.20           H
ATOM    268  N   GLU 9  20    -134.030-107.952 581.273  1.00  7.20           N
ATOM    269  CA  GLU 9  20    -133.682-107.503 582.610  1.00  7.20           C
ATOM    270  C   GLU 9  20    -134.926-106.991 583.338  1.00  7.20           C
ATOM    271  O   GLU 9  20    -134.973-106.988 584.567  1.00  7.20           O
ATOM    272  HA  GLU 9  20    -133.292-108.384 583.119  1.00  7.20           H
ATOM    273  CB  GLU 9  20    -132.594-106.429 582.562  1.00  7.20           C
ATOM    274 1HB  GLU 9  20    -131.879-106.666 581.774  1.00  7.20           H
ATOM    275 2HB  GLU 9  20    -133.052-105.447 582.447  1.00  7.20           H
ATOM    276  CG  GLU 9  20    -131.807-106.386 583.873  1.00  7.20           C
ATOM    277 1HG  GLU 9  20    -132.442-106.720 584.694  1.00  7.20           H
ATOM    278 2HG  GLU 9  20    -130.966-107.078 583.820  1.00  7.20           H
ATOM    279  CD  GLU 9  20    -131.294-104.974 584.160  1.00  7.20           C
ATOM    280  OE1 GLU 9  20    -131.377-104.568 585.339  1.00  7.20           O
ATOM    281  OE2 GLU 9  20    -130.831-104.331 583.193  1.00  7.20           O
ATOM    282  HN  GLU 9  20    -133.602-107.438 580.530  1.00  7.20           H
ATOM    283  N   SER 9  21    -135.903-106.569 582.549  1.00  7.20           N
ATOM    284  CA  SER 9  21    -137.090-105.937 583.100  1.00  7.20           C
ATOM    285  C   SER 9  21    -137.883-106.947 583.932  1.00  7.20           C
ATOM    286  O   SER 9  21    -138.298-106.646 585.050  1.00  7.20           O
ATOM    287  HA  SER 9  21    -136.721-105.128 583.730  1.00  7.20           H
ATOM    288  CB  SER 9  21    -137.970-105.357 581.990  1.00  7.20           C
ATOM    289 1HB  SER 9  21    -138.581-104.551 582.397  1.00  7.20           H
ATOM    290 2HB  SER 9  21    -137.338-104.919 581.218  1.00  7.20           H
ATOM    291  HG  SER 9  21    -138.262-107.061 580.983  1.00  7.20           H
ATOM    292  OG  SER 9  21    -138.815-106.345 581.407  1.00  7.20           O
ATOM    293  HN  SER 9  21    -135.893-106.653 581.553  1.00  7.20           H
ATOM    294  N   THR 9  22    -138.068-108.126 583.355  1.00  7.20           N
ATOM    295  CA  THR 9  22    -138.948-109.119 583.947  1.00  7.20           C
ATOM    296  C   THR 9  22    -138.304-109.724 585.197  1.00  7.20           C
ATOM    297  O   THR 9  22    -138.923-109.766 586.259  1.00  7.20           O
ATOM    298  HA  THR 9  22    -139.862-108.620 584.268  1.00  7.20           H
ATOM    299  HB  THR 9  22    -138.417-110.783 582.655  1.00  7.20           H
ATOM    300  CB  THR 9  22    -139.281-110.156 582.873  1.00  7.20           C
ATOM    301  OG1 THR 9  22    -139.769-109.380 581.781  1.00  7.20           O
ATOM    302  HG1 THR 9  22    -139.716-109.910 580.935  1.00  7.20           H
ATOM    303  CG2 THR 9  22    -140.468-111.040 583.261  1.00  7.20           C
ATOM    304 1HG2 THR 9  22    -141.350-110.418 583.413  1.00  7.20           H
ATOM    305 2HG2 THR 9  22    -140.237-111.574 584.183  1.00  7.20           H
ATOM    306 3HG2 THR 9  22    -140.662-111.758 582.464  1.00  7.20           H
ATOM    307  HN  THR 9  22    -137.630-108.405 582.500  1.00  7.20           H
ATOM    308  N   SER 9  23    -137.071-110.177 585.028  1.00  7.20           N
ATOM    309  CA  SER 9  23    -136.386-110.897 586.088  1.00  7.20           C
ATOM    310  C   SER 9  23    -136.310-110.029 587.346  1.00  7.20           C
ATOM    311  O   SER 9  23    -136.506-110.520 588.456  1.00  7.20           O
ATOM    312  HA  SER 9  23    -136.992-111.784 586.272  1.00  7.20           H
ATOM    313  CB  SER 9  23    -134.983-111.320 585.649  1.00  7.20           C
ATOM    314 1HB  SER 9  23    -134.503-111.874 586.456  1.00  7.20           H
ATOM    315 2HB  SER 9  23    -135.058-111.997 584.798  1.00  7.20           H
ATOM    316  HG  SER 9  23    -133.279-110.514 584.976  1.00  7.20           H
ATOM    317  OG  SER 9  23    -134.174-110.201 585.296  1.00  7.20           O
ATOM    318  HN  SER 9  23    -136.542-110.059 584.187  1.00  7.20           H
ATOM    319  N   SER 9  24    -136.025-108.753 587.129  1.00  7.20           N
ATOM    320  CA  SER 9  24    -135.851-107.827 588.235  1.00  7.20           C
ATOM    321  C   SER 9  24    -137.169-107.667 588.995  1.00  7.20           C
ATOM    322  O   SER 9  24    -137.171-107.328 590.178  1.00  7.20           O
ATOM    323  HA  SER 9  24    -135.093-108.280 588.875  1.00  7.20           H
ATOM    324  CB  SER 9  24    -135.355-106.466 587.742  1.00  7.20           C
ATOM    325 1HB  SER 9  24    -134.887-105.930 588.567  1.00  7.20           H
ATOM    326 2HB  SER 9  24    -134.586-106.614 586.983  1.00  7.20           H
ATOM    327  HG  SER 9  24    -136.685-106.038 586.309  1.00  7.20           H
ATOM    328  OG  SER 9  24    -136.410-105.677 587.200  1.00  7.20           O
ATOM    329  HN  SER 9  24    -135.912-108.352 586.220  1.00  7.20           H
ATOM    330  N   MET 9  25    -138.259-107.919 588.285  1.00  7.20           N
ATOM    331  CA  MET 9  25    -139.578-107.866 588.894  1.00  7.20           C
ATOM    332  C   MET 9  25    -139.846-109.120 589.729  1.00  7.20           C
ATOM    333  O   MET 9  25    -140.370-109.031 590.838  1.00  7.20           O
ATOM    334  HA  MET 9  25    -139.569-106.987 589.538  1.00  7.20           H
ATOM    335  CB  MET 9  25    -140.641-107.743 587.800  1.00  7.20           C
ATOM    336 1HB  MET 9  25    -140.388-106.919 587.134  1.00  7.20           H
ATOM    337 2HB  MET 9  25    -140.651-108.650 587.195  1.00  7.20           H
ATOM    338  CG  MET 9  25    -142.026-107.511 588.406  1.00  7.20           C
ATOM    339 1HG  MET 9  25    -142.797-107.782 587.685  1.00  7.20           H
ATOM    340 2HG  MET 9  25    -142.164-108.154 589.276  1.00  7.20           H
ATOM    341  SD  MET 9  25    -142.207-105.799 588.878  1.00  7.20           S
ATOM    342  CE  MET 9  25    -143.728-105.403 588.032  1.00  7.20           C
ATOM    343 1HE  MET 9  25    -143.598-105.556 586.960  1.00  7.20           H
ATOM    344 2HE  MET 9  25    -144.526-106.050 588.397  1.00  7.20           H
ATOM    345 3HE  MET 9  25    -143.989-104.362 588.221  1.00  7.20           H
ATOM    346  HN  MET 9  25    -138.252-108.154 587.313  1.00  7.20           H
ATOM    347  N   GLU 9  26    -139.476-110.259 589.163  1.00  7.20           N
ATOM    348  CA  GLU 9  26    -139.694-111.532 589.830  1.00  7.20           C
ATOM    349  C   GLU 9  26    -138.891-111.593 591.131  1.00  7.20           C
ATOM    350  O   GLU 9  26    -139.400-112.036 592.159  1.00  7.20           O
ATOM    351  HA  GLU 9  26    -140.760-111.564 590.052  1.00  7.20           H
ATOM    352  CB  GLU 9  26    -139.337-112.701 588.911  1.00  7.20           C
ATOM    353 1HB  GLU 9  26    -138.368-112.521 588.447  1.00  7.20           H
ATOM    354 2HB  GLU 9  26    -139.380-113.635 589.471  1.00  7.20           H
ATOM    355  CG  GLU 9  26    -140.353-112.834 587.774  1.00  7.20           C
ATOM    356 1HG  GLU 9  26    -141.348-112.998 588.188  1.00  7.20           H
ATOM    357 2HG  GLU 9  26    -140.393-111.904 587.207  1.00  7.20           H
ATOM    358  CD  GLU 9  26    -139.984-113.990 586.842  1.00  7.20           C
ATOM    359  OE1 GLU 9  26    -140.929-114.631 586.333  1.00  7.20           O
ATOM    360  OE2 GLU 9  26    -138.767-114.207 586.661  1.00  7.20           O
ATOM    361  HN  GLU 9  26    -139.036-110.322 588.267  1.00  7.20           H
ATOM    362  N   ASP 9  27    -137.648-111.140 591.044  1.00  7.20           N
ATOM    363  CA  ASP 9  27    -136.781-111.105 592.210  1.00  7.20           C
ATOM    364  C   ASP 9  27    -137.517-110.427 593.367  1.00  7.20           C
ATOM    365  O   ASP 9  27    -137.368-110.827 594.521  1.00  7.20           O
ATOM    366  HA  ASP 9  27    -136.543-112.148 592.421  1.00  7.20           H
ATOM    367  CB  ASP 9  27    -135.508-110.306 591.925  1.00  7.20           C
ATOM    368 1HB  ASP 9  27    -135.719-109.527 591.193  1.00  7.20           H
ATOM    369 2HB  ASP 9  27    -135.178-109.806 592.836  1.00  7.20           H
ATOM    370  CG  ASP 9  27    -134.394-111.216 591.404  1.00  7.20           C
ATOM    371  OD1 ASP 9  27    -134.598-112.448 591.455  1.00  7.20           O
ATOM    372  OD2 ASP 9  27    -133.365-110.659 590.965  1.00  7.20           O
ATOM    373  HN  ASP 9  27    -137.234-110.802 590.199  1.00  7.20           H
ATOM    374  N   TYR 9  28    -138.295-109.413 593.019  1.00  7.20           N
ATOM    375  CA  TYR 9  28    -138.994-108.627 594.021  1.00  7.20           C
ATOM    376  C   TYR 9  28    -140.200-109.390 594.573  1.00  7.20           C
ATOM    377  O   TYR 9  28    -140.592-109.192 595.721  1.00  7.20           O
ATOM    378  HA  TYR 9  28    -138.298-108.425 594.836  1.00  7.20           H
ATOM    379  CB  TYR 9  28    -139.486-107.369 593.303  1.00  7.20           C
ATOM    380 1HB  TYR 9  28    -138.706-107.021 592.626  1.00  7.20           H
ATOM    381 2HB  TYR 9  28    -140.349-107.627 592.690  1.00  7.20           H
ATOM    382  CG  TYR 9  28    -139.870-106.225 594.244  1.00  7.20           C
ATOM    383  HD1 TYR 9  28    -141.971-106.641 594.126  1.00  7.20           H
ATOM    384  CD1 TYR 9  28    -141.197-106.002 594.553  1.00  7.20           C
ATOM    385  HD2 TYR 9  28    -137.843-105.594 594.541  1.00  7.20           H
ATOM    386  CD2 TYR 9  28    -138.891-105.417 594.785  1.00  7.20           C
ATOM    387  CE1 TYR 9  28    -141.559-104.926 595.439  1.00  7.20           C
ATOM    388  HE1 TYR 9  28    -142.603-104.739 595.691  1.00  7.20           H
ATOM    389  HE2 TYR 9  28    -138.489-103.696 596.104  1.00  7.20           H
ATOM    390  CE2 TYR 9  28    -139.253-104.341 595.670  1.00  7.20           C
ATOM    391  CZ  TYR 9  28    -140.569-104.149 595.954  1.00  7.20           C
ATOM    392  OH  TYR 9  28    -140.910-103.132 596.790  1.00  7.20           O
ATOM    393  HH  TYR 9  28    -141.733-103.375 597.305  1.00  7.20           H
ATOM    394  HN  TYR 9  28    -138.450-109.126 592.073  1.00  7.20           H
ATOM    395  N   VAL 9  29    -140.755-110.246 593.727  1.00  7.20           N
ATOM    396  CA  VAL 9  29    -141.968-110.966 594.079  1.00  7.20           C
ATOM    397  C   VAL 9  29    -141.600-112.210 594.889  1.00  7.20           C
ATOM    398  O   VAL 9  29    -142.311-112.581 595.822  1.00  7.20           O
ATOM    399  HA  VAL 9  29    -142.572-110.307 594.703  1.00  7.20           H
ATOM    400  HB  VAL 9  29    -142.111-111.819 592.128  1.00  7.20           H
ATOM    401  CB  VAL 9  29    -142.769-111.289 592.816  1.00  7.20           C
ATOM    402  CG1 VAL 9  29    -143.951-112.207 593.137  1.00  7.20           C
ATOM    403 1HG1 VAL 9  29    -143.581-113.139 593.565  1.00  7.20           H
ATOM    404 2HG1 VAL 9  29    -144.609-111.714 593.853  1.00  7.20           H
ATOM    405 3HG1 VAL 9  29    -144.503-112.421 592.223  1.00  7.20           H
ATOM    406  CG2 VAL 9  29    -143.241-110.009 592.124  1.00  7.20           C
ATOM    407 1HG2 VAL 9  29    -143.875-109.441 592.804  1.00  7.20           H
ATOM    408 2HG2 VAL 9  29    -142.376-109.407 591.844  1.00  7.20           H
ATOM    409 3HG2 VAL 9  29    -143.808-110.268 591.229  1.00  7.20           H
ATOM    410  HN  VAL 9  29    -140.391-110.450 592.818  1.00  7.20           H
ATOM    411  N   ASN 9  30    -140.490-112.822 594.503  1.00  7.20           N
ATOM    412  CA  ASN 9  30    -140.084-114.083 595.100  1.00  7.20           C
ATOM    413  C   ASN 9  30    -139.321-113.806 596.397  1.00  7.20           C
ATOM    414  O   ASN 9  30    -139.118-114.709 597.207  1.00  7.20           O
ATOM    415  HA  ASN 9  30    -141.010-114.631 595.270  1.00  7.20           H
ATOM    416  CB  ASN 9  30    -139.157-114.862 594.164  1.00  7.20           C
ATOM    417 1HB  ASN 9  30    -138.445-114.180 593.700  1.00  7.20           H
ATOM    418 2HB  ASN 9  30    -138.578-115.585 594.739  1.00  7.20           H
ATOM    419  CG  ASN 9  30    -139.957-115.588 593.081  1.00  7.20           C
ATOM    420  OD1 ASN 9  30    -141.143-115.843 593.213  1.00  7.20           O
ATOM    421  ND2 ASN 9  30    -139.244-115.906 592.004  1.00  7.20           N
ATOM    422 1HD2 ASN 9  30    -138.274-115.668 591.958  1.00  7.20           H
ATOM    423 2HD2 ASN 9  30    -139.678-116.383 591.240  1.00  7.20           H
ATOM    424  HN  ASN 9  30    -139.874-112.471 593.798  1.00  7.20           H
ATOM    425  N   PHE 9  31    -138.919-112.553 596.554  1.00  7.20           N
ATOM    426  CA  PHE 9  31    -138.237-112.132 597.766  1.00  7.20           C
ATOM    427  C   PHE 9  31    -139.114-112.366 598.998  1.00  7.20           C
ATOM    428  O   PHE 9  31    -140.169-111.751 599.139  1.00  7.20           O
ATOM    429  HA  PHE 9  31    -137.329-112.729 597.850  1.00  7.20           H
ATOM    430  CB  PHE 9  31    -137.963-110.633 597.627  1.00  7.20           C
ATOM    431 1HB  PHE 9  31    -137.530-110.443 596.645  1.00  7.20           H
ATOM    432 2HB  PHE 9  31    -138.910-110.096 597.667  1.00  7.20           H
ATOM    433  CG  PHE 9  31    -137.027-110.070 598.699  1.00  7.20           C
ATOM    434  HD1 PHE 9  31    -138.617-109.247 599.846  1.00  7.20           H
ATOM    435  CD1 PHE 9  31    -137.540-109.390 599.760  1.00  7.20           C
ATOM    436  HD2 PHE 9  31    -135.273-110.793 597.741  1.00  7.20           H
ATOM    437  CD2 PHE 9  31    -135.684-110.249 598.591  1.00  7.20           C
ATOM    438  CE1 PHE 9  31    -136.672-108.868 600.754  1.00  7.20           C
ATOM    439  HE1 PHE 9  31    -137.083-108.323 601.604  1.00  7.20           H
ATOM    440  CE2 PHE 9  31    -134.816-109.726 599.586  1.00  7.20           C
ATOM    441  HE2 PHE 9  31    -133.739-109.869 599.499  1.00  7.20           H
ATOM    442  CZ  PHE 9  31    -135.328-109.046 600.647  1.00  7.20           C
ATOM    443  HZ  PHE 9  31    -134.662-108.645 601.410  1.00  7.20           H
ATOM    444  HN  PHE 9  31    -139.052-111.834 595.872  1.00  7.20           H
ATOM    445  N   ASN 9  32    -138.644-113.257 599.858  1.00  7.20           N
ATOM    446  CA  ASN 9  32    -139.393-113.614 601.051  1.00  7.20           C
ATOM    447  C   ASN 9  32    -139.234-112.509 602.097  1.00  7.20           C
ATOM    448  O   ASN 9  32    -138.299-112.535 602.895  1.00  7.20           O
ATOM    449  HA  ASN 9  32    -140.425-113.727 600.718  1.00  7.20           H
ATOM    450  CB  ASN 9  32    -138.874-114.918 601.659  1.00  7.20           C
ATOM    451 1HB  ASN 9  32    -138.585-115.605 600.863  1.00  7.20           H
ATOM    452 2HB  ASN 9  32    -137.979-114.718 602.248  1.00  7.20           H
ATOM    453  CG  ASN 9  32    -139.937-115.573 602.543  1.00  7.20           C
ATOM    454  OD1 ASN 9  32    -141.025-115.055 602.736  1.00  7.20           O
ATOM    455  ND2 ASN 9  32    -139.564-116.737 603.066  1.00  7.20           N
ATOM    456 1HD2 ASN 9  32    -138.656-117.106 602.868  1.00  7.20           H
ATOM    457 2HD2 ASN 9  32    -140.190-117.243 603.659  1.00  7.20           H
ATOM    458  HN  ASN 9  32    -137.770-113.732 599.751  1.00  7.20           H
ATOM    459  N   PHE 9  33    -140.162-111.563 602.059  1.00  7.20           N
ATOM    460  CA  PHE 9  33    -140.223-110.533 603.082  1.00  7.20           C
ATOM    461  C   PHE 9  33    -140.756-111.100 604.399  1.00  7.20           C
ATOM    462  O   PHE 9  33    -141.867-110.774 604.814  1.00  7.20           O
ATOM    463  HA  PHE 9  33    -139.208-110.165 603.231  1.00  7.20           H
ATOM    464  CB  PHE 9  33    -141.186-109.457 602.576  1.00  7.20           C
ATOM    465 1HB  PHE 9  33    -142.131-109.929 602.304  1.00  7.20           H
ATOM    466 2HB  PHE 9  33    -141.399-108.763 603.389  1.00  7.20           H
ATOM    467  CG  PHE 9  33    -140.662-108.668 601.374  1.00  7.20           C
ATOM    468  HD1 PHE 9  33    -139.801-107.144 602.580  1.00  7.20           H
ATOM    469  CD1 PHE 9  33    -139.977-107.510 601.569  1.00  7.20           C
ATOM    470  HD2 PHE 9  33    -141.431-110.053 599.957  1.00  7.20           H
ATOM    471  CD2 PHE 9  33    -140.882-109.125 600.112  1.00  7.20           C
ATOM    472  CE1 PHE 9  33    -139.491-106.777 600.454  1.00  7.20           C
ATOM    473  HE1 PHE 9  33    -138.942-105.848 600.609  1.00  7.20           H
ATOM    474  CE2 PHE 9  33    -140.396-108.392 598.997  1.00  7.20           C
ATOM    475  HE2 PHE 9  33    -140.572-108.758 597.986  1.00  7.20           H
ATOM    476  CZ  PHE 9  33    -139.710-107.234 599.192  1.00  7.20           C
ATOM    477  HZ  PHE 9  33    -139.337-106.671 598.336  1.00  7.20           H
ATOM    478  HN  PHE 9  33    -140.861-111.495 601.348  1.00  7.20           H
ATOM    479  N   THR 9  34    -139.939-111.938 605.020  1.00  7.20           N
ATOM    480  CA  THR 9  34    -140.040-112.158 606.452  1.00  7.20           C
ATOM    481  C   THR 9  34    -139.912-110.833 607.206  1.00  7.20           C
ATOM    482  O   THR 9  34    -138.847-110.218 607.210  1.00  7.20           O
ATOM    483  HA  THR 9  34    -141.032-112.555 606.670  1.00  7.20           H
ATOM    484  HB  THR 9  34    -138.038-112.700 607.101  1.00  7.20           H
ATOM    485  CB  THR 9  34    -138.980-113.188 606.848  1.00  7.20           C
ATOM    486  OG1 THR 9  34    -138.931-114.081 605.739  1.00  7.20           O
ATOM    487  HG1 THR 9  34    -138.082-114.608 605.761  1.00  7.20           H
ATOM    488  CG2 THR 9  34    -139.426-114.069 608.016  1.00  7.20           C
ATOM    489 1HG2 THR 9  34    -140.332-114.609 607.739  1.00  7.20           H
ATOM    490 2HG2 THR 9  34    -139.629-113.444 608.886  1.00  7.20           H
ATOM    491 3HG2 THR 9  34    -138.637-114.782 608.256  1.00  7.20           H
ATOM    492  HN  THR 9  34    -139.220-112.460 604.562  1.00  7.20           H
ATOM    493  N   ASP 9  35    -141.012-110.433 607.827  1.00  7.20           N
ATOM    494  CA  ASP 9  35    -141.089-109.118 608.439  1.00  7.20           C
ATOM    495  C   ASP 9  35    -140.244-109.103 609.714  1.00  7.20           C
ATOM    496  O   ASP 9  35    -140.778-109.206 610.818  1.00  7.20           O
ATOM    497  HA  ASP 9  35    -140.715-108.427 607.683  1.00  7.20           H
ATOM    498  CB  ASP 9  35    -142.530-108.772 608.822  1.00  7.20           C
ATOM    499 1HB  ASP 9  35    -143.005-109.638 609.283  1.00  7.20           H
ATOM    500 2HB  ASP 9  35    -142.531-107.975 609.566  1.00  7.20           H
ATOM    501  CG  ASP 9  35    -143.334-108.335 607.596  1.00  7.20           C
ATOM    502  OD1 ASP 9  35    -142.770-107.559 606.795  1.00  7.20           O
ATOM    503  OD2 ASP 9  35    -144.494-108.787 607.488  1.00  7.20           O
ATOM    504  HN  ASP 9  35    -141.838-110.989 607.914  1.00  7.20           H
ATOM    505  N   PHE 9  36    -138.940-108.974 609.520  1.00  7.20           N
ATOM    506  CA  PHE 9  36    -138.025-108.847 610.642  1.00  7.20           C
ATOM    507  C   PHE 9  36    -138.122-107.457 611.274  1.00  7.20           C
ATOM    508  O   PHE 9  36    -137.599-107.229 612.364  1.00  7.20           O
ATOM    509  HA  PHE 9  36    -138.310-109.599 611.378  1.00  7.20           H
ATOM    510  CB  PHE 9  36    -136.612-109.047 610.092  1.00  7.20           C
ATOM    511 1HB  PHE 9  36    -136.444-108.336 609.283  1.00  7.20           H
ATOM    512 2HB  PHE 9  36    -135.891-108.814 610.876  1.00  7.20           H
ATOM    513  CG  PHE 9  36    -136.341-110.461 609.573  1.00  7.20           C
ATOM    514  HD1 PHE 9  36    -137.284-111.397 611.232  1.00  7.20           H
ATOM    515  CD1 PHE 9  36    -136.757-111.539 610.289  1.00  7.20           C
ATOM    516  HD2 PHE 9  36    -135.349-109.774 607.822  1.00  7.20           H
ATOM    517  CD2 PHE 9  36    -135.683-110.638 608.396  1.00  7.20           C
ATOM    518  CE1 PHE 9  36    -136.505-112.851 609.807  1.00  7.20           C
ATOM    519  HE1 PHE 9  36    -136.838-113.716 610.381  1.00  7.20           H
ATOM    520  CE2 PHE 9  36    -135.431-111.950 607.914  1.00  7.20           C
ATOM    521  HE2 PHE 9  36    -134.904-112.093 606.971  1.00  7.20           H
ATOM    522  CZ  PHE 9  36    -135.847-113.029 608.630  1.00  7.20           C
ATOM    523  HZ  PHE 9  36    -135.654-114.036 608.260  1.00  7.20           H
ATOM    524  HN  PHE 9  36    -138.508-108.955 608.619  1.00  7.20           H
ATOM    525  N   TYR 9  37    -138.794-106.564 610.562  1.00  7.20           N
ATOM    526  CA  TYR 9  37    -139.156-105.275 611.128  1.00  7.20           C
ATOM    527  C   TYR 9  37    -140.467-105.369 611.910  1.00  7.20           C
ATOM    528  O   TYR 9  37    -141.527-105.598 611.328  1.00  7.20           O
ATOM    529  HA  TYR 9  37    -138.359-104.969 611.805  1.00  7.20           H
ATOM    530  CB  TYR 9  37    -139.352-104.333 609.939  1.00  7.20           C
ATOM    531 1HB  TYR 9  37    -138.453-104.350 609.322  1.00  7.20           H
ATOM    532 2HB  TYR 9  37    -140.169-104.708 609.321  1.00  7.20           H
ATOM    533  CG  TYR 9  37    -139.655-102.886 610.334  1.00  7.20           C
ATOM    534  HD1 TYR 9  37    -141.780-103.158 610.267  1.00  7.20           H
ATOM    535  CD1 TYR 9  37    -140.962-102.462 610.454  1.00  7.20           C
ATOM    536  HD2 TYR 9  37    -137.586-102.340 610.477  1.00  7.20           H
ATOM    537  CD2 TYR 9  37    -138.619-102.005 610.572  1.00  7.20           C
ATOM    538  CE1 TYR 9  37    -141.247-101.101 610.827  1.00  7.20           C
ATOM    539  HE1 TYR 9  37    -142.275-100.753 610.925  1.00  7.20           H
ATOM    540  HE2 TYR 9  37    -138.096 -99.937 611.135  1.00  7.20           H
ATOM    541  CE2 TYR 9  37    -138.904-100.643 610.944  1.00  7.20           C
ATOM    542  CZ  TYR 9  37    -140.204-100.259 611.053  1.00  7.20           C
ATOM    543  OH  TYR 9  37    -140.472 -98.973 611.405  1.00  7.20           O
ATOM    544  HH  TYR 9  37    -139.627 -98.506 611.666  1.00  7.20           H
ATOM    545  HN  TYR 9  37    -139.088-106.708 609.618  1.00  7.20           H
ATOM    546  N   CYS 9  38    -140.353-105.189 613.218  1.00  7.20           N
ATOM    547  CA  CYS 9  38    -141.497-105.357 614.099  1.00  7.20           C
ATOM    548  C   CYS 9  38    -142.028-103.969 614.466  1.00  7.20           C
ATOM    549  O   CYS 9  38    -141.322-103.174 615.084  1.00  7.20           O
ATOM    550  HA  CYS 9  38    -142.243-105.921 613.540  1.00  7.20           H
ATOM    551  CB  CYS 9  38    -141.139-106.177 615.340  1.00  7.20           C
ATOM    552 1HB  CYS 9  38    -140.707-107.133 615.042  1.00  7.20           H
ATOM    553 2HB  CYS 9  38    -140.383-105.655 615.926  1.00  7.20           H
ATOM    554  SG  CYS 9  38    -142.634-106.458 616.357  1.00  7.20           S
ATOM    555  HN  CYS 9  38    -139.502-104.933 613.675  1.00  7.20           H
ATOM    556  N   GLU 9  39    -143.268-103.722 614.070  1.00  7.20           N
ATOM    557  CA  GLU 9  39    -143.979-102.541 614.530  1.00  7.20           C
ATOM    558  C   GLU 9  39    -144.607-102.800 615.901  1.00  7.20           C
ATOM    559  O   GLU 9  39    -145.488-103.648 616.033  1.00  7.20           O
ATOM    560  HA  GLU 9  39    -143.222-101.761 614.611  1.00  7.20           H
ATOM    561  CB  GLU 9  39    -145.038-102.108 613.514  1.00  7.20           C
ATOM    562 1HB  GLU 9  39    -145.617-102.975 613.195  1.00  7.20           H
ATOM    563 2HB  GLU 9  39    -145.651-101.313 613.939  1.00  7.20           H
ATOM    564  CG  GLU 9  39    -144.387-101.527 612.257  1.00  7.20           C
ATOM    565 1HG  GLU 9  39    -143.662-100.763 612.539  1.00  7.20           H
ATOM    566 2HG  GLU 9  39    -143.838-102.309 611.732  1.00  7.20           H
ATOM    567  CD  GLU 9  39    -145.439-100.921 611.326  1.00  7.20           C
ATOM    568  OE1 GLU 9  39    -145.056-100.574 610.188  1.00  7.20           O
ATOM    569  OE2 GLU 9  39    -146.601-100.818 611.773  1.00  7.20           O
ATOM    570  HN  GLU 9  39    -143.784-104.310 613.447  1.00  7.20           H
ATOM    571  N   LYS 9  40    -144.129-102.054 616.886  1.00  7.20           N
ATOM    572  CA  LYS 9  40    -144.504-102.308 618.266  1.00  7.20           C
ATOM    573  C   LYS 9  40    -145.668-101.393 618.651  1.00  7.20           C
ATOM    574  O   LYS 9  40    -145.807-101.015 619.813  1.00  7.20           O
ATOM    575  HA  LYS 9  40    -144.843-103.342 618.328  1.00  7.20           H
ATOM    576  CB  LYS 9  40    -143.287-102.175 619.185  1.00  7.20           C
ATOM    577 1HB  LYS 9  40    -142.940-101.142 619.188  1.00  7.20           H
ATOM    578 2HB  LYS 9  40    -143.572-102.418 620.209  1.00  7.20           H
ATOM    579  CG  LYS 9  40    -142.154-103.098 618.732  1.00  7.20           C
ATOM    580 1HG  LYS 9  40    -142.567-104.052 618.402  1.00  7.20           H
ATOM    581 2HG  LYS 9  40    -141.643-102.659 617.875  1.00  7.20           H
ATOM    582  CD  LYS 9  40    -141.153-103.334 619.864  1.00  7.20           C
ATOM    583 1HD  LYS 9  40    -140.726-102.383 620.181  1.00  7.20           H
ATOM    584 2HD  LYS 9  40    -141.668-103.756 620.728  1.00  7.20           H
ATOM    585  CE  LYS 9  40    -140.035-104.279 619.420  1.00  7.20           C
ATOM    586 1HE  LYS 9  40    -140.463-105.164 618.950  1.00  7.20           H
ATOM    587 2HE  LYS 9  40    -139.414-103.789 618.669  1.00  7.20           H
ATOM    588  NZ  LYS 9  40    -139.202-104.677 620.576  1.00  7.20           N
ATOM    589 1HZ  LYS 9  40    -138.585-105.434 620.304  1.00  7.20           H
ATOM    590 2HZ  LYS 9  40    -138.650-103.885 620.885  1.00  7.20           H
ATOM    591 3HZ  LYS 9  40    -139.802-104.987 621.333  1.00  7.20           H
ATOM    592  HN  LYS 9  40    -143.498-101.290 616.753  1.00  7.20           H
ATOM    593  N   ASN 9  41    -146.474-101.063 617.652  1.00  7.20           N
ATOM    594  CA  ASN 9  41    -147.620-100.196 617.871  1.00  7.20           C
ATOM    595  C   ASN 9  41    -148.502-100.792 618.971  1.00  7.20           C
ATOM    596  O   ASN 9  41    -148.976-100.072 619.848  1.00  7.20           O
ATOM    597  HA  ASN 9  41    -147.199 -99.231 618.151  1.00  7.20           H
ATOM    598  CB  ASN 9  41    -148.466-100.072 616.602  1.00  7.20           C
ATOM    599 1HB  ASN 9  41    -148.611-101.057 616.159  1.00  7.20           H
ATOM    600 2HB  ASN 9  41    -149.454 -99.687 616.856  1.00  7.20           H
ATOM    601  CG  ASN 9  41    -147.797 -99.143 615.586  1.00  7.20           C
ATOM    602  OD1 ASN 9  41    -147.292 -98.083 615.915  1.00  7.20           O
ATOM    603  ND2 ASN 9  41    -147.822 -99.600 614.338  1.00  7.20           N
ATOM    604 1HD2 ASN 9  41    -148.253-100.480 614.135  1.00  7.20           H
ATOM    605 2HD2 ASN 9  41    -147.410 -99.065 613.601  1.00  7.20           H
ATOM    606  HN  ASN 9  41    -146.355-101.376 616.710  1.00  7.20           H
ATOM    607  N   ASN 9  42    -148.694-102.100 618.887  1.00  7.20           N
ATOM    608  CA  ASN 9  42    -149.550-102.792 619.835  1.00  7.20           C
ATOM    609  C   ASN 9  42    -148.987-102.616 621.247  1.00  7.20           C
ATOM    610  O   ASN 9  42    -149.738-102.389 622.195  1.00  7.20           O
ATOM    611  HA  ASN 9  42    -150.534-102.337 619.719  1.00  7.20           H
ATOM    612  CB  ASN 9  42    -149.608-104.291 619.533  1.00  7.20           C
ATOM    613 1HB  ASN 9  42    -148.597-104.696 619.492  1.00  7.20           H
ATOM    614 2HB  ASN 9  42    -150.126-104.809 620.340  1.00  7.20           H
ATOM    615  CG  ASN 9  42    -150.324-104.556 618.207  1.00  7.20           C
ATOM    616  OD1 ASN 9  42    -151.163-103.791 617.761  1.00  7.20           O
ATOM    617  ND2 ASN 9  42    -149.947-105.680 617.604  1.00  7.20           N
ATOM    618 1HD2 ASN 9  42    -149.253-106.264 618.024  1.00  7.20           H
ATOM    619 2HD2 ASN 9  42    -150.359-105.941 616.731  1.00  7.20           H
ATOM    620  HN  ASN 9  42    -148.278-102.683 618.189  1.00  7.20           H
ATOM    621  N   VAL 9  43    -147.670-102.727 621.342  1.00  7.20           N
ATOM    622  CA  VAL 9  43    -147.003-102.632 622.630  1.00  7.20           C
ATOM    623  C   VAL 9  43    -147.230-101.237 623.216  1.00  7.20           C
ATOM    624  O   VAL 9  43    -147.453-101.094 624.417  1.00  7.20           O
ATOM    625  HA  VAL 9  43    -147.458-103.369 623.291  1.00  7.20           H
ATOM    626  HB  VAL 9  43    -145.069-102.248 621.811  1.00  7.20           H
ATOM    627  CB  VAL 9  43    -145.521-102.983 622.478  1.00  7.20           C
ATOM    628  CG1 VAL 9  43    -144.798-102.903 623.824  1.00  7.20           C
ATOM    629 1HG1 VAL 9  43    -144.879-101.891 624.220  1.00  7.20           H
ATOM    630 2HG1 VAL 9  43    -145.253-103.604 624.523  1.00  7.20           H
ATOM    631 3HG1 VAL 9  43    -143.747-103.156 623.687  1.00  7.20           H
ATOM    632  CG2 VAL 9  43    -145.346-104.363 621.842  1.00  7.20           C
ATOM    633 1HG2 VAL 9  43    -145.821-105.116 622.472  1.00  7.20           H
ATOM    634 2HG2 VAL 9  43    -145.810-104.371 620.856  1.00  7.20           H
ATOM    635 3HG2 VAL 9  43    -144.284-104.587 621.746  1.00  7.20           H
ATOM    636  HN  VAL 9  43    -147.064-102.878 620.562  1.00  7.20           H
ATOM    637  N   ARG 9  44    -147.166-100.245 622.340  1.00  7.20           N
ATOM    638  CA  ARG 9  44    -147.316 -98.863 622.764  1.00  7.20           C
ATOM    639  C   ARG 9  44    -148.768 -98.581 623.152  1.00  7.20           C
ATOM    640  O   ARG 9  44    -149.029 -97.817 624.080  1.00  7.20           O
ATOM    641  HA  ARG 9  44    -146.653 -98.761 623.623  1.00  7.20           H
ATOM    642  CB  ARG 9  44    -146.896 -97.898 621.653  1.00  7.20           C
ATOM    643 1HB  ARG 9  44    -147.338 -98.212 620.707  1.00  7.20           H
ATOM    644 2HB  ARG 9  44    -147.279 -96.901 621.868  1.00  7.20           H
ATOM    645  CG  ARG 9  44    -145.373 -97.847 621.518  1.00  7.20           C
ATOM    646 1HG  ARG 9  44    -144.926 -97.608 622.483  1.00  7.20           H
ATOM    647 2HG  ARG 9  44    -144.997 -98.827 621.227  1.00  7.20           H
ATOM    648  CD  ARG 9  44    -144.949 -96.804 620.481  1.00  7.20           C
ATOM    649 1HD  ARG 9  44    -145.726 -96.047 620.376  1.00  7.20           H
ATOM    650 2HD  ARG 9  44    -144.048 -96.291 620.817  1.00  7.20           H
ATOM    651  NE  ARG 9  44    -144.701 -97.458 619.177  1.00  7.20           N
ATOM    652  HE  ARG 9  44    -143.975 -98.143 619.127  1.00  7.20           H
ATOM    653  CZ  ARG 9  44    -145.390 -97.190 618.059  1.00  7.20           C
ATOM    654  NH1 ARG 9  44    -146.374 -96.281 618.069  1.00  7.20           N
ATOM    655 1HH1 ARG 9  44    -146.600 -95.797 618.914  1.00  7.20           H
ATOM    656 2HH1 ARG 9  44    -146.883 -96.086 617.230  1.00  7.20           H
ATOM    657  NH2 ARG 9  44    -145.079 -97.844 616.932  1.00  7.20           N
ATOM    658 1HH2 ARG 9  44    -145.583 -97.656 616.089  1.00  7.20           H
ATOM    659 2HH2 ARG 9  44    -144.343 -98.521 616.934  1.00  7.20           H
ATOM    660  HN  ARG 9  44    -147.016-100.373 621.360  1.00  7.20           H
ATOM    661  N   GLN 9  45    -149.676 -99.214 622.423  1.00  7.20           N
ATOM    662  CA  GLN 9  45    -151.096 -99.020 622.663  1.00  7.20           C
ATOM    663  C   GLN 9  45    -151.478 -99.556 624.044  1.00  7.20           C
ATOM    664  O   GLN 9  45    -152.266 -98.937 624.758  1.00  7.20           O
ATOM    665  HA  GLN 9  45    -151.252 -97.942 622.628  1.00  7.20           H
ATOM    666  CB  GLN 9  45    -151.933 -99.683 621.567  1.00  7.20           C
ATOM    667 1HB  GLN 9  45    -151.600 -99.334 620.589  1.00  7.20           H
ATOM    668 2HB  GLN 9  45    -151.779-100.762 621.589  1.00  7.20           H
ATOM    669  CG  GLN 9  45    -153.419 -99.371 621.747  1.00  7.20           C
ATOM    670 1HG  GLN 9  45    -153.751 -99.716 622.726  1.00  7.20           H
ATOM    671 2HG  GLN 9  45    -153.574 -98.292 621.721  1.00  7.20           H
ATOM    672  CD  GLN 9  45    -154.256-100.038 620.654  1.00  7.20           C
ATOM    673  OE1 GLN 9  45    -153.771-100.824 619.858  1.00  7.20           O
ATOM    674  NE2 GLN 9  45    -155.538 -99.680 620.660  1.00  7.20           N
ATOM    675 1HE2 GLN 9  45    -155.872 -99.029 621.341  1.00  7.20           H
ATOM    676 2HE2 GLN 9  45    -156.166-100.063 619.983  1.00  7.20           H
ATOM    677  HN  GLN 9  45    -149.455 -99.847 621.681  1.00  7.20           H
ATOM    678  N   PHE 9  46    -150.903-100.702 624.380  1.00  7.20           N
ATOM    679  CA  PHE 9  46    -151.114-101.289 625.692  1.00  7.20           C
ATOM    680  C   PHE 9  46    -150.578-100.373 626.795  1.00  7.20           C
ATOM    681  O   PHE 9  46    -151.267-100.114 627.780  1.00  7.20           O
ATOM    682  HA  PHE 9  46    -152.188-101.419 625.820  1.00  7.20           H
ATOM    683  CB  PHE 9  46    -150.339-102.608 625.721  1.00  7.20           C
ATOM    684 1HB  PHE 9  46    -150.755-103.278 624.968  1.00  7.20           H
ATOM    685 2HB  PHE 9  46    -149.304-102.416 625.441  1.00  7.20           H
ATOM    686  CG  PHE 9  46    -150.363-103.314 627.079  1.00  7.20           C
ATOM    687  HD1 PHE 9  46    -148.412-102.654 627.607  1.00  7.20           H
ATOM    688  CD1 PHE 9  46    -149.289-103.227 627.908  1.00  7.20           C
ATOM    689  HD2 PHE 9  46    -152.318-104.098 626.790  1.00  7.20           H
ATOM    690  CD2 PHE 9  46    -151.457-104.028 627.455  1.00  7.20           C
ATOM    691  CE1 PHE 9  46    -149.310-103.881 629.168  1.00  7.20           C
ATOM    692  HE1 PHE 9  46    -148.450-103.811 629.834  1.00  7.20           H
ATOM    693  CE2 PHE 9  46    -151.479-104.682 628.715  1.00  7.20           C
ATOM    694  HE2 PHE 9  46    -152.356-105.255 629.017  1.00  7.20           H
ATOM    695  CZ  PHE 9  46    -150.405-104.595 629.545  1.00  7.20           C
ATOM    696  HZ  PHE 9  46    -150.421-105.098 630.512  1.00  7.20           H
ATOM    697  HN  PHE 9  46    -150.304-101.225 623.774  1.00  7.20           H
ATOM    698  N   ALA 9  47    -149.354 -99.908 626.591  1.00  7.20           N
ATOM    699  CA  ALA 9  47    -148.681 -99.108 627.600  1.00  7.20           C
ATOM    700  C   ALA 9  47    -149.536 -97.881 627.926  1.00  7.20           C
ATOM    701  O   ALA 9  47    -149.681 -97.514 629.091  1.00  7.20           O
ATOM    702  HA  ALA 9  47    -148.581 -99.719 628.496  1.00  7.20           H
ATOM    703  CB  ALA 9  47    -147.285 -98.729 627.102  1.00  7.20           C
ATOM    704 1HB  ALA 9  47    -146.708 -99.634 626.913  1.00  7.20           H
ATOM    705 2HB  ALA 9  47    -147.371 -98.154 626.180  1.00  7.20           H
ATOM    706 3HB  ALA 9  47    -146.780 -98.128 627.859  1.00  7.20           H
ATOM    707  HN  ALA 9  47    -148.826-100.070 625.758  1.00  7.20           H
ATOM    708  N   SER 9  48    -150.080 -97.283 626.877  1.00  7.20           N
ATOM    709  CA  SER 9  48    -150.703 -95.976 627.000  1.00  7.20           C
ATOM    710  C   SER 9  48    -151.951 -96.072 627.880  1.00  7.20           C
ATOM    711  O   SER 9  48    -152.379 -95.079 628.466  1.00  7.20           O
ATOM    712  HA  SER 9  48    -149.951 -95.341 627.470  1.00  7.20           H
ATOM    713  CB  SER 9  48    -151.064 -95.405 625.627  1.00  7.20           C
ATOM    714 1HB  SER 9  48    -151.400 -94.375 625.740  1.00  7.20           H
ATOM    715 2HB  SER 9  48    -150.173 -95.383 624.998  1.00  7.20           H
ATOM    716  HG  SER 9  48    -152.282 -95.779 624.084  1.00  7.20           H
ATOM    717  OG  SER 9  48    -152.080 -96.168 624.983  1.00  7.20           O
ATOM    718  HN  SER 9  48    -150.100 -97.675 625.957  1.00  7.20           H
ATOM    719  N   HIS 9  49    -152.499 -97.276 627.945  1.00  7.20           N
ATOM    720  CA  HIS 9  49    -153.710 -97.507 628.714  1.00  7.20           C
ATOM    721  C   HIS 9  49    -153.343 -98.036 630.102  1.00  7.20           C
ATOM    722  O   HIS 9  49    -153.954 -97.652 631.098  1.00  7.20           O
ATOM    723  HA  HIS 9  49    -154.201 -96.540 628.821  1.00  7.20           H
ATOM    724  CB  HIS 9  49    -154.664 -98.434 627.960  1.00  7.20           C
ATOM    725 1HB  HIS 9  49    -154.136 -99.353 627.705  1.00  7.20           H
ATOM    726 2HB  HIS 9  49    -155.484 -98.712 628.622  1.00  7.20           H
ATOM    727  CG  HIS 9  49    -155.236 -97.833 626.698  1.00  7.20           C
ATOM    728  HD1 HIS 9  49    -153.625 -98.169 625.347  1.00  7.20           H
ATOM    729  ND1 HIS 9  49    -154.544 -97.806 625.500  1.00  7.20           N
ATOM    730  CD2 HIS 9  49    -156.440 -97.237 626.461  1.00  7.20           C
ATOM    731  HD2 HIS 9  49    -157.234 -97.090 627.194  1.00  7.20           H
ATOM    732  CE1 HIS 9  49    -155.307 -97.217 624.590  1.00  7.20           C
ATOM    733  HE1 HIS 9  49    -155.042 -97.045 623.547  1.00  7.20           H
ATOM    734  NE2 HIS 9  49    -156.481 -96.865 625.188  1.00  7.20           N
ATOM    735  HN  HIS 9  49    -152.130 -98.084 627.484  1.00  7.20           H
ATOM    736  N   PHE 9  50    -152.346 -98.909 630.123  1.00  7.20           N
ATOM    737  CA  PHE 9  50    -152.080 -99.712 631.305  1.00  7.20           C
ATOM    738  C   PHE 9  50    -151.259 -98.926 632.329  1.00  7.20           C
ATOM    739  O   PHE 9  50    -151.579 -98.923 633.516  1.00  7.20           O
ATOM    740  HA  PHE 9  50    -153.044 -99.976 631.740  1.00  7.20           H
ATOM    741  CB  PHE 9  50    -151.272-100.928 630.846  1.00  7.20           C
ATOM    742 1HB  PHE 9  50    -151.842-101.465 630.088  1.00  7.20           H
ATOM    743 2HB  PHE 9  50    -150.355-100.583 630.370  1.00  7.20           H
ATOM    744  CG  PHE 9  50    -150.911-101.896 631.974  1.00  7.20           C
ATOM    745  HD1 PHE 9  50    -148.855-101.355 631.964  1.00  7.20           H
ATOM    746  CD1 PHE 9  50    -149.627-101.979 632.415  1.00  7.20           C
ATOM    747  HD2 PHE 9  50    -152.903-102.609 632.183  1.00  7.20           H
ATOM    748  CD2 PHE 9  50    -151.874-102.675 632.536  1.00  7.20           C
ATOM    749  CE1 PHE 9  50    -149.292-102.878 633.461  1.00  7.20           C
ATOM    750  HE1 PHE 9  50    -148.263-102.944 633.814  1.00  7.20           H
ATOM    751  CE2 PHE 9  50    -151.539-103.574 633.583  1.00  7.20           C
ATOM    752  HE2 PHE 9  50    -152.311-104.198 634.034  1.00  7.20           H
ATOM    753  CZ  PHE 9  50    -150.255-103.656 634.024  1.00  7.20           C
ATOM    754  HZ  PHE 9  50    -149.998-104.346 634.827  1.00  7.20           H
ATOM    755  HN  PHE 9  50    -151.728 -99.071 629.354  1.00  7.20           H
ATOM    756  N   LEU 9  51    -150.216 -98.277 631.831  1.00  7.20           N
ATOM    757  CA  LEU 9  51    -149.149 -97.801 632.695  1.00  7.20           C
ATOM    758  C   LEU 9  51    -149.635 -96.574 633.469  1.00  7.20           C
ATOM    759  O   LEU 9  51    -149.512 -96.519 634.692  1.00  7.20           O
ATOM    760  HA  LEU 9  51    -148.928 -98.594 633.408  1.00  7.20           H
ATOM    761  CB  LEU 9  51    -147.875 -97.552 631.885  1.00  7.20           C
ATOM    762 1HB  LEU 9  51    -148.091 -96.799 631.127  1.00  7.20           H
ATOM    763 2HB  LEU 9  51    -147.123 -97.128 632.550  1.00  7.20           H
ATOM    764  HG  LEU 9  51    -148.011 -99.173 630.497  1.00  7.20           H
ATOM    765  CG  LEU 9  51    -147.271 -98.775 631.191  1.00  7.20           C
ATOM    766  CD1 LEU 9  51    -146.041 -98.387 630.368  1.00  7.20           C
ATOM    767 1HD1 LEU 9  51    -146.328 -97.660 629.608  1.00  7.20           H
ATOM    768 2HD1 LEU 9  51    -145.288 -97.949 631.024  1.00  7.20           H
ATOM    769 3HD1 LEU 9  51    -145.632 -99.274 629.886  1.00  7.20           H
ATOM    770  CD2 LEU 9  51    -146.959 -99.880 632.202  1.00  7.20           C
ATOM    771 1HD2 LEU 9  51    -146.246 -99.508 632.938  1.00  7.20           H
ATOM    772 2HD2 LEU 9  51    -147.877-100.181 632.706  1.00  7.20           H
ATOM    773 3HD2 LEU 9  51    -146.531-100.737 631.683  1.00  7.20           H
ATOM    774  HN  LEU 9  51    -150.094 -98.076 630.859  1.00  7.20           H
ATOM    775  N   PRO 9  52    -150.194 -95.573 632.776  1.00  7.20           N
ATOM    776  CA  PRO 9  52    -150.417 -94.262 633.391  1.00  7.20           C
ATOM    777  C   PRO 9  52    -151.188 -94.361 634.697  1.00  7.20           C
ATOM    778  O   PRO 9  52    -150.766 -93.815 635.714  1.00  7.20           O
ATOM    779  HA  PRO 9  52    -149.463 -93.806 633.657  1.00  7.20           H
ATOM    780  CB  PRO 9  52    -151.200 -93.491 632.326  1.00  7.20           C
ATOM    781 1HB  PRO 9  52    -152.276 -93.594 632.466  1.00  7.20           H
ATOM    782 2HB  PRO 9  52    -150.976 -92.425 632.357  1.00  7.20           H
ATOM    783  CG  PRO 9  52    -150.739 -94.126 631.020  1.00  7.20           C
ATOM    784 1HG  PRO 9  52    -151.445 -93.943 630.209  1.00  7.20           H
ATOM    785 2HG  PRO 9  52    -149.782 -93.724 630.689  1.00  7.20           H
ATOM    786  CD  PRO 9  52    -150.647 -95.602 631.374  1.00  7.20           C
ATOM    787 1HD  PRO 9  52    -151.610 -96.102 631.275  1.00  7.20           H
ATOM    788 2HD  PRO 9  52    -149.949 -96.131 630.725  1.00  7.20           H
ATOM    789  N   PRO 9  53    -152.333 -95.058 634.700  1.00  7.20           N
ATOM    790  CA  PRO 9  53    -153.137 -95.182 635.918  1.00  7.20           C
ATOM    791  C   PRO 9  53    -152.323 -95.690 637.097  1.00  7.20           C
ATOM    792  O   PRO 9  53    -152.453 -95.183 638.210  1.00  7.20           O
ATOM    793  HA  PRO 9  53    -153.504 -94.203 636.226  1.00  7.20           H
ATOM    794  CB  PRO 9  53    -154.242 -96.165 635.524  1.00  7.20           C
ATOM    795 1HB  PRO 9  53    -153.966 -97.193 635.759  1.00  7.20           H
ATOM    796 2HB  PRO 9  53    -155.171 -95.957 636.053  1.00  7.20           H
ATOM    797  CG  PRO 9  53    -154.387 -95.950 634.023  1.00  7.20           C
ATOM    798 1HG  PRO 9  53    -154.868 -96.799 633.537  1.00  7.20           H
ATOM    799 2HG  PRO 9  53    -155.002 -95.079 633.797  1.00  7.20           H
ATOM    800  CD  PRO 9  53    -152.949 -95.768 633.565  1.00  7.20           C
ATOM    801 1HD  PRO 9  53    -152.460 -96.724 633.378  1.00  7.20           H
ATOM    802 2HD  PRO 9  53    -152.889 -95.196 632.639  1.00  7.20           H
ATOM    803  N   LEU 9  54    -151.499 -96.689 636.819  1.00  7.20           N
ATOM    804  CA  LEU 9  54    -150.774 -97.377 637.874  1.00  7.20           C
ATOM    805  C   LEU 9  54    -149.682 -96.457 638.421  1.00  7.20           C
ATOM    806  O   LEU 9  54    -149.487 -96.370 639.632  1.00  7.20           O
ATOM    807  HA  LEU 9  54    -151.484 -97.585 638.675  1.00  7.20           H
ATOM    808  CB  LEU 9  54    -150.250 -98.725 637.373  1.00  7.20           C
ATOM    809 1HB  LEU 9  54    -149.605 -98.544 636.513  1.00  7.20           H
ATOM    810 2HB  LEU 9  54    -149.626 -99.162 638.153  1.00  7.20           H
ATOM    811  HG  LEU 9  54    -151.943 -99.306 636.203  1.00  7.20           H
ATOM    812  CG  LEU 9  54    -151.311 -99.751 636.972  1.00  7.20           C
ATOM    813  CD1 LEU 9  54    -150.667-100.997 636.362  1.00  7.20           C
ATOM    814 1HD1 LEU 9  54    -150.100-100.715 635.474  1.00  7.20           H
ATOM    815 2HD1 LEU 9  54    -149.997-101.453 637.090  1.00  7.20           H
ATOM    816 3HD1 LEU 9  54    -151.444-101.710 636.086  1.00  7.20           H
ATOM    817  CD2 LEU 9  54    -152.216-100.095 638.157  1.00  7.20           C
ATOM    818 1HD2 LEU 9  54    -151.614-100.512 638.964  1.00  7.20           H
ATOM    819 2HD2 LEU 9  54    -152.717 -99.192 638.506  1.00  7.20           H
ATOM    820 3HD2 LEU 9  54    -152.962-100.826 637.844  1.00  7.20           H
ATOM    821  HN  LEU 9  54    -151.322 -97.028 635.895  1.00  7.20           H
ATOM    822  N   TYR 9  55    -148.997 -95.792 637.501  1.00  7.20           N
ATOM    823  CA  TYR 9  55    -147.888 -94.930 637.871  1.00  7.20           C
ATOM    824  C   TYR 9  55    -148.366 -93.760 638.733  1.00  7.20           C
ATOM    825  O   TYR 9  55    -147.663 -93.328 639.645  1.00  7.20           O
ATOM    826  HA  TYR 9  55    -147.176 -95.526 638.443  1.00  7.20           H
ATOM    827  CB  TYR 9  55    -147.322 -94.384 636.559  1.00  7.20           C
ATOM    828 1HB  TYR 9  55    -148.147 -94.043 635.933  1.00  7.20           H
ATOM    829 2HB  TYR 9  55    -146.705 -93.512 636.776  1.00  7.20           H
ATOM    830  CG  TYR 9  55    -146.488 -95.396 635.771  1.00  7.20           C
ATOM    831  HD1 TYR 9  55    -146.662 -96.922 637.267  1.00  7.20           H
ATOM    832  CD1 TYR 9  55    -146.253 -96.652 636.294  1.00  7.20           C
ATOM    833  HD2 TYR 9  55    -146.156 -94.062 634.126  1.00  7.20           H
ATOM    834  CD2 TYR 9  55    -145.971 -95.054 634.539  1.00  7.20           C
ATOM    835  CE1 TYR 9  55    -145.469 -97.605 635.553  1.00  7.20           C
ATOM    836  HE1 TYR 9  55    -145.276 -98.600 635.953  1.00  7.20           H
ATOM    837  HE2 TYR 9  55    -144.771 -95.750 632.823  1.00  7.20           H
ATOM    838  CE2 TYR 9  55    -145.186 -96.007 633.797  1.00  7.20           C
ATOM    839  CZ  TYR 9  55    -144.974 -97.235 634.341  1.00  7.20           C
ATOM    840  OH  TYR 9  55    -144.233 -98.136 633.641  1.00  7.20           O
ATOM    841  HH  TYR 9  55    -144.109 -98.969 634.179  1.00  7.20           H
ATOM    842  HN  TYR 9  55    -149.190 -95.835 636.521  1.00  7.20           H
ATOM    843  N   TRP 9  56    -149.559 -93.280 638.413  1.00  7.20           N
ATOM    844  CA  TRP 9  56    -150.180 -92.231 639.204  1.00  7.20           C
ATOM    845  C   TRP 9  56    -150.522 -92.812 640.577  1.00  7.20           C
ATOM    846  O   TRP 9  56    -150.316 -92.161 641.600  1.00  7.20           O
ATOM    847  HA  TRP 9  56    -149.457 -91.422 639.311  1.00  7.20           H
ATOM    848  CB  TRP 9  56    -151.396 -91.648 638.482  1.00  7.20           C
ATOM    849 1HB  TRP 9  56    -151.880 -92.439 637.908  1.00  7.20           H
ATOM    850 2HB  TRP 9  56    -152.117 -91.306 639.224  1.00  7.20           H
ATOM    851  CG  TRP 9  56    -151.065 -90.487 637.542  1.00  7.20           C
ATOM    852  HD1 TRP 9  56    -151.482 -91.296 635.593  1.00  7.20           H
ATOM    853  CD1 TRP 9  56    -151.150 -90.457 636.205  1.00  7.20           C
ATOM    854  CD2 TRP 9  56    -150.588 -89.180 637.925  1.00  7.20           C
ATOM    855  NE1 TRP 9  56    -150.765 -89.232 635.700  1.00  7.20           N
ATOM    856  HE1 TRP 9  56    -150.744 -88.969 634.736  1.00  7.20           H
ATOM    857  CE2 TRP 9  56    -150.413 -88.430 636.780  1.00  7.20           C
ATOM    858  HE3 TRP 9  56    -150.445 -89.219 640.117  1.00  7.20           H
ATOM    859  CE3 TRP 9  56    -150.315 -88.648 639.198  1.00  7.20           C
ATOM    860  CZ2 TRP 9  56    -149.957 -87.106 636.792  1.00  7.20           C
ATOM    861  HZ2 TRP 9  56    -149.826 -86.535 635.873  1.00  7.20           H
ATOM    862  CZ3 TRP 9  56    -149.860 -87.324 639.193  1.00  7.20           C
ATOM    863  HZ3 TRP 9  56    -149.632 -86.863 640.154  1.00  7.20           H
ATOM    864  CH2 TRP 9  56    -149.678 -86.556 638.049  1.00  7.20           C
ATOM    865  HH2 TRP 9  56    -149.319 -85.530 638.129  1.00  7.20           H
ATOM    866  HN  TRP 9  56    -150.098 -93.596 637.632  1.00  7.20           H
ATOM    867  N   LEU 9  57    -151.039 -94.032 640.555  1.00  7.20           N
ATOM    868  CA  LEU 9  57    -151.426 -94.703 641.785  1.00  7.20           C
ATOM    869  C   LEU 9  57    -150.190 -94.898 642.665  1.00  7.20           C
ATOM    870  O   LEU 9  57    -150.199 -94.545 643.843  1.00  7.20           O
ATOM    871  HA  LEU 9  57    -152.122 -94.048 642.309  1.00  7.20           H
ATOM    872  CB  LEU 9  57    -152.172 -96.002 641.475  1.00  7.20           C
ATOM    873 1HB  LEU 9  57    -153.053 -95.759 640.881  1.00  7.20           H
ATOM    874 2HB  LEU 9  57    -151.530 -96.626 640.852  1.00  7.20           H
ATOM    875  HG  LEU 9  57    -151.748 -96.995 643.321  1.00  7.20           H
ATOM    876  CG  LEU 9  57    -152.617 -96.825 642.685  1.00  7.20           C
ATOM    877  CD1 LEU 9  57    -153.646 -96.060 643.520  1.00  7.20           C
ATOM    878 1HD1 LEU 9  57    -153.206 -95.128 643.874  1.00  7.20           H
ATOM    879 2HD1 LEU 9  57    -154.520 -95.839 642.907  1.00  7.20           H
ATOM    880 3HD1 LEU 9  57    -153.946 -96.668 644.374  1.00  7.20           H
ATOM    881  CD2 LEU 9  57    -153.136 -98.198 642.254  1.00  7.20           C
ATOM    882 1HD2 LEU 9  57    -153.988 -98.071 641.585  1.00  7.20           H
ATOM    883 2HD2 LEU 9  57    -152.345 -98.739 641.735  1.00  7.20           H
ATOM    884 3HD2 LEU 9  57    -153.446 -98.762 643.133  1.00  7.20           H
ATOM    885  HN  LEU 9  57    -151.194 -94.559 639.720  1.00  7.20           H
ATOM    886  N   VAL 9  58    -149.154 -95.461 642.059  1.00  7.20           N
ATOM    887  CA  VAL 9  58    -147.938 -95.773 642.790  1.00  7.20           C
ATOM    888  C   VAL 9  58    -147.340 -94.481 643.351  1.00  7.20           C
ATOM    889  O   VAL 9  58    -146.901 -94.444 644.500  1.00  7.20           O
ATOM    890  HA  VAL 9  58    -148.211 -96.423 643.621  1.00  7.20           H
ATOM    891  HB  VAL 9  58    -146.807 -95.945 640.988  1.00  7.20           H
ATOM    892  CB  VAL 9  58    -146.967 -96.538 641.888  1.00  7.20           C
ATOM    893  CG1 VAL 9  58    -145.613 -96.725 642.575  1.00  7.20           C
ATOM    894 1HG1 VAL 9  58    -145.183 -95.749 642.803  1.00  7.20           H
ATOM    895 2HG1 VAL 9  58    -145.748 -97.287 643.499  1.00  7.20           H
ATOM    896 3HG1 VAL 9  58    -144.942 -97.272 641.912  1.00  7.20           H
ATOM    897  CG2 VAL 9  58    -147.558 -97.884 641.465  1.00  7.20           C
ATOM    898 1HG2 VAL 9  58    -147.761 -98.487 642.350  1.00  7.20           H
ATOM    899 2HG2 VAL 9  58    -148.486 -97.718 640.918  1.00  7.20           H
ATOM    900 3HG2 VAL 9  58    -146.847 -98.408 640.825  1.00  7.20           H
ATOM    901  HN  VAL 9  58    -149.138 -95.702 641.088  1.00  7.20           H
ATOM    902  N   PHE 9  59    -147.343 -93.453 642.516  1.00  7.20           N
ATOM    903  CA  PHE 9  59    -146.823 -92.158 642.920  1.00  7.20           C
ATOM    904  C   PHE 9  59    -147.501 -91.672 644.203  1.00  7.20           C
ATOM    905  O   PHE 9  59    -146.830 -91.373 645.189  1.00  7.20           O
ATOM    906  HA  PHE 9  59    -145.755 -92.280 643.100  1.00  7.20           H
ATOM    907  CB  PHE 9  59    -147.135 -91.177 641.789  1.00  7.20           C
ATOM    908 1HB  PHE 9  59    -146.565 -91.464 640.905  1.00  7.20           H
ATOM    909 2HB  PHE 9  59    -148.190 -91.262 641.529  1.00  7.20           H
ATOM    910  CG  PHE 9  59    -146.824 -89.718 642.126  1.00  7.20           C
ATOM    911  HD1 PHE 9  59    -148.833 -89.083 641.846  1.00  7.20           H
ATOM    912  CD1 PHE 9  59    -147.816 -88.788 642.104  1.00  7.20           C
ATOM    913  HD2 PHE 9  59    -144.759 -90.095 642.466  1.00  7.20           H
ATOM    914  CD2 PHE 9  59    -145.555 -89.350 642.449  1.00  7.20           C
ATOM    915  CE1 PHE 9  59    -147.527 -87.434 642.418  1.00  7.20           C
ATOM    916  HE1 PHE 9  59    -148.322 -86.688 642.400  1.00  7.20           H
ATOM    917  CE2 PHE 9  59    -145.266 -87.996 642.762  1.00  7.20           C
ATOM    918  HE2 PHE 9  59    -144.248 -87.701 643.021  1.00  7.20           H
ATOM    919  CZ  PHE 9  59    -146.258 -87.066 642.740  1.00  7.20           C
ATOM    920  HZ  PHE 9  59    -146.036 -86.026 642.981  1.00  7.20           H
ATOM    921  HN  PHE 9  59    -147.691 -93.495 641.579  1.00  7.20           H
ATOM    922  N   ILE 9  60    -148.824 -91.607 644.147  1.00  7.20           N
ATOM    923  CA  ILE 9  60    -149.588 -90.986 645.214  1.00  7.20           C
ATOM    924  C   ILE 9  60    -149.359 -91.757 646.516  1.00  7.20           C
ATOM    925  O   ILE 9  60    -149.002 -91.169 647.535  1.00  7.20           O
ATOM    926  HA  ILE 9  60    -149.208 -89.972 645.342  1.00  7.20           H
ATOM    927  HB  ILE 9  60    -151.395 -91.840 644.451  1.00  7.20           H
ATOM    928  CB  ILE 9  60    -151.062 -90.869 644.820  1.00  7.20           C
ATOM    929  CG1 ILE 9  60    -151.248 -89.864 643.682  1.00  7.20           C
ATOM    930 1HG1 ILE 9  60    -151.111 -88.851 644.060  1.00  7.20           H
ATOM    931 2HG1 ILE 9  60    -150.484 -90.026 642.921  1.00  7.20           H
ATOM    932  CG2 ILE 9  60    -151.929 -90.527 646.034  1.00  7.20           C
ATOM    933 1HG2 ILE 9  60    -151.829 -91.311 646.784  1.00  7.20           H
ATOM    934 2HG2 ILE 9  60    -151.604 -89.576 646.456  1.00  7.20           H
ATOM    935 3HG2 ILE 9  60    -152.972 -90.450 645.725  1.00  7.20           H
ATOM    936  CD1 ILE 9  60    -152.637 -89.997 643.054  1.00  7.20           C
ATOM    937 1HD1 ILE 9  60    -152.761 -91.004 642.655  1.00  7.20           H
ATOM    938 2HD1 ILE 9  60    -153.397 -89.810 643.812  1.00  7.20           H
ATOM    939 3HD1 ILE 9  60    -152.742 -89.271 642.248  1.00  7.20           H
ATOM    940  HN  ILE 9  60    -149.370 -91.970 643.391  1.00  7.20           H
ATOM    941  N   VAL 9  61    -149.573 -93.062 646.439  1.00  7.20           N
ATOM    942  CA  VAL 9  61    -149.551 -93.896 647.628  1.00  7.20           C
ATOM    943  C   VAL 9  61    -148.130 -93.935 648.192  1.00  7.20           C
ATOM    944  O   VAL 9  61    -147.937 -93.860 649.405  1.00  7.20           O
ATOM    945  HA  VAL 9  61    -150.209 -93.434 648.366  1.00  7.20           H
ATOM    946  HB  VAL 9  61    -149.490 -95.714 646.512  1.00  7.20           H
ATOM    947  CB  VAL 9  61    -150.104 -95.285 647.304  1.00  7.20           C
ATOM    948  CG1 VAL 9  61    -150.014 -96.209 648.521  1.00  7.20           C
ATOM    949 1HG1 VAL 9  61    -148.972 -96.309 648.824  1.00  7.20           H
ATOM    950 2HG1 VAL 9  61    -150.592 -95.785 649.342  1.00  7.20           H
ATOM    951 3HG1 VAL 9  61    -150.414 -97.189 648.263  1.00  7.20           H
ATOM    952  CG2 VAL 9  61    -151.542 -95.196 646.789  1.00  7.20           C
ATOM    953 1HG2 VAL 9  61    -152.173 -94.738 647.550  1.00  7.20           H
ATOM    954 2HG2 VAL 9  61    -151.567 -94.590 645.883  1.00  7.20           H
ATOM    955 3HG2 VAL 9  61    -151.911 -96.198 646.566  1.00  7.20           H
ATOM    956  HN  VAL 9  61    -149.759 -93.549 645.585  1.00  7.20           H
ATOM    957  N   GLY 9  62    -147.171 -94.052 647.286  1.00  7.20           N
ATOM    958  CA  GLY 9  62    -145.775 -94.144 647.680  1.00  7.20           C
ATOM    959  C   GLY 9  62    -145.307 -92.848 648.345  1.00  7.20           C
ATOM    960  O   GLY 9  62    -144.598 -92.883 649.350  1.00  7.20           O
ATOM    961 1HA  GLY 9  62    -145.642 -94.979 648.368  1.00  7.20           H
ATOM    962 2HA  GLY 9  62    -145.159 -94.351 646.805  1.00  7.20           H
ATOM    963  HN  GLY 9  62    -147.334 -94.084 646.300  1.00  7.20           H
ATOM    964  N   ALA 9  63    -145.722 -91.735 647.758  1.00  7.20           N
ATOM    965  CA  ALA 9  63    -145.269 -90.433 648.216  1.00  7.20           C
ATOM    966  C   ALA 9  63    -145.771 -90.196 649.642  1.00  7.20           C
ATOM    967  O   ALA 9  63    -145.015 -89.754 650.505  1.00  7.20           O
ATOM    968  HA  ALA 9  63    -144.179 -90.444 648.222  1.00  7.20           H
ATOM    969  CB  ALA 9  63    -145.747 -89.354 647.243  1.00  7.20           C
ATOM    970 1HB  ALA 9  63    -145.338 -89.552 646.252  1.00  7.20           H
ATOM    971 2HB  ALA 9  63    -146.836 -89.364 647.196  1.00  7.20           H
ATOM    972 3HB  ALA 9  63    -145.407 -88.377 647.588  1.00  7.20           H
ATOM    973  HN  ALA 9  63    -146.354 -91.714 646.983  1.00  7.20           H
ATOM    974  N   LEU 9  64    -147.045 -90.501 649.845  1.00  7.20           N
ATOM    975  CA  LEU 9  64    -147.660 -90.319 651.148  1.00  7.20           C
ATOM    976  C   LEU 9  64    -146.963 -91.223 652.167  1.00  7.20           C
ATOM    977  O   LEU 9  64    -146.623 -90.783 653.264  1.00  7.20           O
ATOM    978  HA  LEU 9  64    -147.500 -89.281 651.443  1.00  7.20           H
ATOM    979  CB  LEU 9  64    -149.171 -90.538 651.063  1.00  7.20           C
ATOM    980 1HB  LEU 9  64    -149.352 -91.510 650.603  1.00  7.20           H
ATOM    981 2HB  LEU 9  64    -149.569 -90.587 652.077  1.00  7.20           H
ATOM    982  HG  LEU 9  64    -149.509 -89.378 649.299  1.00  7.20           H
ATOM    983  CG  LEU 9  64    -149.960 -89.482 650.286  1.00  7.20           C
ATOM    984  CD1 LEU 9  64    -151.409 -89.925 650.076  1.00  7.20           C
ATOM    985 1HD1 LEU 9  64    -151.427 -90.858 649.513  1.00  7.20           H
ATOM    986 2HD1 LEU 9  64    -151.887 -90.075 651.044  1.00  7.20           H
ATOM    987 3HD1 LEU 9  64    -151.947 -89.156 649.521  1.00  7.20           H
ATOM    988  CD2 LEU 9  64    -149.870 -88.117 650.970  1.00  7.20           C
ATOM    989 1HD2 LEU 9  64    -150.281 -88.188 651.978  1.00  7.20           H
ATOM    990 2HD2 LEU 9  64    -148.827 -87.805 651.024  1.00  7.20           H
ATOM    991 3HD2 LEU 9  64    -150.439 -87.385 650.397  1.00  7.20           H
ATOM    992  HN  LEU 9  64    -147.652 -90.866 649.138  1.00  7.20           H
ATOM    993  N   GLY 9  65    -146.772 -92.472 651.768  1.00  7.20           N
ATOM    994  CA  GLY 9  65    -146.244 -93.476 652.676  1.00  7.20           C
ATOM    995  C   GLY 9  65    -144.845 -93.092 653.164  1.00  7.20           C
ATOM    996  O   GLY 9  65    -144.585 -93.077 654.366  1.00  7.20           O
ATOM    997 1HA  GLY 9  65    -146.913 -93.587 653.530  1.00  7.20           H
ATOM    998 2HA  GLY 9  65    -146.206 -94.442 652.174  1.00  7.20           H
ATOM    999  HN  GLY 9  65    -146.971 -92.801 650.845  1.00  7.20           H
ATOM   1000  N   ASN 9  66    -143.981 -92.792 652.205  1.00  7.20           N
ATOM   1001  CA  ASN 9  66    -142.576 -92.579 652.504  1.00  7.20           C
ATOM   1002  C   ASN 9  66    -142.408 -91.234 653.215  1.00  7.20           C
ATOM   1003  O   ASN 9  66    -141.541 -91.087 654.076  1.00  7.20           O
ATOM   1004  HA  ASN 9  66    -142.285 -93.421 653.132  1.00  7.20           H
ATOM   1005  CB  ASN 9  66    -141.739 -92.544 651.224  1.00  7.20           C
ATOM   1006 1HB  ASN 9  66    -142.230 -91.916 650.481  1.00  7.20           H
ATOM   1007 2HB  ASN 9  66    -140.769 -92.093 651.431  1.00  7.20           H
ATOM   1008  CG  ASN 9  66    -141.542 -93.952 650.659  1.00  7.20           C
ATOM   1009  OD1 ASN 9  66    -140.860 -94.788 651.230  1.00  7.20           O
ATOM   1010  ND2 ASN 9  66    -142.175 -94.168 649.510  1.00  7.20           N
ATOM   1011 1HD2 ASN 9  66    -142.719 -93.439 649.094  1.00  7.20           H
ATOM   1012 2HD2 ASN 9  66    -142.107 -95.059 649.061  1.00  7.20           H
ATOM   1013  HN  ASN 9  66    -144.228 -92.694 651.241  1.00  7.20           H
ATOM   1014  N   SER 9  67    -143.251 -90.288 652.829  1.00  7.20           N
ATOM   1015  CA  SER 9  67    -143.263 -88.987 653.476  1.00  7.20           C
ATOM   1016  C   SER 9  67    -143.593 -89.144 654.962  1.00  7.20           C
ATOM   1017  O   SER 9  67    -143.050 -88.427 655.801  1.00  7.20           O
ATOM   1018  HA  SER 9  67    -142.255 -88.592 653.348  1.00  7.20           H
ATOM   1019  CB  SER 9  67    -144.267 -88.047 652.805  1.00  7.20           C
ATOM   1020 1HB  SER 9  67    -145.265 -88.481 652.865  1.00  7.20           H
ATOM   1021 2HB  SER 9  67    -144.298 -87.102 653.348  1.00  7.20           H
ATOM   1022  HG  SER 9  67    -144.600 -88.252 650.843  1.00  7.20           H
ATOM   1023  OG  SER 9  67    -143.938 -87.801 651.441  1.00  7.20           O
ATOM   1024  HN  SER 9  67    -143.916 -90.399 652.091  1.00  7.20           H
ATOM   1025  N   LEU 9  68    -144.481 -90.086 655.241  1.00  7.20           N
ATOM   1026  CA  LEU 9  68    -144.879 -90.357 656.612  1.00  7.20           C
ATOM   1027  C   LEU 9  68    -143.682 -90.914 657.385  1.00  7.20           C
ATOM   1028  O   LEU 9  68    -143.488 -90.589 658.555  1.00  7.20           O
ATOM   1029  HA  LEU 9  68    -145.168 -89.407 657.062  1.00  7.20           H
ATOM   1030  CB  LEU 9  68    -146.109 -91.266 656.644  1.00  7.20           C
ATOM   1031 1HB  LEU 9  68    -146.890 -90.809 656.037  1.00  7.20           H
ATOM   1032 2HB  LEU 9  68    -145.849 -92.212 656.169  1.00  7.20           H
ATOM   1033  HG  LEU 9  68    -145.887 -91.959 658.655  1.00  7.20           H
ATOM   1034  CG  LEU 9  68    -146.687 -91.564 658.029  1.00  7.20           C
ATOM   1035  CD1 LEU 9  68    -147.195 -90.286 658.698  1.00  7.20           C
ATOM   1036 1HD1 LEU 9  68    -146.371 -89.581 658.808  1.00  7.20           H
ATOM   1037 2HD1 LEU 9  68    -147.976 -89.839 658.082  1.00  7.20           H
ATOM   1038 3HD1 LEU 9  68    -147.601 -90.526 659.681  1.00  7.20           H
ATOM   1039  CD2 LEU 9  68    -147.772 -92.640 657.950  1.00  7.20           C
ATOM   1040 1HD2 LEU 9  68    -148.578 -92.296 657.301  1.00  7.20           H
ATOM   1041 2HD2 LEU 9  68    -147.345 -93.557 657.544  1.00  7.20           H
ATOM   1042 3HD2 LEU 9  68    -148.166 -92.833 658.948  1.00  7.20           H
ATOM   1043  HN  LEU 9  68    -144.926 -90.658 654.552  1.00  7.20           H
ATOM   1044  N   VAL 9  69    -142.910 -91.744 656.699  1.00  7.20           N
ATOM   1045  CA  VAL 9  69    -141.753 -92.372 657.315  1.00  7.20           C
ATOM   1046  C   VAL 9  69    -140.779 -91.288 657.781  1.00  7.20           C
ATOM   1047  O   VAL 9  69    -140.289 -91.332 658.909  1.00  7.20           O
ATOM   1048  HA  VAL 9  69    -142.104 -92.926 658.186  1.00  7.20           H
ATOM   1049  HB  VAL 9  69    -140.892 -92.837 655.419  1.00  7.20           H
ATOM   1050  CB  VAL 9  69    -141.119 -93.368 656.343  1.00  7.20           C
ATOM   1051  CG1 VAL 9  69    -139.805 -93.919 656.902  1.00  7.20           C
ATOM   1052 1HG1 VAL 9  69    -139.107 -93.098 657.066  1.00  7.20           H
ATOM   1053 2HG1 VAL 9  69    -139.998 -94.427 657.847  1.00  7.20           H
ATOM   1054 3HG1 VAL 9  69    -139.376 -94.625 656.191  1.00  7.20           H
ATOM   1055  CG2 VAL 9  69    -142.090 -94.502 656.008  1.00  7.20           C
ATOM   1056 1HG2 VAL 9  69    -142.362 -95.030 656.922  1.00  7.20           H
ATOM   1057 2HG2 VAL 9  69    -142.987 -94.087 655.548  1.00  7.20           H
ATOM   1058 3HG2 VAL 9  69    -141.614 -95.196 655.315  1.00  7.20           H
ATOM   1059  HN  VAL 9  69    -143.064 -91.990 655.742  1.00  7.20           H
ATOM   1060  N   ILE 9  70    -140.526 -90.341 656.890  1.00  7.20           N
ATOM   1061  CA  ILE 9  70    -139.583 -89.274 657.179  1.00  7.20           C
ATOM   1062  C   ILE 9  70    -140.108 -88.438 658.348  1.00  7.20           C
ATOM   1063  O   ILE 9  70    -139.349 -88.077 659.247  1.00  7.20           O
ATOM   1064  HA  ILE 9  70    -138.645 -89.740 657.480  1.00  7.20           H
ATOM   1065  HB  ILE 9  70    -140.249 -88.107 655.514  1.00  7.20           H
ATOM   1066  CB  ILE 9  70    -139.298 -88.456 655.918  1.00  7.20           C
ATOM   1067  CG1 ILE 9  70    -138.640 -89.320 654.840  1.00  7.20           C
ATOM   1068 1HG1 ILE 9  70    -137.733 -89.776 655.238  1.00  7.20           H
ATOM   1069 2HG1 ILE 9  70    -139.310 -90.134 654.562  1.00  7.20           H
ATOM   1070  CG2 ILE 9  70    -138.464 -87.216 656.246  1.00  7.20           C
ATOM   1071 1HG2 ILE 9  70    -139.007 -86.589 656.953  1.00  7.20           H
ATOM   1072 2HG2 ILE 9  70    -137.515 -87.522 656.686  1.00  7.20           H
ATOM   1073 3HG2 ILE 9  70    -138.276 -86.652 655.332  1.00  7.20           H
ATOM   1074  CD1 ILE 9  70    -138.298 -88.488 653.603  1.00  7.20           C
ATOM   1075 1HD1 ILE 9  70    -139.210 -88.054 653.194  1.00  7.20           H
ATOM   1076 2HD1 ILE 9  70    -137.609 -87.691 653.880  1.00  7.20           H
ATOM   1077 3HD1 ILE 9  70    -137.832 -89.127 652.853  1.00  7.20           H
ATOM   1078  HN  ILE 9  70    -140.953 -90.295 655.987  1.00  7.20           H
ATOM   1079  N   LEU 9  71    -141.401 -88.156 658.299  1.00  7.20           N
ATOM   1080  CA  LEU 9  71    -142.018 -87.299 659.297  1.00  7.20           C
ATOM   1081  C   LEU 9  71    -141.935 -87.976 660.667  1.00  7.20           C
ATOM   1082  O   LEU 9  71    -141.664 -87.321 661.672  1.00  7.20           O
ATOM   1083  HA  LEU 9  71    -141.443 -86.374 659.334  1.00  7.20           H
ATOM   1084  CB  LEU 9  71    -143.443 -86.930 658.880  1.00  7.20           C
ATOM   1085 1HB  LEU 9  71    -143.393 -86.365 657.949  1.00  7.20           H
ATOM   1086 2HB  LEU 9  71    -143.987 -87.850 658.665  1.00  7.20           H
ATOM   1087  HG  LEU 9  71    -143.552 -85.626 660.571  1.00  7.20           H
ATOM   1088  CG  LEU 9  71    -144.250 -86.118 659.894  1.00  7.20           C
ATOM   1089  CD1 LEU 9  71    -145.056 -85.018 659.199  1.00  7.20           C
ATOM   1090 1HD1 LEU 9  71    -144.377 -84.346 658.674  1.00  7.20           H
ATOM   1091 2HD1 LEU 9  71    -145.745 -85.469 658.484  1.00  7.20           H
ATOM   1092 3HD1 LEU 9  71    -145.620 -84.456 659.943  1.00  7.20           H
ATOM   1093  CD2 LEU 9  71    -145.139 -87.028 660.744  1.00  7.20           C
ATOM   1094 1HD2 LEU 9  71    -145.831 -87.567 660.097  1.00  7.20           H
ATOM   1095 2HD2 LEU 9  71    -144.516 -87.742 661.284  1.00  7.20           H
ATOM   1096 3HD2 LEU 9  71    -145.701 -86.425 661.456  1.00  7.20           H
ATOM   1097  HN  LEU 9  71    -142.023 -88.501 657.596  1.00  7.20           H
ATOM   1098  N   VAL 9  72    -142.172 -89.280 660.662  1.00  7.20           N
ATOM   1099  CA  VAL 9  72    -142.121 -90.054 661.891  1.00  7.20           C
ATOM   1100  C   VAL 9  72    -140.702 -90.003 662.462  1.00  7.20           C
ATOM   1101  O   VAL 9  72    -140.520 -89.858 663.669  1.00  7.20           O
ATOM   1102  HA  VAL 9  72    -142.802 -89.588 662.602  1.00  7.20           H
ATOM   1103  HB  VAL 9  72    -142.041 -91.882 660.793  1.00  7.20           H
ATOM   1104  CB  VAL 9  72    -142.610 -91.480 661.631  1.00  7.20           C
ATOM   1105  CG1 VAL 9  72    -142.356 -92.376 662.845  1.00  7.20           C
ATOM   1106 1HG1 VAL 9  72    -141.287 -92.407 663.056  1.00  7.20           H
ATOM   1107 2HG1 VAL 9  72    -142.886 -91.977 663.709  1.00  7.20           H
ATOM   1108 3HG1 VAL 9  72    -142.713 -93.384 662.633  1.00  7.20           H
ATOM   1109  CG2 VAL 9  72    -144.090 -91.490 661.243  1.00  7.20           C
ATOM   1110 1HG2 VAL 9  72    -144.681 -91.060 662.051  1.00  7.20           H
ATOM   1111 2HG2 VAL 9  72    -144.232 -90.902 660.336  1.00  7.20           H
ATOM   1112 3HG2 VAL 9  72    -144.412 -92.516 661.064  1.00  7.20           H
ATOM   1113  HN  VAL 9  72    -142.396 -89.805 659.841  1.00  7.20           H
ATOM   1114  N   TYR 9  73    -139.734 -90.126 661.566  1.00  7.20           N
ATOM   1115  CA  TYR 9  73    -138.337 -90.097 661.966  1.00  7.20           C
ATOM   1116  C   TYR 9  73    -137.991 -88.776 662.656  1.00  7.20           C
ATOM   1117  O   TYR 9  73    -137.287 -88.764 663.665  1.00  7.20           O
ATOM   1118  HA  TYR 9  73    -138.170 -90.917 662.664  1.00  7.20           H
ATOM   1119  CB  TYR 9  73    -137.526 -90.210 660.674  1.00  7.20           C
ATOM   1120 1HB  TYR 9  73    -137.812 -91.126 660.156  1.00  7.20           H
ATOM   1121 2HB  TYR 9  73    -137.787 -89.379 660.019  1.00  7.20           H
ATOM   1122  CG  TYR 9  73    -136.011 -90.215 660.888  1.00  7.20           C
ATOM   1123  HD1 TYR 9  73    -135.855 -88.077 660.870  1.00  7.20           H
ATOM   1124  CD1 TYR 9  73    -135.321 -89.023 660.963  1.00  7.20           C
ATOM   1125  HD2 TYR 9  73    -135.880 -92.355 660.947  1.00  7.20           H
ATOM   1126  CD2 TYR 9  73    -135.335 -91.413 661.006  1.00  7.20           C
ATOM   1127  CE1 TYR 9  73    -133.895 -89.027 661.165  1.00  7.20           C
ATOM   1128  HE1 TYR 9  73    -133.338 -88.092 661.226  1.00  7.20           H
ATOM   1129  HE2 TYR 9  73    -133.363 -92.356 661.303  1.00  7.20           H
ATOM   1130  CE2 TYR 9  73    -133.909 -91.417 661.208  1.00  7.20           C
ATOM   1131  CZ  TYR 9  73    -133.260 -90.224 661.278  1.00  7.20           C
ATOM   1132  OH  TYR 9  73    -131.913 -90.229 661.468  1.00  7.20           O
ATOM   1133  HH  TYR 9  73    -131.559 -89.294 661.427  1.00  7.20           H
ATOM   1134  HN  TYR 9  73    -139.890 -90.243 660.585  1.00  7.20           H
ATOM   1135  N   TRP 9  74    -138.503 -87.695 662.086  1.00  7.20           N
ATOM   1136  CA  TRP 9  74    -138.114 -86.364 662.520  1.00  7.20           C
ATOM   1137  C   TRP 9  74    -138.666 -86.146 663.929  1.00  7.20           C
ATOM   1138  O   TRP 9  74    -137.931 -85.754 664.834  1.00  7.20           O
ATOM   1139  HA  TRP 9  74    -137.025 -86.324 662.536  1.00  7.20           H
ATOM   1140  CB  TRP 9  74    -138.584 -85.303 661.522  1.00  7.20           C
ATOM   1141 1HB  TRP 9  74    -138.789 -85.784 660.566  1.00  7.20           H
ATOM   1142 2HB  TRP 9  74    -139.524 -84.880 661.875  1.00  7.20           H
ATOM   1143  CG  TRP 9  74    -137.581 -84.168 661.302  1.00  7.20           C
ATOM   1144  HD1 TRP 9  74    -137.802 -82.965 663.072  1.00  7.20           H
ATOM   1145  CD1 TRP 9  74    -137.315 -83.134 662.112  1.00  7.20           C
ATOM   1146  CD2 TRP 9  74    -136.716 -83.995 660.160  1.00  7.20           C
ATOM   1147  NE1 TRP 9  74    -136.346 -82.310 661.577  1.00  7.20           N
ATOM   1148  HE1 TRP 9  74    -135.981 -81.477 661.994  1.00  7.20           H
ATOM   1149  CE2 TRP 9  74    -135.970 -82.850 660.352  1.00  7.20           C
ATOM   1150  HE3 TRP 9  74    -137.146 -85.687 658.828  1.00  7.20           H
ATOM   1151  CE3 TRP 9  74    -136.569 -84.779 659.003  1.00  7.20           C
ATOM   1152  CZ2 TRP 9  74    -135.026 -82.386 659.429  1.00  7.20           C
ATOM   1153  HZ2 TRP 9  74    -134.449 -81.478 659.604  1.00  7.20           H
ATOM   1154  CZ3 TRP 9  74    -135.622 -84.302 658.089  1.00  7.20           C
ATOM   1155  HZ3 TRP 9  74    -135.468 -84.873 657.174  1.00  7.20           H
ATOM   1156  CH2 TRP 9  74    -134.863 -83.152 658.268  1.00  7.20           C
ATOM   1157  HH2 TRP 9  74    -134.144 -82.847 657.508  1.00  7.20           H
ATOM   1158  HN  TRP 9  74    -139.171 -87.719 661.341  1.00  7.20           H
ATOM   1159  N   TYR 9  75    -139.957 -86.410 664.072  1.00  7.20           N
ATOM   1160  CA  TYR 9  75    -140.675 -86.009 665.270  1.00  7.20           C
ATOM   1161  C   TYR 9  75    -140.550 -87.069 666.366  1.00  7.20           C
ATOM   1162  O   TYR 9  75    -140.924 -86.829 667.512  1.00  7.20           O
ATOM   1163  HA  TYR 9  75    -140.239 -85.075 665.627  1.00  7.20           H
ATOM   1164  CB  TYR 9  75    -142.144 -85.886 664.860  1.00  7.20           C
ATOM   1165 1HB  TYR 9  75    -142.402 -86.727 664.216  1.00  7.20           H
ATOM   1166 2HB  TYR 9  75    -142.767 -85.965 665.751  1.00  7.20           H
ATOM   1167  CG  TYR 9  75    -142.480 -84.583 664.133  1.00  7.20           C
ATOM   1168  HD1 TYR 9  75    -142.817 -83.489 665.946  1.00  7.20           H
ATOM   1169  CD1 TYR 9  75    -142.802 -83.453 664.857  1.00  7.20           C
ATOM   1170  HD2 TYR 9  75    -142.208 -85.430 662.182  1.00  7.20           H
ATOM   1171  CD2 TYR 9  75    -142.462 -84.537 662.754  1.00  7.20           C
ATOM   1172  CE1 TYR 9  75    -143.119 -82.226 664.173  1.00  7.20           C
ATOM   1173  HE1 TYR 9  75    -143.375 -81.326 664.732  1.00  7.20           H
ATOM   1174  HE2 TYR 9  75    -142.769 -83.261 660.981  1.00  7.20           H
ATOM   1175  CE2 TYR 9  75    -142.779 -83.310 662.070  1.00  7.20           C
ATOM   1176  CZ  TYR 9  75    -143.092 -82.215 662.813  1.00  7.20           C
ATOM   1177  OH  TYR 9  75    -143.391 -81.057 662.167  1.00  7.20           O
ATOM   1178  HH  TYR 9  75    -143.324 -81.189 661.178  1.00  7.20           H
ATOM   1179  HN  TYR 9  75    -140.509 -86.888 663.389  1.00  7.20           H
ATOM   1180  N   CYS 9  76    -140.022 -88.220 665.974  1.00  7.20           N
ATOM   1181  CA  CYS 9  76    -139.820 -89.309 666.913  1.00  7.20           C
ATOM   1182  C   CYS 9  76    -138.772 -88.871 667.939  1.00  7.20           C
ATOM   1183  O   CYS 9  76    -137.616 -88.641 667.590  1.00  7.20           O
ATOM   1184  HA  CYS 9  76    -140.781 -89.490 667.395  1.00  7.20           H
ATOM   1185  CB  CYS 9  76    -139.416 -90.602 666.202  1.00  7.20           C
ATOM   1186 1HB  CYS 9  76    -140.218 -90.928 665.539  1.00  7.20           H
ATOM   1187 2HB  CYS 9  76    -138.539 -90.426 665.580  1.00  7.20           H
ATOM   1188  HG  CYS 9  76    -140.271 -91.928 667.974  1.00  7.20           H
ATOM   1189  SG  CYS 9  76    -139.056 -91.907 667.433  1.00  7.20           S
ATOM   1190  HN  CYS 9  76    -139.736 -88.413 665.035  1.00  7.20           H
ATOM   1191  N   THR 9  77    -139.215 -88.768 669.183  1.00  7.20           N
ATOM   1192  CA  THR 9  77    -138.403 -88.152 670.218  1.00  7.20           C
ATOM   1193  C   THR 9  77    -137.371 -89.149 670.751  1.00  7.20           C
ATOM   1194  O   THR 9  77    -136.498 -88.783 671.536  1.00  7.20           O
ATOM   1195  HA  THR 9  77    -137.849 -87.325 669.774  1.00  7.20           H
ATOM   1196  HB  THR 9  77    -138.780 -87.139 672.103  1.00  7.20           H
ATOM   1197  CB  THR 9  77    -139.343 -87.615 671.300  1.00  7.20           C
ATOM   1198  OG1 THR 9  77    -140.119 -88.748 671.680  1.00  7.20           O
ATOM   1199  HG1 THR 9  77    -140.564 -88.578 672.559  1.00  7.20           H
ATOM   1200  CG2 THR 9  77    -140.372 -86.628 670.744  1.00  7.20           C
ATOM   1201 1HG2 THR 9  77    -140.979 -87.125 669.987  1.00  7.20           H
ATOM   1202 2HG2 THR 9  77    -139.855 -85.779 670.295  1.00  7.20           H
ATOM   1203 3HG2 THR 9  77    -141.013 -86.278 671.552  1.00  7.20           H
ATOM   1204  HN  THR 9  77    -140.110 -89.097 669.487  1.00  7.20           H
ATOM   1205  N   ARG 9  78    -137.506 -90.388 670.302  1.00  7.20           N
ATOM   1206  CA  ARG 9  78    -136.650 -91.457 670.786  1.00  7.20           C
ATOM   1207  C   ARG 9  78    -135.330 -91.471 670.013  1.00  7.20           C
ATOM   1208  O   ARG 9  78    -135.290 -91.104 668.840  1.00  7.20           O
ATOM   1209  HA  ARG 9  78    -136.485 -91.227 671.839  1.00  7.20           H
ATOM   1210  CB  ARG 9  78    -137.332 -92.818 670.641  1.00  7.20           C
ATOM   1211 1HB  ARG 9  78    -136.992 -93.486 671.433  1.00  7.20           H
ATOM   1212 2HB  ARG 9  78    -138.410 -92.704 670.763  1.00  7.20           H
ATOM   1213  CG  ARG 9  78    -137.031 -93.440 669.276  1.00  7.20           C
ATOM   1214 1HG  ARG 9  78    -137.394 -92.784 668.486  1.00  7.20           H
ATOM   1215 2HG  ARG 9  78    -135.953 -93.532 669.145  1.00  7.20           H
ATOM   1216  CD  ARG 9  78    -137.685 -94.817 669.145  1.00  7.20           C
ATOM   1217 1HD  ARG 9  78    -137.067 -95.571 669.634  1.00  7.20           H
ATOM   1218 2HD  ARG 9  78    -138.650 -94.820 669.651  1.00  7.20           H
ATOM   1219  NE  ARG 9  78    -137.862 -95.159 667.716  1.00  7.20           N
ATOM   1220  HE  ARG 9  78    -138.775 -95.061 667.320  1.00  7.20           H
ATOM   1221  CZ  ARG 9  78    -136.875 -95.592 666.919  1.00  7.20           C
ATOM   1222  NH1 ARG 9  78    -135.632 -95.742 667.396  1.00  7.20           N
ATOM   1223 1HH1 ARG 9  78    -135.435 -95.531 668.353  1.00  7.20           H
ATOM   1224 2HH1 ARG 9  78    -134.902 -96.066 666.795  1.00  7.20           H
ATOM   1225  NH2 ARG 9  78    -137.151 -95.873 665.638  1.00  7.20           N
ATOM   1226 1HH2 ARG 9  78    -136.426 -96.197 665.030  1.00  7.20           H
ATOM   1227 2HH2 ARG 9  78    -138.081 -95.758 665.290  1.00  7.20           H
ATOM   1228  HN  ARG 9  78    -138.185 -90.665 669.621  1.00  7.20           H
ATOM   1229  N   VAL 9  79    -134.282 -91.899 670.701  1.00  7.20           N
ATOM   1230  CA  VAL 9  79    -132.975 -92.021 670.077  1.00  7.20           C
ATOM   1231  C   VAL 9  79    -133.106 -92.830 668.785  1.00  7.20           C
ATOM   1232  O   VAL 9  79    -133.720 -93.895 668.774  1.00  7.20           O
ATOM   1233  HA  VAL 9  79    -132.634 -91.016 669.829  1.00  7.20           H
ATOM   1234  HB  VAL 9  79    -132.268 -93.667 671.236  1.00  7.20           H
ATOM   1235  CB  VAL 9  79    -131.978 -92.631 671.065  1.00  7.20           C
ATOM   1236  CG1 VAL 9  79    -130.562 -92.627 670.486  1.00  7.20           C
ATOM   1237 1HG1 VAL 9  79    -130.544 -93.212 669.566  1.00  7.20           H
ATOM   1238 2HG1 VAL 9  79    -130.259 -91.602 670.272  1.00  7.20           H
ATOM   1239 3HG1 VAL 9  79    -129.874 -93.066 671.209  1.00  7.20           H
ATOM   1240  CG2 VAL 9  79    -132.023 -91.901 672.409  1.00  7.20           C
ATOM   1241 1HG2 VAL 9  79    -131.771 -90.851 672.261  1.00  7.20           H
ATOM   1242 2HG2 VAL 9  79    -133.025 -91.979 672.831  1.00  7.20           H
ATOM   1243 3HG2 VAL 9  79    -131.305 -92.355 673.092  1.00  7.20           H
ATOM   1244  HN  VAL 9  79    -134.315 -92.159 671.666  1.00  7.20           H
ATOM   1245  N   LYS 9  80    -132.519 -92.292 667.726  1.00  7.20           N
ATOM   1246  CA  LYS 9  80    -132.485 -92.991 666.453  1.00  7.20           C
ATOM   1247  C   LYS 9  80    -131.569 -94.211 666.571  1.00  7.20           C
ATOM   1248  O   LYS 9  80    -130.596 -94.191 667.323  1.00  7.20           O
ATOM   1249  HA  LYS 9  80    -133.497 -93.338 666.243  1.00  7.20           H
ATOM   1250  CB  LYS 9  80    -132.091 -92.034 665.326  1.00  7.20           C
ATOM   1251 1HB  LYS 9  80    -131.023 -91.823 665.378  1.00  7.20           H
ATOM   1252 2HB  LYS 9  80    -132.275 -92.507 664.361  1.00  7.20           H
ATOM   1253  CG  LYS 9  80    -132.880 -90.726 665.417  1.00  7.20           C
ATOM   1254 1HG  LYS 9  80    -132.584 -90.181 666.313  1.00  7.20           H
ATOM   1255 2HG  LYS 9  80    -132.639 -90.092 664.564  1.00  7.20           H
ATOM   1256  CD  LYS 9  80    -134.386 -90.995 665.451  1.00  7.20           C
ATOM   1257 1HD  LYS 9  80    -134.656 -91.676 664.643  1.00  7.20           H
ATOM   1258 2HD  LYS 9  80    -134.650 -91.490 666.386  1.00  7.20           H
ATOM   1259  CE  LYS 9  80    -135.179 -89.694 665.315  1.00  7.20           C
ATOM   1260 1HE  LYS 9  80    -134.701 -88.907 665.899  1.00  7.20           H
ATOM   1261 2HE  LYS 9  80    -135.175 -89.366 664.276  1.00  7.20           H
ATOM   1262  NZ  LYS 9  80    -136.572 -89.885 665.776  1.00  7.20           N
ATOM   1263 1HZ  LYS 9  80    -137.145 -89.115 665.448  1.00  7.20           H
ATOM   1264 2HZ  LYS 9  80    -136.934 -90.757 665.406  1.00  7.20           H
ATOM   1265 3HZ  LYS 9  80    -136.592 -89.913 666.789  1.00  7.20           H
ATOM   1266  HN  LYS 9  80    -132.073 -91.397 667.728  1.00  7.20           H
ATOM   1267  N   THR 9  81    -131.913 -95.245 665.816  1.00  7.20           N
ATOM   1268  CA  THR 9  81    -131.037 -96.396 665.679  1.00  7.20           C
ATOM   1269  C   THR 9  81    -130.361 -96.390 664.306  1.00  7.20           C
ATOM   1270  O   THR 9  81    -130.764 -95.645 663.414  1.00  7.20           O
ATOM   1271  HA  THR 9  81    -130.247 -96.317 666.425  1.00  7.20           H
ATOM   1272  HB  THR 9  81    -131.226 -98.535 666.008  1.00  7.20           H
ATOM   1273  CB  THR 9  81    -131.865 -97.655 665.943  1.00  7.20           C
ATOM   1274  OG1 THR 9  81    -132.824 -97.668 664.888  1.00  7.20           O
ATOM   1275  HG1 THR 9  81    -133.604 -97.091 665.128  1.00  7.20           H
ATOM   1276  CG2 THR 9  81    -132.711 -97.544 667.213  1.00  7.20           C
ATOM   1277 1HG2 THR 9  81    -133.398 -96.703 667.120  1.00  7.20           H
ATOM   1278 2HG2 THR 9  81    -132.058 -97.385 668.071  1.00  7.20           H
ATOM   1279 3HG2 THR 9  81    -133.278 -98.464 667.353  1.00  7.20           H
ATOM   1280  HN  THR 9  81    -132.771 -95.303 665.306  1.00  7.20           H
ATOM   1281  N   MET 9  82    -129.344 -97.229 664.180  1.00  7.20           N
ATOM   1282  CA  MET 9  82    -128.713 -97.452 662.890  1.00  7.20           C
ATOM   1283  C   MET 9  82    -129.747 -97.850 661.835  1.00  7.20           C
ATOM   1284  O   MET 9  82    -129.691 -97.383 660.698  1.00  7.20           O
ATOM   1285  HA  MET 9  82    -128.256 -96.500 662.619  1.00  7.20           H
ATOM   1286  CB  MET 9  82    -127.662 -98.557 663.019  1.00  7.20           C
ATOM   1287 1HB  MET 9  82    -126.894 -98.252 663.730  1.00  7.20           H
ATOM   1288 2HB  MET 9  82    -128.126 -99.459 663.417  1.00  7.20           H
ATOM   1289  CG  MET 9  82    -127.019 -98.862 661.665  1.00  7.20           C
ATOM   1290 1HG  MET 9  82    -127.636 -99.570 661.111  1.00  7.20           H
ATOM   1291 2HG  MET 9  82    -126.962 -97.953 661.066  1.00  7.20           H
ATOM   1292  SD  MET 9  82    -125.384 -99.537 661.904  1.00  7.20           S
ATOM   1293  CE  MET 9  82    -124.817 -99.584 660.212  1.00  7.20           C
ATOM   1294 1HE  MET 9  82    -125.478-100.221 659.625  1.00  7.20           H
ATOM   1295 2HE  MET 9  82    -124.824 -98.575 659.798  1.00  7.20           H
ATOM   1296 3HE  MET 9  82    -123.803 -99.983 660.179  1.00  7.20           H
ATOM   1297  HN  MET 9  82    -128.952 -97.751 664.937  1.00  7.20           H
ATOM   1298  N   THR 9  83    -130.666 -98.710 662.249  1.00  7.20           N
ATOM   1299  CA  THR 9  83    -131.743 -99.134 661.371  1.00  7.20           C
ATOM   1300  C   THR 9  83    -132.549 -97.925 660.892  1.00  7.20           C
ATOM   1301  O   THR 9  83    -132.841 -97.801 659.703  1.00  7.20           O
ATOM   1302  HA  THR 9  83    -131.304 -99.597 660.487  1.00  7.20           H
ATOM   1303  HB  THR 9  83    -133.413 -99.688 662.646  1.00  7.20           H
ATOM   1304  CB  THR 9  83    -132.586-100.167 662.122  1.00  7.20           C
ATOM   1305  OG1 THR 9  83    -131.646-100.848 662.949  1.00  7.20           O
ATOM   1306  HG1 THR 9  83    -130.861-101.141 662.404  1.00  7.20           H
ATOM   1307  CG2 THR 9  83    -133.131-101.260 661.200  1.00  7.20           C
ATOM   1308 1HG2 THR 9  83    -132.301-101.784 660.727  1.00  7.20           H
ATOM   1309 2HG2 THR 9  83    -133.760-100.808 660.433  1.00  7.20           H
ATOM   1310 3HG2 THR 9  83    -133.722-101.966 661.783  1.00  7.20           H
ATOM   1311  HN  THR 9  83    -130.684 -99.112 663.164  1.00  7.20           H
ATOM   1312  N   ASP 9  84    -132.886 -97.064 661.841  1.00  7.20           N
ATOM   1313  CA  ASP 9  84    -133.742 -95.927 661.551  1.00  7.20           C
ATOM   1314  C   ASP 9  84    -133.070 -95.043 660.499  1.00  7.20           C
ATOM   1315  O   ASP 9  84    -133.746 -94.426 659.678  1.00  7.20           O
ATOM   1316  HA  ASP 9  84    -134.679 -96.358 661.196  1.00  7.20           H
ATOM   1317  CB  ASP 9  84    -133.975 -95.080 662.803  1.00  7.20           C
ATOM   1318 1HB  ASP 9  84    -133.031 -94.652 663.138  1.00  7.20           H
ATOM   1319 2HB  ASP 9  84    -134.636 -94.246 662.564  1.00  7.20           H
ATOM   1320  CG  ASP 9  84    -134.589 -95.918 663.926  1.00  7.20           C
ATOM   1321  OD1 ASP 9  84    -135.641 -96.539 663.661  1.00  7.20           O
ATOM   1322  OD2 ASP 9  84    -133.991 -95.919 665.024  1.00  7.20           O
ATOM   1323  HN  ASP 9  84    -132.584 -97.135 662.792  1.00  7.20           H
ATOM   1324  N   MET 9  85    -131.746 -95.009 660.559  1.00  7.20           N
ATOM   1325  CA  MET 9  85    -130.974 -94.219 659.615  1.00  7.20           C
ATOM   1326  C   MET 9  85    -131.129 -94.760 658.192  1.00  7.20           C
ATOM   1327  O   MET 9  85    -131.291 -93.991 657.246  1.00  7.20           O
ATOM   1328  HA  MET 9  85    -131.383 -93.210 659.674  1.00  7.20           H
ATOM   1329  CB  MET 9  85    -129.497 -94.246 660.014  1.00  7.20           C
ATOM   1330 1HB  MET 9  85    -129.392 -93.928 661.051  1.00  7.20           H
ATOM   1331 2HB  MET 9  85    -129.119 -95.267 659.954  1.00  7.20           H
ATOM   1332  CG  MET 9  85    -128.668 -93.335 659.108  1.00  7.20           C
ATOM   1333 1HG  MET 9  85    -127.614 -93.400 659.379  1.00  7.20           H
ATOM   1334 2HG  MET 9  85    -128.751 -93.664 658.072  1.00  7.20           H
ATOM   1335  SD  MET 9  85    -129.232 -91.648 659.257  1.00  7.20           S
ATOM   1336  CE  MET 9  85    -128.808 -91.329 660.962  1.00  7.20           C
ATOM   1337 1HE  MET 9  85    -129.337 -92.032 661.605  1.00  7.20           H
ATOM   1338 2HE  MET 9  85    -127.733 -91.451 661.098  1.00  7.20           H
ATOM   1339 3HE  MET 9  85    -129.095 -90.311 661.223  1.00  7.20           H
ATOM   1340  HN  MET 9  85    -131.204 -95.509 661.235  1.00  7.20           H
ATOM   1341  N   PHE 9  86    -131.073 -96.079 658.085  1.00  7.20           N
ATOM   1342  CA  PHE 9  86    -131.219 -96.733 656.796  1.00  7.20           C
ATOM   1343  C   PHE 9  86    -132.648 -96.589 656.267  1.00  7.20           C
ATOM   1344  O   PHE 9  86    -132.855 -96.406 655.069  1.00  7.20           O
ATOM   1345  HA  PHE 9  86    -130.529 -96.247 656.107  1.00  7.20           H
ATOM   1346  CB  PHE 9  86    -130.914 -98.217 657.009  1.00  7.20           C
ATOM   1347 1HB  PHE 9  86    -131.559 -98.600 657.799  1.00  7.20           H
ATOM   1348 2HB  PHE 9  86    -131.165 -98.763 656.099  1.00  7.20           H
ATOM   1349  CG  PHE 9  86    -129.456 -98.506 657.374  1.00  7.20           C
ATOM   1350  HD1 PHE 9  86    -128.691 -97.012 656.070  1.00  7.20           H
ATOM   1351  CD1 PHE 9  86    -128.455 -97.791 656.795  1.00  7.20           C
ATOM   1352  HD2 PHE 9  86    -129.965-100.050 658.744  1.00  7.20           H
ATOM   1353  CD2 PHE 9  86    -129.162 -99.477 658.279  1.00  7.20           C
ATOM   1354  CE1 PHE 9  86    -127.103 -98.059 657.134  1.00  7.20           C
ATOM   1355  HE1 PHE 9  86    -126.300 -97.486 656.669  1.00  7.20           H
ATOM   1356  CE2 PHE 9  86    -127.810 -99.746 658.618  1.00  7.20           C
ATOM   1357  HE2 PHE 9  86    -127.574-100.525 659.344  1.00  7.20           H
ATOM   1358  CZ  PHE 9  86    -126.809 -99.031 658.039  1.00  7.20           C
ATOM   1359  HZ  PHE 9  86    -125.770 -99.237 658.299  1.00  7.20           H
ATOM   1360  HN  PHE 9  86    -130.931 -96.698 658.858  1.00  7.20           H
ATOM   1361  N   LEU 9  87    -133.597 -96.677 657.188  1.00  7.20           N
ATOM   1362  CA  LEU 9  87    -135.000 -96.564 656.829  1.00  7.20           C
ATOM   1363  C   LEU 9  87    -135.267 -95.166 656.266  1.00  7.20           C
ATOM   1364  O   LEU 9  87    -136.058 -95.008 655.337  1.00  7.20           O
ATOM   1365  HA  LEU 9  87    -135.198 -97.295 656.046  1.00  7.20           H
ATOM   1366  CB  LEU 9  87    -135.889 -96.925 658.021  1.00  7.20           C
ATOM   1367 1HB  LEU 9  87    -135.626 -96.276 658.856  1.00  7.20           H
ATOM   1368 2HB  LEU 9  87    -136.923 -96.703 657.759  1.00  7.20           H
ATOM   1369  HG  LEU 9  87    -134.893 -98.502 659.068  1.00  7.20           H
ATOM   1370  CG  LEU 9  87    -135.814 -98.378 658.497  1.00  7.20           C
ATOM   1371  CD1 LEU 9  87    -136.976 -98.708 659.436  1.00  7.20           C
ATOM   1372 1HD1 LEU 9  87    -136.938 -98.052 660.306  1.00  7.20           H
ATOM   1373 2HD1 LEU 9  87    -137.920 -98.561 658.911  1.00  7.20           H
ATOM   1374 3HD1 LEU 9  87    -136.898 -99.746 659.760  1.00  7.20           H
ATOM   1375  CD2 LEU 9  87    -135.744 -99.341 657.311  1.00  7.20           C
ATOM   1376 1HD2 LEU 9  87    -136.634 -99.221 656.693  1.00  7.20           H
ATOM   1377 2HD2 LEU 9  87    -134.857 -99.121 656.716  1.00  7.20           H
ATOM   1378 3HD2 LEU 9  87    -135.691-100.366 657.678  1.00  7.20           H
ATOM   1379  HN  LEU 9  87    -133.420 -96.823 658.161  1.00  7.20           H
ATOM   1380  N   LEU 9  88    -134.591 -94.188 656.850  1.00  7.20           N
ATOM   1381  CA  LEU 9  88    -134.723 -92.814 656.398  1.00  7.20           C
ATOM   1382  C   LEU 9  88    -134.262 -92.713 654.943  1.00  7.20           C
ATOM   1383  O   LEU 9  88    -134.977 -92.178 654.097  1.00  7.20           O
ATOM   1384  HA  LEU 9  88    -135.780 -92.555 656.444  1.00  7.20           H
ATOM   1385  CB  LEU 9  88    -133.983 -91.866 657.345  1.00  7.20           C
ATOM   1386 1HB  LEU 9  88    -134.455 -91.922 658.326  1.00  7.20           H
ATOM   1387 2HB  LEU 9  88    -132.961 -92.225 657.462  1.00  7.20           H
ATOM   1388  HG  LEU 9  88    -133.605 -90.354 655.879  1.00  7.20           H
ATOM   1389  CG  LEU 9  88    -133.932 -90.397 656.918  1.00  7.20           C
ATOM   1390  CD1 LEU 9  88    -135.321 -89.759 656.981  1.00  7.20           C
ATOM   1391 1HD1 LEU 9  88    -135.997 -90.294 656.313  1.00  7.20           H
ATOM   1392 2HD1 LEU 9  88    -135.700 -89.814 658.002  1.00  7.20           H
ATOM   1393 3HD1 LEU 9  88    -135.256 -88.716 656.673  1.00  7.20           H
ATOM   1394  CD2 LEU 9  88    -132.907 -89.621 657.747  1.00  7.20           C
ATOM   1395 1HD2 LEU 9  88    -133.180 -89.669 658.801  1.00  7.20           H
ATOM   1396 2HD2 LEU 9  88    -131.919 -90.060 657.607  1.00  7.20           H
ATOM   1397 3HD2 LEU 9  88    -132.891 -88.580 657.423  1.00  7.20           H
ATOM   1398  HN  LEU 9  88    -133.964 -94.323 657.617  1.00  7.20           H
ATOM   1399  N   ASN 9  89    -133.069 -93.235 654.696  1.00  7.20           N
ATOM   1400  CA  ASN 9  89    -132.444 -93.091 653.392  1.00  7.20           C
ATOM   1401  C   ASN 9  89    -133.239 -93.892 652.359  1.00  7.20           C
ATOM   1402  O   ASN 9  89    -133.284 -93.527 651.186  1.00  7.20           O
ATOM   1403  HA  ASN 9  89    -132.454 -92.021 653.187  1.00  7.20           H
ATOM   1404  CB  ASN 9  89    -131.011 -93.627 653.406  1.00  7.20           C
ATOM   1405 1HB  ASN 9  89    -130.965 -94.538 654.002  1.00  7.20           H
ATOM   1406 2HB  ASN 9  89    -130.709 -93.893 652.393  1.00  7.20           H
ATOM   1407  CG  ASN 9  89    -130.043 -92.588 653.976  1.00  7.20           C
ATOM   1408  OD1 ASN 9  89    -129.377 -91.862 653.256  1.00  7.20           O
ATOM   1409  ND2 ASN 9  89    -130.002 -92.558 655.305  1.00  7.20           N
ATOM   1410 1HD2 ASN 9  89    -130.575 -93.182 655.836  1.00  7.20           H
ATOM   1411 2HD2 ASN 9  89    -129.399 -91.912 655.772  1.00  7.20           H
ATOM   1412  HN  ASN 9  89    -132.533 -93.748 655.367  1.00  7.20           H
ATOM   1413  N   LEU 9  90    -133.847 -94.970 652.833  1.00  7.20           N
ATOM   1414  CA  LEU 9  90    -134.655 -95.815 651.970  1.00  7.20           C
ATOM   1415  C   LEU 9  90    -135.849 -95.011 651.452  1.00  7.20           C
ATOM   1416  O   LEU 9  90    -136.129 -95.011 650.254  1.00  7.20           O
ATOM   1417  HA  LEU 9  90    -134.036 -96.100 651.120  1.00  7.20           H
ATOM   1418  CB  LEU 9  90    -135.049 -97.102 652.696  1.00  7.20           C
ATOM   1419 1HB  LEU 9  90    -134.180 -97.467 653.244  1.00  7.20           H
ATOM   1420 2HB  LEU 9  90    -135.813 -96.860 653.435  1.00  7.20           H
ATOM   1421  HG  LEU 9  90    -136.225 -97.804 651.054  1.00  7.20           H
ATOM   1422  CG  LEU 9  90    -135.574 -98.236 651.814  1.00  7.20           C
ATOM   1423  CD1 LEU 9  90    -134.428 -98.937 651.081  1.00  7.20           C
ATOM   1424 1HD1 LEU 9  90    -133.905 -98.217 650.451  1.00  7.20           H
ATOM   1425 2HD1 LEU 9  90    -133.732 -99.354 651.810  1.00  7.20           H
ATOM   1426 3HD1 LEU 9  90    -134.829 -99.738 650.461  1.00  7.20           H
ATOM   1427  CD2 LEU 9  90    -136.419 -99.218 652.628  1.00  7.20           C
ATOM   1428 1HD2 LEU 9  90    -135.811 -99.648 653.424  1.00  7.20           H
ATOM   1429 2HD2 LEU 9  90    -137.268 -98.692 653.063  1.00  7.20           H
ATOM   1430 3HD2 LEU 9  90    -136.780-100.014 651.976  1.00  7.20           H
ATOM   1431  HN  LEU 9  90    -133.793 -95.268 653.786  1.00  7.20           H
ATOM   1432  N   ALA 9  91    -136.521 -94.345 652.379  1.00  7.20           N
ATOM   1433  CA  ALA 9  91    -137.722 -93.599 652.043  1.00  7.20           C
ATOM   1434  C   ALA 9  91    -137.355 -92.446 651.106  1.00  7.20           C
ATOM   1435  O   ALA 9  91    -138.144 -92.069 650.241  1.00  7.20           O
ATOM   1436  HA  ALA 9  91    -138.399 -94.277 651.523  1.00  7.20           H
ATOM   1437  CB  ALA 9  91    -138.398 -93.114 653.326  1.00  7.20           C
ATOM   1438 1HB  ALA 9  91    -138.665 -93.972 653.943  1.00  7.20           H
ATOM   1439 2HB  ALA 9  91    -137.713 -92.470 653.877  1.00  7.20           H
ATOM   1440 3HB  ALA 9  91    -139.299 -92.554 653.073  1.00  7.20           H
ATOM   1441  HN  ALA 9  91    -136.259 -94.311 653.344  1.00  7.20           H
ATOM   1442  N   ILE 9  92    -136.157 -91.919 651.310  1.00  7.20           N
ATOM   1443  CA  ILE 9  92    -135.667 -90.831 650.480  1.00  7.20           C
ATOM   1444  C   ILE 9  92    -135.446 -91.342 649.055  1.00  7.20           C
ATOM   1445  O   ILE 9  92    -135.819 -90.678 648.089  1.00  7.20           O
ATOM   1446  HA  ILE 9  92    -136.441 -90.064 650.456  1.00  7.20           H
ATOM   1447  HB  ILE 9  92    -133.738 -90.998 651.389  1.00  7.20           H
ATOM   1448  CB  ILE 9  92    -134.422 -90.198 651.107  1.00  7.20           C
ATOM   1449  CG1 ILE 9  92    -134.779 -89.436 652.385  1.00  7.20           C
ATOM   1450 1HG1 ILE 9  92    -135.319 -88.525 652.130  1.00  7.20           H
ATOM   1451 2HG1 ILE 9  92    -135.446 -90.041 652.999  1.00  7.20           H
ATOM   1452  CG2 ILE 9  92    -133.690 -89.313 650.097  1.00  7.20           C
ATOM   1453 1HG2 ILE 9  92    -133.383 -89.914 649.241  1.00  7.20           H
ATOM   1454 2HG2 ILE 9  92    -134.356 -88.517 649.761  1.00  7.20           H
ATOM   1455 3HG2 ILE 9  92    -132.810 -88.875 650.568  1.00  7.20           H
ATOM   1456  CD1 ILE 9  92    -133.522 -89.084 653.182  1.00  7.20           C
ATOM   1457 1HD1 ILE 9  92    -132.997 -90.000 653.456  1.00  7.20           H
ATOM   1458 2HD1 ILE 9  92    -132.868 -88.460 652.573  1.00  7.20           H
ATOM   1459 3HD1 ILE 9  92    -133.804 -88.543 654.085  1.00  7.20           H
ATOM   1460  HN  ILE 9  92    -135.526 -92.222 652.025  1.00  7.20           H
ATOM   1461  N   ALA 9  93    -134.840 -92.517 648.969  1.00  7.20           N
ATOM   1462  CA  ALA 9  93    -134.505 -93.094 647.678  1.00  7.20           C
ATOM   1463  C   ALA 9  93    -135.792 -93.367 646.897  1.00  7.20           C
ATOM   1464  O   ALA 9  93    -135.850 -93.140 645.690  1.00  7.20           O
ATOM   1465  HA  ALA 9  93    -133.908 -92.363 647.133  1.00  7.20           H
ATOM   1466  CB  ALA 9  93    -133.669 -94.358 647.885  1.00  7.20           C
ATOM   1467 1HB  ALA 9  93    -132.753 -94.105 648.418  1.00  7.20           H
ATOM   1468 2HB  ALA 9  93    -134.241 -95.080 648.468  1.00  7.20           H
ATOM   1469 3HB  ALA 9  93    -133.418 -94.791 646.916  1.00  7.20           H
ATOM   1470  HN  ALA 9  93    -134.579 -93.071 649.760  1.00  7.20           H
ATOM   1471  N   ASP 9  94    -136.793 -93.850 647.619  1.00  7.20           N
ATOM   1472  CA  ASP 9  94    -138.077 -94.153 647.010  1.00  7.20           C
ATOM   1473  C   ASP 9  94    -138.700 -92.863 646.474  1.00  7.20           C
ATOM   1474  O   ASP 9  94    -139.160 -92.818 645.335  1.00  7.20           O
ATOM   1475  HA  ASP 9  94    -137.856 -94.869 646.218  1.00  7.20           H
ATOM   1476  CB  ASP 9  94    -139.043 -94.757 648.032  1.00  7.20           C
ATOM   1477 1HB  ASP 9  94    -138.970 -94.211 648.972  1.00  7.20           H
ATOM   1478 2HB  ASP 9  94    -140.068 -94.647 647.677  1.00  7.20           H
ATOM   1479  CG  ASP 9  94    -138.735 -96.236 648.269  1.00  7.20           C
ATOM   1480  OD1 ASP 9  94    -138.286 -96.886 647.300  1.00  7.20           O
ATOM   1481  OD2 ASP 9  94    -138.957 -96.685 649.415  1.00  7.20           O
ATOM   1482  HN  ASP 9  94    -136.737 -94.034 648.600  1.00  7.20           H
ATOM   1483  N   LEU 9  95    -138.695 -91.845 647.323  1.00  7.20           N
ATOM   1484  CA  LEU 9  95    -139.331 -90.584 646.982  1.00  7.20           C
ATOM   1485  C   LEU 9  95    -138.697 -90.025 645.707  1.00  7.20           C
ATOM   1486  O   LEU 9  95    -139.397 -89.522 644.830  1.00  7.20           O
ATOM   1487  HA  LEU 9  95    -140.382 -90.792 646.782  1.00  7.20           H
ATOM   1488  CB  LEU 9  95    -139.278 -89.619 648.169  1.00  7.20           C
ATOM   1489 1HB  LEU 9  95    -138.295 -89.699 648.632  1.00  7.20           H
ATOM   1490 2HB  LEU 9  95    -139.370 -88.602 647.789  1.00  7.20           H
ATOM   1491  HG  LEU 9  95    -140.350 -90.884 649.520  1.00  7.20           H
ATOM   1492  CG  LEU 9  95    -140.340 -89.828 649.250  1.00  7.20           C
ATOM   1493  CD1 LEU 9  95    -139.995 -89.041 650.516  1.00  7.20           C
ATOM   1494 1HD1 LEU 9  95    -139.033 -89.376 650.902  1.00  7.20           H
ATOM   1495 2HD1 LEU 9  95    -139.941 -87.978 650.280  1.00  7.20           H
ATOM   1496 3HD1 LEU 9  95    -140.766 -89.207 651.269  1.00  7.20           H
ATOM   1497  CD2 LEU 9  95    -141.735 -89.484 648.723  1.00  7.20           C
ATOM   1498 1HD2 LEU 9  95    -141.757 -88.441 648.408  1.00  7.20           H
ATOM   1499 2HD2 LEU 9  95    -141.971 -90.125 647.874  1.00  7.20           H
ATOM   1500 3HD2 LEU 9  95    -142.470 -89.641 649.512  1.00  7.20           H
ATOM   1501  HN  LEU 9  95    -138.267 -91.872 648.226  1.00  7.20           H
ATOM   1502  N   LEU 9  96    -137.377 -90.132 645.645  1.00  7.20           N
ATOM   1503  CA  LEU 9  96    -136.629 -89.533 644.553  1.00  7.20           C
ATOM   1504  C   LEU 9  96    -137.085 -90.149 643.229  1.00  7.20           C
ATOM   1505  O   LEU 9  96    -137.140 -89.465 642.208  1.00  7.20           O
ATOM   1506  HA  LEU 9  96    -136.866 -88.469 644.539  1.00  7.20           H
ATOM   1507  CB  LEU 9  96    -135.125 -89.658 644.803  1.00  7.20           C
ATOM   1508 1HB  LEU 9  96    -134.913 -90.677 645.126  1.00  7.20           H
ATOM   1509 2HB  LEU 9  96    -134.605 -89.510 643.856  1.00  7.20           H
ATOM   1510  HG  LEU 9  96    -135.071 -88.825 646.772  1.00  7.20           H
ATOM   1511  CG  LEU 9  96    -134.533 -88.693 645.833  1.00  7.20           C
ATOM   1512  CD1 LEU 9  96    -133.062 -89.015 646.105  1.00  7.20           C
ATOM   1513 1HD1 LEU 9  96    -132.978 -90.032 646.489  1.00  7.20           H
ATOM   1514 2HD1 LEU 9  96    -132.494 -88.929 645.178  1.00  7.20           H
ATOM   1515 3HD1 LEU 9  96    -132.667 -88.315 646.840  1.00  7.20           H
ATOM   1516  CD2 LEU 9  96    -134.731 -87.239 645.399  1.00  7.20           C
ATOM   1517 1HD2 LEU 9  96    -134.237 -87.075 644.442  1.00  7.20           H
ATOM   1518 2HD2 LEU 9  96    -135.797 -87.033 645.298  1.00  7.20           H
ATOM   1519 3HD2 LEU 9  96    -134.302 -86.575 646.149  1.00  7.20           H
ATOM   1520  HN  LEU 9  96    -136.823 -90.617 646.321  1.00  7.20           H
ATOM   1521  N   PHE 9  97    -137.402 -91.434 643.288  1.00  7.20           N
ATOM   1522  CA  PHE 9  97    -137.856 -92.148 642.108  1.00  7.20           C
ATOM   1523  C   PHE 9  97    -139.315 -91.814 641.791  1.00  7.20           C
ATOM   1524  O   PHE 9  97    -139.654 -91.517 640.647  1.00  7.20           O
ATOM   1525  HA  PHE 9  97    -137.225 -91.834 641.277  1.00  7.20           H
ATOM   1526  CB  PHE 9  97    -137.743 -93.642 642.418  1.00  7.20           C
ATOM   1527 1HB  PHE 9  97    -136.691 -93.927 642.410  1.00  7.20           H
ATOM   1528 2HB  PHE 9  97    -138.115 -93.823 643.427  1.00  7.20           H
ATOM   1529  CG  PHE 9  97    -138.506 -94.540 641.442  1.00  7.20           C
ATOM   1530  HD1 PHE 9  97    -139.663 -95.454 642.974  1.00  7.20           H
ATOM   1531  CD1 PHE 9  97    -139.450 -95.402 641.906  1.00  7.20           C
ATOM   1532  HD2 PHE 9  97    -137.485 -93.785 639.737  1.00  7.20           H
ATOM   1533  CD2 PHE 9  97    -138.241 -94.476 640.109  1.00  7.20           C
ATOM   1534  CE1 PHE 9  97    -140.158 -96.235 641.000  1.00  7.20           C
ATOM   1535  HE1 PHE 9  97    -140.914 -96.926 641.372  1.00  7.20           H
ATOM   1536  CE2 PHE 9  97    -138.949 -95.309 639.203  1.00  7.20           C
ATOM   1537  HE2 PHE 9  97    -138.737 -95.257 638.135  1.00  7.20           H
ATOM   1538  CZ  PHE 9  97    -139.893 -96.171 639.668  1.00  7.20           C
ATOM   1539  HZ  PHE 9  97    -140.436 -96.810 638.972  1.00  7.20           H
ATOM   1540  HN  PHE 9  97    -137.352 -91.984 644.122  1.00  7.20           H
ATOM   1541  N   LEU 9  98    -140.140 -91.873 642.827  1.00  7.20           N
ATOM   1542  CA  LEU 9  98    -141.577 -91.759 642.646  1.00  7.20           C
ATOM   1543  C   LEU 9  98    -141.892 -90.459 641.903  1.00  7.20           C
ATOM   1544  O   LEU 9  98    -142.787 -90.423 641.060  1.00  7.20           O
ATOM   1545  HA  LEU 9  98    -141.895 -92.597 642.025  1.00  7.20           H
ATOM   1546  CB  LEU 9  98    -142.298 -91.891 643.988  1.00  7.20           C
ATOM   1547 1HB  LEU 9  98    -141.835 -91.204 644.696  1.00  7.20           H
ATOM   1548 2HB  LEU 9  98    -143.330 -91.565 643.858  1.00  7.20           H
ATOM   1549  HG  LEU 9  98    -141.311 -93.716 644.509  1.00  7.20           H
ATOM   1550  CG  LEU 9  98    -142.309 -93.289 644.610  1.00  7.20           C
ATOM   1551  CD1 LEU 9  98    -142.623 -93.222 646.106  1.00  7.20           C
ATOM   1552 1HD1 LEU 9  98    -141.865 -92.622 646.609  1.00  7.20           H
ATOM   1553 2HD1 LEU 9  98    -143.603 -92.768 646.251  1.00  7.20           H
ATOM   1554 3HD1 LEU 9  98    -142.625 -94.230 646.522  1.00  7.20           H
ATOM   1555  CD2 LEU 9  98    -143.273 -94.214 643.863  1.00  7.20           C
ATOM   1556 1HD2 LEU 9  98    -144.281 -93.802 643.910  1.00  7.20           H
ATOM   1557 2HD2 LEU 9  98    -142.963 -94.296 642.821  1.00  7.20           H
ATOM   1558 3HD2 LEU 9  98    -143.261 -95.201 644.325  1.00  7.20           H
ATOM   1559  HN  LEU 9  98    -139.842 -91.996 643.773  1.00  7.20           H
ATOM   1560  N   VAL 9  99    -141.140 -89.423 642.244  1.00  7.20           N
ATOM   1561  CA  VAL 9  99    -141.371 -88.109 641.670  1.00  7.20           C
ATOM   1562  C   VAL 9  99    -141.166 -88.175 640.156  1.00  7.20           C
ATOM   1563  O   VAL 9  99    -141.578 -87.272 639.429  1.00  7.20           O
ATOM   1564  HA  VAL 9  99    -142.408 -87.840 641.872  1.00  7.20           H
ATOM   1565  HB  VAL 9  99    -139.451 -87.455 642.333  1.00  7.20           H
ATOM   1566  CB  VAL 9  99    -140.473 -87.074 642.351  1.00  7.20           C
ATOM   1567  CG1 VAL 9  99    -140.493 -85.746 641.592  1.00  7.20           C
ATOM   1568 1HG1 VAL 9  99    -140.135 -85.904 640.574  1.00  7.20           H
ATOM   1569 2HG1 VAL 9  99    -141.511 -85.359 641.563  1.00  7.20           H
ATOM   1570 3HG1 VAL 9  99    -139.846 -85.029 642.097  1.00  7.20           H
ATOM   1571  CG2 VAL 9  99    -140.875 -86.876 643.814  1.00  7.20           C
ATOM   1572 1HG2 VAL 9  99    -141.907 -86.529 643.863  1.00  7.20           H
ATOM   1573 2HG2 VAL 9  99    -140.785 -87.823 644.347  1.00  7.20           H
ATOM   1574 3HG2 VAL 9  99    -140.220 -86.136 644.274  1.00  7.20           H
ATOM   1575  HN  VAL 9  99    -140.385 -89.471 642.899  1.00  7.20           H
ATOM   1576  N   THR 9 100    -140.528 -89.253 639.724  1.00  7.20           N
ATOM   1577  CA  THR 9 100    -140.232 -89.433 638.313  1.00  7.20           C
ATOM   1578  C   THR 9 100    -141.392 -90.144 637.611  1.00  7.20           C
ATOM   1579  O   THR 9 100    -141.477 -90.138 636.384  1.00  7.20           O
ATOM   1580  HA  THR 9 100    -140.136 -88.449 637.854  1.00  7.20           H
ATOM   1581  HB  THR 9 100    -138.494 -90.099 637.193  1.00  7.20           H
ATOM   1582  CB  THR 9 100    -138.903 -90.182 638.200  1.00  7.20           C
ATOM   1583  OG1 THR 9 100    -139.212 -91.505 638.630  1.00  7.20           O
ATOM   1584  HG1 THR 9 100    -139.239 -91.542 639.629  1.00  7.20           H
ATOM   1585  CG2 THR 9 100    -137.867 -89.693 639.214  1.00  7.20           C
ATOM   1586 1HG2 THR 9 100    -138.250 -89.839 640.224  1.00  7.20           H
ATOM   1587 2HG2 THR 9 100    -137.671 -88.634 639.050  1.00  7.20           H
ATOM   1588 3HG2 THR 9 100    -136.943 -90.258 639.090  1.00  7.20           H
ATOM   1589  HN  THR 9 100    -140.216 -89.994 640.319  1.00  7.20           H
ATOM   1590  N   LEU 9 101    -142.256 -90.738 638.420  1.00  7.20           N
ATOM   1591  CA  LEU 9 101    -143.309 -91.590 637.895  1.00  7.20           C
ATOM   1592  C   LEU 9 101    -144.267 -90.748 637.050  1.00  7.20           C
ATOM   1593  O   LEU 9 101    -144.718 -91.187 635.993  1.00  7.20           O
ATOM   1594  HA  LEU 9 101    -142.838 -92.331 637.248  1.00  7.20           H
ATOM   1595  CB  LEU 9 101    -143.998 -92.352 639.029  1.00  7.20           C
ATOM   1596 1HB  LEU 9 101    -144.266 -91.640 639.808  1.00  7.20           H
ATOM   1597 2HB  LEU 9 101    -144.928 -92.772 638.645  1.00  7.20           H
ATOM   1598  HG  LEU 9 101    -142.311 -93.045 640.147  1.00  7.20           H
ATOM   1599  CG  LEU 9 101    -143.187 -93.482 639.667  1.00  7.20           C
ATOM   1600  CD1 LEU 9 101    -143.995 -94.189 640.757  1.00  7.20           C
ATOM   1601 1HD1 LEU 9 101    -144.265 -93.471 641.532  1.00  7.20           H
ATOM   1602 2HD1 LEU 9 101    -144.901 -94.611 640.322  1.00  7.20           H
ATOM   1603 3HD1 LEU 9 101    -143.395 -94.987 641.194  1.00  7.20           H
ATOM   1604  CD2 LEU 9 101    -142.679 -94.460 638.605  1.00  7.20           C
ATOM   1605 1HD2 LEU 9 101    -143.527 -94.894 638.076  1.00  7.20           H
ATOM   1606 2HD2 LEU 9 101    -142.042 -93.929 637.898  1.00  7.20           H
ATOM   1607 3HD2 LEU 9 101    -142.106 -95.253 639.086  1.00  7.20           H
ATOM   1608  HN  LEU 9 101    -142.245 -90.646 639.416  1.00  7.20           H
ATOM   1609  N   PRO 9 102    -144.593 -89.528 637.497  1.00  7.20           N
ATOM   1610  CA  PRO 9 102    -145.514 -88.670 636.746  1.00  7.20           C
ATOM   1611  C   PRO 9 102    -145.088 -88.496 635.298  1.00  7.20           C
ATOM   1612  O   PRO 9 102    -145.926 -88.489 634.397  1.00  7.20           O
ATOM   1613  HA  PRO 9 102    -146.501 -89.131 636.700  1.00  7.20           H
ATOM   1614  CB  PRO 9 102    -145.481 -87.346 637.512  1.00  7.20           C
ATOM   1615 1HB  PRO 9 102    -144.729 -86.668 637.108  1.00  7.20           H
ATOM   1616 2HB  PRO 9 102    -146.438 -86.827 637.457  1.00  7.20           H
ATOM   1617  CG  PRO 9 102    -145.150 -87.770 638.937  1.00  7.20           C
ATOM   1618 1HG  PRO 9 102    -144.748 -86.943 639.523  1.00  7.20           H
ATOM   1619 2HG  PRO 9 102    -146.033 -88.122 639.470  1.00  7.20           H
ATOM   1620  CD  PRO 9 102    -144.126 -88.875 638.734  1.00  7.20           C
ATOM   1621 1HD  PRO 9 102    -143.118 -88.478 638.620  1.00  7.20           H
ATOM   1622 2HD  PRO 9 102    -144.101 -89.564 639.578  1.00  7.20           H
ATOM   1623  N   PHE 9 103    -143.784 -88.357 635.110  1.00  7.20           N
ATOM   1624  CA  PHE 9 103    -143.239 -88.125 633.784  1.00  7.20           C
ATOM   1625  C   PHE 9 103    -143.367 -89.375 632.912  1.00  7.20           C
ATOM   1626  O   PHE 9 103    -143.657 -89.279 631.720  1.00  7.20           O
ATOM   1627  HA  PHE 9 103    -143.811 -87.312 633.336  1.00  7.20           H
ATOM   1628  CB  PHE 9 103    -141.756 -87.791 633.961  1.00  7.20           C
ATOM   1629 1HB  PHE 9 103    -141.272 -88.607 634.496  1.00  7.20           H
ATOM   1630 2HB  PHE 9 103    -141.288 -87.731 632.979  1.00  7.20           H
ATOM   1631  CG  PHE 9 103    -141.499 -86.484 634.714  1.00  7.20           C
ATOM   1632  HD1 PHE 9 103    -141.345 -85.331 632.933  1.00  7.20           H
ATOM   1633  CD1 PHE 9 103    -141.312 -85.327 634.023  1.00  7.20           C
ATOM   1634  HD2 PHE 9 103    -141.606 -87.405 636.626  1.00  7.20           H
ATOM   1635  CD2 PHE 9 103    -141.457 -86.478 636.073  1.00  7.20           C
ATOM   1636  CE1 PHE 9 103    -141.073 -84.114 634.721  1.00  7.20           C
ATOM   1637  HE1 PHE 9 103    -140.923 -83.187 634.168  1.00  7.20           H
ATOM   1638  CE2 PHE 9 103    -141.218 -85.265 636.771  1.00  7.20           C
ATOM   1639  HE2 PHE 9 103    -141.184 -85.261 637.861  1.00  7.20           H
ATOM   1640  CZ  PHE 9 103    -141.031 -84.109 636.081  1.00  7.20           C
ATOM   1641  HZ  PHE 9 103    -140.847 -83.177 636.617  1.00  7.20           H
ATOM   1642  HN  PHE 9 103    -143.106 -88.401 635.844  1.00  7.20           H
ATOM   1643  N   TRP 9 104    -143.143 -90.521 633.539  1.00  7.20           N
ATOM   1644  CA  TRP 9 104    -143.279 -91.792 632.848  1.00  7.20           C
ATOM   1645  C   TRP 9 104    -144.732 -91.926 632.386  1.00  7.20           C
ATOM   1646  O   TRP 9 104    -144.996 -92.430 631.296  1.00  7.20           O
ATOM   1647  HA  TRP 9 104    -142.614 -91.775 631.985  1.00  7.20           H
ATOM   1648  CB  TRP 9 104    -142.826 -92.951 633.738  1.00  7.20           C
ATOM   1649 1HB  TRP 9 104    -143.170 -92.770 634.756  1.00  7.20           H
ATOM   1650 2HB  TRP 9 104    -143.307 -93.867 633.397  1.00  7.20           H
ATOM   1651  CG  TRP 9 104    -141.311 -93.165 633.757  1.00  7.20           C
ATOM   1652  HD1 TRP 9 104    -140.814 -92.983 635.843  1.00  7.20           H
ATOM   1653  CD1 TRP 9 104    -140.490 -93.154 634.816  1.00  7.20           C
ATOM   1654  CD2 TRP 9 104    -140.465 -93.423 632.617  1.00  7.20           C
ATOM   1655  NE1 TRP 9 104    -139.181 -93.386 634.444  1.00  7.20           N
ATOM   1656  HE1 TRP 9 104    -138.390 -93.425 635.054  1.00  7.20           H
ATOM   1657  CE2 TRP 9 104    -139.165 -93.555 633.064  1.00  7.20           C
ATOM   1658  HE3 TRP 9 104    -141.804 -93.443 630.876  1.00  7.20           H
ATOM   1659  CE3 TRP 9 104    -140.786 -93.543 631.254  1.00  7.20           C
ATOM   1660  CZ2 TRP 9 104    -138.084 -93.812 632.212  1.00  7.20           C
ATOM   1661  HZ2 TRP 9 104    -137.067 -93.911 632.590  1.00  7.20           H
ATOM   1662  CZ3 TRP 9 104    -139.695 -93.800 630.416  1.00  7.20           C
ATOM   1663  HZ3 TRP 9 104    -139.888 -93.901 629.348  1.00  7.20           H
ATOM   1664  CH2 TRP 9 104    -138.381 -93.935 630.850  1.00  7.20           C
ATOM   1665  HH2 TRP 9 104    -137.585 -94.135 630.132  1.00  7.20           H
ATOM   1666  HN  TRP 9 104    -142.875 -90.589 634.500  1.00  7.20           H
ATOM   1667  N   ALA 9 105    -145.635 -91.465 633.239  1.00  7.20           N
ATOM   1668  CA  ALA 9 105    -147.057 -91.609 632.973  1.00  7.20           C
ATOM   1669  C   ALA 9 105    -147.418 -90.819 631.714  1.00  7.20           C
ATOM   1670  O   ALA 9 105    -148.107 -91.330 630.832  1.00  7.20           O
ATOM   1671  HA  ALA 9 105    -147.257 -92.666 632.798  1.00  7.20           H
ATOM   1672  CB  ALA 9 105    -147.854 -91.152 634.197  1.00  7.20           C
ATOM   1673 1HB  ALA 9 105    -147.582 -91.764 635.057  1.00  7.20           H
ATOM   1674 2HB  ALA 9 105    -147.627 -90.107 634.408  1.00  7.20           H
ATOM   1675 3HB  ALA 9 105    -148.920 -91.260 633.997  1.00  7.20           H
ATOM   1676  HN  ALA 9 105    -145.410 -91.003 634.097  1.00  7.20           H
ATOM   1677  N   ILE 9 106    -146.936 -89.585 631.669  1.00  7.20           N
ATOM   1678  CA  ILE 9 106    -147.225 -88.709 630.547  1.00  7.20           C
ATOM   1679  C   ILE 9 106    -146.620 -89.302 629.273  1.00  7.20           C
ATOM   1680  O   ILE 9 106    -147.254 -89.296 628.219  1.00  7.20           O
ATOM   1681  HA  ILE 9 106    -148.308 -88.674 630.430  1.00  7.20           H
ATOM   1682  HB  ILE 9 106    -145.736 -87.333 631.228  1.00  7.20           H
ATOM   1683  CB  ILE 9 106    -146.755 -87.284 630.845  1.00  7.20           C
ATOM   1684  CG1 ILE 9 106    -147.616 -86.638 631.932  1.00  7.20           C
ATOM   1685 1HG1 ILE 9 106    -148.585 -86.360 631.516  1.00  7.20           H
ATOM   1686 2HG1 ILE 9 106    -147.806 -87.360 632.727  1.00  7.20           H
ATOM   1687  CG2 ILE 9 106    -146.716 -86.441 629.568  1.00  7.20           C
ATOM   1688 1HG2 ILE 9 106    -146.028 -86.894 628.854  1.00  7.20           H
ATOM   1689 2HG2 ILE 9 106    -147.714 -86.396 629.132  1.00  7.20           H
ATOM   1690 3HG2 ILE 9 106    -146.379 -85.433 629.809  1.00  7.20           H
ATOM   1691  CD1 ILE 9 106    -146.929 -85.400 632.513  1.00  7.20           C
ATOM   1692 1HD1 ILE 9 106    -145.973 -85.687 632.949  1.00  7.20           H
ATOM   1693 2HD1 ILE 9 106    -146.764 -84.671 631.719  1.00  7.20           H
ATOM   1694 3HD1 ILE 9 106    -147.563 -84.961 633.283  1.00  7.20           H
ATOM   1695  HN  ILE 9 106    -146.359 -89.184 632.381  1.00  7.20           H
ATOM   1696  N   ALA 9 107    -145.400 -89.801 629.412  1.00  7.20           N
ATOM   1697  CA  ALA 9 107    -144.659 -90.296 628.264  1.00  7.20           C
ATOM   1698  C   ALA 9 107    -145.355 -91.540 627.710  1.00  7.20           C
ATOM   1699  O   ALA 9 107    -145.293 -91.808 626.511  1.00  7.20           O
ATOM   1700  HA  ALA 9 107    -144.667 -89.516 627.503  1.00  7.20           H
ATOM   1701  CB  ALA 9 107    -143.210 -90.571 628.673  1.00  7.20           C
ATOM   1702 1HB  ALA 9 107    -142.752 -89.649 629.031  1.00  7.20           H
ATOM   1703 2HB  ALA 9 107    -143.192 -91.318 629.466  1.00  7.20           H
ATOM   1704 3HB  ALA 9 107    -142.654 -90.942 627.811  1.00  7.20           H
ATOM   1705  HN  ALA 9 107    -144.921 -89.870 630.287  1.00  7.20           H
ATOM   1706  N   ALA 9 108    -146.002 -92.267 628.609  1.00  7.20           N
ATOM   1707  CA  ALA 9 108    -146.707 -93.478 628.226  1.00  7.20           C
ATOM   1708  C   ALA 9 108    -148.038 -93.102 627.570  1.00  7.20           C
ATOM   1709  O   ALA 9 108    -148.505 -93.792 626.666  1.00  7.20           O
ATOM   1710  HA  ALA 9 108    -146.090 -94.006 627.498  1.00  7.20           H
ATOM   1711  CB  ALA 9 108    -146.894 -94.371 629.454  1.00  7.20           C
ATOM   1712 1HB  ALA 9 108    -145.919 -94.634 629.864  1.00  7.20           H
ATOM   1713 2HB  ALA 9 108    -147.473 -93.837 630.207  1.00  7.20           H
ATOM   1714 3HB  ALA 9 108    -147.424 -95.279 629.165  1.00  7.20           H
ATOM   1715  HN  ALA 9 108    -146.048 -92.041 629.582  1.00  7.20           H
ATOM   1716  N   ALA 9 109    -148.610 -92.008 628.052  1.00  7.20           N
ATOM   1717  CA  ALA 9 109    -149.938 -91.607 627.622  1.00  7.20           C
ATOM   1718  C   ALA 9 109    -149.883 -91.163 626.158  1.00  7.20           C
ATOM   1719  O   ALA 9 109    -150.857 -91.315 625.423  1.00  7.20           O
ATOM   1720  HA  ALA 9 109    -150.591 -92.476 627.705  1.00  7.20           H
ATOM   1721  CB  ALA 9 109    -150.464 -90.506 628.545  1.00  7.20           C
ATOM   1722 1HB  ALA 9 109    -150.511 -90.881 629.567  1.00  7.20           H
ATOM   1723 2HB  ALA 9 109    -149.794 -89.647 628.504  1.00  7.20           H
ATOM   1724 3HB  ALA 9 109    -151.460 -90.205 628.222  1.00  7.20           H
ATOM   1725  HN  ALA 9 109    -148.182 -91.403 628.723  1.00  7.20           H
ATOM   1726  N   ASP 9 110    -148.734 -90.624 625.780  1.00  7.20           N
ATOM   1727  CA  ASP 9 110    -148.584 -90.031 624.462  1.00  7.20           C
ATOM   1728  C   ASP 9 110    -147.137 -90.201 623.992  1.00  7.20           C
ATOM   1729  O   ASP 9 110    -146.777 -91.241 623.443  1.00  7.20           O
ATOM   1730  HA  ASP 9 110    -149.293 -90.562 623.826  1.00  7.20           H
ATOM   1731  CB  ASP 9 110    -148.898 -88.534 624.492  1.00  7.20           C
ATOM   1732 1HB  ASP 9 110    -149.912 -88.379 624.860  1.00  7.20           H
ATOM   1733 2HB  ASP 9 110    -148.226 -88.032 625.187  1.00  7.20           H
ATOM   1734  CG  ASP 9 110    -148.755 -87.916 623.100  1.00  7.20           C
ATOM   1735  OD1 ASP 9 110    -148.592 -88.704 622.143  1.00  7.20           O
ATOM   1736  OD2 ASP 9 110    -148.813 -86.670 623.024  1.00  7.20           O
ATOM   1737  HN  ASP 9 110    -147.916 -90.588 626.355  1.00  7.20           H
ATOM   1738  N   GLN 9 111    -146.347 -89.164 624.227  1.00  7.20           N
ATOM   1739  CA  GLN 9 111    -144.947 -89.186 623.838  1.00  7.20           C
ATOM   1740  C   GLN 9 111    -144.122 -88.298 624.771  1.00  7.20           C
ATOM   1741  O   GLN 9 111    -144.678 -87.557 625.580  1.00  7.20           O
ATOM   1742  HA  GLN 9 111    -144.634 -90.225 623.943  1.00  7.20           H
ATOM   1743  CB  GLN 9 111    -144.777 -88.757 622.379  1.00  7.20           C
ATOM   1744 1HB  GLN 9 111    -143.732 -88.860 622.086  1.00  7.20           H
ATOM   1745 2HB  GLN 9 111    -145.356 -89.416 621.732  1.00  7.20           H
ATOM   1746  CG  GLN 9 111    -145.229 -87.309 622.177  1.00  7.20           C
ATOM   1747 1HG  GLN 9 111    -146.285 -87.215 622.432  1.00  7.20           H
ATOM   1748 2HG  GLN 9 111    -144.679 -86.655 622.854  1.00  7.20           H
ATOM   1749  CD  GLN 9 111    -145.005 -86.861 620.732  1.00  7.20           C
ATOM   1750  OE1 GLN 9 111    -143.897 -86.858 620.220  1.00  7.20           O
ATOM   1751  NE2 GLN 9 111    -146.115 -86.485 620.104  1.00  7.20           N
ATOM   1752 1HE2 GLN 9 111    -146.993 -86.511 620.582  1.00  7.20           H
ATOM   1753 2HE2 GLN 9 111    -146.072 -86.175 619.154  1.00  7.20           H
ATOM   1754  HN  GLN 9 111    -146.648 -88.321 624.673  1.00  7.20           H
ATOM   1755  N   TRP 9 112    -142.809 -88.401 624.627  1.00  7.20           N
ATOM   1756  CA  TRP 9 112    -141.901 -87.683 625.505  1.00  7.20           C
ATOM   1757  C   TRP 9 112    -141.888 -86.215 625.072  1.00  7.20           C
ATOM   1758  O   TRP 9 112    -141.342 -85.879 624.023  1.00  7.20           O
ATOM   1759  HA  TRP 9 112    -142.284 -87.768 626.522  1.00  7.20           H
ATOM   1760  CB  TRP 9 112    -140.511 -88.321 625.496  1.00  7.20           C
ATOM   1761 1HB  TRP 9 112    -140.609 -89.384 625.714  1.00  7.20           H
ATOM   1762 2HB  TRP 9 112    -140.090 -88.238 624.494  1.00  7.20           H
ATOM   1763  CG  TRP 9 112    -139.534 -87.698 626.496  1.00  7.20           C
ATOM   1764  HD1 TRP 9 112    -138.500 -86.222 625.321  1.00  7.20           H
ATOM   1765  CD1 TRP 9 112    -138.645 -86.719 626.281  1.00  7.20           C
ATOM   1766  CD2 TRP 9 112    -139.384 -88.054 627.887  1.00  7.20           C
ATOM   1767  NE1 TRP 9 112    -137.935 -86.420 627.425  1.00  7.20           N
ATOM   1768  HE1 TRP 9 112    -137.219 -85.727 627.514  1.00  7.20           H
ATOM   1769  CE2 TRP 9 112    -138.399 -87.257 628.433  1.00  7.20           C
ATOM   1770  HE3 TRP 9 112    -140.840 -89.659 628.249  1.00  7.20           H
ATOM   1771  CE3 TRP 9 112    -140.058 -89.018 628.657  1.00  7.20           C
ATOM   1772  CZ2 TRP 9 112    -137.999 -87.342 629.772  1.00  7.20           C
ATOM   1773  HZ2 TRP 9 112    -137.218 -86.701 630.180  1.00  7.20           H
ATOM   1774  CZ3 TRP 9 112    -139.647 -89.090 629.994  1.00  7.20           C
ATOM   1775  HZ3 TRP 9 112    -140.138 -89.821 630.636  1.00  7.20           H
ATOM   1776  CH2 TRP 9 112    -138.657 -88.295 630.559  1.00  7.20           C
ATOM   1777  HH2 TRP 9 112    -138.394 -88.413 631.610  1.00  7.20           H
ATOM   1778  HN  TRP 9 112    -142.366 -88.962 623.928  1.00  7.20           H
ATOM   1779  N   LYS 9 113    -142.497 -85.381 625.902  1.00  7.20           N
ATOM   1780  CA  LYS 9 113    -142.684 -83.983 625.554  1.00  7.20           C
ATOM   1781  C   LYS 9 113    -141.602 -83.143 626.235  1.00  7.20           C
ATOM   1782  O   LYS 9 113    -141.585 -81.920 626.101  1.00  7.20           O
ATOM   1783  HA  LYS 9 113    -142.562 -83.895 624.475  1.00  7.20           H
ATOM   1784  CB  LYS 9 113    -144.109 -83.535 625.886  1.00  7.20           C
ATOM   1785 1HB  LYS 9 113    -144.341 -83.782 626.922  1.00  7.20           H
ATOM   1786 2HB  LYS 9 113    -144.185 -82.452 625.792  1.00  7.20           H
ATOM   1787  CG  LYS 9 113    -145.124 -84.205 624.957  1.00  7.20           C
ATOM   1788 1HG  LYS 9 113    -144.960 -83.871 623.932  1.00  7.20           H
ATOM   1789 2HG  LYS 9 113    -144.976 -85.284 624.969  1.00  7.20           H
ATOM   1790  CD  LYS 9 113    -146.557 -83.876 625.382  1.00  7.20           C
ATOM   1791 1HD  LYS 9 113    -146.713 -84.184 626.416  1.00  7.20           H
ATOM   1792 2HD  LYS 9 113    -146.713 -82.798 625.344  1.00  7.20           H
ATOM   1793  CE  LYS 9 113    -147.572 -84.576 624.477  1.00  7.20           C
ATOM   1794 1HE  LYS 9 113    -147.482 -84.198 623.459  1.00  7.20           H
ATOM   1795 2HE  LYS 9 113    -147.359 -85.645 624.439  1.00  7.20           H
ATOM   1796  NZ  LYS 9 113    -148.948 -84.357 624.974  1.00  7.20           N
ATOM   1797 1HZ  LYS 9 113    -149.593 -84.941 624.453  1.00  7.20           H
ATOM   1798 2HZ  LYS 9 113    -148.995 -84.597 625.958  1.00  7.20           H
ATOM   1799 3HZ  LYS 9 113    -149.201 -83.382 624.852  1.00  7.20           H
ATOM   1800  HN  LYS 9 113    -142.857 -85.646 626.797  1.00  7.20           H
ATOM   1801  N   PHE 9 114    -140.725 -83.832 626.950  1.00  7.20           N
ATOM   1802  CA  PHE 9 114    -139.759 -83.158 627.802  1.00  7.20           C
ATOM   1803  C   PHE 9 114    -138.375 -83.137 627.151  1.00  7.20           C
ATOM   1804  O   PHE 9 114    -138.125 -83.867 626.192  1.00  7.20           O
ATOM   1805  HA  PHE 9 114    -140.109 -82.135 627.941  1.00  7.20           H
ATOM   1806  CB  PHE 9 114    -139.684 -83.952 629.107  1.00  7.20           C
ATOM   1807 1HB  PHE 9 114    -139.215 -84.916 628.908  1.00  7.20           H
ATOM   1808 2HB  PHE 9 114    -139.037 -83.421 629.806  1.00  7.20           H
ATOM   1809  CG  PHE 9 114    -141.042 -84.189 629.771  1.00  7.20           C
ATOM   1810  HD1 PHE 9 114    -141.175 -82.203 630.518  1.00  7.20           H
ATOM   1811  CD1 PHE 9 114    -141.653 -83.180 630.448  1.00  7.20           C
ATOM   1812  HD2 PHE 9 114    -141.148 -86.217 629.141  1.00  7.20           H
ATOM   1813  CD2 PHE 9 114    -141.638 -85.408 629.684  1.00  7.20           C
ATOM   1814  CE1 PHE 9 114    -142.913 -83.400 631.064  1.00  7.20           C
ATOM   1815  HE1 PHE 9 114    -143.403 -82.592 631.607  1.00  7.20           H
ATOM   1816  CE2 PHE 9 114    -142.898 -85.628 630.300  1.00  7.20           C
ATOM   1817  HE2 PHE 9 114    -143.376 -86.606 630.230  1.00  7.20           H
ATOM   1818  CZ  PHE 9 114    -143.509 -84.620 630.977  1.00  7.20           C
ATOM   1819  HZ  PHE 9 114    -144.477 -84.789 631.450  1.00  7.20           H
ATOM   1820  HN  PHE 9 114    -140.668 -84.830 626.954  1.00  7.20           H
ATOM   1821  N   GLN 9 115    -137.512 -82.293 627.697  1.00  7.20           N
ATOM   1822  CA  GLN 9 115    -136.172 -82.138 627.156  1.00  7.20           C
ATOM   1823  C   GLN 9 115    -135.309 -83.347 627.525  1.00  7.20           C
ATOM   1824  O   GLN 9 115    -135.661 -84.117 628.416  1.00  7.20           O
ATOM   1825  HA  GLN 9 115    -136.300 -82.090 626.075  1.00  7.20           H
ATOM   1826  CB  GLN 9 115    -135.531 -80.837 627.644  1.00  7.20           C
ATOM   1827 1HB  GLN 9 115    -135.598 -80.780 628.730  1.00  7.20           H
ATOM   1828 2HB  GLN 9 115    -134.471 -80.832 627.389  1.00  7.20           H
ATOM   1829  CG  GLN 9 115    -136.217 -79.621 627.019  1.00  7.20           C
ATOM   1830 1HG  GLN 9 115    -136.330 -79.774 625.946  1.00  7.20           H
ATOM   1831 2HG  GLN 9 115    -137.219 -79.512 627.434  1.00  7.20           H
ATOM   1832  CD  GLN 9 115    -135.412 -78.345 627.276  1.00  7.20           C
ATOM   1833  OE1 GLN 9 115    -134.482 -78.316 628.066  1.00  7.20           O
ATOM   1834  NE2 GLN 9 115    -135.818 -77.297 626.567  1.00  7.20           N
ATOM   1835 1HE2 GLN 9 115    -136.588 -77.389 625.935  1.00  7.20           H
ATOM   1836 2HE2 GLN 9 115    -135.354 -76.416 626.665  1.00  7.20           H
ATOM   1837  HN  GLN 9 115    -137.715 -81.722 628.492  1.00  7.20           H
ATOM   1838  N   THR 9 116    -134.194 -83.474 626.819  1.00  7.20           N
ATOM   1839  CA  THR 9 116    -133.335 -84.635 626.981  1.00  7.20           C
ATOM   1840  C   THR 9 116    -132.835 -84.731 628.424  1.00  7.20           C
ATOM   1841  O   THR 9 116    -132.641 -85.828 628.946  1.00  7.20           O
ATOM   1842  HA  THR 9 116    -133.926 -85.530 626.787  1.00  7.20           H
ATOM   1843  HB  THR 9 116    -131.427 -83.854 626.295  1.00  7.20           H
ATOM   1844  CB  THR 9 116    -132.207 -84.535 625.953  1.00  7.20           C
ATOM   1845  OG1 THR 9 116    -132.867 -84.156 624.748  1.00  7.20           O
ATOM   1846  HG1 THR 9 116    -132.203 -83.800 624.091  1.00  7.20           H
ATOM   1847  CG2 THR 9 116    -131.589 -85.896 625.627  1.00  7.20           C
ATOM   1848 1HG2 THR 9 116    -132.356 -86.555 625.221  1.00  7.20           H
ATOM   1849 2HG2 THR 9 116    -131.176 -86.334 626.536  1.00  7.20           H
ATOM   1850 3HG2 THR 9 116    -130.793 -85.768 624.893  1.00  7.20           H
ATOM   1851  HN  THR 9 116    -133.877 -82.804 626.149  1.00  7.20           H
ATOM   1852  N   PHE 9 117    -132.641 -83.568 629.028  1.00  7.20           N
ATOM   1853  CA  PHE 9 117    -132.164 -83.507 630.399  1.00  7.20           C
ATOM   1854  C   PHE 9 117    -133.062 -84.324 631.330  1.00  7.20           C
ATOM   1855  O   PHE 9 117    -132.573 -85.114 632.136  1.00  7.20           O
ATOM   1856  HA  PHE 9 117    -131.157 -83.925 630.410  1.00  7.20           H
ATOM   1857  CB  PHE 9 117    -132.210 -82.038 630.825  1.00  7.20           C
ATOM   1858 1HB  PHE 9 117    -131.549 -81.462 630.178  1.00  7.20           H
ATOM   1859 2HB  PHE 9 117    -133.220 -81.657 630.668  1.00  7.20           H
ATOM   1860  CG  PHE 9 117    -131.811 -81.799 632.282  1.00  7.20           C
ATOM   1861  HD1 PHE 9 117    -133.766 -81.198 632.861  1.00  7.20           H
ATOM   1862  CD1 PHE 9 117    -132.739 -81.371 633.180  1.00  7.20           C
ATOM   1863  HD2 PHE 9 117    -129.785 -82.357 631.960  1.00  7.20           H
ATOM   1864  CD2 PHE 9 117    -130.528 -82.015 632.680  1.00  7.20           C
ATOM   1865  CE1 PHE 9 117    -132.368 -81.149 634.533  1.00  7.20           C
ATOM   1866  HE1 PHE 9 117    -133.111 -80.806 635.252  1.00  7.20           H
ATOM   1867  CE2 PHE 9 117    -130.158 -81.793 634.033  1.00  7.20           C
ATOM   1868  HE2 PHE 9 117    -129.130 -81.966 634.351  1.00  7.20           H
ATOM   1869  CZ  PHE 9 117    -131.085 -81.365 634.930  1.00  7.20           C
ATOM   1870  HZ  PHE 9 117    -130.801 -81.195 635.969  1.00  7.20           H
ATOM   1871  HN  PHE 9 117    -132.805 -82.680 628.598  1.00  7.20           H
ATOM   1872  N   MET 9 118    -134.361 -84.106 631.187  1.00  7.20           N
ATOM   1873  CA  MET 9 118    -135.333 -84.822 631.996  1.00  7.20           C
ATOM   1874  C   MET 9 118    -135.278 -86.325 631.716  1.00  7.20           C
ATOM   1875  O   MET 9 118    -135.486 -87.136 632.617  1.00  7.20           O
ATOM   1876  HA  MET 9 118    -135.054 -84.628 633.031  1.00  7.20           H
ATOM   1877  CB  MET 9 118    -136.738 -84.297 631.690  1.00  7.20           C
ATOM   1878 1HB  MET 9 118    -136.873 -84.217 630.612  1.00  7.20           H
ATOM   1879 2HB  MET 9 118    -137.482 -85.006 632.053  1.00  7.20           H
ATOM   1880  CG  MET 9 118    -136.966 -82.931 632.342  1.00  7.20           C
ATOM   1881 1HG  MET 9 118    -136.145 -82.259 632.093  1.00  7.20           H
ATOM   1882 2HG  MET 9 118    -137.878 -82.480 631.950  1.00  7.20           H
ATOM   1883  SD  MET 9 118    -137.089 -83.113 634.113  1.00  7.20           S
ATOM   1884  CE  MET 9 118    -135.497 -82.469 634.602  1.00  7.20           C
ATOM   1885 1HE  MET 9 118    -134.708 -83.068 634.149  1.00  7.20           H
ATOM   1886 2HE  MET 9 118    -135.406 -81.435 634.268  1.00  7.20           H
ATOM   1887 3HE  MET 9 118    -135.407 -82.509 635.687  1.00  7.20           H
ATOM   1888  HN  MET 9 118    -134.751 -83.455 630.536  1.00  7.20           H
ATOM   1889  N   CYS 9 119    -134.997 -86.652 630.463  1.00  7.20           N
ATOM   1890  CA  CYS 9 119    -134.923 -88.043 630.050  1.00  7.20           C
ATOM   1891  C   CYS 9 119    -133.787 -88.714 630.824  1.00  7.20           C
ATOM   1892  O   CYS 9 119    -133.955 -89.810 631.355  1.00  7.20           O
ATOM   1893  HA  CYS 9 119    -135.883 -88.495 630.302  1.00  7.20           H
ATOM   1894  CB  CYS 9 119    -134.740 -88.175 628.537  1.00  7.20           C
ATOM   1895 1HB  CYS 9 119    -135.604 -87.759 628.020  1.00  7.20           H
ATOM   1896 2HB  CYS 9 119    -133.870 -87.602 628.217  1.00  7.20           H
ATOM   1897  SG  CYS 9 119    -134.529 -89.936 628.084  1.00  7.20           S
ATOM   1898  HN  CYS 9 119    -134.821 -85.986 629.737  1.00  7.20           H
ATOM   1899  N   LYS 9 120    -132.654 -88.027 630.863  1.00  7.20           N
ATOM   1900  CA  LYS 9 120    -131.489 -88.544 631.560  1.00  7.20           C
ATOM   1901  C   LYS 9 120    -131.841 -88.772 633.032  1.00  7.20           C
ATOM   1902  O   LYS 9 120    -131.592 -89.848 633.574  1.00  7.20           O
ATOM   1903  HA  LYS 9 120    -131.240 -89.506 631.112  1.00  7.20           H
ATOM   1904  CB  LYS 9 120    -130.286 -87.622 631.351  1.00  7.20           C
ATOM   1905 1HB  LYS 9 120    -130.577 -86.589 631.541  1.00  7.20           H
ATOM   1906 2HB  LYS 9 120    -129.504 -87.870 632.069  1.00  7.20           H
ATOM   1907  CG  LYS 9 120    -129.739 -87.750 629.928  1.00  7.20           C
ATOM   1908 1HG  LYS 9 120    -129.453 -88.784 629.736  1.00  7.20           H
ATOM   1909 2HG  LYS 9 120    -130.519 -87.496 629.210  1.00  7.20           H
ATOM   1910  CD  LYS 9 120    -128.530 -86.834 629.721  1.00  7.20           C
ATOM   1911 1HD  LYS 9 120    -128.831 -85.795 629.852  1.00  7.20           H
ATOM   1912 2HD  LYS 9 120    -127.776 -87.045 630.479  1.00  7.20           H
ATOM   1913  CE  LYS 9 120    -127.929 -87.026 628.328  1.00  7.20           C
ATOM   1914 1HE  LYS 9 120    -128.481 -87.797 627.790  1.00  7.20           H
ATOM   1915 2HE  LYS 9 120    -128.027 -86.105 627.753  1.00  7.20           H
ATOM   1916  NZ  LYS 9 120    -126.502 -87.407 628.427  1.00  7.20           N
ATOM   1917 1HZ  LYS 9 120    -126.122 -87.538 627.496  1.00  7.20           H
ATOM   1918 2HZ  LYS 9 120    -125.989 -86.672 628.901  1.00  7.20           H
ATOM   1919 3HZ  LYS 9 120    -126.419 -88.271 628.951  1.00  7.20           H
ATOM   1920  HN  LYS 9 120    -132.526 -87.135 630.429  1.00  7.20           H
ATOM   1921  N   VAL 9 121    -132.413 -87.742 633.637  1.00  7.20           N
ATOM   1922  CA  VAL 9 121    -132.713 -87.780 635.058  1.00  7.20           C
ATOM   1923  C   VAL 9 121    -133.653 -88.953 635.345  1.00  7.20           C
ATOM   1924  O   VAL 9 121    -133.409 -89.739 636.260  1.00  7.20           O
ATOM   1925  HA  VAL 9 121    -131.775 -87.945 635.588  1.00  7.20           H
ATOM   1926  HB  VAL 9 121    -134.115 -86.184 634.851  1.00  7.20           H
ATOM   1927  CB  VAL 9 121    -133.282 -86.434 635.509  1.00  7.20           C
ATOM   1928  CG1 VAL 9 121    -133.823 -86.518 636.938  1.00  7.20           C
ATOM   1929 1HG1 VAL 9 121    -134.615 -87.266 636.984  1.00  7.20           H
ATOM   1930 2HG1 VAL 9 121    -133.017 -86.801 637.615  1.00  7.20           H
ATOM   1931 3HG1 VAL 9 121    -134.221 -85.548 637.234  1.00  7.20           H
ATOM   1932  CG2 VAL 9 121    -132.235 -85.325 635.384  1.00  7.20           C
ATOM   1933 1HG2 VAL 9 121    -131.374 -85.567 636.007  1.00  7.20           H
ATOM   1934 2HG2 VAL 9 121    -131.919 -85.240 634.344  1.00  7.20           H
ATOM   1935 3HG2 VAL 9 121    -132.666 -84.379 635.711  1.00  7.20           H
ATOM   1936  HN  VAL 9 121    -132.671 -86.894 633.173  1.00  7.20           H
ATOM   1937  N   VAL 9 122    -134.707 -89.034 634.547  1.00  7.20           N
ATOM   1938  CA  VAL 9 122    -135.820 -89.912 634.865  1.00  7.20           C
ATOM   1939  C   VAL 9 122    -135.366 -91.368 634.747  1.00  7.20           C
ATOM   1940  O   VAL 9 122    -135.779 -92.217 635.536  1.00  7.20           O
ATOM   1941  HA  VAL 9 122    -136.108 -89.717 635.897  1.00  7.20           H
ATOM   1942  HB  VAL 9 122    -136.663 -89.541 632.939  1.00  7.20           H
ATOM   1943  CB  VAL 9 122    -137.017 -89.585 633.969  1.00  7.20           C
ATOM   1944  CG1 VAL 9 122    -138.081 -90.680 634.054  1.00  7.20           C
ATOM   1945 1HG1 VAL 9 122    -137.653 -91.629 633.732  1.00  7.20           H
ATOM   1946 2HG1 VAL 9 122    -138.429 -90.769 635.083  1.00  7.20           H
ATOM   1947 3HG1 VAL 9 122    -138.921 -90.422 633.408  1.00  7.20           H
ATOM   1948  CG2 VAL 9 122    -137.607 -88.218 634.321  1.00  7.20           C
ATOM   1949 1HG2 VAL 9 122    -137.939 -88.221 635.359  1.00  7.20           H
ATOM   1950 2HG2 VAL 9 122    -136.848 -87.448 634.184  1.00  7.20           H
ATOM   1951 3HG2 VAL 9 122    -138.456 -88.010 633.669  1.00  7.20           H
ATOM   1952  HN  VAL 9 122    -134.807 -88.515 633.698  1.00  7.20           H
ATOM   1953  N   ASN 9 123    -134.522 -91.613 633.755  1.00  7.20           N
ATOM   1954  CA  ASN 9 123    -133.976 -92.944 633.548  1.00  7.20           C
ATOM   1955  C   ASN 9 123    -133.062 -93.303 634.721  1.00  7.20           C
ATOM   1956  O   ASN 9 123    -133.100 -94.426 635.221  1.00  7.20           O
ATOM   1957  HA  ASN 9 123    -134.843 -93.601 633.479  1.00  7.20           H
ATOM   1958  CB  ASN 9 123    -133.146 -93.005 632.265  1.00  7.20           C
ATOM   1959 1HB  ASN 9 123    -132.639 -92.053 632.109  1.00  7.20           H
ATOM   1960 2HB  ASN 9 123    -132.371 -93.765 632.364  1.00  7.20           H
ATOM   1961  CG  ASN 9 123    -134.028 -93.323 631.055  1.00  7.20           C
ATOM   1962  OD1 ASN 9 123    -135.099 -93.895 631.169  1.00  7.20           O
ATOM   1963  ND2 ASN 9 123    -133.519 -92.922 629.894  1.00  7.20           N
ATOM   1964 1HD2 ASN 9 123    -132.634 -92.457 629.870  1.00  7.20           H
ATOM   1965 2HD2 ASN 9 123    -134.021 -93.084 629.045  1.00  7.20           H
ATOM   1966  HN  ASN 9 123    -134.212 -90.923 633.101  1.00  7.20           H
ATOM   1967  N   SER 9 124    -132.260 -92.328 635.125  1.00  7.20           N
ATOM   1968  CA  SER 9 124    -131.192 -92.584 636.076  1.00  7.20           C
ATOM   1969  C   SER 9 124    -131.772 -92.767 637.479  1.00  7.20           C
ATOM   1970  O   SER 9 124    -131.271 -93.572 638.262  1.00  7.20           O
ATOM   1971  HA  SER 9 124    -130.716 -93.503 635.735  1.00  7.20           H
ATOM   1972  CB  SER 9 124    -130.166 -91.448 636.070  1.00  7.20           C
ATOM   1973 1HB  SER 9 124    -130.629 -90.540 636.458  1.00  7.20           H
ATOM   1974 2HB  SER 9 124    -129.344 -91.698 636.740  1.00  7.20           H
ATOM   1975  HG  SER 9 124    -130.007 -90.328 634.419  1.00  7.20           H
ATOM   1976  OG  SER 9 124    -129.654 -91.198 634.764  1.00  7.20           O
ATOM   1977  HN  SER 9 124    -132.332 -91.380 634.814  1.00  7.20           H
ATOM   1978  N   MET 9 125    -132.822 -92.007 637.754  1.00  7.20           N
ATOM   1979  CA  MET 9 125    -133.356 -91.929 639.103  1.00  7.20           C
ATOM   1980  C   MET 9 125    -133.876 -93.291 639.567  1.00  7.20           C
ATOM   1981  O   MET 9 125    -133.748 -93.643 640.739  1.00  7.20           O
ATOM   1982  HA  MET 9 125    -132.522 -91.618 639.732  1.00  7.20           H
ATOM   1983  CB  MET 9 125    -134.494 -90.907 639.144  1.00  7.20           C
ATOM   1984 1HB  MET 9 125    -135.125 -91.025 638.262  1.00  7.20           H
ATOM   1985 2HB  MET 9 125    -135.125 -91.094 640.013  1.00  7.20           H
ATOM   1986  CG  MET 9 125    -133.948 -89.480 639.200  1.00  7.20           C
ATOM   1987 1HG  MET 9 125    -133.293 -89.298 638.348  1.00  7.20           H
ATOM   1988 2HG  MET 9 125    -134.767 -88.764 639.130  1.00  7.20           H
ATOM   1989  SD  MET 9 125    -133.050 -89.229 640.722  1.00  7.20           S
ATOM   1990  CE  MET 9 125    -132.019 -87.850 640.251  1.00  7.20           C
ATOM   1991 1HE  MET 9 125    -131.390 -88.138 639.408  1.00  7.20           H
ATOM   1992 2HE  MET 9 125    -132.648 -87.008 639.964  1.00  7.20           H
ATOM   1993 3HE  MET 9 125    -131.389 -87.563 641.093  1.00  7.20           H
ATOM   1994  HN  MET 9 125    -133.304 -91.452 637.076  1.00  7.20           H
ATOM   1995  N   TYR 9 126    -134.452 -94.022 638.623  1.00  7.20           N
ATOM   1996  CA  TYR 9 126    -134.959 -95.352 638.912  1.00  7.20           C
ATOM   1997  C   TYR 9 126    -133.826 -96.293 639.325  1.00  7.20           C
ATOM   1998  O   TYR 9 126    -133.944 -97.015 640.315  1.00  7.20           O
ATOM   1999  HA  TYR 9 126    -135.672 -95.270 639.733  1.00  7.20           H
ATOM   2000  CB  TYR 9 126    -135.577 -95.860 637.607  1.00  7.20           C
ATOM   2001 1HB  TYR 9 126    -136.473 -95.278 637.391  1.00  7.20           H
ATOM   2002 2HB  TYR 9 126    -134.877 -95.681 636.792  1.00  7.20           H
ATOM   2003  CG  TYR 9 126    -135.945 -97.345 637.629  1.00  7.20           C
ATOM   2004  HD1 TYR 9 126    -134.807 -97.801 635.870  1.00  7.20           H
ATOM   2005  CD1 TYR 9 126    -135.455 -98.191 636.655  1.00  7.20           C
ATOM   2006  HD2 TYR 9 126    -137.151 -97.170 639.393  1.00  7.20           H
ATOM   2007  CD2 TYR 9 126    -136.765 -97.838 638.623  1.00  7.20           C
ATOM   2008  CE1 TYR 9 126    -135.801 -99.589 636.676  1.00  7.20           C
ATOM   2009  HE1 TYR 9 126    -135.421-100.268 635.912  1.00  7.20           H
ATOM   2010  HE2 TYR 9 126    -137.757 -99.639 639.423  1.00  7.20           H
ATOM   2011  CE2 TYR 9 126    -137.110 -99.236 638.644  1.00  7.20           C
ATOM   2012  CZ  TYR 9 126    -136.611-100.042 637.669  1.00  7.20           C
ATOM   2013  OH  TYR 9 126    -136.937-101.363 637.689  1.00  7.20           O
ATOM   2014  HH  TYR 9 126    -137.527-101.557 638.472  1.00  7.20           H
ATOM   2015  HN  TYR 9 126    -134.574 -93.719 637.678  1.00  7.20           H
ATOM   2016  N   LYS 9 127    -132.755 -96.256 638.547  1.00  7.20           N
ATOM   2017  CA  LYS 9 127    -131.634 -97.153 638.773  1.00  7.20           C
ATOM   2018  C   LYS 9 127    -130.929 -96.763 640.074  1.00  7.20           C
ATOM   2019  O   LYS 9 127    -130.411 -97.623 640.785  1.00  7.20           O
ATOM   2020  HA  LYS 9 127    -132.038 -98.158 638.887  1.00  7.20           H
ATOM   2021  CB  LYS 9 127    -130.709 -97.172 637.554  1.00  7.20           C
ATOM   2022 1HB  LYS 9 127    -130.494 -96.150 637.240  1.00  7.20           H
ATOM   2023 2HB  LYS 9 127    -129.757 -97.629 637.823  1.00  7.20           H
ATOM   2024  CG  LYS 9 127    -131.344 -97.945 636.397  1.00  7.20           C
ATOM   2025 1HG  LYS 9 127    -132.295 -97.486 636.126  1.00  7.20           H
ATOM   2026 2HG  LYS 9 127    -130.700 -97.886 635.519  1.00  7.20           H
ATOM   2027  CD  LYS 9 127    -131.567 -99.411 636.774  1.00  7.20           C
ATOM   2028 1HD  LYS 9 127    -130.619 -99.865 637.062  1.00  7.20           H
ATOM   2029 2HD  LYS 9 127    -132.226 -99.471 637.640  1.00  7.20           H
ATOM   2030  CE  LYS 9 127    -132.177-100.190 635.607  1.00  7.20           C
ATOM   2031 1HE  LYS 9 127    -133.025 -99.640 635.198  1.00  7.20           H
ATOM   2032 2HE  LYS 9 127    -131.445-100.290 634.806  1.00  7.20           H
ATOM   2033  NZ  LYS 9 127    -132.617-101.531 636.053  1.00  7.20           N
ATOM   2034 1HZ  LYS 9 127    -133.002-102.040 635.265  1.00  7.20           H
ATOM   2035 2HZ  LYS 9 127    -131.825-102.039 636.430  1.00  7.20           H
ATOM   2036 3HZ  LYS 9 127    -133.327-101.432 636.771  1.00  7.20           H
ATOM   2037  HN  LYS 9 127    -132.646 -95.629 637.776  1.00  7.20           H
ATOM   2038  N   MET 9 128    -130.932 -95.467 640.346  1.00  7.20           N
ATOM   2039  CA  MET 9 128    -130.423 -94.966 641.612  1.00  7.20           C
ATOM   2040  C   MET 9 128    -131.189 -95.573 642.789  1.00  7.20           C
ATOM   2041  O   MET 9 128    -130.585 -96.061 643.742  1.00  7.20           O
ATOM   2042  HA  MET 9 128    -129.379 -95.276 641.651  1.00  7.20           H
ATOM   2043  CB  MET 9 128    -130.554 -93.442 641.648  1.00  7.20           C
ATOM   2044 1HB  MET 9 128    -129.977 -93.005 640.834  1.00  7.20           H
ATOM   2045 2HB  MET 9 128    -131.594 -93.159 641.490  1.00  7.20           H
ATOM   2046  CG  MET 9 128    -130.065 -92.882 642.986  1.00  7.20           C
ATOM   2047 1HG  MET 9 128    -130.380 -91.844 643.091  1.00  7.20           H
ATOM   2048 2HG  MET 9 128    -130.516 -93.437 643.808  1.00  7.20           H
ATOM   2049  SD  MET 9 128    -128.286 -92.992 643.080  1.00  7.20           S
ATOM   2050  CE  MET 9 128    -127.835 -91.676 641.961  1.00  7.20           C
ATOM   2051 1HE  MET 9 128    -128.240 -91.885 640.971  1.00  7.20           H
ATOM   2052 2HE  MET 9 128    -128.241 -90.733 642.327  1.00  7.20           H
ATOM   2053 3HE  MET 9 128    -126.749 -91.605 641.902  1.00  7.20           H
ATOM   2054  HN  MET 9 128    -131.273 -94.765 639.720  1.00  7.20           H
ATOM   2055  N   ASN 9 129    -132.509 -95.523 642.684  1.00  7.20           N
ATOM   2056  CA  ASN 9 129    -133.364 -96.086 643.714  1.00  7.20           C
ATOM   2057  C   ASN 9 129    -133.048 -97.575 643.876  1.00  7.20           C
ATOM   2058  O   ASN 9 129    -132.841 -98.052 644.991  1.00  7.20           O
ATOM   2059  HA  ASN 9 129    -133.143 -95.513 644.615  1.00  7.20           H
ATOM   2060  CB  ASN 9 129    -134.841 -95.955 643.337  1.00  7.20           C
ATOM   2061 1HB  ASN 9 129    -135.150 -94.913 643.419  1.00  7.20           H
ATOM   2062 2HB  ASN 9 129    -134.982 -96.249 642.297  1.00  7.20           H
ATOM   2063  CG  ASN 9 129    -135.717 -96.825 644.242  1.00  7.20           C
ATOM   2064  OD1 ASN 9 129    -135.942 -97.997 643.990  1.00  7.20           O
ATOM   2065  ND2 ASN 9 129    -136.197 -96.187 645.305  1.00  7.20           N
ATOM   2066 1HD2 ASN 9 129    -135.974 -95.223 645.453  1.00  7.20           H
ATOM   2067 2HD2 ASN 9 129    -136.781 -96.670 645.957  1.00  7.20           H
ATOM   2068  HN  ASN 9 129    -132.993 -95.107 641.914  1.00  7.20           H
ATOM   2069  N   PHE 9 130    -133.019 -98.267 642.746  1.00  7.20           N
ATOM   2070  CA  PHE 9 130    -132.892 -99.714 642.759  1.00  7.20           C
ATOM   2071  C   PHE 9 130    -131.651-100.149 643.540  1.00  7.20           C
ATOM   2072  O   PHE 9 130    -131.748-100.938 644.479  1.00  7.20           O
ATOM   2073  HA  PHE 9 130    -133.783-100.113 643.244  1.00  7.20           H
ATOM   2074  CB  PHE 9 130    -132.747-100.163 641.303  1.00  7.20           C
ATOM   2075 1HB  PHE 9 130    -133.569 -99.746 640.721  1.00  7.20           H
ATOM   2076 2HB  PHE 9 130    -131.825 -99.748 640.896  1.00  7.20           H
ATOM   2077  CG  PHE 9 130    -132.731-101.682 641.119  1.00  7.20           C
ATOM   2078  HD1 PHE 9 130    -130.783-101.693 640.266  1.00  7.20           H
ATOM   2079  CD1 PHE 9 130    -131.643-102.289 640.573  1.00  7.20           C
ATOM   2080  HD2 PHE 9 130    -134.675-101.938 641.939  1.00  7.20           H
ATOM   2081  CD2 PHE 9 130    -133.804-102.425 641.502  1.00  7.20           C
ATOM   2082  CE1 PHE 9 130    -131.628-103.698 640.402  1.00  7.20           C
ATOM   2083  HE1 PHE 9 130    -130.757-104.185 639.963  1.00  7.20           H
ATOM   2084  CE2 PHE 9 130    -133.788-103.834 641.331  1.00  7.20           C
ATOM   2085  HE2 PHE 9 130    -134.648-104.430 641.637  1.00  7.20           H
ATOM   2086  CZ  PHE 9 130    -132.701-104.441 640.784  1.00  7.20           C
ATOM   2087  HZ  PHE 9 130    -132.689-105.523 640.653  1.00  7.20           H
ATOM   2088  HN  PHE 9 130    -133.081 -97.856 641.837  1.00  7.20           H
ATOM   2089  N   TYR 9 131    -130.511 -99.616 643.123  1.00  7.20           N
ATOM   2090  CA  TYR 9 131    -129.243-100.003 643.716  1.00  7.20           C
ATOM   2091  C   TYR 9 131    -129.193 -99.628 645.199  1.00  7.20           C
ATOM   2092  O   TYR 9 131    -128.809-100.443 646.036  1.00  7.20           O
ATOM   2093  HA  TYR 9 131    -129.142-101.084 643.619  1.00  7.20           H
ATOM   2094  CB  TYR 9 131    -128.168 -99.213 642.967  1.00  7.20           C
ATOM   2095 1HB  TYR 9 131    -128.419 -98.153 643.004  1.00  7.20           H
ATOM   2096 2HB  TYR 9 131    -127.216 -99.334 643.483  1.00  7.20           H
ATOM   2097  CG  TYR 9 131    -127.995 -99.631 641.505  1.00  7.20           C
ATOM   2098  HD1 TYR 9 131    -127.828-101.717 641.969  1.00  7.20           H
ATOM   2099  CD1 TYR 9 131    -127.833-100.963 641.182  1.00  7.20           C
ATOM   2100  HD2 TYR 9 131    -128.130 -97.623 640.764  1.00  7.20           H
ATOM   2101  CD2 TYR 9 131    -128.002 -98.675 640.509  1.00  7.20           C
ATOM   2102  CE1 TYR 9 131    -127.670-101.355 639.806  1.00  7.20           C
ATOM   2103  HE1 TYR 9 131    -127.541-102.404 639.538  1.00  7.20           H
ATOM   2104  HE2 TYR 9 131    -127.843 -98.324 638.337  1.00  7.20           H
ATOM   2105  CE2 TYR 9 131    -127.839 -99.068 639.133  1.00  7.20           C
ATOM   2106  CZ  TYR 9 131    -127.681-100.389 638.850  1.00  7.20           C
ATOM   2107  OH  TYR 9 131    -127.528-100.760 637.550  1.00  7.20           O
ATOM   2108  HH  TYR 9 131    -127.364 -99.954 636.982  1.00  7.20           H
ATOM   2109  HN  TYR 9 131    -130.447 -98.933 642.396  1.00  7.20           H
ATOM   2110  N   SER 9 132    -129.588 -98.394 645.478  1.00  7.20           N
ATOM   2111  CA  SER 9 132    -129.454 -97.851 646.819  1.00  7.20           C
ATOM   2112  C   SER 9 132    -130.336 -98.636 647.792  1.00  7.20           C
ATOM   2113  O   SER 9 132    -129.894 -98.998 648.881  1.00  7.20           O
ATOM   2114  HA  SER 9 132    -128.401 -97.971 647.075  1.00  7.20           H
ATOM   2115  CB  SER 9 132    -129.820 -96.366 646.850  1.00  7.20           C
ATOM   2116 1HB  SER 9 132    -129.740 -95.994 647.872  1.00  7.20           H
ATOM   2117 2HB  SER 9 132    -129.105 -95.803 646.250  1.00  7.20           H
ATOM   2118  HG  SER 9 132    -131.097 -95.682 645.469  1.00  7.20           H
ATOM   2119  OG  SER 9 132    -131.138 -96.130 646.362  1.00  7.20           O
ATOM   2120  HN  SER 9 132    -129.992 -97.772 644.808  1.00  7.20           H
ATOM   2121  N   CYS 9 133    -131.566 -98.875 647.364  1.00  7.20           N
ATOM   2122  CA  CYS 9 133    -132.537 -99.545 648.213  1.00  7.20           C
ATOM   2123  C   CYS 9 133    -132.004-100.940 648.544  1.00  7.20           C
ATOM   2124  O   CYS 9 133    -132.071-101.378 649.692  1.00  7.20           O
ATOM   2125  HA  CYS 9 133    -132.631 -98.942 649.116  1.00  7.20           H
ATOM   2126  CB  CYS 9 133    -133.918 -99.603 647.557  1.00  7.20           C
ATOM   2127 1HB  CYS 9 133    -133.823 -99.915 646.517  1.00  7.20           H
ATOM   2128 2HB  CYS 9 133    -134.537-100.347 648.058  1.00  7.20           H
ATOM   2129  HG  CYS 9 133    -134.034 -97.416 646.644  1.00  7.20           H
ATOM   2130  SG  CYS 9 133    -134.721 -97.961 647.644  1.00  7.20           S
ATOM   2131  HN  CYS 9 133    -131.902 -98.621 646.457  1.00  7.20           H
ATOM   2132  N   VAL 9 134    -131.486-101.600 647.518  1.00  7.20           N
ATOM   2133  CA  VAL 9 134    -131.059-102.982 647.656  1.00  7.20           C
ATOM   2134  C   VAL 9 134    -129.862-103.049 648.607  1.00  7.20           C
ATOM   2135  O   VAL 9 134    -129.767-103.960 649.428  1.00  7.20           O
ATOM   2136  HA  VAL 9 134    -131.886-103.540 648.094  1.00  7.20           H
ATOM   2137  HB  VAL 9 134    -130.146-102.865 645.731  1.00  7.20           H
ATOM   2138  CB  VAL 9 134    -130.762-103.578 646.279  1.00  7.20           C
ATOM   2139  CG1 VAL 9 134    -129.972-104.882 646.404  1.00  7.20           C
ATOM   2140 1HG1 VAL 9 134    -129.028-104.688 646.911  1.00  7.20           H
ATOM   2141 2HG1 VAL 9 134    -130.552-105.604 646.980  1.00  7.20           H
ATOM   2142 3HG1 VAL 9 134    -129.775-105.284 645.410  1.00  7.20           H
ATOM   2143  CG2 VAL 9 134    -132.052-103.792 645.485  1.00  7.20           C
ATOM   2144 1HG2 VAL 9 134    -132.704-104.476 646.028  1.00  7.20           H
ATOM   2145 2HG2 VAL 9 134    -132.559-102.836 645.350  1.00  7.20           H
ATOM   2146 3HG2 VAL 9 134    -131.813-104.216 644.510  1.00  7.20           H
ATOM   2147  HN  VAL 9 134    -131.357-101.207 646.608  1.00  7.20           H
ATOM   2148  N   LEU 9 135    -128.978-102.072 648.464  1.00  7.20           N
ATOM   2149  CA  LEU 9 135    -127.803-101.995 649.316  1.00  7.20           C
ATOM   2150  C   LEU 9 135    -128.239-101.706 650.754  1.00  7.20           C
ATOM   2151  O   LEU 9 135    -127.654-102.230 651.700  1.00  7.20           O
ATOM   2152  HA  LEU 9 135    -127.318-102.971 649.291  1.00  7.20           H
ATOM   2153  CB  LEU 9 135    -126.804-100.978 648.760  1.00  7.20           C
ATOM   2154 1HB  LEU 9 135    -127.335-100.047 648.563  1.00  7.20           H
ATOM   2155 2HB  LEU 9 135    -126.065-100.766 649.532  1.00  7.20           H
ATOM   2156  HG  LEU 9 135    -126.806-101.706 646.749  1.00  7.20           H
ATOM   2157  CG  LEU 9 135    -126.066-101.391 647.485  1.00  7.20           C
ATOM   2158  CD1 LEU 9 135    -125.305-100.207 646.884  1.00  7.20           C
ATOM   2159 1HD1 LEU 9 135    -126.008 -99.411 646.639  1.00  7.20           H
ATOM   2160 2HD1 LEU 9 135    -124.576 -99.840 647.607  1.00  7.20           H
ATOM   2161 3HD1 LEU 9 135    -124.790-100.529 645.979  1.00  7.20           H
ATOM   2162  CD2 LEU 9 135    -125.150-102.589 647.745  1.00  7.20           C
ATOM   2163 1HD2 LEU 9 135    -124.415-102.325 648.505  1.00  7.20           H
ATOM   2164 2HD2 LEU 9 135    -125.746-103.433 648.093  1.00  7.20           H
ATOM   2165 3HD2 LEU 9 135    -124.638-102.861 646.823  1.00  7.20           H
ATOM   2166  HN  LEU 9 135    -129.055-101.343 647.784  1.00  7.20           H
ATOM   2167  N   LEU 9 136    -129.263-100.874 650.872  1.00  7.20           N
ATOM   2168  CA  LEU 9 136    -129.749-100.466 652.179  1.00  7.20           C
ATOM   2169  C   LEU 9 136    -130.345-101.679 652.897  1.00  7.20           C
ATOM   2170  O   LEU 9 136    -130.086-101.894 654.080  1.00  7.20           O
ATOM   2171  HA  LEU 9 136    -128.891-100.114 652.752  1.00  7.20           H
ATOM   2172  CB  LEU 9 136    -130.720 -99.291 652.048  1.00  7.20           C
ATOM   2173 1HB  LEU 9 136    -131.414 -99.508 651.236  1.00  7.20           H
ATOM   2174 2HB  LEU 9 136    -131.309 -99.228 652.963  1.00  7.20           H
ATOM   2175  HG  LEU 9 136    -129.361 -98.031 650.980  1.00  7.20           H
ATOM   2176  CG  LEU 9 136    -130.085 -97.923 651.788  1.00  7.20           C
ATOM   2177  CD1 LEU 9 136    -131.135 -96.912 651.323  1.00  7.20           C
ATOM   2178 1HD1 LEU 9 136    -131.596 -97.264 650.400  1.00  7.20           H
ATOM   2179 2HD1 LEU 9 136    -131.899 -96.802 652.092  1.00  7.20           H
ATOM   2180 3HD1 LEU 9 136    -130.657 -95.948 651.145  1.00  7.20           H
ATOM   2181  CD2 LEU 9 136    -129.320 -97.431 653.017  1.00  7.20           C
ATOM   2182 1HD2 LEU 9 136    -130.005 -97.344 653.861  1.00  7.20           H
ATOM   2183 2HD2 LEU 9 136    -128.530 -98.141 653.262  1.00  7.20           H
ATOM   2184 3HD2 LEU 9 136    -128.879 -96.457 652.805  1.00  7.20           H
ATOM   2185  HN  LEU 9 136    -129.756-100.480 650.096  1.00  7.20           H
ATOM   2186  N   ILE 9 137    -131.133-102.439 652.152  1.00  7.20           N
ATOM   2187  CA  ILE 9 137    -131.800-103.602 652.713  1.00  7.20           C
ATOM   2188  C   ILE 9 137    -130.750-104.604 653.195  1.00  7.20           C
ATOM   2189  O   ILE 9 137    -130.925-105.242 654.232  1.00  7.20           O
ATOM   2190  HA  ILE 9 137    -132.376-103.264 653.574  1.00  7.20           H
ATOM   2191  HB  ILE 9 137    -132.286-104.290 650.747  1.00  7.20           H
ATOM   2192  CB  ILE 9 137    -132.793-104.188 651.707  1.00  7.20           C
ATOM   2193  CG1 ILE 9 137    -133.979-103.245 651.493  1.00  7.20           C
ATOM   2194 1HG1 ILE 9 137    -134.637-103.281 652.361  1.00  7.20           H
ATOM   2195 2HG1 ILE 9 137    -133.621-102.219 651.406  1.00  7.20           H
ATOM   2196  CG2 ILE 9 137    -133.242-105.587 652.131  1.00  7.20           C
ATOM   2197 1HG2 ILE 9 137    -132.375-106.245 652.191  1.00  7.20           H
ATOM   2198 2HG2 ILE 9 137    -133.725-105.533 653.107  1.00  7.20           H
ATOM   2199 3HG2 ILE 9 137    -133.947-105.980 651.399  1.00  7.20           H
ATOM   2200  CD1 ILE 9 137    -134.762-103.626 650.236  1.00  7.20           C
ATOM   2201 1HD1 ILE 9 137    -134.107-103.565 649.367  1.00  7.20           H
ATOM   2202 2HD1 ILE 9 137    -135.139-104.644 650.336  1.00  7.20           H
ATOM   2203 3HD1 ILE 9 137    -135.600-102.940 650.108  1.00  7.20           H
ATOM   2204  HN  ILE 9 137    -131.318-102.272 651.183  1.00  7.20           H
ATOM   2205  N   MET 9 138    -129.680-104.711 652.420  1.00  7.20           N
ATOM   2206  CA  MET 9 138    -128.566-105.564 652.796  1.00  7.20           C
ATOM   2207  C   MET 9 138    -127.968-105.126 654.134  1.00  7.20           C
ATOM   2208  O   MET 9 138    -127.747-105.952 655.019  1.00  7.20           O
ATOM   2209  HA  MET 9 138    -128.982-106.567 652.887  1.00  7.20           H
ATOM   2210  CB  MET 9 138    -127.488-105.504 651.711  1.00  7.20           C
ATOM   2211 1HB  MET 9 138    -127.911-105.815 650.756  1.00  7.20           H
ATOM   2212 2HB  MET 9 138    -127.147-104.476 651.589  1.00  7.20           H
ATOM   2213  CG  MET 9 138    -126.302-106.402 652.067  1.00  7.20           C
ATOM   2214 1HG  MET 9 138    -125.927-106.148 653.058  1.00  7.20           H
ATOM   2215 2HG  MET 9 138    -126.622-107.444 652.105  1.00  7.20           H
ATOM   2216  SD  MET 9 138    -125.005-106.208 650.856  1.00  7.20           S
ATOM   2217  CE  MET 9 138    -124.386-104.599 651.321  1.00  7.20           C
ATOM   2218 1HE  MET 9 138    -125.185-103.864 651.235  1.00  7.20           H
ATOM   2219 2HE  MET 9 138    -124.029-104.631 652.350  1.00  7.20           H
ATOM   2220 3HE  MET 9 138    -123.564-104.322 650.660  1.00  7.20           H
ATOM   2221  HN  MET 9 138    -129.569-104.229 651.551  1.00  7.20           H
ATOM   2222  N   CYS 9 139    -127.722-103.829 654.241  1.00  7.20           N
ATOM   2223  CA  CYS 9 139    -127.072-103.284 655.421  1.00  7.20           C
ATOM   2224  C   CYS 9 139    -128.008-103.474 656.616  1.00  7.20           C
ATOM   2225  O   CYS 9 139    -127.556-103.752 657.725  1.00  7.20           O
ATOM   2226  HA  CYS 9 139    -126.150-103.849 655.558  1.00  7.20           H
ATOM   2227  CB  CYS 9 139    -126.684-101.817 655.226  1.00  7.20           C
ATOM   2228 1HB  CYS 9 139    -127.532-101.258 654.830  1.00  7.20           H
ATOM   2229 2HB  CYS 9 139    -126.428-101.370 656.187  1.00  7.20           H
ATOM   2230  HG  CYS 9 139    -125.965-101.886 652.967  1.00  7.20           H
ATOM   2231  SG  CYS 9 139    -125.263-101.692 654.080  1.00  7.20           S
ATOM   2232  HN  CYS 9 139    -127.960-103.156 653.540  1.00  7.20           H
ATOM   2233  N   ILE 9 140    -129.296-103.315 656.349  1.00  7.20           N
ATOM   2234  CA  ILE 9 140    -130.303-103.501 657.380  1.00  7.20           C
ATOM   2235  C   ILE 9 140    -130.205-104.924 657.932  1.00  7.20           C
ATOM   2236  O   ILE 9 140    -130.337-105.137 659.136  1.00  7.20           O
ATOM   2237  HA  ILE 9 140    -130.077-102.802 658.186  1.00  7.20           H
ATOM   2238  HB  ILE 9 140    -131.802-103.591 655.858  1.00  7.20           H
ATOM   2239  CB  ILE 9 140    -131.691-103.143 656.845  1.00  7.20           C
ATOM   2240  CG1 ILE 9 140    -131.838-101.629 656.673  1.00  7.20           C
ATOM   2241 1HG1 ILE 9 140    -131.996-101.163 657.646  1.00  7.20           H
ATOM   2242 2HG1 ILE 9 140    -130.916-101.214 656.267  1.00  7.20           H
ATOM   2243  CG2 ILE 9 140    -132.789-103.728 657.735  1.00  7.20           C
ATOM   2244 1HG2 ILE 9 140    -132.694-104.814 657.761  1.00  7.20           H
ATOM   2245 2HG2 ILE 9 140    -132.690-103.330 658.744  1.00  7.20           H
ATOM   2246 3HG2 ILE 9 140    -133.765-103.459 657.331  1.00  7.20           H
ATOM   2247  CD1 ILE 9 140    -133.008-101.295 655.745  1.00  7.20           C
ATOM   2248 1HD1 ILE 9 140    -132.835-101.742 654.767  1.00  7.20           H
ATOM   2249 2HD1 ILE 9 140    -133.932-101.690 656.168  1.00  7.20           H
ATOM   2250 3HD1 ILE 9 140    -133.090-100.213 655.641  1.00  7.20           H
ATOM   2251  HN  ILE 9 140    -129.654-103.065 655.449  1.00  7.20           H
ATOM   2252  N   SER 9 141    -129.974-105.862 657.025  1.00  7.20           N
ATOM   2253  CA  SER 9 141    -129.945-107.267 657.392  1.00  7.20           C
ATOM   2254  C   SER 9 141    -128.735-107.551 658.284  1.00  7.20           C
ATOM   2255  O   SER 9 141    -128.847-108.263 659.281  1.00  7.20           O
ATOM   2256  HA  SER 9 141    -130.872-107.442 657.938  1.00  7.20           H
ATOM   2257  CB  SER 9 141    -129.910-108.160 656.150  1.00  7.20           C
ATOM   2258 1HB  SER 9 141    -128.985-107.982 655.602  1.00  7.20           H
ATOM   2259 2HB  SER 9 141    -129.902-109.207 656.456  1.00  7.20           H
ATOM   2260  HG  SER 9 141    -130.795-107.220 654.621  1.00  7.20           H
ATOM   2261  OG  SER 9 141    -131.023-107.926 655.292  1.00  7.20           O
ATOM   2262  HN  SER 9 141    -129.808-105.675 656.057  1.00  7.20           H
ATOM   2263  N   VAL 9 142    -127.606-106.978 657.894  1.00  7.20           N
ATOM   2264  CA  VAL 9 142    -126.379-107.150 658.653  1.00  7.20           C
ATOM   2265  C   VAL 9 142    -126.560-106.551 660.050  1.00  7.20           C
ATOM   2266  O   VAL 9 142    -126.203-107.175 661.048  1.00  7.20           O
ATOM   2267  HA  VAL 9 142    -126.200-108.221 658.752  1.00  7.20           H
ATOM   2268  HB  VAL 9 142    -125.436-105.496 657.689  1.00  7.20           H
ATOM   2269  CB  VAL 9 142    -125.201-106.541 657.890  1.00  7.20           C
ATOM   2270  CG1 VAL 9 142    -123.923-106.582 658.729  1.00  7.20           C
ATOM   2271 1HG1 VAL 9 142    -124.074-106.016 659.649  1.00  7.20           H
ATOM   2272 2HG1 VAL 9 142    -123.683-107.617 658.975  1.00  7.20           H
ATOM   2273 3HG1 VAL 9 142    -123.102-106.143 658.163  1.00  7.20           H
ATOM   2274  CG2 VAL 9 142    -124.997-107.243 656.546  1.00  7.20           C
ATOM   2275 1HG2 VAL 9 142    -124.794-108.300 656.715  1.00  7.20           H
ATOM   2276 2HG2 VAL 9 142    -125.898-107.138 655.941  1.00  7.20           H
ATOM   2277 3HG2 VAL 9 142    -124.154-106.790 656.024  1.00  7.20           H
ATOM   2278  HN  VAL 9 142    -127.521-106.407 657.078  1.00  7.20           H
ATOM   2279  N   ASP 9 143    -127.114-105.348 660.076  1.00  7.20           N
ATOM   2280  CA  ASP 9 143    -127.306-104.639 661.329  1.00  7.20           C
ATOM   2281  C   ASP 9 143    -128.205-105.470 662.248  1.00  7.20           C
ATOM   2282  O   ASP 9 143    -127.978-105.529 663.455  1.00  7.20           O
ATOM   2283  HA  ASP 9 143    -126.304-104.504 661.738  1.00  7.20           H
ATOM   2284  CB  ASP 9 143    -127.985-103.288 661.099  1.00  7.20           C
ATOM   2285 1HB  ASP 9 143    -127.407-102.704 660.383  1.00  7.20           H
ATOM   2286 2HB  ASP 9 143    -128.972-103.442 660.663  1.00  7.20           H
ATOM   2287  CG  ASP 9 143    -128.117-102.511 662.411  1.00  7.20           C
ATOM   2288  OD1 ASP 9 143    -127.071-102.330 663.071  1.00  7.20           O
ATOM   2289  OD2 ASP 9 143    -129.261-102.115 662.723  1.00  7.20           O
ATOM   2290  HN  ASP 9 143    -127.429-104.860 659.262  1.00  7.20           H
ATOM   2291  N   ARG 9 144    -129.205-106.091 661.640  1.00  7.20           N
ATOM   2292  CA  ARG 9 144    -130.176-106.863 662.396  1.00  7.20           C
ATOM   2293  C   ARG 9 144    -129.522-108.121 662.971  1.00  7.20           C
ATOM   2294  O   ARG 9 144    -129.863-108.555 664.070  1.00  7.20           O
ATOM   2295  HA  ARG 9 144    -130.506-106.194 663.191  1.00  7.20           H
ATOM   2296  CB  ARG 9 144    -131.362-107.269 661.518  1.00  7.20           C
ATOM   2297 1HB  ARG 9 144    -131.723-106.401 660.965  1.00  7.20           H
ATOM   2298 2HB  ARG 9 144    -131.038-108.004 660.781  1.00  7.20           H
ATOM   2299  CG  ARG 9 144    -132.496-107.850 662.363  1.00  7.20           C
ATOM   2300 1HG  ARG 9 144    -132.211-108.835 662.734  1.00  7.20           H
ATOM   2301 2HG  ARG 9 144    -132.666-107.218 663.235  1.00  7.20           H
ATOM   2302  CD  ARG 9 144    -133.786-107.960 661.548  1.00  7.20           C
ATOM   2303 1HD  ARG 9 144    -134.135-106.967 661.268  1.00  7.20           H
ATOM   2304 2HD  ARG 9 144    -133.596-108.504 660.623  1.00  7.20           H
ATOM   2305  NE  ARG 9 144    -134.827-108.657 662.338  1.00  7.20           N
ATOM   2306  HE  ARG 9 144    -134.745-108.643 663.335  1.00  7.20           H
ATOM   2307  CZ  ARG 9 144    -135.870-109.303 661.802  1.00  7.20           C
ATOM   2308  NH1 ARG 9 144    -136.029-109.353 660.472  1.00  7.20           N
ATOM   2309 1HH1 ARG 9 144    -135.366-108.906 659.872  1.00  7.20           H
ATOM   2310 2HH1 ARG 9 144    -136.810-109.838 660.079  1.00  7.20           H
ATOM   2311  NH2 ARG 9 144    -136.753-109.900 662.615  1.00  7.20           N
ATOM   2312 1HH2 ARG 9 144    -137.537-110.387 662.230  1.00  7.20           H
ATOM   2313 2HH2 ARG 9 144    -136.627-109.858 663.606  1.00  7.20           H
ATOM   2314  HN  ARG 9 144    -129.357-106.072 660.652  1.00  7.20           H
ATOM   2315  N   TYR 9 145    -128.594-108.671 662.201  1.00  7.20           N
ATOM   2316  CA  TYR 9 145    -127.817-109.809 662.663  1.00  7.20           C
ATOM   2317  C   TYR 9 145    -126.961-109.433 663.874  1.00  7.20           C
ATOM   2318  O   TYR 9 145    -127.005-110.106 664.902  1.00  7.20           O
ATOM   2319  HA  TYR 9 145    -128.513-110.597 662.950  1.00  7.20           H
ATOM   2320  CB  TYR 9 145    -126.897-110.190 661.501  1.00  7.20           C
ATOM   2321 1HB  TYR 9 145    -127.498-110.627 660.703  1.00  7.20           H
ATOM   2322 2HB  TYR 9 145    -126.442-109.285 661.099  1.00  7.20           H
ATOM   2323  CG  TYR 9 145    -125.789-111.174 661.882  1.00  7.20           C
ATOM   2324  HD1 TYR 9 145    -124.233-109.708 661.725  1.00  7.20           H
ATOM   2325  CD1 TYR 9 145    -124.479-110.747 661.946  1.00  7.20           C
ATOM   2326  HD2 TYR 9 145    -127.136-112.827 662.111  1.00  7.20           H
ATOM   2327  CD2 TYR 9 145    -126.100-112.489 662.162  1.00  7.20           C
ATOM   2328  CE1 TYR 9 145    -123.436-111.673 662.305  1.00  7.20           C
ATOM   2329  HE1 TYR 9 145    -122.397-111.348 662.359  1.00  7.20           H
ATOM   2330  HE2 TYR 9 145    -125.290-114.457 662.744  1.00  7.20           H
ATOM   2331  CE2 TYR 9 145    -125.058-113.415 662.521  1.00  7.20           C
ATOM   2332  CZ  TYR 9 145    -123.777-112.961 662.574  1.00  7.20           C
ATOM   2333  OH  TYR 9 145    -122.792-113.836 662.913  1.00  7.20           O
ATOM   2334  HH  TYR 9 145    -123.183-114.739 663.090  1.00  7.20           H
ATOM   2335  HN  TYR 9 145    -128.371-108.353 661.280  1.00  7.20           H
ATOM   2336  N   ILE 9 146    -126.202-108.359 663.711  1.00  7.20           N
ATOM   2337  CA  ILE 9 146    -125.272-107.937 664.745  1.00  7.20           C
ATOM   2338  C   ILE 9 146    -126.045-107.644 666.032  1.00  7.20           C
ATOM   2339  O   ILE 9 146    -125.585-107.974 667.125  1.00  7.20           O
ATOM   2340  HA  ILE 9 146    -124.592-108.768 664.932  1.00  7.20           H
ATOM   2341  HB  ILE 9 146    -125.095-106.003 663.849  1.00  7.20           H
ATOM   2342  CB  ILE 9 146    -124.425-106.761 664.255  1.00  7.20           C
ATOM   2343  CG1 ILE 9 146    -123.491-107.192 663.122  1.00  7.20           C
ATOM   2344 1HG1 ILE 9 146    -122.687-107.809 663.523  1.00  7.20           H
ATOM   2345 2HG1 ILE 9 146    -124.039-107.807 662.408  1.00  7.20           H
ATOM   2346  CG2 ILE 9 146    -123.661-106.116 665.413  1.00  7.20           C
ATOM   2347 1HG2 ILE 9 146    -124.369-105.751 666.157  1.00  7.20           H
ATOM   2348 2HG2 ILE 9 146    -123.003-106.854 665.870  1.00  7.20           H
ATOM   2349 3HG2 ILE 9 146    -123.067-105.283 665.037  1.00  7.20           H
ATOM   2350  CD1 ILE 9 146    -122.900-105.976 662.407  1.00  7.20           C
ATOM   2351 1HD1 ILE 9 146    -123.705-105.374 661.986  1.00  7.20           H
ATOM   2352 2HD1 ILE 9 146    -122.332-105.376 663.118  1.00  7.20           H
ATOM   2353 3HD1 ILE 9 146    -122.240-106.310 661.606  1.00  7.20           H
ATOM   2354  HN  ILE 9 146    -126.216-107.783 662.894  1.00  7.20           H
ATOM   2355  N   ALA 9 147    -127.206-107.029 665.861  1.00  7.20           N
ATOM   2356  CA  ALA 9 147    -128.002-106.604 666.999  1.00  7.20           C
ATOM   2357  C   ALA 9 147    -128.419-107.831 667.812  1.00  7.20           C
ATOM   2358  O   ALA 9 147    -128.717-107.721 669.000  1.00  7.20           O
ATOM   2359  HA  ALA 9 147    -127.377-105.962 667.620  1.00  7.20           H
ATOM   2360  CB  ALA 9 147    -129.204-105.795 666.507  1.00  7.20           C
ATOM   2361 1HB  ALA 9 147    -128.854-104.919 665.962  1.00  7.20           H
ATOM   2362 2HB  ALA 9 147    -129.814-106.413 665.849  1.00  7.20           H
ATOM   2363 3HB  ALA 9 147    -129.802-105.476 667.361  1.00  7.20           H
ATOM   2364  HN  ALA 9 147    -127.602-106.821 664.966  1.00  7.20           H
ATOM   2365  N   ILE 9 148    -128.427-108.972 667.139  1.00  7.20           N
ATOM   2366  CA  ILE 9 148    -128.797-110.220 667.785  1.00  7.20           C
ATOM   2367  C   ILE 9 148    -127.551-110.860 668.400  1.00  7.20           C
ATOM   2368  O   ILE 9 148    -127.550-111.217 669.577  1.00  7.20           O
ATOM   2369  HA  ILE 9 148    -129.494-109.978 668.588  1.00  7.20           H
ATOM   2370  HB  ILE 9 148    -128.953-111.191 665.886  1.00  7.20           H
ATOM   2371  CB  ILE 9 148    -129.537-111.132 666.804  1.00  7.20           C
ATOM   2372  CG1 ILE 9 148    -130.902-110.548 666.435  1.00  7.20           C
ATOM   2373 1HG1 ILE 9 148    -131.573-110.614 667.291  1.00  7.20           H
ATOM   2374 2HG1 ILE 9 148    -130.796-109.491 666.193  1.00  7.20           H
ATOM   2375  CG2 ILE 9 148    -129.652-112.554 667.358  1.00  7.20           C
ATOM   2376 1HG2 ILE 9 148    -128.655-112.959 667.529  1.00  7.20           H
ATOM   2377 2HG2 ILE 9 148    -130.202-112.533 668.299  1.00  7.20           H
ATOM   2378 3HG2 ILE 9 148    -130.182-113.181 666.641  1.00  7.20           H
ATOM   2379  CD1 ILE 9 148    -131.512-111.291 665.244  1.00  7.20           C
ATOM   2380 1HD1 ILE 9 148    -130.849-111.202 664.383  1.00  7.20           H
ATOM   2381 2HD1 ILE 9 148    -131.639-112.343 665.498  1.00  7.20           H
ATOM   2382 3HD1 ILE 9 148    -132.481-110.855 665.002  1.00  7.20           H
ATOM   2383  HN  ILE 9 148    -128.186-109.053 666.171  1.00  7.20           H
ATOM   2384  N   ALA 9 149    -126.521-110.985 667.577  1.00  7.20           N
ATOM   2385  CA  ALA 9 149    -125.376-111.807 667.930  1.00  7.20           C
ATOM   2386  C   ALA 9 149    -124.597-111.129 669.060  1.00  7.20           C
ATOM   2387  O   ALA 9 149    -124.021-111.802 669.913  1.00  7.20           O
ATOM   2388  HA  ALA 9 149    -125.752-112.766 668.285  1.00  7.20           H
ATOM   2389  CB  ALA 9 149    -124.514-112.043 666.688  1.00  7.20           C
ATOM   2390 1HB  ALA 9 149    -125.105-112.553 665.928  1.00  7.20           H
ATOM   2391 2HB  ALA 9 149    -124.168-111.086 666.298  1.00  7.20           H
ATOM   2392 3HB  ALA 9 149    -123.655-112.659 666.954  1.00  7.20           H
ATOM   2393  HN  ALA 9 149    -126.461-110.539 666.684  1.00  7.20           H
ATOM   2394  N   GLN 9 150    -124.604-109.804 669.028  1.00  7.20           N
ATOM   2395  CA  GLN 9 150    -123.764-109.030 669.926  1.00  7.20           C
ATOM   2396  C   GLN 9 150    -124.611-108.026 670.712  1.00  7.20           C
ATOM   2397  O   GLN 9 150    -124.210-106.878 670.893  1.00  7.20           O
ATOM   2398  HA  GLN 9 150    -123.323-109.756 670.609  1.00  7.20           H
ATOM   2399  CB  GLN 9 150    -122.647-108.321 669.157  1.00  7.20           C
ATOM   2400 1HB  GLN 9 150    -123.080-107.606 668.457  1.00  7.20           H
ATOM   2401 2HB  GLN 9 150    -122.027-107.753 669.851  1.00  7.20           H
ATOM   2402  CG  GLN 9 150    -121.781-109.328 668.397  1.00  7.20           C
ATOM   2403 1HG  GLN 9 150    -121.540-110.169 669.047  1.00  7.20           H
ATOM   2404 2HG  GLN 9 150    -122.340-109.728 667.552  1.00  7.20           H
ATOM   2405  CD  GLN 9 150    -120.491-108.674 667.899  1.00  7.20           C
ATOM   2406  OE1 GLN 9 150    -120.188-107.531 668.198  1.00  7.20           O
ATOM   2407  NE2 GLN 9 150    -119.750-109.462 667.124  1.00  7.20           N
ATOM   2408 1HE2 GLN 9 150    -120.056-110.391 666.917  1.00  7.20           H
ATOM   2409 2HE2 GLN 9 150    -118.887-109.124 666.749  1.00  7.20           H
ATOM   2410  HN  GLN 9 150    -125.169-109.263 668.406  1.00  7.20           H
ATOM   2411  N   ALA 9 151    -125.767-108.497 671.157  1.00  7.20           N
ATOM   2412  CA  ALA 9 151    -126.793-107.602 671.665  1.00  7.20           C
ATOM   2413  C   ALA 9 151    -126.169-106.639 672.676  1.00  7.20           C
ATOM   2414  O   ALA 9 151    -126.481-105.449 672.680  1.00  7.20           O
ATOM   2415  HA  ALA 9 151    -127.181-107.029 670.822  1.00  7.20           H
ATOM   2416  CB  ALA 9 151    -127.934-108.423 672.269  1.00  7.20           C
ATOM   2417 1HB  ALA 9 151    -128.362-109.069 671.502  1.00  7.20           H
ATOM   2418 2HB  ALA 9 151    -127.549-109.034 673.085  1.00  7.20           H
ATOM   2419 3HB  ALA 9 151    -128.703-107.752 672.649  1.00  7.20           H
ATOM   2420  HN  ALA 9 151    -126.006-109.467 671.175  1.00  7.20           H
ATOM   2421  N   MET 9 152    -125.299-107.189 673.510  1.00  7.20           N
ATOM   2422  CA  MET 9 152    -124.656-106.401 674.548  1.00  7.20           C
ATOM   2423  C   MET 9 152    -123.778-105.305 673.940  1.00  7.20           C
ATOM   2424  O   MET 9 152    -123.970-104.124 674.221  1.00  7.20           O
ATOM   2425  HA  MET 9 152    -125.467-105.950 675.119  1.00  7.20           H
ATOM   2426  CB  MET 9 152    -123.798-107.315 675.425  1.00  7.20           C
ATOM   2427 1HB  MET 9 152    -123.294-108.054 674.802  1.00  7.20           H
ATOM   2428 2HB  MET 9 152    -123.020-106.729 675.916  1.00  7.20           H
ATOM   2429  CG  MET 9 152    -124.652-108.023 676.479  1.00  7.20           C
ATOM   2430 1HG  MET 9 152    -125.532-107.423 676.708  1.00  7.20           H
ATOM   2431 2HG  MET 9 152    -125.008-108.976 676.089  1.00  7.20           H
ATOM   2432  SD  MET 9 152    -123.694-108.292 677.961  1.00  7.20           S
ATOM   2433  CE  MET 9 152    -122.673-109.655 677.428  1.00  7.20           C
ATOM   2434 1HE  MET 9 152    -123.307-110.498 677.151  1.00  7.20           H
ATOM   2435 2HE  MET 9 152    -122.079-109.350 676.566  1.00  7.20           H
ATOM   2436 3HE  MET 9 152    -122.009-109.951 678.240  1.00  7.20           H
ATOM   2437  HN  MET 9 152    -125.032-108.152 673.485  1.00  7.20           H
ATOM   2438  N   ARG 9 153    -122.833-105.737 673.117  1.00  7.20           N
ATOM   2439  CA  ARG 9 153    -121.902-104.811 672.495  1.00  7.20           C
ATOM   2440  C   ARG 9 153    -122.660-103.770 671.669  1.00  7.20           C
ATOM   2441  O   ARG 9 153    -122.283-102.600 671.643  1.00  7.20           O
ATOM   2442  HA  ARG 9 153    -121.375-104.344 673.328  1.00  7.20           H
ATOM   2443  CB  ARG 9 153    -120.913-105.549 671.590  1.00  7.20           C
ATOM   2444 1HB  ARG 9 153    -121.454-106.230 670.933  1.00  7.20           H
ATOM   2445 2HB  ARG 9 153    -120.395-104.834 670.951  1.00  7.20           H
ATOM   2446  CG  ARG 9 153    -119.893-106.334 672.417  1.00  7.20           C
ATOM   2447 1HG  ARG 9 153    -119.413-105.669 673.135  1.00  7.20           H
ATOM   2448 2HG  ARG 9 153    -120.403-107.108 672.991  1.00  7.20           H
ATOM   2449  CD  ARG 9 153    -118.833-106.974 671.518  1.00  7.20           C
ATOM   2450 1HD  ARG 9 153    -119.289-107.743 670.895  1.00  7.20           H
ATOM   2451 2HD  ARG 9 153    -118.416-106.225 670.845  1.00  7.20           H
ATOM   2452  NE  ARG 9 153    -117.758-107.565 672.345  1.00  7.20           N
ATOM   2453  HE  ARG 9 153    -117.858-107.530 673.339  1.00  7.20           H
ATOM   2454  CZ  ARG 9 153    -116.658-108.144 671.844  1.00  7.20           C
ATOM   2455  NH1 ARG 9 153    -116.471-108.218 670.519  1.00  7.20           N
ATOM   2456 1HH1 ARG 9 153    -117.155-107.840 669.896  1.00  7.20           H
ATOM   2457 2HH1 ARG 9 153    -115.647-108.652 670.154  1.00  7.20           H
ATOM   2458  NH2 ARG 9 153    -115.747-108.647 672.688  1.00  7.20           N
ATOM   2459 1HH2 ARG 9 153    -114.920-109.083 672.331  1.00  7.20           H
ATOM   2460 2HH2 ARG 9 153    -115.894-108.588 673.676  1.00  7.20           H
ATOM   2461  HN  ARG 9 153    -122.699-106.698 672.874  1.00  7.20           H
ATOM   2462  N   ALA 9 154    -123.714-104.235 671.015  1.00  7.20           N
ATOM   2463  CA  ALA 9 154    -124.500-103.369 670.152  1.00  7.20           C
ATOM   2464  C   ALA 9 154    -125.182-102.294 671.001  1.00  7.20           C
ATOM   2465  O   ALA 9 154    -125.602-101.261 670.481  1.00  7.20           O
ATOM   2466  HA  ALA 9 154    -123.817-102.889 669.452  1.00  7.20           H
ATOM   2467  CB  ALA 9 154    -125.504-104.211 669.362  1.00  7.20           C
ATOM   2468 1HB  ALA 9 154    -124.968-104.940 668.754  1.00  7.20           H
ATOM   2469 2HB  ALA 9 154    -126.166-104.732 670.055  1.00  7.20           H
ATOM   2470 3HB  ALA 9 154    -126.094-103.561 668.716  1.00  7.20           H
ATOM   2471  HN  ALA 9 154    -124.032-105.181 671.067  1.00  7.20           H
ATOM   2472  N   HIS 9 155    -125.270-102.573 672.293  1.00  7.20           N
ATOM   2473  CA  HIS 9 155    -125.883-101.637 673.221  1.00  7.20           C
ATOM   2474  C   HIS 9 155    -124.901-100.506 673.533  1.00  7.20           C
ATOM   2475  O   HIS 9 155    -125.253 -99.331 673.441  1.00  7.20           O
ATOM   2476  HA  HIS 9 155    -126.754-101.221 672.715  1.00  7.20           H
ATOM   2477  CB  HIS 9 155    -126.374-102.360 674.477  1.00  7.20           C
ATOM   2478 1HB  HIS 9 155    -126.917-103.257 674.179  1.00  7.20           H
ATOM   2479 2HB  HIS 9 155    -125.510-102.687 675.056  1.00  7.20           H
ATOM   2480  CG  HIS 9 155    -127.265-101.520 675.360  1.00  7.20           C
ATOM   2481  HD1 HIS 9 155    -125.906 -99.981 675.925  1.00  7.20           H
ATOM   2482  ND1 HIS 9 155    -126.826-100.367 675.988  1.00  7.20           N
ATOM   2483  CD2 HIS 9 155    -128.573-101.676 675.714  1.00  7.20           C
ATOM   2484  HD2 HIS 9 155    -129.227-102.488 675.393  1.00  7.20           H
ATOM   2485  CE1 HIS 9 155    -127.833 -99.861 676.685  1.00  7.20           C
ATOM   2486  HE1 HIS 9 155    -127.803 -98.954 677.289  1.00  7.20           H
ATOM   2487  NE2 HIS 9 155    -128.915-100.675 676.514  1.00  7.20           N
ATOM   2488  HN  HIS 9 155    -124.932-103.418 672.707  1.00  7.20           H
ATOM   2489  N   THR 9 156    -123.690-100.901 673.896  1.00  7.20           N
ATOM   2490  CA  THR 9 156    -122.691 -99.942 674.337  1.00  7.20           C
ATOM   2491  C   THR 9 156    -122.236 -99.069 673.165  1.00  7.20           C
ATOM   2492  O   THR 9 156    -121.878 -97.908 673.353  1.00  7.20           O
ATOM   2493  HA  THR 9 156    -123.151 -99.278 675.069  1.00  7.20           H
ATOM   2494  HB  THR 9 156    -120.595-100.213 674.841  1.00  7.20           H
ATOM   2495  CB  THR 9 156    -121.549-100.717 674.996  1.00  7.20           C
ATOM   2496  OG1 THR 9 156    -121.650-102.025 674.439  1.00  7.20           O
ATOM   2497  HG1 THR 9 156    -120.800-102.529 674.592  1.00  7.20           H
ATOM   2498  CG2 THR 9 156    -121.775-100.932 676.494  1.00  7.20           C
ATOM   2499 1HG2 THR 9 156    -122.695-101.496 676.645  1.00  7.20           H
ATOM   2500 2HG2 THR 9 156    -121.855 -99.965 676.991  1.00  7.20           H
ATOM   2501 3HG2 THR 9 156    -120.935-101.487 676.912  1.00  7.20           H
ATOM   2502  HN  THR 9 156    -123.388-101.854 673.893  1.00  7.20           H
ATOM   2503  N   TRP 9 157    -122.265 -99.663 671.981  1.00  7.20           N
ATOM   2504  CA  TRP 9 157    -121.667 -99.036 670.814  1.00  7.20           C
ATOM   2505  C   TRP 9 157    -122.785 -98.367 670.012  1.00  7.20           C
ATOM   2506  O   TRP 9 157    -122.655 -98.170 668.805  1.00  7.20           O
ATOM   2507  HA  TRP 9 157    -120.959 -98.285 671.166  1.00  7.20           H
ATOM   2508  CB  TRP 9 157    -120.868-100.051 669.995  1.00  7.20           C
ATOM   2509 1HB  TRP 9 157    -121.495-100.921 669.802  1.00  7.20           H
ATOM   2510 2HB  TRP 9 157    -120.626 -99.612 669.027  1.00  7.20           H
ATOM   2511  CG  TRP 9 157    -119.573-100.513 670.667  1.00  7.20           C
ATOM   2512  HD1 TRP 9 157    -120.267-101.485 672.456  1.00  7.20           H
ATOM   2513  CD1 TRP 9 157    -119.435-101.177 671.822  1.00  7.20           C
ATOM   2514  CD2 TRP 9 157    -118.231-100.318 670.174  1.00  7.20           C
ATOM   2515  NE1 TRP 9 157    -118.108-101.423 672.109  1.00  7.20           N
ATOM   2516  HE1 TRP 9 157    -117.755-101.901 672.913  1.00  7.20           H
ATOM   2517  CE2 TRP 9 157    -117.353-100.883 671.075  1.00  7.20           C
ATOM   2518  HE3 TRP 9 157    -118.448 -99.229 668.278  1.00  7.20           H
ATOM   2519  CE3 TRP 9 157    -117.775 -99.683 669.005  1.00  7.20           C
ATOM   2520  CZ2 TRP 9 157    -115.963-100.872 670.901  1.00  7.20           C
ATOM   2521  HZ2 TRP 9 157    -115.290-101.326 671.628  1.00  7.20           H
ATOM   2522  CZ3 TRP 9 157    -116.384 -99.680 668.846  1.00  7.20           C
ATOM   2523  HZ3 TRP 9 157    -115.977 -99.201 667.956  1.00  7.20           H
ATOM   2524  CH2 TRP 9 157    -115.486-100.245 669.744  1.00  7.20           C
ATOM   2525  HH2 TRP 9 157    -114.415-100.201 669.548  1.00  7.20           H
ATOM   2526  HN  TRP 9 157    -122.685-100.554 671.812  1.00  7.20           H
ATOM   2527  N   ARG 9 158    -123.858 -98.036 670.715  1.00  7.20           N
ATOM   2528  CA  ARG 9 158    -125.040 -97.495 670.067  1.00  7.20           C
ATOM   2529  C   ARG 9 158    -124.669 -96.275 669.220  1.00  7.20           C
ATOM   2530  O   ARG 9 158    -125.035 -96.194 668.049  1.00  7.20           O
ATOM   2531  HA  ARG 9 158    -125.412 -98.307 669.442  1.00  7.20           H
ATOM   2532  CB  ARG 9 158    -126.097 -97.090 671.096  1.00  7.20           C
ATOM   2533 1HB  ARG 9 158    -125.608 -96.729 672.002  1.00  7.20           H
ATOM   2534 2HB  ARG 9 158    -126.693 -96.265 670.706  1.00  7.20           H
ATOM   2535  CG  ARG 9 158    -127.009 -98.270 671.438  1.00  7.20           C
ATOM   2536 1HG  ARG 9 158    -127.561 -98.577 670.550  1.00  7.20           H
ATOM   2537 2HG  ARG 9 158    -126.405 -99.123 671.749  1.00  7.20           H
ATOM   2538  CD  ARG 9 158    -127.990 -97.899 672.552  1.00  7.20           C
ATOM   2539 1HD  ARG 9 158    -127.443 -97.645 673.460  1.00  7.20           H
ATOM   2540 2HD  ARG 9 158    -128.561 -97.016 672.266  1.00  7.20           H
ATOM   2541  NE  ARG 9 158    -128.907 -99.030 672.816  1.00  7.20           N
ATOM   2542  HE  ARG 9 158    -128.846 -99.832 672.221  1.00  7.20           H
ATOM   2543  CZ  ARG 9 158    -129.816 -99.047 673.801  1.00  7.20           C
ATOM   2544  NH1 ARG 9 158    -129.942 -98.000 674.627  1.00  7.20           N
ATOM   2545 1HH1 ARG 9 158    -129.356 -97.198 674.512  1.00  7.20           H
ATOM   2546 2HH1 ARG 9 158    -130.622 -98.021 675.360  1.00  7.20           H
ATOM   2547  NH2 ARG 9 158    -130.596-100.127 673.947  1.00  7.20           N
ATOM   2548 1HH2 ARG 9 158    -131.278-100.156 674.677  1.00  7.20           H
ATOM   2549 2HH2 ARG 9 158    -130.495-100.904 673.326  1.00  7.20           H
ATOM   2550  HN  ARG 9 158    -123.927 -98.132 671.708  1.00  7.20           H
ATOM   2551  N   GLU 9 159    -123.948 -95.357 669.846  1.00  7.20           N
ATOM   2552  CA  GLU 9 159    -123.664 -94.075 669.223  1.00  7.20           C
ATOM   2553  C   GLU 9 159    -122.718 -94.261 668.036  1.00  7.20           C
ATOM   2554  O   GLU 9 159    -122.966 -93.735 666.952  1.00  7.20           O
ATOM   2555  HA  GLU 9 159    -124.627 -93.703 668.874  1.00  7.20           H
ATOM   2556  CB  GLU 9 159    -123.083 -93.089 670.239  1.00  7.20           C
ATOM   2557 1HB  GLU 9 159    -122.245 -93.550 670.761  1.00  7.20           H
ATOM   2558 2HB  GLU 9 159    -122.819 -92.158 669.737  1.00  7.20           H
ATOM   2559  CG  GLU 9 159    -124.119 -92.725 671.304  1.00  7.20           C
ATOM   2560 1HG  GLU 9 159    -125.008 -92.312 670.826  1.00  7.20           H
ATOM   2561 2HG  GLU 9 159    -124.431 -93.624 671.835  1.00  7.20           H
ATOM   2562  CD  GLU 9 159    -123.550 -91.710 672.298  1.00  7.20           C
ATOM   2563  OE1 GLU 9 159    -124.366 -91.133 673.049  1.00  7.20           O
ATOM   2564  OE2 GLU 9 159    -122.313 -91.535 672.284  1.00  7.20           O
ATOM   2565  HN  GLU 9 159    -123.562 -95.477 670.761  1.00  7.20           H
ATOM   2566  N   LYS 9 160    -121.652 -95.010 668.280  1.00  7.20           N
ATOM   2567  CA  LYS 9 160    -120.675 -95.283 667.240  1.00  7.20           C
ATOM   2568  C   LYS 9 160    -121.382 -95.895 666.030  1.00  7.20           C
ATOM   2569  O   LYS 9 160    -121.077 -95.551 664.889  1.00  7.20           O
ATOM   2570  HA  LYS 9 160    -120.241 -94.329 666.941  1.00  7.20           H
ATOM   2571  CB  LYS 9 160    -119.536 -96.145 667.788  1.00  7.20           C
ATOM   2572 1HB  LYS 9 160    -119.947 -97.025 668.284  1.00  7.20           H
ATOM   2573 2HB  LYS 9 160    -118.918 -96.503 666.965  1.00  7.20           H
ATOM   2574  CG  LYS 9 160    -118.674 -95.354 668.774  1.00  7.20           C
ATOM   2575 1HG  LYS 9 160    -118.324 -94.437 668.301  1.00  7.20           H
ATOM   2576 2HG  LYS 9 160    -119.276 -95.060 669.634  1.00  7.20           H
ATOM   2577  CD  LYS 9 160    -117.476 -96.182 669.243  1.00  7.20           C
ATOM   2578 1HD  LYS 9 160    -117.827 -97.065 669.778  1.00  7.20           H
ATOM   2579 2HD  LYS 9 160    -116.914 -96.536 668.378  1.00  7.20           H
ATOM   2580  CE  LYS 9 160    -116.561 -95.358 670.150  1.00  7.20           C
ATOM   2581 1HE  LYS 9 160    -116.247 -94.452 669.633  1.00  7.20           H
ATOM   2582 2HE  LYS 9 160    -117.108 -95.044 671.040  1.00  7.20           H
ATOM   2583  NZ  LYS 9 160    -115.374 -96.149 670.545  1.00  7.20           N
ATOM   2584 1HZ  LYS 9 160    -114.780 -95.589 671.147  1.00  7.20           H
ATOM   2585 2HZ  LYS 9 160    -115.672 -96.981 671.042  1.00  7.20           H
ATOM   2586 3HZ  LYS 9 160    -114.856 -96.418 669.715  1.00  7.20           H
ATOM   2587  HN  LYS 9 160    -121.453 -95.425 669.167  1.00  7.20           H
ATOM   2588  N   ARG 9 161    -122.314 -96.791 666.319  1.00  7.20           N
ATOM   2589  CA  ARG 9 161    -123.063 -97.459 665.268  1.00  7.20           C
ATOM   2590  C   ARG 9 161    -123.854 -96.437 664.449  1.00  7.20           C
ATOM   2591  O   ARG 9 161    -123.982 -96.576 663.234  1.00  7.20           O
ATOM   2592  HA  ARG 9 161    -122.306 -97.951 664.657  1.00  7.20           H
ATOM   2593  CB  ARG 9 161    -124.028 -98.493 665.852  1.00  7.20           C
ATOM   2594 1HB  ARG 9 161    -124.563 -98.060 666.697  1.00  7.20           H
ATOM   2595 2HB  ARG 9 161    -124.775 -98.760 665.104  1.00  7.20           H
ATOM   2596  CG  ARG 9 161    -123.279 -99.748 666.304  1.00  7.20           C
ATOM   2597 1HG  ARG 9 161    -122.864-100.260 665.436  1.00  7.20           H
ATOM   2598 2HG  ARG 9 161    -122.440 -99.466 666.940  1.00  7.20           H
ATOM   2599  CD  ARG 9 161    -124.208-100.695 667.066  1.00  7.20           C
ATOM   2600 1HD  ARG 9 161    -123.630-101.508 667.507  1.00  7.20           H
ATOM   2601 2HD  ARG 9 161    -124.689-100.164 667.888  1.00  7.20           H
ATOM   2602  NE  ARG 9 161    -125.234-101.244 666.151  1.00  7.20           N
ATOM   2603  HE  ARG 9 161    -125.015-101.291 665.176  1.00  7.20           H
ATOM   2604  CZ  ARG 9 161    -126.437-101.681 666.547  1.00  7.20           C
ATOM   2605  NH1 ARG 9 161    -126.783-101.642 667.840  1.00  7.20           N
ATOM   2606 1HH1 ARG 9 161    -126.142-101.284 668.519  1.00  7.20           H
ATOM   2607 2HH1 ARG 9 161    -127.683-101.970 668.127  1.00  7.20           H
ATOM   2608  NH2 ARG 9 161    -127.289-102.158 665.629  1.00  7.20           N
ATOM   2609 1HH2 ARG 9 161    -128.190-102.489 665.908  1.00  7.20           H
ATOM   2610 2HH2 ARG 9 161    -127.023-102.184 664.665  1.00  7.20           H
ATOM   2611  HN  ARG 9 161    -122.559 -97.062 667.250  1.00  7.20           H
ATOM   2612  N   LEU 9 162    -124.365 -95.434 665.148  1.00  7.20           N
ATOM   2613  CA  LEU 9 162    -125.139 -94.388 664.500  1.00  7.20           C
ATOM   2614  C   LEU 9 162    -124.225 -93.582 663.576  1.00  7.20           C
ATOM   2615  O   LEU 9 162    -124.628 -93.198 662.479  1.00  7.20           O
ATOM   2616  HA  LEU 9 162    -125.901 -94.875 663.893  1.00  7.20           H
ATOM   2617  CB  LEU 9 162    -125.865 -93.536 665.543  1.00  7.20           C
ATOM   2618 1HB  LEU 9 162    -126.428 -94.201 666.198  1.00  7.20           H
ATOM   2619 2HB  LEU 9 162    -125.118 -93.037 666.160  1.00  7.20           H
ATOM   2620  HG  LEU 9 162    -126.275 -91.858 664.282  1.00  7.20           H
ATOM   2621  CG  LEU 9 162    -126.823 -92.476 664.993  1.00  7.20           C
ATOM   2622  CD1 LEU 9 162    -127.980 -93.125 664.232  1.00  7.20           C
ATOM   2623 1HD1 LEU 9 162    -127.587 -93.706 663.398  1.00  7.20           H
ATOM   2624 2HD1 LEU 9 162    -128.534 -93.782 664.903  1.00  7.20           H
ATOM   2625 3HD1 LEU 9 162    -128.645 -92.350 663.852  1.00  7.20           H
ATOM   2626  CD2 LEU 9 162    -127.316 -91.552 666.109  1.00  7.20           C
ATOM   2627 1HD2 LEU 9 162    -127.841 -92.140 666.862  1.00  7.20           H
ATOM   2628 2HD2 LEU 9 162    -126.465 -91.050 666.568  1.00  7.20           H
ATOM   2629 3HD2 LEU 9 162    -127.995 -90.809 665.691  1.00  7.20           H
ATOM   2630  HN  LEU 9 162    -124.257 -95.329 666.137  1.00  7.20           H
ATOM   2631  N   LEU 9 163    -123.011 -93.348 664.053  1.00  7.20           N
ATOM   2632  CA  LEU 9 163    -122.032 -92.606 663.277  1.00  7.20           C
ATOM   2633  C   LEU 9 163    -121.718 -93.374 661.991  1.00  7.20           C
ATOM   2634  O   LEU 9 163    -121.789 -92.816 660.897  1.00  7.20           O
ATOM   2635  HA  LEU 9 163    -122.485 -91.652 663.007  1.00  7.20           H
ATOM   2636  CB  LEU 9 163    -120.797 -92.297 664.126  1.00  7.20           C
ATOM   2637 1HB  LEU 9 163    -121.122 -91.779 665.029  1.00  7.20           H
ATOM   2638 2HB  LEU 9 163    -120.353 -93.241 664.442  1.00  7.20           H
ATOM   2639  HG  LEU 9 163    -119.428 -91.947 662.521  1.00  7.20           H
ATOM   2640  CG  LEU 9 163    -119.713 -91.455 663.451  1.00  7.20           C
ATOM   2641  CD1 LEU 9 163    -120.243 -90.068 663.085  1.00  7.20           C
ATOM   2642 1HD1 LEU 9 163    -121.084 -90.169 662.399  1.00  7.20           H
ATOM   2643 2HD1 LEU 9 163    -120.572 -89.555 663.989  1.00  7.20           H
ATOM   2644 3HD1 LEU 9 163    -119.452 -89.490 662.607  1.00  7.20           H
ATOM   2645  CD2 LEU 9 163    -118.458 -91.377 664.323  1.00  7.20           C
ATOM   2646 1HD2 LEU 9 163    -118.708 -90.922 665.281  1.00  7.20           H
ATOM   2647 2HD2 LEU 9 163    -118.068 -92.382 664.489  1.00  7.20           H
ATOM   2648 3HD2 LEU 9 163    -117.703 -90.773 663.820  1.00  7.20           H
ATOM   2649  HN  LEU 9 163    -122.694 -93.656 664.950  1.00  7.20           H
ATOM   2650  N   TYR 9 164    -121.376 -94.642 662.166  1.00  7.20           N
ATOM   2651  CA  TYR 9 164    -121.030 -95.486 661.036  1.00  7.20           C
ATOM   2652  C   TYR 9 164    -122.190 -95.577 660.043  1.00  7.20           C
ATOM   2653  O   TYR 9 164    -121.974 -95.655 658.835  1.00  7.20           O
ATOM   2654  HA  TYR 9 164    -120.168 -95.043 660.536  1.00  7.20           H
ATOM   2655  CB  TYR 9 164    -120.760 -96.877 661.615  1.00  7.20           C
ATOM   2656 1HB  TYR 9 164    -121.600 -97.166 662.246  1.00  7.20           H
ATOM   2657 2HB  TYR 9 164    -120.712 -97.597 660.798  1.00  7.20           H
ATOM   2658  CG  TYR 9 164    -119.471 -96.970 662.434  1.00  7.20           C
ATOM   2659  HD1 TYR 9 164    -118.272 -96.033 660.924  1.00  7.20           H
ATOM   2660  CD1 TYR 9 164    -118.288 -96.484 661.916  1.00  7.20           C
ATOM   2661  HD2 TYR 9 164    -120.426 -97.925 664.099  1.00  7.20           H
ATOM   2662  CD2 TYR 9 164    -119.491 -97.541 663.690  1.00  7.20           C
ATOM   2663  CE1 TYR 9 164    -117.074 -96.571 662.686  1.00  7.20           C
ATOM   2664  HE1 TYR 9 164    -116.133 -96.191 662.289  1.00  7.20           H
ATOM   2665  HE2 TYR 9 164    -118.280 -98.077 665.454  1.00  7.20           H
ATOM   2666  CE2 TYR 9 164    -118.278 -97.629 664.460  1.00  7.20           C
ATOM   2667  CZ  TYR 9 164    -117.129 -97.140 663.921  1.00  7.20           C
ATOM   2668  OH  TYR 9 164    -115.984 -97.223 664.649  1.00  7.20           O
ATOM   2669  HH  TYR 9 164    -115.219 -96.843 664.128  1.00  7.20           H
ATOM   2670  HN  TYR 9 164    -121.334 -95.092 663.058  1.00  7.20           H
ATOM   2671  N   SER 9 165    -123.397 -95.564 660.590  1.00  7.20           N
ATOM   2672  CA  SER 9 165    -124.592 -95.671 659.769  1.00  7.20           C
ATOM   2673  C   SER 9 165    -124.645 -94.514 658.770  1.00  7.20           C
ATOM   2674  O   SER 9 165    -125.105 -94.684 657.642  1.00  7.20           O
ATOM   2675  HA  SER 9 165    -124.499 -96.623 659.247  1.00  7.20           H
ATOM   2676  CB  SER 9 165    -125.854 -95.684 660.634  1.00  7.20           C
ATOM   2677 1HB  SER 9 165    -126.688 -96.077 660.052  1.00  7.20           H
ATOM   2678 2HB  SER 9 165    -125.709 -96.359 661.477  1.00  7.20           H
ATOM   2679  HG  SER 9 165    -125.464 -94.054 661.728  1.00  7.20           H
ATOM   2680  OG  SER 9 165    -126.184 -94.385 661.117  1.00  7.20           O
ATOM   2681  HN  SER 9 165    -123.565 -95.483 661.572  1.00  7.20           H
ATOM   2682  N   LYS 9 166    -124.169 -93.362 659.220  1.00  7.20           N
ATOM   2683  CA  LYS 9 166    -124.144 -92.181 658.375  1.00  7.20           C
ATOM   2684  C   LYS 9 166    -123.175 -92.410 657.213  1.00  7.20           C
ATOM   2685  O   LYS 9 166    -123.512 -92.152 656.059  1.00  7.20           O
ATOM   2686  HA  LYS 9 166    -125.146 -92.049 657.968  1.00  7.20           H
ATOM   2687  CB  LYS 9 166    -123.825 -90.935 659.205  1.00  7.20           C
ATOM   2688 1HB  LYS 9 166    -122.922 -91.104 659.790  1.00  7.20           H
ATOM   2689 2HB  LYS 9 166    -123.621 -90.094 658.541  1.00  7.20           H
ATOM   2690  CG  LYS 9 166    -124.986 -90.586 660.138  1.00  7.20           C
ATOM   2691 1HG  LYS 9 166    -125.885 -90.397 659.550  1.00  7.20           H
ATOM   2692 2HG  LYS 9 166    -125.203 -91.434 660.788  1.00  7.20           H
ATOM   2693  CD  LYS 9 166    -124.657 -89.356 660.986  1.00  7.20           C
ATOM   2694 1HD  LYS 9 166    -123.810 -89.575 661.637  1.00  7.20           H
ATOM   2695 2HD  LYS 9 166    -124.357 -88.532 660.338  1.00  7.20           H
ATOM   2696  CE  LYS 9 166    -125.861 -88.935 661.832  1.00  7.20           C
ATOM   2697 1HE  LYS 9 166    -126.734 -88.804 661.192  1.00  7.20           H
ATOM   2698 2HE  LYS 9 166    -126.104 -89.722 662.546  1.00  7.20           H
ATOM   2699  NZ  LYS 9 166    -125.573 -87.675 662.552  1.00  7.20           N
ATOM   2700 1HZ  LYS 9 166    -126.372 -87.421 663.122  1.00  7.20           H
ATOM   2701 2HZ  LYS 9 166    -124.761 -87.803 663.147  1.00  7.20           H
ATOM   2702 3HZ  LYS 9 166    -125.388 -86.937 661.882  1.00  7.20           H
ATOM   2703  HN  LYS 9 166    -123.805 -93.230 660.142  1.00  7.20           H
ATOM   2704  N   MET 9 167    -121.991 -92.893 657.559  1.00  7.20           N
ATOM   2705  CA  MET 9 167    -120.952 -93.109 656.567  1.00  7.20           C
ATOM   2706  C   MET 9 167    -121.401 -94.125 655.514  1.00  7.20           C
ATOM   2707  O   MET 9 167    -121.211 -93.910 654.318  1.00  7.20           O
ATOM   2708  HA  MET 9 167    -120.788 -92.138 656.098  1.00  7.20           H
ATOM   2709  CB  MET 9 167    -119.683 -93.615 657.256  1.00  7.20           C
ATOM   2710 1HB  MET 9 167    -119.892 -94.558 657.762  1.00  7.20           H
ATOM   2711 2HB  MET 9 167    -118.915 -93.817 656.510  1.00  7.20           H
ATOM   2712  CG  MET 9 167    -119.163 -92.591 658.268  1.00  7.20           C
ATOM   2713 1HG  MET 9 167    -119.909 -92.425 659.045  1.00  7.20           H
ATOM   2714 2HG  MET 9 167    -118.270 -92.975 658.760  1.00  7.20           H
ATOM   2715  SD  MET 9 167    -118.791 -91.053 657.442  1.00  7.20           S
ATOM   2716  CE  MET 9 167    -117.396 -91.563 656.451  1.00  7.20           C
ATOM   2717 1HE  MET 9 167    -116.599 -91.920 657.103  1.00  7.20           H
ATOM   2718 2HE  MET 9 167    -117.702 -92.364 655.778  1.00  7.20           H
ATOM   2719 3HE  MET 9 167    -117.036 -90.716 655.868  1.00  7.20           H
ATOM   2720  HN  MET 9 167    -121.737 -93.135 658.496  1.00  7.20           H
ATOM   2721  N   VAL 9 168    -121.988 -95.210 655.998  1.00  7.20           N
ATOM   2722  CA  VAL 9 168    -122.429 -96.278 655.118  1.00  7.20           C
ATOM   2723  C   VAL 9 168    -123.453 -95.724 654.125  1.00  7.20           C
ATOM   2724  O   VAL 9 168    -123.402 -96.035 652.936  1.00  7.20           O
ATOM   2725  HA  VAL 9 168    -121.558 -96.628 654.564  1.00  7.20           H
ATOM   2726  HB  VAL 9 168    -123.704 -97.052 656.644  1.00  7.20           H
ATOM   2727  CB  VAL 9 168    -122.969 -97.447 655.943  1.00  7.20           C
ATOM   2728  CG1 VAL 9 168    -123.674 -98.470 655.050  1.00  7.20           C
ATOM   2729 1HG1 VAL 9 168    -124.507 -97.990 654.536  1.00  7.20           H
ATOM   2730 2HG1 VAL 9 168    -122.969 -98.857 654.314  1.00  7.20           H
ATOM   2731 3HG1 VAL 9 168    -124.048 -99.290 655.662  1.00  7.20           H
ATOM   2732  CG2 VAL 9 168    -121.852 -98.106 656.755  1.00  7.20           C
ATOM   2733 1HG2 VAL 9 168    -121.084 -98.481 656.079  1.00  7.20           H
ATOM   2734 2HG2 VAL 9 168    -121.414 -97.373 657.432  1.00  7.20           H
ATOM   2735 3HG2 VAL 9 168    -122.263 -98.935 657.333  1.00  7.20           H
ATOM   2736  HN  VAL 9 168    -122.162 -95.364 656.971  1.00  7.20           H
ATOM   2737  N   CYS 9 169    -124.360 -94.912 654.650  1.00  7.20           N
ATOM   2738  CA  CYS 9 169    -125.398 -94.317 653.826  1.00  7.20           C
ATOM   2739  C   CYS 9 169    -124.724 -93.525 652.703  1.00  7.20           C
ATOM   2740  O   CYS 9 169    -125.088 -93.663 651.536  1.00  7.20           O
ATOM   2741  HA  CYS 9 169    -125.986 -95.140 653.420  1.00  7.20           H
ATOM   2742  CB  CYS 9 169    -126.344 -93.444 654.652  1.00  7.20           C
ATOM   2743 1HB  CYS 9 169    -125.770 -92.755 655.271  1.00  7.20           H
ATOM   2744 2HB  CYS 9 169    -126.963 -92.837 653.990  1.00  7.20           H
ATOM   2745  HG  CYS 9 169    -126.484 -94.738 656.635  1.00  7.20           H
ATOM   2746  SG  CYS 9 169    -127.406 -94.496 655.707  1.00  7.20           S
ATOM   2747  HN  CYS 9 169    -124.392 -94.661 655.617  1.00  7.20           H
ATOM   2748  N   PHE 9 170    -123.755 -92.712 653.095  1.00  7.20           N
ATOM   2749  CA  PHE 9 170    -123.061 -91.861 652.143  1.00  7.20           C
ATOM   2750  C   PHE 9 170    -122.379 -92.695 651.057  1.00  7.20           C
ATOM   2751  O   PHE 9 170    -122.487 -92.385 649.872  1.00  7.20           O
ATOM   2752  HA  PHE 9 170    -123.807 -91.212 651.686  1.00  7.20           H
ATOM   2753  CB  PHE 9 170    -121.993 -91.093 652.925  1.00  7.20           C
ATOM   2754 1HB  PHE 9 170    -122.473 -90.550 653.739  1.00  7.20           H
ATOM   2755 2HB  PHE 9 170    -121.306 -91.807 653.380  1.00  7.20           H
ATOM   2756  CG  PHE 9 170    -121.189 -90.106 652.076  1.00  7.20           C
ATOM   2757  HD1 PHE 9 170    -119.551 -91.439 651.833  1.00  7.20           H
ATOM   2758  CD1 PHE 9 170    -119.962 -90.455 651.605  1.00  7.20           C
ATOM   2759  HD2 PHE 9 170    -122.686 -88.598 652.171  1.00  7.20           H
ATOM   2760  CD2 PHE 9 170    -121.702 -88.878 651.793  1.00  7.20           C
ATOM   2761  CE1 PHE 9 170    -119.217 -89.539 650.818  1.00  7.20           C
ATOM   2762  HE1 PHE 9 170    -118.233 -89.819 650.440  1.00  7.20           H
ATOM   2763  CE2 PHE 9 170    -120.957 -87.962 651.005  1.00  7.20           C
ATOM   2764  HE2 PHE 9 170    -121.368 -86.978 650.778  1.00  7.20           H
ATOM   2765  CZ  PHE 9 170    -119.730 -88.312 650.534  1.00  7.20           C
ATOM   2766  HZ  PHE 9 170    -119.158 -87.608 649.929  1.00  7.20           H
ATOM   2767  HN  PHE 9 170    -123.442 -92.629 654.042  1.00  7.20           H
ATOM   2768  N   THR 9 171    -121.692 -93.738 651.500  1.00  7.20           N
ATOM   2769  CA  THR 9 171    -120.981 -94.611 650.582  1.00  7.20           C
ATOM   2770  C   THR 9 171    -121.953 -95.233 649.577  1.00  7.20           C
ATOM   2771  O   THR 9 171    -121.634 -95.357 648.395  1.00  7.20           O
ATOM   2772  HA  THR 9 171    -120.275 -94.008 650.012  1.00  7.20           H
ATOM   2773  HB  THR 9 171    -120.906 -96.315 651.927  1.00  7.20           H
ATOM   2774  CB  THR 9 171    -120.218 -95.647 651.409  1.00  7.20           C
ATOM   2775  OG1 THR 9 171    -119.371 -94.865 652.248  1.00  7.20           O
ATOM   2776  HG1 THR 9 171    -119.822 -94.694 653.124  1.00  7.20           H
ATOM   2777  CG2 THR 9 171    -119.245 -96.471 650.563  1.00  7.20           C
ATOM   2778 1HG2 THR 9 171    -118.515 -95.808 650.099  1.00  7.20           H
ATOM   2779 2HG2 THR 9 171    -119.798 -97.002 649.788  1.00  7.20           H
ATOM   2780 3HG2 THR 9 171    -118.730 -97.190 651.199  1.00  7.20           H
ATOM   2781  HN  THR 9 171    -121.618 -93.989 652.465  1.00  7.20           H
ATOM   2782  N   ILE 9 172    -123.119 -95.607 650.083  1.00  7.20           N
ATOM   2783  CA  ILE 9 172    -124.121 -96.257 649.255  1.00  7.20           C
ATOM   2784  C   ILE 9 172    -124.567 -95.294 648.152  1.00  7.20           C
ATOM   2785  O   ILE 9 172    -124.676 -95.684 646.991  1.00  7.20           O
ATOM   2786  HA  ILE 9 172    -123.648 -97.121 648.788  1.00  7.20           H
ATOM   2787  HB  ILE 9 172    -125.542 -96.004 650.833  1.00  7.20           H
ATOM   2788  CB  ILE 9 172    -125.271 -96.780 650.117  1.00  7.20           C
ATOM   2789  CG1 ILE 9 172    -124.839 -98.007 650.922  1.00  7.20           C
ATOM   2790 1HG1 ILE 9 172    -124.678 -98.849 650.249  1.00  7.20           H
ATOM   2791 2HG1 ILE 9 172    -123.887 -97.807 651.414  1.00  7.20           H
ATOM   2792  CG2 ILE 9 172    -126.511 -97.060 649.265  1.00  7.20           C
ATOM   2793 1HG2 ILE 9 172    -126.831 -96.141 648.776  1.00  7.20           H
ATOM   2794 2HG2 ILE 9 172    -126.271 -97.809 648.510  1.00  7.20           H
ATOM   2795 3HG2 ILE 9 172    -127.313 -97.431 649.903  1.00  7.20           H
ATOM   2796  CD1 ILE 9 172    -125.893 -98.376 651.968  1.00  7.20           C
ATOM   2797 1HD1 ILE 9 172    -126.033 -97.540 652.653  1.00  7.20           H
ATOM   2798 2HD1 ILE 9 172    -126.837 -98.599 651.469  1.00  7.20           H
ATOM   2799 3HD1 ILE 9 172    -125.561 -99.251 652.525  1.00  7.20           H
ATOM   2800  HN  ILE 9 172    -123.383 -95.473 651.038  1.00  7.20           H
ATOM   2801  N   TRP 9 173    -124.812 -94.056 648.555  1.00  7.20           N
ATOM   2802  CA  TRP 9 173    -125.302 -93.051 647.628  1.00  7.20           C
ATOM   2803  C   TRP 9 173    -124.258 -92.877 646.523  1.00  7.20           C
ATOM   2804  O   TRP 9 173    -124.601 -92.818 645.343  1.00  7.20           O
ATOM   2805  HA  TRP 9 173    -126.237 -93.417 647.203  1.00  7.20           H
ATOM   2806  CB  TRP 9 173    -125.626 -91.744 648.356  1.00  7.20           C
ATOM   2807 1HB  TRP 9 173    -124.862 -91.563 649.112  1.00  7.20           H
ATOM   2808 2HB  TRP 9 173    -125.571 -90.921 647.644  1.00  7.20           H
ATOM   2809  CG  TRP 9 173    -127.001 -91.730 649.026  1.00  7.20           C
ATOM   2810  HD1 TRP 9 173    -126.527 -91.721 651.124  1.00  7.20           H
ATOM   2811  CD1 TRP 9 173    -127.280 -91.720 650.336  1.00  7.20           C
ATOM   2812  CD2 TRP 9 173    -128.282 -91.723 648.361  1.00  7.20           C
ATOM   2813  NE1 TRP 9 173    -128.641 -91.708 650.564  1.00  7.20           N
ATOM   2814  HE1 TRP 9 173    -129.092 -91.699 651.456  1.00  7.20           H
ATOM   2815  CE2 TRP 9 173    -129.270 -91.710 649.324  1.00  7.20           C
ATOM   2816  HE3 TRP 9 173    -127.834 -91.739 646.210  1.00  7.20           H
ATOM   2817  CE3 TRP 9 173    -128.595 -91.728 646.990  1.00  7.20           C
ATOM   2818  CZ2 TRP 9 173    -130.636 -91.701 649.021  1.00  7.20           C
ATOM   2819  HZ2 TRP 9 173    -131.398 -91.690 649.800  1.00  7.20           H
ATOM   2820  CZ3 TRP 9 173    -129.965 -91.719 646.703  1.00  7.20           C
ATOM   2821  HZ3 TRP 9 173    -130.264 -91.723 645.655  1.00  7.20           H
ATOM   2822  CH2 TRP 9 173    -130.972 -91.706 647.661  1.00  7.20           C
ATOM   2823  HH2 TRP 9 173    -132.019 -91.699 647.356  1.00  7.20           H
ATOM   2824  HN  TRP 9 173    -124.681 -93.737 649.494  1.00  7.20           H
ATOM   2825  N   VAL 9 174    -123.004 -92.799 646.945  1.00  7.20           N
ATOM   2826  CA  VAL 9 174    -121.914 -92.568 646.013  1.00  7.20           C
ATOM   2827  C   VAL 9 174    -121.829 -93.740 645.033  1.00  7.20           C
ATOM   2828  O   VAL 9 174    -121.669 -93.538 643.831  1.00  7.20           O
ATOM   2829  HA  VAL 9 174    -122.145 -91.660 645.455  1.00  7.20           H
ATOM   2830  HB  VAL 9 174    -120.465 -93.175 647.457  1.00  7.20           H
ATOM   2831  CB  VAL 9 174    -120.611 -92.334 646.780  1.00  7.20           C
ATOM   2832  CG1 VAL 9 174    -119.415 -92.286 645.826  1.00  7.20           C
ATOM   2833 1HG1 VAL 9 174    -119.340 -93.231 645.290  1.00  7.20           H
ATOM   2834 2HG1 VAL 9 174    -119.552 -91.473 645.113  1.00  7.20           H
ATOM   2835 3HG1 VAL 9 174    -118.502 -92.119 646.397  1.00  7.20           H
ATOM   2836  CG2 VAL 9 174    -120.692 -91.060 647.623  1.00  7.20           C
ATOM   2837 1HG2 VAL 9 174    -120.873 -90.204 646.972  1.00  7.20           H
ATOM   2838 2HG2 VAL 9 174    -121.508 -91.150 648.340  1.00  7.20           H
ATOM   2839 3HG2 VAL 9 174    -119.752 -90.918 648.157  1.00  7.20           H
ATOM   2840  HN  VAL 9 174    -122.730 -92.890 647.902  1.00  7.20           H
ATOM   2841  N   LEU 9 175    -121.940 -94.940 645.585  1.00  7.20           N
ATOM   2842  CA  LEU 9 175    -121.813 -96.146 644.784  1.00  7.20           C
ATOM   2843  C   LEU 9 175    -122.949 -96.196 643.761  1.00  7.20           C
ATOM   2844  O   LEU 9 175    -122.718 -96.467 642.584  1.00  7.20           O
ATOM   2845  HA  LEU 9 175    -120.867 -96.083 644.247  1.00  7.20           H
ATOM   2846  CB  LEU 9 175    -121.741 -97.381 645.685  1.00  7.20           C
ATOM   2847 1HB  LEU 9 175    -122.540 -97.315 646.423  1.00  7.20           H
ATOM   2848 2HB  LEU 9 175    -121.942 -98.262 645.075  1.00  7.20           H
ATOM   2849  HG  LEU 9 175    -120.184 -96.687 646.976  1.00  7.20           H
ATOM   2850  CG  LEU 9 175    -120.419 -97.597 646.423  1.00  7.20           C
ATOM   2851  CD1 LEU 9 175    -120.540 -98.728 647.446  1.00  7.20           C
ATOM   2852 1HD1 LEU 9 175    -121.311 -98.478 648.175  1.00  7.20           H
ATOM   2853 2HD1 LEU 9 175    -120.809 -99.652 646.935  1.00  7.20           H
ATOM   2854 3HD1 LEU 9 175    -119.586 -98.860 647.956  1.00  7.20           H
ATOM   2855  CD2 LEU 9 175    -119.273 -97.835 645.438  1.00  7.20           C
ATOM   2856 1HD2 LEU 9 175    -119.487 -98.720 644.839  1.00  7.20           H
ATOM   2857 2HD2 LEU 9 175    -119.170 -96.969 644.783  1.00  7.20           H
ATOM   2858 3HD2 LEU 9 175    -118.345 -97.985 645.989  1.00  7.20           H
ATOM   2859  HN  LEU 9 175    -122.113 -95.094 646.557  1.00  7.20           H
ATOM   2860  N   ALA 9 176    -124.153 -95.931 644.248  1.00  7.20           N
ATOM   2861  CA  ALA 9 176    -125.335 -96.012 643.406  1.00  7.20           C
ATOM   2862  C   ALA 9 176    -125.230 -94.977 642.285  1.00  7.20           C
ATOM   2863  O   ALA 9 176    -125.660 -95.228 641.161  1.00  7.20           O
ATOM   2864  HA  ALA 9 176    -125.362 -97.009 642.967  1.00  7.20           H
ATOM   2865  CB  ALA 9 176    -126.587 -95.817 644.264  1.00  7.20           C
ATOM   2866 1HB  ALA 9 176    -126.629 -96.595 645.027  1.00  7.20           H
ATOM   2867 2HB  ALA 9 176    -126.550 -94.839 644.744  1.00  7.20           H
ATOM   2868 3HB  ALA 9 176    -127.473 -95.878 643.633  1.00  7.20           H
ATOM   2869  HN  ALA 9 176    -124.327 -95.665 645.196  1.00  7.20           H
ATOM   2870  N   ALA 9 177    -124.655 -93.834 642.630  1.00  7.20           N
ATOM   2871  CA  ALA 9 177    -124.477 -92.764 641.664  1.00  7.20           C
ATOM   2872  C   ALA 9 177    -123.594 -93.259 640.517  1.00  7.20           C
ATOM   2873  O   ALA 9 177    -123.929 -93.078 639.347  1.00  7.20           O
ATOM   2874  HA  ALA 9 177    -125.460 -92.506 641.269  1.00  7.20           H
ATOM   2875  CB  ALA 9 177    -123.890 -91.536 642.363  1.00  7.20           C
ATOM   2876 1HB  ALA 9 177    -124.569 -91.206 643.149  1.00  7.20           H
ATOM   2877 2HB  ALA 9 177    -122.925 -91.794 642.800  1.00  7.20           H
ATOM   2878 3HB  ALA 9 177    -123.756 -90.734 641.637  1.00  7.20           H
ATOM   2879  HN  ALA 9 177    -124.314 -93.634 643.549  1.00  7.20           H
ATOM   2880  N   ALA 9 178    -122.483 -93.876 640.892  1.00  7.20           N
ATOM   2881  CA  ALA 9 178    -121.510 -94.328 639.911  1.00  7.20           C
ATOM   2882  C   ALA 9 178    -122.157 -95.375 639.003  1.00  7.20           C
ATOM   2883  O   ALA 9 178    -121.894 -95.408 637.802  1.00  7.20           O
ATOM   2884  HA  ALA 9 178    -121.221 -93.466 639.310  1.00  7.20           H
ATOM   2885  CB  ALA 9 178    -120.271 -94.865 640.631  1.00  7.20           C
ATOM   2886 1HB  ALA 9 178    -119.833 -94.074 641.239  1.00  7.20           H
ATOM   2887 2HB  ALA 9 178    -120.556 -95.700 641.271  1.00  7.20           H
ATOM   2888 3HB  ALA 9 178    -119.542 -95.203 639.895  1.00  7.20           H
ATOM   2889  HN  ALA 9 178    -122.243 -94.067 641.844  1.00  7.20           H
ATOM   2890  N   LEU 9 179    -122.990 -96.206 639.612  1.00  7.20           N
ATOM   2891  CA  LEU 9 179    -123.608 -97.307 638.892  1.00  7.20           C
ATOM   2892  C   LEU 9 179    -124.683 -96.757 637.952  1.00  7.20           C
ATOM   2893  O   LEU 9 179    -125.188 -97.477 637.093  1.00  7.20           O
ATOM   2894  HA  LEU 9 179    -122.832 -97.780 638.290  1.00  7.20           H
ATOM   2895  CB  LEU 9 179    -124.128 -98.362 639.870  1.00  7.20           C
ATOM   2896 1HB  LEU 9 179    -124.774 -97.868 640.596  1.00  7.20           H
ATOM   2897 2HB  LEU 9 179    -124.749 -99.067 639.318  1.00  7.20           H
ATOM   2898  HG  LEU 9 179    -122.425 -98.445 641.161  1.00  7.20           H
ATOM   2899  CG  LEU 9 179    -123.063 -99.153 640.632  1.00  7.20           C
ATOM   2900  CD1 LEU 9 179    -123.702-100.060 641.686  1.00  7.20           C
ATOM   2901 1HD1 LEU 9 179    -124.262 -99.452 642.397  1.00  7.20           H
ATOM   2902 2HD1 LEU 9 179    -124.378-100.763 641.199  1.00  7.20           H
ATOM   2903 3HD1 LEU 9 179    -122.923-100.610 642.213  1.00  7.20           H
ATOM   2904  CD2 LEU 9 179    -122.168 -99.936 639.670  1.00  7.20           C
ATOM   2905 1HD2 LEU 9 179    -122.776-100.633 639.094  1.00  7.20           H
ATOM   2906 2HD2 LEU 9 179    -121.670 -99.242 638.992  1.00  7.20           H
ATOM   2907 3HD2 LEU 9 179    -121.420-100.489 640.238  1.00  7.20           H
ATOM   2908  HN  LEU 9 179    -123.245 -96.136 640.576  1.00  7.20           H
ATOM   2909  N   CYS 9 180    -125.000 -95.486 638.147  1.00  7.20           N
ATOM   2910  CA  CYS 9 180    -126.047 -94.848 637.368  1.00  7.20           C
ATOM   2911  C   CYS 9 180    -125.389 -94.042 636.247  1.00  7.20           C
ATOM   2912  O   CYS 9 180    -126.071 -93.354 635.488  1.00  7.20           O
ATOM   2913  HA  CYS 9 180    -126.664 -95.648 636.958  1.00  7.20           H
ATOM   2914  CB  CYS 9 180    -126.952 -93.976 638.242  1.00  7.20           C
ATOM   2915 1HB  CYS 9 180    -126.352 -93.247 638.786  1.00  7.20           H
ATOM   2916 2HB  CYS 9 180    -127.645 -93.414 637.615  1.00  7.20           H
ATOM   2917  HG  CYS 9 180    -126.830 -95.380 640.150  1.00  7.20           H
ATOM   2918  SG  CYS 9 180    -127.882 -95.023 639.419  1.00  7.20           S
ATOM   2919  HN  CYS 9 180    -124.556 -94.896 638.822  1.00  7.20           H
ATOM   2920  N   ILE 9 181    -124.070 -94.153 636.177  1.00  7.20           N
ATOM   2921  CA  ILE 9 181    -123.308 -93.413 635.186  1.00  7.20           C
ATOM   2922  C   ILE 9 181    -123.814 -93.773 633.787  1.00  7.20           C
ATOM   2923  O   ILE 9 181    -124.071 -92.890 632.970  1.00  7.20           O
ATOM   2924  HA  ILE 9 181    -123.491 -92.353 635.357  1.00  7.20           H
ATOM   2925  HB  ILE 9 181    -121.650 -94.716 635.544  1.00  7.20           H
ATOM   2926  CB  ILE 9 181    -121.808 -93.650 635.376  1.00  7.20           C
ATOM   2927  CG1 ILE 9 181    -121.290 -92.916 636.615  1.00  7.20           C
ATOM   2928 1HG1 ILE 9 181    -121.373 -91.840 636.465  1.00  7.20           H
ATOM   2929 2HG1 ILE 9 181    -121.910 -93.166 637.476  1.00  7.20           H
ATOM   2930  CG2 ILE 9 181    -121.028 -93.270 634.116  1.00  7.20           C
ATOM   2931 1HG2 ILE 9 181    -121.374 -93.875 633.278  1.00  7.20           H
ATOM   2932 2HG2 ILE 9 181    -121.190 -92.215 633.894  1.00  7.20           H
ATOM   2933 3HG2 ILE 9 181    -119.966 -93.448 634.279  1.00  7.20           H
ATOM   2934  CD1 ILE 9 181    -119.834 -93.286 636.902  1.00  7.20           C
ATOM   2935 1HD1 ILE 9 181    -119.759 -94.360 637.076  1.00  7.20           H
ATOM   2936 2HD1 ILE 9 181    -119.214 -93.012 636.049  1.00  7.20           H
ATOM   2937 3HD1 ILE 9 181    -119.491 -92.750 637.787  1.00  7.20           H
ATOM   2938  HN  ILE 9 181    -123.525 -94.734 636.782  1.00  7.20           H
ATOM   2939  N   PRO 9 182    -123.967 -95.070 633.487  1.00  7.20           N
ATOM   2940  CA  PRO 9 182    -124.385 -95.490 632.148  1.00  7.20           C
ATOM   2941  C   PRO 9 182    -125.658 -94.794 631.696  1.00  7.20           C
ATOM   2942  O   PRO 9 182    -125.740 -94.314 630.567  1.00  7.20           O
ATOM   2943  HA  PRO 9 182    -123.631 -95.208 631.414  1.00  7.20           H
ATOM   2944  CB  PRO 9 182    -124.584 -97.001 632.288  1.00  7.20           C
ATOM   2945 1HB  PRO 9 182    -125.614 -97.248 632.544  1.00  7.20           H
ATOM   2946 2HB  PRO 9 182    -124.353 -97.524 631.360  1.00  7.20           H
ATOM   2947  CG  PRO 9 182    -123.619 -97.382 633.404  1.00  7.20           C
ATOM   2948 1HG  PRO 9 182    -123.884 -98.335 633.861  1.00  7.20           H
ATOM   2949 2HG  PRO 9 182    -122.598 -97.492 633.037  1.00  7.20           H
ATOM   2950  CD  PRO 9 182    -123.753 -96.224 634.379  1.00  7.20           C
ATOM   2951 1HD  PRO 9 182    -124.593 -96.364 635.060  1.00  7.20           H
ATOM   2952 2HD  PRO 9 182    -122.862 -96.108 634.996  1.00  7.20           H
ATOM   2953  N   GLU 9 183    -126.627 -94.757 632.599  1.00  7.20           N
ATOM   2954  CA  GLU 9 183    -127.916 -94.160 632.291  1.00  7.20           C
ATOM   2955  C   GLU 9 183    -127.738 -92.698 631.878  1.00  7.20           C
ATOM   2956  O   GLU 9 183    -128.366 -92.237 630.925  1.00  7.20           O
ATOM   2957  HA  GLU 9 183    -128.308 -94.736 631.453  1.00  7.20           H
ATOM   2958  CB  GLU 9 183    -128.875 -94.282 633.477  1.00  7.20           C
ATOM   2959 1HB  GLU 9 183    -128.334 -94.103 634.406  1.00  7.20           H
ATOM   2960 2HB  GLU 9 183    -129.722 -93.611 633.335  1.00  7.20           H
ATOM   2961  CG  GLU 9 183    -129.455 -95.695 633.570  1.00  7.20           C
ATOM   2962 1HG  GLU 9 183    -130.205 -95.733 634.359  1.00  7.20           H
ATOM   2963 2HG  GLU 9 183    -129.960 -95.946 632.637  1.00  7.20           H
ATOM   2964  CD  GLU 9 183    -128.356 -96.721 633.853  1.00  7.20           C
ATOM   2965  OE1 GLU 9 183    -128.559 -97.892 633.464  1.00  7.20           O
ATOM   2966  OE2 GLU 9 183    -127.338 -96.312 634.452  1.00  7.20           O
ATOM   2967  HN  GLU 9 183    -126.543 -95.124 633.526  1.00  7.20           H
ATOM   2968  N   ILE 9 184    -126.880 -92.008 632.615  1.00  7.20           N
ATOM   2969  CA  ILE 9 184    -126.735 -90.572 632.447  1.00  7.20           C
ATOM   2970  C   ILE 9 184    -126.179 -90.280 631.052  1.00  7.20           C
ATOM   2971  O   ILE 9 184    -126.570 -89.302 630.416  1.00  7.20           O
ATOM   2972  HA  ILE 9 184    -127.729 -90.132 632.522  1.00  7.20           H
ATOM   2973  HB  ILE 9 184    -124.983 -90.576 633.675  1.00  7.20           H
ATOM   2974  CB  ILE 9 184    -125.892 -89.982 633.580  1.00  7.20           C
ATOM   2975  CG1 ILE 9 184    -126.632 -90.072 634.917  1.00  7.20           C
ATOM   2976 1HG1 ILE 9 184    -127.428 -89.328 634.946  1.00  7.20           H
ATOM   2977 2HG1 ILE 9 184    -127.105 -91.049 635.010  1.00  7.20           H
ATOM   2978  CG2 ILE 9 184    -125.464 -88.549 633.257  1.00  7.20           C
ATOM   2979 1HG2 ILE 9 184    -124.909 -88.137 634.099  1.00  7.20           H
ATOM   2980 2HG2 ILE 9 184    -124.831 -88.551 632.370  1.00  7.20           H
ATOM   2981 3HG2 ILE 9 184    -126.348 -87.939 633.071  1.00  7.20           H
ATOM   2982  CD1 ILE 9 184    -125.674 -89.849 636.089  1.00  7.20           C
ATOM   2983 1HD1 ILE 9 184    -126.171 -90.122 637.020  1.00  7.20           H
ATOM   2984 2HD1 ILE 9 184    -124.787 -90.468 635.956  1.00  7.20           H
ATOM   2985 3HD1 ILE 9 184    -125.383 -88.799 636.126  1.00  7.20           H
ATOM   2986  HN  ILE 9 184    -126.293 -92.413 633.316  1.00  7.20           H
ATOM   2987  N   LEU 9 185    -125.276 -91.146 630.616  1.00  7.20           N
ATOM   2988  CA  LEU 9 185    -124.520 -90.892 629.402  1.00  7.20           C
ATOM   2989  C   LEU 9 185    -125.422 -91.123 628.187  1.00  7.20           C
ATOM   2990  O   LEU 9 185    -125.599 -90.227 627.363  1.00  7.20           O
ATOM   2991  HA  LEU 9 185    -124.221 -89.844 629.416  1.00  7.20           H
ATOM   2992  CB  LEU 9 185    -123.238 -91.728 629.383  1.00  7.20           C
ATOM   2993 1HB  LEU 9 185    -123.506 -92.770 629.554  1.00  7.20           H
ATOM   2994 2HB  LEU 9 185    -122.804 -91.669 628.385  1.00  7.20           H
ATOM   2995  HG  LEU 9 185    -122.585 -91.441 631.400  1.00  7.20           H
ATOM   2996  CG  LEU 9 185    -122.165 -91.332 630.400  1.00  7.20           C
ATOM   2997  CD1 LEU 9 185    -120.957 -92.267 630.313  1.00  7.20           C
ATOM   2998 1HD1 LEU 9 185    -121.274 -93.290 630.519  1.00  7.20           H
ATOM   2999 2HD1 LEU 9 185    -120.527 -92.214 629.313  1.00  7.20           H
ATOM   3000 3HD1 LEU 9 185    -120.210 -91.964 631.046  1.00  7.20           H
ATOM   3001  CD2 LEU 9 185    -121.767 -89.864 630.234  1.00  7.20           C
ATOM   3002 1HD2 LEU 9 185    -121.373 -89.706 629.230  1.00  7.20           H
ATOM   3003 2HD2 LEU 9 185    -122.641 -89.231 630.384  1.00  7.20           H
ATOM   3004 3HD2 LEU 9 185    -121.003 -89.610 630.968  1.00  7.20           H
ATOM   3005  HN  LEU 9 185    -125.058 -92.006 631.077  1.00  7.20           H
ATOM   3006  N   TYR 9 186    -125.967 -92.328 628.116  1.00  7.20           N
ATOM   3007  CA  TYR 9 186    -126.486 -92.841 626.860  1.00  7.20           C
ATOM   3008  C   TYR 9 186    -127.965 -92.485 626.691  1.00  7.20           C
ATOM   3009  O   TYR 9 186    -128.540 -92.695 625.624  1.00  7.20           O
ATOM   3010  HA  TYR 9 186    -125.916 -92.386 626.049  1.00  7.20           H
ATOM   3011  CB  TYR 9 186    -126.346 -94.363 626.935  1.00  7.20           C
ATOM   3012 1HB  TYR 9 186    -126.902 -94.726 627.799  1.00  7.20           H
ATOM   3013 2HB  TYR 9 186    -126.805 -94.804 626.051  1.00  7.20           H
ATOM   3014  CG  TYR 9 186    -124.899 -94.849 627.037  1.00  7.20           C
ATOM   3015  HD1 TYR 9 186    -124.260 -93.771 625.298  1.00  7.20           H
ATOM   3016  CD1 TYR 9 186    -123.966 -94.441 626.106  1.00  7.20           C
ATOM   3017  HD2 TYR 9 186    -125.263 -96.020 628.796  1.00  7.20           H
ATOM   3018  CD2 TYR 9 186    -124.526 -95.697 628.061  1.00  7.20           C
ATOM   3019  CE1 TYR 9 186    -122.604 -94.899 626.202  1.00  7.20           C
ATOM   3020  HE1 TYR 9 186    -121.858 -94.584 625.473  1.00  7.20           H
ATOM   3021  HE2 TYR 9 186    -122.857 -96.825 628.959  1.00  7.20           H
ATOM   3022  CE2 TYR 9 186    -123.165 -96.155 628.156  1.00  7.20           C
ATOM   3023  CZ  TYR 9 186    -122.271 -95.733 627.222  1.00  7.20           C
ATOM   3024  OH  TYR 9 186    -120.985 -96.166 627.313  1.00  7.20           O
ATOM   3025  HH  TYR 9 186    -120.431 -95.746 626.593  1.00  7.20           H
ATOM   3026  HN  TYR 9 186    -126.058 -92.948 628.895  1.00  7.20           H
ATOM   3027  N   SER 9 187    -128.538 -91.953 627.760  1.00  7.20           N
ATOM   3028  CA  SER 9 187    -129.923 -91.514 627.726  1.00  7.20           C
ATOM   3029  C   SER 9 187    -130.066 -90.305 626.799  1.00  7.20           C
ATOM   3030  O   SER 9 187    -129.476 -89.255 627.047  1.00  7.20           O
ATOM   3031  HA  SER 9 187    -130.485 -92.363 627.338  1.00  7.20           H
ATOM   3032  CB  SER 9 187    -130.426 -91.169 629.130  1.00  7.20           C
ATOM   3033 1HB  SER 9 187    -129.767 -90.425 629.578  1.00  7.20           H
ATOM   3034 2HB  SER 9 187    -131.415 -90.717 629.059  1.00  7.20           H
ATOM   3035  HG  SER 9 187    -129.576 -92.715 630.074  1.00  7.20           H
ATOM   3036  OG  SER 9 187    -130.488 -92.317 629.972  1.00  7.20           O
ATOM   3037  HN  SER 9 187    -128.074 -91.820 628.636  1.00  7.20           H
ATOM   3038  N   GLN 9 188    -130.854 -90.494 625.750  1.00  7.20           N
ATOM   3039  CA  GLN 9 188    -131.180 -89.400 624.852  1.00  7.20           C
ATOM   3040  C   GLN 9 188    -132.595 -89.571 624.298  1.00  7.20           C
ATOM   3041  O   GLN 9 188    -133.238 -90.593 624.533  1.00  7.20           O
ATOM   3042  HA  GLN 9 188    -131.128 -88.498 625.463  1.00  7.20           H
ATOM   3043  CB  GLN 9 188    -130.156 -89.297 623.719  1.00  7.20           C
ATOM   3044 1HB  GLN 9 188    -130.350 -88.400 623.130  1.00  7.20           H
ATOM   3045 2HB  GLN 9 188    -129.155 -89.193 624.137  1.00  7.20           H
ATOM   3046  CG  GLN 9 188    -130.213 -90.530 622.816  1.00  7.20           C
ATOM   3047 1HG  GLN 9 188    -130.141 -91.433 623.422  1.00  7.20           H
ATOM   3048 2HG  GLN 9 188    -131.174 -90.566 622.303  1.00  7.20           H
ATOM   3049  CD  GLN 9 188    -129.081 -90.508 621.787  1.00  7.20           C
ATOM   3050  OE1 GLN 9 188    -127.985 -90.035 622.041  1.00  7.20           O
ATOM   3051  NE2 GLN 9 188    -129.405 -91.045 620.614  1.00  7.20           N
ATOM   3052 1HE2 GLN 9 188    -130.322 -91.416 620.471  1.00  7.20           H
ATOM   3053 2HE2 GLN 9 188    -128.731 -91.078 619.876  1.00  7.20           H
ATOM   3054  HN  GLN 9 188    -131.265 -91.374 625.511  1.00  7.20           H
ATOM   3055  N   ILE 9 189    -133.040 -88.555 623.573  1.00  7.20           N
ATOM   3056  CA  ILE 9 189    -134.338 -88.612 622.922  1.00  7.20           C
ATOM   3057  C   ILE 9 189    -134.162 -89.117 621.489  1.00  7.20           C
ATOM   3058  O   ILE 9 189    -133.328 -88.606 620.744  1.00  7.20           O
ATOM   3059  HA  ILE 9 189    -134.947 -89.330 623.470  1.00  7.20           H
ATOM   3060  HB  ILE 9 189    -134.394 -86.503 622.570  1.00  7.20           H
ATOM   3061  CB  ILE 9 189    -135.043 -87.257 623.014  1.00  7.20           C
ATOM   3062  CG1 ILE 9 189    -135.270 -86.855 624.473  1.00  7.20           C
ATOM   3063 1HG1 ILE 9 189    -135.971 -87.547 624.940  1.00  7.20           H
ATOM   3064 2HG1 ILE 9 189    -134.333 -86.931 625.025  1.00  7.20           H
ATOM   3065  CG2 ILE 9 189    -136.346 -87.261 622.212  1.00  7.20           C
ATOM   3066 1HG2 ILE 9 189    -136.126 -87.470 621.165  1.00  7.20           H
ATOM   3067 2HG2 ILE 9 189    -137.012 -88.030 622.604  1.00  7.20           H
ATOM   3068 3HG2 ILE 9 189    -136.826 -86.287 622.294  1.00  7.20           H
ATOM   3069  CD1 ILE 9 189    -135.812 -85.428 624.571  1.00  7.20           C
ATOM   3070 1HD1 ILE 9 189    -135.097 -84.736 624.125  1.00  7.20           H
ATOM   3071 2HD1 ILE 9 189    -136.761 -85.363 624.039  1.00  7.20           H
ATOM   3072 3HD1 ILE 9 189    -135.964 -85.168 625.618  1.00  7.20           H
ATOM   3073  HN  ILE 9 189    -132.531 -87.706 623.428  1.00  7.20           H
ATOM   3074  N   LYS 9 190    -134.963 -90.116 621.145  1.00  7.20           N
ATOM   3075  CA  LYS 9 190    -135.010 -90.600 619.776  1.00  7.20           C
ATOM   3076  C   LYS 9 190    -136.350 -90.213 619.149  1.00  7.20           C
ATOM   3077  O   LYS 9 190    -137.406 -90.458 619.731  1.00  7.20           O
ATOM   3078  HA  LYS 9 190    -134.213 -90.100 619.225  1.00  7.20           H
ATOM   3079  CB  LYS 9 190    -134.720 -92.102 619.729  1.00  7.20           C
ATOM   3080 1HB  LYS 9 190    -133.782 -92.311 620.244  1.00  7.20           H
ATOM   3081 2HB  LYS 9 190    -135.502 -92.644 620.260  1.00  7.20           H
ATOM   3082  CG  LYS 9 190    -134.637 -92.599 618.285  1.00  7.20           C
ATOM   3083 1HG  LYS 9 190    -135.495 -92.234 617.721  1.00  7.20           H
ATOM   3084 2HG  LYS 9 190    -133.745 -92.193 617.807  1.00  7.20           H
ATOM   3085  CD  LYS 9 190    -134.599 -94.128 618.233  1.00  7.20           C
ATOM   3086 1HD  LYS 9 190    -133.738 -94.493 618.793  1.00  7.20           H
ATOM   3087 2HD  LYS 9 190    -135.488 -94.534 618.714  1.00  7.20           H
ATOM   3088  CE  LYS 9 190    -134.523 -94.625 616.788  1.00  7.20           C
ATOM   3089 1HE  LYS 9 190    -135.162 -94.013 616.152  1.00  7.20           H
ATOM   3090 2HE  LYS 9 190    -133.505 -94.518 616.413  1.00  7.20           H
ATOM   3091  NZ  LYS 9 190    -134.941 -96.043 616.705  1.00  7.20           N
ATOM   3092 1HZ  LYS 9 190    -134.512 -96.475 615.895  1.00  7.20           H
ATOM   3093 2HZ  LYS 9 190    -134.648 -96.531 617.544  1.00  7.20           H
ATOM   3094 3HZ  LYS 9 190    -135.950 -96.093 616.619  1.00  7.20           H
ATOM   3095  HN  LYS 9 190    -135.570 -90.590 621.783  1.00  7.20           H
ATOM   3096  N   GLU 9 191    -136.265 -89.616 617.969  1.00  7.20           N
ATOM   3097  CA  GLU 9 191    -137.458 -89.297 617.203  1.00  7.20           C
ATOM   3098  C   GLU 9 191    -137.662 -90.325 616.088  1.00  7.20           C
ATOM   3099  O   GLU 9 191    -136.840 -90.432 615.179  1.00  7.20           O
ATOM   3100  HA  GLU 9 191    -138.282 -89.354 617.914  1.00  7.20           H
ATOM   3101  CB  GLU 9 191    -137.382 -87.879 616.634  1.00  7.20           C
ATOM   3102 1HB  GLU 9 191    -136.394 -87.707 616.208  1.00  7.20           H
ATOM   3103 2HB  GLU 9 191    -138.192 -87.725 615.921  1.00  7.20           H
ATOM   3104  CG  GLU 9 191    -137.574 -86.835 617.737  1.00  7.20           C
ATOM   3105 1HG  GLU 9 191    -138.480 -87.059 618.300  1.00  7.20           H
ATOM   3106 2HG  GLU 9 191    -136.741 -86.885 618.439  1.00  7.20           H
ATOM   3107  CD  GLU 9 191    -137.667 -85.427 617.147  1.00  7.20           C
ATOM   3108  OE1 GLU 9 191    -137.859 -84.487 617.950  1.00  7.20           O
ATOM   3109  OE2 GLU 9 191    -137.546 -85.321 615.908  1.00  7.20           O
ATOM   3110  HN  GLU 9 191    -135.402 -89.351 617.538  1.00  7.20           H
ATOM   3111  N   GLU 9 192    -138.763 -91.055 616.194  1.00  7.20           N
ATOM   3112  CA  GLU 9 192    -139.089 -92.066 615.203  1.00  7.20           C
ATOM   3113  C   GLU 9 192    -140.532 -91.893 614.723  1.00  7.20           C
ATOM   3114  O   GLU 9 192    -141.442 -91.723 615.532  1.00  7.20           O
ATOM   3115  HA  GLU 9 192    -138.401 -91.893 614.376  1.00  7.20           H
ATOM   3116  CB  GLU 9 192    -138.861 -93.473 615.759  1.00  7.20           C
ATOM   3117 1HB  GLU 9 192    -137.842 -93.558 616.136  1.00  7.20           H
ATOM   3118 2HB  GLU 9 192    -139.619 -93.698 616.509  1.00  7.20           H
ATOM   3119  CG  GLU 9 192    -139.014 -94.528 614.661  1.00  7.20           C
ATOM   3120 1HG  GLU 9 192    -140.057 -94.837 614.592  1.00  7.20           H
ATOM   3121 2HG  GLU 9 192    -138.745 -94.096 613.697  1.00  7.20           H
ATOM   3122  CD  GLU 9 192    -138.133 -95.746 614.945  1.00  7.20           C
ATOM   3123  OE1 GLU 9 192    -137.938 -96.538 613.998  1.00  7.20           O
ATOM   3124  OE2 GLU 9 192    -137.675 -95.858 616.102  1.00  7.20           O
ATOM   3125  HN  GLU 9 192    -139.424 -90.965 616.939  1.00  7.20           H
ATOM   3126  N   SER 9 193    -140.694 -91.942 613.409  1.00  7.20           N
ATOM   3127  CA  SER 9 193    -142.019 -91.866 612.816  1.00  7.20           C
ATOM   3128  C   SER 9 193    -142.775 -90.660 613.378  1.00  7.20           C
ATOM   3129  O   SER 9 193    -144.002 -90.610 613.317  1.00  7.20           O
ATOM   3130  HA  SER 9 193    -141.849 -91.746 611.746  1.00  7.20           H
ATOM   3131  CB  SER 9 193    -142.809 -93.152 613.065  1.00  7.20           C
ATOM   3132 1HB  SER 9 193    -143.865 -92.973 612.862  1.00  7.20           H
ATOM   3133 2HB  SER 9 193    -142.476 -93.922 612.370  1.00  7.20           H
ATOM   3134  HG  SER 9 193    -143.099 -94.513 614.503  1.00  7.20           H
ATOM   3135  OG  SER 9 193    -142.656 -93.622 614.402  1.00  7.20           O
ATOM   3136  HN  SER 9 193    -139.943 -92.033 612.756  1.00  7.20           H
ATOM   3137  N   GLY 9 194    -142.011 -89.719 613.913  1.00  7.20           N
ATOM   3138  CA  GLY 9 194    -142.588 -88.491 614.432  1.00  7.20           C
ATOM   3139  C   GLY 9 194    -142.966 -88.643 615.907  1.00  7.20           C
ATOM   3140  O   GLY 9 194    -143.638 -87.782 616.471  1.00  7.20           O
ATOM   3141 1HA  GLY 9 194    -141.877 -87.673 614.317  1.00  7.20           H
ATOM   3142 2HA  GLY 9 194    -143.473 -88.228 613.852  1.00  7.20           H
ATOM   3143  HN  GLY 9 194    -141.016 -89.786 613.994  1.00  7.20           H
ATOM   3144  N   ILE 9 195    -142.516 -89.745 616.489  1.00  7.20           N
ATOM   3145  CA  ILE 9 195    -142.739 -89.988 617.904  1.00  7.20           C
ATOM   3146  C   ILE 9 195    -141.427 -89.786 618.665  1.00  7.20           C
ATOM   3147  O   ILE 9 195    -140.417 -90.410 618.344  1.00  7.20           O
ATOM   3148  HA  ILE 9 195    -143.458 -89.247 618.254  1.00  7.20           H
ATOM   3149  HB  ILE 9 195    -142.683 -92.119 617.728  1.00  7.20           H
ATOM   3150  CB  ILE 9 195    -143.368 -91.366 618.119  1.00  7.20           C
ATOM   3151  CG1 ILE 9 195    -144.677 -91.499 617.338  1.00  7.20           C
ATOM   3152 1HG1 ILE 9 195    -145.403 -90.777 617.714  1.00  7.20           H
ATOM   3153 2HG1 ILE 9 195    -144.505 -91.260 616.289  1.00  7.20           H
ATOM   3154  CG2 ILE 9 195    -143.557 -91.657 619.609  1.00  7.20           C
ATOM   3155 1HG2 ILE 9 195    -142.589 -91.633 620.109  1.00  7.20           H
ATOM   3156 2HG2 ILE 9 195    -144.211 -90.902 620.046  1.00  7.20           H
ATOM   3157 3HG2 ILE 9 195    -144.006 -92.642 619.733  1.00  7.20           H
ATOM   3158  CD1 ILE 9 195    -145.247 -92.914 617.459  1.00  7.20           C
ATOM   3159 1HD1 ILE 9 195    -144.528 -93.630 617.060  1.00  7.20           H
ATOM   3160 2HD1 ILE 9 195    -145.440 -93.139 618.507  1.00  7.20           H
ATOM   3161 3HD1 ILE 9 195    -146.177 -92.980 616.895  1.00  7.20           H
ATOM   3162  HN  ILE 9 195    -142.009 -90.463 616.012  1.00  7.20           H
ATOM   3163  N   ALA 9 196    -141.485 -88.911 619.659  1.00  7.20           N
ATOM   3164  CA  ALA 9 196    -140.336 -88.676 620.516  1.00  7.20           C
ATOM   3165  C   ALA 9 196    -140.261 -89.778 621.576  1.00  7.20           C
ATOM   3166  O   ALA 9 196    -141.233 -90.025 622.288  1.00  7.20           O
ATOM   3167  HA  ALA 9 196    -139.442 -88.722 619.894  1.00  7.20           H
ATOM   3168  CB  ALA 9 196    -140.436 -87.280 621.133  1.00  7.20           C
ATOM   3169 1HB  ALA 9 196    -140.456 -86.533 620.340  1.00  7.20           H
ATOM   3170 2HB  ALA 9 196    -141.350 -87.208 621.723  1.00  7.20           H
ATOM   3171 3HB  ALA 9 196    -139.574 -87.104 621.777  1.00  7.20           H
ATOM   3172  HN  ALA 9 196    -142.296 -88.370 619.881  1.00  7.20           H
ATOM   3173  N   ILE 9 197    -139.099 -90.409 621.646  1.00  7.20           N
ATOM   3174  CA  ILE 9 197    -138.907 -91.526 622.556  1.00  7.20           C
ATOM   3175  C   ILE 9 197    -137.667 -91.271 623.415  1.00  7.20           C
ATOM   3176  O   ILE 9 197    -136.584 -91.019 622.889  1.00  7.20           O
ATOM   3177  HA  ILE 9 197    -139.778 -91.567 623.211  1.00  7.20           H
ATOM   3178  HB  ILE 9 197    -138.076 -92.771 621.029  1.00  7.20           H
ATOM   3179  CB  ILE 9 197    -138.859 -92.845 621.783  1.00  7.20           C
ATOM   3180  CG1 ILE 9 197    -140.175 -93.096 621.044  1.00  7.20           C
ATOM   3181 1HG1 ILE 9 197    -140.998 -93.123 621.758  1.00  7.20           H
ATOM   3182 2HG1 ILE 9 197    -140.375 -92.271 620.360  1.00  7.20           H
ATOM   3183  CG2 ILE 9 197    -138.490 -94.008 622.706  1.00  7.20           C
ATOM   3184 1HG2 ILE 9 197    -137.510 -93.825 623.147  1.00  7.20           H
ATOM   3185 2HG2 ILE 9 197    -139.234 -94.094 623.498  1.00  7.20           H
ATOM   3186 3HG2 ILE 9 197    -138.463 -94.934 622.131  1.00  7.20           H
ATOM   3187  CD1 ILE 9 197    -140.125 -94.411 620.265  1.00  7.20           C
ATOM   3188 1HD1 ILE 9 197    -139.316 -94.371 619.535  1.00  7.20           H
ATOM   3189 2HD1 ILE 9 197    -139.949 -95.236 620.956  1.00  7.20           H
ATOM   3190 3HD1 ILE 9 197    -141.072 -94.565 619.749  1.00  7.20           H
ATOM   3191  HN  ILE 9 197    -138.298 -90.170 621.096  1.00  7.20           H
ATOM   3192  N   CYS 9 198    -137.867 -91.344 624.723  1.00  7.20           N
ATOM   3193  CA  CYS 9 198    -136.752 -91.308 625.654  1.00  7.20           C
ATOM   3194  C   CYS 9 198    -136.171 -92.719 625.764  1.00  7.20           C
ATOM   3195  O   CYS 9 198    -136.824 -93.624 626.282  1.00  7.20           O
ATOM   3196  HA  CYS 9 198    -136.018 -90.618 625.236  1.00  7.20           H
ATOM   3197  CB  CYS 9 198    -137.172 -90.755 627.018  1.00  7.20           C
ATOM   3198 1HB  CYS 9 198    -137.430 -89.700 626.928  1.00  7.20           H
ATOM   3199 2HB  CYS 9 198    -138.064 -91.273 627.370  1.00  7.20           H
ATOM   3200  SG  CYS 9 198    -135.811 -90.966 628.224  1.00  7.20           S
ATOM   3201  HN  CYS 9 198    -138.769 -91.428 625.147  1.00  7.20           H
ATOM   3202  N   THR 9 199    -134.951 -92.862 625.268  1.00  7.20           N
ATOM   3203  CA  THR 9 199    -134.317 -94.168 625.207  1.00  7.20           C
ATOM   3204  C   THR 9 199    -132.812 -94.042 625.454  1.00  7.20           C
ATOM   3205  O   THR 9 199    -132.267 -92.939 625.440  1.00  7.20           O
ATOM   3206  HA  THR 9 199    -134.722 -94.784 626.010  1.00  7.20           H
ATOM   3207  HB  THR 9 199    -135.721 -94.686 623.633  1.00  7.20           H
ATOM   3208  CB  THR 9 199    -134.660 -94.799 623.856  1.00  7.20           C
ATOM   3209  OG1 THR 9 199    -134.195 -96.141 623.971  1.00  7.20           O
ATOM   3210  HG1 THR 9 199    -134.677 -96.727 623.320  1.00  7.20           H
ATOM   3211  CG2 THR 9 199    -133.832 -94.214 622.710  1.00  7.20           C
ATOM   3212 1HG2 THR 9 199    -132.773 -94.387 622.902  1.00  7.20           H
ATOM   3213 2HG2 THR 9 199    -134.018 -93.142 622.637  1.00  7.20           H
ATOM   3214 3HG2 THR 9 199    -134.116 -94.696 621.774  1.00  7.20           H
ATOM   3215  HN  THR 9 199    -134.400 -92.108 624.912  1.00  7.20           H
ATOM   3216  N   MET 9 200    -132.183 -95.187 625.674  1.00  7.20           N
ATOM   3217  CA  MET 9 200    -130.731 -95.250 625.699  1.00  7.20           C
ATOM   3218  C   MET 9 200    -130.180 -95.722 624.352  1.00  7.20           C
ATOM   3219  O   MET 9 200    -130.557 -96.785 623.861  1.00  7.20           O
ATOM   3220  HA  MET 9 200    -130.396 -94.232 625.900  1.00  7.20           H
ATOM   3221  CB  MET 9 200    -130.281 -96.212 626.800  1.00  7.20           C
ATOM   3222 1HB  MET 9 200    -130.941 -97.078 626.824  1.00  7.20           H
ATOM   3223 2HB  MET 9 200    -129.279 -96.580 626.579  1.00  7.20           H
ATOM   3224  CG  MET 9 200    -130.286 -95.522 628.166  1.00  7.20           C
ATOM   3225 1HG  MET 9 200    -129.615 -94.663 628.151  1.00  7.20           H
ATOM   3226 2HG  MET 9 200    -131.284 -95.144 628.388  1.00  7.20           H
ATOM   3227  SD  MET 9 200    -129.774 -96.672 629.432  1.00  7.20           S
ATOM   3228  CE  MET 9 200    -131.307 -97.549 629.691  1.00  7.20           C
ATOM   3229 1HE  MET 9 200    -132.077 -96.849 630.014  1.00  7.20           H
ATOM   3230 2HE  MET 9 200    -131.615 -98.024 628.760  1.00  7.20           H
ATOM   3231 3HE  MET 9 200    -131.164 -98.311 630.458  1.00  7.20           H
ATOM   3232  HN  MET 9 200    -132.646 -96.058 625.833  1.00  7.20           H
ATOM   3233  N   VAL 9 201    -129.297 -94.908 623.792  1.00  7.20           N
ATOM   3234  CA  VAL 9 201    -128.620 -95.272 622.559  1.00  7.20           C
ATOM   3235  C   VAL 9 201    -127.115 -95.373 622.819  1.00  7.20           C
ATOM   3236  O   VAL 9 201    -126.553 -94.563 623.554  1.00  7.20           O
ATOM   3237  HA  VAL 9 201    -128.990 -96.252 622.258  1.00  7.20           H
ATOM   3238  HB  VAL 9 201    -128.552 -93.306 621.733  1.00  7.20           H
ATOM   3239  CB  VAL 9 201    -128.970 -94.273 621.455  1.00  7.20           C
ATOM   3240  CG1 VAL 9 201    -128.346 -94.688 620.121  1.00  7.20           C
ATOM   3241 1HG1 VAL 9 201    -127.261 -94.729 620.225  1.00  7.20           H
ATOM   3242 2HG1 VAL 9 201    -128.720 -95.671 619.835  1.00  7.20           H
ATOM   3243 3HG1 VAL 9 201    -128.610 -93.961 619.354  1.00  7.20           H
ATOM   3244  CG2 VAL 9 201    -130.486 -94.110 621.324  1.00  7.20           C
ATOM   3245 1HG2 VAL 9 201    -130.935 -95.073 621.079  1.00  7.20           H
ATOM   3246 2HG2 VAL 9 201    -130.895 -93.747 622.266  1.00  7.20           H
ATOM   3247 3HG2 VAL 9 201    -130.707 -93.394 620.532  1.00  7.20           H
ATOM   3248  HN  VAL 9 201    -129.042 -94.016 624.166  1.00  7.20           H
ATOM   3249  N   TYR 9 202    -126.506 -96.375 622.201  1.00  7.20           N
ATOM   3250  CA  TYR 9 202    -125.079 -96.594 622.359  1.00  7.20           C
ATOM   3251  C   TYR 9 202    -124.327 -96.266 621.068  1.00  7.20           C
ATOM   3252  O   TYR 9 202    -124.197 -97.115 620.188  1.00  7.20           O
ATOM   3253  HA  TYR 9 202    -124.723 -95.938 623.154  1.00  7.20           H
ATOM   3254  CB  TYR 9 202    -124.912 -98.083 622.667  1.00  7.20           C
ATOM   3255 1HB  TYR 9 202    -125.237 -98.661 621.802  1.00  7.20           H
ATOM   3256 2HB  TYR 9 202    -123.854 -98.298 622.814  1.00  7.20           H
ATOM   3257  CG  TYR 9 202    -125.689 -98.555 623.898  1.00  7.20           C
ATOM   3258  HD1 TYR 9 202    -124.109 -98.065 625.263  1.00  7.20           H
ATOM   3259  CD1 TYR 9 202    -125.115 -98.469 625.151  1.00  7.20           C
ATOM   3260  HD2 TYR 9 202    -127.416 -99.134 622.767  1.00  7.20           H
ATOM   3261  CD2 TYR 9 202    -126.963 -99.066 623.756  1.00  7.20           C
ATOM   3262  CE1 TYR 9 202    -125.846 -98.912 626.309  1.00  7.20           C
ATOM   3263  HE1 TYR 9 202    -125.405 -98.850 627.304  1.00  7.20           H
ATOM   3264  HE2 TYR 9 202    -128.701 -99.916 624.817  1.00  7.20           H
ATOM   3265  CE2 TYR 9 202    -127.694 -99.510 624.915  1.00  7.20           C
ATOM   3266  CZ  TYR 9 202    -127.100 -99.411 626.134  1.00  7.20           C
ATOM   3267  OH  TYR 9 202    -127.790 -99.830 627.229  1.00  7.20           O
ATOM   3268  HH  TYR 9 202    -128.711-100.115 626.963  1.00  7.20           H
ATOM   3269  HN  TYR 9 202    -126.970 -97.028 621.603  1.00  7.20           H
ATOM   3270  N   PRO 9 203    -123.820 -95.033 620.931  1.00  7.20           N
ATOM   3271  CA  PRO 9 203    -123.356 -94.548 619.629  1.00  7.20           C
ATOM   3272  C   PRO 9 203    -122.101 -95.267 619.160  1.00  7.20           C
ATOM   3273  O   PRO 9 203    -121.465 -94.848 618.194  1.00  7.20           O
ATOM   3274  HA  PRO 9 203    -124.103 -94.753 618.862  1.00  7.20           H
ATOM   3275  CB  PRO 9 203    -123.102 -93.058 619.866  1.00  7.20           C
ATOM   3276 1HB  PRO 9 203    -122.278 -92.689 619.255  1.00  7.20           H
ATOM   3277 2HB  PRO 9 203    -123.976 -92.457 619.617  1.00  7.20           H
ATOM   3278  CG  PRO 9 203    -122.779 -92.981 621.331  1.00  7.20           C
ATOM   3279 1HG  PRO 9 203    -121.724 -93.185 621.514  1.00  7.20           H
ATOM   3280 2HG  PRO 9 203    -122.984 -91.987 621.728  1.00  7.20           H
ATOM   3281  CD  PRO 9 203    -123.651 -94.015 621.983  1.00  7.20           C
ATOM   3282 1HD  PRO 9 203    -123.181 -94.432 622.874  1.00  7.20           H
ATOM   3283 2HD  PRO 9 203    -124.608 -93.595 622.294  1.00  7.20           H
ATOM   3284  N   SER 9 204    -121.774 -96.340 619.865  1.00  7.20           N
ATOM   3285  CA  SER 9 204    -120.503 -97.012 619.659  1.00  7.20           C
ATOM   3286  C   SER 9 204    -120.605 -97.975 618.474  1.00  7.20           C
ATOM   3287  O   SER 9 204    -121.680 -98.499 618.187  1.00  7.20           O
ATOM   3288  HA  SER 9 204    -119.788 -96.218 619.445  1.00  7.20           H
ATOM   3289  CB  SER 9 204    -120.067 -97.764 620.918  1.00  7.20           C
ATOM   3290 1HB  SER 9 204    -119.111 -98.255 620.735  1.00  7.20           H
ATOM   3291 2HB  SER 9 204    -119.909 -97.053 621.729  1.00  7.20           H
ATOM   3292  HG  SER 9 204    -120.607 -99.402 621.934  1.00  7.20           H
ATOM   3293  OG  SER 9 204    -121.029 -98.735 621.320  1.00  7.20           O
ATOM   3294  HN  SER 9 204    -122.361 -96.750 620.564  1.00  7.20           H
ATOM   3295  N   ASP 9 205    -119.472 -98.179 617.819  1.00  7.20           N
ATOM   3296  CA  ASP 9 205    -119.399 -99.140 616.732  1.00  7.20           C
ATOM   3297  C   ASP 9 205    -119.684-100.542 617.275  1.00  7.20           C
ATOM   3298  O   ASP 9 205    -120.177-101.404 616.550  1.00  7.20           O
ATOM   3299  HA  ASP 9 205    -120.147 -98.813 616.009  1.00  7.20           H
ATOM   3300  CB  ASP 9 205    -118.005 -99.152 616.100  1.00  7.20           C
ATOM   3301 1HB  ASP 9 205    -117.254 -99.324 616.871  1.00  7.20           H
ATOM   3302 2HB  ASP 9 205    -117.930 -99.978 615.393  1.00  7.20           H
ATOM   3303  CG  ASP 9 205    -117.716 -97.832 615.384  1.00  7.20           C
ATOM   3304  OD1 ASP 9 205    -118.489 -97.508 614.457  1.00  7.20           O
ATOM   3305  OD2 ASP 9 205    -116.728 -97.176 615.780  1.00  7.20           O
ATOM   3306  HN  ASP 9 205    -118.616 -97.702 618.020  1.00  7.20           H
ATOM   3307  N   GLU 9 206    -119.361-100.725 618.547  1.00  7.20           N
ATOM   3308  CA  GLU 9 206    -119.606-101.997 619.205  1.00  7.20           C
ATOM   3309  C   GLU 9 206    -120.767-101.869 620.193  1.00  7.20           C
ATOM   3310  O   GLU 9 206    -120.738-102.462 621.271  1.00  7.20           O
ATOM   3311  HA  GLU 9 206    -119.874-102.689 618.407  1.00  7.20           H
ATOM   3312  CB  GLU 9 206    -118.343-102.504 619.905  1.00  7.20           C
ATOM   3313 1HB  GLU 9 206    -117.977-101.746 620.597  1.00  7.20           H
ATOM   3314 2HB  GLU 9 206    -118.548-103.462 620.384  1.00  7.20           H
ATOM   3315  CG  GLU 9 206    -117.222-102.759 618.896  1.00  7.20           C
ATOM   3316 1HG  GLU 9 206    -117.026-101.849 618.328  1.00  7.20           H
ATOM   3317 2HG  GLU 9 206    -116.302-103.008 619.425  1.00  7.20           H
ATOM   3318  CD  GLU 9 206    -117.591-103.894 617.940  1.00  7.20           C
ATOM   3319  OE1 GLU 9 206    -117.498-103.659 616.716  1.00  7.20           O
ATOM   3320  OE2 GLU 9 206    -117.959-104.972 618.455  1.00  7.20           O
ATOM   3321  HN  GLU 9 206    -118.941-100.025 619.124  1.00  7.20           H
ATOM   3322  N   SER 9 207    -121.761-101.091 619.792  1.00  7.20           N
ATOM   3323  CA  SER 9 207    -122.858-100.758 620.684  1.00  7.20           C
ATOM   3324  C   SER 9 207    -123.530-102.037 621.187  1.00  7.20           C
ATOM   3325  O   SER 9 207    -124.068-102.066 622.293  1.00  7.20           O
ATOM   3326  HA  SER 9 207    -122.402-100.214 621.511  1.00  7.20           H
ATOM   3327  CB  SER 9 207    -123.882 -99.859 619.987  1.00  7.20           C
ATOM   3328 1HB  SER 9 207    -124.814 -99.866 620.551  1.00  7.20           H
ATOM   3329 2HB  SER 9 207    -123.519 -98.831 619.984  1.00  7.20           H
ATOM   3330  HG  SER 9 207    -124.688 -99.592 618.175  1.00  7.20           H
ATOM   3331  OG  SER 9 207    -124.135-100.277 618.648  1.00  7.20           O
ATOM   3332  HN  SER 9 207    -121.824-100.692 618.877  1.00  7.20           H
ATOM   3333  N   THR 9 208    -123.479-103.063 620.351  1.00  7.20           N
ATOM   3334  CA  THR 9 208    -124.040-104.353 620.714  1.00  7.20           C
ATOM   3335  C   THR 9 208    -123.319-104.923 621.937  1.00  7.20           C
ATOM   3336  O   THR 9 208    -123.959-105.392 622.877  1.00  7.20           O
ATOM   3337  HA  THR 9 208    -125.082-104.208 620.996  1.00  7.20           H
ATOM   3338  HB  THR 9 208    -122.933-105.533 619.263  1.00  7.20           H
ATOM   3339  CB  THR 9 208    -123.965-105.263 619.486  1.00  7.20           C
ATOM   3340  OG1 THR 9 208    -124.643-104.530 618.469  1.00  7.20           O
ATOM   3341  HG1 THR 9 208    -124.440-104.923 617.572  1.00  7.20           H
ATOM   3342  CG2 THR 9 208    -124.801-106.534 619.648  1.00  7.20           C
ATOM   3343 1HG2 THR 9 208    -125.845-106.265 619.810  1.00  7.20           H
ATOM   3344 2HG2 THR 9 208    -124.436-107.103 620.503  1.00  7.20           H
ATOM   3345 3HG2 THR 9 208    -124.719-107.141 618.746  1.00  7.20           H
ATOM   3346  HN  THR 9 208    -123.064-103.023 619.442  1.00  7.20           H
ATOM   3347  N   LYS 9 209    -121.996-104.865 621.885  1.00  7.20           N
ATOM   3348  CA  LYS 9 209    -121.182-105.337 622.992  1.00  7.20           C
ATOM   3349  C   LYS 9 209    -121.395-104.425 624.202  1.00  7.20           C
ATOM   3350  O   LYS 9 209    -121.487-104.899 625.333  1.00  7.20           O
ATOM   3351  HA  LYS 9 209    -121.529-106.338 623.249  1.00  7.20           H
ATOM   3352  CB  LYS 9 209    -119.718-105.461 622.566  1.00  7.20           C
ATOM   3353 1HB  LYS 9 209    -119.372-104.511 622.160  1.00  7.20           H
ATOM   3354 2HB  LYS 9 209    -119.099-105.679 623.437  1.00  7.20           H
ATOM   3355  CG  LYS 9 209    -119.543-106.563 621.520  1.00  7.20           C
ATOM   3356 1HG  LYS 9 209    -119.942-107.502 621.905  1.00  7.20           H
ATOM   3357 2HG  LYS 9 209    -120.116-106.316 620.626  1.00  7.20           H
ATOM   3358  CD  LYS 9 209    -118.068-106.742 621.153  1.00  7.20           C
ATOM   3359 1HD  LYS 9 209    -117.640-105.780 620.872  1.00  7.20           H
ATOM   3360 2HD  LYS 9 209    -117.514-107.095 622.023  1.00  7.20           H
ATOM   3361  CE  LYS 9 209    -117.906-107.736 620.001  1.00  7.20           C
ATOM   3362 1HE  LYS 9 209    -117.833-108.750 620.394  1.00  7.20           H
ATOM   3363 2HE  LYS 9 209    -118.788-107.705 619.360  1.00  7.20           H
ATOM   3364  NZ  LYS 9 209    -116.698-107.417 619.208  1.00  7.20           N
ATOM   3365 1HZ  LYS 9 209    -116.565-108.125 618.495  1.00  7.20           H
ATOM   3366 2HZ  LYS 9 209    -116.813-106.511 618.767  1.00  7.20           H
ATOM   3367 3HZ  LYS 9 209    -115.889-107.396 619.818  1.00  7.20           H
ATOM   3368  HN  LYS 9 209    -121.482-104.503 621.107  1.00  7.20           H
ATOM   3369  N   LEU 9 210    -121.469-103.132 623.922  1.00  7.20           N
ATOM   3370  CA  LEU 9 210    -121.619-102.145 624.978  1.00  7.20           C
ATOM   3371  C   LEU 9 210    -122.942-102.384 625.709  1.00  7.20           C
ATOM   3372  O   LEU 9 210    -122.973-102.451 626.937  1.00  7.20           O
ATOM   3373  HA  LEU 9 210    -120.802-102.296 625.685  1.00  7.20           H
ATOM   3374  CB  LEU 9 210    -121.475-100.730 624.414  1.00  7.20           C
ATOM   3375 1HB  LEU 9 210    -120.509-100.656 623.915  1.00  7.20           H
ATOM   3376 2HB  LEU 9 210    -122.240-100.585 623.652  1.00  7.20           H
ATOM   3377  HG  LEU 9 210    -122.547 -99.668 625.929  1.00  7.20           H
ATOM   3378  CG  LEU 9 210    -121.582 -99.590 625.428  1.00  7.20           C
ATOM   3379  CD1 LEU 9 210    -120.503 -99.711 626.506  1.00  7.20           C
ATOM   3380 1HD1 LEU 9 210    -120.619-100.658 627.032  1.00  7.20           H
ATOM   3381 2HD1 LEU 9 210    -119.518 -99.672 626.039  1.00  7.20           H
ATOM   3382 3HD1 LEU 9 210    -120.602 -98.888 627.213  1.00  7.20           H
ATOM   3383  CD2 LEU 9 210    -121.545 -98.229 624.729  1.00  7.20           C
ATOM   3384 1HD2 LEU 9 210    -120.606 -98.126 624.185  1.00  7.20           H
ATOM   3385 2HD2 LEU 9 210    -122.379 -98.156 624.032  1.00  7.20           H
ATOM   3386 3HD2 LEU 9 210    -121.623 -97.436 625.473  1.00  7.20           H
ATOM   3387  HN  LEU 9 210    -121.427-102.757 622.996  1.00  7.20           H
ATOM   3388  N   LYS 9 211    -124.002-102.506 624.924  1.00  7.20           N
ATOM   3389  CA  LYS 9 211    -125.320-102.759 625.479  1.00  7.20           C
ATOM   3390  C   LYS 9 211    -125.271-104.021 626.343  1.00  7.20           C
ATOM   3391  O   LYS 9 211    -125.733-104.015 627.483  1.00  7.20           O
ATOM   3392  HA  LYS 9 211    -125.573-101.913 626.118  1.00  7.20           H
ATOM   3393  CB  LYS 9 211    -126.369-102.815 624.367  1.00  7.20           C
ATOM   3394 1HB  LYS 9 211    -126.386-101.867 623.829  1.00  7.20           H
ATOM   3395 2HB  LYS 9 211    -126.097-103.585 623.645  1.00  7.20           H
ATOM   3396  CG  LYS 9 211    -127.758-103.110 624.937  1.00  7.20           C
ATOM   3397 1HG  LYS 9 211    -127.767-104.103 625.387  1.00  7.20           H
ATOM   3398 2HG  LYS 9 211    -127.988-102.398 625.730  1.00  7.20           H
ATOM   3399  CD  LYS 9 211    -128.827-103.029 623.845  1.00  7.20           C
ATOM   3400 1HD  LYS 9 211    -128.793-102.049 623.371  1.00  7.20           H
ATOM   3401 2HD  LYS 9 211    -128.617-103.766 623.070  1.00  7.20           H
ATOM   3402  CE  LYS 9 211    -130.221-103.274 624.425  1.00  7.20           C
ATOM   3403 1HE  LYS 9 211    -130.292-104.295 624.800  1.00  7.20           H
ATOM   3404 2HE  LYS 9 211    -130.391-102.611 625.273  1.00  7.20           H
ATOM   3405  NZ  LYS 9 211    -131.258-103.046 623.394  1.00  7.20           N
ATOM   3406 1HZ  LYS 9 211    -132.175-103.064 623.827  1.00  7.20           H
ATOM   3407 2HZ  LYS 9 211    -131.108-102.143 622.957  1.00  7.20           H
ATOM   3408 3HZ  LYS 9 211    -131.203-103.775 622.691  1.00  7.20           H
ATOM   3409  HN  LYS 9 211    -123.970-102.435 623.927  1.00  7.20           H
ATOM   3410  N   SER 9 212    -124.709-105.073 625.767  1.00  7.20           N
ATOM   3411  CA  SER 9 212    -124.662-106.360 626.440  1.00  7.20           C
ATOM   3412  C   SER 9 212    -123.948-106.221 627.786  1.00  7.20           C
ATOM   3413  O   SER 9 212    -124.411-106.749 628.795  1.00  7.20           O
ATOM   3414  HA  SER 9 212    -125.704-106.646 626.587  1.00  7.20           H
ATOM   3415  CB  SER 9 212    -123.963-107.409 625.574  1.00  7.20           C
ATOM   3416 1HB  SER 9 212    -122.951-107.075 625.346  1.00  7.20           H
ATOM   3417 2HB  SER 9 212    -123.873-108.340 626.134  1.00  7.20           H
ATOM   3418  HG  SER 9 212    -124.341-107.034 623.645  1.00  7.20           H
ATOM   3419  OG  SER 9 212    -124.667-107.654 624.359  1.00  7.20           O
ATOM   3420  HN  SER 9 212    -124.290-105.055 624.859  1.00  7.20           H
ATOM   3421  N   ALA 9 213    -122.832-105.507 627.757  1.00  7.20           N
ATOM   3422  CA  ALA 9 213    -122.016-105.346 628.948  1.00  7.20           C
ATOM   3423  C   ALA 9 213    -122.807-104.565 630.000  1.00  7.20           C
ATOM   3424  O   ALA 9 213    -122.854-104.959 631.164  1.00  7.20           O
ATOM   3425  HA  ALA 9 213    -121.795-106.340 629.336  1.00  7.20           H
ATOM   3426  CB  ALA 9 213    -120.702-104.657 628.577  1.00  7.20           C
ATOM   3427 1HB  ALA 9 213    -120.165-105.266 627.849  1.00  7.20           H
ATOM   3428 2HB  ALA 9 213    -120.913-103.678 628.146  1.00  7.20           H
ATOM   3429 3HB  ALA 9 213    -120.090-104.536 629.471  1.00  7.20           H
ATOM   3430  HN  ALA 9 213    -122.485-105.045 626.941  1.00  7.20           H
ATOM   3431  N   VAL 9 214    -123.407-103.472 629.553  1.00  7.20           N
ATOM   3432  CA  VAL 9 214    -124.150-102.605 630.452  1.00  7.20           C
ATOM   3433  C   VAL 9 214    -125.291-103.398 631.092  1.00  7.20           C
ATOM   3434  O   VAL 9 214    -125.587-103.224 632.273  1.00  7.20           O
ATOM   3435  HA  VAL 9 214    -123.466-102.280 631.236  1.00  7.20           H
ATOM   3436  HB  VAL 9 214    -125.096-101.693 628.770  1.00  7.20           H
ATOM   3437  CB  VAL 9 214    -124.633-101.363 629.700  1.00  7.20           C
ATOM   3438  CG1 VAL 9 214    -125.691-100.610 630.509  1.00  7.20           C
ATOM   3439 1HG1 VAL 9 214    -126.544-101.263 630.690  1.00  7.20           H
ATOM   3440 2HG1 VAL 9 214    -125.265-100.297 631.463  1.00  7.20           H
ATOM   3441 3HG1 VAL 9 214    -126.017 -99.732 629.952  1.00  7.20           H
ATOM   3442  CG2 VAL 9 214    -123.461-100.447 629.343  1.00  7.20           C
ATOM   3443 1HG2 VAL 9 214    -122.957-100.129 630.256  1.00  7.20           H
ATOM   3444 2HG2 VAL 9 214    -122.758-100.988 628.709  1.00  7.20           H
ATOM   3445 3HG2 VAL 9 214    -123.833 -99.573 628.810  1.00  7.20           H
ATOM   3446  HN  VAL 9 214    -123.392-103.177 628.598  1.00  7.20           H
ATOM   3447  N   LEU 9 215    -125.900-104.254 630.284  1.00  7.20           N
ATOM   3448  CA  LEU 9 215    -127.077-104.987 630.719  1.00  7.20           C
ATOM   3449  C   LEU 9 215    -126.650-106.113 631.663  1.00  7.20           C
ATOM   3450  O   LEU 9 215    -127.339-106.403 632.640  1.00  7.20           O
ATOM   3451  HA  LEU 9 215    -127.708-104.292 631.274  1.00  7.20           H
ATOM   3452  CB  LEU 9 215    -127.885-105.468 629.513  1.00  7.20           C
ATOM   3453 1HB  LEU 9 215    -127.834-104.703 628.738  1.00  7.20           H
ATOM   3454 2HB  LEU 9 215    -127.406-106.361 629.112  1.00  7.20           H
ATOM   3455  HG  LEU 9 215    -129.405-106.637 630.461  1.00  7.20           H
ATOM   3456  CG  LEU 9 215    -129.358-105.789 629.778  1.00  7.20           C
ATOM   3457  CD1 LEU 9 215    -130.060-104.616 630.463  1.00  7.20           C
ATOM   3458 1HD1 LEU 9 215    -129.572-104.405 631.415  1.00  7.20           H
ATOM   3459 2HD1 LEU 9 215    -130.004-103.735 629.824  1.00  7.20           H
ATOM   3460 3HD1 LEU 9 215    -131.105-104.871 630.639  1.00  7.20           H
ATOM   3461  CD2 LEU 9 215    -130.068-106.209 628.489  1.00  7.20           C
ATOM   3462 1HD2 LEU 9 215    -130.012-105.398 627.763  1.00  7.20           H
ATOM   3463 2HD2 LEU 9 215    -129.584-107.096 628.080  1.00  7.20           H
ATOM   3464 3HD2 LEU 9 215    -131.112-106.431 628.705  1.00  7.20           H
ATOM   3465  HN  LEU 9 215    -125.603-104.448 629.349  1.00  7.20           H
ATOM   3466  N   THR 9 216    -125.517-106.717 631.337  1.00  7.20           N
ATOM   3467  CA  THR 9 216    -124.935-107.731 632.200  1.00  7.20           C
ATOM   3468  C   THR 9 216    -124.633-107.147 633.582  1.00  7.20           C
ATOM   3469  O   THR 9 216    -124.938-107.764 634.601  1.00  7.20           O
ATOM   3470  HA  THR 9 216    -125.669-108.524 632.342  1.00  7.20           H
ATOM   3471  HB  THR 9 216    -122.940-107.527 631.363  1.00  7.20           H
ATOM   3472  CB  THR 9 216    -123.700-108.298 631.497  1.00  7.20           C
ATOM   3473  OG1 THR 9 216    -124.214-108.869 630.297  1.00  7.20           O
ATOM   3474  HG1 THR 9 216    -124.022-108.267 629.522  1.00  7.20           H
ATOM   3475  CG2 THR 9 216    -123.094-109.486 632.246  1.00  7.20           C
ATOM   3476 1HG2 THR 9 216    -123.833-110.284 632.320  1.00  7.20           H
ATOM   3477 2HG2 THR 9 216    -122.796-109.172 633.246  1.00  7.20           H
ATOM   3478 3HG2 THR 9 216    -122.220-109.850 631.704  1.00  7.20           H
ATOM   3479  HN  THR 9 216    -125.000-106.525 630.503  1.00  7.20           H
ATOM   3480  N   LEU 9 217    -124.037-105.963 633.571  1.00  7.20           N
ATOM   3481  CA  LEU 9 217    -123.645-105.312 634.809  1.00  7.20           C
ATOM   3482  C   LEU 9 217    -124.883-105.102 635.684  1.00  7.20           C
ATOM   3483  O   LEU 9 217    -124.828-105.293 636.898  1.00  7.20           O
ATOM   3484  HA  LEU 9 217    -122.963-105.984 635.330  1.00  7.20           H
ATOM   3485  CB  LEU 9 217    -122.874-104.023 634.516  1.00  7.20           C
ATOM   3486 1HB  LEU 9 217    -122.097-104.247 633.785  1.00  7.20           H
ATOM   3487 2HB  LEU 9 217    -123.557-103.314 634.047  1.00  7.20           H
ATOM   3488  HG  LEU 9 217    -122.963-103.278 636.519  1.00  7.20           H
ATOM   3489  CG  LEU 9 217    -122.223-103.342 635.721  1.00  7.20           C
ATOM   3490  CD1 LEU 9 217    -121.054-104.172 636.254  1.00  7.20           C
ATOM   3491 1HD1 LEU 9 217    -121.415-105.154 636.561  1.00  7.20           H
ATOM   3492 2HD1 LEU 9 217    -120.304-104.289 635.471  1.00  7.20           H
ATOM   3493 3HD1 LEU 9 217    -120.609-103.665 637.110  1.00  7.20           H
ATOM   3494  CD2 LEU 9 217    -121.802-101.911 635.380  1.00  7.20           C
ATOM   3495 1HD2 LEU 9 217    -121.085-101.929 634.559  1.00  7.20           H
ATOM   3496 2HD2 LEU 9 217    -122.678-101.335 635.085  1.00  7.20           H
ATOM   3497 3HD2 LEU 9 217    -121.342-101.450 636.254  1.00  7.20           H
ATOM   3498  HN  LEU 9 217    -123.823-105.453 632.738  1.00  7.20           H
ATOM   3499  N   LYS 9 218    -125.969-104.713 635.034  1.00  7.20           N
ATOM   3500  CA  LYS 9 218    -127.211-104.450 635.741  1.00  7.20           C
ATOM   3501  C   LYS 9 218    -127.709-105.744 636.388  1.00  7.20           C
ATOM   3502  O   LYS 9 218    -128.150-105.739 637.535  1.00  7.20           O
ATOM   3503  HA  LYS 9 218    -126.991-103.732 636.531  1.00  7.20           H
ATOM   3504  CB  LYS 9 218    -128.232-103.797 634.807  1.00  7.20           C
ATOM   3505 1HB  LYS 9 218    -128.257-104.333 633.858  1.00  7.20           H
ATOM   3506 2HB  LYS 9 218    -129.228-103.873 635.241  1.00  7.20           H
ATOM   3507  CG  LYS 9 218    -127.887-102.327 634.560  1.00  7.20           C
ATOM   3508 1HG  LYS 9 218    -128.196-101.729 635.418  1.00  7.20           H
ATOM   3509 2HG  LYS 9 218    -126.808-102.214 634.465  1.00  7.20           H
ATOM   3510  CD  LYS 9 218    -128.574-101.808 633.295  1.00  7.20           C
ATOM   3511 1HD  LYS 9 218    -128.391-102.495 632.470  1.00  7.20           H
ATOM   3512 2HD  LYS 9 218    -129.653-101.775 633.450  1.00  7.20           H
ATOM   3513  CE  LYS 9 218    -128.064-100.413 632.928  1.00  7.20           C
ATOM   3514 1HE  LYS 9 218    -128.154 -99.748 633.787  1.00  7.20           H
ATOM   3515 2HE  LYS 9 218    -127.005-100.462 632.672  1.00  7.20           H
ATOM   3516  NZ  LYS 9 218    -128.830 -99.865 631.786  1.00  7.20           N
ATOM   3517 1HZ  LYS 9 218    -128.427 -98.979 631.503  1.00  7.20           H
ATOM   3518 2HZ  LYS 9 218    -128.794-100.516 631.010  1.00  7.20           H
ATOM   3519 3HZ  LYS 9 218    -129.795 -99.724 632.064  1.00  7.20           H
ATOM   3520  HN  LYS 9 218    -126.010-104.577 634.044  1.00  7.20           H
ATOM   3521  N   VAL 9 219    -127.620-106.822 635.622  1.00  7.20           N
ATOM   3522  CA  VAL 9 219    -128.128-108.106 636.076  1.00  7.20           C
ATOM   3523  C   VAL 9 219    -127.312-108.575 637.282  1.00  7.20           C
ATOM   3524  O   VAL 9 219    -127.873-109.038 638.274  1.00  7.20           O
ATOM   3525  HA  VAL 9 219    -129.162-107.958 636.389  1.00  7.20           H
ATOM   3526  HB  VAL 9 219    -127.142-109.063 634.443  1.00  7.20           H
ATOM   3527  CB  VAL 9 219    -128.121-109.109 634.921  1.00  7.20           C
ATOM   3528  CG1 VAL 9 219    -128.325-110.536 635.434  1.00  7.20           C
ATOM   3529 1HG1 VAL 9 219    -127.522-110.793 636.125  1.00  7.20           H
ATOM   3530 2HG1 VAL 9 219    -129.284-110.604 635.949  1.00  7.20           H
ATOM   3531 3HG1 VAL 9 219    -128.316-111.229 634.593  1.00  7.20           H
ATOM   3532  CG2 VAL 9 219    -129.174-108.747 633.873  1.00  7.20           C
ATOM   3533 1HG2 VAL 9 219    -130.162-108.752 634.334  1.00  7.20           H
ATOM   3534 2HG2 VAL 9 219    -128.964-107.754 633.475  1.00  7.20           H
ATOM   3535 3HG2 VAL 9 219    -129.147-109.476 633.063  1.00  7.20           H
ATOM   3536  HN  VAL 9 219    -127.211-106.828 634.710  1.00  7.20           H
ATOM   3537  N   ILE 9 220    -126.000-108.440 637.156  1.00  7.20           N
ATOM   3538  CA  ILE 9 220    -125.094-108.947 638.174  1.00  7.20           C
ATOM   3539  C   ILE 9 220    -125.246-108.113 639.447  1.00  7.20           C
ATOM   3540  O   ILE 9 220    -125.626-108.635 640.494  1.00  7.20           O
ATOM   3541  HA  ILE 9 220    -125.393-109.972 638.395  1.00  7.20           H
ATOM   3542  HB  ILE 9 220    -123.422-108.024 637.212  1.00  7.20           H
ATOM   3543  CB  ILE 9 220    -123.662-108.998 637.639  1.00  7.20           C
ATOM   3544  CG1 ILE 9 220    -123.532-110.028 636.515  1.00  7.20           C
ATOM   3545 1HG1 ILE 9 220    -123.733-111.025 636.906  1.00  7.20           H
ATOM   3546 2HG1 ILE 9 220    -124.280-109.830 635.747  1.00  7.20           H
ATOM   3547  CG2 ILE 9 220    -122.663-109.254 638.769  1.00  7.20           C
ATOM   3548 1HG2 ILE 9 220    -122.733-108.452 639.505  1.00  7.20           H
ATOM   3549 2HG2 ILE 9 220    -122.892-110.206 639.247  1.00  7.20           H
ATOM   3550 3HG2 ILE 9 220    -121.653-109.285 638.361  1.00  7.20           H
ATOM   3551  CD1 ILE 9 220    -122.134-109.990 635.894  1.00  7.20           C
ATOM   3552 1HD1 ILE 9 220    -121.947-108.998 635.483  1.00  7.20           H
ATOM   3553 2HD1 ILE 9 220    -121.391-110.212 636.660  1.00  7.20           H
ATOM   3554 3HD1 ILE 9 220    -122.070-110.732 635.099  1.00  7.20           H
ATOM   3555  HN  ILE 9 220    -125.555-107.994 636.380  1.00  7.20           H
ATOM   3556  N   LEU 9 221    -124.941-106.830 639.316  1.00  7.20           N
ATOM   3557  CA  LEU 9 221    -124.763-105.980 640.481  1.00  7.20           C
ATOM   3558  C   LEU 9 221    -126.132-105.508 640.976  1.00  7.20           C
ATOM   3559  O   LEU 9 221    -126.287-105.165 642.147  1.00  7.20           O
ATOM   3560  HA  LEU 9 221    -124.304-106.587 641.261  1.00  7.20           H
ATOM   3561  CB  LEU 9 221    -123.795-104.837 640.168  1.00  7.20           C
ATOM   3562 1HB  LEU 9 221    -124.187-104.278 639.318  1.00  7.20           H
ATOM   3563 2HB  LEU 9 221    -123.781-104.156 641.018  1.00  7.20           H
ATOM   3564  HG  LEU 9 221    -122.359-105.829 638.931  1.00  7.20           H
ATOM   3565  CG  LEU 9 221    -122.355-105.246 639.852  1.00  7.20           C
ATOM   3566  CD1 LEU 9 221    -121.478-104.017 639.606  1.00  7.20           C
ATOM   3567 1HD1 LEU 9 221    -121.873-103.452 638.762  1.00  7.20           H
ATOM   3568 2HD1 LEU 9 221    -121.476-103.388 640.496  1.00  7.20           H
ATOM   3569 3HD1 LEU 9 221    -120.459-104.336 639.384  1.00  7.20           H
ATOM   3570  CD2 LEU 9 221    -121.787-106.145 640.953  1.00  7.20           C
ATOM   3571 1HD2 LEU 9 221    -121.798-105.608 641.902  1.00  7.20           H
ATOM   3572 2HD2 LEU 9 221    -122.395-107.045 641.037  1.00  7.20           H
ATOM   3573 3HD2 LEU 9 221    -120.762-106.420 640.703  1.00  7.20           H
ATOM   3574  HN  LEU 9 221    -124.817-106.372 638.436  1.00  7.20           H
ATOM   3575  N   GLY 9 222    -127.089-105.506 640.060  1.00  7.20           N
ATOM   3576  CA  GLY 9 222    -128.413-104.989 640.362  1.00  7.20           C
ATOM   3577  C   GLY 9 222    -129.248-106.027 641.115  1.00  7.20           C
ATOM   3578  O   GLY 9 222    -130.041-105.677 641.988  1.00  7.20           O
ATOM   3579 1HA  GLY 9 222    -128.326-104.084 640.962  1.00  7.20           H
ATOM   3580 2HA  GLY 9 222    -128.919-104.711 639.438  1.00  7.20           H
ATOM   3581  HN  GLY 9 222    -126.972-105.849 639.128  1.00  7.20           H
ATOM   3582  N   PHE 9 223    -129.043-107.284 640.748  1.00  7.20           N
ATOM   3583  CA  PHE 9 223    -129.923-108.348 641.199  1.00  7.20           C
ATOM   3584  C   PHE 9 223    -129.132-109.458 641.893  1.00  7.20           C
ATOM   3585  O   PHE 9 223    -129.244-109.640 643.104  1.00  7.20           O
ATOM   3586  HA  PHE 9 223    -130.627-107.909 641.906  1.00  7.20           H
ATOM   3587  CB  PHE 9 223    -130.601-108.924 639.954  1.00  7.20           C
ATOM   3588 1HB  PHE 9 223    -131.079-108.113 639.404  1.00  7.20           H
ATOM   3589 2HB  PHE 9 223    -129.838-109.346 639.300  1.00  7.20           H
ATOM   3590  CG  PHE 9 223    -131.646-110.000 640.256  1.00  7.20           C
ATOM   3591  HD1 PHE 9 223    -130.508-111.551 639.351  1.00  7.20           H
ATOM   3592  CD1 PHE 9 223    -131.427-111.287 639.873  1.00  7.20           C
ATOM   3593  HD2 PHE 9 223    -132.969-108.640 641.214  1.00  7.20           H
ATOM   3594  CD2 PHE 9 223    -132.793-109.671 640.907  1.00  7.20           C
ATOM   3595  CE1 PHE 9 223    -132.397-112.286 640.153  1.00  7.20           C
ATOM   3596  HE1 PHE 9 223    -132.222-113.317 639.846  1.00  7.20           H
ATOM   3597  CE2 PHE 9 223    -133.763-110.670 641.188  1.00  7.20           C
ATOM   3598  HE2 PHE 9 223    -134.682-110.405 641.710  1.00  7.20           H
ATOM   3599  CZ  PHE 9 223    -133.544-111.956 640.805  1.00  7.20           C
ATOM   3600  HZ  PHE 9 223    -134.288-112.723 641.020  1.00  7.20           H
ATOM   3601  HN  PHE 9 223    -128.292-107.578 640.157  1.00  7.20           H
ATOM   3602  N   PHE 9 224    -128.349-110.171 641.096  1.00  7.20           N
ATOM   3603  CA  PHE 9 224    -127.815-111.453 641.523  1.00  7.20           C
ATOM   3604  C   PHE 9 224    -127.028-111.312 642.828  1.00  7.20           C
ATOM   3605  O   PHE 9 224    -127.309-112.006 643.804  1.00  7.20           O
ATOM   3606  HA  PHE 9 224    -128.662-112.119 641.682  1.00  7.20           H
ATOM   3607  CB  PHE 9 224    -126.869-111.932 640.420  1.00  7.20           C
ATOM   3608 1HB  PHE 9 224    -126.455-111.064 639.907  1.00  7.20           H
ATOM   3609 2HB  PHE 9 224    -126.032-112.461 640.878  1.00  7.20           H
ATOM   3610  CG  PHE 9 224    -127.530-112.850 639.389  1.00  7.20           C
ATOM   3611  HD1 PHE 9 224    -127.095-114.619 640.484  1.00  7.20           H
ATOM   3612  CD1 PHE 9 224    -127.549-114.195 639.589  1.00  7.20           C
ATOM   3613  HD2 PHE 9 224    -128.081-111.242 638.112  1.00  7.20           H
ATOM   3614  CD2 PHE 9 224    -128.097-112.320 638.272  1.00  7.20           C
ATOM   3615  CE1 PHE 9 224    -128.163-115.046 638.632  1.00  7.20           C
ATOM   3616  HE1 PHE 9 224    -128.178-116.124 638.792  1.00  7.20           H
ATOM   3617  CE2 PHE 9 224    -128.710-113.171 637.315  1.00  7.20           C
ATOM   3618  HE2 PHE 9 224    -129.165-112.746 636.420  1.00  7.20           H
ATOM   3619  CZ  PHE 9 224    -128.730-114.516 637.515  1.00  7.20           C
ATOM   3620  HZ  PHE 9 224    -129.201-115.169 636.781  1.00  7.20           H
ATOM   3621  HN  PHE 9 224    -128.080-109.886 640.176  1.00  7.20           H
ATOM   3622  N   LEU 9 225    -126.059-110.410 642.803  1.00  7.20           N
ATOM   3623  CA  LEU 9 225    -125.148-110.259 643.925  1.00  7.20           C
ATOM   3624  C   LEU 9 225    -125.941-109.861 645.171  1.00  7.20           C
ATOM   3625  O   LEU 9 225    -125.893-110.550 646.188  1.00  7.20           O
ATOM   3626  HA  LEU 9 225    -124.687-111.230 644.104  1.00  7.20           H
ATOM   3627  CB  LEU 9 225    -124.023-109.282 643.574  1.00  7.20           C
ATOM   3628 1HB  LEU 9 225    -123.380-109.752 642.830  1.00  7.20           H
ATOM   3629 2HB  LEU 9 225    -124.465-108.403 643.104  1.00  7.20           H
ATOM   3630  HG  LEU 9 225    -123.806-108.492 645.549  1.00  7.20           H
ATOM   3631  CG  LEU 9 225    -123.150-108.817 644.741  1.00  7.20           C
ATOM   3632  CD1 LEU 9 225    -122.301-109.968 645.283  1.00  7.20           C
ATOM   3633 1HD1 LEU 9 225    -122.953-110.769 645.632  1.00  7.20           H
ATOM   3634 2HD1 LEU 9 225    -121.653-110.346 644.492  1.00  7.20           H
ATOM   3635 3HD1 LEU 9 225    -121.690-109.610 646.112  1.00  7.20           H
ATOM   3636  CD2 LEU 9 225    -122.296-107.612 644.341  1.00  7.20           C
ATOM   3637 1HD2 LEU 9 225    -121.648-107.887 643.508  1.00  7.20           H
ATOM   3638 2HD2 LEU 9 225    -122.945-106.790 644.041  1.00  7.20           H
ATOM   3639 3HD2 LEU 9 225    -121.685-107.302 645.189  1.00  7.20           H
ATOM   3640  HN  LEU 9 225    -125.891-109.790 642.036  1.00  7.20           H
ATOM   3641  N   PRO 9 226    -126.683-108.746 645.115  1.00  7.20           N
ATOM   3642  CA  PRO 9 226    -127.508-108.331 646.252  1.00  7.20           C
ATOM   3643  C   PRO 9 226    -128.435-109.439 646.726  1.00  7.20           C
ATOM   3644  O   PRO 9 226    -128.684-109.574 647.923  1.00  7.20           O
ATOM   3645  HA  PRO 9 226    -126.876-108.102 647.109  1.00  7.20           H
ATOM   3646  CB  PRO 9 226    -128.289-107.130 645.714  1.00  7.20           C
ATOM   3647 1HB  PRO 9 226    -129.249-107.430 645.295  1.00  7.20           H
ATOM   3648 2HB  PRO 9 226    -128.498-106.403 646.499  1.00  7.20           H
ATOM   3649  CG  PRO 9 226    -127.363-106.557 644.647  1.00  7.20           C
ATOM   3650 1HG  PRO 9 226    -127.903-105.928 643.938  1.00  7.20           H
ATOM   3651 2HG  PRO 9 226    -126.584-105.930 645.082  1.00  7.20           H
ATOM   3652  CD  PRO 9 226    -126.793-107.802 643.988  1.00  7.20           C
ATOM   3653 1HD  PRO 9 226    -127.451-108.185 643.208  1.00  7.20           H
ATOM   3654 2HD  PRO 9 226    -125.828-107.606 643.519  1.00  7.20           H
ATOM   3655  N   PHE 9 227    -128.925-110.209 645.765  1.00  7.20           N
ATOM   3656  CA  PHE 9 227    -129.813-111.317 646.074  1.00  7.20           C
ATOM   3657  C   PHE 9 227    -129.088-112.389 646.890  1.00  7.20           C
ATOM   3658  O   PHE 9 227    -129.613-112.873 647.891  1.00  7.20           O
ATOM   3659  HA  PHE 9 227    -130.640-110.915 646.660  1.00  7.20           H
ATOM   3660  CB  PHE 9 227    -130.256-111.920 644.740  1.00  7.20           C
ATOM   3661 1HB  PHE 9 227    -130.766-111.153 644.157  1.00  7.20           H
ATOM   3662 2HB  PHE 9 227    -129.372-112.215 644.175  1.00  7.20           H
ATOM   3663  CG  PHE 9 227    -131.181-113.131 644.881  1.00  7.20           C
ATOM   3664  HD1 PHE 9 227    -129.607-114.535 644.615  1.00  7.20           H
ATOM   3665  CD1 PHE 9 227    -130.673-114.389 644.789  1.00  7.20           C
ATOM   3666  HD2 PHE 9 227    -132.918-111.941 645.172  1.00  7.20           H
ATOM   3667  CD2 PHE 9 227    -132.511-112.949 645.098  1.00  7.20           C
ATOM   3668  CE1 PHE 9 227    -131.531-115.513 644.920  1.00  7.20           C
ATOM   3669  HE1 PHE 9 227    -131.124-116.521 644.846  1.00  7.20           H
ATOM   3670  CE2 PHE 9 227    -133.369-114.073 645.229  1.00  7.20           C
ATOM   3671  HE2 PHE 9 227    -134.435-113.927 645.403  1.00  7.20           H
ATOM   3672  CZ  PHE 9 227    -132.861-115.331 645.137  1.00  7.20           C
ATOM   3673  HZ  PHE 9 227    -133.520-116.193 645.238  1.00  7.20           H
ATOM   3674  HN  PHE 9 227    -128.725-110.086 644.793  1.00  7.20           H
ATOM   3675  N   VAL 9 228    -127.893-112.730 646.430  1.00  7.20           N
ATOM   3676  CA  VAL 9 228    -127.085-113.727 647.112  1.00  7.20           C
ATOM   3677  C   VAL 9 228    -126.841-113.280 648.555  1.00  7.20           C
ATOM   3678  O   VAL 9 228    -127.006-114.064 649.488  1.00  7.20           O
ATOM   3679  HA  VAL 9 228    -127.653-114.657 647.125  1.00  7.20           H
ATOM   3680  HB  VAL 9 228    -125.342-113.003 646.115  1.00  7.20           H
ATOM   3681  CB  VAL 9 228    -125.790-113.972 646.335  1.00  7.20           C
ATOM   3682  CG1 VAL 9 228    -124.791-114.773 647.172  1.00  7.20           C
ATOM   3683 1HG1 VAL 9 228    -124.554-114.220 648.081  1.00  7.20           H
ATOM   3684 2HG1 VAL 9 228    -125.228-115.736 647.436  1.00  7.20           H
ATOM   3685 3HG1 VAL 9 228    -123.880-114.933 646.596  1.00  7.20           H
ATOM   3686  CG2 VAL 9 228    -126.074-114.671 645.003  1.00  7.20           C
ATOM   3687 1HG2 VAL 9 228    -126.555-115.631 645.192  1.00  7.20           H
ATOM   3688 2HG2 VAL 9 228    -126.732-114.047 644.398  1.00  7.20           H
ATOM   3689 3HG2 VAL 9 228    -125.137-114.833 644.471  1.00  7.20           H
ATOM   3690  HN  VAL 9 228    -127.477-112.338 645.610  1.00  7.20           H
ATOM   3691  N   VAL 9 229    -126.451-112.021 648.692  1.00  7.20           N
ATOM   3692  CA  VAL 9 229    -126.068-111.494 649.991  1.00  7.20           C
ATOM   3693  C   VAL 9 229    -127.282-111.508 650.921  1.00  7.20           C
ATOM   3694  O   VAL 9 229    -127.174-111.897 652.083  1.00  7.20           O
ATOM   3695  HA  VAL 9 229    -125.304-112.154 650.401  1.00  7.20           H
ATOM   3696  HB  VAL 9 229    -126.230-109.434 649.454  1.00  7.20           H
ATOM   3697  CB  VAL 9 229    -125.454-110.101 649.830  1.00  7.20           C
ATOM   3698  CG1 VAL 9 229    -124.976-109.554 651.176  1.00  7.20           C
ATOM   3699 1HG1 VAL 9 229    -125.820-109.487 651.862  1.00  7.20           H
ATOM   3700 2HG1 VAL 9 229    -124.222-110.222 651.593  1.00  7.20           H
ATOM   3701 3HG1 VAL 9 229    -124.544-108.564 651.033  1.00  7.20           H
ATOM   3702  CG2 VAL 9 229    -124.315-110.119 648.809  1.00  7.20           C
ATOM   3703 1HG2 VAL 9 229    -123.538-110.806 649.143  1.00  7.20           H
ATOM   3704 2HG2 VAL 9 229    -124.698-110.446 647.842  1.00  7.20           H
ATOM   3705 3HG2 VAL 9 229    -123.897-109.117 648.714  1.00  7.20           H
ATOM   3706  HN  VAL 9 229    -126.396-111.367 647.938  1.00  7.20           H
ATOM   3707  N   MET 9 230    -128.411-111.079 650.376  1.00  7.20           N
ATOM   3708  CA  MET 9 230    -129.647-111.048 651.139  1.00  7.20           C
ATOM   3709  C   MET 9 230    -130.059-112.457 651.571  1.00  7.20           C
ATOM   3710  O   MET 9 230    -130.412-112.676 652.729  1.00  7.20           O
ATOM   3711  HA  MET 9 230    -129.434-110.439 652.017  1.00  7.20           H
ATOM   3712  CB  MET 9 230    -130.757-110.429 650.288  1.00  7.20           C
ATOM   3713 1HB  MET 9 230    -130.646-110.748 649.251  1.00  7.20           H
ATOM   3714 2HB  MET 9 230    -131.727-110.791 650.630  1.00  7.20           H
ATOM   3715  CG  MET 9 230    -130.720-108.902 650.365  1.00  7.20           C
ATOM   3716 1HG  MET 9 230    -130.738-108.581 651.407  1.00  7.20           H
ATOM   3717 2HG  MET 9 230    -129.791-108.530 649.934  1.00  7.20           H
ATOM   3718  SD  MET 9 230    -132.115-108.212 649.491  1.00  7.20           S
ATOM   3719  CE  MET 9 230    -131.502-108.290 647.817  1.00  7.20           C
ATOM   3720 1HE  MET 9 230    -130.591-107.696 647.736  1.00  7.20           H
ATOM   3721 2HE  MET 9 230    -131.284-109.326 647.557  1.00  7.20           H
ATOM   3722 3HE  MET 9 230    -132.255-107.894 647.135  1.00  7.20           H
ATOM   3723  HN  MET 9 230    -128.489-110.758 649.432  1.00  7.20           H
ATOM   3724  N   ALA 9 231    -130.002-113.375 650.618  1.00  7.20           N
ATOM   3725  CA  ALA 9 231    -130.389-114.751 650.879  1.00  7.20           C
ATOM   3726  C   ALA 9 231    -129.517-115.316 652.002  1.00  7.20           C
ATOM   3727  O   ALA 9 231    -130.022-115.963 652.919  1.00  7.20           O
ATOM   3728  HA  ALA 9 231    -131.429-114.747 651.205  1.00  7.20           H
ATOM   3729  CB  ALA 9 231    -130.279-115.566 649.589  1.00  7.20           C
ATOM   3730 1HB  ALA 9 231    -130.939-115.141 648.833  1.00  7.20           H
ATOM   3731 2HB  ALA 9 231    -129.250-115.540 649.230  1.00  7.20           H
ATOM   3732 3HB  ALA 9 231    -130.569-116.598 649.786  1.00  7.20           H
ATOM   3733  HN  ALA 9 231    -129.699-113.191 649.682  1.00  7.20           H
ATOM   3734  N   CYS 9 232    -128.223-115.051 651.895  1.00  7.20           N
ATOM   3735  CA  CYS 9 232    -127.278-115.518 652.894  1.00  7.20           C
ATOM   3736  C   CYS 9 232    -127.628-114.862 654.231  1.00  7.20           C
ATOM   3737  O   CYS 9 232    -127.710-115.537 655.256  1.00  7.20           O
ATOM   3738  HA  CYS 9 232    -127.394-116.601 652.953  1.00  7.20           H
ATOM   3739  CB  CYS 9 232    -125.832-115.236 652.481  1.00  7.20           C
ATOM   3740 1HB  CYS 9 232    -125.727-114.193 652.184  1.00  7.20           H
ATOM   3741 2HB  CYS 9 232    -125.165-115.395 653.329  1.00  7.20           H
ATOM   3742  HG  CYS 9 232    -125.924-115.604 650.139  1.00  7.20           H
ATOM   3743  SG  CYS 9 232    -125.352-116.331 651.095  1.00  7.20           S
ATOM   3744  HN  CYS 9 232    -127.820-114.529 651.143  1.00  7.20           H
ATOM   3745  N   CYS 9 233    -127.825-113.552 654.177  1.00  7.20           N
ATOM   3746  CA  CYS 9 233    -128.059-112.780 655.385  1.00  7.20           C
ATOM   3747  C   CYS 9 233    -129.268-113.376 656.109  1.00  7.20           C
ATOM   3748  O   CYS 9 233    -129.202-113.660 657.304  1.00  7.20           O
ATOM   3749  HA  CYS 9 233    -127.160-112.871 655.994  1.00  7.20           H
ATOM   3750  CB  CYS 9 233    -128.254-111.294 655.078  1.00  7.20           C
ATOM   3751 1HB  CYS 9 233    -128.952-111.174 654.251  1.00  7.20           H
ATOM   3752 2HB  CYS 9 233    -128.691-110.790 655.940  1.00  7.20           H
ATOM   3753  HG  CYS 9 233    -126.492-111.159 653.495  1.00  7.20           H
ATOM   3754  SG  CYS 9 233    -126.647-110.527 654.655  1.00  7.20           S
ATOM   3755  HN  CYS 9 233    -127.826-113.021 653.329  1.00  7.20           H
ATOM   3756  N   TYR 9 234    -130.343-113.549 655.355  1.00  7.20           N
ATOM   3757  CA  TYR 9 234    -131.591-114.026 655.928  1.00  7.20           C
ATOM   3758  C   TYR 9 234    -131.470-115.487 656.364  1.00  7.20           C
ATOM   3759  O   TYR 9 234    -132.077-115.896 657.353  1.00  7.20           O
ATOM   3760  HA  TYR 9 234    -131.817-113.412 656.799  1.00  7.20           H
ATOM   3761  CB  TYR 9 234    -132.633-113.924 654.813  1.00  7.20           C
ATOM   3762 1HB  TYR 9 234    -132.174-114.225 653.871  1.00  7.20           H
ATOM   3763 2HB  TYR 9 234    -133.437-114.631 655.015  1.00  7.20           H
ATOM   3764  CG  TYR 9 234    -133.233-112.526 654.647  1.00  7.20           C
ATOM   3765  HD1 TYR 9 234    -133.869-112.399 656.691  1.00  7.20           H
ATOM   3766  CD1 TYR 9 234    -133.827-111.899 655.723  1.00  7.20           C
ATOM   3767  HD2 TYR 9 234    -132.709-112.389 652.572  1.00  7.20           H
ATOM   3768  CD2 TYR 9 234    -133.179-111.893 653.422  1.00  7.20           C
ATOM   3769  CE1 TYR 9 234    -134.391-110.583 655.567  1.00  7.20           C
ATOM   3770  HE1 TYR 9 234    -134.864-110.076 656.409  1.00  7.20           H
ATOM   3771  HE2 TYR 9 234    -133.707-110.066 652.305  1.00  7.20           H
ATOM   3772  CE2 TYR 9 234    -133.743-110.577 653.266  1.00  7.20           C
ATOM   3773  CZ  TYR 9 234    -134.321-109.987 654.347  1.00  7.20           C
ATOM   3774  OH  TYR 9 234    -134.854-108.745 654.200  1.00  7.20           O
ATOM   3775  HH  TYR 9 234    -134.699-108.414 653.269  1.00  7.20           H
ATOM   3776  HN  TYR 9 234    -130.372-113.369 654.372  1.00  7.20           H
ATOM   3777  N   THR 9 235    -130.681-116.235 655.606  1.00  7.20           N
ATOM   3778  CA  THR 9 235    -130.412-117.622 655.945  1.00  7.20           C
ATOM   3779  C   THR 9 235    -129.795-117.720 657.342  1.00  7.20           C
ATOM   3780  O   THR 9 235    -130.225-118.532 658.159  1.00  7.20           O
ATOM   3781  HA  THR 9 235    -131.361-118.158 655.977  1.00  7.20           H
ATOM   3782  HB  THR 9 235    -128.570-117.695 654.796  1.00  7.20           H
ATOM   3783  CB  THR 9 235    -129.527-118.214 654.847  1.00  7.20           C
ATOM   3784  OG1 THR 9 235    -130.332-118.137 653.673  1.00  7.20           O
ATOM   3785  HG1 THR 9 235    -129.999-117.406 653.078  1.00  7.20           H
ATOM   3786  CG2 THR 9 235    -129.285-119.714 655.035  1.00  7.20           C
ATOM   3787 1HG2 THR 9 235    -130.239-120.240 655.018  1.00  7.20           H
ATOM   3788 2HG2 THR 9 235    -128.792-119.885 655.992  1.00  7.20           H
ATOM   3789 3HG2 THR 9 235    -128.652-120.083 654.228  1.00  7.20           H
ATOM   3790  HN  THR 9 235    -130.230-115.908 654.775  1.00  7.20           H
ATOM   3791  N   ILE 9 236    -128.796-116.880 657.572  1.00  7.20           N
ATOM   3792  CA  ILE 9 236    -128.117-116.860 658.857  1.00  7.20           C
ATOM   3793  C   ILE 9 236    -129.093-116.391 659.937  1.00  7.20           C
ATOM   3794  O   ILE 9 236    -129.165-116.983 661.013  1.00  7.20           O
ATOM   3795  HA  ILE 9 236    -127.816-117.882 659.084  1.00  7.20           H
ATOM   3796  HB  ILE 9 236    -127.098-115.046 658.358  1.00  7.20           H
ATOM   3797  CB  ILE 9 236    -126.840-116.020 658.775  1.00  7.20           C
ATOM   3798  CG1 ILE 9 236    -125.822-116.661 657.829  1.00  7.20           C
ATOM   3799 1HG1 ILE 9 236    -125.367-117.526 658.311  1.00  7.20           H
ATOM   3800 2HG1 ILE 9 236    -126.329-117.024 656.935  1.00  7.20           H
ATOM   3801  CG2 ILE 9 236    -126.255-115.775 660.167  1.00  7.20           C
ATOM   3802 1HG2 ILE 9 236    -126.984-115.244 660.779  1.00  7.20           H
ATOM   3803 2HG2 ILE 9 236    -126.015-116.730 660.633  1.00  7.20           H
ATOM   3804 3HG2 ILE 9 236    -125.348-115.176 660.079  1.00  7.20           H
ATOM   3805  CD1 ILE 9 236    -124.735-115.660 657.435  1.00  7.20           C
ATOM   3806 1HD1 ILE 9 236    -125.191-114.807 656.931  1.00  7.20           H
ATOM   3807 2HD1 ILE 9 236    -124.214-115.317 658.329  1.00  7.20           H
ATOM   3808 3HD1 ILE 9 236    -124.024-116.141 656.762  1.00  7.20           H
ATOM   3809  HN  ILE 9 236    -128.450-116.224 656.901  1.00  7.20           H
ATOM   3810  N   ILE 9 237    -129.819-115.331 659.614  1.00  7.20           N
ATOM   3811  CA  ILE 9 237    -130.749-114.743 660.563  1.00  7.20           C
ATOM   3812  C   ILE 9 237    -131.749-115.808 661.017  1.00  7.20           C
ATOM   3813  O   ILE 9 237    -132.001-115.959 662.212  1.00  7.20           O
ATOM   3814  HA  ILE 9 237    -130.172-114.420 661.429  1.00  7.20           H
ATOM   3815  HB  ILE 9 237    -131.726-113.732 658.951  1.00  7.20           H
ATOM   3816  CB  ILE 9 237    -131.407-113.497 659.967  1.00  7.20           C
ATOM   3817  CG1 ILE 9 237    -130.408-112.342 659.871  1.00  7.20           C
ATOM   3818 1HG1 ILE 9 237    -130.236-111.923 660.862  1.00  7.20           H
ATOM   3819 2HG1 ILE 9 237    -129.449-112.715 659.512  1.00  7.20           H
ATOM   3820  CG2 ILE 9 237    -132.660-113.108 660.755  1.00  7.20           C
ATOM   3821 1HG2 ILE 9 237    -133.376-113.929 660.726  1.00  7.20           H
ATOM   3822 2HG2 ILE 9 237    -132.387-112.899 661.789  1.00  7.20           H
ATOM   3823 3HG2 ILE 9 237    -133.107-112.219 660.310  1.00  7.20           H
ATOM   3824  CD1 ILE 9 237    -130.921-111.249 658.931  1.00  7.20           C
ATOM   3825 1HD1 ILE 9 237    -131.069-111.667 657.935  1.00  7.20           H
ATOM   3826 2HD1 ILE 9 237    -131.868-110.862 659.307  1.00  7.20           H
ATOM   3827 3HD1 ILE 9 237    -130.192-110.441 658.882  1.00  7.20           H
ATOM   3828  HN  ILE 9 237    -129.780-114.877 658.724  1.00  7.20           H
ATOM   3829  N   ILE 9 238    -132.291-116.521 660.040  1.00  7.20           N
ATOM   3830  CA  ILE 9 238    -133.292-117.536 660.321  1.00  7.20           C
ATOM   3831  C   ILE 9 238    -132.690-118.599 661.242  1.00  7.20           C
ATOM   3832  O   ILE 9 238    -133.314-119.002 662.222  1.00  7.20           O
ATOM   3833  HA  ILE 9 238    -134.113-117.049 660.846  1.00  7.20           H
ATOM   3834  HB  ILE 9 238    -133.031-118.295 658.338  1.00  7.20           H
ATOM   3835  CB  ILE 9 238    -133.861-118.102 659.018  1.00  7.20           C
ATOM   3836  CG1 ILE 9 238    -134.779-117.087 658.334  1.00  7.20           C
ATOM   3837 1HG1 ILE 9 238    -135.731-117.040 658.862  1.00  7.20           H
ATOM   3838 2HG1 ILE 9 238    -134.334-116.094 658.389  1.00  7.20           H
ATOM   3839  CG2 ILE 9 238    -134.565-119.439 659.262  1.00  7.20           C
ATOM   3840 1HG2 ILE 9 238    -133.853-120.154 659.673  1.00  7.20           H
ATOM   3841 2HG2 ILE 9 238    -135.383-119.295 659.968  1.00  7.20           H
ATOM   3842 3HG2 ILE 9 238    -134.960-119.819 658.320  1.00  7.20           H
ATOM   3843  CD1 ILE 9 238    -135.019-117.464 656.871  1.00  7.20           C
ATOM   3844 1HD1 ILE 9 238    -134.067-117.487 656.341  1.00  7.20           H
ATOM   3845 2HD1 ILE 9 238    -135.486-118.448 656.821  1.00  7.20           H
ATOM   3846 3HD1 ILE 9 238    -135.674-116.727 656.408  1.00  7.20           H
ATOM   3847  HN  ILE 9 238    -132.058-116.413 659.074  1.00  7.20           H
ATOM   3848  N   HIS 9 239    -131.483-119.022 660.895  1.00  7.20           N
ATOM   3849  CA  HIS 9 239    -130.820-120.081 661.636  1.00  7.20           C
ATOM   3850  C   HIS 9 239    -130.637-119.651 663.093  1.00  7.20           C
ATOM   3851  O   HIS 9 239    -130.925-120.417 664.011  1.00  7.20           O
ATOM   3852  HA  HIS 9 239    -131.480-120.948 661.602  1.00  7.20           H
ATOM   3853  CB  HIS 9 239    -129.502-120.472 660.964  1.00  7.20           C
ATOM   3854 1HB  HIS 9 239    -129.678-120.613 659.897  1.00  7.20           H
ATOM   3855 2HB  HIS 9 239    -128.797-119.647 661.063  1.00  7.20           H
ATOM   3856  CG  HIS 9 239    -128.873-121.724 661.526  1.00  7.20           C
ATOM   3857  HD1 HIS 9 239    -127.180-120.894 662.515  1.00  7.20           H
ATOM   3858  ND1 HIS 9 239    -127.709-121.707 662.275  1.00  7.20           N
ATOM   3859  CD2 HIS 9 239    -129.258-123.030 661.442  1.00  7.20           C
ATOM   3860  HD2 HIS 9 239    -130.139-123.402 660.919  1.00  7.20           H
ATOM   3861  CE1 HIS 9 239    -127.416-122.952 662.620  1.00  7.20           C
ATOM   3862  HE1 HIS 9 239    -126.558-123.268 663.213  1.00  7.20           H
ATOM   3863  NE2 HIS 9 239    -128.377-123.771 662.102  1.00  7.20           N
ATOM   3864  HN  HIS 9 239    -130.962-118.656 660.124  1.00  7.20           H
ATOM   3865  N   THR 9 240    -130.160-118.426 663.259  1.00  7.20           N
ATOM   3866  CA  THR 9 240    -129.917-117.892 664.589  1.00  7.20           C
ATOM   3867  C   THR 9 240    -131.232-117.765 665.361  1.00  7.20           C
ATOM   3868  O   THR 9 240    -131.273-118.003 666.567  1.00  7.20           O
ATOM   3869  HA  THR 9 240    -129.293-118.600 665.135  1.00  7.20           H
ATOM   3870  HB  THR 9 240    -129.824-115.798 664.019  1.00  7.20           H
ATOM   3871  CB  THR 9 240    -129.171-116.565 664.436  1.00  7.20           C
ATOM   3872  OG1 THR 9 240    -128.030-116.896 663.649  1.00  7.20           O
ATOM   3873  HG1 THR 9 240    -128.230-116.755 662.680  1.00  7.20           H
ATOM   3874  CG2 THR 9 240    -128.582-116.069 665.758  1.00  7.20           C
ATOM   3875 1HG2 THR 9 240    -127.877-116.807 666.141  1.00  7.20           H
ATOM   3876 2HG2 THR 9 240    -129.384-115.922 666.481  1.00  7.20           H
ATOM   3877 3HG2 THR 9 240    -128.064-115.124 665.593  1.00  7.20           H
ATOM   3878  HN  THR 9 240    -129.940-117.805 662.508  1.00  7.20           H
ATOM   3879  N   LEU 9 241    -132.274-117.391 664.634  1.00  7.20           N
ATOM   3880  CA  LEU 9 241    -133.576-117.181 665.244  1.00  7.20           C
ATOM   3881  C   LEU 9 241    -134.118-118.519 665.751  1.00  7.20           C
ATOM   3882  O   LEU 9 241    -134.776-118.574 666.789  1.00  7.20           O
ATOM   3883  HA  LEU 9 241    -133.433-116.520 666.099  1.00  7.20           H
ATOM   3884  CB  LEU 9 241    -134.516-116.467 664.271  1.00  7.20           C
ATOM   3885 1HB  LEU 9 241    -134.398-116.918 663.286  1.00  7.20           H
ATOM   3886 2HB  LEU 9 241    -135.543-116.653 664.586  1.00  7.20           H
ATOM   3887  HG  LEU 9 241    -133.290-114.771 663.828  1.00  7.20           H
ATOM   3888  CG  LEU 9 241    -134.319-114.956 664.136  1.00  7.20           C
ATOM   3889  CD1 LEU 9 241    -135.227-114.379 663.048  1.00  7.20           C
ATOM   3890 1HD1 LEU 9 241    -134.993-114.849 662.093  1.00  7.20           H
ATOM   3891 2HD1 LEU 9 241    -136.269-114.575 663.303  1.00  7.20           H
ATOM   3892 3HD1 LEU 9 241    -135.067-113.304 662.973  1.00  7.20           H
ATOM   3893  CD2 LEU 9 241    -134.519-114.254 665.481  1.00  7.20           C
ATOM   3894 1HD2 LEU 9 241    -135.530-114.444 665.843  1.00  7.20           H
ATOM   3895 2HD2 LEU 9 241    -133.798-114.638 666.202  1.00  7.20           H
ATOM   3896 3HD2 LEU 9 241    -134.374-113.181 665.357  1.00  7.20           H
ATOM   3897  HN  LEU 9 241    -132.240-117.231 663.647  1.00  7.20           H
ATOM   3898  N   ILE 9 242    -133.821-119.566 664.995  1.00  7.20           N
ATOM   3899  CA  ILE 9 242    -134.271-120.901 665.355  1.00  7.20           C
ATOM   3900  C   ILE 9 242    -133.577-121.337 666.646  1.00  7.20           C
ATOM   3901  O   ILE 9 242    -134.218-121.871 667.550  1.00  7.20           O
ATOM   3902  HA  ILE 9 242    -135.343-120.845 665.541  1.00  7.20           H
ATOM   3903  HB  ILE 9 242    -133.066-121.706 663.782  1.00  7.20           H
ATOM   3904  CB  ILE 9 242    -134.064-121.868 664.188  1.00  7.20           C
ATOM   3905  CG1 ILE 9 242    -135.061-121.589 663.061  1.00  7.20           C
ATOM   3906 1HG1 ILE 9 242    -136.054-121.925 663.358  1.00  7.20           H
ATOM   3907 2HG1 ILE 9 242    -135.127-120.515 662.887  1.00  7.20           H
ATOM   3908  CG2 ILE 9 242    -134.128-123.321 664.663  1.00  7.20           C
ATOM   3909 1HG2 ILE 9 242    -133.348-123.496 665.404  1.00  7.20           H
ATOM   3910 2HG2 ILE 9 242    -135.103-123.515 665.109  1.00  7.20           H
ATOM   3911 3HG2 ILE 9 242    -133.978-123.988 663.814  1.00  7.20           H
ATOM   3912  CD1 ILE 9 242    -134.642-122.297 661.771  1.00  7.20           C
ATOM   3913 1HD1 ILE 9 242    -133.658-121.940 661.464  1.00  7.20           H
ATOM   3914 2HD1 ILE 9 242    -134.601-123.372 661.943  1.00  7.20           H
ATOM   3915 3HD1 ILE 9 242    -135.367-122.082 660.986  1.00  7.20           H
ATOM   3916  HN  ILE 9 242    -133.285-119.514 664.153  1.00  7.20           H
ATOM   3917  N   GLN 9 243    -132.275-121.095 666.692  1.00  7.20           N
ATOM   3918  CA  GLN 9 243    -131.475-121.516 667.830  1.00  7.20           C
ATOM   3919  C   GLN 9 243    -131.890-120.746 669.085  1.00  7.20           C
ATOM   3920  O   GLN 9 243    -131.731-121.238 670.201  1.00  7.20           O
ATOM   3921  HA  GLN 9 243    -131.689-122.576 667.958  1.00  7.20           H
ATOM   3922  CB  GLN 9 243    -129.982-121.337 667.546  1.00  7.20           C
ATOM   3923 1HB  GLN 9 243    -129.791-120.317 667.213  1.00  7.20           H
ATOM   3924 2HB  GLN 9 243    -129.413-121.484 668.464  1.00  7.20           H
ATOM   3925  CG  GLN 9 243    -129.504-122.325 666.480  1.00  7.20           C
ATOM   3926 1HG  GLN 9 243    -129.718-123.344 666.802  1.00  7.20           H
ATOM   3927 2HG  GLN 9 243    -130.056-122.161 665.554  1.00  7.20           H
ATOM   3928  CD  GLN 9 243    -128.004-122.170 666.221  1.00  7.20           C
ATOM   3929  OE1 GLN 9 243    -127.390-121.172 666.560  1.00  7.20           O
ATOM   3930  NE2 GLN 9 243    -127.452-123.210 665.603  1.00  7.20           N
ATOM   3931 1HE2 GLN 9 243    -128.013-123.998 665.352  1.00  7.20           H
ATOM   3932 2HE2 GLN 9 243    -126.475-123.203 665.389  1.00  7.20           H
ATOM   3933  HN  GLN 9 243    -131.769-120.621 665.972  1.00  7.20           H
ATOM   3934  N   ALA 9 244    -132.414-119.550 668.860  1.00  7.20           N
ATOM   3935  CA  ALA 9 244    -132.841-118.701 669.960  1.00  7.20           C
ATOM   3936  C   ALA 9 244    -133.897-119.438 670.787  1.00  7.20           C
ATOM   3937  O   ALA 9 244    -134.836-120.008 670.235  1.00  7.20           O
ATOM   3938  HA  ALA 9 244    -131.971-118.507 670.587  1.00  7.20           H
ATOM   3939  CB  ALA 9 244    -133.357-117.371 669.408  1.00  7.20           C
ATOM   3940 1HB  ALA 9 244    -132.561-116.874 668.854  1.00  7.20           H
ATOM   3941 2HB  ALA 9 244    -134.201-117.556 668.743  1.00  7.20           H
ATOM   3942 3HB  ALA 9 244    -133.677-116.735 670.233  1.00  7.20           H
ATOM   3943  HN  ALA 9 244    -132.549-119.160 667.949  1.00  7.20           H
ATOM   3944  N   LYS 9 245    -133.706-119.401 672.098  1.00  7.20           N
ATOM   3945  CA  LYS 9 245    -134.675-119.984 673.011  1.00  7.20           C
ATOM   3946  C   LYS 9 245    -135.845-119.015 673.193  1.00  7.20           C
ATOM   3947  O   LYS 9 245    -136.835-119.346 673.843  1.00  7.20           O
ATOM   3948  HA  LYS 9 245    -135.051-120.897 672.549  1.00  7.20           H
ATOM   3949  CB  LYS 9 245    -134.000-120.386 674.324  1.00  7.20           C
ATOM   3950 1HB  LYS 9 245    -133.424-119.546 674.713  1.00  7.20           H
ATOM   3951 2HB  LYS 9 245    -134.758-120.625 675.069  1.00  7.20           H
ATOM   3952  CG  LYS 9 245    -133.079-121.591 674.120  1.00  7.20           C
ATOM   3953 1HG  LYS 9 245    -133.591-122.348 673.526  1.00  7.20           H
ATOM   3954 2HG  LYS 9 245    -132.196-121.288 673.557  1.00  7.20           H
ATOM   3955  CD  LYS 9 245    -132.655-122.189 675.463  1.00  7.20           C
ATOM   3956 1HD  LYS 9 245    -132.067-121.460 676.020  1.00  7.20           H
ATOM   3957 2HD  LYS 9 245    -133.538-122.412 676.061  1.00  7.20           H
ATOM   3958  CE  LYS 9 245    -131.835-123.465 675.260  1.00  7.20           C
ATOM   3959 1HE  LYS 9 245    -132.361-124.139 674.583  1.00  7.20           H
ATOM   3960 2HE  LYS 9 245    -130.882-123.222 674.789  1.00  7.20           H
ATOM   3961  NZ  LYS 9 245    -131.597-124.140 676.555  1.00  7.20           N
ATOM   3962 1HZ  LYS 9 245    -131.042-124.975 676.404  1.00  7.20           H
ATOM   3963 2HZ  LYS 9 245    -131.101-123.512 677.177  1.00  7.20           H
ATOM   3964 3HZ  LYS 9 245    -132.486-124.396 676.971  1.00  7.20           H
ATOM   3965  HN  LYS 9 245    -132.910-118.985 672.536  1.00  7.20           H
ATOM   3966  N   LYS 9 246    -135.692-117.837 672.606  1.00  7.20           N
ATOM   3967  CA  LYS 9 246    -136.528-116.705 672.971  1.00  7.20           C
ATOM   3968  C   LYS 9 246    -137.900-116.857 672.312  1.00  7.20           C
ATOM   3969  O   LYS 9 246    -137.992-117.115 671.112  1.00  7.20           O
ATOM   3970  HA  LYS 9 246    -136.660-116.732 674.052  1.00  7.20           H
ATOM   3971  CB  LYS 9 246    -135.826-115.389 672.632  1.00  7.20           C
ATOM   3972 1HB  LYS 9 246    -134.748-115.509 672.742  1.00  7.20           H
ATOM   3973 2HB  LYS 9 246    -136.013-115.130 671.590  1.00  7.20           H
ATOM   3974  CG  LYS 9 246    -136.313-114.258 673.540  1.00  7.20           C
ATOM   3975 1HG  LYS 9 246    -137.325-113.969 673.255  1.00  7.20           H
ATOM   3976 2HG  LYS 9 246    -136.361-114.609 674.571  1.00  7.20           H
ATOM   3977  CD  LYS 9 246    -135.386-113.045 673.451  1.00  7.20           C
ATOM   3978 1HD  LYS 9 246    -134.353-113.361 673.595  1.00  7.20           H
ATOM   3979 2HD  LYS 9 246    -135.449-112.606 672.455  1.00  7.20           H
ATOM   3980  CE  LYS 9 246    -135.754-111.994 674.500  1.00  7.20           C
ATOM   3981 1HE  LYS 9 246    -136.705-111.529 674.239  1.00  7.20           H
ATOM   3982 2HE  LYS 9 246    -135.890-112.473 675.470  1.00  7.20           H
ATOM   3983  NZ  LYS 9 246    -134.698-110.962 674.593  1.00  7.20           N
ATOM   3984 1HZ  LYS 9 246    -134.951-110.283 675.303  1.00  7.20           H
ATOM   3985 2HZ  LYS 9 246    -133.818-111.400 674.842  1.00  7.20           H
ATOM   3986 3HZ  LYS 9 246    -134.603-110.495 673.698  1.00  7.20           H
ATOM   3987  HN  LYS 9 246    -135.014-117.649 671.896  1.00  7.20           H
ATOM   3988  N   SER 9 247    -138.934-116.691 673.124  1.00  7.20           N
ATOM   3989  CA  SER 9 247    -140.286-116.993 672.687  1.00  7.20           C
ATOM   3990  C   SER 9 247    -140.657-116.118 671.488  1.00  7.20           C
ATOM   3991  O   SER 9 247    -141.361-116.563 670.584  1.00  7.20           O
ATOM   3992  HA  SER 9 247    -140.269-118.045 672.402  1.00  7.20           H
ATOM   3993  CB  SER 9 247    -141.290-116.791 673.823  1.00  7.20           C
ATOM   3994 1HB  SER 9 247    -142.283-117.090 673.487  1.00  7.20           H
ATOM   3995 2HB  SER 9 247    -141.028-117.439 674.659  1.00  7.20           H
ATOM   3996  HG  SER 9 247    -142.032-115.327 674.969  1.00  7.20           H
ATOM   3997  OG  SER 9 247    -141.329-115.437 674.267  1.00  7.20           O
ATOM   3998  HN  SER 9 247    -138.858-116.357 674.064  1.00  7.20           H
ATOM   3999  N   SER 9 248    -140.165-114.887 671.520  1.00  7.20           N
ATOM   4000  CA  SER 9 248    -140.547-113.903 670.523  1.00  7.20           C
ATOM   4001  C   SER 9 248    -139.952-114.276 669.164  1.00  7.20           C
ATOM   4002  O   SER 9 248    -140.206-113.606 668.165  1.00  7.20           O
ATOM   4003  HA  SER 9 248    -141.636-113.937 670.485  1.00  7.20           H
ATOM   4004  CB  SER 9 248    -140.096-112.500 670.932  1.00  7.20           C
ATOM   4005 1HB  SER 9 248    -140.518-111.767 670.244  1.00  7.20           H
ATOM   4006 2HB  SER 9 248    -140.487-112.268 671.923  1.00  7.20           H
ATOM   4007  HG  SER 9 248    -138.415-111.443 671.185  1.00  7.20           H
ATOM   4008  OG  SER 9 248    -138.676-112.377 670.942  1.00  7.20           O
ATOM   4009  HN  SER 9 248    -139.519-114.561 672.210  1.00  7.20           H
ATOM   4010  N   LYS 9 249    -139.170-115.346 669.170  1.00  7.20           N
ATOM   4011  CA  LYS 9 249    -138.386-115.707 668.001  1.00  7.20           C
ATOM   4012  C   LYS 9 249    -139.326-115.970 666.823  1.00  7.20           C
ATOM   4013  O   LYS 9 249    -139.017-115.615 665.687  1.00  7.20           O
ATOM   4014  HA  LYS 9 249    -137.754-114.853 667.755  1.00  7.20           H
ATOM   4015  CB  LYS 9 249    -137.457-116.880 668.320  1.00  7.20           C
ATOM   4016 1HB  LYS 9 249    -136.730-117.003 667.518  1.00  7.20           H
ATOM   4017 2HB  LYS 9 249    -136.895-116.667 669.229  1.00  7.20           H
ATOM   4018  CG  LYS 9 249    -138.251-118.176 668.498  1.00  7.20           C
ATOM   4019 1HG  LYS 9 249    -139.111-117.994 669.144  1.00  7.20           H
ATOM   4020 2HG  LYS 9 249    -138.641-118.503 667.534  1.00  7.20           H
ATOM   4021  CD  LYS 9 249    -137.377-119.277 669.101  1.00  7.20           C
ATOM   4022 1HD  LYS 9 249    -136.403-119.282 668.611  1.00  7.20           H
ATOM   4023 2HD  LYS 9 249    -137.201-119.069 670.157  1.00  7.20           H
ATOM   4024  CE  LYS 9 249    -138.039-120.648 668.949  1.00  7.20           C
ATOM   4025 1HE  LYS 9 249    -138.873-120.735 669.644  1.00  7.20           H
ATOM   4026 2HE  LYS 9 249    -138.449-120.750 667.944  1.00  7.20           H
ATOM   4027  NZ  LYS 9 249    -137.059-121.728 669.203  1.00  7.20           N
ATOM   4028 1HZ  LYS 9 249    -137.544-122.615 669.273  1.00  7.20           H
ATOM   4029 2HZ  LYS 9 249    -136.392-121.766 668.440  1.00  7.20           H
ATOM   4030 3HZ  LYS 9 249    -136.568-121.541 670.071  1.00  7.20           H
ATOM   4031  HN  LYS 9 249    -139.067-115.959 669.954  1.00  7.20           H
ATOM   4032  N   HIS 9 250    -140.455-116.590 667.135  1.00  7.20           N
ATOM   4033  CA  HIS 9 250    -141.401-116.986 666.106  1.00  7.20           C
ATOM   4034  C   HIS 9 250    -141.930-115.741 665.390  1.00  7.20           C
ATOM   4035  O   HIS 9 250    -142.105-115.749 664.172  1.00  7.20           O
ATOM   4036  HA  HIS 9 250    -140.848-117.598 665.393  1.00  7.20           H
ATOM   4037  CB  HIS 9 250    -142.517-117.850 666.696  1.00  7.20           C
ATOM   4038 1HB  HIS 9 250    -142.982-117.311 667.522  1.00  7.20           H
ATOM   4039 2HB  HIS 9 250    -143.286-117.999 665.939  1.00  7.20           H
ATOM   4040  CG  HIS 9 250    -142.052-119.198 667.193  1.00  7.20           C
ATOM   4041  HD1 HIS 9 250    -142.065-120.304 665.373  1.00  7.20           H
ATOM   4042  ND1 HIS 9 250    -141.894-120.291 666.359  1.00  7.20           N
ATOM   4043  CD2 HIS 9 250    -141.712-119.618 668.446  1.00  7.20           C
ATOM   4044  HD2 HIS 9 250    -141.723-119.006 669.348  1.00  7.20           H
ATOM   4045  CE1 HIS 9 250    -141.478-121.316 667.087  1.00  7.20           C
ATOM   4046  HE1 HIS 9 250    -141.263-122.319 666.718  1.00  7.20           H
ATOM   4047  NE2 HIS 9 250    -141.366-120.897 668.380  1.00  7.20           N
ATOM   4048  HN  HIS 9 250    -140.726-116.821 668.070  1.00  7.20           H
ATOM   4049  N   LYS 9 251    -142.170-114.702 666.176  1.00  7.20           N
ATOM   4050  CA  LYS 9 251    -142.664-113.450 665.631  1.00  7.20           C
ATOM   4051  C   LYS 9 251    -141.591-112.832 664.731  1.00  7.20           C
ATOM   4052  O   LYS 9 251    -141.882-112.406 663.615  1.00  7.20           O
ATOM   4053  HA  LYS 9 251    -143.536-113.681 665.019  1.00  7.20           H
ATOM   4054  CB  LYS 9 251    -143.132-112.523 666.755  1.00  7.20           C
ATOM   4055 1HB  LYS 9 251    -143.817-113.060 667.412  1.00  7.20           H
ATOM   4056 2HB  LYS 9 251    -142.279-112.222 667.362  1.00  7.20           H
ATOM   4057  CG  LYS 9 251    -143.826-111.282 666.190  1.00  7.20           C
ATOM   4058 1HG  LYS 9 251    -143.107-110.680 665.634  1.00  7.20           H
ATOM   4059 2HG  LYS 9 251    -144.601-111.584 665.484  1.00  7.20           H
ATOM   4060  CD  LYS 9 251    -144.446-110.443 667.309  1.00  7.20           C
ATOM   4061 1HD  LYS 9 251    -145.056-111.079 667.950  1.00  7.20           H
ATOM   4062 2HD  LYS 9 251    -143.657-110.024 667.933  1.00  7.20           H
ATOM   4063  CE  LYS 9 251    -145.304-109.314 666.736  1.00  7.20           C
ATOM   4064 1HE  LYS 9 251    -144.674-108.610 666.192  1.00  7.20           H
ATOM   4065 2HE  LYS 9 251    -146.019-109.719 666.020  1.00  7.20           H
ATOM   4066  NZ  LYS 9 251    -146.024-108.609 667.820  1.00  7.20           N
ATOM   4067 1HZ  LYS 9 251    -146.692-107.961 667.417  1.00  7.20           H
ATOM   4068 2HZ  LYS 9 251    -146.514-109.285 668.396  1.00  7.20           H
ATOM   4069 3HZ  LYS 9 251    -145.360-108.097 668.390  1.00  7.20           H
ATOM   4070  HN  LYS 9 251    -142.033-114.707 667.167  1.00  7.20           H
ATOM   4071  N   ALA 9 252    -140.373-112.803 665.252  1.00  7.20           N
ATOM   4072  CA  ALA 9 252    -139.264-112.207 664.527  1.00  7.20           C
ATOM   4073  C   ALA 9 252    -139.051-112.965 663.215  1.00  7.20           C
ATOM   4074  O   ALA 9 252    -138.662-112.375 662.209  1.00  7.20           O
ATOM   4075  HA  ALA 9 252    -139.532-111.175 664.300  1.00  7.20           H
ATOM   4076  CB  ALA 9 252    -138.015-112.210 665.411  1.00  7.20           C
ATOM   4077 1HB  ALA 9 252    -138.210-111.633 666.316  1.00  7.20           H
ATOM   4078 2HB  ALA 9 252    -137.764-113.235 665.681  1.00  7.20           H
ATOM   4079 3HB  ALA 9 252    -137.184-111.762 664.867  1.00  7.20           H
ATOM   4080  HN  ALA 9 252    -140.140-113.176 666.149  1.00  7.20           H
ATOM   4081  N   LEU 9 253    -139.316-114.262 663.269  1.00  7.20           N
ATOM   4082  CA  LEU 9 253    -139.135-115.112 662.104  1.00  7.20           C
ATOM   4083  C   LEU 9 253    -140.163-114.731 661.036  1.00  7.20           C
ATOM   4084  O   LEU 9 253    -139.807-114.501 659.882  1.00  7.20           O
ATOM   4085  HA  LEU 9 253    -138.138-114.918 661.709  1.00  7.20           H
ATOM   4086  CB  LEU 9 253    -139.184-116.588 662.505  1.00  7.20           C
ATOM   4087 1HB  LEU 9 253    -138.453-116.753 663.297  1.00  7.20           H
ATOM   4088 2HB  LEU 9 253    -140.166-116.797 662.930  1.00  7.20           H
ATOM   4089  HG  LEU 9 253    -139.618-117.397 660.574  1.00  7.20           H
ATOM   4090  CG  LEU 9 253    -138.918-117.596 661.385  1.00  7.20           C
ATOM   4091  CD1 LEU 9 253    -137.508-117.426 660.818  1.00  7.20           C
ATOM   4092 1HD1 LEU 9 253    -137.397-116.419 660.415  1.00  7.20           H
ATOM   4093 2HD1 LEU 9 253    -136.776-117.583 661.610  1.00  7.20           H
ATOM   4094 3HD1 LEU 9 253    -137.346-118.155 660.024  1.00  7.20           H
ATOM   4095  CD2 LEU 9 253    -139.176-119.027 661.863  1.00  7.20           C
ATOM   4096 1HD2 LEU 9 253    -138.517-119.254 662.701  1.00  7.20           H
ATOM   4097 2HD2 LEU 9 253    -140.214-119.122 662.181  1.00  7.20           H
ATOM   4098 3HD2 LEU 9 253    -138.979-119.723 661.048  1.00  7.20           H
ATOM   4099  HN  LEU 9 253    -139.647-114.732 664.088  1.00  7.20           H
ATOM   4100  N   LYS 9 254    -141.417-114.675 661.460  1.00  7.20           N
ATOM   4101  CA  LYS 9 254    -142.498-114.330 660.554  1.00  7.20           C
ATOM   4102  C   LYS 9 254    -142.192-112.987 659.889  1.00  7.20           C
ATOM   4103  O   LYS 9 254    -142.305-112.853 658.671  1.00  7.20           O
ATOM   4104  HA  LYS 9 254    -142.534-115.098 659.780  1.00  7.20           H
ATOM   4105  CB  LYS 9 254    -143.842-114.362 661.285  1.00  7.20           C
ATOM   4106 1HB  LYS 9 254    -143.973-115.329 661.772  1.00  7.20           H
ATOM   4107 2HB  LYS 9 254    -143.850-113.607 662.071  1.00  7.20           H
ATOM   4108  CG  LYS 9 254    -145.000-114.111 660.317  1.00  7.20           C
ATOM   4109 1HG  LYS 9 254    -144.924-113.103 659.908  1.00  7.20           H
ATOM   4110 2HG  LYS 9 254    -144.932-114.802 659.477  1.00  7.20           H
ATOM   4111  CD  LYS 9 254    -146.348-114.282 661.019  1.00  7.20           C
ATOM   4112 1HD  LYS 9 254    -146.416-115.283 661.446  1.00  7.20           H
ATOM   4113 2HD  LYS 9 254    -146.423-113.577 661.847  1.00  7.20           H
ATOM   4114  CE  LYS 9 254    -147.506-114.058 660.045  1.00  7.20           C
ATOM   4115 1HE  LYS 9 254    -147.499-113.026 659.693  1.00  7.20           H
ATOM   4116 2HE  LYS 9 254    -147.380-114.694 659.168  1.00  7.20           H
ATOM   4117  NZ  LYS 9 254    -148.800-114.356 660.699  1.00  7.20           N
ATOM   4118 1HZ  LYS 9 254    -149.556-114.193 660.043  1.00  7.20           H
ATOM   4119 2HZ  LYS 9 254    -148.812-115.326 660.995  1.00  7.20           H
ATOM   4120 3HZ  LYS 9 254    -148.917-113.755 661.507  1.00  7.20           H
ATOM   4121  HN  LYS 9 254    -141.698-114.861 662.402  1.00  7.20           H
ATOM   4122  N   VAL 9 255    -141.810-112.026 660.717  1.00  7.20           N
ATOM   4123  CA  VAL 9 255    -141.437-110.713 660.220  1.00  7.20           C
ATOM   4124  C   VAL 9 255    -140.434-110.872 659.076  1.00  7.20           C
ATOM   4125  O   VAL 9 255    -140.624-110.315 657.996  1.00  7.20           O
ATOM   4126  HA  VAL 9 255    -142.339-110.240 659.832  1.00  7.20           H
ATOM   4127  HB  VAL 9 255    -140.217-110.460 661.952  1.00  7.20           H
ATOM   4128  CB  VAL 9 255    -140.905-109.851 661.366  1.00  7.20           C
ATOM   4129  CG1 VAL 9 255    -140.128-108.646 660.831  1.00  7.20           C
ATOM   4130 1HG1 VAL 9 255    -139.285-108.994 660.234  1.00  7.20           H
ATOM   4131 2HG1 VAL 9 255    -140.785-108.036 660.211  1.00  7.20           H
ATOM   4132 3HG1 VAL 9 255    -139.761-108.050 661.667  1.00  7.20           H
ATOM   4133  CG2 VAL 9 255    -142.041-109.405 662.289  1.00  7.20           C
ATOM   4134 1HG2 VAL 9 255    -142.764-108.821 661.720  1.00  7.20           H
ATOM   4135 2HG2 VAL 9 255    -142.532-110.282 662.711  1.00  7.20           H
ATOM   4136 3HG2 VAL 9 255    -141.635-108.793 663.095  1.00  7.20           H
ATOM   4137  HN  VAL 9 255    -141.754-112.133 661.710  1.00  7.20           H
ATOM   4138  N   THR 9 256    -139.387-111.636 659.352  1.00  7.20           N
ATOM   4139  CA  THR 9 256    -138.287-111.767 658.410  1.00  7.20           C
ATOM   4140  C   THR 9 256    -138.785-112.353 657.088  1.00  7.20           C
ATOM   4141  O   THR 9 256    -138.482-111.826 656.018  1.00  7.20           O
ATOM   4142  HA  THR 9 256    -137.900-110.771 658.194  1.00  7.20           H
ATOM   4143  HB  THR 9 256    -137.558-113.609 659.302  1.00  7.20           H
ATOM   4144  CB  THR 9 256    -137.194-112.607 659.074  1.00  7.20           C
ATOM   4145  OG1 THR 9 256    -136.792-111.829 660.198  1.00  7.20           O
ATOM   4146  HG1 THR 9 256    -137.101-112.264 661.044  1.00  7.20           H
ATOM   4147  CG2 THR 9 256    -135.930-112.706 658.218  1.00  7.20           C
ATOM   4148 1HG2 THR 9 256    -135.529-111.707 658.047  1.00  7.20           H
ATOM   4149 2HG2 THR 9 256    -136.175-113.168 657.261  1.00  7.20           H
ATOM   4150 3HG2 THR 9 256    -135.187-113.313 658.735  1.00  7.20           H
ATOM   4151  HN  THR 9 256    -139.283-112.158 660.198  1.00  7.20           H
ATOM   4152  N   ILE 9 257    -139.541-113.435 657.203  1.00  7.20           N
ATOM   4153  CA  ILE 9 257    -139.994-114.160 656.029  1.00  7.20           C
ATOM   4154  C   ILE 9 257    -140.847-113.233 655.160  1.00  7.20           C
ATOM   4155  O   ILE 9 257    -140.676-113.185 653.943  1.00  7.20           O
ATOM   4156  HA  ILE 9 257    -139.110-114.448 655.461  1.00  7.20           H
ATOM   4157  HB  ILE 9 257    -141.455-115.201 657.193  1.00  7.20           H
ATOM   4158  CB  ILE 9 257    -140.710-115.449 656.438  1.00  7.20           C
ATOM   4159  CG1 ILE 9 257    -139.733-116.439 657.075  1.00  7.20           C
ATOM   4160 1HG1 ILE 9 257    -139.040-116.809 656.320  1.00  7.20           H
ATOM   4161 2HG1 ILE 9 257    -139.137-115.931 657.833  1.00  7.20           H
ATOM   4162  CG2 ILE 9 257    -141.456-116.062 655.251  1.00  7.20           C
ATOM   4163 1HG2 ILE 9 257    -142.197-115.353 654.882  1.00  7.20           H
ATOM   4164 2HG2 ILE 9 257    -140.747-116.293 654.456  1.00  7.20           H
ATOM   4165 3HG2 ILE 9 257    -141.955-116.977 655.570  1.00  7.20           H
ATOM   4166  CD1 ILE 9 257    -140.480-117.614 657.710  1.00  7.20           C
ATOM   4167 1HD1 ILE 9 257    -141.154-117.242 658.481  1.00  7.20           H
ATOM   4168 2HD1 ILE 9 257    -141.056-118.135 656.944  1.00  7.20           H
ATOM   4169 3HD1 ILE 9 257    -139.762-118.303 658.155  1.00  7.20           H
ATOM   4170  HN  ILE 9 257    -139.842-113.816 658.077  1.00  7.20           H
ATOM   4171  N   THR 9 258    -141.747-112.518 655.820  1.00  7.20           N
ATOM   4172  CA  THR 9 258    -142.679-111.654 655.115  1.00  7.20           C
ATOM   4173  C   THR 9 258    -141.921-110.663 654.229  1.00  7.20           C
ATOM   4174  O   THR 9 258    -142.264-110.480 653.062  1.00  7.20           O
ATOM   4175  HA  THR 9 258    -143.289-112.271 654.456  1.00  7.20           H
ATOM   4176  HB  THR 9 258    -142.984-110.370 656.841  1.00  7.20           H
ATOM   4177  CB  THR 9 258    -143.575-110.978 656.155  1.00  7.20           C
ATOM   4178  OG1 THR 9 258    -144.292-112.056 656.749  1.00  7.20           O
ATOM   4179  HG1 THR 9 258    -143.773-112.429 657.519  1.00  7.20           H
ATOM   4180  CG2 THR 9 258    -144.663-110.113 655.516  1.00  7.20           C
ATOM   4181 1HG2 THR 9 258    -145.295-110.734 654.882  1.00  7.20           H
ATOM   4182 2HG2 THR 9 258    -144.200-109.332 654.914  1.00  7.20           H
ATOM   4183 3HG2 THR 9 258    -145.270-109.656 656.298  1.00  7.20           H
ATOM   4184  HN  THR 9 258    -141.845-112.523 656.815  1.00  7.20           H
ATOM   4185  N   VAL 9 259    -140.905-110.049 654.818  1.00  7.20           N
ATOM   4186  CA  VAL 9 259    -140.151-109.018 654.124  1.00  7.20           C
ATOM   4187  C   VAL 9 259    -139.455-109.633 652.908  1.00  7.20           C
ATOM   4188  O   VAL 9 259    -139.491-109.068 651.816  1.00  7.20           O
ATOM   4189  HA  VAL 9 259    -140.860-108.267 653.780  1.00  7.20           H
ATOM   4190  HB  VAL 9 259    -138.554-109.119 655.537  1.00  7.20           H
ATOM   4191  CB  VAL 9 259    -139.177-108.343 655.092  1.00  7.20           C
ATOM   4192  CG1 VAL 9 259    -138.258-107.368 654.353  1.00  7.20           C
ATOM   4193 1HG1 VAL 9 259    -137.684-107.909 653.600  1.00  7.20           H
ATOM   4194 2HG1 VAL 9 259    -138.859-106.599 653.868  1.00  7.20           H
ATOM   4195 3HG1 VAL 9 259    -137.576-106.902 655.064  1.00  7.20           H
ATOM   4196  CG2 VAL 9 259    -139.928-107.637 656.223  1.00  7.20           C
ATOM   4197 1HG2 VAL 9 259    -140.587-106.878 655.802  1.00  7.20           H
ATOM   4198 2HG2 VAL 9 259    -140.521-108.367 656.775  1.00  7.20           H
ATOM   4199 3HG2 VAL 9 259    -139.212-107.166 656.896  1.00  7.20           H
ATOM   4200  HN  VAL 9 259    -140.597-110.244 655.749  1.00  7.20           H
ATOM   4201  N   LEU 9 260    -138.838-110.783 653.138  1.00  7.20           N
ATOM   4202  CA  LEU 9 260    -138.097-111.458 652.086  1.00  7.20           C
ATOM   4203  C   LEU 9 260    -139.049-111.804 650.939  1.00  7.20           C
ATOM   4204  O   LEU 9 260    -138.736-111.562 649.774  1.00  7.20           O
ATOM   4205  HA  LEU 9 260    -137.348-110.759 651.714  1.00  7.20           H
ATOM   4206  CB  LEU 9 260    -137.348-112.667 652.649  1.00  7.20           C
ATOM   4207 1HB  LEU 9 260    -136.626-112.312 653.385  1.00  7.20           H
ATOM   4208 2HB  LEU 9 260    -138.061-113.296 653.181  1.00  7.20           H
ATOM   4209  HG  LEU 9 260    -137.339-113.927 650.921  1.00  7.20           H
ATOM   4210  CG  LEU 9 260    -136.608-113.533 651.628  1.00  7.20           C
ATOM   4211  CD1 LEU 9 260    -135.606-112.701 650.825  1.00  7.20           C
ATOM   4212 1HD1 LEU 9 260    -136.135-111.909 650.295  1.00  7.20           H
ATOM   4213 2HD1 LEU 9 260    -134.876-112.259 651.503  1.00  7.20           H
ATOM   4214 3HD1 LEU 9 260    -135.095-113.341 650.107  1.00  7.20           H
ATOM   4215  CD2 LEU 9 260    -135.943-114.733 652.306  1.00  7.20           C
ATOM   4216 1HD2 LEU 9 260    -135.228-114.380 653.048  1.00  7.20           H
ATOM   4217 2HD2 LEU 9 260    -136.704-115.342 652.795  1.00  7.20           H
ATOM   4218 3HD2 LEU 9 260    -135.425-115.332 651.557  1.00  7.20           H
ATOM   4219  HN  LEU 9 260    -138.840-111.252 654.021  1.00  7.20           H
ATOM   4220  N   THR 9 261    -140.190-112.366 651.308  1.00  7.20           N
ATOM   4221  CA  THR 9 261    -141.151-112.828 650.321  1.00  7.20           C
ATOM   4222  C   THR 9 261    -141.635-111.660 649.460  1.00  7.20           C
ATOM   4223  O   THR 9 261    -141.781-111.797 648.246  1.00  7.20           O
ATOM   4224  HA  THR 9 261    -140.648-113.529 649.655  1.00  7.20           H
ATOM   4225  HB  THR 9 261    -142.805-112.863 651.729  1.00  7.20           H
ATOM   4226  CB  THR 9 261    -142.281-113.547 651.061  1.00  7.20           C
ATOM   4227  OG1 THR 9 261    -141.636-114.650 651.693  1.00  7.20           O
ATOM   4228  HG1 THR 9 261    -141.278-114.372 652.584  1.00  7.20           H
ATOM   4229  CG2 THR 9 261    -143.284-114.198 650.107  1.00  7.20           C
ATOM   4230 1HG2 THR 9 261    -142.771-114.932 649.485  1.00  7.20           H
ATOM   4231 2HG2 THR 9 261    -143.732-113.433 649.473  1.00  7.20           H
ATOM   4232 3HG2 THR 9 261    -144.064-114.694 650.684  1.00  7.20           H
ATOM   4233  HN  THR 9 261    -140.462-112.506 652.260  1.00  7.20           H
ATOM   4234  N   VAL 9 262    -141.872-110.537 650.122  1.00  7.20           N
ATOM   4235  CA  VAL 9 262    -142.400-109.365 649.444  1.00  7.20           C
ATOM   4236  C   VAL 9 262    -141.384-108.879 648.409  1.00  7.20           C
ATOM   4237  O   VAL 9 262    -141.750-108.550 647.282  1.00  7.20           O
ATOM   4238  HA  VAL 9 262    -143.311-109.668 648.926  1.00  7.20           H
ATOM   4239  HB  VAL 9 262    -141.919-108.151 651.131  1.00  7.20           H
ATOM   4240  CB  VAL 9 262    -142.772-108.291 650.468  1.00  7.20           C
ATOM   4241  CG1 VAL 9 262    -143.058-106.954 649.781  1.00  7.20           C
ATOM   4242 1HG1 VAL 9 262    -142.170-106.628 649.238  1.00  7.20           H
ATOM   4243 2HG1 VAL 9 262    -143.887-107.074 649.083  1.00  7.20           H
ATOM   4244 3HG1 VAL 9 262    -143.319-106.209 650.531  1.00  7.20           H
ATOM   4245  CG2 VAL 9 262    -143.963-108.735 651.320  1.00  7.20           C
ATOM   4246 1HG2 VAL 9 262    -144.823-108.916 650.676  1.00  7.20           H
ATOM   4247 2HG2 VAL 9 262    -143.707-109.651 651.852  1.00  7.20           H
ATOM   4248 3HG2 VAL 9 262    -144.206-107.953 652.040  1.00  7.20           H
ATOM   4249  HN  VAL 9 262    -141.709-110.420 651.102  1.00  7.20           H
ATOM   4250  N   PHE 9 263    -140.128-108.848 648.829  1.00  7.20           N
ATOM   4251  CA  PHE 9 263    -139.059-108.385 647.961  1.00  7.20           C
ATOM   4252  C   PHE 9 263    -138.918-109.289 646.734  1.00  7.20           C
ATOM   4253  O   PHE 9 263    -138.863-108.805 645.605  1.00  7.20           O
ATOM   4254  HA  PHE 9 263    -139.318-107.376 647.639  1.00  7.20           H
ATOM   4255  CB  PHE 9 263    -137.764-108.444 648.774  1.00  7.20           C
ATOM   4256 1HB  PHE 9 263    -137.876-107.821 649.662  1.00  7.20           H
ATOM   4257 2HB  PHE 9 263    -137.610-109.466 649.119  1.00  7.20           H
ATOM   4258  CG  PHE 9 263    -136.524-107.989 648.003  1.00  7.20           C
ATOM   4259  HD1 PHE 9 263    -135.993-109.964 647.424  1.00  7.20           H
ATOM   4260  CD1 PHE 9 263    -135.738-108.905 647.377  1.00  7.20           C
ATOM   4261  HD2 PHE 9 263    -136.836-105.933 648.445  1.00  7.20           H
ATOM   4262  CD2 PHE 9 263    -136.207-106.667 647.943  1.00  7.20           C
ATOM   4263  CE1 PHE 9 263    -134.587-108.483 646.661  1.00  7.20           C
ATOM   4264  HE1 PHE 9 263    -133.957-109.218 646.159  1.00  7.20           H
ATOM   4265  CE2 PHE 9 263    -135.055-106.245 647.227  1.00  7.20           C
ATOM   4266  HE2 PHE 9 263    -134.801-105.186 647.180  1.00  7.20           H
ATOM   4267  CZ  PHE 9 263    -134.270-107.162 646.601  1.00  7.20           C
ATOM   4268  HZ  PHE 9 263    -133.386-106.838 646.052  1.00  7.20           H
ATOM   4269  HN  PHE 9 263    -139.837-109.132 649.743  1.00  7.20           H
ATOM   4270  N   VAL 9 264    -138.865-110.586 646.998  1.00  7.20           N
ATOM   4271  CA  VAL 9 264    -138.631-111.556 645.942  1.00  7.20           C
ATOM   4272  C   VAL 9 264    -139.753-111.456 644.907  1.00  7.20           C
ATOM   4273  O   VAL 9 264    -139.490-111.362 643.709  1.00  7.20           O
ATOM   4274  HA  VAL 9 264    -137.687-111.298 645.462  1.00  7.20           H
ATOM   4275  HB  VAL 9 264    -139.366-113.145 647.163  1.00  7.20           H
ATOM   4276  CB  VAL 9 264    -138.491-112.958 646.539  1.00  7.20           C
ATOM   4277  CG1 VAL 9 264    -138.461-114.022 645.440  1.00  7.20           C
ATOM   4278 1HG1 VAL 9 264    -139.387-113.977 644.866  1.00  7.20           H
ATOM   4279 2HG1 VAL 9 264    -137.614-113.838 644.780  1.00  7.20           H
ATOM   4280 3HG1 VAL 9 264    -138.362-115.008 645.893  1.00  7.20           H
ATOM   4281  CG2 VAL 9 264    -137.251-113.053 647.430  1.00  7.20           C
ATOM   4282 1HG2 VAL 9 264    -136.362-112.836 646.838  1.00  7.20           H
ATOM   4283 2HG2 VAL 9 264    -137.331-112.333 648.244  1.00  7.20           H
ATOM   4284 3HG2 VAL 9 264    -137.176-114.060 647.841  1.00  7.20           H
ATOM   4285  HN  VAL 9 264    -138.978-110.976 647.912  1.00  7.20           H
ATOM   4286  N   LEU 9 265    -140.980-111.481 645.406  1.00  7.20           N
ATOM   4287  CA  LEU 9 265    -142.140-111.582 644.537  1.00  7.20           C
ATOM   4288  C   LEU 9 265    -142.236-110.322 643.674  1.00  7.20           C
ATOM   4289  O   LEU 9 265    -142.792-110.358 642.577  1.00  7.20           O
ATOM   4290  HA  LEU 9 265    -141.983-112.439 643.881  1.00  7.20           H
ATOM   4291  CB  LEU 9 265    -143.400-111.864 645.357  1.00  7.20           C
ATOM   4292 1HB  LEU 9 265    -143.455-111.135 646.165  1.00  7.20           H
ATOM   4293 2HB  LEU 9 265    -144.269-111.698 644.719  1.00  7.20           H
ATOM   4294  HG  LEU 9 265    -142.636-113.430 646.596  1.00  7.20           H
ATOM   4295  CG  LEU 9 265    -143.507-113.265 645.963  1.00  7.20           C
ATOM   4296  CD1 LEU 9 265    -144.744-113.382 646.856  1.00  7.20           C
ATOM   4297 1HD1 LEU 9 265    -144.678-112.655 647.666  1.00  7.20           H
ATOM   4298 2HD1 LEU 9 265    -145.639-113.188 646.266  1.00  7.20           H
ATOM   4299 3HD1 LEU 9 265    -144.796-114.388 647.274  1.00  7.20           H
ATOM   4300  CD2 LEU 9 265    -143.484-114.337 644.872  1.00  7.20           C
ATOM   4301 1HD2 LEU 9 265    -144.324-114.185 644.195  1.00  7.20           H
ATOM   4302 2HD2 LEU 9 265    -142.550-114.268 644.315  1.00  7.20           H
ATOM   4303 3HD2 LEU 9 265    -143.561-115.323 645.331  1.00  7.20           H
ATOM   4304  HN  LEU 9 265    -141.187-111.434 646.383  1.00  7.20           H
ATOM   4305  N   SER 9 266    -141.687-109.239 644.202  1.00  7.20           N
ATOM   4306  CA  SER 9 266    -141.799-107.947 643.546  1.00  7.20           C
ATOM   4307  C   SER 9 266    -140.669-107.776 642.529  1.00  7.20           C
ATOM   4308  O   SER 9 266    -140.895-107.298 641.419  1.00  7.20           O
ATOM   4309  HA  SER 9 266    -142.767-107.962 643.043  1.00  7.20           H
ATOM   4310  CB  SER 9 266    -141.773-106.807 644.566  1.00  7.20           C
ATOM   4311 1HB  SER 9 266    -141.794-105.851 644.042  1.00  7.20           H
ATOM   4312 2HB  SER 9 266    -142.670-106.852 645.183  1.00  7.20           H
ATOM   4313  HG  SER 9 266    -140.856-107.274 646.282  1.00  7.20           H
ATOM   4314  OG  SER 9 266    -140.620-106.864 645.401  1.00  7.20           O
ATOM   4315  HN  SER 9 266    -141.173-109.233 645.060  1.00  7.20           H
ATOM   4316  N   GLN 9 267    -139.476-108.176 642.946  1.00  7.20           N
ATOM   4317  CA  GLN 9 267    -138.272-107.827 642.212  1.00  7.20           C
ATOM   4318  C   GLN 9 267    -137.900-108.947 641.238  1.00  7.20           C
ATOM   4319  O   GLN 9 267    -137.409-108.683 640.141  1.00  7.20           O
ATOM   4320  HA  GLN 9 267    -138.522-106.922 641.657  1.00  7.20           H
ATOM   4321  CB  GLN 9 267    -137.116-107.525 643.168  1.00  7.20           C
ATOM   4322 1HB  GLN 9 267    -136.932-108.389 643.806  1.00  7.20           H
ATOM   4323 2HB  GLN 9 267    -136.203-107.351 642.597  1.00  7.20           H
ATOM   4324  CG  GLN 9 267    -137.424-106.301 644.032  1.00  7.20           C
ATOM   4325 1HG  GLN 9 267    -138.299-106.499 644.650  1.00  7.20           H
ATOM   4326 2HG  GLN 9 267    -136.592-106.110 644.709  1.00  7.20           H
ATOM   4327  CD  GLN 9 267    -137.676-105.066 643.164  1.00  7.20           C
ATOM   4328  OE1 GLN 9 267    -137.073-104.876 642.120  1.00  7.20           O
ATOM   4329  NE2 GLN 9 267    -138.596-104.240 643.653  1.00  7.20           N
ATOM   4330 1HE2 GLN 9 267    -139.054-104.455 644.515  1.00  7.20           H
ATOM   4331 2HE2 GLN 9 267    -138.831-103.404 643.157  1.00  7.20           H
ATOM   4332  HN  GLN 9 267    -139.326-108.727 643.766  1.00  7.20           H
ATOM   4333  N   PHE 9 268    -138.148-110.173 641.674  1.00  7.20           N
ATOM   4334  CA  PHE 9 268    -137.681-111.337 640.940  1.00  7.20           C
ATOM   4335  C   PHE 9 268    -138.217-111.332 639.507  1.00  7.20           C
ATOM   4336  O   PHE 9 268    -137.450-111.463 638.554  1.00  7.20           O
ATOM   4337  HA  PHE 9 268    -136.592-111.291 640.919  1.00  7.20           H
ATOM   4338  CB  PHE 9 268    -138.219-112.570 641.668  1.00  7.20           C
ATOM   4339 1HB  PHE 9 268    -137.965-112.495 642.726  1.00  7.20           H
ATOM   4340 2HB  PHE 9 268    -139.307-112.574 641.601  1.00  7.20           H
ATOM   4341  CG  PHE 9 268    -137.685-113.897 641.124  1.00  7.20           C
ATOM   4342  HD1 PHE 9 268    -139.290-114.135 639.751  1.00  7.20           H
ATOM   4343  CD1 PHE 9 268    -138.365-114.554 640.146  1.00  7.20           C
ATOM   4344  HD2 PHE 9 268    -135.985-113.892 642.401  1.00  7.20           H
ATOM   4345  CD2 PHE 9 268    -136.530-114.418 641.618  1.00  7.20           C
ATOM   4346  CE1 PHE 9 268    -137.869-115.785 639.641  1.00  7.20           C
ATOM   4347  HE1 PHE 9 268    -138.414-116.311 638.858  1.00  7.20           H
ATOM   4348  CE2 PHE 9 268    -136.034-115.649 641.112  1.00  7.20           C
ATOM   4349  HE2 PHE 9 268    -135.109-116.068 641.508  1.00  7.20           H
ATOM   4350  CZ  PHE 9 268    -136.714-116.307 640.135  1.00  7.20           C
ATOM   4351  HZ  PHE 9 268    -136.333-117.251 639.747  1.00  7.20           H
ATOM   4352  HN  PHE 9 268    -138.656-110.377 642.511  1.00  7.20           H
ATOM   4353  N   PRO 9 269    -139.536-111.181 639.329  1.00  7.20           N
ATOM   4354  CA  PRO 9 269    -140.139-111.316 638.000  1.00  7.20           C
ATOM   4355  C   PRO 9 269    -139.463-110.429 636.967  1.00  7.20           C
ATOM   4356  O   PRO 9 269    -139.177-110.872 635.856  1.00  7.20           O
ATOM   4357  HA  PRO 9 269    -140.008-112.333 637.631  1.00  7.20           H
ATOM   4358  CB  PRO 9 269    -141.599-110.918 638.222  1.00  7.20           C
ATOM   4359 1HB  PRO 9 269    -141.757-109.854 638.041  1.00  7.20           H
ATOM   4360 2HB  PRO 9 269    -142.268-111.457 637.552  1.00  7.20           H
ATOM   4361  CG  PRO 9 269    -141.847-111.283 639.681  1.00  7.20           C
ATOM   4362 1HG  PRO 9 269    -142.705-110.751 640.091  1.00  7.20           H
ATOM   4363 2HG  PRO 9 269    -142.058-112.346 639.801  1.00  7.20           H
ATOM   4364  CD  PRO 9 269    -140.548-110.879 640.358  1.00  7.20           C
ATOM   4365 1HD  PRO 9 269    -140.543-109.822 640.626  1.00  7.20           H
ATOM   4366 2HD  PRO 9 269    -140.379-111.438 641.278  1.00  7.20           H
ATOM   4367  N   TYR 9 270    -139.223-109.188 637.365  1.00  7.20           N
ATOM   4368  CA  TYR 9 270    -138.685-108.199 636.448  1.00  7.20           C
ATOM   4369  C   TYR 9 270    -137.266-108.569 636.012  1.00  7.20           C
ATOM   4370  O   TYR 9 270    -136.925-108.456 634.836  1.00  7.20           O
ATOM   4371  HA  TYR 9 270    -139.330-108.168 635.570  1.00  7.20           H
ATOM   4372  CB  TYR 9 270    -138.639-106.882 637.226  1.00  7.20           C
ATOM   4373 1HB  TYR 9 270    -139.658-106.578 637.466  1.00  7.20           H
ATOM   4374 2HB  TYR 9 270    -138.126-107.050 638.173  1.00  7.20           H
ATOM   4375  CG  TYR 9 270    -137.943-105.742 636.481  1.00  7.20           C
ATOM   4376  HD1 TYR 9 270    -136.405-105.520 637.958  1.00  7.20           H
ATOM   4377  CD1 TYR 9 270    -136.807-105.164 637.009  1.00  7.20           C
ATOM   4378  HD2 TYR 9 270    -139.350-105.748 634.862  1.00  7.20           H
ATOM   4379  CD2 TYR 9 270    -138.452-105.291 635.279  1.00  7.20           C
ATOM   4380  CE1 TYR 9 270    -136.152-104.091 636.307  1.00  7.20           C
ATOM   4381  HE1 TYR 9 270    -135.254-103.625 636.713  1.00  7.20           H
ATOM   4382  HE2 TYR 9 270    -138.189-103.853 633.628  1.00  7.20           H
ATOM   4383  CE2 TYR 9 270    -137.798-104.218 634.577  1.00  7.20           C
ATOM   4384  CZ  TYR 9 270    -136.680-103.671 635.126  1.00  7.20           C
ATOM   4385  OH  TYR 9 270    -136.061-102.657 634.463  1.00  7.20           O
ATOM   4386  HH  TYR 9 270    -136.471-102.540 633.558  1.00  7.20           H
ATOM   4387  HN  TYR 9 270    -139.390-108.857 638.294  1.00  7.20           H
ATOM   4388  N   ASN 9 271    -136.478-109.005 636.984  1.00  7.20           N
ATOM   4389  CA  ASN 9 271    -135.072-109.279 636.740  1.00  7.20           C
ATOM   4390  C   ASN 9 271    -134.943-110.559 635.912  1.00  7.20           C
ATOM   4391  O   ASN 9 271    -133.934-110.770 635.241  1.00  7.20           O
ATOM   4392  HA  ASN 9 271    -134.695-108.402 636.213  1.00  7.20           H
ATOM   4393  CB  ASN 9 271    -134.316-109.488 638.054  1.00  7.20           C
ATOM   4394 1HB  ASN 9 271    -134.883-110.155 638.702  1.00  7.20           H
ATOM   4395 2HB  ASN 9 271    -133.360-109.973 637.855  1.00  7.20           H
ATOM   4396  CG  ASN 9 271    -134.078-108.155 638.767  1.00  7.20           C
ATOM   4397  OD1 ASN 9 271    -133.212-107.375 638.407  1.00  7.20           O
ATOM   4398  ND2 ASN 9 271    -134.892-107.939 639.796  1.00  7.20           N
ATOM   4399 1HD2 ASN 9 271    -135.582-108.621 640.040  1.00  7.20           H
ATOM   4400 2HD2 ASN 9 271    -134.815-107.095 640.327  1.00  7.20           H
ATOM   4401  HN  ASN 9 271    -136.784-109.169 637.921  1.00  7.20           H
ATOM   4402  N   CYS 9 272    -135.979-111.382 635.987  1.00  7.20           N
ATOM   4403  CA  CYS 9 272    -136.081-112.538 635.113  1.00  7.20           C
ATOM   4404  C   CYS 9 272    -136.144-112.044 633.667  1.00  7.20           C
ATOM   4405  O   CYS 9 272    -135.445-112.563 632.798  1.00  7.20           O
ATOM   4406  HA  CYS 9 272    -135.185-113.136 635.279  1.00  7.20           H
ATOM   4407  CB  CYS 9 272    -137.285-113.412 635.471  1.00  7.20           C
ATOM   4408 1HB  CYS 9 272    -138.183-112.799 635.538  1.00  7.20           H
ATOM   4409 2HB  CYS 9 272    -137.458-114.146 634.683  1.00  7.20           H
ATOM   4410  HG  CYS 9 272    -137.221-113.203 637.833  1.00  7.20           H
ATOM   4411  SG  CYS 9 272    -136.989-114.263 637.063  1.00  7.20           S
ATOM   4412  HN  CYS 9 272    -136.738-111.268 636.628  1.00  7.20           H
ATOM   4413  N   ILE 9 273    -136.990-111.046 633.453  1.00  7.20           N
ATOM   4414  CA  ILE 9 273    -137.198-110.516 632.116  1.00  7.20           C
ATOM   4415  C   ILE 9 273    -135.937-109.777 631.663  1.00  7.20           C
ATOM   4416  O   ILE 9 273    -135.561-109.843 630.494  1.00  7.20           O
ATOM   4417  HA  ILE 9 273    -137.360-111.363 631.450  1.00  7.20           H
ATOM   4418  HB  ILE 9 273    -138.359-108.857 632.805  1.00  7.20           H
ATOM   4419  CB  ILE 9 273    -138.463-109.657 632.072  1.00  7.20           C
ATOM   4420  CG1 ILE 9 273    -139.695-110.474 632.467  1.00  7.20           C
ATOM   4421 1HG1 ILE 9 273    -139.566-110.868 633.475  1.00  7.20           H
ATOM   4422 2HG1 ILE 9 273    -140.573-109.829 632.486  1.00  7.20           H
ATOM   4423  CG2 ILE 9 273    -138.630-108.995 630.702  1.00  7.20           C
ATOM   4424 1HG2 ILE 9 273    -137.768-108.359 630.499  1.00  7.20           H
ATOM   4425 2HG2 ILE 9 273    -138.702-109.765 629.933  1.00  7.20           H
ATOM   4426 3HG2 ILE 9 273    -139.537-108.391 630.698  1.00  7.20           H
ATOM   4427  CD1 ILE 9 273    -139.924-111.628 631.488  1.00  7.20           C
ATOM   4428 1HD1 ILE 9 273    -140.076-111.229 630.485  1.00  7.20           H
ATOM   4429 2HD1 ILE 9 273    -139.054-112.284 631.490  1.00  7.20           H
ATOM   4430 3HD1 ILE 9 273    -140.806-112.193 631.792  1.00  7.20           H
ATOM   4431  HN  ILE 9 273    -137.525-110.603 634.171  1.00  7.20           H
ATOM   4432  N   LEU 9 274    -135.319-109.089 632.612  1.00  7.20           N
ATOM   4433  CA  LEU 9 274    -134.073-108.393 632.341  1.00  7.20           C
ATOM   4434  C   LEU 9 274    -133.035-109.394 631.831  1.00  7.20           C
ATOM   4435  O   LEU 9 274    -132.277-109.092 630.910  1.00  7.20           O
ATOM   4436  HA  LEU 9 274    -134.270-107.667 631.552  1.00  7.20           H
ATOM   4437  CB  LEU 9 274    -133.618-107.609 633.574  1.00  7.20           C
ATOM   4438 1HB  LEU 9 274    -133.796-108.224 634.456  1.00  7.20           H
ATOM   4439 2HB  LEU 9 274    -132.541-107.455 633.505  1.00  7.20           H
ATOM   4440  HG  LEU 9 274    -135.360-106.412 633.900  1.00  7.20           H
ATOM   4441  CG  LEU 9 274    -134.288-106.251 633.790  1.00  7.20           C
ATOM   4442  CD1 LEU 9 274    -133.795-105.596 635.082  1.00  7.20           C
ATOM   4443 1HD1 LEU 9 274    -134.031-106.241 635.929  1.00  7.20           H
ATOM   4444 2HD1 LEU 9 274    -132.716-105.449 635.027  1.00  7.20           H
ATOM   4445 3HD1 LEU 9 274    -134.287-104.632 635.212  1.00  7.20           H
ATOM   4446  CD2 LEU 9 274    -134.089-105.342 632.576  1.00  7.20           C
ATOM   4447 1HD2 LEU 9 274    -133.023-105.184 632.410  1.00  7.20           H
ATOM   4448 2HD2 LEU 9 274    -134.528-105.812 631.695  1.00  7.20           H
ATOM   4449 3HD2 LEU 9 274    -134.575-104.383 632.756  1.00  7.20           H
ATOM   4450  HN  LEU 9 274    -135.655-109.005 633.550  1.00  7.20           H
ATOM   4451  N   LEU 9 275    -133.034-110.565 632.451  1.00  7.20           N
ATOM   4452  CA  LEU 9 275    -132.087-111.604 632.085  1.00  7.20           C
ATOM   4453  C   LEU 9 275    -132.313-112.003 630.625  1.00  7.20           C
ATOM   4454  O   LEU 9 275    -131.360-112.136 629.860  1.00  7.20           O
ATOM   4455  HA  LEU 9 275    -131.086-111.182 632.177  1.00  7.20           H
ATOM   4456  CB  LEU 9 275    -132.175-112.777 633.064  1.00  7.20           C
ATOM   4457 1HB  LEU 9 275    -131.959-112.406 634.066  1.00  7.20           H
ATOM   4458 2HB  LEU 9 275    -133.202-113.141 633.073  1.00  7.20           H
ATOM   4459  HG  LEU 9 275    -131.447-114.314 631.766  1.00  7.20           H
ATOM   4460  CG  LEU 9 275    -131.247-113.960 632.778  1.00  7.20           C
ATOM   4461  CD1 LEU 9 275    -129.780-113.530 632.825  1.00  7.20           C
ATOM   4462 1HD1 LEU 9 275    -129.603-112.758 632.076  1.00  7.20           H
ATOM   4463 2HD1 LEU 9 275    -129.548-113.136 633.815  1.00  7.20           H
ATOM   4464 3HD1 LEU 9 275    -129.142-114.390 632.619  1.00  7.20           H
ATOM   4465  CD2 LEU 9 275    -131.534-115.124 633.728  1.00  7.20           C
ATOM   4466 1HD2 LEU 9 275    -131.380-114.800 634.757  1.00  7.20           H
ATOM   4467 2HD2 LEU 9 275    -132.567-115.451 633.601  1.00  7.20           H
ATOM   4468 3HD2 LEU 9 275    -130.861-115.952 633.503  1.00  7.20           H
ATOM   4469  HN  LEU 9 275    -133.663-110.807 633.190  1.00  7.20           H
ATOM   4470  N   VAL 9 276    -133.581-112.183 630.284  1.00  7.20           N
ATOM   4471  CA  VAL 9 276    -133.945-112.554 628.927  1.00  7.20           C
ATOM   4472  C   VAL 9 276    -133.438-111.485 627.957  1.00  7.20           C
ATOM   4473  O   VAL 9 276    -132.854-111.806 626.923  1.00  7.20           O
ATOM   4474  HA  VAL 9 276    -133.449-113.498 628.700  1.00  7.20           H
ATOM   4475  HB  VAL 9 276    -135.951-111.877 629.195  1.00  7.20           H
ATOM   4476  CB  VAL 9 276    -135.455-112.778 628.834  1.00  7.20           C
ATOM   4477  CG1 VAL 9 276    -135.888-113.002 627.383  1.00  7.20           C
ATOM   4478 1HG1 VAL 9 276    -135.626-112.128 626.787  1.00  7.20           H
ATOM   4479 2HG1 VAL 9 276    -135.379-113.880 626.984  1.00  7.20           H
ATOM   4480 3HG1 VAL 9 276    -136.966-113.159 627.345  1.00  7.20           H
ATOM   4481  CG2 VAL 9 276    -135.893-113.944 629.722  1.00  7.20           C
ATOM   4482 1HG2 VAL 9 276    -135.384-114.854 629.404  1.00  7.20           H
ATOM   4483 2HG2 VAL 9 276    -135.635-113.727 630.759  1.00  7.20           H
ATOM   4484 3HG2 VAL 9 276    -136.971-114.082 629.637  1.00  7.20           H
ATOM   4485  HN  VAL 9 276    -134.350-112.079 630.915  1.00  7.20           H
ATOM   4486  N   GLN 9 277    -133.679-110.235 628.325  1.00  7.20           N
ATOM   4487  CA  GLN 9 277    -133.267-109.117 627.494  1.00  7.20           C
ATOM   4488  C   GLN 9 277    -131.743-109.087 627.363  1.00  7.20           C
ATOM   4489  O   GLN 9 277    -131.212-108.640 626.348  1.00  7.20           O
ATOM   4490  HA  GLN 9 277    -133.718-109.299 626.519  1.00  7.20           H
ATOM   4491  CB  GLN 9 277    -133.795-107.794 628.052  1.00  7.20           C
ATOM   4492 1HB  GLN 9 277    -133.592-107.740 629.122  1.00  7.20           H
ATOM   4493 2HB  GLN 9 277    -133.269-106.962 627.585  1.00  7.20           H
ATOM   4494  CG  GLN 9 277    -135.299-107.657 627.805  1.00  7.20           C
ATOM   4495 1HG  GLN 9 277    -135.505-107.742 626.738  1.00  7.20           H
ATOM   4496 2HG  GLN 9 277    -135.828-108.473 628.298  1.00  7.20           H
ATOM   4497  CD  GLN 9 277    -135.820-106.317 628.326  1.00  7.20           C
ATOM   4498  OE1 GLN 9 277    -135.230-105.683 629.186  1.00  7.20           O
ATOM   4499  NE2 GLN 9 277    -136.957-105.921 627.760  1.00  7.20           N
ATOM   4500 1HE2 GLN 9 277    -137.390-106.488 627.060  1.00  7.20           H
ATOM   4501 2HE2 GLN 9 277    -137.377-105.056 628.034  1.00  7.20           H
ATOM   4502  HN  GLN 9 277    -134.146-109.982 629.172  1.00  7.20           H
ATOM   4503  N   THR 9 278    -131.082-109.568 628.406  1.00  7.20           N
ATOM   4504  CA  THR 9 278    -129.630-109.626 628.410  1.00  7.20           C
ATOM   4505  C   THR 9 278    -129.133-110.647 627.385  1.00  7.20           C
ATOM   4506  O   THR 9 278    -128.211-110.368 626.621  1.00  7.20           O
ATOM   4507  HA  THR 9 278    -129.246-108.653 628.103  1.00  7.20           H
ATOM   4508  HB  THR 9 278    -129.378-110.964 630.103  1.00  7.20           H
ATOM   4509  CB  THR 9 278    -129.172-109.927 629.839  1.00  7.20           C
ATOM   4510  OG1 THR 9 278    -129.839-108.948 630.631  1.00  7.20           O
ATOM   4511  HG1 THR 9 278    -130.773-109.246 630.829  1.00  7.20           H
ATOM   4512  CG2 THR 9 278    -127.687-109.631 630.053  1.00  7.20           C
ATOM   4513 1HG2 THR 9 278    -127.494-108.576 629.854  1.00  7.20           H
ATOM   4514 2HG2 THR 9 278    -127.093-110.243 629.374  1.00  7.20           H
ATOM   4515 3HG2 THR 9 278    -127.415-109.862 631.083  1.00  7.20           H
ATOM   4516  HN  THR 9 278    -131.520-109.914 629.235  1.00  7.20           H
ATOM   4517  N   ILE 9 279    -129.768-111.811 627.402  1.00  7.20           N
ATOM   4518  CA  ILE 9 279    -129.353-112.901 626.536  1.00  7.20           C
ATOM   4519  C   ILE 9 279    -129.605-112.513 625.078  1.00  7.20           C
ATOM   4520  O   ILE 9 279    -128.780-112.784 624.207  1.00  7.20           O
ATOM   4521  HA  ILE 9 279    -128.282-113.041 626.676  1.00  7.20           H
ATOM   4522  HB  ILE 9 279    -131.113-114.030 626.989  1.00  7.20           H
ATOM   4523  CB  ILE 9 279    -130.038-114.205 626.952  1.00  7.20           C
ATOM   4524  CG1 ILE 9 279    -129.600-114.631 628.355  1.00  7.20           C
ATOM   4525 1HG1 ILE 9 279    -128.598-115.058 628.313  1.00  7.20           H
ATOM   4526 2HG1 ILE 9 279    -129.547-113.756 629.004  1.00  7.20           H
ATOM   4527  CG2 ILE 9 279    -129.795-115.306 625.917  1.00  7.20           C
ATOM   4528 1HG2 ILE 9 279    -130.196-114.993 624.953  1.00  7.20           H
ATOM   4529 2HG2 ILE 9 279    -128.724-115.487 625.824  1.00  7.20           H
ATOM   4530 3HG2 ILE 9 279    -130.292-116.222 626.237  1.00  7.20           H
ATOM   4531  CD1 ILE 9 279    -130.573-115.653 628.946  1.00  7.20           C
ATOM   4532 1HD1 ILE 9 279    -131.568-115.213 629.009  1.00  7.20           H
ATOM   4533 2HD1 ILE 9 279    -130.605-116.535 628.307  1.00  7.20           H
ATOM   4534 3HD1 ILE 9 279    -130.238-115.938 629.943  1.00  7.20           H
ATOM   4535  HN  ILE 9 279    -130.549-112.013 627.992  1.00  7.20           H
ATOM   4536  N   ASP 9 280    -130.750-111.883 624.856  1.00  7.20           N
ATOM   4537  CA  ASP 9 280    -131.150-111.511 623.509  1.00  7.20           C
ATOM   4538  C   ASP 9 280    -130.255-110.374 623.012  1.00  7.20           C
ATOM   4539  O   ASP 9 280    -129.947-110.296 621.824  1.00  7.20           O
ATOM   4540  HA  ASP 9 280    -131.040-112.418 622.916  1.00  7.20           H
ATOM   4541  CB  ASP 9 280    -132.599-111.019 623.482  1.00  7.20           C
ATOM   4542 1HB  ASP 9 280    -133.238-111.727 624.009  1.00  7.20           H
ATOM   4543 2HB  ASP 9 280    -132.674-110.068 624.010  1.00  7.20           H
ATOM   4544  CG  ASP 9 280    -133.093-110.850 622.044  1.00  7.20           C
ATOM   4545  OD1 ASP 9 280    -132.955-111.828 621.278  1.00  7.20           O
ATOM   4546  OD2 ASP 9 280    -133.598-109.747 621.743  1.00  7.20           O
ATOM   4547  HN  ASP 9 280    -131.397-111.628 625.575  1.00  7.20           H
ATOM   4548  N   ALA 9 281    -129.864-109.520 623.946  1.00  7.20           N
ATOM   4549  CA  ALA 9 281    -128.968-108.421 623.627  1.00  7.20           C
ATOM   4550  C   ALA 9 281    -127.656-108.982 623.075  1.00  7.20           C
ATOM   4551  O   ALA 9 281    -127.005-108.347 622.246  1.00  7.20           O
ATOM   4552  HA  ALA 9 281    -129.447-107.815 622.857  1.00  7.20           H
ATOM   4553  CB  ALA 9 281    -128.755-107.558 624.872  1.00  7.20           C
ATOM   4554 1HB  ALA 9 281    -129.713-107.160 625.207  1.00  7.20           H
ATOM   4555 2HB  ALA 9 281    -128.317-108.165 625.664  1.00  7.20           H
ATOM   4556 3HB  ALA 9 281    -128.083-106.734 624.632  1.00  7.20           H
ATOM   4557  HN  ALA 9 281    -130.147-109.570 624.904  1.00  7.20           H
ATOM   4558  N   TYR 9 282    -127.306-110.165 623.557  1.00  7.20           N
ATOM   4559  CA  TYR 9 282    -126.067-110.803 623.147  1.00  7.20           C
ATOM   4560  C   TYR 9 282    -126.283-111.680 621.912  1.00  7.20           C
ATOM   4561  O   TYR 9 282    -125.516-111.608 620.953  1.00  7.20           O
ATOM   4562  HA  TYR 9 282    -125.349-110.020 622.906  1.00  7.20           H
ATOM   4563  CB  TYR 9 282    -125.642-111.690 624.319  1.00  7.20           C
ATOM   4564 1HB  TYR 9 282    -125.580-111.079 625.220  1.00  7.20           H
ATOM   4565 2HB  TYR 9 282    -126.415-112.438 624.495  1.00  7.20           H
ATOM   4566  CG  TYR 9 282    -124.303-112.400 624.109  1.00  7.20           C
ATOM   4567  HD1 TYR 9 282    -125.211-114.285 623.638  1.00  7.20           H
ATOM   4568  CD1 TYR 9 282    -124.277-113.736 623.762  1.00  7.20           C
ATOM   4569  HD2 TYR 9 282    -123.141-110.650 624.540  1.00  7.20           H
ATOM   4570  CD2 TYR 9 282    -123.121-111.705 624.266  1.00  7.20           C
ATOM   4571  CE1 TYR 9 282    -123.017-114.404 623.564  1.00  7.20           C
ATOM   4572  HE1 TYR 9 282    -122.983-115.458 623.290  1.00  7.20           H
ATOM   4573  HE2 TYR 9 282    -120.920-111.836 624.189  1.00  7.20           H
ATOM   4574  CE2 TYR 9 282    -121.861-112.373 624.068  1.00  7.20           C
ATOM   4575  CZ  TYR 9 282    -121.871-113.690 623.727  1.00  7.20           C
ATOM   4576  OH  TYR 9 282    -120.681-114.321 623.540  1.00  7.20           O
ATOM   4577  HH  TYR 9 282    -119.928-113.676 623.668  1.00  7.20           H
ATOM   4578  HN  TYR 9 282    -127.852-110.685 624.213  1.00  7.20           H
ATOM   4579  N   ALA 9 283    -127.331-112.488 621.976  1.00  7.20           N
ATOM   4580  CA  ALA 9 283    -127.496-113.576 621.027  1.00  7.20           C
ATOM   4581  C   ALA 9 283    -128.435-113.129 619.904  1.00  7.20           C
ATOM   4582  O   ALA 9 283    -128.431-113.708 618.819  1.00  7.20           O
ATOM   4583  HA  ALA 9 283    -126.517-113.798 620.603  1.00  7.20           H
ATOM   4584  CB  ALA 9 283    -128.011-114.818 621.757  1.00  7.20           C
ATOM   4585 1HB  ALA 9 283    -127.294-115.111 622.524  1.00  7.20           H
ATOM   4586 2HB  ALA 9 283    -128.970-114.594 622.223  1.00  7.20           H
ATOM   4587 3HB  ALA 9 283    -128.135-115.633 621.045  1.00  7.20           H
ATOM   4588  HN  ALA 9 283    -128.057-112.409 622.659  1.00  7.20           H
ATOM   4589  N   MET 9 284    -129.218-112.103 620.204  1.00  7.20           N
ATOM   4590  CA  MET 9 284    -130.182-111.591 619.245  1.00  7.20           C
ATOM   4591  C   MET 9 284    -131.012-112.727 618.643  1.00  7.20           C
ATOM   4592  O   MET 9 284    -131.148-112.824 617.425  1.00  7.20           O
ATOM   4593  HA  MET 9 284    -130.828-110.918 619.808  1.00  7.20           H
ATOM   4594  CB  MET 9 284    -129.446-110.850 618.127  1.00  7.20           C
ATOM   4595 1HB  MET 9 284    -128.729-111.520 617.652  1.00  7.20           H
ATOM   4596 2HB  MET 9 284    -130.156-110.545 617.358  1.00  7.20           H
ATOM   4597  CG  MET 9 284    -128.717-109.620 618.672  1.00  7.20           C
ATOM   4598 1HG  MET 9 284    -129.441-108.864 618.978  1.00  7.20           H
ATOM   4599 2HG  MET 9 284    -128.144-109.890 619.559  1.00  7.20           H
ATOM   4600  SD  MET 9 284    -127.630-108.951 617.424  1.00  7.20           S
ATOM   4601  CE  MET 9 284    -126.287-110.122 617.523  1.00  7.20           C
ATOM   4602 1HE  MET 9 284    -125.867-110.109 618.529  1.00  7.20           H
ATOM   4603 2HE  MET 9 284    -126.658-111.121 617.298  1.00  7.20           H
ATOM   4604 3HE  MET 9 284    -125.514-109.850 616.804  1.00  7.20           H
ATOM   4605  HN  MET 9 284    -129.201-111.624 621.082  1.00  7.20           H
ATOM   4606  N   PHE 9 285    -131.547-113.557 619.526  1.00  7.20           N
ATOM   4607  CA  PHE 9 285    -132.214-114.776 619.099  1.00  7.20           C
ATOM   4608  C   PHE 9 285    -133.702-114.526 618.846  1.00  7.20           C
ATOM   4609  O   PHE 9 285    -134.367-115.328 618.193  1.00  7.20           O
ATOM   4610  HA  PHE 9 285    -131.739-115.097 618.173  1.00  7.20           H
ATOM   4611  CB  PHE 9 285    -132.066-115.789 620.236  1.00  7.20           C
ATOM   4612 1HB  PHE 9 285    -132.302-116.783 619.856  1.00  7.20           H
ATOM   4613 2HB  PHE 9 285    -131.024-115.810 620.557  1.00  7.20           H
ATOM   4614  CG  PHE 9 285    -132.952-115.499 621.449  1.00  7.20           C
ATOM   4615  HD1 PHE 9 285    -131.473-114.319 622.418  1.00  7.20           H
ATOM   4616  CD1 PHE 9 285    -132.481-114.729 622.466  1.00  7.20           C
ATOM   4617  HD2 PHE 9 285    -134.588-116.627 620.694  1.00  7.20           H
ATOM   4618  CD2 PHE 9 285    -134.211-116.010 621.509  1.00  7.20           C
ATOM   4619  CE1 PHE 9 285    -133.304-114.459 623.592  1.00  7.20           C
ATOM   4620  HE1 PHE 9 285    -132.927-113.842 624.407  1.00  7.20           H
ATOM   4621  CE2 PHE 9 285    -135.033-115.741 622.635  1.00  7.20           C
ATOM   4622  HE2 PHE 9 285    -136.042-116.151 622.683  1.00  7.20           H
ATOM   4623  CZ  PHE 9 285    -134.563-114.971 623.652  1.00  7.20           C
ATOM   4624  HZ  PHE 9 285    -135.194-114.764 624.516  1.00  7.20           H
ATOM   4625  HN  PHE 9 285    -131.530-113.410 620.515  1.00  7.20           H
ATOM   4626  N   ILE 9 286    -134.181-113.410 619.376  1.00  7.20           N
ATOM   4627  CA  ILE 9 286    -135.580-113.049 619.222  1.00  7.20           C
ATOM   4628  C   ILE 9 286    -135.772-112.328 617.886  1.00  7.20           C
ATOM   4629  O   ILE 9 286    -135.760-111.099 617.832  1.00  7.20           O
ATOM   4630  HA  ILE 9 286    -136.156-113.974 619.201  1.00  7.20           H
ATOM   4631  HB  ILE 9 286    -135.490-111.315 620.472  1.00  7.20           H
ATOM   4632  CB  ILE 9 286    -136.061-112.243 620.430  1.00  7.20           C
ATOM   4633  CG1 ILE 9 286    -135.793-112.997 621.734  1.00  7.20           C
ATOM   4634 1HG1 ILE 9 286    -136.434-113.877 621.788  1.00  7.20           H
ATOM   4635 2HG1 ILE 9 286    -134.762-113.352 621.748  1.00  7.20           H
ATOM   4636  CG2 ILE 9 286    -137.535-111.860 620.282  1.00  7.20           C
ATOM   4637 1HG2 ILE 9 286    -137.665-111.256 619.385  1.00  7.20           H
ATOM   4638 2HG2 ILE 9 286    -138.139-112.764 620.202  1.00  7.20           H
ATOM   4639 3HG2 ILE 9 286    -137.851-111.288 621.155  1.00  7.20           H
ATOM   4640  CD1 ILE 9 286    -136.045-112.100 622.948  1.00  7.20           C
ATOM   4641 1HD1 ILE 9 286    -135.385-111.234 622.903  1.00  7.20           H
ATOM   4642 2HD1 ILE 9 286    -137.083-111.767 622.944  1.00  7.20           H
ATOM   4643 3HD1 ILE 9 286    -135.847-112.661 623.862  1.00  7.20           H
ATOM   4644  HN  ILE 9 286    -133.632-112.760 619.902  1.00  7.20           H
ATOM   4645  N   SER 9 287    -135.945-113.123 616.841  1.00  7.20           N
ATOM   4646  CA  SER 9 287    -136.173-112.576 615.514  1.00  7.20           C
ATOM   4647  C   SER 9 287    -137.673-112.381 615.279  1.00  7.20           C
ATOM   4648  O   SER 9 287    -138.073-111.628 614.392  1.00  7.20           O
ATOM   4649  HA  SER 9 287    -135.656-111.617 615.505  1.00  7.20           H
ATOM   4650  CB  SER 9 287    -135.581-113.485 614.435  1.00  7.20           C
ATOM   4651 1HB  SER 9 287    -135.771-113.052 613.452  1.00  7.20           H
ATOM   4652 2HB  SER 9 287    -134.499-113.535 614.557  1.00  7.20           H
ATOM   4653  HG  SER 9 287    -135.700-115.375 613.787  1.00  7.20           H
ATOM   4654  OG  SER 9 287    -136.126-114.800 614.486  1.00  7.20           O
ATOM   4655  HN  SER 9 287    -135.932-114.122 616.890  1.00  7.20           H
ATOM   4656  N   ASN 9 288    -138.461-113.071 616.090  1.00  7.20           N
ATOM   4657  CA  ASN 9 288    -139.898-113.116 615.878  1.00  7.20           C
ATOM   4658  C   ASN 9 288    -140.548-111.913 616.565  1.00  7.20           C
ATOM   4659  O   ASN 9 288    -140.411-111.735 617.774  1.00  7.20           O
ATOM   4660  HA  ASN 9 288    -140.028-113.099 614.796  1.00  7.20           H
ATOM   4661  CB  ASN 9 288    -140.504-114.387 616.477  1.00  7.20           C
ATOM   4662 1HB  ASN 9 288    -139.956-115.258 616.119  1.00  7.20           H
ATOM   4663 2HB  ASN 9 288    -140.399-114.368 617.561  1.00  7.20           H
ATOM   4664  CG  ASN 9 288    -141.982-114.518 616.103  1.00  7.20           C
ATOM   4665  OD1 ASN 9 288    -142.721-113.550 616.038  1.00  7.20           O
ATOM   4666  ND2 ASN 9 288    -142.370-115.767 615.862  1.00  7.20           N
ATOM   4667 1HD2 ASN 9 288    -141.712-116.518 615.933  1.00  7.20           H
ATOM   4668 2HD2 ASN 9 288    -143.319-115.956 615.610  1.00  7.20           H
ATOM   4669  HN  ASN 9 288    -138.134-113.592 616.879  1.00  7.20           H
ATOM   4670  N   CYS 9 289    -141.243-111.119 615.763  1.00  7.20           N
ATOM   4671  CA  CYS 9 289    -141.806-109.871 616.250  1.00  7.20           C
ATOM   4672  C   CYS 9 289    -142.866-110.202 617.303  1.00  7.20           C
ATOM   4673  O   CYS 9 289    -143.028-109.469 618.277  1.00  7.20           O
ATOM   4674  HA  CYS 9 289    -140.984-109.308 616.692  1.00  7.20           H
ATOM   4675  CB  CYS 9 289    -142.379-109.026 615.111  1.00  7.20           C
ATOM   4676 1HB  CYS 9 289    -141.604-108.828 614.370  1.00  7.20           H
ATOM   4677 2HB  CYS 9 289    -143.173-109.574 614.604  1.00  7.20           H
ATOM   4678  SG  CYS 9 289    -143.031-107.448 615.769  1.00  7.20           S
ATOM   4679  HN  CYS 9 289    -141.422-111.315 614.799  1.00  7.20           H
ATOM   4680  N   ALA 9 290    -143.560-111.307 617.072  1.00  7.20           N
ATOM   4681  CA  ALA 9 290    -144.638-111.713 617.958  1.00  7.20           C
ATOM   4682  C   ALA 9 290    -144.066-112.018 619.344  1.00  7.20           C
ATOM   4683  O   ALA 9 290    -144.668-111.669 620.358  1.00  7.20           O
ATOM   4684  HA  ALA 9 290    -145.334-110.878 618.037  1.00  7.20           H
ATOM   4685  CB  ALA 9 290    -145.372-112.912 617.353  1.00  7.20           C
ATOM   4686 1HB  ALA 9 290    -145.784-112.634 616.383  1.00  7.20           H
ATOM   4687 2HB  ALA 9 290    -144.674-113.739 617.227  1.00  7.20           H
ATOM   4688 3HB  ALA 9 290    -146.180-113.216 618.017  1.00  7.20           H
ATOM   4689  HN  ALA 9 290    -143.396-111.918 616.298  1.00  7.20           H
ATOM   4690  N   VAL 9 291    -142.910-112.666 619.342  1.00  7.20           N
ATOM   4691  CA  VAL 9 291    -142.255-113.030 620.587  1.00  7.20           C
ATOM   4692  C   VAL 9 291    -141.745-111.764 621.279  1.00  7.20           C
ATOM   4693  O   VAL 9 291    -141.866-111.625 622.495  1.00  7.20           O
ATOM   4694  HA  VAL 9 291    -143.001-113.502 621.226  1.00  7.20           H
ATOM   4695  HB  VAL 9 291    -140.420-113.587 619.651  1.00  7.20           H
ATOM   4696  CB  VAL 9 291    -141.148-114.051 620.317  1.00  7.20           C
ATOM   4697  CG1 VAL 9 291    -140.426-114.432 621.610  1.00  7.20           C
ATOM   4698 1HG1 VAL 9 291    -139.979-113.542 622.053  1.00  7.20           H
ATOM   4699 2HG1 VAL 9 291    -141.139-114.867 622.310  1.00  7.20           H
ATOM   4700 3HG1 VAL 9 291    -139.644-115.159 621.389  1.00  7.20           H
ATOM   4701  CG2 VAL 9 291    -141.705-115.291 619.614  1.00  7.20           C
ATOM   4702 1HG2 VAL 9 291    -142.463-115.756 620.244  1.00  7.20           H
ATOM   4703 2HG2 VAL 9 291    -142.152-114.999 618.663  1.00  7.20           H
ATOM   4704 3HG2 VAL 9 291    -140.897-116.000 619.434  1.00  7.20           H
ATOM   4705  HN  VAL 9 291    -142.424-112.941 618.513  1.00  7.20           H
ATOM   4706  N   SER 9 292    -141.185-110.873 620.474  1.00  7.20           N
ATOM   4707  CA  SER 9 292    -140.662-109.620 620.992  1.00  7.20           C
ATOM   4708  C   SER 9 292    -141.785-108.817 621.651  1.00  7.20           C
ATOM   4709  O   SER 9 292    -141.615-108.292 622.750  1.00  7.20           O
ATOM   4710  HA  SER 9 292    -139.911-109.904 621.730  1.00  7.20           H
ATOM   4711  CB  SER 9 292    -140.002-108.798 619.884  1.00  7.20           C
ATOM   4712 1HB  SER 9 292    -139.288-109.423 619.346  1.00  7.20           H
ATOM   4713 2HB  SER 9 292    -140.758-108.486 619.164  1.00  7.20           H
ATOM   4714  HG  SER 9 292    -138.540-107.928 620.938  1.00  7.20           H
ATOM   4715  OG  SER 9 292    -139.333-107.649 620.397  1.00  7.20           O
ATOM   4716  HN  SER 9 292    -141.087-110.996 619.486  1.00  7.20           H
ATOM   4717  N   THR 9 293    -142.908-108.747 620.952  1.00  7.20           N
ATOM   4718  CA  THR 9 293    -144.049-107.992 621.442  1.00  7.20           C
ATOM   4719  C   THR 9 293    -144.450-108.477 622.836  1.00  7.20           C
ATOM   4720  O   THR 9 293    -144.631-107.672 623.749  1.00  7.20           O
ATOM   4721  HA  THR 9 293    -143.754-106.948 621.539  1.00  7.20           H
ATOM   4722  HB  THR 9 293    -145.424-109.157 620.227  1.00  7.20           H
ATOM   4723  CB  THR 9 293    -145.173-108.112 620.410  1.00  7.20           C
ATOM   4724  OG1 THR 9 293    -144.688-107.389 619.282  1.00  7.20           O
ATOM   4725  HG1 THR 9 293    -144.222-108.011 618.652  1.00  7.20           H
ATOM   4726  CG2 THR 9 293    -146.433-107.350 620.827  1.00  7.20           C
ATOM   4727 1HG2 THR 9 293    -146.196-106.293 620.944  1.00  7.20           H
ATOM   4728 2HG2 THR 9 293    -146.802-107.747 621.772  1.00  7.20           H
ATOM   4729 3HG2 THR 9 293    -147.199-107.468 620.060  1.00  7.20           H
ATOM   4730  HN  THR 9 293    -143.045-109.194 620.068  1.00  7.20           H
ATOM   4731  N   ASN 9 294    -144.578-109.790 622.958  1.00  7.20           N
ATOM   4732  CA  ASN 9 294    -145.055-110.384 624.195  1.00  7.20           C
ATOM   4733  C   ASN 9 294    -144.039-110.120 625.308  1.00  7.20           C
ATOM   4734  O   ASN 9 294    -144.417-109.878 626.453  1.00  7.20           O
ATOM   4735  HA  ASN 9 294    -146.018-109.910 624.388  1.00  7.20           H
ATOM   4736  CB  ASN 9 294    -145.217-111.899 624.052  1.00  7.20           C
ATOM   4737 1HB  ASN 9 294    -144.322-112.322 623.596  1.00  7.20           H
ATOM   4738 2HB  ASN 9 294    -145.317-112.352 625.038  1.00  7.20           H
ATOM   4739  CG  ASN 9 294    -146.441-112.242 623.200  1.00  7.20           C
ATOM   4740  OD1 ASN 9 294    -147.303-111.417 622.945  1.00  7.20           O
ATOM   4741  ND2 ASN 9 294    -146.469-113.502 622.776  1.00  7.20           N
ATOM   4742 1HD2 ASN 9 294    -145.729-114.129 623.022  1.00  7.20           H
ATOM   4743 2HD2 ASN 9 294    -147.230-113.823 622.212  1.00  7.20           H
ATOM   4744  HN  ASN 9 294    -144.362-110.442 622.231  1.00  7.20           H
ATOM   4745  N   ILE 9 295    -142.770-110.176 624.932  1.00  7.20           N
ATOM   4746  CA  ILE 9 295    -141.696-110.013 625.897  1.00  7.20           C
ATOM   4747  C   ILE 9 295    -141.691-108.570 626.408  1.00  7.20           C
ATOM   4748  O   ILE 9 295    -141.439-108.327 627.587  1.00  7.20           O
ATOM   4749  HA  ILE 9 295    -141.907-110.675 626.736  1.00  7.20           H
ATOM   4750  HB  ILE 9 295    -140.306-110.080 624.272  1.00  7.20           H
ATOM   4751  CB  ILE 9 295    -140.362-110.456 625.294  1.00  7.20           C
ATOM   4752  CG1 ILE 9 295    -140.274-111.982 625.218  1.00  7.20           C
ATOM   4753 1HG1 ILE 9 295    -140.187-112.395 626.223  1.00  7.20           H
ATOM   4754 2HG1 ILE 9 295    -141.193-112.381 624.788  1.00  7.20           H
ATOM   4755  CG2 ILE 9 295    -139.185-109.852 626.062  1.00  7.20           C
ATOM   4756 1HG2 ILE 9 295    -139.243-108.764 626.020  1.00  7.20           H
ATOM   4757 2HG2 ILE 9 295    -139.224-110.178 627.102  1.00  7.20           H
ATOM   4758 3HG2 ILE 9 295    -138.249-110.183 625.613  1.00  7.20           H
ATOM   4759  CD1 ILE 9 295    -139.076-112.421 624.374  1.00  7.20           C
ATOM   4760 1HD1 ILE 9 295    -139.179-112.026 623.363  1.00  7.20           H
ATOM   4761 2HD1 ILE 9 295    -138.158-112.040 624.821  1.00  7.20           H
ATOM   4762 3HD1 ILE 9 295    -139.038-113.510 624.337  1.00  7.20           H
ATOM   4763  HN  ILE 9 295    -142.472-110.330 623.990  1.00  7.20           H
ATOM   4764  N   ASP 9 296    -141.972-107.652 625.495  1.00  7.20           N
ATOM   4765  CA  ASP 9 296    -141.985-106.239 625.834  1.00  7.20           C
ATOM   4766  C   ASP 9 296    -143.156-105.956 626.777  1.00  7.20           C
ATOM   4767  O   ASP 9 296    -143.030-105.159 627.706  1.00  7.20           O
ATOM   4768  HA  ASP 9 296    -141.018-106.048 626.300  1.00  7.20           H
ATOM   4769  CB  ASP 9 296    -142.164-105.374 624.585  1.00  7.20           C
ATOM   4770 1HB  ASP 9 296    -142.992-105.757 623.989  1.00  7.20           H
ATOM   4771 2HB  ASP 9 296    -142.424-104.357 624.877  1.00  7.20           H
ATOM   4772  CG  ASP 9 296    -140.887-105.358 623.742  1.00  7.20           C
ATOM   4773  OD1 ASP 9 296    -139.816-105.626 624.328  1.00  7.20           O
ATOM   4774  OD2 ASP 9 296    -141.011-105.078 622.530  1.00  7.20           O
ATOM   4775  HN  ASP 9 296    -142.188-107.860 624.541  1.00  7.20           H
ATOM   4776  N   ILE 9 297    -144.267-106.624 626.506  1.00  7.20           N
ATOM   4777  CA  ILE 9 297    -145.438-106.505 627.358  1.00  7.20           C
ATOM   4778  C   ILE 9 297    -145.116-107.072 628.742  1.00  7.20           C
ATOM   4779  O   ILE 9 297    -145.466-106.475 629.759  1.00  7.20           O
ATOM   4780  HA  ILE 9 297    -145.660-105.443 627.463  1.00  7.20           H
ATOM   4781  HB  ILE 9 297    -146.356-108.142 626.332  1.00  7.20           H
ATOM   4782  CB  ILE 9 297    -146.652-107.158 626.694  1.00  7.20           C
ATOM   4783  CG1 ILE 9 297    -147.113-106.349 625.480  1.00  7.20           C
ATOM   4784 1HG1 ILE 9 297    -147.557-105.411 625.811  1.00  7.20           H
ATOM   4785 2HG1 ILE 9 297    -146.254-106.095 624.860  1.00  7.20           H
ATOM   4786  CG2 ILE 9 297    -147.782-107.370 627.704  1.00  7.20           C
ATOM   4787 1HG2 ILE 9 297    -147.433-108.018 628.508  1.00  7.20           H
ATOM   4788 2HG2 ILE 9 297    -148.084-106.408 628.118  1.00  7.20           H
ATOM   4789 3HG2 ILE 9 297    -148.632-107.835 627.206  1.00  7.20           H
ATOM   4790  CD1 ILE 9 297    -148.131-107.137 624.651  1.00  7.20           C
ATOM   4791 1HD1 ILE 9 297    -147.675-108.063 624.302  1.00  7.20           H
ATOM   4792 2HD1 ILE 9 297    -148.999-107.368 625.267  1.00  7.20           H
ATOM   4793 3HD1 ILE 9 297    -148.442-106.539 623.794  1.00  7.20           H
ATOM   4794  HN  ILE 9 297    -144.375-107.235 625.722  1.00  7.20           H
ATOM   4795  N   CYS 9 298    -144.451-108.219 628.737  1.00  7.20           N
ATOM   4796  CA  CYS 9 298    -144.064-108.865 629.979  1.00  7.20           C
ATOM   4797  C   CYS 9 298    -143.181-107.897 630.769  1.00  7.20           C
ATOM   4798  O   CYS 9 298    -143.294-107.805 631.991  1.00  7.20           O
ATOM   4799  HA  CYS 9 298    -144.985-109.079 630.521  1.00  7.20           H
ATOM   4800  CB  CYS 9 298    -143.362-110.201 629.727  1.00  7.20           C
ATOM   4801 1HB  CYS 9 298    -142.637-110.094 628.920  1.00  7.20           H
ATOM   4802 2HB  CYS 9 298    -142.808-110.504 630.615  1.00  7.20           H
ATOM   4803  HG  CYS 9 298    -144.784-111.075 628.041  1.00  7.20           H
ATOM   4804  SG  CYS 9 298    -144.594-111.483 629.293  1.00  7.20           S
ATOM   4805  HN  CYS 9 298    -144.179-108.703 627.905  1.00  7.20           H
ATOM   4806  N   PHE 9 299    -142.322-107.200 630.040  1.00  7.20           N
ATOM   4807  CA  PHE 9 299    -141.433-106.229 630.655  1.00  7.20           C
ATOM   4808  C   PHE 9 299    -142.228-105.135 631.372  1.00  7.20           C
ATOM   4809  O   PHE 9 299    -141.913-104.775 632.505  1.00  7.20           O
ATOM   4810  HA  PHE 9 299    -140.821-106.765 631.381  1.00  7.20           H
ATOM   4811  CB  PHE 9 299    -140.616-105.594 629.529  1.00  7.20           C
ATOM   4812 1HB  PHE 9 299    -140.087-106.380 628.990  1.00  7.20           H
ATOM   4813 2HB  PHE 9 299    -141.297-105.124 628.819  1.00  7.20           H
ATOM   4814  CG  PHE 9 299    -139.602-104.552 630.006  1.00  7.20           C
ATOM   4815  HD1 PHE 9 299    -141.009-102.959 629.950  1.00  7.20           H
ATOM   4816  CD1 PHE 9 299    -139.982-103.256 630.164  1.00  7.20           C
ATOM   4817  HD2 PHE 9 299    -138.016-105.961 630.147  1.00  7.20           H
ATOM   4818  CD2 PHE 9 299    -138.321-104.922 630.274  1.00  7.20           C
ATOM   4819  CE1 PHE 9 299    -139.042-102.289 630.607  1.00  7.20           C
ATOM   4820  HE1 PHE 9 299    -139.346-101.250 630.733  1.00  7.20           H
ATOM   4821  CE2 PHE 9 299    -137.380-103.955 630.717  1.00  7.20           C
ATOM   4822  HE2 PHE 9 299    -136.354-104.252 630.931  1.00  7.20           H
ATOM   4823  CZ  PHE 9 299    -137.760-102.659 630.874  1.00  7.20           C
ATOM   4824  HZ  PHE 9 299    -137.038-101.917 631.215  1.00  7.20           H
ATOM   4825  HN  PHE 9 299    -142.228-107.290 629.049  1.00  7.20           H
ATOM   4826  N   GLN 9 300    -143.243-104.637 630.681  1.00  7.20           N
ATOM   4827  CA  GLN 9 300    -144.052-103.555 631.215  1.00  7.20           C
ATOM   4828  C   GLN 9 300    -144.701-103.978 632.535  1.00  7.20           C
ATOM   4829  O   GLN 9 300    -144.662-103.236 633.515  1.00  7.20           O
ATOM   4830  HA  GLN 9 300    -143.357-102.734 631.391  1.00  7.20           H
ATOM   4831  CB  GLN 9 300    -145.109-103.109 630.203  1.00  7.20           C
ATOM   4832 1HB  GLN 9 300    -145.632-103.981 629.810  1.00  7.20           H
ATOM   4833 2HB  GLN 9 300    -145.854-102.487 630.699  1.00  7.20           H
ATOM   4834  CG  GLN 9 300    -144.471-102.329 629.051  1.00  7.20           C
ATOM   4835 1HG  GLN 9 300    -143.897-101.492 629.449  1.00  7.20           H
ATOM   4836 2HG  GLN 9 300    -143.770-102.971 628.517  1.00  7.20           H
ATOM   4837  CD  GLN 9 300    -145.536-101.811 628.083  1.00  7.20           C
ATOM   4838  OE1 GLN 9 300    -146.584-101.324 628.475  1.00  7.20           O
ATOM   4839  NE2 GLN 9 300    -145.211-101.943 626.800  1.00  7.20           N
ATOM   4840 1HE2 GLN 9 300    -144.335-102.352 626.546  1.00  7.20           H
ATOM   4841 2HE2 GLN 9 300    -145.843-101.634 626.090  1.00  7.20           H
ATOM   4842  HN  GLN 9 300    -143.515-104.961 629.775  1.00  7.20           H
ATOM   4843  N   VAL 9 301    -145.282-105.168 632.517  1.00  7.20           N
ATOM   4844  CA  VAL 9 301    -146.040-105.648 633.659  1.00  7.20           C
ATOM   4845  C   VAL 9 301    -145.102-105.810 634.857  1.00  7.20           C
ATOM   4846  O   VAL 9 301    -145.383-105.305 635.943  1.00  7.20           O
ATOM   4847  HA  VAL 9 301    -146.788-104.892 633.899  1.00  7.20           H
ATOM   4848  HB  VAL 9 301    -146.034-107.655 632.933  1.00  7.20           H
ATOM   4849  CB  VAL 9 301    -146.774-106.941 633.295  1.00  7.20           C
ATOM   4850  CG1 VAL 9 301    -147.453-107.550 634.523  1.00  7.20           C
ATOM   4851 1HG1 VAL 9 301    -146.702-107.776 635.279  1.00  7.20           H
ATOM   4852 2HG1 VAL 9 301    -148.175-106.841 634.928  1.00  7.20           H
ATOM   4853 3HG1 VAL 9 301    -147.967-108.468 634.236  1.00  7.20           H
ATOM   4854  CG2 VAL 9 301    -147.784-106.700 632.172  1.00  7.20           C
ATOM   4855 1HG2 VAL 9 301    -148.518-105.961 632.495  1.00  7.20           H
ATOM   4856 2HG2 VAL 9 301    -147.264-106.332 631.287  1.00  7.20           H
ATOM   4857 3HG2 VAL 9 301    -148.291-107.635 631.933  1.00  7.20           H
ATOM   4858  HN  VAL 9 301    -145.241-105.799 631.742  1.00  7.20           H
ATOM   4859  N   THR 9 302    -144.007-106.518 634.619  1.00  7.20           N
ATOM   4860  CA  THR 9 302    -143.090-106.861 635.692  1.00  7.20           C
ATOM   4861  C   THR 9 302    -142.404-105.604 636.231  1.00  7.20           C
ATOM   4862  O   THR 9 302    -142.126-105.508 637.425  1.00  7.20           O
ATOM   4863  HA  THR 9 302    -143.666-107.288 636.513  1.00  7.20           H
ATOM   4864  HB  THR 9 302    -141.396-108.200 635.930  1.00  7.20           H
ATOM   4865  CB  THR 9 302    -142.109-107.907 635.159  1.00  7.20           C
ATOM   4866  OG1 THR 9 302    -141.546-107.297 634.001  1.00  7.20           O
ATOM   4867  HG1 THR 9 302    -142.052-107.580 633.185  1.00  7.20           H
ATOM   4868  CG2 THR 9 302    -142.816-109.152 634.618  1.00  7.20           C
ATOM   4869 1HG2 THR 9 302    -143.480-108.867 633.802  1.00  7.20           H
ATOM   4870 2HG2 THR 9 302    -143.399-109.613 635.415  1.00  7.20           H
ATOM   4871 3HG2 THR 9 302    -142.074-109.861 634.253  1.00  7.20           H
ATOM   4872  HN  THR 9 302    -143.744-106.853 633.714  1.00  7.20           H
ATOM   4873  N   GLN 9 303    -142.153-104.671 635.324  1.00  7.20           N
ATOM   4874  CA  GLN 9 303    -141.565-103.398 635.703  1.00  7.20           C
ATOM   4875  C   GLN 9 303    -142.472-102.671 636.699  1.00  7.20           C
ATOM   4876  O   GLN 9 303    -141.996-102.123 637.692  1.00  7.20           O
ATOM   4877  HA  GLN 9 303    -140.617-103.646 636.180  1.00  7.20           H
ATOM   4878  CB  GLN 9 303    -141.296-102.530 634.472  1.00  7.20           C
ATOM   4879 1HB  GLN 9 303    -140.541-103.005 633.846  1.00  7.20           H
ATOM   4880 2HB  GLN 9 303    -142.203-102.450 633.873  1.00  7.20           H
ATOM   4881  CG  GLN 9 303    -140.823-101.133 634.880  1.00  7.20           C
ATOM   4882 1HG  GLN 9 303    -141.686-100.495 635.072  1.00  7.20           H
ATOM   4883 2HG  GLN 9 303    -140.257-101.193 635.809  1.00  7.20           H
ATOM   4884  CD  GLN 9 303    -139.954-100.507 633.786  1.00  7.20           C
ATOM   4885  OE1 GLN 9 303    -140.433 -99.845 632.880  1.00  7.20           O
ATOM   4886  NE2 GLN 9 303    -138.655-100.754 633.922  1.00  7.20           N
ATOM   4887 1HE2 GLN 9 303    -138.327-101.306 634.689  1.00  7.20           H
ATOM   4888 2HE2 GLN 9 303    -138.004-100.388 633.256  1.00  7.20           H
ATOM   4889  HN  GLN 9 303    -142.342-104.775 634.347  1.00  7.20           H
ATOM   4890  N   THR 9 304    -143.762-102.689 636.398  1.00  7.20           N
ATOM   4891  CA  THR 9 304    -144.731-101.980 637.216  1.00  7.20           C
ATOM   4892  C   THR 9 304    -144.789-102.586 638.620  1.00  7.20           C
ATOM   4893  O   THR 9 304    -144.847-101.861 639.611  1.00  7.20           O
ATOM   4894  HA  THR 9 304    -144.398-100.949 637.327  1.00  7.20           H
ATOM   4895  HB  THR 9 304    -146.473-103.022 636.441  1.00  7.20           H
ATOM   4896  CB  THR 9 304    -146.076-102.008 636.487  1.00  7.20           C
ATOM   4897  OG1 THR 9 304    -145.801-101.398 635.228  1.00  7.20           O
ATOM   4898  HG1 THR 9 304    -145.638-102.101 634.536  1.00  7.20           H
ATOM   4899  CG2 THR 9 304    -147.111-101.083 637.130  1.00  7.20           C
ATOM   4900 1HG2 THR 9 304    -146.741-100.058 637.115  1.00  7.20           H
ATOM   4901 2HG2 THR 9 304    -147.282-101.391 638.162  1.00  7.20           H
ATOM   4902 3HG2 THR 9 304    -148.046-101.140 636.574  1.00  7.20           H
ATOM   4903  HN  THR 9 304    -144.147-103.176 635.614  1.00  7.20           H
ATOM   4904  N   ILE 9 305    -144.771-103.911 638.659  1.00  7.20           N
ATOM   4905  CA  ILE 9 305    -144.800-104.622 639.926  1.00  7.20           C
ATOM   4906  C   ILE 9 305    -143.596-104.199 640.770  1.00  7.20           C
ATOM   4907  O   ILE 9 305    -143.709-104.046 641.986  1.00  7.20           O
ATOM   4908  HA  ILE 9 305    -145.709-104.324 640.448  1.00  7.20           H
ATOM   4909  HB  ILE 9 305    -144.113-106.411 638.975  1.00  7.20           H
ATOM   4910  CB  ILE 9 305    -144.886-106.131 639.691  1.00  7.20           C
ATOM   4911  CG1 ILE 9 305    -146.233-106.514 639.073  1.00  7.20           C
ATOM   4912 1HG1 ILE 9 305    -147.017-106.437 639.826  1.00  7.20           H
ATOM   4913 2HG1 ILE 9 305    -146.485-105.812 638.278  1.00  7.20           H
ATOM   4914  CG2 ILE 9 305    -144.608-106.904 640.982  1.00  7.20           C
ATOM   4915 1HG2 ILE 9 305    -143.607-106.663 641.341  1.00  7.20           H
ATOM   4916 2HG2 ILE 9 305    -145.342-106.626 641.738  1.00  7.20           H
ATOM   4917 3HG2 ILE 9 305    -144.676-107.974 640.786  1.00  7.20           H
ATOM   4918  CD1 ILE 9 305    -146.194-107.937 638.512  1.00  7.20           C
ATOM   4919 1HD1 ILE 9 305    -145.425-108.003 637.743  1.00  7.20           H
ATOM   4920 2HD1 ILE 9 305    -145.966-108.638 639.315  1.00  7.20           H
ATOM   4921 3HD1 ILE 9 305    -147.164-108.183 638.079  1.00  7.20           H
ATOM   4922  HN  ILE 9 305    -144.738-104.494 637.848  1.00  7.20           H
ATOM   4923  N   ALA 9 306    -142.471-104.023 640.093  1.00  7.20           N
ATOM   4924  CA  ALA 9 306    -141.234-103.680 640.773  1.00  7.20           C
ATOM   4925  C   ALA 9 306    -141.367-102.288 641.394  1.00  7.20           C
ATOM   4926  O   ALA 9 306    -140.788-102.015 642.445  1.00  7.20           O
ATOM   4927  HA  ALA 9 306    -141.079-104.410 641.568  1.00  7.20           H
ATOM   4928  CB  ALA 9 306    -140.067-103.769 639.788  1.00  7.20           C
ATOM   4929 1HB  ALA 9 306    -139.998-104.785 639.398  1.00  7.20           H
ATOM   4930 2HB  ALA 9 306    -140.233-103.075 638.964  1.00  7.20           H
ATOM   4931 3HB  ALA 9 306    -139.139-103.512 640.298  1.00  7.20           H
ATOM   4932  HN  ALA 9 306    -142.397-104.111 639.100  1.00  7.20           H
ATOM   4933  N   PHE 9 307    -142.134-101.445 640.719  1.00  7.20           N
ATOM   4934  CA  PHE 9 307    -142.307-100.072 641.162  1.00  7.20           C
ATOM   4935  C   PHE 9 307    -143.164-100.008 642.428  1.00  7.20           C
ATOM   4936  O   PHE 9 307    -142.928 -99.173 643.300  1.00  7.20           O
ATOM   4937  HA  PHE 9 307    -141.315 -99.673 641.376  1.00  7.20           H
ATOM   4938  CB  PHE 9 307    -143.026 -99.326 640.036  1.00  7.20           C
ATOM   4939 1HB  PHE 9 307    -143.896 -99.907 639.727  1.00  7.20           H
ATOM   4940 2HB  PHE 9 307    -143.398 -98.377 640.422  1.00  7.20           H
ATOM   4941  CG  PHE 9 307    -142.151 -99.054 638.811  1.00  7.20           C
ATOM   4942  HD1 PHE 9 307    -140.495-100.139 639.585  1.00  7.20           H
ATOM   4943  CD1 PHE 9 307    -140.885 -99.548 638.757  1.00  7.20           C
ATOM   4944  HD2 PHE 9 307    -143.652 -97.920 637.821  1.00  7.20           H
ATOM   4945  CD2 PHE 9 307    -142.638 -98.317 637.777  1.00  7.20           C
ATOM   4946  CE1 PHE 9 307    -140.072 -99.296 637.620  1.00  7.20           C
ATOM   4947  HE1 PHE 9 307    -139.058 -99.692 637.576  1.00  7.20           H
ATOM   4948  CE2 PHE 9 307    -141.825 -98.064 636.641  1.00  7.20           C
ATOM   4949  HE2 PHE 9 307    -142.216 -97.473 635.812  1.00  7.20           H
ATOM   4950  CZ  PHE 9 307    -140.560 -98.559 636.586  1.00  7.20           C
ATOM   4951  HZ  PHE 9 307    -139.936 -98.365 635.713  1.00  7.20           H
ATOM   4952  HN  PHE 9 307    -142.631-101.686 639.885  1.00  7.20           H
ATOM   4953  N   PHE 9 308    -144.140-100.902 642.489  1.00  7.20           N
ATOM   4954  CA  PHE 9 308    -145.040-100.950 643.629  1.00  7.20           C
ATOM   4955  C   PHE 9 308    -144.267-101.197 644.927  1.00  7.20           C
ATOM   4956  O   PHE 9 308    -144.751-100.877 646.012  1.00  7.20           O
ATOM   4957  HA  PHE 9 308    -145.543 -99.985 643.686  1.00  7.20           H
ATOM   4958  CB  PHE 9 308    -146.000-102.117 643.392  1.00  7.20           C
ATOM   4959 1HB  PHE 9 308    -145.492-102.878 642.798  1.00  7.20           H
ATOM   4960 2HB  PHE 9 308    -146.246-102.573 644.351  1.00  7.20           H
ATOM   4961  CG  PHE 9 308    -147.298-101.721 642.684  1.00  7.20           C
ATOM   4962  HD1 PHE 9 308    -148.159-100.886 644.440  1.00  7.20           H
ATOM   4963  CD1 PHE 9 308    -148.289-101.101 643.379  1.00  7.20           C
ATOM   4964  HD2 PHE 9 308    -146.666-102.486 640.804  1.00  7.20           H
ATOM   4965  CD2 PHE 9 308    -147.460-101.989 641.361  1.00  7.20           C
ATOM   4966  CE1 PHE 9 308    -149.493-100.733 642.723  1.00  7.20           C
ATOM   4967  HE1 PHE 9 308    -150.288-100.237 643.279  1.00  7.20           H
ATOM   4968  CE2 PHE 9 308    -148.664-101.622 640.704  1.00  7.20           C
ATOM   4969  HE2 PHE 9 308    -148.794-101.836 639.644  1.00  7.20           H
ATOM   4970  CZ  PHE 9 308    -149.655-101.001 641.399  1.00  7.20           C
ATOM   4971  HZ  PHE 9 308    -150.580-100.719 640.895  1.00  7.20           H
ATOM   4972  HN  PHE 9 308    -144.321-101.582 641.779  1.00  7.20           H
ATOM   4973  N   HIS 9 309    -143.079-101.763 644.773  1.00  7.20           N
ATOM   4974  CA  HIS 9 309    -142.258-102.104 645.922  1.00  7.20           C
ATOM   4975  C   HIS 9 309    -141.983-100.846 646.747  1.00  7.20           C
ATOM   4976  O   HIS 9 309    -141.947-100.900 647.976  1.00  7.20           O
ATOM   4977  HA  HIS 9 309    -142.838-102.804 646.524  1.00  7.20           H
ATOM   4978  CB  HIS 9 309    -140.977-102.816 645.482  1.00  7.20           C
ATOM   4979 1HB  HIS 9 309    -141.244-103.670 644.858  1.00  7.20           H
ATOM   4980 2HB  HIS 9 309    -140.392-102.139 644.860  1.00  7.20           H
ATOM   4981  CG  HIS 9 309    -140.118-103.297 646.626  1.00  7.20           C
ATOM   4982  HD1 HIS 9 309    -138.789-101.645 646.830  1.00  7.20           H
ATOM   4983  ND1 HIS 9 309    -139.075-102.550 647.146  1.00  7.20           N
ATOM   4984  CD2 HIS 9 309    -140.158-104.454 647.347  1.00  7.20           C
ATOM   4985  HD2 HIS 9 309    -140.863-105.272 647.200  1.00  7.20           H
ATOM   4986  CE1 HIS 9 309    -138.519-103.237 648.132  1.00  7.20           C
ATOM   4987  HE1 HIS 9 309    -137.672-102.915 648.740  1.00  7.20           H
ATOM   4988  NE2 HIS 9 309    -139.191-104.417 648.255  1.00  7.20           N
ATOM   4989  HN  HIS 9 309    -142.678-101.988 643.885  1.00  7.20           H
ATOM   4990  N   SER 9 310    -141.795 -99.741 646.039  1.00  7.20           N
ATOM   4991  CA  SER 9 310    -141.376 -98.505 646.678  1.00  7.20           C
ATOM   4992  C   SER 9 310    -142.502 -97.966 647.564  1.00  7.20           C
ATOM   4993  O   SER 9 310    -142.267 -97.120 648.425  1.00  7.20           O
ATOM   4994  HA  SER 9 310    -140.509 -98.772 647.282  1.00  7.20           H
ATOM   4995  CB  SER 9 310    -140.971 -97.458 645.639  1.00  7.20           C
ATOM   4996 1HB  SER 9 310    -141.770 -97.348 644.905  1.00  7.20           H
ATOM   4997 2HB  SER 9 310    -140.851 -96.491 646.126  1.00  7.20           H
ATOM   4998  HG  SER 9 310    -138.997 -97.783 645.618  1.00  7.20           H
ATOM   4999  OG  SER 9 310    -139.761 -97.807 644.973  1.00  7.20           O
ATOM   5000  HN  SER 9 310    -141.925 -99.683 645.050  1.00  7.20           H
[truncated: 233,766 more chars]
