# Supplementary material for: Noncanonical roles of chemokine regions in CCR9 activation revealed by structural modeling and mutational mapping
Source: Nat Commun. 2025 Aug 18;16:7695. doi: 10.1038/s41467-025-62321-9 (PMC12361432; doi:10.1038/s41467-025-62321-9)
Supplement: Supplementary file 3 — Supplementary Data 1 [file 41467_2025_62321_MOESM3_ESM.zip › SuppData1_3D_models/Fig4_CCR9_CCL25/Fig4HIJ_CCR9_CCL25_rnk23.pdb]

HEADER                                                        CCR9_CCL25_RNK23
EXPDTA    THEORETICAL MODEL
REMARK   3                                                              
REMARK   3 REFINEMENT OR HYDROGEN PLACEMENT:                            
REMARK   3   PROGRAM 1                  ICM 3.9                     
REMARK   3   AUTHORS 1      R.ABAGYAN, M.TOTROV                         
SEQRES   1 9  369  MET THR PRO THR ASP PHE THR SER PRO ILE PRO ASN MET 
SEQRES   2 9  369  ALA ASP ASP TYR GLY SER GLU SER THR SER SER MET GLU 
SEQRES   3 9  369  ASP TYR VAL ASN PHE ASN PHE THR ASP PHE TYR CYS GLU 
SEQRES   4 9  369  LYS ASN ASN VAL ARG GLN PHE ALA SER HIS PHE LEU PRO 
SEQRES   5 9  369  PRO LEU TYR TRP LEU VAL PHE ILE VAL GLY ALA LEU GLY 
SEQRES   6 9  369  ASN SER LEU VAL ILE LEU VAL TYR TRP TYR CYS THR ARG 
SEQRES   7 9  369  VAL LYS THR MET THR ASP MET PHE LEU LEU ASN LEU ALA 
SEQRES   8 9  369  ILE ALA ASP LEU LEU PHE LEU VAL THR LEU PRO PHE TRP 
SEQRES   9 9  369  ALA ILE ALA ALA ALA ASP GLN TRP LYS PHE GLN THR PHE 
SEQRES  10 9  369  MET CYS LYS VAL VAL ASN SER MET TYR LYS MET ASN PHE 
SEQRES  11 9  369  TYR SER CYS VAL LEU LEU ILE MET CYS ILE SER VAL ASP 
SEQRES  12 9  369  ARG TYR ILE ALA ILE ALA GLN ALA MET ARG ALA HIS THR 
SEQRES  13 9  369  TRP ARG GLU LYS ARG LEU LEU TYR SER LYS MET VAL CYS 
SEQRES  14 9  369  PHE THR ILE TRP VAL LEU ALA ALA ALA LEU CYS ILE PRO 
SEQRES  15 9  369  GLU ILE LEU TYR SER GLN ILE LYS GLU GLU SER GLY ILE 
SEQRES  16 9  369  ALA ILE CYS THR MET VAL TYR PRO SER ASP GLU SER THR 
SEQRES  17 9  369  LYS LEU LYS SER ALA VAL LEU THR LEU LYS VAL ILE LEU 
SEQRES  18 9  369  GLY PHE PHE LEU PRO PHE VAL VAL MET ALA CYS CYS TYR 
SEQRES  19 9  369  THR ILE ILE ILE HIS THR LEU ILE GLN ALA LYS LYS SER 
SEQRES  20 9  369  SER LYS HIS LYS ALA LEU LYS VAL THR ILE THR VAL LEU 
SEQRES  21 9  369  THR VAL PHE VAL LEU SER GLN PHE PRO TYR ASN CYS ILE 
SEQRES  22 9  369  LEU LEU VAL GLN THR ILE ASP ALA TYR ALA MET PHE ILE 
SEQRES  23 9  369  SER ASN CYS ALA VAL SER THR ASN ILE ASP ILE CYS PHE 
SEQRES  24 9  369  GLN VAL THR GLN THR ILE ALA PHE PHE HIS SER CYS LEU 
SEQRES  25 9  369  ASN PRO VAL LEU TYR VAL PHE VAL GLY GLU ARG PHE ARG 
SEQRES  26 9  369  ARG ASP LEU VAL LYS THR LEU LYS ASN LEU GLY CYS ILE 
SEQRES  27 9  369  SER GLN ALA GLN TRP VAL SER PHE THR ARG ARG GLU GLY 
SEQRES  28 9  369  SER LEU LYS LEU SER SER MET LEU LEU GLU THR THR SER 
SEQRES  29 9  369  GLY ALA LEU SER LEU                                 
SEQRES   1 A  127  PCA GLY VAL PHE GLU ASP CYS CYS LEU ALA TYR HIS TYR 
SEQRES   2 A  127  PRO ILE GLY TRP ALA VAL LEU ARG ARG ALA TRP THR TYR 
SEQRES   3 A  127  ARG ILE GLN GLU VAL SER GLY SER CYS ASN LEU PRO ALA 
SEQRES   4 A  127  ALA ILE PHE TYR LEU PRO LYS ARG HIS ARG LYS VAL CYS 
SEQRES   5 A  127  GLY ASN PRO LYS SER ARG GLU VAL GLN ARG ALA MET LYS 
SEQRES   6 A  127  LEU LEU ASP ALA ARG ASN LYS VAL PHE ALA LYS LEU HIS 
SEQRES   7 A  127  HIS ASN THR GLN THR PHE GLN ALA GLY PRO HIS ALA VAL 
SEQRES   8 A  127  LYS LYS LEU SER SER GLY ASN SER LYS LEU SER SER SER 
SEQRES   9 A  127  LYS PHE SER ASN PRO ILE SER SER SER LYS ARG ASN VAL 
SEQRES  10 A  127  SER LEU LEU ILE SER ALA ASN SER GLY LEU             
HELIX    1  HA ASP 9   15  ASP 9   15  5
HELIX    2  HB ASP 9   16  ASN 9   30  1
HELIX    3  HC ASN 9   41  SER 9   48  1
HELIX    4  HD PHE 9   50  TYR 9   75  1
HELIX    5  HE MET 9   82  LEU 9   98  1
HELIX    6  HF VAL 9   99  THR 9  100  1
HELIX    7  HG LEU 9  101  ALA 9  109  1
HELIX    8  HH THR 9  116  SER 9  141  1
HELIX    9  HI ASP 9  143  ALA 9  149  1
HELIX   10  HJ ALA 9  151  THR 9  156  1
HELIX   11  HK ARG 9  158  LEU 9  179  1
HELIX   12  HL CYS 9  180  CYS 9  180  5
HELIX   13  HM ILE 9  181  TYR 9  186  1
HELIX   14  HN SER 9  207  VAL 9  219  1
HELIX   15  HO ILE 9  220  PHE 9  224  1
HELIX   16  HP LEU 9  225  GLN 9  243  1
HELIX   17  HQ SER 9  247  SER 9  248  1
HELIX   18  HR LYS 9  249  SER 9  266  1
HELIX   19  HS PHE 9  268  THR 9  278  1
HELIX   20  HT ASP 9  280  ALA 9  283  1
HELIX   21  HU CYS 9  289  ASN 9  294  1
HELIX   22  HV ASP 9  296  PHE 9  307  1
HELIX   23  HW PHE 9  308  PHE 9  308  5
HELIX   24  HX HIS 9  309  SER 9  310  1
HELIX   25  HY LEU 9  312  VAL 9  320  1
HELIX    0  H@ GLU 9  322  ASN 9  334  1
HELIX    1  HA GLN 9  340  ALA 9  366  1
HELIX    2  HB LEU 9  367  SER 9  368  1
HELIX    3  HC TRP A   17  LEU A   20  1
HELIX    4  HD ARG A   21  ARG A   22  1
HELIX    5  HE LYS A   46  HIS A   48  1
HELIX    6  HF ARG A   58  PHE A   84  1
SHEET    1  SA 1 TYR 9  37  CYS 9  38  0
SHEET    2  SB 1 SER 9 187  GLU 9 192  0
SHEET    3  SC 1 ILE 9 195  MET 9 200  0
SHEET    4  SD 1 CYS A   7  CYS A   8  0
SHEET    5  SE 1 THR A  25  GLN A  29  0
SHEET    6  SF 1 ALA A  39  TYR A  43  0
SHEET    7  SG 1 LYS A  50  GLY A  53  0
SSBOND   1 CYS 9  119    CYS 9  198 
SSBOND   2 CYS 9  289    CYS 9   38 
SSBOND   3 CYS A    7    CYS A   35 
SSBOND   4 CYS A    8    CYS A   52 
ATOM      1  N   MET 9   1    -112.638 -97.399 539.053  1.00  8.25           N
ATOM      2  CA  MET 9   1    -112.615 -96.835 540.392  1.00  8.25           C
ATOM      3  C   MET 9   1    -113.974 -96.992 541.076  1.00  8.25           C
ATOM      4  O   MET 9   1    -114.974 -96.446 540.613  1.00  8.25           O
ATOM      5  HA  MET 9   1    -111.859 -97.401 540.936  1.00  8.25           H
ATOM      6  CB  MET 9   1    -112.251 -95.351 540.315  1.00  8.25           C
ATOM      7 1HB  MET 9   1    -112.823 -94.873 539.519  1.00  8.25           H
ATOM      8 2HB  MET 9   1    -112.527 -94.856 541.246  1.00  8.25           H
ATOM      9  CG  MET 9   1    -110.754 -95.166 540.056  1.00  8.25           C
ATOM     10 1HG  MET 9   1    -110.192 -95.366 540.968  1.00  8.25           H
ATOM     11 2HG  MET 9   1    -110.415 -95.882 539.308  1.00  8.25           H
ATOM     12  SD  MET 9   1    -110.433 -93.502 539.496  1.00  8.25           S
ATOM     13  CE  MET 9   1    -108.651 -93.481 539.594  1.00  8.25           C
ATOM     14 1HE  MET 9   1    -108.341 -93.669 540.622  1.00  8.25           H
ATOM     15 2HE  MET 9   1    -108.242 -94.254 538.944  1.00  8.25           H
ATOM     16 3HE  MET 9   1    -108.281 -92.506 539.276  1.00  8.25           H
ATOM     17  HN  MET 9   1    -113.519 -97.776 538.768  1.00  8.25           H
ATOM     18  N   THR 9   2    -113.967 -97.742 542.169  1.00  8.25           N
ATOM     19  CA  THR 9   2    -115.198 -98.302 542.700  1.00  8.25           C
ATOM     20  C   THR 9   2    -115.711 -97.451 543.864  1.00  8.25           C
ATOM     21  O   THR 9   2    -115.039 -97.320 544.886  1.00  8.25           O
ATOM     22  HA  THR 9   2    -115.957 -98.266 541.919  1.00  8.25           H
ATOM     23  HB  THR 9   2    -115.768-100.175 543.640  1.00  8.25           H
ATOM     24  CB  THR 9   2    -114.929 -99.758 543.085  1.00  8.25           C
ATOM     25  OG1 THR 9   2    -113.690 -99.708 543.787  1.00  8.25           O
ATOM     26  HG1 THR 9   2    -113.801 -99.199 544.641  1.00  8.25           H
ATOM     27  CG2 THR 9   2    -114.632-100.639 541.870  1.00  8.25           C
ATOM     28 1HG2 THR 9   2    -113.751-100.260 541.352  1.00  8.25           H
ATOM     29 2HG2 THR 9   2    -115.486-100.623 541.193  1.00  8.25           H
ATOM     30 3HG2 THR 9   2    -114.448-101.662 542.199  1.00  8.25           H
ATOM     31  HN  THR 9   2    -113.142 -97.968 542.687  1.00  8.25           H
ATOM     32  N   PRO 9   3    -116.907 -96.860 543.732  1.00  8.25           N
ATOM     33  CA  PRO 9   3    -117.521 -96.142 544.851  1.00  8.25           C
ATOM     34  C   PRO 9   3    -117.951 -97.077 545.970  1.00  8.25           C
ATOM     35  O   PRO 9   3    -118.806 -97.938 545.770  1.00  8.25           O
ATOM     36  HA  PRO 9   3    -116.798 -95.467 545.308  1.00  8.25           H
ATOM     37  CB  PRO 9   3    -118.717 -95.432 544.213  1.00  8.25           C
ATOM     38 1HB  PRO 9   3    -119.550 -95.342 544.911  1.00  8.25           H
ATOM     39 2HB  PRO 9   3    -118.461 -94.422 543.893  1.00  8.25           H
ATOM     40  CG  PRO 9   3    -119.069 -96.308 543.045  1.00  8.25           C
ATOM     41 1HG  PRO 9   3    -119.723 -97.126 543.348  1.00  8.25           H
ATOM     42 2HG  PRO 9   3    -119.599 -95.746 542.276  1.00  8.25           H
ATOM     43  CD  PRO 9   3    -117.758 -96.826 542.529  1.00  8.25           C
ATOM     44 1HD  PRO 9   3    -117.865 -97.815 542.084  1.00  8.25           H
ATOM     45 2HD  PRO 9   3    -117.343 -96.173 541.762  1.00  8.25           H
ATOM     46  N   THR 9   4    -117.341 -96.880 547.129  1.00  8.25           N
ATOM     47  CA  THR 9   4    -117.496 -97.821 548.226  1.00  8.25           C
ATOM     48  C   THR 9   4    -118.753 -97.494 549.035  1.00  8.25           C
ATOM     49  O   THR 9   4    -118.919 -96.368 549.503  1.00  8.25           O
ATOM     50  HA  THR 9   4    -117.636 -98.817 547.807  1.00  8.25           H
ATOM     51  HB  THR 9   4    -116.400 -97.376 550.048  1.00  8.25           H
ATOM     52  CB  THR 9   4    -116.213 -97.793 549.058  1.00  8.25           C
ATOM     53  OG1 THR 9   4    -115.290 -97.068 548.250  1.00  8.25           O
ATOM     54  HG1 THR 9   4    -115.125 -97.559 547.395  1.00  8.25           H
ATOM     55  CG2 THR 9   4    -115.576 -99.177 549.200  1.00  8.25           C
ATOM     56 1HG2 THR 9   4    -115.327 -99.565 548.213  1.00  8.25           H
ATOM     57 2HG2 THR 9   4    -116.279 -99.851 549.689  1.00  8.25           H
ATOM     58 3HG2 THR 9   4    -114.669 -99.100 549.800  1.00  8.25           H
ATOM     59  HN  THR 9   4    -116.750 -96.097 547.325  1.00  8.25           H
ATOM     60  N   ASP 9   5    -119.606 -98.498 549.176  1.00  8.25           N
ATOM     61  CA  ASP 9   5    -120.839 -98.333 549.925  1.00  8.25           C
ATOM     62  C   ASP 9   5    -120.510 -98.169 551.411  1.00  8.25           C
ATOM     63  O   ASP 9   5    -120.186 -99.143 552.089  1.00  8.25           O
ATOM     64  HA  ASP 9   5    -121.314 -97.447 549.504  1.00  8.25           H
ATOM     65  CB  ASP 9   5    -121.744 -99.557 549.773  1.00  8.25           C
ATOM     66 1HB  ASP 9   5    -121.167-100.465 549.952  1.00  8.25           H
ATOM     67 2HB  ASP 9   5    -122.532 -99.527 550.526  1.00  8.25           H
ATOM     68  CG  ASP 9   5    -122.367 -99.609 548.377  1.00  8.25           C
ATOM     69  OD1 ASP 9   5    -122.944 -98.575 547.975  1.00  8.25           O
ATOM     70  OD2 ASP 9   5    -122.252-100.680 547.743  1.00  8.25           O
ATOM     71  HN  ASP 9   5    -119.465 -99.409 548.789  1.00  8.25           H
ATOM     72  N   PHE 9   6    -120.606 -96.931 551.872  1.00  8.25           N
ATOM     73  CA  PHE 9   6    -120.477 -96.650 553.292  1.00  8.25           C
ATOM     74  C   PHE 9   6    -121.773 -96.977 554.036  1.00  8.25           C
ATOM     75  O   PHE 9   6    -122.418 -96.086 554.588  1.00  8.25           O
ATOM     76  HA  PHE 9   6    -119.673 -97.278 553.674  1.00  8.25           H
ATOM     77  CB  PHE 9   6    -120.189 -95.153 553.427  1.00  8.25           C
ATOM     78 1HB  PHE 9   6    -120.873 -94.602 552.781  1.00  8.25           H
ATOM     79 2HB  PHE 9   6    -120.399 -94.844 554.451  1.00  8.25           H
ATOM     80  CG  PHE 9   6    -118.752 -94.762 553.076  1.00  8.25           C
ATOM     81  HD1 PHE 9   6    -118.034 -95.105 555.048  1.00  8.25           H
ATOM     82  CD1 PHE 9   6    -117.785 -94.798 554.032  1.00  8.25           C
ATOM     83  HD2 PHE 9   6    -119.216 -94.349 551.043  1.00  8.25           H
ATOM     84  CD2 PHE 9   6    -118.442 -94.378 551.809  1.00  8.25           C
ATOM     85  CE1 PHE 9   6    -116.451 -94.435 553.707  1.00  8.25           C
ATOM     86  HE1 PHE 9   6    -115.677 -94.463 554.473  1.00  8.25           H
ATOM     87  CE2 PHE 9   6    -117.108 -94.015 551.484  1.00  8.25           C
ATOM     88  HE2 PHE 9   6    -116.859 -93.707 550.468  1.00  8.25           H
ATOM     89  CZ  PHE 9   6    -116.141 -94.051 552.439  1.00  8.25           C
ATOM     90  HZ  PHE 9   6    -115.117 -93.772 552.190  1.00  8.25           H
ATOM     91  HN  PHE 9   6    -120.768 -96.130 551.296  1.00  8.25           H
ATOM     92  N   THR 9   7    -122.117 -98.256 554.026  1.00  8.25           N
ATOM     93  CA  THR 9   7    -123.165 -98.756 554.900  1.00  8.25           C
ATOM     94  C   THR 9   7    -122.652 -98.868 556.337  1.00  8.25           C
ATOM     95  O   THR 9   7    -122.329 -99.960 556.801  1.00  8.25           O
ATOM     96  HA  THR 9   7    -123.981 -98.033 554.907  1.00  8.25           H
ATOM     97  HB  THR 9   7    -124.235-100.639 555.073  1.00  8.25           H
ATOM     98  CB  THR 9   7    -123.664-100.084 554.328  1.00  8.25           C
ATOM     99  OG1 THR 9   7    -122.482-100.725 553.856  1.00  8.25           O
ATOM    100  HG1 THR 9   7    -121.906-100.993 554.629  1.00  8.25           H
ATOM    101  CG2 THR 9   7    -124.514 -99.897 553.069  1.00  8.25           C
ATOM    102 1HG2 THR 9   7    -123.921 -99.402 552.301  1.00  8.25           H
ATOM    103 2HG2 THR 9   7    -125.385 -99.286 553.307  1.00  8.25           H
ATOM    104 3HG2 THR 9   7    -124.842-100.871 552.705  1.00  8.25           H
ATOM    105  HN  THR 9   7    -121.694 -98.945 553.437  1.00  8.25           H
ATOM    106  N   SER 9   8    -122.595 -97.723 557.002  1.00  8.25           N
ATOM    107  CA  SER 9   8    -122.116 -97.677 558.373  1.00  8.25           C
ATOM    108  C   SER 9   8    -123.056 -98.471 559.283  1.00  8.25           C
ATOM    109  O   SER 9   8    -124.120 -97.982 559.659  1.00  8.25           O
ATOM    110  HA  SER 9   8    -121.128 -98.137 558.349  1.00  8.25           H
ATOM    111  CB  SER 9   8    -121.994 -96.234 558.866  1.00  8.25           C
ATOM    112 1HB  SER 9   8    -121.951 -96.225 559.955  1.00  8.25           H
ATOM    113 2HB  SER 9   8    -121.058 -95.806 558.506  1.00  8.25           H
ATOM    114  HG  SER 9   8    -123.945 -95.797 558.776  1.00  8.25           H
ATOM    115  OG  SER 9   8    -123.084 -95.427 558.428  1.00  8.25           O
ATOM    116  HN  SER 9   8    -122.868 -96.840 556.620  1.00  8.25           H
ATOM    117  N   PRO 9   9    -122.683 -99.704 559.651  1.00  8.25           N
ATOM    118  CA  PRO 9   9    -123.495-100.492 560.582  1.00  8.25           C
ATOM    119  C   PRO 9   9    -123.798 -99.735 561.865  1.00  8.25           C
ATOM    120  O   PRO 9   9    -122.981 -99.713 562.784  1.00  8.25           O
ATOM    121  HA  PRO 9   9    -124.468-100.707 560.141  1.00  8.25           H
ATOM    122  CB  PRO 9   9    -122.642-101.735 560.844  1.00  8.25           C
ATOM    123 1HB  PRO 9   9    -122.002-101.606 561.716  1.00  8.25           H
ATOM    124 2HB  PRO 9   9    -123.260-102.614 561.029  1.00  8.25           H
ATOM    125  CG  PRO 9   9    -121.827-101.880 559.564  1.00  8.25           C
ATOM    126 1HG  PRO 9   9    -120.936-102.489 559.718  1.00  8.25           H
ATOM    127 2HG  PRO 9   9    -122.398-102.367 558.773  1.00  8.25           H
ATOM    128  CD  PRO 9   9    -121.482-100.441 559.216  1.00  8.25           C
ATOM    129 1HD  PRO 9   9    -120.591-100.100 559.743  1.00  8.25           H
ATOM    130 2HD  PRO 9   9    -121.287-100.318 558.151  1.00  8.25           H
ATOM    131  N   ILE 9  10    -124.976 -99.131 561.893  1.00  8.25           N
ATOM    132  CA  ILE 9  10    -125.478 -98.526 563.116  1.00  8.25           C
ATOM    133  C   ILE 9  10    -125.818 -99.626 564.122  1.00  8.25           C
ATOM    134  O   ILE 9  10    -126.818-100.326 563.968  1.00  8.25           O
ATOM    135  HA  ILE 9  10    -124.676 -97.914 563.530  1.00  8.25           H
ATOM    136  HB  ILE 9  10    -127.438 -98.173 562.336  1.00  8.25           H
ATOM    137  CB  ILE 9  10    -126.648 -97.589 562.809  1.00  8.25           C
ATOM    138  CG1 ILE 9  10    -126.235 -96.501 561.816  1.00  8.25           C
ATOM    139 1HG1 ILE 9  10    -125.420 -95.911 562.236  1.00  8.25           H
ATOM    140 2HG1 ILE 9  10    -125.857 -96.962 560.903  1.00  8.25           H
ATOM    141  CG2 ILE 9  10    -127.231 -97.000 564.095  1.00  8.25           C
ATOM    142 1HG2 ILE 9  10    -127.587 -97.807 564.736  1.00  8.25           H
ATOM    143 2HG2 ILE 9  10    -126.459 -96.435 564.618  1.00  8.25           H
ATOM    144 3HG2 ILE 9  10    -128.061 -96.339 563.848  1.00  8.25           H
ATOM    145  CD1 ILE 9  10    -127.415 -95.587 561.482  1.00  8.25           C
ATOM    146 1HD1 ILE 9  10    -128.218 -96.177 561.040  1.00  8.25           H
ATOM    147 2HD1 ILE 9  10    -127.774 -95.110 562.393  1.00  8.25           H
ATOM    148 3HD1 ILE 9  10    -127.093 -94.823 560.774  1.00  8.25           H
ATOM    149  HN  ILE 9  10    -125.583 -99.051 561.102  1.00  8.25           H
ATOM    150  N   PRO 9  11    -124.997 -99.799 565.167  1.00  8.25           N
ATOM    151  CA  PRO 9  11    -125.248-100.848 566.158  1.00  8.25           C
ATOM    152  C   PRO 9  11    -126.656-100.779 566.727  1.00  8.25           C
ATOM    153  O   PRO 9  11    -127.156 -99.695 567.027  1.00  8.25           O
ATOM    154  HA  PRO 9  11    -125.178-101.830 565.691  1.00  8.25           H
ATOM    155  CB  PRO 9  11    -124.189-100.593 567.233  1.00  8.25           C
ATOM    156 1HB  PRO 9  11    -124.566 -99.940 568.020  1.00  8.25           H
ATOM    157 2HB  PRO 9  11    -123.871-101.519 567.711  1.00  8.25           H
ATOM    158  CG  PRO 9  11    -123.050 -99.940 566.457  1.00  8.25           C
ATOM    159 1HG  PRO 9  11    -122.380 -99.385 567.114  1.00  8.25           H
ATOM    160 2HG  PRO 9  11    -122.435-100.679 565.944  1.00  8.25           H
ATOM    161  CD  PRO 9  11    -123.781 -99.029 565.484  1.00  8.25           C
ATOM    162 1HD  PRO 9  11    -124.023 -98.067 565.934  1.00  8.25           H
ATOM    163 2HD  PRO 9  11    -123.182 -98.821 564.597  1.00  8.25           H
ATOM    164  N   ASN 9  12    -127.264-101.948 566.862  1.00  8.25           N
ATOM    165  CA  ASN 9  12    -128.523-102.059 567.579  1.00  8.25           C
ATOM    166  C   ASN 9  12    -128.264-101.918 569.080  1.00  8.25           C
ATOM    167  O   ASN 9  12    -128.042-102.910 569.772  1.00  8.25           O
ATOM    168  HA  ASN 9  12    -129.148-101.257 567.186  1.00  8.25           H
ATOM    169  CB  ASN 9  12    -129.176-103.422 567.338  1.00  8.25           C
ATOM    170 1HB  ASN 9  12    -128.406-104.168 567.138  1.00  8.25           H
ATOM    171 2HB  ASN 9  12    -129.702-103.741 568.237  1.00  8.25           H
ATOM    172  CG  ASN 9  12    -130.153-103.362 566.162  1.00  8.25           C
ATOM    173  OD1 ASN 9  12    -130.366-102.328 565.551  1.00  8.25           O
ATOM    174  ND2 ASN 9  12    -130.734-104.525 565.882  1.00  8.25           N
ATOM    175 1HD2 ASN 9  12    -130.515-105.337 566.423  1.00  8.25           H
ATOM    176 2HD2 ASN 9  12    -131.390-104.588 565.129  1.00  8.25           H
ATOM    177  HN  ASN 9  12    -126.911-102.808 566.492  1.00  8.25           H
ATOM    178  N   MET 9  13    -128.302-100.676 569.540  1.00  8.25           N
ATOM    179  CA  MET 9  13    -128.014-100.385 570.934  1.00  8.25           C
ATOM    180  C   MET 9  13    -129.223-100.697 571.820  1.00  8.25           C
ATOM    181  O   MET 9  13    -129.190-100.460 573.026  1.00  8.25           O
ATOM    182  HA  MET 9  13    -127.181-101.034 571.203  1.00  8.25           H
ATOM    183  CB  MET 9  13    -127.641 -98.909 571.082  1.00  8.25           C
ATOM    184 1HB  MET 9  13    -127.277 -98.525 570.128  1.00  8.25           H
ATOM    185 2HB  MET 9  13    -128.527 -98.330 571.341  1.00  8.25           H
ATOM    186  CG  MET 9  13    -126.568 -98.719 572.156  1.00  8.25           C
ATOM    187 1HG  MET 9  13    -126.914 -99.131 573.104  1.00  8.25           H
ATOM    188 2HG  MET 9  13    -125.666 -99.267 571.882  1.00  8.25           H
ATOM    189  SD  MET 9  13    -126.193 -96.984 572.345  1.00  8.25           S
ATOM    190  CE  MET 9  13    -124.549 -97.096 573.032  1.00  8.25           C
ATOM    191 1HE  MET 9  13    -124.585 -97.646 573.972  1.00  8.25           H
ATOM    192 2HE  MET 9  13    -123.897 -97.616 572.331  1.00  8.25           H
ATOM    193 3HE  MET 9  13    -124.163 -96.093 573.213  1.00  8.25           H
ATOM    194  HN  MET 9  13    -128.524 -99.878 568.979  1.00  8.25           H
ATOM    195  N   ALA 9  14    -130.260-101.223 571.186  1.00  8.25           N
ATOM    196  CA  ALA 9  14    -131.582-101.228 571.790  1.00  8.25           C
ATOM    197  C   ALA 9  14    -131.675-102.378 572.795  1.00  8.25           C
ATOM    198  O   ALA 9  14    -132.320-102.248 573.834  1.00  8.25           O
ATOM    199  HA  ALA 9  14    -131.709-100.283 572.319  1.00  8.25           H
ATOM    200  CB  ALA 9  14    -132.644-101.325 570.693  1.00  8.25           C
ATOM    201 1HB  ALA 9  14    -132.554-100.470 570.023  1.00  8.25           H
ATOM    202 2HB  ALA 9  14    -132.500-102.246 570.128  1.00  8.25           H
ATOM    203 3HB  ALA 9  14    -133.635-101.329 571.147  1.00  8.25           H
ATOM    204  HN  ALA 9  14    -130.209-101.640 570.279  1.00  8.25           H
ATOM    205  N   ASP 9  15    -131.020-103.477 572.451  1.00  8.25           N
ATOM    206  CA  ASP 9  15    -131.409-104.775 572.975  1.00  8.25           C
ATOM    207  C   ASP 9  15    -131.077-104.838 574.467  1.00  8.25           C
ATOM    208  O   ASP 9  15    -131.755-105.526 575.229  1.00  8.25           O
ATOM    209  HA  ASP 9  15    -132.479-104.853 572.782  1.00  8.25           H
ATOM    210  CB  ASP 9  15    -130.648-105.902 572.273  1.00  8.25           C
ATOM    211 1HB  ASP 9  15    -129.576-105.720 572.342  1.00  8.25           H
ATOM    212 2HB  ASP 9  15    -130.844-106.847 572.779  1.00  8.25           H
ATOM    213  CG  ASP 9  15    -131.060-106.009 570.804  1.00  8.25           C
ATOM    214  OD1 ASP 9  15    -132.178-105.545 570.492  1.00  8.25           O
ATOM    215  OD2 ASP 9  15    -130.247-106.553 570.025  1.00  8.25           O
ATOM    216  HN  ASP 9  15    -130.238-103.489 571.827  1.00  8.25           H
ATOM    217  N   ASP 9  16    -130.034-104.110 574.840  1.00  8.25           N
ATOM    218  CA  ASP 9  16    -129.406-104.312 576.135  1.00  8.25           C
ATOM    219  C   ASP 9  16    -130.406-103.966 577.241  1.00  8.25           C
ATOM    220  O   ASP 9  16    -130.490-104.669 578.247  1.00  8.25           O
ATOM    221  HA  ASP 9  16    -129.113-105.361 576.151  1.00  8.25           H
ATOM    222  CB  ASP 9  16    -128.185-103.405 576.301  1.00  8.25           C
ATOM    223 1HB  ASP 9  16    -127.648-103.335 575.356  1.00  8.25           H
ATOM    224 2HB  ASP 9  16    -128.509-102.397 576.560  1.00  8.25           H
ATOM    225  CG  ASP 9  16    -127.249-103.940 577.387  1.00  8.25           C
ATOM    226  OD1 ASP 9  16    -127.285-105.169 577.612  1.00  8.25           O
ATOM    227  OD2 ASP 9  16    -126.519-103.108 577.968  1.00  8.25           O
ATOM    228  HN  ASP 9  16    -129.620-103.396 574.276  1.00  8.25           H
ATOM    229  N   TYR 9  17    -131.138-102.885 577.016  1.00  8.25           N
ATOM    230  CA  TYR 9  17    -132.024-102.356 578.039  1.00  8.25           C
ATOM    231  C   TYR 9  17    -133.154-103.341 578.348  1.00  8.25           C
ATOM    232  O   TYR 9  17    -133.762-103.279 579.415  1.00  8.25           O
ATOM    233  HA  TYR 9  17    -131.437-102.193 578.942  1.00  8.25           H
ATOM    234  CB  TYR 9  17    -132.626-101.077 577.455  1.00  8.25           C
ATOM    235 1HB  TYR 9  17    -132.981-101.282 576.445  1.00  8.25           H
ATOM    236 2HB  TYR 9  17    -133.496-100.793 578.047  1.00  8.25           H
ATOM    237  CG  TYR 9  17    -131.653 -99.897 577.407  1.00  8.25           C
ATOM    238  HD1 TYR 9  17    -132.008 -99.333 579.444  1.00  8.25           H
ATOM    239  CD1 TYR 9  17    -131.464 -99.112 578.526  1.00  8.25           C
ATOM    240  HD2 TYR 9  17    -131.113-100.238 575.360  1.00  8.25           H
ATOM    241  CD2 TYR 9  17    -130.964 -99.618 576.244  1.00  8.25           C
ATOM    242  CE1 TYR 9  17    -130.548 -98.002 578.481  1.00  8.25           C
ATOM    243  HE1 TYR 9  17    -130.389 -97.374 579.358  1.00  8.25           H
ATOM    244  HE2 TYR 9  17    -129.497 -98.276 575.287  1.00  8.25           H
ATOM    245  CE2 TYR 9  17    -130.048 -98.508 576.199  1.00  8.25           C
ATOM    246  CZ  TYR 9  17    -129.885 -97.755 577.319  1.00  8.25           C
ATOM    247  OH  TYR 9  17    -129.020 -96.706 577.277  1.00  8.25           O
ATOM    248  HH  TYR 9  17    -128.579 -96.663 576.380  1.00  8.25           H
ATOM    249  HN  TYR 9  17    -131.132-102.374 576.157  1.00  8.25           H
ATOM    250  N   GLY 9  18    -133.400-104.228 577.395  1.00  8.25           N
ATOM    251  CA  GLY 9  18    -134.564-105.095 577.461  1.00  8.25           C
ATOM    252  C   GLY 9  18    -134.436-106.099 578.609  1.00  8.25           C
ATOM    253  O   GLY 9  18    -135.338-106.222 579.435  1.00  8.25           O
ATOM    254 1HA  GLY 9  18    -135.463-104.493 577.599  1.00  8.25           H
ATOM    255 2HA  GLY 9  18    -134.680-105.628 576.518  1.00  8.25           H
ATOM    256  HN  GLY 9  18    -132.821-104.359 576.590  1.00  8.25           H
ATOM    257  N   SER 9  19    -133.306-106.791 578.623  1.00  8.25           N
ATOM    258  CA  SER 9  19    -133.180-108.003 579.415  1.00  8.25           C
ATOM    259  C   SER 9  19    -133.104-107.650 580.902  1.00  8.25           C
ATOM    260  O   SER 9  19    -133.719-108.316 581.733  1.00  8.25           O
ATOM    261  HA  SER 9  19    -134.081-108.580 579.204  1.00  8.25           H
ATOM    262  CB  SER 9  19    -131.949-108.809 578.997  1.00  8.25           C
ATOM    263 1HB  SER 9  19    -131.994-109.800 579.449  1.00  8.25           H
ATOM    264 2HB  SER 9  19    -131.958-108.951 577.916  1.00  8.25           H
ATOM    265  HG  SER 9  19    -130.503-107.453 578.721  1.00  8.25           H
ATOM    266  OG  SER 9  19    -130.736-108.168 579.381  1.00  8.25           O
ATOM    267  HN  SER 9  19    -132.488-106.537 578.107  1.00  8.25           H
ATOM    268  N   GLU 9  20    -132.345-106.604 581.191  1.00  8.25           N
ATOM    269  CA  GLU 9  20    -132.101-106.214 582.569  1.00  8.25           C
ATOM    270  C   GLU 9  20    -133.410-105.799 583.244  1.00  8.25           C
ATOM    271  O   GLU 9  20    -133.526-105.852 584.467  1.00  8.25           O
ATOM    272  HA  GLU 9  20    -131.700-107.104 583.055  1.00  8.25           H
ATOM    273  CB  GLU 9  20    -131.064-105.091 582.647  1.00  8.25           C
ATOM    274 1HB  GLU 9  20    -130.314-105.230 581.869  1.00  8.25           H
ATOM    275 2HB  GLU 9  20    -131.565-104.125 582.594  1.00  8.25           H
ATOM    276  CG  GLU 9  20    -130.323-105.120 583.985  1.00  8.25           C
ATOM    277 1HG  GLU 9  20    -130.981-105.512 584.761  1.00  8.25           H
ATOM    278 2HG  GLU 9  20    -129.471-105.797 583.918  1.00  8.25           H
ATOM    279  CD  GLU 9  20    -129.841-103.722 584.375  1.00  8.25           C
ATOM    280  OE1 GLU 9  20    -129.513-103.547 585.568  1.00  8.25           O
ATOM    281  OE2 GLU 9  20    -129.813-102.859 583.471  1.00  8.25           O
ATOM    282  HN  GLU 9  20    -131.901-106.028 580.504  1.00  8.25           H
ATOM    283  N   SER 9  21    -134.363-105.396 582.416  1.00  8.25           N
ATOM    284  CA  SER 9  21    -135.625-104.884 582.921  1.00  8.25           C
ATOM    285  C   SER 9  21    -136.404-106.003 583.616  1.00  8.25           C
ATOM    286  O   SER 9  21    -136.909-105.819 584.722  1.00  8.25           O
ATOM    287  HA  SER 9  21    -135.356-104.105 583.634  1.00  8.25           H
ATOM    288  CB  SER 9  21    -136.463-104.276 581.794  1.00  8.25           C
ATOM    289 1HB  SER 9  21    -137.153-103.542 582.211  1.00  8.25           H
ATOM    290 2HB  SER 9  21    -135.810-103.742 581.104  1.00  8.25           H
ATOM    291  HG  SER 9  21    -136.583-105.992 580.772  1.00  8.25           H
ATOM    292  OG  SER 9  21    -137.198-105.266 581.081  1.00  8.25           O
ATOM    293  HN  SER 9  21    -134.283-105.415 581.419  1.00  8.25           H
ATOM    294  N   THR 9  22    -136.475-107.140 582.938  1.00  8.25           N
ATOM    295  CA  THR 9  22    -137.321-108.230 583.393  1.00  8.25           C
ATOM    296  C   THR 9  22    -136.750-108.851 584.670  1.00  8.25           C
ATOM    297  O   THR 9  22    -137.449-108.962 585.676  1.00  8.25           O
ATOM    298  HA  THR 9  22    -138.300-107.823 583.646  1.00  8.25           H
ATOM    299  HB  THR 9  22    -136.524-109.750 582.061  1.00  8.25           H
ATOM    300  CB  THR 9  22    -137.464-109.229 582.243  1.00  8.25           C
ATOM    301  OG1 THR 9  22    -137.952-108.443 581.159  1.00  8.25           O
ATOM    302  HG1 THR 9  22    -137.783-108.913 580.293  1.00  8.25           H
ATOM    303  CG2 THR 9  22    -138.574-110.252 582.491  1.00  8.25           C
ATOM    304 1HG2 THR 9  22    -139.526-109.735 582.606  1.00  8.25           H
ATOM    305 2HG2 THR 9  22    -138.354-110.815 583.399  1.00  8.25           H
ATOM    306 3HG2 THR 9  22    -138.633-110.937 581.645  1.00  8.25           H
ATOM    307  HN  THR 9  22    -135.970-107.321 582.094  1.00  8.25           H
ATOM    308  N   SER 9  23    -135.486-109.239 584.587  1.00  8.25           N
ATOM    309  CA  SER 9  23    -134.852-109.961 585.677  1.00  8.25           C
ATOM    310  C   SER 9  23    -134.939-109.143 586.967  1.00  8.25           C
ATOM    311  O   SER 9  23    -135.171-109.695 588.041  1.00  8.25           O
ATOM    312  HA  SER 9  23    -135.415-110.889 585.774  1.00  8.25           H
ATOM    313  CB  SER 9  23    -133.393-110.283 585.349  1.00  8.25           C
ATOM    314 1HB  SER 9  23    -132.961-110.873 586.157  1.00  8.25           H
ATOM    315 2HB  SER 9  23    -133.350-110.896 584.449  1.00  8.25           H
ATOM    316  HG  SER 9  23    -131.680-109.347 584.903  1.00  8.25           H
ATOM    317  OG  SER 9  23    -132.616-109.103 585.156  1.00  8.25           O
ATOM    318  HN  SER 9  23    -134.899-109.068 583.795  1.00  8.25           H
ATOM    319  N   SER 9  24    -134.747-107.840 586.818  1.00  8.25           N
ATOM    320  CA  SER 9  24    -134.765-106.946 587.963  1.00  8.25           C
ATOM    321  C   SER 9  24    -136.141-106.979 588.631  1.00  8.25           C
ATOM    322  O   SER 9  24    -136.251-106.790 589.842  1.00  8.25           O
ATOM    323  HA  SER 9  24    -134.001-107.328 588.640  1.00  8.25           H
ATOM    324  CB  SER 9  24    -134.410-105.516 587.550  1.00  8.25           C
ATOM    325 1HB  SER 9  24    -134.025-104.974 588.413  1.00  8.25           H
ATOM    326 2HB  SER 9  24    -133.612-105.540 586.807  1.00  8.25           H
ATOM    327  HG  SER 9  24    -135.877-105.295 586.206  1.00  8.25           H
ATOM    328  OG  SER 9  24    -135.533-104.820 587.016  1.00  8.25           O
ATOM    329  HN  SER 9  24    -134.583-107.397 585.937  1.00  8.25           H
ATOM    330  N   MET 9  25    -137.155-107.221 587.814  1.00  8.25           N
ATOM    331  CA  MET 9  25    -138.523-107.242 588.304  1.00  8.25           C
ATOM    332  C   MET 9  25    -138.816-108.545 589.052  1.00  8.25           C
ATOM    333  O   MET 9  25    -139.494-108.536 590.078  1.00  8.25           O
ATOM    334  HA  MET 9  25    -138.603-106.397 588.988  1.00  8.25           H
ATOM    335  CB  MET 9  25    -139.490-107.100 587.127  1.00  8.25           C
ATOM    336 1HB  MET 9  25    -139.194-106.251 586.510  1.00  8.25           H
ATOM    337 2HB  MET 9  25    -139.434-107.987 586.497  1.00  8.25           H
ATOM    338  CG  MET 9  25    -140.926-106.906 587.618  1.00  8.25           C
ATOM    339 1HG  MET 9  25    -141.622-107.024 586.788  1.00  8.25           H
ATOM    340 2HG  MET 9  25    -141.174-107.671 588.353  1.00  8.25           H
ATOM    341  SD  MET 9  25    -141.110-105.284 588.341  1.00  8.25           S
ATOM    342  CE  MET 9  25    -142.890-105.169 588.394  1.00  8.25           C
ATOM    343 1HE  MET 9  25    -143.290-105.251 587.383  1.00  8.25           H
ATOM    344 2HE  MET 9  25    -143.289-105.976 589.009  1.00  8.25           H
ATOM    345 3HE  MET 9  25    -143.180-104.209 588.822  1.00  8.25           H
ATOM    346  HN  MET 9  25    -137.054-107.399 586.835  1.00  8.25           H
ATOM    347  N   GLU 9  26    -138.292-109.633 588.508  1.00  8.25           N
ATOM    348  CA  GLU 9  26    -138.471-110.937 589.123  1.00  8.25           C
ATOM    349  C   GLU 9  26    -137.757-110.990 590.475  1.00  8.25           C
ATOM    350  O   GLU 9  26    -138.321-111.462 591.461  1.00  8.25           O
ATOM    351  HA  GLU 9  26    -139.546-111.044 589.268  1.00  8.25           H
ATOM    352  CB  GLU 9  26    -137.977-112.052 588.198  1.00  8.25           C
ATOM    353 1HB  GLU 9  26    -136.972-111.818 587.846  1.00  8.25           H
ATOM    354 2HB  GLU 9  26    -138.042-113.011 588.712  1.00  8.25           H
ATOM    355  CG  GLU 9  26    -138.863-112.167 586.956  1.00  8.25           C
ATOM    356 1HG  GLU 9  26    -139.885-112.403 587.255  1.00  8.25           H
ATOM    357 2HG  GLU 9  26    -138.896-111.208 586.438  1.00  8.25           H
ATOM    358  CD  GLU 9  26    -138.341-113.248 586.008  1.00  8.25           C
ATOM    359  OE1 GLU 9  26    -139.188-113.860 585.323  1.00  8.25           O
ATOM    360  OE2 GLU 9  26    -137.105-113.438 585.990  1.00  8.25           O
ATOM    361  HN  GLU 9  26    -137.753-109.633 587.666  1.00  8.25           H
ATOM    362  N   ASP 9  27    -136.526-110.499 590.478  1.00  8.25           N
ATOM    363  CA  ASP 9  27    -135.739-110.460 591.698  1.00  8.25           C
ATOM    364  C   ASP 9  27    -136.567-109.818 592.814  1.00  8.25           C
ATOM    365  O   ASP 9  27    -136.551-110.287 593.951  1.00  8.25           O
ATOM    366  HA  ASP 9  27    -135.487-111.499 591.910  1.00  8.25           H
ATOM    367  CB  ASP 9  27    -134.471-109.623 591.509  1.00  8.25           C
ATOM    368 1HB  ASP 9  27    -134.671-108.806 590.816  1.00  8.25           H
ATOM    369 2HB  ASP 9  27    -134.184-109.173 592.459  1.00  8.25           H
ATOM    370  CG  ASP 9  27    -133.322-110.482 590.977  1.00  8.25           C
ATOM    371  OD1 ASP 9  27    -133.503-111.718 590.951  1.00  8.25           O
ATOM    372  OD2 ASP 9  27    -132.289-109.882 590.609  1.00  8.25           O
ATOM    373  HN  ASP 9  27    -136.068-110.133 589.667  1.00  8.25           H
ATOM    374  N   TYR 9  28    -137.270-108.756 592.449  1.00  8.25           N
ATOM    375  CA  TYR 9  28    -138.024-107.987 593.425  1.00  8.25           C
ATOM    376  C   TYR 9  28    -139.268-108.752 593.882  1.00  8.25           C
ATOM    377  O   TYR 9  28    -139.713-108.597 595.018  1.00  8.25           O
ATOM    378  HA  TYR 9  28    -137.379-107.810 594.285  1.00  8.25           H
ATOM    379  CB  TYR 9  28    -138.461-106.709 592.707  1.00  8.25           C
ATOM    380 1HB  TYR 9  28    -137.576-106.191 592.337  1.00  8.25           H
ATOM    381 2HB  TYR 9  28    -139.060-106.979 591.837  1.00  8.25           H
ATOM    382  CG  TYR 9  28    -139.266-105.747 593.584  1.00  8.25           C
ATOM    383  HD1 TYR 9  28    -141.149-106.316 592.731  1.00  8.25           H
ATOM    384  CD1 TYR 9  28    -140.639-105.682 593.456  1.00  8.25           C
ATOM    385  HD2 TYR 9  28    -137.535-104.996 594.602  1.00  8.25           H
ATOM    386  CD2 TYR 9  28    -138.619-104.945 594.501  1.00  8.25           C
ATOM    387  CE1 TYR 9  28    -141.396-104.778 594.281  1.00  8.25           C
ATOM    388  HE1 TYR 9  28    -142.481-104.717 594.191  1.00  8.25           H
ATOM    389  HE2 TYR 9  28    -138.879-103.400 596.055  1.00  8.25           H
ATOM    390  CE2 TYR 9  28    -139.377-104.040 595.326  1.00  8.25           C
ATOM    391  CZ  TYR 9  28    -140.728-104.001 595.176  1.00  8.25           C
ATOM    392  OH  TYR 9  28    -141.444-103.147 595.955  1.00  8.25           O
ATOM    393  HH  TYR 9  28    -140.919-102.908 596.772  1.00  8.25           H
ATOM    394  HN  TYR 9  28    -137.329-108.420 591.509  1.00  8.25           H
ATOM    395  N   VAL 9  29    -139.794-109.560 592.973  1.00  8.25           N
ATOM    396  CA  VAL 9  29    -141.013-110.302 593.248  1.00  8.25           C
ATOM    397  C   VAL 9  29    -140.684-111.506 594.132  1.00  8.25           C
ATOM    398  O   VAL 9  29    -141.474-111.879 594.998  1.00  8.25           O
ATOM    399  HA  VAL 9  29    -141.686-109.639 593.793  1.00  8.25           H
ATOM    400  HB  VAL 9  29    -140.946-111.160 591.295  1.00  8.25           H
ATOM    401  CB  VAL 9  29    -141.694-110.693 591.935  1.00  8.25           C
ATOM    402  CG1 VAL 9  29    -142.808-111.714 592.178  1.00  8.25           C
ATOM    403 1HG1 VAL 9  29    -142.386-112.610 592.633  1.00  8.25           H
ATOM    404 2HG1 VAL 9  29    -143.555-111.284 592.845  1.00  8.25           H
ATOM    405 3HG1 VAL 9  29    -143.275-111.975 591.228  1.00  8.25           H
ATOM    406  CG2 VAL 9  29    -142.231-109.459 591.207  1.00  8.25           C
ATOM    407 1HG2 VAL 9  29    -142.959-108.951 591.840  1.00  8.25           H
ATOM    408 2HG2 VAL 9  29    -141.407-108.781 590.984  1.00  8.25           H
ATOM    409 3HG2 VAL 9  29    -142.710-109.766 590.277  1.00  8.25           H
ATOM    410  HN  VAL 9  29    -139.403-109.711 592.066  1.00  8.25           H
ATOM    411  N   ASN 9  30    -139.516-112.080 593.884  1.00  8.25           N
ATOM    412  CA  ASN 9  30    -139.141-113.325 594.533  1.00  8.25           C
ATOM    413  C   ASN 9  30    -138.546-113.019 595.909  1.00  8.25           C
ATOM    414  O   ASN 9  30    -138.401-113.914 596.740  1.00  8.25           O
ATOM    415  HA  ASN 9  30    -140.063-113.904 594.597  1.00  8.25           H
ATOM    416  CB  ASN 9  30    -138.086-114.075 593.718  1.00  8.25           C
ATOM    417 1HB  ASN 9  30    -137.305-113.384 593.403  1.00  8.25           H
ATOM    418 2HB  ASN 9  30    -137.609-114.832 594.342  1.00  8.25           H
ATOM    419  CG  ASN 9  30    -138.712-114.740 592.490  1.00  8.25           C
ATOM    420  OD1 ASN 9  30    -139.882-115.084 592.467  1.00  8.25           O
ATOM    421  ND2 ASN 9  30    -137.869-114.900 591.474  1.00  8.25           N
ATOM    422 1HD2 ASN 9  30    -136.920-114.596 591.558  1.00  8.25           H
ATOM    423 2HD2 ASN 9  30    -138.184-115.326 590.626  1.00  8.25           H
ATOM    424  HN  ASN 9  30    -138.833-111.710 593.254  1.00  8.25           H
ATOM    425  N   PHE 9  31    -138.218-111.750 596.107  1.00  8.25           N
ATOM    426  CA  PHE 9  31    -137.608-111.321 597.355  1.00  8.25           C
ATOM    427  C   PHE 9  31    -138.540-111.584 598.539  1.00  8.25           C
ATOM    428  O   PHE 9  31    -139.687-111.140 598.541  1.00  8.25           O
ATOM    429  HA  PHE 9  31    -136.691-111.898 597.481  1.00  8.25           H
ATOM    430  CB  PHE 9  31    -137.362-109.816 597.238  1.00  8.25           C
ATOM    431 1HB  PHE 9  31    -136.739-109.626 596.363  1.00  8.25           H
ATOM    432 2HB  PHE 9  31    -138.315-109.315 597.065  1.00  8.25           H
ATOM    433  CG  PHE 9  31    -136.692-109.198 598.466  1.00  8.25           C
ATOM    434  HD1 PHE 9  31    -138.534-108.572 599.324  1.00  8.25           H
ATOM    435  CD1 PHE 9  31    -137.450-108.606 599.428  1.00  8.25           C
ATOM    436  HD2 PHE 9  31    -134.732-109.714 597.825  1.00  8.25           H
ATOM    437  CD2 PHE 9  31    -135.339-109.240 598.597  1.00  8.25           C
ATOM    438  CE1 PHE 9  31    -136.828-108.032 600.569  1.00  8.25           C
ATOM    439  HE1 PHE 9  31    -137.435-107.557 601.340  1.00  8.25           H
ATOM    440  CE2 PHE 9  31    -134.717-108.666 599.737  1.00  8.25           C
ATOM    441  HE2 PHE 9  31    -133.633-108.700 599.841  1.00  8.25           H
ATOM    442  CZ  PHE 9  31    -135.475-108.074 600.699  1.00  8.25           C
ATOM    443  HZ  PHE 9  31    -134.997-107.634 601.574  1.00  8.25           H
ATOM    444  HN  PHE 9  31    -138.361-111.024 595.436  1.00  8.25           H
ATOM    445  N   ASN 9  32    -138.012-112.303 599.519  1.00  8.25           N
ATOM    446  CA  ASN 9  32    -138.792-112.655 600.693  1.00  8.25           C
ATOM    447  C   ASN 9  32    -138.826-111.465 601.653  1.00  8.25           C
ATOM    448  O   ASN 9  32    -137.913-111.286 602.458  1.00  8.25           O
ATOM    449  HA  ASN 9  32    -139.781-112.913 600.313  1.00  8.25           H
ATOM    450  CB  ASN 9  32    -138.170-113.842 601.432  1.00  8.25           C
ATOM    451 1HB  ASN 9  32    -137.900-114.619 600.717  1.00  8.25           H
ATOM    452 2HB  ASN 9  32    -137.249-113.527 601.923  1.00  8.25           H
ATOM    453  CG  ASN 9  32    -139.139-114.410 602.470  1.00  8.25           C
ATOM    454  OD1 ASN 9  32    -140.285-114.006 602.575  1.00  8.25           O
ATOM    455  ND2 ASN 9  32    -138.617-115.368 603.231  1.00  8.25           N
ATOM    456 1HD2 ASN 9  32    -137.668-115.654 603.093  1.00  8.25           H
ATOM    457 2HD2 ASN 9  32    -139.172-115.803 603.940  1.00  8.25           H
ATOM    458  HN  ASN 9  32    -137.072-112.643 599.519  1.00  8.25           H
ATOM    459  N   PHE 9  33    -139.888-110.681 601.537  1.00  8.25           N
ATOM    460  CA  PHE 9  33    -140.126-109.599 602.477  1.00  8.25           C
ATOM    461  C   PHE 9  33    -140.710-110.130 603.788  1.00  8.25           C
ATOM    462  O   PHE 9  33    -141.809-109.746 604.183  1.00  8.25           O
ATOM    463  HA  PHE 9  33    -139.164-109.125 602.675  1.00  8.25           H
ATOM    464  CB  PHE 9  33    -141.140-108.656 601.826  1.00  8.25           C
ATOM    465 1HB  PHE 9  33    -142.047-109.216 601.599  1.00  8.25           H
ATOM    466 2HB  PHE 9  33    -141.414-107.883 602.544  1.00  8.25           H
ATOM    467  CG  PHE 9  33    -140.635-107.988 600.546  1.00  8.25           C
ATOM    468  HD1 PHE 9  33    -139.739-106.364 601.585  1.00  8.25           H
ATOM    469  CD1 PHE 9  33    -139.938-106.822 600.616  1.00  8.25           C
ATOM    470  HD2 PHE 9  33    -141.443-109.494 599.280  1.00  8.25           H
ATOM    471  CD2 PHE 9  33    -140.884-108.559 599.337  1.00  8.25           C
ATOM    472  CE1 PHE 9  33    -139.470-106.202 599.428  1.00  8.25           C
ATOM    473  HE1 PHE 9  33    -138.911-105.268 599.484  1.00  8.25           H
ATOM    474  CE2 PHE 9  33    -140.416-107.939 598.149  1.00  8.25           C
ATOM    475  HE2 PHE 9  33    -140.615-108.397 597.180  1.00  8.25           H
ATOM    476  CZ  PHE 9  33    -139.718-106.774 598.219  1.00  8.25           C
ATOM    477  HZ  PHE 9  33    -139.359-106.298 597.307  1.00  8.25           H
ATOM    478  HN  PHE 9  33    -140.577-110.776 600.819  1.00  8.25           H
ATOM    479  N   THR 9  34    -139.947-111.006 604.426  1.00  8.25           N
ATOM    480  CA  THR 9  34    -140.165-111.304 605.832  1.00  8.25           C
ATOM    481  C   THR 9  34    -140.102-110.022 606.665  1.00  8.25           C
ATOM    482  O   THR 9  34    -139.097-109.313 606.644  1.00  8.25           O
ATOM    483  HA  THR 9  34    -141.171-111.710 605.945  1.00  8.25           H
ATOM    484  HB  THR 9  34    -138.133-111.937 606.266  1.00  8.25           H
ATOM    485  CB  THR 9  34    -139.139-112.356 606.257  1.00  8.25           C
ATOM    486  OG1 THR 9  34    -139.349-113.433 605.347  1.00  8.25           O
ATOM    487  HG1 THR 9  34    -140.318-113.679 605.326  1.00  8.25           H
ATOM    488  CG2 THR 9  34    -139.453-112.960 607.627  1.00  8.25           C
ATOM    489 1HG2 THR 9  34    -140.432-113.438 607.598  1.00  8.25           H
ATOM    490 2HG2 THR 9  34    -139.456-112.171 608.379  1.00  8.25           H
ATOM    491 3HG2 THR 9  34    -138.694-113.700 607.880  1.00  8.25           H
ATOM    492  HN  THR 9  34    -139.194-111.507 604.000  1.00  8.25           H
ATOM    493  N   ASP 9  35    -141.188-109.764 607.378  1.00  8.25           N
ATOM    494  CA  ASP 9  35    -141.307-108.532 608.140  1.00  8.25           C
ATOM    495  C   ASP 9  35    -140.446-108.633 609.401  1.00  8.25           C
ATOM    496  O   ASP 9  35    -140.965-108.846 610.496  1.00  8.25           O
ATOM    497  HA  ASP 9  35    -140.970-107.745 607.467  1.00  8.25           H
ATOM    498  CB  ASP 9  35    -142.755-108.291 608.574  1.00  8.25           C
ATOM    499 1HB  ASP 9  35    -143.167-109.205 609.001  1.00  8.25           H
ATOM    500 2HB  ASP 9  35    -142.782-107.533 609.357  1.00  8.25           H
ATOM    501  CG  ASP 9  35    -143.614-107.841 607.390  1.00  8.25           C
ATOM    502  OD1 ASP 9  35    -143.135-106.960 606.644  1.00  8.25           O
ATOM    503  OD2 ASP 9  35    -144.730-108.389 607.259  1.00  8.25           O
ATOM    504  HN  ASP 9  35    -141.975-110.377 607.440  1.00  8.25           H
ATOM    505  N   PHE 9  36    -139.146-108.474 609.205  1.00  8.25           N
ATOM    506  CA  PHE 9  36    -138.224-108.392 610.326  1.00  8.25           C
ATOM    507  C   PHE 9  36    -138.305-107.022 611.003  1.00  8.25           C
ATOM    508  O   PHE 9  36    -137.772-106.834 612.095  1.00  8.25           O
ATOM    509  HA  PHE 9  36    -138.513-109.165 611.038  1.00  8.25           H
ATOM    510  CB  PHE 9  36    -136.816-108.587 609.762  1.00  8.25           C
ATOM    511 1HB  PHE 9  36    -136.652-107.864 608.963  1.00  8.25           H
ATOM    512 2HB  PHE 9  36    -136.089-108.368 610.544  1.00  8.25           H
ATOM    513  CG  PHE 9  36    -136.551-109.993 609.220  1.00  8.25           C
ATOM    514  HD1 PHE 9  36    -137.497-110.952 610.865  1.00  8.25           H
ATOM    515  CD1 PHE 9  36    -136.972-111.081 609.919  1.00  8.25           C
ATOM    516  HD2 PHE 9  36    -135.559-109.283 607.479  1.00  8.25           H
ATOM    517  CD2 PHE 9  36    -135.896-110.155 608.039  1.00  8.25           C
ATOM    518  CE1 PHE 9  36    -136.727-112.386 609.416  1.00  8.25           C
ATOM    519  HE1 PHE 9  36    -137.063-113.259 609.976  1.00  8.25           H
ATOM    520  CE2 PHE 9  36    -135.651-111.460 607.536  1.00  8.25           C
ATOM    521  HE2 PHE 9  36    -135.126-111.589 606.590  1.00  8.25           H
ATOM    522  CZ  PHE 9  36    -136.071-112.548 608.235  1.00  8.25           C
ATOM    523  HZ  PHE 9  36    -135.883-113.550 607.849  1.00  8.25           H
ATOM    524  HN  PHE 9  36    -138.721-108.401 608.303  1.00  8.25           H
ATOM    525  N   TYR 9  37    -138.976-106.102 610.326  1.00  8.25           N
ATOM    526  CA  TYR 9  37    -139.319-104.827 610.935  1.00  8.25           C
ATOM    527  C   TYR 9  37    -140.630-104.929 611.717  1.00  8.25           C
ATOM    528  O   TYR 9  37    -141.688-105.162 611.135  1.00  8.25           O
ATOM    529  HA  TYR 9  37    -138.516-104.555 611.619  1.00  8.25           H
ATOM    530  CB  TYR 9  37    -139.504-103.844 609.778  1.00  8.25           C
ATOM    531 1HB  TYR 9  37    -138.592-103.824 609.182  1.00  8.25           H
ATOM    532 2HB  TYR 9  37    -140.300-104.208 609.128  1.00  8.25           H
ATOM    533  CG  TYR 9  37    -139.839-102.418 610.220  1.00  8.25           C
ATOM    534  HD1 TYR 9  37    -141.953-102.685 609.983  1.00  8.25           H
ATOM    535  CD1 TYR 9  37    -141.153-102.000 610.264  1.00  8.25           C
ATOM    536  HD2 TYR 9  37    -137.788-101.881 610.541  1.00  8.25           H
ATOM    537  CD2 TYR 9  37    -138.826-101.551 610.576  1.00  8.25           C
ATOM    538  CE1 TYR 9  37    -141.468-100.658 610.681  1.00  8.25           C
ATOM    539  HE1 TYR 9  37    -142.502-100.314 610.720  1.00  8.25           H
ATOM    540  HE2 TYR 9  37    -138.351 -99.513 611.276  1.00  8.25           H
ATOM    541  CE2 TYR 9  37    -139.141-100.209 610.992  1.00  8.25           C
ATOM    542  CZ  TYR 9  37    -140.446 -99.828 611.024  1.00  8.25           C
ATOM    543  OH  TYR 9  37    -140.744 -98.561 611.418  1.00  8.25           O
ATOM    544  HH  TYR 9  37    -139.906 -98.074 611.665  1.00  8.25           H
ATOM    545  HN  TYR 9  37    -139.283-106.215 609.381  1.00  8.25           H
ATOM    546  N   CYS 9  38    -140.516-104.748 613.025  1.00  8.25           N
ATOM    547  CA  CYS 9  38    -141.659-104.923 613.906  1.00  8.25           C
ATOM    548  C   CYS 9  38    -142.172-103.538 614.307  1.00  8.25           C
ATOM    549  O   CYS 9  38    -141.457-102.769 614.947  1.00  8.25           O
ATOM    550  HA  CYS 9  38    -142.413-105.465 613.337  1.00  8.25           H
ATOM    551  CB  CYS 9  38    -141.307-105.777 615.126  1.00  8.25           C
ATOM    552 1HB  CYS 9  38    -140.888-106.730 614.804  1.00  8.25           H
ATOM    553 2HB  CYS 9  38    -140.542-105.277 615.721  1.00  8.25           H
ATOM    554  SG  CYS 9  38    -142.801-106.062 616.142  1.00  8.25           S
ATOM    555  HN  CYS 9  38    -139.666-104.488 613.482  1.00  8.25           H
ATOM    556  N   GLU 9  39    -143.407-103.264 613.915  1.00  8.25           N
ATOM    557  CA  GLU 9  39    -144.102-102.083 614.400  1.00  8.25           C
ATOM    558  C   GLU 9  39    -144.743-102.367 615.760  1.00  8.25           C
ATOM    559  O   GLU 9  39    -145.616-103.227 615.872  1.00  8.25           O
ATOM    560  HA  GLU 9  39    -143.333-101.318 614.507  1.00  8.25           H
ATOM    561  CB  GLU 9  39    -145.147-101.607 613.389  1.00  8.25           C
ATOM    562 1HB  GLU 9  39    -145.753-102.452 613.062  1.00  8.25           H
ATOM    563 2HB  GLU 9  39    -145.734-100.798 613.822  1.00  8.25           H
ATOM    564  CG  GLU 9  39    -144.478-101.034 612.139  1.00  8.25           C
ATOM    565 1HG  GLU 9  39    -143.711-100.315 612.429  1.00  8.25           H
ATOM    566 2HG  GLU 9  39    -143.976-101.832 611.592  1.00  8.25           H
ATOM    567  CD  GLU 9  39    -145.505-100.353 611.231  1.00  8.25           C
ATOM    568  OE1 GLU 9  39    -145.100 -99.948 610.120  1.00  8.25           O
ATOM    569  OE2 GLU 9  39    -146.672-100.255 611.668  1.00  8.25           O
ATOM    570  HN  GLU 9  39    -143.931-103.830 613.279  1.00  8.25           H
ATOM    571  N   LYS 9  40    -144.286-101.627 616.760  1.00  8.25           N
ATOM    572  CA  LYS 9  40    -144.671-101.905 618.133  1.00  8.25           C
ATOM    573  C   LYS 9  40    -145.839-100.997 618.525  1.00  8.25           C
ATOM    574  O   LYS 9  40    -145.989-100.642 619.693  1.00  8.25           O
ATOM    575  HA  LYS 9  40    -145.010-102.940 618.175  1.00  8.25           H
ATOM    576  CB  LYS 9  40    -143.462-101.787 619.063  1.00  8.25           C
ATOM    577 1HB  LYS 9  40    -143.119-100.753 619.091  1.00  8.25           H
ATOM    578 2HB  LYS 9  40    -143.752-102.054 620.079  1.00  8.25           H
ATOM    579  CG  LYS 9  40    -142.322-102.696 618.598  1.00  8.25           C
ATOM    580 1HG  LYS 9  40    -142.731-103.634 618.221  1.00  8.25           H
ATOM    581 2HG  LYS 9  40    -141.791-102.225 617.770  1.00  8.25           H
ATOM    582  CD  LYS 9  40    -141.346-102.980 619.741  1.00  8.25           C
ATOM    583 1HD  LYS 9  40    -140.931-102.043 620.111  1.00  8.25           H
ATOM    584 2HD  LYS 9  40    -141.879-103.443 620.572  1.00  8.25           H
ATOM    585  CE  LYS 9  40    -140.213-103.899 619.279  1.00  8.25           C
ATOM    586 1HE  LYS 9  40    -140.626-104.751 618.738  1.00  8.25           H
ATOM    587 2HE  LYS 9  40    -139.564-103.365 618.585  1.00  8.25           H
ATOM    588  NZ  LYS 9  40    -139.426-104.374 620.438  1.00  8.25           N
ATOM    589 1HZ  LYS 9  40    -138.823-105.136 620.148  1.00  8.25           H
ATOM    590 2HZ  LYS 9  40    -138.860-103.613 620.797  1.00  8.25           H
ATOM    591 3HZ  LYS 9  40    -140.055-104.699 621.164  1.00  8.25           H
ATOM    592  HN  LYS 9  40    -143.666-100.852 616.644  1.00  8.25           H
ATOM    593  N   ASN 9  41    -146.636-100.647 617.526  1.00  8.25           N
ATOM    594  CA  ASN 9  41    -147.780 -99.780 617.750  1.00  8.25           C
ATOM    595  C   ASN 9  41    -148.671-100.390 618.834  1.00  8.25           C
ATOM    596  O   ASN 9  41    -149.139 -99.685 619.727  1.00  8.25           O
ATOM    597  HA  ASN 9  41    -147.359 -98.820 618.048  1.00  8.25           H
ATOM    598  CB  ASN 9  41    -148.617 -99.633 616.478  1.00  8.25           C
ATOM    599 1HB  ASN 9  41    -148.768-100.612 616.022  1.00  8.25           H
ATOM    600 2HB  ASN 9  41    -149.603 -99.243 616.730  1.00  8.25           H
ATOM    601  CG  ASN 9  41    -147.934 -98.699 615.477  1.00  8.25           C
ATOM    602  OD1 ASN 9  41    -147.423 -97.646 615.820  1.00  8.25           O
ATOM    603  ND2 ASN 9  41    -147.953 -99.142 614.223  1.00  8.25           N
ATOM    604 1HD2 ASN 9  41    -148.389-100.016 614.008  1.00  8.25           H
ATOM    605 2HD2 ASN 9  41    -147.531 -98.601 613.495  1.00  8.25           H
ATOM    606  HN  ASN 9  41    -146.510-100.944 616.580  1.00  8.25           H
ATOM    607  N   ASN 9  42    -148.880-101.693 618.720  1.00  8.25           N
ATOM    608  CA  ASN 9  42    -149.751-102.396 619.647  1.00  8.25           C
ATOM    609  C   ASN 9  42    -149.198-102.255 621.066  1.00  8.25           C
ATOM    610  O   ASN 9  42    -149.956-102.058 622.015  1.00  8.25           O
ATOM    611  HA  ASN 9  42    -150.729-101.927 619.532  1.00  8.25           H
ATOM    612  CB  ASN 9  42    -149.822-103.887 619.313  1.00  8.25           C
ATOM    613 1HB  ASN 9  42    -148.816-104.305 619.284  1.00  8.25           H
ATOM    614 2HB  ASN 9  42    -150.364-104.414 620.099  1.00  8.25           H
ATOM    615  CG  ASN 9  42    -150.515-104.116 617.968  1.00  8.25           C
ATOM    616  OD1 ASN 9  42    -151.300-103.308 617.500  1.00  8.25           O
ATOM    617  ND2 ASN 9  42    -150.180-105.258 617.375  1.00  8.25           N
ATOM    618 1HD2 ASN 9  42    -149.529-105.877 617.813  1.00  8.25           H
ATOM    619 2HD2 ASN 9  42    -150.580-105.498 616.490  1.00  8.25           H
ATOM    620  HN  ASN 9  42    -148.467-102.266 618.012  1.00  8.25           H
ATOM    621  N   VAL 9  43    -147.881-102.360 621.167  1.00  8.25           N
ATOM    622  CA  VAL 9  43    -147.223-102.305 622.461  1.00  8.25           C
ATOM    623  C   VAL 9  43    -147.444-100.924 623.083  1.00  8.25           C
ATOM    624  O   VAL 9  43    -147.687-100.812 624.284  1.00  8.25           O
ATOM    625  HA  VAL 9  43    -147.689-103.056 623.100  1.00  8.25           H
ATOM    626  HB  VAL 9  43    -145.273-101.894 621.698  1.00  8.25           H
ATOM    627  CB  VAL 9  43    -145.743-102.663 622.312  1.00  8.25           C
ATOM    628  CG1 VAL 9  43    -145.041-102.673 623.671  1.00  8.25           C
ATOM    629 1HG1 VAL 9  43    -145.118-101.685 624.127  1.00  8.25           H
ATOM    630 2HG1 VAL 9  43    -145.515-103.410 624.319  1.00  8.25           H
ATOM    631 3HG1 VAL 9  43    -143.991-102.930 623.535  1.00  8.25           H
ATOM    632  CG2 VAL 9  43    -145.573-104.005 621.597  1.00  8.25           C
ATOM    633 1HG2 VAL 9  43    -146.065-104.788 622.173  1.00  8.25           H
ATOM    634 2HG2 VAL 9  43    -146.021-103.947 620.605  1.00  8.25           H
ATOM    635 3HG2 VAL 9  43    -144.512-104.235 621.503  1.00  8.25           H
ATOM    636  HN  VAL 9  43    -147.268-102.481 620.386  1.00  8.25           H
ATOM    637  N   ARG 9  44    -147.353 -99.908 622.237  1.00  8.25           N
ATOM    638  CA  ARG 9  44    -147.500 -98.537 622.696  1.00  8.25           C
ATOM    639  C   ARG 9  44    -148.953 -98.260 623.084  1.00  8.25           C
ATOM    640  O   ARG 9  44    -149.217 -97.516 624.027  1.00  8.25           O
ATOM    641  HA  ARG 9  44    -146.841 -98.461 623.561  1.00  8.25           H
ATOM    642  CB  ARG 9  44    -147.070 -97.545 621.613  1.00  8.25           C
ATOM    643 1HB  ARG 9  44    -147.492 -97.844 620.654  1.00  8.25           H
ATOM    644 2HB  ARG 9  44    -147.468 -96.557 621.842  1.00  8.25           H
ATOM    645  CG  ARG 9  44    -145.546 -97.476 621.507  1.00  8.25           C
ATOM    646 1HG  ARG 9  44    -145.118 -97.264 622.487  1.00  8.25           H
ATOM    647 2HG  ARG 9  44    -145.155 -98.444 621.191  1.00  8.25           H
ATOM    648  CD  ARG 9  44    -145.114 -96.397 620.512  1.00  8.25           C
ATOM    649 1HD  ARG 9  44    -145.894 -95.641 620.422  1.00  8.25           H
ATOM    650 2HD  ARG 9  44    -144.220 -95.891 620.876  1.00  8.25           H
ATOM    651  NE  ARG 9  44    -144.846 -97.006 619.189  1.00  8.25           N
ATOM    652  HE  ARG 9  44    -144.054 -97.610 619.103  1.00  8.25           H
ATOM    653  CZ  ARG 9  44    -145.599 -96.798 618.101  1.00  8.25           C
ATOM    654  NH1 ARG 9  44    -146.673 -95.998 618.158  1.00  8.25           N
ATOM    655 1HH1 ARG 9  44    -146.917 -95.551 619.019  1.00  8.25           H
ATOM    656 2HH1 ARG 9  44    -147.229 -95.848 617.341  1.00  8.25           H
ATOM    657  NH2 ARG 9  44    -145.263 -97.402 616.953  1.00  8.25           N
ATOM    658 1HH2 ARG 9  44    -145.814 -97.258 616.131  1.00  8.25           H
ATOM    659 2HH2 ARG 9  44    -144.460 -97.998 616.918  1.00  8.25           H
ATOM    660  HN  ARG 9  44    -147.182-100.010 621.257  1.00  8.25           H
ATOM    661  N   GLN 9  45    -149.859 -98.874 622.337  1.00  8.25           N
ATOM    662  CA  GLN 9  45    -151.280 -98.686 622.577  1.00  8.25           C
ATOM    663  C   GLN 9  45    -151.667 -99.254 623.944  1.00  8.25           C
ATOM    664  O   GLN 9  45    -152.463 -98.656 624.666  1.00  8.25           O
ATOM    665  HA  GLN 9  45    -151.435 -97.607 622.568  1.00  8.25           H
ATOM    666  CB  GLN 9  45    -152.113 -99.322 621.463  1.00  8.25           C
ATOM    667 1HB  GLN 9  45    -151.772 -98.955 620.495  1.00  8.25           H
ATOM    668 2HB  GLN 9  45    -151.967-100.402 621.465  1.00  8.25           H
ATOM    669  CG  GLN 9  45    -153.599 -99.003 621.640  1.00  8.25           C
ATOM    670 1HG  GLN 9  45    -153.937 -99.355 622.615  1.00  8.25           H
ATOM    671 2HG  GLN 9  45    -153.748 -97.923 621.622  1.00  8.25           H
ATOM    672  CD  GLN 9  45    -154.435 -99.657 620.538  1.00  8.25           C
ATOM    673  OE1 GLN 9  45    -153.958-100.462 619.756  1.00  8.25           O
ATOM    674  NE2 GLN 9  45    -155.707 -99.267 620.520  1.00  8.25           N
ATOM    675 1HE2 GLN 9  45    -156.035 -98.602 621.191  1.00  8.25           H
ATOM    676 2HE2 GLN 9  45    -156.334 -99.639 619.836  1.00  8.25           H
ATOM    677  HN  GLN 9  45    -149.637 -99.489 621.581  1.00  8.25           H
ATOM    678  N   PHE 9  46    -151.086-100.403 624.258  1.00  8.25           N
ATOM    679  CA  PHE 9  46    -151.296-101.017 625.558  1.00  8.25           C
ATOM    680  C   PHE 9  46    -150.757-100.127 626.679  1.00  8.25           C
ATOM    681  O   PHE 9  46    -151.442 -99.890 627.672  1.00  8.25           O
ATOM    682  HA  PHE 9  46    -152.371-101.146 625.684  1.00  8.25           H
ATOM    683  CB  PHE 9  46    -150.527-102.340 625.557  1.00  8.25           C
ATOM    684 1HB  PHE 9  46    -150.946-102.992 624.792  1.00  8.25           H
ATOM    685 2HB  PHE 9  46    -149.491-102.145 625.277  1.00  8.25           H
ATOM    686  CG  PHE 9  46    -150.548-103.073 626.900  1.00  8.25           C
ATOM    687  HD1 PHE 9  46    -148.599-102.417 627.442  1.00  8.25           H
ATOM    688  CD1 PHE 9  46    -149.475-102.998 627.732  1.00  8.25           C
ATOM    689  HD2 PHE 9  46    -152.500-103.858 626.594  1.00  8.25           H
ATOM    690  CD2 PHE 9  46    -151.640-103.798 627.261  1.00  8.25           C
ATOM    691  CE1 PHE 9  46    -149.494-103.679 628.978  1.00  8.25           C
ATOM    692  HE1 PHE 9  46    -148.634-103.619 629.645  1.00  8.25           H
ATOM    693  CE2 PHE 9  46    -151.659-104.479 628.508  1.00  8.25           C
ATOM    694  HE2 PHE 9  46    -152.534-105.060 628.797  1.00  8.25           H
ATOM    695  CZ  PHE 9  46    -150.586-104.404 629.340  1.00  8.25           C
ATOM    696  HZ  PHE 9  46    -150.601-104.926 630.296  1.00  8.25           H
ATOM    697  HN  PHE 9  46    -150.482-100.910 623.643  1.00  8.25           H
ATOM    698  N   ALA 9  47    -149.533 -99.659 626.482  1.00  8.25           N
ATOM    699  CA  ALA 9  47    -148.853 -98.887 627.509  1.00  8.25           C
ATOM    700  C   ALA 9  47    -149.695 -97.659 627.859  1.00  8.25           C
ATOM    701  O   ALA 9  47    -149.824 -97.303 629.029  1.00  8.25           O
ATOM    702  HA  ALA 9  47    -148.762 -99.519 628.392  1.00  8.25           H
ATOM    703  CB  ALA 9  47    -147.451 -98.514 627.022  1.00  8.25           C
ATOM    704 1HB  ALA 9  47    -146.885 -99.422 626.815  1.00  8.25           H
ATOM    705 2HB  ALA 9  47    -147.529 -97.919 626.112  1.00  8.25           H
ATOM    706 3HB  ALA 9  47    -146.941 -97.935 627.793  1.00  8.25           H
ATOM    707  HN  ALA 9  47    -149.009 -99.798 625.642  1.00  8.25           H
ATOM    708  N   SER 9  48    -150.246 -97.044 626.823  1.00  8.25           N
ATOM    709  CA  SER 9  48    -150.872 -95.741 626.972  1.00  8.25           C
ATOM    710  C   SER 9  48    -152.105 -95.852 627.871  1.00  8.25           C
ATOM    711  O   SER 9  48    -152.524 -94.869 628.480  1.00  8.25           O
ATOM    712  HA  SER 9  48    -150.115 -95.109 627.437  1.00  8.25           H
ATOM    713  CB  SER 9  48    -151.258 -95.156 625.612  1.00  8.25           C
ATOM    714 1HB  SER 9  48    -151.587 -94.125 625.741  1.00  8.25           H
ATOM    715 2HB  SER 9  48    -150.381 -95.132 624.965  1.00  8.25           H
ATOM    716  HG  SER 9  48    -152.511 -95.508 624.091  1.00  8.25           H
ATOM    717  OG  SER 9  48    -152.291 -95.908 624.981  1.00  8.25           O
ATOM    718  HN  SER 9  48    -150.270 -97.420 625.897  1.00  8.25           H
ATOM    719  N   HIS 9  49    -152.651 -97.058 627.926  1.00  8.25           N
ATOM    720  CA  HIS 9  49    -153.847 -97.303 628.714  1.00  8.25           C
ATOM    721  C   HIS 9  49    -153.454 -97.861 630.083  1.00  8.25           C
ATOM    722  O   HIS 9  49    -154.042 -97.494 631.099  1.00  8.25           O
ATOM    723  HA  HIS 9  49    -154.334 -96.337 628.851  1.00  8.25           H
ATOM    724  CB  HIS 9  49    -154.818 -98.213 627.959  1.00  8.25           C
ATOM    725 1HB  HIS 9  49    -154.300 -99.132 627.685  1.00  8.25           H
ATOM    726 2HB  HIS 9  49    -155.631 -98.493 628.629  1.00  8.25           H
ATOM    727  CG  HIS 9  49    -155.402 -97.590 626.714  1.00  8.25           C
ATOM    728  HD1 HIS 9  49    -153.845 -97.991 625.317  1.00  8.25           H
ATOM    729  ND1 HIS 9  49    -154.744 -97.591 625.496  1.00  8.25           N
ATOM    730  CD2 HIS 9  49    -156.587 -96.946 626.511  1.00  8.25           C
ATOM    731  HD2 HIS 9  49    -157.353 -96.768 627.266  1.00  8.25           H
ATOM    732  CE1 HIS 9  49    -155.509 -96.973 624.608  1.00  8.25           C
ATOM    733  HE1 HIS 9  49    -155.268 -96.812 623.557  1.00  8.25           H
ATOM    734  NE2 HIS 9  49    -156.650 -96.574 625.239  1.00  8.25           N
ATOM    735  HN  HIS 9  49    -152.290 -97.857 627.445  1.00  8.25           H
ATOM    736  N   PHE 9  50    -152.461 -98.739 630.067  1.00  8.25           N
ATOM    737  CA  PHE 9  50    -152.169 -99.560 631.229  1.00  8.25           C
ATOM    738  C   PHE 9  50    -151.341 -98.784 632.255  1.00  8.25           C
ATOM    739  O   PHE 9  50    -151.643 -98.806 633.447  1.00  8.25           O
ATOM    740  HA  PHE 9  50    -153.123 -99.842 631.674  1.00  8.25           H
ATOM    741  CB  PHE 9  50    -151.356-100.759 630.737  1.00  8.25           C
ATOM    742 1HB  PHE 9  50    -151.938-101.297 629.988  1.00  8.25           H
ATOM    743 2HB  PHE 9  50    -150.457-100.395 630.240  1.00  8.25           H
ATOM    744  CG  PHE 9  50    -150.951-101.733 631.844  1.00  8.25           C
ATOM    745  HD1 PHE 9  50    -148.906-101.152 631.794  1.00  8.25           H
ATOM    746  CD1 PHE 9  50    -149.656-101.796 632.255  1.00  8.25           C
ATOM    747  HD2 PHE 9  50    -152.924-102.487 632.090  1.00  8.25           H
ATOM    748  CD2 PHE 9  50    -151.886-102.537 632.419  1.00  8.25           C
ATOM    749  CE1 PHE 9  50    -149.280-102.700 633.283  1.00  8.25           C
ATOM    750  HE1 PHE 9  50    -148.242-102.750 633.611  1.00  8.25           H
ATOM    751  CE2 PHE 9  50    -151.510-103.441 633.447  1.00  8.25           C
ATOM    752  HE2 PHE 9  50    -152.259-104.085 633.907  1.00  8.25           H
ATOM    753  CZ  PHE 9  50    -150.214-103.504 633.857  1.00  8.25           C
ATOM    754  HZ  PHE 9  50    -149.926-104.198 634.647  1.00  8.25           H
ATOM    755  HN  PHE 9  50    -151.864 -98.893 629.279  1.00  8.25           H
ATOM    756  N   LEU 9  51    -150.312 -98.115 631.753  1.00  8.25           N
ATOM    757  CA  LEU 9  51    -149.241 -97.637 632.610  1.00  8.25           C
ATOM    758  C   LEU 9  51    -149.736 -96.432 633.413  1.00  8.25           C
ATOM    759  O   LEU 9  51    -149.602 -96.398 634.635  1.00  8.25           O
ATOM    760  HA  LEU 9  51    -148.997 -98.439 633.307  1.00  8.25           H
ATOM    761  CB  LEU 9  51    -147.983 -97.353 631.788  1.00  8.25           C
ATOM    762 1HB  LEU 9  51    -148.226 -96.604 631.034  1.00  8.25           H
ATOM    763 2HB  LEU 9  51    -147.234 -96.911 632.446  1.00  8.25           H
ATOM    764  HG  LEU 9  51    -148.089 -98.970 630.392  1.00  8.25           H
ATOM    765  CG  LEU 9  51    -147.355 -98.558 631.085  1.00  8.25           C
ATOM    766  CD1 LEU 9  51    -146.138 -98.138 630.258  1.00  8.25           C
ATOM    767 1HD1 LEU 9  51    -146.445 -97.414 629.503  1.00  8.25           H
ATOM    768 2HD1 LEU 9  51    -145.392 -97.687 630.912  1.00  8.25           H
ATOM    769 3HD1 LEU 9  51    -145.711 -99.014 629.769  1.00  8.25           H
ATOM    770  CD2 LEU 9  51    -147.012 -99.661 632.089  1.00  8.25           C
ATOM    771 1HD2 LEU 9  51    -146.304 -99.277 632.823  1.00  8.25           H
ATOM    772 2HD2 LEU 9  51    -147.921 -99.986 632.595  1.00  8.25           H
ATOM    773 3HD2 LEU 9  51    -146.567-100.506 631.562  1.00  8.25           H
ATOM    774  HN  LEU 9  51    -150.204 -97.901 630.782  1.00  8.25           H
ATOM    775  N   PRO 9  52    -150.314 -95.425 632.744  1.00  8.25           N
ATOM    776  CA  PRO 9  52    -150.548 -94.129 633.386  1.00  8.25           C
ATOM    777  C   PRO 9  52    -151.306 -94.263 634.697  1.00  8.25           C
ATOM    778  O   PRO 9  52    -150.883 -93.728 635.720  1.00  8.25           O
ATOM    779  HA  PRO 9  52    -149.598 -93.666 633.652  1.00  8.25           H
ATOM    780  CB  PRO 9  52    -151.351 -93.348 632.344  1.00  8.25           C
ATOM    781 1HB  PRO 9  52    -152.425 -93.468 632.492  1.00  8.25           H
ATOM    782 2HB  PRO 9  52    -151.141 -92.280 632.393  1.00  8.25           H
ATOM    783  CG  PRO 9  52    -150.895 -93.953 631.021  1.00  8.25           C
ATOM    784 1HG  PRO 9  52    -151.610 -93.763 630.221  1.00  8.25           H
ATOM    785 2HG  PRO 9  52    -149.946 -93.531 630.690  1.00  8.25           H
ATOM    786  CD  PRO 9  52    -150.781 -95.433 631.346  1.00  8.25           C
ATOM    787 1HD  PRO 9  52    -151.738 -95.944 631.246  1.00  8.25           H
ATOM    788 2HD  PRO 9  52    -150.081 -95.940 630.681  1.00  8.25           H
ATOM    789  N   PRO 9  53    -152.439 -94.978 634.698  1.00  8.25           N
ATOM    790  CA  PRO 9  53    -153.231 -95.135 635.921  1.00  8.25           C
ATOM    791  C   PRO 9  53    -152.400 -95.648 637.085  1.00  8.25           C
ATOM    792  O   PRO 9  53    -152.525 -95.158 638.206  1.00  8.25           O
ATOM    793  HA  PRO 9  53    -153.611 -94.167 636.247  1.00  8.25           H
ATOM    794  CB  PRO 9  53    -154.323 -96.130 635.520  1.00  8.25           C
ATOM    795 1HB  PRO 9  53    -154.028 -97.157 635.737  1.00  8.25           H
ATOM    796 2HB  PRO 9  53    -155.251 -95.945 636.060  1.00  8.25           H
ATOM    797  CG  PRO 9  53    -154.484 -95.893 634.024  1.00  8.25           C
ATOM    798 1HG  PRO 9  53    -154.955 -96.742 633.528  1.00  8.25           H
ATOM    799 2HG  PRO 9  53    -155.115 -95.029 633.816  1.00  8.25           H
ATOM    800  CD  PRO 9  53    -153.053 -95.681 633.557  1.00  8.25           C
ATOM    801 1HD  PRO 9  53    -152.550 -96.626 633.351  1.00  8.25           H
ATOM    802 2HD  PRO 9  53    -153.010 -95.094 632.640  1.00  8.25           H
ATOM    803  N   LEU 9  54    -151.563 -96.632 636.785  1.00  8.25           N
ATOM    804  CA  LEU 9  54    -150.821 -97.325 637.824  1.00  8.25           C
ATOM    805  C   LEU 9  54    -149.727 -96.402 638.366  1.00  8.25           C
ATOM    806  O   LEU 9  54    -149.514 -96.329 639.575  1.00  8.25           O
ATOM    807  HA  LEU 9  54    -151.518 -97.546 638.632  1.00  8.25           H
ATOM    808  CB  LEU 9  54    -150.294 -98.664 637.303  1.00  8.25           C
ATOM    809 1HB  LEU 9  54    -149.667 -98.471 636.432  1.00  8.25           H
ATOM    810 2HB  LEU 9  54    -149.652 -99.101 638.067  1.00  8.25           H
ATOM    811  HG  LEU 9  54    -152.011 -99.248 636.170  1.00  8.25           H
ATOM    812  CG  LEU 9  54    -151.354 -99.696 636.914  1.00  8.25           C
ATOM    813  CD1 LEU 9  54    -150.711-100.925 636.268  1.00  8.25           C
ATOM    814 1HD1 LEU 9  54    -150.172-100.623 635.370  1.00  8.25           H
ATOM    815 2HD1 LEU 9  54    -150.016-101.384 636.971  1.00  8.25           H
ATOM    816 3HD1 LEU 9  54    -151.486-101.643 636.002  1.00  8.25           H
ATOM    817  CD2 LEU 9  54    -152.222-100.070 638.117  1.00  8.25           C
ATOM    818 1HD2 LEU 9  54    -151.594-100.492 638.902  1.00  8.25           H
ATOM    819 2HD2 LEU 9  54    -152.724 -99.179 638.494  1.00  8.25           H
ATOM    820 3HD2 LEU 9  54    -152.967-100.805 637.813  1.00  8.25           H
ATOM    821  HN  LEU 9  54    -151.391 -96.955 635.855  1.00  8.25           H
ATOM    822  N   TYR 9  55    -149.062 -95.721 637.444  1.00  8.25           N
ATOM    823  CA  TYR 9  55    -147.962 -94.845 637.810  1.00  8.25           C
ATOM    824  C   TYR 9  55    -148.446 -93.699 638.701  1.00  8.25           C
ATOM    825  O   TYR 9  55    -147.736 -93.273 639.610  1.00  8.25           O
ATOM    826  HA  TYR 9  55    -147.229 -95.436 638.357  1.00  8.25           H
ATOM    827  CB  TYR 9  55    -147.431 -94.265 636.497  1.00  8.25           C
ATOM    828 1HB  TYR 9  55    -148.274 -93.939 635.888  1.00  8.25           H
ATOM    829 2HB  TYR 9  55    -146.836 -93.378 636.718  1.00  8.25           H
ATOM    830  CG  TYR 9  55    -146.581 -95.243 635.684  1.00  8.25           C
ATOM    831  HD1 TYR 9  55    -146.666 -96.782 637.173  1.00  8.25           H
ATOM    832  CD1 TYR 9  55    -146.290 -96.492 636.192  1.00  8.25           C
ATOM    833  HD2 TYR 9  55    -146.334 -93.888 634.040  1.00  8.25           H
ATOM    834  CD2 TYR 9  55    -146.105 -94.875 634.442  1.00  8.25           C
ATOM    835  CE1 TYR 9  55    -145.489 -97.412 635.427  1.00  8.25           C
ATOM    836  HE1 TYR 9  55    -145.252 -98.402 635.817  1.00  8.25           H
ATOM    837  HE2 TYR 9  55    -144.922 -95.517 632.694  1.00  8.25           H
ATOM    838  CE2 TYR 9  55    -145.304 -95.795 633.676  1.00  8.25           C
ATOM    839  CZ  TYR 9  55    -145.036 -97.018 634.207  1.00  8.25           C
ATOM    840  OH  TYR 9  55    -144.280 -97.887 633.484  1.00  8.25           O
ATOM    841  HH  TYR 9  55    -144.133 -98.728 634.005  1.00  8.25           H
ATOM    842  HN  TYR 9  55    -149.264 -95.760 636.465  1.00  8.25           H
ATOM    843  N   TRP 9  56    -149.652 -93.233 638.408  1.00  8.25           N
ATOM    844  CA  TRP 9  56    -150.273 -92.201 639.221  1.00  8.25           C
ATOM    845  C   TRP 9  56    -150.594 -92.807 640.589  1.00  8.25           C
ATOM    846  O   TRP 9  56    -150.371 -92.174 641.620  1.00  8.25           O
ATOM    847  HA  TRP 9  56    -149.555 -91.388 639.333  1.00  8.25           H
ATOM    848  CB  TRP 9  56    -151.502 -91.618 638.522  1.00  8.25           C
ATOM    849 1HB  TRP 9  56    -151.988 -92.406 637.946  1.00  8.25           H
ATOM    850 2HB  TRP 9  56    -152.215 -91.289 639.277  1.00  8.25           H
ATOM    851  CG  TRP 9  56    -151.190 -90.444 637.591  1.00  8.25           C
ATOM    852  HD1 TRP 9  56    -151.647 -91.228 635.640  1.00  8.25           H
ATOM    853  CD1 TRP 9  56    -151.303 -90.397 636.256  1.00  8.25           C
ATOM    854  CD2 TRP 9  56    -150.706 -89.142 637.981  1.00  8.25           C
ATOM    855  NE1 TRP 9  56    -150.928 -89.165 635.760  1.00  8.25           N
ATOM    856  HE1 TRP 9  56    -150.927 -88.890 634.799  1.00  8.25           H
ATOM    857  CE2 TRP 9  56    -150.554 -88.378 636.843  1.00  8.25           C
ATOM    858  HE3 TRP 9  56    -150.518 -89.211 640.169  1.00  8.25           H
ATOM    859  CE3 TRP 9  56    -150.406 -88.627 639.255  1.00  8.25           C
ATOM    860  CZ2 TRP 9  56    -150.098 -87.054 636.863  1.00  8.25           C
ATOM    861  HZ2 TRP 9  56    -149.986 -86.471 635.949  1.00  8.25           H
ATOM    862  CZ3 TRP 9  56    -149.952 -87.303 639.258  1.00  8.25           C
ATOM    863  HZ3 TRP 9  56    -149.705 -86.855 640.221  1.00  8.25           H
ATOM    864  CH2 TRP 9  56    -149.793 -86.520 638.121  1.00  8.25           C
ATOM    865  HH2 TRP 9  56    -149.433 -85.495 638.208  1.00  8.25           H
ATOM    866  HN  TRP 9  56    -150.200 -93.548 637.634  1.00  8.25           H
ATOM    867  N   LEU 9  57    -151.114 -94.025 640.554  1.00  8.25           N
ATOM    868  CA  LEU 9  57    -151.478 -94.719 641.777  1.00  8.25           C
ATOM    869  C   LEU 9  57    -150.227 -94.926 642.633  1.00  8.25           C
ATOM    870  O   LEU 9  57    -150.226 -94.613 643.823  1.00  8.25           O
ATOM    871  HA  LEU 9  57    -152.168 -94.077 642.324  1.00  8.25           H
ATOM    872  CB  LEU 9  57    -152.225 -96.015 641.456  1.00  8.25           C
ATOM    873 1HB  LEU 9  57    -153.122 -95.764 640.891  1.00  8.25           H
ATOM    874 2HB  LEU 9  57    -151.596 -96.621 640.804  1.00  8.25           H
ATOM    875  HG  LEU 9  57    -151.751 -97.043 643.272  1.00  8.25           H
ATOM    876  CG  LEU 9  57    -152.635 -96.868 642.658  1.00  8.25           C
ATOM    877  CD1 LEU 9  57    -153.653 -96.131 643.532  1.00  8.25           C
ATOM    878 1HD1 LEU 9  57    -153.214 -95.202 643.896  1.00  8.25           H
ATOM    879 2HD1 LEU 9  57    -154.542 -95.906 642.942  1.00  8.25           H
ATOM    880 3HD1 LEU 9  57    -153.928 -96.760 644.379  1.00  8.25           H
ATOM    881  CD2 LEU 9  57    -153.151 -98.237 642.209  1.00  8.25           C
ATOM    882 1HD2 LEU 9  57    -154.018 -98.104 641.562  1.00  8.25           H
ATOM    883 2HD2 LEU 9  57    -152.366 -98.759 641.662  1.00  8.25           H
ATOM    884 3HD2 LEU 9  57    -153.436 -98.823 643.083  1.00  8.25           H
ATOM    885  HN  LEU 9  57    -151.287 -94.535 639.711  1.00  8.25           H
ATOM    886  N   VAL 9  58    -149.192 -95.451 641.994  1.00  8.25           N
ATOM    887  CA  VAL 9  58    -147.955 -95.753 642.694  1.00  8.25           C
ATOM    888  C   VAL 9  58    -147.375 -94.463 643.277  1.00  8.25           C
ATOM    889  O   VAL 9  58    -146.939 -94.439 644.426  1.00  8.25           O
ATOM    890  HA  VAL 9  58    -148.198 -96.430 643.513  1.00  8.25           H
ATOM    891  HB  VAL 9  58    -146.879 -95.869 640.855  1.00  8.25           H
ATOM    892  CB  VAL 9  58    -146.985 -96.474 641.755  1.00  8.25           C
ATOM    893  CG1 VAL 9  58    -145.603 -96.612 642.396  1.00  8.25           C
ATOM    894 1HG1 VAL 9  58    -145.204 -95.622 642.617  1.00  8.25           H
ATOM    895 2HG1 VAL 9  58    -145.686 -97.185 643.320  1.00  8.25           H
ATOM    896 3HG1 VAL 9  58    -144.933 -97.128 641.707  1.00  8.25           H
ATOM    897  CG2 VAL 9  58    -147.537 -97.840 641.341  1.00  8.25           C
ATOM    898 1HG2 VAL 9  58    -147.686 -98.456 642.228  1.00  8.25           H
ATOM    899 2HG2 VAL 9  58    -148.488 -97.707 640.826  1.00  8.25           H
ATOM    900 3HG2 VAL 9  58    -146.828 -98.331 640.674  1.00  8.25           H
ATOM    901  HN  VAL 9  58    -149.189 -95.668 641.018  1.00  8.25           H
ATOM    902  N   PHE 9  59    -147.389 -93.422 642.457  1.00  8.25           N
ATOM    903  CA  PHE 9  59    -146.877 -92.130 642.879  1.00  8.25           C
ATOM    904  C   PHE 9  59    -147.545 -91.673 644.178  1.00  8.25           C
ATOM    905  O   PHE 9  59    -146.865 -91.372 645.157  1.00  8.25           O
ATOM    906  HA  PHE 9  59    -145.806 -92.245 643.045  1.00  8.25           H
ATOM    907  CB  PHE 9  59    -147.211 -91.132 641.769  1.00  8.25           C
ATOM    908 1HB  PHE 9  59    -146.652 -91.401 640.872  1.00  8.25           H
ATOM    909 2HB  PHE 9  59    -148.269 -91.219 641.523  1.00  8.25           H
ATOM    910  CG  PHE 9  59    -146.904 -89.677 642.127  1.00  8.25           C
ATOM    911  HD1 PHE 9  59    -148.925 -89.055 641.914  1.00  8.25           H
ATOM    912  CD1 PHE 9  59    -147.904 -88.756 642.150  1.00  8.25           C
ATOM    913  HD2 PHE 9  59    -144.827 -90.041 642.404  1.00  8.25           H
ATOM    914  CD2 PHE 9  59    -145.629 -89.304 642.422  1.00  8.25           C
ATOM    915  CE1 PHE 9  59    -147.619 -87.405 642.483  1.00  8.25           C
ATOM    916  HE1 PHE 9  59    -148.421 -86.667 642.501  1.00  8.25           H
ATOM    917  CE2 PHE 9  59    -145.344 -87.953 642.755  1.00  8.25           C
ATOM    918  HE2 PHE 9  59    -144.323 -87.654 642.991  1.00  8.25           H
ATOM    919  CZ  PHE 9  59    -146.345 -87.032 642.778  1.00  8.25           C
ATOM    920  HZ  PHE 9  59    -146.125 -85.995 643.033  1.00  8.25           H
ATOM    921  HN  PHE 9  59    -147.742 -93.452 641.522  1.00  8.25           H
ATOM    922  N   ILE 9  60    -148.869 -91.636 644.143  1.00  8.25           N
ATOM    923  CA  ILE 9  60    -149.630 -91.039 645.228  1.00  8.25           C
ATOM    924  C   ILE 9  60    -149.380 -91.828 646.515  1.00  8.25           C
ATOM    925  O   ILE 9  60    -149.025 -91.252 647.541  1.00  8.25           O
ATOM    926  HA  ILE 9  60    -149.258 -90.024 645.368  1.00  8.25           H
ATOM    927  HB  ILE 9  60    -151.434 -91.899 644.468  1.00  8.25           H
ATOM    928  CB  ILE 9  60    -151.108 -90.931 644.850  1.00  8.25           C
ATOM    929  CG1 ILE 9  60    -151.314 -89.910 643.729  1.00  8.25           C
ATOM    930 1HG1 ILE 9  60    -151.185 -88.902 644.122  1.00  8.25           H
ATOM    931 2HG1 ILE 9  60    -150.556 -90.052 642.959  1.00  8.25           H
ATOM    932  CG2 ILE 9  60    -151.966 -90.617 646.077  1.00  8.25           C
ATOM    933 1HG2 ILE 9  60    -151.851 -91.411 646.814  1.00  8.25           H
ATOM    934 2HG2 ILE 9  60    -151.647 -89.669 646.511  1.00  8.25           H
ATOM    935 3HG2 ILE 9  60    -153.013 -90.546 645.780  1.00  8.25           H
ATOM    936  CD1 ILE 9  60    -152.708 -90.047 643.112  1.00  8.25           C
ATOM    937 1HD1 ILE 9  60    -152.825 -91.049 642.698  1.00  8.25           H
ATOM    938 2HD1 ILE 9  60    -153.463 -89.881 643.880  1.00  8.25           H
ATOM    939 3HD1 ILE 9  60    -152.828 -89.310 642.318  1.00  8.25           H
ATOM    940  HN  ILE 9  60    -149.420 -92.004 643.394  1.00  8.25           H
ATOM    941  N   VAL 9  61    -149.576 -93.135 646.417  1.00  8.25           N
ATOM    942  CA  VAL 9  61    -149.531 -93.988 647.592  1.00  8.25           C
ATOM    943  C   VAL 9  61    -148.107 -94.004 648.152  1.00  8.25           C
ATOM    944  O   VAL 9  61    -147.913 -93.930 649.365  1.00  8.25           O
ATOM    945  HA  VAL 9  61    -150.197 -93.555 648.339  1.00  8.25           H
ATOM    946  HB  VAL 9  61    -149.452 -95.771 646.422  1.00  8.25           H
ATOM    947  CB  VAL 9  61    -150.052 -95.384 647.245  1.00  8.25           C
ATOM    948  CG1 VAL 9  61    -149.894 -96.339 648.431  1.00  8.25           C
ATOM    949 1HG1 VAL 9  61    -148.840 -96.415 648.698  1.00  8.25           H
ATOM    950 2HG1 VAL 9  61    -150.458 -95.957 649.282  1.00  8.25           H
ATOM    951 3HG1 VAL 9  61    -150.273 -97.324 648.157  1.00  8.25           H
ATOM    952  CG2 VAL 9  61    -151.508 -95.326 646.778  1.00  8.25           C
ATOM    953 1HG2 VAL 9  61    -152.128 -94.909 647.572  1.00  8.25           H
ATOM    954 2HG2 VAL 9  61    -151.580 -94.695 645.892  1.00  8.25           H
ATOM    955 3HG2 VAL 9  61    -151.853 -96.331 646.538  1.00  8.25           H
ATOM    956  HN  VAL 9  61    -149.761 -93.610 645.557  1.00  8.25           H
ATOM    957  N   GLY 9  62    -147.149 -94.100 647.243  1.00  8.25           N
ATOM    958  CA  GLY 9  62    -145.752 -94.189 647.634  1.00  8.25           C
ATOM    959  C   GLY 9  62    -145.290 -92.898 648.313  1.00  8.25           C
ATOM    960  O   GLY 9  62    -144.572 -92.941 649.311  1.00  8.25           O
ATOM    961 1HA  GLY 9  62    -145.614 -95.031 648.312  1.00  8.25           H
ATOM    962 2HA  GLY 9  62    -145.136 -94.382 646.756  1.00  8.25           H
ATOM    963  HN  GLY 9  62    -147.313 -94.118 646.257  1.00  8.25           H
ATOM    964  N   ALA 9  63    -145.721 -91.781 647.746  1.00  8.25           N
ATOM    965  CA  ALA 9  63    -145.291 -90.481 648.232  1.00  8.25           C
ATOM    966  C   ALA 9  63    -145.779 -90.292 649.669  1.00  8.25           C
ATOM    967  O   ALA 9  63    -145.011 -89.888 650.541  1.00  8.25           O
ATOM    968  HA  ALA 9  63    -144.201 -90.467 648.222  1.00  8.25           H
ATOM    969  CB  ALA 9  63    -145.807 -89.389 647.292  1.00  8.25           C
ATOM    970 1HB  ALA 9  63    -145.408 -89.553 646.291  1.00  8.25           H
ATOM    971 2HB  ALA 9  63    -146.896 -89.423 647.260  1.00  8.25           H
ATOM    972 3HB  ALA 9  63    -145.485 -88.414 647.657  1.00  8.25           H
ATOM    973  HN  ALA 9  63    -146.351 -91.756 646.970  1.00  8.25           H
ATOM    974  N   LEU 9  64    -147.053 -90.593 649.872  1.00  8.25           N
ATOM    975  CA  LEU 9  64    -147.660 -90.434 651.183  1.00  8.25           C
ATOM    976  C   LEU 9  64    -146.954 -91.354 652.182  1.00  8.25           C
ATOM    977  O   LEU 9  64    -146.633 -90.938 653.294  1.00  8.25           O
ATOM    978  HA  LEU 9  64    -147.502 -89.401 651.493  1.00  8.25           H
ATOM    979  CB  LEU 9  64    -149.172 -90.657 651.104  1.00  8.25           C
ATOM    980 1HB  LEU 9  64    -149.352 -91.627 650.641  1.00  8.25           H
ATOM    981 2HB  LEU 9  64    -149.564 -90.711 652.120  1.00  8.25           H
ATOM    982  HG  LEU 9  64    -149.516 -89.485 649.349  1.00  8.25           H
ATOM    983  CG  LEU 9  64    -149.966 -89.600 650.335  1.00  8.25           C
ATOM    984  CD1 LEU 9  64    -151.413 -90.048 650.123  1.00  8.25           C
ATOM    985 1HD1 LEU 9  64    -151.426 -90.978 649.553  1.00  8.25           H
ATOM    986 2HD1 LEU 9  64    -151.890 -90.209 651.090  1.00  8.25           H
ATOM    987 3HD1 LEU 9  64    -151.956 -89.279 649.574  1.00  8.25           H
ATOM    988  CD2 LEU 9  64    -149.885 -88.239 651.031  1.00  8.25           C
ATOM    989 1HD2 LEU 9  64    -150.294 -88.320 652.037  1.00  8.25           H
ATOM    990 2HD2 LEU 9  64    -148.843 -87.922 651.086  1.00  8.25           H
ATOM    991 3HD2 LEU 9  64    -150.458 -87.506 650.463  1.00  8.25           H
ATOM    992  HN  LEU 9  64    -147.666 -90.939 649.162  1.00  8.25           H
ATOM    993  N   GLY 9  65    -146.734 -92.586 651.749  1.00  8.25           N
ATOM    994  CA  GLY 9  65    -146.181 -93.601 652.630  1.00  8.25           C
ATOM    995  C   GLY 9  65    -144.788 -93.201 653.121  1.00  8.25           C
ATOM    996  O   GLY 9  65    -144.526 -93.201 654.322  1.00  8.25           O
ATOM    997 1HA  GLY 9  65    -146.843 -93.747 653.483  1.00  8.25           H
ATOM    998 2HA  GLY 9  65    -146.126 -94.554 652.103  1.00  8.25           H
ATOM    999  HN  GLY 9  65    -146.926 -92.895 650.817  1.00  8.25           H
ATOM   1000  N   ASN 9  66    -143.931 -92.871 652.165  1.00  8.25           N
ATOM   1001  CA  ASN 9  66    -142.527 -92.648 652.464  1.00  8.25           C
ATOM   1002  C   ASN 9  66    -142.370 -91.306 653.182  1.00  8.25           C
ATOM   1003  O   ASN 9  66    -141.504 -91.156 654.043  1.00  8.25           O
ATOM   1004  HA  ASN 9  66    -142.229 -93.491 653.087  1.00  8.25           H
ATOM   1005  CB  ASN 9  66    -141.692 -92.599 651.183  1.00  8.25           C
ATOM   1006 1HB  ASN 9  66    -142.184 -91.961 650.448  1.00  8.25           H
ATOM   1007 2HB  ASN 9  66    -140.721 -92.152 651.394  1.00  8.25           H
ATOM   1008  CG  ASN 9  66    -141.499 -94.000 650.600  1.00  8.25           C
ATOM   1009  OD1 ASN 9  66    -140.794 -94.835 651.143  1.00  8.25           O
ATOM   1010  ND2 ASN 9  66    -142.163 -94.212 649.467  1.00  8.25           N
ATOM   1011 1HD2 ASN 9  66    -142.725 -93.484 649.074  1.00  8.25           H
ATOM   1012 2HD2 ASN 9  66    -142.101 -95.098 649.009  1.00  8.25           H
ATOM   1013  HN  ASN 9  66    -144.182 -92.756 651.204  1.00  8.25           H
ATOM   1014  N   SER 9  67    -143.221 -90.364 652.802  1.00  8.25           N
ATOM   1015  CA  SER 9  67    -143.249 -89.070 653.462  1.00  8.25           C
ATOM   1016  C   SER 9  67    -143.570 -89.247 654.947  1.00  8.25           C
ATOM   1017  O   SER 9  67    -143.038 -88.527 655.791  1.00  8.25           O
ATOM   1018  HA  SER 9  67    -142.248 -88.659 653.333  1.00  8.25           H
ATOM   1019  CB  SER 9  67    -144.271 -88.139 652.805  1.00  8.25           C
ATOM   1020 1HB  SER 9  67    -145.261 -88.589 652.864  1.00  8.25           H
ATOM   1021 2HB  SER 9  67    -144.314 -87.201 653.358  1.00  8.25           H
ATOM   1022  HG  SER 9  67    -144.547 -88.404 650.841  1.00  8.25           H
ATOM   1023  OG  SER 9  67    -143.951 -87.872 651.443  1.00  8.25           O
ATOM   1024  HN  SER 9  67    -143.882 -90.474 652.059  1.00  8.25           H
ATOM   1025  N   LEU 9  68    -144.438 -90.210 655.222  1.00  8.25           N
ATOM   1026  CA  LEU 9  68    -144.826 -90.499 656.592  1.00  8.25           C
ATOM   1027  C   LEU 9  68    -143.619 -91.051 657.354  1.00  8.25           C
ATOM   1028  O   LEU 9  68    -143.419 -90.730 658.524  1.00  8.25           O
ATOM   1029  HA  LEU 9  68    -145.123 -89.557 657.053  1.00  8.25           H
ATOM   1030  CB  LEU 9  68    -146.046 -91.421 656.620  1.00  8.25           C
ATOM   1031 1HB  LEU 9  68    -146.841 -90.957 656.038  1.00  8.25           H
ATOM   1032 2HB  LEU 9  68    -145.784 -92.352 656.117  1.00  8.25           H
ATOM   1033  HG  LEU 9  68    -145.788 -92.180 658.603  1.00  8.25           H
ATOM   1034  CG  LEU 9  68    -146.598 -91.761 658.006  1.00  8.25           C
ATOM   1035  CD1 LEU 9  68    -147.086 -90.502 658.726  1.00  8.25           C
ATOM   1036 1HD1 LEU 9  68    -146.256 -89.805 658.841  1.00  8.25           H
ATOM   1037 2HD1 LEU 9  68    -147.876 -90.032 658.140  1.00  8.25           H
ATOM   1038 3HD1 LEU 9  68    -147.473 -90.772 659.708  1.00  8.25           H
ATOM   1039  CD2 LEU 9  68    -147.691 -92.828 657.914  1.00  8.25           C
ATOM   1040 1HD2 LEU 9  68    -148.507 -92.460 657.293  1.00  8.25           H
ATOM   1041 2HD2 LEU 9  68    -147.277 -93.734 657.471  1.00  8.25           H
ATOM   1042 3HD2 LEU 9  68    -148.066 -93.051 658.913  1.00  8.25           H
ATOM   1043  HN  LEU 9  68    -144.872 -90.785 654.529  1.00  8.25           H
ATOM   1044  N   VAL 9  69    -142.847 -91.873 656.659  1.00  8.25           N
ATOM   1045  CA  VAL 9  69    -141.682 -92.497 657.264  1.00  8.25           C
ATOM   1046  C   VAL 9  69    -140.714 -91.410 657.736  1.00  8.25           C
ATOM   1047  O   VAL 9  69    -140.213 -91.465 658.857  1.00  8.25           O
ATOM   1048  HA  VAL 9  69    -142.025 -93.062 658.131  1.00  8.25           H
ATOM   1049  HB  VAL 9  69    -140.831 -92.939 655.357  1.00  8.25           H
ATOM   1050  CB  VAL 9  69    -141.044 -93.479 656.280  1.00  8.25           C
ATOM   1051  CG1 VAL 9  69    -139.720 -94.018 656.824  1.00  8.25           C
ATOM   1052 1HG1 VAL 9  69    -139.030 -93.190 656.988  1.00  8.25           H
ATOM   1053 2HG1 VAL 9  69    -139.898 -94.535 657.768  1.00  8.25           H
ATOM   1054 3HG1 VAL 9  69    -139.288 -94.714 656.105  1.00  8.25           H
ATOM   1055  CG2 VAL 9  69    -142.005 -94.622 655.945  1.00  8.25           C
ATOM   1056 1HG2 VAL 9  69    -142.263 -95.159 656.857  1.00  8.25           H
ATOM   1057 2HG2 VAL 9  69    -142.911 -94.215 655.495  1.00  8.25           H
ATOM   1058 3HG2 VAL 9  69    -141.527 -95.305 655.244  1.00  8.25           H
ATOM   1059  HN  VAL 9  69    -143.005 -92.113 655.701  1.00  8.25           H
ATOM   1060  N   ILE 9  70    -140.481 -90.447 656.855  1.00  8.25           N
ATOM   1061  CA  ILE 9  70    -139.544 -89.376 657.149  1.00  8.25           C
ATOM   1062  C   ILE 9  70    -140.069 -88.555 658.329  1.00  8.25           C
ATOM   1063  O   ILE 9  70    -139.308 -88.196 659.226  1.00  8.25           O
ATOM   1064  HA  ILE 9  70    -138.601 -89.837 657.441  1.00  8.25           H
ATOM   1065  HB  ILE 9  70    -140.227 -88.197 655.500  1.00  8.25           H
ATOM   1066  CB  ILE 9  70    -139.272 -88.544 655.894  1.00  8.25           C
ATOM   1067  CG1 ILE 9  70    -138.615 -89.393 654.805  1.00  8.25           C
ATOM   1068 1HG1 ILE 9  70    -137.666 -89.788 655.169  1.00  8.25           H
ATOM   1069 2HG1 ILE 9  70    -139.249 -90.249 654.574  1.00  8.25           H
ATOM   1070  CG2 ILE 9  70    -138.444 -87.301 656.229  1.00  8.25           C
ATOM   1071 1HG2 ILE 9  70    -138.987 -86.685 656.946  1.00  8.25           H
ATOM   1072 2HG2 ILE 9  70    -137.491 -87.605 656.661  1.00  8.25           H
ATOM   1073 3HG2 ILE 9  70    -138.265 -86.728 655.320  1.00  8.25           H
ATOM   1074  CD1 ILE 9  70    -138.377 -88.571 653.536  1.00  8.25           C
ATOM   1075 1HD1 ILE 9  70    -139.331 -88.198 653.162  1.00  8.25           H
ATOM   1076 2HD1 ILE 9  70    -137.723 -87.730 653.766  1.00  8.25           H
ATOM   1077 3HD1 ILE 9  70    -137.909 -89.199 652.778  1.00  8.25           H
ATOM   1078  HN  ILE 9  70    -140.918 -90.393 655.957  1.00  8.25           H
ATOM   1079  N   LEU 9  71    -141.365 -88.283 658.290  1.00  8.25           N
ATOM   1080  CA  LEU 9  71    -141.984 -87.445 659.302  1.00  8.25           C
ATOM   1081  C   LEU 9  71    -141.879 -88.135 660.664  1.00  8.25           C
ATOM   1082  O   LEU 9  71    -141.592 -87.489 661.671  1.00  8.25           O
ATOM   1083  HA  LEU 9  71    -141.422 -86.512 659.344  1.00  8.25           H
ATOM   1084  CB  LEU 9  71    -143.418 -87.091 658.901  1.00  8.25           C
ATOM   1085 1HB  LEU 9  71    -143.385 -86.535 657.964  1.00  8.25           H
ATOM   1086 2HB  LEU 9  71    -143.958 -88.018 658.703  1.00  8.25           H
ATOM   1087  HG  LEU 9  71    -143.513 -85.733 660.551  1.00  8.25           H
ATOM   1088  CG  LEU 9  71    -144.217 -86.275 659.919  1.00  8.25           C
ATOM   1089  CD1 LEU 9  71    -145.093 -85.233 659.220  1.00  8.25           C
ATOM   1090 1HD1 LEU 9  71    -144.462 -84.555 658.646  1.00  8.25           H
ATOM   1091 2HD1 LEU 9  71    -145.790 -85.736 658.550  1.00  8.25           H
ATOM   1092 3HD1 LEU 9  71    -145.650 -84.668 659.967  1.00  8.25           H
ATOM   1093  CD2 LEU 9  71    -145.034 -87.189 660.835  1.00  8.25           C
ATOM   1094 1HD2 LEU 9  71    -145.729 -87.777 660.235  1.00  8.25           H
ATOM   1095 2HD2 LEU 9  71    -144.363 -87.858 661.373  1.00  8.25           H
ATOM   1096 3HD2 LEU 9  71    -145.593 -86.584 661.548  1.00  8.25           H
ATOM   1097  HN  LEU 9  71    -141.987 -88.624 657.585  1.00  8.25           H
ATOM   1098  N   VAL 9  72    -142.117 -89.438 660.651  1.00  8.25           N
ATOM   1099  CA  VAL 9  72    -142.059 -90.222 661.873  1.00  8.25           C
ATOM   1100  C   VAL 9  72    -140.639 -90.168 662.441  1.00  8.25           C
ATOM   1101  O   VAL 9  72    -140.455 -90.046 663.651  1.00  8.25           O
ATOM   1102  HA  VAL 9  72    -142.741 -89.765 662.590  1.00  8.25           H
ATOM   1103  HB  VAL 9  72    -141.971 -92.042 660.763  1.00  8.25           H
ATOM   1104  CB  VAL 9  72    -142.542 -91.649 661.604  1.00  8.25           C
ATOM   1105  CG1 VAL 9  72    -142.282 -92.552 662.811  1.00  8.25           C
ATOM   1106 1HG1 VAL 9  72    -141.213 -92.579 663.022  1.00  8.25           H
ATOM   1107 2HG1 VAL 9  72    -142.814 -92.161 663.678  1.00  8.25           H
ATOM   1108 3HG1 VAL 9  72    -142.635 -93.560 662.592  1.00  8.25           H
ATOM   1109  CG2 VAL 9  72    -144.021 -91.663 661.216  1.00  8.25           C
ATOM   1110 1HG2 VAL 9  72    -144.614 -91.241 662.028  1.00  8.25           H
ATOM   1111 2HG2 VAL 9  72    -144.166 -91.069 660.314  1.00  8.25           H
ATOM   1112 3HG2 VAL 9  72    -144.338 -92.689 661.030  1.00  8.25           H
ATOM   1113  HN  VAL 9  72    -142.346 -89.957 659.827  1.00  8.25           H
ATOM   1114  N   TYR 9  73    -139.672 -90.262 661.541  1.00  8.25           N
ATOM   1115  CA  TYR 9  73    -138.275 -90.228 661.937  1.00  8.25           C
ATOM   1116  C   TYR 9  73    -137.930 -88.901 662.616  1.00  8.25           C
ATOM   1117  O   TYR 9  73    -137.182 -88.875 663.593  1.00  8.25           O
ATOM   1118  HA  TYR 9  73    -138.105 -91.043 662.641  1.00  8.25           H
ATOM   1119  CB  TYR 9  73    -137.466 -90.351 660.644  1.00  8.25           C
ATOM   1120 1HB  TYR 9  73    -137.740 -91.279 660.143  1.00  8.25           H
ATOM   1121 2HB  TYR 9  73    -137.742 -89.535 659.977  1.00  8.25           H
ATOM   1122  CG  TYR 9  73    -135.951 -90.330 660.854  1.00  8.25           C
ATOM   1123  HD1 TYR 9  73    -135.832 -88.189 660.840  1.00  8.25           H
ATOM   1124  CD1 TYR 9  73    -135.281 -89.125 660.929  1.00  8.25           C
ATOM   1125  HD2 TYR 9  73    -135.782 -92.467 660.907  1.00  8.25           H
ATOM   1126  CD2 TYR 9  73    -135.253 -91.515 660.967  1.00  8.25           C
ATOM   1127  CE1 TYR 9  73    -133.855 -89.105 661.126  1.00  8.25           C
ATOM   1128  HE1 TYR 9  73    -133.314 -88.161 661.187  1.00  8.25           H
ATOM   1129  HE2 TYR 9  73    -133.264 -92.424 661.254  1.00  8.25           H
ATOM   1130  CE2 TYR 9  73    -133.827 -91.495 661.163  1.00  8.25           C
ATOM   1131  CZ  TYR 9  73    -133.198 -90.291 661.234  1.00  8.25           C
ATOM   1132  OH  TYR 9  73    -131.851 -90.272 661.420  1.00  8.25           O
ATOM   1133  HH  TYR 9  73    -131.542 -91.157 661.769  1.00  8.25           H
ATOM   1134  HN  TYR 9  73    -139.830 -90.360 660.558  1.00  8.25           H
ATOM   1135  N   TRP 9  74    -138.491 -87.831 662.073  1.00  8.25           N
ATOM   1136  CA  TRP 9  74    -138.129 -86.493 662.508  1.00  8.25           C
ATOM   1137  C   TRP 9  74    -138.657 -86.298 663.930  1.00  8.25           C
ATOM   1138  O   TRP 9  74    -137.906 -85.927 664.830  1.00  8.25           O
ATOM   1139  HA  TRP 9  74    -137.041 -86.424 662.501  1.00  8.25           H
ATOM   1140  CB  TRP 9  74    -138.647 -85.439 661.527  1.00  8.25           C
ATOM   1141 1HB  TRP 9  74    -138.552 -85.824 660.512  1.00  8.25           H
ATOM   1142 2HB  TRP 9  74    -139.710 -85.279 661.710  1.00  8.25           H
ATOM   1143  CG  TRP 9  74    -137.922 -84.095 661.618  1.00  8.25           C
ATOM   1144  HD1 TRP 9  74    -138.721 -83.223 663.415  1.00  8.25           H
ATOM   1145  CD1 TRP 9  74    -138.051 -83.149 662.558  1.00  8.25           C
ATOM   1146  CD2 TRP 9  74    -136.942 -83.582 660.690  1.00  8.25           C
ATOM   1147  NE1 TRP 9  74    -137.231 -82.069 662.305  1.00  8.25           N
ATOM   1148  HE1 TRP 9  74    -137.151 -81.242 662.863  1.00  8.25           H
ATOM   1149  CE2 TRP 9  74    -136.535 -82.341 661.133  1.00  8.25           C
ATOM   1150  HE3 TRP 9  74    -136.723 -85.128 659.145  1.00  8.25           H
ATOM   1151  CE3 TRP 9  74    -136.418 -84.149 659.515  1.00  8.25           C
ATOM   1152  CZ2 TRP 9  74    -135.585 -81.561 660.462  1.00  8.25           C
ATOM   1153  HZ2 TRP 9  74    -135.280 -80.582 660.833  1.00  8.25           H
ATOM   1154  CZ3 TRP 9  74    -135.470 -83.357 658.856  1.00  8.25           C
ATOM   1155  HZ3 TRP 9  74    -135.032 -83.750 657.939  1.00  8.25           H
ATOM   1156  CH2 TRP 9  74    -135.049 -82.105 659.289  1.00  8.25           C
ATOM   1157  HH2 TRP 9  74    -134.305 -81.550 658.718  1.00  8.25           H
ATOM   1158  HN  TRP 9  74    -139.181 -87.868 661.350  1.00  8.25           H
ATOM   1159  N   TYR 9  75    -139.947 -86.558 664.089  1.00  8.25           N
ATOM   1160  CA  TYR 9  75    -140.645 -86.169 665.302  1.00  8.25           C
ATOM   1161  C   TYR 9  75    -140.495 -87.238 666.387  1.00  8.25           C
ATOM   1162  O   TYR 9  75    -140.829 -87.001 667.547  1.00  8.25           O
ATOM   1163  HA  TYR 9  75    -140.207 -85.237 665.658  1.00  8.25           H
ATOM   1164  CB  TYR 9  75    -142.121 -86.051 664.920  1.00  8.25           C
ATOM   1165 1HB  TYR 9  75    -142.385 -86.884 664.268  1.00  8.25           H
ATOM   1166 2HB  TYR 9  75    -142.728 -86.146 665.821  1.00  8.25           H
ATOM   1167  CG  TYR 9  75    -142.479 -84.739 664.218  1.00  8.25           C
ATOM   1168  HD1 TYR 9  75    -142.746 -83.662 666.052  1.00  8.25           H
ATOM   1169  CD1 TYR 9  75    -142.771 -83.615 664.963  1.00  8.25           C
ATOM   1170  HD2 TYR 9  75    -142.281 -85.569 662.251  1.00  8.25           H
ATOM   1171  CD2 TYR 9  75    -142.511 -84.681 662.840  1.00  8.25           C
ATOM   1172  CE1 TYR 9  75    -143.108 -82.381 664.303  1.00  8.25           C
ATOM   1173  HE1 TYR 9  75    -143.340 -81.485 664.879  1.00  8.25           H
ATOM   1174  HE2 TYR 9  75    -142.876 -83.386 661.091  1.00  8.25           H
ATOM   1175  CE2 TYR 9  75    -142.848 -83.446 662.179  1.00  8.25           C
ATOM   1176  CZ  TYR 9  75    -143.129 -82.357 662.943  1.00  8.25           C
ATOM   1177  OH  TYR 9  75    -143.447 -81.191 662.319  1.00  8.25           O
ATOM   1178  HH  TYR 9  75    -143.415 -81.314 661.327  1.00  8.25           H
ATOM   1179  HN  TYR 9  75    -140.511 -87.024 663.407  1.00  8.25           H
ATOM   1180  N   CYS 9  76    -139.993 -88.391 665.971  1.00  8.25           N
ATOM   1181  CA  CYS 9  76    -139.739 -89.477 666.904  1.00  8.25           C
ATOM   1182  C   CYS 9  76    -138.684 -89.010 667.909  1.00  8.25           C
ATOM   1183  O   CYS 9  76    -137.564 -88.673 667.527  1.00  8.25           O
ATOM   1184  HA  CYS 9  76    -140.684 -89.686 667.404  1.00  8.25           H
ATOM   1185  CB  CYS 9  76    -139.312 -90.755 666.180  1.00  8.25           C
ATOM   1186 1HB  CYS 9  76    -140.131 -91.124 665.562  1.00  8.25           H
ATOM   1187 2HB  CYS 9  76    -138.478 -90.543 665.511  1.00  8.25           H
ATOM   1188  HG  CYS 9  76    -140.013 -92.115 667.993  1.00  8.25           H
ATOM   1189  SG  CYS 9  76    -138.826 -92.031 667.399  1.00  8.25           S
ATOM   1190  HN  CYS 9  76    -139.760 -88.589 665.019  1.00  8.25           H
ATOM   1191  N   THR 9  77    -139.079 -89.005 669.173  1.00  8.25           N
ATOM   1192  CA  THR 9  77    -138.265 -88.392 670.209  1.00  8.25           C
ATOM   1193  C   THR 9  77    -137.218 -89.383 670.721  1.00  8.25           C
ATOM   1194  O   THR 9  77    -136.348 -89.020 671.510  1.00  8.25           O
ATOM   1195  HA  THR 9  77    -137.724 -87.554 669.770  1.00  8.25           H
ATOM   1196  HB  THR 9  77    -138.638 -87.399 672.105  1.00  8.25           H
ATOM   1197  CB  THR 9  77    -139.202 -87.879 671.305  1.00  8.25           C
ATOM   1198  OG1 THR 9  77    -139.954 -89.028 671.685  1.00  8.25           O
ATOM   1199  HG1 THR 9  77    -140.393 -88.871 672.570  1.00  8.25           H
ATOM   1200  CG2 THR 9  77    -140.253 -86.906 670.767  1.00  8.25           C
ATOM   1201 1HG2 THR 9  77    -140.861 -87.407 670.014  1.00  8.25           H
ATOM   1202 2HG2 THR 9  77    -139.757 -86.045 670.320  1.00  8.25           H
ATOM   1203 3HG2 THR 9  77    -140.891 -86.572 671.586  1.00  8.25           H
ATOM   1204  HN  THR 9  77    -139.936 -89.409 669.493  1.00  8.25           H
ATOM   1205  N   ARG 9  78    -137.336 -90.616 670.249  1.00  8.25           N
ATOM   1206  CA  ARG 9  78    -136.470 -91.683 670.719  1.00  8.25           C
ATOM   1207  C   ARG 9  78    -135.150 -91.675 669.945  1.00  8.25           C
ATOM   1208  O   ARG 9  78    -135.113 -91.288 668.778  1.00  8.25           O
ATOM   1209  HA  ARG 9  78    -136.307 -91.466 671.775  1.00  8.25           H
ATOM   1210  CB  ARG 9  78    -137.140 -93.049 670.557  1.00  8.25           C
ATOM   1211 1HB  ARG 9  78    -136.817 -93.715 671.357  1.00  8.25           H
ATOM   1212 2HB  ARG 9  78    -138.221 -92.941 670.649  1.00  8.25           H
ATOM   1213  CG  ARG 9  78    -136.798 -93.670 669.201  1.00  8.25           C
ATOM   1214 1HG  ARG 9  78    -137.156 -93.023 668.400  1.00  8.25           H
ATOM   1215 2HG  ARG 9  78    -135.715 -93.741 669.092  1.00  8.25           H
ATOM   1216  CD  ARG 9  78    -137.423 -95.059 669.060  1.00  8.25           C
ATOM   1217 1HD  ARG 9  78    -136.814 -95.796 669.583  1.00  8.25           H
ATOM   1218 2HD  ARG 9  78    -138.409 -95.072 669.525  1.00  8.25           H
ATOM   1219  NE  ARG 9  78    -137.535 -95.421 667.629  1.00  8.25           N
ATOM   1220  HE  ARG 9  78    -138.442 -95.393 667.208  1.00  8.25           H
ATOM   1221  CZ  ARG 9  78    -136.498 -95.784 666.863  1.00  8.25           C
ATOM   1222  NH1 ARG 9  78    -135.260 -95.839 667.374  1.00  8.25           N
ATOM   1223 1HH1 ARG 9  78    -135.106 -95.608 668.335  1.00  8.25           H
ATOM   1224 2HH1 ARG 9  78    -134.491 -96.110 666.795  1.00  8.25           H
ATOM   1225  NH2 ARG 9  78    -136.716 -96.091 665.577  1.00  8.25           N
ATOM   1226 1HH2 ARG 9  78    -135.953 -96.364 664.991  1.00  8.25           H
ATOM   1227 2HH2 ARG 9  78    -137.643 -96.048 665.203  1.00  8.25           H
ATOM   1228  HN  ARG 9  78    -138.008 -90.889 669.561  1.00  8.25           H
ATOM   1229  N   VAL 9  79    -134.099 -92.107 670.626  1.00  8.25           N
ATOM   1230  CA  VAL 9  79    -132.793 -92.216 669.998  1.00  8.25           C
ATOM   1231  C   VAL 9  79    -132.926 -92.992 668.686  1.00  8.25           C
ATOM   1232  O   VAL 9  79    -133.510 -94.075 668.658  1.00  8.25           O
ATOM   1233  HA  VAL 9  79    -132.450 -91.205 669.774  1.00  8.25           H
ATOM   1234  HB  VAL 9  79    -132.098 -93.885 671.131  1.00  8.25           H
ATOM   1235  CB  VAL 9  79    -131.796 -92.850 670.970  1.00  8.25           C
ATOM   1236  CG1 VAL 9  79    -130.385 -92.859 670.379  1.00  8.25           C
ATOM   1237 1HG1 VAL 9  79    -130.383 -93.432 669.452  1.00  8.25           H
ATOM   1238 2HG1 VAL 9  79    -130.070 -91.836 670.174  1.00  8.25           H
ATOM   1239 3HG1 VAL 9  79    -129.696 -93.315 671.090  1.00  8.25           H
ATOM   1240  CG2 VAL 9  79    -131.819 -92.137 672.323  1.00  8.25           C
ATOM   1241 1HG2 VAL 9  79    -131.554 -91.088 672.185  1.00  8.25           H
ATOM   1242 2HG2 VAL 9  79    -132.818 -92.206 672.753  1.00  8.25           H
ATOM   1243 3HG2 VAL 9  79    -131.101 -92.608 672.994  1.00  8.25           H
ATOM   1244  HN  VAL 9  79    -134.129 -92.379 671.588  1.00  8.25           H
ATOM   1245  N   LYS 9  80    -132.376 -92.409 667.632  1.00  8.25           N
ATOM   1246  CA  LYS 9  80    -132.335 -93.078 666.343  1.00  8.25           C
ATOM   1247  C   LYS 9  80    -131.366 -94.260 666.417  1.00  8.25           C
ATOM   1248  O   LYS 9  80    -130.369 -94.205 667.136  1.00  8.25           O
ATOM   1249  HA  LYS 9  80    -133.334 -93.463 666.143  1.00  8.25           H
ATOM   1250  CB  LYS 9  80    -132.003 -92.080 665.231  1.00  8.25           C
ATOM   1251 1HB  LYS 9  80    -130.933 -91.871 665.232  1.00  8.25           H
ATOM   1252 2HB  LYS 9  80    -132.241 -92.517 664.262  1.00  8.25           H
ATOM   1253  CG  LYS 9  80    -132.783 -90.776 665.414  1.00  8.25           C
ATOM   1254 1HG  LYS 9  80    -132.522 -90.323 666.371  1.00  8.25           H
ATOM   1255 2HG  LYS 9  80    -132.500 -90.066 664.637  1.00  8.25           H
ATOM   1256  CD  LYS 9  80    -134.291 -91.027 665.358  1.00  8.25           C
ATOM   1257 1HD  LYS 9  80    -134.576 -91.329 664.350  1.00  8.25           H
ATOM   1258 2HD  LYS 9  80    -134.552 -91.851 666.022  1.00  8.25           H
ATOM   1259  CE  LYS 9  80    -135.071 -89.774 665.760  1.00  8.25           C
ATOM   1260 1HE  LYS 9  80    -134.762 -89.449 666.754  1.00  8.25           H
ATOM   1261 2HE  LYS 9  80    -134.842 -88.960 665.073  1.00  8.25           H
ATOM   1262  NZ  LYS 9  80    -136.526 -90.044 665.751  1.00  8.25           N
ATOM   1263 1HZ  LYS 9  80    -137.024 -89.228 666.090  1.00  8.25           H
ATOM   1264 2HZ  LYS 9  80    -136.826 -90.253 664.805  1.00  8.25           H
ATOM   1265 3HZ  LYS 9  80    -136.727 -90.836 666.352  1.00  8.25           H
ATOM   1266  HN  LYS 9  80    -131.964 -91.497 667.648  1.00  8.25           H
ATOM   1267  N   THR 9  81    -131.693 -95.300 665.664  1.00  8.25           N
ATOM   1268  CA  THR 9  81    -130.787 -96.425 665.509  1.00  8.25           C
ATOM   1269  C   THR 9  81    -130.124 -96.389 664.130  1.00  8.25           C
ATOM   1270  O   THR 9  81    -130.548 -95.639 663.253  1.00  8.25           O
ATOM   1271  HA  THR 9  81    -129.992 -96.331 666.248  1.00  8.25           H
ATOM   1272  HB  THR 9  81    -130.916 -98.574 665.798  1.00  8.25           H
ATOM   1273  CB  THR 9  81    -131.578 -97.709 665.770  1.00  8.25           C
ATOM   1274  OG1 THR 9  81    -132.565 -97.723 664.742  1.00  8.25           O
ATOM   1275  HG1 THR 9  81    -133.354 -97.174 665.019  1.00  8.25           H
ATOM   1276  CG2 THR 9  81    -132.389 -97.643 667.065  1.00  8.25           C
ATOM   1277 1HG2 THR 9  81    -133.098 -96.818 667.009  1.00  8.25           H
ATOM   1278 2HG2 THR 9  81    -131.716 -97.487 667.908  1.00  8.25           H
ATOM   1279 3HG2 THR 9  81    -132.931 -98.579 667.202  1.00  8.25           H
ATOM   1280  HN  THR 9  81    -132.557 -95.381 665.167  1.00  8.25           H
ATOM   1281  N   MET 9  82    -129.094 -97.210 663.983  1.00  8.25           N
ATOM   1282  CA  MET 9  82    -128.447 -97.374 662.692  1.00  8.25           C
ATOM   1283  C   MET 9  82    -129.461 -97.771 661.617  1.00  8.25           C
ATOM   1284  O   MET 9  82    -129.413 -97.265 660.497  1.00  8.25           O
ATOM   1285  HA  MET 9  82    -128.017 -96.402 662.454  1.00  8.25           H
ATOM   1286  CB  MET 9  82    -127.365 -98.451 662.797  1.00  8.25           C
ATOM   1287 1HB  MET 9  82    -126.834 -98.347 663.743  1.00  8.25           H
ATOM   1288 2HB  MET 9  82    -127.828 -99.438 662.798  1.00  8.25           H
ATOM   1289  CG  MET 9  82    -126.375 -98.348 661.635  1.00  8.25           C
ATOM   1290 1HG  MET 9  82    -126.880 -98.570 660.695  1.00  8.25           H
ATOM   1291 2HG  MET 9  82    -125.995 -97.329 661.559  1.00  8.25           H
ATOM   1292  SD  MET 9  82    -125.022 -99.485 661.883  1.00  8.25           S
ATOM   1293  CE  MET 9  82    -124.256 -99.411 660.273  1.00  8.25           C
ATOM   1294 1HE  MET 9  82    -124.971 -99.732 659.515  1.00  8.25           H
ATOM   1295 2HE  MET 9  82    -123.942 -98.388 660.066  1.00  8.25           H
ATOM   1296 3HE  MET 9  82    -123.386-100.069 660.253  1.00  8.25           H
ATOM   1297  HN  MET 9  82    -128.704 -97.756 664.724  1.00  8.25           H
ATOM   1298  N   THR 9  83    -130.354 -98.674 661.996  1.00  8.25           N
ATOM   1299  CA  THR 9  83    -131.407 -99.109 661.094  1.00  8.25           C
ATOM   1300  C   THR 9  83    -132.253 -97.915 660.647  1.00  8.25           C
ATOM   1301  O   THR 9  83    -132.552 -97.769 659.463  1.00  8.25           O
ATOM   1302  HA  THR 9  83    -130.943 -99.524 660.199  1.00  8.25           H
ATOM   1303  HB  THR 9  83    -133.088 -99.772 662.299  1.00  8.25           H
ATOM   1304  CB  THR 9  83    -132.217-100.197 661.801  1.00  8.25           C
ATOM   1305  OG1 THR 9  83    -131.270-100.833 662.656  1.00  8.25           O
ATOM   1306  HG1 THR 9  83    -130.493-101.164 662.120  1.00  8.25           H
ATOM   1307  CG2 THR 9  83    -132.664-101.307 660.849  1.00  8.25           C
ATOM   1308 1HG2 THR 9  83    -131.788-101.777 660.402  1.00  8.25           H
ATOM   1309 2HG2 THR 9  83    -133.289-100.882 660.063  1.00  8.25           H
ATOM   1310 3HG2 THR 9  83    -133.235-102.053 661.402  1.00  8.25           H
ATOM   1311  HN  THR 9  83    -130.366 -99.104 662.898  1.00  8.25           H
ATOM   1312  N   ASP 9  84    -132.616 -97.091 661.619  1.00  8.25           N
ATOM   1313  CA  ASP 9  84    -133.510 -95.975 661.360  1.00  8.25           C
ATOM   1314  C   ASP 9  84    -132.872 -95.047 660.324  1.00  8.25           C
ATOM   1315  O   ASP 9  84    -133.573 -94.437 659.517  1.00  8.25           O
ATOM   1316  HA  ASP 9  84    -134.435 -96.426 661.002  1.00  8.25           H
ATOM   1317  CB  ASP 9  84    -133.760 -95.162 662.632  1.00  8.25           C
ATOM   1318 1HB  ASP 9  84    -132.825 -94.718 662.974  1.00  8.25           H
ATOM   1319 2HB  ASP 9  84    -134.442 -94.340 662.414  1.00  8.25           H
ATOM   1320  CG  ASP 9  84    -134.347 -96.041 663.737  1.00  8.25           C
ATOM   1321  OD1 ASP 9  84    -135.351 -96.726 663.445  1.00  8.25           O
ATOM   1322  OD2 ASP 9  84    -133.779 -96.008 664.851  1.00  8.25           O
ATOM   1323  HN  ASP 9  84    -132.311 -97.176 662.568  1.00  8.25           H
ATOM   1324  N   MET 9  85    -131.551 -94.969 660.379  1.00  8.25           N
ATOM   1325  CA  MET 9  85    -130.811 -94.131 659.451  1.00  8.25           C
ATOM   1326  C   MET 9  85    -130.945 -94.648 658.018  1.00  8.25           C
ATOM   1327  O   MET 9  85    -131.124 -93.866 657.086  1.00  8.25           O
ATOM   1328  HA  MET 9  85    -131.258 -93.140 659.530  1.00  8.25           H
ATOM   1329  CB  MET 9  85    -129.334 -94.108 659.850  1.00  8.25           C
ATOM   1330 1HB  MET 9  85    -129.240 -93.811 660.894  1.00  8.25           H
ATOM   1331 2HB  MET 9  85    -128.915 -95.111 659.765  1.00  8.25           H
ATOM   1332  CG  MET 9  85    -128.542 -93.143 658.966  1.00  8.25           C
ATOM   1333 1HG  MET 9  85    -127.485 -93.178 659.230  1.00  8.25           H
ATOM   1334 2HG  MET 9  85    -128.619 -93.446 657.922  1.00  8.25           H
ATOM   1335  SD  MET 9  85    -129.165 -91.482 659.165  1.00  8.25           S
ATOM   1336  CE  MET 9  85    -128.705 -91.180 660.863  1.00  8.25           C
ATOM   1337 1HE  MET 9  85    -129.188 -91.915 661.507  1.00  8.25           H
ATOM   1338 2HE  MET 9  85    -127.623 -91.263 660.967  1.00  8.25           H
ATOM   1339 3HE  MET 9  85    -129.022 -90.178 661.153  1.00  8.25           H
ATOM   1340  HN  MET 9  85    -130.989 -95.464 661.042  1.00  8.25           H
ATOM   1341  N   PHE 9  86    -130.855 -95.964 657.887  1.00  8.25           N
ATOM   1342  CA  PHE 9  86    -130.984 -96.597 656.586  1.00  8.25           C
ATOM   1343  C   PHE 9  86    -132.421 -96.498 656.068  1.00  8.25           C
ATOM   1344  O   PHE 9  86    -132.642 -96.293 654.875  1.00  8.25           O
ATOM   1345  HA  PHE 9  86    -130.317 -96.072 655.902  1.00  8.25           H
ATOM   1346  CB  PHE 9  86    -130.621 -98.072 656.768  1.00  8.25           C
ATOM   1347 1HB  PHE 9  86    -131.257 -98.499 657.543  1.00  8.25           H
ATOM   1348 2HB  PHE 9  86    -130.843 -98.607 655.844  1.00  8.25           H
ATOM   1349  CG  PHE 9  86    -129.157 -98.311 657.140  1.00  8.25           C
ATOM   1350  HD1 PHE 9  86    -128.439 -96.778 655.854  1.00  8.25           H
ATOM   1351  CD1 PHE 9  86    -128.179 -97.555 656.573  1.00  8.25           C
ATOM   1352  HD2 PHE 9  86    -129.616 -99.887 658.491  1.00  8.25           H
ATOM   1353  CD2 PHE 9  86    -128.833 -99.280 658.037  1.00  8.25           C
ATOM   1354  CE1 PHE 9  86    -126.820 -97.777 656.919  1.00  8.25           C
ATOM   1355  HE1 PHE 9  86    -126.036 -97.170 656.465  1.00  8.25           H
ATOM   1356  CE2 PHE 9  86    -127.473 -99.502 658.383  1.00  8.25           C
ATOM   1357  HE2 PHE 9  86    -127.214-100.279 659.102  1.00  8.25           H
ATOM   1358  CZ  PHE 9  86    -126.495 -98.746 657.816  1.00  8.25           C
ATOM   1359  HZ  PHE 9  86    -125.452 -98.916 658.082  1.00  8.25           H
ATOM   1360  HN  PHE 9  86    -130.696 -96.592 658.649  1.00  8.25           H
ATOM   1361  N   LEU 9  87    -133.360 -96.647 656.991  1.00  8.25           N
ATOM   1362  CA  LEU 9  87    -134.769 -96.582 656.641  1.00  8.25           C
ATOM   1363  C   LEU 9  87    -135.095 -95.184 656.112  1.00  8.25           C
ATOM   1364  O   LEU 9  87    -135.897 -95.037 655.191  1.00  8.25           O
ATOM   1365  HA  LEU 9  87    -134.941 -97.303 655.842  1.00  8.25           H
ATOM   1366  CB  LEU 9  87    -135.635 -97.008 657.829  1.00  8.25           C
ATOM   1367 1HB  LEU 9  87    -135.387 -96.374 658.680  1.00  8.25           H
ATOM   1368 2HB  LEU 9  87    -136.678 -96.814 657.580  1.00  8.25           H
ATOM   1369  HG  LEU 9  87    -134.565 -98.585 658.799  1.00  8.25           H
ATOM   1370  CG  LEU 9  87    -135.507 -98.469 658.263  1.00  8.25           C
ATOM   1371  CD1 LEU 9  87    -136.628 -98.854 659.230  1.00  8.25           C
ATOM   1372 1HD1 LEU 9  87    -136.577 -98.221 660.116  1.00  8.25           H
ATOM   1373 2HD1 LEU 9  87    -137.592 -98.719 658.741  1.00  8.25           H
ATOM   1374 3HD1 LEU 9  87    -136.513 -99.898 659.523  1.00  8.25           H
ATOM   1375  CD2 LEU 9  87    -135.452 -99.399 657.049  1.00  8.25           C
ATOM   1376 1HD2 LEU 9  87    -136.365 -99.287 656.464  1.00  8.25           H
ATOM   1377 2HD2 LEU 9  87    -134.592 -99.141 656.432  1.00  8.25           H
ATOM   1378 3HD2 LEU 9  87    -135.361-100.432 657.386  1.00  8.25           H
ATOM   1379  HN  LEU 9  87    -133.172 -96.809 657.959  1.00  8.25           H
ATOM   1380  N   LEU 9  88    -134.457 -94.193 656.717  1.00  8.25           N
ATOM   1381  CA  LEU 9  88    -134.636 -92.816 656.290  1.00  8.25           C
ATOM   1382  C   LEU 9  88    -134.192 -92.677 654.832  1.00  8.25           C
ATOM   1383  O   LEU 9  88    -134.933 -92.153 654.001  1.00  8.25           O
ATOM   1384  HA  LEU 9  88    -135.702 -92.592 656.349  1.00  8.25           H
ATOM   1385  CB  LEU 9  88    -133.919 -91.861 657.245  1.00  8.25           C
ATOM   1386 1HB  LEU 9  88    -134.398 -91.927 658.222  1.00  8.25           H
ATOM   1387 2HB  LEU 9  88    -132.893 -92.206 657.370  1.00  8.25           H
ATOM   1388  HG  LEU 9  88    -133.534 -90.338 655.794  1.00  8.25           H
ATOM   1389  CG  LEU 9  88    -133.885 -90.390 656.824  1.00  8.25           C
ATOM   1390  CD1 LEU 9  88    -135.288 -89.779 656.855  1.00  8.25           C
ATOM   1391 1HD1 LEU 9  88    -135.937 -90.324 656.170  1.00  8.25           H
ATOM   1392 2HD1 LEU 9  88    -135.690 -89.844 657.866  1.00  8.25           H
ATOM   1393 3HD1 LEU 9  88    -135.235 -88.734 656.551  1.00  8.25           H
ATOM   1394  CD2 LEU 9  88    -132.895 -89.597 657.679  1.00  8.25           C
ATOM   1395 1HD2 LEU 9  88    -133.193 -89.654 658.726  1.00  8.25           H
ATOM   1396 2HD2 LEU 9  88    -131.896 -90.018 657.562  1.00  8.25           H
ATOM   1397 3HD2 LEU 9  88    -132.891 -88.556 657.359  1.00  8.25           H
ATOM   1398  HN  LEU 9  88    -133.827 -94.319 657.484  1.00  8.25           H
ATOM   1399  N   ASN 9  89    -132.985 -93.154 654.566  1.00  8.25           N
ATOM   1400  CA  ASN 9  89    -132.375 -92.962 653.262  1.00  8.25           C
ATOM   1401  C   ASN 9  89    -133.147 -93.772 652.218  1.00  8.25           C
ATOM   1402  O   ASN 9  89    -133.208 -93.389 651.051  1.00  8.25           O
ATOM   1403  HA  ASN 9  89    -132.425 -91.889 653.077  1.00  8.25           H
ATOM   1404  CB  ASN 9  89    -130.924 -93.445 653.256  1.00  8.25           C
ATOM   1405 1HB  ASN 9  89    -130.840 -94.365 653.835  1.00  8.25           H
ATOM   1406 2HB  ASN 9  89    -130.620 -93.682 652.236  1.00  8.25           H
ATOM   1407  CG  ASN 9  89    -129.990 -92.382 653.838  1.00  8.25           C
ATOM   1408  OD1 ASN 9  89    -129.340 -91.633 653.128  1.00  8.25           O
ATOM   1409  ND2 ASN 9  89    -129.958 -92.360 655.168  1.00  8.25           N
ATOM   1410 1HD2 ASN 9  89    -130.516 -93.003 655.692  1.00  8.25           H
ATOM   1411 2HD2 ASN 9  89    -129.377 -91.699 655.643  1.00  8.25           H
ATOM   1412  HN  ASN 9  89    -132.428 -93.663 655.223  1.00  8.25           H
ATOM   1413  N   LEU 9  90    -133.718 -94.876 652.677  1.00  8.25           N
ATOM   1414  CA  LEU 9  90    -134.497 -95.735 651.801  1.00  8.25           C
ATOM   1415  C   LEU 9  90    -135.734 -94.975 651.317  1.00  8.25           C
ATOM   1416  O   LEU 9  90    -136.050 -94.990 650.128  1.00  8.25           O
ATOM   1417  HA  LEU 9  90    -133.876 -95.970 650.937  1.00  8.25           H
ATOM   1418  CB  LEU 9  90    -134.822 -97.057 652.498  1.00  8.25           C
ATOM   1419 1HB  LEU 9  90    -133.925 -97.405 653.011  1.00  8.25           H
ATOM   1420 2HB  LEU 9  90    -135.573 -96.867 653.264  1.00  8.25           H
ATOM   1421  HG  LEU 9  90    -136.051 -97.763 650.896  1.00  8.25           H
ATOM   1422  CG  LEU 9  90    -135.329 -98.184 651.596  1.00  8.25           C
ATOM   1423  CD1 LEU 9  90    -134.188 -98.777 650.765  1.00  8.25           C
ATOM   1424 1HD1 LEU 9  90    -133.751 -97.998 650.140  1.00  8.25           H
ATOM   1425 2HD1 LEU 9  90    -133.425 -99.179 651.431  1.00  8.25           H
ATOM   1426 3HD1 LEU 9  90    -134.576 -99.575 650.133  1.00  8.25           H
ATOM   1427  CD2 LEU 9  90    -136.059 -99.253 652.411  1.00  8.25           C
ATOM   1428 1HD2 LEU 9  90    -135.378 -99.676 653.149  1.00  8.25           H
ATOM   1429 2HD2 LEU 9  90    -136.912 -98.803 652.920  1.00  8.25           H
ATOM   1430 3HD2 LEU 9  90    -136.409-100.042 651.745  1.00  8.25           H
ATOM   1431  HN  LEU 9  90    -133.655 -95.186 653.626  1.00  8.25           H
ATOM   1432  N   ALA 9  91    -136.400 -94.328 652.262  1.00  8.25           N
ATOM   1433  CA  ALA 9  91    -137.623 -93.606 651.956  1.00  8.25           C
ATOM   1434  C   ALA 9  91    -137.299 -92.434 651.027  1.00  8.25           C
ATOM   1435  O   ALA 9  91    -138.100 -92.082 650.163  1.00  8.25           O
ATOM   1436  HA  ALA 9  91    -138.293 -94.293 651.440  1.00  8.25           H
ATOM   1437  CB  ALA 9  91    -138.288 -93.153 653.257  1.00  8.25           C
ATOM   1438 1HB  ALA 9  91    -138.524 -94.025 653.867  1.00  8.25           H
ATOM   1439 2HB  ALA 9  91    -137.608 -92.500 653.804  1.00  8.25           H
ATOM   1440 3HB  ALA 9  91    -139.205 -92.611 653.027  1.00  8.25           H
ATOM   1441  HN  ALA 9  91    -136.117 -94.293 653.221  1.00  8.25           H
ATOM   1442  N   ILE 9  92    -136.123 -91.862 651.238  1.00  8.25           N
ATOM   1443  CA  ILE 9  92    -135.675 -90.749 650.418  1.00  8.25           C
ATOM   1444  C   ILE 9  92    -135.463 -91.232 648.982  1.00  8.25           C
ATOM   1445  O   ILE 9  92    -135.879 -90.568 648.033  1.00  8.25           O
ATOM   1446  HA  ILE 9  92    -136.469 -90.003 650.418  1.00  8.25           H
ATOM   1447  HB  ILE 9  92    -133.727 -90.878 651.291  1.00  8.25           H
ATOM   1448  CB  ILE 9  92    -134.438 -90.093 651.035  1.00  8.25           C
ATOM   1449  CG1 ILE 9  92    -134.793 -89.364 652.332  1.00  8.25           C
ATOM   1450 1HG1 ILE 9  92    -135.361 -88.462 652.102  1.00  8.25           H
ATOM   1451 2HG1 ILE 9  92    -135.434 -89.996 652.945  1.00  8.25           H
ATOM   1452  CG2 ILE 9  92    -133.747 -89.170 650.029  1.00  8.25           C
ATOM   1453 1HG2 ILE 9  92    -133.439 -89.748 649.157  1.00  8.25           H
ATOM   1454 2HG2 ILE 9  92    -134.440 -88.387 649.719  1.00  8.25           H
ATOM   1455 3HG2 ILE 9  92    -132.871 -88.717 650.493  1.00  8.25           H
ATOM   1456  CD1 ILE 9  92    -133.532 -88.994 653.116  1.00  8.25           C
ATOM   1457 1HD1 ILE 9  92    -132.980 -89.900 653.364  1.00  8.25           H
ATOM   1458 2HD1 ILE 9  92    -132.905 -88.341 652.508  1.00  8.25           H
ATOM   1459 3HD1 ILE 9  92    -133.814 -88.476 654.033  1.00  8.25           H
ATOM   1460  HN  ILE 9  92    -135.482 -92.146 651.951  1.00  8.25           H
ATOM   1461  N   ALA 9  93    -134.817 -92.383 648.867  1.00  8.25           N
ATOM   1462  CA  ALA 9  93    -134.493 -92.932 647.562  1.00  8.25           C
ATOM   1463  C   ALA 9  93    -135.787 -93.218 646.797  1.00  8.25           C
ATOM   1464  O   ALA 9  93    -135.876 -92.952 645.600  1.00  8.25           O
ATOM   1465  HA  ALA 9  93    -133.919 -92.181 647.019  1.00  8.25           H
ATOM   1466  CB  ALA 9  93    -133.629 -94.183 647.734  1.00  8.25           C
ATOM   1467 1HB  ALA 9  93    -132.709 -93.920 648.257  1.00  8.25           H
ATOM   1468 2HB  ALA 9  93    -134.177 -94.926 648.315  1.00  8.25           H
ATOM   1469 3HB  ALA 9  93    -133.386 -94.595 646.755  1.00  8.25           H
ATOM   1470  HN  ALA 9  93    -134.518 -92.936 649.645  1.00  8.25           H
ATOM   1471  N   ASP 9  94    -136.758 -93.756 647.521  1.00  8.25           N
ATOM   1472  CA  ASP 9  94    -138.038 -94.094 646.923  1.00  8.25           C
ATOM   1473  C   ASP 9  94    -138.709 -92.819 646.410  1.00  8.25           C
ATOM   1474  O   ASP 9  94    -139.212 -92.786 645.288  1.00  8.25           O
ATOM   1475  HA  ASP 9  94    -137.803 -94.794 646.120  1.00  8.25           H
ATOM   1476  CB  ASP 9  94    -138.971 -94.741 647.949  1.00  8.25           C
ATOM   1477 1HB  ASP 9  94    -138.884 -94.221 648.903  1.00  8.25           H
ATOM   1478 2HB  ASP 9  94    -140.006 -94.635 647.622  1.00  8.25           H
ATOM   1479  CG  ASP 9  94    -138.639 -96.222 648.136  1.00  8.25           C
ATOM   1480  OD1 ASP 9  94    -138.215 -96.839 647.135  1.00  8.25           O
ATOM   1481  OD2 ASP 9  94    -138.817 -96.704 649.275  1.00  8.25           O
ATOM   1482  HN  ASP 9  94    -136.680 -93.960 648.497  1.00  8.25           H
ATOM   1483  N   LEU 9  95    -138.695 -91.800 647.257  1.00  8.25           N
ATOM   1484  CA  LEU 9  95    -139.346 -90.543 646.926  1.00  8.25           C
ATOM   1485  C   LEU 9  95    -138.745 -89.987 645.633  1.00  8.25           C
ATOM   1486  O   LEU 9  95    -139.470 -89.506 644.764  1.00  8.25           O
ATOM   1487  HA  LEU 9  95    -140.401 -90.757 646.752  1.00  8.25           H
ATOM   1488  CB  LEU 9  95    -139.270 -89.573 648.106  1.00  8.25           C
ATOM   1489 1HB  LEU 9  95    -138.257 -89.600 648.509  1.00  8.25           H
ATOM   1490 2HB  LEU 9  95    -139.437 -88.563 647.732  1.00  8.25           H
ATOM   1491  HG  LEU 9  95    -140.078 -90.841 649.628  1.00  8.25           H
ATOM   1492  CG  LEU 9  95    -140.251 -89.832 649.252  1.00  8.25           C
ATOM   1493  CD1 LEU 9  95    -140.003 -88.868 650.414  1.00  8.25           C
ATOM   1494 1HD1 LEU 9  95    -138.988 -89.002 650.787  1.00  8.25           H
ATOM   1495 2HD1 LEU 9  95    -140.132 -87.842 650.069  1.00  8.25           H
ATOM   1496 3HD1 LEU 9  95    -140.714 -89.074 651.214  1.00  8.25           H
ATOM   1497  CD2 LEU 9  95    -141.698 -89.775 648.758  1.00  8.25           C
ATOM   1498 1HD2 LEU 9  95    -141.901 -88.789 648.341  1.00  8.25           H
ATOM   1499 2HD2 LEU 9  95    -141.849 -90.534 647.990  1.00  8.25           H
ATOM   1500 3HD2 LEU 9  95    -142.374 -89.963 649.592  1.00  8.25           H
ATOM   1501  HN  LEU 9  95    -138.251 -91.822 648.152  1.00  8.25           H
ATOM   1502  N   LEU 9  96    -137.426 -90.073 645.547  1.00  8.25           N
ATOM   1503  CA  LEU 9  96    -136.708 -89.475 644.434  1.00  8.25           C
ATOM   1504  C   LEU 9  96    -137.196 -90.098 643.125  1.00  8.25           C
ATOM   1505  O   LEU 9  96    -137.316 -89.409 642.113  1.00  8.25           O
ATOM   1506  HA  LEU 9  96    -136.951 -88.412 644.423  1.00  8.25           H
ATOM   1507  CB  LEU 9  96    -135.197 -89.592 644.646  1.00  8.25           C
ATOM   1508 1HB  LEU 9  96    -134.971 -90.616 644.944  1.00  8.25           H
ATOM   1509 2HB  LEU 9  96    -134.702 -89.421 643.690  1.00  8.25           H
ATOM   1510  HG  LEU 9  96    -135.049 -88.851 646.647  1.00  8.25           H
ATOM   1511  CG  LEU 9  96    -134.589 -88.643 645.680  1.00  8.25           C
ATOM   1512  CD1 LEU 9  96    -133.087 -88.887 645.832  1.00  8.25           C
ATOM   1513 1HD1 LEU 9  96    -132.917 -89.914 646.158  1.00  8.25           H
ATOM   1514 2HD1 LEU 9  96    -132.593 -88.723 644.875  1.00  8.25           H
ATOM   1515 3HD1 LEU 9  96    -132.680 -88.199 646.574  1.00  8.25           H
ATOM   1516  CD2 LEU 9  96    -134.901 -87.185 645.336  1.00  8.25           C
ATOM   1517 1HD2 LEU 9  96    -134.487 -86.946 644.357  1.00  8.25           H
ATOM   1518 2HD2 LEU 9  96    -135.981 -87.038 645.320  1.00  8.25           H
ATOM   1519 3HD2 LEU 9  96    -134.457 -86.531 646.088  1.00  8.25           H
ATOM   1520  HN  LEU 9  96    -136.850 -90.539 646.219  1.00  8.25           H
ATOM   1521  N   PHE 9  97    -137.463 -91.394 643.187  1.00  8.25           N
ATOM   1522  CA  PHE 9  97    -137.929 -92.119 642.017  1.00  8.25           C
ATOM   1523  C   PHE 9  97    -139.391 -91.786 641.712  1.00  8.25           C
ATOM   1524  O   PHE 9  97    -139.742 -91.502 640.568  1.00  8.25           O
ATOM   1525  HA  PHE 9  97    -137.306 -91.812 641.177  1.00  8.25           H
ATOM   1526  CB  PHE 9  97    -137.814 -93.610 642.339  1.00  8.25           C
ATOM   1527 1HB  PHE 9  97    -136.762 -93.896 642.316  1.00  8.25           H
ATOM   1528 2HB  PHE 9  97    -138.168 -93.780 643.356  1.00  8.25           H
ATOM   1529  CG  PHE 9  97    -138.595 -94.515 641.385  1.00  8.25           C
ATOM   1530  HD1 PHE 9  97    -139.700 -95.438 642.949  1.00  8.25           H
ATOM   1531  CD1 PHE 9  97    -139.517 -95.386 641.875  1.00  8.25           C
ATOM   1532  HD2 PHE 9  97    -137.628 -93.751 639.652  1.00  8.25           H
ATOM   1533  CD2 PHE 9  97    -138.367 -94.449 640.045  1.00  8.25           C
ATOM   1534  CE1 PHE 9  97    -140.242 -96.226 640.989  1.00  8.25           C
ATOM   1535  HE1 PHE 9  97    -140.982 -96.924 641.383  1.00  8.25           H
ATOM   1536  CE2 PHE 9  97    -139.092 -95.289 639.160  1.00  8.25           C
ATOM   1537  HE2 PHE 9  97    -138.909 -95.236 638.086  1.00  8.25           H
ATOM   1538  CZ  PHE 9  97    -140.015 -96.160 639.650  1.00  8.25           C
ATOM   1539  HZ  PHE 9  97    -140.571 -96.805 638.970  1.00  8.25           H
ATOM   1540  HN  PHE 9  97    -137.366 -91.946 644.015  1.00  8.25           H
ATOM   1541  N   LEU 9  98    -140.205 -91.833 642.757  1.00  8.25           N
ATOM   1542  CA  LEU 9  98    -141.644 -91.718 642.590  1.00  8.25           C
ATOM   1543  C   LEU 9  98    -141.965 -90.419 641.847  1.00  8.25           C
ATOM   1544  O   LEU 9  98    -142.866 -90.385 641.011  1.00  8.25           O
ATOM   1545  HA  LEU 9  98    -141.970 -92.557 641.975  1.00  8.25           H
ATOM   1546  CB  LEU 9  98    -142.352 -91.845 643.940  1.00  8.25           C
ATOM   1547 1HB  LEU 9  98    -141.881 -91.156 644.641  1.00  8.25           H
ATOM   1548 2HB  LEU 9  98    -143.385 -91.519 643.819  1.00  8.25           H
ATOM   1549  HG  LEU 9  98    -141.364 -93.673 644.446  1.00  8.25           H
ATOM   1550  CG  LEU 9  98    -142.357 -93.241 644.566  1.00  8.25           C
ATOM   1551  CD1 LEU 9  98    -142.639 -93.167 646.068  1.00  8.25           C
ATOM   1552 1HD1 LEU 9  98    -141.868 -92.569 646.554  1.00  8.25           H
ATOM   1553 2HD1 LEU 9  98    -143.613 -92.707 646.233  1.00  8.25           H
ATOM   1554 3HD1 LEU 9  98    -142.637 -94.173 646.488  1.00  8.25           H
ATOM   1555  CD2 LEU 9  98    -143.341 -94.162 643.843  1.00  8.25           C
ATOM   1556 1HD2 LEU 9  98    -144.346 -93.745 643.910  1.00  8.25           H
ATOM   1557 2HD2 LEU 9  98    -143.054 -94.250 642.795  1.00  8.25           H
ATOM   1558 3HD2 LEU 9  98    -143.325 -95.148 644.308  1.00  8.25           H
ATOM   1559  HN  LEU 9  98    -139.897 -91.947 643.701  1.00  8.25           H
ATOM   1560  N   VAL 9  99    -141.209 -89.383 642.180  1.00  8.25           N
ATOM   1561  CA  VAL 9  99    -141.443 -88.070 641.602  1.00  8.25           C
ATOM   1562  C   VAL 9  99    -141.256 -88.144 640.086  1.00  8.25           C
ATOM   1563  O   VAL 9  99    -141.677 -87.245 639.360  1.00  8.25           O
ATOM   1564  HA  VAL 9  99    -142.477 -87.797 641.815  1.00  8.25           H
ATOM   1565  HB  VAL 9  99    -139.513 -87.421 642.242  1.00  8.25           H
ATOM   1566  CB  VAL 9  99    -140.533 -87.036 642.268  1.00  8.25           C
ATOM   1567  CG1 VAL 9  99    -140.554 -85.713 641.500  1.00  8.25           C
ATOM   1568 1HG1 VAL 9  99    -140.208 -85.878 640.480  1.00  8.25           H
ATOM   1569 2HG1 VAL 9  99    -141.572 -85.321 641.480  1.00  8.25           H
ATOM   1570 3HG1 VAL 9  99    -139.899 -84.995 641.995  1.00  8.25           H
ATOM   1571  CG2 VAL 9  99    -140.920 -86.827 643.733  1.00  8.25           C
ATOM   1572 1HG2 VAL 9  99    -141.950 -86.474 643.790  1.00  8.25           H
ATOM   1573 2HG2 VAL 9  99    -140.829 -87.770 644.271  1.00  8.25           H
ATOM   1574 3HG2 VAL 9  99    -140.257 -86.087 644.182  1.00  8.25           H
ATOM   1575  HN  VAL 9  99    -140.450 -89.430 642.829  1.00  8.25           H
ATOM   1576  N   THR 9 100    -140.623 -89.224 639.651  1.00  8.25           N
ATOM   1577  CA  THR 9 100    -140.342 -89.410 638.238  1.00  8.25           C
ATOM   1578  C   THR 9 100    -141.539 -90.056 637.537  1.00  8.25           C
ATOM   1579  O   THR 9 100    -141.668 -89.973 636.317  1.00  8.25           O
ATOM   1580  HA  THR 9 100    -140.198 -88.429 637.785  1.00  8.25           H
ATOM   1581  HB  THR 9 100    -138.597 -90.085 637.135  1.00  8.25           H
ATOM   1582  CB  THR 9 100    -139.054 -90.225 638.115  1.00  8.25           C
ATOM   1583  OG1 THR 9 100    -139.455 -91.558 638.421  1.00  8.25           O
ATOM   1584  HG1 THR 9 100    -138.784 -92.208 638.065  1.00  8.25           H
ATOM   1585  CG2 THR 9 100    -138.037 -89.882 639.205  1.00  8.25           C
ATOM   1586 1HG2 THR 9 100    -138.471 -90.086 640.184  1.00  8.25           H
ATOM   1587 2HG2 THR 9 100    -137.774 -88.826 639.137  1.00  8.25           H
ATOM   1588 3HG2 THR 9 100    -137.141 -90.489 639.071  1.00  8.25           H
ATOM   1589  HN  THR 9 100    -140.304 -89.963 640.246  1.00  8.25           H
ATOM   1590  N   LEU 9 101    -142.386 -90.685 638.340  1.00  8.25           N
ATOM   1591  CA  LEU 9 101    -143.441 -91.527 637.803  1.00  8.25           C
ATOM   1592  C   LEU 9 101    -144.415 -90.664 636.998  1.00  8.25           C
ATOM   1593  O   LEU 9 101    -144.880 -91.074 635.935  1.00  8.25           O
ATOM   1594  HA  LEU 9 101    -142.975 -92.244 637.127  1.00  8.25           H
ATOM   1595  CB  LEU 9 101    -144.109 -92.328 638.922  1.00  8.25           C
ATOM   1596 1HB  LEU 9 101    -144.389 -91.638 639.718  1.00  8.25           H
ATOM   1597 2HB  LEU 9 101    -145.032 -92.757 638.533  1.00  8.25           H
ATOM   1598  HG  LEU 9 101    -142.388 -93.013 639.991  1.00  8.25           H
ATOM   1599  CG  LEU 9 101    -143.273 -93.454 639.532  1.00  8.25           C
ATOM   1600  CD1 LEU 9 101    -144.045 -94.173 640.639  1.00  8.25           C
ATOM   1601 1HD1 LEU 9 101    -144.300 -93.462 641.425  1.00  8.25           H
ATOM   1602 2HD1 LEU 9 101    -144.959 -94.601 640.226  1.00  8.25           H
ATOM   1603 3HD1 LEU 9 101    -143.428 -94.969 641.056  1.00  8.25           H
ATOM   1604  CD2 LEU 9 101    -142.786 -94.422 638.451  1.00  8.25           C
ATOM   1605 1HD2 LEU 9 101    -143.644 -94.861 637.943  1.00  8.25           H
ATOM   1606 2HD2 LEU 9 101    -142.172 -93.882 637.730  1.00  8.25           H
ATOM   1607 3HD2 LEU 9 101    -142.194 -95.213 638.912  1.00  8.25           H
ATOM   1608  HN  LEU 9 101    -142.358 -90.626 639.338  1.00  8.25           H
ATOM   1609  N   PRO 9 102    -144.742 -89.460 637.487  1.00  8.25           N
ATOM   1610  CA  PRO 9 102    -145.670 -88.581 636.771  1.00  8.25           C
ATOM   1611  C   PRO 9 102    -145.254 -88.358 635.326  1.00  8.25           C
ATOM   1612  O   PRO 9 102    -146.097 -88.341 634.430  1.00  8.25           O
ATOM   1613  HA  PRO 9 102    -146.656 -89.042 636.716  1.00  8.25           H
ATOM   1614  CB  PRO 9 102    -145.634 -87.282 637.578  1.00  8.25           C
ATOM   1615 1HB  PRO 9 102    -144.886 -86.589 637.192  1.00  8.25           H
ATOM   1616 2HB  PRO 9 102    -146.593 -86.764 637.548  1.00  8.25           H
ATOM   1617  CG  PRO 9 102    -145.292 -87.751 638.987  1.00  8.25           C
ATOM   1618 1HG  PRO 9 102    -144.888 -86.943 639.596  1.00  8.25           H
ATOM   1619 2HG  PRO 9 102    -146.170 -88.123 639.515  1.00  8.25           H
ATOM   1620  CD  PRO 9 102    -144.267 -88.847 638.741  1.00  8.25           C
ATOM   1621 1HD  PRO 9 102    -143.261 -88.443 638.633  1.00  8.25           H
ATOM   1622 2HD  PRO 9 102    -144.234 -89.563 639.562  1.00  8.25           H
ATOM   1623  N   PHE 9 103    -143.953 -88.192 635.136  1.00  8.25           N
ATOM   1624  CA  PHE 9 103    -143.420 -87.910 633.814  1.00  8.25           C
ATOM   1625  C   PHE 9 103    -143.569 -89.123 632.893  1.00  8.25           C
ATOM   1626  O   PHE 9 103    -143.881 -88.975 631.712  1.00  8.25           O
ATOM   1627  HA  PHE 9 103    -143.989 -87.075 633.407  1.00  8.25           H
ATOM   1628  CB  PHE 9 103    -141.932 -87.599 633.990  1.00  8.25           C
ATOM   1629 1HB  PHE 9 103    -141.454 -88.434 634.502  1.00  8.25           H
ATOM   1630 2HB  PHE 9 103    -141.469 -87.520 633.006  1.00  8.25           H
ATOM   1631  CG  PHE 9 103    -141.654 -86.313 634.772  1.00  8.25           C
ATOM   1632  HD1 PHE 9 103    -141.495 -85.121 633.019  1.00  8.25           H
ATOM   1633  CD1 PHE 9 103    -141.456 -85.143 634.108  1.00  8.25           C
ATOM   1634  HD2 PHE 9 103    -141.763 -87.279 636.663  1.00  8.25           H
ATOM   1635  CD2 PHE 9 103    -141.604 -86.341 636.131  1.00  8.25           C
ATOM   1636  CE1 PHE 9 103    -141.197 -83.950 634.834  1.00  8.25           C
ATOM   1637  HE1 PHE 9 103    -141.039 -83.012 634.302  1.00  8.25           H
ATOM   1638  CE2 PHE 9 103    -141.346 -85.148 636.856  1.00  8.25           C
ATOM   1639  HE2 PHE 9 103    -141.306 -85.171 637.945  1.00  8.25           H
ATOM   1640  CZ  PHE 9 103    -141.148 -83.978 636.193  1.00  8.25           C
ATOM   1641  HZ  PHE 9 103    -140.950 -83.062 636.750  1.00  8.25           H
ATOM   1642  HN  PHE 9 103    -143.271 -88.247 635.865  1.00  8.25           H
ATOM   1643  N   TRP 9 104    -143.341 -90.294 633.468  1.00  8.25           N
ATOM   1644  CA  TRP 9 104    -143.466 -91.533 632.718  1.00  8.25           C
ATOM   1645  C   TRP 9 104    -144.932 -91.693 632.312  1.00  8.25           C
ATOM   1646  O   TRP 9 104    -145.229 -92.196 631.229  1.00  8.25           O
ATOM   1647  HA  TRP 9 104    -142.840 -91.449 631.830  1.00  8.25           H
ATOM   1648  CB  TRP 9 104    -142.936 -92.719 633.526  1.00  8.25           C
ATOM   1649 1HB  TRP 9 104    -143.315 -92.649 634.546  1.00  8.25           H
ATOM   1650 2HB  TRP 9 104    -143.333 -93.641 633.102  1.00  8.25           H
ATOM   1651  CG  TRP 9 104    -141.410 -92.811 633.569  1.00  8.25           C
ATOM   1652  HD1 TRP 9 104    -140.975 -92.800 635.676  1.00  8.25           H
ATOM   1653  CD1 TRP 9 104    -140.615 -92.840 634.648  1.00  8.25           C
ATOM   1654  CD2 TRP 9 104    -140.520 -92.884 632.435  1.00  8.25           C
ATOM   1655  NE1 TRP 9 104    -139.284 -92.927 634.294  1.00  8.25           N
ATOM   1656  HE1 TRP 9 104    -138.506 -92.963 634.920  1.00  8.25           H
ATOM   1657  CE2 TRP 9 104    -139.225 -92.954 632.905  1.00  8.25           C
ATOM   1658  HE3 TRP 9 104    -141.816 -92.837 630.662  1.00  8.25           H
ATOM   1659  CE3 TRP 9 104    -140.801 -92.892 631.058  1.00  8.25           C
ATOM   1660  CZ2 TRP 9 104    -138.108 -93.037 632.065  1.00  8.25           C
ATOM   1661  HZ2 TRP 9 104    -137.094 -93.091 632.461  1.00  8.25           H
ATOM   1662  CZ3 TRP 9 104    -139.674 -92.974 630.231  1.00  8.25           C
ATOM   1663  HZ3 TRP 9 104    -139.836 -92.983 629.153  1.00  8.25           H
ATOM   1664  CH2 TRP 9 104    -138.364 -93.045 630.689  1.00  8.25           C
ATOM   1665  HH2 TRP 9 104    -137.539 -93.107 629.979  1.00  8.25           H
ATOM   1666  HN  TRP 9 104    -143.075 -90.405 634.425  1.00  8.25           H
ATOM   1667  N   ALA 9 105    -145.811 -91.257 633.202  1.00  8.25           N
ATOM   1668  CA  ALA 9 105    -147.239 -91.397 632.975  1.00  8.25           C
ATOM   1669  C   ALA 9 105    -147.636 -90.592 631.736  1.00  8.25           C
ATOM   1670  O   ALA 9 105    -148.356 -91.091 630.872  1.00  8.25           O
ATOM   1671  HA  ALA 9 105    -147.445 -92.452 632.794  1.00  8.25           H
ATOM   1672  CB  ALA 9 105    -148.001 -90.953 634.226  1.00  8.25           C
ATOM   1673 1HB  ALA 9 105    -147.705 -91.575 635.071  1.00  8.25           H
ATOM   1674 2HB  ALA 9 105    -147.768 -89.911 634.443  1.00  8.25           H
ATOM   1675 3HB  ALA 9 105    -149.073 -91.059 634.055  1.00  8.25           H
ATOM   1676  HN  ALA 9 105    -145.561 -90.815 634.064  1.00  8.25           H
ATOM   1677  N   ILE 9 106    -147.147 -89.361 631.687  1.00  8.25           N
ATOM   1678  CA  ILE 9 106    -147.459 -88.476 630.578  1.00  8.25           C
ATOM   1679  C   ILE 9 106    -146.860 -89.046 629.291  1.00  8.25           C
ATOM   1680  O   ILE 9 106    -147.508 -89.041 628.245  1.00  8.25           O
ATOM   1681  HA  ILE 9 106    -148.544 -88.453 630.474  1.00  8.25           H
ATOM   1682  HB  ILE 9 106    -145.976 -87.088 631.247  1.00  8.25           H
ATOM   1683  CB  ILE 9 106    -147.004 -87.048 630.888  1.00  8.25           C
ATOM   1684  CG1 ILE 9 106    -147.850 -86.434 632.006  1.00  8.25           C
ATOM   1685 1HG1 ILE 9 106    -148.829 -86.155 631.615  1.00  8.25           H
ATOM   1686 2HG1 ILE 9 106    -148.018 -87.174 632.788  1.00  8.25           H
ATOM   1687  CG2 ILE 9 106    -147.009 -86.185 629.625  1.00  8.25           C
ATOM   1688 1HG2 ILE 9 106    -146.331 -86.615 628.888  1.00  8.25           H
ATOM   1689 2HG2 ILE 9 106    -148.018 -86.149 629.213  1.00  8.25           H
ATOM   1690 3HG2 ILE 9 106    -146.682 -85.175 629.874  1.00  8.25           H
ATOM   1691  CD1 ILE 9 106    -147.162 -85.203 632.599  1.00  8.25           C
ATOM   1692 1HD1 ILE 9 106    -146.195 -85.490 633.011  1.00  8.25           H
ATOM   1693 2HD1 ILE 9 106    -147.018 -84.455 631.819  1.00  8.25           H
ATOM   1694 3HD1 ILE 9 106    -147.785 -84.786 633.391  1.00  8.25           H
ATOM   1695  HN  ILE 9 106    -146.550 -88.969 632.386  1.00  8.25           H
ATOM   1696  N   ALA 9 107    -145.631 -89.525 629.410  1.00  8.25           N
ATOM   1697  CA  ALA 9 107    -144.891 -89.984 628.247  1.00  8.25           C
ATOM   1698  C   ALA 9 107    -145.574 -91.226 627.671  1.00  8.25           C
ATOM   1699  O   ALA 9 107    -145.513 -91.470 626.466  1.00  8.25           O
ATOM   1700  HA  ALA 9 107    -144.915 -89.188 627.503  1.00  8.25           H
ATOM   1701  CB  ALA 9 107    -143.436 -90.249 628.640  1.00  8.25           C
ATOM   1702 1HB  ALA 9 107    -142.988 -89.329 629.015  1.00  8.25           H
ATOM   1703 2HB  ALA 9 107    -143.402 -91.013 629.416  1.00  8.25           H
ATOM   1704 3HB  ALA 9 107    -142.881 -90.593 627.767  1.00  8.25           H
ATOM   1705  HN  ALA 9 107    -145.142 -89.602 630.279  1.00  8.25           H
ATOM   1706  N   ALA 9 108    -146.209 -91.978 628.557  1.00  8.25           N
ATOM   1707  CA  ALA 9 108    -146.906 -93.187 628.151  1.00  8.25           C
ATOM   1708  C   ALA 9 108    -148.248 -92.809 627.521  1.00  8.25           C
ATOM   1709  O   ALA 9 108    -148.726 -93.490 626.615  1.00  8.25           O
ATOM   1710  HA  ALA 9 108    -146.292 -93.689 627.403  1.00  8.25           H
ATOM   1711  CB  ALA 9 108    -147.068 -94.113 629.358  1.00  8.25           C
ATOM   1712 1HB  ALA 9 108    -146.085 -94.375 629.750  1.00  8.25           H
ATOM   1713 2HB  ALA 9 108    -147.644 -93.605 630.131  1.00  8.25           H
ATOM   1714 3HB  ALA 9 108    -147.591 -95.020 629.053  1.00  8.25           H
ATOM   1715  HN  ALA 9 108    -146.252 -91.774 629.535  1.00  8.25           H
ATOM   1716  N   ALA 9 109    -148.819 -91.726 628.027  1.00  8.25           N
ATOM   1717  CA  ALA 9 109    -150.158 -91.328 627.626  1.00  8.25           C
ATOM   1718  C   ALA 9 109    -150.126 -90.837 626.177  1.00  8.25           C
ATOM   1719  O   ALA 9 109    -151.110 -90.973 625.450  1.00  8.25           O
ATOM   1720  HA  ALA 9 109    -150.798 -92.208 627.688  1.00  8.25           H
ATOM   1721  CB  ALA 9 109    -150.686 -90.265 628.591  1.00  8.25           C
ATOM   1722 1HB  ALA 9 109    -150.716 -90.673 629.601  1.00  8.25           H
ATOM   1723 2HB  ALA 9 109    -150.027 -89.396 628.569  1.00  8.25           H
ATOM   1724 3HB  ALA 9 109    -151.690 -89.967 628.289  1.00  8.25           H
ATOM   1725  HN  ALA 9 109    -148.383 -91.126 628.698  1.00  8.25           H
ATOM   1726  N   ASP 9 110    -148.986 -90.277 625.800  1.00  8.25           N
ATOM   1727  CA  ASP 9 110    -148.852 -89.661 624.491  1.00  8.25           C
ATOM   1728  C   ASP 9 110    -147.410 -89.820 624.003  1.00  8.25           C
ATOM   1729  O   ASP 9 110    -147.082 -90.798 623.333  1.00  8.25           O
ATOM   1730  HA  ASP 9 110    -149.567 -90.182 623.855  1.00  8.25           H
ATOM   1731  CB  ASP 9 110    -149.169 -88.166 624.550  1.00  8.25           C
ATOM   1732 1HB  ASP 9 110    -150.182 -88.019 624.925  1.00  8.25           H
ATOM   1733 2HB  ASP 9 110    -148.495 -87.675 625.253  1.00  8.25           H
ATOM   1734  CG  ASP 9 110    -149.032 -87.521 623.170  1.00  8.25           C
ATOM   1735  OD1 ASP 9 110    -148.722 -88.273 622.221  1.00  8.25           O
ATOM   1736  OD2 ASP 9 110    -149.240 -86.291 623.095  1.00  8.25           O
ATOM   1737  HN  ASP 9 110    -148.166 -90.240 626.371  1.00  8.25           H
ATOM   1738  N   GLN 9 111    -146.588 -88.843 624.358  1.00  8.25           N
ATOM   1739  CA  GLN 9 111    -145.189 -88.864 623.967  1.00  8.25           C
ATOM   1740  C   GLN 9 111    -144.363 -87.981 624.905  1.00  8.25           C
ATOM   1741  O   GLN 9 111    -144.918 -87.251 625.724  1.00  8.25           O
ATOM   1742  HA  GLN 9 111    -144.876 -89.904 624.066  1.00  8.25           H
ATOM   1743  CB  GLN 9 111    -145.020 -88.427 622.511  1.00  8.25           C
ATOM   1744 1HB  GLN 9 111    -143.978 -88.541 622.212  1.00  8.25           H
ATOM   1745 2HB  GLN 9 111    -145.610 -89.073 621.862  1.00  8.25           H
ATOM   1746  CG  GLN 9 111    -145.454 -86.972 622.321  1.00  8.25           C
ATOM   1747 1HG  GLN 9 111    -146.482 -86.848 622.662  1.00  8.25           H
ATOM   1748 2HG  GLN 9 111    -144.833 -86.320 622.937  1.00  8.25           H
ATOM   1749  CD  GLN 9 111    -145.344 -86.553 620.854  1.00  8.25           C
ATOM   1750  OE1 GLN 9 111    -144.272 -86.513 620.272  1.00  8.25           O
ATOM   1751  NE2 GLN 9 111    -146.508 -86.244 620.290  1.00  8.25           N
ATOM   1752 1HE2 GLN 9 111    -147.352 -86.298 620.825  1.00  8.25           H
ATOM   1753 2HE2 GLN 9 111    -146.540 -85.959 619.333  1.00  8.25           H
ATOM   1754  HN  GLN 9 111    -146.864 -88.050 624.900  1.00  8.25           H
ATOM   1755  N   TRP 9 112    -143.050 -88.077 624.752  1.00  8.25           N
ATOM   1756  CA  TRP 9 112    -142.141 -87.352 625.623  1.00  8.25           C
ATOM   1757  C   TRP 9 112    -142.143 -85.884 625.191  1.00  8.25           C
ATOM   1758  O   TRP 9 112    -141.564 -85.534 624.164  1.00  8.25           O
ATOM   1759  HA  TRP 9 112    -142.514 -87.441 626.643  1.00  8.25           H
ATOM   1760  CB  TRP 9 112    -140.746 -87.979 625.603  1.00  8.25           C
ATOM   1761 1HB  TRP 9 112    -140.834 -89.043 625.818  1.00  8.25           H
ATOM   1762 2HB  TRP 9 112    -140.333 -87.890 624.598  1.00  8.25           H
ATOM   1763  CG  TRP 9 112    -139.767 -87.351 626.597  1.00  8.25           C
ATOM   1764  HD1 TRP 9 112    -138.770 -85.847 625.426  1.00  8.25           H
ATOM   1765  CD1 TRP 9 112    -138.896 -86.356 626.381  1.00  8.25           C
ATOM   1766  CD2 TRP 9 112    -139.594 -87.719 627.982  1.00  8.25           C
ATOM   1767  NE1 TRP 9 112    -138.177 -86.057 627.521  1.00  8.25           N
ATOM   1768  HE1 TRP 9 112    -137.470 -85.355 627.608  1.00  8.25           H
ATOM   1769  CE2 TRP 9 112    -138.615 -86.912 628.525  1.00  8.25           C
ATOM   1770  HE3 TRP 9 112    -141.020 -89.350 628.345  1.00  8.25           H
ATOM   1771  CE3 TRP 9 112    -140.244 -88.701 628.751  1.00  8.25           C
ATOM   1772  CZ2 TRP 9 112    -138.198 -87.004 629.858  1.00  8.25           C
ATOM   1773  HZ2 TRP 9 112    -137.422 -86.355 630.264  1.00  8.25           H
ATOM   1774  CZ3 TRP 9 112    -139.816 -88.780 630.081  1.00  8.25           C
ATOM   1775  HZ3 TRP 9 112    -140.287 -89.526 630.721  1.00  8.25           H
ATOM   1776  CH2 TRP 9 112    -138.832 -87.976 630.643  1.00  8.25           C
ATOM   1777  HH2 TRP 9 112    -138.554 -88.100 631.690  1.00  8.25           H
ATOM   1778  HN  TRP 9 112    -142.608 -88.636 624.051  1.00  8.25           H
ATOM   1779  N   LYS 9 113    -142.801 -85.064 625.998  1.00  8.25           N
ATOM   1780  CA  LYS 9 113    -142.997 -83.667 625.648  1.00  8.25           C
ATOM   1781  C   LYS 9 113    -141.913 -82.821 626.320  1.00  8.25           C
ATOM   1782  O   LYS 9 113    -141.894 -81.600 626.173  1.00  8.25           O
ATOM   1783  HA  LYS 9 113    -142.881 -83.582 624.567  1.00  8.25           H
ATOM   1784  CB  LYS 9 113    -144.421 -83.224 625.987  1.00  8.25           C
ATOM   1785 1HB  LYS 9 113    -144.634 -83.440 627.034  1.00  8.25           H
ATOM   1786 2HB  LYS 9 113    -144.511 -82.145 625.860  1.00  8.25           H
ATOM   1787  CG  LYS 9 113    -145.443 -83.934 625.096  1.00  8.25           C
ATOM   1788 1HG  LYS 9 113    -145.271 -83.666 624.054  1.00  8.25           H
ATOM   1789 2HG  LYS 9 113    -145.310 -85.014 625.174  1.00  8.25           H
ATOM   1790  CD  LYS 9 113    -146.872 -83.561 625.496  1.00  8.25           C
ATOM   1791 1HD  LYS 9 113    -147.035 -83.803 626.546  1.00  8.25           H
ATOM   1792 2HD  LYS 9 113    -147.013 -82.485 625.391  1.00  8.25           H
ATOM   1793  CE  LYS 9 113    -147.894 -84.301 624.631  1.00  8.25           C
ATOM   1794 1HE  LYS 9 113    -147.764 -84.023 623.585  1.00  8.25           H
ATOM   1795 2HE  LYS 9 113    -147.725 -85.376 624.698  1.00  8.25           H
ATOM   1796  NZ  LYS 9 113    -149.271 -83.981 625.068  1.00  8.25           N
ATOM   1797 1HZ  LYS 9 113    -149.931 -84.556 624.556  1.00  8.25           H
ATOM   1798 2HZ  LYS 9 113    -149.362 -84.166 626.061  1.00  8.25           H
ATOM   1799 3HZ  LYS 9 113    -149.465 -83.002 624.887  1.00  8.25           H
ATOM   1800  HN  LYS 9 113    -143.196 -85.339 626.874  1.00  8.25           H
ATOM   1801  N   PHE 9 114    -141.038 -83.504 627.042  1.00  8.25           N
ATOM   1802  CA  PHE 9 114    -140.064 -82.822 627.878  1.00  8.25           C
ATOM   1803  C   PHE 9 114    -138.695 -82.772 627.196  1.00  8.25           C
ATOM   1804  O   PHE 9 114    -138.452 -83.495 626.232  1.00  8.25           O
ATOM   1805  HA  PHE 9 114    -140.427 -81.807 628.036  1.00  8.25           H
ATOM   1806  CB  PHE 9 114    -139.945 -83.627 629.174  1.00  8.25           C
ATOM   1807 1HB  PHE 9 114    -139.455 -84.577 628.957  1.00  8.25           H
ATOM   1808 2HB  PHE 9 114    -139.300 -83.088 629.868  1.00  8.25           H
ATOM   1809  CG  PHE 9 114    -141.285 -83.906 629.858  1.00  8.25           C
ATOM   1810  HD1 PHE 9 114    -141.434 -81.946 630.667  1.00  8.25           H
ATOM   1811  CD1 PHE 9 114    -141.898 -82.928 630.578  1.00  8.25           C
ATOM   1812  HD2 PHE 9 114    -141.372 -85.916 629.170  1.00  8.25           H
ATOM   1813  CD2 PHE 9 114    -141.863 -85.132 629.747  1.00  8.25           C
ATOM   1814  CE1 PHE 9 114    -143.141 -83.187 631.213  1.00  8.25           C
ATOM   1815  HE1 PHE 9 114    -143.632 -82.404 631.790  1.00  8.25           H
ATOM   1816  CE2 PHE 9 114    -143.107 -85.391 630.382  1.00  8.25           C
ATOM   1817  HE2 PHE 9 114    -143.570 -86.374 630.293  1.00  8.25           H
ATOM   1818  CZ  PHE 9 114    -143.719 -84.413 631.102  1.00  8.25           C
ATOM   1819  HZ  PHE 9 114    -144.674 -84.612 631.589  1.00  8.25           H
ATOM   1820  HN  PHE 9 114    -140.987 -84.502 627.063  1.00  8.25           H
ATOM   1821  N   GLN 9 115    -137.838 -81.911 627.724  1.00  8.25           N
ATOM   1822  CA  GLN 9 115    -136.513 -81.729 627.155  1.00  8.25           C
ATOM   1823  C   GLN 9 115    -135.625 -82.931 627.484  1.00  8.25           C
ATOM   1824  O   GLN 9 115    -135.943 -83.716 628.376  1.00  8.25           O
ATOM   1825  HA  GLN 9 115    -136.667 -81.666 626.078  1.00  8.25           H
ATOM   1826  CB  GLN 9 115    -135.879 -80.427 627.648  1.00  8.25           C
ATOM   1827 1HB  GLN 9 115    -135.913 -80.391 628.737  1.00  8.25           H
ATOM   1828 2HB  GLN 9 115    -134.828 -80.399 627.361  1.00  8.25           H
ATOM   1829  CG  GLN 9 115    -136.604 -79.210 627.068  1.00  8.25           C
ATOM   1830 1HG  GLN 9 115    -136.647 -79.292 625.982  1.00  8.25           H
ATOM   1831 2HG  GLN 9 115    -137.633 -79.190 627.428  1.00  8.25           H
ATOM   1832  CD  GLN 9 115    -135.895 -77.912 627.460  1.00  8.25           C
ATOM   1833  OE1 GLN 9 115    -135.027 -77.883 628.316  1.00  8.25           O
ATOM   1834  NE2 GLN 9 115    -136.314 -76.843 626.788  1.00  8.25           N
ATOM   1835 1HE2 GLN 9 115    -137.031 -76.936 626.098  1.00  8.25           H
ATOM   1836 2HE2 GLN 9 115    -135.911 -75.947 626.973  1.00  8.25           H
ATOM   1837  HN  GLN 9 115    -138.035 -81.344 628.524  1.00  8.25           H
ATOM   1838  N   THR 9 116    -134.529 -83.036 626.747  1.00  8.25           N
ATOM   1839  CA  THR 9 116    -133.634 -84.171 626.894  1.00  8.25           C
ATOM   1840  C   THR 9 116    -133.090 -84.239 628.322  1.00  8.25           C
ATOM   1841  O   THR 9 116    -132.855 -85.325 628.850  1.00  8.25           O
ATOM   1842  HA  THR 9 116    -134.206 -85.083 626.726  1.00  8.25           H
ATOM   1843  HB  THR 9 116    -131.781 -83.329 626.134  1.00  8.25           H
ATOM   1844  CB  THR 9 116    -132.540 -84.050 625.831  1.00  8.25           C
ATOM   1845  OG1 THR 9 116    -133.249 -83.732 624.637  1.00  8.25           O
ATOM   1846  HG1 THR 9 116    -132.620 -83.363 623.953  1.00  8.25           H
ATOM   1847  CG2 THR 9 116    -131.873 -85.393 625.523  1.00  8.25           C
ATOM   1848 1HG2 THR 9 116    -132.622 -86.094 625.155  1.00  8.25           H
ATOM   1849 2HG2 THR 9 116    -131.418 -85.789 626.430  1.00  8.25           H
ATOM   1850 3HG2 THR 9 116    -131.105 -85.251 624.763  1.00  8.25           H
ATOM   1851  HN  THR 9 116    -134.251 -82.364 626.060  1.00  8.25           H
ATOM   1852  N   PHE 9 117    -132.904 -83.064 628.907  1.00  8.25           N
ATOM   1853  CA  PHE 9 117    -132.395 -82.977 630.265  1.00  8.25           C
ATOM   1854  C   PHE 9 117    -133.258 -83.796 631.227  1.00  8.25           C
ATOM   1855  O   PHE 9 117    -132.737 -84.570 632.029  1.00  8.25           O
ATOM   1856  HA  PHE 9 117    -131.382 -83.379 630.257  1.00  8.25           H
ATOM   1857  CB  PHE 9 117    -132.456 -81.503 630.672  1.00  8.25           C
ATOM   1858 1HB  PHE 9 117    -131.821 -80.925 630.001  1.00  8.25           H
ATOM   1859 2HB  PHE 9 117    -133.475 -81.142 630.536  1.00  8.25           H
ATOM   1860  CG  PHE 9 117    -132.024 -81.238 632.115  1.00  8.25           C
ATOM   1861  HD1 PHE 9 117    -133.979 -80.685 632.742  1.00  8.25           H
ATOM   1862  CD1 PHE 9 117    -132.938 -80.826 633.034  1.00  8.25           C
ATOM   1863  HD2 PHE 9 117    -129.993 -81.744 631.743  1.00  8.25           H
ATOM   1864  CD2 PHE 9 117    -130.725 -81.414 632.480  1.00  8.25           C
ATOM   1865  CE1 PHE 9 117    -132.537 -80.579 634.374  1.00  8.25           C
ATOM   1866  HE1 PHE 9 117    -133.270 -80.249 635.110  1.00  8.25           H
ATOM   1867  CE2 PHE 9 117    -130.324 -81.167 633.819  1.00  8.25           C
ATOM   1868  HE2 PHE 9 117    -129.284 -81.308 634.112  1.00  8.25           H
ATOM   1869  CZ  PHE 9 117    -131.239 -80.755 634.738  1.00  8.25           C
ATOM   1870  HZ  PHE 9 117    -130.931 -80.566 635.766  1.00  8.25           H
ATOM   1871  HN  PHE 9 117    -133.094 -82.185 628.470  1.00  8.25           H
ATOM   1872  N   MET 9 118    -134.563 -83.597 631.117  1.00  8.25           N
ATOM   1873  CA  MET 9 118    -135.504 -84.319 631.956  1.00  8.25           C
ATOM   1874  C   MET 9 118    -135.424 -85.825 631.699  1.00  8.25           C
ATOM   1875  O   MET 9 118    -135.590 -86.625 632.618  1.00  8.25           O
ATOM   1876  HA  MET 9 118    -135.208 -84.102 632.982  1.00  8.25           H
ATOM   1877  CB  MET 9 118    -136.924 -83.826 631.671  1.00  8.25           C
ATOM   1878 1HB  MET 9 118    -137.083 -83.765 630.594  1.00  8.25           H
ATOM   1879 2HB  MET 9 118    -137.647 -84.545 632.059  1.00  8.25           H
ATOM   1880  CG  MET 9 118    -137.168 -82.456 632.307  1.00  8.25           C
ATOM   1881 1HG  MET 9 118    -136.361 -81.774 632.039  1.00  8.25           H
ATOM   1882 2HG  MET 9 118    -138.091 -82.025 631.920  1.00  8.25           H
ATOM   1883  SD  MET 9 118    -137.267 -82.616 634.082  1.00  8.25           S
ATOM   1884  CE  MET 9 118    -135.701 -81.895 634.546  1.00  8.25           C
ATOM   1885 1HE  MET 9 118    -134.890 -82.465 634.095  1.00  8.25           H
ATOM   1886 2HE  MET 9 118    -135.659 -80.863 634.196  1.00  8.25           H
ATOM   1887 3HE  MET 9 118    -135.599 -81.914 635.631  1.00  8.25           H
ATOM   1888  HN  MET 9 118    -134.978 -82.957 630.470  1.00  8.25           H
ATOM   1889  N   CYS 9 119    -135.171 -86.166 630.444  1.00  8.25           N
ATOM   1890  CA  CYS 9 119    -135.075 -87.562 630.052  1.00  8.25           C
ATOM   1891  C   CYS 9 119    -133.908 -88.195 630.812  1.00  8.25           C
ATOM   1892  O   CYS 9 119    -134.046 -89.278 631.378  1.00  8.25           O
ATOM   1893  HA  CYS 9 119    -136.019 -88.031 630.332  1.00  8.25           H
ATOM   1894  CB  CYS 9 119    -134.921 -87.716 628.538  1.00  8.25           C
ATOM   1895 1HB  CYS 9 119    -135.803 -87.322 628.032  1.00  8.25           H
ATOM   1896 2HB  CYS 9 119    -134.068 -87.133 628.190  1.00  8.25           H
ATOM   1897  SG  CYS 9 119    -134.690 -89.479 628.108  1.00  8.25           S
ATOM   1898  HN  CYS 9 119    -135.032 -85.509 629.703  1.00  8.25           H
ATOM   1899  N   LYS 9 120    -132.785 -87.493 630.799  1.00  8.25           N
ATOM   1900  CA  LYS 9 120    -131.596 -87.969 631.486  1.00  8.25           C
ATOM   1901  C   LYS 9 120    -131.913 -88.159 632.971  1.00  8.25           C
ATOM   1902  O   LYS 9 120    -131.650 -89.220 633.534  1.00  8.25           O
ATOM   1903  HA  LYS 9 120    -131.340 -88.939 631.061  1.00  8.25           H
ATOM   1904  CB  LYS 9 120    -130.415 -87.033 631.224  1.00  8.25           C
ATOM   1905 1HB  LYS 9 120    -130.724 -85.999 631.376  1.00  8.25           H
ATOM   1906 2HB  LYS 9 120    -129.619 -87.236 631.941  1.00  8.25           H
ATOM   1907  CG  LYS 9 120    -129.882 -87.208 629.800  1.00  8.25           C
ATOM   1908 1HG  LYS 9 120    -129.507 -88.223 629.670  1.00  8.25           H
ATOM   1909 2HG  LYS 9 120    -130.695 -87.075 629.086  1.00  8.25           H
ATOM   1910  CD  LYS 9 120    -128.767 -86.203 629.505  1.00  8.25           C
ATOM   1911 1HD  LYS 9 120    -129.151 -85.188 629.603  1.00  8.25           H
ATOM   1912 2HD  LYS 9 120    -127.969 -86.315 630.239  1.00  8.25           H
ATOM   1913  CE  LYS 9 120    -128.204 -86.407 628.097  1.00  8.25           C
ATOM   1914 1HE  LYS 9 120    -128.910 -86.980 627.496  1.00  8.25           H
ATOM   1915 2HE  LYS 9 120    -128.077 -85.442 627.606  1.00  8.25           H
ATOM   1916  NZ  LYS 9 120    -126.905 -87.115 628.155  1.00  8.25           N
ATOM   1917 1HZ  LYS 9 120    -126.591 -87.324 627.214  1.00  8.25           H
ATOM   1918 2HZ  LYS 9 120    -126.220 -86.527 628.617  1.00  8.25           H
ATOM   1919 3HZ  LYS 9 120    -127.014 -87.979 628.675  1.00  8.25           H
ATOM   1920  HN  LYS 9 120    -132.679 -86.615 630.332  1.00  8.25           H
ATOM   1921  N   VAL 9 121    -132.473 -87.114 633.562  1.00  8.25           N
ATOM   1922  CA  VAL 9 121    -132.723 -87.109 634.994  1.00  8.25           C
ATOM   1923  C   VAL 9 121    -133.640 -88.281 635.350  1.00  8.25           C
ATOM   1924  O   VAL 9 121    -133.361 -89.031 636.284  1.00  8.25           O
ATOM   1925  HA  VAL 9 121    -131.766 -87.248 635.496  1.00  8.25           H
ATOM   1926  HB  VAL 9 121    -134.138 -85.526 634.773  1.00  8.25           H
ATOM   1927  CB  VAL 9 121    -133.291 -85.755 635.421  1.00  8.25           C
ATOM   1928  CG1 VAL 9 121    -133.802 -85.805 636.862  1.00  8.25           C
ATOM   1929 1HG1 VAL 9 121    -134.589 -86.554 636.943  1.00  8.25           H
ATOM   1930 2HG1 VAL 9 121    -132.982 -86.066 637.530  1.00  8.25           H
ATOM   1931 3HG1 VAL 9 121    -134.201 -84.829 637.141  1.00  8.25           H
ATOM   1932  CG2 VAL 9 121    -132.253 -84.645 635.246  1.00  8.25           C
ATOM   1933 1HG2 VAL 9 121    -131.378 -84.866 635.858  1.00  8.25           H
ATOM   1934 2HG2 VAL 9 121    -131.958 -84.585 634.198  1.00  8.25           H
ATOM   1935 3HG2 VAL 9 121    -132.682 -83.693 635.557  1.00  8.25           H
ATOM   1936  HN  VAL 9 121    -132.753 -86.283 633.082  1.00  8.25           H
ATOM   1937  N   VAL 9 122    -134.717 -88.402 634.587  1.00  8.25           N
ATOM   1938  CA  VAL 9 122    -135.791 -89.313 634.946  1.00  8.25           C
ATOM   1939  C   VAL 9 122    -135.281 -90.753 634.864  1.00  8.25           C
ATOM   1940  O   VAL 9 122    -135.580 -91.571 635.732  1.00  8.25           O
ATOM   1941  HA  VAL 9 122    -136.072 -89.099 635.977  1.00  8.25           H
ATOM   1942  HB  VAL 9 122    -136.661 -88.939 633.034  1.00  8.25           H
ATOM   1943  CB  VAL 9 122    -137.011 -89.059 634.059  1.00  8.25           C
ATOM   1944  CG1 VAL 9 122    -137.970 -90.250 634.092  1.00  8.25           C
ATOM   1945 1HG1 VAL 9 122    -137.456 -91.141 633.732  1.00  8.25           H
ATOM   1946 2HG1 VAL 9 122    -138.310 -90.415 635.115  1.00  8.25           H
ATOM   1947 3HG1 VAL 9 122    -138.829 -90.043 633.453  1.00  8.25           H
ATOM   1948  CG2 VAL 9 122    -137.725 -87.768 634.466  1.00  8.25           C
ATOM   1949 1HG2 VAL 9 122    -138.056 -87.847 635.501  1.00  8.25           H
ATOM   1950 2HG2 VAL 9 122    -137.039 -86.926 634.366  1.00  8.25           H
ATOM   1951 3HG2 VAL 9 122    -138.589 -87.611 633.819  1.00  8.25           H
ATOM   1952  HN  VAL 9 122    -134.861 -87.893 633.738  1.00  8.25           H
ATOM   1953  N   ASN 9 123    -134.521 -91.019 633.812  1.00  8.25           N
ATOM   1954  CA  ASN 9 123    -133.944 -92.339 633.620  1.00  8.25           C
ATOM   1955  C   ASN 9 123    -132.982 -92.642 634.771  1.00  8.25           C
ATOM   1956  O   ASN 9 123    -132.998 -93.740 635.325  1.00  8.25           O
ATOM   1957  HA  ASN 9 123    -134.793 -93.022 633.596  1.00  8.25           H
ATOM   1958  CB  ASN 9 123    -133.153 -92.409 632.312  1.00  8.25           C
ATOM   1959 1HB  ASN 9 123    -132.678 -91.448 632.118  1.00  8.25           H
ATOM   1960 2HB  ASN 9 123    -132.355 -93.146 632.405  1.00  8.25           H
ATOM   1961  CG  ASN 9 123    -134.064 -92.781 631.140  1.00  8.25           C
ATOM   1962  OD1 ASN 9 123    -135.148 -93.316 631.308  1.00  8.25           O
ATOM   1963  ND2 ASN 9 123    -133.565 -92.468 629.948  1.00  8.25           N
ATOM   1964 1HD2 ASN 9 123    -132.669 -92.030 629.879  1.00  8.25           H
ATOM   1965 2HD2 ASN 9 123    -134.087 -92.671 629.119  1.00  8.25           H
ATOM   1966  HN  ASN 9 123    -134.298 -90.353 633.100  1.00  8.25           H
ATOM   1967  N   SER 9 124    -132.167 -91.649 635.096  1.00  8.25           N
ATOM   1968  CA  SER 9 124    -131.064 -91.858 636.019  1.00  8.25           C
ATOM   1969  C   SER 9 124    -131.598 -92.028 637.443  1.00  8.25           C
ATOM   1970  O   SER 9 124    -131.064 -92.818 638.220  1.00  8.25           O
ATOM   1971  HA  SER 9 124    -130.575 -92.772 635.682  1.00  8.25           H
ATOM   1972  CB  SER 9 124    -130.070 -90.697 635.960  1.00  8.25           C
ATOM   1973 1HB  SER 9 124    -130.541 -89.795 636.351  1.00  8.25           H
ATOM   1974 2HB  SER 9 124    -129.218 -90.915 636.605  1.00  8.25           H
ATOM   1975  HG  SER 9 124    -129.996 -89.599 634.288  1.00  8.25           H
ATOM   1976  OG  SER 9 124    -129.610 -90.454 634.633  1.00  8.25           O
ATOM   1977  HN  SER 9 124    -132.251 -90.718 634.742  1.00  8.25           H
ATOM   1978  N   MET 9 125    -132.646 -91.273 637.742  1.00  8.25           N
ATOM   1979  CA  MET 9 125    -133.192 -91.251 639.088  1.00  8.25           C
ATOM   1980  C   MET 9 125    -133.781 -92.612 639.463  1.00  8.25           C
ATOM   1981  O   MET 9 125    -133.711 -93.025 640.620  1.00  8.25           O
ATOM   1982  HA  MET 9 125    -132.352 -91.018 639.742  1.00  8.25           H
ATOM   1983  CB  MET 9 125    -134.281 -90.180 639.180  1.00  8.25           C
ATOM   1984 1HB  MET 9 125    -134.912 -90.221 638.292  1.00  8.25           H
ATOM   1985 2HB  MET 9 125    -134.924 -90.382 640.037  1.00  8.25           H
ATOM   1986  CG  MET 9 125    -133.668 -88.785 639.312  1.00  8.25           C
ATOM   1987 1HG  MET 9 125    -132.984 -88.599 638.484  1.00  8.25           H
ATOM   1988 2HG  MET 9 125    -134.451 -88.028 639.254  1.00  8.25           H
ATOM   1989  SD  MET 9 125    -132.799 -88.645 640.865  1.00  8.25           S
ATOM   1990  CE  MET 9 125    -131.705 -87.286 640.486  1.00  8.25           C
ATOM   1991 1HE  MET 9 125    -131.067 -87.557 639.644  1.00  8.25           H
ATOM   1992 2HE  MET 9 125    -132.294 -86.406 640.227  1.00  8.25           H
ATOM   1993 3HE  MET 9 125    -131.085 -87.066 641.355  1.00  8.25           H
ATOM   1994  HN  MET 9 125    -133.117 -90.685 637.085  1.00  8.25           H
ATOM   1995  N   TYR 9 126    -134.348 -93.272 638.463  1.00  8.25           N
ATOM   1996  CA  TYR 9 126    -134.874 -94.613 638.654  1.00  8.25           C
ATOM   1997  C   TYR 9 126    -133.763 -95.584 639.060  1.00  8.25           C
ATOM   1998  O   TYR 9 126    -133.926 -96.362 639.999  1.00  8.25           O
ATOM   1999  HA  TYR 9 126    -135.619 -94.572 639.449  1.00  8.25           H
ATOM   2000  CB  TYR 9 126    -135.440 -95.040 637.299  1.00  8.25           C
ATOM   2001 1HB  TYR 9 126    -136.351 -94.476 637.103  1.00  8.25           H
ATOM   2002 2HB  TYR 9 126    -134.726 -94.775 636.518  1.00  8.25           H
ATOM   2003  CG  TYR 9 126    -135.752 -96.535 637.198  1.00  8.25           C
ATOM   2004  HD1 TYR 9 126    -134.614 -96.800 635.401  1.00  8.25           H
ATOM   2005  CD1 TYR 9 126    -135.240 -97.278 636.154  1.00  8.25           C
ATOM   2006  HD2 TYR 9 126    -136.949 -96.553 638.977  1.00  8.25           H
ATOM   2007  CD2 TYR 9 126    -136.545 -97.140 638.152  1.00  8.25           C
ATOM   2008  CE1 TYR 9 126    -135.534 -98.685 636.060  1.00  8.25           C
ATOM   2009  HE1 TYR 9 126    -135.136 -99.283 635.240  1.00  8.25           H
ATOM   2010  HE2 TYR 9 126    -137.464 -99.037 638.804  1.00  8.25           H
ATOM   2011  CE2 TYR 9 126    -136.838 -98.546 638.058  1.00  8.25           C
ATOM   2012  CZ  TYR 9 126    -136.318 -99.249 637.016  1.00  8.25           C
ATOM   2013  OH  TYR 9 126    -136.595-100.578 636.927  1.00  8.25           O
ATOM   2014  HH  TYR 9 126    -137.174-100.858 637.693  1.00  8.25           H
ATOM   2015  HN  TYR 9 126    -134.450 -92.905 637.539  1.00  8.25           H
ATOM   2016  N   LYS 9 127    -132.659 -95.508 638.331  1.00  8.25           N
ATOM   2017  CA  LYS 9 127    -131.557 -96.431 638.544  1.00  8.25           C
ATOM   2018  C   LYS 9 127    -130.849 -96.078 639.854  1.00  8.25           C
ATOM   2019  O   LYS 9 127    -130.289 -96.950 640.516  1.00  8.25           O
ATOM   2020  HA  LYS 9 127    -131.981 -97.430 638.640  1.00  8.25           H
ATOM   2021  CB  LYS 9 127    -130.629 -96.447 637.328  1.00  8.25           C
ATOM   2022 1HB  LYS 9 127    -130.468 -95.428 636.974  1.00  8.25           H
ATOM   2023 2HB  LYS 9 127    -129.654 -96.842 637.615  1.00  8.25           H
ATOM   2024  CG  LYS 9 127    -131.218 -97.297 636.200  1.00  8.25           C
ATOM   2025 1HG  LYS 9 127    -132.251 -97.001 636.019  1.00  8.25           H
ATOM   2026 2HG  LYS 9 127    -130.668 -97.115 635.277  1.00  8.25           H
ATOM   2027  CD  LYS 9 127    -131.161 -98.786 636.549  1.00  8.25           C
ATOM   2028 1HD  LYS 9 127    -130.132 -99.139 636.486  1.00  8.25           H
ATOM   2029 2HD  LYS 9 127    -131.487 -98.934 637.579  1.00  8.25           H
ATOM   2030  CE  LYS 9 127    -132.045 -99.604 635.606  1.00  8.25           C
ATOM   2031 1HE  LYS 9 127    -132.971 -99.064 635.405  1.00  8.25           H
ATOM   2032 2HE  LYS 9 127    -131.540 -99.738 634.649  1.00  8.25           H
ATOM   2033  NZ  LYS 9 127    -132.354-100.924 636.199  1.00  8.25           N
ATOM   2034 1HZ  LYS 9 127    -132.900-101.471 635.542  1.00  8.25           H
ATOM   2035 2HZ  LYS 9 127    -131.489-101.411 636.408  1.00  8.25           H
ATOM   2036 3HZ  LYS 9 127    -132.884-100.795 637.054  1.00  8.25           H
ATOM   2037  HN  LYS 9 127    -132.512 -94.834 637.608  1.00  8.25           H
ATOM   2038  N   MET 9 128    -130.895 -94.796 640.188  1.00  8.25           N
ATOM   2039  CA  MET 9 128    -130.371 -94.336 641.462  1.00  8.25           C
ATOM   2040  C   MET 9 128    -131.080 -95.026 642.629  1.00  8.25           C
ATOM   2041  O   MET 9 128    -130.431 -95.560 643.526  1.00  8.25           O
ATOM   2042  HA  MET 9 128    -129.315 -94.606 641.459  1.00  8.25           H
ATOM   2043  CB  MET 9 128    -130.558 -92.821 641.574  1.00  8.25           C
ATOM   2044 1HB  MET 9 128    -130.048 -92.326 640.748  1.00  8.25           H
ATOM   2045 2HB  MET 9 128    -131.616 -92.575 641.489  1.00  8.25           H
ATOM   2046  CG  MET 9 128    -130.012 -92.298 642.904  1.00  8.25           C
ATOM   2047 1HG  MET 9 128    -130.342 -91.272 643.064  1.00  8.25           H
ATOM   2048 2HG  MET 9 128    -130.408 -92.893 643.728  1.00  8.25           H
ATOM   2049  SD  MET 9 128    -128.229 -92.371 642.904  1.00  8.25           S
ATOM   2050  CE  MET 9 128    -127.865 -91.042 641.769  1.00  8.25           C
ATOM   2051 1HE  MET 9 128    -128.317 -91.257 640.801  1.00  8.25           H
ATOM   2052 2HE  MET 9 128    -128.270 -90.109 642.160  1.00  8.25           H
ATOM   2053 3HE  MET 9 128    -126.785 -90.949 641.653  1.00  8.25           H
ATOM   2054  HN  MET 9 128    -131.282 -94.080 639.606  1.00  8.25           H
ATOM   2055  N   ASN 9 129    -132.404 -94.992 642.578  1.00  8.25           N
ATOM   2056  CA  ASN 9 129    -133.208 -95.680 643.573  1.00  8.25           C
ATOM   2057  C   ASN 9 129    -132.837 -97.164 643.586  1.00  8.25           C
ATOM   2058  O   ASN 9 129    -132.585 -97.736 644.645  1.00  8.25           O
ATOM   2059  HA  ASN 9 129    -132.981 -95.186 644.518  1.00  8.25           H
ATOM   2060  CB  ASN 9 129    -134.699 -95.569 643.249  1.00  8.25           C
ATOM   2061 1HB  ASN 9 129    -135.045 -94.555 643.452  1.00  8.25           H
ATOM   2062 2HB  ASN 9 129    -134.859 -95.753 642.186  1.00  8.25           H
ATOM   2063  CG  ASN 9 129    -135.516 -96.567 644.073  1.00  8.25           C
ATOM   2064  OD1 ASN 9 129    -135.659 -97.728 643.726  1.00  8.25           O
ATOM   2065  ND2 ASN 9 129    -136.042 -96.051 645.180  1.00  8.25           N
ATOM   2066 1HD2 ASN 9 129    -135.886 -95.090 645.407  1.00  8.25           H
ATOM   2067 2HD2 ASN 9 129    -136.593 -96.625 645.786  1.00  8.25           H
ATOM   2068  HN  ASN 9 129    -132.924 -94.507 641.876  1.00  8.25           H
ATOM   2069  N   PHE 9 130    -132.814 -97.746 642.396  1.00  8.25           N
ATOM   2070  CA  PHE 9 130    -132.652 -99.184 642.268  1.00  8.25           C
ATOM   2071  C   PHE 9 130    -131.431 -99.670 643.052  1.00  8.25           C
ATOM   2072  O   PHE 9 130    -131.545-100.552 643.902  1.00  8.25           O
ATOM   2073  HA  PHE 9 130    -133.550 -99.648 642.675  1.00  8.25           H
ATOM   2074  CB  PHE 9 130    -132.440 -99.481 640.782  1.00  8.25           C
ATOM   2075 1HB  PHE 9 130    -133.217 -98.977 640.207  1.00  8.25           H
ATOM   2076 2HB  PHE 9 130    -131.486 -99.056 640.470  1.00  8.25           H
ATOM   2077  CG  PHE 9 130    -132.455-100.971 640.437  1.00  8.25           C
ATOM   2078  HD1 PHE 9 130    -130.397-101.007 639.903  1.00  8.25           H
ATOM   2079  CD1 PHE 9 130    -131.319-101.581 640.004  1.00  8.25           C
ATOM   2080  HD2 PHE 9 130    -134.515-101.198 640.910  1.00  8.25           H
ATOM   2081  CD2 PHE 9 130    -133.605-101.687 640.563  1.00  8.25           C
ATOM   2082  CE1 PHE 9 130    -131.333-102.964 639.683  1.00  8.25           C
ATOM   2083  HE1 PHE 9 130    -130.423-103.452 639.336  1.00  8.25           H
ATOM   2084  CE2 PHE 9 130    -133.619-103.070 640.243  1.00  8.25           C
ATOM   2085  HE2 PHE 9 130    -134.540-103.644 640.344  1.00  8.25           H
ATOM   2086  CZ  PHE 9 130    -132.483-103.679 639.809  1.00  8.25           C
ATOM   2087  HZ  PHE 9 130    -132.494-104.741 639.564  1.00  8.25           H
ATOM   2088  HN  PHE 9 130    -132.903 -97.253 641.530  1.00  8.25           H
ATOM   2089  N   TYR 9 131    -130.290 -99.072 642.739  1.00  8.25           N
ATOM   2090  CA  TYR 9 131    -129.033 -99.506 643.324  1.00  8.25           C
ATOM   2091  C   TYR 9 131    -128.973 -99.161 644.813  1.00  8.25           C
ATOM   2092  O   TYR 9 131    -128.542 -99.976 645.627  1.00  8.25           O
ATOM   2093  HA  TYR 9 131    -128.963-100.588 643.207  1.00  8.25           H
ATOM   2094  CB  TYR 9 131    -127.937 -98.733 642.589  1.00  8.25           C
ATOM   2095 1HB  TYR 9 131    -128.145 -97.666 642.665  1.00  8.25           H
ATOM   2096 2HB  TYR 9 131    -126.984 -98.908 643.090  1.00  8.25           H
ATOM   2097  CG  TYR 9 131    -127.796 -99.106 641.112  1.00  8.25           C
ATOM   2098  HD1 TYR 9 131    -127.734-101.214 641.500  1.00  8.25           H
ATOM   2099  CD1 TYR 9 131    -127.705-100.432 640.741  1.00  8.25           C
ATOM   2100  HD2 TYR 9 131    -127.830 -97.069 640.443  1.00  8.25           H
ATOM   2101  CD2 TYR 9 131    -127.759 -98.117 640.151  1.00  8.25           C
ATOM   2102  CE1 TYR 9 131    -127.572-100.784 639.351  1.00  8.25           C
ATOM   2103  HE1 TYR 9 131    -127.500-101.827 639.044  1.00  8.25           H
ATOM   2104  HE2 TYR 9 131    -127.596 -97.697 637.991  1.00  8.25           H
ATOM   2105  CE2 TYR 9 131    -127.626 -98.468 638.760  1.00  8.25           C
ATOM   2106  CZ  TYR 9 131    -127.540 -99.784 638.429  1.00  8.25           C
ATOM   2107  OH  TYR 9 131    -127.414-100.116 637.116  1.00  8.25           O
ATOM   2108  HH  TYR 9 131    -127.241 -99.296 636.571  1.00  8.25           H
ATOM   2109  HN  TYR 9 131    -130.217 -98.307 642.100  1.00  8.25           H
ATOM   2110  N   SER 9 132    -129.412 -97.950 645.125  1.00  8.25           N
ATOM   2111  CA  SER 9 132    -129.300 -97.440 646.481  1.00  8.25           C
ATOM   2112  C   SER 9 132    -130.144 -98.291 647.432  1.00  8.25           C
ATOM   2113  O   SER 9 132    -129.713 -98.600 648.542  1.00  8.25           O
ATOM   2114  HA  SER 9 132    -128.242 -97.519 646.733  1.00  8.25           H
ATOM   2115  CB  SER 9 132    -129.732 -95.974 646.556  1.00  8.25           C
ATOM   2116 1HB  SER 9 132    -129.653 -95.625 647.585  1.00  8.25           H
ATOM   2117 2HB  SER 9 132    -129.053 -95.365 645.960  1.00  8.25           H
ATOM   2118  HG  SER 9 132    -131.060 -95.313 645.212  1.00  8.25           H
ATOM   2119  OG  SER 9 132    -131.067 -95.787 646.093  1.00  8.25           O
ATOM   2120  HN  SER 9 132    -129.836 -97.323 644.472  1.00  8.25           H
ATOM   2121  N   CYS 9 133    -131.331 -98.646 646.962  1.00  8.25           N
ATOM   2122  CA  CYS 9 133    -132.250 -99.432 647.767  1.00  8.25           C
ATOM   2123  C   CYS 9 133    -131.610-100.795 648.036  1.00  8.25           C
ATOM   2124  O   CYS 9 133    -131.630-101.283 649.164  1.00  8.25           O
ATOM   2125  HA  CYS 9 133    -132.398 -98.883 648.697  1.00  8.25           H
ATOM   2126  CB  CYS 9 133    -133.618 -99.566 647.094  1.00  8.25           C
ATOM   2127 1HB  CYS 9 133    -133.493 -99.867 646.054  1.00  8.25           H
ATOM   2128 2HB  CYS 9 133    -134.198-100.348 647.585  1.00  8.25           H
ATOM   2129  HG  CYS 9 133    -133.826 -97.373 646.216  1.00  8.25           H
ATOM   2130  SG  CYS 9 133    -134.517 -97.975 647.180  1.00  8.25           S
ATOM   2131  HN  CYS 9 133    -131.666 -98.406 646.050  1.00  8.25           H
ATOM   2132  N   VAL 9 134    -131.056-101.371 646.979  1.00  8.25           N
ATOM   2133  CA  VAL 9 134    -130.412-102.670 647.086  1.00  8.25           C
ATOM   2134  C   VAL 9 134    -129.341-102.615 648.176  1.00  8.25           C
ATOM   2135  O   VAL 9 134    -129.307-103.467 649.062  1.00  8.25           O
ATOM   2136  HA  VAL 9 134    -131.175-103.391 647.380  1.00  8.25           H
ATOM   2137  HB  VAL 9 134    -129.458-102.205 645.234  1.00  8.25           H
ATOM   2138  CB  VAL 9 134    -129.858-103.093 645.724  1.00  8.25           C
ATOM   2139  CG1 VAL 9 134    -128.715-104.096 645.885  1.00  8.25           C
ATOM   2140 1HG1 VAL 9 134    -127.911-103.641 646.463  1.00  8.25           H
ATOM   2141 2HG1 VAL 9 134    -129.079-104.982 646.405  1.00  8.25           H
ATOM   2142 3HG1 VAL 9 134    -128.340-104.381 644.902  1.00  8.25           H
ATOM   2143  CG2 VAL 9 134    -130.966-103.662 644.835  1.00  8.25           C
ATOM   2144 1HG2 VAL 9 134    -131.408-104.533 645.318  1.00  8.25           H
ATOM   2145 2HG2 VAL 9 134    -131.733-102.903 644.679  1.00  8.25           H
ATOM   2146 3HG2 VAL 9 134    -130.545-103.955 643.873  1.00  8.25           H
ATOM   2147  HN  VAL 9 134    -131.041-100.967 646.064  1.00  8.25           H
ATOM   2148  N   LEU 9 135    -128.491-101.603 648.076  1.00  8.25           N
ATOM   2149  CA  LEU 9 135    -127.338-101.504 648.955  1.00  8.25           C
ATOM   2150  C   LEU 9 135    -127.815-101.294 650.393  1.00  8.25           C
ATOM   2151  O   LEU 9 135    -127.230-101.835 651.330  1.00  8.25           O
ATOM   2152  HA  LEU 9 135    -126.805-102.453 648.903  1.00  8.25           H
ATOM   2153  CB  LEU 9 135    -126.379-100.419 648.461  1.00  8.25           C
ATOM   2154 1HB  LEU 9 135    -126.940 -99.492 648.344  1.00  8.25           H
ATOM   2155 2HB  LEU 9 135    -125.631-100.243 649.234  1.00  8.25           H
ATOM   2156  HG  LEU 9 135    -126.399-100.983 646.398  1.00  8.25           H
ATOM   2157  CG  LEU 9 135    -125.654-100.713 647.146  1.00  8.25           C
ATOM   2158  CD1 LEU 9 135    -124.926 -99.469 646.631  1.00  8.25           C
ATOM   2159 1HD1 LEU 9 135    -125.648 -98.670 646.461  1.00  8.25           H
ATOM   2160 2HD1 LEU 9 135    -124.193 -99.145 647.370  1.00  8.25           H
ATOM   2161 3HD1 LEU 9 135    -124.419 -99.706 645.696  1.00  8.25           H
ATOM   2162  CD2 LEU 9 135    -124.710-101.908 647.296  1.00  8.25           C
ATOM   2163 1HD2 LEU 9 135    -123.968-101.691 648.064  1.00  8.25           H
ATOM   2164 2HD2 LEU 9 135    -125.283-102.789 647.584  1.00  8.25           H
ATOM   2165 3HD2 LEU 9 135    -124.208-102.095 646.347  1.00  8.25           H
ATOM   2166  HN  LEU 9 135    -128.580-100.862 647.411  1.00  8.25           H
ATOM   2167  N   LEU 9 136    -128.874-100.508 650.523  1.00  8.25           N
ATOM   2168  CA  LEU 9 136    -129.407-100.181 651.835  1.00  8.25           C
ATOM   2169  C   LEU 9 136    -129.953-101.451 652.490  1.00  8.25           C
ATOM   2170  O   LEU 9 136    -129.710-101.699 653.670  1.00  8.25           O
ATOM   2171  HA  LEU 9 136    -128.580 -99.808 652.440  1.00  8.25           H
ATOM   2172  CB  LEU 9 136    -130.435 -99.053 651.729  1.00  8.25           C
ATOM   2173 1HB  LEU 9 136    -131.109 -99.278 650.902  1.00  8.25           H
ATOM   2174 2HB  LEU 9 136    -131.036 -99.050 652.638  1.00  8.25           H
ATOM   2175  HG  LEU 9 136    -129.130 -97.691 650.721  1.00  8.25           H
ATOM   2176  CG  LEU 9 136    -129.870 -97.647 651.520  1.00  8.25           C
ATOM   2177  CD1 LEU 9 136    -130.964 -96.677 651.070  1.00  8.25           C
ATOM   2178 1HD1 LEU 9 136    -131.393 -97.024 650.130  1.00  8.25           H
ATOM   2179 2HD1 LEU 9 136    -131.744 -96.631 651.830  1.00  8.25           H
ATOM   2180 3HD1 LEU 9 136    -130.535 -95.685 650.929  1.00  8.25           H
ATOM   2181  CD2 LEU 9 136    -129.148 -97.154 652.776  1.00  8.25           C
ATOM   2182 1HD2 LEU 9 136    -129.849 -97.129 653.611  1.00  8.25           H
ATOM   2183 2HD2 LEU 9 136    -128.326 -97.830 653.012  1.00  8.25           H
ATOM   2184 3HD2 LEU 9 136    -128.756 -96.152 652.600  1.00  8.25           H
ATOM   2185  HN  LEU 9 136    -129.363-100.097 649.754  1.00  8.25           H
ATOM   2186  N   ILE 9 137    -130.680-102.223 651.695  1.00  8.25           N
ATOM   2187  CA  ILE 9 137    -131.306-103.434 652.197  1.00  8.25           C
ATOM   2188  C   ILE 9 137    -130.223-104.397 652.690  1.00  8.25           C
ATOM   2189  O   ILE 9 137    -130.399-105.065 653.707  1.00  8.25           O
ATOM   2190  HA  ILE 9 137    -131.930-103.152 653.045  1.00  8.25           H
ATOM   2191  HB  ILE 9 137    -131.703-104.035 650.183  1.00  8.25           H
ATOM   2192  CB  ILE 9 137    -132.230-104.038 651.137  1.00  8.25           C
ATOM   2193  CG1 ILE 9 137    -133.490-103.189 650.960  1.00  8.25           C
ATOM   2194 1HG1 ILE 9 137    -134.136-103.306 651.830  1.00  8.25           H
ATOM   2195 2HG1 ILE 9 137    -133.218-102.135 650.904  1.00  8.25           H
ATOM   2196  CG2 ILE 9 137    -132.561-105.495 651.465  1.00  8.25           C
ATOM   2197 1HG2 ILE 9 137    -131.641-106.079 651.500  1.00  8.25           H
ATOM   2198 2HG2 ILE 9 137    -133.060-105.545 652.433  1.00  8.25           H
ATOM   2199 3HG2 ILE 9 137    -133.219-105.900 650.696  1.00  8.25           H
ATOM   2200  CD1 ILE 9 137    -134.250-103.593 649.695  1.00  8.25           C
ATOM   2201 1HD1 ILE 9 137    -133.609-103.452 648.825  1.00  8.25           H
ATOM   2202 2HD1 ILE 9 137    -134.542-104.641 649.766  1.00  8.25           H
ATOM   2203 3HD1 ILE 9 137    -135.141-102.974 649.593  1.00  8.25           H
ATOM   2204  HN  ILE 9 137    -130.843-102.033 650.727  1.00  8.25           H
ATOM   2205  N   MET 9 138    -129.128-104.436 651.945  1.00  8.25           N
ATOM   2206  CA  MET 9 138    -127.984-105.240 652.339  1.00  8.25           C
ATOM   2207  C   MET 9 138    -127.435-104.787 653.694  1.00  8.25           C
ATOM   2208  O   MET 9 138    -127.215-105.607 654.584  1.00  8.25           O
ATOM   2209  HA  MET 9 138    -128.355-106.262 652.414  1.00  8.25           H
ATOM   2210  CB  MET 9 138    -126.887-105.122 651.279  1.00  8.25           C
ATOM   2211 1HB  MET 9 138    -127.177-105.679 650.388  1.00  8.25           H
ATOM   2212 2HB  MET 9 138    -126.775-104.080 650.981  1.00  8.25           H
ATOM   2213  CG  MET 9 138    -125.554-105.654 651.808  1.00  8.25           C
ATOM   2214 1HG  MET 9 138    -125.160-104.979 652.568  1.00  8.25           H
ATOM   2215 2HG  MET 9 138    -125.703-106.621 652.287  1.00  8.25           H
ATOM   2216  SD  MET 9 138    -124.385-105.811 650.468  1.00  8.25           S
ATOM   2217  CE  MET 9 138    -123.919-104.100 650.260  1.00  8.25           C
ATOM   2218 1HE  MET 9 138    -124.802-103.511 650.011  1.00  8.25           H
ATOM   2219 2HE  MET 9 138    -123.483-103.727 651.187  1.00  8.25           H
ATOM   2220 3HE  MET 9 138    -123.188-104.018 649.456  1.00  8.25           H
ATOM   2221  HN  MET 9 138    -129.015-103.932 651.089  1.00  8.25           H
ATOM   2222  N   CYS 9 139    -127.231-103.483 653.807  1.00  8.25           N
ATOM   2223  CA  CYS 9 139    -126.610-102.923 654.995  1.00  8.25           C
ATOM   2224  C   CYS 9 139    -127.534-103.182 656.187  1.00  8.25           C
ATOM   2225  O   CYS 9 139    -127.067-103.470 657.288  1.00  8.25           O
ATOM   2226  HA  CYS 9 139    -125.659-103.439 655.124  1.00  8.25           H
ATOM   2227  CB  CYS 9 139    -126.302-101.434 654.825  1.00  8.25           C
ATOM   2228 1HB  CYS 9 139    -127.177-100.916 654.432  1.00  8.25           H
ATOM   2229 2HB  CYS 9 139    -126.076-100.988 655.793  1.00  8.25           H
ATOM   2230  HG  CYS 9 139    -125.568-101.425 652.569  1.00  8.25           H
ATOM   2231  SG  CYS 9 139    -124.883-101.214 653.690  1.00  8.25           S
ATOM   2232  HN  CYS 9 139    -127.482-102.814 653.107  1.00  8.25           H
ATOM   2233  N   ILE 9 140    -128.828-103.069 655.927  1.00  8.25           N
ATOM   2234  CA  ILE 9 140    -129.823-103.320 656.957  1.00  8.25           C
ATOM   2235  C   ILE 9 140    -129.657-104.748 657.483  1.00  8.25           C
ATOM   2236  O   ILE 9 140    -129.757-104.985 658.685  1.00  8.25           O
ATOM   2237  HA  ILE 9 140    -129.629-102.627 657.775  1.00  8.25           H
ATOM   2238  HB  ILE 9 140    -131.318-103.450 655.433  1.00  8.25           H
ATOM   2239  CB  ILE 9 140    -131.227-103.018 656.430  1.00  8.25           C
ATOM   2240  CG1 ILE 9 140    -131.448-101.510 656.292  1.00  8.25           C
ATOM   2241 1HG1 ILE 9 140    -131.620-101.073 657.275  1.00  8.25           H
ATOM   2242 2HG1 ILE 9 140    -130.550-101.043 655.888  1.00  8.25           H
ATOM   2243  CG2 ILE 9 140    -132.295-103.676 657.306  1.00  8.25           C
ATOM   2244 1HG2 ILE 9 140    -132.148-104.756 657.309  1.00  8.25           H
ATOM   2245 2HG2 ILE 9 140    -132.214-103.296 658.325  1.00  8.25           H
ATOM   2246 3HG2 ILE 9 140    -133.283-103.445 656.909  1.00  8.25           H
ATOM   2247  CD1 ILE 9 140    -132.639-101.212 655.379  1.00  8.25           C
ATOM   2248 1HD1 ILE 9 140    -132.453-101.630 654.390  1.00  8.25           H
ATOM   2249 2HD1 ILE 9 140    -133.540-101.661 655.799  1.00  8.25           H
ATOM   2250 3HD1 ILE 9 140    -132.774-100.134 655.298  1.00  8.25           H
ATOM   2251  HN  ILE 9 140    -129.199-102.813 655.035  1.00  8.25           H
ATOM   2252  N   SER 9 141    -129.407-105.661 656.555  1.00  8.25           N
ATOM   2253  CA  SER 9 141    -129.337-107.072 656.894  1.00  8.25           C
ATOM   2254  C   SER 9 141    -128.110-107.339 657.769  1.00  8.25           C
ATOM   2255  O   SER 9 141    -128.180-108.112 658.723  1.00  8.25           O
ATOM   2256  HA  SER 9 141    -130.253-107.282 657.446  1.00  8.25           H
ATOM   2257  CB  SER 9 141    -129.291-107.939 655.635  1.00  8.25           C
ATOM   2258 1HB  SER 9 141    -128.383-107.717 655.075  1.00  8.25           H
ATOM   2259 2HB  SER 9 141    -129.240-108.990 655.920  1.00  8.25           H
ATOM   2260  HG  SER 9 141    -130.222-107.030 654.114  1.00  8.25           H
ATOM   2261  OG  SER 9 141    -130.426-107.729 654.800  1.00  8.25           O
ATOM   2262  HN  SER 9 141    -129.255-105.450 655.590  1.00  8.25           H
ATOM   2263  N   VAL 9 142    -127.014-106.685 657.411  1.00  8.25           N
ATOM   2264  CA  VAL 9 142    -125.779-106.829 658.162  1.00  8.25           C
ATOM   2265  C   VAL 9 142    -125.977-106.272 659.573  1.00  8.25           C
ATOM   2266  O   VAL 9 142    -125.604-106.913 660.555  1.00  8.25           O
ATOM   2267  HA  VAL 9 142    -125.559-107.894 658.233  1.00  8.25           H
ATOM   2268  HB  VAL 9 142    -124.900-105.115 657.244  1.00  8.25           H
ATOM   2269  CB  VAL 9 142    -124.628-106.157 657.410  1.00  8.25           C
ATOM   2270  CG1 VAL 9 142    -123.343-106.181 658.239  1.00  8.25           C
ATOM   2271 1HG1 VAL 9 142    -123.506-105.649 659.177  1.00  8.25           H
ATOM   2272 2HG1 VAL 9 142    -123.066-107.214 658.451  1.00  8.25           H
ATOM   2273 3HG1 VAL 9 142    -122.542-105.697 657.681  1.00  8.25           H
ATOM   2274  CG2 VAL 9 142    -124.411-106.810 656.043  1.00  8.25           C
ATOM   2275 1HG2 VAL 9 142    -124.171-107.864 656.178  1.00  8.25           H
ATOM   2276 2HG2 VAL 9 142    -125.320-106.717 655.448  1.00  8.25           H
ATOM   2277 3HG2 VAL 9 142    -123.588-106.313 655.530  1.00  8.25           H
ATOM   2278  HN  VAL 9 142    -126.963-106.068 656.627  1.00  8.25           H
ATOM   2279  N   ASP 9 143    -126.562-105.085 659.630  1.00  8.25           N
ATOM   2280  CA  ASP 9 143    -126.800-104.428 660.903  1.00  8.25           C
ATOM   2281  C   ASP 9 143    -127.687-105.319 661.775  1.00  8.25           C
ATOM   2282  O   ASP 9 143    -127.490-105.402 662.986  1.00  8.25           O
ATOM   2283  HA  ASP 9 143    -125.811-104.274 661.335  1.00  8.25           H
ATOM   2284  CB  ASP 9 143    -127.519-103.091 660.708  1.00  8.25           C
ATOM   2285 1HB  ASP 9 143    -126.923-102.445 660.064  1.00  8.25           H
ATOM   2286 2HB  ASP 9 143    -128.470-103.256 660.202  1.00  8.25           H
ATOM   2287  CG  ASP 9 143    -127.762-102.398 662.050  1.00  8.25           C
ATOM   2288  OD1 ASP 9 143    -126.771-102.237 662.794  1.00  8.25           O
ATOM   2289  OD2 ASP 9 143    -128.935-102.046 662.302  1.00  8.25           O
ATOM   2290  HN  ASP 9 143    -126.872-104.576 658.827  1.00  8.25           H
ATOM   2291  N   ARG 9 144    -128.645-105.963 661.124  1.00  8.25           N
ATOM   2292  CA  ARG 9 144    -129.616-106.776 661.836  1.00  8.25           C
ATOM   2293  C   ARG 9 144    -128.940-108.013 662.431  1.00  8.25           C
ATOM   2294  O   ARG 9 144    -129.302-108.460 663.518  1.00  8.25           O
ATOM   2295  HA  ARG 9 144    -130.004-106.125 662.620  1.00  8.25           H
ATOM   2296  CB  ARG 9 144    -130.749-107.220 660.907  1.00  8.25           C
ATOM   2297 1HB  ARG 9 144    -130.971-106.426 660.194  1.00  8.25           H
ATOM   2298 2HB  ARG 9 144    -130.431-108.087 660.329  1.00  8.25           H
ATOM   2299  CG  ARG 9 144    -132.008-107.565 661.704  1.00  8.25           C
ATOM   2300 1HG  ARG 9 144    -131.871-108.519 662.212  1.00  8.25           H
ATOM   2301 2HG  ARG 9 144    -132.171-106.813 662.477  1.00  8.25           H
ATOM   2302  CD  ARG 9 144    -133.233-107.638 660.790  1.00  8.25           C
ATOM   2303 1HD  ARG 9 144    -133.424-106.662 660.345  1.00  8.25           H
ATOM   2304 2HD  ARG 9 144    -133.043-108.331 659.970  1.00  8.25           H
ATOM   2305  NE  ARG 9 144    -134.415-108.081 661.562  1.00  8.25           N
ATOM   2306  HE  ARG 9 144    -134.384-107.994 662.558  1.00  8.25           H
ATOM   2307  CZ  ARG 9 144    -135.525-108.591 661.011  1.00  8.25           C
ATOM   2308  NH1 ARG 9 144    -135.621-108.731 659.681  1.00  8.25           N
ATOM   2309 1HH1 ARG 9 144    -134.862-108.453 659.093  1.00  8.25           H
ATOM   2310 2HH1 ARG 9 144    -136.453-109.112 659.278  1.00  8.25           H
ATOM   2311  NH2 ARG 9 144    -136.536-108.960 661.808  1.00  8.25           N
ATOM   2312 1HH2 ARG 9 144    -137.371-109.343 661.413  1.00  8.25           H
ATOM   2313 2HH2 ARG 9 144    -136.456-108.853 662.799  1.00  8.25           H
ATOM   2314  HN  ARG 9 144    -128.763-105.935 660.132  1.00  8.25           H
ATOM   2315  N   TYR 9 145    -127.969-108.530 661.692  1.00  8.25           N
ATOM   2316  CA  TYR 9 145    -127.157-109.629 662.185  1.00  8.25           C
ATOM   2317  C   TYR 9 145    -126.340-109.202 663.406  1.00  8.25           C
ATOM   2318  O   TYR 9 145    -126.392-109.850 664.450  1.00  8.25           O
ATOM   2319  HA  TYR 9 145    -127.828-110.440 662.471  1.00  8.25           H
ATOM   2320  CB  TYR 9 145    -126.202-109.992 661.047  1.00  8.25           C
ATOM   2321 1HB  TYR 9 145    -126.768-110.474 660.250  1.00  8.25           H
ATOM   2322 2HB  TYR 9 145    -125.784-109.075 660.631  1.00  8.25           H
ATOM   2323  CG  TYR 9 145    -125.055-110.913 661.467  1.00  8.25           C
ATOM   2324  HD1 TYR 9 145    -123.547-109.422 661.149  1.00  8.25           H
ATOM   2325  CD1 TYR 9 145    -123.756-110.447 661.456  1.00  8.25           C
ATOM   2326  HD2 TYR 9 145    -126.345-112.579 661.865  1.00  8.25           H
ATOM   2327  CD2 TYR 9 145    -125.319-112.210 661.857  1.00  8.25           C
ATOM   2328  CE1 TYR 9 145    -122.676-111.314 661.852  1.00  8.25           C
ATOM   2329  HE1 TYR 9 145    -121.646-110.958 661.848  1.00  8.25           H
ATOM   2330  HE2 TYR 9 145    -124.434-114.104 662.563  1.00  8.25           H
ATOM   2331  CE2 TYR 9 145    -124.240-113.077 662.253  1.00  8.25           C
ATOM   2332  CZ  TYR 9 145    -122.971-112.586 662.231  1.00  8.25           C
ATOM   2333  OH  TYR 9 145    -121.952-113.405 662.604  1.00  8.25           O
ATOM   2334  HH  TYR 9 145    -121.077-112.935 662.490  1.00  8.25           H
ATOM   2335  HN  TYR 9 145    -127.734-108.210 660.774  1.00  8.25           H
ATOM   2336  N   ILE 9 146    -125.602-108.115 663.233  1.00  8.25           N
ATOM   2337  CA  ILE 9 146    -124.692-107.657 664.269  1.00  8.25           C
ATOM   2338  C   ILE 9 146    -125.480-107.385 665.551  1.00  8.25           C
ATOM   2339  O   ILE 9 146    -125.012-107.688 666.648  1.00  8.25           O
ATOM   2340  HA  ILE 9 146    -123.984-108.463 664.462  1.00  8.25           H
ATOM   2341  HB  ILE 9 146    -124.578-105.719 663.370  1.00  8.25           H
ATOM   2342  CB  ILE 9 146    -123.883-106.454 663.777  1.00  8.25           C
ATOM   2343  CG1 ILE 9 146    -122.936-106.856 662.645  1.00  8.25           C
ATOM   2344 1HG1 ILE 9 146    -122.123-107.463 663.045  1.00  8.25           H
ATOM   2345 2HG1 ILE 9 146    -123.468-107.473 661.922  1.00  8.25           H
ATOM   2346  CG2 ILE 9 146    -123.142-105.782 664.934  1.00  8.25           C
ATOM   2347 1HG2 ILE 9 146    -123.863-105.439 665.677  1.00  8.25           H
ATOM   2348 2HG2 ILE 9 146    -122.460-106.497 665.393  1.00  8.25           H
ATOM   2349 3HG2 ILE 9 146    -122.576-104.930 664.557  1.00  8.25           H
ATOM   2350  CD1 ILE 9 146    -122.361-105.622 661.947  1.00  8.25           C
ATOM   2351 1HD1 ILE 9 146    -123.175-105.030 661.527  1.00  8.25           H
ATOM   2352 2HD1 ILE 9 146    -121.809-105.020 662.668  1.00  8.25           H
ATOM   2353 3HD1 ILE 9 146    -121.691-105.936 661.147  1.00  8.25           H
ATOM   2354  HN  ILE 9 146    -125.620-107.552 662.407  1.00  8.25           H
ATOM   2355  N   ALA 9 147    -126.663-106.816 665.372  1.00  8.25           N
ATOM   2356  CA  ALA 9 147    -127.475-106.405 666.504  1.00  8.25           C
ATOM   2357  C   ALA 9 147    -127.847-107.636 667.334  1.00  8.25           C
ATOM   2358  O   ALA 9 147    -128.153-107.520 668.519  1.00  8.25           O
ATOM   2359  HA  ALA 9 147    -126.874-105.733 667.117  1.00  8.25           H
ATOM   2360  CB  ALA 9 147    -128.706-105.647 666.002  1.00  8.25           C
ATOM   2361 1HB  ALA 9 147    -128.387-104.766 665.445  1.00  8.25           H
ATOM   2362 2HB  ALA 9 147    -129.292-106.296 665.351  1.00  8.25           H
ATOM   2363 3HB  ALA 9 147    -129.315-105.339 666.852  1.00  8.25           H
ATOM   2364  HN  ALA 9 147    -127.066-106.636 664.475  1.00  8.25           H
ATOM   2365  N   ILE 9 148    -127.808-108.786 666.677  1.00  8.25           N
ATOM   2366  CA  ILE 9 148    -128.147-110.036 667.336  1.00  8.25           C
ATOM   2367  C   ILE 9 148    -126.880-110.652 667.932  1.00  8.25           C
ATOM   2368  O   ILE 9 148    -126.844-110.985 669.116  1.00  8.25           O
ATOM   2369  HA  ILE 9 148    -128.832-109.801 668.150  1.00  8.25           H
ATOM   2370  HB  ILE 9 148    -128.301-111.051 665.460  1.00  8.25           H
ATOM   2371  CB  ILE 9 148    -128.889-110.965 666.374  1.00  8.25           C
ATOM   2372  CG1 ILE 9 148    -130.247-110.379 665.983  1.00  8.25           C
ATOM   2373 1HG1 ILE 9 148    -130.919-110.406 666.841  1.00  8.25           H
ATOM   2374 2HG1 ILE 9 148    -130.128-109.332 665.703  1.00  8.25           H
ATOM   2375  CG2 ILE 9 148    -129.019-112.372 666.961  1.00  8.25           C
ATOM   2376 1HG2 ILE 9 148    -128.026-112.782 667.147  1.00  8.25           H
ATOM   2377 2HG2 ILE 9 148    -129.573-112.324 667.898  1.00  8.25           H
ATOM   2378 3HG2 ILE 9 148    -129.550-113.012 666.257  1.00  8.25           H
ATOM   2379  CD1 ILE 9 148    -130.866-111.157 664.820  1.00  8.25           C
ATOM   2380 1HD1 ILE 9 148    -130.203-111.108 663.956  1.00  8.25           H
ATOM   2381 2HD1 ILE 9 148    -131.005-112.198 665.112  1.00  8.25           H
ATOM   2382 3HD1 ILE 9 148    -131.831-110.719 664.563  1.00  8.25           H
ATOM   2383  HN  ILE 9 148    -127.552-108.872 665.714  1.00  8.25           H
ATOM   2384  N   ALA 9 149    -125.870-110.786 667.084  1.00  8.25           N
ATOM   2385  CA  ALA 9 149    -124.705-111.584 667.428  1.00  8.25           C
ATOM   2386  C   ALA 9 149    -123.932-110.892 668.552  1.00  8.25           C
ATOM   2387  O   ALA 9 149    -123.329-111.555 669.395  1.00  8.25           O
ATOM   2388  HA  ALA 9 149    -125.059-112.551 667.784  1.00  8.25           H
ATOM   2389  CB  ALA 9 149    -123.848-111.801 666.179  1.00  8.25           C
ATOM   2390 1HB  ALA 9 149    -124.435-112.321 665.422  1.00  8.25           H
ATOM   2391 2HB  ALA 9 149    -123.525-110.836 665.788  1.00  8.25           H
ATOM   2392 3HB  ALA 9 149    -122.975-112.400 666.437  1.00  8.25           H
ATOM   2393  HN  ALA 9 149    -125.839-110.361 666.180  1.00  8.25           H
ATOM   2394  N   GLN 9 150    -123.974-109.568 668.529  1.00  8.25           N
ATOM   2395  CA  GLN 9 150    -123.159-108.777 669.435  1.00  8.25           C
ATOM   2396  C   GLN 9 150    -124.041-107.832 670.255  1.00  8.25           C
ATOM   2397  O   GLN 9 150    -123.677-106.680 670.483  1.00  8.25           O
ATOM   2398  HA  GLN 9 150    -122.676-109.498 670.095  1.00  8.25           H
ATOM   2399  CB  GLN 9 150    -122.086-108.000 668.670  1.00  8.25           C
ATOM   2400 1HB  GLN 9 150    -122.559-107.282 668.001  1.00  8.25           H
ATOM   2401 2HB  GLN 9 150    -121.476-107.429 669.371  1.00  8.25           H
ATOM   2402  CG  GLN 9 150    -121.194-108.946 667.864  1.00  8.25           C
ATOM   2403 1HG  GLN 9 150    -120.913-109.800 668.480  1.00  8.25           H
ATOM   2404 2HG  GLN 9 150    -121.750-109.337 667.011  1.00  8.25           H
ATOM   2405  CD  GLN 9 150    -119.935-108.228 667.373  1.00  8.25           C
ATOM   2406  OE1 GLN 9 150    -119.649-107.101 667.741  1.00  8.25           O
ATOM   2407  NE2 GLN 9 150    -119.201-108.942 666.525  1.00  8.25           N
ATOM   2408 1HE2 GLN 9 150    -119.493-109.863 666.263  1.00  8.25           H
ATOM   2409 2HE2 GLN 9 150    -118.358-108.559 666.148  1.00  8.25           H
ATOM   2410  HN  GLN 9 150    -124.551-109.038 667.908  1.00  8.25           H
ATOM   2411  N   ALA 9 151    -125.183-108.356 670.675  1.00  8.25           N
ATOM   2412  CA  ALA 9 151    -126.243-107.513 671.203  1.00  8.25           C
ATOM   2413  C   ALA 9 151    -125.657-106.554 672.241  1.00  8.25           C
ATOM   2414  O   ALA 9 151    -126.001-105.373 672.264  1.00  8.25           O
ATOM   2415  HA  ALA 9 151    -126.650-106.934 670.374  1.00  8.25           H
ATOM   2416  CB  ALA 9 151    -127.353-108.392 671.782  1.00  8.25           C
ATOM   2417 1HB  ALA 9 151    -127.755-109.034 670.998  1.00  8.25           H
ATOM   2418 2HB  ALA 9 151    -126.947-109.010 672.583  1.00  8.25           H
ATOM   2419 3HB  ALA 9 151    -128.148-107.760 672.178  1.00  8.25           H
ATOM   2420  HN  ALA 9 151    -125.389-109.334 670.659  1.00  8.25           H
ATOM   2421  N   MET 9 152    -124.782-107.098 673.074  1.00  8.25           N
ATOM   2422  CA  MET 9 152    -124.163-106.310 674.127  1.00  8.25           C
ATOM   2423  C   MET 9 152    -123.317-105.179 673.540  1.00  8.25           C
ATOM   2424  O   MET 9 152    -123.561-104.007 673.820  1.00  8.25           O
ATOM   2425  HA  MET 9 152    -124.987-105.894 674.706  1.00  8.25           H
ATOM   2426  CB  MET 9 152    -123.279-107.215 674.988  1.00  8.25           C
ATOM   2427 1HB  MET 9 152    -122.785-107.954 674.357  1.00  8.25           H
ATOM   2428 2HB  MET 9 152    -122.495-106.622 675.459  1.00  8.25           H
ATOM   2429  CG  MET 9 152    -124.104-107.925 676.064  1.00  8.25           C
ATOM   2430 1HG  MET 9 152    -124.986-107.332 676.307  1.00  8.25           H
ATOM   2431 2HG  MET 9 152    -124.458-108.884 675.687  1.00  8.25           H
ATOM   2432  SD  MET 9 152    -123.114-108.172 677.528  1.00  8.25           S
ATOM   2433  CE  MET 9 152    -122.148-109.583 677.015  1.00  8.25           C
ATOM   2434 1HE  MET 9 152    -122.814-110.415 676.784  1.00  8.25           H
ATOM   2435 2HE  MET 9 152    -121.570-109.324 676.128  1.00  8.25           H
ATOM   2436 3HE  MET 9 152    -121.471-109.872 677.819  1.00  8.25           H
ATOM   2437  HN  MET 9 152    -124.496-108.055 673.039  1.00  8.25           H
ATOM   2438  N   ARG 9 153    -122.339-105.570 672.736  1.00  8.25           N
ATOM   2439  CA  ARG 9 153    -121.432-104.606 672.137  1.00  8.25           C
ATOM   2440  C   ARG 9 153    -122.217-103.569 671.330  1.00  8.25           C
ATOM   2441  O   ARG 9 153    -121.880-102.386 671.340  1.00  8.25           O
ATOM   2442  HA  ARG 9 153    -120.921-104.142 672.980  1.00  8.25           H
ATOM   2443  CB  ARG 9 153    -120.421-105.297 671.219  1.00  8.25           C
ATOM   2444 1HB  ARG 9 153    -120.943-105.972 670.541  1.00  8.25           H
ATOM   2445 2HB  ARG 9 153    -119.916-104.553 670.603  1.00  8.25           H
ATOM   2446  CG  ARG 9 153    -119.388-106.079 672.032  1.00  8.25           C
ATOM   2447 1HG  ARG 9 153    -118.918-105.419 672.761  1.00  8.25           H
ATOM   2448 2HG  ARG 9 153    -119.885-106.871 672.593  1.00  8.25           H
ATOM   2449  CD  ARG 9 153    -118.319-106.687 671.121  1.00  8.25           C
ATOM   2450 1HD  ARG 9 153    -118.764-107.450 670.484  1.00  8.25           H
ATOM   2451 2HD  ARG 9 153    -117.912-105.919 670.463  1.00  8.25           H
ATOM   2452  NE  ARG 9 153    -117.236-107.279 671.938  1.00  8.25           N
ATOM   2453  HE  ARG 9 153    -117.320-107.232 672.933  1.00  8.25           H
ATOM   2454  CZ  ARG 9 153    -116.150-107.874 671.426  1.00  8.25           C
ATOM   2455  NH1 ARG 9 153    -115.985-107.965 670.099  1.00  8.25           N
ATOM   2456 1HH1 ARG 9 153    -116.676-107.587 669.483  1.00  8.25           H
ATOM   2457 2HH1 ARG 9 153    -115.172-108.410 669.726  1.00  8.25           H
ATOM   2458  NH2 ARG 9 153    -115.230-108.376 672.261  1.00  8.25           N
ATOM   2459 1HH2 ARG 9 153    -114.414-108.824 671.896  1.00  8.25           H
ATOM   2460 2HH2 ARG 9 153    -115.361-108.304 673.250  1.00  8.25           H
ATOM   2461  HN  ARG 9 153    -122.162-106.524 672.493  1.00  8.25           H
ATOM   2462  N   ALA 9 154    -123.248-104.051 670.652  1.00  8.25           N
ATOM   2463  CA  ALA 9 154    -124.050-103.190 669.798  1.00  8.25           C
ATOM   2464  C   ALA 9 154    -124.778-102.159 670.662  1.00  8.25           C
ATOM   2465  O   ALA 9 154    -125.205-101.118 670.165  1.00  8.25           O
ATOM   2466  HA  ALA 9 154    -123.373-102.671 669.121  1.00  8.25           H
ATOM   2467  CB  ALA 9 154    -125.014-104.045 668.973  1.00  8.25           C
ATOM   2468 1HB  ALA 9 154    -124.445-104.741 668.356  1.00  8.25           H
ATOM   2469 2HB  ALA 9 154    -125.668-104.604 669.643  1.00  8.25           H
ATOM   2470 3HB  ALA 9 154    -125.615-103.399 668.333  1.00  8.25           H
ATOM   2471  HN  ALA 9 154    -123.537-105.008 670.678  1.00  8.25           H
ATOM   2472  N   HIS 9 155    -124.898-102.484 671.941  1.00  8.25           N
ATOM   2473  CA  HIS 9 155    -125.518-101.574 672.889  1.00  8.25           C
ATOM   2474  C   HIS 9 155    -124.552-100.431 673.210  1.00  8.25           C
ATOM   2475  O   HIS 9 155    -124.923 -99.261 673.133  1.00  8.25           O
ATOM   2476  HA  HIS 9 155    -126.401-101.165 672.399  1.00  8.25           H
ATOM   2477  CB  HIS 9 155    -125.983-102.325 674.138  1.00  8.25           C
ATOM   2478 1HB  HIS 9 155    -126.513-103.227 673.831  1.00  8.25           H
ATOM   2479 2HB  HIS 9 155    -125.109-102.646 674.704  1.00  8.25           H
ATOM   2480  CG  HIS 9 155    -126.881-101.515 675.043  1.00  8.25           C
ATOM   2481  HD1 HIS 9 155    -125.533 -99.985 675.654  1.00  8.25           H
ATOM   2482  ND1 HIS 9 155    -126.451-100.378 675.703  1.00  8.25           N
ATOM   2483  CD2 HIS 9 155    -128.189-101.690 675.389  1.00  8.25           C
ATOM   2484  HD2 HIS 9 155    -128.837-102.496 675.045  1.00  8.25           H
ATOM   2485  CE1 HIS 9 155    -127.462 -99.898 676.413  1.00  8.25           C
ATOM   2486  HE1 HIS 9 155    -127.438 -99.008 677.042  1.00  8.25           H
ATOM   2487  NE2 HIS 9 155    -128.538-100.713 676.217  1.00  8.25           N
ATOM   2488  HN  HIS 9 155    -124.581-103.348 672.330  1.00  8.25           H
ATOM   2489  N   THR 9 156    -123.333-100.811 673.563  1.00  8.25           N
ATOM   2490  CA  THR 9 156    -122.369 -99.851 674.073  1.00  8.25           C
ATOM   2491  C   THR 9 156    -121.917 -98.906 672.958  1.00  8.25           C
ATOM   2492  O   THR 9 156    -121.595 -97.747 673.214  1.00  8.25           O
ATOM   2493  HA  THR 9 156    -122.859 -99.240 674.830  1.00  8.25           H
ATOM   2494  HB  THR 9 156    -120.488-100.933 673.961  1.00  8.25           H
ATOM   2495  CB  THR 9 156    -121.218-100.630 674.712  1.00  8.25           C
ATOM   2496  OG1 THR 9 156    -121.863-101.694 675.407  1.00  8.25           O
ATOM   2497  HG1 THR 9 156    -121.216-102.439 675.569  1.00  8.25           H
ATOM   2498  CG2 THR 9 156    -120.515 -99.837 675.815  1.00  8.25           C
ATOM   2499 1HG2 THR 9 156    -121.231 -99.592 676.600  1.00  8.25           H
ATOM   2500 2HG2 THR 9 156    -120.105 -98.918 675.397  1.00  8.25           H
ATOM   2501 3HG2 THR 9 156    -119.707-100.436 676.235  1.00  8.25           H
ATOM   2502  HN  THR 9 156    -123.002-101.752 673.506  1.00  8.25           H
ATOM   2503  N   TRP 9 157    -121.907 -99.437 671.744  1.00  8.25           N
ATOM   2504  CA  TRP 9 157    -121.317 -98.727 670.621  1.00  8.25           C
ATOM   2505  C   TRP 9 157    -122.451 -98.074 669.827  1.00  8.25           C
ATOM   2506  O   TRP 9 157    -122.310 -97.821 668.632  1.00  8.25           O
ATOM   2507  HA  TRP 9 157    -120.654 -97.961 671.023  1.00  8.25           H
ATOM   2508  CB  TRP 9 157    -120.455 -99.663 669.772  1.00  8.25           C
ATOM   2509 1HB  TRP 9 157    -121.037-100.550 669.523  1.00  8.25           H
ATOM   2510 2HB  TRP 9 157    -120.213 -99.165 668.833  1.00  8.25           H
ATOM   2511  CG  TRP 9 157    -119.154-100.097 670.451  1.00  8.25           C
ATOM   2512  HD1 TRP 9 157    -119.839-101.207 672.162  1.00  8.25           H
ATOM   2513  CD1 TRP 9 157    -119.010-100.821 671.570  1.00  8.25           C
ATOM   2514  CD2 TRP 9 157    -117.813 -99.806 670.006  1.00  8.25           C
ATOM   2515  NE1 TRP 9 157    -117.679-101.015 671.878  1.00  8.25           N
ATOM   2516  HE1 TRP 9 157    -117.320-101.521 672.662  1.00  8.25           H
ATOM   2517  CE2 TRP 9 157    -116.928-100.378 670.896  1.00  8.25           C
ATOM   2518  HE3 TRP 9 157    -118.041 -98.620 668.171  1.00  8.25           H
ATOM   2519  CE3 TRP 9 157    -117.362 -99.081 668.888  1.00  8.25           C
ATOM   2520  CZ2 TRP 9 157    -115.537-100.286 670.761  1.00  8.25           C
ATOM   2521  HZ2 TRP 9 157    -114.859-100.748 671.479  1.00  8.25           H
ATOM   2522  CZ3 TRP 9 157    -115.970 -98.999 668.768  1.00  8.25           C
ATOM   2523  HZ3 TRP 9 157    -115.567 -98.448 667.918  1.00  8.25           H
ATOM   2524  CH2 TRP 9 157    -115.066 -99.569 669.655  1.00  8.25           C
ATOM   2525  HH2 TRP 9 157    -113.994 -99.460 669.491  1.00  8.25           H
ATOM   2526  HN  TRP 9 157    -122.291-100.333 671.522  1.00  8.25           H
ATOM   2527  N   ARG 9 158    -123.548 -97.819 670.524  1.00  8.25           N
ATOM   2528  CA  ARG 9 158    -124.748 -97.318 669.875  1.00  8.25           C
ATOM   2529  C   ARG 9 158    -124.423 -96.072 669.049  1.00  8.25           C
ATOM   2530  O   ARG 9 158    -124.794 -95.985 667.879  1.00  8.25           O
ATOM   2531  HA  ARG 9 158    -125.081 -98.136 669.237  1.00  8.25           H
ATOM   2532  CB  ARG 9 158    -125.827 -96.972 670.903  1.00  8.25           C
ATOM   2533 1HB  ARG 9 158    -125.359 -96.633 671.827  1.00  8.25           H
ATOM   2534 2HB  ARG 9 158    -126.436 -96.148 670.533  1.00  8.25           H
ATOM   2535  CG  ARG 9 158    -126.718 -98.183 671.191  1.00  8.25           C
ATOM   2536 1HG  ARG 9 158    -127.260 -98.463 670.287  1.00  8.25           H
ATOM   2537 2HG  ARG 9 158    -126.099 -99.036 671.469  1.00  8.25           H
ATOM   2538  CD  ARG 9 158    -127.711 -97.878 672.314  1.00  8.25           C
ATOM   2539 1HD  ARG 9 158    -127.172 -97.640 673.232  1.00  8.25           H
ATOM   2540 2HD  ARG 9 158    -128.306 -97.002 672.057  1.00  8.25           H
ATOM   2541  NE  ARG 9 158    -128.596 -99.043 672.536  1.00  8.25           N
ATOM   2542  HE  ARG 9 158    -128.536 -99.807 671.894  1.00  8.25           H
ATOM   2543  CZ  ARG 9 158    -129.474 -99.138 673.544  1.00  8.25           C
ATOM   2544  NH1 ARG 9 158    -129.598 -98.144 674.434  1.00  8.25           N
ATOM   2545 1HH1 ARG 9 158    -129.032 -97.324 674.350  1.00  8.25           H
ATOM   2546 2HH1 ARG 9 158    -130.255 -98.223 675.184  1.00  8.25           H
ATOM   2547  NH2 ARG 9 158    -130.227-100.241 673.648  1.00  8.25           N
ATOM   2548 1HH2 ARG 9 158    -130.887-100.328 674.394  1.00  8.25           H
ATOM   2549 2HH2 ARG 9 158    -130.129-100.978 672.979  1.00  8.25           H
ATOM   2550  HN  ARG 9 158    -123.625 -97.948 671.513  1.00  8.25           H
ATOM   2551  N   GLU 9 159    -123.734 -95.139 669.689  1.00  8.25           N
ATOM   2552  CA  GLU 9 159    -123.503 -93.835 669.090  1.00  8.25           C
ATOM   2553  C   GLU 9 159    -122.552 -93.960 667.898  1.00  8.25           C
ATOM   2554  O   GLU 9 159    -122.827 -93.432 666.822  1.00  8.25           O
ATOM   2555  HA  GLU 9 159    -124.481 -93.496 668.749  1.00  8.25           H
ATOM   2556  CB  GLU 9 159    -122.961 -92.845 670.123  1.00  8.25           C
ATOM   2557 1HB  GLU 9 159    -122.096 -93.277 670.627  1.00  8.25           H
ATOM   2558 2HB  GLU 9 159    -122.747 -91.892 669.640  1.00  8.25           H
ATOM   2559  CG  GLU 9 159    -124.003 -92.557 671.205  1.00  8.25           C
ATOM   2560 1HG  GLU 9 159    -124.915 -92.176 670.745  1.00  8.25           H
ATOM   2561 2HG  GLU 9 159    -124.267 -93.482 671.717  1.00  8.25           H
ATOM   2562  CD  GLU 9 159    -123.474 -91.540 672.219  1.00  8.25           C
ATOM   2563  OE1 GLU 9 159    -124.312 -91.007 672.978  1.00  8.25           O
ATOM   2564  OE2 GLU 9 159    -122.243 -91.320 672.212  1.00  8.25           O
ATOM   2565  HN  GLU 9 159    -123.337 -95.262 670.599  1.00  8.25           H
ATOM   2566  N   LYS 9 160    -121.452 -94.662 668.130  1.00  8.25           N
ATOM   2567  CA  LYS 9 160    -120.465 -94.872 667.085  1.00  8.25           C
ATOM   2568  C   LYS 9 160    -121.145 -95.495 665.864  1.00  8.25           C
ATOM   2569  O   LYS 9 160    -120.853 -95.121 664.729  1.00  8.25           O
ATOM   2570  HA  LYS 9 160    -120.075 -93.894 666.802  1.00  8.25           H
ATOM   2571  CB  LYS 9 160    -119.287 -95.691 667.618  1.00  8.25           C
ATOM   2572 1HB  LYS 9 160    -119.658 -96.591 668.109  1.00  8.25           H
ATOM   2573 2HB  LYS 9 160    -118.661 -96.017 666.788  1.00  8.25           H
ATOM   2574  CG  LYS 9 160    -118.452 -94.873 668.604  1.00  8.25           C
ATOM   2575 1HG  LYS 9 160    -118.120 -93.951 668.127  1.00  8.25           H
ATOM   2576 2HG  LYS 9 160    -119.066 -94.588 669.458  1.00  8.25           H
ATOM   2577  CD  LYS 9 160    -117.237 -95.669 669.087  1.00  8.25           C
ATOM   2578 1HD  LYS 9 160    -117.570 -96.549 669.637  1.00  8.25           H
ATOM   2579 2HD  LYS 9 160    -116.668 -96.027 668.228  1.00  8.25           H
ATOM   2580  CE  LYS 9 160    -116.339 -94.812 669.980  1.00  8.25           C
ATOM   2581 1HE  LYS 9 160    -116.039 -93.910 669.446  1.00  8.25           H
ATOM   2582 2HE  LYS 9 160    -116.893 -94.491 670.862  1.00  8.25           H
ATOM   2583  NZ  LYS 9 160    -115.139 -95.573 670.392  1.00  8.25           N
ATOM   2584 1HZ  LYS 9 160    -114.555 -94.991 670.982  1.00  8.25           H
ATOM   2585 2HZ  LYS 9 160    -115.423 -96.399 670.907  1.00  8.25           H
ATOM   2586 3HZ  LYS 9 160    -114.616 -95.851 669.569  1.00  8.25           H
ATOM   2587  HN  LYS 9 160    -121.232 -95.081 669.010  1.00  8.25           H
ATOM   2588  N   ARG 9 161    -122.038 -96.434 666.139  1.00  8.25           N
ATOM   2589  CA  ARG 9 161    -122.753 -97.120 665.077  1.00  8.25           C
ATOM   2590  C   ARG 9 161    -123.582 -96.123 664.264  1.00  8.25           C
ATOM   2591  O   ARG 9 161    -123.696 -96.253 663.046  1.00  8.25           O
ATOM   2592  HA  ARG 9 161    -121.974 -97.574 664.464  1.00  8.25           H
ATOM   2593  CB  ARG 9 161    -123.678 -98.200 665.643  1.00  8.25           C
ATOM   2594 1HB  ARG 9 161    -124.228 -97.801 666.496  1.00  8.25           H
ATOM   2595 2HB  ARG 9 161    -124.416 -98.482 664.892  1.00  8.25           H
ATOM   2596  CG  ARG 9 161    -122.882 -99.433 666.074  1.00  8.25           C
ATOM   2597 1HG  ARG 9 161    -122.429 -99.901 665.200  1.00  8.25           H
ATOM   2598 2HG  ARG 9 161    -122.067 -99.133 666.732  1.00  8.25           H
ATOM   2599  CD  ARG 9 161    -123.780-100.442 666.792  1.00  8.25           C
ATOM   2600 1HD  ARG 9 161    -123.175-101.245 667.213  1.00  8.25           H
ATOM   2601 2HD  ARG 9 161    -124.291 -99.959 667.624  1.00  8.25           H
ATOM   2602  NE  ARG 9 161    -124.771-101.001 665.845  1.00  8.25           N
ATOM   2603  HE  ARG 9 161    -124.529-101.031 664.876  1.00  8.25           H
ATOM   2604  CZ  ARG 9 161    -125.974-101.469 666.206  1.00  8.25           C
ATOM   2605  NH1 ARG 9 161    -126.352-101.453 667.492  1.00  8.25           N
ATOM   2606 1HH1 ARG 9 161    -125.734-101.090 668.190  1.00  8.25           H
ATOM   2607 2HH1 ARG 9 161    -127.251-101.804 667.753  1.00  8.25           H
ATOM   2608  NH2 ARG 9 161    -126.793-101.952 665.263  1.00  8.25           N
ATOM   2609 1HH2 ARG 9 161    -127.694-102.305 665.515  1.00  8.25           H
ATOM   2610 2HH2 ARG 9 161    -126.503-101.960 664.306  1.00  8.25           H
ATOM   2611  HN  ARG 9 161    -122.276 -96.726 667.066  1.00  8.25           H
ATOM   2612  N   LEU 9 162    -124.139 -95.151 664.971  1.00  8.25           N
ATOM   2613  CA  LEU 9 162    -124.976 -94.148 664.334  1.00  8.25           C
ATOM   2614  C   LEU 9 162    -124.116 -93.287 663.407  1.00  8.25           C
ATOM   2615  O   LEU 9 162    -124.552 -92.913 662.319  1.00  8.25           O
ATOM   2616  HA  LEU 9 162    -125.714 -94.675 663.730  1.00  8.25           H
ATOM   2617  CB  LEU 9 162    -125.742 -93.343 665.386  1.00  8.25           C
ATOM   2618 1HB  LEU 9 162    -126.273 -94.041 666.033  1.00  8.25           H
ATOM   2619 2HB  LEU 9 162    -125.019 -92.817 666.010  1.00  8.25           H
ATOM   2620  HG  LEU 9 162    -126.226 -91.661 664.157  1.00  8.25           H
ATOM   2621  CG  LEU 9 162    -126.748 -92.323 664.849  1.00  8.25           C
ATOM   2622  CD1 LEU 9 162    -127.861 -93.015 664.060  1.00  8.25           C
ATOM   2623 1HD1 LEU 9 162    -127.429 -93.556 663.218  1.00  8.25           H
ATOM   2624 2HD1 LEU 9 162    -128.387 -93.714 664.710  1.00  8.25           H
ATOM   2625 3HD1 LEU 9 162    -128.562 -92.267 663.689  1.00  8.25           H
ATOM   2626  CD2 LEU 9 162    -127.301 -91.452 665.978  1.00  8.25           C
ATOM   2627 1HD2 LEU 9 162    -127.802 -92.083 666.712  1.00  8.25           H
ATOM   2628 2HD2 LEU 9 162    -126.482 -90.916 666.458  1.00  8.25           H
ATOM   2629 3HD2 LEU 9 162    -128.013 -90.736 665.568  1.00  8.25           H
ATOM   2630  HN  LEU 9 162    -124.026 -95.042 665.958  1.00  8.25           H
ATOM   2631  N   LEU 9 163    -122.909 -92.997 663.871  1.00  8.25           N
ATOM   2632  CA  LEU 9 163    -121.970 -92.220 663.080  1.00  8.25           C
ATOM   2633  C   LEU 9 163    -121.637 -92.982 661.796  1.00  8.25           C
ATOM   2634  O   LEU 9 163    -121.701 -92.423 660.703  1.00  8.25           O
ATOM   2635  HA  LEU 9 163    -122.464 -91.287 662.809  1.00  8.25           H
ATOM   2636  CB  LEU 9 163    -120.741 -91.855 663.915  1.00  8.25           C
ATOM   2637 1HB  LEU 9 163    -121.076 -91.334 664.812  1.00  8.25           H
ATOM   2638 2HB  LEU 9 163    -120.261 -92.777 664.242  1.00  8.25           H
ATOM   2639  HG  LEU 9 163    -119.401 -91.479 662.290  1.00  8.25           H
ATOM   2640  CG  LEU 9 163    -119.691 -90.986 663.218  1.00  8.25           C
ATOM   2641  CD1 LEU 9 163    -120.270 -89.621 662.843  1.00  8.25           C
ATOM   2642 1HD1 LEU 9 163    -121.115 -89.757 662.168  1.00  8.25           H
ATOM   2643 2HD1 LEU 9 163    -120.605 -89.108 663.745  1.00  8.25           H
ATOM   2644 3HD1 LEU 9 163    -119.503 -89.024 662.349  1.00  8.25           H
ATOM   2645  CD2 LEU 9 163    -118.429 -90.859 664.074  1.00  8.25           C
ATOM   2646 1HD2 LEU 9 163    -118.684 -90.400 665.030  1.00  8.25           H
ATOM   2647 2HD2 LEU 9 163    -118.006 -91.848 664.247  1.00  8.25           H
ATOM   2648 3HD2 LEU 9 163    -117.700 -90.237 663.555  1.00  8.25           H
ATOM   2649  HN  LEU 9 163    -122.571 -93.282 664.768  1.00  8.25           H
ATOM   2650  N   TYR 9 164    -121.290 -94.249 661.972  1.00  8.25           N
ATOM   2651  CA  TYR 9 164    -120.897 -95.080 660.846  1.00  8.25           C
ATOM   2652  C   TYR 9 164    -122.039 -95.211 659.836  1.00  8.25           C
ATOM   2653  O   TYR 9 164    -121.802 -95.273 658.631  1.00  8.25           O
ATOM   2654  HA  TYR 9 164    -120.044 -94.606 660.360  1.00  8.25           H
ATOM   2655  CB  TYR 9 164    -120.587 -96.460 661.429  1.00  8.25           C
ATOM   2656 1HB  TYR 9 164    -121.419 -96.772 662.061  1.00  8.25           H
ATOM   2657 2HB  TYR 9 164    -120.519 -97.181 660.614  1.00  8.25           H
ATOM   2658  CG  TYR 9 164    -119.295 -96.514 662.247  1.00  8.25           C
ATOM   2659  HD1 TYR 9 164    -118.127 -95.537 660.739  1.00  8.25           H
ATOM   2660  CD1 TYR 9 164    -118.128 -95.990 661.730  1.00  8.25           C
ATOM   2661  HD2 TYR 9 164    -120.219 -97.502 663.911  1.00  8.25           H
ATOM   2662  CD2 TYR 9 164    -119.297 -97.088 663.503  1.00  8.25           C
ATOM   2663  CE1 TYR 9 164    -116.913 -96.040 662.501  1.00  8.25           C
ATOM   2664  HE1 TYR 9 164    -115.984 -95.630 662.104  1.00  8.25           H
ATOM   2665  HE2 TYR 9 164    -118.069 -97.589 665.266  1.00  8.25           H
ATOM   2666  CE2 TYR 9 164    -118.082 -97.139 664.273  1.00  8.25           C
ATOM   2667  CZ  TYR 9 164    -116.950 -96.612 663.734  1.00  8.25           C
ATOM   2668  OH  TYR 9 164    -115.801 -96.660 664.461  1.00  8.25           O
ATOM   2669  HH  TYR 9 164    -115.051 -96.251 663.943  1.00  8.25           H
ATOM   2670  HN  TYR 9 164    -121.273 -94.706 662.861  1.00  8.25           H
ATOM   2671  N   SER 9 165    -123.253 -95.248 660.366  1.00  8.25           N
ATOM   2672  CA  SER 9 165    -124.435 -95.316 659.524  1.00  8.25           C
ATOM   2673  C   SER 9 165    -124.458 -94.129 658.558  1.00  8.25           C
ATOM   2674  O   SER 9 165    -124.867 -94.270 657.406  1.00  8.25           O
ATOM   2675  HA  SER 9 165    -124.345 -96.254 658.975  1.00  8.25           H
ATOM   2676  CB  SER 9 165    -125.712 -95.339 660.367  1.00  8.25           C
ATOM   2677 1HB  SER 9 165    -126.548 -94.979 659.768  1.00  8.25           H
ATOM   2678 2HB  SER 9 165    -125.941 -96.366 660.650  1.00  8.25           H
ATOM   2679  HG  SER 9 165    -125.313 -93.611 661.294  1.00  8.25           H
ATOM   2680  OG  SER 9 165    -125.591 -94.539 661.540  1.00  8.25           O
ATOM   2681  HN  SER 9 165    -123.435 -95.233 661.349  1.00  8.25           H
ATOM   2682  N   LYS 9 166    -124.015 -92.987 659.063  1.00  8.25           N
ATOM   2683  CA  LYS 9 166    -124.014 -91.769 658.272  1.00  8.25           C
ATOM   2684  C   LYS 9 166    -123.047 -91.929 657.097  1.00  8.25           C
ATOM   2685  O   LYS 9 166    -123.391 -91.619 655.958  1.00  8.25           O
ATOM   2686  HA  LYS 9 166    -125.021 -91.637 657.874  1.00  8.25           H
ATOM   2687  CB  LYS 9 166    -123.714 -90.556 659.155  1.00  8.25           C
ATOM   2688 1HB  LYS 9 166    -122.814 -90.742 659.741  1.00  8.25           H
ATOM   2689 2HB  LYS 9 166    -123.513 -89.687 658.529  1.00  8.25           H
ATOM   2690  CG  LYS 9 166    -124.886 -90.257 660.092  1.00  8.25           C
ATOM   2691 1HG  LYS 9 166    -125.789 -90.085 659.507  1.00  8.25           H
ATOM   2692 2HG  LYS 9 166    -125.078 -91.121 660.728  1.00  8.25           H
ATOM   2693  CD  LYS 9 166    -124.594 -89.032 660.961  1.00  8.25           C
ATOM   2694 1HD  LYS 9 166    -123.732 -89.231 661.598  1.00  8.25           H
ATOM   2695 2HD  LYS 9 166    -124.332 -88.185 660.326  1.00  8.25           H
ATOM   2696  CE  LYS 9 166    -125.803 -88.673 661.827  1.00  8.25           C
ATOM   2697 1HE  LYS 9 166    -126.689 -88.569 661.201  1.00  8.25           H
ATOM   2698 2HE  LYS 9 166    -126.004 -89.480 662.533  1.00  8.25           H
ATOM   2699  NZ  LYS 9 166    -125.558 -87.413 662.563  1.00  8.25           N
ATOM   2700 1HZ  LYS 9 166    -126.359 -87.202 663.148  1.00  8.25           H
ATOM   2701 2HZ  LYS 9 166    -124.733 -87.515 663.144  1.00  8.25           H
ATOM   2702 3HZ  LYS 9 166    -125.413 -86.658 661.901  1.00  8.25           H
ATOM   2703  HN  LYS 9 166    -123.661 -92.887 659.993  1.00  8.25           H
ATOM   2704  N   MET 9 167    -121.855 -92.413 657.415  1.00  8.25           N
ATOM   2705  CA  MET 9 167    -120.825 -92.588 656.406  1.00  8.25           C
ATOM   2706  C   MET 9 167    -121.262 -93.600 655.345  1.00  8.25           C
ATOM   2707  O   MET 9 167    -121.103 -93.359 654.149  1.00  8.25           O
ATOM   2708  HA  MET 9 167    -120.692 -91.607 655.950  1.00  8.25           H
ATOM   2709  CB  MET 9 167    -119.535 -93.071 657.072  1.00  8.25           C
ATOM   2710 1HB  MET 9 167    -119.703 -94.041 657.538  1.00  8.25           H
ATOM   2711 2HB  MET 9 167    -118.761 -93.210 656.316  1.00  8.25           H
ATOM   2712  CG  MET 9 167    -119.053 -92.070 658.124  1.00  8.25           C
ATOM   2713 1HG  MET 9 167    -119.786 -91.994 658.928  1.00  8.25           H
ATOM   2714 2HG  MET 9 167    -118.123 -92.420 658.573  1.00  8.25           H
ATOM   2715  SD  MET 9 167    -118.803 -90.469 657.376  1.00  8.25           S
ATOM   2716  CE  MET 9 167    -117.402 -90.832 656.330  1.00  8.25           C
ATOM   2717 1HE  MET 9 167    -116.567 -91.169 656.945  1.00  8.25           H
ATOM   2718 2HE  MET 9 167    -117.670 -91.615 655.622  1.00  8.25           H
ATOM   2719 3HE  MET 9 167    -117.112 -89.933 655.786  1.00  8.25           H
ATOM   2720  HN  MET 9 167    -121.591 -92.684 658.341  1.00  8.25           H
ATOM   2721  N   VAL 9 168    -121.803 -94.712 655.821  1.00  8.25           N
ATOM   2722  CA  VAL 9 168    -122.212 -95.785 654.932  1.00  8.25           C
ATOM   2723  C   VAL 9 168    -123.256 -95.256 653.946  1.00  8.25           C
ATOM   2724  O   VAL 9 168    -123.192 -95.548 652.753  1.00  8.25           O
ATOM   2725  HA  VAL 9 168    -121.331 -96.103 654.373  1.00  8.25           H
ATOM   2726  HB  VAL 9 168    -123.455 -96.614 656.456  1.00  8.25           H
ATOM   2727  CB  VAL 9 168    -122.711 -96.979 655.748  1.00  8.25           C
ATOM   2728  CG1 VAL 9 168    -123.389 -98.014 654.847  1.00  8.25           C
ATOM   2729 1HG1 VAL 9 168    -124.239 -97.555 654.342  1.00  8.25           H
ATOM   2730 2HG1 VAL 9 168    -122.675 -98.372 654.105  1.00  8.25           H
ATOM   2731 3HG1 VAL 9 168    -123.734 -98.852 655.452  1.00  8.25           H
ATOM   2732  CG2 VAL 9 168    -121.571 -97.612 656.548  1.00  8.25           C
ATOM   2733 1HG2 VAL 9 168    -120.795 -97.956 655.865  1.00  8.25           H
ATOM   2734 2HG2 VAL 9 168    -121.153 -96.872 657.231  1.00  8.25           H
ATOM   2735 3HG2 VAL 9 168    -121.954 -98.458 657.119  1.00  8.25           H
ATOM   2736  HN  VAL 9 168    -121.963 -94.884 656.793  1.00  8.25           H
ATOM   2737  N   CYS 9 169    -124.192 -94.487 654.482  1.00  8.25           N
ATOM   2738  CA  CYS 9 169    -125.255 -93.925 653.666  1.00  8.25           C
ATOM   2739  C   CYS 9 169    -124.618 -93.083 652.559  1.00  8.25           C
ATOM   2740  O   CYS 9 169    -124.981 -93.210 651.391  1.00  8.25           O
ATOM   2741  HA  CYS 9 169    -125.805 -94.766 653.245  1.00  8.25           H
ATOM   2742  CB  CYS 9 169    -126.242 -93.110 654.506  1.00  8.25           C
ATOM   2743 1HB  CYS 9 169    -125.699 -92.420 655.152  1.00  8.25           H
ATOM   2744 2HB  CYS 9 169    -126.874 -92.507 653.855  1.00  8.25           H
ATOM   2745  HG  CYS 9 169    -126.355 -94.464 656.451  1.00  8.25           H
ATOM   2746  SG  CYS 9 169    -127.275 -94.230 655.519  1.00  8.25           S
ATOM   2747  HN  CYS 9 169    -124.232 -94.248 655.452  1.00  8.25           H
ATOM   2748  N   PHE 9 170    -123.677 -92.243 652.966  1.00  8.25           N
ATOM   2749  CA  PHE 9 170    -123.013 -91.353 652.029  1.00  8.25           C
ATOM   2750  C   PHE 9 170    -122.310 -92.146 650.925  1.00  8.25           C
ATOM   2751  O   PHE 9 170    -122.438 -91.822 649.745  1.00  8.25           O
ATOM   2752  HA  PHE 9 170    -123.780 -90.719 651.585  1.00  8.25           H
ATOM   2753  CB  PHE 9 170    -121.966 -90.569 652.822  1.00  8.25           C
ATOM   2754 1HB  PHE 9 170    -122.460 -90.053 653.645  1.00  8.25           H
ATOM   2755 2HB  PHE 9 170    -121.259 -91.271 653.265  1.00  8.25           H
ATOM   2756  CG  PHE 9 170    -121.192 -89.545 651.989  1.00  8.25           C
ATOM   2757  HD1 PHE 9 170    -119.513 -90.823 651.731  1.00  8.25           H
ATOM   2758  CD1 PHE 9 170    -119.954 -89.850 651.517  1.00  8.25           C
ATOM   2759  HD2 PHE 9 170    -122.735 -88.086 652.100  1.00  8.25           H
ATOM   2760  CD2 PHE 9 170    -121.742 -88.331 651.721  1.00  8.25           C
ATOM   2761  CE1 PHE 9 170    -119.235 -88.900 650.743  1.00  8.25           C
ATOM   2762  HE1 PHE 9 170    -118.243 -89.144 650.365  1.00  8.25           H
ATOM   2763  CE2 PHE 9 170    -121.024 -87.381 650.948  1.00  8.25           C
ATOM   2764  HE2 PHE 9 170    -121.465 -86.407 650.733  1.00  8.25           H
ATOM   2765  CZ  PHE 9 170    -119.785 -87.685 650.475  1.00  8.25           C
ATOM   2766  HZ  PHE 9 170    -119.234 -86.956 649.882  1.00  8.25           H
ATOM   2767  HN  PHE 9 170    -123.370 -92.164 653.914  1.00  8.25           H
ATOM   2768  N   THR 9 171    -121.582 -93.170 651.347  1.00  8.25           N
ATOM   2769  CA  THR 9 171    -120.853 -94.007 650.410  1.00  8.25           C
ATOM   2770  C   THR 9 171    -121.815 -94.642 649.403  1.00  8.25           C
ATOM   2771  O   THR 9 171    -121.500 -94.746 648.219  1.00  8.25           O
ATOM   2772  HA  THR 9 171    -120.169 -93.375 649.844  1.00  8.25           H
ATOM   2773  HB  THR 9 171    -120.717 -95.729 651.728  1.00  8.25           H
ATOM   2774  CB  THR 9 171    -120.053 -95.033 651.215  1.00  8.25           C
ATOM   2775  OG1 THR 9 171    -119.223 -94.240 652.060  1.00  8.25           O
ATOM   2776  HG1 THR 9 171    -119.669 -94.100 652.944  1.00  8.25           H
ATOM   2777  CG2 THR 9 171    -119.064 -95.815 650.349  1.00  8.25           C
ATOM   2778 1HG2 THR 9 171    -118.357 -95.123 649.890  1.00  8.25           H
ATOM   2779 2HG2 THR 9 171    -119.607 -96.350 649.570  1.00  8.25           H
ATOM   2780 3HG2 THR 9 171    -118.522 -96.528 650.970  1.00  8.25           H
ATOM   2781  HN  THR 9 171    -121.486 -93.429 652.308  1.00  8.25           H
ATOM   2782  N   ILE 9 172    -122.969 -95.050 649.911  1.00  8.25           N
ATOM   2783  CA  ILE 9 172    -123.959 -95.714 649.081  1.00  8.25           C
ATOM   2784  C   ILE 9 172    -124.428 -94.752 647.986  1.00  8.25           C
ATOM   2785  O   ILE 9 172    -124.520 -95.132 646.820  1.00  8.25           O
ATOM   2786  HA  ILE 9 172    -123.471 -96.565 648.607  1.00  8.25           H
ATOM   2787  HB  ILE 9 172    -125.379 -95.502 650.666  1.00  8.25           H
ATOM   2788  CB  ILE 9 172    -125.097 -96.266 649.942  1.00  8.25           C
ATOM   2789  CG1 ILE 9 172    -124.639 -97.492 650.734  1.00  8.25           C
ATOM   2790 1HG1 ILE 9 172    -124.462 -98.325 650.053  1.00  8.25           H
ATOM   2791 2HG1 ILE 9 172    -123.691 -97.278 651.227  1.00  8.25           H
ATOM   2792  CG2 ILE 9 172    -126.334 -96.562 649.092  1.00  8.25           C
ATOM   2793 1HG2 ILE 9 172    -126.673 -95.644 648.612  1.00  8.25           H
ATOM   2794 2HG2 ILE 9 172    -126.083 -97.300 648.329  1.00  8.25           H
ATOM   2795 3HG2 ILE 9 172    -127.127 -96.954 649.729  1.00  8.25           H
ATOM   2796  CD1 ILE 9 172    -125.684 -97.893 651.778  1.00  8.25           C
ATOM   2797 1HD1 ILE 9 172    -125.839 -97.067 652.472  1.00  8.25           H
ATOM   2798 2HD1 ILE 9 172    -126.623 -98.130 651.279  1.00  8.25           H
ATOM   2799 3HD1 ILE 9 172    -125.333 -98.767 652.326  1.00  8.25           H
ATOM   2800  HN  ILE 9 172    -123.230 -94.934 650.870  1.00  8.25           H
ATOM   2801  N   TRP 9 173    -124.710 -93.526 648.402  1.00  8.25           N
ATOM   2802  CA  TRP 9 173    -125.233 -92.528 647.484  1.00  8.25           C
ATOM   2803  C   TRP 9 173    -124.192 -92.304 646.385  1.00  8.25           C
ATOM   2804  O   TRP 9 173    -124.535 -92.234 645.206  1.00  8.25           O
ATOM   2805  HA  TRP 9 173    -126.153 -92.922 647.052  1.00  8.25           H
ATOM   2806  CB  TRP 9 173    -125.604 -91.242 648.227  1.00  8.25           C
ATOM   2807 1HB  TRP 9 173    -124.837 -91.031 648.972  1.00  8.25           H
ATOM   2808 2HB  TRP 9 173    -125.599 -90.413 647.520  1.00  8.25           H
ATOM   2809  CG  TRP 9 173    -126.967 -91.295 648.920  1.00  8.25           C
ATOM   2810  HD1 TRP 9 173    -126.457 -91.320 651.009  1.00  8.25           H
ATOM   2811  CD1 TRP 9 173    -127.224 -91.327 650.234  1.00  8.25           C
ATOM   2812  CD2 TRP 9 173    -128.258 -91.320 648.276  1.00  8.25           C
ATOM   2813  NE1 TRP 9 173    -128.580 -91.372 650.484  1.00  8.25           N
ATOM   2814  HE1 TRP 9 173    -129.016 -91.401 651.384  1.00  8.25           H
ATOM   2815  CE2 TRP 9 173    -129.229 -91.367 649.255  1.00  8.25           C
ATOM   2816  HE3 TRP 9 173    -127.847 -91.267 646.118  1.00  8.25           H
ATOM   2817  CE3 TRP 9 173    -128.595 -91.304 646.911  1.00  8.25           C
ATOM   2818  CZ2 TRP 9 173    -130.601 -91.402 648.974  1.00  8.25           C
ATOM   2819  HZ2 TRP 9 173    -131.348 -91.439 649.767  1.00  8.25           H
ATOM   2820  CZ3 TRP 9 173    -129.969 -91.339 646.647  1.00  8.25           C
ATOM   2821  HZ3 TRP 9 173    -130.286 -91.329 645.604  1.00  8.25           H
ATOM   2822  CH2 TRP 9 173    -130.959 -91.387 647.621  1.00  8.25           C
ATOM   2823  HH2 TRP 9 173    -132.010 -91.412 647.333  1.00  8.25           H
ATOM   2824  HN  TRP 9 173    -124.588 -93.213 649.343  1.00  8.25           H
ATOM   2825  N   VAL 9 174    -122.942 -92.199 646.811  1.00  8.25           N
ATOM   2826  CA  VAL 9 174    -121.856 -91.925 645.885  1.00  8.25           C
ATOM   2827  C   VAL 9 174    -121.741 -93.078 644.886  1.00  8.25           C
ATOM   2828  O   VAL 9 174    -121.593 -92.852 643.686  1.00  8.25           O
ATOM   2829  HA  VAL 9 174    -122.110 -91.015 645.342  1.00  8.25           H
ATOM   2830  HB  VAL 9 174    -120.395 -92.519 647.323  1.00  8.25           H
ATOM   2831  CB  VAL 9 174    -120.561 -91.671 646.658  1.00  8.25           C
ATOM   2832  CG1 VAL 9 174    -119.365 -91.579 645.708  1.00  8.25           C
ATOM   2833 1HG1 VAL 9 174    -119.266 -92.514 645.157  1.00  8.25           H
ATOM   2834 2HG1 VAL 9 174    -119.520 -90.759 645.007  1.00  8.25           H
ATOM   2835 3HG1 VAL 9 174    -118.457 -91.398 646.284  1.00  8.25           H
ATOM   2836  CG2 VAL 9 174    -120.674 -90.413 647.521  1.00  8.25           C
ATOM   2837 1HG2 VAL 9 174    -120.875 -89.552 646.882  1.00  8.25           H
ATOM   2838 2HG2 VAL 9 174    -121.489 -90.533 648.234  1.00  8.25           H
ATOM   2839 3HG2 VAL 9 174    -119.740 -90.255 648.059  1.00  8.25           H
ATOM   2840  HN  VAL 9 174    -122.667 -92.298 647.768  1.00  8.25           H
ATOM   2841  N   LEU 9 175    -121.812 -94.290 645.419  1.00  8.25           N
ATOM   2842  CA  LEU 9 175    -121.648 -95.478 644.599  1.00  8.25           C
ATOM   2843  C   LEU 9 175    -122.792 -95.556 643.586  1.00  8.25           C
ATOM   2844  O   LEU 9 175    -122.564 -95.819 642.406  1.00  8.25           O
ATOM   2845  HA  LEU 9 175    -120.710 -95.371 644.053  1.00  8.25           H
ATOM   2846  CB  LEU 9 175    -121.520 -96.723 645.480  1.00  8.25           C
ATOM   2847 1HB  LEU 9 175    -122.320 -96.703 646.220  1.00  8.25           H
ATOM   2848 2HB  LEU 9 175    -121.683 -97.602 644.857  1.00  8.25           H
ATOM   2849  HG  LEU 9 175    -119.995 -95.983 646.784  1.00  8.25           H
ATOM   2850  CG  LEU 9 175    -120.188 -96.892 646.213  1.00  8.25           C
ATOM   2851  CD1 LEU 9 175    -120.255 -98.048 647.213  1.00  8.25           C
ATOM   2852 1HD1 LEU 9 175    -121.036 -97.848 647.947  1.00  8.25           H
ATOM   2853 2HD1 LEU 9 175    -120.482 -98.973 646.684  1.00  8.25           H
ATOM   2854 3HD1 LEU 9 175    -119.295 -98.146 647.720  1.00  8.25           H
ATOM   2855  CD2 LEU 9 175    -119.034 -97.057 645.223  1.00  8.25           C
ATOM   2856 1HD2 LEU 9 175    -119.207 -97.939 644.606  1.00  8.25           H
ATOM   2857 2HD2 LEU 9 175    -118.972 -96.175 644.586  1.00  8.25           H
ATOM   2858 3HD2 LEU 9 175    -118.099 -97.175 645.770  1.00  8.25           H
ATOM   2859  HN  LEU 9 175    -121.979 -94.465 646.389  1.00  8.25           H
ATOM   2860  N   ALA 9 176    -123.997 -95.324 644.084  1.00  8.25           N
ATOM   2861  CA  ALA 9 176    -125.183 -95.419 643.250  1.00  8.25           C
ATOM   2862  C   ALA 9 176    -125.103 -94.373 642.136  1.00  8.25           C
ATOM   2863  O   ALA 9 176    -125.532 -94.625 641.011  1.00  8.25           O
ATOM   2864  HA  ALA 9 176    -125.195 -96.413 642.803  1.00  8.25           H
ATOM   2865  CB  ALA 9 176    -126.433 -95.253 644.117  1.00  8.25           C
ATOM   2866 1HB  ALA 9 176    -126.457 -96.038 644.873  1.00  8.25           H
ATOM   2867 2HB  ALA 9 176    -126.409 -94.279 644.605  1.00  8.25           H
ATOM   2868 3HB  ALA 9 176    -127.322 -95.325 643.490  1.00  8.25           H
ATOM   2869  HN  ALA 9 176    -124.170 -95.075 645.037  1.00  8.25           H
ATOM   2870  N   ALA 9 177    -124.551 -93.221 642.488  1.00  8.25           N
ATOM   2871  CA  ALA 9 177    -124.411 -92.136 641.533  1.00  8.25           C
ATOM   2872  C   ALA 9 177    -123.531 -92.596 640.369  1.00  8.25           C
ATOM   2873  O   ALA 9 177    -123.887 -92.414 639.206  1.00  8.25           O
ATOM   2874  HA  ALA 9 177    -125.404 -91.897 641.153  1.00  8.25           H
ATOM   2875  CB  ALA 9 177    -123.844 -90.903 642.240  1.00  8.25           C
ATOM   2876 1HB  ALA 9 177    -124.521 -90.599 643.038  1.00  8.25           H
ATOM   2877 2HB  ALA 9 177    -122.869 -91.143 642.663  1.00  8.25           H
ATOM   2878 3HB  ALA 9 177    -123.739 -90.089 641.523  1.00  8.25           H
ATOM   2879  HN  ALA 9 177    -124.204 -93.025 643.405  1.00  8.25           H
ATOM   2880  N   ALA 9 178    -122.398 -93.185 640.723  1.00  8.25           N
ATOM   2881  CA  ALA 9 178    -121.430 -93.608 639.725  1.00  8.25           C
ATOM   2882  C   ALA 9 178    -122.062 -94.674 638.828  1.00  8.25           C
ATOM   2883  O   ALA 9 178    -121.813 -94.704 637.624  1.00  8.25           O
ATOM   2884  HA  ALA 9 178    -121.178 -92.738 639.118  1.00  8.25           H
ATOM   2885  CB  ALA 9 178    -120.163 -94.108 640.422  1.00  8.25           C
ATOM   2886 1HB  ALA 9 178    -119.737 -93.304 641.022  1.00  8.25           H
ATOM   2887 2HB  ALA 9 178    -120.411 -94.951 641.066  1.00  8.25           H
ATOM   2888 3HB  ALA 9 178    -119.437 -94.424 639.672  1.00  8.25           H
ATOM   2889  HN  ALA 9 178    -122.138 -93.374 641.670  1.00  8.25           H
ATOM   2890  N   LEU 9 179    -122.866 -95.524 639.450  1.00  8.25           N
ATOM   2891  CA  LEU 9 179    -123.468 -96.641 638.741  1.00  8.25           C
ATOM   2892  C   LEU 9 179    -124.549 -96.115 637.794  1.00  8.25           C
ATOM   2893  O   LEU 9 179    -125.017 -96.839 636.917  1.00  8.25           O
ATOM   2894  HA  LEU 9 179    -122.685 -97.109 638.144  1.00  8.25           H
ATOM   2895  CB  LEU 9 179    -123.974 -97.693 639.729  1.00  8.25           C
ATOM   2896 1HB  LEU 9 179    -124.596 -97.195 640.473  1.00  8.25           H
ATOM   2897 2HB  LEU 9 179    -124.617 -98.389 639.190  1.00  8.25           H
ATOM   2898  HG  LEU 9 179    -122.195 -97.798 640.911  1.00  8.25           H
ATOM   2899  CG  LEU 9 179    -122.898 -98.498 640.461  1.00  8.25           C
ATOM   2900  CD1 LEU 9 179    -123.508 -99.320 641.598  1.00  8.25           C
ATOM   2901 1HD1 LEU 9 179    -123.990 -98.652 642.312  1.00  8.25           H
ATOM   2902 2HD1 LEU 9 179    -124.246-100.012 641.192  1.00  8.25           H
ATOM   2903 3HD1 LEU 9 179    -122.722 -99.883 642.102  1.00  8.25           H
ATOM   2904  CD2 LEU 9 179    -122.106 -99.370 639.484  1.00  8.25           C
ATOM   2905 1HD2 LEU 9 179    -122.783-100.063 638.985  1.00  8.25           H
ATOM   2906 2HD2 LEU 9 179    -121.623 -98.735 638.741  1.00  8.25           H
ATOM   2907 3HD2 LEU 9 179    -121.348 -99.931 640.031  1.00  8.25           H
ATOM   2908  HN  LEU 9 179    -123.108 -95.459 640.418  1.00  8.25           H
ATOM   2909  N   CYS 9 180    -124.914 -94.859 638.004  1.00  8.25           N
ATOM   2910  CA  CYS 9 180    -125.979 -94.249 637.226  1.00  8.25           C
ATOM   2911  C   CYS 9 180    -125.344 -93.448 636.088  1.00  8.25           C
ATOM   2912  O   CYS 9 180    -126.044 -92.785 635.324  1.00  8.25           O
ATOM   2913  HA  CYS 9 180    -126.586 -95.065 636.833  1.00  8.25           H
ATOM   2914  CB  CYS 9 180    -126.890 -93.381 638.096  1.00  8.25           C
ATOM   2915 1HB  CYS 9 180    -126.298 -92.633 638.623  1.00  8.25           H
ATOM   2916 2HB  CYS 9 180    -127.599 -92.841 637.469  1.00  8.25           H
ATOM   2917  HG  CYS 9 180    -126.721 -94.765 640.015  1.00  8.25           H
ATOM   2918  SG  CYS 9 180    -127.789 -94.427 639.299  1.00  8.25           S
ATOM   2919  HN  CYS 9 180    -124.497 -94.262 638.690  1.00  8.25           H
ATOM   2920  N   ILE 9 181    -124.024 -93.534 636.011  1.00  8.25           N
ATOM   2921  CA  ILE 9 181    -123.282 -92.787 635.010  1.00  8.25           C
ATOM   2922  C   ILE 9 181    -123.791 -93.163 633.617  1.00  8.25           C
ATOM   2923  O   ILE 9 181    -124.071 -92.289 632.798  1.00  8.25           O
ATOM   2924  HA  ILE 9 181    -123.483 -91.728 635.177  1.00  8.25           H
ATOM   2925  HB  ILE 9 181    -121.598 -94.056 635.367  1.00  8.25           H
ATOM   2926  CB  ILE 9 181    -121.777 -92.996 635.191  1.00  8.25           C
ATOM   2927  CG1 ILE 9 181    -121.263 -92.241 636.418  1.00  8.25           C
ATOM   2928 1HG1 ILE 9 181    -121.361 -91.167 636.257  1.00  8.25           H
ATOM   2929 2HG1 ILE 9 181    -121.874 -92.490 637.286  1.00  8.25           H
ATOM   2930  CG2 ILE 9 181    -121.013 -92.614 633.921  1.00  8.25           C
ATOM   2931 1HG2 ILE 9 181    -121.355 -93.233 633.092  1.00  8.25           H
ATOM   2932 2HG2 ILE 9 181    -121.195 -91.564 633.690  1.00  8.25           H
ATOM   2933 3HG2 ILE 9 181    -119.946 -92.772 634.078  1.00  8.25           H
ATOM   2934  CD1 ILE 9 181    -119.799 -92.587 636.702  1.00  8.25           C
ATOM   2935 1HD1 ILE 9 181    -119.709 -93.657 636.886  1.00  8.25           H
ATOM   2936 2HD1 ILE 9 181    -119.188 -92.314 635.842  1.00  8.25           H
ATOM   2937 3HD1 ILE 9 181    -119.459 -92.037 637.579  1.00  8.25           H
ATOM   2938  HN  ILE 9 181    -123.464 -94.101 636.616  1.00  8.25           H
ATOM   2939  N   PRO 9 182    -123.921 -94.464 633.325  1.00  8.25           N
ATOM   2940  CA  PRO 9 182    -124.345 -94.900 631.992  1.00  8.25           C
ATOM   2941  C   PRO 9 182    -125.637 -94.231 631.550  1.00  8.25           C
ATOM   2942  O   PRO 9 182    -125.737 -93.752 630.422  1.00  8.25           O
ATOM   2943  HA  PRO 9 182    -123.604 -94.607 631.249  1.00  8.25           H
ATOM   2944  CB  PRO 9 182    -124.512 -96.413 632.141  1.00  8.25           C
ATOM   2945 1HB  PRO 9 182    -125.534 -96.680 632.410  1.00  8.25           H
ATOM   2946 2HB  PRO 9 182    -124.280 -96.936 631.213  1.00  8.25           H
ATOM   2947  CG  PRO 9 182    -123.528 -96.770 633.249  1.00  8.25           C
ATOM   2948 1HG  PRO 9 182    -123.769 -97.726 633.714  1.00  8.25           H
ATOM   2949 2HG  PRO 9 182    -122.509 -96.861 632.872  1.00  8.25           H
ATOM   2950  CD  PRO 9 182    -123.675 -95.610 634.220  1.00  8.25           C
ATOM   2951 1HD  PRO 9 182    -124.505 -95.763 634.911  1.00  8.25           H
ATOM   2952 2HD  PRO 9 182    -122.780 -95.473 634.827  1.00  8.25           H
ATOM   2953  N   GLU 9 183    -126.599 -94.216 632.461  1.00  8.25           N
ATOM   2954  CA  GLU 9 183    -127.905 -93.654 632.160  1.00  8.25           C
ATOM   2955  C   GLU 9 183    -127.772 -92.180 631.772  1.00  8.25           C
ATOM   2956  O   GLU 9 183    -128.436 -91.716 630.846  1.00  8.25           O
ATOM   2957  HA  GLU 9 183    -128.279 -94.228 631.312  1.00  8.25           H
ATOM   2958  CB  GLU 9 183    -128.861 -93.825 633.343  1.00  8.25           C
ATOM   2959 1HB  GLU 9 183    -128.330 -93.635 634.275  1.00  8.25           H
ATOM   2960 2HB  GLU 9 183    -129.733 -93.186 633.205  1.00  8.25           H
ATOM   2961  CG  GLU 9 183    -129.386 -95.260 633.419  1.00  8.25           C
ATOM   2962 1HG  GLU 9 183    -130.177 -95.322 634.167  1.00  8.25           H
ATOM   2963 2HG  GLU 9 183    -129.829 -95.541 632.464  1.00  8.25           H
ATOM   2964  CD  GLU 9 183    -128.264 -96.237 633.774  1.00  8.25           C
ATOM   2965  OE1 GLU 9 183    -128.435 -97.435 633.462  1.00  8.25           O
ATOM   2966  OE2 GLU 9 183    -127.260 -95.763 634.349  1.00  8.25           O
ATOM   2967  HN  GLU 9 183    -126.498 -94.578 633.387  1.00  8.25           H
ATOM   2968  N   ILE 9 184    -126.909 -91.485 632.498  1.00  8.25           N
ATOM   2969  CA  ILE 9 184    -126.772 -90.049 632.327  1.00  8.25           C
ATOM   2970  C   ILE 9 184    -126.273 -89.754 630.911  1.00  8.25           C
ATOM   2971  O   ILE 9 184    -126.709 -88.791 630.283  1.00  8.25           O
ATOM   2972  HA  ILE 9 184    -127.763 -89.610 632.442  1.00  8.25           H
ATOM   2973  HB  ILE 9 184    -124.986 -90.070 633.503  1.00  8.25           H
ATOM   2974  CB  ILE 9 184    -125.886 -89.460 633.427  1.00  8.25           C
ATOM   2975  CG1 ILE 9 184    -126.587 -89.518 634.785  1.00  8.25           C
ATOM   2976 1HG1 ILE 9 184    -127.394 -88.785 634.814  1.00  8.25           H
ATOM   2977 2HG1 ILE 9 184    -127.043 -90.499 634.922  1.00  8.25           H
ATOM   2978  CG2 ILE 9 184    -125.441 -88.040 633.071  1.00  8.25           C
ATOM   2979 1HG2 ILE 9 184    -124.842 -88.064 632.161  1.00  8.25           H
ATOM   2980 2HG2 ILE 9 184    -126.319 -87.414 632.912  1.00  8.25           H
ATOM   2981 3HG2 ILE 9 184    -124.846 -87.631 633.887  1.00  8.25           H
ATOM   2982  CD1 ILE 9 184    -125.602 -89.244 635.923  1.00  8.25           C
ATOM   2983 1HD1 ILE 9 184    -125.357 -88.182 635.944  1.00  8.25           H
ATOM   2984 2HD1 ILE 9 184    -126.054 -89.532 636.872  1.00  8.25           H
ATOM   2985 3HD1 ILE 9 184    -124.692 -89.823 635.763  1.00  8.25           H
ATOM   2986  HN  ILE 9 184    -126.311 -91.887 633.192  1.00  8.25           H
ATOM   2987  N   LEU 9 185    -125.364 -90.601 630.450  1.00  8.25           N
ATOM   2988  CA  LEU 9 185    -124.651 -90.333 629.213  1.00  8.25           C
ATOM   2989  C   LEU 9 185    -125.583 -90.590 628.026  1.00  8.25           C
ATOM   2990  O   LEU 9 185    -125.814 -89.700 627.210  1.00  8.25           O
ATOM   2991  HA  LEU 9 185    -124.378 -89.278 629.215  1.00  8.25           H
ATOM   2992  CB  LEU 9 185    -123.351 -91.138 629.158  1.00  8.25           C
ATOM   2993 1HB  LEU 9 185    -123.588 -92.187 629.331  1.00  8.25           H
ATOM   2994 2HB  LEU 9 185    -122.943 -91.065 628.150  1.00  8.25           H
ATOM   2995  HG  LEU 9 185    -122.661 -90.824 631.158  1.00  8.25           H
ATOM   2996  CG  LEU 9 185    -122.262 -90.720 630.149  1.00  8.25           C
ATOM   2997  CD1 LEU 9 185    -121.045 -91.642 630.047  1.00  8.25           C
ATOM   2998 1HD1 LEU 9 185    -121.345 -92.666 630.269  1.00  8.25           H
ATOM   2999 2HD1 LEU 9 185    -120.636 -91.593 629.038  1.00  8.25           H
ATOM   3000 3HD1 LEU 9 185    -120.287 -91.323 630.762  1.00  8.25           H
ATOM   3001  CD2 LEU 9 185    -121.885 -89.249 629.962  1.00  8.25           C
ATOM   3002 1HD2 LEU 9 185    -121.513 -89.096 628.948  1.00  8.25           H
ATOM   3003 2HD2 LEU 9 185    -122.763 -88.625 630.124  1.00  8.25           H
ATOM   3004 3HD2 LEU 9 185    -121.109 -88.979 630.678  1.00  8.25           H
ATOM   3005  HN  LEU 9 185    -125.113 -91.455 630.906  1.00  8.25           H
ATOM   3006  N   TYR 9 186    -126.093 -91.812 627.969  1.00  8.25           N
ATOM   3007  CA  TYR 9 186    -126.635 -92.339 626.729  1.00  8.25           C
ATOM   3008  C   TYR 9 186    -128.121 -92.002 626.593  1.00  8.25           C
ATOM   3009  O   TYR 9 186    -128.719 -92.226 625.542  1.00  8.25           O
ATOM   3010  HA  TYR 9 186    -126.090 -91.883 625.902  1.00  8.25           H
ATOM   3011  CB  TYR 9 186    -126.475 -93.858 626.810  1.00  8.25           C
ATOM   3012 1HB  TYR 9 186    -127.012 -94.224 627.685  1.00  8.25           H
ATOM   3013 2HB  TYR 9 186    -126.944 -94.310 625.936  1.00  8.25           H
ATOM   3014  CG  TYR 9 186    -125.020 -94.327 626.890  1.00  8.25           C
ATOM   3015  HD1 TYR 9 186    -124.414 -93.216 625.160  1.00  8.25           H
ATOM   3016  CD1 TYR 9 186    -124.103 -93.893 625.956  1.00  8.25           C
ATOM   3017  HD2 TYR 9 186    -125.351 -95.527 628.636  1.00  8.25           H
ATOM   3018  CD2 TYR 9 186    -124.626 -95.184 627.898  1.00  8.25           C
ATOM   3019  CE1 TYR 9 186    -122.734 -94.334 626.031  1.00  8.25           C
ATOM   3020  HE1 TYR 9 186    -121.999 -93.998 625.299  1.00  8.25           H
ATOM   3021  HE2 TYR 9 186    -122.933 -96.302 628.764  1.00  8.25           H
ATOM   3022  CE2 TYR 9 186    -123.258 -95.625 627.973  1.00  8.25           C
ATOM   3023  CZ  TYR 9 186    -122.379 -95.178 627.036  1.00  8.25           C
ATOM   3024  OH  TYR 9 186    -121.086 -95.594 627.108  1.00  8.25           O
ATOM   3025  HH  TYR 9 186    -120.553 -95.180 626.370  1.00  8.25           H
ATOM   3026  HN  TYR 9 186    -126.138 -92.436 628.749  1.00  8.25           H
ATOM   3027  N   SER 9 187    -128.675 -91.468 627.672  1.00  8.25           N
ATOM   3028  CA  SER 9 187    -130.062 -91.035 627.665  1.00  8.25           C
ATOM   3029  C   SER 9 187    -130.231 -89.835 626.730  1.00  8.25           C
ATOM   3030  O   SER 9 187    -129.623 -88.787 626.944  1.00  8.25           O
ATOM   3031  HA  SER 9 187    -130.630 -91.889 627.297  1.00  8.25           H
ATOM   3032  CB  SER 9 187    -130.535 -90.679 629.076  1.00  8.25           C
ATOM   3033 1HB  SER 9 187    -129.882 -89.913 629.495  1.00  8.25           H
ATOM   3034 2HB  SER 9 187    -131.536 -90.251 629.025  1.00  8.25           H
ATOM   3035  HG  SER 9 187    -129.967 -91.646 630.733  1.00  8.25           H
ATOM   3036  OG  SER 9 187    -130.548 -91.814 629.937  1.00  8.25           O
ATOM   3037  HN  SER 9 187    -128.194 -91.331 628.538  1.00  8.25           H
ATOM   3038  N   GLN 9 188    -131.059 -90.029 625.714  1.00  8.25           N
ATOM   3039  CA  GLN 9 188    -131.409 -88.941 624.817  1.00  8.25           C
ATOM   3040  C   GLN 9 188    -132.828 -89.135 624.277  1.00  8.25           C
ATOM   3041  O   GLN 9 188    -133.446 -90.173 624.505  1.00  8.25           O
ATOM   3042  HA  GLN 9 188    -131.365 -88.038 625.425  1.00  8.25           H
ATOM   3043  CB  GLN 9 188    -130.398 -88.827 623.674  1.00  8.25           C
ATOM   3044 1HB  GLN 9 188    -130.606 -87.931 623.088  1.00  8.25           H
ATOM   3045 2HB  GLN 9 188    -129.394 -88.714 624.082  1.00  8.25           H
ATOM   3046  CG  GLN 9 188    -130.452 -90.059 622.768  1.00  8.25           C
ATOM   3047 1HG  GLN 9 188    -130.359 -90.962 623.372  1.00  8.25           H
ATOM   3048 2HG  GLN 9 188    -131.421 -90.107 622.271  1.00  8.25           H
ATOM   3049  CD  GLN 9 188    -129.336 -90.020 621.722  1.00  8.25           C
ATOM   3050  OE1 GLN 9 188    -128.255 -89.501 621.949  1.00  8.25           O
ATOM   3051  NE2 GLN 9 188    -129.657 -90.595 620.567  1.00  8.25           N
ATOM   3052 1HE2 GLN 9 188    -130.562 -91.003 620.446  1.00  8.25           H
ATOM   3053 2HE2 GLN 9 188    -128.993 -90.620 619.820  1.00  8.25           H
ATOM   3054  HN  GLN 9 188    -131.487 -90.907 625.501  1.00  8.25           H
ATOM   3055  N   ILE 9 189    -133.301 -88.119 623.570  1.00  8.25           N
ATOM   3056  CA  ILE 9 189    -134.602 -88.196 622.928  1.00  8.25           C
ATOM   3057  C   ILE 9 189    -134.431 -88.717 621.500  1.00  8.25           C
ATOM   3058  O   ILE 9 189    -133.617 -88.197 620.739  1.00  8.25           O
ATOM   3059  HA  ILE 9 189    -135.201 -88.914 623.488  1.00  8.25           H
ATOM   3060  HB  ILE 9 189    -134.679 -86.091 622.556  1.00  8.25           H
ATOM   3061  CB  ILE 9 189    -135.320 -86.847 623.008  1.00  8.25           C
ATOM   3062  CG1 ILE 9 189    -135.549 -86.434 624.464  1.00  8.25           C
ATOM   3063 1HG1 ILE 9 189    -136.242 -87.128 624.938  1.00  8.25           H
ATOM   3064 2HG1 ILE 9 189    -134.610 -86.494 625.014  1.00  8.25           H
ATOM   3065  CG2 ILE 9 189    -136.624 -86.872 622.208  1.00  8.25           C
ATOM   3066 1HG2 ILE 9 189    -136.405 -87.089 621.163  1.00  8.25           H
ATOM   3067 2HG2 ILE 9 189    -137.282 -87.643 622.609  1.00  8.25           H
ATOM   3068 3HG2 ILE 9 189    -137.114 -85.901 622.282  1.00  8.25           H
ATOM   3069  CD1 ILE 9 189    -136.106 -85.011 624.548  1.00  8.25           C
ATOM   3070 1HD1 ILE 9 189    -135.400 -84.317 624.094  1.00  8.25           H
ATOM   3071 2HD1 ILE 9 189    -137.057 -84.961 624.017  1.00  8.25           H
ATOM   3072 3HD1 ILE 9 189    -136.259 -84.743 625.593  1.00  8.25           H
ATOM   3073  HN  ILE 9 189    -132.813 -87.257 623.434  1.00  8.25           H
ATOM   3074  N   LYS 9 190    -135.211 -89.739 621.180  1.00  8.25           N
ATOM   3075  CA  LYS 9 190    -135.275 -90.233 619.814  1.00  8.25           C
ATOM   3076  C   LYS 9 190    -136.614 -89.831 619.193  1.00  8.25           C
ATOM   3077  O   LYS 9 190    -137.668 -90.038 619.794  1.00  8.25           O
ATOM   3078  HA  LYS 9 190    -134.476 -89.748 619.254  1.00  8.25           H
ATOM   3079  CB  LYS 9 190    -135.007 -91.739 619.776  1.00  8.25           C
ATOM   3080 1HB  LYS 9 190    -134.099 -91.965 620.335  1.00  8.25           H
ATOM   3081 2HB  LYS 9 190    -135.822 -92.270 620.266  1.00  8.25           H
ATOM   3082  CG  LYS 9 190    -134.861 -92.233 618.336  1.00  8.25           C
ATOM   3083 1HG  LYS 9 190    -135.669 -91.830 617.726  1.00  8.25           H
ATOM   3084 2HG  LYS 9 190    -133.927 -91.863 617.913  1.00  8.25           H
ATOM   3085  CD  LYS 9 190    -134.884 -93.762 618.276  1.00  8.25           C
ATOM   3086 1HD  LYS 9 190    -134.138 -94.168 618.959  1.00  8.25           H
ATOM   3087 2HD  LYS 9 190    -135.855 -94.128 618.611  1.00  8.25           H
ATOM   3088  CE  LYS 9 190    -134.607 -94.259 616.856  1.00  8.25           C
ATOM   3089 1HE  LYS 9 190    -135.131 -93.631 616.135  1.00  8.25           H
ATOM   3090 2HE  LYS 9 190    -133.543 -94.177 616.636  1.00  8.25           H
ATOM   3091  NZ  LYS 9 190    -135.043 -95.666 616.705  1.00  8.25           N
ATOM   3092 1HZ  LYS 9 190    -134.619 -96.064 615.875  1.00  8.25           H
ATOM   3093 2HZ  LYS 9 190    -134.756 -96.198 617.519  1.00  8.25           H
ATOM   3094 3HZ  LYS 9 190    -136.053 -95.699 616.618  1.00  8.25           H
ATOM   3095  HN  LYS 9 190    -135.792 -90.226 621.832  1.00  8.25           H
ATOM   3096  N   GLU 9 191    -136.530 -89.264 617.999  1.00  8.25           N
ATOM   3097  CA  GLU 9 191    -137.724 -88.961 617.228  1.00  8.25           C
ATOM   3098  C   GLU 9 191    -137.945 -90.024 616.151  1.00  8.25           C
ATOM   3099  O   GLU 9 191    -137.142 -90.155 615.228  1.00  8.25           O
ATOM   3100  HA  GLU 9 191    -138.545 -88.984 617.945  1.00  8.25           H
ATOM   3101  CB  GLU 9 191    -137.638 -87.564 616.610  1.00  8.25           C
ATOM   3102 1HB  GLU 9 191    -136.641 -87.406 616.198  1.00  8.25           H
ATOM   3103 2HB  GLU 9 191    -138.433 -87.438 615.876  1.00  8.25           H
ATOM   3104  CG  GLU 9 191    -137.854 -86.481 617.670  1.00  8.25           C
ATOM   3105 1HG  GLU 9 191    -138.749 -86.708 618.249  1.00  8.25           H
ATOM   3106 2HG  GLU 9 191    -137.016 -86.477 618.367  1.00  8.25           H
ATOM   3107  CD  GLU 9 191    -137.993 -85.102 617.023  1.00  8.25           C
ATOM   3108  OE1 GLU 9 191    -138.199 -84.135 617.788  1.00  8.25           O
ATOM   3109  OE2 GLU 9 191    -137.890 -85.045 615.779  1.00  8.25           O
ATOM   3110  HN  GLU 9 191    -135.668 -89.014 617.558  1.00  8.25           H
ATOM   3111  N   GLU 9 192    -139.038 -90.758 616.304  1.00  8.25           N
ATOM   3112  CA  GLU 9 192    -139.365 -91.818 615.366  1.00  8.25           C
ATOM   3113  C   GLU 9 192    -140.835 -91.726 614.951  1.00  8.25           C
ATOM   3114  O   GLU 9 192    -141.717 -91.607 615.801  1.00  8.25           O
ATOM   3115  HA  GLU 9 192    -138.725 -91.646 614.500  1.00  8.25           H
ATOM   3116  CB  GLU 9 192    -139.048 -93.192 615.959  1.00  8.25           C
ATOM   3117 1HB  GLU 9 192    -138.003 -93.226 616.269  1.00  8.25           H
ATOM   3118 2HB  GLU 9 192    -139.744 -93.413 616.768  1.00  8.25           H
ATOM   3119  CG  GLU 9 192    -139.235 -94.296 614.916  1.00  8.25           C
ATOM   3120 1HG  GLU 9 192    -140.243 -94.703 614.989  1.00  8.25           H
ATOM   3121 2HG  GLU 9 192    -139.131 -93.877 613.915  1.00  8.25           H
ATOM   3122  CD  GLU 9 192    -138.212 -95.416 615.114  1.00  8.25           C
ATOM   3123  OE1 GLU 9 192    -137.830 -96.024 614.091  1.00  8.25           O
ATOM   3124  OE2 GLU 9 192    -137.835 -95.640 616.285  1.00  8.25           O
ATOM   3125  HN  GLU 9 192    -139.693 -90.637 617.050  1.00  8.25           H
ATOM   3126  N   SER 9 193    -141.054 -91.784 613.646  1.00  8.25           N
ATOM   3127  CA  SER 9 193    -142.406 -91.799 613.114  1.00  8.25           C
ATOM   3128  C   SER 9 193    -143.168 -90.560 613.588  1.00  8.25           C
ATOM   3129  O   SER 9 193    -144.398 -90.543 613.578  1.00  8.25           O
ATOM   3130  HA  SER 9 193    -142.289 -91.785 612.030  1.00  8.25           H
ATOM   3131  CB  SER 9 193    -143.147 -93.070 613.530  1.00  8.25           C
ATOM   3132 1HB  SER 9 193    -143.288 -93.071 614.611  1.00  8.25           H
ATOM   3133 2HB  SER 9 193    -144.140 -93.075 613.080  1.00  8.25           H
ATOM   3134  HG  SER 9 193    -142.841 -95.047 613.597  1.00  8.25           H
ATOM   3135  OG  SER 9 193    -142.446 -94.249 613.142  1.00  8.25           O
ATOM   3136  HN  SER 9 193    -140.328 -91.820 612.959  1.00  8.25           H
ATOM   3137  N   GLY 9 194    -142.407 -89.553 613.991  1.00  8.25           N
ATOM   3138  CA  GLY 9 194    -142.995 -88.315 614.470  1.00  8.25           C
ATOM   3139  C   GLY 9 194    -143.346 -88.414 615.956  1.00  8.25           C
ATOM   3140  O   GLY 9 194    -144.036 -87.549 616.494  1.00  8.25           O
ATOM   3141 1HA  GLY 9 194    -142.299 -87.491 614.311  1.00  8.25           H
ATOM   3142 2HA  GLY 9 194    -143.893 -88.088 613.896  1.00  8.25           H
ATOM   3143  HN  GLY 9 194    -141.407 -89.575 613.993  1.00  8.25           H
ATOM   3144  N   ILE 9 195    -142.854 -89.476 616.578  1.00  8.25           N
ATOM   3145  CA  ILE 9 195    -143.057 -89.669 618.004  1.00  8.25           C
ATOM   3146  C   ILE 9 195    -141.740 -89.417 618.741  1.00  8.25           C
ATOM   3147  O   ILE 9 195    -140.706 -89.976 618.379  1.00  8.25           O
ATOM   3148  HA  ILE 9 195    -143.785 -88.927 618.334  1.00  8.25           H
ATOM   3149  HB  ILE 9 195    -142.968 -91.803 617.908  1.00  8.25           H
ATOM   3150  CB  ILE 9 195    -143.661 -91.048 618.277  1.00  8.25           C
ATOM   3151  CG1 ILE 9 195    -144.976 -91.231 617.517  1.00  8.25           C
ATOM   3152 1HG1 ILE 9 195    -145.709 -90.506 617.871  1.00  8.25           H
ATOM   3153 2HG1 ILE 9 195    -144.818 -91.033 616.457  1.00  8.25           H
ATOM   3154  CG2 ILE 9 195    -143.830 -91.284 619.779  1.00  8.25           C
ATOM   3155 1HG2 ILE 9 195    -142.857 -91.226 620.268  1.00  8.25           H
ATOM   3156 2HG2 ILE 9 195    -144.491 -90.524 620.195  1.00  8.25           H
ATOM   3157 3HG2 ILE 9 195    -144.261 -92.272 619.945  1.00  8.25           H
ATOM   3158  CD1 ILE 9 195    -145.523 -92.648 617.701  1.00  8.25           C
ATOM   3159 1HD1 ILE 9 195    -144.798 -93.369 617.323  1.00  8.25           H
ATOM   3160 2HD1 ILE 9 195    -145.703 -92.834 618.760  1.00  8.25           H
ATOM   3161 3HD1 ILE 9 195    -146.458 -92.751 617.150  1.00  8.25           H
ATOM   3162  HN  ILE 9 195    -142.327 -90.195 616.125  1.00  8.25           H
ATOM   3163  N   ALA 9 196    -141.821 -88.575 619.761  1.00  8.25           N
ATOM   3164  CA  ALA 9 196    -140.668 -88.305 620.602  1.00  8.25           C
ATOM   3165  C   ALA 9 196    -140.525 -89.422 621.638  1.00  8.25           C
ATOM   3166  O   ALA 9 196    -141.466 -89.714 622.374  1.00  8.25           O
ATOM   3167  HA  ALA 9 196    -139.785 -88.300 619.962  1.00  8.25           H
ATOM   3168  CB  ALA 9 196    -140.817 -86.926 621.247  1.00  8.25           C
ATOM   3169 1HB  ALA 9 196    -140.885 -86.166 620.468  1.00  8.25           H
ATOM   3170 2HB  ALA 9 196    -141.722 -86.906 621.854  1.00  8.25           H
ATOM   3171 3HB  ALA 9 196    -139.952 -86.724 621.878  1.00  8.25           H
ATOM   3172  HN  ALA 9 196    -142.654 -88.083 620.015  1.00  8.25           H
ATOM   3173  N   ILE 9 197    -139.340 -90.015 621.663  1.00  8.25           N
ATOM   3174  CA  ILE 9 197    -139.100 -91.171 622.510  1.00  8.25           C
ATOM   3175  C   ILE 9 197    -137.873 -90.910 623.386  1.00  8.25           C
ATOM   3176  O   ILE 9 197    -136.775 -90.695 622.874  1.00  8.25           O
ATOM   3177  HA  ILE 9 197    -139.968 -91.287 623.159  1.00  8.25           H
ATOM   3178  HB  ILE 9 197    -138.168 -92.317 620.963  1.00  8.25           H
ATOM   3179  CB  ILE 9 197    -138.993 -92.441 621.665  1.00  8.25           C
ATOM   3180  CG1 ILE 9 197    -140.262 -92.657 620.837  1.00  8.25           C
ATOM   3181 1HG1 ILE 9 197    -141.131 -92.668 621.494  1.00  8.25           H
ATOM   3182 2HG1 ILE 9 197    -140.395 -91.825 620.146  1.00  8.25           H
ATOM   3183  CG2 ILE 9 197    -138.665 -93.655 622.537  1.00  8.25           C
ATOM   3184 1HG2 ILE 9 197    -137.714 -93.491 623.044  1.00  8.25           H
ATOM   3185 2HG2 ILE 9 197    -139.452 -93.793 623.278  1.00  8.25           H
ATOM   3186 3HG2 ILE 9 197    -138.595 -94.544 621.911  1.00  8.25           H
ATOM   3187  CD1 ILE 9 197    -140.189 -93.970 620.055  1.00  8.25           C
ATOM   3188 1HD1 ILE 9 197    -139.333 -93.945 619.381  1.00  8.25           H
ATOM   3189 2HD1 ILE 9 197    -140.080 -94.802 620.751  1.00  8.25           H
ATOM   3190 3HD1 ILE 9 197    -141.103 -94.099 619.475  1.00  8.25           H
ATOM   3191  HN  ILE 9 197    -138.555 -89.718 621.120  1.00  8.25           H
ATOM   3192  N   CYS 9 198    -138.100 -90.937 624.691  1.00  8.25           N
ATOM   3193  CA  CYS 9 198    -137.003 -90.886 625.643  1.00  8.25           C
ATOM   3194  C   CYS 9 198    -136.402 -92.288 625.758  1.00  8.25           C
ATOM   3195  O   CYS 9 198    -137.045 -93.203 626.270  1.00  8.25           O
ATOM   3196  HA  CYS 9 198    -136.273 -90.183 625.241  1.00  8.25           H
ATOM   3197  CB  CYS 9 198    -137.457 -90.346 627.000  1.00  8.25           C
ATOM   3198 1HB  CYS 9 198    -137.737 -89.296 626.909  1.00  8.25           H
ATOM   3199 2HB  CYS 9 198    -138.344 -90.883 627.337  1.00  8.25           H
ATOM   3200  SG  CYS 9 198    -136.112 -90.529 628.228  1.00  8.25           S
ATOM   3201  HN  CYS 9 198    -139.011 -90.992 625.099  1.00  8.25           H
ATOM   3202  N   THR 9 199    -135.175 -92.412 625.274  1.00  8.25           N
ATOM   3203  CA  THR 9 199    -134.528 -93.712 625.198  1.00  8.25           C
ATOM   3204  C   THR 9 199    -133.030 -93.579 625.476  1.00  8.25           C
ATOM   3205  O   THR 9 199    -132.504 -92.469 625.548  1.00  8.25           O
ATOM   3206  HA  THR 9 199    -134.943 -94.348 625.980  1.00  8.25           H
ATOM   3207  HB  THR 9 199    -135.895 -94.191 623.578  1.00  8.25           H
ATOM   3208  CB  THR 9 199    -134.841 -94.316 623.828  1.00  8.25           C
ATOM   3209  OG1 THR 9 199    -134.390 -95.664 623.931  1.00  8.25           O
ATOM   3210  HG1 THR 9 199    -134.872 -96.238 623.270  1.00  8.25           H
ATOM   3211  CG2 THR 9 199    -133.979 -93.719 622.714  1.00  8.25           C
ATOM   3212 1HG2 THR 9 199    -132.927 -93.904 622.930  1.00  8.25           H
ATOM   3213 2HG2 THR 9 199    -134.154 -92.645 622.655  1.00  8.25           H
ATOM   3214 3HG2 THR 9 199    -134.241 -94.183 621.763  1.00  8.25           H
ATOM   3215  HN  THR 9 199    -134.626 -91.647 624.938  1.00  8.25           H
ATOM   3216  N   MET 9 200    -132.384 -94.726 625.625  1.00  8.25           N
ATOM   3217  CA  MET 9 200    -130.932 -94.771 625.642  1.00  8.25           C
ATOM   3218  C   MET 9 200    -130.382 -95.255 624.299  1.00  8.25           C
ATOM   3219  O   MET 9 200    -130.781 -96.308 623.805  1.00  8.25           O
ATOM   3220  HA  MET 9 200    -130.609 -93.746 625.826  1.00  8.25           H
ATOM   3221  CB  MET 9 200    -130.463 -95.710 626.755  1.00  8.25           C
ATOM   3222 1HB  MET 9 200    -131.038 -96.636 626.720  1.00  8.25           H
ATOM   3223 2HB  MET 9 200    -129.418 -95.977 626.594  1.00  8.25           H
ATOM   3224  CG  MET 9 200    -130.622 -95.056 628.129  1.00  8.25           C
ATOM   3225 1HG  MET 9 200    -130.102 -94.098 628.147  1.00  8.25           H
ATOM   3226 2HG  MET 9 200    -131.675 -94.851 628.323  1.00  8.25           H
ATOM   3227  SD  MET 9 200    -129.967 -96.129 629.396  1.00  8.25           S
ATOM   3228  CE  MET 9 200    -131.038 -97.542 629.190  1.00  8.25           C
ATOM   3229 1HE  MET 9 200    -132.073 -97.241 629.356  1.00  8.25           H
ATOM   3230 2HE  MET 9 200    -130.932 -97.934 628.179  1.00  8.25           H
ATOM   3231 3HE  MET 9 200    -130.764 -98.313 629.910  1.00  8.25           H
ATOM   3232  HN  MET 9 200    -132.835 -95.612 625.732  1.00  8.25           H
ATOM   3233  N   VAL 9 201    -129.474 -94.463 623.747  1.00  8.25           N
ATOM   3234  CA  VAL 9 201    -128.806 -94.838 622.512  1.00  8.25           C
ATOM   3235  C   VAL 9 201    -127.302 -94.950 622.765  1.00  8.25           C
ATOM   3236  O   VAL 9 201    -126.723 -94.123 623.469  1.00  8.25           O
ATOM   3237  HA  VAL 9 201    -129.186 -95.816 622.216  1.00  8.25           H
ATOM   3238  HB  VAL 9 201    -128.743 -92.870 621.689  1.00  8.25           H
ATOM   3239  CB  VAL 9 201    -129.153 -93.839 621.406  1.00  8.25           C
ATOM   3240  CG1 VAL 9 201    -128.515 -94.250 620.077  1.00  8.25           C
ATOM   3241 1HG1 VAL 9 201    -127.432 -94.284 620.190  1.00  8.25           H
ATOM   3242 2HG1 VAL 9 201    -128.882 -95.234 619.787  1.00  8.25           H
ATOM   3243 3HG1 VAL 9 201    -128.778 -93.523 619.308  1.00  8.25           H
ATOM   3244  CG2 VAL 9 201    -130.669 -93.685 621.262  1.00  8.25           C
ATOM   3245 1HG2 VAL 9 201    -131.110 -94.650 621.013  1.00  8.25           H
ATOM   3246 2HG2 VAL 9 201    -131.088 -93.325 622.202  1.00  8.25           H
ATOM   3247 3HG2 VAL 9 201    -130.888 -92.970 620.469  1.00  8.25           H
ATOM   3248  HN  VAL 9 201    -129.195 -93.582 624.128  1.00  8.25           H
ATOM   3249  N   TYR 9 202    -126.711 -95.981 622.178  1.00  8.25           N
ATOM   3250  CA  TYR 9 202    -125.285 -96.214 622.335  1.00  8.25           C
ATOM   3251  C   TYR 9 202    -124.532 -95.897 621.041  1.00  8.25           C
ATOM   3252  O   TYR 9 202    -124.429 -96.743 620.155  1.00  8.25           O
ATOM   3253  HA  TYR 9 202    -124.922 -95.560 623.127  1.00  8.25           H
ATOM   3254  CB  TYR 9 202    -125.134 -97.705 622.646  1.00  8.25           C
ATOM   3255 1HB  TYR 9 202    -125.463 -98.281 621.782  1.00  8.25           H
ATOM   3256 2HB  TYR 9 202    -124.077 -97.929 622.794  1.00  8.25           H
ATOM   3257  CG  TYR 9 202    -125.916 -98.166 623.877  1.00  8.25           C
ATOM   3258  HD1 TYR 9 202    -124.346 -97.657 625.245  1.00  8.25           H
ATOM   3259  CD1 TYR 9 202    -125.350 -98.065 625.132  1.00  8.25           C
ATOM   3260  HD2 TYR 9 202    -127.635 -98.762 622.742  1.00  8.25           H
ATOM   3261  CD2 TYR 9 202    -127.188 -98.682 623.733  1.00  8.25           C
ATOM   3262  CE1 TYR 9 202    -126.086 -98.499 626.291  1.00  8.25           C
ATOM   3263  HE1 TYR 9 202    -125.651 -98.425 627.287  1.00  8.25           H
ATOM   3264  HE2 TYR 9 202    -128.929 -99.526 624.793  1.00  8.25           H
ATOM   3265  CE2 TYR 9 202    -127.924 -99.116 624.892  1.00  8.25           C
ATOM   3266  CZ  TYR 9 202    -127.337 -99.003 626.114  1.00  8.25           C
ATOM   3267  OH  TYR 9 202    -128.032 -99.413 627.208  1.00  8.25           O
ATOM   3268  HH  TYR 9 202    -128.874 -99.874 626.926  1.00  8.25           H
ATOM   3269  HN  TYR 9 202    -127.188 -96.647 621.606  1.00  8.25           H
ATOM   3270  N   PRO 9 203    -123.995 -94.676 620.909  1.00  8.25           N
ATOM   3271  CA  PRO 9 203    -123.506 -94.203 619.612  1.00  8.25           C
ATOM   3272  C   PRO 9 203    -122.265 -94.952 619.155  1.00  8.25           C
ATOM   3273  O   PRO 9 203    -121.684 -94.625 618.121  1.00  8.25           O
ATOM   3274  HA  PRO 9 203    -124.251 -94.390 618.838  1.00  8.25           H
ATOM   3275  CB  PRO 9 203    -123.219 -92.720 619.852  1.00  8.25           C
ATOM   3276 1HB  PRO 9 203    -122.380 -92.371 619.249  1.00  8.25           H
ATOM   3277 2HB  PRO 9 203    -124.076 -92.098 619.594  1.00  8.25           H
ATOM   3278  CG  PRO 9 203    -122.908 -92.651 621.320  1.00  8.25           C
ATOM   3279 1HG  PRO 9 203    -121.860 -92.880 621.513  1.00  8.25           H
ATOM   3280 2HG  PRO 9 203    -123.093 -91.652 621.715  1.00  8.25           H
ATOM   3281  CD  PRO 9 203    -123.811 -93.663 621.963  1.00  8.25           C
ATOM   3282 1HD  PRO 9 203    -123.360 -94.091 622.858  1.00  8.25           H
ATOM   3283 2HD  PRO 9 203    -124.760 -93.220 622.265  1.00  8.25           H
ATOM   3284  N   SER 9 204    -121.888 -95.946 619.945  1.00  8.25           N
ATOM   3285  CA  SER 9 204    -120.619 -96.623 619.742  1.00  8.25           C
ATOM   3286  C   SER 9 204    -120.740 -97.631 618.597  1.00  8.25           C
ATOM   3287  O   SER 9 204    -121.817 -98.174 618.354  1.00  8.25           O
ATOM   3288  HA  SER 9 204    -119.909 -95.836 619.486  1.00  8.25           H
ATOM   3289  CB  SER 9 204    -120.159 -97.327 621.021  1.00  8.25           C
ATOM   3290 1HB  SER 9 204    -119.221 -97.849 620.831  1.00  8.25           H
ATOM   3291 2HB  SER 9 204    -119.959 -96.583 621.792  1.00  8.25           H
ATOM   3292  HG  SER 9 204    -120.707 -98.891 622.144  1.00  8.25           H
ATOM   3293  OG  SER 9 204    -121.130 -98.255 621.498  1.00  8.25           O
ATOM   3294  HN  SER 9 204    -122.432 -96.289 620.711  1.00  8.25           H
ATOM   3295  N   ASP 9 205    -119.620 -97.849 617.923  1.00  8.25           N
ATOM   3296  CA  ASP 9 205    -119.550 -98.883 616.904  1.00  8.25           C
ATOM   3297  C   ASP 9 205    -119.808-100.246 617.547  1.00  8.25           C
ATOM   3298  O   ASP 9 205    -120.277-101.171 616.885  1.00  8.25           O
ATOM   3299  HA  ASP 9 205    -120.314 -98.616 616.173  1.00  8.25           H
ATOM   3300  CB  ASP 9 205    -118.166 -98.921 616.252  1.00  8.25           C
ATOM   3301 1HB  ASP 9 205    -117.398 -98.960 617.024  1.00  8.25           H
ATOM   3302 2HB  ASP 9 205    -118.066 -99.828 615.656  1.00  8.25           H
ATOM   3303  CG  ASP 9 205    -117.944 -97.694 615.365  1.00  8.25           C
ATOM   3304  OD1 ASP 9 205    -118.727 -97.540 614.403  1.00  8.25           O
ATOM   3305  OD2 ASP 9 205    -116.995 -96.939 615.669  1.00  8.25           O
ATOM   3306  HN  ASP 9 205    -118.774 -97.336 618.063  1.00  8.25           H
ATOM   3307  N   GLU 9 206    -119.489-100.329 618.831  1.00  8.25           N
ATOM   3308  CA  GLU 9 206    -119.682-101.564 619.572  1.00  8.25           C
ATOM   3309  C   GLU 9 206    -120.906-101.451 620.482  1.00  8.25           C
ATOM   3310  O   GLU 9 206    -120.929-102.021 621.572  1.00  8.25           O
ATOM   3311  HA  GLU 9 206    -119.851-102.331 618.817  1.00  8.25           H
ATOM   3312  CB  GLU 9 206    -118.431-101.920 620.377  1.00  8.25           C
ATOM   3313 1HB  GLU 9 206    -118.135-101.070 620.993  1.00  8.25           H
ATOM   3314 2HB  GLU 9 206    -118.612-102.827 620.954  1.00  8.25           H
ATOM   3315  CG  GLU 9 206    -117.251-102.226 619.452  1.00  8.25           C
ATOM   3316 1HG  GLU 9 206    -117.137-101.422 618.725  1.00  8.25           H
ATOM   3317 2HG  GLU 9 206    -116.330-102.265 620.032  1.00  8.25           H
ATOM   3318  CD  GLU 9 206    -117.457-103.555 618.722  1.00  8.25           C
ATOM   3319  OE1 GLU 9 206    -116.511-103.967 618.017  1.00  8.25           O
ATOM   3320  OE2 GLU 9 206    -118.556-104.128 618.886  1.00  8.25           O
ATOM   3321  HN  GLU 9 206    -119.108 -99.572 619.362  1.00  8.25           H
ATOM   3322  N   SER 9 207    -121.896-100.713 620.001  1.00  8.25           N
ATOM   3323  CA  SER 9 207    -123.047-100.377 620.822  1.00  8.25           C
ATOM   3324  C   SER 9 207    -123.728-101.656 621.316  1.00  8.25           C
ATOM   3325  O   SER 9 207    -124.303-101.676 622.403  1.00  8.25           O
ATOM   3326  HA  SER 9 207    -122.647 -99.808 621.661  1.00  8.25           H
ATOM   3327  CB  SER 9 207    -124.042 -99.511 620.048  1.00  8.25           C
ATOM   3328 1HB  SER 9 207    -125.001 -99.508 620.567  1.00  8.25           H
ATOM   3329 2HB  SER 9 207    -123.687 -98.481 620.028  1.00  8.25           H
ATOM   3330  HG  SER 9 207    -124.774 -99.316 618.195  1.00  8.25           H
ATOM   3331  OG  SER 9 207    -124.227 -99.974 618.713  1.00  8.25           O
ATOM   3332  HN  SER 9 207    -121.919-100.347 619.071  1.00  8.25           H
ATOM   3333  N   THR 9 208    -123.640-102.691 620.493  1.00  8.25           N
ATOM   3334  CA  THR 9 208    -124.221-103.976 620.842  1.00  8.25           C
ATOM   3335  C   THR 9 208    -123.534-104.552 622.082  1.00  8.25           C
ATOM   3336  O   THR 9 208    -124.200-105.015 623.007  1.00  8.25           O
ATOM   3337  HA  THR 9 208    -125.268-103.820 621.101  1.00  8.25           H
ATOM   3338  HB  THR 9 208    -123.091-105.161 619.415  1.00  8.25           H
ATOM   3339  CB  THR 9 208    -124.126-104.886 619.616  1.00  8.25           C
ATOM   3340  OG1 THR 9 208    -124.779-104.150 618.586  1.00  8.25           O
ATOM   3341  HG1 THR 9 208    -124.556-104.540 617.693  1.00  8.25           H
ATOM   3342  CG2 THR 9 208    -124.971-106.153 619.762  1.00  8.25           C
ATOM   3343 1HG2 THR 9 208    -124.625-106.724 620.623  1.00  8.25           H
ATOM   3344 2HG2 THR 9 208    -124.874-106.760 618.861  1.00  8.25           H
ATOM   3345 3HG2 THR 9 208    -126.017-105.879 619.904  1.00  8.25           H
ATOM   3346  HN  THR 9 208    -123.183-102.661 619.604  1.00  8.25           H
ATOM   3347  N   LYS 9 209    -122.210-104.506 622.061  1.00  8.25           N
ATOM   3348  CA  LYS 9 209    -121.426-104.979 623.190  1.00  8.25           C
ATOM   3349  C   LYS 9 209    -121.692-104.082 624.401  1.00  8.25           C
ATOM   3350  O   LYS 9 209    -121.809-104.569 625.524  1.00  8.25           O
ATOM   3351  HA  LYS 9 209    -121.767-105.987 623.425  1.00  8.25           H
ATOM   3352  CB  LYS 9 209    -119.947-105.078 622.811  1.00  8.25           C
ATOM   3353 1HB  LYS 9 209    -119.586-104.104 622.482  1.00  8.25           H
ATOM   3354 2HB  LYS 9 209    -119.361-105.355 623.688  1.00  8.25           H
ATOM   3355  CG  LYS 9 209    -119.733-106.109 621.702  1.00  8.25           C
ATOM   3356 1HG  LYS 9 209    -120.166-107.064 622.000  1.00  8.25           H
ATOM   3357 2HG  LYS 9 209    -120.255-105.791 620.799  1.00  8.25           H
ATOM   3358  CD  LYS 9 209    -118.244-106.290 621.400  1.00  8.25           C
ATOM   3359 1HD  LYS 9 209    -117.775-105.315 621.268  1.00  8.25           H
ATOM   3360 2HD  LYS 9 209    -117.753-106.767 622.249  1.00  8.25           H
ATOM   3361  CE  LYS 9 209    -118.038-107.136 620.142  1.00  8.25           C
ATOM   3362 1HE  LYS 9 209    -117.896-108.181 620.419  1.00  8.25           H
ATOM   3363 2HE  LYS 9 209    -118.928-107.090 619.516  1.00  8.25           H
ATOM   3364  NZ  LYS 9 209    -116.863-106.655 619.381  1.00  8.25           N
ATOM   3365 1HZ  LYS 9 209    -116.496-107.410 618.813  1.00  8.25           H
ATOM   3366 2HZ  LYS 9 209    -117.141-105.885 618.782  1.00  8.25           H
ATOM   3367 3HZ  LYS 9 209    -116.148-106.339 620.027  1.00  8.25           H
ATOM   3368  HN  LYS 9 209    -121.675-104.154 621.293  1.00  8.25           H
ATOM   3369  N   LEU 9 210    -121.781-102.788 624.131  1.00  8.25           N
ATOM   3370  CA  LEU 9 210    -121.958-101.813 625.193  1.00  8.25           C
ATOM   3371  C   LEU 9 210    -123.304-102.052 625.880  1.00  8.25           C
ATOM   3372  O   LEU 9 210    -123.376-102.125 627.105  1.00  8.25           O
ATOM   3373  HA  LEU 9 210    -121.165-101.976 625.923  1.00  8.25           H
ATOM   3374  CB  LEU 9 210    -121.789-100.392 624.650  1.00  8.25           C
ATOM   3375 1HB  LEU 9 210    -120.811-100.321 624.174  1.00  8.25           H
ATOM   3376 2HB  LEU 9 210    -122.535-100.231 623.872  1.00  8.25           H
ATOM   3377  HG  LEU 9 210    -122.886 -99.339 626.154  1.00  8.25           H
ATOM   3378  CG  LEU 9 210    -121.909 -99.263 625.676  1.00  8.25           C
ATOM   3379  CD1 LEU 9 210    -120.855 -99.407 626.775  1.00  8.25           C
ATOM   3380 1HD1 LEU 9 210    -120.991-100.360 627.287  1.00  8.25           H
ATOM   3381 2HD1 LEU 9 210    -119.860 -99.371 626.332  1.00  8.25           H
ATOM   3382 3HD1 LEU 9 210    -120.963 -98.592 627.491  1.00  8.25           H
ATOM   3383  CD2 LEU 9 210    -121.845 -97.895 624.995  1.00  8.25           C
ATOM   3384 1HD2 LEU 9 210    -120.893 -97.793 624.473  1.00  8.25           H
ATOM   3385 2HD2 LEU 9 210    -122.663 -97.806 624.280  1.00  8.25           H
ATOM   3386 3HD2 LEU 9 210    -121.933 -97.111 625.746  1.00  8.25           H
ATOM   3387  HN  LEU 9 210    -121.733-102.405 623.209  1.00  8.25           H
ATOM   3388  N   LYS 9 211    -124.339-102.168 625.059  1.00  8.25           N
ATOM   3389  CA  LYS 9 211    -125.674-102.424 625.571  1.00  8.25           C
ATOM   3390  C   LYS 9 211    -125.655-103.696 626.422  1.00  8.25           C
ATOM   3391  O   LYS 9 211    -126.160-103.703 627.544  1.00  8.25           O
ATOM   3392  HA  LYS 9 211    -125.946-101.585 626.210  1.00  8.25           H
ATOM   3393  CB  LYS 9 211    -126.687-102.467 624.425  1.00  8.25           C
ATOM   3394 1HB  LYS 9 211    -126.680-101.516 623.892  1.00  8.25           H
ATOM   3395 2HB  LYS 9 211    -126.399-103.236 623.708  1.00  8.25           H
ATOM   3396  CG  LYS 9 211    -128.096-102.753 624.949  1.00  8.25           C
ATOM   3397 1HG  LYS 9 211    -128.127-103.748 625.394  1.00  8.25           H
ATOM   3398 2HG  LYS 9 211    -128.346-102.043 625.738  1.00  8.25           H
ATOM   3399  CD  LYS 9 211    -129.129-102.659 623.825  1.00  8.25           C
ATOM   3400 1HD  LYS 9 211    -129.067-101.680 623.350  1.00  8.25           H
ATOM   3401 2HD  LYS 9 211    -128.905-103.400 623.057  1.00  8.25           H
ATOM   3402  CE  LYS 9 211    -130.545-102.883 624.360  1.00  8.25           C
ATOM   3403 1HE  LYS 9 211    -130.637-103.898 624.747  1.00  8.25           H
ATOM   3404 2HE  LYS 9 211    -130.736-102.206 625.193  1.00  8.25           H
ATOM   3405  NZ  LYS 9 211    -131.545-102.660 623.292  1.00  8.25           N
ATOM   3406 1HZ  LYS 9 211    -132.476-102.682 623.691  1.00  8.25           H
ATOM   3407 2HZ  LYS 9 211    -131.383-101.756 622.861  1.00  8.25           H
ATOM   3408 3HZ  LYS 9 211    -131.459-103.388 622.592  1.00  8.25           H
ATOM   3409  HN  LYS 9 211    -124.275-102.091 624.064  1.00  8.25           H
ATOM   3410  N   SER 9 212    -125.067-104.739 625.856  1.00  8.25           N
ATOM   3411  CA  SER 9 212    -125.046-106.035 626.515  1.00  8.25           C
ATOM   3412  C   SER 9 212    -124.384-105.913 627.888  1.00  8.25           C
ATOM   3413  O   SER 9 212    -124.868-106.479 628.867  1.00  8.25           O
ATOM   3414  HA  SER 9 212    -126.093-106.322 626.619  1.00  8.25           H
ATOM   3415  CB  SER 9 212    -124.315-107.074 625.663  1.00  8.25           C
ATOM   3416 1HB  SER 9 212    -123.295-106.738 625.477  1.00  8.25           H
ATOM   3417 2HB  SER 9 212    -124.246-108.011 626.215  1.00  8.25           H
ATOM   3418  HG  SER 9 212    -124.614-106.682 623.723  1.00  8.25           H
ATOM   3419  OG  SER 9 212    -124.972-107.303 624.419  1.00  8.25           O
ATOM   3420  HN  SER 9 212    -124.611-104.710 624.966  1.00  8.25           H
ATOM   3421  N   ALA 9 213    -123.286-105.171 627.917  1.00  8.25           N
ATOM   3422  CA  ALA 9 213    -122.521-105.014 629.142  1.00  8.25           C
ATOM   3423  C   ALA 9 213    -123.364-104.258 630.171  1.00  8.25           C
ATOM   3424  O   ALA 9 213    -123.455-104.669 631.327  1.00  8.25           O
ATOM   3425  HA  ALA 9 213    -122.301-106.010 629.526  1.00  8.25           H
ATOM   3426  CB  ALA 9 213    -121.202-104.302 628.832  1.00  8.25           C
ATOM   3427 1HB  ALA 9 213    -120.629-104.894 628.120  1.00  8.25           H
ATOM   3428 2HB  ALA 9 213    -121.410-103.321 628.406  1.00  8.25           H
ATOM   3429 3HB  ALA 9 213    -120.629-104.184 629.752  1.00  8.25           H
ATOM   3430  HN  ALA 9 213    -122.920-104.684 627.124  1.00  8.25           H
ATOM   3431  N   VAL 9 214    -123.958-103.165 629.714  1.00  8.25           N
ATOM   3432  CA  VAL 9 214    -124.744-102.317 630.594  1.00  8.25           C
ATOM   3433  C   VAL 9 214    -125.902-103.129 631.178  1.00  8.25           C
ATOM   3434  O   VAL 9 214    -126.267-102.951 632.339  1.00  8.25           O
ATOM   3435  HA  VAL 9 214    -124.095-101.997 631.409  1.00  8.25           H
ATOM   3436  HB  VAL 9 214    -125.638-101.391 628.892  1.00  8.25           H
ATOM   3437  CB  VAL 9 214    -125.209-101.069 629.841  1.00  8.25           C
ATOM   3438  CG1 VAL 9 214    -126.298-100.332 630.622  1.00  8.25           C
ATOM   3439 1HG1 VAL 9 214    -127.153-100.992 630.765  1.00  8.25           H
ATOM   3440 2HG1 VAL 9 214    -125.907-100.028 631.593  1.00  8.25           H
ATOM   3441 3HG1 VAL 9 214    -126.611 -99.449 630.064  1.00  8.25           H
ATOM   3442  CG2 VAL 9 214    -124.031-100.143 629.534  1.00  8.25           C
ATOM   3443 1HG2 VAL 9 214    -123.561 -99.833 630.468  1.00  8.25           H
ATOM   3444 2HG2 VAL 9 214    -123.303-100.672 628.919  1.00  8.25           H
ATOM   3445 3HG2 VAL 9 214    -124.389 -99.264 628.999  1.00  8.25           H
ATOM   3446  HN  VAL 9 214    -123.910-102.858 628.764  1.00  8.25           H
ATOM   3447  N   LEU 9 215    -126.448-104.004 630.346  1.00  8.25           N
ATOM   3448  CA  LEU 9 215    -127.630-104.759 630.724  1.00  8.25           C
ATOM   3449  C   LEU 9 215    -127.228-105.885 631.678  1.00  8.25           C
ATOM   3450  O   LEU 9 215    -127.943-106.178 632.635  1.00  8.25           O
ATOM   3451  HA  LEU 9 215    -128.297-104.079 631.254  1.00  8.25           H
ATOM   3452  CB  LEU 9 215    -128.376-105.245 629.479  1.00  8.25           C
ATOM   3453 1HB  LEU 9 215    -128.288-104.482 628.706  1.00  8.25           H
ATOM   3454 2HB  LEU 9 215    -127.874-106.138 629.105  1.00  8.25           H
ATOM   3455  HG  LEU 9 215    -129.938-106.412 630.358  1.00  8.25           H
ATOM   3456  CG  LEU 9 215    -129.859-105.571 629.670  1.00  8.25           C
ATOM   3457  CD1 LEU 9 215    -130.600-104.394 630.308  1.00  8.25           C
ATOM   3458 1HD1 LEU 9 215    -130.163-104.174 631.281  1.00  8.25           H
ATOM   3459 2HD1 LEU 9 215    -130.514-103.519 629.664  1.00  8.25           H
ATOM   3460 3HD1 LEU 9 215    -131.652-104.652 630.432  1.00  8.25           H
ATOM   3461  CD2 LEU 9 215    -130.499-106.004 628.350  1.00  8.25           C
ATOM   3462 1HD2 LEU 9 215    -130.409-105.199 627.620  1.00  8.25           H
ATOM   3463 2HD2 LEU 9 215    -129.992-106.893 627.974  1.00  8.25           H
ATOM   3464 3HD2 LEU 9 215    -131.553-106.229 628.514  1.00  8.25           H
ATOM   3465  HN  LEU 9 215    -126.096-104.200 629.430  1.00  8.25           H
ATOM   3466  N   THR 9 216    -126.084-106.486 631.385  1.00  8.25           N
ATOM   3467  CA  THR 9 216    -125.532-107.510 632.255  1.00  8.25           C
ATOM   3468  C   THR 9 216    -125.299-106.949 633.659  1.00  8.25           C
ATOM   3469  O   THR 9 216    -125.642-107.588 634.652  1.00  8.25           O
ATOM   3470  HA  THR 9 216    -126.265-108.312 632.350  1.00  8.25           H
ATOM   3471  HB  THR 9 216    -123.500-107.279 631.525  1.00  8.25           H
ATOM   3472  CB  THR 9 216    -124.262-108.054 631.599  1.00  8.25           C
ATOM   3473  OG1 THR 9 216    -124.714-108.593 630.360  1.00  8.25           O
ATOM   3474  HG1 THR 9 216    -124.494-107.965 629.613  1.00  8.25           H
ATOM   3475  CG2 THR 9 216    -123.689-109.262 632.343  1.00  8.25           C
ATOM   3476 1HG2 THR 9 216    -124.428-110.063 632.359  1.00  8.25           H
ATOM   3477 2HG2 THR 9 216    -123.443-108.976 633.366  1.00  8.25           H
ATOM   3478 3HG2 THR 9 216    -122.789-109.608 631.836  1.00  8.25           H
ATOM   3479  HN  THR 9 216    -125.538-106.283 630.573  1.00  8.25           H
ATOM   3480  N   LEU 9 217    -124.715-105.760 633.697  1.00  8.25           N
ATOM   3481  CA  LEU 9 217    -124.401-105.120 634.963  1.00  8.25           C
ATOM   3482  C   LEU 9 217    -125.684-104.960 635.781  1.00  8.25           C
ATOM   3483  O   LEU 9 217    -125.681-105.168 636.994  1.00  8.25           O
ATOM   3484  HA  LEU 9 217    -123.726-105.783 635.505  1.00  8.25           H
ATOM   3485  CB  LEU 9 217    -123.654-103.806 634.728  1.00  8.25           C
ATOM   3486 1HB  LEU 9 217    -122.774-104.015 634.120  1.00  8.25           H
ATOM   3487 2HB  LEU 9 217    -124.295-103.145 634.145  1.00  8.25           H
ATOM   3488  HG  LEU 9 217    -124.068-102.939 636.639  1.00  8.25           H
ATOM   3489  CG  LEU 9 217    -123.204-103.056 635.984  1.00  8.25           C
ATOM   3490  CD1 LEU 9 217    -122.157-103.860 636.757  1.00  8.25           C
ATOM   3491 1HD1 LEU 9 217    -122.582-104.819 637.055  1.00  8.25           H
ATOM   3492 2HD1 LEU 9 217    -121.288-104.030 636.122  1.00  8.25           H
ATOM   3493 3HD1 LEU 9 217    -121.855-103.305 637.645  1.00  8.25           H
ATOM   3494  CD2 LEU 9 217    -122.707-101.652 635.636  1.00  8.25           C
ATOM   3495 1HD2 LEU 9 217    -121.862-101.725 634.952  1.00  8.25           H
ATOM   3496 2HD2 LEU 9 217    -123.511-101.089 635.162  1.00  8.25           H
ATOM   3497 3HD2 LEU 9 217    -122.394-101.141 636.547  1.00  8.25           H
ATOM   3498  HN  LEU 9 217    -124.459-105.237 632.884  1.00  8.25           H
ATOM   3499  N   LYS 9 218    -126.750-104.593 635.085  1.00  8.25           N
ATOM   3500  CA  LYS 9 218    -128.027-104.361 635.738  1.00  8.25           C
ATOM   3501  C   LYS 9 218    -128.557-105.682 636.299  1.00  8.25           C
ATOM   3502  O   LYS 9 218    -129.143-105.711 637.380  1.00  8.25           O
ATOM   3503  HA  LYS 9 218    -127.849-103.679 636.571  1.00  8.25           H
ATOM   3504  CB  LYS 9 218    -128.998-103.664 634.783  1.00  8.25           C
ATOM   3505 1HB  LYS 9 218    -128.960-104.144 633.805  1.00  8.25           H
ATOM   3506 2HB  LYS 9 218    -130.018-103.775 635.152  1.00  8.25           H
ATOM   3507  CG  LYS 9 218    -128.659-102.179 634.643  1.00  8.25           C
ATOM   3508 1HG  LYS 9 218    -129.022-101.635 635.515  1.00  8.25           H
ATOM   3509 2HG  LYS 9 218    -127.577-102.050 634.614  1.00  8.25           H
ATOM   3510  CD  LYS 9 218    -129.282-101.592 633.375  1.00  8.25           C
ATOM   3511 1HD  LYS 9 218    -128.987-102.188 632.511  1.00  8.25           H
ATOM   3512 2HD  LYS 9 218    -130.368-101.643 633.441  1.00  8.25           H
ATOM   3513  CE  LYS 9 218    -128.846-100.139 633.171  1.00  8.25           C
ATOM   3514 1HE  LYS 9 218    -129.209 -99.526 633.996  1.00  8.25           H
ATOM   3515 2HE  LYS 9 218    -127.758-100.075 633.182  1.00  8.25           H
ATOM   3516  NZ  LYS 9 218    -129.367 -99.616 631.889  1.00  8.25           N
ATOM   3517 1HZ  LYS 9 218    -128.948 -98.713 631.697  1.00  8.25           H
ATOM   3518 2HZ  LYS 9 218    -129.136-100.262 631.142  1.00  8.25           H
ATOM   3519 3HZ  LYS 9 218    -130.374 -99.516 631.950  1.00  8.25           H
ATOM   3520  HN  LYS 9 218    -126.751-104.455 634.095  1.00  8.25           H
ATOM   3521  N   VAL 9 219    -128.331-106.743 635.539  1.00  8.25           N
ATOM   3522  CA  VAL 9 219    -128.804-108.060 635.932  1.00  8.25           C
ATOM   3523  C   VAL 9 219    -128.046-108.517 637.180  1.00  8.25           C
ATOM   3524  O   VAL 9 219    -128.644-109.059 638.109  1.00  8.25           O
ATOM   3525  HA  VAL 9 219    -129.862-107.970 636.177  1.00  8.25           H
ATOM   3526  HB  VAL 9 219    -127.658-108.947 634.365  1.00  8.25           H
ATOM   3527  CB  VAL 9 219    -128.670-109.035 634.760  1.00  8.25           C
ATOM   3528  CG1 VAL 9 219    -128.869-110.479 635.224  1.00  8.25           C
ATOM   3529 1HG1 VAL 9 219    -128.117-110.728 635.973  1.00  8.25           H
ATOM   3530 2HG1 VAL 9 219    -129.863-110.588 635.657  1.00  8.25           H
ATOM   3531 3HG1 VAL 9 219    -128.769-111.152 634.372  1.00  8.25           H
ATOM   3532  CG2 VAL 9 219    -129.646-108.680 633.637  1.00  8.25           C
ATOM   3533 1HG2 VAL 9 219    -130.668-108.726 634.015  1.00  8.25           H
ATOM   3534 2HG2 VAL 9 219    -129.437-107.672 633.278  1.00  8.25           H
ATOM   3535 3HG2 VAL 9 219    -129.530-109.389 632.817  1.00  8.25           H
ATOM   3536  HN  VAL 9 219    -127.836-106.714 634.670  1.00  8.25           H
ATOM   3537  N   ILE 9 220    -126.742-108.283 637.161  1.00  8.25           N
ATOM   3538  CA  ILE 9 220    -125.890-108.710 638.257  1.00  8.25           C
ATOM   3539  C   ILE 9 220    -126.255-107.923 639.518  1.00  8.25           C
ATOM   3540  O   ILE 9 220    -126.565-108.510 640.553  1.00  8.25           O
ATOM   3541  HA  ILE 9 220    -126.093-109.765 638.438  1.00  8.25           H
ATOM   3542  HB  ILE 9 220    -124.251-107.603 637.443  1.00  8.25           H
ATOM   3543  CB  ILE 9 220    -124.415-108.594 637.866  1.00  8.25           C
ATOM   3544  CG1 ILE 9 220    -124.054-109.612 636.782  1.00  8.25           C
ATOM   3545 1HG1 ILE 9 220    -124.109-110.620 637.193  1.00  8.25           H
ATOM   3546 2HG1 ILE 9 220    -124.781-109.559 635.972  1.00  8.25           H
ATOM   3547  CG2 ILE 9 220    -123.510-108.718 639.093  1.00  8.25           C
ATOM   3548 1HG2 ILE 9 220    -123.747-107.923 639.801  1.00  8.25           H
ATOM   3549 2HG2 ILE 9 220    -123.671-109.686 639.567  1.00  8.25           H
ATOM   3550 3HG2 ILE 9 220    -122.468-108.632 638.786  1.00  8.25           H
ATOM   3551  CD1 ILE 9 220    -122.650-109.355 636.234  1.00  8.25           C
ATOM   3552 1HD1 ILE 9 220    -122.606-108.355 635.802  1.00  8.25           H
ATOM   3553 2HD1 ILE 9 220    -121.923-109.433 637.043  1.00  8.25           H
ATOM   3554 3HD1 ILE 9 220    -122.418-110.093 635.465  1.00  8.25           H
ATOM   3555  HN  ILE 9 220    -126.270-107.812 636.416  1.00  8.25           H
ATOM   3556  N   LEU 9 221    -126.205-106.605 639.389  1.00  8.25           N
ATOM   3557  CA  LEU 9 221    -126.342-105.734 640.544  1.00  8.25           C
ATOM   3558  C   LEU 9 221    -127.816-105.655 640.946  1.00  8.25           C
ATOM   3559  O   LEU 9 221    -128.136-105.300 642.079  1.00  8.25           O
ATOM   3560  HA  LEU 9 221    -125.784-106.189 641.363  1.00  8.25           H
ATOM   3561  CB  LEU 9 221    -125.706-104.371 640.266  1.00  8.25           C
ATOM   3562 1HB  LEU 9 221    -126.170-103.951 639.373  1.00  8.25           H
ATOM   3563 2HB  LEU 9 221    -125.947-103.704 641.094  1.00  8.25           H
ATOM   3564  HG  LEU 9 221    -123.957-104.966 639.188  1.00  8.25           H
ATOM   3565  CG  LEU 9 221    -124.189-104.366 640.068  1.00  8.25           C
ATOM   3566  CD1 LEU 9 221    -123.675-102.950 639.798  1.00  8.25           C
ATOM   3567 1HD1 LEU 9 221    -124.147-102.558 638.897  1.00  8.25           H
ATOM   3568 2HD1 LEU 9 221    -123.920-102.308 640.644  1.00  8.25           H
ATOM   3569 3HD1 LEU 9 221    -122.594-102.975 639.662  1.00  8.25           H
ATOM   3570  CD2 LEU 9 221    -123.479-105.016 641.257  1.00  8.25           C
ATOM   3571 1HD2 LEU 9 221    -123.714-104.464 642.167  1.00  8.25           H
ATOM   3572 2HD2 LEU 9 221    -123.814-106.048 641.361  1.00  8.25           H
ATOM   3573 3HD2 LEU 9 221    -122.402-104.999 641.091  1.00  8.25           H
ATOM   3574  HN  LEU 9 221    -126.074-106.133 638.517  1.00  8.25           H
ATOM   3575  N   GLY 9 222    -128.674-105.991 639.995  1.00  8.25           N
ATOM   3576  CA  GLY 9 222    -130.101-105.771 640.162  1.00  8.25           C
ATOM   3577  C   GLY 9 222    -130.769-106.980 640.819  1.00  8.25           C
ATOM   3578  O   GLY 9 222    -131.786-106.839 641.497  1.00  8.25           O
ATOM   3579 1HA  GLY 9 222    -130.266-104.883 640.772  1.00  8.25           H
ATOM   3580 2HA  GLY 9 222    -130.559-105.580 639.191  1.00  8.25           H
ATOM   3581  HN  GLY 9 222    -128.410-106.407 639.124  1.00  8.25           H
ATOM   3582  N   PHE 9 223    -130.171-108.141 640.596  1.00  8.25           N
ATOM   3583  CA  PHE 9 223    -130.746-109.384 641.080  1.00  8.25           C
ATOM   3584  C   PHE 9 223    -129.723-110.183 641.890  1.00  8.25           C
ATOM   3585  O   PHE 9 223    -129.834-110.284 643.110  1.00  8.25           O
ATOM   3586  HA  PHE 9 223    -131.589-109.123 641.720  1.00  8.25           H
ATOM   3587  CB  PHE 9 223    -131.153-110.198 639.850  1.00  8.25           C
ATOM   3588 1HB  PHE 9 223    -131.740-109.564 639.185  1.00  8.25           H
ATOM   3589 2HB  PHE 9 223    -130.254-110.485 639.304  1.00  8.25           H
ATOM   3590  CG  PHE 9 223    -131.959-111.456 640.174  1.00  8.25           C
ATOM   3591  HD1 PHE 9 223    -130.435-112.773 639.493  1.00  8.25           H
ATOM   3592  CD1 PHE 9 223    -131.432-112.685 639.924  1.00  8.25           C
ATOM   3593  HD2 PHE 9 223    -133.625-110.362 640.913  1.00  8.25           H
ATOM   3594  CD2 PHE 9 223    -133.203-111.347 640.713  1.00  8.25           C
ATOM   3595  CE1 PHE 9 223    -132.181-113.853 640.226  1.00  8.25           C
ATOM   3596  HE1 PHE 9 223    -131.759-114.838 640.025  1.00  8.25           H
ATOM   3597  CE2 PHE 9 223    -133.952-112.515 641.015  1.00  8.25           C
ATOM   3598  HE2 PHE 9 223    -134.949-112.427 641.446  1.00  8.25           H
ATOM   3599  CZ  PHE 9 223    -133.425-113.744 640.765  1.00  8.25           C
ATOM   3600  HZ  PHE 9 223    -133.999-114.641 640.996  1.00  8.25           H
ATOM   3601  HN  PHE 9 223    -129.311-108.239 640.096  1.00  8.25           H
ATOM   3602  N   PHE 9 224    -128.749-110.730 641.177  1.00  8.25           N
ATOM   3603  CA  PHE 9 224    -127.926-111.794 641.727  1.00  8.25           C
ATOM   3604  C   PHE 9 224    -127.196-111.327 642.988  1.00  8.25           C
ATOM   3605  O   PHE 9 224    -127.156-112.044 643.987  1.00  8.25           O
ATOM   3606  HA  PHE 9 224    -128.592-112.620 641.979  1.00  8.25           H
ATOM   3607  CB  PHE 9 224    -126.893-112.158 640.659  1.00  8.25           C
ATOM   3608 1HB  PHE 9 224    -126.517-111.241 640.204  1.00  8.25           H
ATOM   3609 2HB  PHE 9 224    -126.045-112.646 641.139  1.00  8.25           H
ATOM   3610  CG  PHE 9 224    -127.432-113.073 639.557  1.00  8.25           C
ATOM   3611  HD1 PHE 9 224    -127.202-114.836 640.723  1.00  8.25           H
ATOM   3612  CD1 PHE 9 224    -127.517-114.414 639.769  1.00  8.25           C
ATOM   3613  HD2 PHE 9 224    -127.757-111.471 638.198  1.00  8.25           H
ATOM   3614  CD2 PHE 9 224    -127.825-112.546 638.367  1.00  8.25           C
ATOM   3615  CE1 PHE 9 224    -128.017-115.263 638.746  1.00  8.25           C
ATOM   3616  HE1 PHE 9 224    -128.085-116.338 638.916  1.00  8.25           H
ATOM   3617  CE2 PHE 9 224    -128.325-113.395 637.345  1.00  8.25           C
ATOM   3618  HE2 PHE 9 224    -128.641-112.973 636.391  1.00  8.25           H
ATOM   3619  CZ  PHE 9 224    -128.411-114.736 637.556  1.00  8.25           C
ATOM   3620  HZ  PHE 9 224    -128.795-115.388 636.772  1.00  8.25           H
ATOM   3621  HN  PHE 9 224    -128.519-110.458 640.242  1.00  8.25           H
ATOM   3622  N   LEU 9 225    -126.638-110.129 642.900  1.00  8.25           N
ATOM   3623  CA  LEU 9 225    -125.860-109.584 643.999  1.00  8.25           C
ATOM   3624  C   LEU 9 225    -126.756-109.438 645.230  1.00  8.25           C
ATOM   3625  O   LEU 9 225    -126.406-109.898 646.316  1.00  8.25           O
ATOM   3626  HA  LEU 9 225    -125.072-110.302 644.229  1.00  8.25           H
ATOM   3627  CB  LEU 9 225    -125.176-108.281 643.578  1.00  8.25           C
ATOM   3628 1HB  LEU 9 225    -124.582-108.478 642.686  1.00  8.25           H
ATOM   3629 2HB  LEU 9 225    -125.948-107.565 643.296  1.00  8.25           H
ATOM   3630  HG  LEU 9 225    -124.838-107.529 645.551  1.00  8.25           H
ATOM   3631  CG  LEU 9 225    -124.272-107.629 644.625  1.00  8.25           C
ATOM   3632  CD1 LEU 9 225    -123.060-108.513 644.930  1.00  8.25           C
ATOM   3633 1HD1 LEU 9 225    -123.399-109.476 645.312  1.00  8.25           H
ATOM   3634 2HD1 LEU 9 225    -122.484-108.666 644.017  1.00  8.25           H
ATOM   3635 3HD1 LEU 9 225    -122.434-108.025 645.677  1.00  8.25           H
ATOM   3636  CD2 LEU 9 225    -123.860-106.221 644.193  1.00  8.25           C
ATOM   3637 1HD2 LEU 9 225    -123.319-106.274 643.249  1.00  8.25           H
ATOM   3638 2HD2 LEU 9 225    -124.750-105.604 644.068  1.00  8.25           H
ATOM   3639 3HD2 LEU 9 225    -123.217-105.780 644.956  1.00  8.25           H
ATOM   3640  HN  LEU 9 225    -126.710-109.536 642.099  1.00  8.25           H
ATOM   3641  N   PRO 9 226    -127.925-108.798 645.085  1.00  8.25           N
ATOM   3642  CA  PRO 9 226    -128.826-108.606 646.224  1.00  8.25           C
ATOM   3643  C   PRO 9 226    -129.441-109.912 646.700  1.00  8.25           C
ATOM   3644  O   PRO 9 226    -129.600-110.126 647.901  1.00  8.25           O
ATOM   3645  HA  PRO 9 226    -128.273-108.223 647.082  1.00  8.25           H
ATOM   3646  CB  PRO 9 226    -129.886-107.641 645.688  1.00  8.25           C
ATOM   3647 1HB  PRO 9 226    -130.861-107.825 646.139  1.00  8.25           H
ATOM   3648 2HB  PRO 9 226    -129.628-106.604 645.901  1.00  8.25           H
ATOM   3649  CG  PRO 9 226    -129.901-107.914 644.211  1.00  8.25           C
ATOM   3650 1HG  PRO 9 226    -130.552-108.755 643.972  1.00  8.25           H
ATOM   3651 2HG  PRO 9 226    -130.275-107.054 643.655  1.00  8.25           H
ATOM   3652  CD  PRO 9 226    -128.476-108.214 643.849  1.00  8.25           C
ATOM   3653 1HD  PRO 9 226    -128.412-108.910 643.013  1.00  8.25           H
ATOM   3654 2HD  PRO 9 226    -127.938-107.313 643.556  1.00  8.25           H
ATOM   3655  N   PHE 9 227    -129.774-110.758 645.736  1.00  8.25           N
ATOM   3656  CA  PHE 9 227    -130.408-112.029 646.042  1.00  8.25           C
ATOM   3657  C   PHE 9 227    -129.496-112.902 646.907  1.00  8.25           C
ATOM   3658  O   PHE 9 227    -129.925-113.429 647.932  1.00  8.25           O
ATOM   3659  HA  PHE 9 227    -131.324-111.810 646.590  1.00  8.25           H
ATOM   3660  CB  PHE 9 227    -130.657-112.737 644.709  1.00  8.25           C
ATOM   3661 1HB  PHE 9 227    -131.338-112.132 644.110  1.00  8.25           H
ATOM   3662 2HB  PHE 9 227    -129.718-112.798 644.160  1.00  8.25           H
ATOM   3663  CG  PHE 9 227    -131.240-114.145 644.852  1.00  8.25           C
ATOM   3664  HD1 PHE 9 227    -129.367-115.099 644.530  1.00  8.25           H
ATOM   3665  CD1 PHE 9 227    -130.431-115.231 644.729  1.00  8.25           C
ATOM   3666  HD2 PHE 9 227    -133.215-113.439 645.198  1.00  8.25           H
ATOM   3667  CD2 PHE 9 227    -132.567-114.309 645.100  1.00  8.25           C
ATOM   3668  CE1 PHE 9 227    -130.971-116.537 644.862  1.00  8.25           C
ATOM   3669  HE1 PHE 9 227    -130.323-117.408 644.764  1.00  8.25           H
ATOM   3670  CE2 PHE 9 227    -133.107-115.616 645.232  1.00  8.25           C
ATOM   3671  HE2 PHE 9 227    -134.171-115.748 645.431  1.00  8.25           H
ATOM   3672  CZ  PHE 9 227    -132.298-116.702 645.110  1.00  8.25           C
ATOM   3673  HZ  PHE 9 227    -132.713-117.705 645.212  1.00  8.25           H
ATOM   3674  HN  PHE 9 227    -129.618-110.587 644.763  1.00  8.25           H
ATOM   3675  N   VAL 9 228    -128.255-113.028 646.461  1.00  8.25           N
ATOM   3676  CA  VAL 9 228    -127.291-113.865 647.157  1.00  8.25           C
ATOM   3677  C   VAL 9 228    -127.063-113.310 648.564  1.00  8.25           C
ATOM   3678  O   VAL 9 228    -127.037-114.064 649.536  1.00  8.25           O
ATOM   3679  HA  VAL 9 228    -127.721-114.863 647.239  1.00  8.25           H
ATOM   3680  HB  VAL 9 228    -125.709-112.962 646.045  1.00  8.25           H
ATOM   3681  CB  VAL 9 228    -126.003-113.969 646.339  1.00  8.25           C
ATOM   3682  CG1 VAL 9 228    -124.869-114.564 647.176  1.00  8.25           C
ATOM   3683 1HG1 VAL 9 228    -124.683-113.927 648.041  1.00  8.25           H
ATOM   3684 2HG1 VAL 9 228    -125.151-115.562 647.513  1.00  8.25           H
ATOM   3685 3HG1 VAL 9 228    -123.964-114.627 646.571  1.00  8.25           H
ATOM   3686  CG2 VAL 9 228    -126.227-114.784 645.063  1.00  8.25           C
ATOM   3687 1HG2 VAL 9 228    -126.556-115.789 645.327  1.00  8.25           H
ATOM   3688 2HG2 VAL 9 228    -126.990-114.300 644.453  1.00  8.25           H
ATOM   3689 3HG2 VAL 9 228    -125.296-114.842 644.501  1.00  8.25           H
ATOM   3690  HN  VAL 9 228    -127.905-112.572 645.643  1.00  8.25           H
ATOM   3691  N   VAL 9 229    -126.903-111.996 648.629  1.00  8.25           N
ATOM   3692  CA  VAL 9 229    -126.523-111.350 649.874  1.00  8.25           C
ATOM   3693  C   VAL 9 229    -127.655-111.506 650.891  1.00  8.25           C
ATOM   3694  O   VAL 9 229    -127.409-111.810 652.057  1.00  8.25           O
ATOM   3695  HA  VAL 9 229    -125.638-111.860 650.253  1.00  8.25           H
ATOM   3696  HB  VAL 9 229    -127.013-109.402 649.152  1.00  8.25           H
ATOM   3697  CB  VAL 9 229    -126.153-109.888 649.612  1.00  8.25           C
ATOM   3698  CG1 VAL 9 229    -125.845-109.158 650.921  1.00  8.25           C
ATOM   3699 1HG1 VAL 9 229    -126.722-109.186 651.568  1.00  8.25           H
ATOM   3700 2HG1 VAL 9 229    -125.008-109.646 651.421  1.00  8.25           H
ATOM   3701 3HG1 VAL 9 229    -125.584-108.122 650.706  1.00  8.25           H
ATOM   3702  CG2 VAL 9 229    -124.978-109.787 648.638  1.00  8.25           C
ATOM   3703 1HG2 VAL 9 229    -124.111-110.297 649.059  1.00  8.25           H
ATOM   3704 2HG2 VAL 9 229    -125.249-110.253 647.691  1.00  8.25           H
ATOM   3705 3HG2 VAL 9 229    -124.735-108.737 648.469  1.00  8.25           H
ATOM   3706  HN  VAL 9 229    -127.028-111.379 647.853  1.00  8.25           H
ATOM   3707  N   MET 9 230    -128.872-111.292 650.412  1.00  8.25           N
ATOM   3708  CA  MET 9 230    -130.045-111.431 651.259  1.00  8.25           C
ATOM   3709  C   MET 9 230    -130.223-112.881 651.715  1.00  8.25           C
ATOM   3710  O   MET 9 230    -130.522-113.136 652.880  1.00  8.25           O
ATOM   3711  HA  MET 9 230    -129.861-110.792 652.122  1.00  8.25           H
ATOM   3712  CB  MET 9 230    -131.287-110.982 650.488  1.00  8.25           C
ATOM   3713 1HB  MET 9 230    -131.175-111.231 649.433  1.00  8.25           H
ATOM   3714 2HB  MET 9 230    -132.161-111.523 650.851  1.00  8.25           H
ATOM   3715  CG  MET 9 230    -131.513-109.476 650.641  1.00  8.25           C
ATOM   3716 1HG  MET 9 230    -131.556-109.213 651.698  1.00  8.25           H
ATOM   3717 2HG  MET 9 230    -130.676-108.929 650.210  1.00  8.25           H
ATOM   3718  SD  MET 9 230    -133.033-109.002 649.834  1.00  8.25           S
ATOM   3719  CE  MET 9 230    -132.434-108.750 648.171  1.00  8.25           C
ATOM   3720 1HE  MET 9 230    -131.672-107.971 648.173  1.00  8.25           H
ATOM   3721 2HE  MET 9 230    -132.004-109.678 647.795  1.00  8.25           H
ATOM   3722 3HE  MET 9 230    -133.261-108.447 647.529  1.00  8.25           H
ATOM   3723  HN  MET 9 230    -129.062-111.028 649.467  1.00  8.25           H
ATOM   3724  N   ALA 9 231    -130.031-113.792 650.772  1.00  8.25           N
ATOM   3725  CA  ALA 9 231    -130.174-115.209 651.061  1.00  8.25           C
ATOM   3726  C   ALA 9 231    -129.201-115.598 652.176  1.00  8.25           C
ATOM   3727  O   ALA 9 231    -129.583-116.276 653.129  1.00  8.25           O
ATOM   3728  HA  ALA 9 231    -131.194-115.376 651.405  1.00  8.25           H
ATOM   3729  CB  ALA 9 231    -129.946-116.016 649.781  1.00  8.25           C
ATOM   3730 1HB  ALA 9 231    -130.681-115.722 649.031  1.00  8.25           H
ATOM   3731 2HB  ALA 9 231    -128.943-115.822 649.402  1.00  8.25           H
ATOM   3732 3HB  ALA 9 231    -130.053-117.079 649.998  1.00  8.25           H
ATOM   3733  HN  ALA 9 231    -129.784-113.576 649.827  1.00  8.25           H
ATOM   3734  N   CYS 9 232    -127.963-115.152 652.021  1.00  8.25           N
ATOM   3735  CA  CYS 9 232    -126.928-115.465 652.990  1.00  8.25           C
ATOM   3736  C   CYS 9 232    -127.302-114.809 654.321  1.00  8.25           C
ATOM   3737  O   CYS 9 232    -127.283-115.460 655.365  1.00  8.25           O
ATOM   3738  HA  CYS 9 232    -126.907-116.551 653.086  1.00  8.25           H
ATOM   3739  CB  CYS 9 232    -125.546-115.024 652.505  1.00  8.25           C
ATOM   3740 1HB  CYS 9 232    -125.584-113.989 652.165  1.00  8.25           H
ATOM   3741 2HB  CYS 9 232    -124.833-115.062 653.328  1.00  8.25           H
ATOM   3742  HG  CYS 9 232    -125.663-115.487 650.182  1.00  8.25           H
ATOM   3743  SG  CYS 9 232    -124.985-116.108 651.142  1.00  8.25           S
ATOM   3744  HN  CYS 9 232    -127.665-114.588 651.251  1.00  8.25           H
ATOM   3745  N   CYS 9 233    -127.634-113.529 654.241  1.00  8.25           N
ATOM   3746  CA  CYS 9 233    -127.851-112.736 655.438  1.00  8.25           C
ATOM   3747  C   CYS 9 233    -128.972-113.389 656.250  1.00  8.25           C
ATOM   3748  O   CYS 9 233    -128.830-113.599 657.454  1.00  8.25           O
ATOM   3749  HA  CYS 9 233    -126.914-112.745 655.995  1.00  8.25           H
ATOM   3750  CB  CYS 9 233    -128.166-111.277 655.101  1.00  8.25           C
ATOM   3751 1HB  CYS 9 233    -128.954-111.231 654.349  1.00  8.25           H
ATOM   3752 2HB  CYS 9 233    -128.541-110.763 655.987  1.00  8.25           H
ATOM   3753  HG  CYS 9 233    -126.647-111.040 653.296  1.00  8.25           H
ATOM   3754  SG  CYS 9 233    -126.662-110.439 654.482  1.00  8.25           S
ATOM   3755  HN  CYS 9 233    -127.753-113.035 653.379  1.00  8.25           H
ATOM   3756  N   TYR 9 234    -130.061-113.691 655.559  1.00  8.25           N
ATOM   3757  CA  TYR 9 234    -131.241-114.226 656.217  1.00  8.25           C
ATOM   3758  C   TYR 9 234    -131.014-115.675 656.655  1.00  8.25           C
ATOM   3759  O   TYR 9 234    -131.550-116.110 657.673  1.00  8.25           O
ATOM   3760  HA  TYR 9 234    -131.441-113.615 657.097  1.00  8.25           H
ATOM   3761  CB  TYR 9 234    -132.359-114.191 655.173  1.00  8.25           C
ATOM   3762 1HB  TYR 9 234    -131.970-114.566 654.226  1.00  8.25           H
ATOM   3763 2HB  TYR 9 234    -133.153-114.870 655.483  1.00  8.25           H
ATOM   3764  CG  TYR 9 234    -132.955-112.800 654.947  1.00  8.25           C
ATOM   3765  HD1 TYR 9 234    -133.246-112.426 657.038  1.00  8.25           H
ATOM   3766  CD1 TYR 9 234    -133.355-112.038 656.025  1.00  8.25           C
ATOM   3767  HD2 TYR 9 234    -132.778-112.911 652.813  1.00  8.25           H
ATOM   3768  CD2 TYR 9 234    -133.094-112.309 653.665  1.00  8.25           C
ATOM   3769  CE1 TYR 9 234    -133.917-110.729 655.813  1.00  8.25           C
ATOM   3770  HE1 TYR 9 234    -134.237-110.116 656.655  1.00  8.25           H
ATOM   3771  HE2 TYR 9 234    -133.770-110.600 652.445  1.00  8.25           H
ATOM   3772  CE2 TYR 9 234    -133.655-111.000 653.452  1.00  8.25           C
ATOM   3773  CZ  TYR 9 234    -134.039-110.275 654.537  1.00  8.25           C
ATOM   3774  OH  TYR 9 234    -134.569-109.038 654.336  1.00  8.25           O
ATOM   3775  HH  TYR 9 234    -134.582-108.826 653.359  1.00  8.25           H
ATOM   3776  HN  TYR 9 234    -130.145-113.576 654.569  1.00  8.25           H
ATOM   3777  N   THR 9 235    -130.219-116.381 655.865  1.00  8.25           N
ATOM   3778  CA  THR 9 235    -129.808-117.727 656.228  1.00  8.25           C
ATOM   3779  C   THR 9 235    -129.141-117.728 657.605  1.00  8.25           C
ATOM   3780  O   THR 9 235    -129.485-118.538 658.464  1.00  8.25           O
ATOM   3781  HA  THR 9 235    -130.699-118.350 656.303  1.00  8.25           H
ATOM   3782  HB  THR 9 235    -128.008-117.649 655.014  1.00  8.25           H
ATOM   3783  CB  THR 9 235    -128.904-118.261 655.115  1.00  8.25           C
ATOM   3784  OG1 THR 9 235    -129.751-118.303 653.970  1.00  8.25           O
ATOM   3785  HG1 THR 9 235    -129.491-117.584 653.325  1.00  8.25           H
ATOM   3786  CG2 THR 9 235    -128.503-119.720 655.336  1.00  8.25           C
ATOM   3787 1HG2 THR 9 235    -129.398-120.342 655.369  1.00  8.25           H
ATOM   3788 2HG2 THR 9 235    -127.963-119.810 656.279  1.00  8.25           H
ATOM   3789 3HG2 THR 9 235    -127.862-120.049 654.518  1.00  8.25           H
ATOM   3790  HN  THR 9 235    -129.859-116.049 654.994  1.00  8.25           H
ATOM   3791  N   ILE 9 236    -128.200-116.811 657.772  1.00  8.25           N
ATOM   3792  CA  ILE 9 236    -127.483-116.695 659.030  1.00  8.25           C
ATOM   3793  C   ILE 9 236    -128.453-116.251 660.127  1.00  8.25           C
ATOM   3794  O   ILE 9 236    -128.470-116.824 661.215  1.00  8.25           O
ATOM   3795  HA  ILE 9 236    -127.106-117.686 659.284  1.00  8.25           H
ATOM   3796  HB  ILE 9 236    -126.613-114.824 658.469  1.00  8.25           H
ATOM   3797  CB  ILE 9 236    -126.270-115.776 658.874  1.00  8.25           C
ATOM   3798  CG1 ILE 9 236    -125.268-116.356 657.874  1.00  8.25           C
ATOM   3799 1HG1 ILE 9 236    -124.727-117.184 658.334  1.00  8.25           H
ATOM   3800 2HG1 ILE 9 236    -125.800-116.762 657.014  1.00  8.25           H
ATOM   3801  CG2 ILE 9 236    -125.624-115.485 660.230  1.00  8.25           C
ATOM   3802 1HG2 ILE 9 236    -126.349-114.998 660.881  1.00  8.25           H
ATOM   3803 2HG2 ILE 9 236    -125.297-116.420 660.685  1.00  8.25           H
ATOM   3804 3HG2 ILE 9 236    -124.764-114.829 660.089  1.00  8.25           H
ATOM   3805  CD1 ILE 9 236    -124.276-115.288 657.409  1.00  8.25           C
ATOM   3806 1HD1 ILE 9 236    -124.818-114.474 656.928  1.00  8.25           H
ATOM   3807 2HD1 ILE 9 236    -123.728-114.902 658.269  1.00  8.25           H
ATOM   3808 3HD1 ILE 9 236    -123.575-115.727 656.699  1.00  8.25           H
ATOM   3809  HN  ILE 9 236    -127.926-116.156 657.068  1.00  8.25           H
ATOM   3810  N   ILE 9 237    -129.238-115.234 659.802  1.00  8.25           N
ATOM   3811  CA  ILE 9 237    -130.164-114.666 660.766  1.00  8.25           C
ATOM   3812  C   ILE 9 237    -131.087-115.767 661.291  1.00  8.25           C
ATOM   3813  O   ILE 9 237    -131.301-115.879 662.497  1.00  8.25           O
ATOM   3814  HA  ILE 9 237    -129.574-114.283 661.599  1.00  8.25           H
ATOM   3815  HB  ILE 9 237    -131.220-113.750 659.147  1.00  8.25           H
ATOM   3816  CB  ILE 9 237    -130.910-113.477 660.156  1.00  8.25           C
ATOM   3817  CG1 ILE 9 237    -129.993-112.259 660.032  1.00  8.25           C
ATOM   3818 1HG1 ILE 9 237    -129.822-111.826 661.018  1.00  8.25           H
ATOM   3819 2HG1 ILE 9 237    -129.021-112.568 659.648  1.00  8.25           H
ATOM   3820  CG2 ILE 9 237    -132.179-113.161 660.949  1.00  8.25           C
ATOM   3821 1HG2 ILE 9 237    -132.839-114.029 660.941  1.00  8.25           H
ATOM   3822 2HG2 ILE 9 237    -131.914-112.916 661.978  1.00  8.25           H
ATOM   3823 3HG2 ILE 9 237    -132.690-112.312 660.494  1.00  8.25           H
ATOM   3824  CD1 ILE 9 237    -130.602-111.205 659.106  1.00  8.25           C
ATOM   3825 1HD1 ILE 9 237    -130.749-111.634 658.114  1.00  8.25           H
ATOM   3826 2HD1 ILE 9 237    -131.563-110.881 659.506  1.00  8.25           H
ATOM   3827 3HD1 ILE 9 237    -129.930-110.350 659.036  1.00  8.25           H
ATOM   3828  HN  ILE 9 237    -129.248-114.801 658.900  1.00  8.25           H
ATOM   3829  N   ILE 9 238    -131.609-116.552 660.360  1.00  8.25           N
ATOM   3830  CA  ILE 9 238    -132.544-117.608 660.709  1.00  8.25           C
ATOM   3831  C   ILE 9 238    -131.860-118.596 661.656  1.00  8.25           C
ATOM   3832  O   ILE 9 238    -132.438-118.995 662.665  1.00  8.25           O
ATOM   3833  HA  ILE 9 238    -133.377-117.145 661.237  1.00  8.25           H
ATOM   3834  HB  ILE 9 238    -132.285-118.474 658.771  1.00  8.25           H
ATOM   3835  CB  ILE 9 238    -133.113-118.259 659.447  1.00  8.25           C
ATOM   3836  CG1 ILE 9 238    -134.057-117.303 658.715  1.00  8.25           C
ATOM   3837 1HG1 ILE 9 238    -134.997-117.225 659.262  1.00  8.25           H
ATOM   3838 2HG1 ILE 9 238    -133.620-116.304 658.688  1.00  8.25           H
ATOM   3839  CG2 ILE 9 238    -133.787-119.592 659.774  1.00  8.25           C
ATOM   3840 1HG2 ILE 9 238    -133.057-120.269 660.217  1.00  8.25           H
ATOM   3841 2HG2 ILE 9 238    -134.602-119.424 660.478  1.00  8.25           H
ATOM   3842 3HG2 ILE 9 238    -134.183-120.033 658.859  1.00  8.25           H
ATOM   3843  CD1 ILE 9 238    -134.329-117.786 657.289  1.00  8.25           C
ATOM   3844 1HD1 ILE 9 238    -133.390-117.839 656.738  1.00  8.25           H
ATOM   3845 2HD1 ILE 9 238    -134.788-118.774 657.321  1.00  8.25           H
ATOM   3846 3HD1 ILE 9 238    -135.003-117.088 656.791  1.00  8.25           H
ATOM   3847  HN  ILE 9 238    -131.403-116.475 659.384  1.00  8.25           H
ATOM   3848  N   HIS 9 239    -130.639-118.963 661.296  1.00  8.25           N
ATOM   3849  CA  HIS 9 239    -129.900-119.956 662.058  1.00  8.25           C
ATOM   3850  C   HIS 9 239    -129.705-119.461 663.492  1.00  8.25           C
ATOM   3851  O   HIS 9 239    -129.901-120.214 664.445  1.00  8.25           O
ATOM   3852  HA  HIS 9 239    -130.513-120.857 662.074  1.00  8.25           H
ATOM   3853  CB  HIS 9 239    -128.581-120.301 661.364  1.00  8.25           C
ATOM   3854 1HB  HIS 9 239    -128.743-120.322 660.287  1.00  8.25           H
ATOM   3855 2HB  HIS 9 239    -127.859-119.509 661.563  1.00  8.25           H
ATOM   3856  CG  HIS 9 239    -127.988-121.622 661.796  1.00  8.25           C
ATOM   3857  HD1 HIS 9 239    -126.535-120.951 663.200  1.00  8.25           H
ATOM   3858  ND1 HIS 9 239    -126.971-121.718 662.729  1.00  8.25           N
ATOM   3859  CD2 HIS 9 239    -128.281-122.898 661.413  1.00  8.25           C
ATOM   3860  HD2 HIS 9 239    -129.040-123.186 660.685  1.00  8.25           H
ATOM   3861  CE1 HIS 9 239    -126.672-122.998 662.892  1.00  8.25           C
ATOM   3862  HE1 HIS 9 239    -125.910-123.398 663.561  1.00  8.25           H
ATOM   3863  NE2 HIS 9 239    -127.485-123.728 662.075  1.00  8.25           N
ATOM   3864  HN  HIS 9 239    -130.155-118.594 660.502  1.00  8.25           H
ATOM   3865  N   THR 9 240    -129.320-118.197 663.601  1.00  8.25           N
ATOM   3866  CA  THR 9 240    -129.078-117.599 664.903  1.00  8.25           C
ATOM   3867  C   THR 9 240    -130.381-117.509 665.699  1.00  8.25           C
ATOM   3868  O   THR 9 240    -130.383-117.696 666.915  1.00  8.25           O
ATOM   3869  HA  THR 9 240    -128.406-118.250 665.461  1.00  8.25           H
ATOM   3870  HB  THR 9 240    -129.126-115.506 664.320  1.00  8.25           H
ATOM   3871  CB  THR 9 240    -128.407-116.242 664.681  1.00  8.25           C
ATOM   3872  OG1 THR 9 240    -127.325-116.529 663.798  1.00  8.25           O
ATOM   3873  HG1 THR 9 240    -127.614-116.398 662.850  1.00  8.25           H
ATOM   3874  CG2 THR 9 240    -127.725-115.712 665.944  1.00  8.25           C
ATOM   3875 1HG2 THR 9 240    -126.959-116.417 666.267  1.00  8.25           H
ATOM   3876 2HG2 THR 9 240    -128.467-115.595 666.735  1.00  8.25           H
ATOM   3877 3HG2 THR 9 240    -127.265-114.747 665.732  1.00  8.25           H
ATOM   3878  HN  THR 9 240    -129.175-117.588 662.822  1.00  8.25           H
ATOM   3879  N   LEU 9 241    -131.458-117.223 664.982  1.00  8.25           N
ATOM   3880  CA  LEU 9 241    -132.754-117.052 665.614  1.00  8.25           C
ATOM   3881  C   LEU 9 241    -133.223-118.395 666.178  1.00  8.25           C
ATOM   3882  O   LEU 9 241    -133.875-118.441 667.220  1.00  8.25           O
ATOM   3883  HA  LEU 9 241    -132.625-116.356 666.443  1.00  8.25           H
ATOM   3884  CB  LEU 9 241    -133.746-116.415 664.639  1.00  8.25           C
ATOM   3885 1HB  LEU 9 241    -133.630-116.895 663.668  1.00  8.25           H
ATOM   3886 2HB  LEU 9 241    -134.757-116.634 664.984  1.00  8.25           H
ATOM   3887  HG  LEU 9 241    -132.610-114.684 664.102  1.00  8.25           H
ATOM   3888  CG  LEU 9 241    -133.620-114.902 664.447  1.00  8.25           C
ATOM   3889  CD1 LEU 9 241    -134.584-114.404 663.368  1.00  8.25           C
ATOM   3890 1HD1 LEU 9 241    -134.356-114.896 662.423  1.00  8.25           H
ATOM   3891 2HD1 LEU 9 241    -135.608-114.635 663.661  1.00  8.25           H
ATOM   3892 3HD1 LEU 9 241    -134.473-113.326 663.252  1.00  8.25           H
ATOM   3893  CD2 LEU 9 241    -133.813-114.163 665.773  1.00  8.25           C
ATOM   3894 1HD2 LEU 9 241    -134.804-114.384 666.171  1.00  8.25           H
ATOM   3895 2HD2 LEU 9 241    -133.055-114.490 666.485  1.00  8.25           H
ATOM   3896 3HD2 LEU 9 241    -133.719-113.090 665.609  1.00  8.25           H
ATOM   3897  HN  LEU 9 241    -131.453-117.108 663.989  1.00  8.25           H
ATOM   3898  N   ILE 9 242    -132.873-119.455 665.464  1.00  8.25           N
ATOM   3899  CA  ILE 9 242    -133.244-120.796 665.884  1.00  8.25           C
ATOM   3900  C   ILE 9 242    -132.505-121.143 667.178  1.00  8.25           C
ATOM   3901  O   ILE 9 242    -133.096-121.695 668.105  1.00  8.25           O
ATOM   3902  HA  ILE 9 242    -134.314-120.790 666.088  1.00  8.25           H
ATOM   3903  HB  ILE 9 242    -132.027-121.591 664.315  1.00  8.25           H
ATOM   3904  CB  ILE 9 242    -133.004-121.797 664.752  1.00  8.25           C
ATOM   3905  CG1 ILE 9 242    -134.041-121.627 663.640  1.00  8.25           C
ATOM   3906 1HG1 ILE 9 242    -135.009-121.994 663.982  1.00  8.25           H
ATOM   3907 2HG1 ILE 9 242    -134.165-120.568 663.412  1.00  8.25           H
ATOM   3908  CG2 ILE 9 242    -132.966-123.230 665.286  1.00  8.25           C
ATOM   3909 1HG2 ILE 9 242    -132.160-123.325 666.014  1.00  8.25           H
ATOM   3910 2HG2 ILE 9 242    -133.917-123.464 665.765  1.00  8.25           H
ATOM   3911 3HG2 ILE 9 242    -132.794-123.921 664.461  1.00  8.25           H
ATOM   3912  CD1 ILE 9 242    -133.620-122.380 662.377  1.00  8.25           C
ATOM   3913 1HD1 ILE 9 242    -132.664-121.993 662.025  1.00  8.25           H
ATOM   3914 2HD1 ILE 9 242    -133.522-123.442 662.604  1.00  8.25           H
ATOM   3915 3HD1 ILE 9 242    -134.375-122.242 661.603  1.00  8.25           H
ATOM   3916  HN  ILE 9 242    -132.347-119.408 664.615  1.00  8.25           H
ATOM   3917  N   GLN 9 243    -131.224-120.804 667.200  1.00  8.25           N
ATOM   3918  CA  GLN 9 243    -130.391-121.103 668.352  1.00  8.25           C
ATOM   3919  C   GLN 9 243    -130.853-120.294 669.566  1.00  8.25           C
ATOM   3920  O   GLN 9 243    -130.657-120.712 670.706  1.00  8.25           O
ATOM   3921  HA  GLN 9 243    -130.531-122.168 668.542  1.00  8.25           H
ATOM   3922  CB  GLN 9 243    -128.916-120.838 668.046  1.00  8.25           C
ATOM   3923 1HB  GLN 9 243    -128.798-119.827 667.657  1.00  8.25           H
ATOM   3924 2HB  GLN 9 243    -128.333-120.896 668.965  1.00  8.25           H
ATOM   3925  CG  GLN 9 243    -128.377-121.847 667.029  1.00  8.25           C
ATOM   3926 1HG  GLN 9 243    -128.449-122.855 667.439  1.00  8.25           H
ATOM   3927 2HG  GLN 9 243    -128.991-121.825 666.129  1.00  8.25           H
ATOM   3928  CD  GLN 9 243    -126.922-121.539 666.669  1.00  8.25           C
ATOM   3929  OE1 GLN 9 243    -126.407-120.463 666.924  1.00  8.25           O
ATOM   3930  NE2 GLN 9 243    -126.291-122.541 666.065  1.00  8.25           N
ATOM   3931 1HE2 GLN 9 243    -126.772-123.399 665.885  1.00  8.25           H
ATOM   3932 2HE2 GLN 9 243    -125.335-122.436 665.789  1.00  8.25           H
ATOM   3933  HN  GLN 9 243    -130.757-120.335 666.451  1.00  8.25           H
ATOM   3934  N   ALA 9 244    -131.458-119.151 669.279  1.00  8.25           N
ATOM   3935  CA  ALA 9 244    -131.946-118.278 670.333  1.00  8.25           C
ATOM   3936  C   ALA 9 244    -133.025-119.009 671.136  1.00  8.25           C
ATOM   3937  O   ALA 9 244    -133.976-119.539 670.564  1.00  8.25           O
ATOM   3938  HA  ALA 9 244    -131.108-118.050 670.991  1.00  8.25           H
ATOM   3939  CB  ALA 9 244    -132.460-116.974 669.719  1.00  8.25           C
ATOM   3940 1HB  ALA 9 244    -131.648-116.479 669.186  1.00  8.25           H
ATOM   3941 2HB  ALA 9 244    -133.270-117.194 669.025  1.00  8.25           H
ATOM   3942 3HB  ALA 9 244    -132.826-116.319 670.510  1.00  8.25           H
ATOM   3943  HN  ALA 9 244    -131.615-118.819 668.349  1.00  8.25           H
ATOM   3944  N   LYS 9 245    -132.840-119.013 672.448  1.00  8.25           N
ATOM   3945  CA  LYS 9 245    -133.823-119.605 673.340  1.00  8.25           C
ATOM   3946  C   LYS 9 245    -135.048-118.693 673.419  1.00  8.25           C
ATOM   3947  O   LYS 9 245    -136.037-119.030 674.068  1.00  8.25           O
ATOM   3948  HA  LYS 9 245    -134.128-120.556 672.904  1.00  8.25           H
ATOM   3949  CB  LYS 9 245    -133.195-119.911 674.701  1.00  8.25           C
ATOM   3950 1HB  LYS 9 245    -132.680-119.026 675.075  1.00  8.25           H
ATOM   3951 2HB  LYS 9 245    -133.977-120.151 675.421  1.00  8.25           H
ATOM   3952  CG  LYS 9 245    -132.210-121.077 674.601  1.00  8.25           C
ATOM   3953 1HG  LYS 9 245    -132.650-121.879 674.008  1.00  8.25           H
ATOM   3954 2HG  LYS 9 245    -131.309-120.753 674.081  1.00  8.25           H
ATOM   3955  CD  LYS 9 245    -131.843-121.605 675.989  1.00  8.25           C
ATOM   3956 1HD  LYS 9 245    -131.313-120.833 676.547  1.00  8.25           H
ATOM   3957 2HD  LYS 9 245    -132.751-121.835 676.547  1.00  8.25           H
ATOM   3958  CE  LYS 9 245    -130.970-122.858 675.886  1.00  8.25           C
ATOM   3959 1HE  LYS 9 245    -131.442-123.583 675.223  1.00  8.25           H
ATOM   3960 2HE  LYS 9 245    -130.007-122.602 675.445  1.00  8.25           H
ATOM   3961  NZ  LYS 9 245    -130.765-123.458 677.223  1.00  8.25           N
ATOM   3962 1HZ  LYS 9 245    -130.182-124.283 677.137  1.00  8.25           H
ATOM   3963 2HZ  LYS 9 245    -130.311-122.785 677.830  1.00  8.25           H
ATOM   3964 3HZ  LYS 9 245    -131.662-123.718 677.618  1.00  8.25           H
ATOM   3965  HN  LYS 9 245    -132.039-118.622 672.901  1.00  8.25           H
ATOM   3966  N   LYS 9 246    -134.944-117.554 672.748  1.00  8.25           N
ATOM   3967  CA  LYS 9 246    -135.827-116.436 673.030  1.00  8.25           C
ATOM   3968  C   LYS 9 246    -137.179-116.677 672.357  1.00  8.25           C
ATOM   3969  O   LYS 9 246    -137.239-116.970 671.164  1.00  8.25           O
ATOM   3970  HA  LYS 9 246    -135.979-116.404 674.109  1.00  8.25           H
ATOM   3971  CB  LYS 9 246    -135.166-115.116 672.627  1.00  8.25           C
ATOM   3972 1HB  LYS 9 246    -134.082-115.216 672.684  1.00  8.25           H
ATOM   3973 2HB  LYS 9 246    -135.410-114.885 671.590  1.00  8.25           H
ATOM   3974  CG  LYS 9 246    -135.626-113.973 673.533  1.00  8.25           C
ATOM   3975 1HG  LYS 9 246    -136.658-113.711 673.298  1.00  8.25           H
ATOM   3976 2HG  LYS 9 246    -135.609-114.299 674.573  1.00  8.25           H
ATOM   3977  CD  LYS 9 246    -134.731-112.744 673.363  1.00  8.25           C
ATOM   3978 1HD  LYS 9 246    -133.684-113.041 673.424  1.00  8.25           H
ATOM   3979 2HD  LYS 9 246    -134.883-112.313 672.374  1.00  8.25           H
ATOM   3980  CE  LYS 9 246    -135.032-111.694 674.435  1.00  8.25           C
ATOM   3981 1HE  LYS 9 246    -136.019-111.264 674.264  1.00  8.25           H
ATOM   3982 2HE  LYS 9 246    -135.056-112.165 675.418  1.00  8.25           H
ATOM   3983  NZ  LYS 9 246    -134.008-110.625 674.415  1.00  8.25           N
ATOM   3984 1HZ  LYS 9 246    -134.213-109.948 675.142  1.00  8.25           H
ATOM   3985 2HZ  LYS 9 246    -133.093-111.031 674.579  1.00  8.25           H
ATOM   3986 3HZ  LYS 9 246    -134.017-110.165 673.512  1.00  8.25           H
ATOM   3987  HN  LYS 9 246    -134.272-117.391 672.026  1.00  8.25           H
ATOM   3988  N   SER 9 247    -138.232-116.545 673.151  1.00  8.25           N
ATOM   3989  CA  SER 9 247    -139.557-116.944 672.709  1.00  8.25           C
ATOM   3990  C   SER 9 247    -139.972-116.120 671.488  1.00  8.25           C
ATOM   3991  O   SER 9 247    -140.663-116.621 670.603  1.00  8.25           O
ATOM   3992  HA  SER 9 247    -139.469-117.998 672.448  1.00  8.25           H
ATOM   3993  CB  SER 9 247    -140.584-116.782 673.832  1.00  8.25           C
ATOM   3994 1HB  SER 9 247    -141.558-117.128 673.486  1.00  8.25           H
ATOM   3995 2HB  SER 9 247    -140.302-117.413 674.675  1.00  8.25           H
ATOM   3996  HG  SER 9 247    -141.281-115.374 675.072  1.00  8.25           H
ATOM   3997  OG  SER 9 247    -140.690-115.429 674.268  1.00  8.25           O
ATOM   3998  HN  SER 9 247    -138.189-116.174 674.079  1.00  8.25           H
ATOM   3999  N   SER 9 248    -139.532-114.870 671.480  1.00  8.25           N
ATOM   4000  CA  SER 9 248    -139.979-113.926 670.470  1.00  8.25           C
ATOM   4001  C   SER 9 248    -139.376-114.287 669.112  1.00  8.25           C
ATOM   4002  O   SER 9 248    -139.653-113.629 668.110  1.00  8.25           O
ATOM   4003  HA  SER 9 248    -141.065-114.024 670.445  1.00  8.25           H
ATOM   4004  CB  SER 9 248    -139.606-112.493 670.853  1.00  8.25           C
ATOM   4005 1HB  SER 9 248    -140.043-111.800 670.133  1.00  8.25           H
ATOM   4006 2HB  SER 9 248    -140.034-112.253 671.826  1.00  8.25           H
ATOM   4007  HG  SER 9 248    -137.984-111.350 671.116  1.00  8.25           H
ATOM   4008  OG  SER 9 248    -138.194-112.302 670.897  1.00  8.25           O
ATOM   4009  HN  SER 9 248    -138.883-114.502 672.145  1.00  8.25           H
ATOM   4010  N   LYS 9 249    -138.562-115.333 669.121  1.00  8.25           N
ATOM   4011  CA  LYS 9 249    -137.787-115.688 667.944  1.00  8.25           C
ATOM   4012  C   LYS 9 249    -138.737-115.976 666.780  1.00  8.25           C
ATOM   4013  O   LYS 9 249    -138.460-115.603 665.641  1.00  8.25           O
ATOM   4014  HA  LYS 9 249    -137.173-114.826 667.684  1.00  8.25           H
ATOM   4015  CB  LYS 9 249    -136.834-116.843 668.259  1.00  8.25           C
ATOM   4016 1HB  LYS 9 249    -136.168-117.012 667.412  1.00  8.25           H
ATOM   4017 2HB  LYS 9 249    -136.205-116.579 669.110  1.00  8.25           H
ATOM   4018  CG  LYS 9 249    -137.609-118.125 668.569  1.00  8.25           C
ATOM   4019 1HG  LYS 9 249    -138.372-117.920 669.320  1.00  8.25           H
ATOM   4020 2HG  LYS 9 249    -138.127-118.467 667.673  1.00  8.25           H
ATOM   4021  CD  LYS 9 249    -136.672-119.224 669.074  1.00  8.25           C
ATOM   4022 1HD  LYS 9 249    -135.858-119.367 668.364  1.00  8.25           H
ATOM   4023 2HD  LYS 9 249    -136.221-118.917 670.018  1.00  8.25           H
ATOM   4024  CE  LYS 9 249    -137.426-120.541 669.267  1.00  8.25           C
ATOM   4025 1HE  LYS 9 249    -138.171-120.429 670.055  1.00  8.25           H
ATOM   4026 2HE  LYS 9 249    -137.963-120.797 668.354  1.00  8.25           H
ATOM   4027  NZ  LYS 9 249    -136.486-121.630 669.618  1.00  8.25           N
ATOM   4028 1HZ  LYS 9 249    -137.007-122.481 669.798  1.00  8.25           H
ATOM   4029 2HZ  LYS 9 249    -135.844-121.782 668.848  1.00  8.25           H
ATOM   4030 3HZ  LYS 9 249    -135.964-121.371 670.448  1.00  8.25           H
ATOM   4031  HN  LYS 9 249    -138.429-115.931 669.911  1.00  8.25           H
ATOM   4032  N   HIS 9 250    -139.839-116.635 667.107  1.00  8.25           N
ATOM   4033  CA  HIS 9 250    -140.783-117.065 666.089  1.00  8.25           C
ATOM   4034  C   HIS 9 250    -141.361-115.842 665.375  1.00  8.25           C
ATOM   4035  O   HIS 9 250    -141.573-115.868 664.163  1.00  8.25           O
ATOM   4036  HA  HIS 9 250    -140.219-117.662 665.372  1.00  8.25           H
ATOM   4037  CB  HIS 9 250    -141.864-117.963 666.695  1.00  8.25           C
ATOM   4038 1HB  HIS 9 250    -142.329-117.440 667.531  1.00  8.25           H
ATOM   4039 2HB  HIS 9 250    -142.642-118.131 665.951  1.00  8.25           H
ATOM   4040  CG  HIS 9 250    -141.352-119.299 667.178  1.00  8.25           C
ATOM   4041  HD1 HIS 9 250    -141.348-120.393 665.350  1.00  8.25           H
ATOM   4042  ND1 HIS 9 250    -141.168-120.381 666.334  1.00  8.25           N
ATOM   4043  CD2 HIS 9 250    -140.987-119.717 668.424  1.00  8.25           C
ATOM   4044  HD2 HIS 9 250    -141.009-119.112 669.330  1.00  8.25           H
ATOM   4045  CE1 HIS 9 250    -140.714-121.398 667.051  1.00  8.25           C
ATOM   4046  HE1 HIS 9 250    -140.472-122.391 666.672  1.00  8.25           H
ATOM   4047  NE2 HIS 9 250    -140.603-120.985 668.346  1.00  8.25           N
ATOM   4048  HN  HIS 9 250    -140.090-116.875 668.044  1.00  8.25           H
ATOM   4049  N   LYS 9 251    -141.599-114.798 666.155  1.00  8.25           N
ATOM   4050  CA  LYS 9 251    -142.156-113.570 665.614  1.00  8.25           C
ATOM   4051  C   LYS 9 251    -141.150-112.941 664.648  1.00  8.25           C
ATOM   4052  O   LYS 9 251    -141.500-112.594 663.521  1.00  8.25           O
ATOM   4053  HA  LYS 9 251    -143.052-113.837 665.054  1.00  8.25           H
ATOM   4054  CB  LYS 9 251    -142.590-112.635 666.744  1.00  8.25           C
ATOM   4055 1HB  LYS 9 251    -143.209-113.181 667.456  1.00  8.25           H
ATOM   4056 2HB  LYS 9 251    -141.713-112.285 667.289  1.00  8.25           H
ATOM   4057  CG  LYS 9 251    -143.368-111.437 666.196  1.00  8.25           C
ATOM   4058 1HG  LYS 9 251    -142.703-110.806 665.607  1.00  8.25           H
ATOM   4059 2HG  LYS 9 251    -144.154-111.785 665.526  1.00  8.25           H
ATOM   4060  CD  LYS 9 251    -143.984-110.618 667.332  1.00  8.25           C
ATOM   4061 1HD  LYS 9 251    -144.523-111.278 668.012  1.00  8.25           H
ATOM   4062 2HD  LYS 9 251    -143.194-110.140 667.911  1.00  8.25           H
ATOM   4063  CE  LYS 9 251    -144.938-109.553 666.785  1.00  8.25           C
ATOM   4064 1HE  LYS 9 251    -144.372-108.788 666.255  1.00  8.25           H
ATOM   4065 2HE  LYS 9 251    -145.619-110.003 666.064  1.00  8.25           H
ATOM   4066  NZ  LYS 9 251    -145.710-108.934 667.886  1.00  8.25           N
ATOM   4067 1HZ  LYS 9 251    -146.478-108.396 667.500  1.00  8.25           H
ATOM   4068 2HZ  LYS 9 251    -146.076-109.660 668.492  1.00  8.25           H
ATOM   4069 3HZ  LYS 9 251    -145.104-108.321 668.421  1.00  8.25           H
ATOM   4070  HN  LYS 9 251    -141.418-114.783 667.139  1.00  8.25           H
ATOM   4071  N   ALA 9 252    -139.920-112.814 665.124  1.00  8.25           N
ATOM   4072  CA  ALA 9 252    -138.872-112.192 664.333  1.00  8.25           C
ATOM   4073  C   ALA 9 252    -138.682-112.980 663.035  1.00  8.25           C
ATOM   4074  O   ALA 9 252    -138.416-112.397 661.985  1.00  8.25           O
ATOM   4075  HA  ALA 9 252    -139.196-111.180 664.090  1.00  8.25           H
ATOM   4076  CB  ALA 9 252    -137.587-112.113 665.160  1.00  8.25           C
ATOM   4077 1HB  ALA 9 252    -137.768-111.518 666.056  1.00  8.25           H
ATOM   4078 2HB  ALA 9 252    -137.277-113.117 665.447  1.00  8.25           H
ATOM   4079 3HB  ALA 9 252    -136.801-111.646 664.567  1.00  8.25           H
ATOM   4080  HN  ALA 9 252    -139.636-113.127 666.031  1.00  8.25           H
ATOM   4081  N   LEU 9 253    -138.827-114.292 663.151  1.00  8.25           N
ATOM   4082  CA  LEU 9 253    -138.679-115.165 661.998  1.00  8.25           C
ATOM   4083  C   LEU 9 253    -139.736-114.804 660.952  1.00  8.25           C
ATOM   4084  O   LEU 9 253    -139.411-114.591 659.785  1.00  8.25           O
ATOM   4085  HA  LEU 9 253    -137.694-114.979 661.572  1.00  8.25           H
ATOM   4086  CB  LEU 9 253    -138.716-116.632 662.430  1.00  8.25           C
ATOM   4087 1HB  LEU 9 253    -137.951-116.786 663.191  1.00  8.25           H
ATOM   4088 2HB  LEU 9 253    -139.679-116.827 662.902  1.00  8.25           H
ATOM   4089  HG  LEU 9 253    -139.260-117.494 660.550  1.00  8.25           H
ATOM   4090  CG  LEU 9 253    -138.507-117.663 661.319  1.00  8.25           C
ATOM   4091  CD1 LEU 9 253    -137.138-117.487 660.659  1.00  8.25           C
ATOM   4092 1HD1 LEU 9 253    -137.069-116.489 660.227  1.00  8.25           H
ATOM   4093 2HD1 LEU 9 253    -136.355-117.614 661.406  1.00  8.25           H
ATOM   4094 3HD1 LEU 9 253    -137.015-118.232 659.873  1.00  8.25           H
ATOM   4095  CD2 LEU 9 253    -138.710-119.085 661.846  1.00  8.25           C
ATOM   4096 1HD2 LEU 9 253    -137.996-119.282 662.645  1.00  8.25           H
ATOM   4097 2HD2 LEU 9 253    -139.724-119.188 662.232  1.00  8.25           H
ATOM   4098 3HD2 LEU 9 253    -138.555-119.798 661.036  1.00  8.25           H
ATOM   4099  HN  LEU 9 253    -139.040-114.757 664.009  1.00  8.25           H
ATOM   4100  N   LYS 9 254    -140.979-114.748 661.408  1.00  8.25           N
ATOM   4101  CA  LYS 9 254    -142.089-114.453 660.519  1.00  8.25           C
ATOM   4102  C   LYS 9 254    -141.832-113.120 659.814  1.00  8.25           C
ATOM   4103  O   LYS 9 254    -141.966-113.022 658.595  1.00  8.25           O
ATOM   4104  HA  LYS 9 254    -142.123-115.240 659.766  1.00  8.25           H
ATOM   4105  CB  LYS 9 254    -143.414-114.499 661.283  1.00  8.25           C
ATOM   4106 1HB  LYS 9 254    -143.519-115.464 661.780  1.00  8.25           H
ATOM   4107 2HB  LYS 9 254    -143.415-113.738 662.062  1.00  8.25           H
ATOM   4108  CG  LYS 9 254    -144.598-114.274 660.340  1.00  8.25           C
ATOM   4109 1HG  LYS 9 254    -144.578-113.252 659.963  1.00  8.25           H
ATOM   4110 2HG  LYS 9 254    -144.512-114.934 659.477  1.00  8.25           H
ATOM   4111  CD  LYS 9 254    -145.926-114.533 661.056  1.00  8.25           C
ATOM   4112 1HD  LYS 9 254    -145.945-115.555 661.436  1.00  8.25           H
ATOM   4113 2HD  LYS 9 254    -146.014-113.872 661.918  1.00  8.25           H
ATOM   4114  CE  LYS 9 254    -147.110-114.312 660.113  1.00  8.25           C
ATOM   4115 1HE  LYS 9 254    -147.174-113.258 659.841  1.00  8.25           H
ATOM   4116 2HE  LYS 9 254    -146.956-114.870 659.189  1.00  8.25           H
ATOM   4117  NZ  LYS 9 254    -148.372-114.743 660.755  1.00  8.25           N
ATOM   4118 1HZ  LYS 9 254    -149.146-114.580 660.121  1.00  8.25           H
ATOM   4119 2HZ  LYS 9 254    -148.318-115.731 660.977  1.00  8.25           H
ATOM   4120 3HZ  LYS 9 254    -148.515-114.212 661.607  1.00  8.25           H
ATOM   4121  HN  LYS 9 254    -141.231-114.900 662.364  1.00  8.25           H
ATOM   4122  N   VAL 9 255    -141.467-112.126 660.611  1.00  8.25           N
ATOM   4123  CA  VAL 9 255    -141.159-110.811 660.075  1.00  8.25           C
ATOM   4124  C   VAL 9 255    -140.165-110.955 658.921  1.00  8.25           C
ATOM   4125  O   VAL 9 255    -140.387-110.422 657.835  1.00  8.25           O
ATOM   4126  HA  VAL 9 255    -142.086-110.388 659.688  1.00  8.25           H
ATOM   4127  HB  VAL 9 255    -139.905-110.449 661.763  1.00  8.25           H
ATOM   4128  CB  VAL 9 255    -140.651-109.897 661.192  1.00  8.25           C
ATOM   4129  CG1 VAL 9 255    -139.975-108.651 660.615  1.00  8.25           C
ATOM   4130 1HG1 VAL 9 255    -139.129-108.951 659.996  1.00  8.25           H
ATOM   4131 2HG1 VAL 9 255    -140.691-108.097 660.008  1.00  8.25           H
ATOM   4132 3HG1 VAL 9 255    -139.623-108.019 661.430  1.00  8.25           H
ATOM   4133  CG2 VAL 9 255    -141.784-109.514 662.145  1.00  8.25           C
ATOM   4134 1HG2 VAL 9 255    -142.563-108.989 661.592  1.00  8.25           H
ATOM   4135 2HG2 VAL 9 255    -142.202-110.415 662.594  1.00  8.25           H
ATOM   4136 3HG2 VAL 9 255    -141.395-108.864 662.929  1.00  8.25           H
ATOM   4137  HN  VAL 9 255    -141.381-112.208 661.604  1.00  8.25           H
ATOM   4138  N   THR 9 256    -139.090-111.679 659.196  1.00  8.25           N
ATOM   4139  CA  THR 9 256    -137.990-111.773 658.251  1.00  8.25           C
ATOM   4140  C   THR 9 256    -138.464-112.405 656.941  1.00  8.25           C
ATOM   4141  O   THR 9 256    -138.170-111.896 655.860  1.00  8.25           O
ATOM   4142  HA  THR 9 256    -137.651-110.764 658.016  1.00  8.25           H
ATOM   4143  HB  THR 9 256    -137.229-113.459 659.391  1.00  8.25           H
ATOM   4144  CB  THR 9 256    -136.854-112.548 658.923  1.00  8.25           C
ATOM   4145  OG1 THR 9 256    -136.262-111.601 659.807  1.00  8.25           O
ATOM   4146  HG1 THR 9 256    -136.588-111.754 660.740  1.00  8.25           H
ATOM   4147  CG2 THR 9 256    -135.730-112.902 657.948  1.00  8.25           C
ATOM   4148 1HG2 THR 9 256    -135.310-111.987 657.531  1.00  8.25           H
ATOM   4149 2HG2 THR 9 256    -136.128-113.520 657.143  1.00  8.25           H
ATOM   4150 3HG2 THR 9 256    -134.950-113.451 658.476  1.00  8.25           H
ATOM   4151  HN  THR 9 256    -138.964-112.194 660.044  1.00  8.25           H
ATOM   4152  N   ILE 9 257    -139.191-113.504 657.080  1.00  8.25           N
ATOM   4153  CA  ILE 9 257    -139.650-114.249 655.921  1.00  8.25           C
ATOM   4154  C   ILE 9 257    -140.535-113.347 655.057  1.00  8.25           C
ATOM   4155  O   ILE 9 257    -140.372-113.295 653.839  1.00  8.25           O
ATOM   4156  HA  ILE 9 257    -138.770-114.526 655.341  1.00  8.25           H
ATOM   4157  HB  ILE 9 257    -141.072-115.306 657.120  1.00  8.25           H
ATOM   4158  CB  ILE 9 257    -140.334-115.547 656.355  1.00  8.25           C
ATOM   4159  CG1 ILE 9 257    -139.328-116.512 656.985  1.00  8.25           C
ATOM   4160 1HG1 ILE 9 257    -138.642-116.879 656.222  1.00  8.25           H
ATOM   4161 2HG1 ILE 9 257    -138.728-115.984 657.726  1.00  8.25           H
ATOM   4162  CG2 ILE 9 257    -141.088-116.187 655.187  1.00  8.25           C
ATOM   4163 1HG2 ILE 9 257    -141.848-115.496 654.823  1.00  8.25           H
ATOM   4164 2HG2 ILE 9 257    -140.387-116.413 654.382  1.00  8.25           H
ATOM   4165 3HG2 ILE 9 257    -141.564-117.108 655.523  1.00  8.25           H
ATOM   4166  CD1 ILE 9 257    -140.042-117.693 657.647  1.00  8.25           C
ATOM   4167 1HD1 ILE 9 257    -140.709-117.324 658.426  1.00  8.25           H
ATOM   4168 2HD1 ILE 9 257    -140.622-118.233 656.898  1.00  8.25           H
ATOM   4169 3HD1 ILE 9 257    -139.304-118.363 658.087  1.00  8.25           H
ATOM   4170  HN  ILE 9 257    -139.466-113.884 657.963  1.00  8.25           H
ATOM   4171  N   THR 9 258    -141.452-112.660 655.722  1.00  8.25           N
ATOM   4172  CA  THR 9 258    -142.416-111.828 655.023  1.00  8.25           C
ATOM   4173  C   THR 9 258    -141.698-110.819 654.124  1.00  8.25           C
ATOM   4174  O   THR 9 258    -142.068-110.642 652.965  1.00  8.25           O
ATOM   4175  HA  THR 9 258    -143.014-112.467 654.373  1.00  8.25           H
ATOM   4176  HB  THR 9 258    -142.744-110.543 656.744  1.00  8.25           H
ATOM   4177  CB  THR 9 258    -143.322-111.173 656.069  1.00  8.25           C
ATOM   4178  OG1 THR 9 258    -143.998-112.270 656.678  1.00  8.25           O
ATOM   4179  HG1 THR 9 258    -143.467-112.611 657.454  1.00  8.25           H
ATOM   4180  CG2 THR 9 258    -144.444-110.348 655.437  1.00  8.25           C
ATOM   4181 1HG2 THR 9 258    -145.063-110.994 654.813  1.00  8.25           H
ATOM   4182 2HG2 THR 9 258    -144.013-109.557 654.824  1.00  8.25           H
ATOM   4183 3HG2 THR 9 258    -145.057-109.906 656.222  1.00  8.25           H
ATOM   4184  HN  THR 9 258    -141.541-112.665 656.718  1.00  8.25           H
ATOM   4185  N   VAL 9 259    -140.684-110.184 654.694  1.00  8.25           N
ATOM   4186  CA  VAL 9 259    -139.964-109.138 653.987  1.00  8.25           C
ATOM   4187  C   VAL 9 259    -139.282-109.737 652.756  1.00  8.25           C
ATOM   4188  O   VAL 9 259    -139.347-109.168 651.667  1.00  8.25           O
ATOM   4189  HA  VAL 9 259    -140.696-108.400 653.659  1.00  8.25           H
ATOM   4190  HB  VAL 9 259    -138.351-109.212 655.383  1.00  8.25           H
ATOM   4191  CB  VAL 9 259    -138.984-108.445 654.936  1.00  8.25           C
ATOM   4192  CG1 VAL 9 259    -138.079-107.473 654.175  1.00  8.25           C
ATOM   4193 1HG1 VAL 9 259    -137.511-108.020 653.423  1.00  8.25           H
ATOM   4194 2HG1 VAL 9 259    -138.691-106.714 653.688  1.00  8.25           H
ATOM   4195 3HG1 VAL 9 259    -137.393-106.995 654.873  1.00  8.25           H
ATOM   4196  CG2 VAL 9 259    -139.727-107.731 656.067  1.00  8.25           C
ATOM   4197 1HG2 VAL 9 259    -140.396-106.980 655.645  1.00  8.25           H
ATOM   4198 2HG2 VAL 9 259    -140.309-108.457 656.635  1.00  8.25           H
ATOM   4199 3HG2 VAL 9 259    -139.007-107.247 656.726  1.00  8.25           H
ATOM   4200  HN  VAL 9 259    -140.355-110.373 655.619  1.00  8.25           H
ATOM   4201  N   LEU 9 260    -138.644-110.878 652.969  1.00  8.25           N
ATOM   4202  CA  LEU 9 260    -137.909-111.536 651.902  1.00  8.25           C
ATOM   4203  C   LEU 9 260    -138.875-111.900 650.772  1.00  8.25           C
ATOM   4204  O   LEU 9 260    -138.585-111.660 649.601  1.00  8.25           O
ATOM   4205  HA  LEU 9 260    -137.182-110.820 651.517  1.00  8.25           H
ATOM   4206  CB  LEU 9 260    -137.124-112.730 652.448  1.00  8.25           C
ATOM   4207 1HB  LEU 9 260    -136.418-112.364 653.194  1.00  8.25           H
ATOM   4208 2HB  LEU 9 260    -137.819-113.391 652.965  1.00  8.25           H
ATOM   4209  HG  LEU 9 260    -137.064-113.945 650.689  1.00  8.25           H
ATOM   4210  CG  LEU 9 260    -136.352-113.554 651.416  1.00  8.25           C
ATOM   4211  CD1 LEU 9 260    -135.358-112.680 650.649  1.00  8.25           C
ATOM   4212 1HD1 LEU 9 260    -135.896-111.886 650.130  1.00  8.25           H
ATOM   4213 2HD1 LEU 9 260    -134.646-112.239 651.347  1.00  8.25           H
ATOM   4214 3HD1 LEU 9 260    -134.822-113.290 649.921  1.00  8.25           H
ATOM   4215  CD2 LEU 9 260    -135.670-114.756 652.072  1.00  8.25           C
ATOM   4216 1HD2 LEU 9 260    -134.972-114.407 652.833  1.00  8.25           H
ATOM   4217 2HD2 LEU 9 260    -136.424-115.393 652.535  1.00  8.25           H
ATOM   4218 3HD2 LEU 9 260    -135.128-115.324 651.316  1.00  8.25           H
ATOM   4219  HN  LEU 9 260    -138.623-111.352 653.850  1.00  8.25           H
ATOM   4220  N   THR 9 261    -140.003-112.473 651.164  1.00  8.25           N
ATOM   4221  CA  THR 9 261    -140.976-112.949 650.195  1.00  8.25           C
ATOM   4222  C   THR 9 261    -141.498-111.787 649.348  1.00  8.25           C
ATOM   4223  O   THR 9 261    -141.670-111.925 648.138  1.00  8.25           O
ATOM   4224  HA  THR 9 261    -140.476-113.640 649.517  1.00  8.25           H
ATOM   4225  HB  THR 9 261    -142.610-113.013 651.625  1.00  8.25           H
ATOM   4226  CB  THR 9 261    -142.078-113.689 650.957  1.00  8.25           C
ATOM   4227  OG1 THR 9 261    -141.398-114.770 651.589  1.00  8.25           O
ATOM   4228  HG1 THR 9 261    -141.053-114.482 652.481  1.00  8.25           H
ATOM   4229  CG2 THR 9 261    -143.078-114.373 650.022  1.00  8.25           C
ATOM   4230 1HG2 THR 9 261    -142.555-115.099 649.399  1.00  8.25           H
ATOM   4231 2HG2 THR 9 261    -143.552-113.625 649.387  1.00  8.25           H
ATOM   4232 3HG2 THR 9 261    -143.838-114.883 650.613  1.00  8.25           H
ATOM   4233  HN  THR 9 261    -140.256-112.614 652.121  1.00  8.25           H
ATOM   4234  N   VAL 9 262    -141.735-110.669 650.017  1.00  8.25           N
ATOM   4235  CA  VAL 9 262    -142.301-109.506 649.354  1.00  8.25           C
ATOM   4236  C   VAL 9 262    -141.327-109.010 648.283  1.00  8.25           C
ATOM   4237  O   VAL 9 262    -141.731-108.714 647.160  1.00  8.25           O
ATOM   4238  HA  VAL 9 262    -143.225-109.820 648.869  1.00  8.25           H
ATOM   4239  HB  VAL 9 262    -141.776-108.283 651.023  1.00  8.25           H
ATOM   4240  CB  VAL 9 262    -142.649-108.432 650.388  1.00  8.25           C
ATOM   4241  CG1 VAL 9 262    -142.969-107.100 649.707  1.00  8.25           C
ATOM   4242 1HG1 VAL 9 262    -142.103-106.767 649.136  1.00  8.25           H
ATOM   4243 2HG1 VAL 9 262    -143.819-107.229 649.037  1.00  8.25           H
ATOM   4244 3HG1 VAL 9 262    -143.214-106.355 650.465  1.00  8.25           H
ATOM   4245  CG2 VAL 9 262    -143.807-108.885 651.279  1.00  8.25           C
ATOM   4246 1HG2 VAL 9 262    -144.686-109.076 650.664  1.00  8.25           H
ATOM   4247 2HG2 VAL 9 262    -143.526-109.798 651.804  1.00  8.25           H
ATOM   4248 3HG2 VAL 9 262    -144.035-108.104 652.004  1.00  8.25           H
ATOM   4249  HN  VAL 9 262    -141.548-110.550 650.992  1.00  8.25           H
ATOM   4250  N   PHE 9 263    -140.061-108.936 648.669  1.00  8.25           N
ATOM   4251  CA  PHE 9 263    -139.027-108.479 647.757  1.00  8.25           C
ATOM   4252  C   PHE 9 263    -138.933-109.391 646.532  1.00  8.25           C
ATOM   4253  O   PHE 9 263    -138.996-108.921 645.397  1.00  8.25           O
ATOM   4254  HA  PHE 9 263    -139.298-107.472 647.438  1.00  8.25           H
ATOM   4255  CB  PHE 9 263    -137.702-108.532 648.520  1.00  8.25           C
ATOM   4256 1HB  PHE 9 263    -137.784-107.916 649.415  1.00  8.25           H
ATOM   4257 2HB  PHE 9 263    -137.527-109.556 648.853  1.00  8.25           H
ATOM   4258  CG  PHE 9 263    -136.495-108.064 647.705  1.00  8.25           C
ATOM   4259  HD1 PHE 9 263    -136.088-110.005 646.938  1.00  8.25           H
ATOM   4260  CD1 PHE 9 263    -135.791-108.956 646.957  1.00  8.25           C
ATOM   4261  HD2 PHE 9 263    -136.688-106.040 648.328  1.00  8.25           H
ATOM   4262  CD2 PHE 9 263    -136.125-106.755 647.728  1.00  8.25           C
ATOM   4263  CE1 PHE 9 263    -134.671-108.521 646.201  1.00  8.25           C
ATOM   4264  HE1 PHE 9 263    -134.108-109.236 645.601  1.00  8.25           H
ATOM   4265  CE2 PHE 9 263    -135.005-106.320 646.972  1.00  8.25           C
ATOM   4266  HE2 PHE 9 263    -134.708-105.272 646.991  1.00  8.25           H
ATOM   4267  CZ  PHE 9 263    -134.301-107.212 646.224  1.00  8.25           C
ATOM   4268  HZ  PHE 9 263    -133.442-106.878 645.643  1.00  8.25           H
ATOM   4269  HN  PHE 9 263    -139.740-109.181 649.584  1.00  8.25           H
ATOM   4270  N   VAL 9 264    -138.785-110.680 646.804  1.00  8.25           N
ATOM   4271  CA  VAL 9 264    -138.555-111.646 645.743  1.00  8.25           C
ATOM   4272  C   VAL 9 264    -139.700-111.569 644.731  1.00  8.25           C
ATOM   4273  O   VAL 9 264    -139.464-111.473 643.528  1.00  8.25           O
ATOM   4274  HA  VAL 9 264    -137.626-111.372 645.244  1.00  8.25           H
ATOM   4275  HB  VAL 9 264    -139.228-113.240 646.994  1.00  8.25           H
ATOM   4276  CB  VAL 9 264    -138.378-113.044 646.339  1.00  8.25           C
ATOM   4277  CG1 VAL 9 264    -138.375-114.111 645.243  1.00  8.25           C
ATOM   4278 1HG1 VAL 9 264    -139.321-114.079 644.702  1.00  8.25           H
ATOM   4279 2HG1 VAL 9 264    -137.554-113.919 644.552  1.00  8.25           H
ATOM   4280 3HG1 VAL 9 264    -138.247-115.095 645.694  1.00  8.25           H
ATOM   4281  CG2 VAL 9 264    -137.105-113.123 647.185  1.00  8.25           C
ATOM   4282 1HG2 VAL 9 264    -136.241-112.897 646.561  1.00  8.25           H
ATOM   4283 2HG2 VAL 9 264    -137.165-112.401 647.999  1.00  8.25           H
ATOM   4284 3HG2 VAL 9 264    -137.004-114.127 647.596  1.00  8.25           H
ATOM   4285  HN  VAL 9 264    -138.820-111.064 647.726  1.00  8.25           H
ATOM   4286  N   LEU 9 265    -140.916-111.612 645.257  1.00  8.25           N
ATOM   4287  CA  LEU 9 265    -142.093-111.720 644.412  1.00  8.25           C
ATOM   4288  C   LEU 9 265    -142.219-110.458 643.555  1.00  8.25           C
ATOM   4289  O   LEU 9 265    -142.758-110.505 642.451  1.00  8.25           O
ATOM   4290  HA  LEU 9 265    -141.943-112.573 643.750  1.00  8.25           H
ATOM   4291  CB  LEU 9 265    -143.334-112.016 645.257  1.00  8.25           C
ATOM   4292 1HB  LEU 9 265    -143.375-111.293 646.072  1.00  8.25           H
ATOM   4293 2HB  LEU 9 265    -144.217-111.851 644.639  1.00  8.25           H
ATOM   4294  HG  LEU 9 265    -142.538-113.583 646.475  1.00  8.25           H
ATOM   4295  CG  LEU 9 265    -143.419-113.422 645.854  1.00  8.25           C
ATOM   4296  CD1 LEU 9 265    -144.643-113.559 646.762  1.00  8.25           C
ATOM   4297 1HD1 LEU 9 265    -144.575-112.837 647.575  1.00  8.25           H
ATOM   4298 2HD1 LEU 9 265    -145.547-113.370 646.183  1.00  8.25           H
ATOM   4299 3HD1 LEU 9 265    -144.679-114.567 647.173  1.00  8.25           H
ATOM   4300  CD2 LEU 9 265    -143.398-114.487 644.756  1.00  8.25           C
ATOM   4301 1HD2 LEU 9 265    -144.247-114.338 644.089  1.00  8.25           H
ATOM   4302 2HD2 LEU 9 265    -142.471-114.404 644.187  1.00  8.25           H
ATOM   4303 3HD2 LEU 9 265    -143.459-115.476 645.208  1.00  8.25           H
ATOM   4304  HN  LEU 9 265    -141.103-111.575 646.239  1.00  8.25           H
ATOM   4305  N   SER 9 266    -141.711-109.361 644.098  1.00  8.25           N
ATOM   4306  CA  SER 9 266    -141.844-108.072 643.441  1.00  8.25           C
ATOM   4307  C   SER 9 266    -140.757-107.912 642.377  1.00  8.25           C
ATOM   4308  O   SER 9 266    -141.023-107.418 641.282  1.00  8.25           O
ATOM   4309  HA  SER 9 266    -142.832-108.083 642.980  1.00  8.25           H
ATOM   4310  CB  SER 9 266    -141.768-106.927 644.454  1.00  8.25           C
ATOM   4311 1HB  SER 9 266    -141.955-105.981 643.946  1.00  8.25           H
ATOM   4312 2HB  SER 9 266    -142.554-107.050 645.199  1.00  8.25           H
ATOM   4313  HG  SER 9 266    -140.500-107.480 645.900  1.00  8.25           H
ATOM   4314  OG  SER 9 266    -140.502-106.874 645.105  1.00  8.25           O
ATOM   4315  HN  SER 9 266    -141.218-109.344 644.967  1.00  8.25           H
ATOM   4316  N   GLN 9 267    -139.555-108.339 642.735  1.00  8.25           N
ATOM   4317  CA  GLN 9 267    -138.375-107.989 641.963  1.00  8.25           C
ATOM   4318  C   GLN 9 267    -138.044-109.103 640.967  1.00  8.25           C
ATOM   4319  O   GLN 9 267    -137.562-108.834 639.868  1.00  8.25           O
ATOM   4320  HA  GLN 9 267    -138.641-107.079 641.425  1.00  8.25           H
ATOM   4321  CB  GLN 9 267    -137.185-107.701 642.880  1.00  8.25           C
ATOM   4322 1HB  GLN 9 267    -136.990-108.567 643.512  1.00  8.25           H
ATOM   4323 2HB  GLN 9 267    -136.290-107.536 642.279  1.00  8.25           H
ATOM   4324  CG  GLN 9 267    -137.451-106.474 643.755  1.00  8.25           C
ATOM   4325 1HG  GLN 9 267    -138.311-106.662 644.398  1.00  8.25           H
ATOM   4326 2HG  GLN 9 267    -136.597-106.296 644.407  1.00  8.25           H
ATOM   4327  CD  GLN 9 267    -137.712-105.234 642.896  1.00  8.25           C
ATOM   4328  OE1 GLN 9 267    -137.124-105.042 641.845  1.00  8.25           O
ATOM   4329  NE2 GLN 9 267    -138.622-104.408 643.402  1.00  8.25           N
ATOM   4330 1HE2 GLN 9 267    -139.067-104.625 644.271  1.00  8.25           H
ATOM   4331 2HE2 GLN 9 267    -138.861-103.568 642.914  1.00  8.25           H
ATOM   4332  HN  GLN 9 267    -139.381-108.912 643.536  1.00  8.25           H
ATOM   4333  N   PHE 9 268    -138.314-110.329 641.389  1.00  8.25           N
ATOM   4334  CA  PHE 9 268    -137.910-111.492 640.617  1.00  8.25           C
ATOM   4335  C   PHE 9 268    -138.465-111.424 639.192  1.00  8.25           C
ATOM   4336  O   PHE 9 268    -137.714-111.535 638.224  1.00  8.25           O
ATOM   4337  HA  PHE 9 268    -136.821-111.494 640.581  1.00  8.25           H
ATOM   4338  CB  PHE 9 268    -138.493-112.720 641.320  1.00  8.25           C
ATOM   4339 1HB  PHE 9 268    -138.160-112.724 642.357  1.00  8.25           H
ATOM   4340 2HB  PHE 9 268    -139.579-112.637 641.334  1.00  8.25           H
ATOM   4341  CG  PHE 9 268    -138.106-114.050 640.670  1.00  8.25           C
ATOM   4342  HD1 PHE 9 268    -139.907-114.180 639.546  1.00  8.25           H
ATOM   4343  CD1 PHE 9 268    -138.953-114.648 639.789  1.00  8.25           C
ATOM   4344  HD2 PHE 9 268    -136.238-114.156 641.679  1.00  8.25           H
ATOM   4345  CD2 PHE 9 268    -136.916-114.635 640.973  1.00  8.25           C
ATOM   4346  CE1 PHE 9 268    -138.595-115.883 639.187  1.00  8.25           C
ATOM   4347  HE1 PHE 9 268    -139.273-116.362 638.481  1.00  8.25           H
ATOM   4348  CE2 PHE 9 268    -136.558-115.870 640.370  1.00  8.25           C
ATOM   4349  HE2 PHE 9 268    -135.604-116.338 640.613  1.00  8.25           H
ATOM   4350  CZ  PHE 9 268    -137.405-116.468 639.490  1.00  8.25           C
ATOM   4351  HZ  PHE 9 268    -137.129-117.415 639.027  1.00  8.25           H
ATOM   4352  HN  PHE 9 268    -138.798-110.534 642.239  1.00  8.25           H
ATOM   4353  N   PRO 9 269    -139.783-111.240 639.039  1.00  8.25           N
ATOM   4354  CA  PRO 9 269    -140.407-111.322 637.716  1.00  8.25           C
ATOM   4355  C   PRO 9 269    -139.727-110.419 636.700  1.00  8.25           C
ATOM   4356  O   PRO 9 269    -139.478-110.829 635.568  1.00  8.25           O
ATOM   4357  HA  PRO 9 269    -140.303-112.331 637.315  1.00  8.25           H
ATOM   4358  CB  PRO 9 269    -141.855-110.900 637.971  1.00  8.25           C
ATOM   4359 1HB  PRO 9 269    -141.993-109.829 637.824  1.00  8.25           H
ATOM   4360 2HB  PRO 9 269    -142.546-111.405 637.295  1.00  8.25           H
ATOM   4361  CG  PRO 9 269    -142.090-111.305 639.422  1.00  8.25           C
ATOM   4362 1HG  PRO 9 269    -142.931-110.768 639.861  1.00  8.25           H
ATOM   4363 2HG  PRO 9 269    -142.322-112.366 639.514  1.00  8.25           H
ATOM   4364  CD  PRO 9 269    -140.773-110.948 640.091  1.00  8.25           C
ATOM   4365 1HD  PRO 9 269    -140.742-109.901 640.391  1.00  8.25           H
ATOM   4366 2HD  PRO 9 269    -140.603-111.539 640.991  1.00  8.25           H
ATOM   4367  N   TYR 9 270    -139.443-109.200 637.136  1.00  8.25           N
ATOM   4368  CA  TYR 9 270    -138.887-108.197 636.244  1.00  8.25           C
ATOM   4369  C   TYR 9 270    -137.474-108.580 635.802  1.00  8.25           C
ATOM   4370  O   TYR 9 270    -137.132-108.454 634.627  1.00  8.25           O
ATOM   4371  HA  TYR 9 270    -139.530-108.133 635.367  1.00  8.25           H
ATOM   4372  CB  TYR 9 270    -138.821-106.902 637.056  1.00  8.25           C
ATOM   4373 1HB  TYR 9 270    -139.833-106.606 637.333  1.00  8.25           H
ATOM   4374 2HB  TYR 9 270    -138.280-107.093 637.983  1.00  8.25           H
ATOM   4375  CG  TYR 9 270    -138.150-105.740 636.320  1.00  8.25           C
ATOM   4376  HD1 TYR 9 270    -136.693-105.417 637.860  1.00  8.25           H
ATOM   4377  CD1 TYR 9 270    -137.068-105.097 636.888  1.00  8.25           C
ATOM   4378  HD2 TYR 9 270    -139.480-105.843 634.642  1.00  8.25           H
ATOM   4379  CD2 TYR 9 270    -138.626-105.335 635.090  1.00  8.25           C
ATOM   4380  CE1 TYR 9 270    -136.437-104.004 636.195  1.00  8.25           C
ATOM   4381  HE1 TYR 9 270    -135.582-103.487 636.632  1.00  8.25           H
ATOM   4382  HE2 TYR 9 270    -138.360-103.912 633.425  1.00  8.25           H
ATOM   4383  CE2 TYR 9 270    -137.994-104.242 634.398  1.00  8.25           C
ATOM   4384  CZ  TYR 9 270    -136.931-103.630 634.985  1.00  8.25           C
ATOM   4385  OH  TYR 9 270    -136.334-102.598 634.331  1.00  8.25           O
ATOM   4386  HH  TYR 9 270    -136.613-102.594 633.371  1.00  8.25           H
ATOM   4387  HN  TYR 9 270    -139.587-108.896 638.078  1.00  8.25           H
ATOM   4388  N   ASN 9 271    -136.690-109.039 636.766  1.00  8.25           N
ATOM   4389  CA  ASN 9 271    -135.295-109.357 636.510  1.00  8.25           C
ATOM   4390  C   ASN 9 271    -135.216-110.588 635.605  1.00  8.25           C
ATOM   4391  O   ASN 9 271    -134.234-110.773 634.886  1.00  8.25           O
ATOM   4392  HA  ASN 9 271    -134.880-108.466 636.039  1.00  8.25           H
ATOM   4393  CB  ASN 9 271    -134.555-109.678 637.810  1.00  8.25           C
ATOM   4394 1HB  ASN 9 271    -135.176-110.318 638.438  1.00  8.25           H
ATOM   4395 2HB  ASN 9 271    -133.646-110.236 637.587  1.00  8.25           H
ATOM   4396  CG  ASN 9 271    -134.202-108.398 638.570  1.00  8.25           C
ATOM   4397  OD1 ASN 9 271    -133.314-107.649 638.197  1.00  8.25           O
ATOM   4398  ND2 ASN 9 271    -134.944-108.189 639.653  1.00  8.25           N
ATOM   4399 1HD2 ASN 9 271    -135.658-108.843 639.904  1.00  8.25           H
ATOM   4400 2HD2 ASN 9 271    -134.789-107.378 640.217  1.00  8.25           H
ATOM   4401  HN  ASN 9 271    -136.993-109.194 637.707  1.00  8.25           H
ATOM   4402  N   CYS 9 272    -136.262-111.399 635.669  1.00  8.25           N
ATOM   4403  CA  CYS 9 272    -136.384-112.535 634.771  1.00  8.25           C
ATOM   4404  C   CYS 9 272    -136.442-112.009 633.336  1.00  8.25           C
ATOM   4405  O   CYS 9 272    -135.743-112.513 632.457  1.00  8.25           O
ATOM   4406  HA  CYS 9 272    -135.497-113.151 634.922  1.00  8.25           H
ATOM   4407  CB  CYS 9 272    -137.601-113.397 635.112  1.00  8.25           C
ATOM   4408 1HB  CYS 9 272    -138.490-112.771 635.192  1.00  8.25           H
ATOM   4409 2HB  CYS 9 272    -137.787-114.113 634.311  1.00  8.25           H
ATOM   4410  HG  CYS 9 272    -137.531-113.236 637.478  1.00  8.25           H
ATOM   4411  SG  CYS 9 272    -137.318-114.284 636.688  1.00  8.25           S
ATOM   4412  HN  CYS 9 272    -137.015-111.291 636.318  1.00  8.25           H
ATOM   4413  N   ILE 9 273    -137.281-111.002 633.142  1.00  8.25           N
ATOM   4414  CA  ILE 9 273    -137.485-110.443 631.816  1.00  8.25           C
ATOM   4415  C   ILE 9 273    -136.225-109.689 631.386  1.00  8.25           C
ATOM   4416  O   ILE 9 273    -135.844-109.728 630.217  1.00  8.25           O
ATOM   4417  HA  ILE 9 273    -137.641-111.276 631.131  1.00  8.25           H
ATOM   4418  HB  ILE 9 273    -138.652-108.798 632.529  1.00  8.25           H
ATOM   4419  CB  ILE 9 273    -138.754-109.588 631.785  1.00  8.25           C
ATOM   4420  CG1 ILE 9 273    -139.982-110.415 632.171  1.00  8.25           C
ATOM   4421 1HG1 ILE 9 273    -139.852-110.820 633.175  1.00  8.25           H
ATOM   4422 2HG1 ILE 9 273    -140.863-109.774 632.197  1.00  8.25           H
ATOM   4423  CG2 ILE 9 273    -138.924-108.909 630.425  1.00  8.25           C
ATOM   4424 1HG2 ILE 9 273    -138.066-108.267 630.229  1.00  8.25           H
ATOM   4425 2HG2 ILE 9 273    -138.995-109.668 629.646  1.00  8.25           H
ATOM   4426 3HG2 ILE 9 273    -139.834-108.308 630.430  1.00  8.25           H
ATOM   4427  CD1 ILE 9 273    -140.206-111.559 631.179  1.00  8.25           C
ATOM   4428 1HD1 ILE 9 273    -140.360-111.150 630.181  1.00  8.25           H
ATOM   4429 2HD1 ILE 9 273    -139.332-112.211 631.174  1.00  8.25           H
ATOM   4430 3HD1 ILE 9 273    -141.085-112.131 631.477  1.00  8.25           H
ATOM   4431  HN  ILE 9 273    -137.814-110.571 633.869  1.00  8.25           H
ATOM   4432  N   LEU 9 274    -135.614-109.021 632.353  1.00  8.25           N
ATOM   4433  CA  LEU 9 274    -134.370-108.313 632.103  1.00  8.25           C
ATOM   4434  C   LEU 9 274    -133.326-109.298 631.574  1.00  8.25           C
ATOM   4435  O   LEU 9 274    -132.564-108.972 630.665  1.00  8.25           O
ATOM   4436  HA  LEU 9 274    -134.566-107.570 631.331  1.00  8.25           H
ATOM   4437  CB  LEU 9 274    -133.923-107.557 633.356  1.00  8.25           C
ATOM   4438 1HB  LEU 9 274    -134.123-108.184 634.225  1.00  8.25           H
ATOM   4439 2HB  LEU 9 274    -132.843-107.416 633.305  1.00  8.25           H
ATOM   4440  HG  LEU 9 274    -135.656-106.336 633.640  1.00  8.25           H
ATOM   4441  CG  LEU 9 274    -134.577-106.193 633.585  1.00  8.25           C
ATOM   4442  CD1 LEU 9 274    -134.132-105.588 634.918  1.00  8.25           C
ATOM   4443 1HD1 LEU 9 274    -134.418-106.254 635.732  1.00  8.25           H
ATOM   4444 2HD1 LEU 9 274    -133.049-105.461 634.916  1.00  8.25           H
ATOM   4445 3HD1 LEU 9 274    -134.611-104.619 635.056  1.00  8.25           H
ATOM   4446  CD2 LEU 9 274    -134.306-105.251 632.410  1.00  8.25           C
ATOM   4447 1HD2 LEU 9 274    -133.231-105.109 632.298  1.00  8.25           H
ATOM   4448 2HD2 LEU 9 274    -134.712-105.684 631.496  1.00  8.25           H
ATOM   4449 3HD2 LEU 9 274    -134.782-104.288 632.599  1.00  8.25           H
ATOM   4450  HN  LEU 9 274    -135.955-108.958 633.291  1.00  8.25           H
ATOM   4451  N   LEU 9 275    -133.323-110.483 632.166  1.00  8.25           N
ATOM   4452  CA  LEU 9 275    -132.369-111.510 631.782  1.00  8.25           C
ATOM   4453  C   LEU 9 275    -132.585-111.876 630.312  1.00  8.25           C
ATOM   4454  O   LEU 9 275    -131.627-111.976 629.547  1.00  8.25           O
ATOM   4455  HA  LEU 9 275    -131.371-111.084 631.889  1.00  8.25           H
ATOM   4456  CB  LEU 9 275    -132.456-112.705 632.733  1.00  8.25           C
ATOM   4457 1HB  LEU 9 275    -132.240-112.357 633.743  1.00  8.25           H
ATOM   4458 2HB  LEU 9 275    -133.484-113.069 632.734  1.00  8.25           H
ATOM   4459  HG  LEU 9 275    -131.728-114.211 631.400  1.00  8.25           H
ATOM   4460  CG  LEU 9 275    -131.528-113.880 632.419  1.00  8.25           C
ATOM   4461  CD1 LEU 9 275    -130.061-113.451 632.476  1.00  8.25           C
ATOM   4462 1HD1 LEU 9 275    -129.885-112.662 631.745  1.00  8.25           H
ATOM   4463 2HD1 LEU 9 275    -129.829-113.080 633.475  1.00  8.25           H
ATOM   4464 3HD1 LEU 9 275    -129.423-114.305 632.250  1.00  8.25           H
ATOM   4465  CD2 LEU 9 275    -131.815-115.066 633.343  1.00  8.25           C
ATOM   4466 1HD2 LEU 9 275    -131.660-114.766 634.379  1.00  8.25           H
ATOM   4467 2HD2 LEU 9 275    -132.847-115.390 633.208  1.00  8.25           H
ATOM   4468 3HD2 LEU 9 275    -131.141-115.888 633.098  1.00  8.25           H
ATOM   4469  HN  LEU 9 275    -133.956-110.746 632.894  1.00  8.25           H
ATOM   4470  N   VAL 9 276    -133.848-112.067 629.962  1.00  8.25           N
ATOM   4471  CA  VAL 9 276    -134.203-112.410 628.595  1.00  8.25           C
ATOM   4472  C   VAL 9 276    -133.698-111.316 627.652  1.00  8.25           C
ATOM   4473  O   VAL 9 276    -133.099-111.610 626.619  1.00  8.25           O
ATOM   4474  HA  VAL 9 276    -133.698-113.345 628.350  1.00  8.25           H
ATOM   4475  HB  VAL 9 276    -136.215-111.756 628.872  1.00  8.25           H
ATOM   4476  CB  VAL 9 276    -135.711-112.643 628.489  1.00  8.25           C
ATOM   4477  CG1 VAL 9 276    -136.135-112.831 627.031  1.00  8.25           C
ATOM   4478 1HG1 VAL 9 276    -135.878-111.939 626.460  1.00  8.25           H
ATOM   4479 2HG1 VAL 9 276    -135.617-113.694 626.610  1.00  8.25           H
ATOM   4480 3HG1 VAL 9 276    -137.211-112.995 626.984  1.00  8.25           H
ATOM   4481  CG2 VAL 9 276    -136.143-113.836 629.344  1.00  8.25           C
ATOM   4482 1HG2 VAL 9 276    -135.626-114.733 629.004  1.00  8.25           H
ATOM   4483 2HG2 VAL 9 276    -135.892-113.645 630.387  1.00  8.25           H
ATOM   4484 3HG2 VAL 9 276    -137.220-113.979 629.250  1.00  8.25           H
ATOM   4485  HN  VAL 9 276    -134.621-111.990 630.592  1.00  8.25           H
ATOM   4486  N   GLN 9 277    -133.961-110.077 628.041  1.00  8.25           N
ATOM   4487  CA  GLN 9 277    -133.549-108.938 627.238  1.00  8.25           C
ATOM   4488  C   GLN 9 277    -132.024-108.889 627.128  1.00  8.25           C
ATOM   4489  O   GLN 9 277    -131.485-108.417 626.128  1.00  8.25           O
ATOM   4490  HA  GLN 9 277    -133.986-109.104 626.254  1.00  8.25           H
ATOM   4491  CB  GLN 9 277    -134.099-107.632 627.817  1.00  8.25           C
ATOM   4492 1HB  GLN 9 277    -133.907-107.596 628.889  1.00  8.25           H
ATOM   4493 2HB  GLN 9 277    -133.578-106.785 627.371  1.00  8.25           H
ATOM   4494  CG  GLN 9 277    -135.602-107.508 627.557  1.00  8.25           C
ATOM   4495 1HG  GLN 9 277    -135.796-107.569 626.487  1.00  8.25           H
ATOM   4496 2HG  GLN 9 277    -136.125-108.342 628.025  1.00  8.25           H
ATOM   4497  CD  GLN 9 277    -136.145-106.186 628.105  1.00  8.25           C
ATOM   4498  OE1 GLN 9 277    -135.572-105.568 628.987  1.00  8.25           O
ATOM   4499  NE2 GLN 9 277    -137.278-105.789 627.533  1.00  8.25           N
ATOM   4500 1HE2 GLN 9 277    -137.697-106.344 626.814  1.00  8.25           H
ATOM   4501 2HE2 GLN 9 277    -137.712-104.936 627.823  1.00  8.25           H
ATOM   4502  HN  GLN 9 277    -134.444-109.846 628.886  1.00  8.25           H
ATOM   4503  N   THR 9 278    -131.371-109.384 628.170  1.00  8.25           N
ATOM   4504  CA  THR 9 278    -129.919-109.413 628.198  1.00  8.25           C
ATOM   4505  C   THR 9 278    -129.385-110.407 627.166  1.00  8.25           C
ATOM   4506  O   THR 9 278    -128.451-110.100 626.427  1.00  8.25           O
ATOM   4507  HA  THR 9 278    -129.550-108.427 627.914  1.00  8.25           H
ATOM   4508  HB  THR 9 278    -129.690-110.768 629.881  1.00  8.25           H
ATOM   4509  CB  THR 9 278    -129.480-109.728 629.630  1.00  8.25           C
ATOM   4510  OG1 THR 9 278    -130.155-108.755 630.422  1.00  8.25           O
ATOM   4511  HG1 THR 9 278    -131.072-109.080 630.655  1.00  8.25           H
ATOM   4512  CG2 THR 9 278    -127.997-109.437 629.865  1.00  8.25           C
ATOM   4513 1HG2 THR 9 278    -127.800-108.381 629.679  1.00  8.25           H
ATOM   4514 2HG2 THR 9 278    -127.395-110.043 629.188  1.00  8.25           H
ATOM   4515 3HG2 THR 9 278    -127.738-109.678 630.896  1.00  8.25           H
ATOM   4516  HN  THR 9 278    -131.817-109.759 628.983  1.00  8.25           H
ATOM   4517  N   ILE 9 279    -130.002-111.580 627.147  1.00  8.25           N
ATOM   4518  CA  ILE 9 279    -129.562-112.642 626.258  1.00  8.25           C
ATOM   4519  C   ILE 9 279    -129.801-112.219 624.808  1.00  8.25           C
ATOM   4520  O   ILE 9 279    -128.961-112.460 623.941  1.00  8.25           O
ATOM   4521  HA  ILE 9 279    -128.491-112.772 626.409  1.00  8.25           H
ATOM   4522  HB  ILE 9 279    -131.312-113.804 626.661  1.00  8.25           H
ATOM   4523  CB  ILE 9 279    -130.235-113.965 626.632  1.00  8.25           C
ATOM   4524  CG1 ILE 9 279    -129.808-114.422 628.028  1.00  8.25           C
ATOM   4525 1HG1 ILE 9 279    -128.797-114.827 627.989  1.00  8.25           H
ATOM   4526 2HG1 ILE 9 279    -129.783-113.566 628.703  1.00  8.25           H
ATOM   4527  CG2 ILE 9 279    -129.965-115.035 625.572  1.00  8.25           C
ATOM   4528 1HG2 ILE 9 279    -130.359-114.702 624.611  1.00  8.25           H
ATOM   4529 2HG2 ILE 9 279    -128.891-115.201 625.487  1.00  8.25           H
ATOM   4530 3HG2 ILE 9 279    -130.454-115.965 625.862  1.00  8.25           H
ATOM   4531  CD1 ILE 9 279    -130.767-115.481 628.575  1.00  8.25           C
ATOM   4532 1HD1 ILE 9 279    -131.773-115.064 628.636  1.00  8.25           H
ATOM   4533 2HD1 ILE 9 279    -130.772-116.345 627.911  1.00  8.25           H
ATOM   4534 3HD1 ILE 9 279    -130.441-115.788 629.569  1.00  8.25           H
ATOM   4535  HN  ILE 9 279    -130.787-111.808 627.723  1.00  8.25           H
ATOM   4536  N   ASP 9 280    -130.949-111.597 624.587  1.00  8.25           N
ATOM   4537  CA  ASP 9 280    -131.331-111.184 623.248  1.00  8.25           C
ATOM   4538  C   ASP 9 280    -130.433-110.030 622.798  1.00  8.25           C
ATOM   4539  O   ASP 9 280    -130.104-109.918 621.618  1.00  8.25           O
ATOM   4540  HA  ASP 9 280    -131.210-112.072 622.628  1.00  8.25           H
ATOM   4541  CB  ASP 9 280    -132.781-110.694 623.215  1.00  8.25           C
ATOM   4542 1HB  ASP 9 280    -133.427-111.426 623.699  1.00  8.25           H
ATOM   4543 2HB  ASP 9 280    -132.868-109.767 623.781  1.00  8.25           H
ATOM   4544  CG  ASP 9 280    -133.250-110.465 621.776  1.00  8.25           C
ATOM   4545  OD1 ASP 9 280    -133.140-111.426 620.984  1.00  8.25           O
ATOM   4546  OD2 ASP 9 280    -133.707-109.335 621.502  1.00  8.25           O
ATOM   4547  HN  ASP 9 280    -131.611-111.375 625.303  1.00  8.25           H
ATOM   4548  N   ALA 9 281    -130.060-109.202 623.763  1.00  8.25           N
ATOM   4549  CA  ALA 9 281    -129.169-108.087 623.490  1.00  8.25           C
ATOM   4550  C   ALA 9 281    -127.846-108.621 622.937  1.00  8.25           C
ATOM   4551  O   ALA 9 281    -127.180-107.948 622.152  1.00  8.25           O
ATOM   4552  HA  ALA 9 281    -129.642-107.461 622.735  1.00  8.25           H
ATOM   4553  CB  ALA 9 281    -128.977-107.263 624.765  1.00  8.25           C
ATOM   4554 1HB  ALA 9 281    -129.942-106.882 625.100  1.00  8.25           H
ATOM   4555 2HB  ALA 9 281    -128.544-107.892 625.543  1.00  8.25           H
ATOM   4556 3HB  ALA 9 281    -128.308-106.427 624.560  1.00  8.25           H
ATOM   4557  HN  ALA 9 281    -130.357-109.282 624.715  1.00  8.25           H
ATOM   4558  N   TYR 9 282    -127.505-109.827 623.367  1.00  8.25           N
ATOM   4559  CA  TYR 9 282    -126.257-110.445 622.952  1.00  8.25           C
ATOM   4560  C   TYR 9 282    -126.459-111.300 621.700  1.00  8.25           C
ATOM   4561  O   TYR 9 282    -125.693-111.197 620.743  1.00  8.25           O
ATOM   4562  HA  TYR 9 282    -125.546-109.650 622.730  1.00  8.25           H
ATOM   4563  CB  TYR 9 282    -125.829-111.350 624.110  1.00  8.25           C
ATOM   4564 1HB  TYR 9 282    -125.779-110.756 625.022  1.00  8.25           H
ATOM   4565 2HB  TYR 9 282    -126.595-112.110 624.266  1.00  8.25           H
ATOM   4566  CG  TYR 9 282    -124.481-112.041 623.894  1.00  8.25           C
ATOM   4567  HD1 TYR 9 282    -125.366-113.927 623.386  1.00  8.25           H
ATOM   4568  CD1 TYR 9 282    -124.439-113.370 623.524  1.00  8.25           C
ATOM   4569  HD2 TYR 9 282    -123.342-110.285 624.360  1.00  8.25           H
ATOM   4570  CD2 TYR 9 282    -123.308-111.335 624.068  1.00  8.25           C
ATOM   4571  CE1 TYR 9 282    -123.170-114.020 623.321  1.00  8.25           C
ATOM   4572  HE1 TYR 9 282    -123.123-115.069 623.029  1.00  8.25           H
ATOM   4573  HE2 TYR 9 282    -121.106-111.440 623.999  1.00  8.25           H
ATOM   4574  CE2 TYR 9 282    -122.040-111.986 623.865  1.00  8.25           C
ATOM   4575  CZ  TYR 9 282    -122.034-113.296 623.501  1.00  8.25           C
ATOM   4576  OH  TYR 9 282    -120.836-113.910 623.309  1.00  8.25           O
ATOM   4577  HH  TYR 9 282    -120.090-113.260 623.455  1.00  8.25           H
ATOM   4578  HN  TYR 9 282    -128.064-110.378 623.987  1.00  8.25           H
ATOM   4579  N   ALA 9 283    -127.494-112.126 621.747  1.00  8.25           N
ATOM   4580  CA  ALA 9 283    -127.644-113.194 620.772  1.00  8.25           C
ATOM   4581  C   ALA 9 283    -128.590-112.736 619.661  1.00  8.25           C
ATOM   4582  O   ALA 9 283    -128.582-113.293 618.565  1.00  8.25           O
ATOM   4583  HA  ALA 9 283    -126.661-113.391 620.343  1.00  8.25           H
ATOM   4584  CB  ALA 9 283    -128.138-114.460 621.475  1.00  8.25           C
ATOM   4585 1HB  ALA 9 283    -127.416-114.760 622.234  1.00  8.25           H
ATOM   4586 2HB  ALA 9 283    -129.100-114.262 621.947  1.00  8.25           H
ATOM   4587 3HB  ALA 9 283    -128.250-115.261 620.744  1.00  8.25           H
ATOM   4588  HN  ALA 9 283    -128.220-112.075 622.432  1.00  8.25           H
ATOM   4589  N   MET 9 284    -129.385-111.725 619.984  1.00  8.25           N
ATOM   4590  CA  MET 9 284    -130.332-111.183 619.025  1.00  8.25           C
ATOM   4591  C   MET 9 284    -131.160-112.298 618.382  1.00  8.25           C
ATOM   4592  O   MET 9 284    -131.287-112.354 617.159  1.00  8.25           O
ATOM   4593  HA  MET 9 284    -130.984-110.523 619.598  1.00  8.25           H
ATOM   4594  CB  MET 9 284    -129.577-110.415 617.939  1.00  8.25           C
ATOM   4595 1HB  MET 9 284    -128.859-111.076 617.454  1.00  8.25           H
ATOM   4596 2HB  MET 9 284    -130.275-110.085 617.170  1.00  8.25           H
ATOM   4597  CG  MET 9 284    -128.849-109.206 618.528  1.00  8.25           C
ATOM   4598 1HG  MET 9 284    -129.569-108.435 618.802  1.00  8.25           H
ATOM   4599 2HG  MET 9 284    -128.328-109.493 619.441  1.00  8.25           H
ATOM   4600  SD  MET 9 284    -127.684-108.557 617.342  1.00  8.25           S
ATOM   4601  CE  MET 9 284    -126.392-109.782 617.474  1.00  8.25           C
ATOM   4602 1HE  MET 9 284    -126.016-109.804 618.497  1.00  8.25           H
ATOM   4603 2HE  MET 9 284    -126.792-110.761 617.212  1.00  8.25           H
ATOM   4604 3HE  MET 9 284    -125.579-109.527 616.794  1.00  8.25           H
ATOM   4605  HN  MET 9 284    -129.388-111.280 620.879  1.00  8.25           H
ATOM   4606  N   PHE 9 285    -131.700-113.157 619.233  1.00  8.25           N
ATOM   4607  CA  PHE 9 285    -132.351-114.368 618.762  1.00  8.25           C
ATOM   4608  C   PHE 9 285    -133.839-114.124 618.499  1.00  8.25           C
ATOM   4609  O   PHE 9 285    -134.489-114.912 617.814  1.00  8.25           O
ATOM   4610  HA  PHE 9 285    -131.862-114.657 617.832  1.00  8.25           H
ATOM   4611  CB  PHE 9 285    -132.206-115.413 619.870  1.00  8.25           C
ATOM   4612 1HB  PHE 9 285    -132.440-116.396 619.461  1.00  8.25           H
ATOM   4613 2HB  PHE 9 285    -131.166-115.442 620.195  1.00  8.25           H
ATOM   4614  CG  PHE 9 285    -133.098-115.158 621.087  1.00  8.25           C
ATOM   4615  HD1 PHE 9 285    -131.624-114.003 622.094  1.00  8.25           H
ATOM   4616  CD1 PHE 9 285    -132.632-114.416 622.127  1.00  8.25           C
ATOM   4617  HD2 PHE 9 285    -134.728-116.268 620.295  1.00  8.25           H
ATOM   4618  CD2 PHE 9 285    -134.356-115.674 621.129  1.00  8.25           C
ATOM   4619  CE1 PHE 9 285    -133.460-114.179 623.257  1.00  8.25           C
ATOM   4620  HE1 PHE 9 285    -133.087-113.585 624.091  1.00  8.25           H
ATOM   4621  CE2 PHE 9 285    -135.183-115.437 622.258  1.00  8.25           C
ATOM   4622  HE2 PHE 9 285    -136.191-115.850 622.291  1.00  8.25           H
ATOM   4623  CZ  PHE 9 285    -134.718-114.695 623.298  1.00  8.25           C
ATOM   4624  HZ  PHE 9 285    -135.353-114.513 624.165  1.00  8.25           H
ATOM   4625  HN  PHE 9 285    -131.698-113.037 620.226  1.00  8.25           H
ATOM   4626  N   ILE 9 286    -134.334-113.029 619.058  1.00  8.25           N
ATOM   4627  CA  ILE 9 286    -135.736-112.680 618.905  1.00  8.25           C
ATOM   4628  C   ILE 9 286    -135.934-111.954 617.572  1.00  8.25           C
ATOM   4629  O   ILE 9 286    -135.926-110.725 617.523  1.00  8.25           O
ATOM   4630  HA  ILE 9 286    -136.304-113.610 618.879  1.00  8.25           H
ATOM   4631  HB  ILE 9 286    -135.658-110.955 620.166  1.00  8.25           H
ATOM   4632  CB  ILE 9 286    -136.225-111.884 620.117  1.00  8.25           C
ATOM   4633  CG1 ILE 9 286    -135.959-112.646 621.416  1.00  8.25           C
ATOM   4634 1HG1 ILE 9 286    -136.598-113.528 621.463  1.00  8.25           H
ATOM   4635 2HG1 ILE 9 286    -134.927-112.999 621.431  1.00  8.25           H
ATOM   4636  CG2 ILE 9 286    -137.700-111.507 619.965  1.00  8.25           C
ATOM   4637 1HG2 ILE 9 286    -137.829-110.896 619.072  1.00  8.25           H
ATOM   4638 2HG2 ILE 9 286    -138.300-112.412 619.877  1.00  8.25           H
ATOM   4639 3HG2 ILE 9 286    -138.022-110.942 620.840  1.00  8.25           H
ATOM   4640  CD1 ILE 9 286    -136.217-111.758 622.635  1.00  8.25           C
ATOM   4641 1HD1 ILE 9 286    -135.559-110.890 622.598  1.00  8.25           H
ATOM   4642 2HD1 ILE 9 286    -137.255-111.427 622.630  1.00  8.25           H
ATOM   4643 3HD1 ILE 9 286    -136.020-112.324 623.546  1.00  8.25           H
ATOM   4644  HN  ILE 9 286    -133.796-112.388 619.605  1.00  8.25           H
ATOM   4645  N   SER 9 287    -136.106-112.746 616.524  1.00  8.25           N
ATOM   4646  CA  SER 9 287    -136.334-112.195 615.199  1.00  8.25           C
ATOM   4647  C   SER 9 287    -137.833-111.991 614.967  1.00  8.25           C
ATOM   4648  O   SER 9 287    -138.230-111.250 614.070  1.00  8.25           O
ATOM   4649  HA  SER 9 287    -135.812-111.238 615.191  1.00  8.25           H
ATOM   4650  CB  SER 9 287    -135.748-113.103 614.116  1.00  8.25           C
ATOM   4651 1HB  SER 9 287    -135.941-112.668 613.135  1.00  8.25           H
ATOM   4652 2HB  SER 9 287    -134.666-113.156 614.234  1.00  8.25           H
ATOM   4653  HG  SER 9 287    -135.873-114.992 613.467  1.00  8.25           H
ATOM   4654  OG  SER 9 287    -136.296-114.417 614.168  1.00  8.25           O
ATOM   4655  HN  SER 9 287    -136.093-113.745 616.569  1.00  8.25           H
ATOM   4656  N   ASN 9 288    -138.623-112.663 615.792  1.00  8.25           N
ATOM   4657  CA  ASN 9 288    -140.060-112.707 615.581  1.00  8.25           C
ATOM   4658  C   ASN 9 288    -140.711-111.516 616.288  1.00  8.25           C
ATOM   4659  O   ASN 9 288    -140.568-111.354 617.499  1.00  8.25           O
ATOM   4660  HA  ASN 9 288    -140.192-112.672 614.499  1.00  8.25           H
ATOM   4661  CB  ASN 9 288    -140.663-113.988 616.160  1.00  8.25           C
ATOM   4662 1HB  ASN 9 288    -140.112-114.853 615.790  1.00  8.25           H
ATOM   4663 2HB  ASN 9 288    -140.560-113.985 617.245  1.00  8.25           H
ATOM   4664  CG  ASN 9 288    -142.140-114.119 615.782  1.00  8.25           C
ATOM   4665  OD1 ASN 9 288    -142.896-113.161 615.788  1.00  8.25           O
ATOM   4666  ND2 ASN 9 288    -142.507-115.354 615.455  1.00  8.25           N
ATOM   4667 1HD2 ASN 9 288    -141.837-116.096 615.471  1.00  8.25           H
ATOM   4668 2HD2 ASN 9 288    -143.454-115.541 615.193  1.00  8.25           H
ATOM   4669  HN  ASN 9 288    -138.297-113.169 616.590  1.00  8.25           H
ATOM   4670  N   CYS 9 289    -141.414-110.714 615.501  1.00  8.25           N
ATOM   4671  CA  CYS 9 289    -141.979-109.475 616.009  1.00  8.25           C
ATOM   4672  C   CYS 9 289    -143.038-109.825 617.057  1.00  8.25           C
ATOM   4673  O   CYS 9 289    -143.200-109.109 618.044  1.00  8.25           O
ATOM   4674  HA  CYS 9 289    -141.158-108.918 616.460  1.00  8.25           H
ATOM   4675  CB  CYS 9 289    -142.553-108.612 614.884  1.00  8.25           C
ATOM   4676 1HB  CYS 9 289    -141.780-108.403 614.145  1.00  8.25           H
ATOM   4677 2HB  CYS 9 289    -143.348-109.152 614.369  1.00  8.25           H
ATOM   4678  SG  CYS 9 289    -143.205-107.045 615.567  1.00  8.25           S
ATOM   4679  HN  CYS 9 289    -141.598-110.898 614.536  1.00  8.25           H
ATOM   4680  N   ALA 9 290    -143.732-110.926 616.806  1.00  8.25           N
ATOM   4681  CA  ALA 9 290    -144.810-111.347 617.684  1.00  8.25           C
ATOM   4682  C   ALA 9 290    -144.239-111.674 619.065  1.00  8.25           C
ATOM   4683  O   ALA 9 290    -144.845-111.346 620.085  1.00  8.25           O
ATOM   4684  HA  ALA 9 290    -145.507-110.514 617.776  1.00  8.25           H
ATOM   4685  CB  ALA 9 290    -145.543-112.536 617.059  1.00  8.25           C
ATOM   4686 1HB  ALA 9 290    -145.954-112.243 616.093  1.00  8.25           H
ATOM   4687 2HB  ALA 9 290    -144.844-113.361 616.921  1.00  8.25           H
ATOM   4688 3HB  ALA 9 290    -146.352-112.852 617.718  1.00  8.25           H
ATOM   4689  HN  ALA 9 290    -143.567-111.524 616.022  1.00  8.25           H
ATOM   4690  N   VAL 9 291    -143.081-112.317 619.055  1.00  8.25           N
ATOM   4691  CA  VAL 9 291    -142.420-112.690 620.294  1.00  8.25           C
ATOM   4692  C   VAL 9 291    -141.918-111.429 620.999  1.00  8.25           C
ATOM   4693  O   VAL 9 291    -142.040-111.303 622.216  1.00  8.25           O
ATOM   4694  HA  VAL 9 291    -143.162-113.175 620.929  1.00  8.25           H
ATOM   4695  HB  VAL 9 291    -140.584-113.224 619.347  1.00  8.25           H
ATOM   4696  CB  VAL 9 291    -141.307-113.700 620.010  1.00  8.25           C
ATOM   4697  CG1 VAL 9 291    -140.579-114.090 621.298  1.00  8.25           C
ATOM   4698 1HG1 VAL 9 291    -140.138-113.201 621.749  1.00  8.25           H
ATOM   4699 2HG1 VAL 9 291    -141.287-114.538 621.994  1.00  8.25           H
ATOM   4700 3HG1 VAL 9 291    -139.792-114.809 621.067  1.00  8.25           H
ATOM   4701  CG2 VAL 9 291    -141.857-114.936 619.295  1.00  8.25           C
ATOM   4702 1HG2 VAL 9 291    -142.610-115.413 619.922  1.00  8.25           H
ATOM   4703 2HG2 VAL 9 291    -142.308-114.638 618.349  1.00  8.25           H
ATOM   4704 3HG2 VAL 9 291    -141.044-115.637 619.105  1.00  8.25           H
ATOM   4705  HN  VAL 9 291    -142.595-112.581 618.221  1.00  8.25           H
ATOM   4706  N   SER 9 292    -141.363-110.526 620.204  1.00  8.25           N
ATOM   4707  CA  SER 9 292    -140.850-109.275 620.735  1.00  8.25           C
ATOM   4708  C   SER 9 292    -141.977-108.491 621.409  1.00  8.25           C
ATOM   4709  O   SER 9 292    -141.809-107.983 622.517  1.00  8.25           O
ATOM   4710  HA  SER 9 292    -140.092-109.560 621.465  1.00  8.25           H
ATOM   4711  CB  SER 9 292    -140.203-108.432 619.634  1.00  8.25           C
ATOM   4712 1HB  SER 9 292    -139.581-109.071 619.006  1.00  8.25           H
ATOM   4713 2HB  SER 9 292    -140.980-108.016 618.993  1.00  8.25           H
ATOM   4714  HG  SER 9 292    -138.582-107.747 620.587  1.00  8.25           H
ATOM   4715  OG  SER 9 292    -139.410-107.375 620.166  1.00  8.25           O
ATOM   4716  HN  SER 9 292    -141.261-110.639 619.215  1.00  8.25           H
ATOM   4717  N   THR 9 293    -143.102-108.418 620.713  1.00  8.25           N
ATOM   4718  CA  THR 9 293    -144.247-107.678 621.217  1.00  8.25           C
ATOM   4719  C   THR 9 293    -144.639-108.184 622.607  1.00  8.25           C
ATOM   4720  O   THR 9 293    -144.817-107.393 623.532  1.00  8.25           O
ATOM   4721  HA  THR 9 293    -143.960-106.632 621.326  1.00  8.25           H
ATOM   4722  HB  THR 9 293    -145.637-108.837 620.015  1.00  8.25           H
ATOM   4723  CB  THR 9 293    -145.374-107.793 620.188  1.00  8.25           C
ATOM   4724  OG1 THR 9 293    -144.882-107.086 619.053  1.00  8.25           O
ATOM   4725  HG1 THR 9 293    -144.488-107.728 618.395  1.00  8.25           H
ATOM   4726  CG2 THR 9 293    -146.624-107.013 620.600  1.00  8.25           C
ATOM   4727 1HG2 THR 9 293    -146.375-105.958 620.708  1.00  8.25           H
ATOM   4728 2HG2 THR 9 293    -146.996-107.398 621.549  1.00  8.25           H
ATOM   4729 3HG2 THR 9 293    -147.393-107.129 619.835  1.00  8.25           H
ATOM   4730  HN  THR 9 293    -143.238-108.851 619.822  1.00  8.25           H
ATOM   4731  N   ASN 9 294    -144.763-109.499 622.710  1.00  8.25           N
ATOM   4732  CA  ASN 9 294    -145.243-110.111 623.937  1.00  8.25           C
ATOM   4733  C   ASN 9 294    -144.229-109.865 625.056  1.00  8.25           C
ATOM   4734  O   ASN 9 294    -144.609-109.633 626.202  1.00  8.25           O
ATOM   4735  HA  ASN 9 294    -146.205-109.639 624.135  1.00  8.25           H
ATOM   4736  CB  ASN 9 294    -145.405-111.624 623.771  1.00  8.25           C
ATOM   4737 1HB  ASN 9 294    -144.514-112.039 623.301  1.00  8.25           H
ATOM   4738 2HB  ASN 9 294    -145.498-112.093 624.750  1.00  8.25           H
ATOM   4739  CG  ASN 9 294    -146.635-111.953 622.923  1.00  8.25           C
ATOM   4740  OD1 ASN 9 294    -147.509-111.130 622.704  1.00  8.25           O
ATOM   4741  ND2 ASN 9 294    -146.655-113.200 622.459  1.00  8.25           N
ATOM   4742 1HD2 ASN 9 294    -145.905-113.825 622.676  1.00  8.25           H
ATOM   4743 2HD2 ASN 9 294    -147.418-113.511 621.894  1.00  8.25           H
ATOM   4744  HN  ASN 9 294    -144.542-110.141 621.975  1.00  8.25           H
ATOM   4745  N   ILE 9 295    -142.959-109.923 624.683  1.00  8.25           N
ATOM   4746  CA  ILE 9 295    -141.887-109.770 625.652  1.00  8.25           C
ATOM   4747  C   ILE 9 295    -141.893-108.338 626.190  1.00  8.25           C
ATOM   4748  O   ILE 9 295    -141.636-108.114 627.372  1.00  8.25           O
ATOM   4749  HA  ILE 9 295    -142.094-110.450 626.479  1.00  8.25           H
ATOM   4750  HB  ILE 9 295    -140.496-109.797 624.028  1.00  8.25           H
ATOM   4751  CB  ILE 9 295    -140.549-110.192 625.042  1.00  8.25           C
ATOM   4752  CG1 ILE 9 295    -140.450-111.716 624.939  1.00  8.25           C
ATOM   4753 1HG1 ILE 9 295    -140.355-112.146 625.937  1.00  8.25           H
ATOM   4754 2HG1 ILE 9 295    -141.367-112.115 624.506  1.00  8.25           H
ATOM   4755  CG2 ILE 9 295    -139.377-109.593 625.822  1.00  8.25           C
ATOM   4756 1HG2 ILE 9 295    -139.444-108.505 625.800  1.00  8.25           H
ATOM   4757 2HG2 ILE 9 295    -139.415-109.938 626.856  1.00  8.25           H
ATOM   4758 3HG2 ILE 9 295    -138.438-109.909 625.368  1.00  8.25           H
ATOM   4759  CD1 ILE 9 295    -139.252-112.131 624.083  1.00  8.25           C
ATOM   4760 1HD1 ILE 9 295    -139.362-111.719 623.080  1.00  8.25           H
ATOM   4761 2HD1 ILE 9 295    -138.335-111.750 624.533  1.00  8.25           H
ATOM   4762 3HD1 ILE 9 295    -139.205-113.218 624.027  1.00  8.25           H
ATOM   4763  HN  ILE 9 295    -142.659-110.072 623.741  1.00  8.25           H
ATOM   4764  N   ASP 9 296    -142.188-107.405 625.297  1.00  8.25           N
ATOM   4765  CA  ASP 9 296    -142.210-105.999 625.662  1.00  8.25           C
ATOM   4766  C   ASP 9 296    -143.377-105.742 626.617  1.00  8.25           C
ATOM   4767  O   ASP 9 296    -143.244-104.985 627.576  1.00  8.25           O
ATOM   4768  HA  ASP 9 296    -141.242-105.808 626.126  1.00  8.25           H
ATOM   4769  CB  ASP 9 296    -142.403-105.113 624.430  1.00  8.25           C
ATOM   4770 1HB  ASP 9 296    -143.203-105.517 623.809  1.00  8.25           H
ATOM   4771 2HB  ASP 9 296    -142.714-104.115 624.740  1.00  8.25           H
ATOM   4772  CG  ASP 9 296    -141.113-105.020 623.613  1.00  8.25           C
ATOM   4773  OD1 ASP 9 296    -140.041-105.236 624.219  1.00  8.25           O
ATOM   4774  OD2 ASP 9 296    -141.227-104.735 622.401  1.00  8.25           O
ATOM   4775  HN  ASP 9 296    -142.409-107.597 624.340  1.00  8.25           H
ATOM   4776  N   ILE 9 297    -144.495-106.388 626.320  1.00  8.25           N
ATOM   4777  CA  ILE 9 297    -145.669-106.281 627.170  1.00  8.25           C
ATOM   4778  C   ILE 9 297    -145.352-106.866 628.547  1.00  8.25           C
ATOM   4779  O   ILE 9 297    -145.704-106.281 629.570  1.00  8.25           O
ATOM   4780  HA  ILE 9 297    -145.891-105.221 627.288  1.00  8.25           H
ATOM   4781  HB  ILE 9 297    -146.583-107.904 626.119  1.00  8.25           H
ATOM   4782  CB  ILE 9 297    -146.881-106.925 626.493  1.00  8.25           C
ATOM   4783  CG1 ILE 9 297    -147.338-106.101 625.288  1.00  8.25           C
ATOM   4784 1HG1 ILE 9 297    -147.782-105.166 625.629  1.00  8.25           H
ATOM   4785 2HG1 ILE 9 297    -146.476-105.839 624.674  1.00  8.25           H
ATOM   4786  CG2 ILE 9 297    -148.014-107.150 627.496  1.00  8.25           C
ATOM   4787 1HG2 ILE 9 297    -147.669-107.808 628.293  1.00  8.25           H
ATOM   4788 2HG2 ILE 9 297    -148.318-106.193 627.921  1.00  8.25           H
ATOM   4789 3HG2 ILE 9 297    -148.863-107.608 626.989  1.00  8.25           H
ATOM   4790  CD1 ILE 9 297    -148.353-106.876 624.446  1.00  8.25           C
ATOM   4791 1HD1 ILE 9 297    -147.898-107.799 624.086  1.00  8.25           H
ATOM   4792 2HD1 ILE 9 297    -149.224-107.115 625.056  1.00  8.25           H
ATOM   4793 3HD1 ILE 9 297    -148.661-106.267 623.596  1.00  8.25           H
ATOM   4794  HN  ILE 9 297    -144.606-106.975 625.518  1.00  8.25           H
ATOM   4795  N   CYS 9 298    -144.690-108.014 628.529  1.00  8.25           N
ATOM   4796  CA  CYS 9 298    -144.308-108.677 629.765  1.00  8.25           C
ATOM   4797  C   CYS 9 298    -143.417-107.725 630.565  1.00  8.25           C
ATOM   4798  O   CYS 9 298    -143.525-107.648 631.788  1.00  8.25           O
ATOM   4799  HA  CYS 9 298    -145.231-108.889 630.305  1.00  8.25           H
ATOM   4800  CB  CYS 9 298    -143.618-110.016 629.498  1.00  8.25           C
ATOM   4801 1HB  CYS 9 298    -142.888-109.905 628.696  1.00  8.25           H
ATOM   4802 2HB  CYS 9 298    -143.070-110.335 630.385  1.00  8.25           H
ATOM   4803  HG  CYS 9 298    -145.027-110.865 627.789  1.00  8.25           H
ATOM   4804  SG  CYS 9 298    -144.860-111.280 629.041  1.00  8.25           S
ATOM   4805  HN  CYS 9 298    -144.416-108.489 627.693  1.00  8.25           H
ATOM   4806  N   PHE 9 299    -142.556-107.023 629.842  1.00  8.25           N
ATOM   4807  CA  PHE 9 299    -141.651-106.075 630.469  1.00  8.25           C
ATOM   4808  C   PHE 9 299    -142.427-104.981 631.205  1.00  8.25           C
ATOM   4809  O   PHE 9 299    -142.083-104.621 632.330  1.00  8.25           O
ATOM   4810  HA  PHE 9 299    -141.044-106.630 631.183  1.00  8.25           H
ATOM   4811  CB  PHE 9 299    -140.829-105.434 629.349  1.00  8.25           C
ATOM   4812 1HB  PHE 9 299    -140.314-106.219 628.795  1.00  8.25           H
ATOM   4813 2HB  PHE 9 299    -141.506-104.942 628.650  1.00  8.25           H
ATOM   4814  CG  PHE 9 299    -139.797-104.415 629.838  1.00  8.25           C
ATOM   4815  HD1 PHE 9 299    -141.148-102.779 629.701  1.00  8.25           H
ATOM   4816  CD1 PHE 9 299    -140.139-103.104 629.955  1.00  8.25           C
ATOM   4817  HD2 PHE 9 299    -138.265-105.872 630.063  1.00  8.25           H
ATOM   4818  CD2 PHE 9 299    -138.539-104.821 630.157  1.00  8.25           C
ATOM   4819  CE1 PHE 9 299    -139.182-102.159 630.410  1.00  8.25           C
ATOM   4820  HE1 PHE 9 299    -139.455-101.108 630.504  1.00  8.25           H
ATOM   4821  CE2 PHE 9 299    -137.582-103.876 630.611  1.00  8.25           C
ATOM   4822  HE2 PHE 9 299    -136.573-104.201 630.866  1.00  8.25           H
ATOM   4823  CZ  PHE 9 299    -137.923-102.565 630.728  1.00  8.25           C
ATOM   4824  HZ  PHE 9 299    -137.188-101.839 631.077  1.00  8.25           H
ATOM   4825  HN  PHE 9 299    -142.471-107.095 628.848  1.00  8.25           H
ATOM   4826  N   GLN 9 300    -143.460-104.483 630.541  1.00  8.25           N
ATOM   4827  CA  GLN 9 300    -144.264-103.411 631.102  1.00  8.25           C
ATOM   4828  C   GLN 9 300    -144.887-103.852 632.427  1.00  8.25           C
ATOM   4829  O   GLN 9 300    -144.807-103.136 633.424  1.00  8.25           O
ATOM   4830  HA  GLN 9 300    -143.570-102.588 631.275  1.00  8.25           H
ATOM   4831  CB  GLN 9 300    -145.341-102.958 630.113  1.00  8.25           C
ATOM   4832 1HB  GLN 9 300    -145.876-103.827 629.731  1.00  8.25           H
ATOM   4833 2HB  GLN 9 300    -146.072-102.334 630.627  1.00  8.25           H
ATOM   4834  CG  GLN 9 300    -144.725-102.179 628.950  1.00  8.25           C
ATOM   4835 1HG  GLN 9 300    -144.129-101.351 629.337  1.00  8.25           H
ATOM   4836 2HG  GLN 9 300    -144.047-102.826 628.392  1.00  8.25           H
ATOM   4837  CD  GLN 9 300    -145.810-101.640 628.015  1.00  8.25           C
ATOM   4838  OE1 GLN 9 300    -146.800-101.067 628.437  1.00  8.25           O
ATOM   4839  NE2 GLN 9 300    -145.568-101.856 626.725  1.00  8.25           N
ATOM   4840 1HE2 GLN 9 300    -144.735-102.333 626.445  1.00  8.25           H
ATOM   4841 2HE2 GLN 9 300    -146.219-101.541 626.035  1.00  8.25           H
ATOM   4842  HN  GLN 9 300    -143.749-104.800 629.637  1.00  8.25           H
ATOM   4843  N   VAL 9 301    -145.494-105.030 632.396  1.00  8.25           N
ATOM   4844  CA  VAL 9 301    -146.245-105.515 633.542  1.00  8.25           C
ATOM   4845  C   VAL 9 301    -145.295-105.698 634.727  1.00  8.25           C
ATOM   4846  O   VAL 9 301    -145.559-105.201 635.821  1.00  8.25           O
ATOM   4847  HA  VAL 9 301    -146.983-104.756 633.798  1.00  8.25           H
ATOM   4848  HB  VAL 9 301    -146.261-107.520 632.809  1.00  8.25           H
ATOM   4849  CB  VAL 9 301    -146.993-106.798 633.172  1.00  8.25           C
ATOM   4850  CG1 VAL 9 301    -147.683-107.403 634.396  1.00  8.25           C
ATOM   4851 1HG1 VAL 9 301    -146.936-107.640 635.153  1.00  8.25           H
ATOM   4852 2HG1 VAL 9 301    -148.397-106.686 634.802  1.00  8.25           H
ATOM   4853 3HG1 VAL 9 301    -148.207-108.313 634.105  1.00  8.25           H
ATOM   4854  CG2 VAL 9 301    -147.998-106.541 632.047  1.00  8.25           C
ATOM   4855 1HG2 VAL 9 301    -148.723-105.794 632.371  1.00  8.25           H
ATOM   4856 2HG2 VAL 9 301    -147.471-106.177 631.165  1.00  8.25           H
ATOM   4857 3HG2 VAL 9 301    -148.516-107.469 631.804  1.00  8.25           H
ATOM   4858  HN  VAL 9 301    -145.479-105.646 631.609  1.00  8.25           H
ATOM   4859  N   THR 9 302    -144.210-106.413 634.470  1.00  8.25           N
ATOM   4860  CA  THR 9 302    -143.287-106.781 635.531  1.00  8.25           C
ATOM   4861  C   THR 9 302    -142.583-105.539 636.080  1.00  8.25           C
ATOM   4862  O   THR 9 302    -142.299-105.458 637.274  1.00  8.25           O
ATOM   4863  HA  THR 9 302    -143.861-107.212 636.352  1.00  8.25           H
ATOM   4864  HB  THR 9 302    -141.608-108.144 635.737  1.00  8.25           H
ATOM   4865  CB  THR 9 302    -142.322-107.831 634.976  1.00  8.25           C
ATOM   4866  OG1 THR 9 302    -141.760-107.211 633.823  1.00  8.25           O
ATOM   4867  HG1 THR 9 302    -142.272-107.479 633.006  1.00  8.25           H
ATOM   4868  CG2 THR 9 302    -143.049-109.059 634.422  1.00  8.25           C
ATOM   4869 1HG2 THR 9 302    -143.714-108.754 633.614  1.00  8.25           H
ATOM   4870 2HG2 THR 9 302    -143.631-109.525 635.217  1.00  8.25           H
ATOM   4871 3HG2 THR 9 302    -142.318-109.772 634.041  1.00  8.25           H
ATOM   4872  HN  THR 9 302    -143.957-106.739 633.559  1.00  8.25           H
ATOM   4873  N   GLN 9 303    -142.321-104.601 635.181  1.00  8.25           N
ATOM   4874  CA  GLN 9 303    -141.714-103.339 635.571  1.00  8.25           C
ATOM   4875  C   GLN 9 303    -142.598-102.617 636.590  1.00  8.25           C
ATOM   4876  O   GLN 9 303    -142.100-102.083 637.579  1.00  8.25           O
ATOM   4877  HA  GLN 9 303    -140.762-103.606 636.030  1.00  8.25           H
ATOM   4878  CB  GLN 9 303    -141.452-102.456 634.349  1.00  8.25           C
ATOM   4879 1HB  GLN 9 303    -140.721-102.937 633.698  1.00  8.25           H
ATOM   4880 2HB  GLN 9 303    -142.369-102.347 633.771  1.00  8.25           H
ATOM   4881  CG  GLN 9 303    -140.940-101.077 634.769  1.00  8.25           C
ATOM   4882 1HG  GLN 9 303    -141.784-100.420 634.978  1.00  8.25           H
ATOM   4883 2HG  GLN 9 303    -140.366-101.164 635.692  1.00  8.25           H
ATOM   4884  CD  GLN 9 303    -140.065-100.461 633.675  1.00  8.25           C
ATOM   4885  OE1 GLN 9 303    -140.484 -99.596 632.923  1.00  8.25           O
ATOM   4886  NE2 GLN 9 303    -138.830-100.952 633.629  1.00  8.25           N
ATOM   4887 1HE2 GLN 9 303    -138.549-101.661 634.276  1.00  8.25           H
ATOM   4888 2HE2 GLN 9 303    -138.182-100.612 632.947  1.00  8.25           H
ATOM   4889  HN  GLN 9 303    -142.516-104.692 634.204  1.00  8.25           H
ATOM   4890  N   THR 9 304    -143.893-102.625 636.312  1.00  8.25           N
ATOM   4891  CA  THR 9 304    -144.841-101.905 637.145  1.00  8.25           C
ATOM   4892  C   THR 9 304    -144.923-102.542 638.533  1.00  8.25           C
ATOM   4893  O   THR 9 304    -145.001-101.839 639.540  1.00  8.25           O
ATOM   4894  HA  THR 9 304    -144.475-100.887 637.281  1.00  8.25           H
ATOM   4895  HB  THR 9 304    -146.633-102.863 636.375  1.00  8.25           H
ATOM   4896  CB  THR 9 304    -146.184-101.871 636.412  1.00  8.25           C
ATOM   4897  OG1 THR 9 304    -145.875-101.289 635.148  1.00  8.25           O
ATOM   4898  HG1 THR 9 304    -145.747-102.006 634.463  1.00  8.25           H
ATOM   4899  CG2 THR 9 304    -147.171-100.887 637.044  1.00  8.25           C
ATOM   4900 1HG2 THR 9 304    -146.749 -99.883 637.019  1.00  8.25           H
ATOM   4901 2HG2 THR 9 304    -147.360-101.176 638.077  1.00  8.25           H
ATOM   4902 3HG2 THR 9 304    -148.107-100.903 636.485  1.00  8.25           H
ATOM   4903  HN  THR 9 304    -144.296-103.111 635.536  1.00  8.25           H
ATOM   4904  N   ILE 9 305    -144.903-103.867 638.544  1.00  8.25           N
ATOM   4905  CA  ILE 9 305    -144.935-104.607 639.794  1.00  8.25           C
ATOM   4906  C   ILE 9 305    -143.731-104.205 640.650  1.00  8.25           C
ATOM   4907  O   ILE 9 305    -143.851-104.059 641.865  1.00  8.25           O
ATOM   4908  HA  ILE 9 305    -145.844-104.318 640.321  1.00  8.25           H
ATOM   4909  HB  ILE 9 305    -144.253-106.374 638.801  1.00  8.25           H
ATOM   4910  CB  ILE 9 305    -145.024-106.110 639.525  1.00  8.25           C
ATOM   4911  CG1 ILE 9 305    -146.373-106.477 638.903  1.00  8.25           C
ATOM   4912 1HG1 ILE 9 305    -147.157-106.402 639.656  1.00  8.25           H
ATOM   4913 2HG1 ILE 9 305    -146.619-105.765 638.115  1.00  8.25           H
ATOM   4914  CG2 ILE 9 305    -144.743-106.912 640.797  1.00  8.25           C
ATOM   4915 1HG2 ILE 9 305    -143.741-106.681 641.159  1.00  8.25           H
ATOM   4916 2HG2 ILE 9 305    -145.474-106.650 641.562  1.00  8.25           H
ATOM   4917 3HG2 ILE 9 305    -144.813-107.978 640.578  1.00  8.25           H
ATOM   4918  CD1 ILE 9 305    -146.344-107.894 638.327  1.00  8.25           C
ATOM   4919 1HD1 ILE 9 305    -145.576-107.958 637.557  1.00  8.25           H
ATOM   4920 2HD1 ILE 9 305    -146.122-108.605 639.123  1.00  8.25           H
ATOM   4921 3HD1 ILE 9 305    -147.316-108.129 637.891  1.00  8.25           H
ATOM   4922  HN  ILE 9 305    -144.865-104.432 637.719  1.00  8.25           H
ATOM   4923  N   ALA 9 306    -142.600-104.038 639.981  1.00  8.25           N
ATOM   4924  CA  ALA 9 306    -141.362-103.721 640.673  1.00  8.25           C
ATOM   4925  C   ALA 9 306    -141.485-102.340 641.321  1.00  8.25           C
ATOM   4926  O   ALA 9 306    -140.906-102.093 642.377  1.00  8.25           O
ATOM   4927  HA  ALA 9 306    -141.217-104.468 641.453  1.00  8.25           H
ATOM   4928  CB  ALA 9 306    -140.192-103.801 639.690  1.00  8.25           C
ATOM   4929 1HB  ALA 9 306    -140.131-104.809 639.280  1.00  8.25           H
ATOM   4930 2HB  ALA 9 306    -140.349-103.089 638.880  1.00  8.25           H
ATOM   4931 3HB  ALA 9 306    -139.264-103.563 640.209  1.00  8.25           H
ATOM   4932  HN  ALA 9 306    -142.520-104.117 638.987  1.00  8.25           H
ATOM   4933  N   PHE 9 307    -142.243-101.477 640.661  1.00  8.25           N
ATOM   4934  CA  PHE 9 307    -142.382-100.104 641.114  1.00  8.25           C
ATOM   4935  C   PHE 9 307    -143.222-100.030 642.390  1.00  8.25           C
ATOM   4936  O   PHE 9 307    -142.996 -99.166 643.237  1.00  8.25           O
ATOM   4937  HA  PHE 9 307    -141.379 -99.728 641.318  1.00  8.25           H
ATOM   4938  CB  PHE 9 307    -143.098 -99.336 640.001  1.00  8.25           C
ATOM   4939 1HB  PHE 9 307    -143.991 -99.888 639.709  1.00  8.25           H
ATOM   4940 2HB  PHE 9 307    -143.431 -98.375 640.393  1.00  8.25           H
ATOM   4941  CG  PHE 9 307    -142.238 -99.093 638.759  1.00  8.25           C
ATOM   4942  HD1 PHE 9 307    -140.576-100.170 639.533  1.00  8.25           H
ATOM   4943  CD1 PHE 9 307    -140.975 -99.594 638.698  1.00  8.25           C
ATOM   4944  HD2 PHE 9 307    -143.748 -97.973 637.766  1.00  8.25           H
ATOM   4945  CD2 PHE 9 307    -142.736 -98.375 637.717  1.00  8.25           C
ATOM   4946  CE1 PHE 9 307    -140.177 -99.369 637.546  1.00  8.25           C
ATOM   4947  HE1 PHE 9 307    -139.165 -99.771 637.497  1.00  8.25           H
ATOM   4948  CE2 PHE 9 307    -141.937 -98.149 636.564  1.00  8.25           C
ATOM   4949  HE2 PHE 9 307    -142.336 -97.574 635.729  1.00  8.25           H
ATOM   4950  CZ  PHE 9 307    -140.675 -98.651 636.503  1.00  8.25           C
ATOM   4951  HZ  PHE 9 307    -140.062 -98.478 635.618  1.00  8.25           H
ATOM   4952  HN  PHE 9 307    -142.756-101.703 639.832  1.00  8.25           H
ATOM   4953  N   PHE 9 308    -144.173-100.946 642.489  1.00  8.25           N
ATOM   4954  CA  PHE 9 308    -145.037-101.006 643.656  1.00  8.25           C
ATOM   4955  C   PHE 9 308    -144.224-101.263 644.926  1.00  8.25           C
ATOM   4956  O   PHE 9 308    -144.684-100.975 646.030  1.00  8.25           O
ATOM   4957  HA  PHE 9 308    -145.539-100.043 643.736  1.00  8.25           H
ATOM   4958  CB  PHE 9 308    -146.002-102.173 643.438  1.00  8.25           C
ATOM   4959 1HB  PHE 9 308    -145.494-102.951 642.868  1.00  8.25           H
ATOM   4960 2HB  PHE 9 308    -146.260-102.604 644.405  1.00  8.25           H
ATOM   4961  CG  PHE 9 308    -147.291-101.787 642.709  1.00  8.25           C
ATOM   4962  HD1 PHE 9 308    -148.132-100.839 644.417  1.00  8.25           H
ATOM   4963  CD1 PHE 9 308    -148.268-101.108 643.369  1.00  8.25           C
ATOM   4964  HD2 PHE 9 308    -146.677-102.666 640.873  1.00  8.25           H
ATOM   4965  CD2 PHE 9 308    -147.460-102.122 641.402  1.00  8.25           C
ATOM   4966  CE1 PHE 9 308    -149.464-100.749 642.693  1.00  8.25           C
ATOM   4967  HE1 PHE 9 308    -150.247-100.206 643.222  1.00  8.25           H
ATOM   4968  CE2 PHE 9 308    -148.656-101.763 640.726  1.00  8.25           C
ATOM   4969  HE2 PHE 9 308    -148.792-102.032 639.678  1.00  8.25           H
ATOM   4970  CZ  PHE 9 308    -149.633-101.084 641.386  1.00  8.25           C
ATOM   4971  HZ  PHE 9 308    -150.551-100.809 640.867  1.00  8.25           H
ATOM   4972  HN  PHE 9 308    -144.358-101.638 641.790  1.00  8.25           H
ATOM   4973  N   HIS 9 309    -143.030-101.802 644.728  1.00  8.25           N
ATOM   4974  CA  HIS 9 309    -142.175-102.157 645.848  1.00  8.25           C
ATOM   4975  C   HIS 9 309    -141.908-100.918 646.704  1.00  8.25           C
ATOM   4976  O   HIS 9 309    -141.878-101.001 647.931  1.00  8.25           O
ATOM   4977  HA  HIS 9 309    -142.725-102.887 646.442  1.00  8.25           H
ATOM   4978  CB  HIS 9 309    -140.890-102.828 645.358  1.00  8.25           C
ATOM   4979 1HB  HIS 9 309    -141.153-103.676 644.726  1.00  8.25           H
ATOM   4980 2HB  HIS 9 309    -140.340-102.123 644.733  1.00  8.25           H
ATOM   4981  CG  HIS 9 309    -139.985-103.307 646.468  1.00  8.25           C
ATOM   4982  HD1 HIS 9 309    -138.765-101.582 646.741  1.00  8.25           H
ATOM   4983  ND1 HIS 9 309    -138.986-102.519 647.014  1.00  8.25           N
ATOM   4984  CD2 HIS 9 309    -139.939-104.499 647.129  1.00  8.25           C
ATOM   4985  HD2 HIS 9 309    -140.592-105.353 646.948  1.00  8.25           H
ATOM   4986  CE1 HIS 9 309    -138.373-103.216 647.959  1.00  8.25           C
ATOM   4987  HE1 HIS 9 309    -137.542-102.870 648.573  1.00  8.25           H
ATOM   4988  NE2 HIS 9 309    -138.965-104.443 648.028  1.00  8.25           N
ATOM   4989  HN  HIS 9 309    -142.647-101.995 643.825  1.00  8.25           H
ATOM   4990  N   SER 9 310    -141.720 -99.797 646.023  1.00  8.25           N
ATOM   4991  CA  SER 9 310    -141.385 -98.556 646.702  1.00  8.25           C
ATOM   4992  C   SER 9 310    -142.563 -98.097 647.563  1.00  8.25           C
ATOM   4993  O   SER 9 310    -142.410 -97.222 648.414  1.00  8.25           O
ATOM   4994  HA  SER 9 310    -140.524 -98.793 647.326  1.00  8.25           H
ATOM   4995  CB  SER 9 310    -141.003 -97.466 645.699  1.00  8.25           C
ATOM   4996 1HB  SER 9 310    -141.810 -97.339 644.977  1.00  8.25           H
ATOM   4997 2HB  SER 9 310    -140.891 -96.516 646.221  1.00  8.25           H
ATOM   4998  HG  SER 9 310    -139.030 -97.797 645.654  1.00  8.25           H
ATOM   4999  OG  SER 9 310    -139.795 -97.773 645.010  1.00  8.25           O
ATOM   5000  HN  SER 9 310    -141.793 -99.728 645.028  1.00  8.25           H
[truncated: 233,766 more chars]
