# Supplementary material for: Noncanonical roles of chemokine regions in CCR9 activation revealed by structural modeling and mutational mapping
Source: Nat Commun. 2025 Aug 18;16:7695. doi: 10.1038/s41467-025-62321-9 (PMC12361432; doi:10.1038/s41467-025-62321-9)
Supplement: Supplementary file 3 — Supplementary Data 1 [file 41467_2025_62321_MOESM3_ESM.zip › SuppData1_3D_models/Fig4_CCR9_CCL25/Fig4HIJ_CCR9_CCL25_rnk24.pdb]

HEADER                                                        CCR9_CCL25_RNK24
EXPDTA    THEORETICAL MODEL
REMARK   3                                                              
REMARK   3 REFINEMENT OR HYDROGEN PLACEMENT:                            
REMARK   3   PROGRAM 1                  ICM 3.9                     
REMARK   3   AUTHORS 1      R.ABAGYAN, M.TOTROV                         
SEQRES   1 9  369  MET THR PRO THR ASP PHE THR SER PRO ILE PRO ASN MET 
SEQRES   2 9  369  ALA ASP ASP TYR GLY SER GLU SER THR SER SER MET GLU 
SEQRES   3 9  369  ASP TYR VAL ASN PHE ASN PHE THR ASP PHE TYR CYS GLU 
SEQRES   4 9  369  LYS ASN ASN VAL ARG GLN PHE ALA SER HIS PHE LEU PRO 
SEQRES   5 9  369  PRO LEU TYR TRP LEU VAL PHE ILE VAL GLY ALA LEU GLY 
SEQRES   6 9  369  ASN SER LEU VAL ILE LEU VAL TYR TRP TYR CYS THR ARG 
SEQRES   7 9  369  VAL LYS THR MET THR ASP MET PHE LEU LEU ASN LEU ALA 
SEQRES   8 9  369  ILE ALA ASP LEU LEU PHE LEU VAL THR LEU PRO PHE TRP 
SEQRES   9 9  369  ALA ILE ALA ALA ALA ASP GLN TRP LYS PHE GLN THR PHE 
SEQRES  10 9  369  MET CYS LYS VAL VAL ASN SER MET TYR LYS MET ASN PHE 
SEQRES  11 9  369  TYR SER CYS VAL LEU LEU ILE MET CYS ILE SER VAL ASP 
SEQRES  12 9  369  ARG TYR ILE ALA ILE ALA GLN ALA MET ARG ALA HIS THR 
SEQRES  13 9  369  TRP ARG GLU LYS ARG LEU LEU TYR SER LYS MET VAL CYS 
SEQRES  14 9  369  PHE THR ILE TRP VAL LEU ALA ALA ALA LEU CYS ILE PRO 
SEQRES  15 9  369  GLU ILE LEU TYR SER GLN ILE LYS GLU GLU SER GLY ILE 
SEQRES  16 9  369  ALA ILE CYS THR MET VAL TYR PRO SER ASP GLU SER THR 
SEQRES  17 9  369  LYS LEU LYS SER ALA VAL LEU THR LEU LYS VAL ILE LEU 
SEQRES  18 9  369  GLY PHE PHE LEU PRO PHE VAL VAL MET ALA CYS CYS TYR 
SEQRES  19 9  369  THR ILE ILE ILE HIS THR LEU ILE GLN ALA LYS LYS SER 
SEQRES  20 9  369  SER LYS HIS LYS ALA LEU LYS VAL THR ILE THR VAL LEU 
SEQRES  21 9  369  THR VAL PHE VAL LEU SER GLN PHE PRO TYR ASN CYS ILE 
SEQRES  22 9  369  LEU LEU VAL GLN THR ILE ASP ALA TYR ALA MET PHE ILE 
SEQRES  23 9  369  SER ASN CYS ALA VAL SER THR ASN ILE ASP ILE CYS PHE 
SEQRES  24 9  369  GLN VAL THR GLN THR ILE ALA PHE PHE HIS SER CYS LEU 
SEQRES  25 9  369  ASN PRO VAL LEU TYR VAL PHE VAL GLY GLU ARG PHE ARG 
SEQRES  26 9  369  ARG ASP LEU VAL LYS THR LEU LYS ASN LEU GLY CYS ILE 
SEQRES  27 9  369  SER GLN ALA GLN TRP VAL SER PHE THR ARG ARG GLU GLY 
SEQRES  28 9  369  SER LEU LYS LEU SER SER MET LEU LEU GLU THR THR SER 
SEQRES  29 9  369  GLY ALA LEU SER LEU                                 
SEQRES   1 A  127  PCA GLY VAL PHE GLU ASP CYS CYS LEU ALA TYR HIS TYR 
SEQRES   2 A  127  PRO ILE GLY TRP ALA VAL LEU ARG ARG ALA TRP THR TYR 
SEQRES   3 A  127  ARG ILE GLN GLU VAL SER GLY SER CYS ASN LEU PRO ALA 
SEQRES   4 A  127  ALA ILE PHE TYR LEU PRO LYS ARG HIS ARG LYS VAL CYS 
SEQRES   5 A  127  GLY ASN PRO LYS SER ARG GLU VAL GLN ARG ALA MET LYS 
SEQRES   6 A  127  LEU LEU ASP ALA ARG ASN LYS VAL PHE ALA LYS LEU HIS 
SEQRES   7 A  127  HIS ASN THR GLN THR PHE GLN ALA GLY PRO HIS ALA VAL 
SEQRES   8 A  127  LYS LYS LEU SER SER GLY ASN SER LYS LEU SER SER SER 
SEQRES   9 A  127  LYS PHE SER ASN PRO ILE SER SER SER LYS ARG ASN VAL 
SEQRES  10 A  127  SER LEU LEU ILE SER ALA ASN SER GLY LEU             
HELIX    1  HA MET 9   13  MET 9   13  5
HELIX    2  HB ALA 9   14  SER 9   23  1
HELIX    3  HC MET 9   25  VAL 9   29  1
HELIX    4  HD ASN 9   41  SER 9   48  1
HELIX    5  HE PHE 9   50  TYR 9   75  1
HELIX    6  HF MET 9   82  LEU 9   98  1
HELIX    7  HG VAL 9   99  THR 9  100  1
HELIX    8  HH LEU 9  101  ALA 9  109  1
HELIX    9  HI THR 9  116  SER 9  141  1
HELIX   10  HJ ASP 9  143  ALA 9  149  1
HELIX   11  HK ALA 9  151  THR 9  156  1
HELIX   12  HL ARG 9  158  LEU 9  179  1
HELIX   13  HM CYS 9  180  CYS 9  180  5
HELIX   14  HN ILE 9  181  TYR 9  186  1
HELIX   15  HO VAL 9  201  VAL 9  201  9
HELIX   16  HP SER 9  207  VAL 9  219  1
HELIX   17  HQ ILE 9  220  PHE 9  224  1
HELIX   18  HR LEU 9  225  GLN 9  243  1
HELIX   19  HS SER 9  247  SER 9  248  1
HELIX   20  HT LYS 9  249  SER 9  266  1
HELIX   21  HU PHE 9  268  THR 9  278  1
HELIX   22  HV ASP 9  280  ALA 9  283  1
HELIX   23  HW CYS 9  289  ASN 9  294  1
HELIX   24  HX ASP 9  296  SER 9  310  1
HELIX   25  HY LEU 9  312  VAL 9  320  1
HELIX    0  H@ GLU 9  322  ASN 9  334  1
HELIX    1  HA GLN 9  340  ALA 9  366  1
HELIX    2  HB LEU 9  367  LEU 9  367  5
HELIX    3  HC TRP A   17  LEU A   20  1
HELIX    4  HD ARG A   21  ARG A   22  1
HELIX    5  HE SER A   32  SER A   32  9
HELIX    6  HF CYS A   35  CYS A   35  9
HELIX    7  HG LYS A   46  HIS A   48  1
HELIX    8  HH ARG A   58  THR A   83  1
HELIX    9  HI PHE A   84  GLN A   85  1
SHEET    1  SA 1 TYR 9  37  CYS 9  38  0
SHEET    2  SB 1 SER 9 187  GLU 9 192  0
SHEET    3  SC 1 ILE 9 195  MET 9 200  0
SHEET    4  SD 1 CYS A   7  CYS A   8  0
SHEET    5  SE 1 THR A  25  GLN A  29  0
SHEET    6  SF 1 ALA A  39  TYR A  43  0
SHEET    7  SG 1 LYS A  50  GLY A  53  0
SSBOND   1 CYS 9   38    CYS 9  289 
SSBOND   2 CYS 9  198    CYS 9  119 
SSBOND   3 CYS A   35    CYS A    7 
SSBOND   4 CYS A   52    CYS A    8 
ATOM      1  N   MET 9   1    -130.814-100.777 537.626  1.00  6.81           N
ATOM      2  CA  MET 9   1    -130.400-101.593 538.755  1.00  6.81           C
ATOM      3  C   MET 9   1    -128.878-101.579 538.913  1.00  6.81           C
ATOM      4  O   MET 9   1    -128.154-101.324 537.952  1.00  6.81           O
ATOM      5  HA  MET 9   1    -130.867-101.142 539.630  1.00  6.81           H
ATOM      6  CB  MET 9   1    -130.879-103.032 538.547  1.00  6.81           C
ATOM      7 1HB  MET 9   1    -130.771-103.306 537.498  1.00  6.81           H
ATOM      8 2HB  MET 9   1    -130.252-103.714 539.121  1.00  6.81           H
ATOM      9  CG  MET 9   1    -132.339-103.191 538.974  1.00  6.81           C
ATOM     10 1HG  MET 9   1    -132.487-102.757 539.963  1.00  6.81           H
ATOM     11 2HG  MET 9   1    -132.989-102.648 538.287  1.00  6.81           H
ATOM     12  SD  MET 9   1    -132.785-104.919 538.995  1.00  6.81           S
ATOM     13  CE  MET 9   1    -134.045-104.899 540.259  1.00  6.81           C
ATOM     14 1HE  MET 9   1    -133.616-104.541 541.194  1.00  6.81           H
ATOM     15 2HE  MET 9   1    -134.855-104.237 539.954  1.00  6.81           H
ATOM     16 3HE  MET 9   1    -134.434-105.908 540.400  1.00  6.81           H
ATOM     17  HN  MET 9   1    -130.076-100.280 537.170  1.00  6.81           H
ATOM     18  N   THR 9   2    -128.439-101.856 540.132  1.00  6.81           N
ATOM     19  CA  THR 9   2    -129.300-101.695 541.291  1.00  6.81           C
ATOM     20  C   THR 9   2    -128.510-101.107 542.463  1.00  6.81           C
ATOM     21  O   THR 9   2    -127.299-101.300 542.559  1.00  6.81           O
ATOM     22  HA  THR 9   2    -130.082-100.978 541.042  1.00  6.81           H
ATOM     23  HB  THR 9   2    -129.960-103.230 542.679  1.00  6.81           H
ATOM     24  CB  THR 9   2    -129.931-103.053 541.604  1.00  6.81           C
ATOM     25  OG1 THR 9   2    -129.156-103.979 540.848  1.00  6.81           O
ATOM     26  HG1 THR 9   2    -128.245-104.070 541.250  1.00  6.81           H
ATOM     27  CG2 THR 9   2    -131.342-103.189 541.027  1.00  6.81           C
ATOM     28 1HG2 THR 9   2    -131.303-103.079 539.943  1.00  6.81           H
ATOM     29 2HG2 THR 9   2    -131.983-102.415 541.449  1.00  6.81           H
ATOM     30 3HG2 THR 9   2    -131.743-104.171 541.278  1.00  6.81           H
ATOM     31  HN  THR 9   2    -127.516-102.184 540.332  1.00  6.81           H
ATOM     32  N   PRO 9   3    -129.178-100.383 543.372  1.00  6.81           N
ATOM     33  CA  PRO 9   3    -128.490 -99.799 544.525  1.00  6.81           C
ATOM     34  C   PRO 9   3    -127.691-100.831 545.304  1.00  6.81           C
ATOM     35  O   PRO 9   3    -128.197-101.909 545.612  1.00  6.81           O
ATOM     36  HA  PRO 9   3    -127.757 -99.064 544.191  1.00  6.81           H
ATOM     37  CB  PRO 9   3    -129.625 -99.209 545.364  1.00  6.81           C
ATOM     38 1HB  PRO 9   3    -129.986 -99.920 546.107  1.00  6.81           H
ATOM     39 2HB  PRO 9   3    -129.303 -98.320 545.906  1.00  6.81           H
ATOM     40  CG  PRO 9   3    -130.695 -98.881 544.330  1.00  6.81           C
ATOM     41 1HG  PRO 9   3    -131.681 -98.787 544.784  1.00  6.81           H
ATOM     42 2HG  PRO 9   3    -130.496 -97.935 543.828  1.00  6.81           H
ATOM     43  CD  PRO 9   3    -130.617-100.062 543.375  1.00  6.81           C
ATOM     44 1HD  PRO 9   3    -131.214-100.904 543.723  1.00  6.81           H
ATOM     45 2HD  PRO 9   3    -130.984 -99.804 542.382  1.00  6.81           H
ATOM     46  N   THR 9   4    -126.451-100.471 545.603  1.00  6.81           N
ATOM     47  CA  THR 9   4    -125.635-101.271 546.501  1.00  6.81           C
ATOM     48  C   THR 9   4    -126.191-101.209 547.925  1.00  6.81           C
ATOM     49  O   THR 9   4    -126.104-100.174 548.584  1.00  6.81           O
ATOM     50  HA  THR 9   4    -125.692-102.311 546.181  1.00  6.81           H
ATOM     51  HB  THR 9   4    -123.706-100.773 547.367  1.00  6.81           H
ATOM     52  CB  THR 9   4    -124.191-100.780 546.390  1.00  6.81           C
ATOM     53  OG1 THR 9   4    -124.303 -99.512 545.750  1.00  6.81           O
ATOM     54  HG1 THR 9   4    -124.539 -98.810 546.422  1.00  6.81           H
ATOM     55  CG2 THR 9   4    -123.361-101.618 545.415  1.00  6.81           C
ATOM     56 1HG2 THR 9   4    -123.808-101.569 544.422  1.00  6.81           H
ATOM     57 2HG2 THR 9   4    -123.338-102.654 545.754  1.00  6.81           H
ATOM     58 3HG2 THR 9   4    -122.344-101.227 545.374  1.00  6.81           H
ATOM     59  HN  THR 9   4    -126.006 -99.650 545.245  1.00  6.81           H
ATOM     60  N   ASP 9   5    -126.750-102.329 548.357  1.00  6.81           N
ATOM     61  CA  ASP 9   5    -127.425-102.381 549.643  1.00  6.81           C
ATOM     62  C   ASP 9   5    -126.395-102.223 550.762  1.00  6.81           C
ATOM     63  O   ASP 9   5    -125.842-103.209 551.247  1.00  6.81           O
ATOM     64  HA  ASP 9   5    -128.146-101.564 549.621  1.00  6.81           H
ATOM     65  CB  ASP 9   5    -128.134-103.723 549.839  1.00  6.81           C
ATOM     66 1HB  ASP 9   5    -127.469-104.536 549.547  1.00  6.81           H
ATOM     67 2HB  ASP 9   5    -128.365-103.865 550.895  1.00  6.81           H
ATOM     68  CG  ASP 9   5    -129.422-103.789 549.016  1.00  6.81           C
ATOM     69  OD1 ASP 9   5    -130.133-102.761 548.993  1.00  6.81           O
ATOM     70  OD2 ASP 9   5    -129.665-104.865 548.428  1.00  6.81           O
ATOM     71  HN  ASP 9   5    -126.747-103.189 547.847  1.00  6.81           H
ATOM     72  N   PHE 9   6    -126.166-100.974 551.141  1.00  6.81           N
ATOM     73  CA  PHE 9   6    -125.527-100.682 552.412  1.00  6.81           C
ATOM     74  C   PHE 9   6    -126.485-100.932 553.579  1.00  6.81           C
ATOM     75  O   PHE 9   6    -126.790-100.017 554.343  1.00  6.81           O
ATOM     76  HA  PHE 9   6    -124.667-101.347 552.502  1.00  6.81           H
ATOM     77  CB  PHE 9   6    -125.143 -99.201 552.391  1.00  6.81           C
ATOM     78 1HB  PHE 9   6    -125.992 -98.622 552.028  1.00  6.81           H
ATOM     79 2HB  PHE 9   6    -124.946 -98.872 553.411  1.00  6.81           H
ATOM     80  CG  PHE 9   6    -123.922 -98.887 551.524  1.00  6.81           C
ATOM     81  HD1 PHE 9   6    -122.536 -99.401 553.053  1.00  6.81           H
ATOM     82  CD1 PHE 9   6    -122.670 -99.048 552.030  1.00  6.81           C
ATOM     83  HD2 PHE 9   6    -125.092 -98.317 549.843  1.00  6.81           H
ATOM     84  CD2 PHE 9   6    -124.089 -98.446 550.248  1.00  6.81           C
ATOM     85  CE1 PHE 9   6    -121.537 -98.756 551.226  1.00  6.81           C
ATOM     86  HE1 PHE 9   6    -120.533 -98.885 551.631  1.00  6.81           H
ATOM     87  CE2 PHE 9   6    -122.955 -98.155 549.444  1.00  6.81           C
ATOM     88  HE2 PHE 9   6    -123.089 -97.802 548.421  1.00  6.81           H
ATOM     89  CZ  PHE 9   6    -121.703 -98.316 549.950  1.00  6.81           C
ATOM     90  HZ  PHE 9   6    -120.833 -98.092 549.332  1.00  6.81           H
ATOM     91  HN  PHE 9   6    -126.410-100.171 550.596  1.00  6.81           H
ATOM     92  N   THR 9   7    -126.934-102.174 553.678  1.00  6.81           N
ATOM     93  CA  THR 9   7    -127.596-102.636 554.886  1.00  6.81           C
ATOM     94  C   THR 9   7    -126.594-102.739 556.038  1.00  6.81           C
ATOM     95  O   THR 9   7    -126.155-103.833 556.388  1.00  6.81           O
ATOM     96  HA  THR 9   7    -128.340-101.894 555.175  1.00  6.81           H
ATOM     97  HB  THR 9   7    -128.553-104.493 555.482  1.00  6.81           H
ATOM     98  CB  THR 9   7    -128.293-103.960 554.567  1.00  6.81           C
ATOM     99  OG1 THR 9   7    -127.381-104.632 553.702  1.00  6.81           O
ATOM    100  HG1 THR 9   7    -126.562-104.899 554.209  1.00  6.81           H
ATOM    101  CG2 THR 9   7    -129.547-103.771 553.712  1.00  6.81           C
ATOM    102 1HG2 THR 9   7    -129.276-103.299 552.768  1.00  6.81           H
ATOM    103 2HG2 THR 9   7    -130.257-103.138 554.244  1.00  6.81           H
ATOM    104 3HG2 THR 9   7    -130.002-104.742 553.515  1.00  6.81           H
ATOM    105  HN  THR 9   7    -126.851-102.858 552.954  1.00  6.81           H
ATOM    106  N   SER 9   8    -126.262-101.583 556.596  1.00  6.81           N
ATOM    107  CA  SER 9   8    -125.534-101.541 557.852  1.00  6.81           C
ATOM    108  C   SER 9   8    -126.365-102.191 558.960  1.00  6.81           C
ATOM    109  O   SER 9   8    -127.294-101.579 559.485  1.00  6.81           O
ATOM    110  HA  SER 9   8    -124.620-102.109 557.676  1.00  6.81           H
ATOM    111  CB  SER 9   8    -125.174-100.104 558.233  1.00  6.81           C
ATOM    112 1HB  SER 9   8    -124.804-100.082 559.258  1.00  6.81           H
ATOM    113 2HB  SER 9   8    -124.365 -99.751 557.594  1.00  6.81           H
ATOM    114  HG  SER 9   8    -127.058 -99.572 558.652  1.00  6.81           H
ATOM    115  OG  SER 9   8    -126.290 -99.225 558.113  1.00  6.81           O
ATOM    116  HN  SER 9   8    -126.481-100.690 556.204  1.00  6.81           H
ATOM    117  N   PRO 9   9    -126.048-103.438 559.335  1.00  6.81           N
ATOM    118  CA  PRO 9   9    -126.780-104.112 560.410  1.00  6.81           C
ATOM    119  C   PRO 9   9    -126.830-103.282 561.683  1.00  6.81           C
ATOM    120  O   PRO 9   9    -125.898-103.313 562.485  1.00  6.81           O
ATOM    121  HA  PRO 9   9    -127.822-104.255 560.122  1.00  6.81           H
ATOM    122  CB  PRO 9   9    -126.007-105.417 560.613  1.00  6.81           C
ATOM    123 1HB  PRO 9   9    -125.239-105.313 561.380  1.00  6.81           H
ATOM    124 2HB  PRO 9   9    -126.663-106.228 560.929  1.00  6.81           H
ATOM    125  CG  PRO 9   9    -125.400-105.685 559.241  1.00  6.81           C
ATOM    126 1HG  PRO 9   9    -124.551-106.365 559.300  1.00  6.81           H
ATOM    127 2HG  PRO 9   9    -126.118-106.148 558.564  1.00  6.81           H
ATOM    128  CD  PRO 9   9    -124.989-104.297 558.775  1.00  6.81           C
ATOM    129 1HD  PRO 9   9    -124.006-104.018 559.153  1.00  6.81           H
ATOM    130 2HD  PRO 9   9    -124.939-104.234 557.688  1.00  6.81           H
ATOM    131  N   ILE 9  10    -127.927-102.555 561.834  1.00  6.81           N
ATOM    132  CA  ILE 9  10    -128.224-101.904 563.099  1.00  6.81           C
ATOM    133  C   ILE 9  10    -128.482-102.968 564.168  1.00  6.81           C
ATOM    134  O   ILE 9  10    -129.528-103.614 564.165  1.00  6.81           O
ATOM    135  HA  ILE 9  10    -127.342-101.332 563.387  1.00  6.81           H
ATOM    136  HB  ILE 9  10    -130.253-101.456 562.588  1.00  6.81           H
ATOM    137  CB  ILE 9  10    -129.375-100.909 562.931  1.00  6.81           C
ATOM    138  CG1 ILE 9  10    -129.046 -99.866 561.862  1.00  6.81           C
ATOM    139 1HG1 ILE 9  10    -128.204 -99.256 562.190  1.00  6.81           H
ATOM    140 2HG1 ILE 9  10    -128.739-100.366 560.943  1.00  6.81           H
ATOM    141  CG2 ILE 9  10    -129.740-100.263 564.269  1.00  6.81           C
ATOM    142 1HG2 ILE 9  10    -130.046-101.035 564.975  1.00  6.81           H
ATOM    143 2HG2 ILE 9  10    -128.873 -99.732 564.665  1.00  6.81           H
ATOM    144 3HG2 ILE 9  10    -130.560 -99.560 564.122  1.00  6.81           H
ATOM    145  CD1 ILE 9  10    -130.253 -98.969 561.581  1.00  6.81           C
ATOM    146 1HD1 ILE 9  10    -131.086 -99.579 561.230  1.00  6.81           H
ATOM    147 2HD1 ILE 9  10    -130.542 -98.452 562.496  1.00  6.81           H
ATOM    148 3HD1 ILE 9  10    -129.992 -98.236 560.817  1.00  6.81           H
ATOM    149  HN  ILE 9  10    -128.606-102.409 561.114  1.00  6.81           H
ATOM    150  N   PRO 9  11    -127.537-103.168 565.097  1.00  6.81           N
ATOM    151  CA  PRO 9  11    -127.725-104.155 566.163  1.00  6.81           C
ATOM    152  C   PRO 9  11    -129.029-103.950 566.916  1.00  6.81           C
ATOM    153  O   PRO 9  11    -129.371-102.826 567.280  1.00  6.81           O
ATOM    154  HA  PRO 9  11    -127.795-105.156 565.738  1.00  6.81           H
ATOM    155  CB  PRO 9  11    -126.509-103.946 567.068  1.00  6.81           C
ATOM    156 1HB  PRO 9  11    -126.721-103.236 567.868  1.00  6.81           H
ATOM    157 2HB  PRO 9  11    -126.197-104.876 567.543  1.00  6.81           H
ATOM    158  CG  PRO 9  11    -125.445-103.417 566.113  1.00  6.81           C
ATOM    159 1HG  PRO 9  11    -124.649-102.894 566.643  1.00  6.81           H
ATOM    160 2HG  PRO 9  11    -124.965-104.222 565.556  1.00  6.81           H
ATOM    161  CD  PRO 9  11    -126.234-102.487 565.206  1.00  6.81           C
ATOM    162 1HD  PRO 9  11    -126.338-101.492 565.639  1.00  6.81           H
ATOM    163 2HD  PRO 9  11    -125.752-102.362 564.237  1.00  6.81           H
ATOM    164  N   ASN 9  12    -129.731-105.054 567.131  1.00  6.81           N
ATOM    165  CA  ASN 9  12    -130.950-105.023 567.920  1.00  6.81           C
ATOM    166  C   ASN 9  12    -130.599-104.750 569.384  1.00  6.81           C
ATOM    167  O   ASN 9  12    -130.568-105.669 570.201  1.00  6.81           O
ATOM    168  HA  ASN 9  12    -131.556-104.230 567.481  1.00  6.81           H
ATOM    169  CB  ASN 9  12    -131.684-106.364 567.852  1.00  6.81           C
ATOM    170 1HB  ASN 9  12    -131.010-107.132 567.472  1.00  6.81           H
ATOM    171 2HB  ASN 9  12    -131.982-106.671 568.855  1.00  6.81           H
ATOM    172  CG  ASN 9  12    -132.918-106.270 566.953  1.00  6.81           C
ATOM    173  OD1 ASN 9  12    -133.181-105.261 566.320  1.00  6.81           O
ATOM    174  ND2 ASN 9  12    -133.658-107.375 566.933  1.00  6.81           N
ATOM    175 1HD2 ASN 9  12    -133.386-108.169 567.476  1.00  6.81           H
ATOM    176 2HD2 ASN 9  12    -134.487-107.411 566.374  1.00  6.81           H
ATOM    177  HN  ASN 9  12    -129.478-105.954 566.777  1.00  6.81           H
ATOM    178  N   MET 9  13    -130.343-103.482 569.670  1.00  6.81           N
ATOM    179  CA  MET 9  13    -130.000-103.075 571.022  1.00  6.81           C
ATOM    180  C   MET 9  13    -131.224-103.131 571.939  1.00  6.81           C
ATOM    181  O   MET 9  13    -131.102-102.976 573.153  1.00  6.81           O
ATOM    182  HA  MET 9  13    -129.250-103.789 571.362  1.00  6.81           H
ATOM    183  CB  MET 9  13    -129.443-101.650 571.001  1.00  6.81           C
ATOM    184 1HB  MET 9  13    -129.188-101.370 569.979  1.00  6.81           H
ATOM    185 2HB  MET 9  13    -130.208-100.951 571.341  1.00  6.81           H
ATOM    186  CG  MET 9  13    -128.205-101.532 571.892  1.00  6.81           C
ATOM    187 1HG  MET 9  13    -128.452-101.823 572.913  1.00  6.81           H
ATOM    188 2HG  MET 9  13    -127.430-102.215 571.544  1.00  6.81           H
ATOM    189  SD  MET 9  13    -127.593 -99.855 571.868  1.00  6.81           S
ATOM    190  CE  MET 9  13    -125.907-100.132 572.385  1.00  6.81           C
ATOM    191 1HE  MET 9  13    -125.901-100.592 573.373  1.00  6.81           H
ATOM    192 2HE  MET 9  13    -125.414-100.794 571.673  1.00  6.81           H
ATOM    193 3HE  MET 9  13    -125.378 -99.181 572.424  1.00  6.81           H
ATOM    194  HN  MET 9  13    -130.367-102.741 568.999  1.00  6.81           H
ATOM    195  N   ALA 9  14    -132.375-103.353 571.323  1.00  6.81           N
ATOM    196  CA  ALA 9  14    -133.638-103.243 572.033  1.00  6.81           C
ATOM    197  C   ALA 9  14    -133.802-104.447 572.963  1.00  6.81           C
ATOM    198  O   ALA 9  14    -134.398-104.332 574.033  1.00  6.81           O
ATOM    199  HA  ALA 9  14    -133.603-102.333 572.633  1.00  6.81           H
ATOM    200  CB  ALA 9  14    -134.783-103.125 571.025  1.00  6.81           C
ATOM    201 1HB  ALA 9  14    -134.634-102.238 570.409  1.00  6.81           H
ATOM    202 2HB  ALA 9  14    -134.800-104.010 570.389  1.00  6.81           H
ATOM    203 3HB  ALA 9  14    -135.730-103.042 571.558  1.00  6.81           H
ATOM    204  HN  ALA 9  14    -132.454-103.604 570.358  1.00  6.81           H
ATOM    205  N   ASP 9  15    -133.263-105.573 572.521  1.00  6.81           N
ATOM    206  CA  ASP 9  15    -133.612-106.853 573.114  1.00  6.81           C
ATOM    207  C   ASP 9  15    -133.030-106.931 574.527  1.00  6.81           C
ATOM    208  O   ASP 9  15    -133.574-107.619 575.389  1.00  6.81           O
ATOM    209  HA  ASP 9  15    -134.701-106.883 573.109  1.00  6.81           H
ATOM    210  CB  ASP 9  15    -133.034-108.013 572.300  1.00  6.81           C
ATOM    211 1HB  ASP 9  15    -131.981-107.826 572.091  1.00  6.81           H
ATOM    212 2HB  ASP 9  15    -133.085-108.932 572.884  1.00  6.81           H
ATOM    213  CG  ASP 9  15    -133.796-108.194 570.986  1.00  6.81           C
ATOM    214  OD1 ASP 9  15    -134.989-107.820 570.966  1.00  6.81           O
ATOM    215  OD2 ASP 9  15    -133.169-108.701 570.031  1.00  6.81           O
ATOM    216  HN  ASP 9  15    -132.600-105.621 571.773  1.00  6.81           H
ATOM    217  N   ASP 9  16    -131.931-106.216 574.720  1.00  6.81           N
ATOM    218  CA  ASP 9  16    -131.165-106.339 575.949  1.00  6.81           C
ATOM    219  C   ASP 9  16    -131.964-105.732 577.105  1.00  6.81           C
ATOM    220  O   ASP 9  16    -131.978-106.277 578.207  1.00  6.81           O
ATOM    221  HA  ASP 9  16    -130.996-107.408 576.076  1.00  6.81           H
ATOM    222  CB  ASP 9  16    -129.836-105.588 575.847  1.00  6.81           C
ATOM    223 1HB  ASP 9  16    -129.492-105.589 574.813  1.00  6.81           H
ATOM    224 2HB  ASP 9  16    -129.980-104.546 576.133  1.00  6.81           H
ATOM    225  CG  ASP 9  16    -128.775-106.227 576.745  1.00  6.81           C
ATOM    226  OD1 ASP 9  16    -129.007-107.381 577.164  1.00  6.81           O
ATOM    227  OD2 ASP 9  16    -127.756-105.546 576.991  1.00  6.81           O
ATOM    228  HN  ASP 9  16    -131.564-105.564 574.057  1.00  6.81           H
ATOM    229  N   TYR 9  17    -132.608-104.612 576.813  1.00  6.81           N
ATOM    230  CA  TYR 9  17    -133.380-103.908 577.823  1.00  6.81           C
ATOM    231  C   TYR 9  17    -134.587-104.736 578.267  1.00  6.81           C
ATOM    232  O   TYR 9  17    -135.035-104.624 579.408  1.00  6.81           O
ATOM    233  HA  TYR 9  17    -132.731-103.735 578.682  1.00  6.81           H
ATOM    234  CB  TYR 9  17    -133.875-102.623 577.156  1.00  6.81           C
ATOM    235 1HB  TYR 9  17    -134.277-102.868 576.173  1.00  6.81           H
ATOM    236 2HB  TYR 9  17    -134.697-102.214 577.743  1.00  6.81           H
ATOM    237  CG  TYR 9  17    -132.797-101.549 576.997  1.00  6.81           C
ATOM    238  HD1 TYR 9  17    -132.990-100.850 579.014  1.00  6.81           H
ATOM    239  CD1 TYR 9  17    -132.476-100.731 578.061  1.00  6.81           C
ATOM    240  HD2 TYR 9  17    -132.401-102.044 574.948  1.00  6.81           H
ATOM    241  CD2 TYR 9  17    -132.147-101.398 575.789  1.00  6.81           C
ATOM    242  CE1 TYR 9  17    -131.462 -99.720 577.911  1.00  6.81           C
ATOM    243  HE1 TYR 9  17    -131.198 -99.067 578.743  1.00  6.81           H
ATOM    244  HE2 TYR 9  17    -130.611-100.257 574.691  1.00  6.81           H
ATOM    245  CE2 TYR 9  17    -131.133-100.387 575.639  1.00  6.81           C
ATOM    246  CZ  TYR 9  17    -130.840 -99.598 576.707  1.00  6.81           C
ATOM    247  OH  TYR 9  17    -129.882 -98.643 576.566  1.00  6.81           O
ATOM    248  HH  TYR 9  17    -129.495 -98.681 575.645  1.00  6.81           H
ATOM    249  HN  TYR 9  17    -132.609-104.187 575.908  1.00  6.81           H
ATOM    250  N   GLY 9  18    -135.079-105.548 577.344  1.00  6.81           N
ATOM    251  CA  GLY 9  18    -136.296-106.306 577.585  1.00  6.81           C
ATOM    252  C   GLY 9  18    -136.067-107.389 578.641  1.00  6.81           C
ATOM    253  O   GLY 9  18    -136.877-107.553 579.552  1.00  6.81           O
ATOM    254 1HA  GLY 9  18    -137.088-105.633 577.914  1.00  6.81           H
ATOM    255 2HA  GLY 9  18    -136.633-106.764 576.655  1.00  6.81           H
ATOM    256  HN  GLY 9  18    -134.663-105.692 576.446  1.00  6.81           H
ATOM    257  N   SER 9  19    -134.960-108.099 578.483  1.00  6.81           N
ATOM    258  CA  SER 9  19    -134.701-109.273 579.301  1.00  6.81           C
ATOM    259  C   SER 9  19    -134.399-108.851 580.740  1.00  6.81           C
ATOM    260  O   SER 9  19    -134.875-109.476 581.686  1.00  6.81           O
ATOM    261  HA  SER 9  19    -135.618-109.861 579.259  1.00  6.81           H
ATOM    262  CB  SER 9  19    -133.542-110.094 578.733  1.00  6.81           C
ATOM    263 1HB  SER 9  19    -133.599-111.114 579.115  1.00  6.81           H
ATOM    264 2HB  SER 9  19    -133.637-110.155 577.649  1.00  6.81           H
ATOM    265  HG  SER 9  19    -132.134-108.682 578.562  1.00  6.81           H
ATOM    266  OG  SER 9  19    -132.276-109.533 579.068  1.00  6.81           O
ATOM    267  HN  SER 9  19    -134.249-107.886 577.814  1.00  6.81           H
ATOM    268  N   GLU 9  20    -133.609-107.794 580.860  1.00  6.81           N
ATOM    269  CA  GLU 9  20    -133.185-107.321 582.167  1.00  6.81           C
ATOM    270  C   GLU 9  20    -134.381-106.771 582.946  1.00  6.81           C
ATOM    271  O   GLU 9  20    -134.417-106.850 584.173  1.00  6.81           O
ATOM    272  HA  GLU 9  20    -132.783-108.198 582.675  1.00  6.81           H
ATOM    273  CB  GLU 9  20    -132.083-106.268 582.038  1.00  6.81           C
ATOM    274 1HB  GLU 9  20    -131.362-106.581 581.283  1.00  6.81           H
ATOM    275 2HB  GLU 9  20    -132.528-105.295 581.829  1.00  6.81           H
ATOM    276  CG  GLU 9  20    -131.312-106.117 583.350  1.00  6.81           C
ATOM    277 1HG  GLU 9  20    -132.012-105.960 584.171  1.00  6.81           H
ATOM    278 2HG  GLU 9  20    -130.769-107.037 583.565  1.00  6.81           H
ATOM    279  CD  GLU 9  20    -130.331-104.945 583.278  1.00  6.81           C
ATOM    280  OE1 GLU 9  20    -129.566-104.785 584.254  1.00  6.81           O
ATOM    281  OE2 GLU 9  20    -130.369-104.236 582.250  1.00  6.81           O
ATOM    282  HN  GLU 9  20    -133.261-107.265 580.086  1.00  6.81           H
ATOM    283  N   SER 9  21    -135.332-106.226 582.201  1.00  6.81           N
ATOM    284  CA  SER 9  21    -136.531-105.673 582.806  1.00  6.81           C
ATOM    285  C   SER 9  21    -137.360-106.791 583.442  1.00  6.81           C
ATOM    286  O   SER 9  21    -137.961-106.600 584.498  1.00  6.81           O
ATOM    287  HA  SER 9  21    -136.177-104.979 583.569  1.00  6.81           H
ATOM    288  CB  SER 9  21    -137.368-104.913 581.775  1.00  6.81           C
ATOM    289 1HB  SER 9  21    -137.982-104.169 582.284  1.00  6.81           H
ATOM    290 2HB  SER 9  21    -136.706-104.371 581.100  1.00  6.81           H
ATOM    291  HG  SER 9  21    -137.648-106.433 580.505  1.00  6.81           H
ATOM    292  OG  SER 9  21    -138.206-105.784 581.021  1.00  6.81           O
ATOM    293  HN  SER 9  21    -135.292-106.159 581.204  1.00  6.81           H
ATOM    294  N   THR 9  22    -137.367-107.934 582.771  1.00  6.81           N
ATOM    295  CA  THR 9  22    -138.215-109.039 583.184  1.00  6.81           C
ATOM    296  C   THR 9  22    -137.638-109.720 584.426  1.00  6.81           C
ATOM    297  O   THR 9  22    -138.350-109.944 585.403  1.00  6.81           O
ATOM    298  HA  THR 9  22    -139.190-108.638 583.463  1.00  6.81           H
ATOM    299  HB  THR 9  22    -137.440-110.507 581.782  1.00  6.81           H
ATOM    300  CB  THR 9  22    -138.374-109.984 581.991  1.00  6.81           C
ATOM    301  OG1 THR 9  22    -138.856-109.145 580.945  1.00  6.81           O
ATOM    302  HG1 THR 9  22    -138.089-108.722 580.464  1.00  6.81           H
ATOM    303  CG2 THR 9  22    -139.494-111.005 582.198  1.00  6.81           C
ATOM    304 1HG2 THR 9  22    -140.440-110.482 582.340  1.00  6.81           H
ATOM    305 2HG2 THR 9  22    -139.278-111.609 583.079  1.00  6.81           H
ATOM    306 3HG2 THR 9  22    -139.564-111.650 581.322  1.00  6.81           H
ATOM    307  HN  THR 9  22    -136.807-108.110 581.962  1.00  6.81           H
ATOM    308  N   SER 9  23    -136.352-110.030 584.348  1.00  6.81           N
ATOM    309  CA  SER 9  23    -135.683-110.726 585.434  1.00  6.81           C
ATOM    310  C   SER 9  23    -135.696-109.862 586.697  1.00  6.81           C
ATOM    311  O   SER 9  23    -135.884-110.372 587.800  1.00  6.81           O
ATOM    312  HA  SER 9  23    -136.257-111.639 585.589  1.00  6.81           H
ATOM    313  CB  SER 9  23    -134.245-111.087 585.054  1.00  6.81           C
ATOM    314 1HB  SER 9  23    -133.852-111.809 585.769  1.00  6.81           H
ATOM    315 2HB  SER 9  23    -134.239-111.571 584.077  1.00  6.81           H
ATOM    316  HG  SER 9  23    -132.479-110.205 584.728  1.00  6.81           H
ATOM    317  OG  SER 9  23    -133.398-109.942 585.020  1.00  6.81           O
ATOM    318  HN  SER 9  23    -135.771-109.814 583.563  1.00  6.81           H
ATOM    319  N   SER 9  24    -135.496-108.568 586.492  1.00  6.81           N
ATOM    320  CA  SER 9  24    -135.443-107.634 587.604  1.00  6.81           C
ATOM    321  C   SER 9  24    -136.836-107.467 588.214  1.00  6.81           C
ATOM    322  O   SER 9  24    -136.977-106.929 589.311  1.00  6.81           O
ATOM    323  HA  SER 9  24    -134.761-108.084 588.326  1.00  6.81           H
ATOM    324  CB  SER 9  24    -134.892-106.278 587.158  1.00  6.81           C
ATOM    325 1HB  SER 9  24    -134.712-105.655 588.034  1.00  6.81           H
ATOM    326 2HB  SER 9  24    -133.931-106.422 586.666  1.00  6.81           H
ATOM    327  HG  SER 9  24    -135.397-105.584 585.351  1.00  6.81           H
ATOM    328  OG  SER 9  24    -135.783-105.605 586.273  1.00  6.81           O
ATOM    329  HN  SER 9  24    -135.371-108.158 585.589  1.00  6.81           H
ATOM    330  N   MET 9  25    -137.831-107.938 587.476  1.00  6.81           N
ATOM    331  CA  MET 9  25    -139.187-107.994 587.995  1.00  6.81           C
ATOM    332  C   MET 9  25    -139.418-109.282 588.788  1.00  6.81           C
ATOM    333  O   MET 9  25    -140.035-109.258 589.851  1.00  6.81           O
ATOM    334  HA  MET 9  25    -139.284-107.131 588.654  1.00  6.81           H
ATOM    335  CB  MET 9  25    -140.181-107.923 586.834  1.00  6.81           C
ATOM    336 1HB  MET 9  25    -139.866-107.156 586.127  1.00  6.81           H
ATOM    337 2HB  MET 9  25    -140.185-108.871 586.296  1.00  6.81           H
ATOM    338  CG  MET 9  25    -141.591-107.611 587.339  1.00  6.81           C
ATOM    339 1HG  MET 9  25    -142.317-107.779 586.543  1.00  6.81           H
ATOM    340 2HG  MET 9  25    -141.852-108.285 588.155  1.00  6.81           H
ATOM    341  SD  MET 9  25    -141.680-105.917 587.895  1.00  6.81           S
ATOM    342  CE  MET 9  25    -143.340-105.509 587.382  1.00  6.81           C
ATOM    343 1HE  MET 9  25    -143.425-105.625 586.302  1.00  6.81           H
ATOM    344 2HE  MET 9  25    -144.047-106.175 587.876  1.00  6.81           H
ATOM    345 3HE  MET 9  25    -143.561-104.477 587.655  1.00  6.81           H
ATOM    346  HN  MET 9  25    -137.722-108.278 586.541  1.00  6.81           H
ATOM    347  N   GLU 9  26    -138.910-110.376 588.239  1.00  6.81           N
ATOM    348  CA  GLU 9  26    -139.060-111.672 588.878  1.00  6.81           C
ATOM    349  C   GLU 9  26    -138.340-111.686 590.228  1.00  6.81           C
ATOM    350  O   GLU 9  26    -138.887-112.160 591.223  1.00  6.81           O
ATOM    351  HA  GLU 9  26    -140.133-111.798 589.030  1.00  6.81           H
ATOM    352  CB  GLU 9  26    -138.547-112.793 587.972  1.00  6.81           C
ATOM    353 1HB  GLU 9  26    -137.616-112.484 587.497  1.00  6.81           H
ATOM    354 2HB  GLU 9  26    -138.452-113.715 588.546  1.00  6.81           H
ATOM    355  CG  GLU 9  26    -139.541-113.086 586.846  1.00  6.81           C
ATOM    356 1HG  GLU 9  26    -140.508-113.355 587.271  1.00  6.81           H
ATOM    357 2HG  GLU 9  26    -139.693-112.188 586.248  1.00  6.81           H
ATOM    358  CD  GLU 9  26    -139.038-114.222 585.953  1.00  6.81           C
ATOM    359  OE1 GLU 9  26    -139.901-114.894 585.349  1.00  6.81           O
ATOM    360  OE2 GLU 9  26    -137.801-114.392 585.894  1.00  6.81           O
ATOM    361  HN  GLU 9  26    -138.404-110.386 587.377  1.00  6.81           H
ATOM    362  N   ASP 9  27    -137.124-111.159 590.219  1.00  6.81           N
ATOM    363  CA  ASP 9  27    -136.304-111.150 591.419  1.00  6.81           C
ATOM    364  C   ASP 9  27    -137.071-110.462 592.550  1.00  6.81           C
ATOM    365  O   ASP 9  27    -137.003-110.891 593.701  1.00  6.81           O
ATOM    366  HA  ASP 9  27    -136.098-112.199 591.633  1.00  6.81           H
ATOM    367  CB  ASP 9  27    -135.004-110.377 591.191  1.00  6.81           C
ATOM    368 1HB  ASP 9  27    -135.209-109.474 590.617  1.00  6.81           H
ATOM    369 2HB  ASP 9  27    -134.592-110.060 592.149  1.00  6.81           H
ATOM    370  CG  ASP 9  27    -133.978-111.237 590.449  1.00  6.81           C
ATOM    371  OD1 ASP 9  27    -134.198-112.466 590.399  1.00  6.81           O
ATOM    372  OD2 ASP 9  27    -132.997-110.645 589.948  1.00  6.81           O
ATOM    373  HN  ASP 9  27    -136.700-110.746 589.414  1.00  6.81           H
ATOM    374  N   TYR 9  28    -137.782-109.406 592.183  1.00  6.81           N
ATOM    375  CA  TYR 9  28    -138.525-108.628 593.160  1.00  6.81           C
ATOM    376  C   TYR 9  28    -139.748-109.400 593.661  1.00  6.81           C
ATOM    377  O   TYR 9  28    -140.100-109.318 594.836  1.00  6.81           O
ATOM    378  HA  TYR 9  28    -137.864-108.425 594.002  1.00  6.81           H
ATOM    379  CB  TYR 9  28    -138.997-107.370 592.427  1.00  6.81           C
ATOM    380 1HB  TYR 9  28    -138.125-106.822 592.070  1.00  6.81           H
ATOM    381 2HB  TYR 9  28    -139.568-107.667 591.548  1.00  6.81           H
ATOM    382  CG  TYR 9  28    -139.854-106.436 593.283  1.00  6.81           C
ATOM    383  HD1 TYR 9  28    -141.699-107.091 592.409  1.00  6.81           H
ATOM    384  CD1 TYR 9  28    -141.226-106.430 593.136  1.00  6.81           C
ATOM    385  HD2 TYR 9  28    -138.171-105.603 594.319  1.00  6.81           H
ATOM    386  CD2 TYR 9  28    -139.255-105.599 594.202  1.00  6.81           C
ATOM    387  CE1 TYR 9  28    -142.033-105.551 593.941  1.00  6.81           C
ATOM    388  HE1 TYR 9  28    -143.118-105.536 593.835  1.00  6.81           H
ATOM    389  HE2 TYR 9  28    -139.602-104.053 595.738  1.00  6.81           H
ATOM    390  CE2 TYR 9  28    -140.062-104.719 595.008  1.00  6.81           C
ATOM    391  CZ  TYR 9  28    -141.411-104.739 594.838  1.00  6.81           C
ATOM    392  OH  TYR 9  28    -142.173-103.908 595.599  1.00  6.81           O
ATOM    393  HH  TYR 9  28    -141.713-103.721 596.466  1.00  6.81           H
ATOM    394  HN  TYR 9  28    -137.855-109.081 591.240  1.00  6.81           H
ATOM    395  N   VAL 9  29    -140.361-110.134 592.743  1.00  6.81           N
ATOM    396  CA  VAL 9  29    -141.588-110.847 593.053  1.00  6.81           C
ATOM    397  C   VAL 9  29    -141.261-112.057 593.931  1.00  6.81           C
ATOM    398  O   VAL 9  29    -142.046-112.425 594.804  1.00  6.81           O
ATOM    399  HA  VAL 9  29    -142.230-110.169 593.616  1.00  6.81           H
ATOM    400  HB  VAL 9  29    -141.611-111.764 591.126  1.00  6.81           H
ATOM    401  CB  VAL 9  29    -142.315-111.225 591.761  1.00  6.81           C
ATOM    402  CG1 VAL 9  29    -143.495-112.156 592.048  1.00  6.81           C
ATOM    403 1HG1 VAL 9  29    -143.133-113.066 592.524  1.00  6.81           H
ATOM    404 2HG1 VAL 9  29    -144.200-111.654 592.711  1.00  6.81           H
ATOM    405 3HG1 VAL 9  29    -143.994-112.409 591.112  1.00  6.81           H
ATOM    406  CG2 VAL 9  29    -142.771-109.977 591.003  1.00  6.81           C
ATOM    407 1HG2 VAL 9  29    -143.451-109.400 591.630  1.00  6.81           H
ATOM    408 2HG2 VAL 9  29    -141.904-109.367 590.751  1.00  6.81           H
ATOM    409 3HG2 VAL 9  29    -143.285-110.275 590.089  1.00  6.81           H
ATOM    410  HN  VAL 9  29    -140.034-110.244 591.805  1.00  6.81           H
ATOM    411  N   ASN 9  30    -140.102-112.642 593.669  1.00  6.81           N
ATOM    412  CA  ASN 9  30    -139.721-113.879 594.331  1.00  6.81           C
ATOM    413  C   ASN 9  30    -139.077-113.553 595.680  1.00  6.81           C
ATOM    414  O   ASN 9  30    -138.831-114.448 596.486  1.00  6.81           O
ATOM    415  HA  ASN 9  30    -140.647-114.444 594.436  1.00  6.81           H
ATOM    416  CB  ASN 9  30    -138.703-114.658 593.497  1.00  6.81           C
ATOM    417 1HB  ASN 9  30    -137.934-113.980 593.127  1.00  6.81           H
ATOM    418 2HB  ASN 9  30    -138.202-115.396 594.124  1.00  6.81           H
ATOM    419  CG  ASN 9  30    -139.381-115.360 592.318  1.00  6.81           C
ATOM    420  OD1 ASN 9  30    -140.563-115.660 592.338  1.00  6.81           O
ATOM    421  ND2 ASN 9  30    -138.568-115.603 591.293  1.00  6.81           N
ATOM    422 1HD2 ASN 9  30    -137.607-115.331 591.341  1.00  6.81           H
ATOM    423 2HD2 ASN 9  30    -138.919-116.059 590.475  1.00  6.81           H
ATOM    424  HN  ASN 9  30    -139.430-112.286 593.020  1.00  6.81           H
ATOM    425  N   PHE 9  31    -138.824-112.269 595.884  1.00  6.81           N
ATOM    426  CA  PHE 9  31    -138.205-111.815 597.117  1.00  6.81           C
ATOM    427  C   PHE 9  31    -139.123-112.064 598.316  1.00  6.81           C
ATOM    428  O   PHE 9  31    -140.270-111.622 598.326  1.00  6.81           O
ATOM    429  HA  PHE 9  31    -137.282-112.382 597.244  1.00  6.81           H
ATOM    430  CB  PHE 9  31    -137.971-110.310 596.973  1.00  6.81           C
ATOM    431 1HB  PHE 9  31    -137.389-110.127 596.070  1.00  6.81           H
ATOM    432 2HB  PHE 9  31    -138.933-109.815 596.838  1.00  6.81           H
ATOM    433  CG  PHE 9  31    -137.251-109.675 598.165  1.00  6.81           C
ATOM    434  HD1 PHE 9  31    -139.049-108.963 599.046  1.00  6.81           H
ATOM    435  CD1 PHE 9  31    -137.964-109.028 599.125  1.00  6.81           C
ATOM    436  HD2 PHE 9  31    -135.325-110.275 597.493  1.00  6.81           H
ATOM    437  CD2 PHE 9  31    -135.897-109.757 598.263  1.00  6.81           C
ATOM    438  CE1 PHE 9  31    -137.295-108.439 600.231  1.00  6.81           C
ATOM    439  HE1 PHE 9  31    -137.867-107.921 601.000  1.00  6.81           H
ATOM    440  CE2 PHE 9  31    -135.228-109.168 599.368  1.00  6.81           C
ATOM    441  HE2 PHE 9  31    -134.143-109.233 599.447  1.00  6.81           H
ATOM    442  CZ  PHE 9  31    -135.942-108.521 600.329  1.00  6.81           C
ATOM    443  HZ  PHE 9  31    -135.428-108.069 601.177  1.00  6.81           H
ATOM    444  HN  PHE 9  31    -139.033-111.546 595.225  1.00  6.81           H
ATOM    445  N   ASN 9  32    -138.582-112.772 599.297  1.00  6.81           N
ATOM    446  CA  ASN 9  32    -139.333-113.071 600.505  1.00  6.81           C
ATOM    447  C   ASN 9  32    -139.321-111.848 601.424  1.00  6.81           C
ATOM    448  O   ASN 9  32    -138.352-111.620 602.147  1.00  6.81           O
ATOM    449  HA  ASN 9  32    -140.336-113.326 600.163  1.00  6.81           H
ATOM    450  CB  ASN 9  32    -138.707-114.241 601.267  1.00  6.81           C
ATOM    451 1HB  ASN 9  32    -138.469-115.047 600.572  1.00  6.81           H
ATOM    452 2HB  ASN 9  32    -137.768-113.924 601.720  1.00  6.81           H
ATOM    453  CG  ASN 9  32    -139.654-114.758 602.352  1.00  6.81           C
ATOM    454  OD1 ASN 9  32    -140.757-114.270 602.534  1.00  6.81           O
ATOM    455  ND2 ASN 9  32    -139.163-115.771 603.060  1.00  6.81           N
ATOM    456 1HD2 ASN 9  32    -138.250-116.125 602.859  1.00  6.81           H
ATOM    457 2HD2 ASN 9  32    -139.707-116.179 603.793  1.00  6.81           H
ATOM    458  HN  ASN 9  32    -137.652-113.137 599.276  1.00  6.81           H
ATOM    459  N   PHE 9  33    -140.408-111.093 601.365  1.00  6.81           N
ATOM    460  CA  PHE 9  33    -140.577-109.955 602.253  1.00  6.81           C
ATOM    461  C   PHE 9  33    -141.099-110.400 603.621  1.00  6.81           C
ATOM    462  O   PHE 9  33    -142.125-109.909 604.088  1.00  6.81           O
ATOM    463  HA  PHE 9  33    -139.599-109.490 602.373  1.00  6.81           H
ATOM    464  CB  PHE 9  33    -141.609-109.030 601.603  1.00  6.81           C
ATOM    465 1HB  PHE 9  33    -142.508-109.605 601.382  1.00  6.81           H
ATOM    466 2HB  PHE 9  33    -141.892-108.259 602.319  1.00  6.81           H
ATOM    467  CG  PHE 9  33    -141.120-108.359 600.319  1.00  6.81           C
ATOM    468  HD1 PHE 9  33    -140.196-106.747 601.352  1.00  6.81           H
ATOM    469  CD1 PHE 9  33    -140.414-107.198 600.384  1.00  6.81           C
ATOM    470  HD2 PHE 9  33    -141.958-109.852 599.058  1.00  6.81           H
ATOM    471  CD2 PHE 9  33    -141.392-108.922 599.111  1.00  6.81           C
ATOM    472  CE1 PHE 9  33    -139.961-106.575 599.191  1.00  6.81           C
ATOM    473  HE1 PHE 9  33    -139.395-105.645 599.244  1.00  6.81           H
ATOM    474  CE2 PHE 9  33    -140.939-108.299 597.918  1.00  6.81           C
ATOM    475  HE2 PHE 9  33    -141.157-108.750 596.950  1.00  6.81           H
ATOM    476  CZ  PHE 9  33    -140.233-107.138 597.984  1.00  6.81           C
ATOM    477  HZ  PHE 9  33    -139.885-106.660 597.068  1.00  6.81           H
ATOM    478  HN  PHE 9  33    -141.162-111.247 600.727  1.00  6.81           H
ATOM    479  N   THR 9  34    -140.369-111.326 604.224  1.00  6.81           N
ATOM    480  CA  THR 9  34    -140.570-111.641 605.629  1.00  6.81           C
ATOM    481  C   THR 9  34    -140.562-110.361 606.468  1.00  6.81           C
ATOM    482  O   THR 9  34    -139.615-109.579 606.405  1.00  6.81           O
ATOM    483  HA  THR 9  34    -141.556-112.091 605.742  1.00  6.81           H
ATOM    484  HB  THR 9  34    -138.518-112.172 606.103  1.00  6.81           H
ATOM    485  CB  THR 9  34    -139.497-112.648 606.046  1.00  6.81           C
ATOM    486  OG1 THR 9  34    -139.616-113.698 605.091  1.00  6.81           O
ATOM    487  HG1 THR 9  34    -140.570-113.988 605.017  1.00  6.81           H
ATOM    488  CG2 THR 9  34    -139.815-113.322 607.382  1.00  6.81           C
ATOM    489 1HG2 THR 9  34    -140.763-113.855 607.304  1.00  6.81           H
ATOM    490 2HG2 THR 9  34    -139.887-112.565 608.163  1.00  6.81           H
ATOM    491 3HG2 THR 9  34    -139.022-114.027 607.632  1.00  6.81           H
ATOM    492  HN  THR 9  34    -139.652-111.856 603.771  1.00  6.81           H
ATOM    493  N   ASP 9  35    -141.629-110.188 607.235  1.00  6.81           N
ATOM    494  CA  ASP 9  35    -141.796-108.978 608.022  1.00  6.81           C
ATOM    495  C   ASP 9  35    -140.875-109.037 609.241  1.00  6.81           C
ATOM    496  O   ASP 9  35    -141.322-109.334 610.348  1.00  6.81           O
ATOM    497  HA  ASP 9  35    -141.543-108.160 607.347  1.00  6.81           H
ATOM    498  CB  ASP 9  35    -143.235-108.842 608.523  1.00  6.81           C
ATOM    499 1HB  ASP 9  35    -143.594-109.808 608.878  1.00  6.81           H
ATOM    500 2HB  ASP 9  35    -143.266-108.159 609.372  1.00  6.81           H
ATOM    501  CG  ASP 9  35    -144.156-108.327 607.414  1.00  6.81           C
ATOM    502  OD1 ASP 9  35    -143.661-107.523 606.594  1.00  6.81           O
ATOM    503  OD2 ASP 9  35    -145.332-108.748 607.412  1.00  6.81           O
ATOM    504  HN  ASP 9  35    -142.369-110.855 607.323  1.00  6.81           H
ATOM    505  N   PHE 9  36    -139.605-108.748 608.998  1.00  6.81           N
ATOM    506  CA  PHE 9  36    -138.640-108.645 610.080  1.00  6.81           C
ATOM    507  C   PHE 9  36    -138.753-107.294 610.788  1.00  6.81           C
ATOM    508  O   PHE 9  36    -138.229-107.120 611.888  1.00  6.81           O
ATOM    509  HA  PHE 9  36    -138.861-109.444 610.787  1.00  6.81           H
ATOM    510  CB  PHE 9  36    -137.250-108.764 609.452  1.00  6.81           C
ATOM    511 1HB  PHE 9  36    -137.161-108.032 608.649  1.00  6.81           H
ATOM    512 2HB  PHE 9  36    -136.501-108.508 610.201  1.00  6.81           H
ATOM    513  CG  PHE 9  36    -136.936-110.154 608.893  1.00  6.81           C
ATOM    514  HD1 PHE 9  36    -137.840-111.165 610.530  1.00  6.81           H
ATOM    515  CD1 PHE 9  36    -137.314-111.264 609.580  1.00  6.81           C
ATOM    516  HD2 PHE 9  36    -135.976-109.387 607.157  1.00  6.81           H
ATOM    517  CD2 PHE 9  36    -136.279-110.278 607.708  1.00  6.81           C
ATOM    518  CE1 PHE 9  36    -137.023-112.554 609.062  1.00  6.81           C
ATOM    519  HE1 PHE 9  36    -137.325-113.444 609.613  1.00  6.81           H
ATOM    520  CE2 PHE 9  36    -135.988-111.567 607.190  1.00  6.81           C
ATOM    521  HE2 PHE 9  36    -135.462-111.666 606.240  1.00  6.81           H
ATOM    522  CZ  PHE 9  36    -136.366-112.678 607.877  1.00  6.81           C
ATOM    523  HZ  PHE 9  36    -136.143-113.667 607.479  1.00  6.81           H
ATOM    524  HN  PHE 9  36    -139.233-108.587 608.084  1.00  6.81           H
ATOM    525  N   TYR 9  37    -139.439-106.372 610.129  1.00  6.81           N
ATOM    526  CA  TYR 9  37    -139.760-105.096 610.745  1.00  6.81           C
ATOM    527  C   TYR 9  37    -141.028-105.201 611.595  1.00  6.81           C
ATOM    528  O   TYR 9  37    -142.119-105.412 611.067  1.00  6.81           O
ATOM    529  HA  TYR 9  37    -138.925-104.811 611.385  1.00  6.81           H
ATOM    530  CB  TYR 9  37    -140.013-104.123 609.592  1.00  6.81           C
ATOM    531 1HB  TYR 9  37    -139.152-104.135 608.924  1.00  6.81           H
ATOM    532 2HB  TYR 9  37    -140.869-104.474 609.015  1.00  6.81           H
ATOM    533  CG  TYR 9  37    -140.274-102.683 610.038  1.00  6.81           C
ATOM    534  HD1 TYR 9  37    -142.406-102.902 609.999  1.00  6.81           H
ATOM    535  CD1 TYR 9  37    -141.569-102.232 610.194  1.00  6.81           C
ATOM    536  HD2 TYR 9  37    -138.191-102.190 610.163  1.00  6.81           H
ATOM    537  CD2 TYR 9  37    -139.214-101.835 610.286  1.00  6.81           C
ATOM    538  CE1 TYR 9  37    -141.814-100.877 610.614  1.00  6.81           C
ATOM    539  HE1 TYR 9  37    -142.832-100.508 610.741  1.00  6.81           H
ATOM    540  HE2 TYR 9  37    -138.631 -99.799 610.904  1.00  6.81           H
ATOM    541  CE2 TYR 9  37    -139.459-100.479 610.706  1.00  6.81           C
ATOM    542  CZ  TYR 9  37    -140.747-100.067 610.850  1.00  6.81           C
ATOM    543  OH  TYR 9  37    -140.979 -98.787 611.247  1.00  6.81           O
ATOM    544  HH  TYR 9  37    -140.118 -98.348 611.502  1.00  6.81           H
ATOM    545  HN  TYR 9  37    -139.773-106.486 609.193  1.00  6.81           H
ATOM    546  N   CYS 9  38    -140.843-105.050 612.898  1.00  6.81           N
ATOM    547  CA  CYS 9  38    -141.940-105.219 613.835  1.00  6.81           C
ATOM    548  C   CYS 9  38    -142.465-103.833 614.216  1.00  6.81           C
ATOM    549  O   CYS 9  38    -141.738-103.027 614.794  1.00  6.81           O
ATOM    550  HA  CYS 9  38    -142.707-105.795 613.318  1.00  6.81           H
ATOM    551  CB  CYS 9  38    -141.516-106.026 615.064  1.00  6.81           C
ATOM    552 1HB  CYS 9  38    -141.073-106.972 614.753  1.00  6.81           H
ATOM    553 2HB  CYS 9  38    -140.751-105.483 615.619  1.00  6.81           H
ATOM    554  SG  CYS 9  38    -142.964-106.338 616.139  1.00  6.81           S
ATOM    555  HN  CYS 9  38    -139.964-104.816 613.315  1.00  6.81           H
ATOM    556  N   GLU 9  39    -143.724-103.598 613.876  1.00  6.81           N
ATOM    557  CA  GLU 9  39    -144.425-102.423 614.364  1.00  6.81           C
ATOM    558  C   GLU 9  39    -145.039-102.703 615.737  1.00  6.81           C
ATOM    559  O   GLU 9  39    -145.863-103.604 615.880  1.00  6.81           O
ATOM    560  HA  GLU 9  39    -143.664-101.647 614.450  1.00  6.81           H
ATOM    561  CB  GLU 9  39    -145.493-101.968 613.368  1.00  6.81           C
ATOM    562 1HB  GLU 9  39    -146.085-102.825 613.047  1.00  6.81           H
ATOM    563 2HB  GLU 9  39    -146.092-101.172 613.809  1.00  6.81           H
ATOM    564  CG  GLU 9  39    -144.854-101.379 612.109  1.00  6.81           C
ATOM    565 1HG  GLU 9  39    -144.162-100.584 612.386  1.00  6.81           H
ATOM    566 2HG  GLU 9  39    -144.271-102.146 611.599  1.00  6.81           H
ATOM    567  CD  GLU 9  39    -145.920-100.827 611.160  1.00  6.81           C
ATOM    568  OE1 GLU 9  39    -145.532-100.438 610.036  1.00  6.81           O
ATOM    569  OE2 GLU 9  39    -147.097-100.806 611.579  1.00  6.81           O
ATOM    570  HN  GLU 9  39    -144.263-104.194 613.279  1.00  6.81           H
ATOM    571  N   LYS 9  40    -144.613-101.914 616.712  1.00  6.81           N
ATOM    572  CA  LYS 9  40    -144.962-102.181 618.097  1.00  6.81           C
ATOM    573  C   LYS 9  40    -146.109-101.259 618.516  1.00  6.81           C
ATOM    574  O   LYS 9  40    -146.218-100.890 619.684  1.00  6.81           O
ATOM    575  HA  LYS 9  40    -145.310-103.212 618.154  1.00  6.81           H
ATOM    576  CB  LYS 9  40    -143.726-102.070 618.992  1.00  6.81           C
ATOM    577 1HB  LYS 9  40    -143.337-101.052 618.957  1.00  6.81           H
ATOM    578 2HB  LYS 9  40    -144.003-102.269 620.027  1.00  6.81           H
ATOM    579  CG  LYS 9  40    -142.640-103.053 618.551  1.00  6.81           C
ATOM    580 1HG  LYS 9  40    -143.090-104.020 618.326  1.00  6.81           H
ATOM    581 2HG  LYS 9  40    -142.173-102.697 617.633  1.00  6.81           H
ATOM    582  CD  LYS 9  40    -141.577-103.219 619.639  1.00  6.81           C
ATOM    583 1HD  LYS 9  40    -141.185-102.242 619.922  1.00  6.81           H
ATOM    584 2HD  LYS 9  40    -142.029-103.653 620.531  1.00  6.81           H
ATOM    585  CE  LYS 9  40    -140.433-104.113 619.155  1.00  6.81           C
ATOM    586 1HE  LYS 9  40    -140.831-105.062 618.796  1.00  6.81           H
ATOM    587 2HE  LYS 9  40    -139.926-103.641 618.313  1.00  6.81           H
ATOM    588  NZ  LYS 9  40    -139.467-104.356 620.249  1.00  6.81           N
ATOM    589 1HZ  LYS 9  40    -138.758-105.010 619.936  1.00  6.81           H
ATOM    590 2HZ  LYS 9  40    -139.027-103.481 620.512  1.00  6.81           H
ATOM    591 3HZ  LYS 9  40    -139.953-104.744 621.050  1.00  6.81           H
ATOM    592  HN  LYS 9  40    -144.041-101.106 616.569  1.00  6.81           H
ATOM    593  N   ASN 9  41    -146.936-100.914 617.540  1.00  6.81           N
ATOM    594  CA  ASN 9  41    -148.074-100.048 617.794  1.00  6.81           C
ATOM    595  C   ASN 9  41    -148.932-100.654 618.907  1.00  6.81           C
ATOM    596  O   ASN 9  41    -149.397 -99.941 619.795  1.00  6.81           O
ATOM    597  HA  ASN 9  41    -147.646 -99.086 618.075  1.00  6.81           H
ATOM    598  CB  ASN 9  41    -148.949 -99.908 616.546  1.00  6.81           C
ATOM    599 1HB  ASN 9  41    -149.088-100.885 616.083  1.00  6.81           H
ATOM    600 2HB  ASN 9  41    -149.938 -99.546 616.830  1.00  6.81           H
ATOM    601  CG  ASN 9  41    -148.317 -98.945 615.539  1.00  6.81           C
ATOM    602  OD1 ASN 9  41    -147.779 -97.907 615.887  1.00  6.81           O
ATOM    603  ND2 ASN 9  41    -148.413 -99.346 614.274  1.00  6.81           N
ATOM    604 1HD2 ASN 9  41    -148.867-100.210 614.057  1.00  6.81           H
ATOM    605 2HD2 ASN 9  41    -148.029 -98.784 613.541  1.00  6.81           H
ATOM    606  HN  ASN 9  41    -146.837-101.216 616.591  1.00  6.81           H
ATOM    607  N   ASN 9  42    -149.115-101.963 618.823  1.00  6.81           N
ATOM    608  CA  ASN 9  42    -149.968-102.662 619.770  1.00  6.81           C
ATOM    609  C   ASN 9  42    -149.387-102.515 621.177  1.00  6.81           C
ATOM    610  O   ASN 9  42    -150.124-102.302 622.138  1.00  6.81           O
ATOM    611  HA  ASN 9  42    -150.948-102.194 619.672  1.00  6.81           H
ATOM    612  CB  ASN 9  42    -150.046-104.155 619.444  1.00  6.81           C
ATOM    613 1HB  ASN 9  42    -149.040-104.569 619.377  1.00  6.81           H
ATOM    614 2HB  ASN 9  42    -150.555-104.681 620.251  1.00  6.81           H
ATOM    615  CG  ASN 9  42    -150.788-104.390 618.127  1.00  6.81           C
ATOM    616  OD1 ASN 9  42    -151.662-103.635 617.733  1.00  6.81           O
ATOM    617  ND2 ASN 9  42    -150.393-105.477 617.470  1.00  6.81           N
ATOM    618 1HD2 ASN 9  42    -149.670-106.055 617.848  1.00  6.81           H
ATOM    619 2HD2 ASN 9  42    -150.819-105.717 616.597  1.00  6.81           H
ATOM    620  HN  ASN 9  42    -148.694-102.543 618.125  1.00  6.81           H
ATOM    621  N   VAL 9  43    -148.069-102.634 621.254  1.00  6.81           N
ATOM    622  CA  VAL 9  43    -147.384-102.556 622.533  1.00  6.81           C
ATOM    623  C   VAL 9  43    -147.608-101.171 623.143  1.00  6.81           C
ATOM    624  O   VAL 9  43    -147.832-101.047 624.346  1.00  6.81           O
ATOM    625  HA  VAL 9  43    -147.828-103.304 623.190  1.00  6.81           H
ATOM    626  HB  VAL 9  43    -145.459-102.142 621.712  1.00  6.81           H
ATOM    627  CB  VAL 9  43    -145.904-102.900 622.356  1.00  6.81           C
ATOM    628  CG1 VAL 9  43    -145.169-102.866 623.698  1.00  6.81           C
ATOM    629 1HG1 VAL 9  43    -145.247-101.869 624.130  1.00  6.81           H
ATOM    630 2HG1 VAL 9  43    -145.617-103.592 624.376  1.00  6.81           H
ATOM    631 3HG1 VAL 9  43    -144.119-103.114 623.543  1.00  6.81           H
ATOM    632  CG2 VAL 9  43    -145.734-104.258 621.672  1.00  6.81           C
ATOM    633 1HG2 VAL 9  43    -146.202-105.032 622.279  1.00  6.81           H
ATOM    634 2HG2 VAL 9  43    -146.207-104.231 620.690  1.00  6.81           H
ATOM    635 3HG2 VAL 9  43    -144.673-104.477 621.558  1.00  6.81           H
ATOM    636  HN  VAL 9  43    -147.474-102.782 620.465  1.00  6.81           H
ATOM    637  N   ARG 9  44    -147.540-100.164 622.285  1.00  6.81           N
ATOM    638  CA  ARG 9  44    -147.660 -98.788 622.735  1.00  6.81           C
ATOM    639  C   ARG 9  44    -149.099 -98.494 623.165  1.00  6.81           C
ATOM    640  O   ARG 9  44    -149.325 -97.764 624.129  1.00  6.81           O
ATOM    641  HA  ARG 9  44    -146.975 -98.710 623.579  1.00  6.81           H
ATOM    642  CB  ARG 9  44    -147.255 -97.809 621.631  1.00  6.81           C
ATOM    643 1HB  ARG 9  44    -147.757 -98.077 620.701  1.00  6.81           H
ATOM    644 2HB  ARG 9  44    -147.583 -96.803 621.893  1.00  6.81           H
ATOM    645  CG  ARG 9  44    -145.740 -97.819 621.419  1.00  6.81           C
ATOM    646 1HG  ARG 9  44    -145.235 -97.616 622.363  1.00  6.81           H
ATOM    647 2HG  ARG 9  44    -145.420 -98.809 621.093  1.00  6.81           H
ATOM    648  CD  ARG 9  44    -145.325 -96.776 620.378  1.00  6.81           C
ATOM    649 1HD  ARG 9  44    -146.028 -95.943 620.386  1.00  6.81           H
ATOM    650 2HD  ARG 9  44    -144.346 -96.369 620.630  1.00  6.81           H
ATOM    651  NE  ARG 9  44    -145.286 -97.392 619.033  1.00  6.81           N
ATOM    652  HE  ARG 9  44    -144.784 -98.250 618.924  1.00  6.81           H
ATOM    653  CZ  ARG 9  44    -145.881 -96.871 617.951  1.00  6.81           C
ATOM    654  NH1 ARG 9  44    -146.567 -95.723 618.038  1.00  6.81           N
ATOM    655 1HH1 ARG 9  44    -146.638 -95.248 618.916  1.00  6.81           H
ATOM    656 2HH1 ARG 9  44    -147.008 -95.341 617.226  1.00  6.81           H
ATOM    657  NH2 ARG 9  44    -145.780 -97.515 616.780  1.00  6.81           N
ATOM    658 1HH2 ARG 9  44    -146.218 -97.140 615.964  1.00  6.81           H
ATOM    659 2HH2 ARG 9  44    -145.266 -98.371 616.724  1.00  6.81           H
ATOM    660  HN  ARG 9  44    -147.405-100.276 621.300  1.00  6.81           H
ATOM    661  N   GLN 9  45    -150.033 -99.077 622.428  1.00  6.81           N
ATOM    662  CA  GLN 9  45    -151.444 -98.873 622.711  1.00  6.81           C
ATOM    663  C   GLN 9  45    -151.795 -99.431 624.091  1.00  6.81           C
ATOM    664  O   GLN 9  45    -152.546 -98.811 624.843  1.00  6.81           O
ATOM    665  HA  GLN 9  45    -151.588 -97.792 622.701  1.00  6.81           H
ATOM    666  CB  GLN 9  45    -152.317 -99.505 621.625  1.00  6.81           C
ATOM    667 1HB  GLN 9  45    -151.999 -99.151 620.645  1.00  6.81           H
ATOM    668 2HB  GLN 9  45    -152.186-100.587 621.632  1.00  6.81           H
ATOM    669  CG  GLN 9  45    -153.793 -99.164 621.842  1.00  6.81           C
ATOM    670 1HG  GLN 9  45    -154.116 -99.531 622.816  1.00  6.81           H
ATOM    671 2HG  GLN 9  45    -153.923 -98.082 621.850  1.00  6.81           H
ATOM    672  CD  GLN 9  45    -154.664 -99.779 620.744  1.00  6.81           C
ATOM    673  OE1 GLN 9  45    -154.225-100.597 619.953  1.00  6.81           O
ATOM    674  NE2 GLN 9  45    -155.920 -99.341 620.742  1.00  6.81           N
ATOM    675 1HE2 GLN 9  45    -156.217 -98.668 621.420  1.00  6.81           H
ATOM    676 2HE2 GLN 9  45    -156.568 -99.685 620.062  1.00  6.81           H
ATOM    677  HN  GLN 9  45    -149.840 -99.677 621.653  1.00  6.81           H
ATOM    678  N   PHE 9  46    -151.235-100.595 624.384  1.00  6.81           N
ATOM    679  CA  PHE 9  46    -151.428-101.213 625.684  1.00  6.81           C
ATOM    680  C   PHE 9  46    -150.863-100.331 626.800  1.00  6.81           C
ATOM    681  O   PHE 9  46    -151.539-100.073 627.794  1.00  6.81           O
ATOM    682  HA  PHE 9  46    -152.501-101.335 625.829  1.00  6.81           H
ATOM    683  CB  PHE 9  46    -150.668-102.541 625.666  1.00  6.81           C
ATOM    684 1HB  PHE 9  46    -151.121-103.197 624.923  1.00  6.81           H
ATOM    685 2HB  PHE 9  46    -149.642-102.356 625.346  1.00  6.81           H
ATOM    686  CG  PHE 9  46    -150.643-103.262 627.015  1.00  6.81           C
ATOM    687  HD1 PHE 9  46    -148.664-102.634 627.469  1.00  6.81           H
ATOM    688  CD1 PHE 9  46    -149.535-103.199 627.800  1.00  6.81           C
ATOM    689  HD2 PHE 9  46    -152.619-104.018 626.800  1.00  6.81           H
ATOM    690  CD2 PHE 9  46    -151.730-103.967 627.429  1.00  6.81           C
ATOM    691  CE1 PHE 9  46    -149.512-103.869 629.052  1.00  6.81           C
ATOM    692  HE1 PHE 9  46    -148.624-103.818 629.682  1.00  6.81           H
ATOM    693  CE2 PHE 9  46    -151.708-104.637 628.681  1.00  6.81           C
ATOM    694  HE2 PHE 9  46    -152.579-105.202 629.013  1.00  6.81           H
ATOM    695  CZ  PHE 9  46    -150.599-104.574 629.466  1.00  6.81           C
ATOM    696  HZ  PHE 9  46    -150.582-105.088 630.427  1.00  6.81           H
ATOM    697  HN  PHE 9  46    -150.660-101.114 623.751  1.00  6.81           H
ATOM    698  N   ALA 9  47    -149.629 -99.893 626.596  1.00  6.81           N
ATOM    699  CA  ALA 9  47    -148.932 -99.123 627.612  1.00  6.81           C
ATOM    700  C   ALA 9  47    -149.749 -97.874 627.950  1.00  6.81           C
ATOM    701  O   ALA 9  47    -149.868 -97.504 629.117  1.00  6.81           O
ATOM    702  HA  ALA 9  47    -148.850 -99.746 628.503  1.00  6.81           H
ATOM    703  CB  ALA 9  47    -147.524 -98.782 627.118  1.00  6.81           C
ATOM    704 1HB  ALA 9  47    -146.976 -99.703 626.920  1.00  6.81           H
ATOM    705 2HB  ALA 9  47    -147.593 -98.196 626.201  1.00  6.81           H
ATOM    706 3HB  ALA 9  47    -147.001 -98.205 627.880  1.00  6.81           H
ATOM    707  HN  ALA 9  47    -149.109-100.055 625.758  1.00  6.81           H
ATOM    708  N   SER 9  48    -150.290 -97.260 626.909  1.00  6.81           N
ATOM    709  CA  SER 9  48    -150.890 -95.944 627.045  1.00  6.81           C
ATOM    710  C   SER 9  48    -152.119 -96.020 627.953  1.00  6.81           C
ATOM    711  O   SER 9  48    -152.502 -95.026 628.569  1.00  6.81           O
ATOM    712  HA  SER 9  48    -150.118 -95.320 627.497  1.00  6.81           H
ATOM    713  CB  SER 9  48    -151.273 -95.369 625.679  1.00  6.81           C
ATOM    714 1HB  SER 9  48    -151.567 -94.326 625.795  1.00  6.81           H
ATOM    715 2HB  SER 9  48    -150.403 -95.385 625.022  1.00  6.81           H
ATOM    716  HG  SER 9  48    -152.567 -95.694 624.188  1.00  6.81           H
ATOM    717  OG  SER 9  48    -152.338 -96.097 625.074  1.00  6.81           O
ATOM    718  HN  SER 9  48    -150.323 -97.646 625.987  1.00  6.81           H
ATOM    719  N   HIS 9  49    -152.703 -97.208 628.006  1.00  6.81           N
ATOM    720  CA  HIS 9  49    -153.898 -97.419 628.805  1.00  6.81           C
ATOM    721  C   HIS 9  49    -153.507 -97.967 630.179  1.00  6.81           C
ATOM    722  O   HIS 9  49    -154.094 -97.589 631.192  1.00  6.81           O
ATOM    723  HA  HIS 9  49    -154.366 -96.442 628.932  1.00  6.81           H
ATOM    724  CB  HIS 9  49    -154.892 -98.319 628.068  1.00  6.81           C
ATOM    725 1HB  HIS 9  49    -154.390 -99.246 627.791  1.00  6.81           H
ATOM    726 2HB  HIS 9  49    -155.700 -98.586 628.750  1.00  6.81           H
ATOM    727  CG  HIS 9  49    -155.485 -97.694 626.828  1.00  6.81           C
ATOM    728  HD1 HIS 9  49    -154.002 -98.211 625.390  1.00  6.81           H
ATOM    729  ND1 HIS 9  49    -154.871 -97.759 625.589  1.00  6.81           N
ATOM    730  CD2 HIS 9  49    -156.641 -96.992 626.649  1.00  6.81           C
ATOM    731  HD2 HIS 9  49    -157.368 -96.754 627.425  1.00  6.81           H
ATOM    732  CE1 HIS 9  49    -155.632 -97.121 624.712  1.00  6.81           C
ATOM    733  HE1 HIS 9  49    -155.420 -96.998 623.650  1.00  6.81           H
ATOM    734  NE2 HIS 9  49    -156.728 -96.646 625.371  1.00  6.81           N
ATOM    735  HN  HIS 9  49    -152.373 -98.015 627.517  1.00  6.81           H
ATOM    736  N   PHE 9  50    -152.519 -98.849 630.169  1.00  6.81           N
ATOM    737  CA  PHE 9  50    -152.232 -99.664 631.337  1.00  6.81           C
ATOM    738  C   PHE 9  50    -151.388 -98.891 632.352  1.00  6.81           C
ATOM    739  O   PHE 9  50    -151.690 -98.889 633.544  1.00  6.81           O
ATOM    740  HA  PHE 9  50    -153.188 -99.929 631.790  1.00  6.81           H
ATOM    741  CB  PHE 9  50    -151.439-100.879 630.851  1.00  6.81           C
ATOM    742 1HB  PHE 9  50    -152.030-101.412 630.107  1.00  6.81           H
ATOM    743 2HB  PHE 9  50    -150.534-100.533 630.352  1.00  6.81           H
ATOM    744  CG  PHE 9  50    -151.048-101.853 631.965  1.00  6.81           C
ATOM    745  HD1 PHE 9  50    -148.996-101.298 631.916  1.00  6.81           H
ATOM    746  CD1 PHE 9  50    -149.755-101.930 632.378  1.00  6.81           C
ATOM    747  HD2 PHE 9  50    -153.031-102.580 632.210  1.00  6.81           H
ATOM    748  CD2 PHE 9  50    -151.994-102.642 632.541  1.00  6.81           C
ATOM    749  CE1 PHE 9  50    -149.392-102.834 633.411  1.00  6.81           C
ATOM    750  HE1 PHE 9  50    -148.355-102.896 633.742  1.00  6.81           H
ATOM    751  CE2 PHE 9  50    -151.632-103.546 633.574  1.00  6.81           C
ATOM    752  HE2 PHE 9  50    -152.390-104.178 634.036  1.00  6.81           H
ATOM    753  CZ  PHE 9  50    -150.338-103.623 633.988  1.00  6.81           C
ATOM    754  HZ  PHE 9  50    -150.060-104.317 634.781  1.00  6.81           H
ATOM    755  HN  PHE 9  50    -151.921 -99.011 629.384  1.00  6.81           H
ATOM    756  N   LEU 9  51    -150.345 -98.252 631.841  1.00  6.81           N
ATOM    757  CA  LEU 9  51    -149.263 -97.785 632.692  1.00  6.81           C
ATOM    758  C   LEU 9  51    -149.735 -96.566 633.486  1.00  6.81           C
ATOM    759  O   LEU 9  51    -149.600 -96.526 634.708  1.00  6.81           O
ATOM    760  HA  LEU 9  51    -149.031 -98.586 633.394  1.00  6.81           H
ATOM    761  CB  LEU 9  51    -148.003 -97.529 631.863  1.00  6.81           C
ATOM    762 1HB  LEU 9  51    -148.236 -96.781 631.105  1.00  6.81           H
ATOM    763 2HB  LEU 9  51    -147.245 -97.096 632.516  1.00  6.81           H
ATOM    764  HG  LEU 9  51    -148.150 -99.168 630.497  1.00  6.81           H
ATOM    765  CG  LEU 9  51    -147.398 -98.750 631.167  1.00  6.81           C
ATOM    766  CD1 LEU 9  51    -146.198 -98.352 630.306  1.00  6.81           C
ATOM    767 1HD1 LEU 9  51    -146.516 -97.638 629.546  1.00  6.81           H
ATOM    768 2HD1 LEU 9  51    -145.434 -97.895 630.936  1.00  6.81           H
ATOM    769 3HD1 LEU 9  51    -145.788 -99.238 629.822  1.00  6.81           H
ATOM    770  CD2 LEU 9  51    -147.041 -99.839 632.181  1.00  6.81           C
ATOM    771 1HD2 LEU 9  51    -146.314 -99.447 632.893  1.00  6.81           H
ATOM    772 2HD2 LEU 9  51    -147.940-100.149 632.713  1.00  6.81           H
ATOM    773 3HD2 LEU 9  51    -146.614-100.695 631.659  1.00  6.81           H
ATOM    774  HN  LEU 9  51    -150.233 -98.054 630.867  1.00  6.81           H
ATOM    775  N   PRO 9  52    -150.296 -95.553 632.810  1.00  6.81           N
ATOM    776  CA  PRO 9  52    -150.506 -94.249 633.443  1.00  6.81           C
ATOM    777  C   PRO 9  52    -151.265 -94.360 634.756  1.00  6.81           C
ATOM    778  O   PRO 9  52    -150.825 -93.835 635.777  1.00  6.81           O
ATOM    779  HA  PRO 9  52    -149.548 -93.801 633.705  1.00  6.81           H
ATOM    780  CB  PRO 9  52    -151.296 -93.461 632.396  1.00  6.81           C
ATOM    781 1HB  PRO 9  52    -152.371 -93.560 632.546  1.00  6.81           H
ATOM    782 2HB  PRO 9  52    -151.066 -92.396 632.437  1.00  6.81           H
ATOM    783  CG  PRO 9  52    -150.852 -94.083 631.077  1.00  6.81           C
ATOM    784 1HG  PRO 9  52    -151.564 -93.886 630.276  1.00  6.81           H
ATOM    785 2HG  PRO 9  52    -149.895 -93.681 630.742  1.00  6.81           H
ATOM    786  CD  PRO 9  52    -150.764 -95.563 631.412  1.00  6.81           C
ATOM    787 1HD  PRO 9  52    -151.731 -96.057 631.318  1.00  6.81           H
ATOM    788 2HD  PRO 9  52    -150.075 -96.088 630.751  1.00  6.81           H
ATOM    789  N   PRO 9  53    -152.418 -95.043 634.760  1.00  6.81           N
ATOM    790  CA  PRO 9  53    -153.213 -95.172 635.983  1.00  6.81           C
ATOM    791  C   PRO 9  53    -152.396 -95.704 637.149  1.00  6.81           C
ATOM    792  O   PRO 9  53    -152.507 -95.205 638.268  1.00  6.81           O
ATOM    793  HA  PRO 9  53    -153.566 -94.193 636.306  1.00  6.81           H
ATOM    794  CB  PRO 9  53    -154.332 -96.137 635.587  1.00  6.81           C
ATOM    795 1HB  PRO 9  53    -154.067 -97.171 635.807  1.00  6.81           H
ATOM    796 2HB  PRO 9  53    -155.255 -95.924 636.126  1.00  6.81           H
ATOM    797  CG  PRO 9  53    -154.488 -95.902 634.089  1.00  6.81           C
ATOM    798 1HG  PRO 9  53    -154.982 -96.740 633.597  1.00  6.81           H
ATOM    799 2HG  PRO 9  53    -155.094 -95.021 633.879  1.00  6.81           H
ATOM    800  CD  PRO 9  53    -153.052 -95.732 633.622  1.00  6.81           C
ATOM    801 1HD  PRO 9  53    -152.576 -96.692 633.419  1.00  6.81           H
ATOM    802 2HD  PRO 9  53    -152.992 -95.150 632.702  1.00  6.81           H
ATOM    803  N   LEU 9  54    -151.589 -96.712 636.853  1.00  6.81           N
ATOM    804  CA  LEU 9  54    -150.856 -97.414 637.893  1.00  6.81           C
ATOM    805  C   LEU 9  54    -149.761 -96.499 638.446  1.00  6.81           C
ATOM    806  O   LEU 9  54    -149.576 -96.409 639.659  1.00  6.81           O
ATOM    807  HA  LEU 9  54    -151.559 -97.635 638.696  1.00  6.81           H
ATOM    808  CB  LEU 9  54    -150.332 -98.753 637.369  1.00  6.81           C
ATOM    809 1HB  LEU 9  54    -149.709 -98.560 636.496  1.00  6.81           H
ATOM    810 2HB  LEU 9  54    -149.687 -99.191 638.131  1.00  6.81           H
ATOM    811  HG  LEU 9  54    -152.054 -99.335 636.242  1.00  6.81           H
ATOM    812  CG  LEU 9  54    -151.394 -99.785 636.985  1.00  6.81           C
ATOM    813  CD1 LEU 9  54    -150.755-101.014 636.337  1.00  6.81           C
ATOM    814 1HD1 LEU 9  54    -150.218-100.713 635.437  1.00  6.81           H
ATOM    815 2HD1 LEU 9  54    -150.059-101.474 637.038  1.00  6.81           H
ATOM    816 3HD1 LEU 9  54    -151.532-101.731 636.073  1.00  6.81           H
ATOM    817  CD2 LEU 9  54    -152.259-100.157 638.191  1.00  6.81           C
ATOM    818 1HD2 LEU 9  54    -151.629-100.579 638.973  1.00  6.81           H
ATOM    819 2HD2 LEU 9  54    -152.759 -99.265 638.569  1.00  6.81           H
ATOM    820 3HD2 LEU 9  54    -153.006-100.892 637.890  1.00  6.81           H
ATOM    821  HN  LEU 9  54    -151.433 -97.050 635.925  1.00  6.81           H
ATOM    822  N   TYR 9  55    -149.064 -95.843 637.530  1.00  6.81           N
ATOM    823  CA  TYR 9  55    -147.944 -94.998 637.905  1.00  6.81           C
ATOM    824  C   TYR 9  55    -148.407 -93.827 638.774  1.00  6.81           C
ATOM    825  O   TYR 9  55    -147.706 -93.420 639.699  1.00  6.81           O
ATOM    826  HA  TYR 9  55    -147.240 -95.606 638.473  1.00  6.81           H
ATOM    827  CB  TYR 9  55    -147.371 -94.451 636.596  1.00  6.81           C
ATOM    828 1HB  TYR 9  55    -148.192 -94.106 635.968  1.00  6.81           H
ATOM    829 2HB  TYR 9  55    -146.751 -93.582 636.817  1.00  6.81           H
ATOM    830  CG  TYR 9  55    -146.539 -95.466 635.809  1.00  6.81           C
ATOM    831  HD1 TYR 9  55    -146.764 -97.010 637.280  1.00  6.81           H
ATOM    832  CD1 TYR 9  55    -146.334 -96.732 636.318  1.00  6.81           C
ATOM    833  HD2 TYR 9  55    -146.155 -94.114 634.190  1.00  6.81           H
ATOM    834  CD2 TYR 9  55    -145.993 -95.115 634.591  1.00  6.81           C
ATOM    835  CE1 TYR 9  55    -145.550 -97.687 635.577  1.00  6.81           C
ATOM    836  HE1 TYR 9  55    -145.381 -98.691 635.967  1.00  6.81           H
ATOM    837  HE2 TYR 9  55    -144.774 -95.805 632.887  1.00  6.81           H
ATOM    838  CE2 TYR 9  55    -145.210 -96.070 633.851  1.00  6.81           C
ATOM    839  CZ  TYR 9  55    -145.027 -97.309 634.380  1.00  6.81           C
ATOM    840  OH  TYR 9  55    -144.288 -98.211 633.681  1.00  6.81           O
ATOM    841  HH  TYR 9  55    -144.150 -99.037 634.227  1.00  6.81           H
ATOM    842  HN  TYR 9  55    -149.254 -95.882 636.549  1.00  6.81           H
ATOM    843  N   TRP 9  56    -149.585 -93.317 638.444  1.00  6.81           N
ATOM    844  CA  TRP 9  56    -150.188 -92.256 639.232  1.00  6.81           C
ATOM    845  C   TRP 9  56    -150.528 -92.826 640.611  1.00  6.81           C
ATOM    846  O   TRP 9  56    -150.297 -92.176 641.630  1.00  6.81           O
ATOM    847  HA  TRP 9  56    -149.454 -91.455 639.331  1.00  6.81           H
ATOM    848  CB  TRP 9  56    -151.402 -91.662 638.515  1.00  6.81           C
ATOM    849 1HB  TRP 9  56    -151.885 -92.445 637.932  1.00  6.81           H
ATOM    850 2HB  TRP 9  56    -152.124 -91.327 639.260  1.00  6.81           H
ATOM    851  CG  TRP 9  56    -151.066 -90.490 637.590  1.00  6.81           C
ATOM    852  HD1 TRP 9  56    -151.498 -91.270 635.632  1.00  6.81           H
ATOM    853  CD1 TRP 9  56    -151.158 -90.442 636.254  1.00  6.81           C
ATOM    854  CD2 TRP 9  56    -150.579 -89.192 637.988  1.00  6.81           C
ATOM    855  NE1 TRP 9  56    -150.766 -89.213 635.764  1.00  6.81           N
ATOM    856  HE1 TRP 9  56    -150.748 -88.937 634.803  1.00  6.81           H
ATOM    857  CE2 TRP 9  56    -150.403 -88.428 636.853  1.00  6.81           C
ATOM    858  HE3 TRP 9  56    -150.426 -89.262 640.179  1.00  6.81           H
ATOM    859  CE3 TRP 9  56    -150.296 -88.679 639.267  1.00  6.81           C
ATOM    860  CZ2 TRP 9  56    -149.938 -87.108 636.881  1.00  6.81           C
ATOM    861  HZ2 TRP 9  56    -149.808 -86.525 635.969  1.00  6.81           H
ATOM    862  CZ3 TRP 9  56    -149.832 -87.359 639.278  1.00  6.81           C
ATOM    863  HZ3 TRP 9  56    -149.597 -86.912 640.244  1.00  6.81           H
ATOM    864  CH2 TRP 9  56    -149.649 -86.577 638.143  1.00  6.81           C
ATOM    865  HH2 TRP 9  56    -149.283 -85.554 638.236  1.00  6.81           H
ATOM    866  HN  TRP 9  56    -150.123 -93.616 637.656  1.00  6.81           H
ATOM    867  N   LEU 9  57    -151.071 -94.034 640.599  1.00  6.81           N
ATOM    868  CA  LEU 9  57    -151.458 -94.693 641.834  1.00  6.81           C
ATOM    869  C   LEU 9  57    -150.219 -94.892 642.710  1.00  6.81           C
ATOM    870  O   LEU 9  57    -150.218 -94.523 643.883  1.00  6.81           O
ATOM    871  HA  LEU 9  57    -152.147 -94.030 642.357  1.00  6.81           H
ATOM    872  CB  LEU 9  57    -152.214 -95.989 641.536  1.00  6.81           C
ATOM    873 1HB  LEU 9  57    -153.102 -95.743 640.953  1.00  6.81           H
ATOM    874 2HB  LEU 9  57    -151.584 -96.618 640.908  1.00  6.81           H
ATOM    875  HG  LEU 9  57    -151.782 -96.951 643.397  1.00  6.81           H
ATOM    876  CG  LEU 9  57    -152.650 -96.807 642.754  1.00  6.81           C
ATOM    877  CD1 LEU 9  57    -153.699 -96.053 643.574  1.00  6.81           C
ATOM    878 1HD1 LEU 9  57    -153.280 -95.108 643.919  1.00  6.81           H
ATOM    879 2HD1 LEU 9  57    -154.573 -95.858 642.953  1.00  6.81           H
ATOM    880 3HD1 LEU 9  57    -153.991 -96.657 644.433  1.00  6.81           H
ATOM    881  CD2 LEU 9  57    -153.138 -98.195 642.336  1.00  6.81           C
ATOM    882 1HD2 LEU 9  57    -153.988 -98.094 641.661  1.00  6.81           H
ATOM    883 2HD2 LEU 9  57    -152.333 -98.726 641.828  1.00  6.81           H
ATOM    884 3HD2 LEU 9  57    -153.442 -98.755 643.221  1.00  6.81           H
ATOM    885  HN  LEU 9  57    -151.248 -94.559 639.766  1.00  6.81           H
ATOM    886  N   VAL 9  58    -149.194 -95.476 642.106  1.00  6.81           N
ATOM    887  CA  VAL 9  58    -147.979 -95.796 642.835  1.00  6.81           C
ATOM    888  C   VAL 9  58    -147.367 -94.508 643.389  1.00  6.81           C
ATOM    889  O   VAL 9  58    -146.924 -94.470 644.536  1.00  6.81           O
ATOM    890  HA  VAL 9  58    -148.256 -96.440 643.670  1.00  6.81           H
ATOM    891  HB  VAL 9  58    -146.846 -95.983 641.036  1.00  6.81           H
ATOM    892  CB  VAL 9  58    -147.018 -96.575 641.935  1.00  6.81           C
ATOM    893  CG1 VAL 9  58    -145.668 -96.784 642.624  1.00  6.81           C
ATOM    894 1HG1 VAL 9  58    -145.224 -95.816 642.855  1.00  6.81           H
ATOM    895 2HG1 VAL 9  58    -145.815 -97.346 643.547  1.00  6.81           H
ATOM    896 3HG1 VAL 9  58    -145.005 -97.341 641.962  1.00  6.81           H
ATOM    897  CG2 VAL 9  58    -147.629 -97.911 641.508  1.00  6.81           C
ATOM    898 1HG2 VAL 9  58    -147.843 -98.512 642.392  1.00  6.81           H
ATOM    899 2HG2 VAL 9  58    -148.553 -97.730 640.959  1.00  6.81           H
ATOM    900 3HG2 VAL 9  58    -146.925 -98.445 640.869  1.00  6.81           H
ATOM    901  HN  VAL 9  58    -149.185 -95.728 641.138  1.00  6.81           H
ATOM    902  N   PHE 9  59    -147.362 -93.484 642.549  1.00  6.81           N
ATOM    903  CA  PHE 9  59    -146.822 -92.194 642.944  1.00  6.81           C
ATOM    904  C   PHE 9  59    -147.500 -91.683 644.217  1.00  6.81           C
ATOM    905  O   PHE 9  59    -146.829 -91.372 645.200  1.00  6.81           O
ATOM    906  HA  PHE 9  59    -145.758 -92.332 643.132  1.00  6.81           H
ATOM    907  CB  PHE 9  59    -147.111 -91.219 641.800  1.00  6.81           C
ATOM    908 1HB  PHE 9  59    -146.531 -91.518 640.927  1.00  6.81           H
ATOM    909 2HB  PHE 9  59    -148.163 -91.296 641.527  1.00  6.81           H
ATOM    910  CG  PHE 9  59    -146.791 -89.760 642.131  1.00  6.81           C
ATOM    911  HD1 PHE 9  59    -148.815 -89.135 641.956  1.00  6.81           H
ATOM    912  CD1 PHE 9  59    -147.788 -88.836 642.164  1.00  6.81           C
ATOM    913  HD2 PHE 9  59    -144.710 -90.127 642.365  1.00  6.81           H
ATOM    914  CD2 PHE 9  59    -145.509 -89.386 642.392  1.00  6.81           C
ATOM    915  CE1 PHE 9  59    -147.492 -87.481 642.471  1.00  6.81           C
ATOM    916  HE1 PHE 9  59    -148.291 -86.741 642.498  1.00  6.81           H
ATOM    917  CE2 PHE 9  59    -145.213 -88.032 642.699  1.00  6.81           C
ATOM    918  HE2 PHE 9  59    -144.185 -87.733 642.907  1.00  6.81           H
ATOM    919  CZ  PHE 9  59    -146.210 -87.108 642.732  1.00  6.81           C
ATOM    920  HZ  PHE 9  59    -145.982 -86.069 642.968  1.00  6.81           H
ATOM    921  HN  PHE 9  59    -147.717 -93.525 641.615  1.00  6.81           H
ATOM    922  N   ILE 9  60    -148.822 -91.612 644.158  1.00  6.81           N
ATOM    923  CA  ILE 9  60    -149.586 -90.985 645.223  1.00  6.81           C
ATOM    924  C   ILE 9  60    -149.361 -91.754 646.526  1.00  6.81           C
ATOM    925  O   ILE 9  60    -149.002 -91.166 647.544  1.00  6.81           O
ATOM    926  HA  ILE 9  60    -149.203 -89.973 645.349  1.00  6.81           H
ATOM    927  HB  ILE 9  60    -151.395 -91.836 644.461  1.00  6.81           H
ATOM    928  CB  ILE 9  60    -151.059 -90.865 644.826  1.00  6.81           C
ATOM    929  CG1 ILE 9  60    -151.239 -89.865 643.682  1.00  6.81           C
ATOM    930 1HG1 ILE 9  60    -151.081 -88.852 644.052  1.00  6.81           H
ATOM    931 2HG1 ILE 9  60    -150.487 -90.046 642.915  1.00  6.81           H
ATOM    932  CG2 ILE 9  60    -151.926 -90.513 646.037  1.00  6.81           C
ATOM    933 1HG2 ILE 9  60    -151.830 -91.294 646.792  1.00  6.81           H
ATOM    934 2HG2 ILE 9  60    -151.598 -89.561 646.454  1.00  6.81           H
ATOM    935 3HG2 ILE 9  60    -152.968 -90.434 645.727  1.00  6.81           H
ATOM    936  CD1 ILE 9  60    -152.637 -89.978 643.070  1.00  6.81           C
ATOM    937 1HD1 ILE 9  60    -152.783 -90.985 642.680  1.00  6.81           H
ATOM    938 2HD1 ILE 9  60    -153.386 -89.773 643.835  1.00  6.81           H
ATOM    939 3HD1 ILE 9  60    -152.738 -89.257 642.260  1.00  6.81           H
ATOM    940  HN  ILE 9  60    -149.368 -91.972 643.401  1.00  6.81           H
ATOM    941  N   VAL 9  61    -149.582 -93.059 646.452  1.00  6.81           N
ATOM    942  CA  VAL 9  61    -149.558 -93.891 647.643  1.00  6.81           C
ATOM    943  C   VAL 9  61    -148.137 -93.919 648.211  1.00  6.81           C
ATOM    944  O   VAL 9  61    -147.947 -93.807 649.421  1.00  6.81           O
ATOM    945  HA  VAL 9  61    -150.220 -93.433 648.378  1.00  6.81           H
ATOM    946  HB  VAL 9  61    -149.494 -95.701 646.514  1.00  6.81           H
ATOM    947  CB  VAL 9  61    -150.100 -95.284 647.319  1.00  6.81           C
ATOM    948  CG1 VAL 9  61    -149.979 -96.214 648.528  1.00  6.81           C
ATOM    949 1HG1 VAL 9  61    -148.931 -96.305 648.813  1.00  6.81           H
ATOM    950 2HG1 VAL 9  61    -150.549 -95.803 649.361  1.00  6.81           H
ATOM    951 3HG1 VAL 9  61    -150.371 -97.198 648.270  1.00  6.81           H
ATOM    952  CG2 VAL 9  61    -151.546 -95.209 646.827  1.00  6.81           C
ATOM    953 1HG2 VAL 9  61    -152.171 -94.763 647.601  1.00  6.81           H
ATOM    954 2HG2 VAL 9  61    -151.593 -94.598 645.926  1.00  6.81           H
ATOM    955 3HG2 VAL 9  61    -151.907 -96.214 646.604  1.00  6.81           H
ATOM    956  HN  VAL 9  61    -149.774 -93.546 645.600  1.00  6.81           H
ATOM    957  N   GLY 9  62    -147.177 -94.069 647.311  1.00  6.81           N
ATOM    958  CA  GLY 9  62    -145.784 -94.168 647.713  1.00  6.81           C
ATOM    959  C   GLY 9  62    -145.304 -92.865 648.355  1.00  6.81           C
ATOM    960  O   GLY 9  62    -144.597 -92.888 649.360  1.00  6.81           O
ATOM    961 1HA  GLY 9  62    -145.662 -94.991 648.417  1.00  6.81           H
ATOM    962 2HA  GLY 9  62    -145.167 -94.398 646.844  1.00  6.81           H
ATOM    963  HN  GLY 9  62    -147.338 -94.123 646.326  1.00  6.81           H
ATOM    964  N   ALA 9  63    -145.709 -91.759 647.747  1.00  6.81           N
ATOM    965  CA  ALA 9  63    -145.262 -90.452 648.196  1.00  6.81           C
ATOM    966  C   ALA 9  63    -145.764 -90.207 649.620  1.00  6.81           C
ATOM    967  O   ALA 9  63    -145.011 -89.751 650.479  1.00  6.81           O
ATOM    968  HA  ALA 9  63    -144.172 -90.457 648.201  1.00  6.81           H
ATOM    969  CB  ALA 9  63    -145.745 -89.382 647.215  1.00  6.81           C
ATOM    970 1HB  ALA 9  63    -145.337 -89.585 646.225  1.00  6.81           H
ATOM    971 2HB  ALA 9  63    -146.834 -89.397 647.169  1.00  6.81           H
ATOM    972 3HB  ALA 9  63    -145.409 -88.401 647.552  1.00  6.81           H
ATOM    973  HN  ALA 9  63    -146.330 -91.747 646.963  1.00  6.81           H
ATOM    974  N   LEU 9  64    -147.035 -90.521 649.827  1.00  6.81           N
ATOM    975  CA  LEU 9  64    -147.652 -90.325 651.128  1.00  6.81           C
ATOM    976  C   LEU 9  64    -146.950 -91.212 652.159  1.00  6.81           C
ATOM    977  O   LEU 9  64    -146.596 -90.749 653.242  1.00  6.81           O
ATOM    978  HA  LEU 9  64    -147.500 -89.283 651.409  1.00  6.81           H
ATOM    979  CB  LEU 9  64    -149.162 -90.556 651.045  1.00  6.81           C
ATOM    980 1HB  LEU 9  64    -149.336 -91.534 650.596  1.00  6.81           H
ATOM    981 2HB  LEU 9  64    -149.560 -90.596 652.060  1.00  6.81           H
ATOM    982  HG  LEU 9  64    -149.519 -89.432 649.261  1.00  6.81           H
ATOM    983  CG  LEU 9  64    -149.957 -89.515 650.256  1.00  6.81           C
ATOM    984  CD1 LEU 9  64    -151.411 -89.957 650.074  1.00  6.81           C
ATOM    985 1HD1 LEU 9  64    -151.438 -90.902 649.532  1.00  6.81           H
ATOM    986 2HD1 LEU 9  64    -151.876 -90.085 651.052  1.00  6.81           H
ATOM    987 3HD1 LEU 9  64    -151.954 -89.199 649.510  1.00  6.81           H
ATOM    988  CD2 LEU 9  64    -149.856 -88.136 650.910  1.00  6.81           C
ATOM    989 1HD2 LEU 9  64    -150.253 -88.184 651.924  1.00  6.81           H
ATOM    990 2HD2 LEU 9  64    -148.811 -87.826 650.944  1.00  6.81           H
ATOM    991 3HD2 LEU 9  64    -150.430 -87.414 650.329  1.00  6.81           H
ATOM    992  HN  LEU 9  64    -147.638 -90.901 649.126  1.00  6.81           H
ATOM    993  N   GLY 9  65    -146.770 -92.470 651.785  1.00  6.81           N
ATOM    994  CA  GLY 9  65    -146.240 -93.457 652.711  1.00  6.81           C
ATOM    995  C   GLY 9  65    -144.830 -93.079 653.168  1.00  6.81           C
ATOM    996  O   GLY 9  65    -144.553 -93.035 654.366  1.00  6.81           O
ATOM    997 1HA  GLY 9  65    -146.897 -93.539 653.577  1.00  6.81           H
ATOM    998 2HA  GLY 9  65    -146.220 -94.436 652.232  1.00  6.81           H
ATOM    999  HN  GLY 9  65    -146.978 -92.817 650.871  1.00  6.81           H
ATOM   1000  N   ASN 9  66    -143.976 -92.814 652.190  1.00  6.81           N
ATOM   1001  CA  ASN 9  66    -142.567 -92.593 652.467  1.00  6.81           C
ATOM   1002  C   ASN 9  66    -142.395 -91.249 653.176  1.00  6.81           C
ATOM   1003  O   ASN 9  66    -141.525 -91.102 654.033  1.00  6.81           O
ATOM   1004  HA  ASN 9  66    -142.262 -93.435 653.089  1.00  6.81           H
ATOM   1005  CB  ASN 9  66    -141.751 -92.553 651.172  1.00  6.81           C
ATOM   1006 1HB  ASN 9  66    -142.259 -91.929 650.438  1.00  6.81           H
ATOM   1007 2HB  ASN 9  66    -140.781 -92.095 651.364  1.00  6.81           H
ATOM   1008  CG  ASN 9  66    -141.554 -93.960 650.605  1.00  6.81           C
ATOM   1009  OD1 ASN 9  66    -140.879 -94.799 651.178  1.00  6.81           O
ATOM   1010  ND2 ASN 9  66    -142.179 -94.170 649.450  1.00  6.81           N
ATOM   1011 1HD2 ASN 9  66    -142.717 -93.438 649.032  1.00  6.81           H
ATOM   1012 2HD2 ASN 9  66    -142.110 -95.060 648.999  1.00  6.81           H
ATOM   1013  HN  ASN 9  66    -144.233 -92.750 651.226  1.00  6.81           H
ATOM   1014  N   SER 9  67    -143.237 -90.301 652.791  1.00  6.81           N
ATOM   1015  CA  SER 9  67    -143.230 -88.992 653.422  1.00  6.81           C
ATOM   1016  C   SER 9  67    -143.563 -89.126 654.909  1.00  6.81           C
ATOM   1017  O   SER 9  67    -143.012 -88.404 655.739  1.00  6.81           O
ATOM   1018  HA  SER 9  67    -142.216 -88.614 653.289  1.00  6.81           H
ATOM   1019  CB  SER 9  67    -144.220 -88.046 652.739  1.00  6.81           C
ATOM   1020 1HB  SER 9  67    -145.223 -88.470 652.793  1.00  6.81           H
ATOM   1021 2HB  SER 9  67    -144.245 -87.098 653.276  1.00  6.81           H
ATOM   1022  HG  SER 9  67    -144.556 -88.235 650.775  1.00  6.81           H
ATOM   1023  OG  SER 9  67    -143.879 -87.810 651.376  1.00  6.81           O
ATOM   1024  HN  SER 9  67    -143.915 -90.417 652.065  1.00  6.81           H
ATOM   1025  N   LEU 9  68    -144.463 -90.054 655.200  1.00  6.81           N
ATOM   1026  CA  LEU 9  68    -144.881 -90.286 656.572  1.00  6.81           C
ATOM   1027  C   LEU 9  68    -143.699 -90.834 657.375  1.00  6.81           C
ATOM   1028  O   LEU 9  68    -143.502 -90.460 658.530  1.00  6.81           O
ATOM   1029  HA  LEU 9  68    -145.168 -89.323 656.994  1.00  6.81           H
ATOM   1030  CB  LEU 9  68    -146.118 -91.185 656.610  1.00  6.81           C
ATOM   1031 1HB  LEU 9  68    -146.902 -90.715 656.016  1.00  6.81           H
ATOM   1032 2HB  LEU 9  68    -145.873 -92.129 656.125  1.00  6.81           H
ATOM   1033  HG  LEU 9  68    -145.882 -91.904 658.610  1.00  6.81           H
ATOM   1034  CG  LEU 9  68    -146.684 -91.489 657.999  1.00  6.81           C
ATOM   1035  CD1 LEU 9  68    -147.162 -90.211 658.689  1.00  6.81           C
ATOM   1036 1HD1 LEU 9  68    -146.326 -89.520 658.796  1.00  6.81           H
ATOM   1037 2HD1 LEU 9  68    -147.943 -89.744 658.089  1.00  6.81           H
ATOM   1038 3HD1 LEU 9  68    -147.559 -90.456 659.674  1.00  6.81           H
ATOM   1039  CD2 LEU 9  68    -147.787 -92.547 657.922  1.00  6.81           C
ATOM   1040 1HD2 LEU 9  68    -148.595 -92.183 657.288  1.00  6.81           H
ATOM   1041 2HD2 LEU 9  68    -147.380 -93.466 657.501  1.00  6.81           H
ATOM   1042 3HD2 LEU 9  68    -148.171 -92.745 658.923  1.00  6.81           H
ATOM   1043  HN  LEU 9  68    -144.903 -90.639 654.519  1.00  6.81           H
ATOM   1044  N   VAL 9  69    -142.943 -91.711 656.731  1.00  6.81           N
ATOM   1045  CA  VAL 9  69    -141.796 -92.328 657.376  1.00  6.81           C
ATOM   1046  C   VAL 9  69    -140.824 -91.237 657.831  1.00  6.81           C
ATOM   1047  O   VAL 9  69    -140.347 -91.259 658.964  1.00  6.81           O
ATOM   1048  HA  VAL 9  69    -142.161 -92.861 658.254  1.00  6.81           H
ATOM   1049  HB  VAL 9  69    -140.925 -92.843 655.497  1.00  6.81           H
ATOM   1050  CB  VAL 9  69    -141.153 -93.349 656.436  1.00  6.81           C
ATOM   1051  CG1 VAL 9  69    -139.839 -93.876 657.016  1.00  6.81           C
ATOM   1052 1HG1 VAL 9  69    -139.146 -93.047 657.159  1.00  6.81           H
ATOM   1053 2HG1 VAL 9  69    -140.032 -94.358 657.974  1.00  6.81           H
ATOM   1054 3HG1 VAL 9  69    -139.402 -94.600 656.327  1.00  6.81           H
ATOM   1055  CG2 VAL 9  69    -142.117 -94.496 656.129  1.00  6.81           C
ATOM   1056 1HG2 VAL 9  69    -142.389 -94.999 657.057  1.00  6.81           H
ATOM   1057 2HG2 VAL 9  69    -143.014 -94.100 655.654  1.00  6.81           H
ATOM   1058 3HG2 VAL 9  69    -141.634 -95.207 655.459  1.00  6.81           H
ATOM   1059  HN  VAL 9  69    -143.102 -92.000 655.787  1.00  6.81           H
ATOM   1060  N   ILE 9  70    -140.560 -90.309 656.923  1.00  6.81           N
ATOM   1061  CA  ILE 9  70    -139.616 -89.239 657.199  1.00  6.81           C
ATOM   1062  C   ILE 9  70    -140.127 -88.406 658.376  1.00  6.81           C
ATOM   1063  O   ILE 9  70    -139.356 -88.034 659.259  1.00  6.81           O
ATOM   1064  HA  ILE 9  70    -138.673 -89.702 657.488  1.00  6.81           H
ATOM   1065  HB  ILE 9  70    -140.309 -88.088 655.535  1.00  6.81           H
ATOM   1066  CB  ILE 9  70    -139.350 -88.420 655.935  1.00  6.81           C
ATOM   1067  CG1 ILE 9  70    -138.682 -89.275 654.857  1.00  6.81           C
ATOM   1068 1HG1 ILE 9  70    -137.732 -89.658 655.229  1.00  6.81           H
ATOM   1069 2HG1 ILE 9  70    -139.308 -90.139 654.633  1.00  6.81           H
ATOM   1070  CG2 ILE 9  70    -138.537 -87.164 656.257  1.00  6.81           C
ATOM   1071 1HG2 ILE 9  70    -139.088 -86.546 656.965  1.00  6.81           H
ATOM   1072 2HG2 ILE 9  70    -137.581 -87.453 656.693  1.00  6.81           H
ATOM   1073 3HG2 ILE 9  70    -138.362 -86.600 655.340  1.00  6.81           H
ATOM   1074  CD1 ILE 9  70    -138.447 -88.465 653.581  1.00  6.81           C
ATOM   1075 1HD1 ILE 9  70    -139.402 -88.104 653.199  1.00  6.81           H
ATOM   1076 2HD1 ILE 9  70    -137.801 -87.616 653.804  1.00  6.81           H
ATOM   1077 3HD1 ILE 9  70    -137.971 -89.097 652.831  1.00  6.81           H
ATOM   1078  HN  ILE 9  70    -140.976 -90.281 656.014  1.00  6.81           H
ATOM   1079  N   LEU 9  71    -141.425 -88.138 658.351  1.00  6.81           N
ATOM   1080  CA  LEU 9  71    -142.026 -87.256 659.337  1.00  6.81           C
ATOM   1081  C   LEU 9  71    -141.907 -87.893 660.723  1.00  6.81           C
ATOM   1082  O   LEU 9  71    -141.574 -87.215 661.694  1.00  6.81           O
ATOM   1083  HA  LEU 9  71    -141.458 -86.327 659.334  1.00  6.81           H
ATOM   1084  CB  LEU 9  71    -143.463 -86.910 658.941  1.00  6.81           C
ATOM   1085 1HB  LEU 9  71    -143.475 -86.654 657.881  1.00  6.81           H
ATOM   1086 2HB  LEU 9  71    -144.077 -87.803 659.059  1.00  6.81           H
ATOM   1087  HG  LEU 9  71    -143.345 -85.042 659.975  1.00  6.81           H
ATOM   1088  CG  LEU 9  71    -144.117 -85.768 659.721  1.00  6.81           C
ATOM   1089  CD1 LEU 9  71    -145.155 -85.042 658.863  1.00  6.81           C
ATOM   1090 1HD1 LEU 9  71    -144.670 -84.628 657.978  1.00  6.81           H
ATOM   1091 2HD1 LEU 9  71    -145.930 -85.745 658.557  1.00  6.81           H
ATOM   1092 3HD1 LEU 9  71    -145.604 -84.235 659.441  1.00  6.81           H
ATOM   1093  CD2 LEU 9  71    -144.713 -86.273 661.036  1.00  6.81           C
ATOM   1094 1HD2 LEU 9  71    -145.469 -87.030 660.825  1.00  6.81           H
ATOM   1095 2HD2 LEU 9  71    -143.924 -86.708 661.649  1.00  6.81           H
ATOM   1096 3HD2 LEU 9  71    -145.172 -85.441 661.570  1.00  6.81           H
ATOM   1097  HN  LEU 9  71    -142.060 -88.510 657.674  1.00  6.81           H
ATOM   1098  N   VAL 9  72    -142.185 -89.187 660.771  1.00  6.81           N
ATOM   1099  CA  VAL 9  72    -142.130 -89.919 662.025  1.00  6.81           C
ATOM   1100  C   VAL 9  72    -140.707 -89.856 662.584  1.00  6.81           C
ATOM   1101  O   VAL 9  72    -140.515 -89.659 663.783  1.00  6.81           O
ATOM   1102  HA  VAL 9  72    -142.803 -89.424 662.725  1.00  6.81           H
ATOM   1103  HB  VAL 9  72    -142.069 -91.784 660.990  1.00  6.81           H
ATOM   1104  CB  VAL 9  72    -142.628 -91.350 661.819  1.00  6.81           C
ATOM   1105  CG1 VAL 9  72    -142.368 -92.206 663.060  1.00  6.81           C
ATOM   1106 1HG1 VAL 9  72    -141.297 -92.235 663.263  1.00  6.81           H
ATOM   1107 2HG1 VAL 9  72    -142.889 -91.775 663.915  1.00  6.81           H
ATOM   1108 3HG1 VAL 9  72    -142.732 -93.219 662.886  1.00  6.81           H
ATOM   1109  CG2 VAL 9  72    -144.112 -91.365 661.444  1.00  6.81           C
ATOM   1110 1HG2 VAL 9  72    -144.693 -90.905 662.242  1.00  6.81           H
ATOM   1111 2HG2 VAL 9  72    -144.258 -90.807 660.519  1.00  6.81           H
ATOM   1112 3HG2 VAL 9  72    -144.440 -92.395 661.303  1.00  6.81           H
ATOM   1113  HN  VAL 9  72    -142.445 -89.733 659.975  1.00  6.81           H
ATOM   1114  N   TYR 9  73    -139.745 -90.028 661.689  1.00  6.81           N
ATOM   1115  CA  TYR 9  73    -138.351 -90.102 662.093  1.00  6.81           C
ATOM   1116  C   TYR 9  73    -137.911 -88.809 662.782  1.00  6.81           C
ATOM   1117  O   TYR 9  73    -137.165 -88.845 663.760  1.00  6.81           O
ATOM   1118  HA  TYR 9  73    -138.248 -90.931 662.792  1.00  6.81           H
ATOM   1119  CB  TYR 9  73    -137.548 -90.278 660.803  1.00  6.81           C
ATOM   1120 1HB  TYR 9  73    -137.842 -91.214 660.328  1.00  6.81           H
ATOM   1121 2HB  TYR 9  73    -137.807 -89.475 660.113  1.00  6.81           H
ATOM   1122  CG  TYR 9  73    -136.032 -90.284 661.010  1.00  6.81           C
ATOM   1123  HD1 TYR 9  73    -135.816 -88.199 660.560  1.00  6.81           H
ATOM   1124  CD1 TYR 9  73    -135.308 -89.121 660.841  1.00  6.81           C
ATOM   1125  HD2 TYR 9  73    -135.960 -92.370 661.500  1.00  6.81           H
ATOM   1126  CD2 TYR 9  73    -135.388 -91.452 661.366  1.00  6.81           C
ATOM   1127  CE1 TYR 9  73    -133.881 -89.126 661.036  1.00  6.81           C
ATOM   1128  HE1 TYR 9  73    -133.298 -88.215 660.906  1.00  6.81           H
ATOM   1129  HE2 TYR 9  73    -133.441 -92.372 661.842  1.00  6.81           H
ATOM   1130  CE2 TYR 9  73    -133.962 -91.457 661.561  1.00  6.81           C
ATOM   1131  CZ  TYR 9  73    -133.279 -90.294 661.387  1.00  6.81           C
ATOM   1132  OH  TYR 9  73    -131.931 -90.299 661.571  1.00  6.81           O
ATOM   1133  HH  TYR 9  73    -131.648 -91.157 661.998  1.00  6.81           H
ATOM   1134  HN  TYR 9  73    -139.906 -90.115 660.706  1.00  6.81           H
ATOM   1135  N   TRP 9  74    -138.390 -87.697 662.245  1.00  6.81           N
ATOM   1136  CA  TRP 9  74    -137.904 -86.393 662.664  1.00  6.81           C
ATOM   1137  C   TRP 9  74    -138.560 -86.052 664.003  1.00  6.81           C
ATOM   1138  O   TRP 9  74    -137.886 -85.616 664.936  1.00  6.81           O
ATOM   1139  HA  TRP 9  74    -136.823 -86.464 662.786  1.00  6.81           H
ATOM   1140  CB  TRP 9  74    -138.162 -85.339 661.586  1.00  6.81           C
ATOM   1141 1HB  TRP 9  74    -139.100 -85.571 661.082  1.00  6.81           H
ATOM   1142 2HB  TRP 9  74    -138.290 -84.368 662.065  1.00  6.81           H
ATOM   1143  CG  TRP 9  74    -137.051 -85.232 660.540  1.00  6.81           C
ATOM   1144  HD1 TRP 9  74    -137.739 -86.517 658.958  1.00  6.81           H
ATOM   1145  CD1 TRP 9  74    -136.979 -85.840 659.348  1.00  6.81           C
ATOM   1146  CD2 TRP 9  74    -135.848 -84.442 660.641  1.00  6.81           C
ATOM   1147  NE1 TRP 9  74    -135.822 -85.502 658.676  1.00  6.81           N
ATOM   1148  HE1 TRP 9  74    -135.546 -85.827 657.772  1.00  6.81           H
ATOM   1149  CE2 TRP 9  74    -135.112 -84.624 659.488  1.00  6.81           C
ATOM   1150  HE3 TRP 9  74    -135.957 -83.441 662.593  1.00  6.81           H
ATOM   1151  CE3 TRP 9  74    -135.395 -83.602 661.673  1.00  6.81           C
ATOM   1152  CZ2 TRP 9  74    -133.881 -83.999 659.257  1.00  6.81           C
ATOM   1153  HZ2 TRP 9  74    -133.319 -84.160 658.336  1.00  6.81           H
ATOM   1154  CZ3 TRP 9  74    -134.163 -82.984 661.427  1.00  6.81           C
ATOM   1155  HZ3 TRP 9  74    -133.766 -82.321 662.196  1.00  6.81           H
ATOM   1156  CH2 TRP 9  74    -133.411 -83.157 660.271  1.00  6.81           C
ATOM   1157  HH2 TRP 9  74    -132.459 -82.639 660.155  1.00  6.81           H
ATOM   1158  HN  TRP 9  74    -139.096 -87.677 661.537  1.00  6.81           H
ATOM   1159  N   TYR 9  75    -139.867 -86.264 664.057  1.00  6.81           N
ATOM   1160  CA  TYR 9  75    -140.679 -85.668 665.103  1.00  6.81           C
ATOM   1161  C   TYR 9  75    -140.905 -86.654 666.251  1.00  6.81           C
ATOM   1162  O   TYR 9  75    -141.207 -86.248 667.372  1.00  6.81           O
ATOM   1163  HA  TYR 9  75    -140.150 -84.794 665.484  1.00  6.81           H
ATOM   1164  CB  TYR 9  75    -142.026 -85.340 664.456  1.00  6.81           C
ATOM   1165 1HB  TYR 9  75    -142.351 -86.196 663.864  1.00  6.81           H
ATOM   1166 2HB  TYR 9  75    -142.769 -85.195 665.241  1.00  6.81           H
ATOM   1167  CG  TYR 9  75    -142.002 -84.099 663.561  1.00  6.81           C
ATOM   1168  HD1 TYR 9  75    -142.128 -82.732 665.207  1.00  6.81           H
ATOM   1169  CD1 TYR 9  75    -142.063 -82.841 664.125  1.00  6.81           C
ATOM   1170  HD2 TYR 9  75    -141.870 -85.232 661.746  1.00  6.81           H
ATOM   1171  CD2 TYR 9  75    -141.918 -84.239 662.191  1.00  6.81           C
ATOM   1172  CE1 TYR 9  75    -142.039 -81.673 663.283  1.00  6.81           C
ATOM   1173  HE1 TYR 9  75    -142.087 -80.674 663.715  1.00  6.81           H
ATOM   1174  HE2 TYR 9  75    -141.829 -83.166 660.265  1.00  6.81           H
ATOM   1175  CE2 TYR 9  75    -141.895 -83.071 661.349  1.00  6.81           C
ATOM   1176  CZ  TYR 9  75    -141.956 -81.846 661.936  1.00  6.81           C
ATOM   1177  OH  TYR 9  75    -141.934 -80.743 661.141  1.00  6.81           O
ATOM   1178  HH  TYR 9  75    -141.887 -81.015 660.180  1.00  6.81           H
ATOM   1179  HN  TYR 9  75    -140.369 -86.830 663.403  1.00  6.81           H
ATOM   1180  N   CYS 9  76    -140.749 -87.930 665.932  1.00  6.81           N
ATOM   1181  CA  CYS 9  76    -141.274 -88.984 666.783  1.00  6.81           C
ATOM   1182  C   CYS 9  76    -140.101 -89.835 667.274  1.00  6.81           C
ATOM   1183  O   CYS 9  76    -140.126 -90.346 668.392  1.00  6.81           O
ATOM   1184  HA  CYS 9  76    -141.772 -88.493 667.619  1.00  6.81           H
ATOM   1185  CB  CYS 9  76    -142.326 -89.826 666.057  1.00  6.81           C
ATOM   1186 1HB  CYS 9  76    -142.036 -89.966 665.016  1.00  6.81           H
ATOM   1187 2HB  CYS 9  76    -142.384 -90.817 666.507  1.00  6.81           H
ATOM   1188  HG  CYS 9  76    -143.698 -88.080 665.223  1.00  6.81           H
ATOM   1189  SG  CYS 9  76    -143.958 -89.003 666.146  1.00  6.81           S
ATOM   1190  HN  CYS 9  76    -140.275 -88.247 665.110  1.00  6.81           H
ATOM   1191  N   THR 9  77    -139.102 -89.961 666.412  1.00  6.81           N
ATOM   1192  CA  THR 9  77    -137.885 -90.667 666.776  1.00  6.81           C
ATOM   1193  C   THR 9  77    -137.009 -89.791 667.674  1.00  6.81           C
ATOM   1194  O   THR 9  77    -136.168 -89.039 667.185  1.00  6.81           O
ATOM   1195  HA  THR 9  77    -138.159 -91.547 667.357  1.00  6.81           H
ATOM   1196  HB  THR 9  77    -136.129 -91.293 665.661  1.00  6.81           H
ATOM   1197  CB  THR 9  77    -137.188 -91.103 665.486  1.00  6.81           C
ATOM   1198  OG1 THR 9  77    -137.481 -90.057 664.563  1.00  6.81           O
ATOM   1199  HG1 THR 9  77    -137.109 -89.191 664.897  1.00  6.81           H
ATOM   1200  CG2 THR 9  77    -137.832 -92.342 664.862  1.00  6.81           C
ATOM   1201 1HG2 THR 9  77    -138.875 -92.129 664.625  1.00  6.81           H
ATOM   1202 2HG2 THR 9  77    -137.782 -93.172 665.567  1.00  6.81           H
ATOM   1203 3HG2 THR 9  77    -137.299 -92.609 663.949  1.00  6.81           H
ATOM   1204  HN  THR 9  77    -139.115 -89.592 665.483  1.00  6.81           H
ATOM   1205  N   ARG 9  78    -137.236 -89.918 668.974  1.00  6.81           N
ATOM   1206  CA  ARG 9  78    -136.363 -89.292 669.951  1.00  6.81           C
ATOM   1207  C   ARG 9  78    -134.954 -89.881 669.858  1.00  6.81           C
ATOM   1208  O   ARG 9  78    -133.974 -89.143 669.757  1.00  6.81           O
ATOM   1209  HA  ARG 9  78    -136.364 -88.234 669.688  1.00  6.81           H
ATOM   1210  CB  ARG 9  78    -136.897 -89.486 671.372  1.00  6.81           C
ATOM   1211 1HB  ARG 9  78    -137.063 -90.546 671.560  1.00  6.81           H
ATOM   1212 2HB  ARG 9  78    -136.153 -89.147 672.093  1.00  6.81           H
ATOM   1213  CG  ARG 9  78    -138.202 -88.715 671.577  1.00  6.81           C
ATOM   1214 1HG  ARG 9  78    -138.108 -87.714 671.155  1.00  6.81           H
ATOM   1215 2HG  ARG 9  78    -139.010 -89.212 671.040  1.00  6.81           H
ATOM   1216  CD  ARG 9  78    -138.554 -88.618 673.062  1.00  6.81           C
ATOM   1217 1HD  ARG 9  78    -138.568 -89.613 673.507  1.00  6.81           H
ATOM   1218 2HD  ARG 9  78    -137.791 -88.044 673.588  1.00  6.81           H
ATOM   1219  NE  ARG 9  78    -139.876 -87.972 673.228  1.00  6.81           N
ATOM   1220  HE  ARG 9  78    -140.423 -87.806 672.408  1.00  6.81           H
ATOM   1221  CZ  ARG 9  78    -140.385 -87.596 674.410  1.00  6.81           C
ATOM   1222  NH1 ARG 9  78    -139.695 -87.794 675.541  1.00  6.81           N
ATOM   1223 1HH1 ARG 9  78    -138.794 -88.225 675.509  1.00  6.81           H
ATOM   1224 2HH1 ARG 9  78    -140.082 -87.510 676.419  1.00  6.81           H
ATOM   1225  NH2 ARG 9  78    -141.594 -87.019 674.442  1.00  6.81           N
ATOM   1226 1HH2 ARG 9  78    -141.988 -86.732 675.315  1.00  6.81           H
ATOM   1227 2HH2 ARG 9  78    -142.101 -86.875 673.592  1.00  6.81           H
ATOM   1228  HN  ARG 9  78    -137.999 -90.437 669.360  1.00  6.81           H
ATOM   1229  N   VAL 9  79    -134.896 -91.204 669.896  1.00  6.81           N
ATOM   1230  CA  VAL 9  79    -133.620 -91.898 669.882  1.00  6.81           C
ATOM   1231  C   VAL 9  79    -133.430 -92.580 668.525  1.00  6.81           C
ATOM   1232  O   VAL 9  79    -133.998 -93.642 668.275  1.00  6.81           O
ATOM   1233  HA  VAL 9  79    -132.837 -91.150 670.011  1.00  6.81           H
ATOM   1234  HB  VAL 9  79    -134.253 -93.679 670.872  1.00  6.81           H
ATOM   1235  CB  VAL 9  79    -133.542 -92.874 671.057  1.00  6.81           C
ATOM   1236  CG1 VAL 9  79    -132.147 -93.494 671.164  1.00  6.81           C
ATOM   1237 1HG1 VAL 9  79    -131.919 -94.035 670.245  1.00  6.81           H
ATOM   1238 2HG1 VAL 9  79    -131.410 -92.706 671.315  1.00  6.81           H
ATOM   1239 3HG1 VAL 9  79    -132.120 -94.184 672.007  1.00  6.81           H
ATOM   1240  CG2 VAL 9  79    -133.939 -92.189 672.366  1.00  6.81           C
ATOM   1241 1HG2 VAL 9  79    -133.263 -91.355 672.559  1.00  6.81           H
ATOM   1242 2HG2 VAL 9  79    -134.961 -91.817 672.287  1.00  6.81           H
ATOM   1243 3HG2 VAL 9  79    -133.875 -92.905 673.186  1.00  6.81           H
ATOM   1244  HN  VAL 9  79    -135.700 -91.798 669.935  1.00  6.81           H
ATOM   1245  N   LYS 9  80    -132.629 -91.941 667.685  1.00  6.81           N
ATOM   1246  CA  LYS 9  80    -132.388 -92.452 666.346  1.00  6.81           C
ATOM   1247  C   LYS 9  80    -131.400 -93.618 666.421  1.00  6.81           C
ATOM   1248  O   LYS 9  80    -130.366 -93.519 667.080  1.00  6.81           O
ATOM   1249  HA  LYS 9  80    -133.337 -92.828 665.964  1.00  6.81           H
ATOM   1250  CB  LYS 9  80    -131.939 -91.324 665.415  1.00  6.81           C
ATOM   1251 1HB  LYS 9  80    -131.046 -90.848 665.819  1.00  6.81           H
ATOM   1252 2HB  LYS 9  80    -131.668 -91.737 664.443  1.00  6.81           H
ATOM   1253  CG  LYS 9  80    -133.046 -90.283 665.242  1.00  6.81           C
ATOM   1254 1HG  LYS 9  80    -133.840 -90.691 664.617  1.00  6.81           H
ATOM   1255 2HG  LYS 9  80    -133.489 -90.054 666.212  1.00  6.81           H
ATOM   1256  CD  LYS 9  80    -132.499 -89.001 664.610  1.00  6.81           C
ATOM   1257 1HD  LYS 9  80    -131.784 -88.534 665.287  1.00  6.81           H
ATOM   1258 2HD  LYS 9  80    -131.960 -89.245 663.695  1.00  6.81           H
ATOM   1259  CE  LYS 9  80    -133.630 -88.019 664.296  1.00  6.81           C
ATOM   1260 1HE  LYS 9  80    -134.326 -88.471 663.590  1.00  6.81           H
ATOM   1261 2HE  LYS 9  80    -134.193 -87.801 665.203  1.00  6.81           H
ATOM   1262  NZ  LYS 9  80    -133.085 -86.765 663.730  1.00  6.81           N
ATOM   1263 1HZ  LYS 9  80    -133.848 -86.143 663.488  1.00  6.81           H
ATOM   1264 2HZ  LYS 9  80    -132.488 -86.316 664.416  1.00  6.81           H
ATOM   1265 3HZ  LYS 9  80    -132.544 -86.976 662.899  1.00  6.81           H
ATOM   1266  HN  LYS 9  80    -132.150 -91.091 667.905  1.00  6.81           H
ATOM   1267  N   THR 9  81    -131.753 -94.696 665.736  1.00  6.81           N
ATOM   1268  CA  THR 9  81    -130.881 -95.856 665.664  1.00  6.81           C
ATOM   1269  C   THR 9  81    -130.259 -95.971 664.271  1.00  6.81           C
ATOM   1270  O   THR 9  81    -130.654 -95.257 663.350  1.00  6.81           O
ATOM   1271  HA  THR 9  81    -130.062 -95.715 666.369  1.00  6.81           H
ATOM   1272  HB  THR 9  81    -131.049 -97.950 666.220  1.00  6.81           H
ATOM   1273  CB  THR 9  81    -131.697 -97.086 666.068  1.00  6.81           C
ATOM   1274  OG1 THR 9  81    -132.664 -97.217 665.030  1.00  6.81           O
ATOM   1275  HG1 THR 9  81    -133.487 -96.698 665.261  1.00  6.81           H
ATOM   1276  CG2 THR 9  81    -132.532 -96.847 667.328  1.00  6.81           C
ATOM   1277 1HG2 THR 9  81    -133.227 -96.026 667.152  1.00  6.81           H
ATOM   1278 2HG2 THR 9  81    -131.873 -96.593 668.158  1.00  6.81           H
ATOM   1279 3HG2 THR 9  81    -133.091 -97.750 667.570  1.00  6.81           H
ATOM   1280  HN  THR 9  81    -132.615 -94.784 665.237  1.00  6.81           H
ATOM   1281  N   MET 9  82    -129.296 -96.874 664.160  1.00  6.81           N
ATOM   1282  CA  MET 9  82    -128.664 -97.141 662.880  1.00  6.81           C
ATOM   1283  C   MET 9  82    -129.688 -97.628 661.853  1.00  6.81           C
ATOM   1284  O   MET 9  82    -129.663 -97.207 660.698  1.00  6.81           O
ATOM   1285  HA  MET 9  82    -128.241 -96.189 662.558  1.00  6.81           H
ATOM   1286  CB  MET 9  82    -127.575 -98.201 663.059  1.00  6.81           C
ATOM   1287 1HB  MET 9  82    -126.804 -97.826 663.730  1.00  6.81           H
ATOM   1288 2HB  MET 9  82    -128.001 -99.089 663.526  1.00  6.81           H
ATOM   1289  CG  MET 9  82    -126.950 -98.577 661.714  1.00  6.81           C
ATOM   1290 1HG  MET 9  82    -127.593 -99.284 661.189  1.00  6.81           H
ATOM   1291 2HG  MET 9  82    -126.867 -97.693 661.082  1.00  6.81           H
ATOM   1292  SD  MET 9  82    -125.336 -99.295 661.970  1.00  6.81           S
ATOM   1293  CE  MET 9  82    -124.776 -99.412 660.280  1.00  6.81           C
ATOM   1294 1HE  MET 9  82    -125.458-100.046 659.714  1.00  6.81           H
ATOM   1295 2HE  MET 9  82    -124.753 -98.417 659.835  1.00  6.81           H
ATOM   1296 3HE  MET 9  82    -123.776 -99.843 660.257  1.00  6.81           H
ATOM   1297  HN  MET 9  82    -128.949 -97.418 664.925  1.00  6.81           H
ATOM   1298  N   THR 9  83    -130.565 -98.509 662.312  1.00  6.81           N
ATOM   1299  CA  THR 9  83    -131.654 -98.985 661.476  1.00  6.81           C
ATOM   1300  C   THR 9  83    -132.491 -97.809 660.969  1.00  6.81           C
ATOM   1301  O   THR 9  83    -132.786 -97.721 659.778  1.00  6.81           O
ATOM   1302  HA  THR 9  83    -131.227 -99.475 660.601  1.00  6.81           H
ATOM   1303  HB  THR 9  83    -132.899 -99.535 663.169  1.00  6.81           H
ATOM   1304  CB  THR 9  83    -132.462-100.001 662.286  1.00  6.81           C
ATOM   1305  OG1 THR 9  83    -131.538-101.056 662.541  1.00  6.81           O
ATOM   1306  HG1 THR 9  83    -130.607-100.692 662.584  1.00  6.81           H
ATOM   1307  CG2 THR 9  83    -133.566-100.664 661.460  1.00  6.81           C
ATOM   1308 1HG2 THR 9  83    -133.121-101.187 660.613  1.00  6.81           H
ATOM   1309 2HG2 THR 9  83    -134.254 -99.902 661.095  1.00  6.81           H
ATOM   1310 3HG2 THR 9  83    -134.108-101.376 662.083  1.00  6.81           H
ATOM   1311  HN  THR 9  83    -130.540 -98.895 663.234  1.00  6.81           H
ATOM   1312  N   ASP 9  84    -132.850 -96.936 661.898  1.00  6.81           N
ATOM   1313  CA  ASP 9  84    -133.718 -95.815 661.576  1.00  6.81           C
ATOM   1314  C   ASP 9  84    -133.054 -94.955 660.499  1.00  6.81           C
ATOM   1315  O   ASP 9  84    -133.734 -94.400 659.637  1.00  6.81           O
ATOM   1316  HA  ASP 9  84    -134.651 -96.264 661.235  1.00  6.81           H
ATOM   1317  CB  ASP 9  84    -133.957 -94.934 662.804  1.00  6.81           C
ATOM   1318 1HB  ASP 9  84    -133.015 -94.492 663.128  1.00  6.81           H
ATOM   1319 2HB  ASP 9  84    -134.622 -94.111 662.541  1.00  6.81           H
ATOM   1320  CG  ASP 9  84    -134.568 -95.744 663.949  1.00  6.81           C
ATOM   1321  OD1 ASP 9  84    -135.464 -96.562 663.651  1.00  6.81           O
ATOM   1322  OD2 ASP 9  84    -134.124 -95.526 665.097  1.00  6.81           O
ATOM   1323  HN  ASP 9  84    -132.560 -96.984 662.854  1.00  6.81           H
ATOM   1324  N   MET 9  85    -131.735 -94.872 660.583  1.00  6.81           N
ATOM   1325  CA  MET 9  85    -130.972 -94.092 659.623  1.00  6.81           C
ATOM   1326  C   MET 9  85    -131.110 -94.668 658.213  1.00  6.81           C
ATOM   1327  O   MET 9  85    -131.283 -93.925 657.249  1.00  6.81           O
ATOM   1328  HA  MET 9  85    -131.397 -93.089 659.657  1.00  6.81           H
ATOM   1329  CB  MET 9  85    -129.496 -94.085 660.029  1.00  6.81           C
ATOM   1330 1HB  MET 9  85    -129.402 -93.756 661.064  1.00  6.81           H
ATOM   1331 2HB  MET 9  85    -129.097 -95.098 659.978  1.00  6.81           H
ATOM   1332  CG  MET 9  85    -128.682 -93.163 659.120  1.00  6.81           C
ATOM   1333 1HG  MET 9  85    -127.626 -93.219 659.383  1.00  6.81           H
ATOM   1334 2HG  MET 9  85    -128.770 -93.490 658.084  1.00  6.81           H
ATOM   1335  SD  MET 9  85    -129.260 -91.482 659.279  1.00  6.81           S
ATOM   1336  CE  MET 9  85    -128.716 -91.122 660.940  1.00  6.81           C
ATOM   1337 1HE  MET 9  85    -129.184 -91.819 661.635  1.00  6.81           H
ATOM   1338 2HE  MET 9  85    -127.632 -91.225 660.997  1.00  6.81           H
ATOM   1339 3HE  MET 9  85    -128.998 -90.103 661.203  1.00  6.81           H
ATOM   1340  HN  MET 9  85    -131.189 -95.326 661.288  1.00  6.81           H
ATOM   1341  N   PHE 9  86    -131.030 -95.989 658.137  1.00  6.81           N
ATOM   1342  CA  PHE 9  86    -131.144 -96.674 656.861  1.00  6.81           C
ATOM   1343  C   PHE 9  86    -132.573 -96.587 656.319  1.00  6.81           C
ATOM   1344  O   PHE 9  86    -132.775 -96.418 655.118  1.00  6.81           O
ATOM   1345  HA  PHE 9  86    -130.464 -96.180 656.167  1.00  6.81           H
ATOM   1346  CB  PHE 9  86    -130.794 -98.142 657.108  1.00  6.81           C
ATOM   1347 1HB  PHE 9  86    -131.436 -98.531 657.898  1.00  6.81           H
ATOM   1348 2HB  PHE 9  86    -131.015 -98.714 656.207  1.00  6.81           H
ATOM   1349  CG  PHE 9  86    -129.333 -98.376 657.498  1.00  6.81           C
ATOM   1350  HD1 PHE 9  86    -128.604 -96.848 656.211  1.00  6.81           H
ATOM   1351  CD1 PHE 9  86    -128.350 -97.620 656.938  1.00  6.81           C
ATOM   1352  HD2 PHE 9  86    -129.804 -99.945 658.853  1.00  6.81           H
ATOM   1353  CD2 PHE 9  86    -129.016 -99.339 658.404  1.00  6.81           C
ATOM   1354  CE1 PHE 9  86    -126.994 -97.837 657.299  1.00  6.81           C
ATOM   1355  HE1 PHE 9  86    -126.207 -97.232 656.850  1.00  6.81           H
ATOM   1356  CE2 PHE 9  86    -127.660 -99.556 658.766  1.00  6.81           C
ATOM   1357  HE2 PHE 9  86    -127.407-100.328 659.493  1.00  6.81           H
ATOM   1358  CZ  PHE 9  86    -126.678 -98.800 658.206  1.00  6.81           C
ATOM   1359  HZ  PHE 9  86    -125.637 -98.967 658.484  1.00  6.81           H
ATOM   1360  HN  PHE 9  86    -130.888 -96.587 658.926  1.00  6.81           H
ATOM   1361  N   LEU 9  87    -133.526 -96.707 657.231  1.00  6.81           N
ATOM   1362  CA  LEU 9  87    -134.929 -96.635 656.861  1.00  6.81           C
ATOM   1363  C   LEU 9  87    -135.225 -95.258 656.263  1.00  6.81           C
ATOM   1364  O   LEU 9  87    -135.993 -95.144 655.309  1.00  6.81           O
ATOM   1365  HA  LEU 9  87    -135.104 -97.389 656.094  1.00  6.81           H
ATOM   1366  CB  LEU 9  87    -135.817 -96.990 658.055  1.00  6.81           C
ATOM   1367 1HB  LEU 9  87    -135.555 -96.334 658.885  1.00  6.81           H
ATOM   1368 2HB  LEU 9  87    -136.852 -96.773 657.791  1.00  6.81           H
ATOM   1369  HG  LEU 9  87    -134.712 -98.641 658.849  1.00  6.81           H
ATOM   1370  CG  LEU 9  87    -135.739 -98.439 658.542  1.00  6.81           C
ATOM   1371  CD1 LEU 9  87    -136.628 -98.654 659.769  1.00  6.81           C
ATOM   1372 1HD1 LEU 9  87    -136.301 -97.996 660.574  1.00  6.81           H
ATOM   1373 2HD1 LEU 9  87    -137.662 -98.427 659.512  1.00  6.81           H
ATOM   1374 3HD1 LEU 9  87    -136.553 -99.692 660.094  1.00  6.81           H
ATOM   1375  CD2 LEU 9  87    -136.073 -99.416 657.413  1.00  6.81           C
ATOM   1376 1HD2 LEU 9  87    -137.084 -99.222 657.053  1.00  6.81           H
ATOM   1377 2HD2 LEU 9  87    -135.365 -99.283 656.596  1.00  6.81           H
ATOM   1378 3HD2 LEU 9  87    -136.010-100.438 657.786  1.00  6.81           H
ATOM   1379  HN  LEU 9  87    -133.353 -96.849 658.206  1.00  6.81           H
ATOM   1380  N   LEU 9  88    -134.600 -94.247 656.849  1.00  6.81           N
ATOM   1381  CA  LEU 9  88    -134.763 -92.886 656.366  1.00  6.81           C
ATOM   1382  C   LEU 9  88    -134.280 -92.802 654.917  1.00  6.81           C
ATOM   1383  O   LEU 9  88    -135.000 -92.318 654.046  1.00  6.81           O
ATOM   1384  HA  LEU 9  88    -135.828 -92.657 656.389  1.00  6.81           H
ATOM   1385  CB  LEU 9  88    -134.067 -91.898 657.305  1.00  6.81           C
ATOM   1386 1HB  LEU 9  88    -134.564 -91.938 658.275  1.00  6.81           H
ATOM   1387 2HB  LEU 9  88    -133.042 -92.234 657.458  1.00  6.81           H
ATOM   1388  HG  LEU 9  88    -133.757 -90.426 655.785  1.00  6.81           H
ATOM   1389  CG  LEU 9  88    -134.033 -90.441 656.840  1.00  6.81           C
ATOM   1390  CD1 LEU 9  88    -135.416 -89.797 656.954  1.00  6.81           C
ATOM   1391 1HD1 LEU 9  88    -136.125 -90.346 656.334  1.00  6.81           H
ATOM   1392 2HD1 LEU 9  88    -135.745 -89.825 657.993  1.00  6.81           H
ATOM   1393 3HD1 LEU 9  88    -135.364 -88.762 656.617  1.00  6.81           H
ATOM   1394  CD2 LEU 9  88    -132.967 -89.648 657.598  1.00  6.81           C
ATOM   1395 1HD2 LEU 9  88    -133.188 -89.669 658.665  1.00  6.81           H
ATOM   1396 2HD2 LEU 9  88    -131.988 -90.094 657.421  1.00  6.81           H
ATOM   1397 3HD2 LEU 9  88    -132.964 -88.616 657.247  1.00  6.81           H
ATOM   1398  HN  LEU 9  88    -133.993 -94.346 657.637  1.00  6.81           H
ATOM   1399  N   ASN 9  89    -133.063 -93.281 654.704  1.00  6.81           N
ATOM   1400  CA  ASN 9  89    -132.425 -93.153 653.405  1.00  6.81           C
ATOM   1401  C   ASN 9  89    -133.204 -93.975 652.376  1.00  6.81           C
ATOM   1402  O   ASN 9  89    -133.231 -93.634 651.195  1.00  6.81           O
ATOM   1403  HA  ASN 9  89    -132.439 -92.086 653.182  1.00  6.81           H
ATOM   1404  CB  ASN 9  89    -130.989 -93.680 653.441  1.00  6.81           C
ATOM   1405 1HB  ASN 9  89    -130.939 -94.567 654.074  1.00  6.81           H
ATOM   1406 2HB  ASN 9  89    -130.684 -93.986 652.440  1.00  6.81           H
ATOM   1407  CG  ASN 9  89    -130.027 -92.615 653.971  1.00  6.81           C
ATOM   1408  OD1 ASN 9  89    -129.394 -91.887 653.224  1.00  6.81           O
ATOM   1409  ND2 ASN 9  89    -129.954 -92.564 655.298  1.00  6.81           N
ATOM   1410 1HD2 ASN 9  89    -130.501 -93.190 655.853  1.00  6.81           H
ATOM   1411 2HD2 ASN 9  89    -129.351 -91.899 655.740  1.00  6.81           H
ATOM   1412  HN  ASN 9  89    -132.516 -93.748 655.399  1.00  6.81           H
ATOM   1413  N   LEU 9  90    -133.819 -95.043 652.862  1.00  6.81           N
ATOM   1414  CA  LEU 9  90    -134.628 -95.896 652.007  1.00  6.81           C
ATOM   1415  C   LEU 9  90    -135.832 -95.102 651.495  1.00  6.81           C
ATOM   1416  O   LEU 9  90    -136.129 -95.119 650.302  1.00  6.81           O
ATOM   1417  HA  LEU 9  90    -134.013 -96.179 651.153  1.00  6.81           H
ATOM   1418  CB  LEU 9  90    -135.008 -97.184 652.740  1.00  6.81           C
ATOM   1419 1HB  LEU 9  90    -134.172 -97.477 653.376  1.00  6.81           H
ATOM   1420 2HB  LEU 9  90    -135.849 -96.969 653.399  1.00  6.81           H
ATOM   1421  HG  LEU 9  90    -135.955 -98.002 651.006  1.00  6.81           H
ATOM   1422  CG  LEU 9  90    -135.380 -98.374 651.854  1.00  6.81           C
ATOM   1423  CD1 LEU 9  90    -134.129 -99.051 651.290  1.00  6.81           C
ATOM   1424 1HD1 LEU 9  90    -133.566 -98.334 650.693  1.00  6.81           H
ATOM   1425 2HD1 LEU 9  90    -133.507 -99.407 652.112  1.00  6.81           H
ATOM   1426 3HD1 LEU 9  90    -134.423 -99.894 650.665  1.00  6.81           H
ATOM   1427  CD2 LEU 9  90    -136.274 -99.360 652.609  1.00  6.81           C
ATOM   1428 1HD2 LEU 9  90    -135.747 -99.730 653.488  1.00  6.81           H
ATOM   1429 2HD2 LEU 9  90    -137.190 -98.856 652.920  1.00  6.81           H
ATOM   1430 3HD2 LEU 9  90    -136.524-100.197 651.956  1.00  6.81           H
ATOM   1431  HN  LEU 9  90    -133.772 -95.328 653.820  1.00  6.81           H
ATOM   1432  N   ALA 9  91    -136.492 -94.425 652.423  1.00  6.81           N
ATOM   1433  CA  ALA 9  91    -137.689 -93.671 652.091  1.00  6.81           C
ATOM   1434  C   ALA 9  91    -137.323 -92.540 651.128  1.00  6.81           C
ATOM   1435  O   ALA 9  91    -138.104 -92.197 650.241  1.00  6.81           O
ATOM   1436  HA  ALA 9  91    -138.381 -94.350 651.593  1.00  6.81           H
ATOM   1437  CB  ALA 9  91    -138.341 -93.156 653.375  1.00  6.81           C
ATOM   1438 1HB  ALA 9  91    -138.609 -94.000 654.011  1.00  6.81           H
ATOM   1439 2HB  ALA 9  91    -137.641 -92.509 653.904  1.00  6.81           H
ATOM   1440 3HB  ALA 9  91    -139.239 -92.590 653.125  1.00  6.81           H
ATOM   1441  HN  ALA 9  91    -136.222 -94.386 653.385  1.00  6.81           H
ATOM   1442  N   ILE 9  92    -136.135 -91.991 651.335  1.00  6.81           N
ATOM   1443  CA  ILE 9  92    -135.652 -90.910 650.491  1.00  6.81           C
ATOM   1444  C   ILE 9  92    -135.441 -91.434 649.070  1.00  6.81           C
ATOM   1445  O   ILE 9  92    -135.842 -90.791 648.101  1.00  6.81           O
ATOM   1446  HA  ILE 9  92    -136.428 -90.145 650.466  1.00  6.81           H
ATOM   1447  HB  ILE 9  92    -133.710 -91.065 651.372  1.00  6.81           H
ATOM   1448  CB  ILE 9  92    -134.405 -90.270 651.103  1.00  6.81           C
ATOM   1449  CG1 ILE 9  92    -134.749 -89.516 652.389  1.00  6.81           C
ATOM   1450 1HG1 ILE 9  92    -135.318 -88.618 652.147  1.00  6.81           H
ATOM   1451 2HG1 ILE 9  92    -135.386 -90.137 653.019  1.00  6.81           H
ATOM   1452  CG2 ILE 9  92    -133.694 -89.374 650.086  1.00  6.81           C
ATOM   1453 1HG2 ILE 9  92    -133.395 -89.969 649.224  1.00  6.81           H
ATOM   1454 2HG2 ILE 9  92    -134.371 -88.582 649.763  1.00  6.81           H
ATOM   1455 3HG2 ILE 9  92    -132.811 -88.931 650.546  1.00  6.81           H
ATOM   1456  CD1 ILE 9  92    -133.482 -89.132 653.155  1.00  6.81           C
ATOM   1457 1HD1 ILE 9  92    -132.928 -90.034 653.416  1.00  6.81           H
ATOM   1458 2HD1 ILE 9  92    -132.859 -88.491 652.531  1.00  6.81           H
ATOM   1459 3HD1 ILE 9  92    -133.756 -88.598 654.065  1.00  6.81           H
ATOM   1460  HN  ILE 9  92    -135.508 -92.272 652.061  1.00  6.81           H
ATOM   1461  N   ALA 9  93    -134.812 -92.597 648.989  1.00  6.81           N
ATOM   1462  CA  ALA 9  93    -134.496 -93.190 647.701  1.00  6.81           C
ATOM   1463  C   ALA 9  93    -135.793 -93.452 646.933  1.00  6.81           C
ATOM   1464  O   ALA 9  93    -135.868 -93.205 645.730  1.00  6.81           O
ATOM   1465  HA  ALA 9  93    -133.893 -92.472 647.144  1.00  6.81           H
ATOM   1466  CB  ALA 9  93    -133.676 -94.464 647.912  1.00  6.81           C
ATOM   1467 1HB  ALA 9  93    -132.751 -94.219 648.435  1.00  6.81           H
ATOM   1468 2HB  ALA 9  93    -134.252 -95.173 648.506  1.00  6.81           H
ATOM   1469 3HB  ALA 9  93    -133.439 -94.908 646.945  1.00  6.81           H
ATOM   1470  HN  ALA 9  93    -134.519 -93.131 649.783  1.00  6.81           H
ATOM   1471  N   ASP 9  94    -136.783 -93.949 647.660  1.00  6.81           N
ATOM   1472  CA  ASP 9  94    -138.069 -94.261 647.059  1.00  6.81           C
ATOM   1473  C   ASP 9  94    -138.699 -92.976 646.517  1.00  6.81           C
ATOM   1474  O   ASP 9  94    -139.191 -92.949 645.390  1.00  6.81           O
ATOM   1475  HA  ASP 9  94    -137.850 -94.982 646.272  1.00  6.81           H
ATOM   1476  CB  ASP 9  94    -139.028 -94.860 648.090  1.00  6.81           C
ATOM   1477 1HB  ASP 9  94    -139.028 -94.246 648.991  1.00  6.81           H
ATOM   1478 2HB  ASP 9  94    -140.044 -94.849 647.697  1.00  6.81           H
ATOM   1479  CG  ASP 9  94    -138.627 -96.294 648.443  1.00  6.81           C
ATOM   1480  OD1 ASP 9  94    -137.971 -96.926 647.588  1.00  6.81           O
ATOM   1481  OD2 ASP 9  94    -138.987 -96.725 649.560  1.00  6.81           O
ATOM   1482  HN  ASP 9  94    -136.718 -94.137 648.640  1.00  6.81           H
ATOM   1483  N   LEU 9  95    -138.665 -91.943 647.346  1.00  6.81           N
ATOM   1484  CA  LEU 9  95    -139.297 -90.682 646.997  1.00  6.81           C
ATOM   1485  C   LEU 9  95    -138.667 -90.139 645.713  1.00  6.81           C
ATOM   1486  O   LEU 9  95    -139.371 -89.651 644.830  1.00  6.81           O
ATOM   1487  HA  LEU 9  95    -140.351 -90.887 646.804  1.00  6.81           H
ATOM   1488  CB  LEU 9  95    -139.234 -89.707 648.174  1.00  6.81           C
ATOM   1489 1HB  LEU 9  95    -138.241 -89.769 648.618  1.00  6.81           H
ATOM   1490 2HB  LEU 9  95    -139.347 -88.694 647.787  1.00  6.81           H
ATOM   1491  HG  LEU 9  95    -140.211 -90.957 649.608  1.00  6.81           H
ATOM   1492  CG  LEU 9  95    -140.271 -89.920 649.278  1.00  6.81           C
ATOM   1493  CD1 LEU 9  95    -139.967 -89.040 650.493  1.00  6.81           C
ATOM   1494 1HD1 LEU 9  95    -138.982 -89.291 650.885  1.00  6.81           H
ATOM   1495 2HD1 LEU 9  95    -139.983 -87.992 650.195  1.00  6.81           H
ATOM   1496 3HD1 LEU 9  95    -140.719 -89.211 651.262  1.00  6.81           H
ATOM   1497  CD2 LEU 9  95    -141.689 -89.696 648.749  1.00  6.81           C
ATOM   1498 1HD2 LEU 9  95    -141.781 -88.676 648.375  1.00  6.81           H
ATOM   1499 2HD2 LEU 9  95    -141.890 -90.398 647.940  1.00  6.81           H
ATOM   1500 3HD2 LEU 9  95    -142.407 -89.853 649.554  1.00  6.81           H
ATOM   1501  HN  LEU 9  95    -138.217 -91.958 648.240  1.00  6.81           H
ATOM   1502  N   LEU 9  96    -137.348 -90.242 645.650  1.00  6.81           N
ATOM   1503  CA  LEU 9  96    -136.605 -89.674 644.537  1.00  6.81           C
ATOM   1504  C   LEU 9  96    -137.106 -90.288 643.229  1.00  6.81           C
ATOM   1505  O   LEU 9  96    -137.244 -89.592 642.225  1.00  6.81           O
ATOM   1506  HA  LEU 9  96    -136.813 -88.604 644.518  1.00  6.81           H
ATOM   1507  CB  LEU 9  96    -135.100 -89.839 644.758  1.00  6.81           C
ATOM   1508 1HB  LEU 9  96    -134.909 -90.866 645.068  1.00  6.81           H
ATOM   1509 2HB  LEU 9  96    -134.595 -89.695 643.803  1.00  6.81           H
ATOM   1510  HG  LEU 9  96    -134.933 -89.084 646.752  1.00  6.81           H
ATOM   1511  CG  LEU 9  96    -134.466 -88.899 645.785  1.00  6.81           C
ATOM   1512  CD1 LEU 9  96    -132.971 -89.187 645.943  1.00  6.81           C
ATOM   1513 1HD1 LEU 9  96    -132.833 -90.215 646.277  1.00  6.81           H
ATOM   1514 2HD1 LEU 9  96    -132.471 -89.047 644.984  1.00  6.81           H
ATOM   1515 3HD1 LEU 9  96    -132.545 -88.505 646.678  1.00  6.81           H
ATOM   1516  CD2 LEU 9  96    -134.732 -87.436 645.427  1.00  6.81           C
ATOM   1517 1HD2 LEU 9  96    -134.309 -87.218 644.447  1.00  6.81           H
ATOM   1518 2HD2 LEU 9  96    -135.807 -87.257 645.407  1.00  6.81           H
ATOM   1519 3HD2 LEU 9  96    -134.271 -86.789 646.174  1.00  6.81           H
ATOM   1520  HN  LEU 9  96    -136.789 -90.702 646.340  1.00  6.81           H
ATOM   1521  N   PHE 9  97    -137.363 -91.587 643.283  1.00  6.81           N
ATOM   1522  CA  PHE 9  97    -137.836 -92.305 642.111  1.00  6.81           C
ATOM   1523  C   PHE 9  97    -139.295 -91.959 641.807  1.00  6.81           C
ATOM   1524  O   PHE 9  97    -139.643 -91.671 640.663  1.00  6.81           O
ATOM   1525  HA  PHE 9  97    -137.210 -92.003 641.272  1.00  6.81           H
ATOM   1526  CB  PHE 9  97    -137.735 -93.798 642.431  1.00  6.81           C
ATOM   1527 1HB  PHE 9  97    -136.684 -94.088 642.435  1.00  6.81           H
ATOM   1528 2HB  PHE 9  97    -138.116 -93.970 643.437  1.00  6.81           H
ATOM   1529  CG  PHE 9  97    -138.494 -94.697 641.453  1.00  6.81           C
ATOM   1530  HD1 PHE 9  97    -139.784 -95.472 642.954  1.00  6.81           H
ATOM   1531  CD1 PHE 9  97    -139.510 -95.483 641.899  1.00  6.81           C
ATOM   1532  HD2 PHE 9  97    -137.338 -94.080 639.778  1.00  6.81           H
ATOM   1533  CD2 PHE 9  97    -138.152 -94.710 640.136  1.00  6.81           C
ATOM   1534  CE1 PHE 9  97    -140.214 -96.317 640.991  1.00  6.81           C
ATOM   1535  HE1 PHE 9  97    -141.029 -96.947 641.349  1.00  6.81           H
ATOM   1536  CE2 PHE 9  97    -138.857 -95.544 639.228  1.00  6.81           C
ATOM   1537  HE2 PHE 9  97    -138.583 -95.555 638.173  1.00  6.81           H
ATOM   1538  CZ  PHE 9  97    -139.873 -96.330 639.675  1.00  6.81           C
ATOM   1539  HZ  PHE 9  97    -140.414 -96.970 638.978  1.00  6.81           H
ATOM   1540  HN  PHE 9  97    -137.255 -92.145 644.105  1.00  6.81           H
ATOM   1541  N   LEU 9  98    -140.109 -91.997 642.852  1.00  6.81           N
ATOM   1542  CA  LEU 9  98    -141.547 -91.866 642.685  1.00  6.81           C
ATOM   1543  C   LEU 9  98    -141.852 -90.569 641.934  1.00  6.81           C
ATOM   1544  O   LEU 9  98    -142.757 -90.528 641.102  1.00  6.81           O
ATOM   1545  HA  LEU 9  98    -141.883 -92.705 642.076  1.00  6.81           H
ATOM   1546  CB  LEU 9  98    -142.255 -91.975 644.037  1.00  6.81           C
ATOM   1547 1HB  LEU 9  98    -141.759 -91.304 644.739  1.00  6.81           H
ATOM   1548 2HB  LEU 9  98    -143.277 -91.614 643.920  1.00  6.81           H
ATOM   1549  HG  LEU 9  98    -141.319 -93.827 644.555  1.00  6.81           H
ATOM   1550  CG  LEU 9  98    -142.304 -93.372 644.658  1.00  6.81           C
ATOM   1551  CD1 LEU 9  98    -142.613 -93.297 646.154  1.00  6.81           C
ATOM   1552 1HD1 LEU 9  98    -141.838 -92.719 646.657  1.00  6.81           H
ATOM   1553 2HD1 LEU 9  98    -143.579 -92.814 646.302  1.00  6.81           H
ATOM   1554 3HD1 LEU 9  98    -142.643 -94.304 646.570  1.00  6.81           H
ATOM   1555  CD2 LEU 9  98    -143.296 -94.268 643.912  1.00  6.81           C
ATOM   1556 1HD2 LEU 9  98    -144.291 -93.828 643.962  1.00  6.81           H
ATOM   1557 2HD2 LEU 9  98    -142.990 -94.359 642.870  1.00  6.81           H
ATOM   1558 3HD2 LEU 9  98    -143.311 -95.255 644.374  1.00  6.81           H
ATOM   1559  HN  LEU 9  98    -139.802 -92.116 643.796  1.00  6.81           H
ATOM   1560  N   VAL 9  99    -141.079 -89.541 642.253  1.00  6.81           N
ATOM   1561  CA  VAL 9  99    -141.305 -88.227 641.676  1.00  6.81           C
ATOM   1562  C   VAL 9  99    -141.115 -88.302 640.159  1.00  6.81           C
ATOM   1563  O   VAL 9  99    -141.540 -87.405 639.432  1.00  6.81           O
ATOM   1564  HA  VAL 9  99    -142.337 -87.948 641.886  1.00  6.81           H
ATOM   1565  HB  VAL 9  99    -139.372 -87.586 642.313  1.00  6.81           H
ATOM   1566  CB  VAL 9  99    -140.390 -87.198 642.343  1.00  6.81           C
ATOM   1567  CG1 VAL 9  99    -140.410 -85.871 641.581  1.00  6.81           C
ATOM   1568 1HG1 VAL 9  99    -140.067 -86.034 640.559  1.00  6.81           H
ATOM   1569 2HG1 VAL 9  99    -141.426 -85.477 641.564  1.00  6.81           H
ATOM   1570 3HG1 VAL 9  99    -139.751 -85.158 642.076  1.00  6.81           H
ATOM   1571  CG2 VAL 9  99    -140.773 -86.994 643.810  1.00  6.81           C
ATOM   1572 1HG2 VAL 9  99    -141.802 -86.638 643.871  1.00  6.81           H
ATOM   1573 2HG2 VAL 9  99    -140.683 -87.939 644.344  1.00  6.81           H
ATOM   1574 3HG2 VAL 9  99    -140.107 -86.257 644.260  1.00  6.81           H
ATOM   1575  HN  VAL 9  99    -140.313 -89.595 642.893  1.00  6.81           H
ATOM   1576  N   THR 9 100    -140.477 -89.379 639.727  1.00  6.81           N
ATOM   1577  CA  THR 9 100    -140.192 -89.565 638.315  1.00  6.81           C
ATOM   1578  C   THR 9 100    -141.365 -90.258 637.620  1.00  6.81           C
ATOM   1579  O   THR 9 100    -141.455 -90.255 636.394  1.00  6.81           O
ATOM   1580  HA  THR 9 100    -140.083 -88.583 637.854  1.00  6.81           H
ATOM   1581  HB  THR 9 100    -138.470 -90.258 637.186  1.00  6.81           H
ATOM   1582  CB  THR 9 100    -138.874 -90.334 638.195  1.00  6.81           C
ATOM   1583  OG1 THR 9 100    -139.201 -91.651 638.629  1.00  6.81           O
ATOM   1584  HG1 THR 9 100    -139.144 -91.706 639.626  1.00  6.81           H
ATOM   1585  CG2 THR 9 100    -137.825 -89.858 639.202  1.00  6.81           C
ATOM   1586 1HG2 THR 9 100    -138.204 -89.998 640.214  1.00  6.81           H
ATOM   1587 2HG2 THR 9 100    -137.614 -88.802 639.035  1.00  6.81           H
ATOM   1588 3HG2 THR 9 100    -136.910 -90.437 639.074  1.00  6.81           H
ATOM   1589  HN  THR 9 100    -140.157 -90.116 640.323  1.00  6.81           H
ATOM   1590  N   LEU 9 101    -142.236 -90.836 638.435  1.00  6.81           N
ATOM   1591  CA  LEU 9 101    -143.302 -91.676 637.917  1.00  6.81           C
ATOM   1592  C   LEU 9 101    -144.249 -90.826 637.069  1.00  6.81           C
ATOM   1593  O   LEU 9 101    -144.699 -91.259 636.009  1.00  6.81           O
ATOM   1594  HA  LEU 9 101    -142.843 -92.427 637.274  1.00  6.81           H
ATOM   1595  CB  LEU 9 101    -143.999 -92.422 639.057  1.00  6.81           C
ATOM   1596 1HB  LEU 9 101    -144.242 -91.703 639.839  1.00  6.81           H
ATOM   1597 2HB  LEU 9 101    -144.943 -92.817 638.682  1.00  6.81           H
ATOM   1598  HG  LEU 9 101    -142.325 -93.156 640.168  1.00  6.81           H
ATOM   1599  CG  LEU 9 101    -143.211 -93.572 639.687  1.00  6.81           C
ATOM   1600  CD1 LEU 9 101    -144.031 -94.268 640.774  1.00  6.81           C
ATOM   1601 1HD1 LEU 9 101    -144.285 -93.550 641.554  1.00  6.81           H
ATOM   1602 2HD1 LEU 9 101    -144.946 -94.669 640.338  1.00  6.81           H
ATOM   1603 3HD1 LEU 9 101    -143.448 -95.082 641.205  1.00  6.81           H
ATOM   1604  CD2 LEU 9 101    -142.724 -94.553 638.618  1.00  6.81           C
ATOM   1605 1HD2 LEU 9 101    -143.582 -94.967 638.088  1.00  6.81           H
ATOM   1606 2HD2 LEU 9 101    -142.078 -94.032 637.913  1.00  6.81           H
ATOM   1607 3HD2 LEU 9 101    -142.167 -95.361 639.093  1.00  6.81           H
ATOM   1608  HN  LEU 9 101    -142.221 -90.738 639.430  1.00  6.81           H
ATOM   1609  N   PRO 9 102    -144.569 -89.604 637.517  1.00  6.81           N
ATOM   1610  CA  PRO 9 102    -145.489 -88.743 636.769  1.00  6.81           C
ATOM   1611  C   PRO 9 102    -145.068 -88.571 635.319  1.00  6.81           C
ATOM   1612  O   PRO 9 102    -145.909 -88.557 634.422  1.00  6.81           O
ATOM   1613  HA  PRO 9 102    -146.478 -89.199 636.726  1.00  6.81           H
ATOM   1614  CB  PRO 9 102    -145.447 -87.418 637.533  1.00  6.81           C
ATOM   1615 1HB  PRO 9 102    -144.694 -86.744 637.126  1.00  6.81           H
ATOM   1616 2HB  PRO 9 102    -146.402 -86.895 637.483  1.00  6.81           H
ATOM   1617  CG  PRO 9 102    -145.112 -87.843 638.958  1.00  6.81           C
ATOM   1618 1HG  PRO 9 102    -144.705 -87.017 639.541  1.00  6.81           H
ATOM   1619 2HG  PRO 9 102    -145.995 -88.191 639.495  1.00  6.81           H
ATOM   1620  CD  PRO 9 102    -144.094 -88.953 638.751  1.00  6.81           C
ATOM   1621 1HD  PRO 9 102    -143.085 -88.559 638.633  1.00  6.81           H
ATOM   1622 2HD  PRO 9 102    -144.068 -89.641 639.596  1.00  6.81           H
ATOM   1623  N   PHE 9 103    -143.763 -88.443 635.126  1.00  6.81           N
ATOM   1624  CA  PHE 9 103    -143.222 -88.222 633.796  1.00  6.81           C
ATOM   1625  C   PHE 9 103    -143.374 -89.471 632.927  1.00  6.81           C
ATOM   1626  O   PHE 9 103    -143.687 -89.373 631.741  1.00  6.81           O
ATOM   1627  HA  PHE 9 103    -143.783 -87.401 633.350  1.00  6.81           H
ATOM   1628  CB  PHE 9 103    -141.733 -87.911 633.965  1.00  6.81           C
ATOM   1629 1HB  PHE 9 103    -141.260 -88.732 634.504  1.00  6.81           H
ATOM   1630 2HB  PHE 9 103    -141.268 -87.866 632.980  1.00  6.81           H
ATOM   1631  CG  PHE 9 103    -141.450 -86.603 634.707  1.00  6.81           C
ATOM   1632  HD1 PHE 9 103    -141.377 -85.449 632.922  1.00  6.81           H
ATOM   1633  CD1 PHE 9 103    -141.298 -85.445 634.009  1.00  6.81           C
ATOM   1634  HD2 PHE 9 103    -141.474 -87.526 636.622  1.00  6.81           H
ATOM   1635  CD2 PHE 9 103    -141.352 -86.598 636.063  1.00  6.81           C
ATOM   1636  CE1 PHE 9 103    -141.036 -84.231 634.698  1.00  6.81           C
ATOM   1637  HE1 PHE 9 103    -140.914 -83.304 634.139  1.00  6.81           H
ATOM   1638  CE2 PHE 9 103    -141.089 -85.384 636.751  1.00  6.81           C
ATOM   1639  HE2 PHE 9 103    -141.010 -85.380 637.838  1.00  6.81           H
ATOM   1640  CZ  PHE 9 103    -140.937 -84.226 636.054  1.00  6.81           C
ATOM   1641  HZ  PHE 9 103    -140.736 -83.295 636.583  1.00  6.81           H
ATOM   1642  HN  PHE 9 103    -143.083 -88.488 635.857  1.00  6.81           H
ATOM   1643  N   TRP 9 104    -143.147 -90.618 633.550  1.00  6.81           N
ATOM   1644  CA  TRP 9 104    -143.305 -91.888 632.862  1.00  6.81           C
ATOM   1645  C   TRP 9 104    -144.755 -91.991 632.386  1.00  6.81           C
ATOM   1646  O   TRP 9 104    -145.016 -92.452 631.276  1.00  6.81           O
ATOM   1647  HA  TRP 9 104    -142.630 -91.889 632.006  1.00  6.81           H
ATOM   1648  CB  TRP 9 104    -142.887 -93.054 633.760  1.00  6.81           C
ATOM   1649 1HB  TRP 9 104    -143.253 -92.871 634.770  1.00  6.81           H
ATOM   1650 2HB  TRP 9 104    -143.371 -93.964 633.406  1.00  6.81           H
ATOM   1651  CG  TRP 9 104    -141.375 -93.286 633.816  1.00  6.81           C
ATOM   1652  HD1 TRP 9 104    -140.893 -92.901 635.876  1.00  6.81           H
ATOM   1653  CD1 TRP 9 104    -140.562 -93.179 634.875  1.00  6.81           C
ATOM   1654  CD2 TRP 9 104    -140.524 -93.672 632.716  1.00  6.81           C
ATOM   1655  NE1 TRP 9 104    -139.255 -93.467 634.541  1.00  6.81           N
ATOM   1656  HE1 TRP 9 104    -138.469 -93.454 635.159  1.00  6.81           H
ATOM   1657  CE2 TRP 9 104    -139.231 -93.776 633.186  1.00  6.81           C
ATOM   1658  HE3 TRP 9 104    -141.850 -93.851 630.973  1.00  6.81           H
ATOM   1659  CE3 TRP 9 104    -140.837 -93.925 631.369  1.00  6.81           C
ATOM   1660  CZ2 TRP 9 104    -138.147 -94.134 632.375  1.00  6.81           C
ATOM   1661  HZ2 TRP 9 104    -137.134 -94.209 632.770  1.00  6.81           H
ATOM   1662  CZ3 TRP 9 104    -139.743 -94.282 630.571  1.00  6.81           C
ATOM   1663  HZ3 TRP 9 104    -139.930 -94.489 629.518  1.00  6.81           H
ATOM   1664  CH2 TRP 9 104    -138.435 -94.391 631.029  1.00  6.81           C
ATOM   1665  HH2 TRP 9 104    -137.636 -94.674 630.343  1.00  6.81           H
ATOM   1666  HN  TRP 9 104    -142.861 -90.688 634.506  1.00  6.81           H
ATOM   1667  N   ALA 9 105    -145.660 -91.554 633.249  1.00  6.81           N
ATOM   1668  CA  ALA 9 105    -147.081 -91.687 632.975  1.00  6.81           C
ATOM   1669  C   ALA 9 105    -147.434 -90.874 631.728  1.00  6.81           C
ATOM   1670  O   ALA 9 105    -148.119 -91.368 630.834  1.00  6.81           O
ATOM   1671  HA  ALA 9 105    -147.285 -92.740 632.782  1.00  6.81           H
ATOM   1672  CB  ALA 9 105    -147.881 -91.247 634.203  1.00  6.81           C
ATOM   1673 1HB  ALA 9 105    -147.615 -91.875 635.054  1.00  6.81           H
ATOM   1674 2HB  ALA 9 105    -147.652 -90.207 634.433  1.00  6.81           H
ATOM   1675 3HB  ALA 9 105    -148.947 -91.347 633.997  1.00  6.81           H
ATOM   1676  HN  ALA 9 105    -145.437 -91.116 634.120  1.00  6.81           H
ATOM   1677  N   ILE 9 106    -146.950 -89.640 631.708  1.00  6.81           N
ATOM   1678  CA  ILE 9 106    -147.246 -88.738 630.608  1.00  6.81           C
ATOM   1679  C   ILE 9 106    -146.675 -89.317 629.312  1.00  6.81           C
ATOM   1680  O   ILE 9 106    -147.335 -89.296 628.274  1.00  6.81           O
ATOM   1681  HA  ILE 9 106    -148.330 -88.683 630.513  1.00  6.81           H
ATOM   1682  HB  ILE 9 106    -145.719 -87.400 631.279  1.00  6.81           H
ATOM   1683  CB  ILE 9 106    -146.747 -87.327 630.923  1.00  6.81           C
ATOM   1684  CG1 ILE 9 106    -147.570 -86.692 632.046  1.00  6.81           C
ATOM   1685 1HG1 ILE 9 106    -148.556 -86.421 631.670  1.00  6.81           H
ATOM   1686 2HG1 ILE 9 106    -147.722 -87.418 632.845  1.00  6.81           H
ATOM   1687  CG2 ILE 9 106    -146.728 -86.458 629.664  1.00  6.81           C
ATOM   1688 1HG2 ILE 9 106    -146.066 -86.905 628.923  1.00  6.81           H
ATOM   1689 2HG2 ILE 9 106    -147.736 -86.389 629.256  1.00  6.81           H
ATOM   1690 3HG2 ILE 9 106    -146.369 -85.460 629.917  1.00  6.81           H
ATOM   1691  CD1 ILE 9 106    -146.871 -85.451 632.604  1.00  6.81           C
ATOM   1692 1HD1 ILE 9 106    -145.896 -85.731 633.001  1.00  6.81           H
ATOM   1693 2HD1 ILE 9 106    -146.743 -84.718 631.807  1.00  6.81           H
ATOM   1694 3HD1 ILE 9 106    -147.478 -85.020 633.400  1.00  6.81           H
ATOM   1695  HN  ILE 9 106    -146.367 -89.257 632.424  1.00  6.81           H
ATOM   1696  N   ALA 9 107    -145.453 -89.820 629.414  1.00  6.81           N
ATOM   1697  CA  ALA 9 107    -144.749 -90.318 628.244  1.00  6.81           C
ATOM   1698  C   ALA 9 107    -145.492 -91.534 627.686  1.00  6.81           C
ATOM   1699  O   ALA 9 107    -145.502 -91.758 626.477  1.00  6.81           O
ATOM   1700  HA  ALA 9 107    -144.750 -89.527 627.495  1.00  6.81           H
ATOM   1701  CB  ALA 9 107    -143.301 -90.641 628.619  1.00  6.81           C
ATOM   1702 1HB  ALA 9 107    -142.810 -89.738 628.982  1.00  6.81           H
ATOM   1703 2HB  ALA 9 107    -143.289 -91.400 629.401  1.00  6.81           H
ATOM   1704 3HB  ALA 9 107    -142.773 -91.014 627.742  1.00  6.81           H
ATOM   1705  HN  ALA 9 107    -144.947 -89.890 630.273  1.00  6.81           H
ATOM   1706  N   ALA 9 108    -146.095 -92.287 628.594  1.00  6.81           N
ATOM   1707  CA  ALA 9 108    -146.817 -93.488 628.210  1.00  6.81           C
ATOM   1708  C   ALA 9 108    -148.156 -93.094 627.582  1.00  6.81           C
ATOM   1709  O   ALA 9 108    -148.649 -93.775 626.685  1.00  6.81           O
ATOM   1710  HA  ALA 9 108    -146.217 -94.013 627.467  1.00  6.81           H
ATOM   1711  CB  ALA 9 108    -146.991 -94.392 629.432  1.00  6.81           C
ATOM   1712 1HB  ALA 9 108    -146.011 -94.667 629.822  1.00  6.81           H
ATOM   1713 2HB  ALA 9 108    -147.552 -93.861 630.201  1.00  6.81           H
ATOM   1714 3HB  ALA 9 108    -147.533 -95.293 629.143  1.00  6.81           H
ATOM   1715  HN  ALA 9 108    -146.095 -92.089 629.574  1.00  6.81           H
ATOM   1716  N   ALA 9 109    -148.705 -91.994 628.078  1.00  6.81           N
ATOM   1717  CA  ALA 9 109    -150.030 -91.567 627.663  1.00  6.81           C
ATOM   1718  C   ALA 9 109    -149.979 -91.108 626.204  1.00  6.81           C
ATOM   1719  O   ALA 9 109    -150.942 -91.285 625.460  1.00  6.81           O
ATOM   1720  HA  ALA 9 109    -150.696 -92.426 627.741  1.00  6.81           H
ATOM   1721  CB  ALA 9 109    -150.530 -90.468 628.603  1.00  6.81           C
ATOM   1722 1HB  ALA 9 109    -150.575 -90.854 629.621  1.00  6.81           H
ATOM   1723 2HB  ALA 9 109    -149.847 -89.620 628.566  1.00  6.81           H
ATOM   1724 3HB  ALA 9 109    -151.524 -90.148 628.291  1.00  6.81           H
ATOM   1725  HN  ALA 9 109    -148.261 -91.402 628.750  1.00  6.81           H
ATOM   1726  N   ASP 9 110    -148.846 -90.527 625.839  1.00  6.81           N
ATOM   1727  CA  ASP 9 110    -148.701 -89.930 624.522  1.00  6.81           C
ATOM   1728  C   ASP 9 110    -147.262 -90.118 624.037  1.00  6.81           C
ATOM   1729  O   ASP 9 110    -146.904 -91.186 623.542  1.00  6.81           O
ATOM   1730  HA  ASP 9 110    -149.424 -90.448 623.892  1.00  6.81           H
ATOM   1731  CB  ASP 9 110    -148.995 -88.429 624.562  1.00  6.81           C
ATOM   1732 1HB  ASP 9 110    -149.983 -88.259 624.989  1.00  6.81           H
ATOM   1733 2HB  ASP 9 110    -148.276 -87.932 625.213  1.00  6.81           H
ATOM   1734  CG  ASP 9 110    -148.928 -87.820 623.160  1.00  6.81           C
ATOM   1735  OD1 ASP 9 110    -149.031 -88.607 622.194  1.00  6.81           O
ATOM   1736  OD2 ASP 9 110    -148.775 -86.582 623.086  1.00  6.81           O
ATOM   1737  HN  ASP 9 110    -148.038 -90.460 626.424  1.00  6.81           H
ATOM   1738  N   GLN 9 111    -146.476 -89.064 624.196  1.00  6.81           N
ATOM   1739  CA  GLN 9 111    -145.077 -89.107 623.804  1.00  6.81           C
ATOM   1740  C   GLN 9 111    -144.229 -88.278 624.770  1.00  6.81           C
ATOM   1741  O   GLN 9 111    -144.764 -87.533 625.589  1.00  6.81           O
ATOM   1742  HA  GLN 9 111    -144.791 -90.157 623.867  1.00  6.81           H
ATOM   1743  CB  GLN 9 111    -144.897 -88.624 622.363  1.00  6.81           C
ATOM   1744 1HB  GLN 9 111    -143.847 -88.696 622.081  1.00  6.81           H
ATOM   1745 2HB  GLN 9 111    -145.454 -89.271 621.686  1.00  6.81           H
ATOM   1746  CG  GLN 9 111    -145.375 -87.179 622.205  1.00  6.81           C
ATOM   1747 1HG  GLN 9 111    -146.427 -87.108 622.482  1.00  6.81           H
ATOM   1748 2HG  GLN 9 111    -144.822 -86.533 622.887  1.00  6.81           H
ATOM   1749  CD  GLN 9 111    -145.186 -86.694 620.767  1.00  6.81           C
ATOM   1750  OE1 GLN 9 111    -144.149 -86.880 620.153  1.00  6.81           O
ATOM   1751  NE2 GLN 9 111    -146.244 -86.062 620.266  1.00  6.81           N
ATOM   1752 1HE2 GLN 9 111    -147.066 -85.943 620.824  1.00  6.81           H
ATOM   1753 2HE2 GLN 9 111    -146.218 -85.707 619.331  1.00  6.81           H
ATOM   1754  HN  GLN 9 111    -146.779 -88.193 624.584  1.00  6.81           H
ATOM   1755  N   TRP 9 112    -142.920 -88.437 624.643  1.00  6.81           N
ATOM   1756  CA  TRP 9 112    -141.992 -87.717 625.499  1.00  6.81           C
ATOM   1757  C   TRP 9 112    -141.996 -86.248 625.072  1.00  6.81           C
ATOM   1758  O   TRP 9 112    -141.543 -85.914 623.979  1.00  6.81           O
ATOM   1759  HA  TRP 9 112    -142.347 -87.808 626.526  1.00  6.81           H
ATOM   1760  CB  TRP 9 112    -140.599 -88.349 625.452  1.00  6.81           C
ATOM   1761 1HB  TRP 9 112    -140.692 -89.421 625.626  1.00  6.81           H
ATOM   1762 2HB  TRP 9 112    -140.188 -88.224 624.450  1.00  6.81           H
ATOM   1763  CG  TRP 9 112    -139.616 -87.765 626.468  1.00  6.81           C
ATOM   1764  HD1 TRP 9 112    -138.535 -86.301 625.322  1.00  6.81           H
ATOM   1765  CD1 TRP 9 112    -138.700 -86.806 626.273  1.00  6.81           C
ATOM   1766  CD2 TRP 9 112    -139.487 -88.143 627.855  1.00  6.81           C
ATOM   1767  NE1 TRP 9 112    -137.993 -86.540 627.428  1.00  6.81           N
ATOM   1768  HE1 TRP 9 112    -137.260 -85.868 627.532  1.00  6.81           H
ATOM   1769  CE2 TRP 9 112    -138.487 -87.379 628.420  1.00  6.81           C
ATOM   1770  HE3 TRP 9 112    -140.986 -89.715 628.184  1.00  6.81           H
ATOM   1771  CE3 TRP 9 112    -140.192 -89.099 628.607  1.00  6.81           C
ATOM   1772  CZ2 TRP 9 112    -138.101 -87.492 629.761  1.00  6.81           C
ATOM   1773  HZ2 TRP 9 112    -137.307 -86.876 630.184  1.00  6.81           H
ATOM   1774  CZ3 TRP 9 112    -139.794 -89.200 629.945  1.00  6.81           C
ATOM   1775  HZ3 TRP 9 112    -140.309 -89.927 630.573  1.00  6.81           H
ATOM   1776  CH2 TRP 9 112    -138.789 -88.438 630.530  1.00  6.81           C
ATOM   1777  HH2 TRP 9 112    -138.538 -88.577 631.581  1.00  6.81           H
ATOM   1778  HN  TRP 9 112    -142.492 -89.042 623.971  1.00  6.81           H
ATOM   1779  N   LYS 9 113    -142.514 -85.409 625.957  1.00  6.81           N
ATOM   1780  CA  LYS 9 113    -142.691 -84.002 625.641  1.00  6.81           C
ATOM   1781  C   LYS 9 113    -141.587 -83.189 626.319  1.00  6.81           C
ATOM   1782  O   LYS 9 113    -141.525 -81.970 626.165  1.00  6.81           O
ATOM   1783  HA  LYS 9 113    -142.585 -83.894 624.561  1.00  6.81           H
ATOM   1784  CB  LYS 9 113    -144.105 -83.544 626.005  1.00  6.81           C
ATOM   1785 1HB  LYS 9 113    -144.321 -83.807 627.041  1.00  6.81           H
ATOM   1786 2HB  LYS 9 113    -144.169 -82.459 625.932  1.00  6.81           H
ATOM   1787  CG  LYS 9 113    -145.144 -84.186 625.083  1.00  6.81           C
ATOM   1788 1HG  LYS 9 113    -144.992 -83.839 624.061  1.00  6.81           H
ATOM   1789 2HG  LYS 9 113    -145.010 -85.268 625.075  1.00  6.81           H
ATOM   1790  CD  LYS 9 113    -146.564 -83.846 625.537  1.00  6.81           C
ATOM   1791 1HD  LYS 9 113    -146.714 -84.186 626.562  1.00  6.81           H
ATOM   1792 2HD  LYS 9 113    -146.701 -82.764 625.537  1.00  6.81           H
ATOM   1793  CE  LYS 9 113    -147.603 -84.496 624.622  1.00  6.81           C
ATOM   1794 1HE  LYS 9 113    -147.532 -84.071 623.621  1.00  6.81           H
ATOM   1795 2HE  LYS 9 113    -147.399 -85.563 624.530  1.00  6.81           H
ATOM   1796  NZ  LYS 9 113    -148.967 -84.292 625.158  1.00  6.81           N
ATOM   1797 1HZ  LYS 9 113    -149.628 -84.845 624.623  1.00  6.81           H
ATOM   1798 2HZ  LYS 9 113    -148.995 -84.579 626.130  1.00  6.81           H
ATOM   1799 3HZ  LYS 9 113    -149.214 -83.310 625.089  1.00  6.81           H
ATOM   1800  HN  LYS 9 113    -142.810 -85.676 626.875  1.00  6.81           H
ATOM   1801  N   PHE 9 114    -140.743 -83.896 627.056  1.00  6.81           N
ATOM   1802  CA  PHE 9 114    -139.765 -83.242 627.910  1.00  6.81           C
ATOM   1803  C   PHE 9 114    -138.387 -83.218 627.246  1.00  6.81           C
ATOM   1804  O   PHE 9 114    -138.167 -83.889 626.239  1.00  6.81           O
ATOM   1805  HA  PHE 9 114    -140.108 -82.219 628.069  1.00  6.81           H
ATOM   1806  CB  PHE 9 114    -139.683 -84.058 629.202  1.00  6.81           C
ATOM   1807 1HB  PHE 9 114    -139.226 -85.022 628.981  1.00  6.81           H
ATOM   1808 2HB  PHE 9 114    -139.023 -83.545 629.901  1.00  6.81           H
ATOM   1809  CG  PHE 9 114    -141.035 -84.292 629.877  1.00  6.81           C
ATOM   1810  HD1 PHE 9 114    -141.144 -82.316 630.652  1.00  6.81           H
ATOM   1811  CD1 PHE 9 114    -141.631 -83.288 630.574  1.00  6.81           C
ATOM   1812  HD2 PHE 9 114    -141.166 -86.310 629.221  1.00  6.81           H
ATOM   1813  CD2 PHE 9 114    -141.643 -85.505 629.780  1.00  6.81           C
ATOM   1814  CE1 PHE 9 114    -142.886 -83.506 631.201  1.00  6.81           C
ATOM   1815  HE1 PHE 9 114    -143.363 -82.701 631.760  1.00  6.81           H
ATOM   1816  CE2 PHE 9 114    -142.898 -85.723 630.406  1.00  6.81           C
ATOM   1817  HE2 PHE 9 114    -143.385 -86.696 630.329  1.00  6.81           H
ATOM   1818  CZ  PHE 9 114    -143.493 -84.719 631.104  1.00  6.81           C
ATOM   1819  HZ  PHE 9 114    -144.457 -84.886 631.585  1.00  6.81           H
ATOM   1820  HN  PHE 9 114    -140.720 -84.895 627.076  1.00  6.81           H
ATOM   1821  N   GLN 9 115    -137.494 -82.439 627.838  1.00  6.81           N
ATOM   1822  CA  GLN 9 115    -136.155 -82.287 627.294  1.00  6.81           C
ATOM   1823  C   GLN 9 115    -135.319 -83.534 627.588  1.00  6.81           C
ATOM   1824  O   GLN 9 115    -135.698 -84.359 628.417  1.00  6.81           O
ATOM   1825  HA  GLN 9 115    -136.291 -82.177 626.218  1.00  6.81           H
ATOM   1826  CB  GLN 9 115    -135.479 -81.030 627.845  1.00  6.81           C
ATOM   1827 1HB  GLN 9 115    -135.502 -81.048 628.935  1.00  6.81           H
ATOM   1828 2HB  GLN 9 115    -134.430 -81.018 627.549  1.00  6.81           H
ATOM   1829  CG  GLN 9 115    -136.173 -79.766 627.336  1.00  6.81           C
ATOM   1830 1HG  GLN 9 115    -136.265 -79.809 626.251  1.00  6.81           H
ATOM   1831 2HG  GLN 9 115    -137.184 -79.714 627.740  1.00  6.81           H
ATOM   1832  CD  GLN 9 115    -135.392 -78.512 627.737  1.00  6.81           C
ATOM   1833  OE1 GLN 9 115    -134.480 -78.550 628.546  1.00  6.81           O
ATOM   1834  NE2 GLN 9 115    -135.800 -77.403 627.126  1.00  6.81           N
ATOM   1835 1HE2 GLN 9 115    -136.555 -77.441 626.472  1.00  6.81           H
ATOM   1836 2HE2 GLN 9 115    -135.351 -76.531 627.322  1.00  6.81           H
ATOM   1837  HN  GLN 9 115    -137.673 -81.917 628.673  1.00  6.81           H
ATOM   1838  N   THR 9 116    -134.195 -83.631 626.892  1.00  6.81           N
ATOM   1839  CA  THR 9 116    -133.338 -84.798 627.015  1.00  6.81           C
ATOM   1840  C   THR 9 116    -132.836 -84.942 628.453  1.00  6.81           C
ATOM   1841  O   THR 9 116    -132.682 -86.056 628.952  1.00  6.81           O
ATOM   1842  HA  THR 9 116    -133.931 -85.685 626.793  1.00  6.81           H
ATOM   1843  HB  THR 9 116    -131.483 -83.919 626.302  1.00  6.81           H
ATOM   1844  CB  THR 9 116    -132.211 -84.667 625.988  1.00  6.81           C
ATOM   1845  OG1 THR 9 116    -132.887 -84.391 624.764  1.00  6.81           O
ATOM   1846  HG1 THR 9 116    -132.243 -84.026 624.092  1.00  6.81           H
ATOM   1847  CG2 THR 9 116    -131.498 -85.995 625.728  1.00  6.81           C
ATOM   1848 1HG2 THR 9 116    -132.214 -86.724 625.349  1.00  6.81           H
ATOM   1849 2HG2 THR 9 116    -131.063 -86.362 626.658  1.00  6.81           H
ATOM   1850 3HG2 THR 9 116    -130.708 -85.845 624.992  1.00  6.81           H
ATOM   1851  HN  THR 9 116    -133.870 -82.933 626.255  1.00  6.81           H
ATOM   1852  N   PHE 9 117    -132.594 -83.800 629.079  1.00  6.81           N
ATOM   1853  CA  PHE 9 117    -132.094 -83.785 630.443  1.00  6.81           C
ATOM   1854  C   PHE 9 117    -132.996 -84.606 631.366  1.00  6.81           C
ATOM   1855  O   PHE 9 117    -132.512 -85.426 632.145  1.00  6.81           O
ATOM   1856  HA  PHE 9 117    -131.097 -84.225 630.427  1.00  6.81           H
ATOM   1857  CB  PHE 9 117    -132.102 -82.327 630.906  1.00  6.81           C
ATOM   1858 1HB  PHE 9 117    -131.414 -81.755 630.284  1.00  6.81           H
ATOM   1859 2HB  PHE 9 117    -133.097 -81.911 630.747  1.00  6.81           H
ATOM   1860  CG  PHE 9 117    -131.716 -82.139 632.375  1.00  6.81           C
ATOM   1861  HD1 PHE 9 117    -133.678 -81.565 632.958  1.00  6.81           H
ATOM   1862  CD1 PHE 9 117    -132.652 -81.745 633.279  1.00  6.81           C
ATOM   1863  HD2 PHE 9 117    -129.685 -82.679 632.051  1.00  6.81           H
ATOM   1864  CD2 PHE 9 117    -130.436 -82.364 632.776  1.00  6.81           C
ATOM   1865  CE1 PHE 9 117    -132.294 -81.571 634.642  1.00  6.81           C
ATOM   1866  HE1 PHE 9 117    -133.045 -81.256 635.367  1.00  6.81           H
ATOM   1867  CE2 PHE 9 117    -130.078 -82.190 634.139  1.00  6.81           C
ATOM   1868  HE2 PHE 9 117    -129.052 -82.370 634.460  1.00  6.81           H
ATOM   1869  CZ  PHE 9 117    -131.014 -81.796 635.043  1.00  6.81           C
ATOM   1870  HZ  PHE 9 117    -130.739 -81.663 636.089  1.00  6.81           H
ATOM   1871  HN  PHE 9 117    -132.733 -82.898 628.670  1.00  6.81           H
ATOM   1872  N   MET 9 118    -134.293 -84.357 631.249  1.00  6.81           N
ATOM   1873  CA  MET 9 118    -135.268 -85.070 632.056  1.00  6.81           C
ATOM   1874  C   MET 9 118    -135.237 -86.570 631.754  1.00  6.81           C
ATOM   1875  O   MET 9 118    -135.432 -87.391 632.648  1.00  6.81           O
ATOM   1876  HA  MET 9 118    -134.976 -84.896 633.091  1.00  6.81           H
ATOM   1877  CB  MET 9 118    -136.667 -84.520 631.771  1.00  6.81           C
ATOM   1878 1HB  MET 9 118    -136.802 -84.398 630.696  1.00  6.81           H
ATOM   1879 2HB  MET 9 118    -137.418 -85.235 632.107  1.00  6.81           H
ATOM   1880  CG  MET 9 118    -136.881 -83.178 632.473  1.00  6.81           C
ATOM   1881 1HG  MET 9 118    -136.073 -82.492 632.219  1.00  6.81           H
ATOM   1882 2HG  MET 9 118    -137.808 -82.721 632.127  1.00  6.81           H
ATOM   1883  SD  MET 9 118    -136.945 -83.417 634.241  1.00  6.81           S
ATOM   1884  CE  MET 9 118    -135.369 -82.719 634.705  1.00  6.81           C
ATOM   1885 1HE  MET 9 118    -134.568 -83.270 634.212  1.00  6.81           H
ATOM   1886 2HE  MET 9 118    -135.331 -81.673 634.400  1.00  6.81           H
ATOM   1887 3HE  MET 9 118    -135.245 -82.788 635.786  1.00  6.81           H
ATOM   1888  HN  MET 9 118    -134.678 -83.683 630.618  1.00  6.81           H
ATOM   1889  N   CYS 9 119    -134.991 -86.882 630.489  1.00  6.81           N
ATOM   1890  CA  CYS 9 119    -134.942 -88.268 630.056  1.00  6.81           C
ATOM   1891  C   CYS 9 119    -133.815 -88.969 630.816  1.00  6.81           C
ATOM   1892  O   CYS 9 119    -133.994 -90.078 631.316  1.00  6.81           O
ATOM   1893  HA  CYS 9 119    -135.908 -88.708 630.305  1.00  6.81           H
ATOM   1894  CB  CYS 9 119    -134.766 -88.381 628.541  1.00  6.81           C
ATOM   1895 1HB  CYS 9 119    -135.623 -87.939 628.033  1.00  6.81           H
ATOM   1896 2HB  CYS 9 119    -133.886 -87.821 628.226  1.00  6.81           H
ATOM   1897  SG  CYS 9 119    -134.594 -90.138 628.060  1.00  6.81           S
ATOM   1898  HN  CYS 9 119    -134.827 -86.208 629.769  1.00  6.81           H
ATOM   1899  N   LYS 9 120    -132.677 -88.293 630.878  1.00  6.81           N
ATOM   1900  CA  LYS 9 120    -131.514 -88.846 631.551  1.00  6.81           C
ATOM   1901  C   LYS 9 120    -131.853 -89.102 633.020  1.00  6.81           C
ATOM   1902  O   LYS 9 120    -131.584 -90.182 633.545  1.00  6.81           O
ATOM   1903  HA  LYS 9 120    -131.286 -89.802 631.078  1.00  6.81           H
ATOM   1904  CB  LYS 9 120    -130.297 -87.941 631.349  1.00  6.81           C
ATOM   1905 1HB  LYS 9 120    -130.550 -86.918 631.628  1.00  6.81           H
ATOM   1906 2HB  LYS 9 120    -129.489 -88.259 632.007  1.00  6.81           H
ATOM   1907  CG  LYS 9 120    -129.822 -87.976 629.895  1.00  6.81           C
ATOM   1908 1HG  LYS 9 120    -129.602 -89.004 629.606  1.00  6.81           H
ATOM   1909 2HG  LYS 9 120    -130.619 -87.624 629.240  1.00  6.81           H
ATOM   1910  CD  LYS 9 120    -128.576 -87.109 629.704  1.00  6.81           C
ATOM   1911 1HD  LYS 9 120    -128.824 -86.064 629.890  1.00  6.81           H
ATOM   1912 2HD  LYS 9 120    -127.817 -87.392 630.433  1.00  6.81           H
ATOM   1913  CE  LYS 9 120    -128.014 -87.262 628.289  1.00  6.81           C
ATOM   1914 1HE  LYS 9 120    -128.156 -88.285 627.943  1.00  6.81           H
ATOM   1915 2HE  LYS 9 120    -128.560 -86.615 627.603  1.00  6.81           H
ATOM   1916  NZ  LYS 9 120    -126.575 -86.918 628.263  1.00  6.81           N
ATOM   1917 1HZ  LYS 9 120    -126.224 -87.001 627.315  1.00  6.81           H
ATOM   1918 2HZ  LYS 9 120    -126.448 -85.966 628.588  1.00  6.81           H
ATOM   1919 3HZ  LYS 9 120    -126.065 -87.552 628.869  1.00  6.81           H
ATOM   1920  HN  LYS 9 120    -132.543 -87.385 630.481  1.00  6.81           H
ATOM   1921  N   VAL 9 121    -132.438 -88.090 633.644  1.00  6.81           N
ATOM   1922  CA  VAL 9 121    -132.727 -88.154 635.067  1.00  6.81           C
ATOM   1923  C   VAL 9 121    -133.681 -89.319 635.337  1.00  6.81           C
ATOM   1924  O   VAL 9 121    -133.431 -90.139 636.219  1.00  6.81           O
ATOM   1925  HA  VAL 9 121    -131.787 -88.343 635.585  1.00  6.81           H
ATOM   1926  HB  VAL 9 121    -134.109 -86.535 634.905  1.00  6.81           H
ATOM   1927  CB  VAL 9 121    -133.274 -86.809 635.551  1.00  6.81           C
ATOM   1928  CG1 VAL 9 121    -133.802 -86.916 636.982  1.00  6.81           C
ATOM   1929 1HG1 VAL 9 121    -134.604 -87.653 637.020  1.00  6.81           H
ATOM   1930 2HG1 VAL 9 121    -132.994 -87.224 637.646  1.00  6.81           H
ATOM   1931 3HG1 VAL 9 121    -134.185 -85.946 637.301  1.00  6.81           H
ATOM   1932  CG2 VAL 9 121    -132.213 -85.713 635.438  1.00  6.81           C
ATOM   1933 1HG2 VAL 9 121    -131.349 -85.979 636.048  1.00  6.81           H
ATOM   1934 2HG2 VAL 9 121    -131.905 -85.611 634.397  1.00  6.81           H
ATOM   1935 3HG2 VAL 9 121    -132.628 -84.768 635.788  1.00  6.81           H
ATOM   1936  HN  VAL 9 121    -132.713 -87.240 633.195  1.00  6.81           H
ATOM   1937  N   VAL 9 122    -134.755 -89.356 634.561  1.00  6.81           N
ATOM   1938  CA  VAL 9 122    -135.865 -90.244 634.861  1.00  6.81           C
ATOM   1939  C   VAL 9 122    -135.397 -91.696 634.746  1.00  6.81           C
ATOM   1940  O   VAL 9 122    -135.755 -92.535 635.571  1.00  6.81           O
ATOM   1941  HA  VAL 9 122    -136.169 -90.054 635.891  1.00  6.81           H
ATOM   1942  HB  VAL 9 122    -136.687 -89.896 632.923  1.00  6.81           H
ATOM   1943  CB  VAL 9 122    -137.052 -89.924 633.950  1.00  6.81           C
ATOM   1944  CG1 VAL 9 122    -138.121 -91.015 634.039  1.00  6.81           C
ATOM   1945 1HG1 VAL 9 122    -137.692 -91.970 633.733  1.00  6.81           H
ATOM   1946 2HG1 VAL 9 122    -138.479 -91.090 635.066  1.00  6.81           H
ATOM   1947 3HG1 VAL 9 122    -138.953 -90.763 633.381  1.00  6.81           H
ATOM   1948  CG2 VAL 9 122    -137.641 -88.551 634.278  1.00  6.81           C
ATOM   1949 1HG2 VAL 9 122    -137.982 -88.540 635.313  1.00  6.81           H
ATOM   1950 2HG2 VAL 9 122    -136.877 -87.785 634.139  1.00  6.81           H
ATOM   1951 3HG2 VAL 9 122    -138.482 -88.349 633.616  1.00  6.81           H
ATOM   1952  HN  VAL 9 122    -134.872 -88.794 633.742  1.00  6.81           H
ATOM   1953  N   ASN 9 123    -134.603 -91.948 633.716  1.00  6.81           N
ATOM   1954  CA  ASN 9 123    -134.094 -93.287 633.473  1.00  6.81           C
ATOM   1955  C   ASN 9 123    -133.164 -93.690 634.620  1.00  6.81           C
ATOM   1956  O   ASN 9 123    -133.173 -94.840 635.056  1.00  6.81           O
ATOM   1957  HA  ASN 9 123    -134.977 -93.923 633.410  1.00  6.81           H
ATOM   1958  CB  ASN 9 123    -133.292 -93.345 632.172  1.00  6.81           C
ATOM   1959 1HB  ASN 9 123    -132.774 -92.398 632.017  1.00  6.81           H
ATOM   1960 2HB  ASN 9 123    -132.527 -94.118 632.245  1.00  6.81           H
ATOM   1961  CG  ASN 9 123    -134.204 -93.634 630.978  1.00  6.81           C
ATOM   1962  OD1 ASN 9 123    -135.279 -94.195 631.107  1.00  6.81           O
ATOM   1963  ND2 ASN 9 123    -133.715 -93.221 629.812  1.00  6.81           N
ATOM   1964 1HD2 ASN 9 123    -132.825 -92.767 629.775  1.00  6.81           H
ATOM   1965 2HD2 ASN 9 123    -134.238 -93.365 628.971  1.00  6.81           H
ATOM   1966  HN  ASN 9 123    -134.308 -91.258 633.055  1.00  6.81           H
ATOM   1967  N   SER 9 124    -132.384 -92.721 635.075  1.00  6.81           N
ATOM   1968  CA  SER 9 124    -131.311 -93.003 636.013  1.00  6.81           C
ATOM   1969  C   SER 9 124    -131.880 -93.184 637.421  1.00  6.81           C
ATOM   1970  O   SER 9 124    -131.348 -93.959 638.215  1.00  6.81           O
ATOM   1971  HA  SER 9 124    -130.856 -93.929 635.662  1.00  6.81           H
ATOM   1972  CB  SER 9 124    -130.264 -91.886 636.004  1.00  6.81           C
ATOM   1973 1HB  SER 9 124    -130.703 -90.975 636.411  1.00  6.81           H
ATOM   1974 2HB  SER 9 124    -129.436 -92.161 636.656  1.00  6.81           H
ATOM   1975  HG  SER 9 124    -130.055 -90.719 634.392  1.00  6.81           H
ATOM   1976  OG  SER 9 124    -129.770 -91.629 634.692  1.00  6.81           O
ATOM   1977  HN  SER 9 124    -132.477 -91.760 634.815  1.00  6.81           H
ATOM   1978  N   MET 9 125    -132.956 -92.458 637.689  1.00  6.81           N
ATOM   1979  CA  MET 9 125    -133.472 -92.355 639.043  1.00  6.81           C
ATOM   1980  C   MET 9 125    -133.928 -93.721 639.561  1.00  6.81           C
ATOM   1981  O   MET 9 125    -133.725 -94.044 640.730  1.00  6.81           O
ATOM   1982  HA  MET 9 125    -132.641 -91.989 639.646  1.00  6.81           H
ATOM   1983  CB  MET 9 125    -134.651 -91.380 639.068  1.00  6.81           C
ATOM   1984 1HB  MET 9 125    -135.277 -91.538 638.190  1.00  6.81           H
ATOM   1985 2HB  MET 9 125    -135.272 -91.577 639.942  1.00  6.81           H
ATOM   1986  CG  MET 9 125    -134.162 -89.930 639.098  1.00  6.81           C
ATOM   1987 1HG  MET 9 125    -133.519 -89.736 638.240  1.00  6.81           H
ATOM   1988 2HG  MET 9 125    -135.010 -89.250 639.021  1.00  6.81           H
ATOM   1989  SD  MET 9 125    -133.268 -89.619 640.612  1.00  6.81           S
ATOM   1990  CE  MET 9 125    -131.992 -88.531 640.000  1.00  6.81           C
ATOM   1991 1HE  MET 9 125    -131.408 -89.048 639.238  1.00  6.81           H
ATOM   1992 2HE  MET 9 125    -132.450 -87.642 639.565  1.00  6.81           H
ATOM   1993 3HE  MET 9 125    -131.339 -88.238 640.822  1.00  6.81           H
ATOM   1994  HN  MET 9 125    -133.470 -91.946 637.000  1.00  6.81           H
ATOM   1995  N   TYR 9 126    -134.536 -94.485 638.665  1.00  6.81           N
ATOM   1996  CA  TYR 9 126    -135.009 -95.814 639.013  1.00  6.81           C
ATOM   1997  C   TYR 9 126    -133.847 -96.719 639.425  1.00  6.81           C
ATOM   1998  O   TYR 9 126    -133.924 -97.413 640.438  1.00  6.81           O
ATOM   1999  HA  TYR 9 126    -135.699 -95.717 639.852  1.00  6.81           H
ATOM   2000  CB  TYR 9 126    -135.654 -96.377 637.745  1.00  6.81           C
ATOM   2001 1HB  TYR 9 126    -136.525 -95.772 637.493  1.00  6.81           H
ATOM   2002 2HB  TYR 9 126    -134.950 -96.283 636.919  1.00  6.81           H
ATOM   2003  CG  TYR 9 126    -136.085 -97.840 637.864  1.00  6.81           C
ATOM   2004  HD1 TYR 9 126    -134.874 -98.482 636.215  1.00  6.81           H
ATOM   2005  CD1 TYR 9 126    -135.580 -98.781 636.990  1.00  6.81           C
ATOM   2006  HD2 TYR 9 126    -137.378 -97.476 639.535  1.00  6.81           H
ATOM   2007  CD2 TYR 9 126    -136.979 -98.219 638.845  1.00  6.81           C
ATOM   2008  CE1 TYR 9 126    -135.986-100.159 637.101  1.00  6.81           C
ATOM   2009  HE1 TYR 9 126    -135.595-100.912 636.418  1.00  6.81           H
ATOM   2010  HE2 TYR 9 126    -138.090 -99.909 639.727  1.00  6.81           H
ATOM   2011  CE2 TYR 9 126    -137.385 -99.596 638.957  1.00  6.81           C
ATOM   2012  CZ  TYR 9 126    -136.868-100.498 638.079  1.00  6.81           C
ATOM   2013  OH  TYR 9 126    -137.252-101.798 638.185  1.00  6.81           O
ATOM   2014  HH  TYR 9 126    -137.555-101.991 639.118  1.00  6.81           H
ATOM   2015  HN  TYR 9 126    -134.706 -94.210 637.719  1.00  6.81           H
ATOM   2016  N   LYS 9 127    -132.796 -96.684 638.619  1.00  6.81           N
ATOM   2017  CA  LYS 9 127    -131.651 -97.550 638.843  1.00  6.81           C
ATOM   2018  C   LYS 9 127    -130.970 -97.158 640.156  1.00  6.81           C
ATOM   2019  O   LYS 9 127    -130.515 -98.021 640.905  1.00  6.81           O
ATOM   2020  HA  LYS 9 127    -132.026 -98.569 638.939  1.00  6.81           H
ATOM   2021  CB  LYS 9 127    -130.715 -97.524 637.633  1.00  6.81           C
ATOM   2022 1HB  LYS 9 127    -130.531 -96.493 637.332  1.00  6.81           H
ATOM   2023 2HB  LYS 9 127    -129.750 -97.952 637.906  1.00  6.81           H
ATOM   2024  CG  LYS 9 127    -131.313 -98.304 636.461  1.00  6.81           C
ATOM   2025 1HG  LYS 9 127    -132.310 -97.925 636.237  1.00  6.81           H
ATOM   2026 2HG  LYS 9 127    -130.706 -98.150 635.569  1.00  6.81           H
ATOM   2027  CD  LYS 9 127    -131.390 -99.799 636.779  1.00  6.81           C
ATOM   2028 1HD  LYS 9 127    -130.411-100.158 637.097  1.00  6.81           H
ATOM   2029 2HD  LYS 9 127    -132.074 -99.962 637.611  1.00  6.81           H
ATOM   2030  CE  LYS 9 127    -131.860-100.596 635.561  1.00  6.81           C
ATOM   2031 1HE  LYS 9 127    -132.793-100.177 635.183  1.00  6.81           H
ATOM   2032 2HE  LYS 9 127    -131.126-100.513 634.759  1.00  6.81           H
ATOM   2033  NZ  LYS 9 127    -132.057-102.019 635.916  1.00  6.81           N
ATOM   2034 1HZ  LYS 9 127    -132.330-102.539 635.090  1.00  6.81           H
ATOM   2035 2HZ  LYS 9 127    -131.191-102.398 636.284  1.00  6.81           H
ATOM   2036 3HZ  LYS 9 127    -132.784-102.094 636.619  1.00  6.81           H
ATOM   2037  HN  LYS 9 127    -132.720 -96.079 637.826  1.00  6.81           H
ATOM   2038  N   MET 9 128    -130.921 -95.855 640.394  1.00  6.81           N
ATOM   2039  CA  MET 9 128    -130.397 -95.344 641.649  1.00  6.81           C
ATOM   2040  C   MET 9 128    -131.177 -95.906 642.839  1.00  6.81           C
ATOM   2041  O   MET 9 128    -130.584 -96.369 643.812  1.00  6.81           O
ATOM   2042  HA  MET 9 128    -129.361 -95.680 641.694  1.00  6.81           H
ATOM   2043  CB  MET 9 128    -130.487 -93.816 641.655  1.00  6.81           C
ATOM   2044 1HB  MET 9 128    -129.896 -93.410 640.834  1.00  6.81           H
ATOM   2045 2HB  MET 9 128    -131.519 -93.508 641.488  1.00  6.81           H
ATOM   2046  CG  MET 9 128    -129.987 -93.243 642.983  1.00  6.81           C
ATOM   2047 1HG  MET 9 128    -130.283 -92.197 643.071  1.00  6.81           H
ATOM   2048 2HG  MET 9 128    -130.447 -93.776 643.815  1.00  6.81           H
ATOM   2049  SD  MET 9 128    -128.210 -93.383 643.078  1.00  6.81           S
ATOM   2050  CE  MET 9 128    -127.736 -92.092 641.939  1.00  6.81           C
ATOM   2051 1HE  MET 9 128    -128.145 -92.310 640.953  1.00  6.81           H
ATOM   2052 2HE  MET 9 128    -128.124 -91.137 642.291  1.00  6.81           H
ATOM   2053 3HE  MET 9 128    -126.649 -92.043 641.878  1.00  6.81           H
ATOM   2054  HN  MET 9 128    -131.231 -95.157 639.750  1.00  6.81           H
ATOM   2055  N   ASN 9 129    -132.496 -95.847 642.722  1.00  6.81           N
ATOM   2056  CA  ASN 9 129    -133.363 -96.334 643.782  1.00  6.81           C
ATOM   2057  C   ASN 9 129    -133.052 -97.807 644.053  1.00  6.81           C
ATOM   2058  O   ASN 9 129    -132.823 -98.196 645.197  1.00  6.81           O
ATOM   2059  HA  ASN 9 129    -133.151 -95.698 644.641  1.00  6.81           H
ATOM   2060  CB  ASN 9 129    -134.836 -96.228 643.380  1.00  6.81           C
ATOM   2061 1HB  ASN 9 129    -135.136 -95.180 643.358  1.00  6.81           H
ATOM   2062 2HB  ASN 9 129    -134.970 -96.619 642.371  1.00  6.81           H
ATOM   2063  CG  ASN 9 129    -135.727 -96.999 644.355  1.00  6.81           C
ATOM   2064  OD1 ASN 9 129    -136.003 -98.176 644.187  1.00  6.81           O
ATOM   2065  ND2 ASN 9 129    -136.161 -96.273 645.381  1.00  6.81           N
ATOM   2066 1HD2 ASN 9 129    -135.898 -95.312 645.461  1.00  6.81           H
ATOM   2067 2HD2 ASN 9 129    -136.751 -96.689 646.074  1.00  6.81           H
ATOM   2068  HN  ASN 9 129    -132.970 -95.476 641.924  1.00  6.81           H
ATOM   2069  N   PHE 9 130    -133.054 -98.586 642.982  1.00  6.81           N
ATOM   2070  CA  PHE 9 130    -132.913-100.027 643.104  1.00  6.81           C
ATOM   2071  C   PHE 9 130    -131.628-100.391 643.852  1.00  6.81           C
ATOM   2072  O   PHE 9 130    -131.668-101.117 644.844  1.00  6.81           O
ATOM   2073  HA  PHE 9 130    -133.773-100.390 643.666  1.00  6.81           H
ATOM   2074  CB  PHE 9 130    -132.839-100.592 641.684  1.00  6.81           C
ATOM   2075 1HB  PHE 9 130    -133.740-100.303 641.142  1.00  6.81           H
ATOM   2076 2HB  PHE 9 130    -131.996-100.136 641.166  1.00  6.81           H
ATOM   2077  CG  PHE 9 130    -132.692-102.114 641.626  1.00  6.81           C
ATOM   2078  HD1 PHE 9 130    -130.569-102.048 641.721  1.00  6.81           H
ATOM   2079  CD1 PHE 9 130    -131.456-102.679 641.656  1.00  6.81           C
ATOM   2080  HD2 PHE 9 130    -134.789-102.448 641.522  1.00  6.81           H
ATOM   2081  CD2 PHE 9 130    -133.798-102.901 641.546  1.00  6.81           C
ATOM   2082  CE1 PHE 9 130    -131.319-104.091 641.602  1.00  6.81           C
ATOM   2083  HE1 PHE 9 130    -130.328-104.545 641.626  1.00  6.81           H
ATOM   2084  CE2 PHE 9 130    -133.662-104.314 641.492  1.00  6.81           C
ATOM   2085  HE2 PHE 9 130    -134.548-104.945 641.427  1.00  6.81           H
ATOM   2086  CZ  PHE 9 130    -132.425-104.879 641.521  1.00  6.81           C
ATOM   2087  HZ  PHE 9 130    -132.320-105.963 641.480  1.00  6.81           H
ATOM   2088  HN  PHE 9 130    -133.149 -98.249 642.045  1.00  6.81           H
ATOM   2089  N   TYR 9 131    -130.520 -99.869 643.348  1.00  6.81           N
ATOM   2090  CA  TYR 9 131    -129.216-100.218 643.885  1.00  6.81           C
ATOM   2091  C   TYR 9 131    -129.102 -99.810 645.355  1.00  6.81           C
ATOM   2092  O   TYR 9 131    -128.623-100.584 646.183  1.00  6.81           O
ATOM   2093  HA  TYR 9 131    -129.098-101.299 643.806  1.00  6.81           H
ATOM   2094  CB  TYR 9 131    -128.196 -99.424 643.067  1.00  6.81           C
ATOM   2095 1HB  TYR 9 131    -128.523 -98.386 643.006  1.00  6.81           H
ATOM   2096 2HB  TYR 9 131    -127.241 -99.428 643.593  1.00  6.81           H
ATOM   2097  CG  TYR 9 131    -127.982 -99.960 641.650  1.00  6.81           C
ATOM   2098  HD1 TYR 9 131    -127.562-101.956 642.312  1.00  6.81           H
ATOM   2099  CD1 TYR 9 131    -127.662-101.288 641.456  1.00  6.81           C
ATOM   2100  HD2 TYR 9 131    -128.362 -98.066 640.720  1.00  6.81           H
ATOM   2101  CD2 TYR 9 131    -128.110 -99.115 640.566  1.00  6.81           C
ATOM   2102  CE1 TYR 9 131    -127.461-101.793 640.122  1.00  6.81           C
ATOM   2103  HE1 TYR 9 131    -127.208-102.840 639.954  1.00  6.81           H
ATOM   2104  HE2 TYR 9 131    -128.006 -98.963 638.368  1.00  6.81           H
ATOM   2105  CE2 TYR 9 131    -127.908 -99.620 639.233  1.00  6.81           C
ATOM   2106  CZ  TYR 9 131    -127.594-100.933 639.076  1.00  6.81           C
ATOM   2107  OH  TYR 9 131    -127.404-101.410 637.817  1.00  6.81           O
ATOM   2108  HH  TYR 9 131    -127.457-100.661 637.156  1.00  6.81           H
ATOM   2109  HN  TYR 9 131    -130.503 -99.219 642.587  1.00  6.81           H
ATOM   2110  N   SER 9 132    -129.549 -98.595 645.635  1.00  6.81           N
ATOM   2111  CA  SER 9 132    -129.438 -98.046 646.976  1.00  6.81           C
ATOM   2112  C   SER 9 132    -130.300 -98.857 647.946  1.00  6.81           C
ATOM   2113  O   SER 9 132    -129.883 -99.135 649.070  1.00  6.81           O
ATOM   2114  HA  SER 9 132    -128.383 -98.134 647.237  1.00  6.81           H
ATOM   2115  CB  SER 9 132    -129.848 -96.573 647.005  1.00  6.81           C
ATOM   2116 1HB  SER 9 132    -129.801 -96.203 648.030  1.00  6.81           H
ATOM   2117 2HB  SER 9 132    -129.138 -95.987 646.422  1.00  6.81           H
ATOM   2118  HG  SER 9 132    -131.114 -95.969 645.578  1.00  6.81           H
ATOM   2119  OG  SER 9 132    -131.162 -96.375 646.490  1.00  6.81           O
ATOM   2120  HN  SER 9 132    -129.981 -97.989 644.966  1.00  6.81           H
ATOM   2121  N   CYS 9 133    -131.487 -99.213 647.477  1.00  6.81           N
ATOM   2122  CA  CYS 9 133    -132.446 -99.909 648.318  1.00  6.81           C
ATOM   2123  C   CYS 9 133    -131.847-101.260 648.714  1.00  6.81           C
ATOM   2124  O   CYS 9 133    -131.891-101.644 649.881  1.00  6.81           O
ATOM   2125  HA  CYS 9 133    -132.604 -99.283 649.197  1.00  6.81           H
ATOM   2126  CB  CYS 9 133    -133.799-100.066 647.622  1.00  6.81           C
ATOM   2127 1HB  CYS 9 133    -133.651-100.386 646.590  1.00  6.81           H
ATOM   2128 2HB  CYS 9 133    -134.383-100.843 648.115  1.00  6.81           H
ATOM   2129  HG  CYS 9 133    -134.003 -97.890 646.700  1.00  6.81           H
ATOM   2130  SG  CYS 9 133    -134.711 -98.480 647.659  1.00  6.81           S
ATOM   2131  HN  CYS 9 133    -131.795 -99.034 646.543  1.00  6.81           H
ATOM   2132  N   VAL 9 134    -131.300-101.943 647.719  1.00  6.81           N
ATOM   2133  CA  VAL 9 134    -130.701-103.247 647.947  1.00  6.81           C
ATOM   2134  C   VAL 9 134    -129.627-103.128 649.029  1.00  6.81           C
ATOM   2135  O   VAL 9 134    -129.621-103.897 649.990  1.00  6.81           O
ATOM   2136  HA  VAL 9 134    -131.488-103.912 648.304  1.00  6.81           H
ATOM   2137  HB  VAL 9 134    -129.596-103.026 646.135  1.00  6.81           H
ATOM   2138  CB  VAL 9 134    -130.164-103.813 646.631  1.00  6.81           C
ATOM   2139  CG1 VAL 9 134    -129.217-104.987 646.885  1.00  6.81           C
ATOM   2140 1HG1 VAL 9 134    -128.375-104.650 647.491  1.00  6.81           H
ATOM   2141 2HG1 VAL 9 134    -129.751-105.777 647.413  1.00  6.81           H
ATOM   2142 3HG1 VAL 9 134    -128.849-105.371 645.934  1.00  6.81           H
ATOM   2143  CG2 VAL 9 134    -131.309-104.223 645.702  1.00  6.81           C
ATOM   2144 1HG2 VAL 9 134    -131.915-104.987 646.189  1.00  6.81           H
ATOM   2145 2HG2 VAL 9 134    -131.927-103.354 645.482  1.00  6.81           H
ATOM   2146 3HG2 VAL 9 134    -130.899-104.622 644.774  1.00  6.81           H
ATOM   2147  HN  VAL 9 134    -131.262-101.620 646.773  1.00  6.81           H
ATOM   2148  N   LEU 9 135    -128.745-102.159 648.839  1.00  6.81           N
ATOM   2149  CA  LEU 9 135    -127.576-102.032 649.693  1.00  6.81           C
ATOM   2150  C   LEU 9 135    -128.023-101.688 651.115  1.00  6.81           C
ATOM   2151  O   LEU 9 135    -127.425-102.148 652.086  1.00  6.81           O
ATOM   2152  HA  LEU 9 135    -127.079-103.002 649.712  1.00  6.81           H
ATOM   2153  CB  LEU 9 135    -126.585-101.028 649.100  1.00  6.81           C
ATOM   2154 1HB  LEU 9 135    -127.119-100.099 648.895  1.00  6.81           H
ATOM   2155 2HB  LEU 9 135    -125.831-100.803 649.854  1.00  6.81           H
ATOM   2156  HG  LEU 9 135    -126.626-101.776 647.097  1.00  6.81           H
ATOM   2157  CG  LEU 9 135    -125.871-101.466 647.820  1.00  6.81           C
ATOM   2158  CD1 LEU 9 135    -125.100-100.301 647.196  1.00  6.81           C
ATOM   2159 1HD1 LEU 9 135    -125.793 -99.496 646.951  1.00  6.81           H
ATOM   2160 2HD1 LEU 9 135    -124.356 -99.937 647.904  1.00  6.81           H
ATOM   2161 3HD1 LEU 9 135    -124.602-100.640 646.288  1.00  6.81           H
ATOM   2162  CD2 LEU 9 135    -124.971-102.675 648.081  1.00  6.81           C
ATOM   2163 1HD2 LEU 9 135    -124.221-102.415 648.828  1.00  6.81           H
ATOM   2164 2HD2 LEU 9 135    -125.575-103.506 648.446  1.00  6.81           H
ATOM   2165 3HD2 LEU 9 135    -124.475-102.966 647.154  1.00  6.81           H
ATOM   2166  HN  LEU 9 135    -128.818-101.469 648.118  1.00  6.81           H
ATOM   2167  N   LEU 9 136    -129.072-100.882 651.192  1.00  6.81           N
ATOM   2168  CA  LEU 9 136    -129.590-100.450 652.479  1.00  6.81           C
ATOM   2169  C   LEU 9 136    -130.184-101.653 653.215  1.00  6.81           C
ATOM   2170  O   LEU 9 136    -129.960-101.825 654.412  1.00  6.81           O
ATOM   2171  HA  LEU 9 136    -128.749-100.070 653.059  1.00  6.81           H
ATOM   2172  CB  LEU 9 136    -130.575 -99.293 652.299  1.00  6.81           C
ATOM   2173 1HB  LEU 9 136    -131.270 -99.554 651.501  1.00  6.81           H
ATOM   2174 2HB  LEU 9 136    -131.161 -99.195 653.213  1.00  6.81           H
ATOM   2175  HG  LEU 9 136    -129.235 -98.067 651.169  1.00  6.81           H
ATOM   2176  CG  LEU 9 136    -129.957 -97.931 651.974  1.00  6.81           C
ATOM   2177  CD1 LEU 9 136    -131.020 -96.954 651.467  1.00  6.81           C
ATOM   2178 1HD1 LEU 9 136    -131.480 -97.354 650.563  1.00  6.81           H
ATOM   2179 2HD1 LEU 9 136    -131.783 -96.817 652.233  1.00  6.81           H
ATOM   2180 3HD1 LEU 9 136    -130.554 -95.994 651.243  1.00  6.81           H
ATOM   2181  CD2 LEU 9 136    -129.194 -97.374 653.177  1.00  6.81           C
ATOM   2182 1HD2 LEU 9 136    -129.877 -97.256 654.018  1.00  6.81           H
ATOM   2183 2HD2 LEU 9 136    -128.395 -98.063 653.451  1.00  6.81           H
ATOM   2184 3HD2 LEU 9 136    -128.765 -96.406 652.918  1.00  6.81           H
ATOM   2185  HN  LEU 9 136    -129.563-100.526 650.397  1.00  6.81           H
ATOM   2186  N   ILE 9 137    -130.929-102.454 652.468  1.00  6.81           N
ATOM   2187  CA  ILE 9 137    -131.580-103.620 653.041  1.00  6.81           C
ATOM   2188  C   ILE 9 137    -130.518-104.570 653.597  1.00  6.81           C
ATOM   2189  O   ILE 9 137    -130.703-105.160 654.661  1.00  6.81           O
ATOM   2190  HA  ILE 9 137    -132.201-103.275 653.867  1.00  6.81           H
ATOM   2191  HB  ILE 9 137    -131.979-104.341 651.067  1.00  6.81           H
ATOM   2192  CB  ILE 9 137    -132.511-104.271 652.016  1.00  6.81           C
ATOM   2193  CG1 ILE 9 137    -133.752-103.409 651.776  1.00  6.81           C
ATOM   2194 1HG1 ILE 9 137    -134.395-103.438 652.656  1.00  6.81           H
ATOM   2195 2HG1 ILE 9 137    -133.454-102.370 651.633  1.00  6.81           H
ATOM   2196  CG2 ILE 9 137    -132.877-105.697 652.435  1.00  6.81           C
ATOM   2197 1HG2 ILE 9 137    -131.970-106.296 652.514  1.00  6.81           H
ATOM   2198 2HG2 ILE 9 137    -133.381-105.673 653.401  1.00  6.81           H
ATOM   2199 3HG2 ILE 9 137    -133.539-106.136 651.689  1.00  6.81           H
ATOM   2200  CD1 ILE 9 137    -134.530-103.896 650.552  1.00  6.81           C
ATOM   2201 1HD1 ILE 9 137    -133.892-103.842 649.671  1.00  6.81           H
ATOM   2202 2HD1 ILE 9 137    -134.847-104.927 650.710  1.00  6.81           H
ATOM   2203 3HD1 ILE 9 137    -135.407-103.265 650.405  1.00  6.81           H
ATOM   2204  HN  ILE 9 137    -131.090-102.318 651.490  1.00  6.81           H
ATOM   2205  N   MET 9 138    -129.428-104.689 652.854  1.00  6.81           N
ATOM   2206  CA  MET 9 138    -128.300-105.490 653.300  1.00  6.81           C
ATOM   2207  C   MET 9 138    -127.758-104.976 654.636  1.00  6.81           C
ATOM   2208  O   MET 9 138    -127.509-105.759 655.551  1.00  6.81           O
ATOM   2209  HA  MET 9 138    -128.689-106.501 653.423  1.00  6.81           H
ATOM   2210  CB  MET 9 138    -127.192-105.443 652.247  1.00  6.81           C
ATOM   2211 1HB  MET 9 138    -127.573-105.814 651.296  1.00  6.81           H
ATOM   2212 2HB  MET 9 138    -126.882-104.411 652.085  1.00  6.81           H
ATOM   2213  CG  MET 9 138    -125.987-106.281 652.681  1.00  6.81           C
ATOM   2214 1HG  MET 9 138    -125.732-106.056 653.717  1.00  6.81           H
ATOM   2215 2HG  MET 9 138    -126.237-107.341 652.637  1.00  6.81           H
ATOM   2216  SD  MET 9 138    -124.592-105.939 651.622  1.00  6.81           S
ATOM   2217  CE  MET 9 138    -124.340-104.211 651.989  1.00  6.81           C
ATOM   2218 1HE  MET 9 138    -125.239-103.650 651.733  1.00  6.81           H
ATOM   2219 2HE  MET 9 138    -124.129-104.092 653.052  1.00  6.81           H
ATOM   2220 3HE  MET 9 138    -123.498-103.834 651.408  1.00  6.81           H
ATOM   2221  HN  MET 9 138    -129.308-104.250 651.963  1.00  6.81           H
ATOM   2222  N   CYS 9 139    -127.591-103.664 654.705  1.00  6.81           N
ATOM   2223  CA  CYS 9 139    -126.974-103.048 655.867  1.00  6.81           C
ATOM   2224  C   CYS 9 139    -127.907-103.242 657.065  1.00  6.81           C
ATOM   2225  O   CYS 9 139    -127.450-103.508 658.175  1.00  6.81           O
ATOM   2226  HA  CYS 9 139    -126.026-103.561 656.028  1.00  6.81           H
ATOM   2227  CB  CYS 9 139    -126.658-101.571 655.624  1.00  6.81           C
ATOM   2228 1HB  CYS 9 139    -127.541-101.059 655.243  1.00  6.81           H
ATOM   2229 2HB  CYS 9 139    -126.391-101.088 656.565  1.00  6.81           H
ATOM   2230  HG  CYS 9 139    -126.009-101.661 653.345  1.00  6.81           H
ATOM   2231  SG  CYS 9 139    -125.280-101.415 654.430  1.00  6.81           S
ATOM   2232  HN  CYS 9 139    -127.867-103.026 653.985  1.00  6.81           H
ATOM   2233  N   ILE 9 140    -129.197-103.102 656.798  1.00  6.81           N
ATOM   2234  CA  ILE 9 140    -130.200-103.287 657.833  1.00  6.81           C
ATOM   2235  C   ILE 9 140    -130.074-104.697 658.413  1.00  6.81           C
ATOM   2236  O   ILE 9 140    -130.188-104.888 659.622  1.00  6.81           O
ATOM   2237  HA  ILE 9 140    -129.989-102.568 658.625  1.00  6.81           H
ATOM   2238  HB  ILE 9 140    -131.707-103.460 656.326  1.00  6.81           H
ATOM   2239  CB  ILE 9 140    -131.595-102.967 657.291  1.00  6.81           C
ATOM   2240  CG1 ILE 9 140    -131.759-101.465 657.054  1.00  6.81           C
ATOM   2241 1HG1 ILE 9 140    -131.873-100.952 658.010  1.00  6.81           H
ATOM   2242 2HG1 ILE 9 140    -130.860-101.066 656.584  1.00  6.81           H
ATOM   2243  CG2 ILE 9 140    -132.682-103.525 658.213  1.00  6.81           C
ATOM   2244 1HG2 ILE 9 140    -132.575-104.607 658.287  1.00  6.81           H
ATOM   2245 2HG2 ILE 9 140    -132.581-103.081 659.203  1.00  6.81           H
ATOM   2246 3HG2 ILE 9 140    -133.663-103.283 657.804  1.00  6.81           H
ATOM   2247  CD1 ILE 9 140    -132.974-101.179 656.169  1.00  6.81           C
ATOM   2248 1HD1 ILE 9 140    -132.846-101.673 655.206  1.00  6.81           H
ATOM   2249 2HD1 ILE 9 140    -133.874-101.557 656.654  1.00  6.81           H
ATOM   2250 3HD1 ILE 9 140    -133.068-100.104 656.016  1.00  6.81           H
ATOM   2251  HN  ILE 9 140    -129.560-102.867 655.896  1.00  6.81           H
ATOM   2252  N   SER 9 141    -129.840-105.650 657.522  1.00  6.81           N
ATOM   2253  CA  SER 9 141    -129.769-107.046 657.920  1.00  6.81           C
ATOM   2254  C   SER 9 141    -128.582-107.262 658.860  1.00  6.81           C
ATOM   2255  O   SER 9 141    -128.708-107.938 659.880  1.00  6.81           O
ATOM   2256  HA  SER 9 141    -130.708-107.247 658.437  1.00  6.81           H
ATOM   2257  CB  SER 9 141    -129.654-107.961 656.699  1.00  6.81           C
ATOM   2258 1HB  SER 9 141    -128.784-107.671 656.110  1.00  6.81           H
ATOM   2259 2HB  SER 9 141    -129.488-108.987 657.030  1.00  6.81           H
ATOM   2260  HG  SER 9 141    -130.734-107.175 655.209  1.00  6.81           H
ATOM   2261  OG  SER 9 141    -130.820-107.910 655.881  1.00  6.81           O
ATOM   2262  HN  SER 9 141    -129.701-105.481 656.546  1.00  6.81           H
ATOM   2263  N   VAL 9 142    -127.455-106.676 658.482  1.00  6.81           N
ATOM   2264  CA  VAL 9 142    -126.246-106.796 659.279  1.00  6.81           C
ATOM   2265  C   VAL 9 142    -126.471-106.140 660.643  1.00  6.81           C
ATOM   2266  O   VAL 9 142    -126.068-106.681 661.670  1.00  6.81           O
ATOM   2267  HA  VAL 9 142    -126.055-107.859 659.428  1.00  6.81           H
ATOM   2268  HB  VAL 9 142    -125.301-105.170 658.270  1.00  6.81           H
ATOM   2269  CB  VAL 9 142    -125.058-106.203 658.519  1.00  6.81           C
ATOM   2270  CG1 VAL 9 142    -123.800-106.193 659.390  1.00  6.81           C
ATOM   2271 1HG1 VAL 9 142    -123.980-105.591 660.281  1.00  6.81           H
ATOM   2272 2HG1 VAL 9 142    -123.553-107.213 659.684  1.00  6.81           H
ATOM   2273 3HG1 VAL 9 142    -122.971-105.766 658.826  1.00  6.81           H
ATOM   2274  CG2 VAL 9 142    -124.812-106.957 657.211  1.00  6.81           C
ATOM   2275 1HG2 VAL 9 142    -124.600-108.004 657.429  1.00  6.81           H
ATOM   2276 2HG2 VAL 9 142    -125.699-106.889 656.580  1.00  6.81           H
ATOM   2277 3HG2 VAL 9 142    -123.962-106.515 656.690  1.00  6.81           H
ATOM   2278  HN  VAL 9 142    -127.361-106.128 657.651  1.00  6.81           H
ATOM   2279  N   ASP 9 143    -127.115-104.982 660.607  1.00  6.81           N
ATOM   2280  CA  ASP 9 143    -127.325-104.206 661.817  1.00  6.81           C
ATOM   2281  C   ASP 9 143    -128.163-105.022 662.803  1.00  6.81           C
ATOM   2282  O   ASP 9 143    -127.870-105.051 663.997  1.00  6.81           O
ATOM   2283  HA  ASP 9 143    -126.326-103.991 662.198  1.00  6.81           H
ATOM   2284  CB  ASP 9 143    -128.079-102.909 661.516  1.00  6.81           C
ATOM   2285 1HB  ASP 9 143    -127.615-102.402 660.670  1.00  6.81           H
ATOM   2286 2HB  ASP 9 143    -129.104-103.140 661.225  1.00  6.81           H
ATOM   2287  CG  ASP 9 143    -128.085-101.982 662.733  1.00  6.81           C
ATOM   2288  OD1 ASP 9 143    -126.976-101.700 663.237  1.00  6.81           O
ATOM   2289  OD2 ASP 9 143    -129.198-101.577 663.133  1.00  6.81           O
ATOM   2290  HN  ASP 9 143    -127.488-104.575 659.774  1.00  6.81           H
ATOM   2291  N   ARG 9 144    -129.189-105.666 662.266  1.00  6.81           N
ATOM   2292  CA  ARG 9 144    -130.063-106.493 663.081  1.00  6.81           C
ATOM   2293  C   ARG 9 144    -129.265-107.619 663.741  1.00  6.81           C
ATOM   2294  O   ARG 9 144    -129.431-107.888 664.930  1.00  6.81           O
ATOM   2295  HA  ARG 9 144    -130.473-105.813 663.828  1.00  6.81           H
ATOM   2296  CB  ARG 9 144    -131.189-107.099 662.240  1.00  6.81           C
ATOM   2297 1HB  ARG 9 144    -130.916-107.070 661.185  1.00  6.81           H
ATOM   2298 2HB  ARG 9 144    -131.321-108.148 662.506  1.00  6.81           H
ATOM   2299  CG  ARG 9 144    -132.502-106.343 662.455  1.00  6.81           C
ATOM   2300 1HG  ARG 9 144    -132.788-106.396 663.505  1.00  6.81           H
ATOM   2301 2HG  ARG 9 144    -132.362-105.289 662.215  1.00  6.81           H
ATOM   2302  CD  ARG 9 144    -133.618-106.927 661.586  1.00  6.81           C
ATOM   2303 1HD  ARG 9 144    -133.585-106.484 660.591  1.00  6.81           H
ATOM   2304 2HD  ARG 9 144    -133.471-108.000 661.463  1.00  6.81           H
ATOM   2305  NE  ARG 9 144    -134.934-106.666 662.211  1.00  6.81           N
ATOM   2306  HE  ARG 9 144    -134.947-106.246 663.119  1.00  6.81           H
ATOM   2307  CZ  ARG 9 144    -136.109-106.957 661.637  1.00  6.81           C
ATOM   2308  NH1 ARG 9 144    -136.152-107.520 660.422  1.00  6.81           N
ATOM   2309 1HH1 ARG 9 144    -135.302-107.726 659.937  1.00  6.81           H
ATOM   2310 2HH1 ARG 9 144    -137.033-107.734 660.001  1.00  6.81           H
ATOM   2311  NH2 ARG 9 144    -137.242-106.676 662.297  1.00  6.81           N
ATOM   2312 1HH2 ARG 9 144    -138.127-106.887 661.882  1.00  6.81           H
ATOM   2313 2HH2 ARG 9 144    -137.201-106.256 663.203  1.00  6.81           H
ATOM   2314  HN  ARG 9 144    -129.426-105.630 661.295  1.00  6.81           H
ATOM   2315  N   TYR 9 145    -128.416-108.247 662.941  1.00  6.81           N
ATOM   2316  CA  TYR 9 145    -127.584-109.331 663.435  1.00  6.81           C
ATOM   2317  C   TYR 9 145    -126.755-108.881 664.639  1.00  6.81           C
ATOM   2318  O   TYR 9 145    -126.738-109.551 665.670  1.00  6.81           O
ATOM   2319  HA  TYR 9 145    -128.241-110.147 663.739  1.00  6.81           H
ATOM   2320  CB  TYR 9 145    -126.640-109.694 662.287  1.00  6.81           C
ATOM   2321 1HB  TYR 9 145    -127.218-110.155 661.486  1.00  6.81           H
ATOM   2322 2HB  TYR 9 145    -126.207-108.779 661.883  1.00  6.81           H
ATOM   2323  CG  TYR 9 145    -125.508-110.642 662.689  1.00  6.81           C
ATOM   2324  HD1 TYR 9 145    -124.044-109.080 662.803  1.00  6.81           H
ATOM   2325  CD1 TYR 9 145    -124.240-110.147 662.913  1.00  6.81           C
ATOM   2326  HD2 TYR 9 145    -126.758-112.384 662.652  1.00  6.81           H
ATOM   2327  CD2 TYR 9 145    -125.756-111.993 662.828  1.00  6.81           C
ATOM   2328  CE1 TYR 9 145    -123.175-111.039 663.292  1.00  6.81           C
ATOM   2329  HE1 TYR 9 145    -122.168-110.661 663.471  1.00  6.81           H
ATOM   2330  HE2 TYR 9 145    -124.873-113.954 663.320  1.00  6.81           H
ATOM   2331  CE2 TYR 9 145    -124.691-112.885 663.207  1.00  6.81           C
ATOM   2332  CZ  TYR 9 145    -123.453-112.364 663.420  1.00  6.81           C
ATOM   2333  OH  TYR 9 145    -122.447-113.207 663.778  1.00  6.81           O
ATOM   2334  HH  TYR 9 145    -121.597-112.693 663.896  1.00  6.81           H
ATOM   2335  HN  TYR 9 145    -128.292-108.027 661.973  1.00  6.81           H
ATOM   2336  N   ILE 9 146    -126.088-107.749 664.468  1.00  6.81           N
ATOM   2337  CA  ILE 9 146    -125.187-107.249 665.492  1.00  6.81           C
ATOM   2338  C   ILE 9 146    -125.986-106.934 666.759  1.00  6.81           C
ATOM   2339  O   ILE 9 146    -125.541-107.230 667.867  1.00  6.81           O
ATOM   2340  HA  ILE 9 146    -124.478-108.046 665.720  1.00  6.81           H
ATOM   2341  HB  ILE 9 146    -125.076-105.336 664.544  1.00  6.81           H
ATOM   2342  CB  ILE 9 146    -124.380-106.062 664.963  1.00  6.81           C
ATOM   2343  CG1 ILE 9 146    -123.444-106.496 663.833  1.00  6.81           C
ATOM   2344 1HG1 ILE 9 146    -122.630-107.097 664.241  1.00  6.81           H
ATOM   2345 2HG1 ILE 9 146    -123.985-107.128 663.130  1.00  6.81           H
ATOM   2346  CG2 ILE 9 146    -123.625-105.364 666.096  1.00  6.81           C
ATOM   2347 1HG2 ILE 9 146    -124.338-104.999 666.837  1.00  6.81           H
ATOM   2348 2HG2 ILE 9 146    -122.941-106.070 666.567  1.00  6.81           H
ATOM   2349 3HG2 ILE 9 146    -123.060-104.524 665.692  1.00  6.81           H
ATOM   2350  CD1 ILE 9 146    -122.870-105.282 663.100  1.00  6.81           C
ATOM   2351 1HD1 ILE 9 146    -123.685-104.697 662.673  1.00  6.81           H
ATOM   2352 2HD1 ILE 9 146    -122.309-104.665 663.802  1.00  6.81           H
ATOM   2353 3HD1 ILE 9 146    -122.209-105.618 662.302  1.00  6.81           H
ATOM   2354  HN  ILE 9 146    -126.156-107.178 663.650  1.00  6.81           H
ATOM   2355  N   ALA 9 147    -127.151-106.338 666.552  1.00  6.81           N
ATOM   2356  CA  ALA 9 147    -127.964-105.879 667.665  1.00  6.81           C
ATOM   2357  C   ALA 9 147    -128.359-107.078 668.531  1.00  6.81           C
ATOM   2358  O   ALA 9 147    -128.605-106.930 669.727  1.00  6.81           O
ATOM   2359  HA  ALA 9 147    -127.358-105.196 668.260  1.00  6.81           H
ATOM   2360  CB  ALA 9 147    -129.180-105.120 667.130  1.00  6.81           C
ATOM   2361 1HB  ALA 9 147    -128.845-104.262 666.547  1.00  6.81           H
ATOM   2362 2HB  ALA 9 147    -129.771-105.781 666.497  1.00  6.81           H
ATOM   2363 3HB  ALA 9 147    -129.790-104.776 667.966  1.00  6.81           H
ATOM   2364  HN  ALA 9 147    -127.539-106.168 665.647  1.00  6.81           H
ATOM   2365  N   ILE 9 148    -128.408-108.237 667.892  1.00  6.81           N
ATOM   2366  CA  ILE 9 148    -128.815-109.452 668.577  1.00  6.81           C
ATOM   2367  C   ILE 9 148    -127.591-110.102 669.226  1.00  6.81           C
ATOM   2368  O   ILE 9 148    -127.625-110.465 670.400  1.00  6.81           O
ATOM   2369  HA  ILE 9 148    -129.512-109.165 669.365  1.00  6.81           H
ATOM   2370  HB  ILE 9 148    -128.969-110.503 666.721  1.00  6.81           H
ATOM   2371  CB  ILE 9 148    -129.570-110.379 667.622  1.00  6.81           C
ATOM   2372  CG1 ILE 9 148    -130.903-109.761 667.196  1.00  6.81           C
ATOM   2373 1HG1 ILE 9 148    -131.577-109.717 668.051  1.00  6.81           H
ATOM   2374 2HG1 ILE 9 148    -130.742-108.735 666.865  1.00  6.81           H
ATOM   2375  CG2 ILE 9 148    -129.753-111.769 668.236  1.00  6.81           C
ATOM   2376 1HG2 ILE 9 148    -128.776-112.204 668.447  1.00  6.81           H
ATOM   2377 2HG2 ILE 9 148    -130.321-111.684 669.163  1.00  6.81           H
ATOM   2378 3HG2 ILE 9 148    -130.292-112.407 667.536  1.00  6.81           H
ATOM   2379  CD1 ILE 9 148    -131.548-110.571 666.070  1.00  6.81           C
ATOM   2380 1HD1 ILE 9 148    -130.881-110.591 665.208  1.00  6.81           H
ATOM   2381 2HD1 ILE 9 148    -131.730-111.589 666.414  1.00  6.81           H
ATOM   2382 3HD1 ILE 9 148    -132.494-110.109 665.787  1.00  6.81           H
ATOM   2383  HN  ILE 9 148    -128.176-108.354 666.926  1.00  6.81           H
ATOM   2384  N   ALA 9 149    -126.538-110.229 668.431  1.00  6.81           N
ATOM   2385  CA  ALA 9 149    -125.381-111.006 668.841  1.00  6.81           C
ATOM   2386  C   ALA 9 149    -124.651-110.271 669.968  1.00  6.81           C
ATOM   2387  O   ALA 9 149    -124.109-110.899 670.875  1.00  6.81           O
ATOM   2388  HA  ALA 9 149    -125.740-111.963 669.218  1.00  6.81           H
ATOM   2389  CB  ALA 9 149    -124.480-111.258 667.631  1.00  6.81           C
ATOM   2390 1HB  ALA 9 149    -125.037-111.809 666.872  1.00  6.81           H
ATOM   2391 2HB  ALA 9 149    -124.150-110.305 667.218  1.00  6.81           H
ATOM   2392 3HB  ALA 9 149    -123.612-111.841 667.939  1.00  6.81           H
ATOM   2393  HN  ALA 9 149    -126.468-109.812 667.525  1.00  6.81           H
ATOM   2394  N   GLN 9 150    -124.660-108.949 669.872  1.00  6.81           N
ATOM   2395  CA  GLN 9 150    -123.850-108.129 670.756  1.00  6.81           C
ATOM   2396  C   GLN 9 150    -124.730-107.122 671.500  1.00  6.81           C
ATOM   2397  O   GLN 9 150    -124.360-105.957 671.644  1.00  6.81           O
ATOM   2398  HA  GLN 9 150    -123.402-108.824 671.466  1.00  6.81           H
ATOM   2399  CB  GLN 9 150    -122.739-107.419 669.981  1.00  6.81           C
ATOM   2400 1HB  GLN 9 150    -123.177-106.758 669.233  1.00  6.81           H
ATOM   2401 2HB  GLN 9 150    -122.160-106.793 670.659  1.00  6.81           H
ATOM   2402  CG  GLN 9 150    -121.815-108.429 669.297  1.00  6.81           C
ATOM   2403 1HG  GLN 9 150    -121.478-109.169 670.024  1.00  6.81           H
ATOM   2404 2HG  GLN 9 150    -122.367-108.968 668.527  1.00  6.81           H
ATOM   2405  CD  GLN 9 150    -120.606-107.731 668.672  1.00  6.81           C
ATOM   2406  OE1 GLN 9 150    -120.504-106.516 668.643  1.00  6.81           O
ATOM   2407  NE2 GLN 9 150    -119.697-108.566 668.175  1.00  6.81           N
ATOM   2408 1HE2 GLN 9 150    -119.842-109.554 668.231  1.00  6.81           H
ATOM   2409 2HE2 GLN 9 150    -118.870-108.205 667.745  1.00  6.81           H
ATOM   2410  HN  GLN 9 150    -125.207-108.440 669.206  1.00  6.81           H
ATOM   2411  N   ALA 9 151    -125.877-107.606 671.951  1.00  6.81           N
ATOM   2412  CA  ALA 9 151    -126.922-106.723 672.440  1.00  6.81           C
ATOM   2413  C   ALA 9 151    -126.323-105.740 673.447  1.00  6.81           C
ATOM   2414  O   ALA 9 151    -126.639-104.551 673.424  1.00  6.81           O
ATOM   2415  HA  ALA 9 151    -127.311-106.165 671.588  1.00  6.81           H
ATOM   2416  CB  ALA 9 151    -128.055-107.556 673.043  1.00  6.81           C
ATOM   2417 1HB  ALA 9 151    -128.466-108.217 672.279  1.00  6.81           H
ATOM   2418 2HB  ALA 9 151    -127.668-108.153 673.869  1.00  6.81           H
ATOM   2419 3HB  ALA 9 151    -128.838-106.893 673.409  1.00  6.81           H
ATOM   2420  HN  ALA 9 151    -126.097-108.581 671.986  1.00  6.81           H
ATOM   2421  N   MET 9 152    -125.467-106.271 674.308  1.00  6.81           N
ATOM   2422  CA  MET 9 152    -124.853-105.464 675.349  1.00  6.81           C
ATOM   2423  C   MET 9 152    -123.964-104.376 674.744  1.00  6.81           C
ATOM   2424  O   MET 9 152    -124.147-103.192 675.025  1.00  6.81           O
ATOM   2425  HA  MET 9 152    -125.680-105.007 675.892  1.00  6.81           H
ATOM   2426  CB  MET 9 152    -124.014-106.360 676.262  1.00  6.81           C
ATOM   2427 1HB  MET 9 152    -123.684-107.240 675.710  1.00  6.81           H
ATOM   2428 2HB  MET 9 152    -123.118-105.826 676.578  1.00  6.81           H
ATOM   2429  CG  MET 9 152    -124.816-106.794 677.491  1.00  6.81           C
ATOM   2430 1HG  MET 9 152    -125.443-105.971 677.835  1.00  6.81           H
ATOM   2431 2HG  MET 9 152    -125.483-107.615 677.229  1.00  6.81           H
ATOM   2432  SD  MET 9 152    -123.707-107.301 678.795  1.00  6.81           S
ATOM   2433  CE  MET 9 152    -123.251-108.921 678.201  1.00  6.81           C
ATOM   2434 1HE  MET 9 152    -124.144-109.540 678.112  1.00  6.81           H
ATOM   2435 2HE  MET 9 152    -122.774-108.830 677.225  1.00  6.81           H
ATOM   2436 3HE  MET 9 152    -122.557-109.383 678.902  1.00  6.81           H
ATOM   2437  HN  MET 9 152    -125.194-107.233 674.303  1.00  6.81           H
ATOM   2438  N   ARG 9 153    -123.019-104.815 673.925  1.00  6.81           N
ATOM   2439  CA  ARG 9 153    -122.058-103.901 673.333  1.00  6.81           C
ATOM   2440  C   ARG 9 153    -122.771-102.888 672.435  1.00  6.81           C
ATOM   2441  O   ARG 9 153    -122.343-101.740 672.325  1.00  6.81           O
ATOM   2442  HA  ARG 9 153    -121.584-103.407 674.181  1.00  6.81           H
ATOM   2443  CB  ARG 9 153    -121.014-104.657 672.508  1.00  6.81           C
ATOM   2444 1HB  ARG 9 153    -121.513-105.352 671.833  1.00  6.81           H
ATOM   2445 2HB  ARG 9 153    -120.457-103.955 671.888  1.00  6.81           H
ATOM   2446  CG  ARG 9 153    -120.049-105.423 673.415  1.00  6.81           C
ATOM   2447 1HG  ARG 9 153    -119.629-104.746 674.159  1.00  6.81           H
ATOM   2448 2HG  ARG 9 153    -120.591-106.197 673.958  1.00  6.81           H
ATOM   2449  CD  ARG 9 153    -118.919-106.058 672.602  1.00  6.81           C
ATOM   2450 1HD  ARG 9 153    -119.324-106.821 671.936  1.00  6.81           H
ATOM   2451 2HD  ARG 9 153    -118.445-105.305 671.973  1.00  6.81           H
ATOM   2452  NE  ARG 9 153    -117.919-106.661 673.510  1.00  6.81           N
ATOM   2453  HE  ARG 9 153    -118.095-106.624 674.493  1.00  6.81           H
ATOM   2454  CZ  ARG 9 153    -116.790-107.255 673.097  1.00  6.81           C
ATOM   2455  NH1 ARG 9 153    -116.502-107.333 671.790  1.00  6.81           N
ATOM   2456 1HH1 ARG 9 153    -117.131-106.948 671.116  1.00  6.81           H
ATOM   2457 2HH1 ARG 9 153    -115.658-107.778 671.491  1.00  6.81           H
ATOM   2458  NH2 ARG 9 153    -115.954-107.768 674.010  1.00  6.81           N
ATOM   2459 1HH2 ARG 9 153    -115.108-108.213 673.718  1.00  6.81           H
ATOM   2460 2HH2 ARG 9 153    -116.176-107.704 674.983  1.00  6.81           H
ATOM   2461  HN  ARG 9 153    -122.906-105.774 673.665  1.00  6.81           H
ATOM   2462  N   ALA 9 154    -123.847-103.350 671.815  1.00  6.81           N
ATOM   2463  CA  ALA 9 154    -124.575-102.526 670.864  1.00  6.81           C
ATOM   2464  C   ALA 9 154    -125.175-101.323 671.593  1.00  6.81           C
ATOM   2465  O   ALA 9 154    -125.420-100.282 670.984  1.00  6.81           O
ATOM   2466  HA  ALA 9 154    -123.862-102.171 670.120  1.00  6.81           H
ATOM   2467  CB  ALA 9 154    -125.639-103.374 670.164  1.00  6.81           C
ATOM   2468 1HB  ALA 9 154    -125.158-104.198 669.637  1.00  6.81           H
ATOM   2469 2HB  ALA 9 154    -126.332-103.771 670.905  1.00  6.81           H
ATOM   2470 3HB  ALA 9 154    -126.184-102.755 669.451  1.00  6.81           H
ATOM   2471  HN  ALA 9 154    -124.222-104.267 671.954  1.00  6.81           H
ATOM   2472  N   HIS 9 155    -125.394-101.504 672.887  1.00  6.81           N
ATOM   2473  CA  HIS 9 155    -125.990-100.457 673.699  1.00  6.81           C
ATOM   2474  C   HIS 9 155    -124.972 -99.335 673.918  1.00  6.81           C
ATOM   2475  O   HIS 9 155    -125.290 -98.160 673.743  1.00  6.81           O
ATOM   2476  HA  HIS 9 155    -126.834-100.064 673.133  1.00  6.81           H
ATOM   2477  CB  HIS 9 155    -126.533-101.028 675.010  1.00  6.81           C
ATOM   2478 1HB  HIS 9 155    -127.150-101.899 674.787  1.00  6.81           H
ATOM   2479 2HB  HIS 9 155    -125.698-101.377 675.617  1.00  6.81           H
ATOM   2480  CG  HIS 9 155    -127.348-100.046 675.818  1.00  6.81           C
ATOM   2481  HD1 HIS 9 155    -125.853 -98.604 676.290  1.00  6.81           H
ATOM   2482  ND1 HIS 9 155    -126.807 -98.896 676.367  1.00  6.81           N
ATOM   2483  CD2 HIS 9 155    -128.667-100.053 676.163  1.00  6.81           C
ATOM   2484  HD2 HIS 9 155    -129.392-100.820 675.892  1.00  6.81           H
ATOM   2485  CE1 HIS 9 155    -127.766 -98.249 677.012  1.00  6.81           C
ATOM   2486  HE1 HIS 9 155    -127.654 -97.307 677.549  1.00  6.81           H
ATOM   2487  NE2 HIS 9 155    -128.919 -98.968 676.884  1.00  6.81           N
ATOM   2488  HN  HIS 9 155    -125.173-102.346 673.380  1.00  6.81           H
ATOM   2489  N   THR 9 156    -123.769 -99.738 674.299  1.00  6.81           N
ATOM   2490  CA  THR 9 156    -122.743 -98.780 674.675  1.00  6.81           C
ATOM   2491  C   THR 9 156    -122.238 -98.028 673.442  1.00  6.81           C
ATOM   2492  O   THR 9 156    -121.758 -96.901 673.551  1.00  6.81           O
ATOM   2493  HA  THR 9 156    -123.190 -98.041 675.339  1.00  6.81           H
ATOM   2494  HB  THR 9 156    -120.660 -99.116 675.192  1.00  6.81           H
ATOM   2495  CB  THR 9 156    -121.640 -99.535 675.419  1.00  6.81           C
ATOM   2496  OG1 THR 9 156    -121.831-100.895 675.037  1.00  6.81           O
ATOM   2497  HG1 THR 9 156    -121.012-101.428 675.247  1.00  6.81           H
ATOM   2498  CG2 THR 9 156    -121.854 -99.541 676.934  1.00  6.81           C
ATOM   2499 1HG2 THR 9 156    -122.805-100.021 677.165  1.00  6.81           H
ATOM   2500 2HG2 THR 9 156    -121.866 -98.515 677.303  1.00  6.81           H
ATOM   2501 3HG2 THR 9 156    -121.044-100.090 677.413  1.00  6.81           H
ATOM   2502  HN  THR 9 156    -123.491-100.697 674.352  1.00  6.81           H
ATOM   2503  N   TRP 9 157    -122.365 -98.682 672.296  1.00  6.81           N
ATOM   2504  CA  TRP 9 157    -121.721 -98.201 671.085  1.00  6.81           C
ATOM   2505  C   TRP 9 157    -122.795 -97.570 670.197  1.00  6.81           C
ATOM   2506  O   TRP 9 157    -122.624 -97.475 668.983  1.00  6.81           O
ATOM   2507  HA  TRP 9 157    -120.986 -97.449 671.374  1.00  6.81           H
ATOM   2508  CB  TRP 9 157    -120.955 -99.327 670.388  1.00  6.81           C
ATOM   2509 1HB  TRP 9 157    -121.619-100.183 670.266  1.00  6.81           H
ATOM   2510 2HB  TRP 9 157    -120.674 -98.997 669.388  1.00  6.81           H
ATOM   2511  CG  TRP 9 157    -119.696 -99.778 671.133  1.00  6.81           C
ATOM   2512  HD1 TRP 9 157    -120.454-100.410 673.044  1.00  6.81           H
ATOM   2513  CD1 TRP 9 157    -119.604-100.266 672.377  1.00  6.81           C
ATOM   2514  CD2 TRP 9 157    -118.345 -99.762 670.625  1.00  6.81           C
ATOM   2515  NE1 TRP 9 157    -118.298-100.565 672.708  1.00  6.81           N
ATOM   2516  HE1 TRP 9 157    -117.979-100.940 673.578  1.00  6.81           H
ATOM   2517  CE2 TRP 9 157    -117.508-100.249 671.609  1.00  6.81           C
ATOM   2518  HE3 TRP 9 157    -118.487 -98.963 668.584  1.00  6.81           H
ATOM   2519  CE3 TRP 9 157    -117.847 -99.350 669.377  1.00  6.81           C
ATOM   2520  CZ2 TRP 9 157    -116.123-100.369 671.446  1.00  6.81           C
ATOM   2521  HZ2 TRP 9 157    -115.483-100.756 672.239  1.00  6.81           H
ATOM   2522  CZ3 TRP 9 157    -116.460 -99.477 669.230  1.00  6.81           C
ATOM   2523  HZ3 TRP 9 157    -116.022 -99.171 668.280  1.00  6.81           H
ATOM   2524  CH2 TRP 9 157    -115.604 -99.964 670.210  1.00  6.81           C
ATOM   2525  HH2 TRP 9 157    -114.533-100.032 670.018  1.00  6.81           H
ATOM   2526  HN  TRP 9 157    -122.894 -99.523 672.188  1.00  6.81           H
ATOM   2527  N   ARG 9 158    -123.877 -97.154 670.838  1.00  6.81           N
ATOM   2528  CA  ARG 9 158    -125.013 -96.610 670.113  1.00  6.81           C
ATOM   2529  C   ARG 9 158    -124.567 -95.452 669.219  1.00  6.81           C
ATOM   2530  O   ARG 9 158    -124.893 -95.417 668.033  1.00  6.81           O
ATOM   2531  HA  ARG 9 158    -125.389 -97.443 669.518  1.00  6.81           H
ATOM   2532  CB  ARG 9 158    -126.095 -96.116 671.075  1.00  6.81           C
ATOM   2533 1HB  ARG 9 158    -125.630 -95.644 671.940  1.00  6.81           H
ATOM   2534 2HB  ARG 9 158    -126.702 -95.354 670.585  1.00  6.81           H
ATOM   2535  CG  ARG 9 158    -126.988 -97.269 671.536  1.00  6.81           C
ATOM   2536 1HG  ARG 9 158    -127.497 -97.706 670.676  1.00  6.81           H
ATOM   2537 2HG  ARG 9 158    -126.375 -98.055 671.976  1.00  6.81           H
ATOM   2538  CD  ARG 9 158    -128.022 -96.789 672.556  1.00  6.81           C
ATOM   2539 1HD  ARG 9 158    -127.520 -96.322 673.403  1.00  6.81           H
ATOM   2540 2HD  ARG 9 158    -128.663 -96.029 672.107  1.00  6.81           H
ATOM   2541  NE  ARG 9 158    -128.842 -97.930 673.022  1.00  6.81           N
ATOM   2542  HE  ARG 9 158    -128.746 -98.803 672.543  1.00  6.81           H
ATOM   2543  CZ  ARG 9 158    -129.706 -97.866 674.044  1.00  6.81           C
ATOM   2544  NH1 ARG 9 158    -129.875 -96.723 674.721  1.00  6.81           N
ATOM   2545 1HH1 ARG 9 158    -129.356 -95.908 674.465  1.00  6.81           H
ATOM   2546 2HH1 ARG 9 158    -130.522 -96.684 675.483  1.00  6.81           H
ATOM   2547  NH2 ARG 9 158    -130.397 -98.964 674.380  1.00  6.81           N
ATOM   2548 1HH2 ARG 9 158    -131.046 -98.934 675.140  1.00  6.81           H
ATOM   2549 2HH2 ARG 9 158    -130.265 -99.814 673.869  1.00  6.81           H
ATOM   2550  HN  ARG 9 158    -123.985 -97.183 671.832  1.00  6.81           H
ATOM   2551  N   GLU 9 159    -123.829 -94.531 669.821  1.00  6.81           N
ATOM   2552  CA  GLU 9 159    -123.466 -93.300 669.141  1.00  6.81           C
ATOM   2553  C   GLU 9 159    -122.519 -93.595 667.976  1.00  6.81           C
ATOM   2554  O   GLU 9 159    -122.722 -93.104 666.867  1.00  6.81           O
ATOM   2555  HA  GLU 9 159    -124.403 -92.891 668.762  1.00  6.81           H
ATOM   2556  CB  GLU 9 159    -122.841 -92.299 670.116  1.00  6.81           C
ATOM   2557 1HB  GLU 9 159    -122.074 -92.796 670.711  1.00  6.81           H
ATOM   2558 2HB  GLU 9 159    -122.467 -91.436 669.566  1.00  6.81           H
ATOM   2559  CG  GLU 9 159    -123.885 -91.765 671.099  1.00  6.81           C
ATOM   2560 1HG  GLU 9 159    -124.734 -91.361 670.548  1.00  6.81           H
ATOM   2561 2HG  GLU 9 159    -124.262 -92.583 671.713  1.00  6.81           H
ATOM   2562  CD  GLU 9 159    -123.288 -90.679 671.996  1.00  6.81           C
ATOM   2563  OE1 GLU 9 159    -124.089 -90.000 672.674  1.00  6.81           O
ATOM   2564  OE2 GLU 9 159    -122.045 -90.552 671.983  1.00  6.81           O
ATOM   2565  HN  GLU 9 159    -123.481 -94.617 670.755  1.00  6.81           H
ATOM   2566  N   LYS 9 160    -121.505 -94.397 668.268  1.00  6.81           N
ATOM   2567  CA  LYS 9 160    -120.526 -94.763 667.259  1.00  6.81           C
ATOM   2568  C   LYS 9 160    -121.242 -95.409 666.071  1.00  6.81           C
ATOM   2569  O   LYS 9 160    -120.928 -95.117 664.919  1.00  6.81           O
ATOM   2570  HA  LYS 9 160    -120.050 -93.844 666.917  1.00  6.81           H
ATOM   2571  CB  LYS 9 160    -119.431 -95.640 667.868  1.00  6.81           C
ATOM   2572 1HB  LYS 9 160    -119.884 -96.462 668.423  1.00  6.81           H
ATOM   2573 2HB  LYS 9 160    -118.832 -96.085 667.074  1.00  6.81           H
ATOM   2574  CG  LYS 9 160    -118.530 -94.825 668.798  1.00  6.81           C
ATOM   2575 1HG  LYS 9 160    -118.155 -93.949 668.270  1.00  6.81           H
ATOM   2576 2HG  LYS 9 160    -119.110 -94.463 669.647  1.00  6.81           H
ATOM   2577  CD  LYS 9 160    -117.355 -95.667 669.299  1.00  6.81           C
ATOM   2578 1HD  LYS 9 160    -117.729 -96.514 669.875  1.00  6.81           H
ATOM   2579 2HD  LYS 9 160    -116.807 -96.076 668.450  1.00  6.81           H
ATOM   2580  CE  LYS 9 160    -116.412 -94.831 670.167  1.00  6.81           C
ATOM   2581 1HE  LYS 9 160    -116.058 -93.968 669.602  1.00  6.81           H
ATOM   2582 2HE  LYS 9 160    -116.950 -94.446 671.033  1.00  6.81           H
ATOM   2583  NZ  LYS 9 160    -115.259 -95.646 670.613  1.00  6.81           N
ATOM   2584 1HZ  LYS 9 160    -114.648 -95.079 671.190  1.00  6.81           H
ATOM   2585 2HZ  LYS 9 160    -115.593 -96.437 671.151  1.00  6.81           H
ATOM   2586 3HZ  LYS 9 160    -114.747 -95.979 669.804  1.00  6.81           H
ATOM   2587  HN  LYS 9 160    -121.348 -94.792 669.173  1.00  6.81           H
ATOM   2588  N   ARG 9 161    -122.191 -96.276 666.394  1.00  6.81           N
ATOM   2589  CA  ARG 9 161    -122.931 -96.992 665.368  1.00  6.81           C
ATOM   2590  C   ARG 9 161    -123.707 -96.008 664.489  1.00  6.81           C
ATOM   2591  O   ARG 9 161    -123.812 -96.201 663.279  1.00  6.81           O
ATOM   2592  HA  ARG 9 161    -122.170 -97.517 664.791  1.00  6.81           H
ATOM   2593  CB  ARG 9 161    -123.909 -97.991 665.990  1.00  6.81           C
ATOM   2594 1HB  ARG 9 161    -124.480 -97.503 666.780  1.00  6.81           H
ATOM   2595 2HB  ARG 9 161    -124.624 -98.321 665.237  1.00  6.81           H
ATOM   2596  CG  ARG 9 161    -123.167 -99.200 666.562  1.00  6.81           C
ATOM   2597 1HG  ARG 9 161    -122.704 -99.764 665.752  1.00  6.81           H
ATOM   2598 2HG  ARG 9 161    -122.362 -98.862 667.215  1.00  6.81           H
ATOM   2599  CD  ARG 9 161    -124.119-100.107 667.344  1.00  6.81           C
ATOM   2600 1HD  ARG 9 161    -123.551-100.868 667.881  1.00  6.81           H
ATOM   2601 2HD  ARG 9 161    -124.657 -99.525 668.092  1.00  6.81           H
ATOM   2602  NE  ARG 9 161    -125.078-100.752 666.420  1.00  6.81           N
ATOM   2603  HE  ARG 9 161    -124.813-100.846 665.460  1.00  6.81           H
ATOM   2604  CZ  ARG 9 161    -126.279-101.217 666.788  1.00  6.81           C
ATOM   2605  NH1 ARG 9 161    -126.687-101.117 668.061  1.00  6.81           N
ATOM   2606 1HH1 ARG 9 161    -126.092-100.693 668.744  1.00  6.81           H
ATOM   2607 2HH1 ARG 9 161    -127.585-101.467 668.327  1.00  6.81           H
ATOM   2608  NH2 ARG 9 161    -127.068-101.783 665.864  1.00  6.81           N
ATOM   2609 1HH2 ARG 9 161    -127.967-102.136 666.122  1.00  6.81           H
ATOM   2610 2HH2 ARG 9 161    -126.756-101.854 664.916  1.00  6.81           H
ATOM   2611  HN  ARG 9 161    -122.456 -96.492 667.334  1.00  6.81           H
ATOM   2612  N   LEU 9 162    -124.230 -94.975 665.133  1.00  6.81           N
ATOM   2613  CA  LEU 9 162    -125.002 -93.967 664.427  1.00  6.81           C
ATOM   2614  C   LEU 9 162    -124.085 -93.209 663.465  1.00  6.81           C
ATOM   2615  O   LEU 9 162    -124.480 -92.895 662.343  1.00  6.81           O
ATOM   2616  HA  LEU 9 162    -125.762 -94.486 663.843  1.00  6.81           H
ATOM   2617  CB  LEU 9 162    -125.735 -93.061 665.419  1.00  6.81           C
ATOM   2618 1HB  LEU 9 162    -126.286 -93.691 666.117  1.00  6.81           H
ATOM   2619 2HB  LEU 9 162    -124.991 -92.517 666.001  1.00  6.81           H
ATOM   2620  HG  LEU 9 162    -126.177 -91.482 664.046  1.00  6.81           H
ATOM   2621  CG  LEU 9 162    -126.708 -92.049 664.811  1.00  6.81           C
ATOM   2622  CD1 LEU 9 162    -127.875 -92.757 664.121  1.00  6.81           C
ATOM   2623 1HD1 LEU 9 162    -127.494 -93.396 663.325  1.00  6.81           H
ATOM   2624 2HD1 LEU 9 162    -128.413 -93.365 664.849  1.00  6.81           H
ATOM   2625 3HD1 LEU 9 162    -128.551 -92.014 663.698  1.00  6.81           H
ATOM   2626  CD2 LEU 9 162    -127.186 -91.047 665.864  1.00  6.81           C
ATOM   2627 1HD2 LEU 9 162    -127.693 -91.580 666.669  1.00  6.81           H
ATOM   2628 2HD2 LEU 9 162    -126.329 -90.509 666.269  1.00  6.81           H
ATOM   2629 3HD2 LEU 9 162    -127.876 -90.339 665.406  1.00  6.81           H
ATOM   2630  HN  LEU 9 162    -124.134 -94.822 666.117  1.00  6.81           H
ATOM   2631  N   LEU 9 163    -122.877 -92.938 663.939  1.00  6.81           N
ATOM   2632  CA  LEU 9 163    -121.898 -92.231 663.131  1.00  6.81           C
ATOM   2633  C   LEU 9 163    -121.586 -93.054 661.880  1.00  6.81           C
ATOM   2634  O   LEU 9 163    -121.640 -92.539 660.764  1.00  6.81           O
ATOM   2635  HA  LEU 9 163    -122.349 -91.289 662.821  1.00  6.81           H
ATOM   2636  CB  LEU 9 163    -120.662 -91.889 663.966  1.00  6.81           C
ATOM   2637 1HB  LEU 9 163    -120.986 -91.333 664.846  1.00  6.81           H
ATOM   2638 2HB  LEU 9 163    -120.219 -92.819 664.322  1.00  6.81           H
ATOM   2639  HG  LEU 9 163    -119.334 -91.579 662.319  1.00  6.81           H
ATOM   2640  CG  LEU 9 163    -119.577 -91.078 663.255  1.00  6.81           C
ATOM   2641  CD1 LEU 9 163    -120.082 -89.678 662.901  1.00  6.81           C
ATOM   2642 1HD1 LEU 9 163    -120.945 -89.759 662.241  1.00  6.81           H
ATOM   2643 2HD1 LEU 9 163    -120.369 -89.154 663.812  1.00  6.81           H
ATOM   2644 3HD1 LEU 9 163    -119.290 -89.123 662.397  1.00  6.81           H
ATOM   2645  CD2 LEU 9 163    -118.294 -91.031 664.088  1.00  6.81           C
ATOM   2646 1HD2 LEU 9 163    -118.503 -90.566 665.052  1.00  6.81           H
ATOM   2647 2HD2 LEU 9 163    -117.926 -92.045 664.246  1.00  6.81           H
ATOM   2648 3HD2 LEU 9 163    -117.539 -90.449 663.560  1.00  6.81           H
ATOM   2649  HN  LEU 9 163    -122.566 -93.193 664.854  1.00  6.81           H
ATOM   2650  N   TYR 9 164    -121.266 -94.320 662.107  1.00  6.81           N
ATOM   2651  CA  TYR 9 164    -120.918 -95.211 661.014  1.00  6.81           C
ATOM   2652  C   TYR 9 164    -122.074 -95.338 660.020  1.00  6.81           C
ATOM   2653  O   TYR 9 164    -121.852 -95.446 658.815  1.00  6.81           O
ATOM   2654  HA  TYR 9 164    -120.052 -94.793 660.501  1.00  6.81           H
ATOM   2655  CB  TYR 9 164    -120.657 -96.578 661.651  1.00  6.81           C
ATOM   2656 1HB  TYR 9 164    -121.482 -96.818 662.322  1.00  6.81           H
ATOM   2657 2HB  TYR 9 164    -120.651 -97.337 660.869  1.00  6.81           H
ATOM   2658  CG  TYR 9 164    -119.344 -96.660 662.432  1.00  6.81           C
ATOM   2659  HD1 TYR 9 164    -118.176 -95.828 660.838  1.00  6.81           H
ATOM   2660  CD1 TYR 9 164    -118.168 -96.228 661.852  1.00  6.81           C
ATOM   2661  HD2 TYR 9 164    -120.263 -97.508 664.173  1.00  6.81           H
ATOM   2662  CD2 TYR 9 164    -119.335 -97.167 663.715  1.00  6.81           C
ATOM   2663  CE1 TYR 9 164    -116.932 -96.306 662.586  1.00  6.81           C
ATOM   2664  HE1 TYR 9 164    -115.997 -95.968 662.140  1.00  6.81           H
ATOM   2665  HE2 TYR 9 164    -118.077 -97.642 665.464  1.00  6.81           H
ATOM   2666  CE2 TYR 9 164    -118.099 -97.244 664.450  1.00  6.81           C
ATOM   2667  CZ  TYR 9 164    -116.958 -96.810 663.849  1.00  6.81           C
ATOM   2668  OH  TYR 9 164    -115.791 -96.883 664.543  1.00  6.81           O
ATOM   2669  HH  TYR 9 164    -115.039 -96.531 663.985  1.00  6.81           H
ATOM   2670  HN  TYR 9 164    -121.242 -94.736 663.016  1.00  6.81           H
ATOM   2671  N   SER 9 165    -123.283 -95.319 660.562  1.00  6.81           N
ATOM   2672  CA  SER 9 165    -124.474 -95.450 659.740  1.00  6.81           C
ATOM   2673  C   SER 9 165    -124.530 -94.315 658.716  1.00  6.81           C
ATOM   2674  O   SER 9 165    -124.975 -94.515 657.586  1.00  6.81           O
ATOM   2675  HA  SER 9 165    -124.374 -96.413 659.239  1.00  6.81           H
ATOM   2676  CB  SER 9 165    -125.739 -95.452 660.600  1.00  6.81           C
ATOM   2677 1HB  SER 9 165    -126.573 -95.844 660.017  1.00  6.81           H
ATOM   2678 2HB  SER 9 165    -125.600 -96.123 661.448  1.00  6.81           H
ATOM   2679  HG  SER 9 165    -125.357 -93.828 661.705  1.00  6.81           H
ATOM   2680  OG  SER 9 165    -126.064 -94.148 661.074  1.00  6.81           O
ATOM   2681  HN  SER 9 165    -123.455 -95.217 661.542  1.00  6.81           H
ATOM   2682  N   LYS 9 166    -124.072 -93.149 659.146  1.00  6.81           N
ATOM   2683  CA  LYS 9 166    -124.063 -91.983 658.280  1.00  6.81           C
ATOM   2684  C   LYS 9 166    -123.086 -92.217 657.126  1.00  6.81           C
ATOM   2685  O   LYS 9 166    -123.417 -91.969 655.968  1.00  6.81           O
ATOM   2686  HA  LYS 9 166    -125.066 -91.875 657.867  1.00  6.81           H
ATOM   2687  CB  LYS 9 166    -123.768 -90.717 659.088  1.00  6.81           C
ATOM   2688 1HB  LYS 9 166    -122.862 -90.860 659.677  1.00  6.81           H
ATOM   2689 2HB  LYS 9 166    -123.580 -89.884 658.411  1.00  6.81           H
ATOM   2690  CG  LYS 9 166    -124.937 -90.374 660.015  1.00  6.81           C
ATOM   2691 1HG  LYS 9 166    -125.837 -90.208 659.424  1.00  6.81           H
ATOM   2692 2HG  LYS 9 166    -125.140 -91.216 660.676  1.00  6.81           H
ATOM   2693  CD  LYS 9 166    -124.628 -89.127 660.847  1.00  6.81           C
ATOM   2694 1HD  LYS 9 166    -123.744 -89.304 661.458  1.00  6.81           H
ATOM   2695 2HD  LYS 9 166    -124.397 -88.292 660.185  1.00  6.81           H
ATOM   2696  CE  LYS 9 166    -125.812 -88.761 661.745  1.00  6.81           C
ATOM   2697 1HE  LYS 9 166    -126.707 -88.625 661.139  1.00  6.81           H
ATOM   2698 2HE  LYS 9 166    -126.016 -89.578 662.437  1.00  6.81           H
ATOM   2699  NZ  LYS 9 166    -125.524 -87.522 662.501  1.00  6.81           N
ATOM   2700 1HZ  LYS 9 166    -126.313 -87.301 663.099  1.00  6.81           H
ATOM   2701 2HZ  LYS 9 166    -124.696 -87.657 663.070  1.00  6.81           H
ATOM   2702 3HZ  LYS 9 166    -125.368 -86.759 661.852  1.00  6.81           H
ATOM   2703  HN  LYS 9 166    -123.713 -92.995 660.067  1.00  6.81           H
ATOM   2704  N   MET 9 167    -121.902 -92.692 657.484  1.00  6.81           N
ATOM   2705  CA  MET 9 167    -120.859 -92.921 656.498  1.00  6.81           C
ATOM   2706  C   MET 9 167    -121.298 -93.963 655.467  1.00  6.81           C
ATOM   2707  O   MET 9 167    -121.095 -93.779 654.268  1.00  6.81           O
ATOM   2708  HA  MET 9 167    -120.702 -91.959 656.009  1.00  6.81           H
ATOM   2709  CB  MET 9 167    -119.588 -93.402 657.201  1.00  6.81           C
ATOM   2710 1HB  MET 9 167    -119.797 -94.322 657.748  1.00  6.81           H
ATOM   2711 2HB  MET 9 167    -118.825 -93.638 656.460  1.00  6.81           H
ATOM   2712  CG  MET 9 167    -119.059 -92.338 658.165  1.00  6.81           C
ATOM   2713 1HG  MET 9 167    -119.810 -92.117 658.923  1.00  6.81           H
ATOM   2714 2HG  MET 9 167    -118.180 -92.714 658.688  1.00  6.81           H
ATOM   2715  SD  MET 9 167    -118.644 -90.852 657.267  1.00  6.81           S
ATOM   2716  CE  MET 9 167    -117.226 -91.431 656.349  1.00  6.81           C
ATOM   2717 1HE  MET 9 167    -116.453 -91.759 657.044  1.00  6.81           H
ATOM   2718 2HE  MET 9 167    -117.521 -92.265 655.713  1.00  6.81           H
ATOM   2719 3HE  MET 9 167    -116.839 -90.621 655.731  1.00  6.81           H
ATOM   2720  HN  MET 9 167    -121.651 -92.919 658.425  1.00  6.81           H
ATOM   2721  N   VAL 9 168    -121.892 -95.034 655.972  1.00  6.81           N
ATOM   2722  CA  VAL 9 168    -122.333 -96.120 655.113  1.00  6.81           C
ATOM   2723  C   VAL 9 168    -123.366 -95.588 654.117  1.00  6.81           C
ATOM   2724  O   VAL 9 168    -123.309 -95.904 652.930  1.00  6.81           O
ATOM   2725  HA  VAL 9 168    -121.464 -96.476 654.560  1.00  6.81           H
ATOM   2726  HB  VAL 9 168    -123.589 -96.872 656.665  1.00  6.81           H
ATOM   2727  CB  VAL 9 168    -122.862 -97.277 655.962  1.00  6.81           C
ATOM   2728  CG1 VAL 9 168    -123.576 -98.314 655.092  1.00  6.81           C
ATOM   2729 1HG1 VAL 9 168    -124.416 -97.843 654.582  1.00  6.81           H
ATOM   2730 2HG1 VAL 9 168    -122.879 -98.711 654.355  1.00  6.81           H
ATOM   2731 3HG1 VAL 9 168    -123.942 -99.126 655.721  1.00  6.81           H
ATOM   2732  CG2 VAL 9 168    -121.735 -97.923 656.771  1.00  6.81           C
ATOM   2733 1HG2 VAL 9 168    -120.974 -98.307 656.092  1.00  6.81           H
ATOM   2734 2HG2 VAL 9 168    -121.290 -97.179 657.432  1.00  6.81           H
ATOM   2735 3HG2 VAL 9 168    -122.138 -98.743 657.366  1.00  6.81           H
ATOM   2736  HN  VAL 9 168    -122.071 -95.167 656.947  1.00  6.81           H
ATOM   2737  N   CYS 9 169    -124.287 -94.790 654.638  1.00  6.81           N
ATOM   2738  CA  CYS 9 169    -125.341 -94.226 653.812  1.00  6.81           C
ATOM   2739  C   CYS 9 169    -124.691 -93.438 652.674  1.00  6.81           C
ATOM   2740  O   CYS 9 169    -125.068 -93.591 651.513  1.00  6.81           O
ATOM   2741  HA  CYS 9 169    -125.917 -95.066 653.422  1.00  6.81           H
ATOM   2742  CB  CYS 9 169    -126.299 -93.359 654.633  1.00  6.81           C
ATOM   2743 1HB  CYS 9 169    -125.732 -92.677 655.266  1.00  6.81           H
ATOM   2744 2HB  CYS 9 169    -126.907 -92.746 653.968  1.00  6.81           H
ATOM   2745  HG  CYS 9 169    -126.477 -94.645 656.618  1.00  6.81           H
ATOM   2746  SG  CYS 9 169    -127.376 -94.420 655.664  1.00  6.81           S
ATOM   2747  HN  CYS 9 169    -124.320 -94.529 655.602  1.00  6.81           H
ATOM   2748  N   PHE 9 170    -123.724 -92.612 653.046  1.00  6.81           N
ATOM   2749  CA  PHE 9 170    -123.039 -91.776 652.074  1.00  6.81           C
ATOM   2750  C   PHE 9 170    -122.382 -92.627 650.986  1.00  6.81           C
ATOM   2751  O   PHE 9 170    -122.540 -92.351 649.798  1.00  6.81           O
ATOM   2752  HA  PHE 9 170    -123.787 -91.125 651.622  1.00  6.81           H
ATOM   2753  CB  PHE 9 170    -121.952 -91.010 652.831  1.00  6.81           C
ATOM   2754 1HB  PHE 9 170    -122.413 -90.462 653.653  1.00  6.81           H
ATOM   2755 2HB  PHE 9 170    -121.259 -91.725 653.274  1.00  6.81           H
ATOM   2756  CG  PHE 9 170    -121.163 -90.028 651.962  1.00  6.81           C
ATOM   2757  HD1 PHE 9 170    -119.536 -91.369 651.687  1.00  6.81           H
ATOM   2758  CD1 PHE 9 170    -119.948 -90.384 651.466  1.00  6.81           C
ATOM   2759  HD2 PHE 9 170    -122.651 -88.514 652.084  1.00  6.81           H
ATOM   2760  CD2 PHE 9 170    -121.677 -88.800 651.686  1.00  6.81           C
ATOM   2761  CE1 PHE 9 170    -119.216 -89.473 650.660  1.00  6.81           C
ATOM   2762  HE1 PHE 9 170    -118.242 -89.759 650.262  1.00  6.81           H
ATOM   2763  CE2 PHE 9 170    -120.945 -87.889 650.880  1.00  6.81           C
ATOM   2764  HE2 PHE 9 170    -121.356 -86.904 650.659  1.00  6.81           H
ATOM   2765  CZ  PHE 9 170    -119.729 -88.245 650.384  1.00  6.81           C
ATOM   2766  HZ  PHE 9 170    -119.167 -87.545 649.765  1.00  6.81           H
ATOM   2767  HN  PHE 9 170    -123.409 -92.508 653.989  1.00  6.81           H
ATOM   2768  N   THR 9 171    -121.659 -93.645 651.430  1.00  6.81           N
ATOM   2769  CA  THR 9 171    -120.952 -94.519 650.510  1.00  6.81           C
ATOM   2770  C   THR 9 171    -121.932 -95.165 649.528  1.00  6.81           C
ATOM   2771  O   THR 9 171    -121.635 -95.291 648.341  1.00  6.81           O
ATOM   2772  HA  THR 9 171    -120.263 -93.913 649.921  1.00  6.81           H
ATOM   2773  HB  THR 9 171    -120.831 -96.213 651.864  1.00  6.81           H
ATOM   2774  CB  THR 9 171    -120.161 -95.535 651.336  1.00  6.81           C
ATOM   2775  OG1 THR 9 171    -119.321 -94.732 652.162  1.00  6.81           O
ATOM   2776  HG1 THR 9 171    -119.752 -94.592 653.053  1.00  6.81           H
ATOM   2777  CG2 THR 9 171    -119.181 -96.346 650.485  1.00  6.81           C
ATOM   2778 1HG2 THR 9 171    -118.469 -95.672 650.010  1.00  6.81           H
ATOM   2779 2HG2 THR 9 171    -119.732 -96.892 649.719  1.00  6.81           H
ATOM   2780 3HG2 THR 9 171    -118.646 -97.051 651.121  1.00  6.81           H
ATOM   2781  HN  THR 9 171    -121.554 -93.875 652.397  1.00  6.81           H
ATOM   2782  N   ILE 9 172    -123.080 -95.557 650.060  1.00  6.81           N
ATOM   2783  CA  ILE 9 172    -124.084 -96.236 649.258  1.00  6.81           C
ATOM   2784  C   ILE 9 172    -124.555 -95.302 648.141  1.00  6.81           C
ATOM   2785  O   ILE 9 172    -124.676 -95.717 646.990  1.00  6.81           O
ATOM   2786  HA  ILE 9 172    -123.606 -97.104 648.803  1.00  6.81           H
ATOM   2787  HB  ILE 9 172    -125.485 -95.970 650.852  1.00  6.81           H
ATOM   2788  CB  ILE 9 172    -125.217 -96.756 650.144  1.00  6.81           C
ATOM   2789  CG1 ILE 9 172    -124.763 -97.965 650.963  1.00  6.81           C
ATOM   2790 1HG1 ILE 9 172    -124.583 -98.811 650.299  1.00  6.81           H
ATOM   2791 2HG1 ILE 9 172    -123.817 -97.741 651.457  1.00  6.81           H
ATOM   2792  CG2 ILE 9 172    -126.466 -97.061 649.315  1.00  6.81           C
ATOM   2793 1HG2 ILE 9 172    -126.802 -96.153 648.815  1.00  6.81           H
ATOM   2794 2HG2 ILE 9 172    -126.230 -97.820 648.569  1.00  6.81           H
ATOM   2795 3HG2 ILE 9 172    -127.256 -97.429 649.970  1.00  6.81           H
ATOM   2796  CD1 ILE 9 172    -125.813 -98.345 652.009  1.00  6.81           C
ATOM   2797 1HD1 ILE 9 172    -125.972 -97.506 652.686  1.00  6.81           H
ATOM   2798 2HD1 ILE 9 172    -126.749 -98.593 651.510  1.00  6.81           H
ATOM   2799 3HD1 ILE 9 172    -125.464 -99.208 652.577  1.00  6.81           H
ATOM   2800  HN  ILE 9 172    -123.329 -95.419 651.019  1.00  6.81           H
ATOM   2801  N   TRP 9 173    -124.808 -94.058 648.521  1.00  6.81           N
ATOM   2802  CA  TRP 9 173    -125.327 -93.080 647.581  1.00  6.81           C
ATOM   2803  C   TRP 9 173    -124.301 -92.912 646.458  1.00  6.81           C
ATOM   2804  O   TRP 9 173    -124.661 -92.892 645.282  1.00  6.81           O
ATOM   2805  HA  TRP 9 173    -126.262 -93.469 647.177  1.00  6.81           H
ATOM   2806  CB  TRP 9 173    -125.661 -91.764 648.287  1.00  6.81           C
ATOM   2807 1HB  TRP 9 173    -124.897 -91.564 649.040  1.00  6.81           H
ATOM   2808 2HB  TRP 9 173    -125.614 -90.952 647.562  1.00  6.81           H
ATOM   2809  CG  TRP 9 173    -127.035 -91.750 648.960  1.00  6.81           C
ATOM   2810  HD1 TRP 9 173    -126.557 -91.724 651.057  1.00  6.81           H
ATOM   2811  CD1 TRP 9 173    -127.312 -91.731 650.271  1.00  6.81           C
ATOM   2812  CD2 TRP 9 173    -128.316 -91.753 648.297  1.00  6.81           C
ATOM   2813  NE1 TRP 9 173    -128.673 -91.723 650.500  1.00  6.81           N
ATOM   2814  HE1 TRP 9 173    -129.122 -91.710 651.393  1.00  6.81           H
ATOM   2815  CE2 TRP 9 173    -129.303 -91.737 649.262  1.00  6.81           C
ATOM   2816  HE3 TRP 9 173    -127.872 -91.782 646.146  1.00  6.81           H
ATOM   2817  CE3 TRP 9 173    -128.632 -91.769 646.927  1.00  6.81           C
ATOM   2818  CZ2 TRP 9 173    -130.670 -91.735 648.960  1.00  6.81           C
ATOM   2819  HZ2 TRP 9 173    -131.430 -91.722 649.741  1.00  6.81           H
ATOM   2820  CZ3 TRP 9 173    -130.003 -91.768 646.642  1.00  6.81           C
ATOM   2821  HZ3 TRP 9 173    -130.303 -91.780 645.594  1.00  6.81           H
ATOM   2822  CH2 TRP 9 173    -131.008 -91.751 647.602  1.00  6.81           C
ATOM   2823  HH2 TRP 9 173    -132.055 -91.751 647.298  1.00  6.81           H
ATOM   2824  HN  TRP 9 173    -124.664 -93.717 649.450  1.00  6.81           H
ATOM   2825  N   VAL 9 174    -123.044 -92.796 646.861  1.00  6.81           N
ATOM   2826  CA  VAL 9 174    -121.972 -92.564 645.908  1.00  6.81           C
ATOM   2827  C   VAL 9 174    -121.886 -93.750 644.945  1.00  6.81           C
ATOM   2828  O   VAL 9 174    -121.779 -93.564 643.734  1.00  6.81           O
ATOM   2829  HA  VAL 9 174    -122.224 -91.668 645.340  1.00  6.81           H
ATOM   2830  HB  VAL 9 174    -120.495 -93.126 647.342  1.00  6.81           H
ATOM   2831  CB  VAL 9 174    -120.660 -92.300 646.651  1.00  6.81           C
ATOM   2832  CG1 VAL 9 174    -119.479 -92.256 645.679  1.00  6.81           C
ATOM   2833 1HG1 VAL 9 174    -119.401 -93.211 645.159  1.00  6.81           H
ATOM   2834 2HG1 VAL 9 174    -119.636 -91.459 644.952  1.00  6.81           H
ATOM   2835 3HG1 VAL 9 174    -118.560 -92.068 646.233  1.00  6.81           H
ATOM   2836  CG2 VAL 9 174    -120.744 -91.011 647.470  1.00  6.81           C
ATOM   2837 1HG2 VAL 9 174    -120.945 -90.170 646.806  1.00  6.81           H
ATOM   2838 2HG2 VAL 9 174    -121.548 -91.096 648.201  1.00  6.81           H
ATOM   2839 3HG2 VAL 9 174    -119.799 -90.847 647.988  1.00  6.81           H
ATOM   2840  HN  VAL 9 174    -122.755 -92.857 647.816  1.00  6.81           H
ATOM   2841  N   LEU 9 175    -121.936 -94.942 645.520  1.00  6.81           N
ATOM   2842  CA  LEU 9 175    -121.789 -96.157 644.737  1.00  6.81           C
ATOM   2843  C   LEU 9 175    -122.928 -96.242 643.718  1.00  6.81           C
ATOM   2844  O   LEU 9 175    -122.694 -96.513 642.541  1.00  6.81           O
ATOM   2845  HA  LEU 9 175    -120.846 -96.085 644.195  1.00  6.81           H
ATOM   2846  CB  LEU 9 175    -121.693 -97.378 645.654  1.00  6.81           C
ATOM   2847 1HB  LEU 9 175    -122.484 -97.310 646.401  1.00  6.81           H
ATOM   2848 2HB  LEU 9 175    -121.890 -98.270 645.060  1.00  6.81           H
ATOM   2849  HG  LEU 9 175    -120.131 -96.649 646.921  1.00  6.81           H
ATOM   2850  CG  LEU 9 175    -120.359 -97.567 646.380  1.00  6.81           C
ATOM   2851  CD1 LEU 9 175    -120.453 -98.690 647.415  1.00  6.81           C
ATOM   2852 1HD1 LEU 9 175    -121.219 -98.443 648.150  1.00  6.81           H
ATOM   2853 2HD1 LEU 9 175    -120.715 -99.623 646.917  1.00  6.81           H
ATOM   2854 3HD1 LEU 9 175    -119.492 -98.803 647.917  1.00  6.81           H
ATOM   2855  CD2 LEU 9 175    -119.221 -97.800 645.385  1.00  6.81           C
ATOM   2856 1HD2 LEU 9 175    -119.429 -98.694 644.797  1.00  6.81           H
ATOM   2857 2HD2 LEU 9 175    -119.138 -96.939 644.720  1.00  6.81           H
ATOM   2858 3HD2 LEU 9 175    -118.285 -97.931 645.927  1.00  6.81           H
ATOM   2859  HN  LEU 9 175    -122.073 -95.086 646.500  1.00  6.81           H
ATOM   2860  N   ALA 9 176    -124.136 -96.006 644.208  1.00  6.81           N
ATOM   2861  CA  ALA 9 176    -125.319 -96.131 643.374  1.00  6.81           C
ATOM   2862  C   ALA 9 176    -125.247 -95.111 642.236  1.00  6.81           C
ATOM   2863  O   ALA 9 176    -125.681 -95.389 641.119  1.00  6.81           O
ATOM   2864  HA  ALA 9 176    -125.322 -97.136 642.950  1.00  6.81           H
ATOM   2865  CB  ALA 9 176    -126.572 -95.957 644.235  1.00  6.81           C
ATOM   2866 1HB  ALA 9 176    -126.591 -96.724 645.009  1.00  6.81           H
ATOM   2867 2HB  ALA 9 176    -126.558 -94.971 644.700  1.00  6.81           H
ATOM   2868 3HB  ALA 9 176    -127.459 -96.051 643.609  1.00  6.81           H
ATOM   2869  HN  ALA 9 176    -124.313 -95.734 645.154  1.00  6.81           H
ATOM   2870  N   ALA 9 177    -124.694 -93.951 642.559  1.00  6.81           N
ATOM   2871  CA  ALA 9 177    -124.549 -92.891 641.576  1.00  6.81           C
ATOM   2872  C   ALA 9 177    -123.654 -93.380 640.435  1.00  6.81           C
ATOM   2873  O   ALA 9 177    -123.984 -93.203 639.263  1.00  6.81           O
ATOM   2874  HA  ALA 9 177    -125.540 -92.669 641.179  1.00  6.81           H
ATOM   2875  CB  ALA 9 177    -123.996 -91.636 642.254  1.00  6.81           C
ATOM   2876 1HB  ALA 9 177    -124.683 -91.314 643.037  1.00  6.81           H
ATOM   2877 2HB  ALA 9 177    -123.024 -91.859 642.694  1.00  6.81           H
ATOM   2878 3HB  ALA 9 177    -123.887 -90.842 641.516  1.00  6.81           H
ATOM   2879  HN  ALA 9 177    -124.350 -93.730 643.472  1.00  6.81           H
ATOM   2880  N   ALA 9 178    -122.538 -93.984 640.818  1.00  6.81           N
ATOM   2881  CA  ALA 9 178    -121.552 -94.421 639.845  1.00  6.81           C
ATOM   2882  C   ALA 9 178    -122.173 -95.486 638.939  1.00  6.81           C
ATOM   2883  O   ALA 9 178    -121.888 -95.533 637.744  1.00  6.81           O
ATOM   2884  HA  ALA 9 178    -121.277 -93.557 639.239  1.00  6.81           H
ATOM   2885  CB  ALA 9 178    -120.306 -94.929 640.573  1.00  6.81           C
ATOM   2886 1HB  ALA 9 178    -119.887 -94.126 641.179  1.00  6.81           H
ATOM   2887 2HB  ALA 9 178    -120.578 -95.766 641.216  1.00  6.81           H
ATOM   2888 3HB  ALA 9 178    -119.567 -95.257 639.843  1.00  6.81           H
ATOM   2889  HN  ALA 9 178    -122.305 -94.174 641.771  1.00  6.81           H
ATOM   2890  N   LEU 9 179    -123.011 -96.316 639.543  1.00  6.81           N
ATOM   2891  CA  LEU 9 179    -123.605 -97.433 638.829  1.00  6.81           C
ATOM   2892  C   LEU 9 179    -124.636 -96.904 637.830  1.00  6.81           C
ATOM   2893  O   LEU 9 179    -125.026 -97.610 636.902  1.00  6.81           O
ATOM   2894  HA  LEU 9 179    -122.807 -97.925 638.272  1.00  6.81           H
ATOM   2895  CB  LEU 9 179    -124.171 -98.459 639.812  1.00  6.81           C
ATOM   2896 1HB  LEU 9 179    -124.846 -97.943 640.496  1.00  6.81           H
ATOM   2897 2HB  LEU 9 179    -124.771 -99.176 639.253  1.00  6.81           H
ATOM   2898  HG  LEU 9 179    -122.548 -98.513 641.204  1.00  6.81           H
ATOM   2899  CG  LEU 9 179    -123.143 -99.232 640.641  1.00  6.81           C
ATOM   2900  CD1 LEU 9 179    -123.833-100.143 641.658  1.00  6.81           C
ATOM   2901 1HD1 LEU 9 179    -124.442 -99.541 642.331  1.00  6.81           H
ATOM   2902 2HD1 LEU 9 179    -124.468-100.858 641.134  1.00  6.81           H
ATOM   2903 3HD1 LEU 9 179    -123.079-100.681 642.233  1.00  6.81           H
ATOM   2904  CD2 LEU 9 179    -122.181-100.006 639.737  1.00  6.81           C
ATOM   2905 1HD2 LEU 9 179    -122.744-100.714 639.129  1.00  6.81           H
ATOM   2906 2HD2 LEU 9 179    -121.653 -99.308 639.088  1.00  6.81           H
ATOM   2907 3HD2 LEU 9 179    -121.461-100.546 640.352  1.00  6.81           H
ATOM   2908  HN  LEU 9 179    -123.285 -96.234 640.502  1.00  6.81           H
ATOM   2909  N   CYS 9 180    -125.049 -95.665 638.055  1.00  6.81           N
ATOM   2910  CA  CYS 9 180    -126.107 -95.072 637.254  1.00  6.81           C
ATOM   2911  C   CYS 9 180    -125.462 -94.309 636.095  1.00  6.81           C
ATOM   2912  O   CYS 9 180    -126.155 -93.671 635.305  1.00  6.81           O
ATOM   2913  HA  CYS 9 180    -126.717 -95.895 636.883  1.00  6.81           H
ATOM   2914  CB  CYS 9 180    -127.015 -94.172 638.094  1.00  6.81           C
ATOM   2915 1HB  CYS 9 180    -126.421 -93.407 638.595  1.00  6.81           H
ATOM   2916 2HB  CYS 9 180    -127.724 -93.653 637.449  1.00  6.81           H
ATOM   2917  HG  CYS 9 180    -126.846 -95.495 640.056  1.00  6.81           H
ATOM   2918  SG  CYS 9 180    -127.915 -95.174 639.334  1.00  6.81           S
ATOM   2919  HN  CYS 9 180    -124.674 -95.071 638.767  1.00  6.81           H
ATOM   2920  N   ILE 9 181    -124.141 -94.399 636.032  1.00  6.81           N
ATOM   2921  CA  ILE 9 181    -123.388 -93.660 635.033  1.00  6.81           C
ATOM   2922  C   ILE 9 181    -123.896 -94.032 633.638  1.00  6.81           C
ATOM   2923  O   ILE 9 181    -124.193 -93.156 632.828  1.00  6.81           O
ATOM   2924  HA  ILE 9 181    -123.579 -92.600 635.198  1.00  6.81           H
ATOM   2925  HB  ILE 9 181    -121.721 -94.944 635.414  1.00  6.81           H
ATOM   2926  CB  ILE 9 181    -121.886 -93.884 635.220  1.00  6.81           C
ATOM   2927  CG1 ILE 9 181    -121.364 -93.115 636.435  1.00  6.81           C
ATOM   2928 1HG1 ILE 9 181    -121.458 -92.043 636.259  1.00  6.81           H
ATOM   2929 2HG1 ILE 9 181    -121.973 -93.350 637.308  1.00  6.81           H
ATOM   2930  CG2 ILE 9 181    -121.116 -93.534 633.945  1.00  6.81           C
ATOM   2931 1HG2 ILE 9 181    -121.464 -94.163 633.126  1.00  6.81           H
ATOM   2932 2HG2 ILE 9 181    -121.285 -92.486 633.695  1.00  6.81           H
ATOM   2933 3HG2 ILE 9 181    -120.051 -93.702 634.106  1.00  6.81           H
ATOM   2934  CD1 ILE 9 181    -119.902 -93.465 636.718  1.00  6.81           C
ATOM   2935 1HD1 ILE 9 181    -119.815 -94.533 636.917  1.00  6.81           H
ATOM   2936 2HD1 ILE 9 181    -119.292 -93.206 635.852  1.00  6.81           H
ATOM   2937 3HD1 ILE 9 181    -119.556 -92.904 637.586  1.00  6.81           H
ATOM   2938  HN  ILE 9 181    -123.589 -94.963 636.645  1.00  6.81           H
ATOM   2939  N   PRO 9 182    -124.006 -95.332 633.335  1.00  6.81           N
ATOM   2940  CA  PRO 9 182    -124.395 -95.763 631.990  1.00  6.81           C
ATOM   2941  C   PRO 9 182    -125.683 -95.105 631.523  1.00  6.81           C
ATOM   2942  O   PRO 9 182    -125.772 -94.644 630.386  1.00  6.81           O
ATOM   2943  HA  PRO 9 182    -123.640 -95.457 631.266  1.00  6.81           H
ATOM   2944  CB  PRO 9 182    -124.549 -97.279 632.125  1.00  6.81           C
ATOM   2945 1HB  PRO 9 182    -125.575 -97.558 632.368  1.00  6.81           H
ATOM   2946 2HB  PRO 9 182    -124.291 -97.793 631.199  1.00  6.81           H
ATOM   2947  CG  PRO 9 182    -123.587 -97.633 633.253  1.00  6.81           C
ATOM   2948 1HG  PRO 9 182    -123.829 -98.595 633.705  1.00  6.81           H
ATOM   2949 2HG  PRO 9 182    -122.559 -97.711 632.899  1.00  6.81           H
ATOM   2950  CD  PRO 9 182    -123.769 -96.481 634.228  1.00  6.81           C
ATOM   2951 1HD  PRO 9 182    -124.612 -96.647 634.898  1.00  6.81           H
ATOM   2952 2HD  PRO 9 182    -122.889 -96.340 634.856  1.00  6.81           H
ATOM   2953  N   GLU 9 183    -126.655 -95.077 632.422  1.00  6.81           N
ATOM   2954  CA  GLU 9 183    -127.968 -94.550 632.089  1.00  6.81           C
ATOM   2955  C   GLU 9 183    -127.864 -93.076 631.695  1.00  6.81           C
ATOM   2956  O   GLU 9 183    -128.557 -92.622 630.787  1.00  6.81           O
ATOM   2957  HA  GLU 9 183    -128.308 -95.138 631.236  1.00  6.81           H
ATOM   2958  CB  GLU 9 183    -128.946 -94.740 633.251  1.00  6.81           C
ATOM   2959 1HB  GLU 9 183    -128.460 -94.470 634.188  1.00  6.81           H
ATOM   2960 2HB  GLU 9 183    -129.858 -94.174 633.059  1.00  6.81           H
ATOM   2961  CG  GLU 9 183    -129.367 -96.205 633.379  1.00  6.81           C
ATOM   2962 1HG  GLU 9 183    -130.250 -96.279 634.013  1.00  6.81           H
ATOM   2963 2HG  GLU 9 183    -129.644 -96.595 632.400  1.00  6.81           H
ATOM   2964  CD  GLU 9 183    -128.237 -97.051 633.969  1.00  6.81           C
ATOM   2965  OE1 GLU 9 183    -128.387 -98.292 633.952  1.00  6.81           O
ATOM   2966  OE2 GLU 9 183    -127.247 -96.437 634.425  1.00  6.81           O
ATOM   2967  HN  GLU 9 183    -126.558 -95.405 633.362  1.00  6.81           H
ATOM   2968  N   ILE 9 184    -126.992 -92.368 632.399  1.00  6.81           N
ATOM   2969  CA  ILE 9 184    -126.872 -90.932 632.215  1.00  6.81           C
ATOM   2970  C   ILE 9 184    -126.304 -90.646 630.823  1.00  6.81           C
ATOM   2971  O   ILE 9 184    -126.700 -89.679 630.175  1.00  6.81           O
ATOM   2972  HA  ILE 9 184    -127.875 -90.510 632.273  1.00  6.81           H
ATOM   2973  HB  ILE 9 184    -125.129 -90.879 633.454  1.00  6.81           H
ATOM   2974  CB  ILE 9 184    -126.055 -90.313 633.351  1.00  6.81           C
ATOM   2975  CG1 ILE 9 184    -126.800 -90.420 634.684  1.00  6.81           C
ATOM   2976 1HG1 ILE 9 184    -127.620 -89.703 634.704  1.00  6.81           H
ATOM   2977 2HG1 ILE 9 184    -127.241 -91.413 634.779  1.00  6.81           H
ATOM   2978  CG2 ILE 9 184    -125.668 -88.869 633.025  1.00  6.81           C
ATOM   2979 1HG2 ILE 9 184    -125.033 -88.854 632.140  1.00  6.81           H
ATOM   2980 2HG2 ILE 9 184    -126.569 -88.286 632.836  1.00  6.81           H
ATOM   2981 3HG2 ILE 9 184    -125.127 -88.439 633.868  1.00  6.81           H
ATOM   2982  CD1 ILE 9 184    -125.858 -90.159 635.861  1.00  6.81           C
ATOM   2983 1HD1 ILE 9 184    -124.948 -90.746 635.735  1.00  6.81           H
ATOM   2984 2HD1 ILE 9 184    -125.605 -89.099 635.896  1.00  6.81           H
ATOM   2985 3HD1 ILE 9 184    -126.350 -90.447 636.790  1.00  6.81           H
ATOM   2986  HN  ILE 9 184    -126.376 -92.760 633.082  1.00  6.81           H
ATOM   2987  N   LEU 9 185    -125.386 -91.504 630.406  1.00  6.81           N
ATOM   2988  CA  LEU 9 185    -124.605 -91.242 629.208  1.00  6.81           C
ATOM   2989  C   LEU 9 185    -125.478 -91.477 627.974  1.00  6.81           C
ATOM   2990  O   LEU 9 185    -125.556 -90.623 627.092  1.00  6.81           O
ATOM   2991  HA  LEU 9 185    -124.316 -90.191 629.231  1.00  6.81           H
ATOM   2992  CB  LEU 9 185    -123.317 -92.067 629.217  1.00  6.81           C
ATOM   2993 1HB  LEU 9 185    -123.577 -93.108 629.404  1.00  6.81           H
ATOM   2994 2HB  LEU 9 185    -122.874 -92.023 628.222  1.00  6.81           H
ATOM   2995  HG  LEU 9 185    -122.688 -91.731 631.233  1.00  6.81           H
ATOM   2996  CG  LEU 9 185    -122.257 -91.644 630.236  1.00  6.81           C
ATOM   2997  CD1 LEU 9 185    -121.045 -92.577 630.185  1.00  6.81           C
ATOM   2998 1HD1 LEU 9 185    -121.361 -93.596 630.411  1.00  6.81           H
ATOM   2999 2HD1 LEU 9 185    -120.604 -92.546 629.188  1.00  6.81           H
ATOM   3000 3HD1 LEU 9 185    -120.307 -92.254 630.919  1.00  6.81           H
ATOM   3001  CD2 LEU 9 185    -121.861 -90.179 630.040  1.00  6.81           C
ATOM   3002 1HD2 LEU 9 185    -121.456 -90.043 629.037  1.00  6.81           H
ATOM   3003 2HD2 LEU 9 185    -122.739 -89.546 630.166  1.00  6.81           H
ATOM   3004 3HD2 LEU 9 185    -121.106 -89.905 630.777  1.00  6.81           H
ATOM   3005  HN  LEU 9 185    -125.172 -92.364 630.869  1.00  6.81           H
ATOM   3006  N   TYR 9 186    -126.113 -92.640 627.951  1.00  6.81           N
ATOM   3007  CA  TYR 9 186    -126.668 -93.164 626.715  1.00  6.81           C
ATOM   3008  C   TYR 9 186    -128.153 -92.815 626.589  1.00  6.81           C
ATOM   3009  O   TYR 9 186    -128.774 -93.091 625.563  1.00  6.81           O
ATOM   3010  HA  TYR 9 186    -126.125 -92.714 625.884  1.00  6.81           H
ATOM   3011  CB  TYR 9 186    -126.520 -94.685 626.798  1.00  6.81           C
ATOM   3012 1HB  TYR 9 186    -127.038 -95.042 627.688  1.00  6.81           H
ATOM   3013 2HB  TYR 9 186    -127.016 -95.136 625.938  1.00  6.81           H
ATOM   3014  CG  TYR 9 186    -125.068 -95.167 626.842  1.00  6.81           C
ATOM   3015  HD1 TYR 9 186    -124.530 -94.172 625.020  1.00  6.81           H
ATOM   3016  CD1 TYR 9 186    -124.190 -94.803 625.841  1.00  6.81           C
ATOM   3017  HD2 TYR 9 186    -125.332 -96.253 628.671  1.00  6.81           H
ATOM   3018  CD2 TYR 9 186    -124.638 -95.966 627.881  1.00  6.81           C
ATOM   3019  CE1 TYR 9 186    -122.824 -95.256 625.883  1.00  6.81           C
ATOM   3020  HE1 TYR 9 186    -122.120 -94.976 625.099  1.00  6.81           H
ATOM   3021  HE2 TYR 9 186    -122.919 -97.051 628.738  1.00  6.81           H
ATOM   3022  CE2 TYR 9 186    -123.272 -96.419 627.922  1.00  6.81           C
ATOM   3023  CZ  TYR 9 186    -122.432 -96.042 626.921  1.00  6.81           C
ATOM   3024  OH  TYR 9 186    -121.142 -96.471 626.960  1.00  6.81           O
ATOM   3025  HH  TYR 9 186    -120.614 -96.032 626.233  1.00  6.81           H
ATOM   3026  HN  TYR 9 186    -126.250 -93.218 628.755  1.00  6.81           H
ATOM   3027  N   SER 9 187    -128.678 -92.213 627.645  1.00  6.81           N
ATOM   3028  CA  SER 9 187    -130.052 -91.740 627.631  1.00  6.81           C
ATOM   3029  C   SER 9 187    -130.178 -90.528 626.706  1.00  6.81           C
ATOM   3030  O   SER 9 187    -129.544 -89.499 626.933  1.00  6.81           O
ATOM   3031  HA  SER 9 187    -130.641 -92.575 627.251  1.00  6.81           H
ATOM   3032  CB  SER 9 187    -130.526 -91.382 629.041  1.00  6.81           C
ATOM   3033 1HB  SER 9 187    -129.822 -90.684 629.494  1.00  6.81           H
ATOM   3034 2HB  SER 9 187    -131.487 -90.873 628.982  1.00  6.81           H
ATOM   3035  HG  SER 9 187    -129.765 -92.994 629.953  1.00  6.81           H
ATOM   3036  OG  SER 9 187    -130.650 -92.534 629.871  1.00  6.81           O
ATOM   3037  HN  SER 9 187    -128.183 -92.047 628.498  1.00  6.81           H
ATOM   3038  N   GLN 9 188    -131.003 -90.690 625.681  1.00  6.81           N
ATOM   3039  CA  GLN 9 188    -131.302 -89.590 624.780  1.00  6.81           C
ATOM   3040  C   GLN 9 188    -132.720 -89.731 624.223  1.00  6.81           C
ATOM   3041  O   GLN 9 188    -133.369 -90.757 624.421  1.00  6.81           O
ATOM   3042  HA  GLN 9 188    -131.232 -88.689 625.390  1.00  6.81           H
ATOM   3043  CB  GLN 9 188    -130.274 -89.511 623.650  1.00  6.81           C
ATOM   3044 1HB  GLN 9 188    -130.473 -88.634 623.034  1.00  6.81           H
ATOM   3045 2HB  GLN 9 188    -129.276 -89.385 624.070  1.00  6.81           H
ATOM   3046  CG  GLN 9 188    -130.314 -90.771 622.783  1.00  6.81           C
ATOM   3047 1HG  GLN 9 188    -130.261 -91.655 623.418  1.00  6.81           H
ATOM   3048 2HG  GLN 9 188    -131.263 -90.819 622.249  1.00  6.81           H
ATOM   3049  CD  GLN 9 188    -129.158 -90.784 621.781  1.00  6.81           C
ATOM   3050  OE1 GLN 9 188    -128.040 -90.397 622.080  1.00  6.81           O
ATOM   3051  NE2 GLN 9 188    -129.488 -91.249 620.580  1.00  6.81           N
ATOM   3052 1HE2 GLN 9 188    -130.425 -91.551 620.401  1.00  6.81           H
ATOM   3053 2HE2 GLN 9 188    -128.800 -91.298 619.856  1.00  6.81           H
ATOM   3054  HN  GLN 9 188    -131.461 -91.552 625.462  1.00  6.81           H
ATOM   3055  N   ILE 9 189    -133.158 -88.686 623.536  1.00  6.81           N
ATOM   3056  CA  ILE 9 189    -134.461 -88.707 622.892  1.00  6.81           C
ATOM   3057  C   ILE 9 189    -134.304 -89.188 621.448  1.00  6.81           C
ATOM   3058  O   ILE 9 189    -133.498 -88.644 620.694  1.00  6.81           O
ATOM   3059  HA  ILE 9 189    -135.080 -89.426 623.430  1.00  6.81           H
ATOM   3060  HB  ILE 9 189    -134.484 -86.592 622.575  1.00  6.81           H
ATOM   3061  CB  ILE 9 189    -135.141 -87.342 623.015  1.00  6.81           C
ATOM   3062  CG1 ILE 9 189    -135.343 -86.961 624.483  1.00  6.81           C
ATOM   3063 1HG1 ILE 9 189    -136.050 -87.648 624.947  1.00  6.81           H
ATOM   3064 2HG1 ILE 9 189    -134.400 -87.062 625.022  1.00  6.81           H
ATOM   3065  CG2 ILE 9 189    -136.453 -87.311 622.229  1.00  6.81           C
ATOM   3066 1HG2 ILE 9 189    -136.251 -87.506 621.176  1.00  6.81           H
ATOM   3067 2HG2 ILE 9 189    -137.128 -88.074 622.618  1.00  6.81           H
ATOM   3068 3HG2 ILE 9 189    -136.916 -86.329 622.334  1.00  6.81           H
ATOM   3069  CD1 ILE 9 189    -135.859 -85.526 624.611  1.00  6.81           C
ATOM   3070 1HD1 ILE 9 189    -135.137 -84.840 624.167  1.00  6.81           H
ATOM   3071 2HD1 ILE 9 189    -136.813 -85.435 624.092  1.00  6.81           H
ATOM   3072 3HD1 ILE 9 189    -135.993 -85.281 625.664  1.00  6.81           H
ATOM   3073  HN  ILE 9 189    -132.641 -87.839 623.416  1.00  6.81           H
ATOM   3074  N   LYS 9 190    -135.086 -90.201 621.107  1.00  6.81           N
ATOM   3075  CA  LYS 9 190    -135.143 -90.674 619.734  1.00  6.81           C
ATOM   3076  C   LYS 9 190    -136.487 -90.279 619.119  1.00  6.81           C
ATOM   3077  O   LYS 9 190    -137.539 -90.527 619.706  1.00  6.81           O
ATOM   3078  HA  LYS 9 190    -134.349 -90.170 619.182  1.00  6.81           H
ATOM   3079  CB  LYS 9 190    -134.855 -92.175 619.671  1.00  6.81           C
ATOM   3080 1HB  LYS 9 190    -133.929 -92.395 620.203  1.00  6.81           H
ATOM   3081 2HB  LYS 9 190    -135.650 -92.723 620.178  1.00  6.81           H
ATOM   3082  CG  LYS 9 190    -134.743 -92.652 618.222  1.00  6.81           C
ATOM   3083 1HG  LYS 9 190    -135.651 -92.389 617.678  1.00  6.81           H
ATOM   3084 2HG  LYS 9 190    -133.917 -92.140 617.730  1.00  6.81           H
ATOM   3085  CD  LYS 9 190    -134.524 -94.165 618.158  1.00  6.81           C
ATOM   3086 1HD  LYS 9 190    -133.511 -94.403 618.481  1.00  6.81           H
ATOM   3087 2HD  LYS 9 190    -135.204 -94.664 618.847  1.00  6.81           H
ATOM   3088  CE  LYS 9 190    -134.749 -94.692 616.739  1.00  6.81           C
ATOM   3089 1HE  LYS 9 190    -135.558 -94.137 616.263  1.00  6.81           H
ATOM   3090 2HE  LYS 9 190    -133.854 -94.530 616.138  1.00  6.81           H
ATOM   3091  NZ  LYS 9 190    -135.080 -96.134 616.768  1.00  6.81           N
ATOM   3092 1HZ  LYS 9 190    -134.617 -96.602 615.997  1.00  6.81           H
ATOM   3093 2HZ  LYS 9 190    -134.765 -96.535 617.645  1.00  6.81           H
ATOM   3094 3HZ  LYS 9 190    -136.083 -96.253 616.683  1.00  6.81           H
ATOM   3095  HN  LYS 9 190    -135.672 -90.696 621.749  1.00  6.81           H
ATOM   3096  N   GLU 9 191    -136.408 -89.670 617.945  1.00  6.81           N
ATOM   3097  CA  GLU 9 191    -137.605 -89.358 617.182  1.00  6.81           C
ATOM   3098  C   GLU 9 191    -137.843 -90.423 616.109  1.00  6.81           C
ATOM   3099  O   GLU 9 191    -137.028 -90.589 615.202  1.00  6.81           O
ATOM   3100  HA  GLU 9 191    -138.421 -89.372 617.904  1.00  6.81           H
ATOM   3101  CB  GLU 9 191    -137.510 -87.964 616.559  1.00  6.81           C
ATOM   3102 1HB  GLU 9 191    -136.528 -87.831 616.104  1.00  6.81           H
ATOM   3103 2HB  GLU 9 191    -138.332 -87.818 615.858  1.00  6.81           H
ATOM   3104  CG  GLU 9 191    -137.653 -86.876 617.625  1.00  6.81           C
ATOM   3105 1HG  GLU 9 191    -138.539 -87.070 618.230  1.00  6.81           H
ATOM   3106 2HG  GLU 9 191    -136.796 -86.905 618.297  1.00  6.81           H
ATOM   3107  CD  GLU 9 191    -137.759 -85.491 616.984  1.00  6.81           C
ATOM   3108  OE1 GLU 9 191    -137.922 -84.520 617.754  1.00  6.81           O
ATOM   3109  OE2 GLU 9 191    -137.674 -85.434 615.738  1.00  6.81           O
ATOM   3110  HN  GLU 9 191    -135.549 -89.392 617.516  1.00  6.81           H
ATOM   3111  N   GLU 9 192    -138.963 -91.117 616.248  1.00  6.81           N
ATOM   3112  CA  GLU 9 192    -139.316 -92.165 615.305  1.00  6.81           C
ATOM   3113  C   GLU 9 192    -140.759 -91.986 614.829  1.00  6.81           C
ATOM   3114  O   GLU 9 192    -141.669 -91.830 615.641  1.00  6.81           O
ATOM   3115  HA  GLU 9 192    -138.631 -92.042 614.466  1.00  6.81           H
ATOM   3116  CB  GLU 9 192    -139.110 -93.550 615.922  1.00  6.81           C
ATOM   3117 1HB  GLU 9 192    -138.084 -93.644 616.280  1.00  6.81           H
ATOM   3118 2HB  GLU 9 192    -139.855 -93.721 616.699  1.00  6.81           H
ATOM   3119  CG  GLU 9 192    -139.315 -94.651 614.879  1.00  6.81           C
ATOM   3120 1HG  GLU 9 192    -140.352 -94.987 614.900  1.00  6.81           H
ATOM   3121 2HG  GLU 9 192    -139.129 -94.251 613.882  1.00  6.81           H
ATOM   3122  CD  GLU 9 192    -138.383 -95.836 615.142  1.00  6.81           C
ATOM   3123  OE1 GLU 9 192    -138.063 -96.535 614.157  1.00  6.81           O
ATOM   3124  OE2 GLU 9 192    -138.013 -96.015 616.323  1.00  6.81           O
ATOM   3125  HN  GLU 9 192    -139.621 -90.974 616.987  1.00  6.81           H
ATOM   3126  N   SER 9 193    -140.922 -92.015 613.514  1.00  6.81           N
ATOM   3127  CA  SER 9 193    -142.246 -91.929 612.923  1.00  6.81           C
ATOM   3128  C   SER 9 193    -143.006 -90.739 613.511  1.00  6.81           C
ATOM   3129  O   SER 9 193    -144.235 -90.750 613.569  1.00  6.81           O
ATOM   3130  HA  SER 9 193    -142.077 -91.785 611.855  1.00  6.81           H
ATOM   3131  CB  SER 9 193    -143.033 -93.223 613.143  1.00  6.81           C
ATOM   3132 1HB  SER 9 193    -144.084 -93.052 612.911  1.00  6.81           H
ATOM   3133 2HB  SER 9 193    -142.674 -93.987 612.453  1.00  6.81           H
ATOM   3134  HG  SER 9 193    -143.314 -94.612 614.556  1.00  6.81           H
ATOM   3135  OG  SER 9 193    -142.914 -93.699 614.481  1.00  6.81           O
ATOM   3136  HN  SER 9 193    -140.171 -92.096 612.859  1.00  6.81           H
ATOM   3137  N   GLY 9 194    -142.244 -89.741 613.933  1.00  6.81           N
ATOM   3138  CA  GLY 9 194    -142.832 -88.513 614.441  1.00  6.81           C
ATOM   3139  C   GLY 9 194    -143.192 -88.649 615.922  1.00  6.81           C
ATOM   3140  O   GLY 9 194    -143.849 -87.776 616.487  1.00  6.81           O
ATOM   3141 1HA  GLY 9 194    -142.132 -87.688 614.307  1.00  6.81           H
ATOM   3142 2HA  GLY 9 194    -143.725 -88.269 613.866  1.00  6.81           H
ATOM   3143  HN  GLY 9 194    -141.244 -89.762 613.932  1.00  6.81           H
ATOM   3144  N   ILE 9 195    -142.745 -89.750 616.508  1.00  6.81           N
ATOM   3145  CA  ILE 9 195    -142.947 -89.976 617.929  1.00  6.81           C
ATOM   3146  C   ILE 9 195    -141.618 -89.796 618.664  1.00  6.81           C
ATOM   3147  O   ILE 9 195    -140.623 -90.431 618.319  1.00  6.81           O
ATOM   3148  HA  ILE 9 195    -143.644 -89.217 618.284  1.00  6.81           H
ATOM   3149  HB  ILE 9 195    -142.937 -92.109 617.777  1.00  6.81           H
ATOM   3150  CB  ILE 9 195    -143.602 -91.338 618.167  1.00  6.81           C
ATOM   3151  CG1 ILE 9 195    -144.923 -91.452 617.404  1.00  6.81           C
ATOM   3152 1HG1 ILE 9 195    -145.636 -90.725 617.793  1.00  6.81           H
ATOM   3153 2HG1 ILE 9 195    -144.763 -91.211 616.353  1.00  6.81           H
ATOM   3154  CG2 ILE 9 195    -143.778 -91.608 619.662  1.00  6.81           C
ATOM   3155 1HG2 ILE 9 195    -142.804 -91.599 620.151  1.00  6.81           H
ATOM   3156 2HG2 ILE 9 195    -144.411 -90.835 620.099  1.00  6.81           H
ATOM   3157 3HG2 ILE 9 195    -144.245 -92.583 619.803  1.00  6.81           H
ATOM   3158  CD1 ILE 9 195    -145.507 -92.861 617.527  1.00  6.81           C
ATOM   3159 1HD1 ILE 9 195    -144.802 -93.584 617.115  1.00  6.81           H
ATOM   3160 2HD1 ILE 9 195    -145.689 -93.089 618.577  1.00  6.81           H
ATOM   3161 3HD1 ILE 9 195    -146.446 -92.915 616.975  1.00  6.81           H
ATOM   3162  HN  ILE 9 195    -142.254 -90.478 616.030  1.00  6.81           H
ATOM   3163  N   ALA 9 196    -141.644 -88.926 619.664  1.00  6.81           N
ATOM   3164  CA  ALA 9 196    -140.476 -88.714 620.502  1.00  6.81           C
ATOM   3165  C   ALA 9 196    -140.433 -89.788 621.590  1.00  6.81           C
ATOM   3166  O   ALA 9 196    -141.408 -89.982 622.315  1.00  6.81           O
ATOM   3167  HA  ALA 9 196    -139.593 -88.812 619.871  1.00  6.81           H
ATOM   3168  CB  ALA 9 196    -140.514 -87.298 621.081  1.00  6.81           C
ATOM   3169 1HB  ALA 9 196    -140.514 -86.573 620.267  1.00  6.81           H
ATOM   3170 2HB  ALA 9 196    -141.417 -87.174 621.678  1.00  6.81           H
ATOM   3171 3HB  ALA 9 196    -139.638 -87.140 621.709  1.00  6.81           H
ATOM   3172  HN  ALA 9 196    -142.443 -88.374 619.904  1.00  6.81           H
ATOM   3173  N   ILE 9 197    -139.293 -90.458 621.671  1.00  6.81           N
ATOM   3174  CA  ILE 9 197    -139.134 -91.555 622.611  1.00  6.81           C
ATOM   3175  C   ILE 9 197    -137.870 -91.328 623.443  1.00  6.81           C
ATOM   3176  O   ILE 9 197    -136.793 -91.103 622.894  1.00  6.81           O
ATOM   3177  HA  ILE 9 197    -139.995 -91.540 623.279  1.00  6.81           H
ATOM   3178  HB  ILE 9 197    -138.329 -92.909 621.165  1.00  6.81           H
ATOM   3179  CB  ILE 9 197    -139.154 -92.897 621.877  1.00  6.81           C
ATOM   3180  CG1 ILE 9 197    -140.446 -93.064 621.075  1.00  6.81           C
ATOM   3181 1HG1 ILE 9 197    -141.302 -93.039 621.748  1.00  6.81           H
ATOM   3182 2HG1 ILE 9 197    -140.559 -92.229 620.384  1.00  6.81           H
ATOM   3183  CG2 ILE 9 197    -138.928 -94.057 622.849  1.00  6.81           C
ATOM   3184 1HG2 ILE 9 197    -137.961 -93.940 623.336  1.00  6.81           H
ATOM   3185 2HG2 ILE 9 197    -139.717 -94.058 623.601  1.00  6.81           H
ATOM   3186 3HG2 ILE 9 197    -138.947 -94.999 622.301  1.00  6.81           H
ATOM   3187  CD1 ILE 9 197    -140.441 -94.381 620.295  1.00  6.81           C
ATOM   3188 1HD1 ILE 9 197    -139.597 -94.392 619.605  1.00  6.81           H
ATOM   3189 2HD1 ILE 9 197    -140.351 -95.215 620.992  1.00  6.81           H
ATOM   3190 3HD1 ILE 9 197    -141.371 -94.474 619.734  1.00  6.81           H
ATOM   3191  HN  ILE 9 197    -138.489 -90.263 621.109  1.00  6.81           H
ATOM   3192  N   CYS 9 198    -138.045 -91.395 624.755  1.00  6.81           N
ATOM   3193  CA  CYS 9 198    -136.910 -91.373 625.663  1.00  6.81           C
ATOM   3194  C   CYS 9 198    -136.359 -92.795 625.778  1.00  6.81           C
ATOM   3195  O   CYS 9 198    -137.026 -93.682 626.308  1.00  6.81           O
ATOM   3196  HA  CYS 9 198    -136.170 -90.705 625.223  1.00  6.81           H
ATOM   3197  CB  CYS 9 198    -137.290 -90.796 627.028  1.00  6.81           C
ATOM   3198 1HB  CYS 9 198    -137.486 -89.727 626.939  1.00  6.81           H
ATOM   3199 2HB  CYS 9 198    -138.209 -91.260 627.386  1.00  6.81           H
ATOM   3200  SG  CYS 9 198    -135.937 -91.084 628.227  1.00  6.81           S
ATOM   3201  HN  CYS 9 198    -138.939 -91.463 625.198  1.00  6.81           H
ATOM   3202  N   THR 9 199    -135.147 -92.968 625.272  1.00  6.81           N
ATOM   3203  CA  THR 9 199    -134.549 -94.291 625.195  1.00  6.81           C
ATOM   3204  C   THR 9 199    -133.030 -94.200 625.351  1.00  6.81           C
ATOM   3205  O   THR 9 199    -132.459 -93.113 625.278  1.00  6.81           O
ATOM   3206  HA  THR 9 199    -134.922 -94.885 626.030  1.00  6.81           H
ATOM   3207  HB  THR 9 199    -136.051 -94.771 623.701  1.00  6.81           H
ATOM   3208  CB  THR 9 199    -134.988 -94.932 623.877  1.00  6.81           C
ATOM   3209  OG1 THR 9 199    -134.583 -96.292 624.001  1.00  6.81           O
ATOM   3210  HG1 THR 9 199    -134.926 -96.823 623.226  1.00  6.81           H
ATOM   3211  CG2 THR 9 199    -134.189 -94.413 622.679  1.00  6.81           C
ATOM   3212 1HG2 THR 9 199    -133.131 -94.634 622.825  1.00  6.81           H
ATOM   3213 2HG2 THR 9 199    -134.326 -93.335 622.591  1.00  6.81           H
ATOM   3214 3HG2 THR 9 199    -134.540 -94.900 621.770  1.00  6.81           H
ATOM   3215  HN  THR 9 199    -134.577 -92.226 624.919  1.00  6.81           H
ATOM   3216  N   MET 9 200    -132.419 -95.356 625.563  1.00  6.81           N
ATOM   3217  CA  MET 9 200    -130.969 -95.448 625.558  1.00  6.81           C
ATOM   3218  C   MET 9 200    -130.452 -95.886 624.186  1.00  6.81           C
ATOM   3219  O   MET 9 200    -130.866 -96.919 623.664  1.00  6.81           O
ATOM   3220  HA  MET 9 200    -130.610 -94.443 625.785  1.00  6.81           H
ATOM   3221  CB  MET 9 200    -130.517 -96.453 626.619  1.00  6.81           C
ATOM   3222 1HB  MET 9 200    -131.162 -97.331 626.592  1.00  6.81           H
ATOM   3223 2HB  MET 9 200    -129.506 -96.794 626.395  1.00  6.81           H
ATOM   3224  CG  MET 9 200    -130.553 -95.829 628.016  1.00  6.81           C
ATOM   3225 1HG  MET 9 200    -129.932 -94.934 628.040  1.00  6.81           H
ATOM   3226 2HG  MET 9 200    -131.569 -95.518 628.258  1.00  6.81           H
ATOM   3227  SD  MET 9 200    -129.972 -97.006 629.225  1.00  6.81           S
ATOM   3228  CE  MET 9 200    -131.383 -98.098 629.298  1.00  6.81           C
ATOM   3229 1HE  MET 9 200    -132.262 -97.536 629.613  1.00  6.81           H
ATOM   3230 2HE  MET 9 200    -131.561 -98.527 628.312  1.00  6.81           H
ATOM   3231 3HE  MET 9 200    -131.187 -98.898 630.012  1.00  6.81           H
ATOM   3232  HN  MET 9 200    -132.896 -96.218 625.735  1.00  6.81           H
ATOM   3233  N   VAL 9 201    -129.553 -95.078 623.642  1.00  6.81           N
ATOM   3234  CA  VAL 9 201    -128.959 -95.381 622.351  1.00  6.81           C
ATOM   3235  C   VAL 9 201    -127.438 -95.464 622.502  1.00  6.81           C
ATOM   3236  O   VAL 9 201    -126.839 -94.674 623.229  1.00  6.81           O
ATOM   3237  HA  VAL 9 201    -129.334 -96.355 622.037  1.00  6.81           H
ATOM   3238  HB  VAL 9 201    -128.956 -93.388 621.587  1.00  6.81           H
ATOM   3239  CB  VAL 9 201    -129.401 -94.346 621.315  1.00  6.81           C
ATOM   3240  CG1 VAL 9 201    -128.897 -94.717 619.919  1.00  6.81           C
ATOM   3241 1HG1 VAL 9 201    -127.808 -94.762 619.926  1.00  6.81           H
ATOM   3242 2HG1 VAL 9 201    -129.299 -95.690 619.635  1.00  6.81           H
ATOM   3243 3HG1 VAL 9 201    -129.225 -93.965 619.202  1.00  6.81           H
ATOM   3244  CG2 VAL 9 201    -130.921 -94.177 621.323  1.00  6.81           C
ATOM   3245 1HG2 VAL 9 201    -131.394 -95.131 621.087  1.00  6.81           H
ATOM   3246 2HG2 VAL 9 201    -131.245 -93.845 622.309  1.00  6.81           H
ATOM   3247 3HG2 VAL 9 201    -131.208 -93.436 620.577  1.00  6.81           H
ATOM   3248  HN  VAL 9 201    -129.233 -94.231 624.067  1.00  6.81           H
ATOM   3249  N   TYR 9 202    -126.859 -96.430 621.804  1.00  6.81           N
ATOM   3250  CA  TYR 9 202    -125.423 -96.646 621.874  1.00  6.81           C
ATOM   3251  C   TYR 9 202    -124.750 -96.297 620.546  1.00  6.81           C
ATOM   3252  O   TYR 9 202    -124.664 -97.135 619.650  1.00  6.81           O
ATOM   3253  HA  TYR 9 202    -125.024 -96.000 622.656  1.00  6.81           H
ATOM   3254  CB  TYR 9 202    -125.235 -98.139 622.151  1.00  6.81           C
ATOM   3255 1HB  TYR 9 202    -125.607 -98.706 621.298  1.00  6.81           H
ATOM   3256 2HB  TYR 9 202    -124.169 -98.351 622.234  1.00  6.81           H
ATOM   3257  CG  TYR 9 202    -125.938 -98.631 623.418  1.00  6.81           C
ATOM   3258  HD1 TYR 9 202    -124.273 -98.181 624.691  1.00  6.81           H
ATOM   3259  CD1 TYR 9 202    -125.288 -98.575 624.634  1.00  6.81           C
ATOM   3260  HD2 TYR 9 202    -127.737 -99.173 622.384  1.00  6.81           H
ATOM   3261  CD2 TYR 9 202    -127.223 -99.130 623.344  1.00  6.81           C
ATOM   3262  CE1 TYR 9 202    -125.949 -99.038 625.826  1.00  6.81           C
ATOM   3263  HE1 TYR 9 202    -125.447 -99.000 626.792  1.00  6.81           H
ATOM   3264  HE2 TYR 9 202    -128.899 -99.989 624.493  1.00  6.81           H
ATOM   3265  CE2 TYR 9 202    -127.884 -99.592 624.537  1.00  6.81           C
ATOM   3266  CZ  TYR 9 202    -127.215 -99.524 625.718  1.00  6.81           C
ATOM   3267  OH  TYR 9 202    -127.840 -99.961 626.845  1.00  6.81           O
ATOM   3268  HH  TYR 9 202    -128.768-100.263 626.625  1.00  6.81           H
ATOM   3269  HN  TYR 9 202    -127.351 -97.056 621.199  1.00  6.81           H
ATOM   3270  N   PRO 9 203    -124.263 -95.058 620.394  1.00  6.81           N
ATOM   3271  CA  PRO 9 203    -123.864 -94.560 619.075  1.00  6.81           C
ATOM   3272  C   PRO 9 203    -122.625 -95.263 618.544  1.00  6.81           C
ATOM   3273  O   PRO 9 203    -122.113 -94.909 617.483  1.00  6.81           O
ATOM   3274  HA  PRO 9 203    -124.644 -94.768 618.343  1.00  6.81           H
ATOM   3275  CB  PRO 9 203    -123.614 -93.069 619.311  1.00  6.81           C
ATOM   3276 1HB  PRO 9 203    -122.823 -92.688 618.665  1.00  6.81           H
ATOM   3277 2HB  PRO 9 203    -124.505 -92.476 619.106  1.00  6.81           H
ATOM   3278  CG  PRO 9 203    -123.225 -92.998 620.760  1.00  6.81           C
ATOM   3279 1HG  PRO 9 203    -122.160 -93.193 620.892  1.00  6.81           H
ATOM   3280 2HG  PRO 9 203    -123.421 -92.009 621.173  1.00  6.81           H
ATOM   3281  CD  PRO 9 203    -124.055 -94.045 621.444  1.00  6.81           C
ATOM   3282 1HD  PRO 9 203    -123.540 -94.463 622.310  1.00  6.81           H
ATOM   3283 2HD  PRO 9 203    -125.000 -93.636 621.801  1.00  6.81           H
ATOM   3284  N   SER 9 204    -122.172 -96.249 619.304  1.00  6.81           N
ATOM   3285  CA  SER 9 204    -120.892 -96.880 619.028  1.00  6.81           C
ATOM   3286  C   SER 9 204    -121.008 -97.781 617.796  1.00  6.81           C
ATOM   3287  O   SER 9 204    -122.084 -98.296 617.499  1.00  6.81           O
ATOM   3288  HA  SER 9 204    -120.201 -96.059 618.837  1.00  6.81           H
ATOM   3289  CB  SER 9 204    -120.404 -97.687 620.232  1.00  6.81           C
ATOM   3290 1HB  SER 9 204    -119.438 -98.135 620.001  1.00  6.81           H
ATOM   3291 2HB  SER 9 204    -120.251 -97.018 621.079  1.00  6.81           H
ATOM   3292  HG  SER 9 204    -120.867 -99.400 621.158  1.00  6.81           H
ATOM   3293  OG  SER 9 204    -121.326 -98.711 620.598  1.00  6.81           O
ATOM   3294  HN  SER 9 204    -122.662 -96.617 620.094  1.00  6.81           H
ATOM   3295  N   ASP 9 205    -119.884 -97.943 617.114  1.00  6.81           N
ATOM   3296  CA  ASP 9 205    -119.820 -98.854 615.984  1.00  6.81           C
ATOM   3297  C   ASP 9 205    -120.096-100.279 616.467  1.00  6.81           C
ATOM   3298  O   ASP 9 205    -120.638-101.096 615.724  1.00  6.81           O
ATOM   3299  HA  ASP 9 205    -120.576 -98.497 615.284  1.00  6.81           H
ATOM   3300  CB  ASP 9 205    -118.432 -98.834 615.338  1.00  6.81           C
ATOM   3301 1HB  ASP 9 205    -117.672 -99.018 616.097  1.00  6.81           H
ATOM   3302 2HB  ASP 9 205    -118.356 -99.639 614.608  1.00  6.81           H
ATOM   3303  CG  ASP 9 205    -118.165 -97.491 614.655  1.00  6.81           C
ATOM   3304  OD1 ASP 9 205    -119.102 -96.995 613.994  1.00  6.81           O
ATOM   3305  OD2 ASP 9 205    -117.029 -96.992 614.810  1.00  6.81           O
ATOM   3306  HN  ASP 9 205    -119.030 -97.466 617.321  1.00  6.81           H
ATOM   3307  N   GLU 9 206    -119.710-100.534 617.708  1.00  6.81           N
ATOM   3308  CA  GLU 9 206    -119.970-101.825 618.322  1.00  6.81           C
ATOM   3309  C   GLU 9 206    -121.116-101.713 619.330  1.00  6.81           C
ATOM   3310  O   GLU 9 206    -121.048-102.282 620.418  1.00  6.81           O
ATOM   3311  HA  GLU 9 206    -120.261-102.483 617.503  1.00  6.81           H
ATOM   3312  CB  GLU 9 206    -118.708-102.380 618.987  1.00  6.81           C
ATOM   3313 1HB  GLU 9 206    -118.329-101.662 619.713  1.00  6.81           H
ATOM   3314 2HB  GLU 9 206    -118.920-103.359 619.418  1.00  6.81           H
ATOM   3315  CG  GLU 9 206    -117.596-102.595 617.958  1.00  6.81           C
ATOM   3316 1HG  GLU 9 206    -117.424-101.671 617.405  1.00  6.81           H
ATOM   3317 2HG  GLU 9 206    -116.665-102.839 618.469  1.00  6.81           H
ATOM   3318  CD  GLU 9 206    -117.960-103.718 616.984  1.00  6.81           C
ATOM   3319  OE1 GLU 9 206    -117.886-103.457 615.764  1.00  6.81           O
ATOM   3320  OE2 GLU 9 206    -118.302-104.812 617.482  1.00  6.81           O
ATOM   3321  HN  GLU 9 206    -119.230 -99.878 618.291  1.00  6.81           H
ATOM   3322  N   SER 9 207    -122.142-100.976 618.931  1.00  6.81           N
ATOM   3323  CA  SER 9 207    -123.232-100.657 619.838  1.00  6.81           C
ATOM   3324  C   SER 9 207    -123.842-101.945 620.395  1.00  6.81           C
ATOM   3325  O   SER 9 207    -124.317-101.971 621.530  1.00  6.81           O
ATOM   3326  HA  SER 9 207    -122.780-100.071 620.638  1.00  6.81           H
ATOM   3327  CB  SER 9 207    -124.305 -99.821 619.137  1.00  6.81           C
ATOM   3328 1HB  SER 9 207    -125.192 -99.769 619.768  1.00  6.81           H
ATOM   3329 2HB  SER 9 207    -123.944 -98.801 619.010  1.00  6.81           H
ATOM   3330  HG  SER 9 207    -125.241 -99.718 617.372  1.00  6.81           H
ATOM   3331  OG  SER 9 207    -124.657-100.361 617.867  1.00  6.81           O
ATOM   3332  HN  SER 9 207    -122.235-100.599 618.010  1.00  6.81           H
ATOM   3333  N   THR 9 208    -123.810-102.982 619.571  1.00  6.81           N
ATOM   3334  CA  THR 9 208    -124.339-104.274 619.974  1.00  6.81           C
ATOM   3335  C   THR 9 208    -123.546-104.830 621.159  1.00  6.81           C
ATOM   3336  O   THR 9 208    -124.128-105.271 622.148  1.00  6.81           O
ATOM   3337  HA  THR 9 208    -125.365-104.135 620.313  1.00  6.81           H
ATOM   3338  HB  THR 9 208    -123.308-105.351 618.393  1.00  6.81           H
ATOM   3339  CB  THR 9 208    -124.325-105.193 618.750  1.00  6.81           C
ATOM   3340  OG1 THR 9 208    -125.208-104.557 617.829  1.00  6.81           O
ATOM   3341  HG1 THR 9 208    -126.138-104.547 618.198  1.00  6.81           H
ATOM   3342  CG2 THR 9 208    -124.985-106.545 619.026  1.00  6.81           C
ATOM   3343 1HG2 THR 9 208    -124.366-107.117 619.717  1.00  6.81           H
ATOM   3344 2HG2 THR 9 208    -125.089-107.096 618.091  1.00  6.81           H
ATOM   3345 3HG2 THR 9 208    -125.969-106.387 619.466  1.00  6.81           H
ATOM   3346  HN  THR 9 208    -123.433-102.950 618.646  1.00  6.81           H
ATOM   3347  N   LYS 9 209    -122.229-104.789 621.019  1.00  6.81           N
ATOM   3348  CA  LYS 9 209    -121.350-105.267 622.073  1.00  6.81           C
ATOM   3349  C   LYS 9 209    -121.524-104.388 623.314  1.00  6.81           C
ATOM   3350  O   LYS 9 209    -121.541-104.890 624.436  1.00  6.81           O
ATOM   3351  HA  LYS 9 209    -121.660-106.281 622.322  1.00  6.81           H
ATOM   3352  CB  LYS 9 209    -119.906-105.345 621.572  1.00  6.81           C
ATOM   3353 1HB  LYS 9 209    -119.617-104.390 621.134  1.00  6.81           H
ATOM   3354 2HB  LYS 9 209    -119.235-105.525 622.412  1.00  6.81           H
ATOM   3355  CG  LYS 9 209    -119.745-106.458 620.535  1.00  6.81           C
ATOM   3356 1HG  LYS 9 209    -120.116-107.397 620.944  1.00  6.81           H
ATOM   3357 2HG  LYS 9 209    -120.350-106.232 619.657  1.00  6.81           H
ATOM   3358  CD  LYS 9 209    -118.280-106.617 620.125  1.00  6.81           C
ATOM   3359 1HD  LYS 9 209    -117.876-105.652 619.821  1.00  6.81           H
ATOM   3360 2HD  LYS 9 209    -117.693-106.952 620.981  1.00  6.81           H
ATOM   3361  CE  LYS 9 209    -118.137-107.620 618.978  1.00  6.81           C
ATOM   3362 1HE  LYS 9 209    -118.042-108.629 619.379  1.00  6.81           H
ATOM   3363 2HE  LYS 9 209    -119.036-107.606 618.362  1.00  6.81           H
ATOM   3364  NZ  LYS 9 209    -116.955-107.295 618.149  1.00  6.81           N
ATOM   3365 1HZ  LYS 9 209    -116.830-108.012 617.443  1.00  6.81           H
ATOM   3366 2HZ  LYS 9 209    -117.094-106.397 617.699  1.00  6.81           H
ATOM   3367 3HZ  LYS 9 209    -116.131-107.254 618.738  1.00  6.81           H
ATOM   3368  HN  LYS 9 209    -121.763-104.438 620.207  1.00  6.81           H
ATOM   3369  N   LEU 9 210    -121.648-103.092 623.069  1.00  6.81           N
ATOM   3370  CA  LEU 9 210    -121.777-102.135 624.154  1.00  6.81           C
ATOM   3371  C   LEU 9 210    -123.092-102.385 624.895  1.00  6.81           C
ATOM   3372  O   LEU 9 210    -123.115-102.441 626.124  1.00  6.81           O
ATOM   3373  HA  LEU 9 210    -120.952-102.311 624.845  1.00  6.81           H
ATOM   3374  CB  LEU 9 210    -121.630-100.705 623.629  1.00  6.81           C
ATOM   3375 1HB  LEU 9 210    -120.677-100.629 623.104  1.00  6.81           H
ATOM   3376 2HB  LEU 9 210    -122.414-100.527 622.893  1.00  6.81           H
ATOM   3377  HG  LEU 9 210    -122.635 -99.687 625.218  1.00  6.81           H
ATOM   3378  CG  LEU 9 210    -121.693 -99.594 624.679  1.00  6.81           C
ATOM   3379  CD1 LEU 9 210    -120.568 -99.746 625.705  1.00  6.81           C
ATOM   3380 1HD1 LEU 9 210    -120.663-100.708 626.208  1.00  6.81           H
ATOM   3381 2HD1 LEU 9 210    -119.604 -99.694 625.199  1.00  6.81           H
ATOM   3382 3HD1 LEU 9 210    -120.636 -98.944 626.440  1.00  6.81           H
ATOM   3383  CD2 LEU 9 210    -121.684 -98.214 624.018  1.00  6.81           C
ATOM   3384 1HD2 LEU 9 210    -120.769 -98.095 623.438  1.00  6.81           H
ATOM   3385 2HD2 LEU 9 210    -122.547 -98.121 623.359  1.00  6.81           H
ATOM   3386 3HD2 LEU 9 210    -121.729 -97.443 624.787  1.00  6.81           H
ATOM   3387  HN  LEU 9 210    -121.660-102.695 622.151  1.00  6.81           H
ATOM   3388  N   LYS 9 211    -124.155-102.528 624.117  1.00  6.81           N
ATOM   3389  CA  LYS 9 211    -125.474-102.745 624.685  1.00  6.81           C
ATOM   3390  C   LYS 9 211    -125.449-103.999 625.561  1.00  6.81           C
ATOM   3391  O   LYS 9 211    -125.901-103.972 626.704  1.00  6.81           O
ATOM   3392  HA  LYS 9 211    -125.702-101.887 625.318  1.00  6.81           H
ATOM   3393  CB  LYS 9 211    -126.533-102.787 623.581  1.00  6.81           C
ATOM   3394 1HB  LYS 9 211    -126.526-101.847 623.029  1.00  6.81           H
ATOM   3395 2HB  LYS 9 211    -126.290-103.576 622.870  1.00  6.81           H
ATOM   3396  CG  LYS 9 211    -127.925-103.030 624.166  1.00  6.81           C
ATOM   3397 1HG  LYS 9 211    -127.965-104.021 624.618  1.00  6.81           H
ATOM   3398 2HG  LYS 9 211    -128.122-102.310 624.959  1.00  6.81           H
ATOM   3399  CD  LYS 9 211    -129.002-102.914 623.085  1.00  6.81           C
ATOM   3400 1HD  LYS 9 211    -128.931-101.940 622.600  1.00  6.81           H
ATOM   3401 2HD  LYS 9 211    -128.832-103.666 622.315  1.00  6.81           H
ATOM   3402  CE  LYS 9 211    -130.400-103.092 623.681  1.00  6.81           C
ATOM   3403 1HE  LYS 9 211    -130.488-104.083 624.126  1.00  6.81           H
ATOM   3404 2HE  LYS 9 211    -130.555-102.369 624.482  1.00  6.81           H
ATOM   3405  NZ  LYS 9 211    -131.435-102.916 622.638  1.00  6.81           N
ATOM   3406 1HZ  LYS 9 211    -132.354-102.988 623.059  1.00  6.81           H
ATOM   3407 2HZ  LYS 9 211    -131.330-102.003 622.209  1.00  6.81           H
ATOM   3408 3HZ  LYS 9 211    -131.329-103.636 621.932  1.00  6.81           H
ATOM   3409  HN  LYS 9 211    -124.124-102.498 623.118  1.00  6.81           H
ATOM   3410  N   SER 9 212    -124.914-105.069 624.990  1.00  6.81           N
ATOM   3411  CA  SER 9 212    -124.911-106.355 625.667  1.00  6.81           C
ATOM   3412  C   SER 9 212    -124.048-106.279 626.929  1.00  6.81           C
ATOM   3413  O   SER 9 212    -124.386-106.873 627.952  1.00  6.81           O
ATOM   3414  HA  SER 9 212    -125.952-106.548 625.926  1.00  6.81           H
ATOM   3415  CB  SER 9 212    -124.402-107.463 624.742  1.00  6.81           C
ATOM   3416 1HB  SER 9 212    -124.500-108.426 625.243  1.00  6.81           H
ATOM   3417 2HB  SER 9 212    -125.026-107.504 623.849  1.00  6.81           H
ATOM   3418  HG  SER 9 212    -122.744-107.997 623.757  1.00  6.81           H
ATOM   3419  OG  SER 9 212    -123.044-107.260 624.363  1.00  6.81           O
ATOM   3420  HN  SER 9 212    -124.491-105.067 624.084  1.00  6.81           H
ATOM   3421  N   ALA 9 213    -122.951-105.545 626.814  1.00  6.81           N
ATOM   3422  CA  ALA 9 213    -122.050-105.365 627.939  1.00  6.81           C
ATOM   3423  C   ALA 9 213    -122.784-104.632 629.064  1.00  6.81           C
ATOM   3424  O   ALA 9 213    -122.756-105.066 630.215  1.00  6.81           O
ATOM   3425  HA  ALA 9 213    -121.758-106.355 628.292  1.00  6.81           H
ATOM   3426  CB  ALA 9 213    -120.798-104.618 627.477  1.00  6.81           C
ATOM   3427 1HB  ALA 9 213    -120.297-105.195 626.699  1.00  6.81           H
ATOM   3428 2HB  ALA 9 213    -121.082-103.643 627.080  1.00  6.81           H
ATOM   3429 3HB  ALA 9 213    -120.122-104.484 628.321  1.00  6.81           H
ATOM   3430  HN  ALA 9 213    -122.676-105.078 625.974  1.00  6.81           H
ATOM   3431  N   VAL 9 214    -123.425-103.534 628.691  1.00  6.81           N
ATOM   3432  CA  VAL 9 214    -124.114-102.703 629.664  1.00  6.81           C
ATOM   3433  C   VAL 9 214    -125.230-103.516 630.323  1.00  6.81           C
ATOM   3434  O   VAL 9 214    -125.446-103.417 631.530  1.00  6.81           O
ATOM   3435  HA  VAL 9 214    -123.389-102.420 630.427  1.00  6.81           H
ATOM   3436  HB  VAL 9 214    -125.157-101.710 628.088  1.00  6.81           H
ATOM   3437  CB  VAL 9 214    -124.622-101.425 628.994  1.00  6.81           C
ATOM   3438  CG1 VAL 9 214    -125.601-100.681 629.904  1.00  6.81           C
ATOM   3439 1HG1 VAL 9 214    -126.454-101.323 630.122  1.00  6.81           H
ATOM   3440 2HG1 VAL 9 214    -125.101-100.413 630.834  1.00  6.81           H
ATOM   3441 3HG1 VAL 9 214    -125.946 -99.776 629.403  1.00  6.81           H
ATOM   3442  CG2 VAL 9 214    -123.457-100.520 628.586  1.00  6.81           C
ATOM   3443 1HG2 VAL 9 214    -122.882-100.246 629.471  1.00  6.81           H
ATOM   3444 2HG2 VAL 9 214    -122.813-101.050 627.884  1.00  6.81           H
ATOM   3445 3HG2 VAL 9 214    -123.846 -99.619 628.112  1.00  6.81           H
ATOM   3446  HN  VAL 9 214    -123.477-103.210 627.746  1.00  6.81           H
ATOM   3447  N   LEU 9 215    -125.910-104.302 629.501  1.00  6.81           N
ATOM   3448  CA  LEU 9 215    -127.078-105.034 629.961  1.00  6.81           C
ATOM   3449  C   LEU 9 215    -126.631-106.179 630.872  1.00  6.81           C
ATOM   3450  O   LEU 9 215    -127.311-106.506 631.844  1.00  6.81           O
ATOM   3451  HA  LEU 9 215    -127.686-104.344 630.547  1.00  6.81           H
ATOM   3452  CB  LEU 9 215    -127.927-105.490 628.773  1.00  6.81           C
ATOM   3453 1HB  LEU 9 215    -127.857-104.734 627.991  1.00  6.81           H
ATOM   3454 2HB  LEU 9 215    -127.494-106.405 628.372  1.00  6.81           H
ATOM   3455  HG  LEU 9 215    -129.476-106.527 629.822  1.00  6.81           H
ATOM   3456  CG  LEU 9 215    -129.407-105.745 629.065  1.00  6.81           C
ATOM   3457  CD1 LEU 9 215    -130.075-104.496 629.644  1.00  6.81           C
ATOM   3458 1HD1 LEU 9 215    -129.579-104.216 630.573  1.00  6.81           H
ATOM   3459 2HD1 LEU 9 215    -129.997-103.677 628.929  1.00  6.81           H
ATOM   3460 3HD1 LEU 9 215    -131.127-104.705 629.843  1.00  6.81           H
ATOM   3461  CD2 LEU 9 215    -130.132-106.257 627.819  1.00  6.81           C
ATOM   3462 1HD2 LEU 9 215    -130.056-105.515 627.024  1.00  6.81           H
ATOM   3463 2HD2 LEU 9 215    -129.675-107.190 627.490  1.00  6.81           H
ATOM   3464 3HD2 LEU 9 215    -131.182-106.430 628.055  1.00  6.81           H
ATOM   3465  HN  LEU 9 215    -125.676-104.442 628.539  1.00  6.81           H
ATOM   3466  N   THR 9 216    -125.490-106.757 630.526  1.00  6.81           N
ATOM   3467  CA  THR 9 216    -124.890-107.787 631.357  1.00  6.81           C
ATOM   3468  C   THR 9 216    -124.557-107.229 632.742  1.00  6.81           C
ATOM   3469  O   THR 9 216    -124.862-107.853 633.757  1.00  6.81           O
ATOM   3470  HA  THR 9 216    -125.622-108.582 631.501  1.00  6.81           H
ATOM   3471  HB  THR 9 216    -122.919-107.568 630.470  1.00  6.81           H
ATOM   3472  CB  THR 9 216    -123.672-108.342 630.617  1.00  6.81           C
ATOM   3473  OG1 THR 9 216    -124.216-108.904 629.426  1.00  6.81           O
ATOM   3474  HG1 THR 9 216    -124.030-108.303 628.648  1.00  6.81           H
ATOM   3475  CG2 THR 9 216    -123.042-109.536 631.338  1.00  6.81           C
ATOM   3476 1HG2 THR 9 216    -123.776-110.337 631.424  1.00  6.81           H
ATOM   3477 2HG2 THR 9 216    -122.719-109.230 632.333  1.00  6.81           H
ATOM   3478 3HG2 THR 9 216    -122.182-109.891 630.770  1.00  6.81           H
ATOM   3479  HN  THR 9 216    -124.978-106.532 629.697  1.00  6.81           H
ATOM   3480  N   LEU 9 217    -123.936-106.058 632.740  1.00  6.81           N
ATOM   3481  CA  LEU 9 217    -123.552-105.412 633.983  1.00  6.81           C
ATOM   3482  C   LEU 9 217    -124.801-105.161 634.830  1.00  6.81           C
ATOM   3483  O   LEU 9 217    -124.775-105.332 636.047  1.00  6.81           O
ATOM   3484  HA  LEU 9 217    -122.903-106.102 634.522  1.00  6.81           H
ATOM   3485  CB  LEU 9 217    -122.735-104.150 633.701  1.00  6.81           C
ATOM   3486 1HB  LEU 9 217    -121.930-104.407 633.013  1.00  6.81           H
ATOM   3487 2HB  LEU 9 217    -123.377-103.434 633.187  1.00  6.81           H
ATOM   3488  HG  LEU 9 217    -122.905-103.337 635.672  1.00  6.81           H
ATOM   3489  CG  LEU 9 217    -122.124-103.459 634.922  1.00  6.81           C
ATOM   3490  CD1 LEU 9 217    -121.027-104.323 635.548  1.00  6.81           C
ATOM   3491 1HD1 LEU 9 217    -121.451-105.277 635.861  1.00  6.81           H
ATOM   3492 2HD1 LEU 9 217    -120.240-104.498 634.815  1.00  6.81           H
ATOM   3493 3HD1 LEU 9 217    -120.610-103.809 636.413  1.00  6.81           H
ATOM   3494  CD2 LEU 9 217    -121.618-102.060 634.564  1.00  6.81           C
ATOM   3495 1HD2 LEU 9 217    -120.856-102.137 633.788  1.00  6.81           H
ATOM   3496 2HD2 LEU 9 217    -122.448-101.455 634.200  1.00  6.81           H
ATOM   3497 3HD2 LEU 9 217    -121.188-101.592 635.450  1.00  6.81           H
ATOM   3498  HN  LEU 9 217    -123.697-105.554 631.910  1.00  6.81           H
ATOM   3499  N   LYS 9 218    -125.865-104.758 634.151  1.00  6.81           N
ATOM   3500  CA  LYS 9 218    -127.123-104.482 634.825  1.00  6.81           C
ATOM   3501  C   LYS 9 218    -127.627-105.761 635.497  1.00  6.81           C
ATOM   3502  O   LYS 9 218    -128.106-105.724 636.630  1.00  6.81           O
ATOM   3503  HA  LYS 9 218    -126.923-103.741 635.599  1.00  6.81           H
ATOM   3504  CB  LYS 9 218    -128.127-103.862 633.853  1.00  6.81           C
ATOM   3505 1HB  LYS 9 218    -128.056-104.356 632.884  1.00  6.81           H
ATOM   3506 2HB  LYS 9 218    -129.141-104.024 634.219  1.00  6.81           H
ATOM   3507  CG  LYS 9 218    -127.874-102.362 633.686  1.00  6.81           C
ATOM   3508 1HG  LYS 9 218    -128.189-101.834 634.586  1.00  6.81           H
ATOM   3509 2HG  LYS 9 218    -126.806-102.181 633.567  1.00  6.81           H
ATOM   3510  CD  LYS 9 218    -128.628-101.810 632.474  1.00  6.81           C
ATOM   3511 1HD  LYS 9 218    -128.163-102.170 631.557  1.00  6.81           H
ATOM   3512 2HD  LYS 9 218    -129.653-102.182 632.479  1.00  6.81           H
ATOM   3513  CE  LYS 9 218    -128.635-100.280 632.483  1.00  6.81           C
ATOM   3514 1HE  LYS 9 218    -129.357 -99.918 633.215  1.00  6.81           H
ATOM   3515 2HE  LYS 9 218    -127.657 -99.908 632.789  1.00  6.81           H
ATOM   3516  NZ  LYS 9 218    -128.975 -99.756 631.141  1.00  6.81           N
ATOM   3517 1HZ  LYS 9 218    -129.175 -98.764 631.207  1.00  6.81           H
ATOM   3518 2HZ  LYS 9 218    -128.192 -99.901 630.513  1.00  6.81           H
ATOM   3519 3HZ  LYS 9 218    -129.789-100.243 630.784  1.00  6.81           H
ATOM   3520  HN  LYS 9 218    -125.878-104.620 633.161  1.00  6.81           H
ATOM   3521  N   VAL 9 219    -127.501-106.862 634.771  1.00  6.81           N
ATOM   3522  CA  VAL 9 219    -128.024-108.133 635.243  1.00  6.81           C
ATOM   3523  C   VAL 9 219    -127.195-108.610 636.437  1.00  6.81           C
ATOM   3524  O   VAL 9 219    -127.743-109.104 637.421  1.00  6.81           O
ATOM   3525  HA  VAL 9 219    -129.049-107.965 635.573  1.00  6.81           H
ATOM   3526  HB  VAL 9 219    -127.096-109.099 633.582  1.00  6.81           H
ATOM   3527  CB  VAL 9 219    -128.056-109.144 634.095  1.00  6.81           C
ATOM   3528  CG1 VAL 9 219    -128.240-110.568 634.624  1.00  6.81           C
ATOM   3529 1HG1 VAL 9 219    -127.412-110.819 635.287  1.00  6.81           H
ATOM   3530 2HG1 VAL 9 219    -129.179-110.634 635.173  1.00  6.81           H
ATOM   3531 3HG1 VAL 9 219    -128.259-111.267 633.787  1.00  6.81           H
ATOM   3532  CG2 VAL 9 219    -129.148-108.790 633.083  1.00  6.81           C
ATOM   3533 1HG2 VAL 9 219    -130.118-108.794 633.579  1.00  6.81           H
ATOM   3534 2HG2 VAL 9 219    -128.954-107.800 632.671  1.00  6.81           H
ATOM   3535 3HG2 VAL 9 219    -129.148-109.525 632.277  1.00  6.81           H
ATOM   3536  HN  VAL 9 219    -127.053-106.895 633.878  1.00  6.81           H
ATOM   3537  N   ILE 9 220    -125.886-108.446 636.310  1.00  6.81           N
ATOM   3538  CA  ILE 9 220    -124.970-108.919 637.334  1.00  6.81           C
ATOM   3539  C   ILE 9 220    -125.166-108.096 638.608  1.00  6.81           C
ATOM   3540  O   ILE 9 220    -125.512-108.639 639.656  1.00  6.81           O
ATOM   3541  HA  ILE 9 220    -125.229-109.956 637.550  1.00  6.81           H
ATOM   3542  HB  ILE 9 220    -123.332-107.931 636.378  1.00  6.81           H
ATOM   3543  CB  ILE 9 220    -123.532-108.911 636.812  1.00  6.81           C
ATOM   3544  CG1 ILE 9 220    -123.347-109.945 635.699  1.00  6.81           C
ATOM   3545 1HG1 ILE 9 220    -123.454-110.949 636.109  1.00  6.81           H
ATOM   3546 2HG1 ILE 9 220    -124.128-109.821 634.949  1.00  6.81           H
ATOM   3547  CG2 ILE 9 220    -122.533-109.112 637.953  1.00  6.81           C
ATOM   3548 1HG2 ILE 9 220    -122.645-108.308 638.680  1.00  6.81           H
ATOM   3549 2HG2 ILE 9 220    -122.723-110.069 638.438  1.00  6.81           H
ATOM   3550 3HG2 ILE 9 220    -121.519-109.102 637.554  1.00  6.81           H
ATOM   3551  CD1 ILE 9 220    -121.973-109.801 635.040  1.00  6.81           C
ATOM   3552 1HD1 ILE 9 220    -121.879-108.804 634.610  1.00  6.81           H
ATOM   3553 2HD1 ILE 9 220    -121.194-109.949 635.788  1.00  6.81           H
ATOM   3554 3HD1 ILE 9 220    -121.868-110.548 634.253  1.00  6.81           H
ATOM   3555  HN  ILE 9 220    -125.451-107.999 635.528  1.00  6.81           H
ATOM   3556  N   LEU 9 221    -124.937-106.797 638.477  1.00  6.81           N
ATOM   3557  CA  LEU 9 221    -124.852-105.931 639.640  1.00  6.81           C
ATOM   3558  C   LEU 9 221    -126.262-105.523 640.071  1.00  6.81           C
ATOM   3559  O   LEU 9 221    -126.475-105.131 641.217  1.00  6.81           O
ATOM   3560  HA  LEU 9 221    -124.398-106.508 640.445  1.00  6.81           H
ATOM   3561  CB  LEU 9 221    -123.928-104.744 639.358  1.00  6.81           C
ATOM   3562 1HB  LEU 9 221    -124.351-104.167 638.535  1.00  6.81           H
ATOM   3563 2HB  LEU 9 221    -123.925-104.095 640.234  1.00  6.81           H
ATOM   3564  HG  LEU 9 221    -122.478-105.658 638.079  1.00  6.81           H
ATOM   3565  CG  LEU 9 221    -122.479-105.090 639.009  1.00  6.81           C
ATOM   3566  CD1 LEU 9 221    -121.656-103.824 638.766  1.00  6.81           C
ATOM   3567 1HD1 LEU 9 221    -122.090-103.261 637.939  1.00  6.81           H
ATOM   3568 2HD1 LEU 9 221    -121.661-103.208 639.666  1.00  6.81           H
ATOM   3569 3HD1 LEU 9 221    -120.630-104.098 638.520  1.00  6.81           H
ATOM   3570  CD2 LEU 9 221    -121.854-105.982 640.084  1.00  6.81           C
ATOM   3571 1HD2 LEU 9 221    -121.869-105.462 641.042  1.00  6.81           H
ATOM   3572 2HD2 LEU 9 221    -122.425-106.907 640.165  1.00  6.81           H
ATOM   3573 3HD2 LEU 9 221    -120.825-106.213 639.811  1.00  6.81           H
ATOM   3574  HN  LEU 9 221    -124.810-106.338 637.598  1.00  6.81           H
ATOM   3575  N   GLY 9 222    -127.188-105.630 639.130  1.00  6.81           N
ATOM   3576  CA  GLY 9 222    -128.534-105.127 639.344  1.00  6.81           C
ATOM   3577  C   GLY 9 222    -129.485-106.256 639.745  1.00  6.81           C
ATOM   3578  O   GLY 9 222    -130.647-106.011 640.066  1.00  6.81           O
ATOM   3579 1HA  GLY 9 222    -128.522-104.364 640.122  1.00  6.81           H
ATOM   3580 2HA  GLY 9 222    -128.896-104.648 638.434  1.00  6.81           H
ATOM   3581  HN  GLY 9 222    -127.031-106.051 638.236  1.00  6.81           H
ATOM   3582  N   PHE 9 223    -128.956-107.471 639.714  1.00  6.81           N
ATOM   3583  CA  PHE 9 223    -129.728-108.634 640.118  1.00  6.81           C
ATOM   3584  C   PHE 9 223    -128.864-109.618 640.910  1.00  6.81           C
ATOM   3585  O   PHE 9 223    -129.029-109.759 642.120  1.00  6.81           O
ATOM   3586  HA  PHE 9 223    -130.542-108.279 640.749  1.00  6.81           H
ATOM   3587  CB  PHE 9 223    -130.212-109.316 638.836  1.00  6.81           C
ATOM   3588 1HB  PHE 9 223    -130.729-108.581 638.219  1.00  6.81           H
ATOM   3589 2HB  PHE 9 223    -129.346-109.656 638.269  1.00  6.81           H
ATOM   3590  CG  PHE 9 223    -131.145-110.504 639.078  1.00  6.81           C
ATOM   3591  HD1 PHE 9 223    -129.860-111.886 638.098  1.00  6.81           H
ATOM   3592  CD1 PHE 9 223    -130.800-111.741 638.630  1.00  6.81           C
ATOM   3593  HD2 PHE 9 223    -132.594-109.333 640.101  1.00  6.81           H
ATOM   3594  CD2 PHE 9 223    -132.318-110.324 639.742  1.00  6.81           C
ATOM   3595  CE1 PHE 9 223    -131.666-112.844 638.854  1.00  6.81           C
ATOM   3596  HE1 PHE 9 223    -131.390-113.835 638.494  1.00  6.81           H
ATOM   3597  CE2 PHE 9 223    -133.184-111.427 639.966  1.00  6.81           C
ATOM   3598  HE2 PHE 9 223    -134.124-111.282 640.498  1.00  6.81           H
ATOM   3599  CZ  PHE 9 223    -132.839-112.664 639.518  1.00  6.81           C
ATOM   3600  HZ  PHE 9 223    -133.504-113.510 639.690  1.00  6.81           H
ATOM   3601  HN  PHE 9 223    -128.020-107.666 639.421  1.00  6.81           H
ATOM   3602  N   PHE 9 224    -127.961-110.272 640.194  1.00  6.81           N
ATOM   3603  CA  PHE 9 224    -127.274-111.432 640.736  1.00  6.81           C
ATOM   3604  C   PHE 9 224    -126.533-111.077 642.026  1.00  6.81           C
ATOM   3605  O   PHE 9 224    -126.688-111.753 643.042  1.00  6.81           O
ATOM   3606  HA  PHE 9 224    -128.031-112.186 640.949  1.00  6.81           H
ATOM   3607  CB  PHE 9 224    -126.257-111.880 639.684  1.00  6.81           C
ATOM   3608 1HB  PHE 9 224    -125.865-111.001 639.174  1.00  6.81           H
ATOM   3609 2HB  PHE 9 224    -125.416-112.358 640.188  1.00  6.81           H
ATOM   3610  CG  PHE 9 224    -126.824-112.847 638.642  1.00  6.81           C
ATOM   3611  HD1 PHE 9 224    -126.638-114.540 639.914  1.00  6.81           H
ATOM   3612  CD1 PHE 9 224    -126.945-114.169 638.936  1.00  6.81           C
ATOM   3613  HD2 PHE 9 224    -127.109-111.323 637.187  1.00  6.81           H
ATOM   3614  CD2 PHE 9 224    -127.206-112.383 637.422  1.00  6.81           C
ATOM   3615  CE1 PHE 9 224    -127.471-115.066 637.969  1.00  6.81           C
ATOM   3616  HE1 PHE 9 224    -127.568-116.126 638.204  1.00  6.81           H
ATOM   3617  CE2 PHE 9 224    -127.733-113.280 636.455  1.00  6.81           C
ATOM   3618  HE2 PHE 9 224    -128.040-112.908 635.478  1.00  6.81           H
ATOM   3619  CZ  PHE 9 224    -127.854-114.602 636.749  1.00  6.81           C
ATOM   3620  HZ  PHE 9 224    -128.258-115.290 636.007  1.00  6.81           H
ATOM   3621  HN  PHE 9 224    -127.698-110.022 639.262  1.00  6.81           H
ATOM   3622  N   LEU 9 225    -125.743-110.016 641.945  1.00  6.81           N
ATOM   3623  CA  LEU 9 225    -124.934-109.597 643.077  1.00  6.81           C
ATOM   3624  C   LEU 9 225    -125.851-109.212 644.239  1.00  6.81           C
ATOM   3625  O   LEU 9 225    -125.658-109.670 645.364  1.00  6.81           O
ATOM   3626  HA  LEU 9 225    -124.330-110.451 643.381  1.00  6.81           H
ATOM   3627  CB  LEU 9 225    -123.968-108.485 642.662  1.00  6.81           C
ATOM   3628 1HB  LEU 9 225    -123.354-108.852 641.839  1.00  6.81           H
ATOM   3629 2HB  LEU 9 225    -124.551-107.649 642.276  1.00  6.81           H
ATOM   3630  HG  LEU 9 225    -123.637-107.769 644.650  1.00  6.81           H
ATOM   3631  CG  LEU 9 225    -123.039-107.960 643.759  1.00  6.81           C
ATOM   3632  CD1 LEU 9 225    -121.988-109.006 644.135  1.00  6.81           C
ATOM   3633 1HD1 LEU 9 225    -122.485-109.905 644.499  1.00  6.81           H
ATOM   3634 2HD1 LEU 9 225    -121.389-109.251 643.258  1.00  6.81           H
ATOM   3635 3HD1 LEU 9 225    -121.342-108.606 644.916  1.00  6.81           H
ATOM   3636  CD2 LEU 9 225    -122.403-106.630 643.348  1.00  6.81           C
ATOM   3637 1HD2 LEU 9 225    -121.823-106.771 642.437  1.00  6.81           H
ATOM   3638 2HD2 LEU 9 225    -123.186-105.893 643.170  1.00  6.81           H
ATOM   3639 3HD2 LEU 9 225    -121.748-106.279 644.146  1.00  6.81           H
ATOM   3640  HN  LEU 9 225    -125.651-109.449 641.126  1.00  6.81           H
ATOM   3641  N   PRO 9 226    -126.862-108.368 643.990  1.00  6.81           N
ATOM   3642  CA  PRO 9 226    -127.872-108.079 645.011  1.00  6.81           C
ATOM   3643  C   PRO 9 226    -128.499-109.343 645.577  1.00  6.81           C
ATOM   3644  O   PRO 9 226    -128.595-109.502 646.793  1.00  6.81           O
ATOM   3645  HA  PRO 9 226    -127.411-107.583 645.865  1.00  6.81           H
ATOM   3646  CB  PRO 9 226    -128.899-107.219 644.272  1.00  6.81           C
ATOM   3647 1HB  PRO 9 226    -129.696-107.826 643.843  1.00  6.81           H
ATOM   3648 2HB  PRO 9 226    -129.372-106.497 644.938  1.00  6.81           H
ATOM   3649  CG  PRO 9 226    -128.071-106.531 643.192  1.00  6.81           C
ATOM   3650 1HG  PRO 9 226    -128.694-106.167 642.375  1.00  6.81           H
ATOM   3651 2HG  PRO 9 226    -127.539-105.664 643.582  1.00  6.81           H
ATOM   3652  CD  PRO 9 226    -127.122-107.629 642.742  1.00  6.81           C
ATOM   3653 1HD  PRO 9 226    -127.574-108.269 641.984  1.00  6.81           H
ATOM   3654 2HD  PRO 9 226    -126.209-107.222 642.307  1.00  6.81           H
ATOM   3655  N   PHE 9 227    -128.912-110.217 644.671  1.00  6.81           N
ATOM   3656  CA  PHE 9 227    -129.692-111.381 645.055  1.00  6.81           C
ATOM   3657  C   PHE 9 227    -128.883-112.308 645.964  1.00  6.81           C
ATOM   3658  O   PHE 9 227    -129.381-112.768 646.991  1.00  6.81           O
ATOM   3659  HA  PHE 9 227    -130.568-111.020 645.595  1.00  6.81           H
ATOM   3660  CB  PHE 9 227    -130.044-112.129 643.768  1.00  6.81           C
ATOM   3661 1HB  PHE 9 227    -130.620-111.467 643.121  1.00  6.81           H
ATOM   3662 2HB  PHE 9 227    -129.124-112.371 643.237  1.00  6.81           H
ATOM   3663  CG  PHE 9 227    -130.839-113.417 643.993  1.00  6.81           C
ATOM   3664  HD1 PHE 9 227    -129.136-114.668 643.766  1.00  6.81           H
ATOM   3665  CD1 PHE 9 227    -130.208-114.621 643.957  1.00  6.81           C
ATOM   3666  HD2 PHE 9 227    -132.683-112.392 644.260  1.00  6.81           H
ATOM   3667  CD2 PHE 9 227    -132.177-113.357 644.231  1.00  6.81           C
ATOM   3668  CE1 PHE 9 227    -130.946-115.816 644.166  1.00  6.81           C
ATOM   3669  HE1 PHE 9 227    -130.440-116.781 644.136  1.00  6.81           H
ATOM   3670  CE2 PHE 9 227    -132.915-114.552 644.440  1.00  6.81           C
ATOM   3671  HE2 PHE 9 227    -133.987-114.504 644.630  1.00  6.81           H
ATOM   3672  CZ  PHE 9 227    -132.284-115.756 644.403  1.00  6.81           C
ATOM   3673  HZ  PHE 9 227    -132.850-116.673 644.564  1.00  6.81           H
ATOM   3674  HN  PHE 9 227    -128.722-110.140 643.692  1.00  6.81           H
ATOM   3675  N   VAL 9 228    -127.647-112.556 645.554  1.00  6.81           N
ATOM   3676  CA  VAL 9 228    -126.755-113.398 646.332  1.00  6.81           C
ATOM   3677  C   VAL 9 228    -126.525-112.760 647.703  1.00  6.81           C
ATOM   3678  O   VAL 9 228    -126.590-113.439 648.727  1.00  6.81           O
ATOM   3679  HA  VAL 9 228    -127.249-114.360 646.471  1.00  6.81           H
ATOM   3680  HB  VAL 9 228    -125.081-112.673 645.225  1.00  6.81           H
ATOM   3681  CB  VAL 9 228    -125.457-113.640 645.559  1.00  6.81           C
ATOM   3682  CG1 VAL 9 228    -124.393-114.272 646.459  1.00  6.81           C
ATOM   3683 1HG1 VAL 9 228    -124.183-113.607 647.296  1.00  6.81           H
ATOM   3684 2HG1 VAL 9 228    -124.758-115.228 646.836  1.00  6.81           H
ATOM   3685 3HG1 VAL 9 228    -123.481-114.433 645.884  1.00  6.81           H
ATOM   3686  CG2 VAL 9 228    -125.709-114.500 644.319  1.00  6.81           C
ATOM   3687 1HG2 VAL 9 228    -126.119-115.463 644.622  1.00  6.81           H
ATOM   3688 2HG2 VAL 9 228    -126.417-113.993 643.663  1.00  6.81           H
ATOM   3689 3HG2 VAL 9 228    -124.770-114.656 643.789  1.00  6.81           H
ATOM   3690  HN  VAL 9 228    -127.255-112.193 644.709  1.00  6.81           H
ATOM   3691  N   VAL 9 229    -126.259-111.462 647.680  1.00  6.81           N
ATOM   3692  CA  VAL 9 229    -125.950-110.739 648.901  1.00  6.81           C
ATOM   3693  C   VAL 9 229    -127.125-110.862 649.873  1.00  6.81           C
ATOM   3694  O   VAL 9 229    -126.935-111.176 651.047  1.00  6.81           O
ATOM   3695  HA  VAL 9 229    -125.074-111.209 649.349  1.00  6.81           H
ATOM   3696  HB  VAL 9 229    -126.340-108.909 647.875  1.00  6.81           H
ATOM   3697  CB  VAL 9 229    -125.594-109.288 648.574  1.00  6.81           C
ATOM   3698  CG1 VAL 9 229    -125.642-108.415 649.830  1.00  6.81           C
ATOM   3699 1HG1 VAL 9 229    -126.646-108.442 650.254  1.00  6.81           H
ATOM   3700 2HG1 VAL 9 229    -124.928-108.793 650.563  1.00  6.81           H
ATOM   3701 3HG1 VAL 9 229    -125.385-107.389 649.569  1.00  6.81           H
ATOM   3702  CG2 VAL 9 229    -124.226-109.198 647.896  1.00  6.81           C
ATOM   3703 1HG2 VAL 9 229    -123.463-109.603 648.561  1.00  6.81           H
ATOM   3704 2HG2 VAL 9 229    -124.242-109.771 646.969  1.00  6.81           H
ATOM   3705 3HG2 VAL 9 229    -123.998-108.155 647.674  1.00  6.81           H
ATOM   3706  HN  VAL 9 229    -126.254-110.908 646.847  1.00  6.81           H
ATOM   3707  N   MET 9 230    -128.315-110.608 649.348  1.00  6.81           N
ATOM   3708  CA  MET 9 230    -129.520-110.678 650.157  1.00  6.81           C
ATOM   3709  C   MET 9 230    -129.737-112.093 650.697  1.00  6.81           C
ATOM   3710  O   MET 9 230    -130.003-112.274 651.885  1.00  6.81           O
ATOM   3711  HA  MET 9 230    -129.359-109.987 650.984  1.00  6.81           H
ATOM   3712  CB  MET 9 230    -130.727-110.265 649.312  1.00  6.81           C
ATOM   3713 1HB  MET 9 230    -130.596-110.615 648.288  1.00  6.81           H
ATOM   3714 2HB  MET 9 230    -131.627-110.741 649.699  1.00  6.81           H
ATOM   3715  CG  MET 9 230    -130.905-108.745 649.317  1.00  6.81           C
ATOM   3716 1HG  MET 9 230    -130.988-108.384 650.342  1.00  6.81           H
ATOM   3717 2HG  MET 9 230    -130.028-108.266 648.881  1.00  6.81           H
ATOM   3718  SD  MET 9 230    -132.366-108.298 648.394  1.00  6.81           S
ATOM   3719  CE  MET 9 230    -131.752-108.494 646.729  1.00  6.81           C
ATOM   3720 1HE  MET 9 230    -130.907-107.824 646.572  1.00  6.81           H
ATOM   3721 2HE  MET 9 230    -131.431-109.525 646.579  1.00  6.81           H
ATOM   3722 3HE  MET 9 230    -132.544-108.252 646.020  1.00  6.81           H
ATOM   3723  HN  MET 9 230    -128.462-110.359 648.391  1.00  6.81           H
ATOM   3724  N   ALA 9 231    -129.614-113.060 649.800  1.00  6.81           N
ATOM   3725  CA  ALA 9 231    -129.834-114.450 650.163  1.00  6.81           C
ATOM   3726  C   ALA 9 231    -128.894-114.828 651.309  1.00  6.81           C
ATOM   3727  O   ALA 9 231    -129.313-115.460 652.277  1.00  6.81           O
ATOM   3728  HA  ALA 9 231    -130.865-114.545 650.503  1.00  6.81           H
ATOM   3729  CB  ALA 9 231    -129.638-115.337 648.931  1.00  6.81           C
ATOM   3730 1HB  ALA 9 231    -130.349-115.046 648.158  1.00  6.81           H
ATOM   3731 2HB  ALA 9 231    -128.622-115.216 648.555  1.00  6.81           H
ATOM   3732 3HB  ALA 9 231    -129.803-116.379 649.204  1.00  6.81           H
ATOM   3733  HN  ALA 9 231    -129.370-112.907 648.842  1.00  6.81           H
ATOM   3734  N   CYS 9 232    -127.640-114.426 651.161  1.00  6.81           N
ATOM   3735  CA  CYS 9 232    -126.642-114.697 652.181  1.00  6.81           C
ATOM   3736  C   CYS 9 232    -127.054-113.970 653.463  1.00  6.81           C
ATOM   3737  O   CYS 9 232    -127.031-114.552 654.546  1.00  6.81           O
ATOM   3738  HA  CYS 9 232    -126.635-115.776 652.333  1.00  6.81           H
ATOM   3739  CB  CYS 9 232    -125.239-114.292 651.722  1.00  6.81           C
ATOM   3740 1HB  CYS 9 232    -125.250-113.265 651.357  1.00  6.81           H
ATOM   3741 2HB  CYS 9 232    -124.549-114.324 652.564  1.00  6.81           H
ATOM   3742  HG  CYS 9 232    -125.346-114.839 649.416  1.00  6.81           H
ATOM   3743  SG  CYS 9 232    -124.664-115.419 650.400  1.00  6.81           S
ATOM   3744  HN  CYS 9 232    -127.304-113.924 650.364  1.00  6.81           H
ATOM   3745  N   CYS 9 233    -127.424-112.708 653.297  1.00  6.81           N
ATOM   3746  CA  CYS 9 233    -127.742-111.866 654.437  1.00  6.81           C
ATOM   3747  C   CYS 9 233    -128.849-112.547 655.243  1.00  6.81           C
ATOM   3748  O   CYS 9 233    -128.715-112.737 656.451  1.00  6.81           O
ATOM   3749  HA  CYS 9 233    -126.830-111.780 655.027  1.00  6.81           H
ATOM   3750  CB  CYS 9 233    -128.139-110.453 654.003  1.00  6.81           C
ATOM   3751 1HB  CYS 9 233    -128.826-110.503 653.158  1.00  6.81           H
ATOM   3752 2HB  CYS 9 233    -128.666-109.950 654.813  1.00  6.81           H
ATOM   3753  HG  CYS 9 233    -126.467-110.087 652.360  1.00  6.81           H
ATOM   3754  SG  CYS 9 233    -126.648-109.499 653.540  1.00  6.81           S
ATOM   3755  HN  CYS 9 233    -127.506-112.263 652.405  1.00  6.81           H
ATOM   3756  N   TYR 9 234    -129.918-112.897 654.543  1.00  6.81           N
ATOM   3757  CA  TYR 9 234    -131.080-113.479 655.192  1.00  6.81           C
ATOM   3758  C   TYR 9 234    -130.763-114.873 655.738  1.00  6.81           C
ATOM   3759  O   TYR 9 234    -131.279-115.266 656.783  1.00  6.81           O
ATOM   3760  HA  TYR 9 234    -131.365-112.829 656.019  1.00  6.81           H
ATOM   3761  CB  TYR 9 234    -132.152-113.602 654.107  1.00  6.81           C
ATOM   3762 1HB  TYR 9 234    -131.675-113.888 653.170  1.00  6.81           H
ATOM   3763 2HB  TYR 9 234    -132.836-114.407 654.375  1.00  6.81           H
ATOM   3764  CG  TYR 9 234    -132.958-112.321 653.881  1.00  6.81           C
ATOM   3765  HD1 TYR 9 234    -133.970-112.452 655.766  1.00  6.81           H
ATOM   3766  CD1 TYR 9 234    -133.844-111.885 654.845  1.00  6.81           C
ATOM   3767  HD2 TYR 9 234    -132.099-111.947 651.952  1.00  6.81           H
ATOM   3768  CD2 TYR 9 234    -132.799-111.602 652.713  1.00  6.81           C
ATOM   3769  CE1 TYR 9 234    -134.603-110.679 654.632  1.00  6.81           C
ATOM   3770  HE1 TYR 9 234    -135.306-110.323 655.385  1.00  6.81           H
ATOM   3771  HE2 TYR 9 234    -133.442-109.820 651.584  1.00  6.81           H
ATOM   3772  CE2 TYR 9 234    -133.558-110.397 652.501  1.00  6.81           C
ATOM   3773  CZ  TYR 9 234    -134.422-109.995 653.471  1.00  6.81           C
ATOM   3774  OH  TYR 9 234    -135.139-108.856 653.270  1.00  6.81           O
ATOM   3775  HH  TYR 9 234    -134.933-108.478 652.368  1.00  6.81           H
ATOM   3776  HN  TYR 9 234    -129.997-112.789 653.552  1.00  6.81           H
ATOM   3777  N   THR 9 235    -129.916-115.581 655.006  1.00  6.81           N
ATOM   3778  CA  THR 9 235    -129.445-116.881 655.454  1.00  6.81           C
ATOM   3779  C   THR 9 235    -128.762-116.759 656.818  1.00  6.81           C
ATOM   3780  O   THR 9 235    -129.025-117.551 657.721  1.00  6.81           O
ATOM   3781  HA  THR 9 235    -130.308-117.532 655.587  1.00  6.81           H
ATOM   3782  HB  THR 9 235    -127.643-116.839 654.241  1.00  6.81           H
ATOM   3783  CB  THR 9 235    -128.534-117.454 654.367  1.00  6.81           C
ATOM   3784  OG1 THR 9 235    -129.379-117.556 653.224  1.00  6.81           O
ATOM   3785  HG1 THR 9 235    -129.140-116.849 652.559  1.00  6.81           H
ATOM   3786  CG2 THR 9 235    -128.118-118.899 654.654  1.00  6.81           C
ATOM   3787 1HG2 THR 9 235    -129.007-119.528 654.713  1.00  6.81           H
ATOM   3788 2HG2 THR 9 235    -127.579-118.941 655.600  1.00  6.81           H
ATOM   3789 3HG2 THR 9 235    -127.473-119.257 653.852  1.00  6.81           H
ATOM   3790  HN  THR 9 235    -129.553-115.282 654.124  1.00  6.81           H
ATOM   3791  N   ILE 9 236    -127.897-115.761 656.924  1.00  6.81           N
ATOM   3792  CA  ILE 9 236    -127.160-115.536 658.156  1.00  6.81           C
ATOM   3793  C   ILE 9 236    -128.134-115.112 659.257  1.00  6.81           C
ATOM   3794  O   ILE 9 236    -128.041-115.584 660.389  1.00  6.81           O
ATOM   3795  HA  ILE 9 236    -126.707-116.485 658.443  1.00  6.81           H
ATOM   3796  HB  ILE 9 236    -126.433-113.659 657.435  1.00  6.81           H
ATOM   3797  CB  ILE 9 236    -126.022-114.541 657.926  1.00  6.81           C
ATOM   3798  CG1 ILE 9 236    -124.962-115.126 656.990  1.00  6.81           C
ATOM   3799 1HG1 ILE 9 236    -124.382-115.882 657.520  1.00  6.81           H
ATOM   3800 2HG1 ILE 9 236    -125.448-115.627 656.153  1.00  6.81           H
ATOM   3801  CG2 ILE 9 236    -125.420-114.079 659.255  1.00  6.81           C
ATOM   3802 1HG2 ILE 9 236    -126.191-113.595 659.854  1.00  6.81           H
ATOM   3803 2HG2 ILE 9 236    -125.027-114.940 659.795  1.00  6.81           H
ATOM   3804 3HG2 ILE 9 236    -124.613-113.372 659.062  1.00  6.81           H
ATOM   3805  CD1 ILE 9 236    -124.029-114.033 656.466  1.00  6.81           C
ATOM   3806 1HD1 ILE 9 236    -124.610-113.292 655.916  1.00  6.81           H
ATOM   3807 2HD1 ILE 9 236    -123.527-113.551 657.305  1.00  6.81           H
ATOM   3808 3HD1 ILE 9 236    -123.286-114.477 655.803  1.00  6.81           H
ATOM   3809  HN  ILE 9 236    -127.697-115.114 656.188  1.00  6.81           H
ATOM   3810  N   ILE 9 237    -129.048-114.227 658.886  1.00  6.81           N
ATOM   3811  CA  ILE 9 237    -130.047-113.744 659.825  1.00  6.81           C
ATOM   3812  C   ILE 9 237    -130.819-114.934 660.398  1.00  6.81           C
ATOM   3813  O   ILE 9 237    -130.925-115.083 661.614  1.00  6.81           O
ATOM   3814  HA  ILE 9 237    -129.517-113.251 660.641  1.00  6.81           H
ATOM   3815  HB  ILE 9 237    -131.277-113.085 658.204  1.00  6.81           H
ATOM   3816  CB  ILE 9 237    -130.939-112.692 659.163  1.00  6.81           C
ATOM   3817  CG1 ILE 9 237    -130.155-111.410 658.876  1.00  6.81           C
ATOM   3818 1HG1 ILE 9 237    -130.013-110.851 659.801  1.00  6.81           H
ATOM   3819 2HG1 ILE 9 237    -129.163-111.663 658.500  1.00  6.81           H
ATOM   3820  CG2 ILE 9 237    -132.187-112.424 660.007  1.00  6.81           C
ATOM   3821 1HG2 ILE 9 237    -132.757-113.346 660.116  1.00  6.81           H
ATOM   3822 2HG2 ILE 9 237    -131.890-112.061 660.991  1.00  6.81           H
ATOM   3823 3HG2 ILE 9 237    -132.804-111.672 659.514  1.00  6.81           H
ATOM   3824  CD1 ILE 9 237    -130.886-110.538 657.853  1.00  6.81           C
ATOM   3825 1HD1 ILE 9 237    -131.005-111.092 656.922  1.00  6.81           H
ATOM   3826 2HD1 ILE 9 237    -131.868-110.268 658.243  1.00  6.81           H
ATOM   3827 3HD1 ILE 9 237    -130.307-109.634 657.667  1.00  6.81           H
ATOM   3828  HN  ILE 9 237    -129.112-113.842 657.966  1.00  6.81           H
ATOM   3829  N   ILE 9 238    -131.339-115.751 659.494  1.00  6.81           N
ATOM   3830  CA  ILE 9 238    -132.176-116.871 659.891  1.00  6.81           C
ATOM   3831  C   ILE 9 238    -131.385-117.784 660.830  1.00  6.81           C
ATOM   3832  O   ILE 9 238    -131.894-118.200 661.871  1.00  6.81           O
ATOM   3833  HA  ILE 9 238    -133.026-116.466 660.438  1.00  6.81           H
ATOM   3834  HB  ILE 9 238    -131.907-117.766 657.967  1.00  6.81           H
ATOM   3835  CB  ILE 9 238    -132.730-117.589 658.658  1.00  6.81           C
ATOM   3836  CG1 ILE 9 238    -133.753-116.716 657.929  1.00  6.81           C
ATOM   3837 1HG1 ILE 9 238    -134.690-116.706 658.486  1.00  6.81           H
ATOM   3838 2HG1 ILE 9 238    -133.395-115.687 657.889  1.00  6.81           H
ATOM   3839  CG2 ILE 9 238    -133.307-118.956 659.033  1.00  6.81           C
ATOM   3840 1HG2 ILE 9 238    -132.523-119.572 659.473  1.00  6.81           H
ATOM   3841 2HG2 ILE 9 238    -134.114-118.824 659.754  1.00  6.81           H
ATOM   3842 3HG2 ILE 9 238    -133.694-119.444 658.139  1.00  6.81           H
ATOM   3843  CD1 ILE 9 238    -134.001-117.231 656.510  1.00  6.81           C
ATOM   3844 1HD1 ILE 9 238    -133.067-117.216 655.950  1.00  6.81           H
ATOM   3845 2HD1 ILE 9 238    -134.382-118.251 656.555  1.00  6.81           H
ATOM   3846 3HD1 ILE 9 238    -134.732-116.592 656.014  1.00  6.81           H
ATOM   3847  HN  ILE 9 238    -131.198-115.658 658.508  1.00  6.81           H
ATOM   3848  N   HIS 9 239    -130.155-118.070 660.430  1.00  6.81           N
ATOM   3849  CA  HIS 9 239    -129.311-118.974 661.192  1.00  6.81           C
ATOM   3850  C   HIS 9 239    -129.115-118.424 662.606  1.00  6.81           C
ATOM   3851  O   HIS 9 239    -129.202-119.166 663.583  1.00  6.81           O
ATOM   3852  HA  HIS 9 239    -129.843-119.924 661.252  1.00  6.81           H
ATOM   3853  CB  HIS 9 239    -127.988-119.225 660.466  1.00  6.81           C
ATOM   3854 1HB  HIS 9 239    -128.201-119.531 659.441  1.00  6.81           H
ATOM   3855 2HB  HIS 9 239    -127.433-118.289 660.410  1.00  6.81           H
ATOM   3856  CG  HIS 9 239    -127.118-120.273 661.118  1.00  6.81           C
ATOM   3857  HD1 HIS 9 239    -125.614-119.038 661.983  1.00  6.81           H
ATOM   3858  ND1 HIS 9 239    -125.974-119.959 661.830  1.00  6.81           N
ATOM   3859  CD2 HIS 9 239    -127.237-121.631 661.160  1.00  6.81           C
ATOM   3860  HD2 HIS 9 239    -128.032-122.215 660.697  1.00  6.81           H
ATOM   3861  CE1 HIS 9 239    -125.436-121.085 662.275  1.00  6.81           C
ATOM   3862  HE1 HIS 9 239    -124.526-121.170 662.870  1.00  6.81           H
ATOM   3863  NE2 HIS 9 239    -126.220-122.120 661.858  1.00  6.81           N
ATOM   3864  HN  HIS 9 239    -129.735-117.696 659.603  1.00  6.81           H
ATOM   3865  N   THR 9 240    -128.855-117.126 662.671  1.00  6.81           N
ATOM   3866  CA  THR 9 240    -128.592-116.478 663.945  1.00  6.81           C
ATOM   3867  C   THR 9 240    -129.858-116.459 664.805  1.00  6.81           C
ATOM   3868  O   THR 9 240    -129.790-116.641 666.019  1.00  6.81           O
ATOM   3869  HA  THR 9 240    -127.849-117.066 664.483  1.00  6.81           H
ATOM   3870  HB  THR 9 240    -128.814-114.415 663.301  1.00  6.81           H
ATOM   3871  CB  THR 9 240    -128.031-115.084 663.659  1.00  6.81           C
ATOM   3872  OG1 THR 9 240    -126.961-115.320 662.749  1.00  6.81           O
ATOM   3873  HG1 THR 9 240    -127.227-115.038 661.827  1.00  6.81           H
ATOM   3874  CG2 THR 9 240    -127.351-114.464 664.882  1.00  6.81           C
ATOM   3875 1HG2 THR 9 240    -126.524-115.100 665.198  1.00  6.81           H
ATOM   3876 2HG2 THR 9 240    -128.073-114.376 665.693  1.00  6.81           H
ATOM   3877 3HG2 THR 9 240    -126.971-113.476 664.624  1.00  6.81           H
ATOM   3878  HN  THR 9 240    -128.822-116.522 661.875  1.00  6.81           H
ATOM   3879  N   LEU 9 241    -130.983-116.238 664.140  1.00  6.81           N
ATOM   3880  CA  LEU 9 241    -132.259-116.168 664.832  1.00  6.81           C
ATOM   3881  C   LEU 9 241    -132.576-117.532 665.447  1.00  6.81           C
ATOM   3882  O   LEU 9 241    -133.137-117.610 666.539  1.00  6.81           O
ATOM   3883  HA  LEU 9 241    -132.154-115.442 665.638  1.00  6.81           H
ATOM   3884  CB  LEU 9 241    -133.349-115.649 663.893  1.00  6.81           C
ATOM   3885 1HB  LEU 9 241    -133.247-116.156 662.933  1.00  6.81           H
ATOM   3886 2HB  LEU 9 241    -134.319-115.934 664.301  1.00  6.81           H
ATOM   3887  HG  LEU 9 241    -132.382-113.854 663.247  1.00  6.81           H
ATOM   3888  CG  LEU 9 241    -133.357-114.139 663.643  1.00  6.81           C
ATOM   3889  CD1 LEU 9 241    -134.400-113.763 662.589  1.00  6.81           C
ATOM   3890 1HD1 LEU 9 241    -134.170-114.271 661.652  1.00  6.81           H
ATOM   3891 2HD1 LEU 9 241    -135.389-114.065 662.933  1.00  6.81           H
ATOM   3892 3HD1 LEU 9 241    -134.384-112.685 662.430  1.00  6.81           H
ATOM   3893  CD2 LEU 9 241    -133.557-113.368 664.949  1.00  6.81           C
ATOM   3894 1HD2 LEU 9 241    -134.510-113.653 665.396  1.00  6.81           H
ATOM   3895 2HD2 LEU 9 241    -132.747-113.605 665.638  1.00  6.81           H
ATOM   3896 3HD2 LEU 9 241    -133.558-112.298 664.742  1.00  6.81           H
ATOM   3897  HN  LEU 9 241    -131.031-116.108 663.150  1.00  6.81           H
ATOM   3898  N   ILE 9 242    -132.202-118.575 664.721  1.00  6.81           N
ATOM   3899  CA  ILE 9 242    -132.419-119.932 665.192  1.00  6.81           C
ATOM   3900  C   ILE 9 242    -131.567-120.177 666.439  1.00  6.81           C
ATOM   3901  O   ILE 9 242    -132.027-120.796 667.398  1.00  6.81           O
ATOM   3902  HA  ILE 9 242    -133.469-120.018 665.469  1.00  6.81           H
ATOM   3903  HB  ILE 9 242    -131.215-120.688 663.594  1.00  6.81           H
ATOM   3904  CB  ILE 9 242    -132.164-120.937 664.067  1.00  6.81           C
ATOM   3905  CG1 ILE 9 242    -133.246-120.839 662.989  1.00  6.81           C
ATOM   3906 1HG1 ILE 9 242    -134.178-121.262 663.363  1.00  6.81           H
ATOM   3907 2HG1 ILE 9 242    -133.441-119.791 662.759  1.00  6.81           H
ATOM   3908  CG2 ILE 9 242    -132.034-122.358 664.619  1.00  6.81           C
ATOM   3909 1HG2 ILE 9 242    -131.201-122.400 665.321  1.00  6.81           H
ATOM   3910 2HG2 ILE 9 242    -132.955-122.634 665.133  1.00  6.81           H
ATOM   3911 3HG2 ILE 9 242    -131.854-123.052 663.799  1.00  6.81           H
ATOM   3912  CD1 ILE 9 242    -132.820-121.575 661.716  1.00  6.81           C
ATOM   3913 1HD1 ILE 9 242    -131.901-121.133 661.331  1.00  6.81           H
ATOM   3914 2HD1 ILE 9 242    -132.649-122.627 661.945  1.00  6.81           H
ATOM   3915 3HD1 ILE 9 242    -133.607-121.489 660.967  1.00  6.81           H
ATOM   3916  HN  ILE 9 242    -131.759-118.504 663.827  1.00  6.81           H
ATOM   3917  N   GLN 9 243    -130.340-119.678 666.386  1.00  6.81           N
ATOM   3918  CA  GLN 9 243    -129.407-119.869 667.483  1.00  6.81           C
ATOM   3919  C   GLN 9 243    -129.826-119.026 668.689  1.00  6.81           C
ATOM   3920  O   GLN 9 243    -129.518-119.371 669.829  1.00  6.81           O
ATOM   3921  HA  GLN 9 243    -129.466-120.928 667.733  1.00  6.81           H
ATOM   3922  CB  GLN 9 243    -127.978-119.536 667.051  1.00  6.81           C
ATOM   3923 1HB  GLN 9 243    -127.953-118.545 666.596  1.00  6.81           H
ATOM   3924 2HB  GLN 9 243    -127.328-119.500 667.926  1.00  6.81           H
ATOM   3925  CG  GLN 9 243    -127.449-120.572 666.058  1.00  6.81           C
ATOM   3926 1HG  GLN 9 243    -127.533-121.570 666.489  1.00  6.81           H
ATOM   3927 2HG  GLN 9 243    -128.061-120.562 665.156  1.00  6.81           H
ATOM   3928  CD  GLN 9 243    -125.990-120.289 665.694  1.00  6.81           C
ATOM   3929  OE1 GLN 9 243    -125.439-119.244 665.998  1.00  6.81           O
ATOM   3930  NE2 GLN 9 243    -125.397-121.276 665.029  1.00  6.81           N
ATOM   3931 1HE2 GLN 9 243    -125.906-122.109 664.811  1.00  6.81           H
ATOM   3932 2HE2 GLN 9 243    -124.442-121.186 664.747  1.00  6.81           H
ATOM   3933  HN  GLN 9 243    -129.983-119.154 665.613  1.00  6.81           H
ATOM   3934  N   ALA 9 244    -130.522-117.938 668.397  1.00  6.81           N
ATOM   3935  CA  ALA 9 244    -130.973-117.035 669.442  1.00  6.81           C
ATOM   3936  C   ALA 9 244    -131.929-117.780 670.376  1.00  6.81           C
ATOM   3937  O   ALA 9 244    -132.910-118.370 669.924  1.00  6.81           O
ATOM   3938  HA  ALA 9 244    -130.097-116.719 670.009  1.00  6.81           H
ATOM   3939  CB  ALA 9 244    -131.620-115.802 668.808  1.00  6.81           C
ATOM   3940 1HB  ALA 9 244    -130.891-115.292 668.178  1.00  6.81           H
ATOM   3941 2HB  ALA 9 244    -132.472-116.110 668.201  1.00  6.81           H
ATOM   3942 3HB  ALA 9 244    -131.959-115.125 669.592  1.00  6.81           H
ATOM   3943  HN  ALA 9 244    -130.777-117.670 667.468  1.00  6.81           H
ATOM   3944  N   LYS 9 245    -131.611-117.728 671.661  1.00  6.81           N
ATOM   3945  CA  LYS 9 245    -132.440-118.374 672.664  1.00  6.81           C
ATOM   3946  C   LYS 9 245    -133.714-117.553 672.872  1.00  6.81           C
ATOM   3947  O   LYS 9 245    -134.593-117.947 673.637  1.00  6.81           O
ATOM   3948  HA  LYS 9 245    -132.720-119.353 672.275  1.00  6.81           H
ATOM   3949  CB  LYS 9 245    -131.642-118.608 673.948  1.00  6.81           C
ATOM   3950 1HB  LYS 9 245    -131.149-117.684 674.249  1.00  6.81           H
ATOM   3951 2HB  LYS 9 245    -132.320-118.884 674.756  1.00  6.81           H
ATOM   3952  CG  LYS 9 245    -130.598-119.709 673.752  1.00  6.81           C
ATOM   3953 1HG  LYS 9 245    -131.068-120.584 673.302  1.00  6.81           H
ATOM   3954 2HG  LYS 9 245    -129.830-119.368 673.059  1.00  6.81           H
ATOM   3955  CD  LYS 9 245    -129.955-120.098 675.085  1.00  6.81           C
ATOM   3956 1HD  LYS 9 245    -129.407-119.248 675.490  1.00  6.81           H
ATOM   3957 2HD  LYS 9 245    -130.731-120.351 675.808  1.00  6.81           H
ATOM   3958  CE  LYS 9 245    -129.007-121.286 674.910  1.00  6.81           C
ATOM   3959 1HE  LYS 9 245    -129.528-122.105 674.413  1.00  6.81           H
ATOM   3960 2HE  LYS 9 245    -128.173-121.002 674.268  1.00  6.81           H
ATOM   3961  NZ  LYS 9 245    -128.497-121.740 676.223  1.00  6.81           N
ATOM   3962 1HZ  LYS 9 245    -127.873-122.528 676.089  1.00  6.81           H
ATOM   3963 2HZ  LYS 9 245    -127.993-120.982 676.671  1.00  6.81           H
ATOM   3964 3HZ  LYS 9 245    -129.275-122.021 676.809  1.00  6.81           H
ATOM   3965  HN  LYS 9 245    -130.805-117.257 672.018  1.00  6.81           H
ATOM   3966  N   LYS 9 246    -133.774-116.426 672.178  1.00  6.81           N
ATOM   3967  CA  LYS 9 246    -134.740-115.393 672.510  1.00  6.81           C
ATOM   3968  C   LYS 9 246    -136.125-115.821 672.020  1.00  6.81           C
ATOM   3969  O   LYS 9 246    -136.277-116.263 670.883  1.00  6.81           O
ATOM   3970  HA  LYS 9 246    -134.769-115.309 673.596  1.00  6.81           H
ATOM   3971  CB  LYS 9 246    -134.286-114.038 671.962  1.00  6.81           C
ATOM   3972 1HB  LYS 9 246    -133.199-114.020 671.881  1.00  6.81           H
ATOM   3973 2HB  LYS 9 246    -134.682-113.897 670.957  1.00  6.81           H
ATOM   3974  CG  LYS 9 246    -134.754-112.896 672.866  1.00  6.81           C
ATOM   3975 1HG  LYS 9 246    -135.843-112.847 672.860  1.00  6.81           H
ATOM   3976 2HG  LYS 9 246    -134.450-113.093 673.894  1.00  6.81           H
ATOM   3977  CD  LYS 9 246    -134.174-111.558 672.404  1.00  6.81           C
ATOM   3978 1HD  LYS 9 246    -133.098-111.653 672.264  1.00  6.81           H
ATOM   3979 2HD  LYS 9 246    -134.599-111.288 671.437  1.00  6.81           H
ATOM   3980  CE  LYS 9 246    -134.466-110.454 673.422  1.00  6.81           C
ATOM   3981 1HE  LYS 9 246    -135.543-110.355 673.561  1.00  6.81           H
ATOM   3982 2HE  LYS 9 246    -134.043-110.722 674.390  1.00  6.81           H
ATOM   3983  NZ  LYS 9 246    -133.899-109.165 672.966  1.00  6.81           N
ATOM   3984 1HZ  LYS 9 246    -134.090-108.448 673.657  1.00  6.81           H
ATOM   3985 2HZ  LYS 9 246    -132.896-109.261 672.846  1.00  6.81           H
ATOM   3986 3HZ  LYS 9 246    -134.321-108.904 672.082  1.00  6.81           H
ATOM   3987  HN  LYS 9 246    -133.178-116.214 671.403  1.00  6.81           H
ATOM   3988  N   SER 9 247    -137.101-115.674 672.905  1.00  6.81           N
ATOM   3989  CA  SER 9 247    -138.436-116.183 672.637  1.00  6.81           C
ATOM   3990  C   SER 9 247    -139.023-115.492 671.405  1.00  6.81           C
ATOM   3991  O   SER 9 247    -139.744-116.112 670.626  1.00  6.81           O
ATOM   3992  HA  SER 9 247    -138.306-117.250 672.453  1.00  6.81           H
ATOM   3993  CB  SER 9 247    -139.353-115.984 673.845  1.00  6.81           C
ATOM   3994 1HB  SER 9 247    -140.262-116.571 673.711  1.00  6.81           H
ATOM   3995 2HB  SER 9 247    -138.860-116.360 674.742  1.00  6.81           H
ATOM   3996  HG  SER 9 247    -138.989-114.153 674.566  1.00  6.81           H
ATOM   3997  OG  SER 9 247    -139.698-114.614 674.033  1.00  6.81           O
ATOM   3998  HN  SER 9 247    -136.992-115.218 673.788  1.00  6.81           H
ATOM   3999  N   SER 9 248    -138.691-114.216 671.268  1.00  6.81           N
ATOM   4000  CA  SER 9 248    -139.300-113.392 670.238  1.00  6.81           C
ATOM   4001  C   SER 9 248    -138.700-113.733 668.872  1.00  6.81           C
ATOM   4002  O   SER 9 248    -139.000-113.075 667.877  1.00  6.81           O
ATOM   4003  HA  SER 9 248    -140.362-113.638 670.261  1.00  6.81           H
ATOM   4004  CB  SER 9 248    -139.115-111.904 670.542  1.00  6.81           C
ATOM   4005 1HB  SER 9 248    -139.796-111.320 669.923  1.00  6.81           H
ATOM   4006 2HB  SER 9 248    -139.383-111.711 671.581  1.00  6.81           H
ATOM   4007  HG  SER 9 248    -137.639-111.296 669.335  1.00  6.81           H
ATOM   4008  OG  SER 9 248    -137.777-111.474 670.309  1.00  6.81           O
ATOM   4009  HN  SER 9 248    -138.022-113.747 671.843  1.00  6.81           H
ATOM   4010  N   LYS 9 249    -137.864-114.760 668.869  1.00  6.81           N
ATOM   4011  CA  LYS 9 249    -137.100-115.100 667.680  1.00  6.81           C
ATOM   4012  C   LYS 9 249    -138.063-115.415 666.533  1.00  6.81           C
ATOM   4013  O   LYS 9 249    -137.802-115.063 665.384  1.00  6.81           O
ATOM   4014  HA  LYS 9 249    -136.514-114.223 667.406  1.00  6.81           H
ATOM   4015  CB  LYS 9 249    -136.112-116.229 667.982  1.00  6.81           C
ATOM   4016 1HB  LYS 9 249    -135.473-116.399 667.116  1.00  6.81           H
ATOM   4017 2HB  LYS 9 249    -135.461-115.936 668.806  1.00  6.81           H
ATOM   4018  CG  LYS 9 249    -136.849-117.521 668.340  1.00  6.81           C
ATOM   4019 1HG  LYS 9 249    -137.579-117.322 669.125  1.00  6.81           H
ATOM   4020 2HG  LYS 9 249    -137.403-117.880 667.473  1.00  6.81           H
ATOM   4021  CD  LYS 9 249    -135.869-118.599 668.808  1.00  6.81           C
ATOM   4022 1HD  LYS 9 249    -135.098-118.747 668.053  1.00  6.81           H
ATOM   4023 2HD  LYS 9 249    -135.366-118.268 669.717  1.00  6.81           H
ATOM   4024  CE  LYS 9 249    -136.594-119.920 669.072  1.00  6.81           C
ATOM   4025 1HE  LYS 9 249    -137.307-119.795 669.887  1.00  6.81           H
ATOM   4026 2HE  LYS 9 249    -137.165-120.211 668.190  1.00  6.81           H
ATOM   4027  NZ  LYS 9 249    -135.623-120.984 669.415  1.00  6.81           N
ATOM   4028 1HZ  LYS 9 249    -136.121-121.843 669.617  1.00  6.81           H
ATOM   4029 2HZ  LYS 9 249    -134.995-121.133 668.633  1.00  6.81           H
ATOM   4030 3HZ  LYS 9 249    -135.088-120.703 670.229  1.00  6.81           H
ATOM   4031  HN  LYS 9 249    -137.704-115.354 669.657  1.00  6.81           H
ATOM   4032  N   HIS 9 250    -139.156-116.077 666.886  1.00  6.81           N
ATOM   4033  CA  HIS 9 250    -140.099-116.550 665.887  1.00  6.81           C
ATOM   4034  C   HIS 9 250    -140.732-115.355 665.172  1.00  6.81           C
ATOM   4035  O   HIS 9 250    -140.899-115.373 663.953  1.00  6.81           O
ATOM   4036  HA  HIS 9 250    -139.525-117.132 665.166  1.00  6.81           H
ATOM   4037  CB  HIS 9 250    -141.136-117.481 666.518  1.00  6.81           C
ATOM   4038 1HB  HIS 9 250    -141.576-116.986 667.383  1.00  6.81           H
ATOM   4039 2HB  HIS 9 250    -141.942-117.648 665.803  1.00  6.81           H
ATOM   4040  CG  HIS 9 250    -140.580-118.817 666.949  1.00  6.81           C
ATOM   4041  HD1 HIS 9 250    -140.393-119.784 665.061  1.00  6.81           H
ATOM   4042  ND1 HIS 9 250    -140.279-119.829 666.053  1.00  6.81           N
ATOM   4043  CD2 HIS 9 250    -140.273-119.297 668.189  1.00  6.81           C
ATOM   4044  HD2 HIS 9 250    -140.389-118.756 669.128  1.00  6.81           H
ATOM   4045  CE1 HIS 9 250    -139.814-120.866 666.734  1.00  6.81           C
ATOM   4046  HE1 HIS 9 250    -139.489-121.816 666.312  1.00  6.81           H
ATOM   4047  NE2 HIS 9 250    -139.811-120.534 668.058  1.00  6.81           N
ATOM   4048  HN  HIS 9 250    -139.400-116.289 667.832  1.00  6.81           H
ATOM   4049  N   LYS 9 251    -141.068-114.344 665.960  1.00  6.81           N
ATOM   4050  CA  LYS 9 251    -141.694-113.150 665.420  1.00  6.81           C
ATOM   4051  C   LYS 9 251    -140.725-112.464 664.454  1.00  6.81           C
ATOM   4052  O   LYS 9 251    -141.096-112.130 663.330  1.00  6.81           O
ATOM   4053  HA  LYS 9 251    -142.573-113.467 664.859  1.00  6.81           H
ATOM   4054  CB  LYS 9 251    -142.181-112.241 666.551  1.00  6.81           C
ATOM   4055 1HB  LYS 9 251    -142.799-112.814 667.242  1.00  6.81           H
ATOM   4056 2HB  LYS 9 251    -141.327-111.872 667.118  1.00  6.81           H
ATOM   4057  CG  LYS 9 251    -142.983-111.061 665.999  1.00  6.81           C
ATOM   4058 1HG  LYS 9 251    -142.325-110.403 665.432  1.00  6.81           H
ATOM   4059 2HG  LYS 9 251    -143.743-111.425 665.308  1.00  6.81           H
ATOM   4060  CD  LYS 9 251    -143.649-110.274 667.130  1.00  6.81           C
ATOM   4061 1HD  LYS 9 251    -144.260-110.945 667.734  1.00  6.81           H
ATOM   4062 2HD  LYS 9 251    -142.885-109.860 667.788  1.00  6.81           H
ATOM   4063  CE  LYS 9 251    -144.518-109.145 666.574  1.00  6.81           C
ATOM   4064 1HE  LYS 9 251    -143.885-108.358 666.164  1.00  6.81           H
ATOM   4065 2HE  LYS 9 251    -145.131-109.520 665.754  1.00  6.81           H
ATOM   4066  NZ  LYS 9 251    -145.386-108.588 667.636  1.00  6.81           N
ATOM   4067 1HZ  LYS 9 251    -146.023-107.911 667.231  1.00  6.81           H
ATOM   4068 2HZ  LYS 9 251    -145.917-109.338 668.065  1.00  6.81           H
ATOM   4069 3HZ  LYS 9 251    -144.812-108.135 668.338  1.00  6.81           H
ATOM   4070  HN  LYS 9 251    -140.919-114.333 666.949  1.00  6.81           H
ATOM   4071  N   ALA 9 252    -139.503-112.274 664.928  1.00  6.81           N
ATOM   4072  CA  ALA 9 252    -138.492-111.591 664.139  1.00  6.81           C
ATOM   4073  C   ALA 9 252    -138.258-112.363 662.839  1.00  6.81           C
ATOM   4074  O   ALA 9 252    -138.022-111.763 661.791  1.00  6.81           O
ATOM   4075  HA  ALA 9 252    -138.873-110.598 663.899  1.00  6.81           H
ATOM   4076  CB  ALA 9 252    -137.213-111.441 664.966  1.00  6.81           C
ATOM   4077 1HB  ALA 9 252    -137.427-110.860 665.864  1.00  6.81           H
ATOM   4078 2HB  ALA 9 252    -136.847-112.427 665.250  1.00  6.81           H
ATOM   4079 3HB  ALA 9 252    -136.455-110.929 664.374  1.00  6.81           H
ATOM   4080  HN  ALA 9 252    -139.200-112.577 665.832  1.00  6.81           H
ATOM   4081  N   LEU 9 253    -138.333-113.681 662.949  1.00  6.81           N
ATOM   4082  CA  LEU 9 253    -138.133-114.541 661.795  1.00  6.81           C
ATOM   4083  C   LEU 9 253    -139.247-114.288 660.777  1.00  6.81           C
ATOM   4084  O   LEU 9 253    -138.976-114.081 659.595  1.00  6.81           O
ATOM   4085  HA  LEU 9 253    -137.181-114.264 661.342  1.00  6.81           H
ATOM   4086  CB  LEU 9 253    -138.018-116.003 662.231  1.00  6.81           C
ATOM   4087 1HB  LEU 9 253    -137.279-116.067 663.029  1.00  6.81           H
ATOM   4088 2HB  LEU 9 253    -138.974-116.311 662.655  1.00  6.81           H
ATOM   4089  HG  LEU 9 253    -138.300-116.851 660.287  1.00  6.81           H
ATOM   4090  CG  LEU 9 253    -137.633-117.001 661.136  1.00  6.81           C
ATOM   4091  CD1 LEU 9 253    -136.208-116.748 660.641  1.00  6.81           C
ATOM   4092 1HD1 LEU 9 253    -136.138-115.739 660.235  1.00  6.81           H
ATOM   4093 2HD1 LEU 9 253    -135.510-116.854 661.472  1.00  6.81           H
ATOM   4094 3HD1 LEU 9 253    -135.960-117.470 659.864  1.00  6.81           H
ATOM   4095  CD2 LEU 9 253    -137.827-118.441 661.614  1.00  6.81           C
ATOM   4096 1HD2 LEU 9 253    -137.200-118.621 662.488  1.00  6.81           H
ATOM   4097 2HD2 LEU 9 253    -138.873-118.599 661.878  1.00  6.81           H
ATOM   4098 3HD2 LEU 9 253    -137.546-119.129 660.817  1.00  6.81           H
ATOM   4099  HN  LEU 9 253    -138.525-114.160 663.806  1.00  6.81           H
ATOM   4100  N   LYS 9 254    -140.475-114.313 661.273  1.00  6.81           N
ATOM   4101  CA  LYS 9 254    -141.631-114.104 660.419  1.00  6.81           C
ATOM   4102  C   LYS 9 254    -141.483-112.770 659.684  1.00  6.81           C
ATOM   4103  O   LYS 9 254    -141.648-112.706 658.467  1.00  6.81           O
ATOM   4104  HA  LYS 9 254    -141.641-114.906 659.680  1.00  6.81           H
ATOM   4105  CB  LYS 9 254    -142.924-114.219 661.229  1.00  6.81           C
ATOM   4106 1HB  LYS 9 254    -142.930-115.159 661.780  1.00  6.81           H
ATOM   4107 2HB  LYS 9 254    -142.968-113.418 661.966  1.00  6.81           H
ATOM   4108  CG  LYS 9 254    -144.151-114.150 660.317  1.00  6.81           C
ATOM   4109 1HG  LYS 9 254    -144.179-113.184 659.812  1.00  6.81           H
ATOM   4110 2HG  LYS 9 254    -144.076-114.912 659.542  1.00  6.81           H
ATOM   4111  CD  LYS 9 254    -145.440-114.351 661.116  1.00  6.81           C
ATOM   4112 1HD  LYS 9 254    -145.411-115.316 661.622  1.00  6.81           H
ATOM   4113 2HD  LYS 9 254    -145.516-113.587 661.889  1.00  6.81           H
ATOM   4114  CE  LYS 9 254    -146.666-114.285 660.203  1.00  6.81           C
ATOM   4115 1HE  LYS 9 254    -146.736-113.296 659.750  1.00  6.81           H
ATOM   4116 2HE  LYS 9 254    -146.561-115.002 659.389  1.00  6.81           H
ATOM   4117  NZ  LYS 9 254    -147.899-114.574 660.970  1.00  6.81           N
ATOM   4118 1HZ  LYS 9 254    -148.702-114.509 660.355  1.00  6.81           H
ATOM   4119 2HZ  LYS 9 254    -147.845-115.509 661.357  1.00  6.81           H
ATOM   4120 3HZ  LYS 9 254    -147.994-113.901 661.723  1.00  6.81           H
ATOM   4121  HN  LYS 9 254    -140.686-114.472 662.238  1.00  6.81           H
ATOM   4122  N   VAL 9 255    -141.174-111.738 660.455  1.00  6.81           N
ATOM   4123  CA  VAL 9 255    -140.964-110.417 659.887  1.00  6.81           C
ATOM   4124  C   VAL 9 255    -139.986-110.519 658.715  1.00  6.81           C
ATOM   4125  O   VAL 9 255    -140.276-110.046 657.617  1.00  6.81           O
ATOM   4126  HA  VAL 9 255    -141.925-110.063 659.513  1.00  6.81           H
ATOM   4127  HB  VAL 9 255    -139.715-109.947 661.553  1.00  6.81           H
ATOM   4128  CB  VAL 9 255    -140.493-109.449 660.975  1.00  6.81           C
ATOM   4129  CG1 VAL 9 255    -139.887-108.186 660.360  1.00  6.81           C
ATOM   4130 1HG1 VAL 9 255    -139.033-108.457 659.740  1.00  6.81           H
ATOM   4131 2HG1 VAL 9 255    -140.636-107.685 659.747  1.00  6.81           H
ATOM   4132 3HG1 VAL 9 255    -139.561-107.515 661.155  1.00  6.81           H
ATOM   4133  CG2 VAL 9 255    -141.636-109.100 661.930  1.00  6.81           C
ATOM   4134 1HG2 VAL 9 255    -142.446-108.630 661.371  1.00  6.81           H
ATOM   4135 2HG2 VAL 9 255    -142.003-110.009 662.406  1.00  6.81           H
ATOM   4136 3HG2 VAL 9 255    -141.275-108.410 662.693  1.00  6.81           H
ATOM   4137  HN  VAL 9 255    -141.066-111.793 661.447  1.00  6.81           H
ATOM   4138  N   THR 9 256    -138.848-111.140 658.987  1.00  6.81           N
ATOM   4139  CA  THR 9 256    -137.744-111.126 658.044  1.00  6.81           C
ATOM   4140  C   THR 9 256    -138.135-111.850 656.753  1.00  6.81           C
ATOM   4141  O   THR 9 256    -137.852-111.369 655.657  1.00  6.81           O
ATOM   4142  HA  THR 9 256    -137.532-110.091 657.778  1.00  6.81           H
ATOM   4143  HB  THR 9 256    -136.703-112.779 658.995  1.00  6.81           H
ATOM   4144  CB  THR 9 256    -136.523-111.736 658.736  1.00  6.81           C
ATOM   4145  OG1 THR 9 256    -136.274-110.863 659.834  1.00  6.81           O
ATOM   4146  HG1 THR 9 256    -136.496-111.323 660.694  1.00  6.81           H
ATOM   4147  CG2 THR 9 256    -135.255-111.634 657.885  1.00  6.81           C
ATOM   4148 1HG2 THR 9 256    -135.038-110.585 657.682  1.00  6.81           H
ATOM   4149 2HG2 THR 9 256    -135.406-112.162 656.943  1.00  6.81           H
ATOM   4150 3HG2 THR 9 256    -134.420-112.081 658.423  1.00  6.81           H
ATOM   4151  HN  THR 9 256    -138.676-111.646 659.833  1.00  6.81           H
ATOM   4152  N   ILE 9 257    -138.779-112.995 656.927  1.00  6.81           N
ATOM   4153  CA  ILE 9 257    -139.211-113.790 655.790  1.00  6.81           C
ATOM   4154  C   ILE 9 257    -140.171-112.966 654.931  1.00  6.81           C
ATOM   4155  O   ILE 9 257    -140.059-112.953 653.706  1.00  6.81           O
ATOM   4156  HA  ILE 9 257    -138.325-114.018 655.196  1.00  6.81           H
ATOM   4157  HB  ILE 9 257    -140.528-114.918 657.042  1.00  6.81           H
ATOM   4158  CB  ILE 9 257    -139.796-115.123 656.260  1.00  6.81           C
ATOM   4159  CG1 ILE 9 257    -138.713-116.011 656.877  1.00  6.81           C
ATOM   4160 1HG1 ILE 9 257    -138.020-116.337 656.102  1.00  6.81           H
ATOM   4161 2HG1 ILE 9 257    -138.135-115.435 657.600  1.00  6.81           H
ATOM   4162  CG2 ILE 9 257    -140.536-115.829 655.122  1.00  6.81           C
ATOM   4163 1HG2 ILE 9 257    -141.349-115.195 654.769  1.00  6.81           H
ATOM   4164 2HG2 ILE 9 257    -139.843-116.021 654.303  1.00  6.81           H
ATOM   4165 3HG2 ILE 9 257    -140.942-116.774 655.484  1.00  6.81           H
ATOM   4166  CD1 ILE 9 257    -139.329-117.231 657.564  1.00  6.81           C
ATOM   4167 1HD1 ILE 9 257    -140.003-116.901 658.355  1.00  6.81           H
ATOM   4168 2HD1 ILE 9 257    -139.887-117.816 656.833  1.00  6.81           H
ATOM   4169 3HD1 ILE 9 257    -138.538-117.844 657.994  1.00  6.81           H
ATOM   4170  HN  ILE 9 257    -139.007-113.378 657.822  1.00  6.81           H
ATOM   4171  N   THR 9 258    -141.094-112.297 655.607  1.00  6.81           N
ATOM   4172  CA  THR 9 258    -142.114-111.525 654.918  1.00  6.81           C
ATOM   4173  C   THR 9 258    -141.468-110.493 653.992  1.00  6.81           C
ATOM   4174  O   THR 9 258    -141.844-110.378 652.826  1.00  6.81           O
ATOM   4175  HA  THR 9 258    -142.691-112.203 654.288  1.00  6.81           H
ATOM   4176  HB  THR 9 258    -142.477-110.218 656.614  1.00  6.81           H
ATOM   4177  CB  THR 9 258    -143.031-110.904 655.974  1.00  6.81           C
ATOM   4178  OG1 THR 9 258    -143.612-112.026 656.632  1.00  6.81           O
ATOM   4179  HG1 THR 9 258    -143.020-112.329 657.379  1.00  6.81           H
ATOM   4180  CG2 THR 9 258    -144.226-110.175 655.356  1.00  6.81           C
ATOM   4181 1HG2 THR 9 258    -144.817-110.878 654.770  1.00  6.81           H
ATOM   4182 2HG2 THR 9 258    -143.867-109.374 654.709  1.00  6.81           H
ATOM   4183 3HG2 THR 9 258    -144.843-109.753 656.149  1.00  6.81           H
ATOM   4184  HN  THR 9 258    -141.151-112.277 656.605  1.00  6.81           H
ATOM   4185  N   VAL 9 259    -140.506-109.769 654.545  1.00  6.81           N
ATOM   4186  CA  VAL 9 259    -139.858-108.697 653.808  1.00  6.81           C
ATOM   4187  C   VAL 9 259    -139.136-109.283 652.593  1.00  6.81           C
ATOM   4188  O   VAL 9 259    -139.231-108.745 651.491  1.00  6.81           O
ATOM   4189  HA  VAL 9 259    -140.638-108.020 653.460  1.00  6.81           H
ATOM   4190  HB  VAL 9 259    -138.214-108.614 655.165  1.00  6.81           H
ATOM   4191  CB  VAL 9 259    -138.928-107.912 654.736  1.00  6.81           C
ATOM   4192  CG1 VAL 9 259    -138.141-106.857 653.957  1.00  6.81           C
ATOM   4193 1HG1 VAL 9 259    -137.539-107.345 653.190  1.00  6.81           H
ATOM   4194 2HG1 VAL 9 259    -138.834-106.160 653.486  1.00  6.81           H
ATOM   4195 3HG1 VAL 9 259    -137.488-106.314 654.640  1.00  6.81           H
ATOM   4196  CG2 VAL 9 259    -139.711-107.275 655.885  1.00  6.81           C
ATOM   4197 1HG2 VAL 9 259    -140.459-106.593 655.481  1.00  6.81           H
ATOM   4198 2HG2 VAL 9 259    -140.206-108.055 656.465  1.00  6.81           H
ATOM   4199 3HG2 VAL 9 259    -139.026-106.723 656.529  1.00  6.81           H
ATOM   4200  HN  VAL 9 259    -140.169-109.905 655.476  1.00  6.81           H
ATOM   4201  N   LEU 9 260    -138.430-110.377 652.835  1.00  6.81           N
ATOM   4202  CA  LEU 9 260    -137.688-111.040 651.776  1.00  6.81           C
ATOM   4203  C   LEU 9 260    -138.654-111.443 650.659  1.00  6.81           C
ATOM   4204  O   LEU 9 260    -138.398-111.175 649.486  1.00  6.81           O
ATOM   4205  HA  LEU 9 260    -136.978-110.317 651.374  1.00  6.81           H
ATOM   4206  CB  LEU 9 260    -136.877-112.208 652.339  1.00  6.81           C
ATOM   4207 1HB  LEU 9 260    -136.118-111.807 653.010  1.00  6.81           H
ATOM   4208 2HB  LEU 9 260    -137.540-112.828 652.941  1.00  6.81           H
ATOM   4209  HG  LEU 9 260    -136.950-113.540 650.667  1.00  6.81           H
ATOM   4210  CG  LEU 9 260    -136.185-113.102 651.308  1.00  6.81           C
ATOM   4211  CD1 LEU 9 260    -135.255-112.285 650.409  1.00  6.81           C
ATOM   4212 1HD1 LEU 9 260    -135.834-111.527 649.882  1.00  6.81           H
ATOM   4213 2HD1 LEU 9 260    -134.493-111.801 651.020  1.00  6.81           H
ATOM   4214 3HD1 LEU 9 260    -134.776-112.945 649.686  1.00  6.81           H
ATOM   4215  CD2 LEU 9 260    -135.452-114.259 651.990  1.00  6.81           C
ATOM   4216 1HD2 LEU 9 260    -134.699-113.862 652.670  1.00  6.81           H
ATOM   4217 2HD2 LEU 9 260    -136.167-114.861 652.552  1.00  6.81           H
ATOM   4218 3HD2 LEU 9 260    -134.969-114.879 651.235  1.00  6.81           H
ATOM   4219  HN  LEU 9 260    -138.360-110.810 653.734  1.00  6.81           H
ATOM   4220  N   THR 9 261    -139.743-112.080 651.063  1.00  6.81           N
ATOM   4221  CA  THR 9 261    -140.683-112.636 650.105  1.00  6.81           C
ATOM   4222  C   THR 9 261    -141.267-111.529 649.226  1.00  6.81           C
ATOM   4223  O   THR 9 261    -141.405-111.701 648.016  1.00  6.81           O
ATOM   4224  HA  THR 9 261    -140.141-113.315 649.447  1.00  6.81           H
ATOM   4225  HB  THR 9 261    -142.315-112.755 651.534  1.00  6.81           H
ATOM   4226  CB  THR 9 261    -141.744-113.417 650.883  1.00  6.81           C
ATOM   4227  OG1 THR 9 261    -141.006-114.443 651.543  1.00  6.81           O
ATOM   4228  HG1 THR 9 261    -140.661-114.106 652.419  1.00  6.81           H
ATOM   4229  CG2 THR 9 261    -142.701-114.179 649.964  1.00  6.81           C
ATOM   4230 1HG2 THR 9 261    -142.137-114.890 649.361  1.00  6.81           H
ATOM   4231 2HG2 THR 9 261    -143.215-113.474 649.311  1.00  6.81           H
ATOM   4232 3HG2 THR 9 261    -143.434-114.716 650.567  1.00  6.81           H
ATOM   4233  HN  THR 9 261    -139.986-112.218 652.023  1.00  6.81           H
ATOM   4234  N   VAL 9 262    -141.593-110.417 649.868  1.00  6.81           N
ATOM   4235  CA  VAL 9 262    -142.203-109.300 649.168  1.00  6.81           C
ATOM   4236  C   VAL 9 262    -141.232-108.777 648.107  1.00  6.81           C
ATOM   4237  O   VAL 9 262    -141.629-108.511 646.974  1.00  6.81           O
ATOM   4238  HA  VAL 9 262    -143.098-109.672 648.670  1.00  6.81           H
ATOM   4239  HB  VAL 9 262    -141.772-107.997 650.802  1.00  6.81           H
ATOM   4240  CB  VAL 9 262    -142.630-108.225 650.169  1.00  6.81           C
ATOM   4241  CG1 VAL 9 262    -143.039-106.937 649.451  1.00  6.81           C
ATOM   4242 1HG1 VAL 9 262    -142.196-106.561 648.872  1.00  6.81           H
ATOM   4243 2HG1 VAL 9 262    -143.875-107.144 648.782  1.00  6.81           H
ATOM   4244 3HG1 VAL 9 262    -143.338-106.190 650.186  1.00  6.81           H
ATOM   4245  CG2 VAL 9 262    -143.758-108.732 651.070  1.00  6.81           C
ATOM   4246 1HG2 VAL 9 262    -144.619-109.001 650.458  1.00  6.81           H
ATOM   4247 2HG2 VAL 9 262    -143.416-109.608 651.622  1.00  6.81           H
ATOM   4248 3HG2 VAL 9 262    -144.042-107.948 651.773  1.00  6.81           H
ATOM   4249  HN  VAL 9 262    -141.448-110.274 650.847  1.00  6.81           H
ATOM   4250  N   PHE 9 263    -139.977-108.644 648.513  1.00  6.81           N
ATOM   4251  CA  PHE 9 263    -138.954-108.123 647.623  1.00  6.81           C
ATOM   4252  C   PHE 9 263    -138.749-109.048 646.422  1.00  6.81           C
ATOM   4253  O   PHE 9 263    -138.733-108.592 645.279  1.00  6.81           O
ATOM   4254  HA  PHE 9 263    -139.294-107.148 647.275  1.00  6.81           H
ATOM   4255  CB  PHE 9 263    -137.654-108.056 648.427  1.00  6.81           C
ATOM   4256 1HB  PHE 9 263    -137.820-107.450 649.318  1.00  6.81           H
ATOM   4257 2HB  PHE 9 263    -137.397-109.059 648.768  1.00  6.81           H
ATOM   4258  CG  PHE 9 263    -136.470-107.479 647.649  1.00  6.81           C
ATOM   4259  HD1 PHE 9 263    -135.935-109.355 646.805  1.00  6.81           H
ATOM   4260  CD1 PHE 9 263    -135.705-108.292 646.873  1.00  6.81           C
ATOM   4261  HD2 PHE 9 263    -136.796-105.500 648.356  1.00  6.81           H
ATOM   4262  CD2 PHE 9 263    -136.183-106.152 647.734  1.00  6.81           C
ATOM   4263  CE1 PHE 9 263    -134.606-107.756 646.151  1.00  6.81           C
ATOM   4264  HE1 PHE 9 263    -133.993-108.408 645.528  1.00  6.81           H
ATOM   4265  CE2 PHE 9 263    -135.084-105.616 647.012  1.00  6.81           C
ATOM   4266  HE2 PHE 9 263    -134.853-104.553 647.080  1.00  6.81           H
ATOM   4267  CZ  PHE 9 263    -134.319-106.430 646.235  1.00  6.81           C
ATOM   4268  HZ  PHE 9 263    -133.475-106.018 645.681  1.00  6.81           H
ATOM   4269  HN  PHE 9 263    -139.658-108.886 649.430  1.00  6.81           H
ATOM   4270  N   VAL 9 264    -138.599-110.330 646.721  1.00  6.81           N
ATOM   4271  CA  VAL 9 264    -138.302-111.309 645.689  1.00  6.81           C
ATOM   4272  C   VAL 9 264    -139.441-111.329 644.668  1.00  6.81           C
ATOM   4273  O   VAL 9 264    -139.199-111.281 643.463  1.00  6.81           O
ATOM   4274  HA  VAL 9 264    -137.387-110.992 645.188  1.00  6.81           H
ATOM   4275  HB  VAL 9 264    -138.887-112.906 646.978  1.00  6.81           H
ATOM   4276  CB  VAL 9 264    -138.045-112.677 646.325  1.00  6.81           C
ATOM   4277  CG1 VAL 9 264    -137.966-113.771 645.258  1.00  6.81           C
ATOM   4278 1HG1 VAL 9 264    -138.907-113.811 644.709  1.00  6.81           H
ATOM   4279 2HG1 VAL 9 264    -137.152-113.548 644.568  1.00  6.81           H
ATOM   4280 3HG1 VAL 9 264    -137.783-114.733 645.737  1.00  6.81           H
ATOM   4281  CG2 VAL 9 264    -136.778-112.654 647.181  1.00  6.81           C
ATOM   4282 1HG2 VAL 9 264    -135.922-112.392 646.558  1.00  6.81           H
ATOM   4283 2HG2 VAL 9 264    -136.889-111.915 647.975  1.00  6.81           H
ATOM   4284 3HG2 VAL 9 264    -136.619-113.639 647.621  1.00  6.81           H
ATOM   4285  HN  VAL 9 264    -138.676-110.701 647.646  1.00  6.81           H
ATOM   4286  N   LEU 9 265    -140.658-111.398 645.187  1.00  6.81           N
ATOM   4287  CA  LEU 9 265    -141.824-111.578 644.340  1.00  6.81           C
ATOM   4288  C   LEU 9 265    -141.993-110.349 643.444  1.00  6.81           C
ATOM   4289  O   LEU 9 265    -142.534-110.448 642.344  1.00  6.81           O
ATOM   4290  HA  LEU 9 265    -141.636-112.445 643.706  1.00  6.81           H
ATOM   4291  CB  LEU 9 265    -143.058-111.896 645.187  1.00  6.81           C
ATOM   4292 1HB  LEU 9 265    -143.136-111.147 645.975  1.00  6.81           H
ATOM   4293 2HB  LEU 9 265    -143.942-111.790 644.559  1.00  6.81           H
ATOM   4294  HG  LEU 9 265    -142.206-113.383 646.466  1.00  6.81           H
ATOM   4295  CG  LEU 9 265    -143.089-113.282 645.834  1.00  6.81           C
ATOM   4296  CD1 LEU 9 265    -144.313-113.438 646.738  1.00  6.81           C
ATOM   4297 1HD1 LEU 9 265    -144.281-112.685 647.526  1.00  6.81           H
ATOM   4298 2HD1 LEU 9 265    -145.220-113.308 646.148  1.00  6.81           H
ATOM   4299 3HD1 LEU 9 265    -144.310-114.432 647.185  1.00  6.81           H
ATOM   4300  CD2 LEU 9 265    -143.014-114.383 644.775  1.00  6.81           C
ATOM   4301 1HD2 LEU 9 265    -143.865-114.295 644.098  1.00  6.81           H
ATOM   4302 2HD2 LEU 9 265    -142.088-114.282 644.209  1.00  6.81           H
ATOM   4303 3HD2 LEU 9 265    -143.038-115.358 645.262  1.00  6.81           H
ATOM   4304  HN  LEU 9 265    -140.852-111.334 646.166  1.00  6.81           H
ATOM   4305  N   SER 9 266    -141.519-109.219 643.948  1.00  6.81           N
ATOM   4306  CA  SER 9 266    -141.701-107.956 643.254  1.00  6.81           C
ATOM   4307  C   SER 9 266    -140.582-107.755 642.231  1.00  6.81           C
ATOM   4308  O   SER 9 266    -140.834-107.323 641.107  1.00  6.81           O
ATOM   4309  HA  SER 9 266    -142.666-108.037 642.755  1.00  6.81           H
ATOM   4310  CB  SER 9 266    -141.735-106.786 644.240  1.00  6.81           C
ATOM   4311 1HB  SER 9 266    -141.793-105.848 643.687  1.00  6.81           H
ATOM   4312 2HB  SER 9 266    -142.635-106.852 644.851  1.00  6.81           H
ATOM   4313  HG  SER 9 266    -140.803-107.197 645.963  1.00  6.81           H
ATOM   4314  OG  SER 9 266    -140.588-106.767 645.086  1.00  6.81           O
ATOM   4315  HN  SER 9 266    -141.020-109.159 644.813  1.00  6.81           H
ATOM   4316  N   GLN 9 267    -139.369-108.078 642.656  1.00  6.81           N
ATOM   4317  CA  GLN 9 267    -138.185-107.685 641.912  1.00  6.81           C
ATOM   4318  C   GLN 9 267    -137.779-108.792 640.937  1.00  6.81           C
ATOM   4319  O   GLN 9 267    -137.287-108.512 639.845  1.00  6.81           O
ATOM   4320  HA  GLN 9 267    -138.475-106.792 641.358  1.00  6.81           H
ATOM   4321  CB  GLN 9 267    -137.033-107.337 642.857  1.00  6.81           C
ATOM   4322 1HB  GLN 9 267    -136.820-108.187 643.504  1.00  6.81           H
ATOM   4323 2HB  GLN 9 267    -136.130-107.141 642.279  1.00  6.81           H
ATOM   4324  CG  GLN 9 267    -137.374-106.113 643.710  1.00  6.81           C
ATOM   4325 1HG  GLN 9 267    -138.267-106.315 644.302  1.00  6.81           H
ATOM   4326 2HG  GLN 9 267    -136.564-105.917 644.411  1.00  6.81           H
ATOM   4327  CD  GLN 9 267    -137.607-104.881 642.832  1.00  6.81           C
ATOM   4328  OE1 GLN 9 267    -137.012-104.715 641.780  1.00  6.81           O
ATOM   4329  NE2 GLN 9 267    -138.502-104.029 643.323  1.00  6.81           N
ATOM   4330 1HE2 GLN 9 267    -138.954-104.224 644.193  1.00  6.81           H
ATOM   4331 2HE2 GLN 9 267    -138.723-103.192 642.822  1.00  6.81           H
ATOM   4332  HN  GLN 9 267    -139.190-108.598 643.492  1.00  6.81           H
ATOM   4333  N   PHE 9 268    -138.000-110.025 641.367  1.00  6.81           N
ATOM   4334  CA  PHE 9 268    -137.502-111.175 640.631  1.00  6.81           C
ATOM   4335  C   PHE 9 268    -138.057-111.196 639.205  1.00  6.81           C
ATOM   4336  O   PHE 9 268    -137.301-111.319 638.243  1.00  6.81           O
ATOM   4337  HA  PHE 9 268    -136.416-111.090 640.595  1.00  6.81           H
ATOM   4338  CB  PHE 9 268    -137.984-112.424 641.372  1.00  6.81           C
ATOM   4339 1HB  PHE 9 268    -137.693-112.347 642.420  1.00  6.81           H
ATOM   4340 2HB  PHE 9 268    -139.073-112.452 641.345  1.00  6.81           H
ATOM   4341  CG  PHE 9 268    -137.440-113.735 640.801  1.00  6.81           C
ATOM   4342  HD1 PHE 9 268    -139.220-114.161 639.720  1.00  6.81           H
ATOM   4343  CD1 PHE 9 268    -138.213-114.490 639.975  1.00  6.81           C
ATOM   4344  HD2 PHE 9 268    -135.563-113.540 641.782  1.00  6.81           H
ATOM   4345  CD2 PHE 9 268    -136.183-114.145 641.120  1.00  6.81           C
ATOM   4346  CE1 PHE 9 268    -137.708-115.707 639.446  1.00  6.81           C
ATOM   4347  HE1 PHE 9 268    -138.327-116.312 638.784  1.00  6.81           H
ATOM   4348  CE2 PHE 9 268    -135.678-115.362 640.590  1.00  6.81           C
ATOM   4349  HE2 PHE 9 268    -134.670-115.691 640.846  1.00  6.81           H
ATOM   4350  CZ  PHE 9 268    -136.451-116.117 639.764  1.00  6.81           C
ATOM   4351  HZ  PHE 9 268    -136.063-117.051 639.358  1.00  6.81           H
ATOM   4352  HN  PHE 9 268    -138.508-110.245 642.200  1.00  6.81           H
ATOM   4353  N   PRO 9 269    -139.382-111.077 639.044  1.00  6.81           N
ATOM   4354  CA  PRO 9 269    -139.997-111.218 637.722  1.00  6.81           C
ATOM   4355  C   PRO 9 269    -139.356-110.307 636.688  1.00  6.81           C
ATOM   4356  O   PRO 9 269    -139.063-110.738 635.573  1.00  6.81           O
ATOM   4357  HA  PRO 9 269    -139.846-112.229 637.345  1.00  6.81           H
ATOM   4358  CB  PRO 9 269    -141.464-110.857 637.965  1.00  6.81           C
ATOM   4359 1HB  PRO 9 269    -141.651-109.797 637.793  1.00  6.81           H
ATOM   4360 2HB  PRO 9 269    -142.128-111.409 637.299  1.00  6.81           H
ATOM   4361  CG  PRO 9 269    -141.685-111.239 639.424  1.00  6.81           C
ATOM   4362 1HG  PRO 9 269    -142.551-110.731 639.848  1.00  6.81           H
ATOM   4363 2HG  PRO 9 269    -141.868-112.307 639.540  1.00  6.81           H
ATOM   4364  CD  PRO 9 269    -140.388-110.807 640.088  1.00  6.81           C
ATOM   4365 1HD  PRO 9 269    -140.406-109.752 640.363  1.00  6.81           H
ATOM   4366 2HD  PRO 9 269    -140.194-111.369 641.002  1.00  6.81           H
ATOM   4367  N   TYR 9 270    -139.154-109.061 637.088  1.00  6.81           N
ATOM   4368  CA  TYR 9 270    -138.637-108.056 636.174  1.00  6.81           C
ATOM   4369  C   TYR 9 270    -137.225-108.414 635.707  1.00  6.81           C
ATOM   4370  O   TYR 9 270    -136.908-108.290 634.525  1.00  6.81           O
ATOM   4371  HA  TYR 9 270    -139.299-108.016 635.309  1.00  6.81           H
ATOM   4372  CB  TYR 9 270    -138.583-106.750 636.969  1.00  6.81           C
ATOM   4373 1HB  TYR 9 270    -139.599-106.450 637.226  1.00  6.81           H
ATOM   4374 2HB  TYR 9 270    -138.057-106.930 637.907  1.00  6.81           H
ATOM   4375  CG  TYR 9 270    -137.898-105.599 636.230  1.00  6.81           C
ATOM   4376  HD1 TYR 9 270    -136.285-105.463 637.637  1.00  6.81           H
ATOM   4377  CD1 TYR 9 270    -136.724-105.065 636.722  1.00  6.81           C
ATOM   4378  HD2 TYR 9 270    -139.380-105.518 634.683  1.00  6.81           H
ATOM   4379  CD2 TYR 9 270    -138.453-105.096 635.072  1.00  6.81           C
ATOM   4380  CE1 TYR 9 270    -136.079-103.981 636.026  1.00  6.81           C
ATOM   4381  HE1 TYR 9 270    -135.152-103.550 636.403  1.00  6.81           H
ATOM   4382  HE2 TYR 9 270    -138.237-103.605 633.460  1.00  6.81           H
ATOM   4383  CE2 TYR 9 270    -137.809-104.012 634.376  1.00  6.81           C
ATOM   4384  CZ  TYR 9 270    -136.654-103.509 634.887  1.00  6.81           C
ATOM   4385  OH  TYR 9 270    -136.045-102.485 634.230  1.00  6.81           O
ATOM   4386  HH  TYR 9 270    -136.642-102.141 633.505  1.00  6.81           H
ATOM   4387  HN  TYR 9 270    -139.336-108.734 638.015  1.00  6.81           H
ATOM   4388  N   ASN 9 271    -136.414-108.851 636.659  1.00  6.81           N
ATOM   4389  CA  ASN 9 271    -135.016-109.134 636.380  1.00  6.81           C
ATOM   4390  C   ASN 9 271    -134.918-110.387 635.507  1.00  6.81           C
ATOM   4391  O   ASN 9 271    -133.951-110.557 634.766  1.00  6.81           O
ATOM   4392  HA  ASN 9 271    -134.639-108.244 635.877  1.00  6.81           H
ATOM   4393  CB  ASN 9 271    -134.239-109.396 637.672  1.00  6.81           C
ATOM   4394 1HB  ASN 9 271    -134.816-110.055 638.320  1.00  6.81           H
ATOM   4395 2HB  ASN 9 271    -133.307-109.911 637.442  1.00  6.81           H
ATOM   4396  CG  ASN 9 271    -133.938-108.087 638.405  1.00  6.81           C
ATOM   4397  OD1 ASN 9 271    -133.141-107.272 637.972  1.00  6.81           O
ATOM   4398  ND2 ASN 9 271    -134.618-107.933 639.538  1.00  6.81           N
ATOM   4399 1HD2 ASN 9 271    -135.257-108.641 639.838  1.00  6.81           H
ATOM   4400 2HD2 ASN 9 271    -134.490-107.109 640.090  1.00  6.81           H
ATOM   4401  HN  ASN 9 271    -136.698-109.012 637.604  1.00  6.81           H
ATOM   4402  N   CYS 9 272    -135.932-111.232 635.624  1.00  6.81           N
ATOM   4403  CA  CYS 9 272    -136.039-112.395 634.760  1.00  6.81           C
ATOM   4404  C   CYS 9 272    -136.146-111.911 633.313  1.00  6.81           C
ATOM   4405  O   CYS 9 272    -135.463-112.427 632.430  1.00  6.81           O
ATOM   4406  HA  CYS 9 272    -135.131-112.979 634.907  1.00  6.81           H
ATOM   4407  CB  CYS 9 272    -137.221-113.284 635.153  1.00  6.81           C
ATOM   4408 1HB  CYS 9 272    -138.123-112.680 635.256  1.00  6.81           H
ATOM   4409 2HB  CYS 9 272    -137.414-114.014 634.368  1.00  6.81           H
ATOM   4410  HG  CYS 9 272    -137.053-113.083 637.511  1.00  6.81           H
ATOM   4411  SG  CYS 9 272    -136.862-114.142 636.729  1.00  6.81           S
ATOM   4412  HN  CYS 9 272    -136.669-111.131 636.292  1.00  6.81           H
ATOM   4413  N   ILE 9 273    -137.008-110.924 633.115  1.00  6.81           N
ATOM   4414  CA  ILE 9 273    -137.245-110.394 631.783  1.00  6.81           C
ATOM   4415  C   ILE 9 273    -135.987-109.672 631.295  1.00  6.81           C
ATOM   4416  O   ILE 9 273    -135.623-109.774 630.124  1.00  6.81           O
ATOM   4417  HA  ILE 9 273    -137.435-111.240 631.123  1.00  6.81           H
ATOM   4418  HB  ILE 9 273    -138.380-108.738 632.520  1.00  6.81           H
ATOM   4419  CB  ILE 9 273    -138.500-109.519 631.770  1.00  6.81           C
ATOM   4420  CG1 ILE 9 273    -139.738-110.331 632.156  1.00  6.81           C
ATOM   4421 1HG1 ILE 9 273    -139.609-110.742 633.157  1.00  6.81           H
ATOM   4422 2HG1 ILE 9 273    -140.610-109.677 632.190  1.00  6.81           H
ATOM   4423  CG2 ILE 9 273    -138.670-108.824 630.417  1.00  6.81           C
ATOM   4424 1HG2 ILE 9 273    -137.802-108.193 630.221  1.00  6.81           H
ATOM   4425 2HG2 ILE 9 273    -138.759-109.574 629.632  1.00  6.81           H
ATOM   4426 3HG2 ILE 9 273    -139.569-108.209 630.436  1.00  6.81           H
ATOM   4427  CD1 ILE 9 273    -139.983-111.466 631.160  1.00  6.81           C
ATOM   4428 1HD1 ILE 9 273    -140.136-111.048 630.165  1.00  6.81           H
ATOM   4429 2HD1 ILE 9 273    -139.119-112.130 631.147  1.00  6.81           H
ATOM   4430 3HD1 ILE 9 273    -140.869-112.026 631.459  1.00  6.81           H
ATOM   4431  HN  ILE 9 273    -137.539-110.490 633.843  1.00  6.81           H
ATOM   4432  N   LEU 9 274    -135.357-108.959 632.217  1.00  6.81           N
ATOM   4433  CA  LEU 9 274    -134.121-108.260 631.909  1.00  6.81           C
ATOM   4434  C   LEU 9 274    -133.093-109.262 631.379  1.00  6.81           C
ATOM   4435  O   LEU 9 274    -132.384-108.978 630.415  1.00  6.81           O
ATOM   4436  HA  LEU 9 274    -134.341-107.542 631.119  1.00  6.81           H
ATOM   4437  CB  LEU 9 274    -133.637-107.466 633.123  1.00  6.81           C
ATOM   4438 1HB  LEU 9 274    -133.794-108.072 634.015  1.00  6.81           H
ATOM   4439 2HB  LEU 9 274    -132.563-107.312 633.027  1.00  6.81           H
ATOM   4440  HG  LEU 9 274    -135.372-106.265 633.471  1.00  6.81           H
ATOM   4441  CG  LEU 9 274    -134.302-106.105 633.342  1.00  6.81           C
ATOM   4442  CD1 LEU 9 274    -133.786-105.443 634.622  1.00  6.81           C
ATOM   4443 1HD1 LEU 9 274    -134.008-106.082 635.476  1.00  6.81           H
ATOM   4444 2HD1 LEU 9 274    -132.709-105.297 634.546  1.00  6.81           H
ATOM   4445 3HD1 LEU 9 274    -134.275-104.477 634.753  1.00  6.81           H
ATOM   4446  CD2 LEU 9 274    -134.124-105.204 632.119  1.00  6.81           C
ATOM   4447 1HD2 LEU 9 274    -133.061-105.048 631.934  1.00  6.81           H
ATOM   4448 2HD2 LEU 9 274    -134.578-105.679 631.249  1.00  6.81           H
ATOM   4449 3HD2 LEU 9 274    -134.605-104.244 632.301  1.00  6.81           H
ATOM   4450  HN  LEU 9 274    -135.677-108.856 633.159  1.00  6.81           H
ATOM   4451  N   LEU 9 275    -133.044-110.413 632.033  1.00  6.81           N
ATOM   4452  CA  LEU 9 275    -132.103-111.452 631.651  1.00  6.81           C
ATOM   4453  C   LEU 9 275    -132.369-111.868 630.203  1.00  6.81           C
ATOM   4454  O   LEU 9 275    -131.438-111.996 629.410  1.00  6.81           O
ATOM   4455  HA  LEU 9 275    -131.102-111.023 631.709  1.00  6.81           H
ATOM   4456  CB  LEU 9 275    -132.155-112.614 632.645  1.00  6.81           C
ATOM   4457 1HB  LEU 9 275    -131.882-112.237 633.630  1.00  6.81           H
ATOM   4458 2HB  LEU 9 275    -133.186-112.963 632.711  1.00  6.81           H
ATOM   4459  HG  LEU 9 275    -131.488-114.146 631.309  1.00  6.81           H
ATOM   4460  CG  LEU 9 275    -131.261-113.813 632.322  1.00  6.81           C
ATOM   4461  CD1 LEU 9 275    -129.783-113.417 632.347  1.00  6.81           C
ATOM   4462 1HD1 LEU 9 275    -129.604-112.637 631.606  1.00  6.81           H
ATOM   4463 2HD1 LEU 9 275    -129.523-113.043 633.337  1.00  6.81           H
ATOM   4464 3HD1 LEU 9 275    -129.170-114.287 632.114  1.00  6.81           H
ATOM   4465  CD2 LEU 9 275    -131.556-114.985 633.260  1.00  6.81           C
ATOM   4466 1HD2 LEU 9 275    -131.373-114.680 634.291  1.00  6.81           H
ATOM   4467 2HD2 LEU 9 275    -132.597-115.286 633.149  1.00  6.81           H
ATOM   4468 3HD2 LEU 9 275    -130.906-115.824 633.009  1.00  6.81           H
ATOM   4469  HN  LEU 9 275    -133.632-110.640 632.810  1.00  6.81           H
ATOM   4470  N   VAL 9 276    -133.644-112.066 629.903  1.00  6.81           N
ATOM   4471  CA  VAL 9 276    -134.044-112.466 628.564  1.00  6.81           C
ATOM   4472  C   VAL 9 276    -133.567-111.416 627.559  1.00  6.81           C
ATOM   4473  O   VAL 9 276    -133.021-111.757 626.511  1.00  6.81           O
ATOM   4474  HA  VAL 9 276    -133.551-113.413 628.343  1.00  6.81           H
ATOM   4475  HB  VAL 9 276    -136.044-111.796 628.890  1.00  6.81           H
ATOM   4476  CB  VAL 9 276    -135.556-112.697 628.517  1.00  6.81           C
ATOM   4477  CG1 VAL 9 276    -136.030-112.928 627.081  1.00  6.81           C
ATOM   4478 1HG1 VAL 9 276    -135.790-112.055 626.474  1.00  6.81           H
ATOM   4479 2HG1 VAL 9 276    -135.530-113.805 626.670  1.00  6.81           H
ATOM   4480 3HG1 VAL 9 276    -137.108-113.089 627.076  1.00  6.81           H
ATOM   4481  CG2 VAL 9 276    -135.962-113.861 629.423  1.00  6.81           C
ATOM   4482 1HG2 VAL 9 276    -135.459-114.770 629.093  1.00  6.81           H
ATOM   4483 2HG2 VAL 9 276    -135.674-113.639 630.451  1.00  6.81           H
ATOM   4484 3HG2 VAL 9 276    -137.041-114.003 629.370  1.00  6.81           H
ATOM   4485  HN  VAL 9 276    -134.395-111.959 630.554  1.00  6.81           H
ATOM   4486  N   GLN 9 277    -133.792-110.159 627.914  1.00  6.81           N
ATOM   4487  CA  GLN 9 277    -133.404-109.057 627.049  1.00  6.81           C
ATOM   4488  C   GLN 9 277    -131.887-109.046 626.852  1.00  6.81           C
ATOM   4489  O   GLN 9 277    -131.400-108.698 625.777  1.00  6.81           O
ATOM   4490  HA  GLN 9 277    -133.900-109.248 626.097  1.00  6.81           H
ATOM   4491  CB  GLN 9 277    -133.894-107.721 627.611  1.00  6.81           C
ATOM   4492 1HB  GLN 9 277    -133.636-107.650 628.668  1.00  6.81           H
ATOM   4493 2HB  GLN 9 277    -133.387-106.901 627.103  1.00  6.81           H
ATOM   4494  CG  GLN 9 277    -135.408-107.576 627.440  1.00  6.81           C
ATOM   4495 1HG  GLN 9 277    -135.669-107.674 626.386  1.00  6.81           H
ATOM   4496 2HG  GLN 9 277    -135.916-108.381 627.971  1.00  6.81           H
ATOM   4497  CD  GLN 9 277    -135.892-106.224 627.968  1.00  6.81           C
ATOM   4498  OE1 GLN 9 277    -135.240-105.570 628.765  1.00  6.81           O
ATOM   4499  NE2 GLN 9 277    -137.070-105.844 627.480  1.00  6.81           N
ATOM   4500 1HE2 GLN 9 277    -137.553-106.428 626.828  1.00  6.81           H
ATOM   4501 2HE2 GLN 9 277    -137.471-104.974 627.765  1.00  6.81           H
ATOM   4502  HN  GLN 9 277    -134.229-109.890 628.772  1.00  6.81           H
ATOM   4503  N   THR 9 278    -131.182-109.430 627.906  1.00  6.81           N
ATOM   4504  CA  THR 9 278    -129.732-109.505 627.850  1.00  6.81           C
ATOM   4505  C   THR 9 278    -129.292-110.550 626.823  1.00  6.81           C
ATOM   4506  O   THR 9 278    -128.422-110.283 625.994  1.00  6.81           O
ATOM   4507  HA  THR 9 278    -129.351-108.542 627.510  1.00  6.81           H
ATOM   4508  HB  THR 9 278    -129.460-110.807 629.568  1.00  6.81           H
ATOM   4509  CB  THR 9 278    -129.218-109.789 629.263  1.00  6.81           C
ATOM   4510  OG1 THR 9 278    -129.797-108.756 630.056  1.00  6.81           O
ATOM   4511  HG1 THR 9 278    -130.746-108.982 630.273  1.00  6.81           H
ATOM   4512  CG2 THR 9 278    -127.711-109.560 629.395  1.00  6.81           C
ATOM   4513 1HG2 THR 9 278    -127.479-108.522 629.155  1.00  6.81           H
ATOM   4514 2HG2 THR 9 278    -127.182-110.219 628.707  1.00  6.81           H
ATOM   4515 3HG2 THR 9 278    -127.399-109.775 630.417  1.00  6.81           H
ATOM   4516  HN  THR 9 278    -131.585-109.687 628.785  1.00  6.81           H
ATOM   4517  N   ILE 9 279    -129.912-111.717 626.910  1.00  6.81           N
ATOM   4518  CA  ILE 9 279    -129.537-112.830 626.054  1.00  6.81           C
ATOM   4519  C   ILE 9 279    -129.824-112.466 624.596  1.00  6.81           C
ATOM   4520  O   ILE 9 279    -129.018-112.748 623.711  1.00  6.81           O
ATOM   4521  HA  ILE 9 279    -128.463-112.981 626.167  1.00  6.81           H
ATOM   4522  HB  ILE 9 279    -131.297-113.925 626.579  1.00  6.81           H
ATOM   4523  CB  ILE 9 279    -130.226-114.116 626.514  1.00  6.81           C
ATOM   4524  CG1 ILE 9 279    -129.753-114.522 627.912  1.00  6.81           C
ATOM   4525 1HG1 ILE 9 279    -128.747-114.937 627.853  1.00  6.81           H
ATOM   4526 2HG1 ILE 9 279    -129.698-113.640 628.551  1.00  6.81           H
ATOM   4527  CG2 ILE 9 279    -130.028-115.239 625.494  1.00  6.81           C
ATOM   4528 1HG2 ILE 9 279    -130.453-114.939 624.536  1.00  6.81           H
ATOM   4529 2HG2 ILE 9 279    -128.963-115.437 625.374  1.00  6.81           H
ATOM   4530 3HG2 ILE 9 279    -130.528-116.142 625.846  1.00  6.81           H
ATOM   4531  CD1 ILE 9 279    -130.700-115.550 628.534  1.00  6.81           C
ATOM   4532 1HD1 ILE 9 279    -131.700-115.123 628.613  1.00  6.81           H
ATOM   4533 2HD1 ILE 9 279    -130.734-116.440 627.905  1.00  6.81           H
ATOM   4534 3HD1 ILE 9 279    -130.341-115.821 629.527  1.00  6.81           H
ATOM   4535  HN  ILE 9 279    -130.657-111.909 627.549  1.00  6.81           H
ATOM   4536  N   ASP 9 280    -130.977-111.845 624.391  1.00  6.81           N
ATOM   4537  CA  ASP 9 280    -131.402-111.482 623.050  1.00  6.81           C
ATOM   4538  C   ASP 9 280    -130.493-110.374 622.513  1.00  6.81           C
ATOM   4539  O   ASP 9 280    -130.201-110.330 621.319  1.00  6.81           O
ATOM   4540  HA  ASP 9 280    -131.329-112.400 622.467  1.00  6.81           H
ATOM   4541  CB  ASP 9 280    -132.839-110.955 623.052  1.00  6.81           C
ATOM   4542 1HB  ASP 9 280    -133.487-111.657 623.577  1.00  6.81           H
ATOM   4543 2HB  ASP 9 280    -132.884-110.012 623.597  1.00  6.81           H
ATOM   4544  CG  ASP 9 280    -133.350-110.750 621.624  1.00  6.81           C
ATOM   4545  OD1 ASP 9 280    -133.221-111.709 620.833  1.00  6.81           O
ATOM   4546  OD2 ASP 9 280    -133.857-109.640 621.357  1.00  6.81           O
ATOM   4547  HN  ASP 9 280    -131.613-111.591 625.119  1.00  6.81           H
ATOM   4548  N   ALA 9 281    -130.072-109.507 623.422  1.00  6.81           N
ATOM   4549  CA  ALA 9 281    -129.178-108.420 623.060  1.00  6.81           C
ATOM   4550  C   ALA 9 281    -127.871-109.000 622.514  1.00  6.81           C
ATOM   4551  O   ALA 9 281    -127.200-108.368 621.700  1.00  6.81           O
ATOM   4552  HA  ALA 9 281    -129.663-107.838 622.277  1.00  6.81           H
ATOM   4553  CB  ALA 9 281    -128.952-107.519 624.276  1.00  6.81           C
ATOM   4554 1HB  ALA 9 281    -129.906-107.109 624.607  1.00  6.81           H
ATOM   4555 2HB  ALA 9 281    -128.507-108.101 625.083  1.00  6.81           H
ATOM   4556 3HB  ALA 9 281    -128.281-106.703 624.005  1.00  6.81           H
ATOM   4557  HN  ALA 9 281    -130.330-109.538 624.387  1.00  6.81           H
ATOM   4558  N   TYR 9 282    -127.550-110.196 622.984  1.00  6.81           N
ATOM   4559  CA  TYR 9 282    -126.330-110.863 622.562  1.00  6.81           C
ATOM   4560  C   TYR 9 282    -126.583-111.752 621.344  1.00  6.81           C
ATOM   4561  O   TYR 9 282    -125.855-111.680 620.356  1.00  6.81           O
ATOM   4562  HA  TYR 9 282    -125.602-110.096 622.298  1.00  6.81           H
ATOM   4563  CB  TYR 9 282    -125.901-111.741 623.740  1.00  6.81           C
ATOM   4564 1HB  TYR 9 282    -125.818-111.120 624.632  1.00  6.81           H
ATOM   4565 2HB  TYR 9 282    -126.681-112.476 623.935  1.00  6.81           H
ATOM   4566  CG  TYR 9 282    -124.575-112.472 623.520  1.00  6.81           C
ATOM   4567  HD1 TYR 9 282    -125.517-114.336 623.034  1.00  6.81           H
ATOM   4568  CD1 TYR 9 282    -124.573-113.805 623.161  1.00  6.81           C
ATOM   4569  HD2 TYR 9 282    -123.382-110.747 623.964  1.00  6.81           H
ATOM   4570  CD2 TYR 9 282    -123.381-111.799 623.680  1.00  6.81           C
ATOM   4571  CE1 TYR 9 282    -123.326-114.493 622.954  1.00  6.81           C
ATOM   4572  HE1 TYR 9 282    -123.310-115.545 622.670  1.00  6.81           H
ATOM   4573  HE2 TYR 9 282    -121.183-111.968 623.597  1.00  6.81           H
ATOM   4574  CE2 TYR 9 282    -122.133-112.487 623.473  1.00  6.81           C
ATOM   4575  CZ  TYR 9 282    -122.167-113.800 623.120  1.00  6.81           C
ATOM   4576  OH  TYR 9 282    -120.989-114.450 622.925  1.00  6.81           O
ATOM   4577  HH  TYR 9 282    -121.161-115.396 622.649  1.00  6.81           H
ATOM   4578  HN  TYR 9 282    -128.106-110.707 623.639  1.00  6.81           H
ATOM   4579  N   ALA 9 283    -127.619-112.571 621.454  1.00  6.81           N
ATOM   4580  CA  ALA 9 283    -127.817-113.659 620.511  1.00  6.81           C
ATOM   4581  C   ALA 9 283    -128.757-113.196 619.396  1.00  6.81           C
ATOM   4582  O   ALA 9 283    -128.789-113.791 618.320  1.00  6.81           O
ATOM   4583  HA  ALA 9 283    -126.847-113.904 620.079  1.00  6.81           H
ATOM   4584  CB  ALA 9 283    -128.351-114.886 621.252  1.00  6.81           C
ATOM   4585 1HB  ALA 9 283    -127.633-115.192 622.014  1.00  6.81           H
ATOM   4586 2HB  ALA 9 283    -129.301-114.640 621.727  1.00  6.81           H
ATOM   4587 3HB  ALA 9 283    -128.500-115.702 620.545  1.00  6.81           H
ATOM   4588  HN  ALA 9 283    -128.314-112.501 622.170  1.00  6.81           H
ATOM   4589  N   MET 9 284    -129.500-112.140 619.692  1.00  6.81           N
ATOM   4590  CA  MET 9 284    -130.480-111.626 618.750  1.00  6.81           C
ATOM   4591  C   MET 9 284    -131.343-112.756 618.186  1.00  6.81           C
ATOM   4592  O   MET 9 284    -131.549-112.840 616.976  1.00  6.81           O
ATOM   4593  HA  MET 9 284    -131.101-110.935 619.320  1.00  6.81           H
ATOM   4594  CB  MET 9 284    -129.760-110.912 617.603  1.00  6.81           C
ATOM   4595 1HB  MET 9 284    -129.042-111.590 617.142  1.00  6.81           H
ATOM   4596 2HB  MET 9 284    -130.480-110.637 616.833  1.00  6.81           H
ATOM   4597  CG  MET 9 284    -129.038-109.660 618.105  1.00  6.81           C
ATOM   4598 1HG  MET 9 284    -129.764-108.933 618.468  1.00  6.81           H
ATOM   4599 2HG  MET 9 284    -128.393-109.915 618.946  1.00  6.81           H
ATOM   4600  SD  MET 9 284    -128.067-108.947 616.788  1.00  6.81           S
ATOM   4601  CE  MET 9 284    -126.623-109.994 616.864  1.00  6.81           C
ATOM   4602 1HE  MET 9 284    -126.164-109.908 617.849  1.00  6.81           H
ATOM   4603 2HE  MET 9 284    -126.916-111.029 616.689  1.00  6.81           H
ATOM   4604 3HE  MET 9 284    -125.909-109.684 616.102  1.00  6.81           H
ATOM   4605  HN  MET 9 284    -129.441-111.639 620.555  1.00  6.81           H
ATOM   4606  N   PHE 9 285    -131.825-113.597 619.089  1.00  6.81           N
ATOM   4607  CA  PHE 9 285    -132.518-114.810 618.688  1.00  6.81           C
ATOM   4608  C   PHE 9 285    -134.002-114.537 618.440  1.00  6.81           C
ATOM   4609  O   PHE 9 285    -134.688-115.338 617.807  1.00  6.81           O
ATOM   4610  HA  PHE 9 285    -132.054-115.157 617.765  1.00  6.81           H
ATOM   4611  CB  PHE 9 285    -132.381-115.806 619.842  1.00  6.81           C
ATOM   4612 1HB  PHE 9 285    -132.652-116.799 619.486  1.00  6.81           H
ATOM   4613 2HB  PHE 9 285    -131.335-115.851 620.147  1.00  6.81           H
ATOM   4614  CG  PHE 9 285    -133.238-115.465 621.063  1.00  6.81           C
ATOM   4615  HD1 PHE 9 285    -131.697-114.340 622.001  1.00  6.81           H
ATOM   4616  CD1 PHE 9 285    -132.722-114.706 622.066  1.00  6.81           C
ATOM   4617  HD2 PHE 9 285    -134.930-116.530 620.340  1.00  6.81           H
ATOM   4618  CD2 PHE 9 285    -134.516-115.922 621.144  1.00  6.81           C
ATOM   4619  CE1 PHE 9 285    -133.517-114.391 623.199  1.00  6.81           C
ATOM   4620  HE1 PHE 9 285    -133.103-113.782 624.003  1.00  6.81           H
ATOM   4621  CE2 PHE 9 285    -135.312-115.606 622.277  1.00  6.81           C
ATOM   4622  HE2 PHE 9 285    -136.337-115.972 622.343  1.00  6.81           H
ATOM   4623  CZ  PHE 9 285    -134.796-114.847 623.281  1.00  6.81           C
ATOM   4624  HZ  PHE 9 285    -135.407-114.605 624.150  1.00  6.81           H
ATOM   4625  HN  PHE 9 285    -131.748-113.461 620.077  1.00  6.81           H
ATOM   4626  N   ILE 9 286    -134.456-113.401 618.951  1.00  6.81           N
ATOM   4627  CA  ILE 9 286    -135.841-113.000 618.771  1.00  6.81           C
ATOM   4628  C   ILE 9 286    -135.991-112.293 617.422  1.00  6.81           C
ATOM   4629  O   ILE 9 286    -135.753-111.091 617.317  1.00  6.81           O
ATOM   4630  HA  ILE 9 286    -136.444-113.907 618.755  1.00  6.81           H
ATOM   4631  HB  ILE 9 286    -135.699-111.264 620.012  1.00  6.81           H
ATOM   4632  CB  ILE 9 286    -136.315-112.162 619.960  1.00  6.81           C
ATOM   4633  CG1 ILE 9 286    -136.122-112.919 621.276  1.00  6.81           C
ATOM   4634 1HG1 ILE 9 286    -136.810-113.763 621.318  1.00  6.81           H
ATOM   4635 2HG1 ILE 9 286    -135.112-113.328 621.319  1.00  6.81           H
ATOM   4636  CG2 ILE 9 286    -137.763-111.707 619.768  1.00  6.81           C
ATOM   4637 1HG2 ILE 9 286    -137.837-111.103 618.863  1.00  6.81           H
ATOM   4638 2HG2 ILE 9 286    -138.409-112.580 619.676  1.00  6.81           H
ATOM   4639 3HG2 ILE 9 286    -138.074-111.113 620.627  1.00  6.81           H
ATOM   4640  CD1 ILE 9 286    -136.358-112.000 622.476  1.00  6.81           C
ATOM   4641 1HD1 ILE 9 286    -135.652-111.171 622.444  1.00  6.81           H
ATOM   4642 2HD1 ILE 9 286    -137.376-111.613 622.442  1.00  6.81           H
ATOM   4643 3HD1 ILE 9 286    -136.214-112.563 623.399  1.00  6.81           H
ATOM   4644  HN  ILE 9 286    -133.896-112.763 619.480  1.00  6.81           H
ATOM   4645  N   SER 9 287    -136.384-113.070 616.424  1.00  6.81           N
ATOM   4646  CA  SER 9 287    -136.624-112.523 615.099  1.00  6.81           C
ATOM   4647  C   SER 9 287    -138.125-112.329 614.877  1.00  6.81           C
ATOM   4648  O   SER 9 287    -138.533-111.591 613.981  1.00  6.81           O
ATOM   4649  HA  SER 9 287    -136.108-111.563 615.086  1.00  6.81           H
ATOM   4650  CB  SER 9 287    -136.039-113.431 614.015  1.00  6.81           C
ATOM   4651 1HB  SER 9 287    -136.249-113.004 613.034  1.00  6.81           H
ATOM   4652 2HB  SER 9 287    -134.955-113.469 614.120  1.00  6.81           H
ATOM   4653  HG  SER 9 287    -136.144-115.326 613.382  1.00  6.81           H
ATOM   4654  OG  SER 9 287    -136.570-114.751 614.081  1.00  6.81           O
ATOM   4655  HN  SER 9 287    -136.539-114.055 616.509  1.00  6.81           H
ATOM   4656  N   ASN 9 288    -138.906-113.005 615.707  1.00  6.81           N
ATOM   4657  CA  ASN 9 288    -140.348-113.022 615.530  1.00  6.81           C
ATOM   4658  C   ASN 9 288    -140.960-111.815 616.244  1.00  6.81           C
ATOM   4659  O   ASN 9 288    -140.752-111.626 617.442  1.00  6.81           O
ATOM   4660  HA  ASN 9 288    -140.505-112.992 614.452  1.00  6.81           H
ATOM   4661  CB  ASN 9 288    -140.962-114.288 616.132  1.00  6.81           C
ATOM   4662 1HB  ASN 9 288    -140.424-115.165 615.770  1.00  6.81           H
ATOM   4663 2HB  ASN 9 288    -140.850-114.271 617.216  1.00  6.81           H
ATOM   4664  CG  ASN 9 288    -142.443-114.406 615.769  1.00  6.81           C
ATOM   4665  OD1 ASN 9 288    -143.183-113.436 615.748  1.00  6.81           O
ATOM   4666  ND2 ASN 9 288    -142.834-115.645 615.484  1.00  6.81           N
ATOM   4667 1HD2 ASN 9 288    -142.176-116.397 615.520  1.00  6.81           H
ATOM   4668 2HD2 ASN 9 288    -143.785-115.824 615.235  1.00  6.81           H
ATOM   4669  HN  ASN 9 288    -138.569-113.532 616.487  1.00  6.81           H
ATOM   4670  N   CYS 9 289    -141.702-111.029 615.479  1.00  6.81           N
ATOM   4671  CA  CYS 9 289    -142.254-109.787 615.993  1.00  6.81           C
ATOM   4672  C   CYS 9 289    -143.261-110.128 617.094  1.00  6.81           C
ATOM   4673  O   CYS 9 289    -143.375-109.404 618.081  1.00  6.81           O
ATOM   4674  HA  CYS 9 289    -141.417-109.217 616.398  1.00  6.81           H
ATOM   4675  CB  CYS 9 289    -142.885-108.945 614.883  1.00  6.81           C
ATOM   4676 1HB  CYS 9 289    -142.150-108.747 614.103  1.00  6.81           H
ATOM   4677 2HB  CYS 9 289    -143.703-109.495 614.418  1.00  6.81           H
ATOM   4678  SG  CYS 9 289    -143.505-107.366 615.570  1.00  6.81           S
ATOM   4679  HN  CYS 9 289    -141.927-111.228 614.525  1.00  6.81           H
ATOM   4680  N   ALA 9 290    -143.965-111.231 616.885  1.00  6.81           N
ATOM   4681  CA  ALA 9 290    -144.997-111.647 617.820  1.00  6.81           C
ATOM   4682  C   ALA 9 290    -144.363-111.921 619.185  1.00  6.81           C
ATOM   4683  O   ALA 9 290    -144.915-111.543 620.217  1.00  6.81           O
ATOM   4684  HA  ALA 9 290    -145.707-110.827 617.917  1.00  6.81           H
ATOM   4685  CB  ALA 9 290    -145.729-112.869 617.261  1.00  6.81           C
ATOM   4686 1HB  ALA 9 290    -146.186-112.614 616.305  1.00  6.81           H
ATOM   4687 2HB  ALA 9 290    -145.019-113.684 617.118  1.00  6.81           H
ATOM   4688 3HB  ALA 9 290    -146.503-113.181 617.962  1.00  6.81           H
ATOM   4689  HN  ALA 9 290    -143.840-111.834 616.098  1.00  6.81           H
ATOM   4690  N   VAL 9 291    -143.212-112.577 619.146  1.00  6.81           N
ATOM   4691  CA  VAL 9 291    -142.504-112.918 620.368  1.00  6.81           C
ATOM   4692  C   VAL 9 291    -141.984-111.639 621.026  1.00  6.81           C
ATOM   4693  O   VAL 9 291    -142.077-111.480 622.242  1.00  6.81           O
ATOM   4694  HA  VAL 9 291    -143.218-113.394 621.040  1.00  6.81           H
ATOM   4695  HB  VAL 9 291    -140.715-113.472 619.345  1.00  6.81           H
ATOM   4696  CB  VAL 9 291    -141.394-113.927 620.065  1.00  6.81           C
ATOM   4697  CG1 VAL 9 291    -140.592-114.255 621.326  1.00  6.81           C
ATOM   4698 1HG1 VAL 9 291    -140.138-113.343 621.715  1.00  6.81           H
ATOM   4699 2HG1 VAL 9 291    -141.255-114.680 622.079  1.00  6.81           H
ATOM   4700 3HG1 VAL 9 291    -139.810-114.974 621.083  1.00  6.81           H
ATOM   4701  CG2 VAL 9 291    -141.966-115.198 619.434  1.00  6.81           C
ATOM   4702 1HG2 VAL 9 291    -142.678-115.657 620.121  1.00  6.81           H
ATOM   4703 2HG2 VAL 9 291    -142.472-114.945 618.502  1.00  6.81           H
ATOM   4704 3HG2 VAL 9 291    -141.156-115.898 619.229  1.00  6.81           H
ATOM   4705  HN  VAL 9 291    -142.765-112.873 618.302  1.00  6.81           H
ATOM   4706  N   SER 9 292    -141.449-110.758 620.193  1.00  6.81           N
ATOM   4707  CA  SER 9 292    -140.909-109.500 620.680  1.00  6.81           C
ATOM   4708  C   SER 9 292    -142.005-108.698 621.384  1.00  6.81           C
ATOM   4709  O   SER 9 292    -141.789-108.169 622.474  1.00  6.81           O
ATOM   4710  HA  SER 9 292    -140.124-109.776 621.384  1.00  6.81           H
ATOM   4711  CB  SER 9 292    -140.304-108.682 619.537  1.00  6.81           C
ATOM   4712 1HB  SER 9 292    -139.606-109.303 618.977  1.00  6.81           H
ATOM   4713 2HB  SER 9 292    -141.093-108.385 618.846  1.00  6.81           H
ATOM   4714  HG  SER 9 292    -138.811-107.785 620.524  1.00  6.81           H
ATOM   4715  OG  SER 9 292    -139.628-107.520 620.012  1.00  6.81           O
ATOM   4716  HN  SER 9 292    -141.382-110.893 619.205  1.00  6.81           H
ATOM   4717  N   THR 9 293    -143.158-108.632 620.734  1.00  6.81           N
ATOM   4718  CA  THR 9 293    -144.280-107.882 621.272  1.00  6.81           C
ATOM   4719  C   THR 9 293    -144.628-108.379 622.677  1.00  6.81           C
ATOM   4720  O   THR 9 293    -144.786-107.581 623.600  1.00  6.81           O
ATOM   4721  HA  THR 9 293    -143.981-106.838 621.367  1.00  6.81           H
ATOM   4722  HB  THR 9 293    -145.742-109.034 620.152  1.00  6.81           H
ATOM   4723  CB  THR 9 293    -145.441-107.994 620.283  1.00  6.81           C
ATOM   4724  OG1 THR 9 293    -144.964-107.339 619.111  1.00  6.81           O
ATOM   4725  HG1 THR 9 293    -144.623-108.014 618.457  1.00  6.81           H
ATOM   4726  CG2 THR 9 293    -146.654-107.163 620.707  1.00  6.81           C
ATOM   4727 1HG2 THR 9 293    -146.369-106.113 620.773  1.00  6.81           H
ATOM   4728 2HG2 THR 9 293    -147.007-107.505 621.680  1.00  6.81           H
ATOM   4729 3HG2 THR 9 293    -147.449-107.278 619.971  1.00  6.81           H
ATOM   4730  HN  THR 9 293    -143.330-109.080 619.856  1.00  6.81           H
ATOM   4731  N   ASN 9 294    -144.736-109.694 622.796  1.00  6.81           N
ATOM   4732  CA  ASN 9 294    -145.164-110.300 624.045  1.00  6.81           C
ATOM   4733  C   ASN 9 294    -144.123-110.014 625.129  1.00  6.81           C
ATOM   4734  O   ASN 9 294    -144.474-109.751 626.278  1.00  6.81           O
ATOM   4735  HA  ASN 9 294    -146.131-109.848 624.266  1.00  6.81           H
ATOM   4736  CB  ASN 9 294    -145.296-111.818 623.904  1.00  6.81           C
ATOM   4737 1HB  ASN 9 294    -144.422-112.216 623.388  1.00  6.81           H
ATOM   4738 2HB  ASN 9 294    -145.319-112.278 624.892  1.00  6.81           H
ATOM   4739  CG  ASN 9 294    -146.564-112.189 623.132  1.00  6.81           C
ATOM   4740  OD1 ASN 9 294    -147.483-111.401 622.982  1.00  6.81           O
ATOM   4741  ND2 ASN 9 294    -146.562-113.430 622.653  1.00  6.81           N
ATOM   4742 1HD2 ASN 9 294    -145.775-114.026 622.812  1.00  6.81           H
ATOM   4743 2HD2 ASN 9 294    -147.347-113.766 622.134  1.00  6.81           H
ATOM   4744  HN  ASN 9 294    -144.538-110.340 622.059  1.00  6.81           H
ATOM   4745  N   ILE 9 295    -142.863-110.076 624.724  1.00  6.81           N
ATOM   4746  CA  ILE 9 295    -141.767-109.877 625.657  1.00  6.81           C
ATOM   4747  C   ILE 9 295    -141.793-108.435 626.167  1.00  6.81           C
ATOM   4748  O   ILE 9 295    -141.531-108.183 627.343  1.00  6.81           O
ATOM   4749  HA  ILE 9 295    -141.931-110.545 626.503  1.00  6.81           H
ATOM   4750  HB  ILE 9 295    -140.423-109.899 623.994  1.00  6.81           H
ATOM   4751  CB  ILE 9 295    -140.437-110.279 625.016  1.00  6.81           C
ATOM   4752  CG1 ILE 9 295    -140.305-111.801 624.935  1.00  6.81           C
ATOM   4753 1HG1 ILE 9 295    -140.165-112.211 625.935  1.00  6.81           H
ATOM   4754 2HG1 ILE 9 295    -141.226-112.229 624.540  1.00  6.81           H
ATOM   4755  CG2 ILE 9 295    -139.258-109.639 625.751  1.00  6.81           C
ATOM   4756 1HG2 ILE 9 295    -139.351-108.554 625.713  1.00  6.81           H
ATOM   4757 2HG2 ILE 9 295    -139.257-109.967 626.791  1.00  6.81           H
ATOM   4758 3HG2 ILE 9 295    -138.325-109.941 625.275  1.00  6.81           H
ATOM   4759  CD1 ILE 9 295    -139.127-112.202 624.044  1.00  6.81           C
ATOM   4760 1HD1 ILE 9 295    -139.282-111.811 623.038  1.00  6.81           H
ATOM   4761 2HD1 ILE 9 295    -138.205-111.793 624.455  1.00  6.81           H
ATOM   4762 3HD1 ILE 9 295    -139.056-113.289 624.004  1.00  6.81           H
ATOM   4763  HN  ILE 9 295    -142.586-110.259 623.781  1.00  6.81           H
ATOM   4764  N   ASP 9 296    -142.110-107.525 625.258  1.00  6.81           N
ATOM   4765  CA  ASP 9 296    -142.147-106.112 625.594  1.00  6.81           C
ATOM   4766  C   ASP 9 296    -143.293-105.855 626.575  1.00  6.81           C
ATOM   4767  O   ASP 9 296    -143.146-105.079 627.517  1.00  6.81           O
ATOM   4768  HA  ASP 9 296    -141.171-105.895 626.028  1.00  6.81           H
ATOM   4769  CB  ASP 9 296    -142.389-105.256 624.350  1.00  6.81           C
ATOM   4770 1HB  ASP 9 296    -143.224-105.664 623.779  1.00  6.81           H
ATOM   4771 2HB  ASP 9 296    -142.671-104.246 624.648  1.00  6.81           H
ATOM   4772  CG  ASP 9 296    -141.140-105.203 623.468  1.00  6.81           C
ATOM   4773  OD1 ASP 9 296    -140.043-105.428 624.025  1.00  6.81           O
ATOM   4774  OD2 ASP 9 296    -141.309-104.939 622.258  1.00  6.81           O
ATOM   4775  HN  ASP 9 296    -142.339-107.740 624.308  1.00  6.81           H
ATOM   4776  N   ILE 9 297    -144.409-106.523 626.320  1.00  6.81           N
ATOM   4777  CA  ILE 9 297    -145.557-106.426 627.204  1.00  6.81           C
ATOM   4778  C   ILE 9 297    -145.185-106.984 628.579  1.00  6.81           C
ATOM   4779  O   ILE 9 297    -145.508-106.385 629.604  1.00  6.81           O
ATOM   4780  HA  ILE 9 297    -145.797-105.368 627.314  1.00  6.81           H
ATOM   4781  HB  ILE 9 297    -146.473-108.085 626.213  1.00  6.81           H
ATOM   4782  CB  ILE 9 297    -146.777-107.103 626.575  1.00  6.81           C
ATOM   4783  CG1 ILE 9 297    -147.280-106.312 625.366  1.00  6.81           C
ATOM   4784 1HG1 ILE 9 297    -147.707-105.365 625.699  1.00  6.81           H
ATOM   4785 2HG1 ILE 9 297    -146.444-106.071 624.710  1.00  6.81           H
ATOM   4786  CG2 ILE 9 297    -147.877-107.325 627.614  1.00  6.81           C
ATOM   4787 1HG2 ILE 9 297    -147.499-107.961 628.414  1.00  6.81           H
ATOM   4788 2HG2 ILE 9 297    -148.186-106.365 628.028  1.00  6.81           H
ATOM   4789 3HG2 ILE 9 297    -148.732-107.808 627.140  1.00  6.81           H
ATOM   4790  CD1 ILE 9 297    -148.333-107.106 624.590  1.00  6.81           C
ATOM   4791 1HD1 ILE 9 297    -147.895-108.041 624.238  1.00  6.81           H
ATOM   4792 2HD1 ILE 9 297    -149.178-107.324 625.243  1.00  6.81           H
ATOM   4793 3HD1 ILE 9 297    -148.674-106.521 623.737  1.00  6.81           H
ATOM   4794  HN  ILE 9 297    -144.534-107.120 625.527  1.00  6.81           H
ATOM   4795  N   CYS 9 298    -144.512-108.125 628.557  1.00  6.81           N
ATOM   4796  CA  CYS 9 298    -144.094-108.771 629.789  1.00  6.81           C
ATOM   4797  C   CYS 9 298    -143.218-107.791 630.573  1.00  6.81           C
ATOM   4798  O   CYS 9 298    -143.330-107.692 631.794  1.00  6.81           O
ATOM   4799  HA  CYS 9 298    -145.002-109.006 630.343  1.00  6.81           H
ATOM   4800  CB  CYS 9 298    -143.370-110.092 629.518  1.00  6.81           C
ATOM   4801 1HB  CYS 9 298    -142.660-109.966 628.701  1.00  6.81           H
ATOM   4802 2HB  CYS 9 298    -142.797-110.389 630.396  1.00  6.81           H
ATOM   4803  HG  CYS 9 298    -144.811-110.976 627.854  1.00  6.81           H
ATOM   4804  SG  CYS 9 298    -144.584-111.395 629.096  1.00  6.81           S
ATOM   4805  HN  CYS 9 298    -144.252-108.605 627.719  1.00  6.81           H
ATOM   4806  N   PHE 9 299    -142.365-107.092 629.838  1.00  6.81           N
ATOM   4807  CA  PHE 9 299    -141.477-106.117 630.448  1.00  6.81           C
ATOM   4808  C   PHE 9 299    -142.271-105.040 631.190  1.00  6.81           C
ATOM   4809  O   PHE 9 299    -141.931-104.679 632.316  1.00  6.81           O
ATOM   4810  HA  PHE 9 299    -140.845-106.654 631.157  1.00  6.81           H
ATOM   4811  CB  PHE 9 299    -140.687-105.461 629.314  1.00  6.81           C
ATOM   4812 1HB  PHE 9 299    -140.170-106.237 628.749  1.00  6.81           H
ATOM   4813 2HB  PHE 9 299    -141.385-104.980 628.629  1.00  6.81           H
ATOM   4814  CG  PHE 9 299    -139.663-104.426 629.786  1.00  6.81           C
ATOM   4815  HD1 PHE 9 299    -141.052-102.818 629.706  1.00  6.81           H
ATOM   4816  CD1 PHE 9 299    -140.029-103.124 629.928  1.00  6.81           C
ATOM   4817  HD2 PHE 9 299    -138.095-105.852 629.949  1.00  6.81           H
ATOM   4818  CD2 PHE 9 299    -138.388-104.808 630.063  1.00  6.81           C
ATOM   4819  CE1 PHE 9 299    -139.080-102.163 630.366  1.00  6.81           C
ATOM   4820  HE1 PHE 9 299    -139.373-101.120 630.480  1.00  6.81           H
ATOM   4821  CE2 PHE 9 299    -137.438-103.848 630.501  1.00  6.81           C
ATOM   4822  HE2 PHE 9 299    -136.416-104.154 630.724  1.00  6.81           H
ATOM   4823  CZ  PHE 9 299    -137.804-102.545 630.644  1.00  6.81           C
ATOM   4824  HZ  PHE 9 299    -137.075-101.808 630.980  1.00  6.81           H
ATOM   4825  HN  PHE 9 299    -142.276-107.182 628.846  1.00  6.81           H
ATOM   4826  N   GLN 9 300    -143.313-104.557 630.529  1.00  6.81           N
ATOM   4827  CA  GLN 9 300    -144.128-103.495 631.092  1.00  6.81           C
ATOM   4828  C   GLN 9 300    -144.749-103.946 632.415  1.00  6.81           C
ATOM   4829  O   GLN 9 300    -144.692-103.224 633.410  1.00  6.81           O
ATOM   4830  HA  GLN 9 300    -143.443-102.666 631.268  1.00  6.81           H
ATOM   4831  CB  GLN 9 300    -145.208-103.051 630.103  1.00  6.81           C
ATOM   4832 1HB  GLN 9 300    -145.745-103.922 629.729  1.00  6.81           H
ATOM   4833 2HB  GLN 9 300    -145.938-102.422 630.613  1.00  6.81           H
ATOM   4834  CG  GLN 9 300    -144.595-102.281 628.931  1.00  6.81           C
ATOM   4835 1HG  GLN 9 300    -144.025-101.432 629.307  1.00  6.81           H
ATOM   4836 2HG  GLN 9 300    -143.895-102.923 628.396  1.00  6.81           H
ATOM   4837  CD  GLN 9 300    -145.680-101.790 627.970  1.00  6.81           C
ATOM   4838  OE1 GLN 9 300    -146.766-101.401 628.367  1.00  6.81           O
ATOM   4839  NE2 GLN 9 300    -145.326-101.829 626.689  1.00  6.81           N
ATOM   4840 1HE2 GLN 9 300    -144.418-102.159 626.431  1.00  6.81           H
ATOM   4841 2HE2 GLN 9 300    -145.968-101.527 625.984  1.00  6.81           H
ATOM   4842  HN  GLN 9 300    -143.601-104.880 629.628  1.00  6.81           H
ATOM   4843  N   VAL 9 301    -145.328-105.137 632.385  1.00  6.81           N
ATOM   4844  CA  VAL 9 301    -146.067-105.640 633.531  1.00  6.81           C
ATOM   4845  C   VAL 9 301    -145.112-105.809 634.714  1.00  6.81           C
ATOM   4846  O   VAL 9 301    -145.380-105.316 635.808  1.00  6.81           O
ATOM   4847  HA  VAL 9 301    -146.818-104.894 633.790  1.00  6.81           H
ATOM   4848  HB  VAL 9 301    -146.053-107.633 632.768  1.00  6.81           H
ATOM   4849  CB  VAL 9 301    -146.793-106.934 633.159  1.00  6.81           C
ATOM   4850  CG1 VAL 9 301    -147.439-107.574 634.389  1.00  6.81           C
ATOM   4851 1HG1 VAL 9 301    -146.669-107.804 635.126  1.00  6.81           H
ATOM   4852 2HG1 VAL 9 301    -148.161-106.881 634.822  1.00  6.81           H
ATOM   4853 3HG1 VAL 9 301    -147.948-108.492 634.096  1.00  6.81           H
ATOM   4854  CG2 VAL 9 301    -147.829-106.686 632.061  1.00  6.81           C
ATOM   4855 1HG2 VAL 9 301    -148.564-105.962 632.413  1.00  6.81           H
ATOM   4856 2HG2 VAL 9 301    -147.332-106.296 631.173  1.00  6.81           H
ATOM   4857 3HG2 VAL 9 301    -148.330-107.622 631.816  1.00  6.81           H
ATOM   4858  HN  VAL 9 301    -145.298-105.754 631.598  1.00  6.81           H
ATOM   4859  N   THR 9 302    -144.016-106.507 634.454  1.00  6.81           N
ATOM   4860  CA  THR 9 302    -143.078-106.849 635.509  1.00  6.81           C
ATOM   4861  C   THR 9 302    -142.419-105.586 636.066  1.00  6.81           C
ATOM   4862  O   THR 9 302    -142.131-105.506 637.259  1.00  6.81           O
ATOM   4863  HA  THR 9 302    -143.634-107.307 636.328  1.00  6.81           H
ATOM   4864  HB  THR 9 302    -141.346-108.147 635.700  1.00  6.81           H
ATOM   4865  CB  THR 9 302    -142.077-107.858 634.944  1.00  6.81           C
ATOM   4866  OG1 THR 9 302    -141.546-107.212 633.790  1.00  6.81           O
ATOM   4867  HG1 THR 9 302    -142.056-107.491 632.977  1.00  6.81           H
ATOM   4868  CG2 THR 9 302    -142.758-109.111 634.389  1.00  6.81           C
ATOM   4869 1HG2 THR 9 302    -143.439-108.828 633.586  1.00  6.81           H
ATOM   4870 2HG2 THR 9 302    -143.318-109.603 635.184  1.00  6.81           H
ATOM   4871 3HG2 THR 9 302    -142.002-109.794 634.000  1.00  6.81           H
ATOM   4872  HN  THR 9 302    -143.766-106.837 633.543  1.00  6.81           H
ATOM   4873  N   GLN 9 303    -142.198-104.630 635.175  1.00  6.81           N
ATOM   4874  CA  GLN 9 303    -141.623-103.356 635.572  1.00  6.81           C
ATOM   4875  C   GLN 9 303    -142.542-102.646 636.567  1.00  6.81           C
ATOM   4876  O   GLN 9 303    -142.078-102.105 637.570  1.00  6.81           O
ATOM   4877  HA  GLN 9 303    -140.676-103.602 636.053  1.00  6.81           H
ATOM   4878  CB  GLN 9 303    -141.351-102.474 634.351  1.00  6.81           C
ATOM   4879 1HB  GLN 9 303    -140.658-102.980 633.679  1.00  6.81           H
ATOM   4880 2HB  GLN 9 303    -142.276-102.318 633.797  1.00  6.81           H
ATOM   4881  CG  GLN 9 303    -140.768-101.123 634.770  1.00  6.81           C
ATOM   4882 1HG  GLN 9 303    -141.534-100.532 635.272  1.00  6.81           H
ATOM   4883 2HG  GLN 9 303    -139.963-101.277 635.489  1.00  6.81           H
ATOM   4884  CD  GLN 9 303    -140.236-100.355 633.558  1.00  6.81           C
ATOM   4885  OE1 GLN 9 303    -140.962-100.019 632.637  1.00  6.81           O
ATOM   4886  NE2 GLN 9 303    -138.932-100.098 633.610  1.00  6.81           N
ATOM   4887 1HE2 GLN 9 303    -138.393-100.403 634.396  1.00  6.81           H
ATOM   4888 2HE2 GLN 9 303    -138.491 -99.601 632.864  1.00  6.81           H
ATOM   4889  HN  GLN 9 303    -142.404-104.716 634.201  1.00  6.81           H
ATOM   4890  N   THR 9 304    -143.830-102.670 636.256  1.00  6.81           N
ATOM   4891  CA  THR 9 304    -144.813-101.993 637.086  1.00  6.81           C
ATOM   4892  C   THR 9 304    -144.835-102.601 638.489  1.00  6.81           C
ATOM   4893  O   THR 9 304    -144.894-101.877 639.482  1.00  6.81           O
ATOM   4894  HA  THR 9 304    -144.513-100.951 637.193  1.00  6.81           H
ATOM   4895  HB  THR 9 304    -146.516-103.094 636.307  1.00  6.81           H
ATOM   4896  CB  THR 9 304    -146.164-102.065 636.371  1.00  6.81           C
ATOM   4897  OG1 THR 9 304    -145.931-101.415 635.124  1.00  6.81           O
ATOM   4898  HG1 THR 9 304    -145.703-102.092 634.423  1.00  6.81           H
ATOM   4899  CG2 THR 9 304    -147.230-101.201 637.047  1.00  6.81           C
ATOM   4900 1HG2 THR 9 304    -146.907-100.160 637.050  1.00  6.81           H
ATOM   4901 2HG2 THR 9 304    -147.375-101.540 638.073  1.00  6.81           H
ATOM   4902 3HG2 THR 9 304    -148.169-101.288 636.500  1.00  6.81           H
ATOM   4903  HN  THR 9 304    -144.203-103.139 635.456  1.00  6.81           H
ATOM   4904  N   ILE 9 305    -144.788-103.925 638.527  1.00  6.81           N
ATOM   4905  CA  ILE 9 305    -144.786-104.638 639.794  1.00  6.81           C
ATOM   4906  C   ILE 9 305    -143.575-104.198 640.619  1.00  6.81           C
ATOM   4907  O   ILE 9 305    -143.679-104.016 641.831  1.00  6.81           O
ATOM   4908  HA  ILE 9 305    -145.691-104.353 640.330  1.00  6.81           H
ATOM   4909  HB  ILE 9 305    -144.065-106.421 638.859  1.00  6.81           H
ATOM   4910  CB  ILE 9 305    -144.855-106.148 639.558  1.00  6.81           C
ATOM   4911  CG1 ILE 9 305    -146.185-106.542 638.914  1.00  6.81           C
ATOM   4912 1HG1 ILE 9 305    -146.988-106.458 639.647  1.00  6.81           H
ATOM   4913 2HG1 ILE 9 305    -146.420-105.852 638.104  1.00  6.81           H
ATOM   4914  CG2 ILE 9 305    -144.595-106.917 640.855  1.00  6.81           C
ATOM   4915 1HG2 ILE 9 305    -143.604-106.667 641.234  1.00  6.81           H
ATOM   4916 2HG2 ILE 9 305    -145.347-106.644 641.596  1.00  6.81           H
ATOM   4917 3HG2 ILE 9 305    -144.650-107.988 640.660  1.00  6.81           H
ATOM   4918  CD1 ILE 9 305    -146.130-107.972 638.373  1.00  6.81           C
ATOM   4919 1HD1 ILE 9 305    -145.343-108.047 637.623  1.00  6.81           H
ATOM   4920 2HD1 ILE 9 305    -145.919-108.662 639.190  1.00  6.81           H
ATOM   4921 3HD1 ILE 9 305    -147.088-108.227 637.921  1.00  6.81           H
ATOM   4922  HN  ILE 9 305    -144.752-104.507 637.715  1.00  6.81           H
ATOM   4923  N   ALA 9 306    -142.455-104.041 639.930  1.00  6.81           N
ATOM   4924  CA  ALA 9 306    -141.212-103.686 640.593  1.00  6.81           C
ATOM   4925  C   ALA 9 306    -141.364-102.314 641.252  1.00  6.81           C
ATOM   4926  O   ALA 9 306    -140.850-102.086 642.346  1.00  6.81           O
ATOM   4927  HA  ALA 9 306    -141.023-104.431 641.366  1.00  6.81           H
ATOM   4928  CB  ALA 9 306    -140.064-103.723 639.581  1.00  6.81           C
ATOM   4929 1HB  ALA 9 306    -139.980-104.726 639.165  1.00  6.81           H
ATOM   4930 2HB  ALA 9 306    -140.264-103.012 638.779  1.00  6.81           H
ATOM   4931 3HB  ALA 9 306    -139.132-103.456 640.079  1.00  6.81           H
ATOM   4932  HN  ALA 9 306    -142.388-104.152 638.938  1.00  6.81           H
ATOM   4933  N   PHE 9 307    -142.073-101.435 640.558  1.00  6.81           N
ATOM   4934  CA  PHE 9 307    -142.225-100.065 641.018  1.00  6.81           C
ATOM   4935  C   PHE 9 307    -143.089-100.003 642.279  1.00  6.81           C
ATOM   4936  O   PHE 9 307    -142.834 -99.196 643.171  1.00  6.81           O
ATOM   4937  HA  PHE 9 307    -141.227 -99.688 641.244  1.00  6.81           H
ATOM   4938  CB  PHE 9 307    -142.922 -99.291 639.898  1.00  6.81           C
ATOM   4939 1HB  PHE 9 307    -143.785 -99.864 639.558  1.00  6.81           H
ATOM   4940 2HB  PHE 9 307    -143.301 -98.352 640.300  1.00  6.81           H
ATOM   4941  CG  PHE 9 307    -142.024 -98.990 638.697  1.00  6.81           C
ATOM   4942  HD1 PHE 9 307    -140.384-100.097 639.474  1.00  6.81           H
ATOM   4943  CD1 PHE 9 307    -140.758 -99.485 638.653  1.00  6.81           C
ATOM   4944  HD2 PHE 9 307    -143.505 -97.829 637.708  1.00  6.81           H
ATOM   4945  CD2 PHE 9 307    -142.490 -98.226 637.673  1.00  6.81           C
ATOM   4946  CE1 PHE 9 307    -139.924 -99.205 637.539  1.00  6.81           C
ATOM   4947  HE1 PHE 9 307    -138.909 -99.602 637.504  1.00  6.81           H
ATOM   4948  CE2 PHE 9 307    -141.656 -97.946 636.558  1.00  6.81           C
ATOM   4949  HE2 PHE 9 307    -142.030 -97.333 635.738  1.00  6.81           H
ATOM   4950  CZ  PHE 9 307    -140.391 -98.441 636.515  1.00  6.81           C
ATOM   4951  HZ  PHE 9 307    -139.750 -98.226 635.659  1.00  6.81           H
ATOM   4952  HN  PHE 9 307    -142.537-101.646 639.697  1.00  6.81           H
ATOM   4953  N   PHE 9 308    -144.093-100.867 642.313  1.00  6.81           N
ATOM   4954  CA  PHE 9 308    -145.002-100.914 643.445  1.00  6.81           C
ATOM   4955  C   PHE 9 308    -144.241-101.154 644.750  1.00  6.81           C
ATOM   4956  O   PHE 9 308    -144.710-100.783 645.825  1.00  6.81           O
ATOM   4957  HA  PHE 9 308    -145.508 -99.950 643.494  1.00  6.81           H
ATOM   4958  CB  PHE 9 308    -145.958-102.084 643.204  1.00  6.81           C
ATOM   4959 1HB  PHE 9 308    -145.455-102.829 642.586  1.00  6.81           H
ATOM   4960 2HB  PHE 9 308    -146.181-102.561 644.158  1.00  6.81           H
ATOM   4961  CG  PHE 9 308    -147.272-101.686 642.529  1.00  6.81           C
ATOM   4962  HD1 PHE 9 308    -148.105-100.891 644.317  1.00  6.81           H
ATOM   4963  CD1 PHE 9 308    -148.254-101.087 643.255  1.00  6.81           C
ATOM   4964  HD2 PHE 9 308    -146.670-102.410 640.623  1.00  6.81           H
ATOM   4965  CD2 PHE 9 308    -147.458-101.930 641.204  1.00  6.81           C
ATOM   4966  CE1 PHE 9 308    -149.474-100.717 642.629  1.00  6.81           C
ATOM   4967  HE1 PHE 9 308    -150.261-100.238 643.210  1.00  6.81           H
ATOM   4968  CE2 PHE 9 308    -148.677-101.560 640.578  1.00  6.81           C
ATOM   4969  HE2 PHE 9 308    -148.826-101.756 639.516  1.00  6.81           H
ATOM   4970  CZ  PHE 9 308    -149.660-100.961 641.304  1.00  6.81           C
ATOM   4971  HZ  PHE 9 308    -150.596-100.677 640.823  1.00  6.81           H
ATOM   4972  HN  PHE 9 308    -144.289-101.525 641.586  1.00  6.81           H
ATOM   4973  N   HIS 9 309    -143.077-101.774 644.614  1.00  6.81           N
ATOM   4974  CA  HIS 9 309    -142.271-102.114 645.774  1.00  6.81           C
ATOM   4975  C   HIS 9 309    -141.979-100.850 646.586  1.00  6.81           C
ATOM   4976  O   HIS 9 309    -141.912-100.898 647.813  1.00  6.81           O
ATOM   4977  HA  HIS 9 309    -142.867-102.796 646.380  1.00  6.81           H
ATOM   4978  CB  HIS 9 309    -140.999-102.854 645.353  1.00  6.81           C
ATOM   4979 1HB  HIS 9 309    -141.278-103.724 644.758  1.00  6.81           H
ATOM   4980 2HB  HIS 9 309    -140.409-102.203 644.708  1.00  6.81           H
ATOM   4981  CG  HIS 9 309    -140.141-103.308 646.509  1.00  6.81           C
ATOM   4982  HD1 HIS 9 309    -138.851-101.626 646.714  1.00  6.81           H
ATOM   4983  ND1 HIS 9 309    -139.120-102.534 647.033  1.00  6.81           N
ATOM   4984  CD2 HIS 9 309    -140.163-104.461 647.237  1.00  6.81           C
ATOM   4985  HD2 HIS 9 309    -140.849-105.295 647.089  1.00  6.81           H
ATOM   4986  CE1 HIS 9 309    -138.559-103.202 648.031  1.00  6.81           C
ATOM   4987  HE1 HIS 9 309    -137.726-102.858 648.644  1.00  6.81           H
ATOM   4988  NE2 HIS 9 309    -139.206-104.396 648.155  1.00  6.81           N
ATOM   4989  HN  HIS 9 309    -142.686-102.041 643.734  1.00  6.81           H
ATOM   4990  N   SER 9 310    -141.814 -99.749 645.867  1.00  6.81           N
ATOM   4991  CA  SER 9 310    -141.349 -98.518 646.482  1.00  6.81           C
ATOM   4992  C   SER 9 310    -142.417 -97.969 647.429  1.00  6.81           C
ATOM   4993  O   SER 9 310    -142.115 -97.177 648.320  1.00  6.81           O
ATOM   4994  HA  SER 9 310    -140.451 -98.793 647.036  1.00  6.81           H
ATOM   4995  CB  SER 9 310    -140.992 -97.474 645.422  1.00  6.81           C
ATOM   4996 1HB  SER 9 310    -141.899 -96.966 645.094  1.00  6.81           H
ATOM   4997 2HB  SER 9 310    -140.344 -96.716 645.863  1.00  6.81           H
ATOM   4998  HG  SER 9 310    -139.419 -98.349 644.547  1.00  6.81           H
ATOM   4999  OG  SER 9 310    -140.342 -98.056 644.296  1.00  6.81           O
[truncated: 233,845 more chars]
