# Supplementary material for: Noncanonical roles of chemokine regions in CCR9 activation revealed by structural modeling and mutational mapping
Source: Nat Commun. 2025 Aug 18;16:7695. doi: 10.1038/s41467-025-62321-9 (PMC12361432; doi:10.1038/s41467-025-62321-9)
Supplement: Supplementary file 3 — Supplementary Data 1 [file 41467_2025_62321_MOESM3_ESM.zip › SuppData1_3D_models/Fig4_CCR9_CCL25/Fig4HIJ_CCR9_CCL25_rnk3.pdb]

HEADER                                                        CCR9_CCL25_RNK3
EXPDTA    THEORETICAL MODEL
REMARK   3                                                              
REMARK   3 REFINEMENT OR HYDROGEN PLACEMENT:                            
REMARK   3   PROGRAM 1                  ICM 3.9                     
REMARK   3   AUTHORS 1      R.ABAGYAN, M.TOTROV                         
SEQRES   1 G  369  MET THR PRO THR ASP PHE THR SER PRO ILE PRO ASN MET 
SEQRES   2 G  369  ALA ASP ASP TYR GLY SER GLU SER THR SER SER MET GLU 
SEQRES   3 G  369  ASP TYR VAL ASN PHE ASN PHE THR ASP PHE TYR CYS GLU 
SEQRES   4 G  369  LYS ASN ASN VAL ARG GLN PHE ALA SER HIS PHE LEU PRO 
SEQRES   5 G  369  PRO LEU TYR TRP LEU VAL PHE ILE VAL GLY ALA LEU GLY 
SEQRES   6 G  369  ASN SER LEU VAL ILE LEU VAL TYR TRP TYR CYS THR ARG 
SEQRES   7 G  369  VAL LYS THR MET THR ASP MET PHE LEU LEU ASN LEU ALA 
SEQRES   8 G  369  ILE ALA ASP LEU LEU PHE LEU VAL THR LEU PRO PHE TRP 
SEQRES   9 G  369  ALA ILE ALA ALA ALA ASP GLN TRP LYS PHE GLN THR PHE 
SEQRES  10 G  369  MET CYS LYS VAL VAL ASN SER MET TYR LYS MET ASN PHE 
SEQRES  11 G  369  TYR SER CYS VAL LEU LEU ILE MET CYS ILE SER VAL ASP 
SEQRES  12 G  369  ARG TYR ILE ALA ILE ALA GLN ALA MET ARG ALA HIS THR 
SEQRES  13 G  369  TRP ARG GLU LYS ARG LEU LEU TYR SER LYS MET VAL CYS 
SEQRES  14 G  369  PHE THR ILE TRP VAL LEU ALA ALA ALA LEU CYS ILE PRO 
SEQRES  15 G  369  GLU ILE LEU TYR SER GLN ILE LYS GLU GLU SER GLY ILE 
SEQRES  16 G  369  ALA ILE CYS THR MET VAL TYR PRO SER ASP GLU SER THR 
SEQRES  17 G  369  LYS LEU LYS SER ALA VAL LEU THR LEU LYS VAL ILE LEU 
SEQRES  18 G  369  GLY PHE PHE LEU PRO PHE VAL VAL MET ALA CYS CYS TYR 
SEQRES  19 G  369  THR ILE ILE ILE HIS THR LEU ILE GLN ALA LYS LYS SER 
SEQRES  20 G  369  SER LYS HIS LYS ALA LEU LYS VAL THR ILE THR VAL LEU 
SEQRES  21 G  369  THR VAL PHE VAL LEU SER GLN PHE PRO TYR ASN CYS ILE 
SEQRES  22 G  369  LEU LEU VAL GLN THR ILE ASP ALA TYR ALA MET PHE ILE 
SEQRES  23 G  369  SER ASN CYS ALA VAL SER THR ASN ILE ASP ILE CYS PHE 
SEQRES  24 G  369  GLN VAL THR GLN THR ILE ALA PHE PHE HIS SER CYS LEU 
SEQRES  25 G  369  ASN PRO VAL LEU TYR VAL PHE VAL GLY GLU ARG PHE ARG 
SEQRES  26 G  369  ARG ASP LEU VAL LYS THR LEU LYS ASN LEU GLY CYS ILE 
SEQRES  27 G  369  SER GLN ALA GLN TRP VAL SER PHE THR ARG ARG GLU GLY 
SEQRES  28 G  369  SER LEU LYS LEU SER SER MET LEU LEU GLU THR THR SER 
SEQRES  29 G  369  GLY ALA LEU SER LEU                                 
SEQRES   1 H  127  PCA GLY VAL PHE GLU ASP CYS CYS LEU ALA TYR HIS TYR 
SEQRES   2 H  127  PRO ILE GLY TRP ALA VAL LEU ARG ARG ALA TRP THR TYR 
SEQRES   3 H  127  ARG ILE GLN GLU VAL SER GLY SER CYS ASN LEU PRO ALA 
SEQRES   4 H  127  ALA ILE PHE TYR LEU PRO LYS ARG HIS ARG LYS VAL CYS 
SEQRES   5 H  127  GLY ASN PRO LYS SER ARG GLU VAL GLN ARG ALA MET LYS 
SEQRES   6 H  127  LEU LEU ASP ALA ARG ASN LYS VAL PHE ALA LYS LEU HIS 
SEQRES   7 H  127  HIS ASN THR GLN THR PHE GLN ALA GLY PRO HIS ALA VAL 
SEQRES   8 H  127  LYS LYS LEU SER SER GLY ASN SER LYS LEU SER SER SER 
SEQRES   9 H  127  LYS PHE SER ASN PRO ILE SER SER SER LYS ARG ASN VAL 
SEQRES  10 H  127  SER LEU LEU ILE SER ALA ASN SER GLY LEU             
HELIX    1  HA ASP G   15  TYR G   17  1
HELIX    2  HB SER G   19  SER G   19  5
HELIX    3  HC GLU G   20  SER G   23  1
HELIX    4  HD MET G   25  ASN G   30  1
HELIX    5  HE ASN G   41  SER G   48  1
HELIX    6  HF PHE G   50  TYR G   75  1
HELIX    7  HG MET G   82  LEU G   98  1
HELIX    8  HH VAL G   99  THR G  100  1
HELIX    9  HI LEU G  101  ALA G  109  1
HELIX   10  HJ THR G  116  SER G  141  1
HELIX   11  HK ASP G  143  ALA G  149  1
HELIX   12  HL ALA G  151  THR G  156  1
HELIX   13  HM ARG G  158  ALA G  178  1
HELIX   14  HN LEU G  179  CYS G  180  1
HELIX   15  HO ILE G  181  TYR G  186  1
HELIX   16  HP VAL G  201  VAL G  201  9
HELIX   17  HQ SER G  207  VAL G  219  1
HELIX   18  HR ILE G  220  PHE G  224  1
HELIX   19  HS LEU G  225  GLN G  243  1
HELIX   20  HT SER G  247  SER G  248  1
HELIX   21  HU LYS G  249  SER G  266  1
HELIX   22  HV PHE G  268  THR G  278  1
HELIX   23  HW ASP G  280  ALA G  283  1
HELIX   24  HX CYS G  289  ASN G  294  1
HELIX   25  HY ASP G  296  HIS G  309  1
HELIX    0  H@ CYS G  311  VAL G  320  1
HELIX    1  HA GLU G  322  ASN G  334  1
HELIX    2  HB GLN G  340  ALA G  366  1
HELIX    3  HC LEU G  367  SER G  368  1
HELIX    4  HD TRP H   17  LEU H   20  1
HELIX    5  HE ARG H   21  ARG H   22  1
HELIX    6  HF SER H   32  SER H   32  9
HELIX    7  HG LYS H   46  HIS H   48  1
HELIX    8  HH ARG H   58  THR H   83  1
HELIX    9  HI PHE H   84  HIS H   89  1
SHEET    1  SA 1 TYR G  37  CYS G  38  0
SHEET    2  SB 1 SER G 187  GLU G 192  0
SHEET    3  SC 1 ILE G 195  MET G 200  0
SHEET    4  SD 1 CYS H   7  CYS H   8  0
SHEET    5  SE 1 THR H  25  GLN H  29  0
SHEET    6  SF 1 ALA H  39  TYR H  43  0
SHEET    7  SG 1 LYS H  50  GLY H  53  0
SSBOND   1 CYS G   38    CYS G  289 
SSBOND   2 CYS G  119    CYS G  198 
SSBOND   3 CYS H    7    CYS H   35 
SSBOND   4 CYS H    8    CYS H   52 
ATOM      1  N   MET G   1    -120.543 -89.936 539.458  1.00  8.49           N
ATOM      2  CA  MET G   1    -119.526 -90.353 540.408  1.00  8.49           C
ATOM      3  C   MET G   1    -120.158 -91.014 541.634  1.00  8.49           C
ATOM      4  O   MET G   1    -121.251 -90.635 542.054  1.00  8.49           O
ATOM      5  HA  MET G   1    -118.907 -91.075 539.876  1.00  8.49           H
ATOM      6  CB  MET G   1    -118.709 -89.136 540.848  1.00  8.49           C
ATOM      7 1HB  MET G   1    -119.360 -88.267 540.931  1.00  8.49           H
ATOM      8 2HB  MET G   1    -118.288 -89.315 541.838  1.00  8.49           H
ATOM      9  CG  MET G   1    -117.583 -88.844 539.854  1.00  8.49           C
ATOM     10 1HG  MET G   1    -116.832 -89.633 539.900  1.00  8.49           H
ATOM     11 2HG  MET G   1    -117.976 -88.837 538.838  1.00  8.49           H
ATOM     12  SD  MET G   1    -116.833 -87.267 540.228  1.00  8.49           S
ATOM     13  CE  MET G   1    -115.295 -87.437 539.339  1.00  8.49           C
ATOM     14 1HE  MET G   1    -114.743 -88.293 539.727  1.00  8.49           H
ATOM     15 2HE  MET G   1    -115.502 -87.589 538.279  1.00  8.49           H
ATOM     16 3HE  MET G   1    -114.700 -86.533 539.466  1.00  8.49           H
ATOM     17  HN  MET G   1    -121.484 -90.130 539.735  1.00  8.49           H
ATOM     18  N   THR G   2    -119.445 -91.991 542.175  1.00  8.49           N
ATOM     19  CA  THR G   2    -120.045 -92.928 543.108  1.00  8.49           C
ATOM     20  C   THR G   2    -120.181 -92.290 544.492  1.00  8.49           C
ATOM     21  O   THR G   2    -119.181 -91.974 545.135  1.00  8.49           O
ATOM     22  HA  THR G   2    -121.053 -93.160 542.763  1.00  8.49           H
ATOM     23  HB  THR G   2    -119.476 -94.854 543.937  1.00  8.49           H
ATOM     24  CB  THR G   2    -119.199 -94.203 543.108  1.00  8.49           C
ATOM     25  OG1 THR G   2    -117.856 -93.729 543.120  1.00  8.49           O
ATOM     26  HG1 THR G   2    -117.677 -93.229 543.968  1.00  8.49           H
ATOM     27  CG2 THR G   2    -119.308 -94.978 541.793  1.00  8.49           C
ATOM     28 1HG2 THR G   2    -118.967 -94.349 540.971  1.00  8.49           H
ATOM     29 2HG2 THR G   2    -120.347 -95.264 541.625  1.00  8.49           H
ATOM     30 3HG2 THR G   2    -118.689 -95.873 541.847  1.00  8.49           H
ATOM     31  HN  THR G   2    -118.475 -92.146 541.984  1.00  8.49           H
ATOM     32  N   PRO G   3    -121.415 -92.088 544.973  1.00  8.49           N
ATOM     33  CA  PRO G   3    -121.624 -91.638 546.352  1.00  8.49           C
ATOM     34  C   PRO G   3    -121.250 -92.703 547.369  1.00  8.49           C
ATOM     35  O   PRO G   3    -121.417 -93.895 547.115  1.00  8.49           O
ATOM     36  HA  PRO G   3    -120.972 -90.792 546.574  1.00  8.49           H
ATOM     37  CB  PRO G   3    -123.116 -91.303 546.402  1.00  8.49           C
ATOM     38 1HB  PRO G   3    -123.538 -91.500 547.387  1.00  8.49           H
ATOM     39 2HB  PRO G   3    -123.298 -90.251 546.183  1.00  8.49           H
ATOM     40  CG  PRO G   3    -123.716 -92.196 545.355  1.00  8.49           C
ATOM     41 1HG  PRO G   3    -123.930 -93.187 545.757  1.00  8.49           H
ATOM     42 2HG  PRO G   3    -124.659 -91.793 544.986  1.00  8.49           H
ATOM     43  CD  PRO G   3    -122.693 -92.267 544.260  1.00  8.49           C
ATOM     44 1HD  PRO G   3    -122.730 -93.223 543.736  1.00  8.49           H
ATOM     45 2HD  PRO G   3    -122.849 -91.488 543.513  1.00  8.49           H
ATOM     46  N   THR G   4    -120.750 -92.241 548.506  1.00  8.49           N
ATOM     47  CA  THR G   4    -119.995 -93.106 549.397  1.00  8.49           C
ATOM     48  C   THR G   4    -120.933 -93.805 550.383  1.00  8.49           C
ATOM     49  O   THR G   4    -121.733 -93.153 551.053  1.00  8.49           O
ATOM     50  HA  THR G   4    -119.521 -93.885 548.800  1.00  8.49           H
ATOM     51  HB  THR G   4    -118.774 -92.570 551.113  1.00  8.49           H
ATOM     52  CB  THR G   4    -118.919 -92.258 550.078  1.00  8.49           C
ATOM     53  OG1 THR G   4    -119.367 -90.917 549.898  1.00  8.49           O
ATOM     54  HG1 THR G   4    -120.068 -90.696 550.576  1.00  8.49           H
ATOM     55  CG2 THR G   4    -117.580 -92.306 549.339  1.00  8.49           C
ATOM     56 1HG2 THR G   4    -117.711 -91.930 548.325  1.00  8.49           H
ATOM     57 2HG2 THR G   4    -117.223 -93.335 549.302  1.00  8.49           H
ATOM     58 3HG2 THR G   4    -116.852 -91.688 549.865  1.00  8.49           H
ATOM     59  HN  THR G   4    -120.853 -91.298 548.820  1.00  8.49           H
ATOM     60  N   ASP G   5    -120.803 -95.122 550.441  1.00  8.49           N
ATOM     61  CA  ASP G   5    -121.689 -95.925 551.267  1.00  8.49           C
ATOM     62  C   ASP G   5    -121.249 -95.822 552.729  1.00  8.49           C
ATOM     63  O   ASP G   5    -120.791 -96.802 553.313  1.00  8.49           O
ATOM     64  HA  ASP G   5    -122.685 -95.515 551.101  1.00  8.49           H
ATOM     65  CB  ASP G   5    -121.635 -97.399 550.860  1.00  8.49           C
ATOM     66 1HB  ASP G   5    -120.632 -97.791 551.029  1.00  8.49           H
ATOM     67 2HB  ASP G   5    -122.313 -97.978 551.487  1.00  8.49           H
ATOM     68  CG  ASP G   5    -122.017 -97.576 549.389  1.00  8.49           C
ATOM     69  OD1 ASP G   5    -123.158 -97.197 549.049  1.00  8.49           O
ATOM     70  OD2 ASP G   5    -121.158 -98.086 548.637  1.00  8.49           O
ATOM     71  HN  ASP G   5    -120.111 -95.639 549.938  1.00  8.49           H
ATOM     72  N   PHE G   6    -121.405 -94.626 553.277  1.00  8.49           N
ATOM     73  CA  PHE G   6    -121.166 -94.416 554.695  1.00  8.49           C
ATOM     74  C   PHE G   6    -122.256 -95.080 555.539  1.00  8.49           C
ATOM     75  O   PHE G   6    -123.162 -94.407 556.029  1.00  8.49           O
ATOM     76  HA  PHE G   6    -120.201 -94.867 554.931  1.00  8.49           H
ATOM     77  CB  PHE G   6    -121.200 -92.906 554.936  1.00  8.49           C
ATOM     78 1HB  PHE G   6    -121.977 -92.466 554.310  1.00  8.49           H
ATOM     79 2HB  PHE G   6    -121.481 -92.719 555.972  1.00  8.49           H
ATOM     80  CG  PHE G   6    -119.873 -92.200 554.648  1.00  8.49           C
ATOM     81  HD1 PHE G   6    -118.979 -92.847 556.465  1.00  8.49           H
ATOM     82  CD1 PHE G   6    -118.852 -92.280 555.543  1.00  8.49           C
ATOM     83  HD2 PHE G   6    -120.533 -91.428 552.780  1.00  8.49           H
ATOM     84  CD2 PHE G   6    -119.715 -91.492 553.497  1.00  8.49           C
ATOM     85  CE1 PHE G   6    -117.621 -91.625 555.275  1.00  8.49           C
ATOM     86  HE1 PHE G   6    -116.803 -91.689 555.993  1.00  8.49           H
ATOM     87  CE2 PHE G   6    -118.484 -90.837 553.230  1.00  8.49           C
ATOM     88  HE2 PHE G   6    -118.357 -90.270 552.308  1.00  8.49           H
ATOM     89  CZ  PHE G   6    -117.463 -90.917 554.125  1.00  8.49           C
ATOM     90  HZ  PHE G   6    -116.518 -90.414 553.920  1.00  8.49           H
ATOM     91  HN  PHE G   6    -121.688 -93.811 552.771  1.00  8.49           H
ATOM     92  N   THR G   7    -122.132 -96.391 555.683  1.00  8.49           N
ATOM     93  CA  THR G   7    -123.216 -97.189 556.229  1.00  8.49           C
ATOM     94  C   THR G   7    -123.178 -97.166 557.759  1.00  8.49           C
ATOM     95  O   THR G   7    -123.740 -98.044 558.411  1.00  8.49           O
ATOM     96  HA  THR G   7    -124.161 -96.739 555.926  1.00  8.49           H
ATOM     97  HB  THR G   7    -123.104 -99.350 556.430  1.00  8.49           H
ATOM     98  CB  THR G   7    -123.109 -98.598 555.641  1.00  8.49           C
ATOM     99  OG1 THR G   7    -121.937 -98.547 554.831  1.00  8.49           O
ATOM    100  HG1 THR G   7    -122.118 -98.021 554.001  1.00  8.49           H
ATOM    101  CG2 THR G   7    -124.234 -98.905 554.650  1.00  8.49           C
ATOM    102 1HG2 THR G   7    -124.197 -98.193 553.826  1.00  8.49           H
ATOM    103 2HG2 THR G   7    -125.196 -98.825 555.156  1.00  8.49           H
ATOM    104 3HG2 THR G   7    -124.110 -99.916 554.262  1.00  8.49           H
ATOM    105  HN  THR G   7    -121.311 -96.906 555.435  1.00  8.49           H
ATOM    106  N   SER G   8    -122.510 -96.151 558.287  1.00  8.49           N
ATOM    107  CA  SER G   8    -121.957 -96.235 559.628  1.00  8.49           C
ATOM    108  C   SER G   8    -122.987 -96.846 560.580  1.00  8.49           C
ATOM    109  O   SER G   8    -123.947 -96.183 560.970  1.00  8.49           O
ATOM    110  HA  SER G   8    -121.085 -96.883 559.540  1.00  8.49           H
ATOM    111  CB  SER G   8    -121.520 -94.858 560.131  1.00  8.49           C
ATOM    112 1HB  SER G   8    -121.269 -94.922 561.190  1.00  8.49           H
ATOM    113 2HB  SER G   8    -120.615 -94.551 559.607  1.00  8.49           H
ATOM    114  HG  SER G   8    -123.355 -94.127 560.455  1.00  8.49           H
ATOM    115  OG  SER G   8    -122.534 -93.874 559.943  1.00  8.49           O
ATOM    116  HN  SER G   8    -122.344 -95.284 557.815  1.00  8.49           H
ATOM    117  N   PRO G   9    -122.807 -98.115 560.971  1.00  8.49           N
ATOM    118  CA  PRO G   9    -123.818 -98.808 561.774  1.00  8.49           C
ATOM    119  C   PRO G   9    -123.923 -98.243 563.181  1.00  8.49           C
ATOM    120  O   PRO G   9    -123.127 -98.587 564.053  1.00  8.49           O
ATOM    121  HA  PRO G   9    -124.807 -98.667 561.337  1.00  8.49           H
ATOM    122  CB  PRO G   9    -123.342-100.262 561.779  1.00  8.49           C
ATOM    123 1HB  PRO G   9    -123.600-100.765 562.711  1.00  8.49           H
ATOM    124 2HB  PRO G   9    -123.797-100.836 560.972  1.00  8.49           H
ATOM    125  CG  PRO G   9    -121.855-100.150 561.606  1.00  8.49           C
ATOM    126 1HG  PRO G   9    -121.357 -99.989 562.562  1.00  8.49           H
ATOM    127 2HG  PRO G   9    -121.438-101.063 561.181  1.00  8.49           H
ATOM    128  CD  PRO G   9    -121.650 -98.982 560.686  1.00  8.49           C
ATOM    129 1HD  PRO G   9    -120.707 -98.473 560.887  1.00  8.49           H
ATOM    130 2HD  PRO G   9    -121.628 -99.293 559.641  1.00  8.49           H
ATOM    131  N   ILE G  10    -124.914 -97.383 563.367  1.00  8.49           N
ATOM    132  CA  ILE G  10    -125.201 -96.845 564.686  1.00  8.49           C
ATOM    133  C   ILE G  10    -125.747 -97.961 565.579  1.00  8.49           C
ATOM    134  O   ILE G  10    -126.893 -98.381 565.422  1.00  8.49           O
ATOM    135  HA  ILE G  10    -124.259 -96.496 565.108  1.00  8.49           H
ATOM    136  HB  ILE G  10    -127.052 -95.950 564.098  1.00  8.49           H
ATOM    137  CB  ILE G  10    -126.127 -95.633 564.580  1.00  8.49           C
ATOM    138  CG1 ILE G  10    -125.509 -94.545 563.700  1.00  8.49           C
ATOM    139 1HG1 ILE G  10    -124.620 -94.140 564.186  1.00  8.49           H
ATOM    140 2HG1 ILE G  10    -125.185 -94.978 562.754  1.00  8.49           H
ATOM    141  CG2 ILE G  10    -126.500 -95.105 565.967  1.00  8.49           C
ATOM    142 1HG2 ILE G  10    -127.011 -95.887 566.528  1.00  8.49           H
ATOM    143 2HG2 ILE G  10    -125.595 -94.808 566.498  1.00  8.49           H
ATOM    144 3HG2 ILE G  10    -127.159 -94.243 565.863  1.00  8.49           H
ATOM    145  CD1 ILE G  10    -126.509 -93.418 563.436  1.00  8.49           C
ATOM    146 1HD1 ILE G  10    -127.385 -93.822 562.928  1.00  8.49           H
ATOM    147 2HD1 ILE G  10    -126.812 -92.972 564.383  1.00  8.49           H
ATOM    148 3HD1 ILE G  10    -126.044 -92.659 562.808  1.00  8.49           H
ATOM    149  HN  ILE G  10    -125.513 -97.054 562.637  1.00  8.49           H
ATOM    150  N   PRO G  11    -124.942 -98.460 566.527  1.00  8.49           N
ATOM    151  CA  PRO G  11    -125.400 -99.525 567.422  1.00  8.49           C
ATOM    152  C   PRO G  11    -126.709 -99.175 568.112  1.00  8.49           C
ATOM    153  O   PRO G  11    -126.873 -98.064 568.613  1.00  8.49           O
ATOM    154  HA  PRO G  11    -125.612-100.429 566.851  1.00  8.49           H
ATOM    155  CB  PRO G  11    -124.253 -99.675 568.423  1.00  8.49           C
ATOM    156 1HB  PRO G  11    -124.405 -99.050 569.304  1.00  8.49           H
ATOM    157 2HB  PRO G  11    -124.160-100.702 568.775  1.00  8.49           H
ATOM    158  CG  PRO G  11    -123.030 -99.239 567.627  1.00  8.49           C
ATOM    159 1HG  PRO G  11    -122.204 -98.953 568.278  1.00  8.49           H
ATOM    160 2HG  PRO G  11    -122.655-100.040 566.989  1.00  8.49           H
ATOM    161  CD  PRO G  11    -123.553 -98.063 566.818  1.00  8.49           C
ATOM    162 1HD  PRO G  11    -123.513 -97.132 567.384  1.00  8.49           H
ATOM    163 2HD  PRO G  11    -122.971 -97.905 565.910  1.00  8.49           H
ATOM    164  N   ASN G  12    -127.614-100.143 568.118  1.00  8.49           N
ATOM    165  CA  ASN G  12    -128.841-100.015 568.886  1.00  8.49           C
ATOM    166  C   ASN G  12    -128.533-100.219 570.370  1.00  8.49           C
ATOM    167  O   ASN G  12    -128.529-101.349 570.857  1.00  8.49           O
ATOM    168  HA  ASN G  12    -129.210 -99.011 568.671  1.00  8.49           H
ATOM    169  CB  ASN G  12    -129.867-101.070 568.466  1.00  8.49           C
ATOM    170 1HB  ASN G  12    -129.353-101.987 568.180  1.00  8.49           H
ATOM    171 2HB  ASN G  12    -130.509-101.315 569.312  1.00  8.49           H
ATOM    172  CG  ASN G  12    -130.720-100.571 567.299  1.00  8.49           C
ATOM    173  OD1 ASN G  12    -130.714 -99.403 566.945  1.00  8.49           O
ATOM    174  ND2 ASN G  12    -131.454-101.518 566.721  1.00  8.49           N
ATOM    175 1HD2 ASN G  12    -131.413-102.458 567.060  1.00  8.49           H
ATOM    176 2HD2 ASN G  12    -132.046-101.291 565.948  1.00  8.49           H
ATOM    177  HN  ASN G  12    -127.520-101.000 567.612  1.00  8.49           H
ATOM    178  N   MET G  13    -128.281 -99.109 571.048  1.00  8.49           N
ATOM    179  CA  MET G  13    -127.858 -99.160 572.438  1.00  8.49           C
ATOM    180  C   MET G  13    -129.058 -99.343 573.369  1.00  8.49           C
ATOM    181  O   MET G  13    -128.916 -99.276 574.590  1.00  8.49           O
ATOM    182  HA  MET G  13    -127.197-100.023 572.511  1.00  8.49           H
ATOM    183  CB  MET G  13    -127.126 -97.866 572.796  1.00  8.49           C
ATOM    184 1HB  MET G  13    -126.546 -97.522 571.939  1.00  8.49           H
ATOM    185 2HB  MET G  13    -127.851 -97.084 573.024  1.00  8.49           H
ATOM    186  CG  MET G  13    -126.199 -98.074 573.996  1.00  8.49           C
ATOM    187 1HG  MET G  13    -126.779 -98.390 574.863  1.00  8.49           H
ATOM    188 2HG  MET G  13    -125.487 -98.872 573.781  1.00  8.49           H
ATOM    189  SD  MET G  13    -125.326 -96.561 574.364  1.00  8.49           S
ATOM    190  CE  MET G  13    -124.124 -97.173 575.533  1.00  8.49           C
ATOM    191 1HE  MET G  13    -124.639 -97.607 576.390  1.00  8.49           H
ATOM    192 2HE  MET G  13    -123.508 -97.935 575.055  1.00  8.49           H
ATOM    193 3HE  MET G  13    -123.491 -96.351 575.867  1.00  8.49           H
ATOM    194  HN  MET G  13    -128.362 -98.189 570.665  1.00  8.49           H
ATOM    195  N   ALA G  14    -130.212 -99.570 572.759  1.00  8.49           N
ATOM    196  CA  ALA G  14    -131.476 -99.301 573.423  1.00  8.49           C
ATOM    197  C   ALA G  14    -131.862-100.507 574.282  1.00  8.49           C
ATOM    198  O   ALA G  14    -132.490-100.352 575.329  1.00  8.49           O
ATOM    199  HA  ALA G  14    -131.333 -98.436 574.070  1.00  8.49           H
ATOM    200  CB  ALA G  14    -132.541 -98.965 572.378  1.00  8.49           C
ATOM    201 1HB  ALA G  14    -132.232 -98.084 571.815  1.00  8.49           H
ATOM    202 2HB  ALA G  14    -132.661 -99.807 571.697  1.00  8.49           H
ATOM    203 3HB  ALA G  14    -133.489 -98.763 572.877  1.00  8.49           H
ATOM    204  HN  ALA G  14    -130.291 -99.931 571.830  1.00  8.49           H
ATOM    205  N   ASP G  15    -131.471-101.680 573.808  1.00  8.49           N
ATOM    206  CA  ASP G  15    -132.191-102.899 574.139  1.00  8.49           C
ATOM    207  C   ASP G  15    -131.842-103.321 575.567  1.00  8.49           C
ATOM    208  O   ASP G  15    -132.569-104.098 576.184  1.00  8.49           O
ATOM    209  HA  ASP G  15    -133.246-102.648 574.024  1.00  8.49           H
ATOM    210  CB  ASP G  15    -131.800-104.041 573.199  1.00  8.49           C
ATOM    211 1HB  ASP G  15    -130.716-104.156 573.192  1.00  8.49           H
ATOM    212 2HB  ASP G  15    -132.217-104.978 573.568  1.00  8.49           H
ATOM    213  CG  ASP G  15    -132.300-103.778 571.778  1.00  8.49           C
ATOM    214  OD1 ASP G  15    -133.219-102.941 571.645  1.00  8.49           O
ATOM    215  OD2 ASP G  15    -131.752-104.419 570.855  1.00  8.49           O
ATOM    216  HN  ASP G  15    -130.679-101.806 573.210  1.00  8.49           H
ATOM    217  N   ASP G  16    -130.730-102.789 576.052  1.00  8.49           N
ATOM    218  CA  ASP G  16    -130.108-103.321 577.253  1.00  8.49           C
ATOM    219  C   ASP G  16    -131.062-103.146 578.437  1.00  8.49           C
ATOM    220  O   ASP G  16    -130.970-103.872 579.425  1.00  8.49           O
ATOM    221  HA  ASP G  16    -129.907-104.369 577.031  1.00  8.49           H
ATOM    222  CB  ASP G  16    -128.811-102.577 577.577  1.00  8.49           C
ATOM    223 1HB  ASP G  16    -128.212-102.471 576.672  1.00  8.49           H
ATOM    224 2HB  ASP G  16    -129.042-101.571 577.927  1.00  8.49           H
ATOM    225  CG  ASP G  16    -128.004-103.321 578.644  1.00  8.49           C
ATOM    226  OD1 ASP G  16    -127.961-104.567 578.556  1.00  8.49           O
ATOM    227  OD2 ASP G  16    -127.449-102.627 579.522  1.00  8.49           O
ATOM    228  HN  ASP G  16    -130.256-102.011 575.640  1.00  8.49           H
ATOM    229  N   TYR G  17    -131.956-102.178 578.297  1.00  8.49           N
ATOM    230  CA  TYR G  17    -132.783-101.756 579.415  1.00  8.49           C
ATOM    231  C   TYR G  17    -133.849-102.806 579.735  1.00  8.49           C
ATOM    232  O   TYR G  17    -134.380-102.838 580.843  1.00  8.49           O
ATOM    233  HA  TYR G  17    -132.136-101.629 580.283  1.00  8.49           H
ATOM    234  CB  TYR G  17    -133.473-100.467 578.965  1.00  8.49           C
ATOM    235 1HB  TYR G  17    -133.839-100.598 577.947  1.00  8.49           H
ATOM    236 2HB  TYR G  17    -134.344-100.294 579.597  1.00  8.49           H
ATOM    237  CG  TYR G  17    -132.573 -99.230 579.012  1.00  8.49           C
ATOM    238  HD1 TYR G  17    -132.624 -99.096 581.152  1.00  8.49           H
ATOM    239  CD1 TYR G  17    -132.243 -98.663 580.226  1.00  8.49           C
ATOM    240  HD2 TYR G  17    -132.352 -99.131 576.882  1.00  8.49           H
ATOM    241  CD2 TYR G  17    -132.092 -98.683 577.841  1.00  8.49           C
ATOM    242  CE1 TYR G  17    -131.396 -97.499 580.271  1.00  8.49           C
ATOM    243  HE1 TYR G  17    -131.128 -97.041 581.223  1.00  8.49           H
ATOM    244  HE2 TYR G  17    -130.857 -97.076 576.968  1.00  8.49           H
ATOM    245  CE2 TYR G  17    -131.245 -97.519 577.885  1.00  8.49           C
ATOM    246  CZ  TYR G  17    -130.939 -96.985 579.098  1.00  8.49           C
ATOM    247  OH  TYR G  17    -130.139 -95.886 579.140  1.00  8.49           O
ATOM    248  HH  TYR G  17    -129.849 -95.638 578.216  1.00  8.49           H
ATOM    249  HN  TYR G  17    -132.118-101.686 577.441  1.00  8.49           H
ATOM    250  N   GLY G  18    -134.129-103.640 578.743  1.00  8.49           N
ATOM    251  CA  GLY G  18    -135.411-104.320 578.678  1.00  8.49           C
ATOM    252  C   GLY G  18    -135.501-105.423 579.734  1.00  8.49           C
ATOM    253  O   GLY G  18    -136.207-105.277 580.731  1.00  8.49           O
ATOM    254 1HA  GLY G  18    -136.217-103.601 578.828  1.00  8.49           H
ATOM    255 2HA  GLY G  18    -135.549-104.750 577.686  1.00  8.49           H
ATOM    256  HN  GLY G  18    -133.500-103.852 577.996  1.00  8.49           H
ATOM    257  N   SER G  19    -134.776-106.503 579.480  1.00  8.49           N
ATOM    258  CA  SER G  19    -135.189-107.811 579.959  1.00  8.49           C
ATOM    259  C   SER G  19    -134.933-107.921 581.464  1.00  8.49           C
ATOM    260  O   SER G  19    -135.647-108.634 582.168  1.00  8.49           O
ATOM    261  HA  SER G  19    -136.256-107.873 579.747  1.00  8.49           H
ATOM    262  CB  SER G  19    -134.455-108.927 579.213  1.00  8.49           C
ATOM    263 1HB  SER G  19    -133.390-108.873 579.436  1.00  8.49           H
ATOM    264 2HB  SER G  19    -134.807-109.895 579.571  1.00  8.49           H
ATOM    265  HG  SER G  19    -134.158-109.586 577.347  1.00  8.49           H
ATOM    266  OG  SER G  19    -134.649-108.844 577.804  1.00  8.49           O
ATOM    267  HN  SER G  19    -133.924-106.493 578.957  1.00  8.49           H
ATOM    268  N   GLU G  20    -133.912-107.206 581.912  1.00  8.49           N
ATOM    269  CA  GLU G  20    -133.456-107.331 583.286  1.00  8.49           C
ATOM    270  C   GLU G  20    -134.517-106.795 584.249  1.00  8.49           C
ATOM    271  O   GLU G  20    -134.408-106.974 585.461  1.00  8.49           O
ATOM    272  HA  GLU G  20    -133.316-108.400 583.448  1.00  8.49           H
ATOM    273  CB  GLU G  20    -132.119-106.614 583.488  1.00  8.49           C
ATOM    274 1HB  GLU G  20    -131.538-106.655 582.567  1.00  8.49           H
ATOM    275 2HB  GLU G  20    -132.297-105.598 583.840  1.00  8.49           H
ATOM    276  CG  GLU G  20    -131.284-107.305 584.568  1.00  8.49           C
ATOM    277 1HG  GLU G  20    -131.936-107.654 585.369  1.00  8.49           H
ATOM    278 2HG  GLU G  20    -130.796-108.184 584.148  1.00  8.49           H
ATOM    279  CD  GLU G  20    -130.231-106.353 585.139  1.00  8.49           C
ATOM    280  OE1 GLU G  20    -129.089-106.823 585.335  1.00  8.49           O
ATOM    281  OE2 GLU G  20    -130.591-105.178 585.366  1.00  8.49           O
ATOM    282  HN  GLU G  20    -133.401-106.551 581.356  1.00  8.49           H
ATOM    283  N   SER G  21    -135.520-106.148 583.673  1.00  8.49           N
ATOM    284  CA  SER G  21    -136.478-105.395 584.465  1.00  8.49           C
ATOM    285  C   SER G  21    -137.428-106.353 585.185  1.00  8.49           C
ATOM    286  O   SER G  21    -137.802-106.117 586.333  1.00  8.49           O
ATOM    287  HA  SER G  21    -135.881-104.836 585.185  1.00  8.49           H
ATOM    288  CB  SER G  21    -137.269-104.419 583.591  1.00  8.49           C
ATOM    289 1HB  SER G  21    -137.744-103.670 584.224  1.00  8.49           H
ATOM    290 2HB  SER G  21    -136.585-103.890 582.928  1.00  8.49           H
ATOM    291  HG  SER G  21    -137.844-105.815 582.277  1.00  8.49           H
ATOM    292  OG  SER G  21    -138.262-105.083 582.815  1.00  8.49           O
ATOM    293  HN  SER G  21    -135.682-106.132 582.686  1.00  8.49           H
ATOM    294  N   THR G  22    -137.793-107.415 584.481  1.00  8.49           N
ATOM    295  CA  THR G  22    -138.946-108.210 584.868  1.00  8.49           C
ATOM    296  C   THR G  22    -138.570-109.188 585.983  1.00  8.49           C
ATOM    297  O   THR G  22    -139.152-109.155 587.066  1.00  8.49           O
ATOM    298  HA  THR G  22    -139.705-107.540 585.273  1.00  8.49           H
ATOM    299  HB  THR G  22    -139.288-109.969 583.640  1.00  8.49           H
ATOM    300  CB  THR G  22    -139.488-108.898 583.614  1.00  8.49           C
ATOM    301  OG1 THR G  22    -138.884-108.185 582.538  1.00  8.49           O
ATOM    302  HG1 THR G  22    -138.964-108.712 581.692  1.00  8.49           H
ATOM    303  CG2 THR G  22    -140.988-108.665 583.420  1.00  8.49           C
ATOM    304 1HG2 THR G  22    -141.180-107.596 583.327  1.00  8.49           H
ATOM    305 2HG2 THR G  22    -141.531-109.057 584.280  1.00  8.49           H
ATOM    306 3HG2 THR G  22    -141.321-109.174 582.516  1.00  8.49           H
ATOM    307  HN  THR G  22    -137.316-107.733 583.662  1.00  8.49           H
ATOM    308  N   SER G  23    -137.597-110.036 585.680  1.00  8.49           N
ATOM    309  CA  SER G  23    -137.219-111.099 586.595  1.00  8.49           C
ATOM    310  C   SER G  23    -136.886-110.512 587.969  1.00  8.49           C
ATOM    311  O   SER G  23    -137.318-111.039 588.993  1.00  8.49           O
ATOM    312  HA  SER G  23    -138.091-111.750 586.658  1.00  8.49           H
ATOM    313  CB  SER G  23    -136.028-111.893 586.055  1.00  8.49           C
ATOM    314 1HB  SER G  23    -135.705-112.617 586.803  1.00  8.49           H
ATOM    315 2HB  SER G  23    -136.338-112.459 585.177  1.00  8.49           H
ATOM    316  HG  SER G  23    -134.183-111.593 585.340  1.00  8.49           H
ATOM    317  OG  SER G  23    -134.934-111.047 585.711  1.00  8.49           O
ATOM    318  HN  SER G  23    -137.074-110.004 584.829  1.00  8.49           H
ATOM    319  N   SER G  24    -136.122-109.430 587.946  1.00  8.49           N
ATOM    320  CA  SER G  24    -135.658-108.816 589.178  1.00  8.49           C
ATOM    321  C   SER G  24    -136.840-108.211 589.939  1.00  8.49           C
ATOM    322  O   SER G  24    -136.688-107.761 591.073  1.00  8.49           O
ATOM    323  HA  SER G  24    -135.207-109.625 589.753  1.00  8.49           H
ATOM    324  CB  SER G  24    -134.604-107.743 588.896  1.00  8.49           C
ATOM    325 1HB  SER G  24    -134.068-107.511 589.816  1.00  8.49           H
ATOM    326 2HB  SER G  24    -133.871-108.132 588.189  1.00  8.49           H
ATOM    327  HG  SER G  24    -135.391-106.671 587.400  1.00  8.49           H
ATOM    328  OG  SER G  24    -135.182-106.551 588.370  1.00  8.49           O
ATOM    329  HN  SER G  24    -135.821-108.976 587.108  1.00  8.49           H
ATOM    330  N   MET G  25    -137.991-108.219 589.283  1.00  8.49           N
ATOM    331  CA  MET G  25    -139.222-107.790 589.925  1.00  8.49           C
ATOM    332  C   MET G  25    -139.946-108.974 590.570  1.00  8.49           C
ATOM    333  O   MET G  25    -140.543-108.834 591.636  1.00  8.49           O
ATOM    334  HA  MET G  25    -138.919-107.078 590.693  1.00  8.49           H
ATOM    335  CB  MET G  25    -140.137-107.135 588.889  1.00  8.49           C
ATOM    336 1HB  MET G  25    -139.608-106.322 588.392  1.00  8.49           H
ATOM    337 2HB  MET G  25    -140.399-107.861 588.119  1.00  8.49           H
ATOM    338  CG  MET G  25    -141.411-106.597 589.544  1.00  8.49           C
ATOM    339 1HG  MET G  25    -142.125-106.296 588.778  1.00  8.49           H
ATOM    340 2HG  MET G  25    -141.886-107.381 590.133  1.00  8.49           H
ATOM    341  SD  MET G  25    -141.017-105.204 590.589  1.00  8.49           S
ATOM    342  CE  MET G  25    -141.141-103.879 589.400  1.00  8.49           C
ATOM    343 1HE  MET G  25    -140.425-104.045 588.595  1.00  8.49           H
ATOM    344 2HE  MET G  25    -142.150-103.853 588.989  1.00  8.49           H
ATOM    345 3HE  MET G  25    -140.923-102.930 589.890  1.00  8.49           H
ATOM    346  HN  MET G  25    -138.091-108.512 588.331  1.00  8.49           H
ATOM    347  N   GLU G  26    -139.868-110.112 589.897  1.00  8.49           N
ATOM    348  CA  GLU G  26    -140.621-111.282 590.315  1.00  8.49           C
ATOM    349  C   GLU G  26    -140.002-111.890 591.575  1.00  8.49           C
ATOM    350  O   GLU G  26    -140.709-112.190 592.535  1.00  8.49           O
ATOM    351  HA  GLU G  26    -141.624-110.917 590.535  1.00  8.49           H
ATOM    352  CB  GLU G  26    -140.699-112.315 589.189  1.00  8.49           C
ATOM    353 1HB  GLU G  26    -140.854-111.809 588.236  1.00  8.49           H
ATOM    354 2HB  GLU G  26    -139.808-112.942 589.204  1.00  8.49           H
ATOM    355  CG  GLU G  26    -141.891-113.254 589.388  1.00  8.49           C
ATOM    356 1HG  GLU G  26    -141.593-114.098 590.011  1.00  8.49           H
ATOM    357 2HG  GLU G  26    -142.686-112.731 589.919  1.00  8.49           H
ATOM    358  CD  GLU G  26    -142.417-113.764 588.045  1.00  8.49           C
ATOM    359  OE1 GLU G  26    -143.658-113.848 587.917  1.00  8.49           O
ATOM    360  OE2 GLU G  26    -141.567-114.058 587.177  1.00  8.49           O
ATOM    361  HN  GLU G  26    -139.304-110.242 589.081  1.00  8.49           H
ATOM    362  N   ASP G  27    -138.688-112.053 591.531  1.00  8.49           N
ATOM    363  CA  ASP G  27    -137.933-112.377 592.729  1.00  8.49           C
ATOM    364  C   ASP G  27    -138.407-111.489 593.881  1.00  8.49           C
ATOM    365  O   ASP G  27    -138.556-111.956 595.009  1.00  8.49           O
ATOM    366  HA  ASP G  27    -138.125-113.434 592.911  1.00  8.49           H
ATOM    367  CB  ASP G  27    -136.438-112.125 592.523  1.00  8.49           C
ATOM    368 1HB  ASP G  27    -136.297-111.287 591.840  1.00  8.49           H
ATOM    369 2HB  ASP G  27    -135.979-111.845 593.471  1.00  8.49           H
ATOM    370  CG  ASP G  27    -135.745-113.369 591.962  1.00  8.49           C
ATOM    371  OD1 ASP G  27    -136.394-114.437 591.981  1.00  8.49           O
ATOM    372  OD2 ASP G  27    -134.582-113.223 591.528  1.00  8.49           O
ATOM    373  HN  ASP G  27    -138.142-111.967 590.697  1.00  8.49           H
ATOM    374  N   TYR G  28    -138.632-110.224 593.557  1.00  8.49           N
ATOM    375  CA  TYR G  28    -138.885-109.223 594.580  1.00  8.49           C
ATOM    376  C   TYR G  28    -140.138-109.568 595.387  1.00  8.49           C
ATOM    377  O   TYR G  28    -140.170-109.378 596.602  1.00  8.49           O
ATOM    378  HA  TYR G  28    -138.025-109.202 595.249  1.00  8.49           H
ATOM    379  CB  TYR G  28    -139.119-107.908 593.834  1.00  8.49           C
ATOM    380 1HB  TYR G  28    -138.689-107.987 592.836  1.00  8.49           H
ATOM    381 2HB  TYR G  28    -140.191-107.759 593.709  1.00  8.49           H
ATOM    382  CG  TYR G  28    -138.527-106.682 594.533  1.00  8.49           C
ATOM    383  HD1 TYR G  28    -140.159-106.500 595.912  1.00  8.49           H
ATOM    384  CD1 TYR G  28    -139.203-106.093 595.582  1.00  8.49           C
ATOM    385  HD2 TYR G  28    -136.783-106.633 593.287  1.00  8.49           H
ATOM    386  CD2 TYR G  28    -137.317-106.167 594.115  1.00  8.49           C
ATOM    387  CE1 TYR G  28    -138.646-104.939 596.240  1.00  8.49           C
ATOM    388  HE1 TYR G  28    -139.170-104.464 597.069  1.00  8.49           H
ATOM    389  HE2 TYR G  28    -135.805-104.596 594.453  1.00  8.49           H
ATOM    390  CE2 TYR G  28    -136.760-105.013 594.773  1.00  8.49           C
ATOM    391  CZ  TYR G  28    -137.452-104.457 595.803  1.00  8.49           C
ATOM    392  OH  TYR G  28    -136.926-103.367 596.425  1.00  8.49           O
ATOM    393  HH  TYR G  28    -135.953-103.286 596.207  1.00  8.49           H
ATOM    394  HN  TYR G  28    -138.644-109.881 592.618  1.00  8.49           H
ATOM    395  N   VAL G  29    -141.140-110.068 594.679  1.00  8.49           N
ATOM    396  CA  VAL G  29    -142.433-110.326 595.290  1.00  8.49           C
ATOM    397  C   VAL G  29    -142.393-111.676 596.008  1.00  8.49           C
ATOM    398  O   VAL G  29    -142.973-111.830 597.082  1.00  8.49           O
ATOM    399  HA  VAL G  29    -142.610-109.542 596.027  1.00  8.49           H
ATOM    400  HB  VAL G  29    -143.598-111.210 593.736  1.00  8.49           H
ATOM    401  CB  VAL G  29    -143.537-110.242 594.234  1.00  8.49           C
ATOM    402  CG1 VAL G  29    -144.894-109.960 594.881  1.00  8.49           C
ATOM    403 1HG1 VAL G  29    -145.138-110.761 595.579  1.00  8.49           H
ATOM    404 2HG1 VAL G  29    -144.851-109.012 595.417  1.00  8.49           H
ATOM    405 3HG1 VAL G  29    -145.660-109.906 594.108  1.00  8.49           H
ATOM    406  CG2 VAL G  29    -143.204-109.189 593.176  1.00  8.49           C
ATOM    407 1HG2 VAL G  29    -143.102-108.214 593.653  1.00  8.49           H
ATOM    408 2HG2 VAL G  29    -142.268-109.452 592.683  1.00  8.49           H
ATOM    409 3HG2 VAL G  29    -144.005-109.150 592.437  1.00  8.49           H
ATOM    410  HN  VAL G  29    -141.079-110.296 593.707  1.00  8.49           H
ATOM    411  N   ASN G  30    -141.703-112.621 595.386  1.00  8.49           N
ATOM    412  CA  ASN G  30    -141.723-113.995 595.857  1.00  8.49           C
ATOM    413  C   ASN G  30    -140.610-114.193 596.888  1.00  8.49           C
ATOM    414  O   ASN G  30    -140.503-115.257 597.496  1.00  8.49           O
ATOM    415  HA  ASN G  30    -142.716-114.138 596.283  1.00  8.49           H
ATOM    416  CB  ASN G  30    -141.482-114.975 594.707  1.00  8.49           C
ATOM    417 1HB  ASN G  30    -140.855-114.505 593.949  1.00  8.49           H
ATOM    418 2HB  ASN G  30    -140.939-115.846 595.074  1.00  8.49           H
ATOM    419  CG  ASN G  30    -142.804-115.420 594.079  1.00  8.49           C
ATOM    420  OD1 ASN G  30    -143.880-115.181 594.601  1.00  8.49           O
ATOM    421  ND2 ASN G  30    -142.664-116.078 592.932  1.00  8.49           N
ATOM    422 1HD2 ASN G  30    -141.751-116.241 592.557  1.00  8.49           H
ATOM    423 2HD2 ASN G  30    -143.471-116.410 592.444  1.00  8.49           H
ATOM    424  HN  ASN G  30    -141.139-112.460 594.576  1.00  8.49           H
ATOM    425  N   PHE G  31    -139.808-113.151 597.052  1.00  8.49           N
ATOM    426  CA  PHE G  31    -139.057-112.972 598.284  1.00  8.49           C
ATOM    427  C   PHE G  31    -139.994-112.705 599.463  1.00  8.49           C
ATOM    428  O   PHE G  31    -140.255-111.552 599.804  1.00  8.49           O
ATOM    429  HA  PHE G  31    -138.504-113.894 598.463  1.00  8.49           H
ATOM    430  CB  PHE G  31    -138.151-111.755 598.082  1.00  8.49           C
ATOM    431 1HB  PHE G  31    -138.635-111.065 597.391  1.00  8.49           H
ATOM    432 2HB  PHE G  31    -138.044-111.233 599.032  1.00  8.49           H
ATOM    433  CG  PHE G  31    -136.759-112.098 597.546  1.00  8.49           C
ATOM    434  HD1 PHE G  31    -136.246-113.270 599.244  1.00  8.49           H
ATOM    435  CD1 PHE G  31    -135.924-112.884 598.277  1.00  8.49           C
ATOM    436  HD2 PHE G  31    -137.027-110.986 595.754  1.00  8.49           H
ATOM    437  CD2 PHE G  31    -136.358-111.616 596.339  1.00  8.49           C
ATOM    438  CE1 PHE G  31    -134.633-113.202 597.779  1.00  8.49           C
ATOM    439  HE1 PHE G  31    -133.963-113.832 598.365  1.00  8.49           H
ATOM    440  CE2 PHE G  31    -135.066-111.934 595.842  1.00  8.49           C
ATOM    441  HE2 PHE G  31    -134.744-111.548 594.875  1.00  8.49           H
ATOM    442  CZ  PHE G  31    -134.231-112.721 596.573  1.00  8.49           C
ATOM    443  HZ  PHE G  31    -133.240-112.965 596.191  1.00  8.49           H
ATOM    444  HN  PHE G  31    -139.667-112.439 596.364  1.00  8.49           H
ATOM    445  N   ASN G  32    -140.475-113.789 600.053  1.00  8.49           N
ATOM    446  CA  ASN G  32    -141.192-113.700 601.314  1.00  8.49           C
ATOM    447  C   ASN G  32    -140.198-113.416 602.442  1.00  8.49           C
ATOM    448  O   ASN G  32    -139.998-114.251 603.323  1.00  8.49           O
ATOM    449  HA  ASN G  32    -141.910-112.892 601.178  1.00  8.49           H
ATOM    450  CB  ASN G  32    -141.908-115.013 601.634  1.00  8.49           C
ATOM    451 1HB  ASN G  32    -142.247-115.482 600.710  1.00  8.49           H
ATOM    452 2HB  ASN G  32    -141.211-115.706 602.106  1.00  8.49           H
ATOM    453  CG  ASN G  32    -143.103-114.775 602.560  1.00  8.49           C
ATOM    454  OD1 ASN G  32    -143.552-113.658 602.761  1.00  8.49           O
ATOM    455  ND2 ASN G  32    -143.591-115.883 603.110  1.00  8.49           N
ATOM    456 1HD2 ASN G  32    -143.175-116.769 602.903  1.00  8.49           H
ATOM    457 2HD2 ASN G  32    -144.373-115.830 603.731  1.00  8.49           H
ATOM    458  HN  ASN G  32    -140.380-114.714 599.685  1.00  8.49           H
ATOM    459  N   PHE G  33    -139.602-112.234 602.379  1.00  8.49           N
ATOM    460  CA  PHE G  33    -138.718-111.784 603.440  1.00  8.49           C
ATOM    461  C   PHE G  33    -139.402-111.890 604.805  1.00  8.49           C
ATOM    462  O   PHE G  33    -140.430-111.256 605.039  1.00  8.49           O
ATOM    463  HA  PHE G  33    -137.840-112.429 603.426  1.00  8.49           H
ATOM    464  CB  PHE G  33    -138.392-110.316 603.159  1.00  8.49           C
ATOM    465 1HB  PHE G  33    -139.321-109.777 602.973  1.00  8.49           H
ATOM    466 2HB  PHE G  33    -137.942-109.877 604.049  1.00  8.49           H
ATOM    467  CG  PHE G  33    -137.451-110.104 601.972  1.00  8.49           C
ATOM    468  HD1 PHE G  33    -135.910-111.309 602.805  1.00  8.49           H
ATOM    469  CD1 PHE G  33    -136.223-110.689 601.965  1.00  8.49           C
ATOM    470  HD2 PHE G  33    -138.825-108.861 600.929  1.00  8.49           H
ATOM    471  CD2 PHE G  33    -137.841-109.330 600.924  1.00  8.49           C
ATOM    472  CE1 PHE G  33    -135.349-110.492 600.863  1.00  8.49           C
ATOM    473  HE1 PHE G  33    -134.365-110.961 600.858  1.00  8.49           H
ATOM    474  CE2 PHE G  33    -136.967-109.134 599.822  1.00  8.49           C
ATOM    475  HE2 PHE G  33    -137.280-108.514 598.982  1.00  8.49           H
ATOM    476  CZ  PHE G  33    -135.740-109.719 599.815  1.00  8.49           C
ATOM    477  HZ  PHE G  33    -135.069-109.568 598.969  1.00  8.49           H
ATOM    478  HN  PHE G  33    -139.714-111.591 601.621  1.00  8.49           H
ATOM    479  N   THR G  34    -138.804-112.695 605.670  1.00  8.49           N
ATOM    480  CA  THR G  34    -139.114-112.633 607.089  1.00  8.49           C
ATOM    481  C   THR G  34    -138.994-111.195 607.598  1.00  8.49           C
ATOM    482  O   THR G  34    -137.920-110.599 607.538  1.00  8.49           O
ATOM    483  HA  THR G  34    -140.152-112.935 607.227  1.00  8.49           H
ATOM    484  HB  THR G  34    -137.183-113.216 607.895  1.00  8.49           H
ATOM    485  CB  THR G  34    -138.194-113.614 607.817  1.00  8.49           C
ATOM    486  OG1 THR G  34    -138.323-114.825 607.078  1.00  8.49           O
ATOM    487  HG1 THR G  34    -137.565-115.441 607.294  1.00  8.49           H
ATOM    488  CG2 THR G  34    -138.709-113.973 609.213  1.00  8.49           C
ATOM    489 1HG2 THR G  34    -139.693-114.434 609.130  1.00  8.49           H
ATOM    490 2HG2 THR G  34    -138.781-113.069 609.817  1.00  8.49           H
ATOM    491 3HG2 THR G  34    -138.019-114.672 609.686  1.00  8.49           H
ATOM    492  HN  THR G  34    -138.120-113.379 605.417  1.00  8.49           H
ATOM    493  N   ASP G  35    -140.112-110.679 608.087  1.00  8.49           N
ATOM    494  CA  ASP G  35    -140.183-109.281 608.477  1.00  8.49           C
ATOM    495  C   ASP G  35    -139.444-109.088 609.803  1.00  8.49           C
ATOM    496  O   ASP G  35    -140.034-109.228 610.873  1.00  8.49           O
ATOM    497  HA  ASP G  35    -139.721-108.731 607.658  1.00  8.49           H
ATOM    498  CB  ASP G  35    -141.634-108.838 608.676  1.00  8.49           C
ATOM    499 1HB  ASP G  35    -142.274-109.338 607.949  1.00  8.49           H
ATOM    500 2HB  ASP G  35    -141.978-109.141 609.665  1.00  8.49           H
ATOM    501  CG  ASP G  35    -141.770-107.322 608.525  1.00  8.49           C
ATOM    502  OD1 ASP G  35    -140.711-106.657 608.495  1.00  8.49           O
ATOM    503  OD2 ASP G  35    -142.929-106.861 608.443  1.00  8.49           O
ATOM    504  HN  ASP G  35    -140.957-111.198 608.218  1.00  8.49           H
ATOM    505  N   PHE G  36    -138.163-108.769 609.688  1.00  8.49           N
ATOM    506  CA  PHE G  36    -137.326-108.601 610.864  1.00  8.49           C
ATOM    507  C   PHE G  36    -137.533-107.222 611.493  1.00  8.49           C
ATOM    508  O   PHE G  36    -136.984-106.931 612.555  1.00  8.49           O
ATOM    509  HA  PHE G  36    -137.614-109.372 611.579  1.00  8.49           H
ATOM    510  CB  PHE G  36    -135.873-108.724 610.399  1.00  8.49           C
ATOM    511 1HB  PHE G  36    -135.692-107.993 609.610  1.00  8.49           H
ATOM    512 2HB  PHE G  36    -135.214-108.467 611.229  1.00  8.49           H
ATOM    513  CG  PHE G  36    -135.500-110.114 609.882  1.00  8.49           C
ATOM    514  HD1 PHE G  36    -136.409-111.116 611.523  1.00  8.49           H
ATOM    515  CD1 PHE G  36    -135.857-111.221 610.589  1.00  8.49           C
ATOM    516  HD2 PHE G  36    -134.525-109.358 608.151  1.00  8.49           H
ATOM    517  CD2 PHE G  36    -134.812-110.245 608.717  1.00  8.49           C
ATOM    518  CE1 PHE G  36    -135.511-112.512 610.109  1.00  8.49           C
ATOM    519  HE1 PHE G  36    -135.797-113.398 610.675  1.00  8.49           H
ATOM    520  CE2 PHE G  36    -134.465-111.536 608.237  1.00  8.49           C
ATOM    521  HE2 PHE G  36    -133.914-111.640 607.303  1.00  8.49           H
ATOM    522  CZ  PHE G  36    -134.822-112.642 608.943  1.00  8.49           C
ATOM    523  HZ  PHE G  36    -134.557-113.633 608.575  1.00  8.49           H
ATOM    524  HN  PHE G  36    -137.699-108.625 608.815  1.00  8.49           H
ATOM    525  N   TYR G  37    -138.327-106.409 610.811  1.00  8.49           N
ATOM    526  CA  TYR G  37    -138.714-105.116 611.349  1.00  8.49           C
ATOM    527  C   TYR G  37    -139.998-105.227 612.173  1.00  8.49           C
ATOM    528  O   TYR G  37    -141.078-105.430 611.621  1.00  8.49           O
ATOM    529  HA  TYR G  37    -137.907-104.765 611.993  1.00  8.49           H
ATOM    530  CB  TYR G  37    -138.974-104.217 610.139  1.00  8.49           C
ATOM    531 1HB  TYR G  37    -138.107-104.253 609.480  1.00  8.49           H
ATOM    532 2HB  TYR G  37    -139.818-104.616 609.577  1.00  8.49           H
ATOM    533  CG  TYR G  37    -139.263-102.758 610.499  1.00  8.49           C
ATOM    534  HD1 TYR G  37    -141.381-103.060 610.637  1.00  8.49           H
ATOM    535  CD1 TYR G  37    -140.561-102.346 610.719  1.00  8.49           C
ATOM    536  HD2 TYR G  37    -137.199-102.180 610.428  1.00  8.49           H
ATOM    537  CD2 TYR G  37    -138.225-101.854 610.602  1.00  8.49           C
ATOM    538  CE1 TYR G  37    -140.833-100.973 611.058  1.00  8.49           C
ATOM    539  HE1 TYR G  37    -141.854-100.634 611.234  1.00  8.49           H
ATOM    540  HE2 TYR G  37    -137.687 -99.757 611.026  1.00  8.49           H
ATOM    541  CE2 TYR G  37    -138.497-100.481 610.941  1.00  8.49           C
ATOM    542  CZ  TYR G  37    -139.788-100.108 611.152  1.00  8.49           C
ATOM    543  OH  TYR G  37    -140.045 -98.812 611.471  1.00  8.49           O
ATOM    544  HH  TYR G  37    -139.187 -98.312 611.587  1.00  8.49           H
ATOM    545  HN  TYR G  37    -138.703-106.622 609.910  1.00  8.49           H
ATOM    546  N   CYS G  38    -139.839-105.088 613.481  1.00  8.49           N
ATOM    547  CA  CYS G  38    -140.953-105.275 614.395  1.00  8.49           C
ATOM    548  C   CYS G  38    -141.510-103.898 614.760  1.00  8.49           C
ATOM    549  O   CYS G  38    -140.833-103.103 615.410  1.00  8.49           O
ATOM    550  HA  CYS G  38    -141.698-105.865 613.863  1.00  8.49           H
ATOM    551  CB  CYS G  38    -140.540-106.071 615.635  1.00  8.49           C
ATOM    552 1HB  CYS G  38    -140.016-106.979 615.336  1.00  8.49           H
ATOM    553 2HB  CYS G  38    -139.846-105.486 616.238  1.00  8.49           H
ATOM    554  SG  CYS G  38    -142.019-106.500 616.624  1.00  8.49           S
ATOM    555  HN  CYS G  38    -138.969-104.853 613.916  1.00  8.49           H
ATOM    556  N   GLU G  39    -142.739-103.658 614.327  1.00  8.49           N
ATOM    557  CA  GLU G  39    -143.473-102.485 614.769  1.00  8.49           C
ATOM    558  C   GLU G  39    -144.027-102.706 616.178  1.00  8.49           C
ATOM    559  O   GLU G  39    -144.731-103.684 616.426  1.00  8.49           O
ATOM    560  HA  GLU G  39    -142.744-101.674 614.782  1.00  8.49           H
ATOM    561  CB  GLU G  39    -144.593-102.136 613.788  1.00  8.49           C
ATOM    562 1HB  GLU G  39    -145.143-103.039 613.522  1.00  8.49           H
ATOM    563 2HB  GLU G  39    -145.225-101.357 614.213  1.00  8.49           H
ATOM    564  CG  GLU G  39    -144.025-101.567 612.486  1.00  8.49           C
ATOM    565 1HG  GLU G  39    -143.310-100.776 612.713  1.00  8.49           H
ATOM    566 2HG  GLU G  39    -143.480-102.346 611.952  1.00  8.49           H
ATOM    567  CD  GLU G  39    -145.140-101.015 611.596  1.00  8.49           C
ATOM    568  OE1 GLU G  39    -144.814-100.625 610.454  1.00  8.49           O
ATOM    569  OE2 GLU G  39    -146.293-100.994 612.078  1.00  8.49           O
ATOM    570  HN  GLU G  39    -143.231-104.247 613.686  1.00  8.49           H
ATOM    571  N   LYS G  40    -143.689-101.781 617.065  1.00  8.49           N
ATOM    572  CA  LYS G  40    -144.013-101.940 618.472  1.00  8.49           C
ATOM    573  C   LYS G  40    -145.288-101.157 618.790  1.00  8.49           C
ATOM    574  O   LYS G  40    -145.529-100.795 619.940  1.00  8.49           O
ATOM    575  HA  LYS G  40    -144.205-102.998 618.646  1.00  8.49           H
ATOM    576  CB  LYS G  40    -142.818-101.548 619.344  1.00  8.49           C
ATOM    577 1HB  LYS G  40    -142.558-100.505 619.166  1.00  8.49           H
ATOM    578 2HB  LYS G  40    -143.087-101.634 620.397  1.00  8.49           H
ATOM    579  CG  LYS G  40    -141.608-102.438 619.048  1.00  8.49           C
ATOM    580 1HG  LYS G  40    -141.345-102.360 617.993  1.00  8.49           H
ATOM    581 2HG  LYS G  40    -140.747-102.088 619.618  1.00  8.49           H
ATOM    582  CD  LYS G  40    -141.902-103.897 619.401  1.00  8.49           C
ATOM    583 1HD  LYS G  40    -142.305-103.957 620.412  1.00  8.49           H
ATOM    584 2HD  LYS G  40    -142.665-104.291 618.730  1.00  8.49           H
ATOM    585  CE  LYS G  40    -140.636-104.751 619.299  1.00  8.49           C
ATOM    586 1HE  LYS G  40    -140.455-105.021 618.259  1.00  8.49           H
ATOM    587 2HE  LYS G  40    -139.773-104.174 619.633  1.00  8.49           H
ATOM    588  NZ  LYS G  40    -140.769-105.975 620.120  1.00  8.49           N
ATOM    589 1HZ  LYS G  40    -139.939-106.547 620.012  1.00  8.49           H
ATOM    590 2HZ  LYS G  40    -140.878-105.718 621.095  1.00  8.49           H
ATOM    591 3HZ  LYS G  40    -141.582-106.499 619.816  1.00  8.49           H
ATOM    592  HN  LYS G  40    -143.204-100.937 616.835  1.00  8.49           H
ATOM    593  N   ASN G  41    -146.072-100.917 617.749  1.00  8.49           N
ATOM    594  CA  ASN G  41    -147.292-100.141 617.893  1.00  8.49           C
ATOM    595  C   ASN G  41    -148.163-100.767 618.984  1.00  8.49           C
ATOM    596  O   ASN G  41    -148.689-100.062 619.844  1.00  8.49           O
ATOM    597  HA  ASN G  41    -146.962 -99.134 618.149  1.00  8.49           H
ATOM    598  CB  ASN G  41    -148.097-100.134 616.592  1.00  8.49           C
ATOM    599 1HB  ASN G  41    -148.121-101.138 616.169  1.00  8.49           H
ATOM    600 2HB  ASN G  41    -149.129 -99.851 616.800  1.00  8.49           H
ATOM    601  CG  ASN G  41    -147.491 -99.162 615.578  1.00  8.49           C
ATOM    602  OD1 ASN G  41    -146.961 -98.117 615.920  1.00  8.49           O
ATOM    603  ND2 ASN G  41    -147.598 -99.562 614.314  1.00  8.49           N
ATOM    604 1HD2 ASN G  41    -148.045-100.431 614.101  1.00  8.49           H
ATOM    605 2HD2 ASN G  41    -147.231 -98.995 613.577  1.00  8.49           H
ATOM    606  HN  ASN G  41    -145.885-101.243 616.822  1.00  8.49           H
ATOM    607  N   ASN G  42    -148.289-102.084 618.914  1.00  8.49           N
ATOM    608  CA  ASN G  42    -149.138-102.805 619.846  1.00  8.49           C
ATOM    609  C   ASN G  42    -148.608-102.611 621.268  1.00  8.49           C
ATOM    610  O   ASN G  42    -149.385-102.423 622.204  1.00  8.49           O
ATOM    611  HA  ASN G  42    -150.134-102.384 619.711  1.00  8.49           H
ATOM    612  CB  ASN G  42    -149.139-104.305 619.543  1.00  8.49           C
ATOM    613 1HB  ASN G  42    -148.115-104.677 619.524  1.00  8.49           H
ATOM    614 2HB  ASN G  42    -149.658-104.840 620.339  1.00  8.49           H
ATOM    615  CG  ASN G  42    -149.817-104.593 618.202  1.00  8.49           C
ATOM    616  OD1 ASN G  42    -150.524-103.770 617.645  1.00  8.49           O
ATOM    617  ND2 ASN G  42    -149.563-105.805 617.717  1.00  8.49           N
ATOM    618 1HD2 ASN G  42    -148.974-106.433 618.225  1.00  8.49           H
ATOM    619 2HD2 ASN G  42    -149.961-106.088 616.844  1.00  8.49           H
ATOM    620  HN  ASN G  42    -147.823-102.655 618.238  1.00  8.49           H
ATOM    621  N   VAL G  43    -147.290-102.662 621.386  1.00  8.49           N
ATOM    622  CA  VAL G  43    -146.649-102.530 622.684  1.00  8.49           C
ATOM    623  C   VAL G  43    -146.957-101.147 623.261  1.00  8.49           C
ATOM    624  O   VAL G  43    -147.180-101.009 624.463  1.00  8.49           O
ATOM    625  HA  VAL G  43    -147.076-103.288 623.340  1.00  8.49           H
ATOM    626  HB  VAL G  43    -144.735-102.082 621.852  1.00  8.49           H
ATOM    627  CB  VAL G  43    -145.149-102.804 622.556  1.00  8.49           C
ATOM    628  CG1 VAL G  43    -144.440-102.610 623.899  1.00  8.49           C
ATOM    629 1HG1 VAL G  43    -144.581-101.584 624.239  1.00  8.49           H
ATOM    630 2HG1 VAL G  43    -144.860-103.297 624.634  1.00  8.49           H
ATOM    631 3HG1 VAL G  43    -143.376-102.811 623.780  1.00  8.49           H
ATOM    632  CG2 VAL G  43    -144.892-104.205 621.999  1.00  8.49           C
ATOM    633 1HG2 VAL G  43    -145.328-104.948 622.668  1.00  8.49           H
ATOM    634 2HG2 VAL G  43    -145.348-104.293 621.013  1.00  8.49           H
ATOM    635 3HG2 VAL G  43    -143.818-104.374 621.919  1.00  8.49           H
ATOM    636  HN  VAL G  43    -146.664-102.791 620.617  1.00  8.49           H
ATOM    637  N   ARG G  44    -146.960-100.159 622.379  1.00  8.49           N
ATOM    638  CA  ARG G  44    -147.168 -98.783 622.796  1.00  8.49           C
ATOM    639  C   ARG G  44    -148.636 -98.556 623.163  1.00  8.49           C
ATOM    640  O   ARG G  44    -148.939 -97.812 624.094  1.00  8.49           O
ATOM    641  HA  ARG G  44    -146.523 -98.655 623.665  1.00  8.49           H
ATOM    642  CB  ARG G  44    -146.769 -97.805 621.689  1.00  8.49           C
ATOM    643 1HB  ARG G  44    -147.220 -98.114 620.746  1.00  8.49           H
ATOM    644 2HB  ARG G  44    -147.157 -96.813 621.918  1.00  8.49           H
ATOM    645  CG  ARG G  44    -145.248 -97.742 621.537  1.00  8.49           C
ATOM    646 1HG  ARG G  44    -144.792 -97.501 622.497  1.00  8.49           H
ATOM    647 2HG  ARG G  44    -144.867 -98.719 621.239  1.00  8.49           H
ATOM    648  CD  ARG G  44    -144.845 -96.693 620.498  1.00  8.49           C
ATOM    649 1HD  ARG G  44    -145.663 -95.989 620.343  1.00  8.49           H
ATOM    650 2HD  ARG G  44    -143.994 -96.117 620.862  1.00  8.49           H
ATOM    651  NE  ARG G  44    -144.498 -97.353 619.220  1.00  8.49           N
ATOM    652  HE  ARG G  44    -143.796 -98.065 619.235  1.00  8.49           H
ATOM    653  CZ  ARG G  44    -145.067 -97.058 618.043  1.00  8.49           C
ATOM    654  NH1 ARG G  44    -146.013 -96.113 617.963  1.00  8.49           N
ATOM    655 1HH1 ARG G  44    -146.301 -95.622 618.786  1.00  8.49           H
ATOM    656 2HH1 ARG G  44    -146.433 -95.898 617.081  1.00  8.49           H
ATOM    657  NH2 ARG G  44    -144.674 -97.721 616.947  1.00  8.49           N
ATOM    658 1HH2 ARG G  44    -145.088 -97.513 616.061  1.00  8.49           H
ATOM    659 2HH2 ARG G  44    -143.967 -98.425 617.015  1.00  8.49           H
ATOM    660  HN  ARG G  44    -146.824-100.287 621.396  1.00  8.49           H
ATOM    661  N   GLN G  45    -149.509 -99.211 622.411  1.00  8.49           N
ATOM    662  CA  GLN G  45    -150.939 -99.059 622.620  1.00  8.49           C
ATOM    663  C   GLN G  45    -151.338 -99.615 623.988  1.00  8.49           C
ATOM    664  O   GLN G  45    -152.186 -99.044 624.671  1.00  8.49           O
ATOM    665  HA  GLN G  45    -151.124 -97.985 622.589  1.00  8.49           H
ATOM    666  CB  GLN G  45    -151.732 -99.736 621.500  1.00  8.49           C
ATOM    667 1HB  GLN G  45    -151.385 -99.373 620.533  1.00  8.49           H
ATOM    668 2HB  GLN G  45    -151.551-100.811 621.520  1.00  8.49           H
ATOM    669  CG  GLN G  45    -153.230 -99.463 621.646  1.00  8.49           C
ATOM    670 1HG  GLN G  45    -153.574 -99.816 622.618  1.00  8.49           H
ATOM    671 2HG  GLN G  45    -153.412 -98.389 621.613  1.00  8.49           H
ATOM    672  CD  GLN G  45    -154.024-100.155 620.536  1.00  8.49           C
ATOM    673  OE1 GLN G  45    -153.504-100.942 619.763  1.00  8.49           O
ATOM    674  NE2 GLN G  45    -155.310 -99.817 620.501  1.00  8.49           N
ATOM    675 1HE2 GLN G  45    -155.674 -99.164 621.165  1.00  8.49           H
ATOM    676 2HE2 GLN G  45    -155.913-100.217 619.810  1.00  8.49           H
ATOM    677  HN  GLN G  45    -149.254 -99.834 621.672  1.00  8.49           H
ATOM    678  N   PHE G  46    -150.707-100.723 624.347  1.00  8.49           N
ATOM    679  CA  PHE G  46    -150.912-101.309 625.661  1.00  8.49           C
ATOM    680  C   PHE G  46    -150.436-100.362 626.764  1.00  8.49           C
ATOM    681  O   PHE G  46    -151.163-100.105 627.723  1.00  8.49           O
ATOM    682  HA  PHE G  46    -151.982-101.486 625.772  1.00  8.49           H
ATOM    683  CB  PHE G  46    -150.081-102.593 625.713  1.00  8.49           C
ATOM    684 1HB  PHE G  46    -150.466-103.293 624.972  1.00  8.49           H
ATOM    685 2HB  PHE G  46    -149.055-102.361 625.430  1.00  8.49           H
ATOM    686  CG  PHE G  46    -150.075-103.275 627.083  1.00  8.49           C
ATOM    687  HD1 PHE G  46    -148.160-102.514 627.604  1.00  8.49           H
ATOM    688  CD1 PHE G  46    -149.009-103.122 627.914  1.00  8.49           C
ATOM    689  HD2 PHE G  46    -151.990-104.156 626.804  1.00  8.49           H
ATOM    690  CD2 PHE G  46    -151.135-104.034 627.470  1.00  8.49           C
ATOM    691  CE1 PHE G  46    -149.004-103.755 629.185  1.00  8.49           C
ATOM    692  HE1 PHE G  46    -148.150-103.632 629.851  1.00  8.49           H
ATOM    693  CE2 PHE G  46    -151.130-104.666 628.741  1.00  8.49           C
ATOM    694  HE2 PHE G  46    -151.980-105.275 629.050  1.00  8.49           H
ATOM    695  CZ  PHE G  46    -150.064-104.514 629.572  1.00  8.49           C
ATOM    696  HZ  PHE G  46    -150.060-104.999 630.547  1.00  8.49           H
ATOM    697  HN  PHE G  46    -150.066-101.218 623.760  1.00  8.49           H
ATOM    698  N   ALA G  47    -149.219 -99.869 626.592  1.00  8.49           N
ATOM    699  CA  ALA G  47    -148.592 -99.049 627.615  1.00  8.49           C
ATOM    700  C   ALA G  47    -149.496 -97.857 627.932  1.00  8.49           C
ATOM    701  O   ALA G  47    -149.667 -97.494 629.095  1.00  8.49           O
ATOM    702  HA  ALA G  47    -148.484 -99.661 628.511  1.00  8.49           H
ATOM    703  CB  ALA G  47    -147.202 -98.618 627.143  1.00  8.49           C
ATOM    704 1HB  ALA G  47    -146.590 -99.501 626.960  1.00  8.49           H
ATOM    705 2HB  ALA G  47    -147.293 -98.042 626.222  1.00  8.49           H
ATOM    706 3HB  ALA G  47    -146.732 -98.003 627.911  1.00  8.49           H
ATOM    707  HN  ALA G  47    -148.664-100.021 625.774  1.00  8.49           H
ATOM    708  N   SER G  48    -150.052 -97.280 626.877  1.00  8.49           N
ATOM    709  CA  SER G  48    -150.716 -95.992 626.991  1.00  8.49           C
ATOM    710  C   SER G  48    -151.956 -96.119 627.877  1.00  8.49           C
ATOM    711  O   SER G  48    -152.385 -95.145 628.494  1.00  8.49           O
ATOM    712  HA  SER G  48    -149.983 -95.330 627.451  1.00  8.49           H
ATOM    713  CB  SER G  48    -151.101 -95.447 625.614  1.00  8.49           C
ATOM    714 1HB  SER G  48    -151.450 -94.420 625.716  1.00  8.49           H
ATOM    715 2HB  SER G  48    -150.219 -95.422 624.974  1.00  8.49           H
ATOM    716  HG  SER G  48    -152.336 -95.857 624.094  1.00  8.49           H
ATOM    717  OG  SER G  48    -152.114 -96.233 624.993  1.00  8.49           O
ATOM    718  HN  SER G  48    -150.054 -97.676 625.959  1.00  8.49           H
ATOM    719  N   HIS G  49    -152.497 -97.328 627.913  1.00  8.49           N
ATOM    720  CA  HIS G  49    -153.701 -97.587 628.685  1.00  8.49           C
ATOM    721  C   HIS G  49    -153.319 -98.089 630.079  1.00  8.49           C
ATOM    722  O   HIS G  49    -153.921 -97.687 631.074  1.00  8.49           O
ATOM    723  HA  HIS G  49    -154.221 -96.634 628.781  1.00  8.49           H
ATOM    724  CB  HIS G  49    -154.627 -98.551 627.941  1.00  8.49           C
ATOM    725 1HB  HIS G  49    -154.068 -99.452 627.687  1.00  8.49           H
ATOM    726 2HB  HIS G  49    -155.432 -98.854 628.610  1.00  8.49           H
ATOM    727  CG  HIS G  49    -155.227 -97.976 626.680  1.00  8.49           C
ATOM    728  HD1 HIS G  49    -153.658 -98.365 625.294  1.00  8.49           H
ATOM    729  ND1 HIS G  49    -154.569 -97.988 625.463  1.00  8.49           N
ATOM    730  CD2 HIS G  49    -156.431 -97.373 626.461  1.00  8.49           C
ATOM    731  HD2 HIS G  49    -157.202 -97.199 627.211  1.00  8.49           H
ATOM    732  CE1 HIS G  49    -155.350 -97.415 624.559  1.00  8.49           C
ATOM    733  HE1 HIS G  49    -155.113 -97.273 623.505  1.00  8.49           H
ATOM    734  NE2 HIS G  49    -156.504 -97.034 625.180  1.00  8.49           N
ATOM    735  HN  HIS G  49    -152.128 -98.121 627.428  1.00  8.49           H
ATOM    736  N   PHE G  50    -152.320 -98.959 630.107  1.00  8.49           N
ATOM    737  CA  PHE G  50    -152.057 -99.759 631.291  1.00  8.49           C
ATOM    738  C   PHE G  50    -151.258 -98.962 632.324  1.00  8.49           C
ATOM    739  O   PHE G  50    -151.578 -98.982 633.511  1.00  8.49           O
ATOM    740  HA  PHE G  50    -153.022-100.036 631.715  1.00  8.49           H
ATOM    741  CB  PHE G  50    -151.228-100.964 630.841  1.00  8.49           C
ATOM    742 1HB  PHE G  50    -151.787-101.514 630.084  1.00  8.49           H
ATOM    743 2HB  PHE G  50    -150.314-100.607 630.367  1.00  8.49           H
ATOM    744  CG  PHE G  50    -150.857-101.922 631.976  1.00  8.49           C
ATOM    745  HD1 PHE G  50    -148.814-101.334 631.984  1.00  8.49           H
ATOM    746  CD1 PHE G  50    -149.576-101.974 632.429  1.00  8.49           C
ATOM    747  HD2 PHE G  50    -152.834-102.679 632.167  1.00  8.49           H
ATOM    748  CD2 PHE G  50    -151.808-102.720 632.530  1.00  8.49           C
ATOM    749  CE1 PHE G  50    -149.231-102.862 633.482  1.00  8.49           C
ATOM    750  HE1 PHE G  50    -148.204-102.904 633.845  1.00  8.49           H
ATOM    751  CE2 PHE G  50    -151.463-103.609 633.583  1.00  8.49           C
ATOM    752  HE2 PHE G  50    -152.225-104.249 634.027  1.00  8.49           H
ATOM    753  CZ  PHE G  50    -150.181-103.661 634.036  1.00  8.49           C
ATOM    754  HZ  PHE G  50    -149.917-104.343 634.844  1.00  8.49           H
ATOM    755  HN  PHE G  50    -151.698 -99.121 629.340  1.00  8.49           H
ATOM    756  N   LEU G  51    -150.232 -98.281 631.834  1.00  8.49           N
ATOM    757  CA  LEU G  51    -149.173 -97.795 632.703  1.00  8.49           C
ATOM    758  C   LEU G  51    -149.680 -96.584 633.489  1.00  8.49           C
ATOM    759  O   LEU G  51    -149.558 -96.538 634.712  1.00  8.49           O
ATOM    760  HA  LEU G  51    -148.939 -98.592 633.409  1.00  8.49           H
ATOM    761  CB  LEU G  51    -147.904 -97.518 631.896  1.00  8.49           C
ATOM    762 1HB  LEU G  51    -148.131 -96.759 631.147  1.00  8.49           H
ATOM    763 2HB  LEU G  51    -147.157 -97.091 632.566  1.00  8.49           H
ATOM    764  HG  LEU G  51    -148.016 -99.122 630.486  1.00  8.49           H
ATOM    765  CG  LEU G  51    -147.283 -98.723 631.187  1.00  8.49           C
ATOM    766  CD1 LEU G  51    -146.056 -98.308 630.372  1.00  8.49           C
ATOM    767 1HD1 LEU G  51    -146.351 -97.574 629.621  1.00  8.49           H
ATOM    768 2HD1 LEU G  51    -145.310 -97.870 631.035  1.00  8.49           H
ATOM    769 3HD1 LEU G  51    -145.635 -99.183 629.878  1.00  8.49           H
ATOM    770  CD2 LEU G  51    -146.958 -99.838 632.183  1.00  8.49           C
ATOM    771 1HD2 LEU G  51    -146.251 -99.467 632.926  1.00  8.49           H
ATOM    772 2HD2 LEU G  51    -147.873-100.158 632.681  1.00  8.49           H
ATOM    773 3HD2 LEU G  51    -146.518-100.682 631.653  1.00  8.49           H
ATOM    774  HN  LEU G  51    -150.119 -98.060 630.866  1.00  8.49           H
ATOM    775  N   PRO G  52    -150.254 -95.585 632.804  1.00  8.49           N
ATOM    776  CA  PRO G  52    -150.486 -94.279 633.427  1.00  8.49           C
ATOM    777  C   PRO G  52    -151.246 -94.393 634.738  1.00  8.49           C
ATOM    778  O   PRO G  52    -150.824 -93.844 635.754  1.00  8.49           O
ATOM    779  HA  PRO G  52    -149.535 -93.815 633.688  1.00  8.49           H
ATOM    780  CB  PRO G  52    -151.284 -93.512 632.372  1.00  8.49           C
ATOM    781 1HB  PRO G  52    -152.358 -93.626 632.520  1.00  8.49           H
ATOM    782 2HB  PRO G  52    -151.071 -92.443 632.406  1.00  8.49           H
ATOM    783  CG  PRO G  52    -150.827 -94.136 631.059  1.00  8.49           C
ATOM    784 1HG  PRO G  52    -151.540 -93.956 630.255  1.00  8.49           H
ATOM    785 2HG  PRO G  52    -149.876 -93.722 630.724  1.00  8.49           H
ATOM    786  CD  PRO G  52    -150.717 -95.612 631.405  1.00  8.49           C
ATOM    787 1HD  PRO G  52    -151.676 -96.122 631.311  1.00  8.49           H
ATOM    788 2HD  PRO G  52    -150.018 -96.131 630.749  1.00  8.49           H
ATOM    789  N   PRO G  53    -152.381 -95.105 634.747  1.00  8.49           N
ATOM    790  CA  PRO G  53    -153.175 -95.243 635.971  1.00  8.49           C
ATOM    791  C   PRO G  53    -152.347 -95.743 637.143  1.00  8.49           C
ATOM    792  O   PRO G  53    -152.485 -95.249 638.261  1.00  8.49           O
ATOM    793  HA  PRO G  53    -153.554 -94.270 636.284  1.00  8.49           H
ATOM    794  CB  PRO G  53    -154.269 -96.240 635.582  1.00  8.49           C
ATOM    795 1HB  PRO G  53    -153.977 -97.265 635.813  1.00  8.49           H
ATOM    796 2HB  PRO G  53    -155.198 -96.046 636.118  1.00  8.49           H
ATOM    797  CG  PRO G  53    -154.428 -96.024 634.082  1.00  8.49           C
ATOM    798 1HG  PRO G  53    -154.900 -96.878 633.598  1.00  8.49           H
ATOM    799 2HG  PRO G  53    -155.056 -95.161 633.862  1.00  8.49           H
ATOM    800  CD  PRO G  53    -152.996 -95.821 633.615  1.00  8.49           C
ATOM    801 1HD  PRO G  53    -152.495 -96.770 633.422  1.00  8.49           H
ATOM    802 2HD  PRO G  53    -152.949 -95.246 632.690  1.00  8.49           H
ATOM    803  N   LEU G  54    -151.499 -96.719 636.853  1.00  8.49           N
ATOM    804  CA  LEU G  54    -150.750 -97.395 637.899  1.00  8.49           C
ATOM    805  C   LEU G  54    -149.671 -96.454 638.438  1.00  8.49           C
ATOM    806  O   LEU G  54    -149.458 -96.374 639.647  1.00  8.49           O
ATOM    807  HA  LEU G  54    -151.447 -97.619 638.707  1.00  8.49           H
ATOM    808  CB  LEU G  54    -150.204 -98.730 637.390  1.00  8.49           C
ATOM    809 1HB  LEU G  54    -149.560 -98.533 636.532  1.00  8.49           H
ATOM    810 2HB  LEU G  54    -149.575 -99.163 638.167  1.00  8.49           H
ATOM    811  HG  LEU G  54    -151.874 -99.336 636.200  1.00  8.49           H
ATOM    812  CG  LEU G  54    -151.249 -99.770 636.980  1.00  8.49           C
ATOM    813  CD1 LEU G  54    -150.582-101.012 636.386  1.00  8.49           C
ATOM    814 1HD1 LEU G  54    -150.006-100.729 635.505  1.00  8.49           H
ATOM    815 2HD1 LEU G  54    -149.918-101.458 637.126  1.00  8.49           H
ATOM    816 3HD1 LEU G  54    -151.348-101.735 636.103  1.00  8.49           H
ATOM    817  CD2 LEU G  54    -152.166-100.117 638.154  1.00  8.49           C
ATOM    818 1HD2 LEU G  54    -151.571-100.524 638.972  1.00  8.49           H
ATOM    819 2HD2 LEU G  54    -152.682 -99.218 638.491  1.00  8.49           H
ATOM    820 3HD2 LEU G  54    -152.899-100.858 637.835  1.00  8.49           H
ATOM    821  HN  LEU G  54    -151.320 -97.048 635.926  1.00  8.49           H
ATOM    822  N   TYR G  55    -149.017 -95.765 637.514  1.00  8.49           N
ATOM    823  CA  TYR G  55    -147.935 -94.866 637.877  1.00  8.49           C
ATOM    824  C   TYR G  55    -148.444 -93.722 638.756  1.00  8.49           C
ATOM    825  O   TYR G  55    -147.748 -93.279 639.669  1.00  8.49           O
ATOM    826  HA  TYR G  55    -147.193 -95.439 638.433  1.00  8.49           H
ATOM    827  CB  TYR G  55    -147.408 -94.287 636.562  1.00  8.49           C
ATOM    828 1HB  TYR G  55    -148.253 -93.954 635.959  1.00  8.49           H
ATOM    829 2HB  TYR G  55    -146.806 -93.405 636.780  1.00  8.49           H
ATOM    830  CG  TYR G  55    -146.570 -95.269 635.741  1.00  8.49           C
ATOM    831  HD1 TYR G  55    -146.681 -96.822 637.215  1.00  8.49           H
ATOM    832  CD1 TYR G  55    -146.299 -96.528 636.238  1.00  8.49           C
ATOM    833  HD2 TYR G  55    -146.300 -93.902 634.111  1.00  8.49           H
ATOM    834  CD2 TYR G  55    -146.086 -94.896 634.504  1.00  8.49           C
ATOM    835  CE1 TYR G  55    -145.510 -97.452 635.465  1.00  8.49           C
ATOM    836  HE1 TYR G  55    -145.288 -98.449 635.846  1.00  8.49           H
ATOM    837  HE2 TYR G  55    -144.908 -95.539 632.752  1.00  8.49           H
ATOM    838  CE2 TYR G  55    -145.297 -95.821 633.731  1.00  8.49           C
ATOM    839  CZ  TYR G  55    -145.048 -97.053 634.250  1.00  8.49           C
ATOM    840  OH  TYR G  55    -144.303 -97.926 633.520  1.00  8.49           O
ATOM    841  HH  TYR G  55    -144.085 -98.732 634.070  1.00  8.49           H
ATOM    842  HN  TYR G  55    -149.215 -95.814 636.535  1.00  8.49           H
ATOM    843  N   TRP G  56    -149.653 -93.277 638.450  1.00  8.49           N
ATOM    844  CA  TRP G  56    -150.299 -92.253 639.254  1.00  8.49           C
ATOM    845  C   TRP G  56    -150.597 -92.850 640.630  1.00  8.49           C
ATOM    846  O   TRP G  56    -150.383 -92.201 641.653  1.00  8.49           O
ATOM    847  HA  TRP G  56    -149.604 -91.419 639.352  1.00  8.49           H
ATOM    848  CB  TRP G  56    -151.548 -91.712 638.554  1.00  8.49           C
ATOM    849 1HB  TRP G  56    -152.024 -92.524 638.004  1.00  8.49           H
ATOM    850 2HB  TRP G  56    -152.259 -91.378 639.309  1.00  8.49           H
ATOM    851  CG  TRP G  56    -151.269 -90.557 637.589  1.00  8.49           C
ATOM    852  HD1 TRP G  56    -151.763 -91.390 635.668  1.00  8.49           H
ATOM    853  CD1 TRP G  56    -151.413 -90.542 636.257  1.00  8.49           C
ATOM    854  CD2 TRP G  56    -150.791 -89.242 637.939  1.00  8.49           C
ATOM    855  NE1 TRP G  56    -151.064 -89.318 635.725  1.00  8.49           N
ATOM    856  HE1 TRP G  56    -151.087 -89.065 634.758  1.00  8.49           H
ATOM    857  CE2 TRP G  56    -150.673 -88.502 636.780  1.00  8.49           C
ATOM    858  HE3 TRP G  56    -150.553 -89.258 640.123  1.00  8.49           H
ATOM    859  CE3 TRP G  56    -150.468 -88.694 639.193  1.00  8.49           C
ATOM    860  CZ2 TRP G  56    -150.231 -87.174 636.760  1.00  8.49           C
ATOM    861  HZ2 TRP G  56    -150.147 -86.610 635.830  1.00  8.49           H
ATOM    862  CZ3 TRP G  56    -150.028 -87.366 639.156  1.00  8.49           C
ATOM    863  HZ3 TRP G  56    -149.764 -86.893 640.102  1.00  8.49           H
ATOM    864  CH2 TRP G  56    -149.904 -86.608 637.998  1.00  8.49           C
ATOM    865  HH2 TRP G  56    -149.553 -85.577 638.053  1.00  8.49           H
ATOM    866  HN  TRP G  56    -150.189 -93.603 637.671  1.00  8.49           H
ATOM    867  N   LEU G  57    -151.087 -94.081 640.612  1.00  8.49           N
ATOM    868  CA  LEU G  57    -151.431 -94.768 641.846  1.00  8.49           C
ATOM    869  C   LEU G  57    -150.176 -94.914 642.709  1.00  8.49           C
ATOM    870  O   LEU G  57    -150.183 -94.557 643.886  1.00  8.49           O
ATOM    871  HA  LEU G  57    -152.146 -94.143 642.380  1.00  8.49           H
ATOM    872  CB  LEU G  57    -152.127 -96.097 641.543  1.00  8.49           C
ATOM    873 1HB  LEU G  57    -153.035 -95.888 640.977  1.00  8.49           H
ATOM    874 2HB  LEU G  57    -151.477 -96.686 640.897  1.00  8.49           H
ATOM    875  HG  LEU G  57    -151.607 -97.089 643.365  1.00  8.49           H
ATOM    876  CG  LEU G  57    -152.501 -96.950 642.757  1.00  8.49           C
ATOM    877  CD1 LEU G  57    -153.534 -96.236 643.631  1.00  8.49           C
ATOM    878 1HD1 LEU G  57    -153.122 -95.290 643.982  1.00  8.49           H
ATOM    879 2HD1 LEU G  57    -154.435 -96.046 643.047  1.00  8.49           H
ATOM    880 3HD1 LEU G  57    -153.782 -96.864 644.487  1.00  8.49           H
ATOM    881  CD2 LEU G  57    -152.976 -98.339 642.326  1.00  8.49           C
ATOM    882 1HD2 LEU G  57    -153.852 -98.240 641.685  1.00  8.49           H
ATOM    883 2HD2 LEU G  57    -152.179 -98.841 641.778  1.00  8.49           H
ATOM    884 3HD2 LEU G  57    -153.235 -98.924 643.208  1.00  8.49           H
ATOM    885  HN  LEU G  57    -151.250 -94.606 639.777  1.00  8.49           H
ATOM    886  N   VAL G  58    -149.129 -95.440 642.091  1.00  8.49           N
ATOM    887  CA  VAL G  58    -147.897 -95.719 642.810  1.00  8.49           C
ATOM    888  C   VAL G  58    -147.325 -94.411 643.359  1.00  8.49           C
ATOM    889  O   VAL G  58    -146.861 -94.361 644.497  1.00  8.49           O
ATOM    890  HA  VAL G  58    -148.146 -96.372 643.647  1.00  8.49           H
ATOM    891  HB  VAL G  58    -146.786 -95.875 640.995  1.00  8.49           H
ATOM    892  CB  VAL G  58    -146.918 -96.466 641.901  1.00  8.49           C
ATOM    893  CG1 VAL G  58    -145.551 -96.611 642.572  1.00  8.49           C
ATOM    894 1HG1 VAL G  58    -145.144 -95.623 642.786  1.00  8.49           H
ATOM    895 2HG1 VAL G  58    -145.659 -97.170 643.502  1.00  8.49           H
ATOM    896 3HG1 VAL G  58    -144.874 -97.146 641.904  1.00  8.49           H
ATOM    897  CG2 VAL G  58    -147.479 -97.830 641.496  1.00  8.49           C
ATOM    898 1HG2 VAL G  58    -147.654 -98.431 642.388  1.00  8.49           H
ATOM    899 2HG2 VAL G  58    -148.418 -97.693 640.960  1.00  8.49           H
ATOM    900 3HG2 VAL G  58    -146.763 -98.340 640.850  1.00  8.49           H
ATOM    901  HN  VAL G  58    -149.113 -95.674 641.119  1.00  8.49           H
ATOM    902  N   PHE G  59    -147.375 -93.383 642.523  1.00  8.49           N
ATOM    903  CA  PHE G  59    -146.893 -92.072 642.921  1.00  8.49           C
ATOM    904  C   PHE G  59    -147.571 -91.606 644.211  1.00  8.49           C
ATOM    905  O   PHE G  59    -146.898 -91.280 645.187  1.00  8.49           O
ATOM    906  HA  PHE G  59    -145.820 -92.158 643.087  1.00  8.49           H
ATOM    907  CB  PHE G  59    -147.251 -91.103 641.792  1.00  8.49           C
ATOM    908 1HB  PHE G  59    -146.678 -91.368 640.904  1.00  8.49           H
ATOM    909 2HB  PHE G  59    -148.305 -91.227 641.540  1.00  8.49           H
ATOM    910  CG  PHE G  59    -146.993 -89.633 642.128  1.00  8.49           C
ATOM    911  HD1 PHE G  59    -149.025 -89.072 641.853  1.00  8.49           H
ATOM    912  CD1 PHE G  59    -148.019 -88.740 642.108  1.00  8.49           C
ATOM    913  HD2 PHE G  59    -144.915 -89.934 642.463  1.00  8.49           H
ATOM    914  CD2 PHE G  59    -145.737 -89.218 642.447  1.00  8.49           C
ATOM    915  CE1 PHE G  59    -147.779 -87.376 642.420  1.00  8.49           C
ATOM    916  HE1 PHE G  59    -148.601 -86.660 642.404  1.00  8.49           H
ATOM    917  CE2 PHE G  59    -145.498 -87.854 642.759  1.00  8.49           C
ATOM    918  HE2 PHE G  59    -144.491 -87.522 643.015  1.00  8.49           H
ATOM    919  CZ  PHE G  59    -146.524 -86.962 642.739  1.00  8.49           C
ATOM    920  HZ  PHE G  59    -146.340 -85.914 642.979  1.00  8.49           H
ATOM    921  HN  PHE G  59    -147.737 -93.437 641.593  1.00  8.49           H
ATOM    922  N   ILE G  60    -148.895 -91.589 644.173  1.00  8.49           N
ATOM    923  CA  ILE G  60    -149.667 -90.990 645.249  1.00  8.49           C
ATOM    924  C   ILE G  60    -149.399 -91.752 646.548  1.00  8.49           C
ATOM    925  O   ILE G  60    -149.050 -91.151 647.563  1.00  8.49           O
ATOM    926  HA  ILE G  60    -149.317 -89.965 645.371  1.00  8.49           H
ATOM    927  HB  ILE G  60    -151.455 -91.902 644.509  1.00  8.49           H
ATOM    928  CB  ILE G  60    -151.148 -90.921 644.871  1.00  8.49           C
ATOM    929  CG1 ILE G  60    -151.377 -89.927 643.730  1.00  8.49           C
ATOM    930 1HG1 ILE G  60    -151.266 -88.909 644.103  1.00  8.49           H
ATOM    931 2HG1 ILE G  60    -150.618 -90.069 642.961  1.00  8.49           H
ATOM    932  CG2 ILE G  60    -152.011 -90.600 646.093  1.00  8.49           C
ATOM    933 1HG2 ILE G  60    -151.879 -91.377 646.846  1.00  8.49           H
ATOM    934 2HG2 ILE G  60    -151.711 -89.637 646.507  1.00  8.49           H
ATOM    935 3HG2 ILE G  60    -153.059 -90.556 645.796  1.00  8.49           H
ATOM    936  CD1 ILE G  60    -152.769 -90.104 643.120  1.00  8.49           C
ATOM    937 1HD1 ILE G  60    -152.867 -91.116 642.727  1.00  8.49           H
ATOM    938 2HD1 ILE G  60    -153.526 -89.936 643.887  1.00  8.49           H
ATOM    939 3HD1 ILE G  60    -152.905 -89.385 642.312  1.00  8.49           H
ATOM    940  HN  ILE G  60    -149.438 -91.975 643.427  1.00  8.49           H
ATOM    941  N   VAL G  61    -149.572 -93.063 646.475  1.00  8.49           N
ATOM    942  CA  VAL G  61    -149.496 -93.896 647.663  1.00  8.49           C
ATOM    943  C   VAL G  61    -148.064 -93.878 648.201  1.00  8.49           C
ATOM    944  O   VAL G  61    -147.852 -93.818 649.411  1.00  8.49           O
ATOM    945  HA  VAL G  61    -150.157 -93.462 648.413  1.00  8.49           H
ATOM    946  HB  VAL G  61    -149.377 -95.713 646.549  1.00  8.49           H
ATOM    947  CB  VAL G  61    -149.998 -95.306 647.347  1.00  8.49           C
ATOM    948  CG1 VAL G  61    -149.860 -96.223 648.564  1.00  8.49           C
ATOM    949 1HG1 VAL G  61    -148.811 -96.283 648.856  1.00  8.49           H
ATOM    950 2HG1 VAL G  61    -150.445 -95.820 649.391  1.00  8.49           H
ATOM    951 3HG1 VAL G  61    -150.224 -97.219 648.312  1.00  8.49           H
ATOM    952  CG2 VAL G  61    -151.444 -95.274 646.847  1.00  8.49           C
ATOM    953 1HG2 VAL G  61    -152.084 -94.838 647.614  1.00  8.49           H
ATOM    954 2HG2 VAL G  61    -151.501 -94.671 645.941  1.00  8.49           H
ATOM    955 3HG2 VAL G  61    -151.776 -96.289 646.630  1.00  8.49           H
ATOM    956  HN  VAL G  61    -149.762 -93.556 645.625  1.00  8.49           H
ATOM    957  N   GLY G  62    -147.117 -93.933 647.276  1.00  8.49           N
ATOM    958  CA  GLY G  62    -145.712 -93.987 647.644  1.00  8.49           C
ATOM    959  C   GLY G  62    -145.268 -92.679 648.303  1.00  8.49           C
ATOM    960  O   GLY G  62    -144.543 -92.696 649.296  1.00  8.49           O
ATOM    961 1HA  GLY G  62    -145.544 -94.818 648.328  1.00  8.49           H
ATOM    962 2HA  GLY G  62    -145.107 -94.176 646.758  1.00  8.49           H
ATOM    963  HN  GLY G  62    -147.296 -93.940 646.292  1.00  8.49           H
ATOM    964  N   ALA G  63    -145.720 -91.578 647.722  1.00  8.49           N
ATOM    965  CA  ALA G  63    -145.320 -90.264 648.195  1.00  8.49           C
ATOM    966  C   ALA G  63    -145.799 -90.078 649.636  1.00  8.49           C
ATOM    967  O   ALA G  63    -145.035 -89.644 650.497  1.00  8.49           O
ATOM    968  HA  ALA G  63    -144.231 -90.221 648.175  1.00  8.49           H
ATOM    969  CB  ALA G  63    -145.873 -89.191 647.254  1.00  8.49           C
ATOM    970 1HB  ALA G  63    -145.479 -89.351 646.250  1.00  8.49           H
ATOM    971 2HB  ALA G  63    -146.961 -89.253 647.232  1.00  8.49           H
ATOM    972 3HB  ALA G  63    -145.572 -88.206 647.610  1.00  8.49           H
ATOM    973  HN  ALA G  63    -146.348 -91.573 646.943  1.00  8.49           H
ATOM    974  N   LEU G  64    -147.061 -90.415 649.855  1.00  8.49           N
ATOM    975  CA  LEU G  64    -147.660 -90.264 651.170  1.00  8.49           C
ATOM    976  C   LEU G  64    -146.937 -91.178 652.162  1.00  8.49           C
ATOM    977  O   LEU G  64    -146.585 -90.751 653.261  1.00  8.49           O
ATOM    978  HA  LEU G  64    -147.509 -89.230 651.480  1.00  8.49           H
ATOM    979  CB  LEU G  64    -149.170 -90.502 651.102  1.00  8.49           C
ATOM    980 1HB  LEU G  64    -149.344 -91.482 650.658  1.00  8.49           H
ATOM    981 2HB  LEU G  64    -149.557 -90.540 652.121  1.00  8.49           H
ATOM    982  HG  LEU G  64    -149.541 -89.376 649.323  1.00  8.49           H
ATOM    983  CG  LEU G  64    -149.977 -89.466 650.318  1.00  8.49           C
ATOM    984  CD1 LEU G  64    -151.426 -89.923 650.137  1.00  8.49           C
ATOM    985 1HD1 LEU G  64    -151.444 -90.866 649.592  1.00  8.49           H
ATOM    986 2HD1 LEU G  64    -151.889 -90.059 651.114  1.00  8.49           H
ATOM    987 3HD1 LEU G  64    -151.978 -89.168 649.576  1.00  8.49           H
ATOM    988  CD2 LEU G  64    -149.888 -88.088 650.976  1.00  8.49           C
ATOM    989 1HD2 LEU G  64    -150.284 -88.144 651.991  1.00  8.49           H
ATOM    990 2HD2 LEU G  64    -148.847 -87.767 651.009  1.00  8.49           H
ATOM    991 3HD2 LEU G  64    -150.471 -87.371 650.398  1.00  8.49           H
ATOM    992  HN  LEU G  64    -147.671 -90.785 649.153  1.00  8.49           H
ATOM    993  N   GLY G  65    -146.738 -92.417 651.739  1.00  8.49           N
ATOM    994  CA  GLY G  65    -146.206 -93.435 652.629  1.00  8.49           C
ATOM    995  C   GLY G  65    -144.801 -93.065 653.109  1.00  8.49           C
ATOM    996  O   GLY G  65    -144.531 -93.068 654.309  1.00  8.49           O
ATOM    997 1HA  GLY G  65    -146.868 -93.555 653.487  1.00  8.49           H
ATOM    998 2HA  GLY G  65    -146.177 -94.395 652.113  1.00  8.49           H
ATOM    999  HN  GLY G  65    -146.932 -92.729 650.809  1.00  8.49           H
ATOM   1000  N   ASN G  66    -143.945 -92.756 652.147  1.00  8.49           N
ATOM   1001  CA  ASN G  66    -142.535 -92.553 652.437  1.00  8.49           C
ATOM   1002  C   ASN G  66    -142.356 -91.220 653.167  1.00  8.49           C
ATOM   1003  O   ASN G  66    -141.472 -91.086 654.012  1.00  8.49           O
ATOM   1004  HA  ASN G  66    -142.243 -93.406 653.049  1.00  8.49           H
ATOM   1005  CB  ASN G  66    -141.710 -92.502 651.150  1.00  8.49           C
ATOM   1006 1HB  ASN G  66    -142.191 -91.838 650.431  1.00  8.49           H
ATOM   1007 2HB  ASN G  66    -140.726 -92.083 651.361  1.00  8.49           H
ATOM   1008  CG  ASN G  66    -141.557 -93.897 650.541  1.00  8.49           C
ATOM   1009  OD1 ASN G  66    -140.943 -94.786 651.107  1.00  8.49           O
ATOM   1010  ND2 ASN G  66    -142.148 -94.039 649.357  1.00  8.49           N
ATOM   1011 1HD2 ASN G  66    -142.636 -93.269 648.947  1.00  8.49           H
ATOM   1012 2HD2 ASN G  66    -142.104 -94.915 648.878  1.00  8.49           H
ATOM   1013  HN  ASN G  66    -144.199 -92.643 651.186  1.00  8.49           H
ATOM   1014  N   SER G  67    -143.208 -90.269 652.814  1.00  8.49           N
ATOM   1015  CA  SER G  67    -143.223 -88.987 653.497  1.00  8.49           C
ATOM   1016  C   SER G  67    -143.517 -89.189 654.984  1.00  8.49           C
ATOM   1017  O   SER G  67    -142.941 -88.510 655.833  1.00  8.49           O
ATOM   1018  HA  SER G  67    -142.224 -88.574 653.357  1.00  8.49           H
ATOM   1019  CB  SER G  67    -144.255 -88.044 652.875  1.00  8.49           C
ATOM   1020 1HB  SER G  67    -145.245 -88.494 652.943  1.00  8.49           H
ATOM   1021 2HB  SER G  67    -144.287 -87.115 653.445  1.00  8.49           H
ATOM   1022  HG  SER G  67    -144.655 -88.157 650.917  1.00  8.49           H
ATOM   1023  OG  SER G  67    -143.959 -87.753 651.512  1.00  8.49           O
ATOM   1024  HN  SER G  67    -143.878 -90.364 652.078  1.00  8.49           H
ATOM   1025  N   LEU G  68    -144.414 -90.126 655.255  1.00  8.49           N
ATOM   1026  CA  LEU G  68    -144.787 -90.432 656.626  1.00  8.49           C
ATOM   1027  C   LEU G  68    -143.584 -91.034 657.355  1.00  8.49           C
ATOM   1028  O   LEU G  68    -143.361 -90.751 658.531  1.00  8.49           O
ATOM   1029  HA  LEU G  68    -145.048 -89.491 657.111  1.00  8.49           H
ATOM   1030  CB  LEU G  68    -146.033 -91.319 656.657  1.00  8.49           C
ATOM   1031 1HB  LEU G  68    -146.824 -90.819 656.099  1.00  8.49           H
ATOM   1032 2HB  LEU G  68    -145.808 -92.246 656.131  1.00  8.49           H
ATOM   1033  HG  LEU G  68    -145.760 -92.116 658.623  1.00  8.49           H
ATOM   1034  CG  LEU G  68    -146.570 -91.671 658.046  1.00  8.49           C
ATOM   1035  CD1 LEU G  68    -147.021 -90.415 658.794  1.00  8.49           C
ATOM   1036 1HD1 LEU G  68    -146.175 -89.737 658.909  1.00  8.49           H
ATOM   1037 2HD1 LEU G  68    -147.810 -89.919 658.229  1.00  8.49           H
ATOM   1038 3HD1 LEU G  68    -147.399 -90.694 659.778  1.00  8.49           H
ATOM   1039  CD2 LEU G  68    -147.686 -92.714 657.954  1.00  8.49           C
ATOM   1040 1HD2 LEU G  68    -148.504 -92.319 657.352  1.00  8.49           H
ATOM   1041 2HD2 LEU G  68    -147.298 -93.621 657.489  1.00  8.49           H
ATOM   1042 3HD2 LEU G  68    -148.050 -92.946 658.954  1.00  8.49           H
ATOM   1043  HN  LEU G  68    -144.881 -90.671 654.559  1.00  8.49           H
ATOM   1044  N   VAL G  69    -142.841 -91.854 656.626  1.00  8.49           N
ATOM   1045  CA  VAL G  69    -141.686 -92.525 657.198  1.00  8.49           C
ATOM   1046  C   VAL G  69    -140.685 -91.478 657.691  1.00  8.49           C
ATOM   1047  O   VAL G  69    -140.183 -91.572 658.809  1.00  8.49           O
ATOM   1048  HA  VAL G  69    -142.033 -93.107 658.052  1.00  8.49           H
ATOM   1049  HB  VAL G  69    -140.877 -92.933 655.266  1.00  8.49           H
ATOM   1050  CB  VAL G  69    -141.084 -93.493 656.178  1.00  8.49           C
ATOM   1051  CG1 VAL G  69    -139.762 -94.072 656.684  1.00  8.49           C
ATOM   1052 1HG1 VAL G  69    -139.053 -93.261 656.857  1.00  8.49           H
ATOM   1053 2HG1 VAL G  69    -139.934 -94.609 657.617  1.00  8.49           H
ATOM   1054 3HG1 VAL G  69    -139.356 -94.756 655.939  1.00  8.49           H
ATOM   1055  CG2 VAL G  69    -142.073 -94.608 655.830  1.00  8.49           C
ATOM   1056 1HG2 VAL G  69    -142.325 -95.164 656.733  1.00  8.49           H
ATOM   1057 2HG2 VAL G  69    -142.978 -94.172 655.407  1.00  8.49           H
ATOM   1058 3HG2 VAL G  69    -141.620 -95.281 655.103  1.00  8.49           H
ATOM   1059  HN  VAL G  69    -143.017 -92.062 655.664  1.00  8.49           H
ATOM   1060  N   ILE G  70    -140.426 -90.503 656.831  1.00  8.49           N
ATOM   1061  CA  ILE G  70    -139.453 -89.470 657.142  1.00  8.49           C
ATOM   1062  C   ILE G  70    -139.947 -88.652 658.337  1.00  8.49           C
ATOM   1063  O   ILE G  70    -139.173 -88.329 659.236  1.00  8.49           O
ATOM   1064  HA  ILE G  70    -138.526 -89.969 657.426  1.00  8.49           H
ATOM   1065  HB  ILE G  70    -140.096 -88.253 655.505  1.00  8.49           H
ATOM   1066  CB  ILE G  70    -139.152 -88.627 655.902  1.00  8.49           C
ATOM   1067  CG1 ILE G  70    -138.505 -89.476 654.805  1.00  8.49           C
ATOM   1068 1HG1 ILE G  70    -137.550 -89.864 655.157  1.00  8.49           H
ATOM   1069 2HG1 ILE G  70    -139.138 -90.336 654.586  1.00  8.49           H
ATOM   1070  CG2 ILE G  70    -138.299 -87.408 656.261  1.00  8.49           C
ATOM   1071 1HG2 ILE G  70    -138.834 -86.790 656.982  1.00  8.49           H
ATOM   1072 2HG2 ILE G  70    -137.356 -87.740 656.695  1.00  8.49           H
ATOM   1073 3HG2 ILE G  70    -138.100 -86.826 655.361  1.00  8.49           H
ATOM   1074  CD1 ILE G  70    -138.291 -88.656 653.532  1.00  8.49           C
ATOM   1075 1HD1 ILE G  70    -139.251 -88.289 653.169  1.00  8.49           H
ATOM   1076 2HD1 ILE G  70    -137.638 -87.810 653.750  1.00  8.49           H
ATOM   1077 3HD1 ILE G  70    -137.830 -89.283 652.769  1.00  8.49           H
ATOM   1078  HN  ILE G  70    -140.868 -90.413 655.939  1.00  8.49           H
ATOM   1079  N   LEU G  71    -141.235 -88.341 658.308  1.00  8.49           N
ATOM   1080  CA  LEU G  71    -141.825 -87.501 659.336  1.00  8.49           C
ATOM   1081  C   LEU G  71    -141.715 -88.205 660.690  1.00  8.49           C
ATOM   1082  O   LEU G  71    -141.335 -87.590 661.685  1.00  8.49           O
ATOM   1083  HA  LEU G  71    -141.244 -86.579 659.378  1.00  8.49           H
ATOM   1084  CB  LEU G  71    -143.257 -87.116 658.957  1.00  8.49           C
ATOM   1085 1HB  LEU G  71    -143.246 -86.702 657.949  1.00  8.49           H
ATOM   1086 2HB  LEU G  71    -143.858 -88.024 658.922  1.00  8.49           H
ATOM   1087  HG  LEU G  71    -143.233 -85.333 660.138  1.00  8.49           H
ATOM   1088  CG  LEU G  71    -143.949 -86.114 659.883  1.00  8.49           C
ATOM   1089  CD1 LEU G  71    -145.125 -85.437 659.177  1.00  8.49           C
ATOM   1090 1HD1 LEU G  71    -144.763 -84.907 658.296  1.00  8.49           H
ATOM   1091 2HD1 LEU G  71    -145.851 -86.192 658.873  1.00  8.49           H
ATOM   1092 3HD1 LEU G  71    -145.600 -84.730 659.857  1.00  8.49           H
ATOM   1093  CD2 LEU G  71    -144.375 -86.781 661.193  1.00  8.49           C
ATOM   1094 1HD2 LEU G  71    -145.067 -87.595 660.978  1.00  8.49           H
ATOM   1095 2HD2 LEU G  71    -143.495 -87.177 661.701  1.00  8.49           H
ATOM   1096 3HD2 LEU G  71    -144.864 -86.047 661.832  1.00  8.49           H
ATOM   1097  HN  LEU G  71    -141.870 -88.651 657.600  1.00  8.49           H
ATOM   1098  N   VAL G  72    -142.055 -89.486 660.684  1.00  8.49           N
ATOM   1099  CA  VAL G  72    -142.018 -90.276 661.903  1.00  8.49           C
ATOM   1100  C   VAL G  72    -140.592 -90.287 662.455  1.00  8.49           C
ATOM   1101  O   VAL G  72    -140.390 -90.180 663.664  1.00  8.49           O
ATOM   1102  HA  VAL G  72    -142.672 -89.791 662.628  1.00  8.49           H
ATOM   1103  HB  VAL G  72    -142.026 -92.093 660.783  1.00  8.49           H
ATOM   1104  CB  VAL G  72    -142.567 -91.679 661.634  1.00  8.49           C
ATOM   1105  CG1 VAL G  72    -142.331 -92.598 662.834  1.00  8.49           C
ATOM   1106 1HG1 VAL G  72    -141.262 -92.673 663.030  1.00  8.49           H
ATOM   1107 2HG1 VAL G  72    -142.834 -92.189 663.710  1.00  8.49           H
ATOM   1108 3HG1 VAL G  72    -142.730 -93.589 662.616  1.00  8.49           H
ATOM   1109  CG2 VAL G  72    -144.051 -91.626 661.266  1.00  8.49           C
ATOM   1110 1HG2 VAL G  72    -144.613 -91.183 662.088  1.00  8.49           H
ATOM   1111 2HG2 VAL G  72    -144.182 -91.022 660.369  1.00  8.49           H
ATOM   1112 3HG2 VAL G  72    -144.415 -92.636 661.081  1.00  8.49           H
ATOM   1113  HN  VAL G  72    -142.350 -89.982 659.867  1.00  8.49           H
ATOM   1114  N   TYR G  73    -139.639 -90.418 661.544  1.00  8.49           N
ATOM   1115  CA  TYR G  73    -138.238 -90.458 661.926  1.00  8.49           C
ATOM   1116  C   TYR G  73    -137.827 -89.169 662.640  1.00  8.49           C
ATOM   1117  O   TYR G  73    -137.088 -89.208 663.623  1.00  8.49           O
ATOM   1118  HA  TYR G  73    -138.099 -91.301 662.604  1.00  8.49           H
ATOM   1119  CB  TYR G  73    -137.448 -90.579 660.622  1.00  8.49           C
ATOM   1120 1HB  TYR G  73    -137.764 -91.482 660.100  1.00  8.49           H
ATOM   1121 2HB  TYR G  73    -137.698 -89.735 659.978  1.00  8.49           H
ATOM   1122  CG  TYR G  73    -135.931 -90.623 660.814  1.00  8.49           C
ATOM   1123  HD1 TYR G  73    -135.730 -88.490 660.875  1.00  8.49           H
ATOM   1124  CD1 TYR G  73    -135.215 -89.449 660.925  1.00  8.49           C
ATOM   1125  HD2 TYR G  73    -135.844 -92.766 660.790  1.00  8.49           H
ATOM   1126  CD2 TYR G  73    -135.279 -91.838 660.878  1.00  8.49           C
ATOM   1127  CE1 TYR G  73    -133.787 -89.490 661.107  1.00  8.49           C
ATOM   1128  HE1 TYR G  73    -133.209 -88.570 661.196  1.00  8.49           H
ATOM   1129  HE2 TYR G  73    -133.323 -92.832 661.111  1.00  8.49           H
ATOM   1130  CE2 TYR G  73    -133.851 -91.879 661.059  1.00  8.49           C
ATOM   1131  CZ  TYR G  73    -133.175 -90.704 661.165  1.00  8.49           C
ATOM   1132  OH  TYR G  73    -131.827 -90.743 661.337  1.00  8.49           O
ATOM   1133  HH  TYR G  73    -131.453 -89.816 661.322  1.00  8.49           H
ATOM   1134  HN  TYR G  73    -139.812 -90.495 660.562  1.00  8.49           H
ATOM   1135  N   TRP G  74    -138.323 -88.057 662.118  1.00  8.49           N
ATOM   1136  CA  TRP G  74    -137.872 -86.752 662.570  1.00  8.49           C
ATOM   1137  C   TRP G  74    -138.410 -86.530 663.985  1.00  8.49           C
ATOM   1138  O   TRP G  74    -137.649 -86.219 664.900  1.00  8.49           O
ATOM   1139  HA  TRP G  74    -136.782 -86.762 662.582  1.00  8.49           H
ATOM   1140  CB  TRP G  74    -138.296 -85.656 661.590  1.00  8.49           C
ATOM   1141 1HB  TRP G  74    -138.103 -85.997 660.573  1.00  8.49           H
ATOM   1142 2HB  TRP G  74    -139.372 -85.502 661.676  1.00  8.49           H
ATOM   1143  CG  TRP G  74    -137.586 -84.318 661.807  1.00  8.49           C
ATOM   1144  HD1 TRP G  74    -135.966 -84.829 663.127  1.00  8.49           H
ATOM   1145  CD1 TRP G  74    -136.501 -84.072 662.554  1.00  8.49           C
ATOM   1146  CD2 TRP G  74    -137.956 -83.046 661.237  1.00  8.49           C
ATOM   1147  NE1 TRP G  74    -136.147 -82.739 662.508  1.00  8.49           N
ATOM   1148  HE1 TRP G  74    -135.376 -82.314 662.982  1.00  8.49           H
ATOM   1149  CE2 TRP G  74    -137.060 -82.095 661.681  1.00  8.49           C
ATOM   1150  HE3 TRP G  74    -139.734 -83.441 660.009  1.00  8.49           H
ATOM   1151  CE3 TRP G  74    -139.014 -82.709 660.374  1.00  8.49           C
ATOM   1152  CZ2 TRP G  74    -137.130 -80.745 661.316  1.00  8.49           C
ATOM   1153  HZ2 TRP G  74    -136.410 -80.013 661.681  1.00  8.49           H
ATOM   1154  CZ3 TRP G  74    -139.070 -81.356 660.018  1.00  8.49           C
ATOM   1155  HZ3 TRP G  74    -139.872 -81.040 659.351  1.00  8.49           H
ATOM   1156  CH2 TRP G  74    -138.176 -80.386 660.457  1.00  8.49           C
ATOM   1157  HH2 TRP G  74    -138.288 -79.351 660.134  1.00  8.49           H
ATOM   1158  HN  TRP G  74    -139.019 -88.039 661.400  1.00  8.49           H
ATOM   1159  N   TYR G  75    -139.717 -86.697 664.119  1.00  8.49           N
ATOM   1160  CA  TYR G  75    -140.394 -86.341 665.355  1.00  8.49           C
ATOM   1161  C   TYR G  75    -140.189 -87.417 666.422  1.00  8.49           C
ATOM   1162  O   TYR G  75    -140.472 -87.193 667.598  1.00  8.49           O
ATOM   1163  HA  TYR G  75    -139.971 -85.401 665.711  1.00  8.49           H
ATOM   1164  CB  TYR G  75    -141.883 -86.257 665.011  1.00  8.49           C
ATOM   1165 1HB  TYR G  75    -142.135 -87.072 664.333  1.00  8.49           H
ATOM   1166 2HB  TYR G  75    -142.464 -86.407 665.921  1.00  8.49           H
ATOM   1167  CG  TYR G  75    -142.299 -84.932 664.369  1.00  8.49           C
ATOM   1168  HD1 TYR G  75    -142.510 -83.921 666.248  1.00  8.49           H
ATOM   1169  CD1 TYR G  75    -142.583 -83.839 665.164  1.00  8.49           C
ATOM   1170  HD2 TYR G  75    -142.168 -85.692 662.369  1.00  8.49           H
ATOM   1171  CD2 TYR G  75    -142.392 -84.829 662.996  1.00  8.49           C
ATOM   1172  CE1 TYR G  75    -142.975 -82.592 664.560  1.00  8.49           C
ATOM   1173  HE1 TYR G  75    -143.202 -81.722 665.175  1.00  8.49           H
ATOM   1174  HE2 TYR G  75    -142.861 -83.488 661.309  1.00  8.49           H
ATOM   1175  CE2 TYR G  75    -142.784 -83.582 662.392  1.00  8.49           C
ATOM   1176  CZ  TYR G  75    -143.056 -82.525 663.204  1.00  8.49           C
ATOM   1177  OH  TYR G  75    -143.426 -81.348 662.633  1.00  8.49           O
ATOM   1178  HH  TYR G  75    -143.592 -80.662 663.342  1.00  8.49           H
ATOM   1179  HN  TYR G  75    -140.310 -87.068 663.405  1.00  8.49           H
ATOM   1180  N   CYS G  76    -139.699 -88.564 665.975  1.00  8.49           N
ATOM   1181  CA  CYS G  76    -139.444 -89.673 666.878  1.00  8.49           C
ATOM   1182  C   CYS G  76    -138.331 -89.260 667.843  1.00  8.49           C
ATOM   1183  O   CYS G  76    -137.187 -89.071 667.433  1.00  8.49           O
ATOM   1184  HA  CYS G  76    -140.374 -89.858 667.416  1.00  8.49           H
ATOM   1185  CB  CYS G  76    -139.095 -90.954 666.118  1.00  8.49           C
ATOM   1186 1HB  CYS G  76    -139.958 -91.295 665.548  1.00  8.49           H
ATOM   1187 2HB  CYS G  76    -138.298 -90.755 665.401  1.00  8.49           H
ATOM   1188  HG  CYS G  76    -138.365 -93.196 666.375  1.00  8.49           H
ATOM   1189  SG  CYS G  76    -138.567 -92.255 667.292  1.00  8.49           S
ATOM   1190  HN  CYS G  76    -139.478 -88.741 665.016  1.00  8.49           H
ATOM   1191  N   THR G  77    -138.705 -89.132 669.108  1.00  8.49           N
ATOM   1192  CA  THR G  77    -137.775 -88.661 670.120  1.00  8.49           C
ATOM   1193  C   THR G  77    -136.825 -89.787 670.536  1.00  8.49           C
ATOM   1194  O   THR G  77    -135.914 -89.572 671.333  1.00  8.49           O
ATOM   1195  HA  THR G  77    -137.163 -87.872 669.683  1.00  8.49           H
ATOM   1196  HB  THR G  77    -137.935 -87.678 672.050  1.00  8.49           H
ATOM   1197  CB  THR G  77    -138.589 -88.092 671.283  1.00  8.49           C
ATOM   1198  OG1 THR G  77    -139.410 -89.180 671.697  1.00  8.49           O
ATOM   1199  HG1 THR G  77    -139.775 -89.005 672.612  1.00  8.49           H
ATOM   1200  CG2 THR G  77    -139.586 -87.023 670.832  1.00  8.49           C
ATOM   1201 1HG2 THR G  77    -140.284 -87.456 670.115  1.00  8.49           H
ATOM   1202 2HG2 THR G  77    -139.049 -86.199 670.364  1.00  8.49           H
ATOM   1203 3HG2 THR G  77    -140.138 -86.653 671.696  1.00  8.49           H
ATOM   1204  HN  THR G  77    -139.623 -89.343 669.444  1.00  8.49           H
ATOM   1205  N   ARG G  78    -137.072 -90.963 669.977  1.00  8.49           N
ATOM   1206  CA  ARG G  78    -136.360 -92.156 670.400  1.00  8.49           C
ATOM   1207  C   ARG G  78    -134.992 -92.228 669.719  1.00  8.49           C
ATOM   1208  O   ARG G  78    -134.868 -91.920 668.535  1.00  8.49           O
ATOM   1209  HA  ARG G  78    -136.255 -92.050 671.480  1.00  8.49           H
ATOM   1210  CB  ARG G  78    -137.155 -93.420 670.066  1.00  8.49           C
ATOM   1211 1HB  ARG G  78    -138.181 -93.312 670.417  1.00  8.49           H
ATOM   1212 2HB  ARG G  78    -137.201 -93.550 668.985  1.00  8.49           H
ATOM   1213  CG  ARG G  78    -136.518 -94.654 670.707  1.00  8.49           C
ATOM   1214 1HG  ARG G  78    -135.483 -94.746 670.378  1.00  8.49           H
ATOM   1215 2HG  ARG G  78    -136.499 -94.537 671.791  1.00  8.49           H
ATOM   1216  CD  ARG G  78    -137.290 -95.923 670.339  1.00  8.49           C
ATOM   1217 1HD  ARG G  78    -136.729 -96.804 670.652  1.00  8.49           H
ATOM   1218 2HD  ARG G  78    -138.242 -95.947 670.870  1.00  8.49           H
ATOM   1219  NE  ARG G  78    -137.526 -95.967 668.879  1.00  8.49           N
ATOM   1220  HE  ARG G  78    -138.472 -95.973 668.557  1.00  8.49           H
ATOM   1221  CZ  ARG G  78    -136.550 -95.999 667.961  1.00  8.49           C
ATOM   1222  NH1 ARG G  78    -135.263 -95.993 668.336  1.00  8.49           N
ATOM   1223 1HH1 ARG G  78    -135.025 -95.964 669.307  1.00  8.49           H
ATOM   1224 2HH1 ARG G  78    -134.541 -96.017 667.645  1.00  8.49           H
ATOM   1225  NH2 ARG G  78    -136.880 -96.038 666.663  1.00  8.49           N
ATOM   1226 1HH2 ARG G  78    -136.164 -96.062 665.965  1.00  8.49           H
ATOM   1227 2HH2 ARG G  78    -137.842 -96.042 666.392  1.00  8.49           H
ATOM   1228  HN  ARG G  78    -137.743 -91.107 669.250  1.00  8.49           H
ATOM   1229  N   VAL G  79    -134.000 -92.636 670.497  1.00  8.49           N
ATOM   1230  CA  VAL G  79    -132.656 -92.803 669.969  1.00  8.49           C
ATOM   1231  C   VAL G  79    -132.713 -93.651 668.698  1.00  8.49           C
ATOM   1232  O   VAL G  79    -133.281 -94.742 668.700  1.00  8.49           O
ATOM   1233  HA  VAL G  79    -132.277 -91.813 669.714  1.00  8.49           H
ATOM   1234  HB  VAL G  79    -132.116 -94.391 671.289  1.00  8.49           H
ATOM   1235  CB  VAL G  79    -131.742 -93.397 671.044  1.00  8.49           C
ATOM   1236  CG1 VAL G  79    -130.311 -93.547 670.524  1.00  8.49           C
ATOM   1237 1HG1 VAL G  79    -130.307 -94.208 669.657  1.00  8.49           H
ATOM   1238 2HG1 VAL G  79    -129.924 -92.570 670.238  1.00  8.49           H
ATOM   1239 3HG1 VAL G  79    -129.683 -93.972 671.308  1.00  8.49           H
ATOM   1240  CG2 VAL G  79    -131.777 -92.554 672.320  1.00  8.49           C
ATOM   1241 1HG2 VAL G  79    -131.440 -91.541 672.096  1.00  8.49           H
ATOM   1242 2HG2 VAL G  79    -132.795 -92.521 672.706  1.00  8.49           H
ATOM   1243 3HG2 VAL G  79    -131.119 -92.998 673.067  1.00  8.49           H
ATOM   1244  HN  VAL G  79    -134.102 -92.850 671.468  1.00  8.49           H
ATOM   1245  N   LYS G  80    -132.118 -93.118 667.641  1.00  8.49           N
ATOM   1246  CA  LYS G  80    -132.121 -93.798 666.357  1.00  8.49           C
ATOM   1247  C   LYS G  80    -131.314 -95.093 666.469  1.00  8.49           C
ATOM   1248  O   LYS G  80    -130.627 -95.317 667.465  1.00  8.49           O
ATOM   1249  HA  LYS G  80    -133.155 -94.054 666.126  1.00  8.49           H
ATOM   1250  CB  LYS G  80    -131.629 -92.861 665.253  1.00  8.49           C
ATOM   1251 1HB  LYS G  80    -130.544 -92.770 665.304  1.00  8.49           H
ATOM   1252 2HB  LYS G  80    -131.866 -93.285 664.278  1.00  8.49           H
ATOM   1253  CG  LYS G  80    -132.268 -91.477 665.383  1.00  8.49           C
ATOM   1254 1HG  LYS G  80    -131.986 -91.030 666.335  1.00  8.49           H
ATOM   1255 2HG  LYS G  80    -131.889 -90.822 664.598  1.00  8.49           H
ATOM   1256  CD  LYS G  80    -133.793 -91.567 665.287  1.00  8.49           C
ATOM   1257 1HD  LYS G  80    -134.080 -91.875 664.282  1.00  8.49           H
ATOM   1258 2HD  LYS G  80    -134.159 -92.331 665.973  1.00  8.49           H
ATOM   1259  CE  LYS G  80    -134.443 -90.222 665.620  1.00  8.49           C
ATOM   1260 1HE  LYS G  80    -134.090 -89.870 666.589  1.00  8.49           H
ATOM   1261 2HE  LYS G  80    -134.147 -89.476 664.882  1.00  8.49           H
ATOM   1262  NZ  LYS G  80    -135.917 -90.350 665.639  1.00  8.49           N
ATOM   1263 1HZ  LYS G  80    -136.328 -89.480 665.960  1.00  8.49           H
ATOM   1264 2HZ  LYS G  80    -136.251 -90.557 664.705  1.00  8.49           H
ATOM   1265 3HZ  LYS G  80    -136.183 -91.101 666.267  1.00  8.49           H
ATOM   1266  HN  LYS G  80    -131.641 -92.239 667.653  1.00  8.49           H
ATOM   1267  N   THR G  81    -131.424 -95.913 665.434  1.00  8.49           N
ATOM   1268  CA  THR G  81    -130.532 -97.049 665.282  1.00  8.49           C
ATOM   1269  C   THR G  81    -130.061 -97.167 663.830  1.00  8.49           C
ATOM   1270  O   THR G  81    -130.555 -96.458 662.955  1.00  8.49           O
ATOM   1271  HA  THR G  81    -129.646 -96.875 665.892  1.00  8.49           H
ATOM   1272  HB  THR G  81    -130.585 -99.147 665.844  1.00  8.49           H
ATOM   1273  CB  THR G  81    -131.263 -98.295 665.786  1.00  8.49           C
ATOM   1274  OG1 THR G  81    -132.360 -98.442 664.888  1.00  8.49           O
ATOM   1275  HG1 THR G  81    -132.109 -99.056 664.140  1.00  8.49           H
ATOM   1276  CG2 THR G  81    -131.923 -98.075 667.149  1.00  8.49           C
ATOM   1277 1HG2 THR G  81    -132.650 -97.267 667.074  1.00  8.49           H
ATOM   1278 2HG2 THR G  81    -131.162 -97.812 667.883  1.00  8.49           H
ATOM   1279 3HG2 THR G  81    -132.427 -98.990 667.460  1.00  8.49           H
ATOM   1280  HN  THR G  81    -132.106 -95.810 664.710  1.00  8.49           H
ATOM   1281  N   MET G  82    -129.112 -98.067 663.621  1.00  8.49           N
ATOM   1282  CA  MET G  82    -128.582 -98.299 662.288  1.00  8.49           C
ATOM   1283  C   MET G  82    -129.711 -98.528 661.281  1.00  8.49           C
ATOM   1284  O   MET G  82    -129.714 -97.938 660.201  1.00  8.49           O
ATOM   1285  HA  MET G  82    -128.033 -97.394 662.029  1.00  8.49           H
ATOM   1286  CB  MET G  82    -127.662 -99.522 662.310  1.00  8.49           C
ATOM   1287 1HB  MET G  82    -127.125 -99.560 663.257  1.00  8.49           H
ATOM   1288 2HB  MET G  82    -128.259-100.432 662.245  1.00  8.49           H
ATOM   1289  CG  MET G  82    -126.663 -99.477 661.152  1.00  8.49           C
ATOM   1290 1HG  MET G  82    -127.189 -99.576 660.202  1.00  8.49           H
ATOM   1291 2HG  MET G  82    -126.156 -98.512 661.135  1.00  8.49           H
ATOM   1292  SD  MET G  82    -125.467-100.790 661.326  1.00  8.49           S
ATOM   1293  CE  MET G  82    -124.650-100.678 659.743  1.00  8.49           C
ATOM   1294 1HE  MET G  82    -125.376-100.842 658.947  1.00  8.49           H
ATOM   1295 2HE  MET G  82    -124.208 -99.688 659.632  1.00  8.49           H
ATOM   1296 3HE  MET G  82    -123.868-101.434 659.683  1.00  8.49           H
ATOM   1297  HN  MET G  82    -128.708 -98.631 664.340  1.00  8.49           H
ATOM   1298  N   THR G  83    -130.644 -99.385 661.670  1.00  8.49           N
ATOM   1299  CA  THR G  83    -131.796 -99.669 660.831  1.00  8.49           C
ATOM   1300  C   THR G  83    -132.532 -98.375 660.480  1.00  8.49           C
ATOM   1301  O   THR G  83    -132.873 -98.146 659.320  1.00  8.49           O
ATOM   1302  HA  THR G  83    -131.441-100.100 659.895  1.00  8.49           H
ATOM   1303  HB  THR G  83    -133.530-100.201 662.026  1.00  8.49           H
ATOM   1304  CB  THR G  83    -132.673-100.688 661.562  1.00  8.49           C
ATOM   1305  OG1 THR G  83    -131.776-101.339 662.458  1.00  8.49           O
ATOM   1306  HG1 THR G  83    -131.078-101.835 661.942  1.00  8.49           H
ATOM   1307  CG2 THR G  83    -133.159-101.809 660.642  1.00  8.49           C
ATOM   1308 1HG2 THR G  83    -132.301-102.339 660.230  1.00  8.49           H
ATOM   1309 2HG2 THR G  83    -133.747-101.382 659.829  1.00  8.49           H
ATOM   1310 3HG2 THR G  83    -133.777-102.504 661.210  1.00  8.49           H
ATOM   1311  HN  THR G  83    -130.621 -99.880 662.538  1.00  8.49           H
ATOM   1312  N   ASP G  84    -132.755 -97.562 661.502  1.00  8.49           N
ATOM   1313  CA  ASP G  84    -133.529 -96.344 661.335  1.00  8.49           C
ATOM   1314  C   ASP G  84    -132.864 -95.464 660.274  1.00  8.49           C
ATOM   1315  O   ASP G  84    -133.546 -94.768 659.523  1.00  8.49           O
ATOM   1316  HA  ASP G  84    -134.524 -96.675 661.038  1.00  8.49           H
ATOM   1317  CB  ASP G  84    -133.590 -95.547 662.639  1.00  8.49           C
ATOM   1318 1HB  ASP G  84    -132.581 -95.285 662.958  1.00  8.49           H
ATOM   1319 2HB  ASP G  84    -134.124 -94.611 662.473  1.00  8.49           H
ATOM   1320  CG  ASP G  84    -134.287 -96.349 663.740  1.00  8.49           C
ATOM   1321  OD1 ASP G  84    -134.984 -97.321 663.378  1.00  8.49           O
ATOM   1322  OD2 ASP G  84    -134.106 -95.972 664.918  1.00  8.49           O
ATOM   1323  HN  ASP G  84    -132.418 -97.725 662.429  1.00  8.49           H
ATOM   1324  N   MET G  85    -131.541 -95.525 660.245  1.00  8.49           N
ATOM   1325  CA  MET G  85    -130.774 -94.702 659.325  1.00  8.49           C
ATOM   1326  C   MET G  85    -130.985 -95.155 657.879  1.00  8.49           C
ATOM   1327  O   MET G  85    -131.174 -94.329 656.987  1.00  8.49           O
ATOM   1328  HA  MET G  85    -131.151 -93.688 659.454  1.00  8.49           H
ATOM   1329  CB  MET G  85    -129.288 -94.793 659.676  1.00  8.49           C
ATOM   1330 1HB  MET G  85    -129.141 -94.527 660.723  1.00  8.49           H
ATOM   1331 2HB  MET G  85    -128.944 -95.820 659.557  1.00  8.49           H
ATOM   1332  CG  MET G  85    -128.457 -93.865 658.788  1.00  8.49           C
ATOM   1333 1HG  MET G  85    -127.399 -93.970 659.028  1.00  8.49           H
ATOM   1334 2HG  MET G  85    -128.576 -94.147 657.742  1.00  8.49           H
ATOM   1335  SD  MET G  85    -128.970 -92.172 659.024  1.00  8.49           S
ATOM   1336  CE  MET G  85    -128.592 -91.972 660.757  1.00  8.49           C
ATOM   1337 1HE  MET G  85    -129.164 -92.694 661.340  1.00  8.49           H
ATOM   1338 2HE  MET G  85    -127.527 -92.138 660.918  1.00  8.49           H
ATOM   1339 3HE  MET G  85    -128.854 -90.962 661.072  1.00  8.49           H
ATOM   1340  HN  MET G  85    -130.995 -96.120 660.835  1.00  8.49           H
ATOM   1341  N   PHE G  86    -130.946 -96.466 657.691  1.00  8.49           N
ATOM   1342  CA  PHE G  86    -131.141 -97.039 656.370  1.00  8.49           C
ATOM   1343  C   PHE G  86    -132.574 -96.815 655.881  1.00  8.49           C
ATOM   1344  O   PHE G  86    -132.794 -96.518 654.708  1.00  8.49           O
ATOM   1345  HA  PHE G  86    -130.447 -96.540 655.695  1.00  8.49           H
ATOM   1346  CB  PHE G  86    -130.886 -98.543 656.493  1.00  8.49           C
ATOM   1347 1HB  PHE G  86    -131.535 -98.949 657.269  1.00  8.49           H
ATOM   1348 2HB  PHE G  86    -131.168 -99.026 655.557  1.00  8.49           H
ATOM   1349  CG  PHE G  86    -129.436 -98.903 656.820  1.00  8.49           C
ATOM   1350  HD1 PHE G  86    -128.634 -97.392 655.557  1.00  8.49           H
ATOM   1351  CD1 PHE G  86    -128.417 -98.207 656.248  1.00  8.49           C
ATOM   1352  HD2 PHE G  86    -129.982-100.478 658.140  1.00  8.49           H
ATOM   1353  CD2 PHE G  86    -129.165 -99.920 657.682  1.00  8.49           C
ATOM   1354  CE1 PHE G  86    -127.071 -98.542 656.552  1.00  8.49           C
ATOM   1355  HE1 PHE G  86    -126.254 -97.984 656.094  1.00  8.49           H
ATOM   1356  CE2 PHE G  86    -127.819-100.254 657.985  1.00  8.49           C
ATOM   1357  HE2 PHE G  86    -127.602-101.069 658.676  1.00  8.49           H
ATOM   1358  CZ  PHE G  86    -126.800 -99.558 657.414  1.00  8.49           C
ATOM   1359  HZ  PHE G  86    -125.767 -99.815 657.647  1.00  8.49           H
ATOM   1360  HN  PHE G  86    -130.786 -97.131 658.421  1.00  8.49           H
ATOM   1361  N   LEU G  87    -133.511 -96.966 656.806  1.00  8.49           N
ATOM   1362  CA  LEU G  87    -134.919 -96.824 656.475  1.00  8.49           C
ATOM   1363  C   LEU G  87    -135.183 -95.395 655.995  1.00  8.49           C
ATOM   1364  O   LEU G  87    -135.990 -95.179 655.093  1.00  8.49           O
ATOM   1365  HA  LEU G  87    -135.132 -97.508 655.654  1.00  8.49           H
ATOM   1366  CB  LEU G  87    -135.793 -97.247 657.657  1.00  8.49           C
ATOM   1367 1HB  LEU G  87    -135.451 -96.716 658.545  1.00  8.49           H
ATOM   1368 2HB  LEU G  87    -136.814 -96.920 657.463  1.00  8.49           H
ATOM   1369  HG  LEU G  87    -134.824 -99.039 658.309  1.00  8.49           H
ATOM   1370  CG  LEU G  87    -135.818 -98.744 657.970  1.00  8.49           C
ATOM   1371  CD1 LEU G  87    -136.793 -99.050 659.108  1.00  8.49           C
ATOM   1372 1HD1 LEU G  87    -136.486 -98.511 660.005  1.00  8.49           H
ATOM   1373 2HD1 LEU G  87    -137.797 -98.737 658.821  1.00  8.49           H
ATOM   1374 3HD1 LEU G  87    -136.791-100.121 659.311  1.00  8.49           H
ATOM   1375  CD2 LEU G  87    -136.127 -99.562 656.715  1.00  8.49           C
ATOM   1376 1HD2 LEU G  87    -137.102 -99.271 656.323  1.00  8.49           H
ATOM   1377 2HD2 LEU G  87    -135.362 -99.375 655.961  1.00  8.49           H
ATOM   1378 3HD2 LEU G  87    -136.139-100.623 656.966  1.00  8.49           H
ATOM   1379  HN  LEU G  87    -133.322 -97.182 657.764  1.00  8.49           H
ATOM   1380  N   LEU G  88    -134.487 -94.457 656.620  1.00  8.49           N
ATOM   1381  CA  LEU G  88    -134.602 -93.060 656.237  1.00  8.49           C
ATOM   1382  C   LEU G  88    -134.176 -92.899 654.776  1.00  8.49           C
ATOM   1383  O   LEU G  88    -134.907 -92.322 653.973  1.00  8.49           O
ATOM   1384  HA  LEU G  88    -135.652 -92.782 656.323  1.00  8.49           H
ATOM   1385  CB  LEU G  88    -133.818 -92.172 657.207  1.00  8.49           C
ATOM   1386 1HB  LEU G  88    -134.279 -92.249 658.192  1.00  8.49           H
ATOM   1387 2HB  LEU G  88    -132.807 -92.570 657.296  1.00  8.49           H
ATOM   1388  HG  LEU G  88    -133.387 -90.621 655.799  1.00  8.49           H
ATOM   1389  CG  LEU G  88    -133.724 -90.692 656.833  1.00  8.49           C
ATOM   1390  CD1 LEU G  88    -135.095 -90.018 656.909  1.00  8.49           C
ATOM   1391 1HD1 LEU G  88    -135.780 -90.510 656.217  1.00  8.49           H
ATOM   1392 2HD1 LEU G  88    -135.484 -90.099 657.924  1.00  8.49           H
ATOM   1393 3HD1 LEU G  88    -134.999 -88.967 656.638  1.00  8.49           H
ATOM   1394  CD2 LEU G  88    -132.685 -89.974 657.697  1.00  8.49           C
ATOM   1395 1HD2 LEU G  88    -132.968 -90.052 658.746  1.00  8.49           H
ATOM   1396 2HD2 LEU G  88    -131.708 -90.435 657.549  1.00  8.49           H
ATOM   1397 3HD2 LEU G  88    -132.637 -88.923 657.411  1.00  8.49           H
ATOM   1398  HN  LEU G  88    -133.856 -94.638 657.374  1.00  8.49           H
ATOM   1399  N   ASN G  89    -132.996 -93.421 654.476  1.00  8.49           N
ATOM   1400  CA  ASN G  89    -132.394 -93.208 653.171  1.00  8.49           C
ATOM   1401  C   ASN G  89    -133.211 -93.950 652.111  1.00  8.49           C
ATOM   1402  O   ASN G  89    -133.274 -93.522 650.959  1.00  8.49           O
ATOM   1403  HA  ASN G  89    -132.402 -92.128 653.024  1.00  8.49           H
ATOM   1404  CB  ASN G  89    -130.963 -93.750 653.130  1.00  8.49           C
ATOM   1405 1HB  ASN G  89    -130.916 -94.703 653.656  1.00  8.49           H
ATOM   1406 2HB  ASN G  89    -130.673 -93.941 652.097  1.00  8.49           H
ATOM   1407  CG  ASN G  89    -129.984 -92.761 653.765  1.00  8.49           C
ATOM   1408  OD1 ASN G  89    -129.310 -91.997 653.095  1.00  8.49           O
ATOM   1409  ND2 ASN G  89    -129.943 -92.818 655.094  1.00  8.49           N
ATOM   1410 1HD2 ASN G  89    -130.523 -93.469 655.584  1.00  8.49           H
ATOM   1411 2HD2 ASN G  89    -129.333 -92.211 655.602  1.00  8.49           H
ATOM   1412  HN  ASN G  89    -132.454 -93.978 655.106  1.00  8.49           H
ATOM   1413  N   LEU G  90    -133.816 -95.048 652.537  1.00  8.49           N
ATOM   1414  CA  LEU G  90    -134.623 -95.855 651.638  1.00  8.49           C
ATOM   1415  C   LEU G  90    -135.838 -95.043 651.182  1.00  8.49           C
ATOM   1416  O   LEU G  90    -136.152 -95.004 649.994  1.00  8.49           O
ATOM   1417  HA  LEU G  90    -134.012 -96.081 650.764  1.00  8.49           H
ATOM   1418  CB  LEU G  90    -134.986 -97.189 652.294  1.00  8.49           C
ATOM   1419 1HB  LEU G  90    -134.096 -97.585 652.782  1.00  8.49           H
ATOM   1420 2HB  LEU G  90    -135.720 -96.998 653.077  1.00  8.49           H
ATOM   1421  HG  LEU G  90    -136.255 -97.794 650.683  1.00  8.49           H
ATOM   1422  CG  LEU G  90    -135.544 -98.265 651.361  1.00  8.49           C
ATOM   1423  CD1 LEU G  90    -134.435 -98.875 650.502  1.00  8.49           C
ATOM   1424 1HD1 LEU G  90    -133.973 -98.094 649.897  1.00  8.49           H
ATOM   1425 2HD1 LEU G  90    -133.682 -99.328 651.147  1.00  8.49           H
ATOM   1426 3HD1 LEU G  90    -134.859 -99.637 649.848  1.00  8.49           H
ATOM   1427  CD2 LEU G  90    -136.310 -99.330 652.149  1.00  8.49           C
ATOM   1428 1HD2 LEU G  90    -135.639 -99.803 652.867  1.00  8.49           H
ATOM   1429 2HD2 LEU G  90    -137.139 -98.863 652.680  1.00  8.49           H
ATOM   1430 3HD2 LEU G  90    -136.696-100.083 651.462  1.00  8.49           H
ATOM   1431  HN  LEU G  90    -133.762 -95.388 653.476  1.00  8.49           H
ATOM   1432  N   ALA G  91    -136.486 -94.415 652.152  1.00  8.49           N
ATOM   1433  CA  ALA G  91    -137.686 -93.644 651.872  1.00  8.49           C
ATOM   1434  C   ALA G  91    -137.328 -92.462 650.969  1.00  8.49           C
ATOM   1435  O   ALA G  91    -138.125 -92.059 650.123  1.00  8.49           O
ATOM   1436  HA  ALA G  91    -138.383 -94.295 651.345  1.00  8.49           H
ATOM   1437  CB  ALA G  91    -138.326 -93.199 653.189  1.00  8.49           C
ATOM   1438 1HB  ALA G  91    -138.588 -94.077 653.780  1.00  8.49           H
ATOM   1439 2HB  ALA G  91    -137.620 -92.583 653.746  1.00  8.49           H
ATOM   1440 3HB  ALA G  91    -139.226 -92.621 652.978  1.00  8.49           H
ATOM   1441  HN  ALA G  91    -136.206 -94.427 653.112  1.00  8.49           H
ATOM   1442  N   ILE G  92    -136.129 -91.939 651.180  1.00  8.49           N
ATOM   1443  CA  ILE G  92    -135.651 -90.818 650.388  1.00  8.49           C
ATOM   1444  C   ILE G  92    -135.461 -91.269 648.938  1.00  8.49           C
ATOM   1445  O   ILE G  92    -135.888 -90.584 648.010  1.00  8.49           O
ATOM   1446  HA  ILE G  92    -136.423 -90.049 650.412  1.00  8.49           H
ATOM   1447  HB  ILE G  92    -133.704 -91.030 651.247  1.00  8.49           H
ATOM   1448  CB  ILE G  92    -134.392 -90.217 651.016  1.00  8.49           C
ATOM   1449  CG1 ILE G  92    -134.719 -89.512 652.334  1.00  8.49           C
ATOM   1450 1HG1 ILE G  92    -135.275 -88.596 652.132  1.00  8.49           H
ATOM   1451 2HG1 ILE G  92    -135.364 -90.149 652.940  1.00  8.49           H
ATOM   1452  CG2 ILE G  92    -133.679 -89.288 650.031  1.00  8.49           C
ATOM   1453 1HG2 ILE G  92    -133.392 -89.852 649.143  1.00  8.49           H
ATOM   1454 2HG2 ILE G  92    -134.349 -88.477 649.746  1.00  8.49           H
ATOM   1455 3HG2 ILE G  92    -132.787 -88.874 650.502  1.00  8.49           H
ATOM   1456  CD1 ILE G  92    -133.443 -89.181 653.110  1.00  8.49           C
ATOM   1457 1HD1 ILE G  92    -132.903 -90.102 653.330  1.00  8.49           H
ATOM   1458 2HD1 ILE G  92    -132.813 -88.525 652.510  1.00  8.49           H
ATOM   1459 3HD1 ILE G  92    -133.705 -88.681 654.042  1.00  8.49           H
ATOM   1460  HN  ILE G  92    -135.490 -92.267 651.876  1.00  8.49           H
ATOM   1461  N   ALA G  93    -134.819 -92.418 648.789  1.00  8.49           N
ATOM   1462  CA  ALA G  93    -134.491 -92.926 647.467  1.00  8.49           C
ATOM   1463  C   ALA G  93    -135.784 -93.190 646.693  1.00  8.49           C
ATOM   1464  O   ALA G  93    -135.857 -92.929 645.493  1.00  8.49           O
ATOM   1465  HA  ALA G  93    -133.918 -92.158 646.949  1.00  8.49           H
ATOM   1466  CB  ALA G  93    -133.626 -94.181 647.602  1.00  8.49           C
ATOM   1467 1HB  ALA G  93    -132.707 -93.933 648.134  1.00  8.49           H
ATOM   1468 2HB  ALA G  93    -134.173 -94.942 648.159  1.00  8.49           H
ATOM   1469 3HB  ALA G  93    -133.381 -94.561 646.611  1.00  8.49           H
ATOM   1470  HN  ALA G  93    -134.524 -92.997 649.549  1.00  8.49           H
ATOM   1471  N   ASP G  94    -136.772 -93.705 647.410  1.00  8.49           N
ATOM   1472  CA  ASP G  94    -138.059 -94.002 646.806  1.00  8.49           C
ATOM   1473  C   ASP G  94    -138.707 -92.700 646.331  1.00  8.49           C
ATOM   1474  O   ASP G  94    -139.193 -92.620 645.204  1.00  8.49           O
ATOM   1475  HA  ASP G  94    -137.840 -94.683 645.984  1.00  8.49           H
ATOM   1476  CB  ASP G  94    -139.003 -94.659 647.816  1.00  8.49           C
ATOM   1477 1HB  ASP G  94    -138.926 -94.148 648.776  1.00  8.49           H
ATOM   1478 2HB  ASP G  94    -140.034 -94.550 647.480  1.00  8.49           H
ATOM   1479  CG  ASP G  94    -138.672 -96.142 647.993  1.00  8.49           C
ATOM   1480  OD1 ASP G  94    -138.176 -96.733 647.009  1.00  8.49           O
ATOM   1481  OD2 ASP G  94    -138.921 -96.651 649.107  1.00  8.49           O
ATOM   1482  HN  ASP G  94    -136.702 -93.919 648.385  1.00  8.49           H
ATOM   1483  N   LEU G  95    -138.693 -91.713 647.214  1.00  8.49           N
ATOM   1484  CA  LEU G  95    -139.333 -90.441 646.925  1.00  8.49           C
ATOM   1485  C   LEU G  95    -138.733 -89.852 645.647  1.00  8.49           C
ATOM   1486  O   LEU G  95    -139.458 -89.351 644.789  1.00  8.49           O
ATOM   1487  HA  LEU G  95    -140.391 -90.640 646.750  1.00  8.49           H
ATOM   1488  CB  LEU G  95    -139.242 -89.508 648.134  1.00  8.49           C
ATOM   1489 1HB  LEU G  95    -138.234 -89.572 648.542  1.00  8.49           H
ATOM   1490 2HB  LEU G  95    -139.382 -88.484 647.789  1.00  8.49           H
ATOM   1491  HG  LEU G  95    -140.078 -90.792 649.626  1.00  8.49           H
ATOM   1492  CG  LEU G  95    -140.238 -89.776 649.265  1.00  8.49           C
ATOM   1493  CD1 LEU G  95    -139.995 -88.833 650.445  1.00  8.49           C
ATOM   1494 1HD1 LEU G  95    -138.985 -88.981 650.826  1.00  8.49           H
ATOM   1495 2HD1 LEU G  95    -140.111 -87.801 650.115  1.00  8.49           H
ATOM   1496 3HD1 LEU G  95    -140.716 -89.045 651.234  1.00  8.49           H
ATOM   1497  CD2 LEU G  95    -141.679 -89.699 648.756  1.00  8.49           C
ATOM   1498 1HD2 LEU G  95    -141.869 -88.705 648.352  1.00  8.49           H
ATOM   1499 2HD2 LEU G  95    -141.829 -90.444 647.975  1.00  8.49           H
ATOM   1500 3HD2 LEU G  95    -142.366 -89.894 649.580  1.00  8.49           H
ATOM   1501  HN  LEU G  95    -138.256 -91.772 648.112  1.00  8.49           H
ATOM   1502  N   LEU G  96    -137.413 -89.930 645.561  1.00  8.49           N
ATOM   1503  CA  LEU G  96    -136.695 -89.291 644.471  1.00  8.49           C
ATOM   1504  C   LEU G  96    -137.195 -89.852 643.138  1.00  8.49           C
ATOM   1505  O   LEU G  96    -137.330 -89.115 642.163  1.00  8.49           O
ATOM   1506  HA  LEU G  96    -136.927 -88.227 644.507  1.00  8.49           H
ATOM   1507  CB  LEU G  96    -135.184 -89.432 644.670  1.00  8.49           C
ATOM   1508 1HB  LEU G  96    -134.964 -90.472 644.909  1.00  8.49           H
ATOM   1509 2HB  LEU G  96    -134.691 -89.211 643.723  1.00  8.49           H
ATOM   1510  HG  LEU G  96    -135.015 -88.813 646.710  1.00  8.49           H
ATOM   1511  CG  LEU G  96    -134.565 -88.547 645.754  1.00  8.49           C
ATOM   1512  CD1 LEU G  96    -133.061 -88.801 645.876  1.00  8.49           C
ATOM   1513 1HD1 LEU G  96    -132.889 -89.845 646.136  1.00  8.49           H
ATOM   1514 2HD1 LEU G  96    -132.577 -88.579 644.925  1.00  8.49           H
ATOM   1515 3HD1 LEU G  96    -132.646 -88.159 646.653  1.00  8.49           H
ATOM   1516  CD2 LEU G  96    -134.879 -87.071 645.502  1.00  8.49           C
ATOM   1517 1HD2 LEU G  96    -134.475 -86.773 644.535  1.00  8.49           H
ATOM   1518 2HD2 LEU G  96    -135.959 -86.923 645.505  1.00  8.49           H
ATOM   1519 3HD2 LEU G  96    -134.427 -86.464 646.287  1.00  8.49           H
ATOM   1520  HN  LEU G  96    -136.838 -90.419 646.217  1.00  8.49           H
ATOM   1521  N   PHE G  97    -137.455 -91.151 643.140  1.00  8.49           N
ATOM   1522  CA  PHE G  97    -137.928 -91.821 641.940  1.00  8.49           C
ATOM   1523  C   PHE G  97    -139.399 -91.495 641.675  1.00  8.49           C
ATOM   1524  O   PHE G  97    -139.770 -91.150 640.554  1.00  8.49           O
ATOM   1525  HA  PHE G  97    -137.322 -91.461 641.109  1.00  8.49           H
ATOM   1526  CB  PHE G  97    -137.787 -93.325 642.183  1.00  8.49           C
ATOM   1527 1HB  PHE G  97    -136.731 -93.592 642.140  1.00  8.49           H
ATOM   1528 2HB  PHE G  97    -138.133 -93.555 643.190  1.00  8.49           H
ATOM   1529  CG  PHE G  97    -138.558 -94.191 641.185  1.00  8.49           C
ATOM   1530  HD1 PHE G  97    -139.685 -95.171 642.699  1.00  8.49           H
ATOM   1531  CD1 PHE G  97    -139.489 -95.077 641.630  1.00  8.49           C
ATOM   1532  HD2 PHE G  97    -137.568 -93.365 639.495  1.00  8.49           H
ATOM   1533  CD2 PHE G  97    -138.314 -94.075 639.852  1.00  8.49           C
ATOM   1534  CE1 PHE G  97    -140.204 -95.881 640.704  1.00  8.49           C
ATOM   1535  HE1 PHE G  97    -140.950 -96.592 641.062  1.00  8.49           H
ATOM   1536  CE2 PHE G  97    -139.029 -94.879 638.926  1.00  8.49           C
ATOM   1537  HE2 PHE G  97    -138.833 -94.786 637.858  1.00  8.49           H
ATOM   1538  CZ  PHE G  97    -139.960 -95.765 639.372  1.00  8.49           C
ATOM   1539  HZ  PHE G  97    -140.509 -96.382 638.661  1.00  8.49           H
ATOM   1540  HN  PHE G  97    -137.347 -91.742 643.939  1.00  8.49           H
ATOM   1541  N   LEU G  98    -140.198 -91.616 642.725  1.00  8.49           N
ATOM   1542  CA  LEU G  98    -141.641 -91.518 642.584  1.00  8.49           C
ATOM   1543  C   LEU G  98    -141.993 -90.193 641.904  1.00  8.49           C
ATOM   1544  O   LEU G  98    -142.904 -90.138 641.079  1.00  8.49           O
ATOM   1545  HA  LEU G  98    -141.962 -92.334 641.936  1.00  8.49           H
ATOM   1546  CB  LEU G  98    -142.327 -91.717 643.937  1.00  8.49           C
ATOM   1547 1HB  LEU G  98    -141.854 -91.054 644.662  1.00  8.49           H
ATOM   1548 2HB  LEU G  98    -143.366 -91.400 643.845  1.00  8.49           H
ATOM   1549  HG  LEU G  98    -141.299 -93.543 644.368  1.00  8.49           H
ATOM   1550  CG  LEU G  98    -142.304 -93.140 644.497  1.00  8.49           C
ATOM   1551  CD1 LEU G  98    -142.602 -93.143 645.998  1.00  8.49           C
ATOM   1552 1HD1 LEU G  98    -141.850 -92.551 646.519  1.00  8.49           H
ATOM   1553 2HD1 LEU G  98    -143.588 -92.714 646.174  1.00  8.49           H
ATOM   1554 3HD1 LEU G  98    -142.580 -94.167 646.371  1.00  8.49           H
ATOM   1555  CD2 LEU G  98    -143.259 -94.050 643.722  1.00  8.49           C
ATOM   1556 1HD2 LEU G  98    -144.274 -93.661 643.797  1.00  8.49           H
ATOM   1557 2HD2 LEU G  98    -142.959 -94.082 642.674  1.00  8.49           H
ATOM   1558 3HD2 LEU G  98    -143.223 -95.056 644.141  1.00  8.49           H
ATOM   1559  HN  LEU G  98    -139.875 -91.777 643.658  1.00  8.49           H
ATOM   1560  N   VAL G  99    -141.253 -89.159 642.276  1.00  8.49           N
ATOM   1561  CA  VAL G  99    -141.520 -87.825 641.765  1.00  8.49           C
ATOM   1562  C   VAL G  99    -141.371 -87.828 640.242  1.00  8.49           C
ATOM   1563  O   VAL G  99    -141.861 -86.926 639.565  1.00  8.49           O
ATOM   1564  HA  VAL G  99    -142.552 -87.577 642.015  1.00  8.49           H
ATOM   1565  HB  VAL G  99    -139.585 -87.183 642.395  1.00  8.49           H
ATOM   1566  CB  VAL G  99    -140.607 -86.808 642.452  1.00  8.49           C
ATOM   1567  CG1 VAL G  99    -140.653 -85.458 641.736  1.00  8.49           C
ATOM   1568 1HG1 VAL G  99    -140.323 -85.582 640.704  1.00  8.49           H
ATOM   1569 2HG1 VAL G  99    -141.674 -85.075 641.747  1.00  8.49           H
ATOM   1570 3HG1 VAL G  99    -139.995 -84.753 642.245  1.00  8.49           H
ATOM   1571  CG2 VAL G  99    -140.971 -86.657 643.931  1.00  8.49           C
ATOM   1572 1HG2 VAL G  99    -142.002 -86.316 644.018  1.00  8.49           H
ATOM   1573 2HG2 VAL G  99    -140.863 -87.619 644.432  1.00  8.49           H
ATOM   1574 3HG2 VAL G  99    -140.307 -85.929 644.396  1.00  8.49           H
ATOM   1575  HN  VAL G  99    -140.485 -89.221 642.913  1.00  8.49           H
ATOM   1576  N   THR G 100    -140.693 -88.854 639.748  1.00  8.49           N
ATOM   1577  CA  THR G 100    -140.454 -88.974 638.320  1.00  8.49           C
ATOM   1578  C   THR G 100    -141.641 -89.655 637.635  1.00  8.49           C
ATOM   1579  O   THR G 100    -141.847 -89.491 636.434  1.00  8.49           O
ATOM   1580  HA  THR G 100    -140.374 -87.972 637.899  1.00  8.49           H
ATOM   1581  HB  THR G 100    -138.753 -89.578 637.110  1.00  8.49           H
ATOM   1582  CB  THR G 100    -139.131 -89.718 638.123  1.00  8.49           C
ATOM   1583  OG1 THR G 100    -139.431 -91.063 638.488  1.00  8.49           O
ATOM   1584  HG1 THR G 100    -139.446 -91.152 639.484  1.00  8.49           H
ATOM   1585  CG2 THR G 100    -138.062 -89.289 639.130  1.00  8.49           C
ATOM   1586 1HG2 THR G 100    -138.414 -89.491 640.142  1.00  8.49           H
ATOM   1587 2HG2 THR G 100    -137.867 -88.222 639.020  1.00  8.49           H
ATOM   1588 3HG2 THR G 100    -137.144 -89.847 638.946  1.00  8.49           H
ATOM   1589  HN  THR G 100    -140.311 -89.592 640.304  1.00  8.49           H
ATOM   1590  N   LEU G 101    -142.391 -90.404 638.430  1.00  8.49           N
ATOM   1591  CA  LEU G 101    -143.399 -91.297 637.885  1.00  8.49           C
ATOM   1592  C   LEU G 101    -144.388 -90.489 637.042  1.00  8.49           C
ATOM   1593  O   LEU G 101    -144.846 -90.955 636.000  1.00  8.49           O
ATOM   1594  HA  LEU G 101    -142.889 -92.006 637.233  1.00  8.49           H
ATOM   1595  CB  LEU G 101    -144.061 -92.105 639.003  1.00  8.49           C
ATOM   1596 1HB  LEU G 101    -144.312 -91.424 639.816  1.00  8.49           H
ATOM   1597 2HB  LEU G 101    -145.000 -92.510 638.625  1.00  8.49           H
ATOM   1598  HG  LEU G 101    -142.352 -92.838 640.059  1.00  8.49           H
ATOM   1599  CG  LEU G 101    -143.235 -93.258 639.577  1.00  8.49           C
ATOM   1600  CD1 LEU G 101    -144.020 -94.014 640.650  1.00  8.49           C
ATOM   1601 1HD1 LEU G 101    -144.278 -93.331 641.460  1.00  8.49           H
ATOM   1602 2HD1 LEU G 101    -144.933 -94.421 640.214  1.00  8.49           H
ATOM   1603 3HD1 LEU G 101    -143.410 -94.828 641.041  1.00  8.49           H
ATOM   1604  CD2 LEU G 101    -142.744 -94.187 638.465  1.00  8.49           C
ATOM   1605 1HD2 LEU G 101    -143.600 -94.601 637.933  1.00  8.49           H
ATOM   1606 2HD2 LEU G 101    -142.122 -93.624 637.769  1.00  8.49           H
ATOM   1607 3HD2 LEU G 101    -142.159 -94.997 638.900  1.00  8.49           H
ATOM   1608  HN  LEU G 101    -142.319 -90.407 639.428  1.00  8.49           H
ATOM   1609  N   PRO G 102    -144.733 -89.269 637.474  1.00  8.49           N
ATOM   1610  CA  PRO G 102    -145.673 -88.438 636.717  1.00  8.49           C
ATOM   1611  C   PRO G 102    -145.258 -88.276 635.264  1.00  8.49           C
ATOM   1612  O   PRO G 102    -146.102 -88.278 634.369  1.00  8.49           O
ATOM   1613  HA  PRO G 102    -146.651 -88.916 636.682  1.00  8.49           H
ATOM   1614  CB  PRO G 102    -145.658 -87.103 637.463  1.00  8.49           C
ATOM   1615 1HB  PRO G 102    -144.920 -86.417 637.046  1.00  8.49           H
ATOM   1616 2HB  PRO G 102    -146.625 -86.601 637.408  1.00  8.49           H
ATOM   1617  CG  PRO G 102    -145.312 -87.501 638.893  1.00  8.49           C
ATOM   1618 1HG  PRO G 102    -144.921 -86.659 639.465  1.00  8.49           H
ATOM   1619 2HG  PRO G 102    -146.186 -87.861 639.436  1.00  8.49           H
ATOM   1620  CD  PRO G 102    -144.271 -88.591 638.699  1.00  8.49           C
ATOM   1621 1HD  PRO G 102    -143.270 -88.178 638.574  1.00  8.49           H
ATOM   1622 2HD  PRO G 102    -144.229 -89.268 639.553  1.00  8.49           H
ATOM   1623  N   PHE G 103    -143.955 -88.138 635.065  1.00  8.49           N
ATOM   1624  CA  PHE G 103    -143.419 -87.929 633.731  1.00  8.49           C
ATOM   1625  C   PHE G 103    -143.518 -89.206 632.894  1.00  8.49           C
ATOM   1626  O   PHE G 103    -143.749 -89.144 631.687  1.00  8.49           O
ATOM   1627  HA  PHE G 103    -144.012 -87.143 633.264  1.00  8.49           H
ATOM   1628  CB  PHE G 103    -141.944 -87.554 633.895  1.00  8.49           C
ATOM   1629 1HB  PHE G 103    -141.436 -88.350 634.439  1.00  8.49           H
ATOM   1630 2HB  PHE G 103    -141.483 -87.498 632.909  1.00  8.49           H
ATOM   1631  CG  PHE G 103    -141.716 -86.230 634.625  1.00  8.49           C
ATOM   1632  HD1 PHE G 103    -141.552 -85.109 632.826  1.00  8.49           H
ATOM   1633  CD1 PHE G 103    -141.535 -85.084 633.916  1.00  8.49           C
ATOM   1634  HD2 PHE G 103    -141.841 -87.116 636.554  1.00  8.49           H
ATOM   1635  CD2 PHE G 103    -141.695 -86.198 635.985  1.00  8.49           C
ATOM   1636  CE1 PHE G 103    -141.323 -83.854 634.594  1.00  8.49           C
ATOM   1637  HE1 PHE G 103    -141.178 -82.936 634.025  1.00  8.49           H
ATOM   1638  CE2 PHE G 103    -141.484 -84.968 636.663  1.00  8.49           C
ATOM   1639  HE2 PHE G 103    -141.467 -84.943 637.753  1.00  8.49           H
ATOM   1640  CZ  PHE G 103    -141.302 -83.823 635.953  1.00  8.49           C
ATOM   1641  HZ  PHE G 103    -141.140 -82.879 636.474  1.00  8.49           H
ATOM   1642  HN  PHE G 103    -143.272 -88.168 635.795  1.00  8.49           H
ATOM   1643  N   TRP G 104    -143.339 -90.332 633.567  1.00  8.49           N
ATOM   1644  CA  TRP G 104    -143.458 -91.623 632.911  1.00  8.49           C
ATOM   1645  C   TRP G 104    -144.895 -91.766 632.406  1.00  8.49           C
ATOM   1646  O   TRP G 104    -145.124 -92.269 631.307  1.00  8.49           O
ATOM   1647  HA  TRP G 104    -142.765 -91.635 632.071  1.00  8.49           H
ATOM   1648  CB  TRP G 104    -143.040 -92.757 633.850  1.00  8.49           C
ATOM   1649 1HB  TRP G 104    -143.601 -92.669 634.781  1.00  8.49           H
ATOM   1650 2HB  TRP G 104    -143.317 -93.709 633.399  1.00  8.49           H
ATOM   1651  CG  TRP G 104    -141.545 -92.777 634.174  1.00  8.49           C
ATOM   1652  HD1 TRP G 104    -141.339 -91.229 635.653  1.00  8.49           H
ATOM   1653  CD1 TRP G 104    -140.878 -92.004 635.041  1.00  8.49           C
ATOM   1654  CD2 TRP G 104    -140.552 -93.649 633.594  1.00  8.49           C
ATOM   1655  NE1 TRP G 104    -139.533 -92.313 635.064  1.00  8.49           N
ATOM   1656  HE1 TRP G 104    -138.834 -91.874 635.629  1.00  8.49           H
ATOM   1657  CE2 TRP G 104    -139.328 -93.345 634.155  1.00  8.49           C
ATOM   1658  HE3 TRP G 104    -141.637 -94.921 632.170  1.00  8.49           H
ATOM   1659  CE3 TRP G 104    -140.683 -94.662 632.627  1.00  8.49           C
ATOM   1660  CZ2 TRP G 104    -138.143 -94.006 633.814  1.00  8.49           C
ATOM   1661  HZ2 TRP G 104    -137.188 -93.747 634.272  1.00  8.49           H
ATOM   1662  CZ3 TRP G 104    -139.488 -95.313 632.297  1.00  8.49           C
ATOM   1663  HZ3 TRP G 104    -139.534 -96.107 631.552  1.00  8.49           H
ATOM   1664  CH2 TRP G 104    -138.249 -95.019 632.853  1.00  8.49           C
ATOM   1665  HH2 TRP G 104    -137.364 -95.574 632.542  1.00  8.49           H
ATOM   1666  HN  TRP G 104    -143.117 -90.372 634.541  1.00  8.49           H
ATOM   1667  N   ALA G 105    -145.827 -91.314 633.232  1.00  8.49           N
ATOM   1668  CA  ALA G 105    -147.239 -91.492 632.937  1.00  8.49           C
ATOM   1669  C   ALA G 105    -147.599 -90.690 631.685  1.00  8.49           C
ATOM   1670  O   ALA G 105    -148.248 -91.207 630.778  1.00  8.49           O
ATOM   1671  HA  ALA G 105    -147.406 -92.551 632.741  1.00  8.49           H
ATOM   1672  CB  ALA G 105    -148.070 -91.078 634.153  1.00  8.49           C
ATOM   1673 1HB  ALA G 105    -147.797 -91.697 635.008  1.00  8.49           H
ATOM   1674 2HB  ALA G 105    -147.877 -90.031 634.387  1.00  8.49           H
ATOM   1675 3HB  ALA G 105    -149.129 -91.212 633.932  1.00  8.49           H
ATOM   1676  HN  ALA G 105    -145.631 -90.835 634.088  1.00  8.49           H
ATOM   1677  N   ILE G 106    -147.162 -89.439 631.676  1.00  8.49           N
ATOM   1678  CA  ILE G 106    -147.453 -88.552 630.562  1.00  8.49           C
ATOM   1679  C   ILE G 106    -146.832 -89.123 629.286  1.00  8.49           C
ATOM   1680  O   ILE G 106    -147.457 -89.107 628.226  1.00  8.49           O
ATOM   1681  HA  ILE G 106    -148.536 -88.528 630.439  1.00  8.49           H
ATOM   1682  HB  ILE G 106    -145.987 -87.169 631.277  1.00  8.49           H
ATOM   1683  CB  ILE G 106    -147.002 -87.126 630.881  1.00  8.49           C
ATOM   1684  CG1 ILE G 106    -147.883 -86.501 631.964  1.00  8.49           C
ATOM   1685 1HG1 ILE G 106    -148.858 -86.250 631.545  1.00  8.49           H
ATOM   1686 2HG1 ILE G 106    -148.055 -87.225 632.761  1.00  8.49           H
ATOM   1687  CG2 ILE G 106    -146.956 -86.269 629.614  1.00  8.49           C
ATOM   1688 1HG2 ILE G 106    -146.255 -86.707 628.904  1.00  8.49           H
ATOM   1689 2HG2 ILE G 106    -147.949 -86.230 629.166  1.00  8.49           H
ATOM   1690 3HG2 ILE G 106    -146.632 -85.260 629.869  1.00  8.49           H
ATOM   1691  CD1 ILE G 106    -147.232 -85.243 632.543  1.00  8.49           C
ATOM   1692 1HD1 ILE G 106    -146.268 -85.502 632.982  1.00  8.49           H
ATOM   1693 2HD1 ILE G 106    -147.084 -84.512 631.748  1.00  8.49           H
ATOM   1694 3HD1 ILE G 106    -147.879 -84.819 633.310  1.00  8.49           H
ATOM   1695  HN  ILE G 106    -146.619 -89.031 632.410  1.00  8.49           H
ATOM   1696  N   ALA G 107    -145.610 -89.615 629.429  1.00  8.49           N
ATOM   1697  CA  ALA G 107    -144.856 -90.091 628.281  1.00  8.49           C
ATOM   1698  C   ALA G 107    -145.550 -91.323 627.696  1.00  8.49           C
ATOM   1699  O   ALA G 107    -145.532 -91.533 626.484  1.00  8.49           O
ATOM   1700  HA  ALA G 107    -144.853 -89.297 627.534  1.00  8.49           H
ATOM   1701  CB  ALA G 107    -143.414 -90.379 628.702  1.00  8.49           C
ATOM   1702 1HB  ALA G 107    -142.957 -89.465 629.083  1.00  8.49           H
ATOM   1703 2HB  ALA G 107    -143.408 -91.140 629.482  1.00  8.49           H
ATOM   1704 3HB  ALA G 107    -142.849 -90.736 627.841  1.00  8.49           H
ATOM   1705  HN  ALA G 107    -145.137 -89.690 630.306  1.00  8.49           H
ATOM   1706  N   ALA G 108    -146.145 -92.105 628.585  1.00  8.49           N
ATOM   1707  CA  ALA G 108    -146.825 -93.322 628.174  1.00  8.49           C
ATOM   1708  C   ALA G 108    -148.170 -92.960 627.540  1.00  8.49           C
ATOM   1709  O   ALA G 108    -148.626 -93.633 626.616  1.00  8.49           O
ATOM   1710  HA  ALA G 108    -146.202 -93.815 627.427  1.00  8.49           H
ATOM   1711  CB  ALA G 108    -146.980 -94.252 629.378  1.00  8.49           C
ATOM   1712 1HB  ALA G 108    -145.996 -94.502 629.773  1.00  8.49           H
ATOM   1713 2HB  ALA G 108    -147.565 -93.752 630.151  1.00  8.49           H
ATOM   1714 3HB  ALA G 108    -147.490 -95.164 629.070  1.00  8.49           H
ATOM   1715  HN  ALA G 108    -146.167 -91.920 629.567  1.00  8.49           H
ATOM   1716  N   ALA G 109    -148.767 -91.898 628.060  1.00  8.49           N
ATOM   1717  CA  ALA G 109    -150.118 -91.533 627.671  1.00  8.49           C
ATOM   1718  C   ALA G 109    -150.113 -91.051 626.219  1.00  8.49           C
ATOM   1719  O   ALA G 109    -151.099 -91.218 625.502  1.00  8.49           O
ATOM   1720  HA  ALA G 109    -150.738 -92.426 627.746  1.00  8.49           H
ATOM   1721  CB  ALA G 109    -150.659 -90.475 628.634  1.00  8.49           C
ATOM   1722 1HB  ALA G 109    -150.669 -90.877 629.647  1.00  8.49           H
ATOM   1723 2HB  ALA G 109    -150.020 -89.592 628.600  1.00  8.49           H
ATOM   1724 3HB  ALA G 109    -151.673 -90.201 628.342  1.00  8.49           H
ATOM   1725  HN  ALA G 109    -148.343 -91.293 628.735  1.00  8.49           H
ATOM   1726  N   ASP G 110    -148.992 -90.463 625.828  1.00  8.49           N
ATOM   1727  CA  ASP G 110    -148.885 -89.854 624.513  1.00  8.49           C
ATOM   1728  C   ASP G 110    -147.449 -89.996 624.004  1.00  8.49           C
ATOM   1729  O   ASP G 110    -147.137 -90.931 623.268  1.00  8.49           O
ATOM   1730  HA  ASP G 110    -149.603 -90.389 623.890  1.00  8.49           H
ATOM   1731  CB  ASP G 110    -149.222 -88.362 624.567  1.00  8.49           C
ATOM   1732 1HB  ASP G 110    -150.229 -88.227 624.960  1.00  8.49           H
ATOM   1733 2HB  ASP G 110    -148.542 -87.857 625.253  1.00  8.49           H
ATOM   1734  CG  ASP G 110    -149.120 -87.727 623.179  1.00  8.49           C
ATOM   1735  OD1 ASP G 110    -148.612 -88.421 622.273  1.00  8.49           O
ATOM   1736  OD2 ASP G 110    -149.554 -86.561 623.056  1.00  8.49           O
ATOM   1737  HN  ASP G 110    -148.168 -90.398 626.391  1.00  8.49           H
ATOM   1738  N   GLN G 111    -146.613 -89.055 624.418  1.00  8.49           N
ATOM   1739  CA  GLN G 111    -145.216 -89.066 624.017  1.00  8.49           C
ATOM   1740  C   GLN G 111    -144.395 -88.155 624.930  1.00  8.49           C
ATOM   1741  O   GLN G 111    -144.950 -87.442 625.764  1.00  8.49           O
ATOM   1742  HA  GLN G 111    -144.890 -90.099 624.134  1.00  8.49           H
ATOM   1743  CB  GLN G 111    -145.064 -88.655 622.551  1.00  8.49           C
ATOM   1744 1HB  GLN G 111    -144.027 -88.782 622.240  1.00  8.49           H
ATOM   1745 2HB  GLN G 111    -145.667 -89.309 621.921  1.00  8.49           H
ATOM   1746  CG  GLN G 111    -145.490 -87.201 622.342  1.00  8.49           C
ATOM   1747 1HG  GLN G 111    -146.460 -87.031 622.810  1.00  8.49           H
ATOM   1748 2HG  GLN G 111    -144.779 -86.536 622.832  1.00  8.49           H
ATOM   1749  CD  GLN G 111    -145.571 -86.862 620.852  1.00  8.49           C
ATOM   1750  OE1 GLN G 111    -144.572 -86.692 620.173  1.00  8.49           O
ATOM   1751  NE2 GLN G 111    -146.812 -86.772 620.384  1.00  8.49           N
ATOM   1752 1HE2 GLN G 111    -147.589 -86.923 620.996  1.00  8.49           H
ATOM   1753 2HE2 GLN G 111    -146.969 -86.554 619.421  1.00  8.49           H
ATOM   1754  HN  GLN G 111    -146.875 -88.297 625.014  1.00  8.49           H
ATOM   1755  N   TRP G 112    -143.084 -88.207 624.742  1.00  8.49           N
ATOM   1756  CA  TRP G 112    -142.177 -87.434 625.572  1.00  8.49           C
ATOM   1757  C   TRP G 112    -142.239 -85.977 625.110  1.00  8.49           C
ATOM   1758  O   TRP G 112    -141.751 -85.643 624.032  1.00  8.49           O
ATOM   1759  HA  TRP G 112    -142.521 -87.513 626.604  1.00  8.49           H
ATOM   1760  CB  TRP G 112    -140.763 -88.016 625.528  1.00  8.49           C
ATOM   1761 1HB  TRP G 112    -140.808 -89.075 625.780  1.00  8.49           H
ATOM   1762 2HB  TRP G 112    -140.384 -87.947 624.508  1.00  8.49           H
ATOM   1763  CG  TRP G 112    -139.776 -87.325 626.471  1.00  8.49           C
ATOM   1764  HD1 TRP G 112    -138.837 -85.856 625.211  1.00  8.49           H
ATOM   1765  CD1 TRP G 112    -138.930 -86.323 626.191  1.00  8.49           C
ATOM   1766  CD2 TRP G 112    -139.565 -87.626 627.867  1.00  8.49           C
ATOM   1767  NE1 TRP G 112    -138.193 -85.959 627.299  1.00  8.49           N
ATOM   1768  HE1 TRP G 112    -137.500 -85.239 627.338  1.00  8.49           H
ATOM   1769  CE2 TRP G 112    -138.591 -86.776 628.350  1.00  8.49           C
ATOM   1770  HE3 TRP G 112    -140.948 -89.267 628.335  1.00  8.49           H
ATOM   1771  CE3 TRP G 112    -140.177 -88.585 628.693  1.00  8.49           C
ATOM   1772  CZ2 TRP G 112    -138.143 -86.800 629.676  1.00  8.49           C
ATOM   1773  HZ2 TRP G 112    -137.372 -86.118 630.034  1.00  8.49           H
ATOM   1774  CZ3 TRP G 112    -139.718 -88.596 630.015  1.00  8.49           C
ATOM   1775  HZ3 TRP G 112    -140.159 -89.321 630.699  1.00  8.49           H
ATOM   1776  CH2 TRP G 112    -138.738 -87.747 630.518  1.00  8.49           C
ATOM   1777  HH2 TRP G 112    -138.435 -87.819 631.562  1.00  8.49           H
ATOM   1778  HN  TRP G 112    -142.642 -88.764 624.038  1.00  8.49           H
ATOM   1779  N   LYS G 113    -142.843 -85.148 625.950  1.00  8.49           N
ATOM   1780  CA  LYS G 113    -143.089 -83.763 625.586  1.00  8.49           C
ATOM   1781  C   LYS G 113    -142.046 -82.870 626.262  1.00  8.49           C
ATOM   1782  O   LYS G 113    -142.096 -81.648 626.137  1.00  8.49           O
ATOM   1783  HA  LYS G 113    -142.965 -83.682 624.507  1.00  8.49           H
ATOM   1784  CB  LYS G 113    -144.533 -83.374 625.908  1.00  8.49           C
ATOM   1785 1HB  LYS G 113    -144.739 -83.561 626.962  1.00  8.49           H
ATOM   1786 2HB  LYS G 113    -144.671 -82.305 625.742  1.00  8.49           H
ATOM   1787  CG  LYS G 113    -145.519 -84.162 625.042  1.00  8.49           C
ATOM   1788 1HG  LYS G 113    -145.325 -83.960 623.989  1.00  8.49           H
ATOM   1789 2HG  LYS G 113    -145.369 -85.230 625.195  1.00  8.49           H
ATOM   1790  CD  LYS G 113    -146.964 -83.791 625.381  1.00  8.49           C
ATOM   1791 1HD  LYS G 113    -147.150 -83.968 626.441  1.00  8.49           H
ATOM   1792 2HD  LYS G 113    -147.121 -82.727 625.204  1.00  8.49           H
ATOM   1793  CE  LYS G 113    -147.950 -84.604 624.541  1.00  8.49           C
ATOM   1794 1HE  LYS G 113    -147.765 -84.430 623.481  1.00  8.49           H
ATOM   1795 2HE  LYS G 113    -147.798 -85.669 624.721  1.00  8.49           H
ATOM   1796  NZ  LYS G 113    -149.344 -84.233 624.874  1.00  8.49           N
ATOM   1797 1HZ  LYS G 113    -149.984 -84.835 624.368  1.00  8.49           H
ATOM   1798 2HZ  LYS G 113    -149.494 -84.343 625.871  1.00  8.49           H
ATOM   1799 3HZ  LYS G 113    -149.509 -83.268 624.612  1.00  8.49           H
ATOM   1800  HN  LYS G 113    -143.161 -85.409 626.861  1.00  8.49           H
ATOM   1801  N   PHE G 114    -141.126 -83.516 626.964  1.00  8.49           N
ATOM   1802  CA  PHE G 114    -140.198 -82.798 627.821  1.00  8.49           C
ATOM   1803  C   PHE G 114    -138.815 -82.705 627.174  1.00  8.49           C
ATOM   1804  O   PHE G 114    -138.540 -83.386 626.187  1.00  8.49           O
ATOM   1805  HA  PHE G 114    -140.599 -81.794 627.963  1.00  8.49           H
ATOM   1806  CB  PHE G 114    -140.086 -83.592 629.123  1.00  8.49           C
ATOM   1807 1HB  PHE G 114    -139.539 -84.515 628.929  1.00  8.49           H
ATOM   1808 2HB  PHE G 114    -139.497 -83.017 629.838  1.00  8.49           H
ATOM   1809  CG  PHE G 114    -141.434 -83.940 629.758  1.00  8.49           C
ATOM   1810  HD1 PHE G 114    -141.731 -81.980 630.527  1.00  8.49           H
ATOM   1811  CD1 PHE G 114    -142.132 -82.989 630.436  1.00  8.49           C
ATOM   1812  HD2 PHE G 114    -141.376 -85.961 629.101  1.00  8.49           H
ATOM   1813  CD2 PHE G 114    -141.935 -85.199 629.645  1.00  8.49           C
ATOM   1814  CE1 PHE G 114    -143.383 -83.312 631.025  1.00  8.49           C
ATOM   1815  HE1 PHE G 114    -143.942 -82.550 631.568  1.00  8.49           H
ATOM   1816  CE2 PHE G 114    -143.186 -85.521 630.234  1.00  8.49           C
ATOM   1817  HE2 PHE G 114    -143.587 -86.531 630.143  1.00  8.49           H
ATOM   1818  CZ  PHE G 114    -143.884 -84.571 630.911  1.00  8.49           C
ATOM   1819  HZ  PHE G 114    -144.844 -84.818 631.363  1.00  8.49           H
ATOM   1820  HN  PHE G 114    -141.010 -84.509 626.953  1.00  8.49           H
ATOM   1821  N   GLN G 115    -137.980 -81.856 627.756  1.00  8.49           N
ATOM   1822  CA  GLN G 115    -136.649 -81.629 627.220  1.00  8.49           C
ATOM   1823  C   GLN G 115    -135.747 -82.829 627.512  1.00  8.49           C
ATOM   1824  O   GLN G 115    -136.063 -83.654 628.369  1.00  8.49           O
ATOM   1825  HA  GLN G 115    -136.784 -81.521 626.143  1.00  8.49           H
ATOM   1826  CB  GLN G 115    -136.045 -80.340 627.780  1.00  8.49           C
ATOM   1827 1HB  GLN G 115    -136.131 -80.336 628.867  1.00  8.49           H
ATOM   1828 2HB  GLN G 115    -134.981 -80.300 627.545  1.00  8.49           H
ATOM   1829  CG  GLN G 115    -136.747 -79.109 627.203  1.00  8.49           C
ATOM   1830 1HG  GLN G 115    -136.761 -79.171 626.115  1.00  8.49           H
ATOM   1831 2HG  GLN G 115    -137.785 -79.089 627.534  1.00  8.49           H
ATOM   1832  CD  GLN G 115    -136.043 -77.822 627.637  1.00  8.49           C
ATOM   1833  OE1 GLN G 115    -135.296 -77.787 628.601  1.00  8.49           O
ATOM   1834  NE2 GLN G 115    -136.322 -76.769 626.874  1.00  8.49           N
ATOM   1835 1HE2 GLN G 115    -136.944 -76.865 626.097  1.00  8.49           H
ATOM   1836 2HE2 GLN G 115    -135.909 -75.881 627.077  1.00  8.49           H
ATOM   1837  HN  GLN G 115    -138.201 -81.330 628.577  1.00  8.49           H
ATOM   1838  N   THR G 116    -134.642 -82.890 626.784  1.00  8.49           N
ATOM   1839  CA  THR G 116    -133.710 -83.995 626.930  1.00  8.49           C
ATOM   1840  C   THR G 116    -133.176 -84.057 628.362  1.00  8.49           C
ATOM   1841  O   THR G 116    -132.896 -85.138 628.878  1.00  8.49           O
ATOM   1842  HA  THR G 116    -134.248 -84.925 626.749  1.00  8.49           H
ATOM   1843  HB  THR G 116    -131.937 -83.014 626.146  1.00  8.49           H
ATOM   1844  CB  THR G 116    -132.611 -83.828 625.879  1.00  8.49           C
ATOM   1845  OG1 THR G 116    -133.322 -83.662 624.656  1.00  8.49           O
ATOM   1846  HG1 THR G 116    -132.724 -83.258 623.964  1.00  8.49           H
ATOM   1847  CG2 THR G 116    -131.802 -85.110 625.668  1.00  8.49           C
ATOM   1848 1HG2 THR G 116    -132.467 -85.908 625.335  1.00  8.49           H
ATOM   1849 2HG2 THR G 116    -131.328 -85.399 626.606  1.00  8.49           H
ATOM   1850 3HG2 THR G 116    -131.036 -84.937 624.912  1.00  8.49           H
ATOM   1851  HN  THR G 116    -134.380 -82.203 626.106  1.00  8.49           H
ATOM   1852  N   PHE G 117    -133.050 -82.884 628.965  1.00  8.49           N
ATOM   1853  CA  PHE G 117    -132.566 -82.792 630.331  1.00  8.49           C
ATOM   1854  C   PHE G 117    -133.431 -83.628 631.277  1.00  8.49           C
ATOM   1855  O   PHE G 117    -132.910 -84.408 632.074  1.00  8.49           O
ATOM   1856  HA  PHE G 117    -131.546 -83.176 630.340  1.00  8.49           H
ATOM   1857  CB  PHE G 117    -132.658 -81.321 630.741  1.00  8.49           C
ATOM   1858 1HB  PHE G 117    -132.031 -80.728 630.076  1.00  8.49           H
ATOM   1859 2HB  PHE G 117    -133.684 -80.979 630.600  1.00  8.49           H
ATOM   1860  CG  PHE G 117    -132.241 -81.050 632.188  1.00  8.49           C
ATOM   1861  HD1 PHE G 117    -134.208 -80.526 632.801  1.00  8.49           H
ATOM   1862  CD1 PHE G 117    -133.167 -80.652 633.100  1.00  8.49           C
ATOM   1863  HD2 PHE G 117    -130.200 -81.526 631.830  1.00  8.49           H
ATOM   1864  CD2 PHE G 117    -130.942 -81.207 632.561  1.00  8.49           C
ATOM   1865  CE1 PHE G 117    -132.779 -80.401 634.443  1.00  8.49           C
ATOM   1866  HE1 PHE G 117    -133.522 -80.082 635.174  1.00  8.49           H
ATOM   1867  CE2 PHE G 117    -130.555 -80.956 633.904  1.00  8.49           C
ATOM   1868  HE2 PHE G 117    -129.514 -81.082 634.204  1.00  8.49           H
ATOM   1869  CZ  PHE G 117    -131.481 -80.558 634.817  1.00  8.49           C
ATOM   1870  HZ  PHE G 117    -131.183 -80.366 635.847  1.00  8.49           H
ATOM   1871  HN  PHE G 117    -133.272 -82.008 628.535  1.00  8.49           H
ATOM   1872  N   MET G 118    -134.736 -83.437 631.157  1.00  8.49           N
ATOM   1873  CA  MET G 118    -135.680 -84.199 631.957  1.00  8.49           C
ATOM   1874  C   MET G 118    -135.567 -85.696 631.660  1.00  8.49           C
ATOM   1875  O   MET G 118    -135.752 -86.525 632.550  1.00  8.49           O
ATOM   1876  HA  MET G 118    -135.409 -84.006 632.995  1.00  8.49           H
ATOM   1877  CB  MET G 118    -137.104 -83.726 631.656  1.00  8.49           C
ATOM   1878 1HB  MET G 118    -137.246 -83.654 630.577  1.00  8.49           H
ATOM   1879 2HB  MET G 118    -137.820 -84.460 632.024  1.00  8.49           H
ATOM   1880  CG  MET G 118    -137.378 -82.367 632.304  1.00  8.49           C
ATOM   1881 1HG  MET G 118    -136.590 -81.663 632.039  1.00  8.49           H
ATOM   1882 2HG  MET G 118    -138.314 -81.956 631.925  1.00  8.49           H
ATOM   1883  SD  MET G 118    -137.466 -82.544 634.078  1.00  8.49           S
ATOM   1884  CE  MET G 118    -135.946 -81.734 634.546  1.00  8.49           C
ATOM   1885 1HE  MET G 118    -135.102 -82.252 634.090  1.00  8.49           H
ATOM   1886 2HE  MET G 118    -135.965 -80.699 634.202  1.00  8.49           H
ATOM   1887 3HE  MET G 118    -135.842 -81.754 635.631  1.00  8.49           H
ATOM   1888  HN  MET G 118    -135.150 -82.777 630.530  1.00  8.49           H
ATOM   1889  N   CYS G 119    -135.262 -85.997 630.406  1.00  8.49           N
ATOM   1890  CA  CYS G 119    -135.127 -87.379 629.980  1.00  8.49           C
ATOM   1891  C   CYS G 119    -133.978 -88.014 630.765  1.00  8.49           C
ATOM   1892  O   CYS G 119    -134.115 -89.117 631.291  1.00  8.49           O
ATOM   1893  HA  CYS G 119    -136.072 -87.872 630.211  1.00  8.49           H
ATOM   1894  CB  CYS G 119    -134.914 -87.487 628.469  1.00  8.49           C
ATOM   1895 1HB  CYS G 119    -135.796 -87.124 627.942  1.00  8.49           H
ATOM   1896 2HB  CYS G 119    -134.079 -86.855 628.165  1.00  8.49           H
ATOM   1897  SG  CYS G 119    -134.581 -89.226 628.006  1.00  8.49           S
ATOM   1898  HN  CYS G 119    -135.109 -85.317 629.689  1.00  8.49           H
ATOM   1899  N   LYS G 120    -132.870 -87.289 630.820  1.00  8.49           N
ATOM   1900  CA  LYS G 120    -131.702 -87.761 631.546  1.00  8.49           C
ATOM   1901  C   LYS G 120    -132.070 -87.965 633.017  1.00  8.49           C
ATOM   1902  O   LYS G 120    -131.801 -89.022 633.586  1.00  8.49           O
ATOM   1903  HA  LYS G 120    -131.422 -88.725 631.123  1.00  8.49           H
ATOM   1904  CB  LYS G 120    -130.521 -86.812 631.334  1.00  8.49           C
ATOM   1905 1HB  LYS G 120    -130.842 -85.783 631.492  1.00  8.49           H
ATOM   1906 2HB  LYS G 120    -129.745 -87.021 632.071  1.00  8.49           H
ATOM   1907  CG  LYS G 120    -129.945 -86.961 629.924  1.00  8.49           C
ATOM   1908 1HG  LYS G 120    -129.509 -87.953 629.808  1.00  8.49           H
ATOM   1909 2HG  LYS G 120    -130.745 -86.877 629.189  1.00  8.49           H
ATOM   1910  CD  LYS G 120    -128.881 -85.896 629.651  1.00  8.49           C
ATOM   1911 1HD  LYS G 120    -129.319 -84.903 629.756  1.00  8.49           H
ATOM   1912 2HD  LYS G 120    -128.085 -85.973 630.393  1.00  8.49           H
ATOM   1913  CE  LYS G 120    -128.294 -86.054 628.247  1.00  8.49           C
ATOM   1914 1HE  LYS G 120    -128.924 -86.718 627.656  1.00  8.49           H
ATOM   1915 2HE  LYS G 120    -128.283 -85.089 627.740  1.00  8.49           H
ATOM   1916  NZ  LYS G 120    -126.919 -86.598 628.318  1.00  8.49           N
ATOM   1917 1HZ  LYS G 120    -126.563 -86.740 627.380  1.00  8.49           H
ATOM   1918 2HZ  LYS G 120    -126.322 -85.944 628.812  1.00  8.49           H
ATOM   1919 3HZ  LYS G 120    -126.931 -87.484 628.812  1.00  8.49           H
ATOM   1920  HN  LYS G 120    -132.763 -86.397 630.381  1.00  8.49           H
ATOM   1921  N   VAL G 121    -132.679 -86.938 633.590  1.00  8.49           N
ATOM   1922  CA  VAL G 121    -133.001 -86.954 635.007  1.00  8.49           C
ATOM   1923  C   VAL G 121    -133.889 -88.163 635.310  1.00  8.49           C
ATOM   1924  O   VAL G 121    -133.618 -88.918 636.243  1.00  8.49           O
ATOM   1925  HA  VAL G 121    -132.066 -87.060 635.556  1.00  8.49           H
ATOM   1926  HB  VAL G 121    -134.465 -85.426 634.726  1.00  8.49           H
ATOM   1927  CB  VAL G 121    -133.642 -85.626 635.413  1.00  8.49           C
ATOM   1928  CG1 VAL G 121    -134.221 -85.706 636.827  1.00  8.49           C
ATOM   1929 1HG1 VAL G 121    -134.980 -86.487 636.866  1.00  8.49           H
ATOM   1930 2HG1 VAL G 121    -133.424 -85.940 637.533  1.00  8.49           H
ATOM   1931 3HG1 VAL G 121    -134.670 -84.748 637.091  1.00  8.49           H
ATOM   1932  CG2 VAL G 121    -132.641 -84.475 635.294  1.00  8.49           C
ATOM   1933 1HG2 VAL G 121    -131.789 -84.666 635.947  1.00  8.49           H
ATOM   1934 2HG2 VAL G 121    -132.298 -84.396 634.263  1.00  8.49           H
ATOM   1935 3HG2 VAL G 121    -133.123 -83.543 635.589  1.00  8.49           H
ATOM   1936  HN  VAL G 121    -132.951 -86.107 633.105  1.00  8.49           H
ATOM   1937  N   VAL G 122    -134.930 -88.310 634.503  1.00  8.49           N
ATOM   1938  CA  VAL G 122    -135.994 -89.247 634.819  1.00  8.49           C
ATOM   1939  C   VAL G 122    -135.441 -90.673 634.777  1.00  8.49           C
ATOM   1940  O   VAL G 122    -135.758 -91.491 635.640  1.00  8.49           O
ATOM   1941  HA  VAL G 122    -136.333 -89.032 635.832  1.00  8.49           H
ATOM   1942  HB  VAL G 122    -136.788 -89.019 632.850  1.00  8.49           H
ATOM   1943  CB  VAL G 122    -137.175 -89.036 633.869  1.00  8.49           C
ATOM   1944  CG1 VAL G 122    -138.174 -90.191 633.972  1.00  8.49           C
ATOM   1945 1HG1 VAL G 122    -137.678 -91.125 633.710  1.00  8.49           H
ATOM   1946 2HG1 VAL G 122    -138.553 -90.253 634.992  1.00  8.49           H
ATOM   1947 3HG1 VAL G 122    -139.004 -90.015 633.287  1.00  8.49           H
ATOM   1948  CG2 VAL G 122    -137.859 -87.694 634.134  1.00  8.49           C
ATOM   1949 1HG2 VAL G 122    -138.227 -87.670 635.160  1.00  8.49           H
ATOM   1950 2HG2 VAL G 122    -137.143 -86.885 633.986  1.00  8.49           H
ATOM   1951 3HG2 VAL G 122    -138.695 -87.569 633.446  1.00  8.49           H
ATOM   1952  HN  VAL G 122    -135.052 -87.803 633.650  1.00  8.49           H
ATOM   1953  N   ASN G 123    -134.624 -90.928 633.766  1.00  8.49           N
ATOM   1954  CA  ASN G 123    -134.020 -92.239 633.604  1.00  8.49           C
ATOM   1955  C   ASN G 123    -133.045 -92.493 634.755  1.00  8.49           C
ATOM   1956  O   ASN G 123    -133.013 -93.586 635.317  1.00  8.49           O
ATOM   1957  HA  ASN G 123    -134.854 -92.941 633.602  1.00  8.49           H
ATOM   1958  CB  ASN G 123    -133.236 -92.327 632.293  1.00  8.49           C
ATOM   1959 1HB  ASN G 123    -132.641 -91.423 632.159  1.00  8.49           H
ATOM   1960 2HB  ASN G 123    -132.540 -93.164 632.336  1.00  8.49           H
ATOM   1961  CG  ASN G 123    -134.180 -92.503 631.101  1.00  8.49           C
ATOM   1962  OD1 ASN G 123    -135.348 -92.824 631.243  1.00  8.49           O
ATOM   1963  ND2 ASN G 123    -133.609 -92.276 629.921  1.00  8.49           N
ATOM   1964 1HD2 ASN G 123    -132.645 -92.015 629.874  1.00  8.49           H
ATOM   1965 2HD2 ASN G 123    -134.144 -92.365 629.081  1.00  8.49           H
ATOM   1966  HN  ASN G 123    -134.374 -90.258 633.067  1.00  8.49           H
ATOM   1967  N   SER G 124    -132.273 -91.464 635.072  1.00  8.49           N
ATOM   1968  CA  SER G 124    -131.177 -91.612 636.015  1.00  8.49           C
ATOM   1969  C   SER G 124    -131.727 -91.846 637.423  1.00  8.49           C
ATOM   1970  O   SER G 124    -131.182 -92.647 638.181  1.00  8.49           O
ATOM   1971  HA  SER G 124    -130.618 -92.483 635.673  1.00  8.49           H
ATOM   1972  CB  SER G 124    -130.266 -90.383 635.998  1.00  8.49           C
ATOM   1973 1HB  SER G 124    -130.820 -89.516 636.357  1.00  8.49           H
ATOM   1974 2HB  SER G 124    -129.435 -90.538 636.687  1.00  8.49           H
ATOM   1975  HG  SER G 124    -130.138 -89.257 634.349  1.00  8.49           H
ATOM   1976  OG  SER G 124    -129.757 -90.114 634.694  1.00  8.49           O
ATOM   1977  HN  SER G 124    -132.386 -90.543 634.697  1.00  8.49           H
ATOM   1978  N   MET G 125    -132.800 -91.132 637.731  1.00  8.49           N
ATOM   1979  CA  MET G 125    -133.377 -91.186 639.064  1.00  8.49           C
ATOM   1980  C   MET G 125    -133.887 -92.592 639.385  1.00  8.49           C
ATOM   1981  O   MET G 125    -133.764 -93.057 640.517  1.00  8.49           O
ATOM   1982  HA  MET G 125    -132.568 -90.921 639.745  1.00  8.49           H
ATOM   1983  CB  MET G 125    -134.534 -90.189 639.160  1.00  8.49           C
ATOM   1984 1HB  MET G 125    -135.168 -90.277 638.278  1.00  8.49           H
ATOM   1985 2HB  MET G 125    -135.154 -90.428 640.024  1.00  8.49           H
ATOM   1986  CG  MET G 125    -134.013 -88.755 639.279  1.00  8.49           C
ATOM   1987 1HG  MET G 125    -133.350 -88.529 638.444  1.00  8.49           H
ATOM   1988 2HG  MET G 125    -134.844 -88.052 639.225  1.00  8.49           H
ATOM   1989  SD  MET G 125    -133.141 -88.549 640.823  1.00  8.49           S
ATOM   1990  CE  MET G 125    -132.139 -87.126 640.426  1.00  8.49           C
ATOM   1991 1HE  MET G 125    -131.493 -87.361 639.580  1.00  8.49           H
ATOM   1992 2HE  MET G 125    -132.786 -86.288 640.167  1.00  8.49           H
ATOM   1993 3HE  MET G 125    -131.527 -86.861 641.287  1.00  8.49           H
ATOM   1994  HN  MET G 125    -133.272 -90.527 637.090  1.00  8.49           H
ATOM   1995  N   TYR G 126    -134.449 -93.230 638.368  1.00  8.49           N
ATOM   1996  CA  TYR G 126    -134.949 -94.585 638.519  1.00  8.49           C
ATOM   1997  C   TYR G 126    -133.813 -95.554 638.855  1.00  8.49           C
ATOM   1998  O   TYR G 126    -133.934 -96.364 639.773  1.00  8.49           O
ATOM   1999  HA  TYR G 126    -135.672 -94.588 639.335  1.00  8.49           H
ATOM   2000  CB  TYR G 126    -135.545 -94.968 637.164  1.00  8.49           C
ATOM   2001 1HB  TYR G 126    -136.455 -94.390 637.002  1.00  8.49           H
ATOM   2002 2HB  TYR G 126    -134.845 -94.687 636.377  1.00  8.49           H
ATOM   2003  CG  TYR G 126    -135.874 -96.456 637.026  1.00  8.49           C
ATOM   2004  HD1 TYR G 126    -134.871 -96.653 635.142  1.00  8.49           H
ATOM   2005  CD1 TYR G 126    -135.444 -97.159 635.919  1.00  8.49           C
ATOM   2006  HD2 TYR G 126    -136.940 -96.542 638.885  1.00  8.49           H
ATOM   2007  CD2 TYR G 126    -136.600 -97.096 638.010  1.00  8.49           C
ATOM   2008  CE1 TYR G 126    -135.754 -98.559 635.790  1.00  8.49           C
ATOM   2009  HE1 TYR G 126    -135.420 -99.125 634.920  1.00  8.49           H
ATOM   2010  HE2 TYR G 126    -137.482 -99.014 638.651  1.00  8.49           H
ATOM   2011  CE2 TYR G 126    -136.909 -98.497 637.881  1.00  8.49           C
ATOM   2012  CZ  TYR G 126    -136.471 -99.159 636.777  1.00  8.49           C
ATOM   2013  OH  TYR G 126    -136.763-100.482 636.655  1.00  8.49           O
ATOM   2014  HH  TYR G 126    -137.287-100.791 637.449  1.00  8.49           H
ATOM   2015  HN  TYR G 126    -134.564 -92.836 637.456  1.00  8.49           H
ATOM   2016  N   LYS G 127    -132.735 -95.439 638.094  1.00  8.49           N
ATOM   2017  CA  LYS G 127    -131.612 -96.349 638.243  1.00  8.49           C
ATOM   2018  C   LYS G 127    -130.921 -96.084 639.582  1.00  8.49           C
ATOM   2019  O   LYS G 127    -130.391 -97.004 640.204  1.00  8.49           O
ATOM   2020  HA  LYS G 127    -132.013 -97.363 638.256  1.00  8.49           H
ATOM   2021  CB  LYS G 127    -130.676 -96.248 637.037  1.00  8.49           C
ATOM   2022 1HB  LYS G 127    -130.439 -95.202 636.842  1.00  8.49           H
ATOM   2023 2HB  LYS G 127    -129.735 -96.751 637.260  1.00  8.49           H
ATOM   2024  CG  LYS G 127    -131.314 -96.872 635.794  1.00  8.49           C
ATOM   2025 1HG  LYS G 127    -132.119 -96.233 635.434  1.00  8.49           H
ATOM   2026 2HG  LYS G 127    -130.575 -96.935 634.995  1.00  8.49           H
ATOM   2027  CD  LYS G 127    -131.861 -98.268 636.101  1.00  8.49           C
ATOM   2028 1HD  LYS G 127    -131.097 -98.859 636.607  1.00  8.49           H
ATOM   2029 2HD  LYS G 127    -132.707 -98.188 636.784  1.00  8.49           H
ATOM   2030  CE  LYS G 127    -132.299 -98.979 634.819  1.00  8.49           C
ATOM   2031 1HE  LYS G 127    -132.999 -98.351 634.268  1.00  8.49           H
ATOM   2032 2HE  LYS G 127    -131.436 -99.138 634.172  1.00  8.49           H
ATOM   2033  NZ  LYS G 127    -132.933-100.277 635.137  1.00  8.49           N
ATOM   2034 1HZ  LYS G 127    -133.295-100.694 634.287  1.00  8.49           H
ATOM   2035 2HZ  LYS G 127    -132.246-100.897 635.552  1.00  8.49           H
ATOM   2036 3HZ  LYS G 127    -133.694-100.131 635.792  1.00  8.49           H
ATOM   2037  HN  LYS G 127    -132.622 -94.741 637.386  1.00  8.49           H
ATOM   2038  N   MET G 128    -130.949 -94.823 639.987  1.00  8.49           N
ATOM   2039  CA  MET G 128    -130.395 -94.437 641.273  1.00  8.49           C
ATOM   2040  C   MET G 128    -131.159 -95.102 642.420  1.00  8.49           C
ATOM   2041  O   MET G 128    -130.553 -95.600 643.368  1.00  8.49           O
ATOM   2042  HA  MET G 128    -129.363 -94.786 641.265  1.00  8.49           H
ATOM   2043  CB  MET G 128    -130.468 -92.916 641.425  1.00  8.49           C
ATOM   2044 1HB  MET G 128    -130.008 -92.439 640.560  1.00  8.49           H
ATOM   2045 2HB  MET G 128    -131.510 -92.599 641.449  1.00  8.49           H
ATOM   2046  CG  MET G 128    -129.761 -92.459 642.703  1.00  8.49           C
ATOM   2047 1HG  MET G 128    -130.283 -92.848 643.577  1.00  8.49           H
ATOM   2048 2HG  MET G 128    -128.748 -92.861 642.732  1.00  8.49           H
ATOM   2049  SD  MET G 128    -129.710 -90.676 642.767  1.00  8.49           S
ATOM   2050  CE  MET G 128    -128.470 -90.356 641.523  1.00  8.49           C
ATOM   2051 1HE  MET G 128    -127.535 -90.836 641.810  1.00  8.49           H
ATOM   2052 2HE  MET G 128    -128.805 -90.755 640.566  1.00  8.49           H
ATOM   2053 3HE  MET G 128    -128.314 -89.281 641.434  1.00  8.49           H
ATOM   2054  HN  MET G 128    -131.340 -94.073 639.453  1.00  8.49           H
ATOM   2055  N   ASN G 129    -132.478 -95.088 642.297  1.00  8.49           N
ATOM   2056  CA  ASN G 129    -133.326 -95.788 643.247  1.00  8.49           C
ATOM   2057  C   ASN G 129    -133.020 -97.286 643.190  1.00  8.49           C
ATOM   2058  O   ASN G 129    -132.811 -97.920 644.223  1.00  8.49           O
ATOM   2059  HA  ASN G 129    -133.091 -95.351 644.217  1.00  8.49           H
ATOM   2060  CB  ASN G 129    -134.806 -95.595 642.910  1.00  8.49           C
ATOM   2061 1HB  ASN G 129    -135.088 -94.555 643.076  1.00  8.49           H
ATOM   2062 2HB  ASN G 129    -134.973 -95.806 641.854  1.00  8.49           H
ATOM   2063  CG  ASN G 129    -135.686 -96.510 643.764  1.00  8.49           C
ATOM   2064  OD1 ASN G 129    -135.873 -97.681 643.476  1.00  8.49           O
ATOM   2065  ND2 ASN G 129    -136.215 -95.913 644.829  1.00  8.49           N
ATOM   2066 1HD2 ASN G 129    -136.021 -94.948 645.009  1.00  8.49           H
ATOM   2067 2HD2 ASN G 129    -136.805 -96.428 645.450  1.00  8.49           H
ATOM   2068  HN  ASN G 129    -132.966 -94.612 641.566  1.00  8.49           H
ATOM   2069  N   PHE G 130    -133.002 -97.808 641.973  1.00  8.49           N
ATOM   2070  CA  PHE G 130    -132.872 -99.242 641.775  1.00  8.49           C
ATOM   2071  C   PHE G 130    -131.695 -99.802 642.576  1.00  8.49           C
ATOM   2072  O   PHE G 130    -131.853-100.760 643.331  1.00  8.49           O
ATOM   2073  HA  PHE G 130    -133.798 -99.702 642.123  1.00  8.49           H
ATOM   2074  CB  PHE G 130    -132.612 -99.467 640.284  1.00  8.49           C
ATOM   2075 1HB  PHE G 130    -133.442 -99.050 639.714  1.00  8.49           H
ATOM   2076 2HB  PHE G 130    -131.717 -98.915 639.995  1.00  8.49           H
ATOM   2077  CG  PHE G 130    -132.434-100.936 639.898  1.00  8.49           C
ATOM   2078  HD1 PHE G 130    -130.355-100.722 639.507  1.00  8.49           H
ATOM   2079  CD1 PHE G 130    -131.209-101.398 639.528  1.00  8.49           C
ATOM   2080  HD2 PHE G 130    -134.481-101.410 640.220  1.00  8.49           H
ATOM   2081  CD2 PHE G 130    -133.500-101.780 639.924  1.00  8.49           C
ATOM   2082  CE1 PHE G 130    -131.044-102.762 639.170  1.00  8.49           C
ATOM   2083  HE1 PHE G 130    -130.062-103.133 638.873  1.00  8.49           H
ATOM   2084  CE2 PHE G 130    -133.334-103.144 639.566  1.00  8.49           C
ATOM   2085  HE2 PHE G 130    -134.189-103.821 639.587  1.00  8.49           H
ATOM   2086  CZ  PHE G 130    -132.110-103.607 639.196  1.00  8.49           C
ATOM   2087  HZ  PHE G 130    -131.983-104.654 638.921  1.00  8.49           H
ATOM   2088  HN  PHE G 130    -133.074 -97.271 641.132  1.00  8.49           H
ATOM   2089  N   TYR G 131    -130.541 -99.179 642.385  1.00  8.49           N
ATOM   2090  CA  TYR G 131    -129.328 -99.634 643.042  1.00  8.49           C
ATOM   2091  C   TYR G 131    -129.383 -99.362 644.546  1.00  8.49           C
ATOM   2092  O   TYR G 131    -129.154-100.263 645.352  1.00  8.49           O
ATOM   2093  HA  TYR G 131    -129.239-100.708 642.877  1.00  8.49           H
ATOM   2094  CB  TYR G 131    -128.186 -98.819 642.430  1.00  8.49           C
ATOM   2095 1HB  TYR G 131    -128.450 -97.762 642.463  1.00  8.49           H
ATOM   2096 2HB  TYR G 131    -127.294 -98.945 643.043  1.00  8.49           H
ATOM   2097  CG  TYR G 131    -127.853 -99.202 640.986  1.00  8.49           C
ATOM   2098  HD1 TYR G 131    -127.417-101.243 641.474  1.00  8.49           H
ATOM   2099  CD1 TYR G 131    -127.477-100.494 640.684  1.00  8.49           C
ATOM   2100  HD2 TYR G 131    -128.226 -97.232 640.225  1.00  8.49           H
ATOM   2101  CD2 TYR G 131    -127.929 -98.253 639.987  1.00  8.49           C
ATOM   2102  CE1 TYR G 131    -127.163-100.854 639.326  1.00  8.49           C
ATOM   2103  HE1 TYR G 131    -126.864-101.872 639.073  1.00  8.49           H
ATOM   2104  HE2 TYR G 131    -127.671 -97.874 637.829  1.00  8.49           H
ATOM   2105  CE2 TYR G 131    -127.615 -98.613 638.628  1.00  8.49           C
ATOM   2106  CZ  TYR G 131    -127.248 -99.896 638.365  1.00  8.49           C
ATOM   2107  OH  TYR G 131    -126.952-100.235 637.081  1.00  8.49           O
ATOM   2108  HH  TYR G 131    -126.865 -99.412 636.521  1.00  8.49           H
ATOM   2109  HN  TYR G 131    -130.428 -98.379 641.796  1.00  8.49           H
ATOM   2110  N   SER G 132    -129.689 -98.117 644.879  1.00  8.49           N
ATOM   2111  CA  SER G 132    -129.548 -97.653 646.249  1.00  8.49           C
ATOM   2112  C   SER G 132    -130.480 -98.445 647.168  1.00  8.49           C
ATOM   2113  O   SER G 132    -130.106 -98.792 648.287  1.00  8.49           O
ATOM   2114  HA  SER G 132    -128.506 -97.836 646.511  1.00  8.49           H
ATOM   2115  CB  SER G 132    -129.844 -96.155 646.356  1.00  8.49           C
ATOM   2116 1HB  SER G 132    -129.733 -95.837 647.393  1.00  8.49           H
ATOM   2117 2HB  SER G 132    -129.111 -95.598 645.772  1.00  8.49           H
ATOM   2118  HG  SER G 132    -131.105 -95.309 645.052  1.00  8.49           H
ATOM   2119  OG  SER G 132    -131.156 -95.836 645.901  1.00  8.49           O
ATOM   2120  HN  SER G 132    -130.026 -97.432 644.233  1.00  8.49           H
ATOM   2121  N   CYS G 133    -131.676 -98.707 646.662  1.00  8.49           N
ATOM   2122  CA  CYS G 133    -132.702 -99.355 647.461  1.00  8.49           C
ATOM   2123  C   CYS G 133    -132.234-100.776 647.783  1.00  8.49           C
ATOM   2124  O   CYS G 133    -132.281-101.203 648.935  1.00  8.49           O
ATOM   2125  HA  CYS G 133    -132.806 -98.766 648.373  1.00  8.49           H
ATOM   2126  CB  CYS G 133    -134.059 -99.347 646.755  1.00  8.49           C
ATOM   2127 1HB  CYS G 133    -133.937 -99.642 645.713  1.00  8.49           H
ATOM   2128 2HB  CYS G 133    -134.723-100.077 647.217  1.00  8.49           H
ATOM   2129  HG  CYS G 133    -136.038 -98.059 646.534  1.00  8.49           H
ATOM   2130  SG  CYS G 133    -134.803 -97.678 646.849  1.00  8.49           S
ATOM   2131  HN  CYS G 133    -131.948 -98.485 645.725  1.00  8.49           H
ATOM   2132  N   VAL G 134    -131.794-101.469 646.743  1.00  8.49           N
ATOM   2133  CA  VAL G 134    -131.431-102.870 646.877  1.00  8.49           C
ATOM   2134  C   VAL G 134    -130.215-102.992 647.797  1.00  8.49           C
ATOM   2135  O   VAL G 134    -130.123-103.929 648.588  1.00  8.49           O
ATOM   2136  HA  VAL G 134    -132.274-103.385 647.338  1.00  8.49           H
ATOM   2137  HB  VAL G 134    -130.374-102.949 645.025  1.00  8.49           H
ATOM   2138  CB  VAL G 134    -131.199-103.484 645.495  1.00  8.49           C
ATOM   2139  CG1 VAL G 134    -130.799-104.957 645.610  1.00  8.49           C
ATOM   2140 1HG1 VAL G 134    -129.879-105.039 646.189  1.00  8.49           H
ATOM   2141 2HG1 VAL G 134    -131.594-105.511 646.110  1.00  8.49           H
ATOM   2142 3HG1 VAL G 134    -130.640-105.369 644.614  1.00  8.49           H
ATOM   2143  CG2 VAL G 134    -132.434-103.319 644.607  1.00  8.49           C
ATOM   2144 1HG2 VAL G 134    -133.285-103.817 645.072  1.00  8.49           H
ATOM   2145 2HG2 VAL G 134    -132.655-102.259 644.485  1.00  8.49           H
ATOM   2146 3HG2 VAL G 134    -132.241-103.765 643.631  1.00  8.49           H
ATOM   2147  HN  VAL G 134    -131.684-101.090 645.824  1.00  8.49           H
ATOM   2148  N   LEU G 135    -129.313-102.031 647.664  1.00  8.49           N
ATOM   2149  CA  LEU G 135    -128.114-102.011 648.483  1.00  8.49           C
ATOM   2150  C   LEU G 135    -128.502-101.761 649.942  1.00  8.49           C
ATOM   2151  O   LEU G 135    -127.940-102.370 650.851  1.00  8.49           O
ATOM   2152  HA  LEU G 135    -127.654-102.997 648.413  1.00  8.49           H
ATOM   2153  CB  LEU G 135    -127.105-101.000 647.933  1.00  8.49           C
ATOM   2154 1HB  LEU G 135    -127.618-100.051 647.781  1.00  8.49           H
ATOM   2155 2HB  LEU G 135    -126.340-100.831 648.691  1.00  8.49           H
ATOM   2156  HG  LEU G 135    -127.179-101.647 645.896  1.00  8.49           H
ATOM   2157  CG  LEU G 135    -126.412-101.389 646.626  1.00  8.49           C
ATOM   2158  CD1 LEU G 135    -125.622-100.210 646.053  1.00  8.49           C
ATOM   2159 1HD1 LEU G 135    -126.300 -99.380 645.856  1.00  8.49           H
ATOM   2160 2HD1 LEU G 135    -124.864 -99.897 646.771  1.00  8.49           H
ATOM   2161 3HD1 LEU G 135    -125.139-100.514 645.124  1.00  8.49           H
ATOM   2162  CD2 LEU G 135    -125.534-102.628 646.818  1.00  8.49           C
ATOM   2163 1HD2 LEU G 135    -124.773-102.421 647.569  1.00  8.49           H
ATOM   2164 2HD2 LEU G 135    -126.152-103.463 647.147  1.00  8.49           H
ATOM   2165 3HD2 LEU G 135    -125.053-102.882 645.873  1.00  8.49           H
ATOM   2166  HN  LEU G 135    -129.392-101.277 647.011  1.00  8.49           H
ATOM   2167  N   LEU G 136    -129.459-100.862 650.120  1.00  8.49           N
ATOM   2168  CA  LEU G 136    -129.908-100.502 651.454  1.00  8.49           C
ATOM   2169  C   LEU G 136    -130.549-101.722 652.119  1.00  8.49           C
ATOM   2170  O   LEU G 136    -130.296-101.999 653.291  1.00  8.49           O
ATOM   2171  HA  LEU G 136    -129.027-100.218 652.030  1.00  8.49           H
ATOM   2172  CB  LEU G 136    -130.826 -99.279 651.399  1.00  8.49           C
ATOM   2173 1HB  LEU G 136    -131.520 -99.408 650.568  1.00  8.49           H
ATOM   2174 2HB  LEU G 136    -131.422 -99.255 652.311  1.00  8.49           H
ATOM   2175  HG  LEU G 136    -129.391 -98.012 650.445  1.00  8.49           H
ATOM   2176  CG  LEU G 136    -130.131 -97.925 651.241  1.00  8.49           C
ATOM   2177  CD1 LEU G 136    -131.127 -96.844 650.815  1.00  8.49           C
ATOM   2178 1HD1 LEU G 136    -131.577 -97.120 649.861  1.00  8.49           H
ATOM   2179 2HD1 LEU G 136    -131.906 -96.751 651.571  1.00  8.49           H
ATOM   2180 3HD1 LEU G 136    -130.606 -95.892 650.710  1.00  8.49           H
ATOM   2181  CD2 LEU G 136    -129.380 -97.542 652.517  1.00  8.49           C
ATOM   2182 1HD2 LEU G 136    -130.083 -97.479 653.348  1.00  8.49           H
ATOM   2183 2HD2 LEU G 136    -128.626 -98.299 652.736  1.00  8.49           H
ATOM   2184 3HD2 LEU G 136    -128.895 -96.576 652.378  1.00  8.49           H
ATOM   2185  HN  LEU G 136    -129.925-100.386 649.375  1.00  8.49           H
ATOM   2186  N   ILE G 137    -131.366-102.419 651.343  1.00  8.49           N
ATOM   2187  CA  ILE G 137    -132.074-103.580 651.853  1.00  8.49           C
ATOM   2188  C   ILE G 137    -131.061-104.643 652.281  1.00  8.49           C
ATOM   2189  O   ILE G 137    -131.213-105.263 653.332  1.00  8.49           O
ATOM   2190  HA  ILE G 137    -132.632-103.261 652.734  1.00  8.49           H
ATOM   2191  HB  ILE G 137    -132.586-104.197 649.871  1.00  8.49           H
ATOM   2192  CB  ILE G 137    -133.094-104.078 650.828  1.00  8.49           C
ATOM   2193  CG1 ILE G 137    -134.212-103.054 650.622  1.00  8.49           C
ATOM   2194 1HG1 ILE G 137    -134.904-103.092 651.463  1.00  8.49           H
ATOM   2195 2HG1 ILE G 137    -133.789-102.049 650.603  1.00  8.49           H
ATOM   2196  CG2 ILE G 137    -133.641-105.452 651.222  1.00  8.49           C
ATOM   2197 1HG2 ILE G 137    -132.821-106.168 651.276  1.00  8.49           H
ATOM   2198 2HG2 ILE G 137    -134.129-105.383 652.194  1.00  8.49           H
ATOM   2199 3HG2 ILE G 137    -134.364-105.783 650.476  1.00  8.49           H
ATOM   2200  CD1 ILE G 137    -134.967-103.320 649.319  1.00  8.49           C
ATOM   2201 1HD1 ILE G 137    -134.276-103.257 648.479  1.00  8.49           H
ATOM   2202 2HD1 ILE G 137    -135.408-104.316 649.352  1.00  8.49           H
ATOM   2203 3HD1 ILE G 137    -135.756-102.578 649.198  1.00  8.49           H
ATOM   2204  HN  ILE G 137    -131.546-102.202 650.383  1.00  8.49           H
ATOM   2205  N   MET G 138    -130.050-104.822 651.443  1.00  8.49           N
ATOM   2206  CA  MET G 138    -128.981-105.758 651.749  1.00  8.49           C
ATOM   2207  C   MET G 138    -128.326-105.422 653.090  1.00  8.49           C
ATOM   2208  O   MET G 138    -128.089-106.308 653.909  1.00  8.49           O
ATOM   2209  HA  MET G 138    -129.456-106.737 651.804  1.00  8.49           H
ATOM   2210  CB  MET G 138    -127.928-105.711 650.640  1.00  8.49           C
ATOM   2211 1HB  MET G 138    -128.396-105.930 649.680  1.00  8.49           H
ATOM   2212 2HB  MET G 138    -127.513-104.705 650.570  1.00  8.49           H
ATOM   2213  CG  MET G 138    -126.805-106.715 650.907  1.00  8.49           C
ATOM   2214 1HG  MET G 138    -126.407-106.569 651.911  1.00  8.49           H
ATOM   2215 2HG  MET G 138    -127.197-107.731 650.865  1.00  8.49           H
ATOM   2216  SD  MET G 138    -125.506-106.513 649.700  1.00  8.49           S
ATOM   2217  CE  MET G 138    -124.855-104.930 650.208  1.00  8.49           C
ATOM   2218 1HE  MET G 138    -125.640-104.177 650.144  1.00  8.49           H
ATOM   2219 2HE  MET G 138    -124.499-104.996 651.236  1.00  8.49           H
ATOM   2220 3HE  MET G 138    -124.029-104.650 649.555  1.00  8.49           H
ATOM   2221  HN  MET G 138    -129.955-104.342 650.571  1.00  8.49           H
ATOM   2222  N   CYS G 139    -128.051-104.138 653.273  1.00  8.49           N
ATOM   2223  CA  CYS G 139    -127.380-103.681 654.478  1.00  8.49           C
ATOM   2224  C   CYS G 139    -128.310-103.927 655.668  1.00  8.49           C
ATOM   2225  O   CYS G 139    -127.853-104.275 656.756  1.00  8.49           O
ATOM   2226  HA  CYS G 139    -126.468-104.270 654.572  1.00  8.49           H
ATOM   2227  CB  CYS G 139    -126.965-102.212 654.372  1.00  8.49           C
ATOM   2228 1HB  CYS G 139    -127.805-101.613 654.019  1.00  8.49           H
ATOM   2229 2HB  CYS G 139    -126.693-101.831 655.356  1.00  8.49           H
ATOM   2230  HG  CYS G 139    -126.263-102.170 652.107  1.00  8.49           H
ATOM   2231  SG  CYS G 139    -125.551-102.043 653.223  1.00  8.49           S
ATOM   2232  HN  CYS G 139    -128.278-103.419 652.617  1.00  8.49           H
ATOM   2233  N   ILE G 140    -129.598-103.737 655.421  1.00  8.49           N
ATOM   2234  CA  ILE G 140    -130.598-103.959 656.451  1.00  8.49           C
ATOM   2235  C   ILE G 140    -130.577-105.431 656.868  1.00  8.49           C
ATOM   2236  O   ILE G 140    -130.712-105.747 658.049  1.00  8.49           O
ATOM   2237  HA  ILE G 140    -130.321-103.352 657.312  1.00  8.49           H
ATOM   2238  HB  ILE G 140    -132.126-103.828 654.960  1.00  8.49           H
ATOM   2239  CB  ILE G 140    -131.970-103.474 655.978  1.00  8.49           C
ATOM   2240  CG1 ILE G 140    -132.028-101.945 655.939  1.00  8.49           C
ATOM   2241 1HG1 ILE G 140    -132.124-101.555 656.952  1.00  8.49           H
ATOM   2242 2HG1 ILE G 140    -131.095-101.553 655.533  1.00  8.49           H
ATOM   2243  CG2 ILE G 140    -133.088-104.067 656.839  1.00  8.49           C
ATOM   2244 1HG2 ILE G 140    -133.059-105.155 656.772  1.00  8.49           H
ATOM   2245 2HG2 ILE G 140    -132.948-103.763 657.876  1.00  8.49           H
ATOM   2246 3HG2 ILE G 140    -134.052-103.706 656.481  1.00  8.49           H
ATOM   2247  CD1 ILE G 140    -133.204-101.463 655.087  1.00  8.49           C
ATOM   2248 1HD1 ILE G 140    -133.092-101.835 654.069  1.00  8.49           H
ATOM   2249 2HD1 ILE G 140    -134.136-101.837 655.510  1.00  8.49           H
ATOM   2250 3HD1 ILE G 140    -133.221-100.373 655.076  1.00  8.49           H
ATOM   2251  HN  ILE G 140    -129.960-103.437 654.538  1.00  8.49           H
ATOM   2252  N   SER G 141    -130.405-106.291 655.876  1.00  8.49           N
ATOM   2253  CA  SER G 141    -130.396-107.724 656.120  1.00  8.49           C
ATOM   2254  C   SER G 141    -129.179-108.103 656.966  1.00  8.49           C
ATOM   2255  O   SER G 141    -129.282-108.925 657.875  1.00  8.49           O
ATOM   2256  HA  SER G 141    -131.318-107.929 656.664  1.00  8.49           H
ATOM   2257  CB  SER G 141    -130.394-108.507 654.806  1.00  8.49           C
ATOM   2258 1HB  SER G 141    -129.486-108.278 654.249  1.00  8.49           H
ATOM   2259 2HB  SER G 141    -130.375-109.575 655.021  1.00  8.49           H
ATOM   2260  HG  SER G 141    -131.361-107.381 653.464  1.00  8.49           H
ATOM   2261  OG  SER G 141    -131.532-108.205 654.003  1.00  8.49           O
ATOM   2262  HN  SER G 141    -130.273-106.025 654.921  1.00  8.49           H
ATOM   2263  N   VAL G 142    -128.053-107.486 656.636  1.00  8.49           N
ATOM   2264  CA  VAL G 142    -126.821-107.736 657.364  1.00  8.49           C
ATOM   2265  C   VAL G 142    -126.983-107.259 658.809  1.00  8.49           C
ATOM   2266  O   VAL G 142    -126.609-107.964 659.745  1.00  8.49           O
ATOM   2267  HA  VAL G 142    -126.653-108.812 657.367  1.00  8.49           H
ATOM   2268  HB  VAL G 142    -125.880-106.018 656.517  1.00  8.49           H
ATOM   2269  CB  VAL G 142    -125.644-107.074 656.645  1.00  8.49           C
ATOM   2270  CG1 VAL G 142    -124.366-107.173 657.479  1.00  8.49           C
ATOM   2271 1HG1 VAL G 142    -124.516-106.673 658.435  1.00  8.49           H
ATOM   2272 2HG1 VAL G 142    -124.125-108.222 657.651  1.00  8.49           H
ATOM   2273 3HG1 VAL G 142    -123.545-106.695 656.944  1.00  8.49           H
ATOM   2274  CG2 VAL G 142    -125.441-107.681 655.255  1.00  8.49           C
ATOM   2275 1HG2 VAL G 142    -125.237-108.747 655.350  1.00  8.49           H
ATOM   2276 2HG2 VAL G 142    -126.342-107.535 654.659  1.00  8.49           H
ATOM   2277 3HG2 VAL G 142    -124.598-107.193 654.765  1.00  8.49           H
ATOM   2278  HN  VAL G 142    -127.976-106.827 655.887  1.00  8.49           H
ATOM   2279  N   ASP G 143    -127.540-106.064 658.946  1.00  8.49           N
ATOM   2280  CA  ASP G 143    -127.737-105.476 660.260  1.00  8.49           C
ATOM   2281  C   ASP G 143    -128.638-106.391 661.092  1.00  8.49           C
ATOM   2282  O   ASP G 143    -128.414-106.566 662.289  1.00  8.49           O
ATOM   2283  HA  ASP G 143    -126.737-105.378 660.683  1.00  8.49           H
ATOM   2284  CB  ASP G 143    -128.418-104.110 660.155  1.00  8.49           C
ATOM   2285 1HB  ASP G 143    -127.861-103.474 659.467  1.00  8.49           H
ATOM   2286 2HB  ASP G 143    -129.418-104.229 659.740  1.00  8.49           H
ATOM   2287  CG  ASP G 143    -128.505-103.435 661.525  1.00  8.49           C
ATOM   2288  OD1 ASP G 143    -127.453-103.378 662.198  1.00  8.49           O
ATOM   2289  OD2 ASP G 143    -129.622-102.990 661.869  1.00  8.49           O
ATOM   2290  HN  ASP G 143    -127.852-105.502 658.180  1.00  8.49           H
ATOM   2291  N   ARG G 144    -129.638-106.949 660.426  1.00  8.49           N
ATOM   2292  CA  ARG G 144    -130.583-107.828 661.094  1.00  8.49           C
ATOM   2293  C   ARG G 144    -129.878-109.099 661.573  1.00  8.49           C
ATOM   2294  O   ARG G 144    -130.150-109.588 662.668  1.00  8.49           O
ATOM   2295  HA  ARG G 144    -130.958-107.247 661.936  1.00  8.49           H
ATOM   2296  CB  ARG G 144    -131.732-108.212 660.160  1.00  8.49           C
ATOM   2297 1HB  ARG G 144    -132.136-107.316 659.686  1.00  8.49           H
ATOM   2298 2HB  ARG G 144    -131.359-108.853 659.362  1.00  8.49           H
ATOM   2299  CG  ARG G 144    -132.843-108.935 660.925  1.00  8.49           C
ATOM   2300 1HG  ARG G 144    -132.462-109.875 661.323  1.00  8.49           H
ATOM   2301 2HG  ARG G 144    -133.155-108.331 661.777  1.00  8.49           H
ATOM   2302  CD  ARG G 144    -134.045-109.208 660.019  1.00  8.49           C
ATOM   2303 1HD  ARG G 144    -134.422-108.271 659.609  1.00  8.49           H
ATOM   2304 2HD  ARG G 144    -133.742-109.826 659.174  1.00  8.49           H
ATOM   2305  NE  ARG G 144    -135.112-109.888 660.786  1.00  8.49           N
ATOM   2306  HE  ARG G 144    -134.848-110.637 661.394  1.00  8.49           H
ATOM   2307  CZ  ARG G 144    -136.411-109.565 660.716  1.00  8.49           C
ATOM   2308  NH1 ARG G 144    -136.822-108.570 659.917  1.00  8.49           N
ATOM   2309 1HH1 ARG G 144    -136.158-108.063 659.368  1.00  8.49           H
ATOM   2310 2HH1 ARG G 144    -137.793-108.335 659.871  1.00  8.49           H
ATOM   2311  NH2 ARG G 144    -137.292-110.250 661.456  1.00  8.49           N
ATOM   2312 1HH2 ARG G 144    -138.265-110.021 661.416  1.00  8.49           H
ATOM   2313 2HH2 ARG G 144    -136.977-110.991 662.050  1.00  8.49           H
ATOM   2314  HN  ARG G 144    -129.807-106.810 659.451  1.00  8.49           H
ATOM   2315  N   TYR G 145    -128.987-109.597 660.729  1.00  8.49           N
ATOM   2316  CA  TYR G 145    -128.219-110.784 661.065  1.00  8.49           C
ATOM   2317  C   TYR G 145    -127.340-110.538 662.293  1.00  8.49           C
ATOM   2318  O   TYR G 145    -127.369-111.314 663.247  1.00  8.49           O
ATOM   2319  HA  TYR G 145    -128.922-111.588 661.286  1.00  8.49           H
ATOM   2320  CB  TYR G 145    -127.322-111.062 659.858  1.00  8.49           C
ATOM   2321 1HB  TYR G 145    -127.934-111.457 659.047  1.00  8.49           H
ATOM   2322 2HB  TYR G 145    -126.898-110.121 659.508  1.00  8.49           H
ATOM   2323  CG  TYR G 145    -126.183-112.044 660.142  1.00  8.49           C
ATOM   2324  HD1 TYR G 145    -124.658-110.544 659.989  1.00  8.49           H
ATOM   2325  CD1 TYR G 145    -124.878-111.597 660.169  1.00  8.49           C
ATOM   2326  HD2 TYR G 145    -127.492-113.729 660.348  1.00  8.49           H
ATOM   2327  CD2 TYR G 145    -126.461-113.376 660.370  1.00  8.49           C
ATOM   2328  CE1 TYR G 145    -123.806-112.520 660.437  1.00  8.49           C
ATOM   2329  HE1 TYR G 145    -122.770-112.180 660.461  1.00  8.49           H
ATOM   2330  HE2 TYR G 145    -125.595-115.355 660.820  1.00  8.49           H
ATOM   2331  CE2 TYR G 145    -125.389-114.300 660.638  1.00  8.49           C
ATOM   2332  CZ  TYR G 145    -124.115-113.826 660.658  1.00  8.49           C
ATOM   2333  OH  TYR G 145    -123.102-114.699 660.910  1.00  8.49           O
ATOM   2334  HH  TYR G 145    -123.468-115.621 661.033  1.00  8.49           H
ATOM   2335  HN  TYR G 145    -128.786-109.204 659.831  1.00  8.49           H
ATOM   2336  N   ILE G 146    -126.579-109.456 662.229  1.00  8.49           N
ATOM   2337  CA  ILE G 146    -125.644-109.134 663.294  1.00  8.49           C
ATOM   2338  C   ILE G 146    -126.410-108.980 664.610  1.00  8.49           C
ATOM   2339  O   ILE G 146    -125.942-109.417 665.660  1.00  8.49           O
ATOM   2340  HA  ILE G 146    -124.957-109.975 663.391  1.00  8.49           H
ATOM   2341  HB  ILE G 146    -125.486-107.120 662.593  1.00  8.49           H
ATOM   2342  CB  ILE G 146    -124.808-107.908 662.922  1.00  8.49           C
ATOM   2343  CG1 ILE G 146    -123.874-108.216 661.750  1.00  8.49           C
ATOM   2344 1HG1 ILE G 146    -123.076-108.880 662.083  1.00  8.49           H
ATOM   2345 2HG1 ILE G 146    -124.423-108.744 660.971  1.00  8.49           H
ATOM   2346  CG2 ILE G 146    -124.048-107.373 664.137  1.00  8.49           C
ATOM   2347 1HG2 ILE G 146    -124.758-107.089 664.914  1.00  8.49           H
ATOM   2348 2HG2 ILE G 146    -123.382-108.147 664.518  1.00  8.49           H
ATOM   2349 3HG2 ILE G 146    -123.462-106.501 663.844  1.00  8.49           H
ATOM   2350  CD1 ILE G 146    -123.271-106.933 661.177  1.00  8.49           C
ATOM   2351 1HD1 ILE G 146    -124.071-106.282 660.823  1.00  8.49           H
ATOM   2352 2HD1 ILE G 146    -122.702-106.420 661.953  1.00  8.49           H
ATOM   2353 3HD1 ILE G 146    -122.611-107.181 660.346  1.00  8.49           H
ATOM   2354  HN  ILE G 146    -126.593-108.806 661.469  1.00  8.49           H
ATOM   2355  N   ALA G 147    -127.575-108.357 664.509  1.00  8.49           N
ATOM   2356  CA  ALA G 147    -128.365-108.052 665.690  1.00  8.49           C
ATOM   2357  C   ALA G 147    -128.773-109.357 666.377  1.00  8.49           C
ATOM   2358  O   ALA G 147    -129.036-109.375 667.578  1.00  8.49           O
ATOM   2359  HA  ALA G 147    -127.737-107.475 666.369  1.00  8.49           H
ATOM   2360  CB  ALA G 147    -129.572-107.201 665.291  1.00  8.49           C
ATOM   2361 1HB  ALA G 147    -129.228-106.273 664.835  1.00  8.49           H
ATOM   2362 2HB  ALA G 147    -130.185-107.752 664.577  1.00  8.49           H
ATOM   2363 3HB  ALA G 147    -130.165-106.973 666.178  1.00  8.49           H
ATOM   2364  HN  ALA G 147    -127.979-108.063 663.643  1.00  8.49           H
ATOM   2365  N   ILE G 148    -128.812-110.418 665.585  1.00  8.49           N
ATOM   2366  CA  ILE G 148    -129.249-111.710 666.085  1.00  8.49           C
ATOM   2367  C   ILE G 148    -128.028-112.530 666.505  1.00  8.49           C
ATOM   2368  O   ILE G 148    -127.988-113.070 667.609  1.00  8.49           O
ATOM   2369  HA  ILE G 148    -129.863-111.528 666.968  1.00  8.49           H
ATOM   2370  HB  ILE G 148    -129.636-112.368 664.087  1.00  8.49           H
ATOM   2371  CB  ILE G 148    -130.137-112.412 665.055  1.00  8.49           C
ATOM   2372  CG1 ILE G 148    -131.477-111.690 664.903  1.00  8.49           C
ATOM   2373 1HG1 ILE G 148    -132.036-111.753 665.836  1.00  8.49           H
ATOM   2374 2HG1 ILE G 148    -131.304-110.631 664.707  1.00  8.49           H
ATOM   2375  CG2 ILE G 148    -130.318-113.890 665.404  1.00  8.49           C
ATOM   2376 1HG2 ILE G 148    -129.346-114.382 665.420  1.00  8.49           H
ATOM   2377 2HG2 ILE G 148    -130.786-113.977 666.384  1.00  8.49           H
ATOM   2378 3HG2 ILE G 148    -130.953-114.365 664.655  1.00  8.49           H
ATOM   2379  CD1 ILE G 148    -132.301-112.297 663.766  1.00  8.49           C
ATOM   2380 1HD1 ILE G 148    -131.749-112.209 662.830  1.00  8.49           H
ATOM   2381 2HD1 ILE G 148    -132.493-113.349 663.977  1.00  8.49           H
ATOM   2382 3HD1 ILE G 148    -133.249-111.765 663.680  1.00  8.49           H
ATOM   2383  HN  ILE G 148    -128.552-110.405 664.619  1.00  8.49           H
ATOM   2384  N   ALA G 149    -127.061-112.597 665.601  1.00  8.49           N
ATOM   2385  CA  ALA G 149    -125.938-113.503 665.772  1.00  8.49           C
ATOM   2386  C   ALA G 149    -125.024-112.973 666.878  1.00  8.49           C
ATOM   2387  O   ALA G 149    -124.363-113.748 667.567  1.00  8.49           O
ATOM   2388  HA  ALA G 149    -126.337-114.472 666.075  1.00  8.49           H
ATOM   2389  CB  ALA G 149    -125.206-113.666 664.438  1.00  8.49           C
ATOM   2390 1HB  ALA G 149    -125.892-114.073 663.695  1.00  8.49           H
ATOM   2391 2HB  ALA G 149    -124.841-112.695 664.103  1.00  8.49           H
ATOM   2392 3HB  ALA G 149    -124.364-114.346 664.567  1.00  8.49           H
ATOM   2393  HN  ALA G 149    -127.037-112.047 664.766  1.00  8.49           H
ATOM   2394  N   GLN G 150    -125.015-111.655 667.013  1.00  8.49           N
ATOM   2395  CA  GLN G 150    -124.086-111.001 667.919  1.00  8.49           C
ATOM   2396  C   GLN G 150    -124.830-110.017 668.823  1.00  8.49           C
ATOM   2397  O   GLN G 150    -124.336-108.924 669.097  1.00  8.49           O
ATOM   2398  HA  GLN G 150    -123.656-111.803 668.520  1.00  8.49           H
ATOM   2399  CB  GLN G 150    -122.969-110.299 667.146  1.00  8.49           C
ATOM   2400 1HB  GLN G 150    -123.391-109.507 666.527  1.00  8.49           H
ATOM   2401 2HB  GLN G 150    -122.280-109.824 667.845  1.00  8.49           H
ATOM   2402  CG  GLN G 150    -122.205-111.289 666.264  1.00  8.49           C
ATOM   2403 1HG  GLN G 150    -121.970-112.186 666.838  1.00  8.49           H
ATOM   2404 2HG  GLN G 150    -122.835-111.600 665.431  1.00  8.49           H
ATOM   2405  CD  GLN G 150    -120.915-110.665 665.729  1.00  8.49           C
ATOM   2406  OE1 GLN G 150    -120.477-109.613 666.164  1.00  8.49           O
ATOM   2407  NE2 GLN G 150    -120.332-111.371 664.764  1.00  8.49           N
ATOM   2408 1HE2 GLN G 150    -120.744-112.228 664.453  1.00  8.49           H
ATOM   2409 2HE2 GLN G 150    -119.483-111.045 664.349  1.00  8.49           H
ATOM   2410  HN  GLN G 150    -125.627-111.038 666.518  1.00  8.49           H
ATOM   2411  N   ALA G 151    -126.007-110.439 669.263  1.00  8.49           N
ATOM   2412  CA  ALA G 151    -126.914-109.540 669.955  1.00  8.49           C
ATOM   2413  C   ALA G 151    -126.141-108.767 671.025  1.00  8.49           C
ATOM   2414  O   ALA G 151    -126.335-107.563 671.189  1.00  8.49           O
ATOM   2415  HA  ALA G 151    -127.306-108.835 669.222  1.00  8.49           H
ATOM   2416  CB  ALA G 151    -128.079-110.340 670.541  1.00  8.49           C
ATOM   2417 1HB  ALA G 151    -128.613-110.846 669.736  1.00  8.49           H
ATOM   2418 2HB  ALA G 151    -127.694-111.080 671.243  1.00  8.49           H
ATOM   2419 3HB  ALA G 151    -128.759-109.665 671.060  1.00  8.49           H
ATOM   2420  HN  ALA G 151    -126.342-111.375 669.152  1.00  8.49           H
ATOM   2421  N   MET G 152    -125.281-109.490 671.727  1.00  8.49           N
ATOM   2422  CA  MET G 152    -124.507-108.897 672.804  1.00  8.49           C
ATOM   2423  C   MET G 152    -123.661-107.729 672.293  1.00  8.49           C
ATOM   2424  O   MET G 152    -123.774-106.611 672.792  1.00  8.49           O
ATOM   2425  HA  MET G 152    -125.240-108.535 673.526  1.00  8.49           H
ATOM   2426  CB  MET G 152    -123.594-109.958 673.422  1.00  8.49           C
ATOM   2427 1HB  MET G 152    -123.115-110.535 672.631  1.00  8.49           H
ATOM   2428 2HB  MET G 152    -122.799-109.473 673.989  1.00  8.49           H
ATOM   2429  CG  MET G 152    -124.383-110.894 674.339  1.00  8.49           C
ATOM   2430 1HG  MET G 152    -125.287-111.235 673.833  1.00  8.49           H
ATOM   2431 2HG  MET G 152    -123.791-111.781 674.564  1.00  8.49           H
ATOM   2432  SD  MET G 152    -124.813-110.049 675.851  1.00  8.49           S
ATOM   2433  CE  MET G 152    -123.265-110.180 676.730  1.00  8.49           C
ATOM   2434 1HE  MET G 152    -123.013-111.231 676.867  1.00  8.49           H
ATOM   2435 2HE  MET G 152    -122.479-109.689 676.156  1.00  8.49           H
ATOM   2436 3HE  MET G 152    -123.359-109.699 677.704  1.00  8.49           H
ATOM   2437  HN  MET G 152    -125.109-110.463 671.570  1.00  8.49           H
ATOM   2438  N   ARG G 153    -122.832-108.029 671.304  1.00  8.49           N
ATOM   2439  CA  ARG G 153    -121.920-107.035 670.765  1.00  8.49           C
ATOM   2440  C   ARG G 153    -122.703-105.905 670.093  1.00  8.49           C
ATOM   2441  O   ARG G 153    -122.290-104.748 670.135  1.00  8.49           O
ATOM   2442  HA  ARG G 153    -121.365-106.668 671.628  1.00  8.49           H
ATOM   2443  CB  ARG G 153    -120.964-107.660 669.746  1.00  8.49           C
ATOM   2444 1HB  ARG G 153    -121.534-108.205 668.994  1.00  8.49           H
ATOM   2445 2HB  ARG G 153    -120.419-106.873 669.224  1.00  8.49           H
ATOM   2446  CG  ARG G 153    -119.975-108.605 670.430  1.00  8.49           C
ATOM   2447 1HG  ARG G 153    -119.431-108.068 671.207  1.00  8.49           H
ATOM   2448 2HG  ARG G 153    -120.519-109.412 670.922  1.00  8.49           H
ATOM   2449  CD  ARG G 153    -118.987-109.191 669.419  1.00  8.49           C
ATOM   2450 1HD  ARG G 153    -119.518-109.812 668.698  1.00  8.49           H
ATOM   2451 2HD  ARG G 153    -118.510-108.387 668.858  1.00  8.49           H
ATOM   2452  NE  ARG G 153    -117.962-109.995 670.121  1.00  8.49           N
ATOM   2453  HE  ARG G 153    -118.021-110.064 671.117  1.00  8.49           H
ATOM   2454  CZ  ARG G 153    -116.960-110.637 669.505  1.00  8.49           C
ATOM   2455  NH1 ARG G 153    -116.832-110.579 668.173  1.00  8.49           N
ATOM   2456 1HH1 ARG G 153    -117.488-110.054 667.630  1.00  8.49           H
ATOM   2457 2HH1 ARG G 153    -116.081-111.061 667.721  1.00  8.49           H
ATOM   2458  NH2 ARG G 153    -116.087-111.338 670.242  1.00  8.49           N
ATOM   2459 1HH2 ARG G 153    -115.334-111.822 669.798  1.00  8.49           H
ATOM   2460 2HH2 ARG G 153    -116.190-111.376 671.236  1.00  8.49           H
ATOM   2461  HN  ARG G 153    -122.778-108.930 670.874  1.00  8.49           H
ATOM   2462  N   ALA G 154    -123.821-106.281 669.488  1.00  8.49           N
ATOM   2463  CA  ALA G 154    -124.624-105.329 668.740  1.00  8.49           C
ATOM   2464  C   ALA G 154    -125.142-104.248 669.691  1.00  8.49           C
ATOM   2465  O   ALA G 154    -125.351-103.106 669.283  1.00  8.49           O
ATOM   2466  HA  ALA G 154    -123.979-104.866 667.993  1.00  8.49           H
ATOM   2467  CB  ALA G 154    -125.757-106.067 668.024  1.00  8.49           C
ATOM   2468 1HB  ALA G 154    -125.335-106.803 667.340  1.00  8.49           H
ATOM   2469 2HB  ALA G 154    -126.383-106.572 668.760  1.00  8.49           H
ATOM   2470 3HB  ALA G 154    -126.359-105.352 667.463  1.00  8.49           H
ATOM   2471  HN  ALA G 154    -124.178-107.215 669.504  1.00  8.49           H
ATOM   2472  N   HIS G 155    -125.334-104.645 670.940  1.00  8.49           N
ATOM   2473  CA  HIS G 155    -125.841-103.729 671.947  1.00  8.49           C
ATOM   2474  C   HIS G 155    -124.748-102.727 672.326  1.00  8.49           C
ATOM   2475  O   HIS G 155    -124.973-101.518 672.296  1.00  8.49           O
ATOM   2476  HA  HIS G 155    -126.672-103.192 671.492  1.00  8.49           H
ATOM   2477  CB  HIS G 155    -126.386-104.496 673.154  1.00  8.49           C
ATOM   2478 1HB  HIS G 155    -127.050-105.284 672.801  1.00  8.49           H
ATOM   2479 2HB  HIS G 155    -125.556-104.984 673.666  1.00  8.49           H
ATOM   2480  CG  HIS G 155    -127.132-103.633 674.143  1.00  8.49           C
ATOM   2481  HD1 HIS G 155    -125.598-103.273 675.575  1.00  8.49           H
ATOM   2482  ND1 HIS G 155    -126.545-103.127 675.290  1.00  8.49           N
ATOM   2483  CD2 HIS G 155    -128.423-103.193 674.146  1.00  8.49           C
ATOM   2484  HD2 HIS G 155    -129.171-103.408 673.383  1.00  8.49           H
ATOM   2485  CE1 HIS G 155    -127.451-102.416 675.945  1.00  8.49           C
ATOM   2486  HE1 HIS G 155    -127.294-101.890 676.887  1.00  8.49           H
ATOM   2487  NE2 HIS G 155    -128.614-102.459 675.235  1.00  8.49           N
ATOM   2488  HN  HIS G 155    -125.150-105.572 671.266  1.00  8.49           H
ATOM   2489  N   THR G 156    -123.589-103.267 672.673  1.00  8.49           N
ATOM   2490  CA  THR G 156    -122.535-102.460 673.263  1.00  8.49           C
ATOM   2491  C   THR G 156    -122.000-101.452 672.243  1.00  8.49           C
ATOM   2492  O   THR G 156    -121.566-100.362 672.612  1.00  8.49           O
ATOM   2493  HA  THR G 156    -122.961-101.886 674.086  1.00  8.49           H
ATOM   2494  HB  THR G 156    -120.634-102.847 674.241  1.00  8.49           H
ATOM   2495  CB  THR G 156    -121.461-103.406 673.803  1.00  8.49           C
ATOM   2496  OG1 THR G 156    -121.126-104.225 672.685  1.00  8.49           O
ATOM   2497  HG1 THR G 156    -120.244-104.671 672.840  1.00  8.49           H
ATOM   2498  CG2 THR G 156    -122.013-104.392 674.834  1.00  8.49           C
ATOM   2499 1HG2 THR G 156    -122.795-104.998 674.375  1.00  8.49           H
ATOM   2500 2HG2 THR G 156    -122.429-103.841 675.677  1.00  8.49           H
ATOM   2501 3HG2 THR G 156    -121.210-105.040 675.184  1.00  8.49           H
ATOM   2502  HN  THR G 156    -123.366-104.234 672.557  1.00  8.49           H
ATOM   2503  N   TRP G 157    -122.048-101.853 670.982  1.00  8.49           N
ATOM   2504  CA  TRP G 157    -121.439-101.066 669.922  1.00  8.49           C
ATOM   2505  C   TRP G 157    -122.549-100.280 669.221  1.00  8.49           C
ATOM   2506  O   TRP G 157    -122.424 -99.938 668.046  1.00  8.49           O
ATOM   2507  HA  TRP G 157    -120.730-100.379 670.383  1.00  8.49           H
ATOM   2508  CB  TRP G 157    -120.642-101.956 668.967  1.00  8.49           C
ATOM   2509 1HB  TRP G 157    -121.293-102.748 668.595  1.00  8.49           H
ATOM   2510 2HB  TRP G 157    -120.336-101.364 668.105  1.00  8.49           H
ATOM   2511  CG  TRP G 157    -119.401-102.591 669.598  1.00  8.49           C
ATOM   2512  HD1 TRP G 157    -119.493-101.927 671.642  1.00  8.49           H
ATOM   2513  CD1 TRP G 157    -118.980-102.495 670.866  1.00  8.49           C
ATOM   2514  CD2 TRP G 157    -118.432-103.429 668.933  1.00  8.49           C
ATOM   2515  NE1 TRP G 157    -117.814-103.207 671.067  1.00  8.49           N
ATOM   2516  HE1 TRP G 157    -117.310-103.287 671.927  1.00  8.49           H
ATOM   2517  CE2 TRP G 157    -117.471-103.793 669.854  1.00  8.49           C
ATOM   2518  HE3 TRP G 157    -119.116-103.592 666.852  1.00  8.49           H
ATOM   2519  CE3 TRP G 157    -118.369-103.865 667.598  1.00  8.49           C
ATOM   2520  CZ2 TRP G 157    -116.378-104.609 669.540  1.00  8.49           C
ATOM   2521  HZ2 TRP G 157    -115.631-104.882 670.286  1.00  8.49           H
ATOM   2522  CZ3 TRP G 157    -117.271-104.680 667.300  1.00  8.49           C
ATOM   2523  HZ3 TRP G 157    -117.174-105.046 666.278  1.00  8.49           H
ATOM   2524  CH2 TRP G 157    -116.295-105.055 668.215  1.00  8.49           C
ATOM   2525  HH2 TRP G 157    -115.468-105.694 667.904  1.00  8.49           H
ATOM   2526  HN  TRP G 157    -122.492-102.697 670.680  1.00  8.49           H
ATOM   2527  N   ARG G 158    -123.608-100.015 669.971  1.00  8.49           N
ATOM   2528  CA  ARG G 158    -124.801 -99.415 669.398  1.00  8.49           C
ATOM   2529  C   ARG G 158    -124.447 -98.108 668.685  1.00  8.49           C
ATOM   2530  O   ARG G 158    -124.917 -97.855 667.577  1.00  8.49           O
ATOM   2531  HA  ARG G 158    -125.174-100.158 668.693  1.00  8.49           H
ATOM   2532  CB  ARG G 158    -125.848 -99.133 670.476  1.00  8.49           C
ATOM   2533 1HB  ARG G 158    -126.111-100.060 670.985  1.00  8.49           H
ATOM   2534 2HB  ARG G 158    -125.430 -98.464 671.228  1.00  8.49           H
ATOM   2535  CG  ARG G 158    -127.105 -98.505 669.869  1.00  8.49           C
ATOM   2536 1HG  ARG G 158    -126.847 -97.564 669.382  1.00  8.49           H
ATOM   2537 2HG  ARG G 158    -127.508 -99.162 669.099  1.00  8.49           H
ATOM   2538  CD  ARG G 158    -128.167 -98.256 670.942  1.00  8.49           C
ATOM   2539 1HD  ARG G 158    -128.470 -99.202 671.392  1.00  8.49           H
ATOM   2540 2HD  ARG G 158    -127.751 -97.642 671.741  1.00  8.49           H
ATOM   2541  NE  ARG G 158    -129.341 -97.582 670.345  1.00  8.49           N
ATOM   2542  HE  ARG G 158    -129.269 -97.265 669.399  1.00  8.49           H
ATOM   2543  CZ  ARG G 158    -130.495 -97.369 670.992  1.00  8.49           C
ATOM   2544  NH1 ARG G 158    -130.647 -97.772 672.261  1.00  8.49           N
ATOM   2545 1HH1 ARG G 158    -129.896 -98.236 672.732  1.00  8.49           H
ATOM   2546 2HH1 ARG G 158    -131.511 -97.610 672.737  1.00  8.49           H
ATOM   2547  NH2 ARG G 158    -131.494 -96.747 670.352  1.00  8.49           N
ATOM   2548 1HH2 ARG G 158    -132.361 -96.580 670.821  1.00  8.49           H
ATOM   2549 2HH2 ARG G 158    -131.372 -96.449 669.405  1.00  8.49           H
ATOM   2550  HN  ARG G 158    -123.660-100.203 670.952  1.00  8.49           H
ATOM   2551  N   GLU G 159    -123.622 -97.313 669.350  1.00  8.49           N
ATOM   2552  CA  GLU G 159    -123.312 -95.980 668.863  1.00  8.49           C
ATOM   2553  C   GLU G 159    -122.420 -96.062 667.622  1.00  8.49           C
ATOM   2554  O   GLU G 159    -122.704 -95.430 666.606  1.00  8.49           O
ATOM   2555  HA  GLU G 159    -124.272 -95.537 668.600  1.00  8.49           H
ATOM   2556  CB  GLU G 159    -122.653 -95.136 669.956  1.00  8.49           C
ATOM   2557 1HB  GLU G 159    -121.803 -95.675 670.375  1.00  8.49           H
ATOM   2558 2HB  GLU G 159    -122.388 -94.158 669.555  1.00  8.49           H
ATOM   2559  CG  GLU G 159    -123.624 -94.880 671.111  1.00  8.49           C
ATOM   2560 1HG  GLU G 159    -124.554 -94.462 670.723  1.00  8.49           H
ATOM   2561 2HG  GLU G 159    -123.876 -95.823 671.595  1.00  8.49           H
ATOM   2562  CD  GLU G 159    -123.016 -93.921 672.136  1.00  8.49           C
ATOM   2563  OE1 GLU G 159    -123.809 -93.333 672.903  1.00  8.49           O
ATOM   2564  OE2 GLU G 159    -121.772 -93.797 672.130  1.00  8.49           O
ATOM   2565  HN  GLU G 159    -123.170 -97.566 670.206  1.00  8.49           H
ATOM   2566  N   LYS G 160    -121.360 -96.847 667.746  1.00  8.49           N
ATOM   2567  CA  LYS G 160    -120.434 -97.034 666.641  1.00  8.49           C
ATOM   2568  C   LYS G 160    -121.208 -97.496 665.406  1.00  8.49           C
ATOM   2569  O   LYS G 160    -120.944 -97.037 664.295  1.00  8.49           O
ATOM   2570  HA  LYS G 160    -119.985 -96.065 666.424  1.00  8.49           H
ATOM   2571  CB  LYS G 160    -119.301 -97.978 667.046  1.00  8.49           C
ATOM   2572 1HB  LYS G 160    -119.717 -98.913 667.421  1.00  8.49           H
ATOM   2573 2HB  LYS G 160    -118.699 -98.225 666.172  1.00  8.49           H
ATOM   2574  CG  LYS G 160    -118.414 -97.342 668.119  1.00  8.49           C
ATOM   2575 1HG  LYS G 160    -118.087 -96.357 667.788  1.00  8.49           H
ATOM   2576 2HG  LYS G 160    -118.991 -97.197 669.033  1.00  8.49           H
ATOM   2577  CD  LYS G 160    -117.195 -98.219 668.413  1.00  8.49           C
ATOM   2578 1HD  LYS G 160    -117.522 -99.188 668.789  1.00  8.49           H
ATOM   2579 2HD  LYS G 160    -116.645 -98.404 667.490  1.00  8.49           H
ATOM   2580  CE  LYS G 160    -116.274 -97.552 669.437  1.00  8.49           C
ATOM   2581 1HE  LYS G 160    -115.995 -96.557 669.091  1.00  8.49           H
ATOM   2582 2HE  LYS G 160    -116.804 -97.424 670.381  1.00  8.49           H
ATOM   2583  NZ  LYS G 160    -115.059 -98.369 669.650  1.00  8.49           N
ATOM   2584 1HZ  LYS G 160    -114.461 -97.914 670.331  1.00  8.49           H
ATOM   2585 2HZ  LYS G 160    -115.323 -99.286 669.992  1.00  8.49           H
ATOM   2586 3HZ  LYS G 160    -114.559 -98.466 668.774  1.00  8.49           H
ATOM   2587  HN  LYS G 160    -121.130 -97.349 668.580  1.00  8.49           H
ATOM   2588  N   ARG G 161    -122.149 -98.400 665.640  1.00  8.49           N
ATOM   2589  CA  ARG G 161    -122.956 -98.938 664.558  1.00  8.49           C
ATOM   2590  C   ARG G 161    -123.710 -97.812 663.848  1.00  8.49           C
ATOM   2591  O   ARG G 161    -123.864 -97.836 662.628  1.00  8.49           O
ATOM   2592  HA  ARG G 161    -122.240 -99.414 663.887  1.00  8.49           H
ATOM   2593  CB  ARG G 161    -123.961 -99.967 665.079  1.00  8.49           C
ATOM   2594 1HB  ARG G 161    -124.473 -99.568 665.955  1.00  8.49           H
ATOM   2595 2HB  ARG G 161    -124.722-100.153 664.322  1.00  8.49           H
ATOM   2596  CG  ARG G 161    -123.263-101.279 665.442  1.00  8.49           C
ATOM   2597 1HG  ARG G 161    -122.881-101.754 664.539  1.00  8.49           H
ATOM   2598 2HG  ARG G 161    -122.405-101.074 666.083  1.00  8.49           H
ATOM   2599  CD  ARG G 161    -124.224-102.231 666.158  1.00  8.49           C
ATOM   2600 1HD  ARG G 161    -123.679-103.098 666.531  1.00  8.49           H
ATOM   2601 2HD  ARG G 161    -124.664-101.734 667.022  1.00  8.49           H
ATOM   2602  NE  ARG G 161    -125.291-102.666 665.228  1.00  8.49           N
ATOM   2603  HE  ARG G 161    -125.095-102.646 664.248  1.00  8.49           H
ATOM   2604  CZ  ARG G 161    -126.502-103.086 665.618  1.00  8.49           C
ATOM   2605  NH1 ARG G 161    -126.818-103.134 666.920  1.00  8.49           N
ATOM   2606 1HH1 ARG G 161    -126.149-102.855 667.608  1.00  8.49           H
ATOM   2607 2HH1 ARG G 161    -127.724-103.449 667.202  1.00  8.49           H
ATOM   2608  NH2 ARG G 161    -127.391-103.458 664.688  1.00  8.49           N
ATOM   2609 1HH2 ARG G 161    -128.300-103.774 664.962  1.00  8.49           H
ATOM   2610 2HH2 ARG G 161    -127.147-103.419 663.719  1.00  8.49           H
ATOM   2611  HN  ARG G 161    -122.362 -98.762 666.547  1.00  8.49           H
ATOM   2612  N   LEU G 162    -124.162 -96.853 664.642  1.00  8.49           N
ATOM   2613  CA  LEU G 162    -124.930 -95.740 664.110  1.00  8.49           C
ATOM   2614  C   LEU G 162    -124.027 -94.880 663.224  1.00  8.49           C
ATOM   2615  O   LEU G 162    -124.451 -94.409 662.170  1.00  8.49           O
ATOM   2616  HA  LEU G 162    -125.724 -96.157 663.492  1.00  8.49           H
ATOM   2617  CB  LEU G 162    -125.601 -94.962 665.244  1.00  8.49           C
ATOM   2618 1HB  LEU G 162    -126.215 -95.654 665.820  1.00  8.49           H
ATOM   2619 2HB  LEU G 162    -124.824 -94.592 665.913  1.00  8.49           H
ATOM   2620  HG  LEU G 162    -125.869 -93.106 664.214  1.00  8.49           H
ATOM   2621  CG  LEU G 162    -126.476 -93.780 664.820  1.00  8.49           C
ATOM   2622  CD1 LEU G 162    -127.642 -94.246 663.947  1.00  8.49           C
ATOM   2623 1HD1 LEU G 162    -127.254 -94.733 663.052  1.00  8.49           H
ATOM   2624 2HD1 LEU G 162    -128.256 -94.952 664.507  1.00  8.49           H
ATOM   2625 3HD1 LEU G 162    -128.248 -93.387 663.660  1.00  8.49           H
ATOM   2626  CD2 LEU G 162    -126.953 -92.986 666.038  1.00  8.49           C
ATOM   2627 1HD2 LEU G 162    -127.536 -93.637 666.690  1.00  8.49           H
ATOM   2628 2HD2 LEU G 162    -126.090 -92.604 666.584  1.00  8.49           H
ATOM   2629 3HD2 LEU G 162    -127.572 -92.152 665.708  1.00  8.49           H
ATOM   2630  HN  LEU G 162    -124.010 -96.827 665.631  1.00  8.49           H
ATOM   2631  N   LEU G 163    -122.798 -94.700 663.685  1.00  8.49           N
ATOM   2632  CA  LEU G 163    -121.820 -93.934 662.931  1.00  8.49           C
ATOM   2633  C   LEU G 163    -121.581 -94.610 661.579  1.00  8.49           C
ATOM   2634  O   LEU G 163    -121.631 -93.959 660.537  1.00  8.49           O
ATOM   2635  HA  LEU G 163    -122.246 -92.946 662.752  1.00  8.49           H
ATOM   2636  CB  LEU G 163    -120.545 -93.734 663.753  1.00  8.49           C
ATOM   2637 1HB  LEU G 163    -120.814 -93.250 664.692  1.00  8.49           H
ATOM   2638 2HB  LEU G 163    -120.141 -94.715 664.004  1.00  8.49           H
ATOM   2639  HG  LEU G 163    -119.192 -93.382 662.134  1.00  8.49           H
ATOM   2640  CG  LEU G 163    -119.439 -92.913 663.087  1.00  8.49           C
ATOM   2641  CD1 LEU G 163    -119.920 -91.493 662.780  1.00  8.49           C
ATOM   2642 1HD1 LEU G 163    -120.776 -91.537 662.107  1.00  8.49           H
ATOM   2643 2HD1 LEU G 163    -120.211 -91.000 663.707  1.00  8.49           H
ATOM   2644 3HD1 LEU G 163    -119.114 -90.931 662.307  1.00  8.49           H
ATOM   2645  CD2 LEU G 163    -118.167 -92.916 663.936  1.00  8.49           C
ATOM   2646 1HD2 LEU G 163    -118.382 -92.485 664.914  1.00  8.49           H
ATOM   2647 2HD2 LEU G 163    -117.815 -93.941 664.060  1.00  8.49           H
ATOM   2648 3HD2 LEU G 163    -117.397 -92.326 663.440  1.00  8.49           H
ATOM   2649  HN  LEU G 163    -122.467 -95.066 664.555  1.00  8.49           H
ATOM   2650  N   TYR G 164    -121.327 -95.909 661.641  1.00  8.49           N
ATOM   2651  CA  TYR G 164    -121.033 -96.672 660.440  1.00  8.49           C
ATOM   2652  C   TYR G 164    -122.205 -96.621 659.457  1.00  8.49           C
ATOM   2653  O   TYR G 164    -122.002 -96.591 658.245  1.00  8.49           O
ATOM   2654  HA  TYR G 164    -120.154 -96.232 659.968  1.00  8.49           H
ATOM   2655  CB  TYR G 164    -120.830 -98.118 660.897  1.00  8.49           C
ATOM   2656 1HB  TYR G 164    -121.666 -98.408 661.533  1.00  8.49           H
ATOM   2657 2HB  TYR G 164    -120.850 -98.771 660.025  1.00  8.49           H
ATOM   2658  CG  TYR G 164    -119.524 -98.351 661.660  1.00  8.49           C
ATOM   2659  HD1 TYR G 164    -118.315 -97.382 660.178  1.00  8.49           H
ATOM   2660  CD1 TYR G 164    -118.329 -97.903 661.136  1.00  8.49           C
ATOM   2661  HD2 TYR G 164    -120.485 -99.365 663.287  1.00  8.49           H
ATOM   2662  CD2 TYR G 164    -119.541 -99.010 662.872  1.00  8.49           C
ATOM   2663  CE1 TYR G 164    -117.100 -98.122 661.853  1.00  8.49           C
ATOM   2664  HE1 TYR G 164    -116.149 -97.773 661.450  1.00  8.49           H
ATOM   2665  HE2 TYR G 164    -118.312 -99.749 664.549  1.00  8.49           H
ATOM   2666  CE2 TYR G 164    -118.312 -99.230 663.590  1.00  8.49           C
ATOM   2667  CZ  TYR G 164    -117.152 -98.775 663.045  1.00  8.49           C
ATOM   2668  OH  TYR G 164    -115.992 -98.982 663.723  1.00  8.49           O
ATOM   2669  HH  TYR G 164    -115.224 -98.597 663.212  1.00  8.49           H
ATOM   2670  HN  TYR G 164    -121.319 -96.438 662.490  1.00  8.49           H
ATOM   2671  N   SER G 165    -123.406 -96.612 660.018  1.00  8.49           N
ATOM   2672  CA  SER G 165    -124.609 -96.518 659.209  1.00  8.49           C
ATOM   2673  C   SER G 165    -124.557 -95.260 658.339  1.00  8.49           C
ATOM   2674  O   SER G 165    -125.003 -95.275 657.193  1.00  8.49           O
ATOM   2675  HA  SER G 165    -124.610 -97.413 658.587  1.00  8.49           H
ATOM   2676  CB  SER G 165    -125.863 -96.505 660.086  1.00  8.49           C
ATOM   2677 1HB  SER G 165    -126.690 -96.068 659.528  1.00  8.49           H
ATOM   2678 2HB  SER G 165    -126.147 -97.530 660.326  1.00  8.49           H
ATOM   2679  HG  SER G 165    -125.293 -94.867 661.085  1.00  8.49           H
ATOM   2680  OG  SER G 165    -125.663 -95.773 661.292  1.00  8.49           O
ATOM   2681  HN  SER G 165    -123.563 -96.669 661.004  1.00  8.49           H
ATOM   2682  N   LYS G 166    -124.009 -94.201 658.918  1.00  8.49           N
ATOM   2683  CA  LYS G 166    -123.924 -92.929 658.222  1.00  8.49           C
ATOM   2684  C   LYS G 166    -122.988 -93.071 657.020  1.00  8.49           C
ATOM   2685  O   LYS G 166    -123.327 -92.657 655.912  1.00  8.49           O
ATOM   2686  HA  LYS G 166    -124.922 -92.689 657.856  1.00  8.49           H
ATOM   2687  CB  LYS G 166    -123.517 -91.815 659.190  1.00  8.49           C
ATOM   2688 1HB  LYS G 166    -122.616 -92.107 659.728  1.00  8.49           H
ATOM   2689 2HB  LYS G 166    -123.275 -90.912 658.629  1.00  8.49           H
ATOM   2690  CG  LYS G 166    -124.639 -91.518 660.186  1.00  8.49           C
ATOM   2691 1HG  LYS G 166    -125.546 -91.244 659.647  1.00  8.49           H
ATOM   2692 2HG  LYS G 166    -124.869 -92.416 660.760  1.00  8.49           H
ATOM   2693  CD  LYS G 166    -124.243 -90.387 661.137  1.00  8.49           C
ATOM   2694 1HD  LYS G 166    -123.367 -90.683 661.715  1.00  8.49           H
ATOM   2695 2HD  LYS G 166    -123.962 -89.505 660.561  1.00  8.49           H
ATOM   2696  CE  LYS G 166    -125.393 -90.039 662.085  1.00  8.49           C
ATOM   2697 1HE  LYS G 166    -126.297 -89.837 661.511  1.00  8.49           H
ATOM   2698 2HE  LYS G 166    -125.609 -90.890 662.731  1.00  8.49           H
ATOM   2699  NZ  LYS G 166    -125.047 -88.859 662.908  1.00  8.49           N
ATOM   2700 1HZ  LYS G 166    -125.808 -88.658 663.547  1.00  8.49           H
ATOM   2701 2HZ  LYS G 166    -124.203 -89.051 663.437  1.00  8.49           H
ATOM   2702 3HZ  LYS G 166    -124.892 -88.059 662.304  1.00  8.49           H
ATOM   2703  HN  LYS G 166    -123.628 -94.204 659.842  1.00  8.49           H
ATOM   2704  N   MET G 167    -121.829 -93.658 657.279  1.00  8.49           N
ATOM   2705  CA  MET G 167    -120.826 -93.826 656.241  1.00  8.49           C
ATOM   2706  C   MET G 167    -121.344 -94.731 655.121  1.00  8.49           C
ATOM   2707  O   MET G 167    -121.150 -94.438 653.942  1.00  8.49           O
ATOM   2708  HA  MET G 167    -120.637 -92.826 655.851  1.00  8.49           H
ATOM   2709  CB  MET G 167    -119.561 -94.437 656.847  1.00  8.49           C
ATOM   2710 1HB  MET G 167    -119.779 -95.437 657.221  1.00  8.49           H
ATOM   2711 2HB  MET G 167    -118.799 -94.544 656.075  1.00  8.49           H
ATOM   2712  CG  MET G 167    -119.023 -93.567 657.984  1.00  8.49           C
ATOM   2713 1HG  MET G 167    -119.741 -93.540 658.804  1.00  8.49           H
ATOM   2714 2HG  MET G 167    -118.104 -93.998 658.380  1.00  8.49           H
ATOM   2715  SD  MET G 167    -118.713 -91.911 657.393  1.00  8.49           S
ATOM   2716  CE  MET G 167    -117.353 -92.229 656.281  1.00  8.49           C
ATOM   2717 1HE  MET G 167    -116.522 -92.663 656.838  1.00  8.49           H
ATOM   2718 2HE  MET G 167    -117.673 -92.924 655.505  1.00  8.49           H
ATOM   2719 3HE  MET G 167    -117.033 -91.294 655.822  1.00  8.49           H
ATOM   2720  HN  MET G 167    -121.571 -94.014 658.177  1.00  8.49           H
ATOM   2721  N   VAL G 168    -121.992 -95.812 655.529  1.00  8.49           N
ATOM   2722  CA  VAL G 168    -122.493 -96.788 654.576  1.00  8.49           C
ATOM   2723  C   VAL G 168    -123.505 -96.114 653.647  1.00  8.49           C
ATOM   2724  O   VAL G 168    -123.476 -96.323 652.435  1.00  8.49           O
ATOM   2725  HA  VAL G 168    -121.647 -97.132 653.981  1.00  8.49           H
ATOM   2726  HB  VAL G 168    -123.771 -97.622 656.068  1.00  8.49           H
ATOM   2727  CB  VAL G 168    -123.073 -97.994 655.318  1.00  8.49           C
ATOM   2728  CG1 VAL G 168    -123.849 -98.904 654.364  1.00  8.49           C
ATOM   2729 1HG1 VAL G 168    -124.669 -98.343 653.913  1.00  8.49           H
ATOM   2730 2HG1 VAL G 168    -123.181 -99.263 653.581  1.00  8.49           H
ATOM   2731 3HG1 VAL G 168    -124.250 -99.753 654.917  1.00  8.49           H
ATOM   2732  CG2 VAL G 168    -121.973 -98.771 656.044  1.00  8.49           C
ATOM   2733 1HG2 VAL G 168    -121.240 -99.126 655.319  1.00  8.49           H
ATOM   2734 2HG2 VAL G 168    -121.483 -98.119 656.767  1.00  8.49           H
ATOM   2735 3HG2 VAL G 168    -122.413 -99.623 656.563  1.00  8.49           H
ATOM   2736  HN  VAL G 168    -122.176 -96.025 656.488  1.00  8.49           H
ATOM   2737  N   CYS G 169    -124.378 -95.320 654.251  1.00  8.49           N
ATOM   2738  CA  CYS G 169    -125.405 -94.624 653.495  1.00  8.49           C
ATOM   2739  C   CYS G 169    -124.718 -93.756 652.439  1.00  8.49           C
ATOM   2740  O   CYS G 169    -125.091 -93.786 651.267  1.00  8.49           O
ATOM   2741  HA  CYS G 169    -126.020 -95.391 653.024  1.00  8.49           H
ATOM   2742  CB  CYS G 169    -126.317 -93.801 654.405  1.00  8.49           C
ATOM   2743 1HB  CYS G 169    -125.717 -93.201 655.090  1.00  8.49           H
ATOM   2744 2HB  CYS G 169    -126.910 -93.107 653.809  1.00  8.49           H
ATOM   2745  HG  CYS G 169    -126.507 -95.298 656.236  1.00  8.49           H
ATOM   2746  SG  CYS G 169    -127.423 -94.911 655.352  1.00  8.49           S
ATOM   2747  HN  CYS G 169    -124.390 -95.150 655.236  1.00  8.49           H
ATOM   2748  N   PHE G 170    -123.727 -93.002 652.892  1.00  8.49           N
ATOM   2749  CA  PHE G 170    -123.006 -92.102 652.007  1.00  8.49           C
ATOM   2750  C   PHE G 170    -122.361 -92.870 650.852  1.00  8.49           C
ATOM   2751  O   PHE G 170    -122.467 -92.463 649.696  1.00  8.49           O
ATOM   2752  HA  PHE G 170    -123.730 -91.391 651.610  1.00  8.49           H
ATOM   2753  CB  PHE G 170    -121.907 -91.441 652.841  1.00  8.49           C
ATOM   2754 1HB  PHE G 170    -122.363 -90.945 653.698  1.00  8.49           H
ATOM   2755 2HB  PHE G 170    -121.248 -92.215 653.234  1.00  8.49           H
ATOM   2756  CG  PHE G 170    -121.068 -90.421 652.068  1.00  8.49           C
ATOM   2757  HD1 PHE G 170    -119.484 -91.792 651.711  1.00  8.49           H
ATOM   2758  CD1 PHE G 170    -119.857 -90.779 651.564  1.00  8.49           C
ATOM   2759  HD2 PHE G 170    -122.505 -88.869 652.290  1.00  8.49           H
ATOM   2760  CD2 PHE G 170    -121.534 -89.156 651.886  1.00  8.49           C
ATOM   2761  CE1 PHE G 170    -119.079 -89.832 650.847  1.00  8.49           C
ATOM   2762  HE1 PHE G 170    -118.108 -90.119 650.443  1.00  8.49           H
ATOM   2763  CE2 PHE G 170    -120.756 -88.210 651.168  1.00  8.49           C
ATOM   2764  HE2 PHE G 170    -121.129 -87.196 651.022  1.00  8.49           H
ATOM   2765  CZ  PHE G 170    -119.544 -88.568 650.664  1.00  8.49           C
ATOM   2766  HZ  PHE G 170    -118.947 -87.841 650.113  1.00  8.49           H
ATOM   2767  HN  PHE G 170    -123.416 -93.000 653.842  1.00  8.49           H
ATOM   2768  N   THR G 171    -121.706 -93.966 651.204  1.00  8.49           N
ATOM   2769  CA  THR G 171    -121.024 -94.782 650.214  1.00  8.49           C
ATOM   2770  C   THR G 171    -122.018 -95.296 649.170  1.00  8.49           C
ATOM   2771  O   THR G 171    -121.701 -95.360 647.984  1.00  8.49           O
ATOM   2772  HA  THR G 171    -120.305 -94.153 649.687  1.00  8.49           H
ATOM   2773  HB  THR G 171    -120.985 -96.592 651.414  1.00  8.49           H
ATOM   2774  CB  THR G 171    -120.283 -95.899 650.950  1.00  8.49           C
ATOM   2775  OG1 THR G 171    -119.417 -95.209 651.847  1.00  8.49           O
ATOM   2776  HG1 THR G 171    -119.863 -95.096 652.734  1.00  8.49           H
ATOM   2777  CG2 THR G 171    -119.332 -96.673 650.035  1.00  8.49           C
ATOM   2778 1HG2 THR G 171    -118.588 -95.991 649.624  1.00  8.49           H
ATOM   2779 2HG2 THR G 171    -119.898 -97.126 649.221  1.00  8.49           H
ATOM   2780 3HG2 THR G 171    -118.832 -97.454 650.608  1.00  8.49           H
ATOM   2781  HN  THR G 171    -121.638 -94.299 652.145  1.00  8.49           H
ATOM   2782  N   ILE G 172    -123.201 -95.651 649.651  1.00  8.49           N
ATOM   2783  CA  ILE G 172    -124.227 -96.203 648.783  1.00  8.49           C
ATOM   2784  C   ILE G 172    -124.653 -95.143 647.766  1.00  8.49           C
ATOM   2785  O   ILE G 172    -124.795 -95.436 646.580  1.00  8.49           O
ATOM   2786  HA  ILE G 172    -123.782 -97.040 648.243  1.00  8.49           H
ATOM   2787  HB  ILE G 172    -125.630 -96.039 650.388  1.00  8.49           H
ATOM   2788  CB  ILE G 172    -125.385 -96.763 649.611  1.00  8.49           C
ATOM   2789  CG1 ILE G 172    -124.981 -98.060 650.313  1.00  8.49           C
ATOM   2790 1HG1 ILE G 172    -124.850 -98.852 649.575  1.00  8.49           H
ATOM   2791 2HG1 ILE G 172    -124.020 -97.925 650.809  1.00  8.49           H
ATOM   2792  CG2 ILE G 172    -126.637 -96.943 648.750  1.00  8.49           C
ATOM   2793 1HG2 ILE G 172    -126.936 -95.980 648.337  1.00  8.49           H
ATOM   2794 2HG2 ILE G 172    -126.422 -97.636 647.937  1.00  8.49           H
ATOM   2795 3HG2 ILE G 172    -127.445 -97.342 649.363  1.00  8.49           H
ATOM   2796  CD1 ILE G 172    -126.036 -98.480 651.339  1.00  8.49           C
ATOM   2797 1HD1 ILE G 172    -126.146 -97.697 652.088  1.00  8.49           H
ATOM   2798 2HD1 ILE G 172    -126.989 -98.638 650.835  1.00  8.49           H
ATOM   2799 3HD1 ILE G 172    -125.723 -99.405 651.823  1.00  8.49           H
ATOM   2800  HN  ILE G 172    -123.462 -95.566 650.613  1.00  8.49           H
ATOM   2801  N   TRP G 173    -124.846 -93.932 648.267  1.00  8.49           N
ATOM   2802  CA  TRP G 173    -125.313 -92.840 647.429  1.00  8.49           C
ATOM   2803  C   TRP G 173    -124.262 -92.595 646.344  1.00  8.49           C
ATOM   2804  O   TRP G 173    -124.599 -92.463 645.168  1.00  8.49           O
ATOM   2805  HA  TRP G 173    -126.254 -93.149 646.974  1.00  8.49           H
ATOM   2806  CB  TRP G 173    -125.609 -91.594 648.267  1.00  8.49           C
ATOM   2807 1HB  TRP G 173    -124.838 -91.489 649.029  1.00  8.49           H
ATOM   2808 2HB  TRP G 173    -125.546 -90.715 647.626  1.00  8.49           H
ATOM   2809  CG  TRP G 173    -126.980 -91.614 648.947  1.00  8.49           C
ATOM   2810  HD1 TRP G 173    -126.492 -91.822 651.032  1.00  8.49           H
ATOM   2811  CD1 TRP G 173    -127.250 -91.726 650.255  1.00  8.49           C
ATOM   2812  CD2 TRP G 173    -128.264 -91.513 648.297  1.00  8.49           C
ATOM   2813  NE1 TRP G 173    -128.609 -91.705 650.494  1.00  8.49           N
ATOM   2814  HE1 TRP G 173    -129.054 -91.773 651.387  1.00  8.49           H
ATOM   2815  CE2 TRP G 173    -129.245 -91.571 649.265  1.00  8.49           C
ATOM   2816  HE3 TRP G 173    -127.830 -91.328 646.151  1.00  8.49           H
ATOM   2817  CE3 TRP G 173    -128.586 -91.376 646.935  1.00  8.49           C
ATOM   2818  CZ2 TRP G 173    -130.613 -91.501 648.976  1.00  8.49           C
ATOM   2819  HZ2 TRP G 173    -131.369 -91.549 649.759  1.00  8.49           H
ATOM   2820  CZ3 TRP G 173    -129.957 -91.308 646.662  1.00  8.49           C
ATOM   2821  HZ3 TRP G 173    -130.262 -91.202 645.621  1.00  8.49           H
ATOM   2822  CH2 TRP G 173    -130.958 -91.365 647.626  1.00  8.49           C
ATOM   2823  HH2 TRP G 173    -132.005 -91.305 647.331  1.00  8.49           H
ATOM   2824  HN  TRP G 173    -124.689 -93.691 649.225  1.00  8.49           H
ATOM   2825  N   VAL G 174    -123.011 -92.541 646.777  1.00  8.49           N
ATOM   2826  CA  VAL G 174    -121.914 -92.275 645.863  1.00  8.49           C
ATOM   2827  C   VAL G 174    -121.861 -93.375 644.802  1.00  8.49           C
ATOM   2828  O   VAL G 174    -121.699 -93.092 643.616  1.00  8.49           O
ATOM   2829  HA  VAL G 174    -122.118 -91.324 645.372  1.00  8.49           H
ATOM   2830  HB  VAL G 174    -120.489 -93.021 647.266  1.00  8.49           H
ATOM   2831  CB  VAL G 174    -120.605 -92.134 646.644  1.00  8.49           C
ATOM   2832  CG1 VAL G 174    -119.406 -92.065 645.696  1.00  8.49           C
ATOM   2833 1HG1 VAL G 174    -119.361 -92.977 645.100  1.00  8.49           H
ATOM   2834 2HG1 VAL G 174    -119.514 -91.204 645.036  1.00  8.49           H
ATOM   2835 3HG1 VAL G 174    -118.489 -91.965 646.277  1.00  8.49           H
ATOM   2836  CG2 VAL G 174    -120.646 -90.915 647.567  1.00  8.49           C
ATOM   2837 1HG2 VAL G 174    -120.796 -90.014 646.972  1.00  8.49           H
ATOM   2838 2HG2 VAL G 174    -121.466 -91.023 648.276  1.00  8.49           H
ATOM   2839 3HG2 VAL G 174    -119.704 -90.838 648.109  1.00  8.49           H
ATOM   2840  HN  VAL G 174    -122.744 -92.676 647.731  1.00  8.49           H
ATOM   2841  N   LEU G 175    -122.001 -94.609 645.266  1.00  8.49           N
ATOM   2842  CA  LEU G 175    -121.895 -95.757 644.383  1.00  8.49           C
ATOM   2843  C   LEU G 175    -123.036 -95.720 643.364  1.00  8.49           C
ATOM   2844  O   LEU G 175    -122.811 -95.897 642.168  1.00  8.49           O
ATOM   2845  HA  LEU G 175    -120.950 -95.670 643.846  1.00  8.49           H
ATOM   2846  CB  LEU G 175    -121.837 -97.053 645.194  1.00  8.49           C
ATOM   2847 1HB  LEU G 175    -120.966 -97.010 645.848  1.00  8.49           H
ATOM   2848 2HB  LEU G 175    -122.717 -97.096 645.836  1.00  8.49           H
ATOM   2849  HG  LEU G 175    -122.646 -98.396 643.739  1.00  8.49           H
ATOM   2850  CG  LEU G 175    -121.768 -98.349 644.384  1.00  8.49           C
ATOM   2851  CD1 LEU G 175    -120.538 -98.362 643.474  1.00  8.49           C
ATOM   2852 1HD1 LEU G 175    -120.588 -97.520 642.783  1.00  8.49           H
ATOM   2853 2HD1 LEU G 175    -119.636 -98.281 644.081  1.00  8.49           H
ATOM   2854 3HD1 LEU G 175    -120.513 -99.294 642.909  1.00  8.49           H
ATOM   2855  CD2 LEU G 175    -121.815 -99.573 645.301  1.00  8.49           C
ATOM   2856 1HD2 LEU G 175    -120.969 -99.545 645.988  1.00  8.49           H
ATOM   2857 2HD2 LEU G 175    -122.745 -99.565 645.869  1.00  8.49           H
ATOM   2858 3HD2 LEU G 175    -121.764-100.480 644.699  1.00  8.49           H
ATOM   2859  HN  LEU G 175    -122.184 -94.828 646.224  1.00  8.49           H
ATOM   2860  N   ALA G 176    -124.236 -95.488 643.876  1.00  8.49           N
ATOM   2861  CA  ALA G 176    -125.424 -95.512 643.039  1.00  8.49           C
ATOM   2862  C   ALA G 176    -125.317 -94.414 641.979  1.00  8.49           C
ATOM   2863  O   ALA G 176    -125.719 -94.611 640.833  1.00  8.49           O
ATOM   2864  HA  ALA G 176    -125.461 -96.482 642.543  1.00  8.49           H
ATOM   2865  CB  ALA G 176    -126.669 -95.358 643.915  1.00  8.49           C
ATOM   2866 1HB  ALA G 176    -126.713 -96.178 644.631  1.00  8.49           H
ATOM   2867 2HB  ALA G 176    -126.621 -94.410 644.451  1.00  8.49           H
ATOM   2868 3HB  ALA G 176    -127.559 -95.375 643.287  1.00  8.49           H
ATOM   2869  HN  ALA G 176    -124.403 -95.288 644.841  1.00  8.49           H
ATOM   2870  N   ALA G 177    -124.774 -93.280 642.399  1.00  8.49           N
ATOM   2871  CA  ALA G 177    -124.625 -92.145 641.505  1.00  8.49           C
ATOM   2872  C   ALA G 177    -123.718 -92.538 640.336  1.00  8.49           C
ATOM   2873  O   ALA G 177    -124.043 -92.277 639.179  1.00  8.49           O
ATOM   2874  HA  ALA G 177    -125.613 -91.895 641.119  1.00  8.49           H
ATOM   2875  CB  ALA G 177    -124.082 -90.947 642.286  1.00  8.49           C
ATOM   2876 1HB  ALA G 177    -124.776 -90.690 643.086  1.00  8.49           H
ATOM   2877 2HB  ALA G 177    -123.113 -91.202 642.715  1.00  8.49           H
ATOM   2878 3HB  ALA G 177    -123.970 -90.096 641.615  1.00  8.49           H
ATOM   2879  HN  ALA G 177    -124.440 -93.132 643.330  1.00  8.49           H
ATOM   2880  N   ALA G 178    -122.600 -93.160 640.680  1.00  8.49           N
ATOM   2881  CA  ALA G 178    -121.618 -93.542 639.679  1.00  8.49           C
ATOM   2882  C   ALA G 178    -122.242 -94.558 638.721  1.00  8.49           C
ATOM   2883  O   ALA G 178    -121.986 -94.521 637.518  1.00  8.49           O
ATOM   2884  HA  ALA G 178    -121.348 -92.646 639.120  1.00  8.49           H
ATOM   2885  CB  ALA G 178    -120.367 -94.086 640.372  1.00  8.49           C
ATOM   2886 1HB  ALA G 178    -119.946 -93.316 641.018  1.00  8.49           H
ATOM   2887 2HB  ALA G 178    -120.633 -94.957 640.970  1.00  8.49           H
ATOM   2888 3HB  ALA G 178    -119.631 -94.372 639.620  1.00  8.49           H
ATOM   2889  HN  ALA G 178    -122.360 -93.401 641.620  1.00  8.49           H
ATOM   2890  N   LEU G 179    -123.050 -95.441 639.289  1.00  8.49           N
ATOM   2891  CA  LEU G 179    -123.646 -96.517 638.515  1.00  8.49           C
ATOM   2892  C   LEU G 179    -124.730 -95.942 637.601  1.00  8.49           C
ATOM   2893  O   LEU G 179    -125.251 -96.642 636.734  1.00  8.49           O
ATOM   2894  HA  LEU G 179    -122.861 -96.945 637.893  1.00  8.49           H
ATOM   2895  CB  LEU G 179    -124.147 -97.628 639.440  1.00  8.49           C
ATOM   2896 1HB  LEU G 179    -124.798 -97.182 640.192  1.00  8.49           H
ATOM   2897 2HB  LEU G 179    -124.759 -98.313 638.854  1.00  8.49           H
ATOM   2898  HG  LEU G 179    -122.412 -97.747 640.685  1.00  8.49           H
ATOM   2899  CG  LEU G 179    -123.067 -98.440 640.159  1.00  8.49           C
ATOM   2900  CD1 LEU G 179    -123.685 -99.365 641.209  1.00  8.49           C
ATOM   2901 1HD1 LEU G 179    -124.223 -98.769 641.947  1.00  8.49           H
ATOM   2902 2HD1 LEU G 179    -124.377-100.054 640.725  1.00  8.49           H
ATOM   2903 3HD1 LEU G 179    -122.896 -99.931 641.705  1.00  8.49           H
ATOM   2904  CD2 LEU G 179    -122.201 -99.208 639.157  1.00  8.49           C
ATOM   2905 1HD2 LEU G 179    -122.828 -99.890 638.583  1.00  8.49           H
ATOM   2906 2HD2 LEU G 179    -121.717 -98.504 638.481  1.00  8.49           H
ATOM   2907 3HD2 LEU G 179    -121.442 -99.777 639.695  1.00  8.49           H
ATOM   2908  HN  LEU G 179    -123.298 -95.429 640.258  1.00  8.49           H
ATOM   2909  N   CYS G 180    -125.038 -94.674 637.827  1.00  8.49           N
ATOM   2910  CA  CYS G 180    -126.081 -94.009 637.063  1.00  8.49           C
ATOM   2911  C   CYS G 180    -125.414 -93.116 636.016  1.00  8.49           C
ATOM   2912  O   CYS G 180    -126.091 -92.373 635.306  1.00  8.49           O
ATOM   2913  HA  CYS G 180    -126.667 -94.794 636.586  1.00  8.49           H
ATOM   2914  CB  CYS G 180    -127.028 -93.219 637.968  1.00  8.49           C
ATOM   2915 1HB  CYS G 180    -126.463 -92.497 638.558  1.00  8.49           H
ATOM   2916 2HB  CYS G 180    -127.735 -92.652 637.362  1.00  8.49           H
ATOM   2917  HG  CYS G 180    -126.867 -94.754 639.769  1.00  8.49           H
ATOM   2918  SG  CYS G 180    -127.932 -94.360 639.077  1.00  8.49           S
ATOM   2919  HN  CYS G 180    -124.590 -94.103 638.516  1.00  8.49           H
ATOM   2920  N   ILE G 181    -124.094 -93.217 635.952  1.00  8.49           N
ATOM   2921  CA  ILE G 181    -123.330 -92.440 634.991  1.00  8.49           C
ATOM   2922  C   ILE G 181    -123.840 -92.737 633.580  1.00  8.49           C
ATOM   2923  O   ILE G 181    -124.082 -91.819 632.797  1.00  8.49           O
ATOM   2924  HA  ILE G 181    -123.507 -91.387 635.208  1.00  8.49           H
ATOM   2925  HB  ILE G 181    -121.677 -93.765 635.287  1.00  8.49           H
ATOM   2926  CB  ILE G 181    -121.831 -92.693 635.169  1.00  8.49           C
ATOM   2927  CG1 ILE G 181    -121.308 -92.018 636.439  1.00  8.49           C
ATOM   2928 1HG1 ILE G 181    -121.381 -90.935 636.336  1.00  8.49           H
ATOM   2929 2HG1 ILE G 181    -121.931 -92.300 637.288  1.00  8.49           H
ATOM   2930  CG2 ILE G 181    -121.051 -92.259 633.927  1.00  8.49           C
ATOM   2931 1HG2 ILE G 181    -121.400 -92.823 633.062  1.00  8.49           H
ATOM   2932 2HG2 ILE G 181    -121.208 -91.194 633.753  1.00  8.49           H
ATOM   2933 3HG2 ILE G 181    -119.989 -92.449 634.080  1.00  8.49           H
ATOM   2934  CD1 ILE G 181    -119.856 -92.413 636.711  1.00  8.49           C
ATOM   2935 1HD1 ILE G 181    -119.791 -93.494 636.838  1.00  8.49           H
ATOM   2936 2HD1 ILE G 181    -119.232 -92.108 635.871  1.00  8.49           H
ATOM   2937 3HD1 ILE G 181    -119.509 -91.920 637.620  1.00  8.49           H
ATOM   2938  HN  ILE G 181    -123.550 -93.815 636.540  1.00  8.49           H
ATOM   2939  N   PRO G 182    -124.013 -94.019 633.230  1.00  8.49           N
ATOM   2940  CA  PRO G 182    -124.460 -94.380 631.883  1.00  8.49           C
ATOM   2941  C   PRO G 182    -125.733 -93.651 631.483  1.00  8.49           C
ATOM   2942  O   PRO G 182    -125.816 -93.093 630.390  1.00  8.49           O
ATOM   2943  HA  PRO G 182    -123.716 -94.076 631.147  1.00  8.49           H
ATOM   2944  CB  PRO G 182    -124.674 -95.893 631.965  1.00  8.49           C
ATOM   2945 1HB  PRO G 182    -125.702 -96.139 632.229  1.00  8.49           H
ATOM   2946 2HB  PRO G 182    -124.466 -96.379 631.012  1.00  8.49           H
ATOM   2947  CG  PRO G 182    -123.694 -96.330 633.047  1.00  8.49           C
ATOM   2948 1HG  PRO G 182    -123.962 -97.298 633.469  1.00  8.49           H
ATOM   2949 2HG  PRO G 182    -122.681 -96.435 632.657  1.00  8.49           H
ATOM   2950  CD  PRO G 182    -123.797 -95.211 634.070  1.00  8.49           C
ATOM   2951 1HD  PRO G 182    -124.626 -95.369 634.760  1.00  8.49           H
ATOM   2952 2HD  PRO G 182    -122.894 -95.130 634.675  1.00  8.49           H
ATOM   2953  N   GLU G 183    -126.701 -93.677 632.388  1.00  8.49           N
ATOM   2954  CA  GLU G 183    -128.002 -93.095 632.109  1.00  8.49           C
ATOM   2955  C   GLU G 183    -127.863 -91.601 631.812  1.00  8.49           C
ATOM   2956  O   GLU G 183    -128.558 -91.068 630.949  1.00  8.49           O
ATOM   2957  HA  GLU G 183    -128.368 -93.615 631.223  1.00  8.49           H
ATOM   2958  CB  GLU G 183    -128.971 -93.336 633.268  1.00  8.49           C
ATOM   2959 1HB  GLU G 183    -128.444 -93.228 634.216  1.00  8.49           H
ATOM   2960 2HB  GLU G 183    -129.829 -92.671 633.174  1.00  8.49           H
ATOM   2961  CG  GLU G 183    -129.525 -94.762 633.232  1.00  8.49           C
ATOM   2962 1HG  GLU G 183    -130.284 -94.881 634.006  1.00  8.49           H
ATOM   2963 2HG  GLU G 183    -130.015 -94.941 632.275  1.00  8.49           H
ATOM   2964  CD  GLU G 183    -128.410 -95.789 633.441  1.00  8.49           C
ATOM   2965  OE1 GLU G 183    -128.596 -96.932 632.971  1.00  8.49           O
ATOM   2966  OE2 GLU G 183    -127.397 -95.407 634.066  1.00  8.49           O
ATOM   2967  HN  GLU G 183    -126.606 -94.085 633.296  1.00  8.49           H
ATOM   2968  N   ILE G 184    -126.960 -90.966 632.546  1.00  8.49           N
ATOM   2969  CA  ILE G 184    -126.776 -89.530 632.429  1.00  8.49           C
ATOM   2970  C   ILE G 184    -126.251 -89.199 631.030  1.00  8.49           C
ATOM   2971  O   ILE G 184    -126.635 -88.189 630.442  1.00  8.49           O
ATOM   2972  HA  ILE G 184    -127.754 -89.064 632.549  1.00  8.49           H
ATOM   2973  HB  ILE G 184    -125.007 -89.652 633.625  1.00  8.49           H
ATOM   2974  CB  ILE G 184    -125.885 -89.010 633.559  1.00  8.49           C
ATOM   2975  CG1 ILE G 184    -126.606 -89.090 634.906  1.00  8.49           C
ATOM   2976 1HG1 ILE G 184    -127.375 -88.319 634.958  1.00  8.49           H
ATOM   2977 2HG1 ILE G 184    -127.112 -90.051 634.995  1.00  8.49           H
ATOM   2978  CG2 ILE G 184    -125.388 -87.594 633.258  1.00  8.49           C
ATOM   2979 1HG2 ILE G 184    -124.772 -87.609 632.359  1.00  8.49           H
ATOM   2980 2HG2 ILE G 184    -126.241 -86.935 633.103  1.00  8.49           H
ATOM   2981 3HG2 ILE G 184    -124.796 -87.231 634.098  1.00  8.49           H
ATOM   2982  CD1 ILE G 184    -125.622 -88.915 636.065  1.00  8.49           C
ATOM   2983 1HD1 ILE G 184    -124.750 -89.548 635.900  1.00  8.49           H
ATOM   2984 2HD1 ILE G 184    -125.310 -87.873 636.122  1.00  8.49           H
ATOM   2985 3HD1 ILE G 184    -126.107 -89.201 636.999  1.00  8.49           H
ATOM   2986  HN  ILE G 184    -126.362 -91.416 633.209  1.00  8.49           H
ATOM   2987  N   LEU G 185    -125.382 -90.069 630.538  1.00  8.49           N
ATOM   2988  CA  LEU G 185    -124.667 -89.797 629.303  1.00  8.49           C
ATOM   2989  C   LEU G 185    -125.605 -90.023 628.115  1.00  8.49           C
ATOM   2990  O   LEU G 185    -125.824 -89.119 627.311  1.00  8.49           O
ATOM   2991  HA  LEU G 185    -124.378 -88.746 629.318  1.00  8.49           H
ATOM   2992  CB  LEU G 185    -123.380 -90.620 629.235  1.00  8.49           C
ATOM   2993 1HB  LEU G 185    -123.634 -91.668 629.393  1.00  8.49           H
ATOM   2994 2HB  LEU G 185    -122.972 -90.539 628.228  1.00  8.49           H
ATOM   2995  HG  LEU G 185    -122.677 -90.366 631.239  1.00  8.49           H
ATOM   2996  CG  LEU G 185    -122.284 -90.235 630.231  1.00  8.49           C
ATOM   2997  CD1 LEU G 185    -121.070 -91.156 630.095  1.00  8.49           C
ATOM   2998 1HD1 LEU G 185    -121.372 -92.186 630.289  1.00  8.49           H
ATOM   2999 2HD1 LEU G 185    -120.667 -91.080 629.085  1.00  8.49           H
ATOM   3000 3HD1 LEU G 185    -120.307 -90.860 630.814  1.00  8.49           H
ATOM   3001  CD2 LEU G 185    -121.903 -88.760 630.084  1.00  8.49           C
ATOM   3002 1HD2 LEU G 185    -121.537 -88.579 629.073  1.00  8.49           H
ATOM   3003 2HD2 LEU G 185    -122.779 -88.138 630.270  1.00  8.49           H
ATOM   3004 3HD2 LEU G 185    -121.123 -88.513 630.803  1.00  8.49           H
ATOM   3005  HN  LEU G 185    -125.164 -90.946 630.968  1.00  8.49           H
ATOM   3006  N   TYR G 186    -126.134 -91.236 628.043  1.00  8.49           N
ATOM   3007  CA  TYR G 186    -126.624 -91.765 626.782  1.00  8.49           C
ATOM   3008  C   TYR G 186    -128.139 -91.588 626.665  1.00  8.49           C
ATOM   3009  O   TYR G 186    -128.731 -91.931 625.642  1.00  8.49           O
ATOM   3010  HA  TYR G 186    -126.138 -91.216 625.976  1.00  8.49           H
ATOM   3011  CB  TYR G 186    -126.297 -93.260 626.796  1.00  8.49           C
ATOM   3012 1HB  TYR G 186    -126.837 -93.732 627.616  1.00  8.49           H
ATOM   3013 2HB  TYR G 186    -126.662 -93.710 625.873  1.00  8.49           H
ATOM   3014  CG  TYR G 186    -124.805 -93.568 626.942  1.00  8.49           C
ATOM   3015  HD1 TYR G 186    -124.223 -92.211 625.388  1.00  8.49           H
ATOM   3016  CD1 TYR G 186    -123.886 -92.933 626.132  1.00  8.49           C
ATOM   3017  HD2 TYR G 186    -125.104 -94.985 628.523  1.00  8.49           H
ATOM   3018  CD2 TYR G 186    -124.379 -94.483 627.884  1.00  8.49           C
ATOM   3019  CE1 TYR G 186    -122.483 -93.223 626.269  1.00  8.49           C
ATOM   3020  HE1 TYR G 186    -121.747 -92.728 625.635  1.00  8.49           H
ATOM   3021  HE2 TYR G 186    -122.625 -95.493 628.760  1.00  8.49           H
ATOM   3022  CE2 TYR G 186    -122.975 -94.773 628.021  1.00  8.49           C
ATOM   3023  CZ  TYR G 186    -122.096 -94.129 627.207  1.00  8.49           C
ATOM   3024  OH  TYR G 186    -120.771 -94.403 627.336  1.00  8.49           O
ATOM   3025  HH  TYR G 186    -120.249 -93.908 626.641  1.00  8.49           H
ATOM   3026  HN  TYR G 186    -126.231 -91.851 628.826  1.00  8.49           H
ATOM   3027  N   SER G 187    -128.725 -91.053 627.726  1.00  8.49           N
ATOM   3028  CA  SER G 187    -130.128 -90.678 627.697  1.00  8.49           C
ATOM   3029  C   SER G 187    -130.330 -89.481 626.766  1.00  8.49           C
ATOM   3030  O   SER G 187    -129.784 -88.405 627.004  1.00  8.49           O
ATOM   3031  HA  SER G 187    -130.653 -91.553 627.316  1.00  8.49           H
ATOM   3032  CB  SER G 187    -130.639 -90.350 629.102  1.00  8.49           C
ATOM   3033 1HB  SER G 187    -130.027 -89.559 629.535  1.00  8.49           H
ATOM   3034 2HB  SER G 187    -131.657 -89.965 629.036  1.00  8.49           H
ATOM   3035  HG  SER G 187    -130.034 -91.310 630.750  1.00  8.49           H
ATOM   3036  OG  SER G 187    -130.617 -91.489 629.958  1.00  8.49           O
ATOM   3037  HN  SER G 187    -128.257 -90.877 628.593  1.00  8.49           H
ATOM   3038  N   GLN G 188    -131.117 -89.709 625.725  1.00  8.49           N
ATOM   3039  CA  GLN G 188    -131.508 -88.631 624.832  1.00  8.49           C
ATOM   3040  C   GLN G 188    -132.912 -88.884 624.277  1.00  8.49           C
ATOM   3041  O   GLN G 188    -133.479 -89.956 624.480  1.00  8.49           O
ATOM   3042  HA  GLN G 188    -131.511 -87.732 625.447  1.00  8.49           H
ATOM   3043  CB  GLN G 188    -130.493 -88.462 623.700  1.00  8.49           C
ATOM   3044 1HB  GLN G 188    -130.739 -87.575 623.116  1.00  8.49           H
ATOM   3045 2HB  GLN G 188    -129.500 -88.302 624.118  1.00  8.49           H
ATOM   3046  CG  GLN G 188    -130.478 -89.691 622.789  1.00  8.49           C
ATOM   3047 1HG  GLN G 188    -130.338 -90.590 623.388  1.00  8.49           H
ATOM   3048 2HG  GLN G 188    -131.440 -89.788 622.287  1.00  8.49           H
ATOM   3049  CD  GLN G 188    -129.361 -89.587 621.747  1.00  8.49           C
ATOM   3050  OE1 GLN G 188    -128.339 -88.956 621.957  1.00  8.49           O
ATOM   3051  NE2 GLN G 188    -129.614 -90.241 620.617  1.00  8.49           N
ATOM   3052 1HE2 GLN G 188    -130.473 -90.740 620.509  1.00  8.49           H
ATOM   3053 2HE2 GLN G 188    -128.944 -90.232 619.875  1.00  8.49           H
ATOM   3054  HN  GLN G 188    -131.485 -90.608 625.488  1.00  8.49           H
ATOM   3055  N   ILE G 189    -133.430 -87.879 623.587  1.00  8.49           N
ATOM   3056  CA  ILE G 189    -134.703 -88.021 622.900  1.00  8.49           C
ATOM   3057  C   ILE G 189    -134.462 -88.591 621.501  1.00  8.49           C
ATOM   3058  O   ILE G 189    -133.651 -88.062 620.743  1.00  8.49           O
ATOM   3059  HA  ILE G 189    -135.301 -88.736 623.465  1.00  8.49           H
ATOM   3060  HB  ILE G 189    -134.854 -85.951 622.387  1.00  8.49           H
ATOM   3061  CB  ILE G 189    -135.463 -86.694 622.901  1.00  8.49           C
ATOM   3062  CG1 ILE G 189    -135.683 -86.188 624.328  1.00  8.49           C
ATOM   3063 1HG1 ILE G 189    -136.340 -86.874 624.863  1.00  8.49           H
ATOM   3064 2HG1 ILE G 189    -134.733 -86.175 624.863  1.00  8.49           H
ATOM   3065  CG2 ILE G 189    -136.778 -86.814 622.127  1.00  8.49           C
ATOM   3066 1HG2 ILE G 189    -136.567 -87.095 621.095  1.00  8.49           H
ATOM   3067 2HG2 ILE G 189    -137.404 -87.576 622.591  1.00  8.49           H
ATOM   3068 3HG2 ILE G 189    -137.298 -85.856 622.143  1.00  8.49           H
ATOM   3069  CD1 ILE G 189    -136.293 -84.785 624.326  1.00  8.49           C
ATOM   3070 1HD1 ILE G 189    -135.622 -84.098 623.811  1.00  8.49           H
ATOM   3071 2HD1 ILE G 189    -137.254 -84.808 623.811  1.00  8.49           H
ATOM   3072 3HD1 ILE G 189    -136.439 -84.450 625.353  1.00  8.49           H
ATOM   3073  HN  ILE G 189    -132.997 -86.983 623.493  1.00  8.49           H
ATOM   3074  N   LYS G 190    -135.182 -89.662 621.201  1.00  8.49           N
ATOM   3075  CA  LYS G 190    -135.201 -90.197 619.850  1.00  8.49           C
ATOM   3076  C   LYS G 190    -136.581 -89.961 619.232  1.00  8.49           C
ATOM   3077  O   LYS G 190    -137.601 -90.231 619.864  1.00  8.49           O
ATOM   3078  HA  LYS G 190    -134.464 -89.642 619.269  1.00  8.49           H
ATOM   3079  CB  LYS G 190    -134.769 -91.664 619.847  1.00  8.49           C
ATOM   3080 1HB  LYS G 190    -133.859 -91.780 620.437  1.00  8.49           H
ATOM   3081 2HB  LYS G 190    -135.536 -92.274 620.324  1.00  8.49           H
ATOM   3082  CG  LYS G 190    -134.526 -92.162 618.421  1.00  8.49           C
ATOM   3083 1HG  LYS G 190    -135.347 -91.847 617.778  1.00  8.49           H
ATOM   3084 2HG  LYS G 190    -133.618 -91.710 618.024  1.00  8.49           H
ATOM   3085  CD  LYS G 190    -134.401 -93.687 618.387  1.00  8.49           C
ATOM   3086 1HD  LYS G 190    -133.642 -94.009 619.100  1.00  8.49           H
ATOM   3087 2HD  LYS G 190    -135.343 -94.140 618.697  1.00  8.49           H
ATOM   3088  CE  LYS G 190    -134.032 -94.175 616.985  1.00  8.49           C
ATOM   3089 1HE  LYS G 190    -134.486 -93.526 616.236  1.00  8.49           H
ATOM   3090 2HE  LYS G 190    -132.952 -94.116 616.845  1.00  8.49           H
ATOM   3091  NZ  LYS G 190    -134.487 -95.569 616.784  1.00  8.49           N
ATOM   3092 1HZ  LYS G 190    -134.030 -95.960 615.968  1.00  8.49           H
ATOM   3093 2HZ  LYS G 190    -134.253 -96.122 617.601  1.00  8.49           H
ATOM   3094 3HZ  LYS G 190    -135.492 -95.579 616.646  1.00  8.49           H
ATOM   3095  HN  LYS G 190    -135.743 -90.162 621.861  1.00  8.49           H
ATOM   3096  N   GLU G 191    -136.568 -89.461 618.006  1.00  8.49           N
ATOM   3097  CA  GLU G 191    -137.800 -89.278 617.258  1.00  8.49           C
ATOM   3098  C   GLU G 191    -138.028 -90.460 616.314  1.00  8.49           C
ATOM   3099  O   GLU G 191    -137.133 -90.839 615.560  1.00  8.49           O
ATOM   3100  HA  GLU G 191    -138.591 -89.246 618.008  1.00  8.49           H
ATOM   3101  CB  GLU G 191    -137.784 -87.956 616.488  1.00  8.49           C
ATOM   3102 1HB  GLU G 191    -136.837 -87.851 615.960  1.00  8.49           H
ATOM   3103 2HB  GLU G 191    -138.653 -87.903 615.832  1.00  8.49           H
ATOM   3104  CG  GLU G 191    -137.892 -86.765 617.442  1.00  8.49           C
ATOM   3105 1HG  GLU G 191    -138.792 -86.861 618.049  1.00  8.49           H
ATOM   3106 2HG  GLU G 191    -137.044 -86.765 618.127  1.00  8.49           H
ATOM   3107  CD  GLU G 191    -137.930 -85.445 616.669  1.00  8.49           C
ATOM   3108  OE1 GLU G 191    -137.965 -84.393 617.343  1.00  8.49           O
ATOM   3109  OE2 GLU G 191    -137.923 -85.518 615.421  1.00  8.49           O
ATOM   3110  HN  GLU G 191    -135.737 -89.182 617.524  1.00  8.49           H
ATOM   3111  N   GLU G 192    -139.231 -91.011 616.386  1.00  8.49           N
ATOM   3112  CA  GLU G 192    -139.541 -92.230 615.659  1.00  8.49           C
ATOM   3113  C   GLU G 192    -140.959 -92.161 615.087  1.00  8.49           C
ATOM   3114  O   GLU G 192    -141.933 -92.125 615.837  1.00  8.49           O
ATOM   3115  HA  GLU G 192    -138.816 -92.275 614.846  1.00  8.49           H
ATOM   3116  CB  GLU G 192    -139.369 -93.460 616.553  1.00  8.49           C
ATOM   3117 1HB  GLU G 192    -138.344 -93.506 616.921  1.00  8.49           H
ATOM   3118 2HB  GLU G 192    -140.113 -93.442 617.349  1.00  8.49           H
ATOM   3119  CG  GLU G 192    -139.612 -94.749 615.764  1.00  8.49           C
ATOM   3120 1HG  GLU G 192    -140.152 -95.463 616.386  1.00  8.49           H
ATOM   3121 2HG  GLU G 192    -140.243 -94.537 614.901  1.00  8.49           H
ATOM   3122  CD  GLU G 192    -138.291 -95.364 615.299  1.00  8.49           C
ATOM   3123  OE1 GLU G 192    -138.274 -95.874 614.158  1.00  8.49           O
ATOM   3124  OE2 GLU G 192    -137.329 -95.310 616.095  1.00  8.49           O
ATOM   3125  HN  GLU G 192    -139.985 -90.638 616.927  1.00  8.49           H
ATOM   3126  N   SER G 193    -141.029 -92.145 613.764  1.00  8.49           N
ATOM   3127  CA  SER G 193    -142.311 -92.186 613.082  1.00  8.49           C
ATOM   3128  C   SER G 193    -143.205 -91.048 613.579  1.00  8.49           C
ATOM   3129  O   SER G 193    -144.425 -91.193 613.639  1.00  8.49           O
ATOM   3130  HA  SER G 193    -142.080 -92.058 612.025  1.00  8.49           H
ATOM   3131  CB  SER G 193    -143.003 -93.535 613.291  1.00  8.49           C
ATOM   3132 1HB  SER G 193    -143.234 -93.663 614.349  1.00  8.49           H
ATOM   3133 2HB  SER G 193    -143.952 -93.542 612.755  1.00  8.49           H
ATOM   3134  HG  SER G 193    -142.625 -95.491 613.101  1.00  8.49           H
ATOM   3135  OG  SER G 193    -142.198 -94.623 612.846  1.00  8.49           O
ATOM   3136  HN  SER G 193    -140.231 -92.105 613.162  1.00  8.49           H
ATOM   3137  N   GLY G 194    -142.563 -89.941 613.922  1.00  8.49           N
ATOM   3138  CA  GLY G 194    -143.288 -88.759 614.355  1.00  8.49           C
ATOM   3139  C   GLY G 194    -143.592 -88.821 615.854  1.00  8.49           C
ATOM   3140  O   GLY G 194    -144.317 -87.977 616.379  1.00  8.49           O
ATOM   3141 1HA  GLY G 194    -142.701 -87.867 614.136  1.00  8.49           H
ATOM   3142 2HA  GLY G 194    -144.219 -88.674 613.795  1.00  8.49           H
ATOM   3143  HN  GLY G 194    -141.567 -89.845 613.908  1.00  8.49           H
ATOM   3144  N   ILE G 195    -143.022 -89.828 616.500  1.00  8.49           N
ATOM   3145  CA  ILE G 195    -143.192 -89.988 617.934  1.00  8.49           C
ATOM   3146  C   ILE G 195    -141.858 -89.721 618.634  1.00  8.49           C
ATOM   3147  O   ILE G 195    -140.836 -90.301 618.272  1.00  8.49           O
ATOM   3148  HA  ILE G 195    -143.911 -89.239 618.264  1.00  8.49           H
ATOM   3149  HB  ILE G 195    -143.192 -92.119 617.746  1.00  8.49           H
ATOM   3150  CB  ILE G 195    -143.789 -91.360 618.252  1.00  8.49           C
ATOM   3151  CG1 ILE G 195    -145.216 -91.476 617.712  1.00  8.49           C
ATOM   3152 1HG1 ILE G 195    -145.882 -90.838 618.295  1.00  8.49           H
ATOM   3153 2HG1 ILE G 195    -145.250 -91.116 616.684  1.00  8.49           H
ATOM   3154  CG2 ILE G 195    -143.718 -91.655 619.751  1.00  8.49           C
ATOM   3155 1HG2 ILE G 195    -142.677 -91.644 620.075  1.00  8.49           H
ATOM   3156 2HG2 ILE G 195    -144.277 -90.895 620.298  1.00  8.49           H
ATOM   3157 3HG2 ILE G 195    -144.149 -92.636 619.950  1.00  8.49           H
ATOM   3158  CD1 ILE G 195    -145.709 -92.923 617.768  1.00  8.49           C
ATOM   3159 1HD1 ILE G 195    -145.055 -93.553 617.165  1.00  8.49           H
ATOM   3160 2HD1 ILE G 195    -145.696 -93.271 618.801  1.00  8.49           H
ATOM   3161 3HD1 ILE G 195    -146.725 -92.976 617.379  1.00  8.49           H
ATOM   3162  HN  ILE G 195    -142.454 -90.524 616.061  1.00  8.49           H
ATOM   3163  N   ALA G 196    -141.912 -88.843 619.624  1.00  8.49           N
ATOM   3164  CA  ALA G 196    -140.737 -88.546 620.426  1.00  8.49           C
ATOM   3165  C   ALA G 196    -140.605 -89.590 621.537  1.00  8.49           C
ATOM   3166  O   ALA G 196    -141.538 -89.799 622.310  1.00  8.49           O
ATOM   3167  HA  ALA G 196    -139.866 -88.609 619.774  1.00  8.49           H
ATOM   3168  CB  ALA G 196    -140.840 -87.121 620.974  1.00  8.49           C
ATOM   3169 1HB  ALA G 196    -140.901 -86.416 620.145  1.00  8.49           H
ATOM   3170 2HB  ALA G 196    -141.733 -87.033 621.593  1.00  8.49           H
ATOM   3171 3HB  ALA G 196    -139.958 -86.899 621.576  1.00  8.49           H
ATOM   3172  HN  ALA G 196    -142.737 -88.339 619.881  1.00  8.49           H
ATOM   3173  N   ILE G 197    -139.439 -90.217 621.580  1.00  8.49           N
ATOM   3174  CA  ILE G 197    -139.173 -91.234 622.583  1.00  8.49           C
ATOM   3175  C   ILE G 197    -137.920 -90.851 623.372  1.00  8.49           C
ATOM   3176  O   ILE G 197    -136.846 -90.683 622.797  1.00  8.49           O
ATOM   3177  HA  ILE G 197    -140.022 -91.248 623.267  1.00  8.49           H
ATOM   3178  HB  ILE G 197    -138.269 -92.612 621.220  1.00  8.49           H
ATOM   3179  CB  ILE G 197    -139.092 -92.618 621.934  1.00  8.49           C
ATOM   3180  CG1 ILE G 197    -140.368 -92.932 621.151  1.00  8.49           C
ATOM   3181 1HG1 ILE G 197    -141.227 -92.902 621.822  1.00  8.49           H
ATOM   3182 2HG1 ILE G 197    -140.530 -92.168 620.391  1.00  8.49           H
ATOM   3183  CG2 ILE G 197    -138.779 -93.694 622.976  1.00  8.49           C
ATOM   3184 1HG2 ILE G 197    -137.823 -93.473 623.450  1.00  8.49           H
ATOM   3185 2HG2 ILE G 197    -139.564 -93.708 623.732  1.00  8.49           H
ATOM   3186 3HG2 ILE G 197    -138.727 -94.667 622.488  1.00  8.49           H
ATOM   3187  CD1 ILE G 197    -140.279 -94.308 620.488  1.00  8.49           C
ATOM   3188 1HD1 ILE G 197    -139.434 -94.326 619.800  1.00  8.49           H
ATOM   3189 2HD1 ILE G 197    -140.142 -95.072 621.253  1.00  8.49           H
ATOM   3190 3HD1 ILE G 197    -141.199 -94.506 619.938  1.00  8.49           H
ATOM   3191  HN  ILE G 197    -138.685 -90.041 620.947  1.00  8.49           H
ATOM   3192  N   CYS G 198    -138.099 -90.722 624.679  1.00  8.49           N
ATOM   3193  CA  CYS G 198    -136.966 -90.667 625.587  1.00  8.49           C
ATOM   3194  C   CYS G 198    -136.420 -92.086 625.762  1.00  8.49           C
ATOM   3195  O   CYS G 198    -137.102 -92.955 626.302  1.00  8.49           O
ATOM   3196  HA  CYS G 198    -136.223 -90.021 625.121  1.00  8.49           H
ATOM   3197  CB  CYS G 198    -137.346 -90.033 626.927  1.00  8.49           C
ATOM   3198 1HB  CYS G 198    -137.571 -88.976 626.788  1.00  8.49           H
ATOM   3199 2HB  CYS G 198    -138.249 -90.502 627.318  1.00  8.49           H
ATOM   3200  SG  CYS G 198    -135.975 -90.227 628.123  1.00  8.49           S
ATOM   3201  HN  CYS G 198    -138.996 -90.657 625.117  1.00  8.49           H
ATOM   3202  N   THR G 199    -135.195 -92.276 625.294  1.00  8.49           N
ATOM   3203  CA  THR G 199    -134.542 -93.568 625.410  1.00  8.49           C
ATOM   3204  C   THR G 199    -133.038 -93.388 625.628  1.00  8.49           C
ATOM   3205  O   THR G 199    -132.519 -92.279 625.512  1.00  8.49           O
ATOM   3206  HA  THR G 199    -134.935 -94.074 626.292  1.00  8.49           H
ATOM   3207  HB  THR G 199    -135.950 -94.344 623.949  1.00  8.49           H
ATOM   3208  CB  THR G 199    -134.882 -94.383 624.160  1.00  8.49           C
ATOM   3209  OG1 THR G 199    -134.357 -95.679 624.438  1.00  8.49           O
ATOM   3210  HG1 THR G 199    -134.590 -96.308 623.697  1.00  8.49           H
ATOM   3211  CG2 THR G 199    -134.100 -93.921 622.929  1.00  8.49           C
ATOM   3212 1HG2 THR G 199    -133.032 -94.024 623.117  1.00  8.49           H
ATOM   3213 2HG2 THR G 199    -134.334 -92.876 622.722  1.00  8.49           H
ATOM   3214 3HG2 THR G 199    -134.379 -94.532 622.071  1.00  8.49           H
ATOM   3215  HN  THR G 199    -134.653 -91.567 624.843  1.00  8.49           H
ATOM   3216  N   MET G 200    -132.381 -94.495 625.940  1.00  8.49           N
ATOM   3217  CA  MET G 200    -130.933 -94.560 625.840  1.00  8.49           C
ATOM   3218  C   MET G 200    -130.491 -94.749 624.388  1.00  8.49           C
ATOM   3219  O   MET G 200    -131.111 -95.504 623.640  1.00  8.49           O
ATOM   3220  HA  MET G 200    -130.571 -93.602 626.215  1.00  8.49           H
ATOM   3221  CB  MET G 200    -130.414 -95.722 626.688  1.00  8.49           C
ATOM   3222 1HB  MET G 200    -130.926 -96.642 626.403  1.00  8.49           H
ATOM   3223 2HB  MET G 200    -129.352 -95.874 626.492  1.00  8.49           H
ATOM   3224  CG  MET G 200    -130.630 -95.453 628.179  1.00  8.49           C
ATOM   3225 1HG  MET G 200    -131.597 -94.975 628.334  1.00  8.49           H
ATOM   3226 2HG  MET G 200    -130.648 -96.394 628.728  1.00  8.49           H
ATOM   3227  SD  MET G 200    -129.326 -94.408 628.805  1.00  8.49           S
ATOM   3228  CE  MET G 200    -128.046 -95.626 629.057  1.00  8.49           C
ATOM   3229 1HE  MET G 200    -128.392 -96.376 629.769  1.00  8.49           H
ATOM   3230 2HE  MET G 200    -127.810 -96.107 628.108  1.00  8.49           H
ATOM   3231 3HE  MET G 200    -127.153 -95.139 629.449  1.00  8.49           H
ATOM   3232  HN  MET G 200    -132.821 -95.336 626.255  1.00  8.49           H
ATOM   3233  N   VAL G 201    -129.423 -94.051 624.032  1.00  8.49           N
ATOM   3234  CA  VAL G 201    -128.776 -94.275 622.750  1.00  8.49           C
ATOM   3235  C   VAL G 201    -127.276 -94.486 622.971  1.00  8.49           C
ATOM   3236  O   VAL G 201    -126.595 -93.611 623.503  1.00  8.49           O
ATOM   3237  HA  VAL G 201    -129.198 -95.184 622.323  1.00  8.49           H
ATOM   3238  HB  VAL G 201    -128.665 -92.208 622.232  1.00  8.49           H
ATOM   3239  CB  VAL G 201    -129.083 -93.117 621.799  1.00  8.49           C
ATOM   3240  CG1 VAL G 201    -128.422 -93.335 620.437  1.00  8.49           C
ATOM   3241 1HG1 VAL G 201    -127.342 -93.406 620.564  1.00  8.49           H
ATOM   3242 2HG1 VAL G 201    -128.797 -94.259 619.995  1.00  8.49           H
ATOM   3243 3HG1 VAL G 201    -128.657 -92.497 619.781  1.00  8.49           H
ATOM   3244  CG2 VAL G 201    -130.593 -92.915 621.651  1.00  8.49           C
ATOM   3245 1HG2 VAL G 201    -131.043 -93.824 621.251  1.00  8.49           H
ATOM   3246 2HG2 VAL G 201    -131.027 -92.692 622.625  1.00  8.49           H
ATOM   3247 3HG2 VAL G 201    -130.783 -92.086 620.969  1.00  8.49           H
ATOM   3248  HN  VAL G 201    -129.001 -93.345 624.601  1.00  8.49           H
ATOM   3249  N   TYR G 202    -126.807 -95.651 622.550  1.00  8.49           N
ATOM   3250  CA  TYR G 202    -125.406 -95.999 622.719  1.00  8.49           C
ATOM   3251  C   TYR G 202    -124.585 -95.572 621.501  1.00  8.49           C
ATOM   3252  O   TYR G 202    -125.044 -95.689 620.366  1.00  8.49           O
ATOM   3253  HA  TYR G 202    -125.034 -95.476 623.600  1.00  8.49           H
ATOM   3254  CB  TYR G 202    -125.362 -97.523 622.842  1.00  8.49           C
ATOM   3255 1HB  TYR G 202    -125.875 -97.961 621.986  1.00  8.49           H
ATOM   3256 2HB  TYR G 202    -124.323 -97.851 622.793  1.00  8.49           H
ATOM   3257  CG  TYR G 202    -125.992 -98.063 624.127  1.00  8.49           C
ATOM   3258  HD1 TYR G 202    -124.199 -97.826 625.278  1.00  8.49           H
ATOM   3259  CD1 TYR G 202    -125.241 -98.146 625.282  1.00  8.49           C
ATOM   3260  HD2 TYR G 202    -127.905 -98.402 623.219  1.00  8.49           H
ATOM   3261  CD2 TYR G 202    -127.312 -98.467 624.131  1.00  8.49           C
ATOM   3262  CE1 TYR G 202    -125.835 -98.654 626.492  1.00  8.49           C
ATOM   3263  HE1 TYR G 202    -125.253 -98.724 627.411  1.00  8.49           H
ATOM   3264  HE2 TYR G 202    -128.946 -99.298 625.358  1.00  8.49           H
ATOM   3265  CE2 TYR G 202    -127.905 -98.975 625.341  1.00  8.49           C
ATOM   3266  CZ  TYR G 202    -127.137 -99.043 626.461  1.00  8.49           C
ATOM   3267  OH  TYR G 202    -127.698 -99.523 627.604  1.00  8.49           O
ATOM   3268  HH  TYR G 202    -128.665 -99.725 627.452  1.00  8.49           H
ATOM   3269  HN  TYR G 202    -127.364 -96.350 622.102  1.00  8.49           H
ATOM   3270  N   PRO G 203    -123.359 -95.073 621.712  1.00  8.49           N
ATOM   3271  CA  PRO G 203    -122.559 -94.544 620.605  1.00  8.49           C
ATOM   3272  C   PRO G 203    -122.101 -95.636 619.651  1.00  8.49           C
ATOM   3273  O   PRO G 203    -121.855 -96.767 620.069  1.00  8.49           O
ATOM   3274  HA  PRO G 203    -123.159 -93.868 619.996  1.00  8.49           H
ATOM   3275  CB  PRO G 203    -121.377 -93.868 621.302  1.00  8.49           C
ATOM   3276 1HB  PRO G 203    -120.468 -93.931 620.704  1.00  8.49           H
ATOM   3277 2HB  PRO G 203    -121.568 -92.810 621.480  1.00  8.49           H
ATOM   3278  CG  PRO G 203    -121.242 -94.628 622.591  1.00  8.49           C
ATOM   3279 1HG  PRO G 203    -120.642 -95.528 622.457  1.00  8.49           H
ATOM   3280 2HG  PRO G 203    -120.747 -94.027 623.354  1.00  8.49           H
ATOM   3281  CD  PRO G 203    -122.646 -94.970 622.998  1.00  8.49           C
ATOM   3282 1HD  PRO G 203    -122.685 -95.906 623.555  1.00  8.49           H
ATOM   3283 2HD  PRO G 203    -123.077 -94.199 623.636  1.00  8.49           H
ATOM   3284  N   SER G 204    -121.999 -95.265 618.383  1.00  8.49           N
ATOM   3285  CA  SER G 204    -121.937 -96.251 617.318  1.00  8.49           C
ATOM   3286  C   SER G 204    -120.831 -97.267 617.609  1.00  8.49           C
ATOM   3287  O   SER G 204    -120.966 -98.447 617.289  1.00  8.49           O
ATOM   3288  HA  SER G 204    -122.913 -96.738 617.318  1.00  8.49           H
ATOM   3289  CB  SER G 204    -121.701 -95.583 615.962  1.00  8.49           C
ATOM   3290 1HB  SER G 204    -121.472 -96.345 615.217  1.00  8.49           H
ATOM   3291 2HB  SER G 204    -122.616 -95.087 615.638  1.00  8.49           H
ATOM   3292  HG  SER G 204    -119.758 -95.107 616.001  1.00  8.49           H
ATOM   3293  OG  SER G 204    -120.639 -94.635 616.012  1.00  8.49           O
ATOM   3294  HN  SER G 204    -121.959 -94.313 618.081  1.00  8.49           H
ATOM   3295  N   ASP G 205    -119.760 -96.772 618.212  1.00  8.49           N
ATOM   3296  CA  ASP G 205    -118.568 -97.580 618.404  1.00  8.49           C
ATOM   3297  C   ASP G 205    -118.829 -98.616 619.499  1.00  8.49           C
ATOM   3298  O   ASP G 205    -119.005 -98.262 620.664  1.00  8.49           O
ATOM   3299  HA  ASP G 205    -118.374 -98.038 617.434  1.00  8.49           H
ATOM   3300  CB  ASP G 205    -117.383 -96.717 618.842  1.00  8.49           C
ATOM   3301 1HB  ASP G 205    -117.639 -96.176 619.753  1.00  8.49           H
ATOM   3302 2HB  ASP G 205    -116.532 -97.356 619.080  1.00  8.49           H
ATOM   3303  CG  ASP G 205    -116.992 -95.725 617.745  1.00  8.49           C
ATOM   3304  OD1 ASP G 205    -117.148 -96.096 616.562  1.00  8.49           O
ATOM   3305  OD2 ASP G 205    -116.546 -94.617 618.115  1.00  8.49           O
ATOM   3306  HN  ASP G 205    -119.700 -95.839 618.567  1.00  8.49           H
ATOM   3307  N   GLU G 206    -118.846 -99.875 619.087  1.00  8.49           N
ATOM   3308  CA  GLU G 206    -119.035-100.967 620.026  1.00  8.49           C
ATOM   3309  C   GLU G 206    -120.307-100.748 620.847  1.00  8.49           C
ATOM   3310  O   GLU G 206    -120.404-101.210 621.983  1.00  8.49           O
ATOM   3311  HA  GLU G 206    -119.140-101.862 619.412  1.00  8.49           H
ATOM   3312  CB  GLU G 206    -117.815-101.125 620.935  1.00  8.49           C
ATOM   3313 1HB  GLU G 206    -117.638-100.195 621.477  1.00  8.49           H
ATOM   3314 2HB  GLU G 206    -117.953-101.985 621.590  1.00  8.49           H
ATOM   3315  CG  GLU G 206    -116.553-101.404 620.117  1.00  8.49           C
ATOM   3316 1HG  GLU G 206    -116.440-100.644 619.344  1.00  8.49           H
ATOM   3317 2HG  GLU G 206    -115.675-101.337 620.760  1.00  8.49           H
ATOM   3318  CD  GLU G 206    -116.614-102.790 619.472  1.00  8.49           C
ATOM   3319  OE1 GLU G 206    -115.551-103.240 618.991  1.00  8.49           O
ATOM   3320  OE2 GLU G 206    -117.722-103.369 619.474  1.00  8.49           O
ATOM   3321  HN  GLU G 206    -118.735-100.152 618.132  1.00  8.49           H
ATOM   3322  N   SER G 207    -121.250-100.043 620.241  1.00  8.49           N
ATOM   3323  CA  SER G 207    -122.509 -99.750 620.905  1.00  8.49           C
ATOM   3324  C   SER G 207    -123.049-101.012 621.582  1.00  8.49           C
ATOM   3325  O   SER G 207    -123.518-100.959 622.718  1.00  8.49           O
ATOM   3326  HA  SER G 207    -122.274 -98.989 621.648  1.00  8.49           H
ATOM   3327  CB  SER G 207    -123.538 -99.197 619.916  1.00  8.49           C
ATOM   3328 1HB  SER G 207    -124.517 -99.162 620.394  1.00  8.49           H
ATOM   3329 2HB  SER G 207    -123.274 -98.172 619.654  1.00  8.49           H
ATOM   3330  HG  SER G 207    -124.188 -99.524 618.052  1.00  8.49           H
ATOM   3331  OG  SER G 207    -123.616 -99.984 618.731  1.00  8.49           O
ATOM   3332  HN  SER G 207    -121.165 -99.675 619.315  1.00  8.49           H
ATOM   3333  N   THR G 208    -122.965-102.117 620.856  1.00  8.49           N
ATOM   3334  CA  THR G 208    -123.558-103.361 621.315  1.00  8.49           C
ATOM   3335  C   THR G 208    -122.855-103.850 622.583  1.00  8.49           C
ATOM   3336  O   THR G 208    -123.510-104.224 623.555  1.00  8.49           O
ATOM   3337  HA  THR G 208    -124.598-103.170 621.579  1.00  8.49           H
ATOM   3338  HB  THR G 208    -123.874-105.341 620.477  1.00  8.49           H
ATOM   3339  CB  THR G 208    -123.500-104.366 620.163  1.00  8.49           C
ATOM   3340  OG1 THR G 208    -122.138-104.336 619.743  1.00  8.49           O
ATOM   3341  HG1 THR G 208    -121.934-105.141 619.187  1.00  8.49           H
ATOM   3342  CG2 THR G 208    -124.279-103.894 618.934  1.00  8.49           C
ATOM   3343 1HG2 THR G 208    -123.756-103.056 618.472  1.00  8.49           H
ATOM   3344 2HG2 THR G 208    -125.277-103.577 619.236  1.00  8.49           H
ATOM   3345 3HG2 THR G 208    -124.359-104.711 618.217  1.00  8.49           H
ATOM   3346  HN  THR G 208    -122.503-102.170 619.970  1.00  8.49           H
ATOM   3347  N   LYS G 209    -121.531-103.832 622.533  1.00  8.49           N
ATOM   3348  CA  LYS G 209    -120.733-104.270 623.665  1.00  8.49           C
ATOM   3349  C   LYS G 209    -121.065-103.404 624.883  1.00  8.49           C
ATOM   3350  O   LYS G 209    -121.141-103.905 626.003  1.00  8.49           O
ATOM   3351  HA  LYS G 209    -121.016-105.299 623.887  1.00  8.49           H
ATOM   3352  CB  LYS G 209    -119.247-104.277 623.303  1.00  8.49           C
ATOM   3353 1HB  LYS G 209    -118.943-103.282 622.977  1.00  8.49           H
ATOM   3354 2HB  LYS G 209    -118.654-104.516 624.186  1.00  8.49           H
ATOM   3355  CG  LYS G 209    -118.957-105.292 622.196  1.00  8.49           C
ATOM   3356 1HG  LYS G 209    -119.310-106.278 622.500  1.00  8.49           H
ATOM   3357 2HG  LYS G 209    -119.508-105.021 621.295  1.00  8.49           H
ATOM   3358  CD  LYS G 209    -117.460-105.354 621.886  1.00  8.49           C
ATOM   3359 1HD  LYS G 209    -117.083-104.350 621.693  1.00  8.49           H
ATOM   3360 2HD  LYS G 209    -116.921-105.735 622.754  1.00  8.49           H
ATOM   3361  CE  LYS G 209    -117.187-106.249 620.676  1.00  8.49           C
ATOM   3362 1HE  LYS G 209    -117.142-107.292 620.990  1.00  8.49           H
ATOM   3363 2HE  LYS G 209    -118.007-106.167 619.962  1.00  8.49           H
ATOM   3364  NZ  LYS G 209    -115.915-105.867 620.025  1.00  8.49           N
ATOM   3365 1HZ  LYS G 209    -115.477-106.690 619.627  1.00  8.49           H
ATOM   3366 2HZ  LYS G 209    -116.101-105.194 619.289  1.00  8.49           H
ATOM   3367 3HZ  LYS G 209    -115.294-105.452 620.712  1.00  8.49           H
ATOM   3368  HN  LYS G 209    -121.006-103.527 621.739  1.00  8.49           H
ATOM   3369  N   LEU G 210    -121.254-102.119 624.621  1.00  8.49           N
ATOM   3370  CA  LEU G 210    -121.502-101.166 625.689  1.00  8.49           C
ATOM   3371  C   LEU G 210    -122.837-101.493 626.360  1.00  8.49           C
ATOM   3372  O   LEU G 210    -122.924-101.543 627.586  1.00  8.49           O
ATOM   3373  HA  LEU G 210    -120.707-101.287 626.425  1.00  8.49           H
ATOM   3374  CB  LEU G 210    -121.414 -99.733 625.160  1.00  8.49           C
ATOM   3375 1HB  LEU G 210    -120.453 -99.609 624.661  1.00  8.49           H
ATOM   3376 2HB  LEU G 210    -122.187 -99.599 624.403  1.00  8.49           H
ATOM   3377  HG  LEU G 210    -122.529 -98.742 626.694  1.00  8.49           H
ATOM   3378  CG  LEU G 210    -121.563 -98.623 626.203  1.00  8.49           C
ATOM   3379  CD1 LEU G 210    -120.488 -98.740 627.285  1.00  8.49           C
ATOM   3380 1HD1 LEU G 210    -120.580 -99.704 627.786  1.00  8.49           H
ATOM   3381 2HD1 LEU G 210    -119.502 -98.660 626.828  1.00  8.49           H
ATOM   3382 3HD1 LEU G 210    -120.617 -97.939 628.013  1.00  8.49           H
ATOM   3383  CD2 LEU G 210    -121.561 -97.244 625.539  1.00  8.49           C
ATOM   3384 1HD2 LEU G 210    -120.621 -97.099 625.006  1.00  8.49           H
ATOM   3385 2HD2 LEU G 210    -122.392 -97.178 624.837  1.00  8.49           H
ATOM   3386 3HD2 LEU G 210    -121.668 -96.473 626.303  1.00  8.49           H
ATOM   3387  HN  LEU G 210    -121.241-101.728 623.700  1.00  8.49           H
ATOM   3388  N   LYS G 211    -123.845-101.708 625.527  1.00  8.49           N
ATOM   3389  CA  LYS G 211    -125.167-102.049 626.024  1.00  8.49           C
ATOM   3390  C   LYS G 211    -125.073-103.307 626.889  1.00  8.49           C
ATOM   3391  O   LYS G 211    -125.593-103.338 628.004  1.00  8.49           O
ATOM   3392  HA  LYS G 211    -125.504-101.223 626.650  1.00  8.49           H
ATOM   3393  CB  LYS G 211    -126.159-102.172 624.865  1.00  8.49           C
ATOM   3394 1HB  LYS G 211    -126.190-101.237 624.307  1.00  8.49           H
ATOM   3395 2HB  LYS G 211    -125.822-102.944 624.174  1.00  8.49           H
ATOM   3396  CG  LYS G 211    -127.560-102.514 625.377  1.00  8.49           C
ATOM   3397 1HG  LYS G 211    -127.553-103.505 625.831  1.00  8.49           H
ATOM   3398 2HG  LYS G 211    -127.848-101.809 626.156  1.00  8.49           H
ATOM   3399  CD  LYS G 211    -128.583-102.474 624.241  1.00  8.49           C
ATOM   3400 1HD  LYS G 211    -128.546-101.503 623.747  1.00  8.49           H
ATOM   3401 2HD  LYS G 211    -128.329-103.223 623.491  1.00  8.49           H
ATOM   3402  CE  LYS G 211    -129.997-102.731 624.767  1.00  8.49           C
ATOM   3403 1HE  LYS G 211    -130.056-103.733 625.193  1.00  8.49           H
ATOM   3404 2HE  LYS G 211    -130.226-102.030 625.569  1.00  8.49           H
ATOM   3405  NZ  LYS G 211    -130.989-102.589 623.678  1.00  8.49           N
ATOM   3406 1HZ  LYS G 211    -131.925-102.608 624.069  1.00  8.49           H
ATOM   3407 2HZ  LYS G 211    -130.840-101.708 623.198  1.00  8.49           H
ATOM   3408 3HZ  LYS G 211    -130.882-103.354 623.021  1.00  8.49           H
ATOM   3409  HN  LYS G 211    -123.768-101.652 624.531  1.00  8.49           H
ATOM   3410  N   SER G 212    -124.406-104.314 626.344  1.00  8.49           N
ATOM   3411  CA  SER G 212    -124.318-105.602 627.011  1.00  8.49           C
ATOM   3412  C   SER G 212    -123.671-105.435 628.387  1.00  8.49           C
ATOM   3413  O   SER G 212    -124.146-105.997 629.373  1.00  8.49           O
ATOM   3414  HA  SER G 212    -125.347-105.946 627.111  1.00  8.49           H
ATOM   3415  CB  SER G 212    -123.525-106.604 626.170  1.00  8.49           C
ATOM   3416 1HB  SER G 212    -123.982-106.691 625.184  1.00  8.49           H
ATOM   3417 2HB  SER G 212    -122.512-106.231 626.020  1.00  8.49           H
ATOM   3418  HG  SER G 212    -124.393-108.193 627.022  1.00  8.49           H
ATOM   3419  OG  SER G 212    -123.471-107.890 626.782  1.00  8.49           O
ATOM   3420  HN  SER G 212    -123.933-104.260 625.465  1.00  8.49           H
ATOM   3421  N   ALA G 213    -122.597-104.659 628.411  1.00  8.49           N
ATOM   3422  CA  ALA G 213    -121.849-104.455 629.640  1.00  8.49           C
ATOM   3423  C   ALA G 213    -122.732-103.728 630.655  1.00  8.49           C
ATOM   3424  O   ALA G 213    -122.783-104.109 631.824  1.00  8.49           O
ATOM   3425  HA  ALA G 213    -121.586-105.436 630.035  1.00  8.49           H
ATOM   3426  CB  ALA G 213    -120.562-103.687 629.332  1.00  8.49           C
ATOM   3427 1HB  ALA G 213    -119.956-104.259 628.629  1.00  8.49           H
ATOM   3428 2HB  ALA G 213    -120.811-102.720 628.894  1.00  8.49           H
ATOM   3429 3HB  ALA G 213    -120.001-103.534 630.254  1.00  8.49           H
ATOM   3430  HN  ALA G 213    -122.238-104.176 627.612  1.00  8.49           H
ATOM   3431  N   VAL G 214    -123.407-102.695 630.173  1.00  8.49           N
ATOM   3432  CA  VAL G 214    -124.231-101.869 631.039  1.00  8.49           C
ATOM   3433  C   VAL G 214    -125.348-102.723 631.640  1.00  8.49           C
ATOM   3434  O   VAL G 214    -125.711-102.549 632.802  1.00  8.49           O
ATOM   3435  HA  VAL G 214    -123.596-101.503 631.846  1.00  8.49           H
ATOM   3436  HB  VAL G 214    -125.149-101.015 629.312  1.00  8.49           H
ATOM   3437  CB  VAL G 214    -124.755-100.659 630.263  1.00  8.49           C
ATOM   3438  CG1 VAL G 214    -125.898 -99.977 631.018  1.00  8.49           C
ATOM   3439 1HG1 VAL G 214    -126.715-100.684 631.156  1.00  8.49           H
ATOM   3440 2HG1 VAL G 214    -125.540 -99.640 631.992  1.00  8.49           H
ATOM   3441 3HG1 VAL G 214    -126.252 -99.120 630.445  1.00  8.49           H
ATOM   3442  CG2 VAL G 214    -123.627 -99.669 629.964  1.00  8.49           C
ATOM   3443 1HG2 VAL G 214    -123.191 -99.321 630.901  1.00  8.49           H
ATOM   3444 2HG2 VAL G 214    -122.860-100.161 629.367  1.00  8.49           H
ATOM   3445 3HG2 VAL G 214    -124.028 -98.818 629.412  1.00  8.49           H
ATOM   3446  HN  VAL G 214    -123.398-102.421 629.211  1.00  8.49           H
ATOM   3447  N   LEU G 215    -125.863-103.629 630.821  1.00  8.49           N
ATOM   3448  CA  LEU G 215    -126.946-104.497 631.251  1.00  8.49           C
ATOM   3449  C   LEU G 215    -126.413-105.503 632.273  1.00  8.49           C
ATOM   3450  O   LEU G 215    -127.042-105.740 633.303  1.00  8.49           O
ATOM   3451  HA  LEU G 215    -127.692-103.871 631.741  1.00  8.49           H
ATOM   3452  CB  LEU G 215    -127.623-105.147 630.043  1.00  8.49           C
ATOM   3453 1HB  LEU G 215    -126.848-105.516 629.372  1.00  8.49           H
ATOM   3454 2HB  LEU G 215    -128.184-106.015 630.390  1.00  8.49           H
ATOM   3455  HG  LEU G 215    -128.022-103.356 628.945  1.00  8.49           H
ATOM   3456  CG  LEU G 215    -128.569-104.251 629.241  1.00  8.49           C
ATOM   3457  CD1 LEU G 215    -129.027-104.947 627.958  1.00  8.49           C
ATOM   3458 1HD1 LEU G 215    -128.159-105.180 627.341  1.00  8.49           H
ATOM   3459 2HD1 LEU G 215    -129.550-105.869 628.211  1.00  8.49           H
ATOM   3460 3HD1 LEU G 215    -129.698-104.288 627.407  1.00  8.49           H
ATOM   3461  CD2 LEU G 215    -129.751-103.795 630.099  1.00  8.49           C
ATOM   3462 1HD2 LEU G 215    -130.306-104.666 630.446  1.00  8.49           H
ATOM   3463 2HD2 LEU G 215    -129.381-103.233 630.957  1.00  8.49           H
ATOM   3464 3HD2 LEU G 215    -130.407-103.159 629.504  1.00  8.49           H
ATOM   3465  HN  LEU G 215    -125.553-103.774 629.882  1.00  8.49           H
ATOM   3466  N   THR G 216    -125.258-106.068 631.952  1.00  8.49           N
ATOM   3467  CA  THR G 216    -124.640-107.054 632.822  1.00  8.49           C
ATOM   3468  C   THR G 216    -124.412-106.468 634.217  1.00  8.49           C
ATOM   3469  O   THR G 216    -124.661-107.131 635.222  1.00  8.49           O
ATOM   3470  HA  THR G 216    -125.329-107.892 632.936  1.00  8.49           H
ATOM   3471  HB  THR G 216    -122.645-106.720 632.030  1.00  8.49           H
ATOM   3472  CB  THR G 216    -123.354-107.539 632.149  1.00  8.49           C
ATOM   3473  OG1 THR G 216    -123.802-108.146 630.940  1.00  8.49           O
ATOM   3474  HG1 THR G 216    -123.696-107.508 630.178  1.00  8.49           H
ATOM   3475  CG2 THR G 216    -122.687-108.683 632.916  1.00  8.49           C
ATOM   3476 1HG2 THR G 216    -123.373-109.528 632.976  1.00  8.49           H
ATOM   3477 2HG2 THR G 216    -122.434-108.348 633.922  1.00  8.49           H
ATOM   3478 3HG2 THR G 216    -121.780-108.989 632.395  1.00  8.49           H
ATOM   3479  HN  THR G 216    -124.748-105.862 631.117  1.00  8.49           H
ATOM   3480  N   LEU G 217    -123.942-105.229 634.233  1.00  8.49           N
ATOM   3481  CA  LEU G 217    -123.640-104.560 635.487  1.00  8.49           C
ATOM   3482  C   LEU G 217    -124.917-104.450 636.321  1.00  8.49           C
ATOM   3483  O   LEU G 217    -124.893-104.668 637.532  1.00  8.49           O
ATOM   3484  HA  LEU G 217    -122.927-105.183 636.027  1.00  8.49           H
ATOM   3485  CB  LEU G 217    -122.958-103.215 635.226  1.00  8.49           C
ATOM   3486 1HB  LEU G 217    -122.116-103.381 634.554  1.00  8.49           H
ATOM   3487 2HB  LEU G 217    -123.662-102.569 634.700  1.00  8.49           H
ATOM   3488  HG  LEU G 217    -123.276-102.375 637.167  1.00  8.49           H
ATOM   3489  CG  LEU G 217    -122.451-102.469 636.461  1.00  8.49           C
ATOM   3490  CD1 LEU G 217    -121.344-103.260 637.163  1.00  8.49           C
ATOM   3491 1HD1 LEU G 217    -121.733-104.229 637.475  1.00  8.49           H
ATOM   3492 2HD1 LEU G 217    -120.511-103.406 636.476  1.00  8.49           H
ATOM   3493 3HD1 LEU G 217    -121.002-102.707 638.037  1.00  8.49           H
ATOM   3494  CD2 LEU G 217    -122.001-101.052 636.100  1.00  8.49           C
ATOM   3495 1HD2 LEU G 217    -121.196-101.102 635.367  1.00  8.49           H
ATOM   3496 2HD2 LEU G 217    -122.842-100.500 635.680  1.00  8.49           H
ATOM   3497 3HD2 LEU G 217    -121.645-100.544 636.996  1.00  8.49           H
ATOM   3498  HN  LEU G 217    -123.767-104.686 633.411  1.00  8.49           H
ATOM   3499  N   LYS G 218    -126.003-104.111 635.642  1.00  8.49           N
ATOM   3500  CA  LYS G 218    -127.281-103.938 636.311  1.00  8.49           C
ATOM   3501  C   LYS G 218    -127.705-105.265 636.944  1.00  8.49           C
ATOM   3502  O   LYS G 218    -128.173-105.293 638.081  1.00  8.49           O
ATOM   3503  HA  LYS G 218    -127.137-103.207 637.106  1.00  8.49           H
ATOM   3504  CB  LYS G 218    -128.317-103.359 635.345  1.00  8.49           C
ATOM   3505 1HB  LYS G 218    -128.278-103.896 634.398  1.00  8.49           H
ATOM   3506 2HB  LYS G 218    -129.318-103.503 635.751  1.00  8.49           H
ATOM   3507  CG  LYS G 218    -128.069-101.869 635.104  1.00  8.49           C
ATOM   3508 1HG  LYS G 218    -128.427-101.294 635.957  1.00  8.49           H
ATOM   3509 2HG  LYS G 218    -126.998-101.684 635.022  1.00  8.49           H
ATOM   3510  CD  LYS G 218    -128.773-101.395 633.831  1.00  8.49           C
ATOM   3511 1HD  LYS G 218    -128.432-101.986 632.981  1.00  8.49           H
ATOM   3512 2HD  LYS G 218    -129.847-101.558 633.922  1.00  8.49           H
ATOM   3513  CE  LYS G 218    -128.497 -99.912 633.571  1.00  8.49           C
ATOM   3514 1HE  LYS G 218    -129.025 -99.304 634.306  1.00  8.49           H
ATOM   3515 2HE  LYS G 218    -127.434 -99.707 633.692  1.00  8.49           H
ATOM   3516  NZ  LYS G 218    -128.928 -99.536 632.206  1.00  8.49           N
ATOM   3517 1HZ  LYS G 218    -128.462 -98.680 631.928  1.00  8.49           H
ATOM   3518 2HZ  LYS G 218    -128.686-100.278 631.559  1.00  8.49           H
ATOM   3519 3HZ  LYS G 218    -129.932 -99.393 632.196  1.00  8.49           H
ATOM   3520  HN  LYS G 218    -126.019-103.956 634.654  1.00  8.49           H
ATOM   3521  N   VAL G 219    -127.525-106.332 636.180  1.00  8.49           N
ATOM   3522  CA  VAL G 219    -127.977-107.645 636.609  1.00  8.49           C
ATOM   3523  C   VAL G 219    -127.182-108.074 637.844  1.00  8.49           C
ATOM   3524  O   VAL G 219    -127.755-108.571 638.813  1.00  8.49           O
ATOM   3525  HA  VAL G 219    -129.028-107.558 636.882  1.00  8.49           H
ATOM   3526  HB  VAL G 219    -126.872-108.543 635.020  1.00  8.49           H
ATOM   3527  CB  VAL G 219    -127.868-108.640 635.452  1.00  8.49           C
ATOM   3528  CG1 VAL G 219    -128.026-110.078 635.950  1.00  8.49           C
ATOM   3529 1HG1 VAL G 219    -127.244-110.300 636.676  1.00  8.49           H
ATOM   3530 2HG1 VAL G 219    -129.002-110.195 636.420  1.00  8.49           H
ATOM   3531 3HG1 VAL G 219    -127.944-110.765 635.107  1.00  8.49           H
ATOM   3532  CG2 VAL G 219    -128.889-108.323 634.358  1.00  8.49           C
ATOM   3533 1HG2 VAL G 219    -129.895-108.379 634.773  1.00  8.49           H
ATOM   3534 2HG2 VAL G 219    -128.709-107.319 633.973  1.00  8.49           H
ATOM   3535 3HG2 VAL G 219    -128.790-109.046 633.548  1.00  8.49           H
ATOM   3536  HN  VAL G 219    -127.080-106.311 635.284  1.00  8.49           H
ATOM   3537  N   ILE G 220    -125.876-107.868 637.769  1.00  8.49           N
ATOM   3538  CA  ILE G 220    -124.982-108.340 638.814  1.00  8.49           C
ATOM   3539  C   ILE G 220    -125.291-107.599 640.116  1.00  8.49           C
ATOM   3540  O   ILE G 220    -125.581-108.223 641.136  1.00  8.49           O
ATOM   3541  HA  ILE G 220    -125.185-109.400 638.963  1.00  8.49           H
ATOM   3542  HB  ILE G 220    -123.373-107.214 637.966  1.00  8.49           H
ATOM   3543  CB  ILE G 220    -123.524-108.216 638.367  1.00  8.49           C
ATOM   3544  CG1 ILE G 220    -123.209-109.205 637.243  1.00  8.49           C
ATOM   3545 1HG1 ILE G 220    -123.259-110.224 637.626  1.00  8.49           H
ATOM   3546 2HG1 ILE G 220    -123.963-109.122 636.460  1.00  8.49           H
ATOM   3547  CG2 ILE G 220    -122.572-108.376 639.554  1.00  8.49           C
ATOM   3548 1HG2 ILE G 220    -122.778-107.601 640.292  1.00  8.49           H
ATOM   3549 2HG2 ILE G 220    -122.717-109.357 640.007  1.00  8.49           H
ATOM   3550 3HG2 ILE G 220    -121.542-108.284 639.209  1.00  8.49           H
ATOM   3551  CD1 ILE G 220    -121.822-108.942 636.654  1.00  8.49           C
ATOM   3552 1HD1 ILE G 220    -121.784-107.931 636.250  1.00  8.49           H
ATOM   3553 2HD1 ILE G 220    -121.069-109.050 637.435  1.00  8.49           H
ATOM   3554 3HD1 ILE G 220    -121.624-109.659 635.857  1.00  8.49           H
ATOM   3555  HN  ILE G 220    -125.428-107.389 637.015  1.00  8.49           H
ATOM   3556  N   LEU G 221    -125.219-106.278 640.040  1.00  8.49           N
ATOM   3557  CA  LEU G 221    -125.181-105.460 641.241  1.00  8.49           C
ATOM   3558  C   LEU G 221    -126.609-105.097 641.650  1.00  8.49           C
ATOM   3559  O   LEU G 221    -126.869-104.805 642.817  1.00  8.49           O
ATOM   3560  HA  LEU G 221    -124.738-106.064 642.033  1.00  8.49           H
ATOM   3561  CB  LEU G 221    -124.273-104.247 641.034  1.00  8.49           C
ATOM   3562 1HB  LEU G 221    -124.640-103.685 640.175  1.00  8.49           H
ATOM   3563 2HB  LEU G 221    -124.365-103.596 641.903  1.00  8.49           H
ATOM   3564  HG  LEU G 221    -122.693-105.146 639.907  1.00  8.49           H
ATOM   3565  CG  LEU G 221    -122.789-104.549 640.814  1.00  8.49           C
ATOM   3566  CD1 LEU G 221    -121.994-103.260 640.594  1.00  8.49           C
ATOM   3567 1HD1 LEU G 221    -122.379-102.741 639.716  1.00  8.49           H
ATOM   3568 2HD1 LEU G 221    -122.094-102.618 641.469  1.00  8.49           H
ATOM   3569 3HD1 LEU G 221    -120.942-103.504 640.440  1.00  8.49           H
ATOM   3570  CD2 LEU G 221    -122.223-105.383 641.965  1.00  8.49           C
ATOM   3571 1HD2 LEU G 221    -122.333-104.833 642.900  1.00  8.49           H
ATOM   3572 2HD2 LEU G 221    -122.765-106.326 642.032  1.00  8.49           H
ATOM   3573 3HD2 LEU G 221    -121.167-105.583 641.784  1.00  8.49           H
ATOM   3574  HN  LEU G 221    -125.186-105.768 639.181  1.00  8.49           H
ATOM   3575  N   GLY G 222    -127.498-105.126 640.668  1.00  8.49           N
ATOM   3576  CA  GLY G 222    -128.872-104.707 640.889  1.00  8.49           C
ATOM   3577  C   GLY G 222    -129.719-105.863 641.424  1.00  8.49           C
ATOM   3578  O   GLY G 222    -130.833-105.653 641.901  1.00  8.49           O
ATOM   3579 1HA  GLY G 222    -128.894-103.878 641.596  1.00  8.49           H
ATOM   3580 2HA  GLY G 222    -129.299-104.340 639.955  1.00  8.49           H
ATOM   3581  HN  GLY G 222    -127.293-105.428 639.737  1.00  8.49           H
ATOM   3582  N   PHE G 223    -129.158-107.060 641.327  1.00  8.49           N
ATOM   3583  CA  PHE G 223    -129.889-108.261 641.694  1.00  8.49           C
ATOM   3584  C   PHE G 223    -128.970-109.273 642.381  1.00  8.49           C
ATOM   3585  O   PHE G 223    -129.047-109.464 643.594  1.00  8.49           O
ATOM   3586  HA  PHE G 223    -130.677-107.961 642.384  1.00  8.49           H
ATOM   3587  CB  PHE G 223    -130.423-108.873 640.397  1.00  8.49           C
ATOM   3588 1HB  PHE G 223    -130.966-108.108 639.843  1.00  8.49           H
ATOM   3589 2HB  PHE G 223    -129.580-109.179 639.777  1.00  8.49           H
ATOM   3590  CG  PHE G 223    -131.343-110.077 640.611  1.00  8.49           C
ATOM   3591  HD1 PHE G 223    -130.053-111.417 639.581  1.00  8.49           H
ATOM   3592  CD1 PHE G 223    -130.991-111.297 640.124  1.00  8.49           C
ATOM   3593  HD2 PHE G 223    -132.796-108.949 641.678  1.00  8.49           H
ATOM   3594  CD2 PHE G 223    -132.513-109.927 641.287  1.00  8.49           C
ATOM   3595  CE1 PHE G 223    -131.845-112.414 640.322  1.00  8.49           C
ATOM   3596  HE1 PHE G 223    -131.563-113.392 639.931  1.00  8.49           H
ATOM   3597  CE2 PHE G 223    -133.367-111.044 641.486  1.00  8.49           C
ATOM   3598  HE2 PHE G 223    -134.305-110.924 642.028  1.00  8.49           H
ATOM   3599  CZ  PHE G 223    -133.015-112.264 640.998  1.00  8.49           C
ATOM   3600  HZ  PHE G 223    -133.670-113.121 641.150  1.00  8.49           H
ATOM   3601  HN  PHE G 223    -128.224-107.215 641.005  1.00  8.49           H
ATOM   3602  N   PHE G 224    -128.121-109.896 641.576  1.00  8.49           N
ATOM   3603  CA  PHE G 224    -127.499-111.148 641.969  1.00  8.49           C
ATOM   3604  C   PHE G 224    -126.760-111.000 643.301  1.00  8.49           C
ATOM   3605  O   PHE G 224    -127.009-111.753 644.241  1.00  8.49           O
ATOM   3606  HA  PHE G 224    -128.295-111.885 642.078  1.00  8.49           H
ATOM   3607  CB  PHE G 224    -126.490-111.509 640.877  1.00  8.49           C
ATOM   3608 1HB  PHE G 224    -126.109-110.590 640.431  1.00  8.49           H
ATOM   3609 2HB  PHE G 224    -125.641-112.017 641.334  1.00  8.49           H
ATOM   3610  CG  PHE G 224    -127.062-112.398 639.771  1.00  8.49           C
ATOM   3611  HD1 PHE G 224    -126.472-114.202 640.729  1.00  8.49           H
ATOM   3612  CD1 PHE G 224    -126.960-113.751 639.865  1.00  8.49           C
ATOM   3613  HD2 PHE G 224    -127.752-110.751 638.617  1.00  8.49           H
ATOM   3614  CD2 PHE G 224    -127.671-111.835 638.693  1.00  8.49           C
ATOM   3615  CE1 PHE G 224    -127.491-114.576 638.838  1.00  8.49           C
ATOM   3616  HE1 PHE G 224    -127.410-115.660 638.914  1.00  8.49           H
ATOM   3617  CE2 PHE G 224    -128.201-112.660 637.666  1.00  8.49           C
ATOM   3618  HE2 PHE G 224    -128.689-112.209 636.802  1.00  8.49           H
ATOM   3619  CZ  PHE G 224    -128.100-114.013 637.760  1.00  8.49           C
ATOM   3620  HZ  PHE G 224    -128.508-114.646 636.972  1.00  8.49           H
ATOM   3621  HN  PHE G 224    -127.858-109.558 640.672  1.00  8.49           H
ATOM   3622  N   LEU G 225    -125.865-110.023 643.338  1.00  8.49           N
ATOM   3623  CA  LEU G 225    -124.982-109.861 644.480  1.00  8.49           C
ATOM   3624  C   LEU G 225    -125.820-109.646 645.742  1.00  8.49           C
ATOM   3625  O   LEU G 225    -125.683-110.385 646.716  1.00  8.49           O
ATOM   3626  HA  LEU G 225    -124.420-110.789 644.593  1.00  8.49           H
ATOM   3627  CB  LEU G 225    -123.967-108.747 644.219  1.00  8.49           C
ATOM   3628 1HB  LEU G 225    -123.285-109.080 643.436  1.00  8.49           H
ATOM   3629 2HB  LEU G 225    -124.501-107.880 643.829  1.00  8.49           H
ATOM   3630  HG  LEU G 225    -123.814-108.124 646.259  1.00  8.49           H
ATOM   3631  CG  LEU G 225    -123.136-108.300 645.424  1.00  8.49           C
ATOM   3632  CD1 LEU G 225    -122.162-109.397 645.856  1.00  8.49           C
ATOM   3633 1HD1 LEU G 225    -122.720-110.292 646.129  1.00  8.49           H
ATOM   3634 2HD1 LEU G 225    -121.486-109.628 645.032  1.00  8.49           H
ATOM   3635 3HD1 LEU G 225    -121.584-109.053 646.714  1.00  8.49           H
ATOM   3636  CD2 LEU G 225    -122.421-106.978 645.136  1.00  8.49           C
ATOM   3637 1HD2 LEU G 225    -121.757-107.103 644.281  1.00  8.49           H
ATOM   3638 2HD2 LEU G 225    -123.158-106.207 644.914  1.00  8.49           H
ATOM   3639 3HD2 LEU G 225    -121.838-106.683 646.009  1.00  8.49           H
ATOM   3640  HN  LEU G 225    -125.739-109.351 642.608  1.00  8.49           H
ATOM   3641  N   PRO G 226    -126.699-108.635 645.748  1.00  8.49           N
ATOM   3642  CA  PRO G 226    -127.578-108.406 646.898  1.00  8.49           C
ATOM   3643  C   PRO G 226    -128.355-109.652 647.287  1.00  8.49           C
ATOM   3644  O   PRO G 226    -128.476-109.969 648.470  1.00  8.49           O
ATOM   3645  HA  PRO G 226    -126.985-108.154 647.778  1.00  8.49           H
ATOM   3646  CB  PRO G 226    -128.504-107.282 646.428  1.00  8.49           C
ATOM   3647 1HB  PRO G 226    -129.415-107.676 645.978  1.00  8.49           H
ATOM   3648 2HB  PRO G 226    -128.809-106.642 647.256  1.00  8.49           H
ATOM   3649  CG  PRO G 226    -127.655-106.526 645.414  1.00  8.49           C
ATOM   3650 1HG  PRO G 226    -128.267-105.927 644.740  1.00  8.49           H
ATOM   3651 2HG  PRO G 226    -126.966-105.834 645.898  1.00  8.49           H
ATOM   3652  CD  PRO G 226    -126.925-107.641 644.683  1.00  8.49           C
ATOM   3653 1HD  PRO G 226    -127.524-108.053 643.871  1.00  8.49           H
ATOM   3654 2HD  PRO G 226    -125.991-107.292 644.241  1.00  8.49           H
ATOM   3655  N   PHE G 227    -128.867-110.333 646.272  1.00  8.49           N
ATOM   3656  CA  PHE G 227    -129.717-111.489 646.499  1.00  8.49           C
ATOM   3657  C   PHE G 227    -128.970-112.576 647.275  1.00  8.49           C
ATOM   3658  O   PHE G 227    -129.500-113.135 648.234  1.00  8.49           O
ATOM   3659  HA  PHE G 227    -130.573-111.151 647.084  1.00  8.49           H
ATOM   3660  CB  PHE G 227    -130.105-112.036 645.124  1.00  8.49           C
ATOM   3661 1HB  PHE G 227    -130.617-111.253 644.564  1.00  8.49           H
ATOM   3662 2HB  PHE G 227    -129.198-112.281 644.572  1.00  8.49           H
ATOM   3663  CG  PHE G 227    -131.003-113.274 645.177  1.00  8.49           C
ATOM   3664  HD1 PHE G 227    -129.392-114.622 644.851  1.00  8.49           H
ATOM   3665  CD1 PHE G 227    -130.464-114.512 645.017  1.00  8.49           C
ATOM   3666  HD2 PHE G 227    -132.772-112.143 645.512  1.00  8.49           H
ATOM   3667  CD2 PHE G 227    -132.340-113.136 645.384  1.00  8.49           C
ATOM   3668  CE1 PHE G 227    -131.297-115.661 645.066  1.00  8.49           C
ATOM   3669  HE1 PHE G 227    -130.865-116.653 644.937  1.00  8.49           H
ATOM   3670  CE2 PHE G 227    -133.173-114.285 645.433  1.00  8.49           C
ATOM   3671  HE2 PHE G 227    -134.245-114.174 645.599  1.00  8.49           H
ATOM   3672  CZ  PHE G 227    -132.634-115.523 645.273  1.00  8.49           C
ATOM   3673  HZ  PHE G 227    -133.273-116.405 645.311  1.00  8.49           H
ATOM   3674  HN  PHE G 227    -128.708-110.107 645.311  1.00  8.49           H
ATOM   3675  N   VAL G 228    -127.751-112.843 646.830  1.00  8.49           N
ATOM   3676  CA  VAL G 228    -126.933-113.866 647.459  1.00  8.49           C
ATOM   3677  C   VAL G 228    -126.724-113.511 648.933  1.00  8.49           C
ATOM   3678  O   VAL G 228    -126.871-114.364 649.807  1.00  8.49           O
ATOM   3679  HA  VAL G 228    -127.479-114.807 647.399  1.00  8.49           H
ATOM   3680  HB  VAL G 228    -125.177-113.042 646.568  1.00  8.49           H
ATOM   3681  CB  VAL G 228    -125.620-114.031 646.692  1.00  8.49           C
ATOM   3682  CG1 VAL G 228    -124.630-114.894 647.477  1.00  8.49           C
ATOM   3683 1HG1 VAL G 228    -124.417-114.421 648.436  1.00  8.49           H
ATOM   3684 2HG1 VAL G 228    -125.062-115.880 647.646  1.00  8.49           H
ATOM   3685 3HG1 VAL G 228    -123.705-114.995 646.909  1.00  8.49           H
ATOM   3686  CG2 VAL G 228    -125.868-114.612 645.298  1.00  8.49           C
ATOM   3687 1HG2 VAL G 228    -126.343-115.589 645.391  1.00  8.49           H
ATOM   3688 2HG2 VAL G 228    -126.520-113.943 644.736  1.00  8.49           H
ATOM   3689 3HG2 VAL G 228    -124.918-114.719 644.774  1.00  8.49           H
ATOM   3690  HN  VAL G 228    -127.323-112.376 646.057  1.00  8.49           H
ATOM   3691  N   VAL G 229    -126.383-112.252 649.162  1.00  8.49           N
ATOM   3692  CA  VAL G 229    -126.063-111.796 650.505  1.00  8.49           C
ATOM   3693  C   VAL G 229    -127.293-111.960 651.400  1.00  8.49           C
ATOM   3694  O   VAL G 229    -127.184-112.442 652.527  1.00  8.49           O
ATOM   3695  HA  VAL G 229    -125.264-112.431 650.886  1.00  8.49           H
ATOM   3696  HB  VAL G 229    -126.285-109.750 649.937  1.00  8.49           H
ATOM   3697  CB  VAL G 229    -125.545-110.357 650.459  1.00  8.49           C
ATOM   3698  CG1 VAL G 229    -125.381-109.788 651.870  1.00  8.49           C
ATOM   3699 1HG1 VAL G 229    -126.345-109.797 652.379  1.00  8.49           H
ATOM   3700 2HG1 VAL G 229    -124.670-110.398 652.427  1.00  8.49           H
ATOM   3701 3HG1 VAL G 229    -125.012-108.765 651.808  1.00  8.49           H
ATOM   3702  CG2 VAL G 229    -124.232-110.272 649.678  1.00  8.49           C
ATOM   3703 1HG2 VAL G 229    -123.482-110.899 650.159  1.00  8.49           H
ATOM   3704 2HG2 VAL G 229    -124.394-110.618 648.657  1.00  8.49           H
ATOM   3705 3HG2 VAL G 229    -123.886-109.239 649.661  1.00  8.49           H
ATOM   3706  HN  VAL G 229    -126.323-111.550 648.452  1.00  8.49           H
ATOM   3707  N   MET G 230    -128.434-111.550 650.866  1.00  8.49           N
ATOM   3708  CA  MET G 230    -129.677-111.616 651.615  1.00  8.49           C
ATOM   3709  C   MET G 230    -130.044-113.065 651.943  1.00  8.49           C
ATOM   3710  O   MET G 230    -130.408-113.375 653.076  1.00  8.49           O
ATOM   3711  HA  MET G 230    -129.494-111.063 652.536  1.00  8.49           H
ATOM   3712  CB  MET G 230    -130.801-110.977 650.796  1.00  8.49           C
ATOM   3713 1HB  MET G 230    -130.746-111.324 649.764  1.00  8.49           H
ATOM   3714 2HB  MET G 230    -131.767-111.295 651.188  1.00  8.49           H
ATOM   3715  CG  MET G 230    -130.707-109.450 650.834  1.00  8.49           C
ATOM   3716 1HG  MET G 230    -130.651-109.106 651.866  1.00  8.49           H
ATOM   3717 2HG  MET G 230    -129.793-109.122 650.339  1.00  8.49           H
ATOM   3718  SD  MET G 230    -132.128-108.732 650.027  1.00  8.49           S
ATOM   3719  CE  MET G 230    -131.621-108.873 648.322  1.00  8.49           C
ATOM   3720 1HE  MET G 230    -130.697-108.315 648.170  1.00  8.49           H
ATOM   3721 2HE  MET G 230    -131.457-109.922 648.077  1.00  8.49           H
ATOM   3722 3HE  MET G 230    -132.400-108.467 647.676  1.00  8.49           H
ATOM   3723  HN  MET G 230    -128.517-111.179 649.941  1.00  8.49           H
ATOM   3724  N   ALA G 231    -129.935-113.912 650.930  1.00  8.49           N
ATOM   3725  CA  ALA G 231    -130.304-115.310 651.082  1.00  8.49           C
ATOM   3726  C   ALA G 231    -129.479-115.931 652.211  1.00  8.49           C
ATOM   3727  O   ALA G 231    -130.016-116.645 653.056  1.00  8.49           O
ATOM   3728  HA  ALA G 231    -131.359-115.347 651.351  1.00  8.49           H
ATOM   3729  CB  ALA G 231    -130.109-116.036 649.750  1.00  8.49           C
ATOM   3730 1HB  ALA G 231    -130.738-115.575 648.988  1.00  8.49           H
ATOM   3731 2HB  ALA G 231    -129.063-115.967 649.448  1.00  8.49           H
ATOM   3732 3HB  ALA G 231    -130.385-117.085 649.863  1.00  8.49           H
ATOM   3733  HN  ALA G 231    -129.603-113.659 650.022  1.00  8.49           H
ATOM   3734  N   CYS G 232    -128.188-115.635 652.189  1.00  8.49           N
ATOM   3735  CA  CYS G 232    -127.281-116.168 653.192  1.00  8.49           C
ATOM   3736  C   CYS G 232    -127.721-115.646 654.562  1.00  8.49           C
ATOM   3737  O   CYS G 232    -127.836-116.415 655.515  1.00  8.49           O
ATOM   3738  HA  CYS G 232    -127.366-117.253 653.146  1.00  8.49           H
ATOM   3739  CB  CYS G 232    -125.826-115.810 652.886  1.00  8.49           C
ATOM   3740 1HB  CYS G 232    -125.737-114.740 652.701  1.00  8.49           H
ATOM   3741 2HB  CYS G 232    -125.198-116.038 653.747  1.00  8.49           H
ATOM   3742  HG  CYS G 232    -125.746-115.914 650.517  1.00  8.49           H
ATOM   3743  SG  CYS G 232    -125.245-116.747 651.425  1.00  8.49           S
ATOM   3744  HN  CYS G 232    -127.761-115.045 651.504  1.00  8.49           H
ATOM   3745  N   CYS G 233    -127.955-114.343 654.616  1.00  8.49           N
ATOM   3746  CA  CYS G 233    -128.275-113.692 655.875  1.00  8.49           C
ATOM   3747  C   CYS G 233    -129.499-114.386 656.477  1.00  8.49           C
ATOM   3748  O   CYS G 233    -129.468-114.818 657.628  1.00  8.49           O
ATOM   3749  HA  CYS G 233    -127.405-113.813 656.520  1.00  8.49           H
ATOM   3750  CB  CYS G 233    -128.502-112.190 655.694  1.00  8.49           C
ATOM   3751 1HB  CYS G 233    -129.201-112.016 654.876  1.00  8.49           H
ATOM   3752 2HB  CYS G 233    -128.953-111.771 656.593  1.00  8.49           H
ATOM   3753  HG  CYS G 233    -126.841-111.719 654.067  1.00  8.49           H
ATOM   3754  SG  CYS G 233    -126.912-111.354 655.344  1.00  8.49           S
ATOM   3755  HN  CYS G 233    -127.929-113.737 653.822  1.00  8.49           H
ATOM   3756  N   TYR G 234    -130.547-114.470 655.672  1.00  8.49           N
ATOM   3757  CA  TYR G 234    -131.834-114.933 656.164  1.00  8.49           C
ATOM   3758  C   TYR G 234    -131.806-116.438 656.440  1.00  8.49           C
ATOM   3759  O   TYR G 234    -132.521-116.925 657.313  1.00  8.49           O
ATOM   3760  HA  TYR G 234    -132.049-114.404 657.092  1.00  8.49           H
ATOM   3761  CB  TYR G 234    -132.839-114.651 655.045  1.00  8.49           C
ATOM   3762 1HB  TYR G 234    -132.397-114.939 654.092  1.00  8.49           H
ATOM   3763 2HB  TYR G 234    -133.717-115.279 655.193  1.00  8.49           H
ATOM   3764  CG  TYR G 234    -133.284-113.189 654.963  1.00  8.49           C
ATOM   3765  HD1 TYR G 234    -134.004-113.143 656.982  1.00  8.49           H
ATOM   3766  CD1 TYR G 234    -133.864-112.581 656.058  1.00  8.49           C
ATOM   3767  HD2 TYR G 234    -132.648-112.959 652.928  1.00  8.49           H
ATOM   3768  CD2 TYR G 234    -133.106-112.479 653.793  1.00  8.49           C
ATOM   3769  CE1 TYR G 234    -134.282-111.206 655.981  1.00  8.49           C
ATOM   3770  HE1 TYR G 234    -134.741-110.714 656.838  1.00  8.49           H
ATOM   3771  HE2 TYR G 234    -133.390-110.530 652.798  1.00  8.49           H
ATOM   3772  CE2 TYR G 234    -133.525-111.103 653.716  1.00  8.49           C
ATOM   3773  CZ  TYR G 234    -134.092-110.535 654.814  1.00  8.49           C
ATOM   3774  OH  TYR G 234    -134.488-109.235 654.740  1.00  8.49           O
ATOM   3775  HH  TYR G 234    -133.959-108.756 654.040  1.00  8.49           H
ATOM   3776  HN  TYR G 234    -130.528-114.229 654.701  1.00  8.49           H
ATOM   3777  N   THR G 235    -130.971-117.131 655.679  1.00  8.49           N
ATOM   3778  CA  THR G 235    -130.776-118.555 655.889  1.00  8.49           C
ATOM   3779  C   THR G 235    -130.344-118.828 657.332  1.00  8.49           C
ATOM   3780  O   THR G 235    -130.925-119.676 658.007  1.00  8.49           O
ATOM   3781  HA  THR G 235    -131.731-119.059 655.741  1.00  8.49           H
ATOM   3782  HB  THR G 235    -128.807-118.554 654.970  1.00  8.49           H
ATOM   3783  CB  THR G 235    -129.769-119.053 654.850  1.00  8.49           C
ATOM   3784  OG1 THR G 235    -130.423-118.836 653.602  1.00  8.49           O
ATOM   3785  HG1 THR G 235    -130.021-118.047 653.138  1.00  8.49           H
ATOM   3786  CG2 THR G 235    -129.568-120.568 654.907  1.00  8.49           C
ATOM   3787 1HG2 THR G 235    -130.519-121.068 654.720  1.00  8.49           H
ATOM   3788 2HG2 THR G 235    -129.199-120.849 655.893  1.00  8.49           H
ATOM   3789 3HG2 THR G 235    -128.845-120.868 654.149  1.00  8.49           H
ATOM   3790  HN  THR G 235    -130.435-116.736 654.933  1.00  8.49           H
ATOM   3791  N   ILE G 236    -129.329-118.092 657.761  1.00  8.49           N
ATOM   3792  CA  ILE G 236    -128.776-118.283 659.091  1.00  8.49           C
ATOM   3793  C   ILE G 236    -129.782-117.787 660.132  1.00  8.49           C
ATOM   3794  O   ILE G 236    -129.989-118.434 661.158  1.00  8.49           O
ATOM   3795  HA  ILE G 236    -128.631-119.354 659.234  1.00  8.49           H
ATOM   3796  HB  ILE G 236    -127.524-116.551 659.038  1.00  8.49           H
ATOM   3797  CB  ILE G 236    -127.401-117.622 659.200  1.00  8.49           C
ATOM   3798  CG1 ILE G 236    -126.457-118.138 658.113  1.00  8.49           C
ATOM   3799 1HG1 ILE G 236    -126.129-119.148 658.360  1.00  8.49           H
ATOM   3800 2HG1 ILE G 236    -126.988-118.198 657.163  1.00  8.49           H
ATOM   3801  CG2 ILE G 236    -126.815-117.802 660.602  1.00  8.49           C
ATOM   3802 1HG2 ILE G 236    -127.481-117.348 661.335  1.00  8.49           H
ATOM   3803 2HG2 ILE G 236    -126.709-118.866 660.817  1.00  8.49           H
ATOM   3804 3HG2 ILE G 236    -125.838-117.322 660.651  1.00  8.49           H
ATOM   3805  CD1 ILE G 236    -125.239-117.223 657.965  1.00  8.49           C
ATOM   3806 1HD1 ILE G 236    -125.569-116.220 657.694  1.00  8.49           H
ATOM   3807 2HD1 ILE G 236    -124.697-117.185 658.910  1.00  8.49           H
ATOM   3808 3HD1 ILE G 236    -124.584-117.613 657.186  1.00  8.49           H
ATOM   3809  HN  ILE G 236    -128.887-117.379 657.218  1.00  8.49           H
ATOM   3810  N   ILE G 237    -130.380-116.644 659.832  1.00  8.49           N
ATOM   3811  CA  ILE G 237    -131.343-116.042 660.740  1.00  8.49           C
ATOM   3812  C   ILE G 237    -132.424-117.069 661.083  1.00  8.49           C
ATOM   3813  O   ILE G 237    -132.737-117.278 662.254  1.00  8.49           O
ATOM   3814  HA  ILE G 237    -130.811-115.782 661.655  1.00  8.49           H
ATOM   3815  HB  ILE G 237    -132.114-114.911 659.097  1.00  8.49           H
ATOM   3816  CB  ILE G 237    -131.894-114.742 660.151  1.00  8.49           C
ATOM   3817  CG1 ILE G 237    -130.853-113.623 660.222  1.00  8.49           C
ATOM   3818 1HG1 ILE G 237    -130.749-113.284 661.253  1.00  8.49           H
ATOM   3819 2HG1 ILE G 237    -129.880-114.006 659.913  1.00  8.49           H
ATOM   3820  CG2 ILE G 237    -133.207-114.347 660.829  1.00  8.49           C
ATOM   3821 1HG2 ILE G 237    -133.944-115.137 660.683  1.00  8.49           H
ATOM   3822 2HG2 ILE G 237    -133.036-114.203 661.896  1.00  8.49           H
ATOM   3823 3HG2 ILE G 237    -133.577-113.420 660.392  1.00  8.49           H
ATOM   3824  CD1 ILE G 237    -131.251-112.446 659.330  1.00  8.49           C
ATOM   3825 1HD1 ILE G 237    -131.331-112.784 658.297  1.00  8.49           H
ATOM   3826 2HD1 ILE G 237    -132.212-112.051 659.658  1.00  8.49           H
ATOM   3827 3HD1 ILE G 237    -130.494-111.665 659.399  1.00  8.49           H
ATOM   3828  HN  ILE G 237    -130.217-116.131 658.989  1.00  8.49           H
ATOM   3829  N   ILE G 238    -132.964-117.683 660.041  1.00  8.49           N
ATOM   3830  CA  ILE G 238    -134.075-118.605 660.208  1.00  8.49           C
ATOM   3831  C   ILE G 238    -133.625-119.789 661.066  1.00  8.49           C
ATOM   3832  O   ILE G 238    -134.342-120.213 661.970  1.00  8.49           O
ATOM   3833  HA  ILE G 238    -134.864-118.073 660.741  1.00  8.49           H
ATOM   3834  HB  ILE G 238    -133.810-119.243 658.185  1.00  8.49           H
ATOM   3835  CB  ILE G 238    -134.643-119.012 658.847  1.00  8.49           C
ATOM   3836  CG1 ILE G 238    -135.420-117.858 658.210  1.00  8.49           C
ATOM   3837 1HG1 ILE G 238    -136.374-117.731 658.722  1.00  8.49           H
ATOM   3838 2HG1 ILE G 238    -134.865-116.928 658.335  1.00  8.49           H
ATOM   3839  CG2 ILE G 238    -135.493-120.279 658.965  1.00  8.49           C
ATOM   3840 1HG2 ILE G 238    -134.878-121.095 659.345  1.00  8.49           H
ATOM   3841 2HG2 ILE G 238    -136.321-120.099 659.650  1.00  8.49           H
ATOM   3842 3HG2 ILE G 238    -135.884-120.546 657.983  1.00  8.49           H
ATOM   3843  CD1 ILE G 238    -135.665-118.117 656.722  1.00  8.49           C
ATOM   3844 1HD1 ILE G 238    -134.708-118.220 656.209  1.00  8.49           H
ATOM   3845 2HD1 ILE G 238    -136.241-119.035 656.603  1.00  8.49           H
ATOM   3846 3HD1 ILE G 238    -136.219-117.282 656.294  1.00  8.49           H
ATOM   3847  HN  ILE G 238    -132.657-117.559 659.097  1.00  8.49           H
ATOM   3848  N   HIS G 239    -132.438-120.289 660.751  1.00  8.49           N
ATOM   3849  CA  HIS G 239    -131.911-121.455 661.440  1.00  8.49           C
ATOM   3850  C   HIS G 239    -131.803-121.161 662.938  1.00  8.49           C
ATOM   3851  O   HIS G 239    -132.225-121.968 663.764  1.00  8.49           O
ATOM   3852  HA  HIS G 239    -132.630-122.260 661.287  1.00  8.49           H
ATOM   3853  CB  HIS G 239    -130.581-121.894 660.824  1.00  8.49           C
ATOM   3854 1HB  HIS G 239    -130.719-122.041 659.753  1.00  8.49           H
ATOM   3855 2HB  HIS G 239    -129.854-121.091 660.945  1.00  8.49           H
ATOM   3856  CG  HIS G 239    -130.016-123.159 661.423  1.00  8.49           C
ATOM   3857  HD1 HIS G 239    -128.348-122.370 662.487  1.00  8.49           H
ATOM   3858  ND1 HIS G 239    -128.889-123.170 662.227  1.00  8.49           N
ATOM   3859  CD2 HIS G 239    -130.433-124.454 661.329  1.00  8.49           C
ATOM   3860  HD2 HIS G 239    -131.299-124.805 660.767  1.00  8.49           H
ATOM   3861  CE1 HIS G 239    -128.647-124.420 662.593  1.00  8.49           C
ATOM   3862  HE1 HIS G 239    -127.827-124.755 663.228  1.00  8.49           H
ATOM   3863  NE2 HIS G 239    -129.605-125.215 662.034  1.00  8.49           N
ATOM   3864  HN  HIS G 239    -131.843-119.911 660.042  1.00  8.49           H
ATOM   3865  N   THR G 240    -131.236-120.003 663.242  1.00  8.49           N
ATOM   3866  CA  THR G 240    -131.037-119.607 664.626  1.00  8.49           C
ATOM   3867  C   THR G 240    -132.385-119.420 665.326  1.00  8.49           C
ATOM   3868  O   THR G 240    -132.526-119.742 666.504  1.00  8.49           O
ATOM   3869  HA  THR G 240    -130.518-120.414 665.142  1.00  8.49           H
ATOM   3870  HB  THR G 240    -130.698-117.504 664.202  1.00  8.49           H
ATOM   3871  CB  THR G 240    -130.166-118.350 664.637  1.00  8.49           C
ATOM   3872  OG1 THR G 240    -128.977-118.744 663.958  1.00  8.49           O
ATOM   3873  HG1 THR G 240    -129.054-118.531 662.984  1.00  8.49           H
ATOM   3874  CG2 THR G 240    -129.687-117.982 666.043  1.00  8.49           C
ATOM   3875 1HG2 THR G 240    -129.097-118.803 666.452  1.00  8.49           H
ATOM   3876 2HG2 THR G 240    -130.549-117.800 666.685  1.00  8.49           H
ATOM   3877 3HG2 THR G 240    -129.073-117.083 665.995  1.00  8.49           H
ATOM   3878  HN  THR G 240    -130.916-119.342 662.563  1.00  8.49           H
ATOM   3879  N   LEU G 241    -133.340-118.899 664.570  1.00  8.49           N
ATOM   3880  CA  LEU G 241    -134.652-118.602 665.121  1.00  8.49           C
ATOM   3881  C   LEU G 241    -135.372-119.912 665.446  1.00  8.49           C
ATOM   3882  O   LEU G 241    -136.169-119.971 666.381  1.00  8.49           O
ATOM   3883  HA  LEU G 241    -134.499-118.053 666.050  1.00  8.49           H
ATOM   3884  CB  LEU G 241    -135.435-117.687 664.178  1.00  8.49           C
ATOM   3885 1HB  LEU G 241    -135.328-118.068 663.162  1.00  8.49           H
ATOM   3886 2HB  LEU G 241    -136.492-117.754 664.433  1.00  8.49           H
ATOM   3887  HG  LEU G 241    -133.973-116.146 663.925  1.00  8.49           H
ATOM   3888  CG  LEU G 241    -135.030-116.212 664.184  1.00  8.49           C
ATOM   3889  CD1 LEU G 241    -135.805-115.425 663.126  1.00  8.49           C
ATOM   3890 1HD1 LEU G 241    -135.597-115.841 662.140  1.00  8.49           H
ATOM   3891 2HD1 LEU G 241    -136.874-115.496 663.331  1.00  8.49           H
ATOM   3892 3HD1 LEU G 241    -135.498-114.380 663.152  1.00  8.49           H
ATOM   3893  CD2 LEU G 241    -135.190-115.606 665.580  1.00  8.49           C
ATOM   3894 1HD2 LEU G 241    -136.232-115.684 665.893  1.00  8.49           H
ATOM   3895 2HD2 LEU G 241    -134.558-116.145 666.285  1.00  8.49           H
ATOM   3896 3HD2 LEU G 241    -134.896-114.557 665.557  1.00  8.49           H
ATOM   3897  HN  LEU G 241    -133.230-118.680 663.601  1.00  8.49           H
ATOM   3898  N   ILE G 242    -135.065-120.931 664.656  1.00  8.49           N
ATOM   3899  CA  ILE G 242    -135.669-122.238 664.851  1.00  8.49           C
ATOM   3900  C   ILE G 242    -135.118-122.863 666.135  1.00  8.49           C
ATOM   3901  O   ILE G 242    -135.862-123.468 666.904  1.00  8.49           O
ATOM   3902  HA  ILE G 242    -136.741-122.087 664.974  1.00  8.49           H
ATOM   3903  HB  ILE G 242    -134.438-123.009 663.281  1.00  8.49           H
ATOM   3904  CB  ILE G 242    -135.473-123.110 663.609  1.00  8.49           C
ATOM   3905  CG1 ILE G 242    -136.360-122.632 662.458  1.00  8.49           C
ATOM   3906 1HG1 ILE G 242    -137.401-122.872 662.674  1.00  8.49           H
ATOM   3907 2HG1 ILE G 242    -136.295-121.547 662.370  1.00  8.49           H
ATOM   3908  CG2 ILE G 242    -135.702-124.587 663.935  1.00  8.49           C
ATOM   3909 1HG2 ILE G 242    -134.994-124.905 664.700  1.00  8.49           H
ATOM   3910 2HG2 ILE G 242    -136.719-124.725 664.301  1.00  8.49           H
ATOM   3911 3HG2 ILE G 242    -135.556-125.184 663.034  1.00  8.49           H
ATOM   3912  CD1 ILE G 242    -135.943-123.283 661.138  1.00  8.49           C
ATOM   3913 1HD1 ILE G 242    -134.909-123.021 660.914  1.00  8.49           H
ATOM   3914 2HD1 ILE G 242    -136.034-124.366 661.222  1.00  8.49           H
ATOM   3915 3HD1 ILE G 242    -136.590-122.926 660.337  1.00  8.49           H
ATOM   3916  HN  ILE G 242    -134.418-120.873 663.895  1.00  8.49           H
ATOM   3917  N   GLN G 243    -133.817-122.694 666.326  1.00  8.49           N
ATOM   3918  CA  GLN G 243    -133.147-123.284 667.472  1.00  8.49           C
ATOM   3919  C   GLN G 243    -133.547-122.553 668.755  1.00  8.49           C
ATOM   3920  O   GLN G 243    -133.401-123.090 669.852  1.00  8.49           O
ATOM   3921  HA  GLN G 243    -133.494-124.316 667.511  1.00  8.49           H
ATOM   3922  CB  GLN G 243    -131.628-123.272 667.285  1.00  8.49           C
ATOM   3923 1HB  GLN G 243    -131.296-122.261 667.047  1.00  8.49           H
ATOM   3924 2HB  GLN G 243    -131.141-123.556 668.218  1.00  8.49           H
ATOM   3925  CG  GLN G 243    -131.205-124.230 666.170  1.00  8.49           C
ATOM   3926 1HG  GLN G 243    -131.602-125.225 666.371  1.00  8.49           H
ATOM   3927 2HG  GLN G 243    -131.633-123.902 665.222  1.00  8.49           H
ATOM   3928  CD  GLN G 243    -129.681-124.297 666.053  1.00  8.49           C
ATOM   3929  OE1 GLN G 243    -128.958-123.443 666.540  1.00  8.49           O
ATOM   3930  NE2 GLN G 243    -129.236-125.355 665.382  1.00  8.49           N
ATOM   3931 1HE2 GLN G 243    -129.884-126.018 665.008  1.00  8.49           H
ATOM   3932 2HE2 GLN G 243    -128.254-125.487 665.252  1.00  8.49           H
ATOM   3933  HN  GLN G 243    -133.226-122.167 665.715  1.00  8.49           H
ATOM   3934  N   ALA G 244    -134.045-121.338 668.575  1.00  8.49           N
ATOM   3935  CA  ALA G 244    -134.409-120.503 669.708  1.00  8.49           C
ATOM   3936  C   ALA G 244    -135.575-121.150 670.458  1.00  8.49           C
ATOM   3937  O   ALA G 244    -136.617-121.434 669.868  1.00  8.49           O
ATOM   3938  HA  ALA G 244    -133.546-120.450 670.371  1.00  8.49           H
ATOM   3939  CB  ALA G 244    -134.742-119.093 669.216  1.00  8.49           C
ATOM   3940 1HB  ALA G 244    -133.872-118.668 668.717  1.00  8.49           H
ATOM   3941 2HB  ALA G 244    -135.576-119.140 668.516  1.00  8.49           H
ATOM   3942 3HB  ALA G 244    -135.015-118.467 670.066  1.00  8.49           H
ATOM   3943  HN  ALA G 244    -134.200-120.924 667.678  1.00  8.49           H
ATOM   3944  N   LYS G 245    -135.362-121.364 671.748  1.00  8.49           N
ATOM   3945  CA  LYS G 245    -136.394-121.941 672.592  1.00  8.49           C
ATOM   3946  C   LYS G 245    -137.536-120.935 672.752  1.00  8.49           C
ATOM   3947  O   LYS G 245    -138.674-121.320 673.018  1.00  8.49           O
ATOM   3948  HA  LYS G 245    -136.779-122.823 672.081  1.00  8.49           H
ATOM   3949  CB  LYS G 245    -135.799-122.412 673.920  1.00  8.49           C
ATOM   3950 1HB  LYS G 245    -135.194-121.616 674.355  1.00  8.49           H
ATOM   3951 2HB  LYS G 245    -136.601-122.624 674.627  1.00  8.49           H
ATOM   3952  CG  LYS G 245    -134.940-123.662 673.724  1.00  8.49           C
ATOM   3953 1HG  LYS G 245    -135.481-124.387 673.116  1.00  8.49           H
ATOM   3954 2HG  LYS G 245    -134.033-123.403 673.178  1.00  8.49           H
ATOM   3955  CD  LYS G 245    -134.570-124.291 675.069  1.00  8.49           C
ATOM   3956 1HD  LYS G 245    -133.930-123.610 675.629  1.00  8.49           H
ATOM   3957 2HD  LYS G 245    -135.471-124.442 675.663  1.00  8.49           H
ATOM   3958  CE  LYS G 245    -133.853-125.628 674.870  1.00  8.49           C
ATOM   3959 1HE  LYS G 245    -134.425-126.257 674.188  1.00  8.49           H
ATOM   3960 2HE  LYS G 245    -132.880-125.460 674.409  1.00  8.49           H
ATOM   3961  NZ  LYS G 245    -133.681-126.321 676.167  1.00  8.49           N
ATOM   3962 1HZ  LYS G 245    -133.182-127.192 676.021  1.00  8.49           H
ATOM   3963 2HZ  LYS G 245    -133.152-125.730 676.798  1.00  8.49           H
ATOM   3964 3HZ  LYS G 245    -134.591-126.516 676.569  1.00  8.49           H
ATOM   3965  HN  LYS G 245    -134.504-121.150 672.215  1.00  8.49           H
ATOM   3966  N   LYS G 246    -137.194-119.667 672.584  1.00  8.49           N
ATOM   3967  CA  LYS G 246    -138.015-118.593 673.116  1.00  8.49           C
ATOM   3968  C   LYS G 246    -139.297-118.479 672.290  1.00  8.49           C
ATOM   3969  O   LYS G 246    -139.270-118.632 671.070  1.00  8.49           O
ATOM   3970  HA  LYS G 246    -138.284-118.863 674.137  1.00  8.49           H
ATOM   3971  CB  LYS G 246    -137.213-117.291 673.189  1.00  8.49           C
ATOM   3972 1HB  LYS G 246    -136.179-117.511 673.453  1.00  8.49           H
ATOM   3973 2HB  LYS G 246    -137.197-116.815 672.209  1.00  8.49           H
ATOM   3974  CG  LYS G 246    -137.816-116.333 674.219  1.00  8.49           C
ATOM   3975 1HG  LYS G 246    -138.690-115.840 673.794  1.00  8.49           H
ATOM   3976 2HG  LYS G 246    -138.158-116.896 675.087  1.00  8.49           H
ATOM   3977  CD  LYS G 246    -136.793-115.283 674.655  1.00  8.49           C
ATOM   3978 1HD  LYS G 246    -135.849-115.770 674.903  1.00  8.49           H
ATOM   3979 2HD  LYS G 246    -136.592-114.601 673.828  1.00  8.49           H
ATOM   3980  CE  LYS G 246    -137.299-114.493 675.863  1.00  8.49           C
ATOM   3981 1HE  LYS G 246    -138.094-113.814 675.555  1.00  8.49           H
ATOM   3982 2HE  LYS G 246    -137.729-115.175 676.597  1.00  8.49           H
ATOM   3983  NZ  LYS G 246    -136.194-113.725 676.480  1.00  8.49           N
ATOM   3984 1HZ  LYS G 246    -136.546-113.211 677.280  1.00  8.49           H
ATOM   3985 2HZ  LYS G 246    -135.466-114.363 676.781  1.00  8.49           H
ATOM   3986 3HZ  LYS G 246    -135.814-113.075 675.801  1.00  8.49           H
ATOM   3987  HN  LYS G 246    -136.374-119.369 672.095  1.00  8.49           H
ATOM   3988  N   SER G 247    -140.391-118.213 672.988  1.00  8.49           N
ATOM   3989  CA  SER G 247    -141.711-118.363 672.398  1.00  8.49           C
ATOM   3990  C   SER G 247    -141.900-117.346 671.271  1.00  8.49           C
ATOM   3991  O   SER G 247    -142.560-117.634 670.274  1.00  8.49           O
ATOM   3992  HA  SER G 247    -141.737-119.379 672.004  1.00  8.49           H
ATOM   3993  CB  SER G 247    -142.807-118.198 673.452  1.00  8.49           C
ATOM   3994 1HB  SER G 247    -143.772-118.455 673.015  1.00  8.49           H
ATOM   3995 2HB  SER G 247    -142.632-118.896 674.270  1.00  8.49           H
ATOM   3996  HG  SER G 247    -142.006-116.654 674.443  1.00  8.49           H
ATOM   3997  OG  SER G 247    -142.858-116.870 673.966  1.00  8.49           O
ATOM   3998  HN  SER G 247    -140.386-117.899 673.938  1.00  8.49           H
ATOM   3999  N   SER G 248    -141.309-116.176 671.468  1.00  8.49           N
ATOM   4000  CA  SER G 248    -141.516-115.069 670.550  1.00  8.49           C
ATOM   4001  C   SER G 248    -140.904-115.398 669.187  1.00  8.49           C
ATOM   4002  O   SER G 248    -141.031-114.622 668.242  1.00  8.49           O
ATOM   4003  HA  SER G 248    -142.597-114.961 670.468  1.00  8.49           H
ATOM   4004  CB  SER G 248    -140.916-113.775 671.103  1.00  8.49           C
ATOM   4005 1HB  SER G 248    -141.113-112.958 670.409  1.00  8.49           H
ATOM   4006 2HB  SER G 248    -141.407-113.520 672.043  1.00  8.49           H
ATOM   4007  HG  SER G 248    -139.155-113.035 671.702  1.00  8.49           H
ATOM   4008  OG  SER G 248    -139.511-113.887 671.317  1.00  8.49           O
ATOM   4009  HN  SER G 248    -140.699-115.980 672.236  1.00  8.49           H
ATOM   4010  N   LYS G 249    -140.252-116.550 669.129  1.00  8.49           N
ATOM   4011  CA  LYS G 249    -139.577-116.968 667.912  1.00  8.49           C
ATOM   4012  C   LYS G 249    -140.557-116.895 666.740  1.00  8.49           C
ATOM   4013  O   LYS G 249    -140.190-116.472 665.645  1.00  8.49           O
ATOM   4014  HA  LYS G 249    -138.767-116.262 667.729  1.00  8.49           H
ATOM   4015  CB  LYS G 249    -138.942-118.348 668.098  1.00  8.49           C
ATOM   4016 1HB  LYS G 249    -138.341-118.597 667.224  1.00  8.49           H
ATOM   4017 2HB  LYS G 249    -138.267-118.329 668.954  1.00  8.49           H
ATOM   4018  CG  LYS G 249    -140.013-119.420 668.311  1.00  8.49           C
ATOM   4019 1HG  LYS G 249    -140.752-119.064 669.029  1.00  8.49           H
ATOM   4020 2HG  LYS G 249    -140.540-119.602 667.374  1.00  8.49           H
ATOM   4021  CD  LYS G 249    -139.391-120.724 668.815  1.00  8.49           C
ATOM   4022 1HD  LYS G 249    -138.615-121.052 668.123  1.00  8.49           H
ATOM   4023 2HD  LYS G 249    -138.909-120.552 669.777  1.00  8.49           H
ATOM   4024  CE  LYS G 249    -140.451-121.818 668.957  1.00  8.49           C
ATOM   4025 1HE  LYS G 249    -141.238-121.484 669.633  1.00  8.49           H
ATOM   4026 2HE  LYS G 249    -140.919-122.006 667.991  1.00  8.49           H
ATOM   4027  NZ  LYS G 249    -139.843-123.065 669.473  1.00  8.49           N
ATOM   4028 1HZ  LYS G 249    -140.560-123.775 669.569  1.00  8.49           H
ATOM   4029 2HZ  LYS G 249    -139.132-123.387 668.825  1.00  8.49           H
ATOM   4030 3HZ  LYS G 249    -139.420-122.886 670.377  1.00  8.49           H
ATOM   4031  HN  LYS G 249    -140.181-117.191 669.894  1.00  8.49           H
ATOM   4032  N   HIS G 250    -141.785-117.314 667.010  1.00  8.49           N
ATOM   4033  CA  HIS G 250    -142.768-117.482 665.953  1.00  8.49           C
ATOM   4034  C   HIS G 250    -143.078-116.124 665.321  1.00  8.49           C
ATOM   4035  O   HIS G 250    -143.261-116.026 664.108  1.00  8.49           O
ATOM   4036  HA  HIS G 250    -142.312-118.127 665.202  1.00  8.49           H
ATOM   4037  CB  HIS G 250    -144.017-118.190 666.480  1.00  8.49           C
ATOM   4038 1HB  HIS G 250    -144.401-117.637 667.337  1.00  8.49           H
ATOM   4039 2HB  HIS G 250    -144.790-118.163 665.711  1.00  8.49           H
ATOM   4040  CG  HIS G 250    -143.784-119.625 666.888  1.00  8.49           C
ATOM   4041  HD1 HIS G 250    -143.788-120.573 664.982  1.00  8.49           H
ATOM   4042  ND1 HIS G 250    -143.704-120.661 665.974  1.00  8.49           N
ATOM   4043  CD2 HIS G 250    -143.614-120.185 668.121  1.00  8.49           C
ATOM   4044  HD2 HIS G 250    -143.620-119.649 669.070  1.00  8.49           H
ATOM   4045  CE1 HIS G 250    -143.495-121.789 666.637  1.00  8.49           C
ATOM   4046  HE1 HIS G 250    -143.387-122.780 666.198  1.00  8.49           H
ATOM   4047  NE2 HIS G 250    -143.440-121.491 667.968  1.00  8.49           N
ATOM   4048  HN  HIS G 250    -142.111-117.537 667.929  1.00  8.49           H
ATOM   4049  N   LYS G 251    -143.129-115.108 666.171  1.00  8.49           N
ATOM   4050  CA  LYS G 251    -143.400-113.758 665.708  1.00  8.49           C
ATOM   4051  C   LYS G 251    -142.262-113.298 664.795  1.00  8.49           C
ATOM   4052  O   LYS G 251    -142.503-112.846 663.676  1.00  8.49           O
ATOM   4053  HA  LYS G 251    -144.319-113.791 665.125  1.00  8.49           H
ATOM   4054  CB  LYS G 251    -143.650-112.825 666.895  1.00  8.49           C
ATOM   4055 1HB  LYS G 251    -142.887-112.987 667.657  1.00  8.49           H
ATOM   4056 2HB  LYS G 251    -143.562-111.788 666.573  1.00  8.49           H
ATOM   4057  CG  LYS G 251    -145.037-113.063 667.496  1.00  8.49           C
ATOM   4058 1HG  LYS G 251    -145.790-113.016 666.710  1.00  8.49           H
ATOM   4059 2HG  LYS G 251    -145.085-114.063 667.925  1.00  8.49           H
ATOM   4060  CD  LYS G 251    -145.353-112.024 668.574  1.00  8.49           C
ATOM   4061 1HD  LYS G 251    -144.638-112.115 669.392  1.00  8.49           H
ATOM   4062 2HD  LYS G 251    -145.239-111.021 668.162  1.00  8.49           H
ATOM   4063  CE  LYS G 251    -146.775-112.203 669.109  1.00  8.49           C
ATOM   4064 1HE  LYS G 251    -147.491-112.116 668.292  1.00  8.49           H
ATOM   4065 2HE  LYS G 251    -146.889-113.204 669.526  1.00  8.49           H
ATOM   4066  NZ  LYS G 251    -147.070-111.190 670.146  1.00  8.49           N
ATOM   4067 1HZ  LYS G 251    -148.010-111.331 670.499  1.00  8.49           H
ATOM   4068 2HZ  LYS G 251    -146.407-111.282 670.907  1.00  8.49           H
ATOM   4069 3HZ  LYS G 251    -146.996-110.262 669.743  1.00  8.49           H
ATOM   4070  HN  LYS G 251    -142.988-115.197 667.157  1.00  8.49           H
ATOM   4071  N   ALA G 252    -141.046-113.430 665.305  1.00  8.49           N
ATOM   4072  CA  ALA G 252    -139.880-112.930 664.597  1.00  8.49           C
ATOM   4073  C   ALA G 252    -139.761-113.645 663.250  1.00  8.49           C
ATOM   4074  O   ALA G 252    -139.376-113.037 662.252  1.00  8.49           O
ATOM   4075  HA  ALA G 252    -140.029-111.865 664.421  1.00  8.49           H
ATOM   4076  CB  ALA G 252    -138.635-113.116 665.468  1.00  8.49           C
ATOM   4077 1HB  ALA G 252    -138.758-112.564 666.400  1.00  8.49           H
ATOM   4078 2HB  ALA G 252    -138.501-114.175 665.688  1.00  8.49           H
ATOM   4079 3HB  ALA G 252    -137.761-112.741 664.937  1.00  8.49           H
ATOM   4080  HN  ALA G 252    -140.852-113.867 666.183  1.00  8.49           H
ATOM   4081  N   LEU G 253    -140.097-114.927 663.265  1.00  8.49           N
ATOM   4082  CA  LEU G 253    -140.003-115.739 662.064  1.00  8.49           C
ATOM   4083  C   LEU G 253    -140.985-115.209 661.016  1.00  8.49           C
ATOM   4084  O   LEU G 253    -140.605-114.966 659.872  1.00  8.49           O
ATOM   4085  HA  LEU G 253    -138.991-115.631 661.674  1.00  8.49           H
ATOM   4086  CB  LEU G 253    -140.203-117.218 662.400  1.00  8.49           C
ATOM   4087 1HB  LEU G 253    -139.535-117.477 663.222  1.00  8.49           H
ATOM   4088 2HB  LEU G 253    -141.222-117.353 662.763  1.00  8.49           H
ATOM   4089  HG  LEU G 253    -140.619-117.932 660.427  1.00  8.49           H
ATOM   4090  CG  LEU G 253    -139.964-118.205 661.255  1.00  8.49           C
ATOM   4091  CD1 LEU G 253    -138.526-118.112 660.743  1.00  8.49           C
ATOM   4092 1HD1 LEU G 253    -138.333-117.103 660.380  1.00  8.49           H
ATOM   4093 2HD1 LEU G 253    -137.836-118.344 661.554  1.00  8.49           H
ATOM   4094 3HD1 LEU G 253    -138.383-118.824 659.930  1.00  8.49           H
ATOM   4095  CD2 LEU G 253    -140.334-119.629 661.673  1.00  8.49           C
ATOM   4096 1HD2 LEU G 253    -139.723-119.928 662.525  1.00  8.49           H
ATOM   4097 2HD2 LEU G 253    -141.387-119.665 661.951  1.00  8.49           H
ATOM   4098 3HD2 LEU G 253    -140.154-120.310 660.841  1.00  8.49           H
ATOM   4099  HN  LEU G 253    -140.428-115.409 664.076  1.00  8.49           H
ATOM   4100  N   LYS G 254    -142.227-115.044 661.446  1.00  8.49           N
ATOM   4101  CA  LYS G 254    -143.273-114.579 660.551  1.00  8.49           C
ATOM   4102  C   LYS G 254    -142.835-113.264 659.901  1.00  8.49           C
ATOM   4103  O   LYS G 254    -142.946-113.101 658.687  1.00  8.49           O
ATOM   4104  HA  LYS G 254    -143.390-115.328 659.768  1.00  8.49           H
ATOM   4105  CB  LYS G 254    -144.609-114.485 661.290  1.00  8.49           C
ATOM   4106 1HB  LYS G 254    -144.862-115.455 661.717  1.00  8.49           H
ATOM   4107 2HB  LYS G 254    -144.520-113.785 662.121  1.00  8.49           H
ATOM   4108  CG  LYS G 254    -145.726-114.029 660.350  1.00  8.49           C
ATOM   4109 1HG  LYS G 254    -145.545-113.000 660.036  1.00  8.49           H
ATOM   4110 2HG  LYS G 254    -145.720-114.642 659.448  1.00  8.49           H
ATOM   4111  CD  LYS G 254    -147.092-114.127 661.032  1.00  8.49           C
ATOM   4112 1HD  LYS G 254    -147.275-115.156 661.340  1.00  8.49           H
ATOM   4113 2HD  LYS G 254    -147.095-113.518 661.936  1.00  8.49           H
ATOM   4114  CE  LYS G 254    -148.208-113.663 660.094  1.00  8.49           C
ATOM   4115 1HE  LYS G 254    -148.107-112.595 659.899  1.00  8.49           H
ATOM   4116 2HE  LYS G 254    -148.119-114.171 659.134  1.00  8.49           H
ATOM   4117  NZ  LYS G 254    -149.534-113.941 660.689  1.00  8.49           N
ATOM   4118 1HZ  LYS G 254    -150.261-113.626 660.056  1.00  8.49           H
ATOM   4119 2HZ  LYS G 254    -149.631-114.938 660.846  1.00  8.49           H
ATOM   4120 3HZ  LYS G 254    -149.618-113.449 661.572  1.00  8.49           H
ATOM   4121  HN  LYS G 254    -142.523-115.222 662.384  1.00  8.49           H
ATOM   4122  N   VAL G 255    -142.348-112.361 660.739  1.00  8.49           N
ATOM   4123  CA  VAL G 255    -141.895-111.065 660.263  1.00  8.49           C
ATOM   4124  C   VAL G 255    -140.873-111.268 659.143  1.00  8.49           C
ATOM   4125  O   VAL G 255    -140.946-110.612 658.105  1.00  8.49           O
ATOM   4126  HA  VAL G 255    -142.762-110.543 659.857  1.00  8.49           H
ATOM   4127  HB  VAL G 255    -140.648-110.865 661.983  1.00  8.49           H
ATOM   4128  CB  VAL G 255    -141.349-110.240 661.430  1.00  8.49           C
ATOM   4129  CG1 VAL G 255    -140.587-109.014 660.924  1.00  8.49           C
ATOM   4130 1HG1 VAL G 255    -139.751-109.336 660.302  1.00  8.49           H
ATOM   4131 2HG1 VAL G 255    -141.257-108.387 660.336  1.00  8.49           H
ATOM   4132 3HG1 VAL G 255    -140.209-108.445 661.774  1.00  8.49           H
ATOM   4133  CG2 VAL G 255    -142.471-109.833 662.386  1.00  8.49           C
ATOM   4134 1HG2 VAL G 255    -143.206-109.234 661.849  1.00  8.49           H
ATOM   4135 2HG2 VAL G 255    -142.951-110.727 662.785  1.00  8.49           H
ATOM   4136 3HG2 VAL G 255    -142.055-109.248 663.206  1.00  8.49           H
ATOM   4137  HN  VAL G 255    -142.260-112.503 661.725  1.00  8.49           H
ATOM   4138  N   THR G 256    -139.942-112.178 659.391  1.00  8.49           N
ATOM   4139  CA  THR G 256    -138.851-112.406 658.459  1.00  8.49           C
ATOM   4140  C   THR G 256    -139.393-112.884 657.111  1.00  8.49           C
ATOM   4141  O   THR G 256    -139.019-112.356 656.065  1.00  8.49           O
ATOM   4142  HA  THR G 256    -138.346-111.457 658.283  1.00  8.49           H
ATOM   4143  HB  THR G 256    -138.300-114.395 659.138  1.00  8.49           H
ATOM   4144  CB  THR G 256    -137.876-113.392 659.106  1.00  8.49           C
ATOM   4145  OG1 THR G 256    -137.581-112.808 660.372  1.00  8.49           O
ATOM   4146  HG1 THR G 256    -138.149-113.224 661.082  1.00  8.49           H
ATOM   4147  CG2 THR G 256    -136.524-113.433 658.391  1.00  8.49           C
ATOM   4148 1HG2 THR G 256    -136.068-112.443 658.418  1.00  8.49           H
ATOM   4149 2HG2 THR G 256    -136.671-113.737 657.354  1.00  8.49           H
ATOM   4150 3HG2 THR G 256    -135.870-114.147 658.890  1.00  8.49           H
ATOM   4151  HN  THR G 256    -139.926-112.752 660.210  1.00  8.49           H
ATOM   4152  N   ILE G 257    -140.265-113.879 657.178  1.00  8.49           N
ATOM   4153  CA  ILE G 257    -140.762-114.522 655.974  1.00  8.49           C
ATOM   4154  C   ILE G 257    -141.530-113.498 655.135  1.00  8.49           C
ATOM   4155  O   ILE G 257    -141.332-113.410 653.924  1.00  8.49           O
ATOM   4156  HA  ILE G 257    -139.898-114.858 655.402  1.00  8.49           H
ATOM   4157  HB  ILE G 257    -142.324-115.482 657.075  1.00  8.49           H
ATOM   4158  CB  ILE G 257    -141.582-115.764 656.328  1.00  8.49           C
ATOM   4159  CG1 ILE G 257    -140.697-116.844 656.956  1.00  8.49           C
ATOM   4160 1HG1 ILE G 257    -140.026-117.253 656.202  1.00  8.49           H
ATOM   4161 2HG1 ILE G 257    -140.073-116.401 657.732  1.00  8.49           H
ATOM   4162  CG2 ILE G 257    -142.343-116.286 655.108  1.00  8.49           C
ATOM   4163 1HG2 ILE G 257    -143.020-115.513 654.745  1.00  8.49           H
ATOM   4164 2HG2 ILE G 257    -141.635-116.547 654.322  1.00  8.49           H
ATOM   4165 3HG2 ILE G 257    -142.917-117.169 655.388  1.00  8.49           H
ATOM   4166  CD1 ILE G 257    -141.545-117.967 657.556  1.00  8.49           C
ATOM   4167 1HD1 ILE G 257    -142.198-117.558 658.327  1.00  8.49           H
ATOM   4168 2HD1 ILE G 257    -142.150-118.423 656.772  1.00  8.49           H
ATOM   4169 3HD1 ILE G 257    -140.892-118.721 657.995  1.00  8.49           H
ATOM   4170  HN  ILE G 257    -140.630-114.246 658.034  1.00  8.49           H
ATOM   4171  N   THR G 258    -142.389-112.750 655.811  1.00  8.49           N
ATOM   4172  CA  THR G 258    -143.252-111.800 655.131  1.00  8.49           C
ATOM   4173  C   THR G 258    -142.419-110.831 654.289  1.00  8.49           C
ATOM   4174  O   THR G 258    -142.738-110.579 653.128  1.00  8.49           O
ATOM   4175  HA  THR G 258    -143.894-112.350 654.443  1.00  8.49           H
ATOM   4176  HB  THR G 258    -143.491-110.548 656.890  1.00  8.49           H
ATOM   4177  CB  THR G 258    -144.112-111.102 656.186  1.00  8.49           C
ATOM   4178  OG1 THR G 258    -144.892-112.154 656.749  1.00  8.49           O
ATOM   4179  HG1 THR G 258    -144.410-112.559 657.527  1.00  8.49           H
ATOM   4180  CG2 THR G 258    -145.148-110.161 655.569  1.00  8.49           C
ATOM   4181 1HG2 THR G 258    -145.811-110.728 654.916  1.00  8.49           H
ATOM   4182 2HG2 THR G 258    -144.639-109.391 654.988  1.00  8.49           H
ATOM   4183 3HG2 THR G 258    -145.731-109.692 656.361  1.00  8.49           H
ATOM   4184  HN  THR G 258    -142.500-112.786 656.804  1.00  8.49           H
ATOM   4185  N   VAL G 259    -141.366-110.315 654.907  1.00  8.49           N
ATOM   4186  CA  VAL G 259    -140.532-109.317 654.258  1.00  8.49           C
ATOM   4187  C   VAL G 259    -139.865-109.938 653.029  1.00  8.49           C
ATOM   4188  O   VAL G 259    -139.851-109.338 651.956  1.00  8.49           O
ATOM   4189  HA  VAL G 259    -141.183-108.506 653.931  1.00  8.49           H
ATOM   4190  HB  VAL G 259    -139.014-109.580 655.735  1.00  8.49           H
ATOM   4191  CB  VAL G 259    -139.527-108.744 655.259  1.00  8.49           C
ATOM   4192  CG1 VAL G 259    -138.475-107.889 654.550  1.00  8.49           C
ATOM   4193 1HG1 VAL G 259    -137.937-108.500 653.826  1.00  8.49           H
ATOM   4194 2HG1 VAL G 259    -138.965-107.063 654.036  1.00  8.49           H
ATOM   4195 3HG1 VAL G 259    -137.773-107.494 655.285  1.00  8.49           H
ATOM   4196  CG2 VAL G 259    -140.238-107.945 656.353  1.00  8.49           C
ATOM   4197 1HG2 VAL G 259    -140.789-107.121 655.901  1.00  8.49           H
ATOM   4198 2HG2 VAL G 259    -140.930-108.596 656.887  1.00  8.49           H
ATOM   4199 3HG2 VAL G 259    -139.500-107.549 657.051  1.00  8.49           H
ATOM   4200  HN  VAL G 259    -141.082-110.567 655.832  1.00  8.49           H
ATOM   4201  N   LEU G 260    -139.327-111.133 653.228  1.00  8.49           N
ATOM   4202  CA  LEU G 260    -138.600-111.811 652.169  1.00  8.49           C
ATOM   4203  C   LEU G 260    -139.544-112.071 650.993  1.00  8.49           C
ATOM   4204  O   LEU G 260    -139.178-111.855 649.839  1.00  8.49           O
ATOM   4205  HA  LEU G 260    -137.809-111.141 651.834  1.00  8.49           H
ATOM   4206  CB  LEU G 260    -137.925-113.075 652.706  1.00  8.49           C
ATOM   4207 1HB  LEU G 260    -137.258-112.789 653.520  1.00  8.49           H
ATOM   4208 2HB  LEU G 260    -138.693-113.719 653.135  1.00  8.49           H
ATOM   4209  HG  LEU G 260    -137.787-114.159 650.868  1.00  8.49           H
ATOM   4210  CG  LEU G 260    -137.123-113.891 651.691  1.00  8.49           C
ATOM   4211  CD1 LEU G 260    -135.981-113.062 651.100  1.00  8.49           C
ATOM   4212 1HD1 LEU G 260    -136.391-112.185 650.598  1.00  8.49           H
ATOM   4213 2HD1 LEU G 260    -135.312-112.744 651.899  1.00  8.49           H
ATOM   4214 3HD1 LEU G 260    -135.428-113.667 650.381  1.00  8.49           H
ATOM   4215  CD2 LEU G 260    -136.622-115.197 652.310  1.00  8.49           C
ATOM   4216 1HD2 LEU G 260    -135.981-114.973 653.162  1.00  8.49           H
ATOM   4217 2HD2 LEU G 260    -137.473-115.792 652.643  1.00  8.49           H
ATOM   4218 3HD2 LEU G 260    -136.056-115.758 651.567  1.00  8.49           H
ATOM   4219  HN  LEU G 260    -139.383-111.635 654.091  1.00  8.49           H
ATOM   4220  N   THR G 261    -140.741-112.532 651.327  1.00  8.49           N
ATOM   4221  CA  THR G 261    -141.708-112.909 650.310  1.00  8.49           C
ATOM   4222  C   THR G 261    -142.080-111.698 649.453  1.00  8.49           C
ATOM   4223  O   THR G 261    -142.153-111.797 648.229  1.00  8.49           O
ATOM   4224  HA  THR G 261    -141.243-113.639 649.647  1.00  8.49           H
ATOM   4225  HB  THR G 261    -143.414-112.826 651.652  1.00  8.49           H
ATOM   4226  CB  THR G 261    -142.907-113.548 651.013  1.00  8.49           C
ATOM   4227  OG1 THR G 261    -142.356-114.681 651.680  1.00  8.49           O
ATOM   4228  HG1 THR G 261    -142.029-114.417 652.587  1.00  8.49           H
ATOM   4229  CG2 THR G 261    -143.911-114.149 650.027  1.00  8.49           C
ATOM   4230 1HG2 THR G 261    -143.420-114.920 649.432  1.00  8.49           H
ATOM   4231 2HG2 THR G 261    -144.286-113.366 649.368  1.00  8.49           H
ATOM   4232 3HG2 THR G 261    -144.742-114.590 650.578  1.00  8.49           H
ATOM   4233  HN  THR G 261    -141.052-112.648 652.270  1.00  8.49           H
ATOM   4234  N   VAL G 262    -142.307-110.581 650.130  1.00  8.49           N
ATOM   4235  CA  VAL G 262    -142.779-109.382 649.459  1.00  8.49           C
ATOM   4236  C   VAL G 262    -141.705-108.892 648.485  1.00  8.49           C
ATOM   4237  O   VAL G 262    -142.015-108.492 647.364  1.00  8.49           O
ATOM   4238  HA  VAL G 262    -143.670-109.651 648.892  1.00  8.49           H
ATOM   4239  HB  VAL G 262    -142.338-108.198 651.179  1.00  8.49           H
ATOM   4240  CB  VAL G 262    -143.175-108.326 650.492  1.00  8.49           C
ATOM   4241  CG1 VAL G 262    -143.444-106.977 649.822  1.00  8.49           C
ATOM   4242 1HG1 VAL G 262    -142.544-106.641 649.307  1.00  8.49           H
ATOM   4243 2HG1 VAL G 262    -144.256-107.084 649.102  1.00  8.49           H
ATOM   4244 3HG1 VAL G 262    -143.724-106.244 650.579  1.00  8.49           H
ATOM   4245  CG2 VAL G 262    -144.386-108.784 651.307  1.00  8.49           C
ATOM   4246 1HG2 VAL G 262    -145.231-108.954 650.639  1.00  8.49           H
ATOM   4247 2HG2 VAL G 262    -144.144-109.710 651.829  1.00  8.49           H
ATOM   4248 3HG2 VAL G 262    -144.647-108.015 652.034  1.00  8.49           H
ATOM   4249  HN  VAL G 262    -142.173-110.489 651.116  1.00  8.49           H
ATOM   4250  N   PHE G 263    -140.465-108.939 648.948  1.00  8.49           N
ATOM   4251  CA  PHE G 263    -139.344-108.500 648.134  1.00  8.49           C
ATOM   4252  C   PHE G 263    -139.209-109.362 646.877  1.00  8.49           C
ATOM   4253  O   PHE G 263    -139.130-108.839 645.767  1.00  8.49           O
ATOM   4254  HA  PHE G 263    -139.540-107.468 647.845  1.00  8.49           H
ATOM   4255  CB  PHE G 263    -138.083-108.659 648.986  1.00  8.49           C
ATOM   4256 1HB  PHE G 263    -138.184-108.048 649.883  1.00  8.49           H
ATOM   4257 2HB  PHE G 263    -138.006-109.696 649.313  1.00  8.49           H
ATOM   4258  CG  PHE G 263    -136.792-108.270 648.264  1.00  8.49           C
ATOM   4259  HD1 PHE G 263    -136.318-110.277 647.744  1.00  8.49           H
ATOM   4260  CD1 PHE G 263    -136.018-109.231 647.690  1.00  8.49           C
ATOM   4261  HD2 PHE G 263    -137.037-106.195 648.655  1.00  8.49           H
ATOM   4262  CD2 PHE G 263    -136.417-106.965 648.195  1.00  8.49           C
ATOM   4263  CE1 PHE G 263    -134.819-108.870 647.019  1.00  8.49           C
ATOM   4264  HE1 PHE G 263    -134.199-109.640 646.560  1.00  8.49           H
ATOM   4265  CE2 PHE G 263    -135.218-106.604 647.525  1.00  8.49           C
ATOM   4266  HE2 PHE G 263    -134.918-105.558 647.471  1.00  8.49           H
ATOM   4267  CZ  PHE G 263    -134.445-107.564 646.951  1.00  8.49           C
ATOM   4268  HZ  PHE G 263    -133.525-107.287 646.437  1.00  8.49           H
ATOM   4269  HN  PHE G 263    -140.221-109.270 649.860  1.00  8.49           H
ATOM   4270  N   VAL G 264    -139.185-110.669 647.094  1.00  8.49           N
ATOM   4271  CA  VAL G 264    -138.956-111.604 646.006  1.00  8.49           C
ATOM   4272  C   VAL G 264    -140.050-111.431 644.951  1.00  8.49           C
ATOM   4273  O   VAL G 264    -139.758-111.310 643.763  1.00  8.49           O
ATOM   4274  HA  VAL G 264    -137.994-111.357 645.557  1.00  8.49           H
ATOM   4275  HB  VAL G 264    -139.747-113.203 647.178  1.00  8.49           H
ATOM   4276  CB  VAL G 264    -138.871-113.031 646.552  1.00  8.49           C
ATOM   4277  CG1 VAL G 264    -138.897-114.055 645.415  1.00  8.49           C
ATOM   4278 1HG1 VAL G 264    -139.825-113.950 644.853  1.00  8.49           H
ATOM   4279 2HG1 VAL G 264    -138.049-113.884 644.753  1.00  8.49           H
ATOM   4280 3HG1 VAL G 264    -138.836-115.061 645.831  1.00  8.49           H
ATOM   4281  CG2 VAL G 264    -137.628-113.212 647.425  1.00  8.49           C
ATOM   4282 1HG2 VAL G 264    -136.735-113.011 646.831  1.00  8.49           H
ATOM   4283 2HG2 VAL G 264    -137.669-112.518 648.265  1.00  8.49           H
ATOM   4284 3HG2 VAL G 264    -137.592-114.235 647.799  1.00  8.49           H
ATOM   4285  HN  VAL G 264    -139.320-111.089 647.992  1.00  8.49           H
ATOM   4286  N   LEU G 265    -141.288-111.426 645.424  1.00  8.49           N
ATOM   4287  CA  LEU G 265    -142.431-111.460 644.528  1.00  8.49           C
ATOM   4288  C   LEU G 265    -142.456-110.179 643.691  1.00  8.49           C
ATOM   4289  O   LEU G 265    -142.981-110.170 642.579  1.00  8.49           O
ATOM   4290  HA  LEU G 265    -142.296-112.308 643.858  1.00  8.49           H
ATOM   4291  CB  LEU G 265    -143.721-111.705 645.314  1.00  8.49           C
ATOM   4292 1HB  LEU G 265    -143.760-110.995 646.140  1.00  8.49           H
ATOM   4293 2HB  LEU G 265    -144.567-111.485 644.664  1.00  8.49           H
ATOM   4294  HG  LEU G 265    -143.061-113.329 646.540  1.00  8.49           H
ATOM   4295  CG  LEU G 265    -143.903-113.114 645.882  1.00  8.49           C
ATOM   4296  CD1 LEU G 265    -145.174-113.205 646.729  1.00  8.49           C
ATOM   4297 1HD1 LEU G 265    -145.109-112.500 647.558  1.00  8.49           H
ATOM   4298 2HD1 LEU G 265    -146.039-112.962 646.112  1.00  8.49           H
ATOM   4299 3HD1 LEU G 265    -145.279-114.217 647.119  1.00  8.49           H
ATOM   4300  CD2 LEU G 265    -143.882-114.161 644.766  1.00  8.49           C
ATOM   4301 1HD2 LEU G 265    -144.690-113.960 644.064  1.00  8.49           H
ATOM   4302 2HD2 LEU G 265    -142.926-114.115 644.243  1.00  8.49           H
ATOM   4303 3HD2 LEU G 265    -144.013-115.154 645.197  1.00  8.49           H
ATOM   4304  HN  LEU G 265    -141.514-111.399 646.398  1.00  8.49           H
ATOM   4305  N   SER G 266    -141.881-109.129 644.258  1.00  8.49           N
ATOM   4306  CA  SER G 266    -141.945-107.816 643.639  1.00  8.49           C
ATOM   4307  C   SER G 266    -140.770-107.632 642.677  1.00  8.49           C
ATOM   4308  O   SER G 266    -140.943-107.127 641.569  1.00  8.49           O
ATOM   4309  HA  SER G 266    -142.890-107.799 643.096  1.00  8.49           H
ATOM   4310  CB  SER G 266    -141.945-106.708 644.695  1.00  8.49           C
ATOM   4311 1HB  SER G 266    -141.938-105.737 644.201  1.00  8.49           H
ATOM   4312 2HB  SER G 266    -142.864-106.763 645.278  1.00  8.49           H
ATOM   4313  HG  SER G 266    -141.107-107.184 646.449  1.00  8.49           H
ATOM   4314  OG  SER G 266    -140.823-106.804 645.568  1.00  8.49           O
ATOM   4315  HN  SER G 266    -141.378-109.164 645.122  1.00  8.49           H
ATOM   4316  N   GLN G 267    -139.600-108.052 643.136  1.00  8.49           N
ATOM   4317  CA  GLN G 267    -138.361-107.687 642.471  1.00  8.49           C
ATOM   4318  C   GLN G 267    -137.946-108.780 641.484  1.00  8.49           C
ATOM   4319  O   GLN G 267    -137.414-108.487 640.414  1.00  8.49           O
ATOM   4320  HA  GLN G 267    -138.582-106.766 641.931  1.00  8.49           H
ATOM   4321  CB  GLN G 267    -137.251-107.417 643.489  1.00  8.49           C
ATOM   4322 1HB  GLN G 267    -137.134-108.282 644.142  1.00  8.49           H
ATOM   4323 2HB  GLN G 267    -136.302-107.280 642.970  1.00  8.49           H
ATOM   4324  CG  GLN G 267    -137.565-106.176 644.326  1.00  8.49           C
ATOM   4325 1HG  GLN G 267    -138.482-106.338 644.893  1.00  8.49           H
ATOM   4326 2HG  GLN G 267    -136.768-106.011 645.051  1.00  8.49           H
ATOM   4327  CD  GLN G 267    -137.719-104.940 643.438  1.00  8.49           C
ATOM   4328  OE1 GLN G 267    -136.970-104.721 642.500  1.00  8.49           O
ATOM   4329  NE2 GLN G 267    -138.728-104.146 643.786  1.00  8.49           N
ATOM   4330 1HE2 GLN G 267    -139.305-104.384 644.567  1.00  8.49           H
ATOM   4331 2HE2 GLN G 267    -138.910-103.312 643.265  1.00  8.49           H
ATOM   4332  HN  GLN G 267    -139.491-108.630 643.945  1.00  8.49           H
ATOM   4333  N   PHE G 268    -138.204-110.018 641.879  1.00  8.49           N
ATOM   4334  CA  PHE G 268    -137.694-111.161 641.141  1.00  8.49           C
ATOM   4335  C   PHE G 268    -138.186-111.143 639.693  1.00  8.49           C
ATOM   4336  O   PHE G 268    -137.393-111.277 638.762  1.00  8.49           O
ATOM   4337  HA  PHE G 268    -136.606-111.095 641.154  1.00  8.49           H
ATOM   4338  CB  PHE G 268    -138.230-112.416 641.834  1.00  8.49           C
ATOM   4339 1HB  PHE G 268    -138.058-112.329 642.906  1.00  8.49           H
ATOM   4340 2HB  PHE G 268    -139.309-112.467 641.687  1.00  8.49           H
ATOM   4341  CG  PHE G 268    -137.600-113.719 641.336  1.00  8.49           C
ATOM   4342  HD1 PHE G 268    -139.182-114.121 639.973  1.00  8.49           H
ATOM   4343  CD1 PHE G 268    -138.229-114.457 640.382  1.00  8.49           C
ATOM   4344  HD2 PHE G 268    -135.907-113.546 642.610  1.00  8.49           H
ATOM   4345  CD2 PHE G 268    -136.411-114.138 641.846  1.00  8.49           C
ATOM   4346  CE1 PHE G 268    -137.645-115.666 639.920  1.00  8.49           C
ATOM   4347  HE1 PHE G 268    -138.149-116.258 639.156  1.00  8.49           H
ATOM   4348  CE2 PHE G 268    -135.827-115.347 641.384  1.00  8.49           C
ATOM   4349  HE2 PHE G 268    -134.874-115.683 641.793  1.00  8.49           H
ATOM   4350  CZ  PHE G 268    -136.456-116.085 640.431  1.00  8.49           C
ATOM   4351  HZ  PHE G 268    -136.007-117.013 640.076  1.00  8.49           H
ATOM   4352  HN  PHE G 268    -138.750-110.246 642.686  1.00  8.49           H
ATOM   4353  N   PRO G 269    -139.498-110.977 639.476  1.00  8.49           N
ATOM   4354  CA  PRO G 269    -140.061-111.096 638.129  1.00  8.49           C
ATOM   4355  C   PRO G 269    -139.346-110.207 637.124  1.00  8.49           C
ATOM   4356  O   PRO G 269    -139.019-110.648 636.023  1.00  8.49           O
ATOM   4357  HA  PRO G 269    -139.930-112.111 637.756  1.00  8.49           H
ATOM   4358  CB  PRO G 269    -141.524-110.684 638.310  1.00  8.49           C
ATOM   4359 1HB  PRO G 269    -141.665-109.618 638.133  1.00  8.49           H
ATOM   4360 2HB  PRO G 269    -142.178-111.211 637.616  1.00  8.49           H
ATOM   4361  CG  PRO G 269    -141.820-111.059 639.758  1.00  8.49           C
ATOM   4362 1HG  PRO G 269    -142.685-110.521 640.146  1.00  8.49           H
ATOM   4363 2HG  PRO G 269    -142.045-112.120 639.863  1.00  8.49           H
ATOM   4364  CD  PRO G 269    -140.537-110.673 640.477  1.00  8.49           C
ATOM   4365 1HD  PRO G 269    -140.530-109.619 640.753  1.00  8.49           H
ATOM   4366 2HD  PRO G 269    -140.402-111.242 641.397  1.00  8.49           H
ATOM   4367  N   TYR G 270    -139.119-108.968 637.534  1.00  8.49           N
ATOM   4368  CA  TYR G 270    -138.526-107.983 636.646  1.00  8.49           C
ATOM   4369  C   TYR G 270    -137.089-108.364 636.286  1.00  8.49           C
ATOM   4370  O   TYR G 270    -136.698-108.293 635.122  1.00  8.49           O
ATOM   4371  HA  TYR G 270    -139.124-107.947 635.736  1.00  8.49           H
ATOM   4372  CB  TYR G 270    -138.512-106.666 637.426  1.00  8.49           C
ATOM   4373 1HB  TYR G 270    -139.539-106.344 637.593  1.00  8.49           H
ATOM   4374 2HB  TYR G 270    -138.070-106.842 638.407  1.00  8.49           H
ATOM   4375  CG  TYR G 270    -137.745-105.540 636.731  1.00  8.49           C
ATOM   4376  HD1 TYR G 270    -136.194-105.487 638.210  1.00  8.49           H
ATOM   4377  CD1 TYR G 270    -136.573-105.062 637.281  1.00  8.49           C
ATOM   4378  HD2 TYR G 270    -139.151-105.379 635.121  1.00  8.49           H
ATOM   4379  CD2 TYR G 270    -138.225-105.002 635.555  1.00  8.49           C
ATOM   4380  CE1 TYR G 270    -135.851-104.001 636.627  1.00  8.49           C
ATOM   4381  HE1 TYR G 270    -134.924-103.614 637.050  1.00  8.49           H
ATOM   4382  HE2 TYR G 270    -137.872-103.507 633.971  1.00  8.49           H
ATOM   4383  CE2 TYR G 270    -137.503-103.941 634.901  1.00  8.49           C
ATOM   4384  CZ  TYR G 270    -136.352-103.493 635.469  1.00  8.49           C
ATOM   4385  OH  TYR G 270    -135.670-102.492 634.851  1.00  8.49           O
ATOM   4386  HH  TYR G 270    -136.213-102.123 634.097  1.00  8.49           H
ATOM   4387  HN  TYR G 270    -139.333-108.635 638.453  1.00  8.49           H
ATOM   4388  N   ASN G 271    -136.342-108.760 637.306  1.00  8.49           N
ATOM   4389  CA  ASN G 271    -134.926-109.038 637.134  1.00  8.49           C
ATOM   4390  C   ASN G 271    -134.759-110.285 636.263  1.00  8.49           C
ATOM   4391  O   ASN G 271    -133.732-110.455 635.607  1.00  8.49           O
ATOM   4392  HA  ASN G 271    -134.514-108.144 636.666  1.00  8.49           H
ATOM   4393  CB  ASN G 271    -134.250-109.307 638.479  1.00  8.49           C
ATOM   4394 1HB  ASN G 271    -134.870-109.977 639.075  1.00  8.49           H
ATOM   4395 2HB  ASN G 271    -133.298-109.813 638.317  1.00  8.49           H
ATOM   4396  CG  ASN G 271    -134.017-108.003 639.246  1.00  8.49           C
ATOM   4397  OD1 ASN G 271    -133.206-107.171 638.874  1.00  8.49           O
ATOM   4398  ND2 ASN G 271    -134.770-107.873 640.334  1.00  8.49           N
ATOM   4399 1HD2 ASN G 271    -135.417-108.595 640.584  1.00  8.49           H
ATOM   4400 2HD2 ASN G 271    -134.691-107.055 640.903  1.00  8.49           H
ATOM   4401  HN  ASN G 271    -136.688-108.890 638.235  1.00  8.49           H
ATOM   4402  N   CYS G 272    -135.784-111.125 636.284  1.00  8.49           N
ATOM   4403  CA  CYS G 272    -135.829-112.273 635.395  1.00  8.49           C
ATOM   4404  C   CYS G 272    -135.841-111.764 633.953  1.00  8.49           C
ATOM   4405  O   CYS G 272    -135.073-112.237 633.117  1.00  8.49           O
ATOM   4406  HA  CYS G 272    -134.929-112.857 635.592  1.00  8.49           H
ATOM   4407  CB  CYS G 272    -137.030-113.173 635.694  1.00  8.49           C
ATOM   4408 1HB  CYS G 272    -137.940-112.575 635.737  1.00  8.49           H
ATOM   4409 2HB  CYS G 272    -137.162-113.896 634.889  1.00  8.49           H
ATOM   4410  HG  CYS G 272    -137.050-113.001 638.059  1.00  8.49           H
ATOM   4411  SG  CYS G 272    -136.779-114.046 637.282  1.00  8.49           S
ATOM   4412  HN  CYS G 272    -136.571-111.031 636.893  1.00  8.49           H
ATOM   4413  N   ILE G 273    -136.722-110.805 633.705  1.00  8.49           N
ATOM   4414  CA  ILE G 273    -136.883-110.265 632.366  1.00  8.49           C
ATOM   4415  C   ILE G 273    -135.627-109.481 631.982  1.00  8.49           C
ATOM   4416  O   ILE G 273    -135.181-109.538 630.837  1.00  8.49           O
ATOM   4417  HA  ILE G 273    -136.985-111.109 631.683  1.00  8.49           H
ATOM   4418  HB  ILE G 273    -138.118-108.638 632.999  1.00  8.49           H
ATOM   4419  CB  ILE G 273    -138.172-109.447 632.270  1.00  8.49           C
ATOM   4420  CG1 ILE G 273    -139.391-110.299 632.630  1.00  8.49           C
ATOM   4421 1HG1 ILE G 273    -139.292-110.669 633.650  1.00  8.49           H
ATOM   4422 2HG1 ILE G 273    -140.290-109.684 632.600  1.00  8.49           H
ATOM   4423  CG2 ILE G 273    -138.311-108.802 630.889  1.00  8.49           C
ATOM   4424 1HG2 ILE G 273    -137.463-108.141 630.710  1.00  8.49           H
ATOM   4425 2HG2 ILE G 273    -138.333-109.580 630.126  1.00  8.49           H
ATOM   4426 3HG2 ILE G 273    -139.235-108.226 630.848  1.00  8.49           H
ATOM   4427  CD1 ILE G 273    -139.539-111.478 631.666  1.00  8.49           C
ATOM   4428 1HD1 ILE G 273    -139.663-111.103 630.650  1.00  8.49           H
ATOM   4429 2HD1 ILE G 273    -138.648-112.103 631.717  1.00  8.49           H
ATOM   4430 3HD1 ILE G 273    -140.413-112.067 631.944  1.00  8.49           H
ATOM   4431  HN  ILE G 273    -137.317-110.400 634.399  1.00  8.49           H
ATOM   4432  N   LEU G 274    -135.091-108.767 632.961  1.00  8.49           N
ATOM   4433  CA  LEU G 274    -133.896-107.971 632.739  1.00  8.49           C
ATOM   4434  C   LEU G 274    -132.750-108.889 632.307  1.00  8.49           C
ATOM   4435  O   LEU G 274    -131.923-108.509 631.480  1.00  8.49           O
ATOM   4436  HA  LEU G 274    -134.110-107.280 631.925  1.00  8.49           H
ATOM   4437  CB  LEU G 274    -133.576-107.129 633.976  1.00  8.49           C
ATOM   4438 1HB  LEU G 274    -134.467-106.563 634.246  1.00  8.49           H
ATOM   4439 2HB  LEU G 274    -133.363-107.804 634.805  1.00  8.49           H
ATOM   4440  HG  LEU G 274    -131.539-106.705 633.479  1.00  8.49           H
ATOM   4441  CG  LEU G 274    -132.407-106.151 633.838  1.00  8.49           C
ATOM   4442  CD1 LEU G 274    -132.716-105.071 632.799  1.00  8.49           C
ATOM   4443 1HD1 LEU G 274    -132.897-105.539 631.831  1.00  8.49           H
ATOM   4444 2HD1 LEU G 274    -133.602-104.516 633.105  1.00  8.49           H
ATOM   4445 3HD1 LEU G 274    -131.869-104.390 632.721  1.00  8.49           H
ATOM   4446  CD2 LEU G 274    -132.031-105.552 635.194  1.00  8.49           C
ATOM   4447 1HD2 LEU G 274    -132.887-105.017 635.605  1.00  8.49           H
ATOM   4448 2HD2 LEU G 274    -131.739-106.350 635.876  1.00  8.49           H
ATOM   4449 3HD2 LEU G 274    -131.198-104.860 635.067  1.00  8.49           H
ATOM   4450  HN  LEU G 274    -135.460-108.726 633.889  1.00  8.49           H
ATOM   4451  N   LEU G 275    -132.739-110.081 632.887  1.00  8.49           N
ATOM   4452  CA  LEU G 275    -131.734-111.072 632.540  1.00  8.49           C
ATOM   4453  C   LEU G 275    -131.896-111.462 631.069  1.00  8.49           C
ATOM   4454  O   LEU G 275    -130.918-111.507 630.324  1.00  8.49           O
ATOM   4455  HA  LEU G 275    -130.758-110.606 632.668  1.00  8.49           H
ATOM   4456  CB  LEU G 275    -131.800-112.260 633.502  1.00  8.49           C
ATOM   4457 1HB  LEU G 275    -131.600-111.897 634.510  1.00  8.49           H
ATOM   4458 2HB  LEU G 275    -132.818-112.650 633.498  1.00  8.49           H
ATOM   4459  HG  LEU G 275    -131.027-113.763 632.191  1.00  8.49           H
ATOM   4460  CG  LEU G 275    -130.840-113.415 633.207  1.00  8.49           C
ATOM   4461  CD1 LEU G 275    -129.385-112.947 633.264  1.00  8.49           C
ATOM   4462 1HD1 LEU G 275    -129.226-112.163 632.524  1.00  8.49           H
ATOM   4463 2HD1 LEU G 275    -129.167-112.558 634.259  1.00  8.49           H
ATOM   4464 3HD1 LEU G 275    -128.724-113.788 633.051  1.00  8.49           H
ATOM   4465  CD2 LEU G 275    -131.100-114.597 634.144  1.00  8.49           C
ATOM   4466 1HD2 LEU G 275    -130.958-114.279 635.177  1.00  8.49           H
ATOM   4467 2HD2 LEU G 275    -132.123-114.949 634.009  1.00  8.49           H
ATOM   4468 3HD2 LEU G 275    -130.405-115.403 633.912  1.00  8.49           H
ATOM   4469  HN  LEU G 275    -133.398-110.372 633.580  1.00  8.49           H
ATOM   4470  N   VAL G 276    -133.137-111.734 630.695  1.00  8.49           N
ATOM   4471  CA  VAL G 276    -133.437-112.132 629.330  1.00  8.49           C
ATOM   4472  C   VAL G 276    -132.947-111.048 628.368  1.00  8.49           C
ATOM   4473  O   VAL G 276    -132.313-111.349 627.358  1.00  8.49           O
ATOM   4474  HA  VAL G 276    -132.890-113.053 629.128  1.00  8.49           H
ATOM   4475  HB  VAL G 276    -135.481-111.563 629.560  1.00  8.49           H
ATOM   4476  CB  VAL G 276    -134.931-112.427 629.187  1.00  8.49           C
ATOM   4477  CG1 VAL G 276    -135.313-112.629 627.719  1.00  8.49           C
ATOM   4478 1HG1 VAL G 276    -135.080-111.725 627.156  1.00  8.49           H
ATOM   4479 2HG1 VAL G 276    -134.750-113.467 627.309  1.00  8.49           H
ATOM   4480 3HG1 VAL G 276    -136.380-112.837 627.646  1.00  8.49           H
ATOM   4481  CG2 VAL G 276    -135.333-113.640 630.029  1.00  8.49           C
ATOM   4482 1HG2 VAL G 276    -134.772-114.514 629.700  1.00  8.49           H
ATOM   4483 2HG2 VAL G 276    -135.115-113.442 631.079  1.00  8.49           H
ATOM   4484 3HG2 VAL G 276    -136.401-113.827 629.909  1.00  8.49           H
ATOM   4485  HN  VAL G 276    -133.928-111.687 631.304  1.00  8.49           H
ATOM   4486  N   GLN G 277    -133.261-109.808 628.715  1.00  8.49           N
ATOM   4487  CA  GLN G 277    -132.873-108.679 627.887  1.00  8.49           C
ATOM   4488  C   GLN G 277    -131.349-108.594 627.784  1.00  8.49           C
ATOM   4489  O   GLN G 277    -130.815-108.188 626.753  1.00  8.49           O
ATOM   4490  HA  GLN G 277    -133.300-108.880 626.905  1.00  8.49           H
ATOM   4491  CB  GLN G 277    -133.460-107.374 628.431  1.00  8.49           C
ATOM   4492 1HB  GLN G 277    -133.292-107.316 629.506  1.00  8.49           H
ATOM   4493 2HB  GLN G 277    -132.945-106.525 627.981  1.00  8.49           H
ATOM   4494  CG  GLN G 277    -134.959-107.282 628.137  1.00  8.49           C
ATOM   4495 1HG  GLN G 277    -135.128-107.356 627.063  1.00  8.49           H
ATOM   4496 2HG  GLN G 277    -135.475-108.124 628.599  1.00  8.49           H
ATOM   4497  CD  GLN G 277    -135.541-105.969 628.663  1.00  8.49           C
ATOM   4498  OE1 GLN G 277    -135.010-105.341 629.564  1.00  8.49           O
ATOM   4499  NE2 GLN G 277    -136.659-105.589 628.050  1.00  8.49           N
ATOM   4500 1HE2 GLN G 277    -137.042-106.151 627.317  1.00  8.49           H
ATOM   4501 2HE2 GLN G 277    -137.115-104.742 628.323  1.00  8.49           H
ATOM   4502  HN  GLN G 277    -133.768-109.571 629.543  1.00  8.49           H
ATOM   4503  N   THR G 278    -130.692-108.982 628.867  1.00  8.49           N
ATOM   4504  CA  THR G 278    -129.241-108.935 628.919  1.00  8.49           C
ATOM   4505  C   THR G 278    -128.639-109.972 627.969  1.00  8.49           C
ATOM   4506  O   THR G 278    -127.667-109.689 627.271  1.00  8.49           O
ATOM   4507  HA  THR G 278    -128.916-107.955 628.570  1.00  8.49           H
ATOM   4508  HB  THR G 278    -129.059-110.128 630.726  1.00  8.49           H
ATOM   4509  CB  THR G 278    -128.814-109.125 630.376  1.00  8.49           C
ATOM   4510  OG1 THR G 278    -129.456-108.058 631.068  1.00  8.49           O
ATOM   4511  HG1 THR G 278    -130.417-108.004 630.797  1.00  8.49           H
ATOM   4512  CG2 THR G 278    -127.322-108.861 630.588  1.00  8.49           C
ATOM   4513 1HG2 THR G 278    -127.090-107.836 630.301  1.00  8.49           H
ATOM   4514 2HG2 THR G 278    -126.740-109.550 629.975  1.00  8.49           H
ATOM   4515 3HG2 THR G 278    -127.072-109.010 631.638  1.00  8.49           H
ATOM   4516  HN  THR G 278    -131.134-109.324 629.696  1.00  8.49           H
ATOM   4517  N   ILE G 279    -129.242-111.152 627.973  1.00  8.49           N
ATOM   4518  CA  ILE G 279    -128.763-112.240 627.137  1.00  8.49           C
ATOM   4519  C   ILE G 279    -128.964-111.873 625.666  1.00  8.49           C
ATOM   4520  O   ILE G 279    -128.068-112.067 624.846  1.00  8.49           O
ATOM   4521  HA  ILE G 279    -127.695-112.349 627.323  1.00  8.49           H
ATOM   4522  HB  ILE G 279    -130.508-113.403 627.556  1.00  8.49           H
ATOM   4523  CB  ILE G 279    -129.430-113.557 627.539  1.00  8.49           C
ATOM   4524  CG1 ILE G 279    -129.010-113.976 628.950  1.00  8.49           C
ATOM   4525 1HG1 ILE G 279    -127.987-114.349 628.933  1.00  8.49           H
ATOM   4526 2HG1 ILE G 279    -129.023-113.108 629.609  1.00  8.49           H
ATOM   4527  CG2 ILE G 279    -129.146-114.652 626.509  1.00  8.49           C
ATOM   4528 1HG2 ILE G 279    -129.534-114.346 625.537  1.00  8.49           H
ATOM   4529 2HG2 ILE G 279    -128.070-114.812 626.436  1.00  8.49           H
ATOM   4530 3HG2 ILE G 279    -129.631-115.577 626.819  1.00  8.49           H
ATOM   4531  CD1 ILE G 279    -129.944-115.055 629.502  1.00  8.49           C
ATOM   4532 1HD1 ILE G 279    -130.963-114.670 629.540  1.00  8.49           H
ATOM   4533 2HD1 ILE G 279    -129.910-115.931 628.853  1.00  8.49           H
ATOM   4534 3HD1 ILE G 279    -129.623-115.334 630.505  1.00  8.49           H
ATOM   4535  HN  ILE G 279    -130.041-111.369 628.533  1.00  8.49           H
ATOM   4536  N   ASP G 280    -130.146-111.349 625.376  1.00  8.49           N
ATOM   4537  CA  ASP G 280    -130.505-111.025 624.006  1.00  8.49           C
ATOM   4538  C   ASP G 280    -129.639-109.861 623.518  1.00  8.49           C
ATOM   4539  O   ASP G 280    -129.290-109.794 622.340  1.00  8.49           O
ATOM   4540  HA  ASP G 280    -130.331-111.940 623.440  1.00  8.49           H
ATOM   4541  CB  ASP G 280    -131.971-110.597 623.907  1.00  8.49           C
ATOM   4542 1HB  ASP G 280    -132.601-111.326 624.417  1.00  8.49           H
ATOM   4543 2HB  ASP G 280    -132.110-109.643 624.415  1.00  8.49           H
ATOM   4544  CG  ASP G 280    -132.408-110.471 622.446  1.00  8.49           C
ATOM   4545  OD1 ASP G 280    -132.229-111.467 621.712  1.00  8.49           O
ATOM   4546  OD2 ASP G 280    -132.910-109.381 622.096  1.00  8.49           O
ATOM   4547  HN  ASP G 280    -130.850-111.146 626.056  1.00  8.49           H
ATOM   4548  N   ALA G 281    -129.318-108.974 624.448  1.00  8.49           N
ATOM   4549  CA  ALA G 281    -128.465-107.839 624.137  1.00  8.49           C
ATOM   4550  C   ALA G 281    -127.097-108.347 623.677  1.00  8.49           C
ATOM   4551  O   ALA G 281    -126.368-107.637 622.986  1.00  8.49           O
ATOM   4552  HA  ALA G 281    -128.931-107.287 623.321  1.00  8.49           H
ATOM   4553  CB  ALA G 281    -128.367-106.924 625.360  1.00  8.49           C
ATOM   4554 1HB  ALA G 281    -129.361-106.568 625.627  1.00  8.49           H
ATOM   4555 2HB  ALA G 281    -127.942-107.480 626.196  1.00  8.49           H
ATOM   4556 3HB  ALA G 281    -127.727-106.074 625.126  1.00  8.49           H
ATOM   4557  HN  ALA G 281    -129.630-109.021 625.397  1.00  8.49           H
ATOM   4558  N   TYR G 282    -126.789-109.571 624.080  1.00  8.49           N
ATOM   4559  CA  TYR G 282    -125.535-110.194 623.692  1.00  8.49           C
ATOM   4560  C   TYR G 282    -125.724-111.088 622.465  1.00  8.49           C
ATOM   4561  O   TYR G 282    -124.968-110.991 621.500  1.00  8.49           O
ATOM   4562  HA  TYR G 282    -124.827-109.401 623.450  1.00  8.49           H
ATOM   4563  CB  TYR G 282    -125.109-111.060 624.879  1.00  8.49           C
ATOM   4564 1HB  TYR G 282    -125.099-110.445 625.779  1.00  8.49           H
ATOM   4565 2HB  TYR G 282    -125.856-111.839 625.034  1.00  8.49           H
ATOM   4566  CG  TYR G 282    -123.737-111.715 624.710  1.00  8.49           C
ATOM   4567  HD1 TYR G 282    -124.553-113.624 624.175  1.00  8.49           H
ATOM   4568  CD1 TYR G 282    -123.647-113.043 624.344  1.00  8.49           C
ATOM   4569  HD2 TYR G 282    -122.661-109.930 625.213  1.00  8.49           H
ATOM   4570  CD2 TYR G 282    -122.590-110.979 624.924  1.00  8.49           C
ATOM   4571  CE1 TYR G 282    -122.355-113.660 624.185  1.00  8.49           C
ATOM   4572  HE1 TYR G 282    -122.270-114.707 623.897  1.00  8.49           H
ATOM   4573  HE2 TYR G 282    -120.384-111.026 624.931  1.00  8.49           H
ATOM   4574  CE2 TYR G 282    -121.298-111.596 624.765  1.00  8.49           C
ATOM   4575  CZ  TYR G 282    -121.245-112.906 624.404  1.00  8.49           C
ATOM   4576  OH  TYR G 282    -120.025-113.488 624.254  1.00  8.49           O
ATOM   4577  HH  TYR G 282    -119.303-112.817 624.417  1.00  8.49           H
ATOM   4578  HN  TYR G 282    -127.378-110.133 624.660  1.00  8.49           H
ATOM   4579  N   ALA G 283    -126.737-111.938 622.542  1.00  8.49           N
ATOM   4580  CA  ALA G 283    -126.846-113.057 621.622  1.00  8.49           C
ATOM   4581  C   ALA G 283    -127.788-112.680 620.476  1.00  8.49           C
ATOM   4582  O   ALA G 283    -127.750-113.292 619.410  1.00  8.49           O
ATOM   4583  HA  ALA G 283    -125.854-113.252 621.216  1.00  8.49           H
ATOM   4584  CB  ALA G 283    -127.320-114.298 622.381  1.00  8.49           C
ATOM   4585 1HB  ALA G 283    -126.602-114.541 623.164  1.00  8.49           H
ATOM   4586 2HB  ALA G 283    -128.294-114.100 622.829  1.00  8.49           H
ATOM   4587 3HB  ALA G 283    -127.402-115.137 621.690  1.00  8.49           H
ATOM   4588  HN  ALA G 283    -127.472-111.872 623.216  1.00  8.49           H
ATOM   4589  N   MET G 284    -128.610-111.673 620.736  1.00  8.49           N
ATOM   4590  CA  MET G 284    -129.568-111.216 619.744  1.00  8.49           C
ATOM   4591  C   MET G 284    -130.368-112.389 619.173  1.00  8.49           C
ATOM   4592  O   MET G 284    -130.516-112.510 617.958  1.00  8.49           O
ATOM   4593  HA  MET G 284    -130.236-110.536 620.274  1.00  8.49           H
ATOM   4594  CB  MET G 284    -128.830-110.501 618.611  1.00  8.49           C
ATOM   4595 1HB  MET G 284    -128.191-111.210 618.084  1.00  8.49           H
ATOM   4596 2HB  MET G 284    -129.549-110.121 617.886  1.00  8.49           H
ATOM   4597  CG  MET G 284    -127.983-109.347 619.151  1.00  8.49           C
ATOM   4598 1HG  MET G 284    -128.618-108.636 619.681  1.00  8.49           H
ATOM   4599 2HG  MET G 284    -127.257-109.723 619.872  1.00  8.49           H
ATOM   4600  SD  MET G 284    -127.140-108.527 617.808  1.00  8.49           S
ATOM   4601  CE  MET G 284    -126.092-107.416 618.732  1.00  8.49           C
ATOM   4602 1HE  MET G 284    -126.710-106.753 619.337  1.00  8.49           H
ATOM   4603 2HE  MET G 284    -125.434-107.993 619.382  1.00  8.49           H
ATOM   4604 3HE  MET G 284    -125.492-106.824 618.041  1.00  8.49           H
ATOM   4605  HN  MET G 284    -128.627-111.175 621.602  1.00  8.49           H
ATOM   4606  N   PHE G 285    -130.862-113.223 620.076  1.00  8.49           N
ATOM   4607  CA  PHE G 285    -131.508-114.462 619.677  1.00  8.49           C
ATOM   4608  C   PHE G 285    -132.992-114.237 619.383  1.00  8.49           C
ATOM   4609  O   PHE G 285    -133.633-115.064 618.736  1.00  8.49           O
ATOM   4610  HA  PHE G 285    -131.009-114.809 618.772  1.00  8.49           H
ATOM   4611  CB  PHE G 285    -131.374-115.434 620.850  1.00  8.49           C
ATOM   4612 1HB  PHE G 285    -131.584-116.444 620.498  1.00  8.49           H
ATOM   4613 2HB  PHE G 285    -130.341-115.427 621.199  1.00  8.49           H
ATOM   4614  CG  PHE G 285    -132.297-115.118 622.029  1.00  8.49           C
ATOM   4615  HD1 PHE G 285    -130.861-113.887 622.999  1.00  8.49           H
ATOM   4616  CD1 PHE G 285    -131.865-114.310 623.033  1.00  8.49           C
ATOM   4617  HD2 PHE G 285    -133.897-116.293 621.266  1.00  8.49           H
ATOM   4618  CD2 PHE G 285    -133.550-115.645 622.071  1.00  8.49           C
ATOM   4619  CE1 PHE G 285    -132.722-114.016 624.127  1.00  8.49           C
ATOM   4620  HE1 PHE G 285    -132.376-113.368 624.932  1.00  8.49           H
ATOM   4621  CE2 PHE G 285    -134.407-115.352 623.165  1.00  8.49           C
ATOM   4622  HE2 PHE G 285    -135.411-115.774 623.199  1.00  8.49           H
ATOM   4623  CZ  PHE G 285    -133.975-114.543 624.170  1.00  8.49           C
ATOM   4624  HZ  PHE G 285    -134.633-114.318 625.009  1.00  8.49           H
ATOM   4625  HN  PHE G 285    -130.827-113.063 621.063  1.00  8.49           H
ATOM   4626  N   ILE G 286    -133.496-113.113 619.872  1.00  8.49           N
ATOM   4627  CA  ILE G 286    -134.897-112.778 619.686  1.00  8.49           C
ATOM   4628  C   ILE G 286    -135.078-112.098 618.327  1.00  8.49           C
ATOM   4629  O   ILE G 286    -135.142-110.872 618.246  1.00  8.49           O
ATOM   4630  HA  ILE G 286    -135.459-113.712 619.682  1.00  8.49           H
ATOM   4631  HB  ILE G 286    -134.881-110.993 620.864  1.00  8.49           H
ATOM   4632  CB  ILE G 286    -135.410-111.946 620.863  1.00  8.49           C
ATOM   4633  CG1 ILE G 286    -135.105-112.633 622.195  1.00  8.49           C
ATOM   4634 1HG1 ILE G 286    -135.712-113.534 622.291  1.00  8.49           H
ATOM   4635 2HG1 ILE G 286    -134.061-112.949 622.215  1.00  8.49           H
ATOM   4636  CG2 ILE G 286    -136.900-111.635 620.707  1.00  8.49           C
ATOM   4637 1HG2 ILE G 286    -137.060-111.074 619.786  1.00  8.49           H
ATOM   4638 2HG2 ILE G 286    -137.463-112.567 620.666  1.00  8.49           H
ATOM   4639 3HG2 ILE G 286    -137.239-111.043 621.557  1.00  8.49           H
ATOM   4640  CD1 ILE G 286    -135.382-111.696 623.372  1.00  8.49           C
ATOM   4641 1HD1 ILE G 286    -134.755-110.809 623.286  1.00  8.49           H
ATOM   4642 2HD1 ILE G 286    -136.431-111.402 623.363  1.00  8.49           H
ATOM   4643 3HD1 ILE G 286    -135.156-112.210 624.307  1.00  8.49           H
ATOM   4644  HN  ILE G 286    -132.965-112.440 620.387  1.00  8.49           H
ATOM   4645  N   SER G 287    -135.156-112.924 617.294  1.00  8.49           N
ATOM   4646  CA  SER G 287    -135.361-112.419 615.947  1.00  8.49           C
ATOM   4647  C   SER G 287    -136.857-112.261 615.670  1.00  8.49           C
ATOM   4648  O   SER G 287    -137.251-111.523 614.768  1.00  8.49           O
ATOM   4649  HA  SER G 287    -134.863-111.450 615.922  1.00  8.49           H
ATOM   4650  CB  SER G 287    -134.724-113.345 614.909  1.00  8.49           C
ATOM   4651 1HB  SER G 287    -134.907-112.950 613.910  1.00  8.49           H
ATOM   4652 2HB  SER G 287    -133.644-113.362 615.053  1.00  8.49           H
ATOM   4653  HG  SER G 287    -134.776-115.259 614.325  1.00  8.49           H
ATOM   4654  OG  SER G 287    -135.235-114.673 614.994  1.00  8.49           O
ATOM   4655  HN  SER G 287    -135.081-113.918 617.366  1.00  8.49           H
ATOM   4656  N   ASN G 288    -137.652-112.966 616.462  1.00  8.49           N
ATOM   4657  CA  ASN G 288    -139.080-113.048 616.209  1.00  8.49           C
ATOM   4658  C   ASN G 288    -139.775-111.837 616.836  1.00  8.49           C
ATOM   4659  O   ASN G 288    -139.624-111.579 618.029  1.00  8.49           O
ATOM   4660  HA  ASN G 288    -139.178-113.069 615.123  1.00  8.49           H
ATOM   4661  CB  ASN G 288    -139.678-114.311 616.831  1.00  8.49           C
ATOM   4662 1HB  ASN G 288    -139.123-115.186 616.493  1.00  8.49           H
ATOM   4663 2HB  ASN G 288    -139.577-114.269 617.916  1.00  8.49           H
ATOM   4664  CG  ASN G 288    -141.154-114.461 616.457  1.00  8.49           C
ATOM   4665  OD1 ASN G 288    -142.012-113.712 616.897  1.00  8.49           O
ATOM   4666  ND2 ASN G 288    -141.402-115.467 615.624  1.00  8.49           N
ATOM   4667 1HD2 ASN G 288    -140.652-116.044 615.300  1.00  8.49           H
ATOM   4668 2HD2 ASN G 288    -142.337-115.646 615.320  1.00  8.49           H
ATOM   4669  HN  ASN G 288    -137.334-113.475 617.262  1.00  8.49           H
ATOM   4670  N   CYS G 289    -140.521-111.127 616.003  1.00  8.49           N
ATOM   4671  CA  CYS G 289    -141.115-109.868 616.418  1.00  8.49           C
ATOM   4672  C   CYS G 289    -142.186-110.165 617.470  1.00  8.49           C
ATOM   4673  O   CYS G 289    -142.370-109.393 618.409  1.00  8.49           O
ATOM   4674  HA  CYS G 289    -140.310-109.268 616.844  1.00  8.49           H
ATOM   4675  CB  CYS G 289    -141.682-109.090 615.229  1.00  8.49           C
ATOM   4676 1HB  CYS G 289    -140.891-108.881 614.510  1.00  8.49           H
ATOM   4677 2HB  CYS G 289    -142.431-109.692 614.714  1.00  8.49           H
ATOM   4678  SG  CYS G 289    -142.431-107.523 615.806  1.00  8.49           S
ATOM   4679  HN  CYS G 289    -140.722-111.398 615.061  1.00  8.49           H
ATOM   4680  N   ALA G 290    -142.865-111.286 617.276  1.00  8.49           N
ATOM   4681  CA  ALA G 290    -143.956-111.662 618.158  1.00  8.49           C
ATOM   4682  C   ALA G 290    -143.404-111.935 619.558  1.00  8.49           C
ATOM   4683  O   ALA G 290    -143.971-111.484 620.552  1.00  8.49           O
ATOM   4684  HA  ALA G 290    -144.648-110.821 618.207  1.00  8.49           H
ATOM   4685  CB  ALA G 290    -144.691-112.871 617.575  1.00  8.49           C
ATOM   4686 1HB  ALA G 290    -145.089-112.616 616.593  1.00  8.49           H
ATOM   4687 2HB  ALA G 290    -143.997-113.707 617.479  1.00  8.49           H
ATOM   4688 3HB  ALA G 290    -145.509-113.153 618.237  1.00  8.49           H
ATOM   4689  HN  ALA G 290    -142.680-111.931 616.534  1.00  8.49           H
ATOM   4690  N   VAL G 291    -142.303-112.673 619.592  1.00  8.49           N
ATOM   4691  CA  VAL G 291    -141.649-112.983 620.852  1.00  8.49           C
ATOM   4692  C   VAL G 291    -141.159-111.687 621.500  1.00  8.49           C
ATOM   4693  O   VAL G 291    -141.329-111.487 622.701  1.00  8.49           O
ATOM   4694  HA  VAL G 291    -142.392-113.442 621.504  1.00  8.49           H
ATOM   4695  HB  VAL G 291    -139.807-113.553 619.937  1.00  8.49           H
ATOM   4696  CB  VAL G 291    -140.528-113.999 620.622  1.00  8.49           C
ATOM   4697  CG1 VAL G 291    -139.800-114.316 621.930  1.00  8.49           C
ATOM   4698 1HG1 VAL G 291    -139.366-113.401 622.335  1.00  8.49           H
ATOM   4699 2HG1 VAL G 291    -140.506-114.732 622.648  1.00  8.49           H
ATOM   4700 3HG1 VAL G 291    -139.008-115.040 621.739  1.00  8.49           H
ATOM   4701  CG2 VAL G 291    -141.067-115.274 619.972  1.00  8.49           C
ATOM   4702 1HG2 VAL G 291    -141.818-115.724 620.622  1.00  8.49           H
ATOM   4703 2HG2 VAL G 291    -141.519-115.029 619.011  1.00  8.49           H
ATOM   4704 3HG2 VAL G 291    -140.249-115.978 619.820  1.00  8.49           H
ATOM   4705  HN  VAL G 291    -141.861-113.054 618.781  1.00  8.49           H
ATOM   4706  N   SER G 292    -140.560-110.840 620.675  1.00  8.49           N
ATOM   4707  CA  SER G 292    -140.015-109.583 621.159  1.00  8.49           C
ATOM   4708  C   SER G 292    -141.133-108.723 621.752  1.00  8.49           C
ATOM   4709  O   SER G 292    -140.954-108.101 622.798  1.00  8.49           O
ATOM   4710  HA  SER G 292    -139.295-109.858 621.930  1.00  8.49           H
ATOM   4711  CB  SER G 292    -139.299-108.826 620.039  1.00  8.49           C
ATOM   4712 1HB  SER G 292    -138.585-109.489 619.552  1.00  8.49           H
ATOM   4713 2HB  SER G 292    -140.024-108.527 619.282  1.00  8.49           H
ATOM   4714  HG  SER G 292    -137.823-107.946 621.065  1.00  8.49           H
ATOM   4715  OG  SER G 292    -138.619-107.672 620.526  1.00  8.49           O
ATOM   4716  HN  SER G 292    -140.444-111.002 619.695  1.00  8.49           H
ATOM   4717  N   THR G 293    -142.261-108.714 621.057  1.00  8.49           N
ATOM   4718  CA  THR G 293    -143.396-107.913 621.484  1.00  8.49           C
ATOM   4719  C   THR G 293    -143.866-108.351 622.873  1.00  8.49           C
ATOM   4720  O   THR G 293    -144.100-107.515 623.745  1.00  8.49           O
ATOM   4721  HA  THR G 293    -143.072-106.876 621.568  1.00  8.49           H
ATOM   4722  HB  THR G 293    -144.738-109.067 620.224  1.00  8.49           H
ATOM   4723  CB  THR G 293    -144.482-108.024 620.412  1.00  8.49           C
ATOM   4724  OG1 THR G 293    -143.946-107.312 619.300  1.00  8.49           O
ATOM   4725  HG1 THR G 293    -143.543-107.953 618.646  1.00  8.49           H
ATOM   4726  CG2 THR G 293    -145.747-107.246 620.778  1.00  8.49           C
ATOM   4727 1HG2 THR G 293    -145.503-106.191 620.900  1.00  8.49           H
ATOM   4728 2HG2 THR G 293    -146.156-107.634 621.711  1.00  8.49           H
ATOM   4729 3HG2 THR G 293    -146.486-107.358 619.984  1.00  8.49           H
ATOM   4730  HN  THR G 293    -142.406-109.240 620.219  1.00  8.49           H
ATOM   4731  N   ASN G 294    -143.989-109.660 623.035  1.00  8.49           N
ATOM   4732  CA  ASN G 294    -144.483-110.216 624.283  1.00  8.49           C
ATOM   4733  C   ASN G 294    -143.492-109.900 625.405  1.00  8.49           C
ATOM   4734  O   ASN G 294    -143.894-109.619 626.533  1.00  8.49           O
ATOM   4735  HA  ASN G 294    -145.455-109.747 624.441  1.00  8.49           H
ATOM   4736  CB  ASN G 294    -144.625-111.736 624.191  1.00  8.49           C
ATOM   4737 1HB  ASN G 294    -143.705-112.168 623.796  1.00  8.49           H
ATOM   4738 2HB  ASN G 294    -144.769-112.153 625.188  1.00  8.49           H
ATOM   4739  CG  ASN G 294    -145.803-112.124 623.296  1.00  8.49           C
ATOM   4740  OD1 ASN G 294    -146.679-111.329 622.999  1.00  8.49           O
ATOM   4741  ND2 ASN G 294    -145.775-113.388 622.882  1.00  8.49           N
ATOM   4742 1HD2 ASN G 294    -145.027-113.989 623.162  1.00  8.49           H
ATOM   4743 2HD2 ASN G 294    -146.503-113.737 622.292  1.00  8.49           H
ATOM   4744  HN  ASN G 294    -143.759-110.335 622.334  1.00  8.49           H
ATOM   4745  N   ILE G 295    -142.215-109.958 625.056  1.00  8.49           N
ATOM   4746  CA  ILE G 295    -141.162-109.755 626.037  1.00  8.49           C
ATOM   4747  C   ILE G 295    -141.198-108.306 626.526  1.00  8.49           C
ATOM   4748  O   ILE G 295    -140.984-108.041 627.708  1.00  8.49           O
ATOM   4749  HA  ILE G 295    -141.371-110.411 626.882  1.00  8.49           H
ATOM   4750  HB  ILE G 295    -139.747-109.819 624.434  1.00  8.49           H
ATOM   4751  CB  ILE G 295    -139.807-110.176 625.462  1.00  8.49           C
ATOM   4752  CG1 ILE G 295    -139.679-111.700 625.420  1.00  8.49           C
ATOM   4753 1HG1 ILE G 295    -139.610-112.091 626.436  1.00  8.49           H
ATOM   4754 2HG1 ILE G 295    -140.575-112.132 624.974  1.00  8.49           H
ATOM   4755  CG2 ILE G 295    -138.658-109.525 626.235  1.00  8.49           C
ATOM   4756 1HG2 ILE G 295    -138.744-108.441 626.169  1.00  8.49           H
ATOM   4757 2HG2 ILE G 295    -138.705-109.830 627.280  1.00  8.49           H
ATOM   4758 3HG2 ILE G 295    -137.707-109.841 625.806  1.00  8.49           H
ATOM   4759  CD1 ILE G 295    -138.447-112.125 624.619  1.00  8.49           C
ATOM   4760 1HD1 ILE G 295    -138.532-111.753 623.598  1.00  8.49           H
ATOM   4761 2HD1 ILE G 295    -137.552-111.712 625.083  1.00  8.49           H
ATOM   4762 3HD1 ILE G 295    -138.380-113.213 624.605  1.00  8.49           H
ATOM   4763  HN  ILE G 295    -141.897-110.139 624.126  1.00  8.49           H
ATOM   4764  N   ASP G 296    -141.472-107.406 625.593  1.00  8.49           N
ATOM   4765  CA  ASP G 296    -141.535-105.991 625.914  1.00  8.49           C
ATOM   4766  C   ASP G 296    -142.716-105.737 626.852  1.00  8.49           C
ATOM   4767  O   ASP G 296    -142.608-104.953 627.794  1.00  8.49           O
ATOM   4768  HA  ASP G 296    -140.576-105.759 626.378  1.00  8.49           H
ATOM   4769  CB  ASP G 296    -141.744-105.149 624.653  1.00  8.49           C
ATOM   4770 1HB  ASP G 296    -142.607-105.521 624.101  1.00  8.49           H
ATOM   4771 2HB  ASP G 296    -141.964-104.119 624.932  1.00  8.49           H
ATOM   4772  CG  ASP G 296    -140.504-105.187 623.757  1.00  8.49           C
ATOM   4773  OD1 ASP G 296    -139.412-105.442 624.309  1.00  8.49           O
ATOM   4774  OD2 ASP G 296    -140.676-104.959 622.540  1.00  8.49           O
ATOM   4775  HN  ASP G 296    -141.648-107.631 624.634  1.00  8.49           H
ATOM   4776  N   ILE G 297    -143.817-106.415 626.564  1.00  8.49           N
ATOM   4777  CA  ILE G 297    -145.003-106.306 627.395  1.00  8.49           C
ATOM   4778  C   ILE G 297    -144.699-106.869 628.786  1.00  8.49           C
ATOM   4779  O   ILE G 297    -145.065-106.269 629.795  1.00  8.49           O
ATOM   4780  HA  ILE G 297    -145.236-105.246 627.495  1.00  8.49           H
ATOM   4781  HB  ILE G 297    -145.890-107.955 626.361  1.00  8.49           H
ATOM   4782  CB  ILE G 297    -146.200-106.970 626.711  1.00  8.49           C
ATOM   4783  CG1 ILE G 297    -146.642-106.173 625.483  1.00  8.49           C
ATOM   4784 1HG1 ILE G 297    -147.065-105.218 625.798  1.00  8.49           H
ATOM   4785 2HG1 ILE G 297    -145.776-105.947 624.861  1.00  8.49           H
ATOM   4786  CG2 ILE G 297    -147.348-107.183 627.700  1.00  8.49           C
ATOM   4787 1HG2 ILE G 297    -147.012-107.823 628.515  1.00  8.49           H
ATOM   4788 2HG2 ILE G 297    -147.665-106.220 628.102  1.00  8.49           H
ATOM   4789 3HG2 ILE G 297    -148.186-107.656 627.188  1.00  8.49           H
ATOM   4790  CD1 ILE G 297    -147.675-106.951 624.666  1.00  8.49           C
ATOM   4791 1HD1 ILE G 297    -147.241-107.893 624.333  1.00  8.49           H
ATOM   4792 2HD1 ILE G 297    -148.550-107.152 625.285  1.00  8.49           H
ATOM   4793 3HD1 ILE G 297    -147.972-106.361 623.799  1.00  8.49           H
ATOM   4794  HN  ILE G 297    -143.906-107.030 625.779  1.00  8.49           H
ATOM   4795  N   CYS G 298    -144.034-108.014 628.793  1.00  8.49           N
ATOM   4796  CA  CYS G 298    -143.669-108.660 630.043  1.00  8.49           C
ATOM   4797  C   CYS G 298    -142.823-107.681 630.860  1.00  8.49           C
ATOM   4798  O   CYS G 298    -142.983-107.582 632.076  1.00  8.49           O
ATOM   4799  HA  CYS G 298    -144.600-108.891 630.559  1.00  8.49           H
ATOM   4800  CB  CYS G 298    -142.938-109.983 629.804  1.00  8.49           C
ATOM   4801 1HB  CYS G 298    -142.166-109.850 629.046  1.00  8.49           H
ATOM   4802 2HB  CYS G 298    -142.436-110.300 630.718  1.00  8.49           H
ATOM   4803  HG  CYS G 298    -144.265-110.815 628.022  1.00  8.49           H
ATOM   4804  SG  CYS G 298    -144.127-111.266 629.266  1.00  8.49           S
ATOM   4805  HN  CYS G 298    -143.745-108.499 627.967  1.00  8.49           H
ATOM   4806  N   PHE G 299    -141.943-106.981 630.159  1.00  8.49           N
ATOM   4807  CA  PHE G 299    -141.080-106.005 630.803  1.00  8.49           C
ATOM   4808  C   PHE G 299    -141.904-104.918 631.496  1.00  8.49           C
ATOM   4809  O   PHE G 299    -141.648-104.582 632.651  1.00  8.49           O
ATOM   4810  HA  PHE G 299    -140.487-106.538 631.546  1.00  8.49           H
ATOM   4811  CB  PHE G 299    -140.233-105.363 629.703  1.00  8.49           C
ATOM   4812 1HB  PHE G 299    -139.686-106.145 629.177  1.00  8.49           H
ATOM   4813 2HB  PHE G 299    -140.895-104.892 628.976  1.00  8.49           H
ATOM   4814  CG  PHE G 299    -139.237-104.319 630.214  1.00  8.49           C
ATOM   4815  HD1 PHE G 299    -140.612-102.710 630.012  1.00  8.49           H
ATOM   4816  CD1 PHE G 299    -139.606-103.014 630.304  1.00  8.49           C
ATOM   4817  HD2 PHE G 299    -137.686-105.745 630.506  1.00  8.49           H
ATOM   4818  CD2 PHE G 299    -137.982-104.698 630.578  1.00  8.49           C
ATOM   4819  CE1 PHE G 299    -138.682-102.045 630.778  1.00  8.49           C
ATOM   4820  HE1 PHE G 299    -138.978-100.999 630.850  1.00  8.49           H
ATOM   4821  CE2 PHE G 299    -137.058-103.730 631.053  1.00  8.49           C
ATOM   4822  HE2 PHE G 299    -136.053-104.033 631.344  1.00  8.49           H
ATOM   4823  CZ  PHE G 299    -137.427-102.424 631.142  1.00  8.49           C
ATOM   4824  HZ  PHE G 299    -136.718-101.681 631.506  1.00  8.49           H
ATOM   4825  HN  PHE G 299    -141.815-107.072 629.172  1.00  8.49           H
ATOM   4826  N   GLN G 300    -142.876-104.398 630.761  1.00  8.49           N
ATOM   4827  CA  GLN G 300    -143.708-103.323 631.274  1.00  8.49           C
ATOM   4828  C   GLN G 300    -144.405-103.759 632.564  1.00  8.49           C
ATOM   4829  O   GLN G 300    -144.408-103.025 633.551  1.00  8.49           O
ATOM   4830  HA  GLN G 300    -143.024-102.501 631.483  1.00  8.49           H
ATOM   4831  CB  GLN G 300    -144.728-102.871 630.226  1.00  8.49           C
ATOM   4832 1HB  GLN G 300    -145.229-103.742 629.802  1.00  8.49           H
ATOM   4833 2HB  GLN G 300    -145.496-102.261 630.700  1.00  8.49           H
ATOM   4834  CG  GLN G 300    -144.051-102.072 629.110  1.00  8.49           C
ATOM   4835 1HG  GLN G 300    -143.491-101.242 629.541  1.00  8.49           H
ATOM   4836 2HG  GLN G 300    -143.332-102.705 628.590  1.00  8.49           H
ATOM   4837  CD  GLN G 300    -145.082-101.538 628.115  1.00  8.49           C
ATOM   4838  OE1 GLN G 300    -146.207-101.214 628.460  1.00  8.49           O
ATOM   4839  NE2 GLN G 300    -144.638-101.464 626.863  1.00  8.49           N
ATOM   4840 1HE2 GLN G 300    -143.703-101.745 626.647  1.00  8.49           H
ATOM   4841 2HE2 GLN G 300    -145.239-101.126 626.139  1.00  8.49           H
ATOM   4842  HN  GLN G 300    -143.098-104.699 629.834  1.00  8.49           H
ATOM   4843  N   VAL G 301    -144.979-104.953 632.514  1.00  8.49           N
ATOM   4844  CA  VAL G 301    -145.782-105.443 633.621  1.00  8.49           C
ATOM   4845  C   VAL G 301    -144.893-105.619 634.853  1.00  8.49           C
ATOM   4846  O   VAL G 301    -145.207-105.111 635.928  1.00  8.49           O
ATOM   4847  HA  VAL G 301    -146.538-104.688 633.839  1.00  8.49           H
ATOM   4848  HB  VAL G 301    -145.752-107.436 632.857  1.00  8.49           H
ATOM   4849  CB  VAL G 301    -146.502-106.731 633.214  1.00  8.49           C
ATOM   4850  CG1 VAL G 301    -147.209-107.365 634.414  1.00  8.49           C
ATOM   4851 1HG1 VAL G 301    -146.476-107.604 635.184  1.00  8.49           H
ATOM   4852 2HG1 VAL G 301    -147.943-106.666 634.814  1.00  8.49           H
ATOM   4853 3HG1 VAL G 301    -147.713-108.279 634.097  1.00  8.49           H
ATOM   4854  CG2 VAL G 301    -147.486-106.471 632.072  1.00  8.49           C
ATOM   4855 1HG2 VAL G 301    -148.230-105.741 632.391  1.00  8.49           H
ATOM   4856 2HG2 VAL G 301    -146.946-106.085 631.207  1.00  8.49           H
ATOM   4857 3HG2 VAL G 301    -147.984-107.403 631.803  1.00  8.49           H
ATOM   4858  HN  VAL G 301    -144.902-105.578 631.738  1.00  8.49           H
ATOM   4859  N   THR G 302    -143.799-106.341 634.655  1.00  8.49           N
ATOM   4860  CA  THR G 302    -142.922-106.689 635.761  1.00  8.49           C
ATOM   4861  C   THR G 302    -142.258-105.434 636.329  1.00  8.49           C
ATOM   4862  O   THR G 302    -142.022-105.344 637.533  1.00  8.49           O
ATOM   4863  HA  THR G 302    -143.529-107.119 636.558  1.00  8.49           H
ATOM   4864  HB  THR G 302    -141.241-108.033 636.056  1.00  8.49           H
ATOM   4865  CB  THR G 302    -141.922-107.733 635.260  1.00  8.49           C
ATOM   4866  OG1 THR G 302    -141.312-107.116 634.130  1.00  8.49           O
ATOM   4867  HG1 THR G 302    -141.779-107.399 633.292  1.00  8.49           H
ATOM   4868  CG2 THR G 302    -142.609-108.972 634.682  1.00  8.49           C
ATOM   4869 1HG2 THR G 302    -143.238-108.680 633.842  1.00  8.49           H
ATOM   4870 2HG2 THR G 302    -143.224-109.439 635.452  1.00  8.49           H
ATOM   4871 3HG2 THR G 302    -141.853-109.681 634.342  1.00  8.49           H
ATOM   4872  HN  THR G 302    -143.510-106.686 633.762  1.00  8.49           H
ATOM   4873  N   GLN G 303    -141.974-104.497 635.437  1.00  8.49           N
ATOM   4874  CA  GLN G 303    -141.395-103.228 635.843  1.00  8.49           C
ATOM   4875  C   GLN G 303    -142.344-102.491 636.791  1.00  8.49           C
ATOM   4876  O   GLN G 303    -141.910-101.929 637.795  1.00  8.49           O
ATOM   4877  HA  GLN G 303    -140.474-103.483 636.366  1.00  8.49           H
ATOM   4878  CB  GLN G 303    -141.058-102.365 634.625  1.00  8.49           C
ATOM   4879 1HB  GLN G 303    -140.314-102.872 634.010  1.00  8.49           H
ATOM   4880 2HB  GLN G 303    -141.947-102.236 634.008  1.00  8.49           H
ATOM   4881  CG  GLN G 303    -140.526-100.996 635.054  1.00  8.49           C
ATOM   4882 1HG  GLN G 303    -141.353-100.367 635.382  1.00  8.49           H
ATOM   4883 2HG  GLN G 303    -139.857-101.112 635.906  1.00  8.49           H
ATOM   4884  CD  GLN G 303    -139.783-100.312 633.904  1.00  8.49           C
ATOM   4885  OE1 GLN G 303    -140.369 -99.850 632.939  1.00  8.49           O
ATOM   4886  NE2 GLN G 303    -138.463-100.273 634.061  1.00  8.49           N
ATOM   4887 1HE2 GLN G 303    -138.044-100.671 634.878  1.00  8.49           H
ATOM   4888 2HE2 GLN G 303    -137.889 -99.846 633.362  1.00  8.49           H
ATOM   4889  HN  GLN G 303    -142.133-104.594 634.454  1.00  8.49           H
ATOM   4890  N   THR G 304    -143.621-102.518 636.438  1.00  8.49           N
ATOM   4891  CA  THR G 304    -144.628-101.824 637.222  1.00  8.49           C
ATOM   4892  C   THR G 304    -144.742-102.446 638.615  1.00  8.49           C
ATOM   4893  O   THR G 304    -144.872-101.733 639.609  1.00  8.49           O
ATOM   4894  HA  THR G 304    -144.307-100.791 637.358  1.00  8.49           H
ATOM   4895  HB  THR G 304    -146.337-102.865 636.376  1.00  8.49           H
ATOM   4896  CB  THR G 304    -145.941-101.852 636.436  1.00  8.49           C
ATOM   4897  OG1 THR G 304    -145.611-101.246 635.189  1.00  8.49           O
ATOM   4898  HG1 THR G 304    -145.433-101.951 634.502  1.00  8.49           H
ATOM   4899  CG2 THR G 304    -147.000-100.923 637.032  1.00  8.49           C
ATOM   4900 1HG2 THR G 304    -146.629 -99.898 637.030  1.00  8.49           H
ATOM   4901 2HG2 THR G 304    -147.216-101.229 638.056  1.00  8.49           H
ATOM   4902 3HG2 THR G 304    -147.911-100.981 636.437  1.00  8.49           H
ATOM   4903  HN  THR G 304    -143.969-103.001 635.634  1.00  8.49           H
ATOM   4904  N   ILE G 305    -144.688-103.770 638.644  1.00  8.49           N
ATOM   4905  CA  ILE G 305    -144.744-104.494 639.902  1.00  8.49           C
ATOM   4906  C   ILE G 305    -143.573-104.062 640.787  1.00  8.49           C
ATOM   4907  O   ILE G 305    -143.722-103.934 642.001  1.00  8.49           O
ATOM   4908  HA  ILE G 305    -145.673-104.215 640.398  1.00  8.49           H
ATOM   4909  HB  ILE G 305    -144.007-106.261 638.948  1.00  8.49           H
ATOM   4910  CB  ILE G 305    -144.800-106.002 639.650  1.00  8.49           C
ATOM   4911  CG1 ILE G 305    -146.127-106.400 639.000  1.00  8.49           C
ATOM   4912 1HG1 ILE G 305    -146.929-106.337 639.735  1.00  8.49           H
ATOM   4913 2HG1 ILE G 305    -146.370-105.698 638.202  1.00  8.49           H
ATOM   4914  CG2 ILE G 305    -144.536-106.783 640.939  1.00  8.49           C
ATOM   4915 1HG2 ILE G 305    -143.547-106.530 641.321  1.00  8.49           H
ATOM   4916 2HG2 ILE G 305    -145.291-106.525 641.681  1.00  8.49           H
ATOM   4917 3HG2 ILE G 305    -144.582-107.852 640.731  1.00  8.49           H
ATOM   4918  CD1 ILE G 305    -146.056-107.820 638.434  1.00  8.49           C
ATOM   4919 1HD1 ILE G 305    -145.268-107.872 637.682  1.00  8.49           H
ATOM   4920 2HD1 ILE G 305    -145.836-108.521 639.239  1.00  8.49           H
ATOM   4921 3HD1 ILE G 305    -147.011-108.077 637.977  1.00  8.49           H
ATOM   4922  HN  ILE G 305    -144.607-104.344 637.829  1.00  8.49           H
ATOM   4923  N   ALA G 306    -142.434-103.848 640.144  1.00  8.49           N
ATOM   4924  CA  ALA G 306    -141.228-103.473 640.863  1.00  8.49           C
ATOM   4925  C   ALA G 306    -141.418-102.085 641.479  1.00  8.49           C
ATOM   4926  O   ALA G 306    -140.886-101.800 642.550  1.00  8.49           O
ATOM   4927  HA  ALA G 306    -141.079-104.198 641.662  1.00  8.49           H
ATOM   4928  CB  ALA G 306    -140.029-103.531 639.914  1.00  8.49           C
ATOM   4929 1HB  ALA G 306    -139.921-104.544 639.527  1.00  8.49           H
ATOM   4930 2HB  ALA G 306    -140.188-102.840 639.085  1.00  8.49           H
ATOM   4931 3HB  ALA G 306    -139.125-103.249 640.453  1.00  8.49           H
ATOM   4932  HN  ALA G 306    -142.328-103.927 639.153  1.00  8.49           H
ATOM   4933  N   PHE G 307    -142.178-101.259 640.775  1.00  8.49           N
ATOM   4934  CA  PHE G 307    -142.405 -99.893 641.215  1.00  8.49           C
ATOM   4935  C   PHE G 307    -143.261 -99.861 642.483  1.00  8.49           C
ATOM   4936  O   PHE G 307    -143.044 -99.028 643.361  1.00  8.49           O
ATOM   4937  HA  PHE G 307    -141.430 -99.455 641.426  1.00  8.49           H
ATOM   4938  CB  PHE G 307    -143.156 -99.179 640.089  1.00  8.49           C
ATOM   4939 1HB  PHE G 307    -144.013 -99.786 639.796  1.00  8.49           H
ATOM   4940 2HB  PHE G 307    -143.548 -98.236 640.468  1.00  8.49           H
ATOM   4941  CG  PHE G 307    -142.301 -98.899 638.851  1.00  8.49           C
ATOM   4942  HD1 PHE G 307    -140.594 -99.893 639.638  1.00  8.49           H
ATOM   4943  CD1 PHE G 307    -141.015 -99.340 638.799  1.00  8.49           C
ATOM   4944  HD2 PHE G 307    -143.856 -97.855 637.846  1.00  8.49           H
ATOM   4945  CD2 PHE G 307    -142.826 -98.209 637.804  1.00  8.49           C
ATOM   4946  CE1 PHE G 307    -140.222 -99.080 637.650  1.00  8.49           C
ATOM   4947  HE1 PHE G 307    -139.192 -99.433 637.608  1.00  8.49           H
ATOM   4948  CE2 PHE G 307    -142.033 -97.949 636.655  1.00  8.49           C
ATOM   4949  HE2 PHE G 307    -142.454 -97.396 635.816  1.00  8.49           H
ATOM   4950  CZ  PHE G 307    -140.747 -98.390 636.603  1.00  8.49           C
ATOM   4951  HZ  PHE G 307    -140.138 -98.190 635.721  1.00  8.49           H
ATOM   4952  HN  PHE G 307    -142.633-101.509 639.920  1.00  8.49           H
ATOM   4953  N   PHE G 308    -144.217-100.777 642.537  1.00  8.49           N
ATOM   4954  CA  PHE G 308    -145.113-100.858 643.678  1.00  8.49           C
ATOM   4955  C   PHE G 308    -144.332-101.089 644.973  1.00  8.49           C
ATOM   4956  O   PHE G 308    -144.805-100.748 646.056  1.00  8.49           O
ATOM   4957  HA  PHE G 308    -145.644 -99.908 643.740  1.00  8.49           H
ATOM   4958  CB  PHE G 308    -146.039-102.051 643.435  1.00  8.49           C
ATOM   4959 1HB  PHE G 308    -145.505-102.800 642.849  1.00  8.49           H
ATOM   4960 2HB  PHE G 308    -146.281-102.511 644.394  1.00  8.49           H
ATOM   4961  CG  PHE G 308    -147.340-101.693 642.715  1.00  8.49           C
ATOM   4962  HD1 PHE G 308    -148.240-100.876 644.459  1.00  8.49           H
ATOM   4963  CD1 PHE G 308    -148.354-101.098 643.398  1.00  8.49           C
ATOM   4964  HD2 PHE G 308    -146.670-102.446 640.843  1.00  8.49           H
ATOM   4965  CD2 PHE G 308    -147.483-101.969 641.391  1.00  8.49           C
ATOM   4966  CE1 PHE G 308    -149.562-100.765 642.729  1.00  8.49           C
ATOM   4967  HE1 PHE G 308    -150.375-100.289 643.277  1.00  8.49           H
ATOM   4968  CE2 PHE G 308    -148.690-101.636 640.722  1.00  8.49           C
ATOM   4969  HE2 PHE G 308    -148.804-101.858 639.661  1.00  8.49           H
ATOM   4970  CZ  PHE G 308    -149.704-101.041 641.405  1.00  8.49           C
ATOM   4971  HZ  PHE G 308    -150.631-100.786 640.892  1.00  8.49           H
ATOM   4972  HN  PHE G 308    -144.383-101.455 641.820  1.00  8.49           H
ATOM   4973  N   HIS G 309    -143.149-101.665 644.818  1.00  8.49           N
ATOM   4974  CA  HIS G 309    -142.314-101.979 645.965  1.00  8.49           C
ATOM   4975  C   HIS G 309    -142.002-100.697 646.740  1.00  8.49           C
ATOM   4976  O   HIS G 309    -141.950-100.707 647.969  1.00  8.49           O
ATOM   4977  HA  HIS G 309    -142.895-102.646 646.602  1.00  8.49           H
ATOM   4978  CB  HIS G 309    -141.053-102.730 645.530  1.00  8.49           C
ATOM   4979 1HB  HIS G 309    -141.346-103.605 644.950  1.00  8.49           H
ATOM   4980 2HB  HIS G 309    -140.471-102.089 644.869  1.00  8.49           H
ATOM   4981  CG  HIS G 309    -140.177-103.174 646.677  1.00  8.49           C
ATOM   4982  HD1 HIS G 309    -138.910-101.474 646.875  1.00  8.49           H
ATOM   4983  ND1 HIS G 309    -139.162-102.388 647.194  1.00  8.49           N
ATOM   4984  CD2 HIS G 309    -140.175-104.330 647.401  1.00  8.49           C
ATOM   4985  HD2 HIS G 309    -140.850-105.174 647.257  1.00  8.49           H
ATOM   4986  CE1 HIS G 309    -138.582-103.051 648.183  1.00  8.49           C
ATOM   4987  HE1 HIS G 309    -137.748-102.697 648.789  1.00  8.49           H
ATOM   4988  NE2 HIS G 309    -139.211-104.255 648.310  1.00  8.49           N
ATOM   4989  HN  HIS G 309    -142.761-101.916 643.932  1.00  8.49           H
ATOM   4990  N   SER G 310    -141.804 -99.623 645.989  1.00  8.49           N
ATOM   4991  CA  SER G 310    -141.377 -98.366 646.579  1.00  8.49           C
ATOM   4992  C   SER G 310    -142.502 -97.783 647.437  1.00  8.49           C
ATOM   4993  O   SER G 310    -142.261 -96.918 648.278  1.00  8.49           O
ATOM   4994  HA  SER G 310    -140.515 -98.615 647.197  1.00  8.49           H
ATOM   4995  CB  SER G 310    -140.959 -97.365 645.500  1.00  8.49           C
ATOM   4996 1HB  SER G 310    -141.765 -97.258 644.773  1.00  8.49           H
ATOM   4997 2HB  SER G 310    -140.807 -96.385 645.953  1.00  8.49           H
ATOM   4998  HG  SER G 310    -139.005 -97.795 645.477  1.00  8.49           H
ATOM   4999  OG  SER G 310    -139.768 -97.768 644.831  1.00  8.49           O
[truncated: 233,845 more chars]
