# Supplementary material for: Noncanonical roles of chemokine regions in CCR9 activation revealed by structural modeling and mutational mapping
Source: Nat Commun. 2025 Aug 18;16:7695. doi: 10.1038/s41467-025-62321-9 (PMC12361432; doi:10.1038/s41467-025-62321-9)
Supplement: Supplementary file 3 — Supplementary Data 1 [file 41467_2025_62321_MOESM3_ESM.zip › SuppData1_3D_models/Fig4_CCR9_CCL25/Fig4HIJ_CCR9_CCL25_rnk4.pdb]

HEADER                                                        CCR9_CCL25_RNK4
EXPDTA    THEORETICAL MODEL
REMARK   3                                                              
REMARK   3 REFINEMENT OR HYDROGEN PLACEMENT:                            
REMARK   3   PROGRAM 1                  ICM 3.9                     
REMARK   3   AUTHORS 1      R.ABAGYAN, M.TOTROV                         
SEQRES   1 I  369  MET THR PRO THR ASP PHE THR SER PRO ILE PRO ASN MET 
SEQRES   2 I  369  ALA ASP ASP TYR GLY SER GLU SER THR SER SER MET GLU 
SEQRES   3 I  369  ASP TYR VAL ASN PHE ASN PHE THR ASP PHE TYR CYS GLU 
SEQRES   4 I  369  LYS ASN ASN VAL ARG GLN PHE ALA SER HIS PHE LEU PRO 
SEQRES   5 I  369  PRO LEU TYR TRP LEU VAL PHE ILE VAL GLY ALA LEU GLY 
SEQRES   6 I  369  ASN SER LEU VAL ILE LEU VAL TYR TRP TYR CYS THR ARG 
SEQRES   7 I  369  VAL LYS THR MET THR ASP MET PHE LEU LEU ASN LEU ALA 
SEQRES   8 I  369  ILE ALA ASP LEU LEU PHE LEU VAL THR LEU PRO PHE TRP 
SEQRES   9 I  369  ALA ILE ALA ALA ALA ASP GLN TRP LYS PHE GLN THR PHE 
SEQRES  10 I  369  MET CYS LYS VAL VAL ASN SER MET TYR LYS MET ASN PHE 
SEQRES  11 I  369  TYR SER CYS VAL LEU LEU ILE MET CYS ILE SER VAL ASP 
SEQRES  12 I  369  ARG TYR ILE ALA ILE ALA GLN ALA MET ARG ALA HIS THR 
SEQRES  13 I  369  TRP ARG GLU LYS ARG LEU LEU TYR SER LYS MET VAL CYS 
SEQRES  14 I  369  PHE THR ILE TRP VAL LEU ALA ALA ALA LEU CYS ILE PRO 
SEQRES  15 I  369  GLU ILE LEU TYR SER GLN ILE LYS GLU GLU SER GLY ILE 
SEQRES  16 I  369  ALA ILE CYS THR MET VAL TYR PRO SER ASP GLU SER THR 
SEQRES  17 I  369  LYS LEU LYS SER ALA VAL LEU THR LEU LYS VAL ILE LEU 
SEQRES  18 I  369  GLY PHE PHE LEU PRO PHE VAL VAL MET ALA CYS CYS TYR 
SEQRES  19 I  369  THR ILE ILE ILE HIS THR LEU ILE GLN ALA LYS LYS SER 
SEQRES  20 I  369  SER LYS HIS LYS ALA LEU LYS VAL THR ILE THR VAL LEU 
SEQRES  21 I  369  THR VAL PHE VAL LEU SER GLN PHE PRO TYR ASN CYS ILE 
SEQRES  22 I  369  LEU LEU VAL GLN THR ILE ASP ALA TYR ALA MET PHE ILE 
SEQRES  23 I  369  SER ASN CYS ALA VAL SER THR ASN ILE ASP ILE CYS PHE 
SEQRES  24 I  369  GLN VAL THR GLN THR ILE ALA PHE PHE HIS SER CYS LEU 
SEQRES  25 I  369  ASN PRO VAL LEU TYR VAL PHE VAL GLY GLU ARG PHE ARG 
SEQRES  26 I  369  ARG ASP LEU VAL LYS THR LEU LYS ASN LEU GLY CYS ILE 
SEQRES  27 I  369  SER GLN ALA GLN TRP VAL SER PHE THR ARG ARG GLU GLY 
SEQRES  28 I  369  SER LEU LYS LEU SER SER MET LEU LEU GLU THR THR SER 
SEQRES  29 I  369  GLY ALA LEU SER LEU                                 
SEQRES   1 J  127  PCA GLY VAL PHE GLU ASP CYS CYS LEU ALA TYR HIS TYR 
SEQRES   2 J  127  PRO ILE GLY TRP ALA VAL LEU ARG ARG ALA TRP THR TYR 
SEQRES   3 J  127  ARG ILE GLN GLU VAL SER GLY SER CYS ASN LEU PRO ALA 
SEQRES   4 J  127  ALA ILE PHE TYR LEU PRO LYS ARG HIS ARG LYS VAL CYS 
SEQRES   5 J  127  GLY ASN PRO LYS SER ARG GLU VAL GLN ARG ALA MET LYS 
SEQRES   6 J  127  LEU LEU ASP ALA ARG ASN LYS VAL PHE ALA LYS LEU HIS 
SEQRES   7 J  127  HIS ASN THR GLN THR PHE GLN ALA GLY PRO HIS ALA VAL 
SEQRES   8 J  127  LYS LYS LEU SER SER GLY ASN SER LYS LEU SER SER SER 
SEQRES   9 J  127  LYS PHE SER ASN PRO ILE SER SER SER LYS ARG ASN VAL 
SEQRES  10 J  127  SER LEU LEU ILE SER ALA ASN SER GLY LEU             
HELIX    1  HA MET I   13  TYR I   17  1
HELIX    2  HB SER I   19  SER I   19  5
HELIX    3  HC GLU I   20  SER I   23  1
HELIX    4  HD MET I   25  ASN I   30  1
HELIX    5  HE ASN I   41  HIS I   49  1
HELIX    6  HF LEU I   51  TYR I   75  1
HELIX    7  HG MET I   82  LEU I   98  1
HELIX    8  HH VAL I   99  THR I  100  1
HELIX    9  HI LEU I  101  ALA I  109  1
HELIX   10  HJ THR I  116  SER I  141  1
HELIX   11  HK ASP I  143  ALA I  149  1
HELIX   12  HL ALA I  151  THR I  156  1
HELIX   13  HM ARG I  158  LEU I  179  1
HELIX   14  HN CYS I  180  CYS I  180  5
HELIX   15  HO ILE I  181  TYR I  186  1
HELIX   16  HP VAL I  201  VAL I  201  9
HELIX   17  HQ SER I  207  VAL I  219  1
HELIX   18  HR ILE I  220  PHE I  224  1
HELIX   19  HS LEU I  225  ILE I  242  1
HELIX   20  HT LYS I  246  SER I  247  1
HELIX   21  HU LYS I  249  SER I  266  1
HELIX   22  HV PHE I  268  THR I  278  1
HELIX   23  HW ASP I  280  ALA I  283  1
HELIX   24  HX CYS I  289  ASN I  294  1
HELIX   25  HY ASP I  296  HIS I  309  1
HELIX    0  H@ CYS I  311  VAL I  320  1
HELIX    1  HA GLU I  322  ASN I  334  1
HELIX    2  HB GLN I  340  ALA I  366  1
HELIX    3  HC LEU I  367  SER I  368  1
HELIX    4  HD TRP J   17  LEU J   20  1
HELIX    5  HE ARG J   21  ARG J   22  1
HELIX    6  HF SER J   32  SER J   32  9
HELIX    7  HG LYS J   46  HIS J   48  1
HELIX    8  HH ARG J   58  PHE J   84  1
HELIX    9  HI GLN J   85  ALA J   86  1
SHEET    1  SA 1 TYR I  37  CYS I  38  0
SHEET    2  SB 1 SER I 187  GLU I 192  0
SHEET    3  SC 1 ILE I 195  MET I 200  0
SHEET    4  SD 1 CYS J   7  CYS J   8  0
SHEET    5  SE 1 THR J  25  GLN J  29  0
SHEET    6  SF 1 ALA J  39  TYR J  43  0
SHEET    7  SG 1 LYS J  50  GLY J  53  0
SSBOND   1 CYS I   38    CYS I  289 
SSBOND   2 CYS I  119    CYS I  198 
SSBOND   3 CYS J    7    CYS J   35 
SSBOND   4 CYS J    8    CYS J   52 
ATOM      1  N   MET I   1    -115.421-101.315 539.177  1.00  8.51           N
ATOM      2  CA  MET I   1    -114.751-101.261 540.465  1.00  8.51           C
ATOM      3  C   MET I   1    -115.765-101.234 541.610  1.00  8.51           C
ATOM      4  O   MET I   1    -116.707-100.444 541.592  1.00  8.51           O
ATOM      5  HA  MET I   1    -114.151-102.169 540.523  1.00  8.51           H
ATOM      6  CB  MET I   1    -113.873-100.009 540.532  1.00  8.51           C
ATOM      7 1HB  MET I   1    -114.285 -99.236 539.883  1.00  8.51           H
ATOM      8 2HB  MET I   1    -113.878 -99.610 541.546  1.00  8.51           H
ATOM      9  CG  MET I   1    -112.436-100.324 540.109  1.00  8.51           C
ATOM     10 1HG  MET I   1    -111.968-100.979 540.844  1.00  8.51           H
ATOM     11 2HG  MET I   1    -112.437-100.859 539.160  1.00  8.51           H
ATOM     12  SD  MET I   1    -111.500 -98.812 539.956  1.00  8.51           S
ATOM     13  CE  MET I   1    -109.846 -99.479 539.869  1.00  8.51           C
ATOM     14 1HE  MET I   1    -109.633-100.043 540.777  1.00  8.51           H
ATOM     15 2HE  MET I   1    -109.766-100.139 539.005  1.00  8.51           H
ATOM     16 3HE  MET I   1    -109.130 -98.664 539.770  1.00  8.51           H
ATOM     17  HN  MET I   1    -116.420-101.306 539.220  1.00  8.51           H
ATOM     18  N   THR I   2    -115.538-102.108 542.580  1.00  8.51           N
ATOM     19  CA  THR I   2    -116.616-102.575 543.434  1.00  8.51           C
ATOM     20  C   THR I   2    -116.865-101.582 544.571  1.00  8.51           C
ATOM     21  O   THR I   2    -116.046-101.455 545.480  1.00  8.51           O
ATOM     22  HA  THR I   2    -117.530-102.618 542.842  1.00  8.51           H
ATOM     23  HB  THR I   2    -116.908-104.285 544.743  1.00  8.51           H
ATOM     24  CB  THR I   2    -116.258-103.980 543.923  1.00  8.51           C
ATOM     25  OG1 THR I   2    -114.870-103.895 544.237  1.00  8.51           O
ATOM     26  HG1 THR I   2    -114.731-103.272 545.006  1.00  8.51           H
ATOM     27  CG2 THR I   2    -116.324-105.023 542.806  1.00  8.51           C
ATOM     28 1HG2 THR I   2    -115.623-104.754 542.015  1.00  8.51           H
ATOM     29 2HG2 THR I   2    -117.335-105.057 542.399  1.00  8.51           H
ATOM     30 3HG2 THR I   2    -116.060-106.002 543.206  1.00  8.51           H
ATOM     31  HN  THR I   2    -114.638-102.495 542.785  1.00  8.51           H
ATOM     32  N   PRO I   3    -117.994-100.862 544.541  1.00  8.51           N
ATOM     33  CA  PRO I   3    -118.351 -99.972 545.649  1.00  8.51           C
ATOM     34  C   PRO I   3    -118.708-100.738 546.912  1.00  8.51           C
ATOM     35  O   PRO I   3    -119.509-101.671 546.871  1.00  8.51           O
ATOM     36  HA  PRO I   3    -117.498 -99.353 545.925  1.00  8.51           H
ATOM     37  CB  PRO I   3    -119.544 -99.181 545.109  1.00  8.51           C
ATOM     38 1HB  PRO I   3    -120.248 -98.924 545.901  1.00  8.51           H
ATOM     39 2HB  PRO I   3    -119.229 -98.245 544.648  1.00  8.51           H
ATOM     40  CG  PRO I   3    -120.162-100.111 544.104  1.00  8.51           C
ATOM     41 1HG  PRO I   3    -120.848-100.810 544.582  1.00  8.51           H
ATOM     42 2HG  PRO I   3    -120.736 -99.560 543.359  1.00  8.51           H
ATOM     43  CD  PRO I   3    -119.008-100.833 543.471  1.00  8.51           C
ATOM     44 1HD  PRO I   3    -119.288-101.838 543.156  1.00  8.51           H
ATOM     45 2HD  PRO I   3    -118.643-100.311 542.587  1.00  8.51           H
ATOM     46  N   THR I   4    -118.099-100.320 548.012  1.00  8.51           N
ATOM     47  CA  THR I   4    -117.886-101.216 549.136  1.00  8.51           C
ATOM     48  C   THR I   4    -119.157-101.322 549.981  1.00  8.51           C
ATOM     49  O   THR I   4    -119.849-100.328 550.197  1.00  8.51           O
ATOM     50  HA  THR I   4    -117.676-102.212 548.747  1.00  8.51           H
ATOM     51  HB  THR I   4    -116.878-100.708 550.993  1.00  8.51           H
ATOM     52  CB  THR I   4    -116.675-100.709 549.922  1.00  8.51           C
ATOM     53  OG1 THR I   4    -116.397 -99.435 549.348  1.00  8.51           O
ATOM     54  HG1 THR I   4    -116.913 -98.724 549.825  1.00  8.51           H
ATOM     55  CG2 THR I   4    -115.412-101.527 549.643  1.00  8.51           C
ATOM     56 1HG2 THR I   4    -115.171-101.472 548.582  1.00  8.51           H
ATOM     57 2HG2 THR I   4    -115.583-102.566 549.924  1.00  8.51           H
ATOM     58 3HG2 THR I   4    -114.583-101.125 550.226  1.00  8.51           H
ATOM     59  HN  THR I   4    -117.754 -99.390 548.141  1.00  8.51           H
ATOM     60  N   ASP I   5    -119.426-102.536 550.438  1.00  8.51           N
ATOM     61  CA  ASP I   5    -120.725-102.850 551.009  1.00  8.51           C
ATOM     62  C   ASP I   5    -120.768-102.370 552.461  1.00  8.51           C
ATOM     63  O   ASP I   5    -121.226-103.093 553.344  1.00  8.51           O
ATOM     64  HA  ASP I   5    -121.448-102.334 550.378  1.00  8.51           H
ATOM     65  CB  ASP I   5    -120.979-104.359 551.002  1.00  8.51           C
ATOM     66 1HB  ASP I   5    -120.205-104.865 551.579  1.00  8.51           H
ATOM     67 2HB  ASP I   5    -121.931-104.573 551.489  1.00  8.51           H
ATOM     68  CG  ASP I   5    -120.997-104.906 549.573  1.00  8.51           C
ATOM     69  OD1 ASP I   5    -121.720-104.309 548.746  1.00  8.51           O
ATOM     70  OD2 ASP I   5    -120.288-105.908 549.340  1.00  8.51           O
ATOM     71  HN  ASP I   5    -118.777-103.297 550.421  1.00  8.51           H
ATOM     72  N   PHE I   6    -120.284-101.153 552.663  1.00  8.51           N
ATOM     73  CA  PHE I   6    -120.179-100.603 554.004  1.00  8.51           C
ATOM     74  C   PHE I   6    -121.564-100.331 554.595  1.00  8.51           C
ATOM     75  O   PHE I   6    -121.866 -99.205 554.986  1.00  8.51           O
ATOM     76  HA  PHE I   6    -119.663-101.341 554.617  1.00  8.51           H
ATOM     77  CB  PHE I   6    -119.420 -99.280 553.886  1.00  8.51           C
ATOM     78 1HB  PHE I   6    -119.809 -98.724 553.033  1.00  8.51           H
ATOM     79 2HB  PHE I   6    -119.616 -98.680 554.774  1.00  8.51           H
ATOM     80  CG  PHE I   6    -117.907 -99.443 553.722  1.00  8.51           C
ATOM     81  HD1 PHE I   6    -117.607 -99.971 555.760  1.00  8.51           H
ATOM     82  CD1 PHE I   6    -117.142 -99.801 554.788  1.00  8.51           C
ATOM     83  HD2 PHE I   6    -117.940 -98.945 551.656  1.00  8.51           H
ATOM     84  CD2 PHE I   6    -117.328 -99.231 552.510  1.00  8.51           C
ATOM     85  CE1 PHE I   6    -115.739 -99.952 554.636  1.00  8.51           C
ATOM     86  HE1 PHE I   6    -115.126-100.238 555.491  1.00  8.51           H
ATOM     87  CE2 PHE I   6    -115.924 -99.383 552.358  1.00  8.51           C
ATOM     88  HE2 PHE I   6    -115.459 -99.212 551.387  1.00  8.51           H
ATOM     89  CZ  PHE I   6    -115.159 -99.740 553.425  1.00  8.51           C
ATOM     90  HZ  PHE I   6    -114.082 -99.856 553.308  1.00  8.51           H
ATOM     91  HN  PHE I   6    -119.968-100.549 551.932  1.00  8.51           H
ATOM     92  N   THR I   7    -122.369-101.383 554.642  1.00  8.51           N
ATOM     93  CA  THR I   7    -123.748-101.250 555.080  1.00  8.51           C
ATOM     94  C   THR I   7    -123.832-101.318 556.606  1.00  8.51           C
ATOM     95  O   THR I   7    -124.885-101.630 557.160  1.00  8.51           O
ATOM     96  HA  THR I   7    -124.110-100.266 554.783  1.00  8.51           H
ATOM     97  HB  THR I   7    -124.839-103.129 555.070  1.00  8.51           H
ATOM     98  CB  THR I   7    -124.573-102.331 554.377  1.00  8.51           C
ATOM     99  OG1 THR I   7    -123.764-102.722 553.271  1.00  8.51           O
ATOM    100  HG1 THR I   7    -124.036-103.629 552.952  1.00  8.51           H
ATOM    101  CG2 THR I   7    -125.842-101.771 553.731  1.00  8.51           C
ATOM    102 1HG2 THR I   7    -125.571-101.020 552.989  1.00  8.51           H
ATOM    103 2HG2 THR I   7    -126.469-101.315 554.497  1.00  8.51           H
ATOM    104 3HG2 THR I   7    -126.390-102.580 553.247  1.00  8.51           H
ATOM    105  HN  THR I   7    -122.093-102.310 554.388  1.00  8.51           H
ATOM    106  N   SER I   8    -122.708-101.021 557.242  1.00  8.51           N
ATOM    107  CA  SER I   8    -122.426-101.569 558.558  1.00  8.51           C
ATOM    108  C   SER I   8    -123.627-101.356 559.482  1.00  8.51           C
ATOM    109  O   SER I   8    -124.079-100.227 559.668  1.00  8.51           O
ATOM    110  HA  SER I   8    -122.251-102.633 558.397  1.00  8.51           H
ATOM    111  CB  SER I   8    -121.172-100.933 559.162  1.00  8.51           C
ATOM    112 1HB  SER I   8    -120.998-101.348 560.155  1.00  8.51           H
ATOM    113 2HB  SER I   8    -120.306-101.190 558.553  1.00  8.51           H
ATOM    114  HG  SER I   8    -122.032 -99.271 559.870  1.00  8.51           H
ATOM    115  OG  SER I   8    -121.284 -99.516 559.254  1.00  8.51           O
ATOM    116  HN  SER I   8    -121.999-100.420 556.874  1.00  8.51           H
ATOM    117  N   PRO I   9    -124.163-102.431 560.075  1.00  8.51           N
ATOM    118  CA  PRO I   9    -125.431-102.338 560.802  1.00  8.51           C
ATOM    119  C   PRO I   9    -125.305-101.524 562.079  1.00  8.51           C
ATOM    120  O   PRO I   9    -124.435-101.790 562.906  1.00  8.51           O
ATOM    121  HA  PRO I   9    -126.172-101.811 560.201  1.00  8.51           H
ATOM    122  CB  PRO I   9    -125.791-103.797 561.092  1.00  8.51           C
ATOM    123 1HB  PRO I   9    -126.327-103.898 562.035  1.00  8.51           H
ATOM    124 2HB  PRO I   9    -126.432-104.214 560.316  1.00  8.51           H
ATOM    125  CG  PRO I   9    -124.458-104.489 561.138  1.00  8.51           C
ATOM    126 1HG  PRO I   9    -124.006-104.409 562.127  1.00  8.51           H
ATOM    127 2HG  PRO I   9    -124.559-105.552 560.919  1.00  8.51           H
ATOM    128  CD  PRO I   9    -123.618-103.801 560.102  1.00  8.51           C
ATOM    129 1HD  PRO I   9    -122.562-103.808 560.372  1.00  8.51           H
ATOM    130 2HD  PRO I   9    -123.703-104.286 559.130  1.00  8.51           H
ATOM    131  N   ILE I  10    -126.187-100.543 562.207  1.00  8.51           N
ATOM    132  CA  ILE I  10    -126.277 -99.773 563.436  1.00  8.51           C
ATOM    133  C   ILE I  10    -126.881-100.647 564.537  1.00  8.51           C
ATOM    134  O   ILE I  10    -128.066-100.974 564.495  1.00  8.51           O
ATOM    135  HA  ILE I  10    -125.262 -99.503 563.727  1.00  8.51           H
ATOM    136  HB  ILE I  10    -128.071 -98.719 562.939  1.00  8.51           H
ATOM    137  CB  ILE I  10    -127.041 -98.469 563.197  1.00  8.51           C
ATOM    138  CG1 ILE I  10    -126.454 -97.699 562.013  1.00  8.51           C
ATOM    139 1HG1 ILE I  10    -125.427 -97.410 562.236  1.00  8.51           H
ATOM    140 2HG1 ILE I  10    -126.420 -98.344 561.135  1.00  8.51           H
ATOM    141  CG2 ILE I  10    -127.087 -97.620 564.468  1.00  8.51           C
ATOM    142 1HG2 ILE I  10    -127.587 -98.177 565.260  1.00  8.51           H
ATOM    143 2HG2 ILE I  10    -126.071 -97.377 564.780  1.00  8.51           H
ATOM    144 3HG2 ILE I  10    -127.636 -96.699 564.270  1.00  8.51           H
ATOM    145  CD1 ILE I  10    -127.285 -96.452 561.704  1.00  8.51           C
ATOM    146 1HD1 ILE I  10    -128.305 -96.746 561.458  1.00  8.51           H
ATOM    147 2HD1 ILE I  10    -127.296 -95.798 562.576  1.00  8.51           H
ATOM    148 3HD1 ILE I  10    -126.845 -95.922 560.859  1.00  8.51           H
ATOM    149  HN  ILE I  10    -126.831-100.273 561.491  1.00  8.51           H
ATOM    150  N   PRO I  11    -126.081-101.039 565.538  1.00  8.51           N
ATOM    151  CA  PRO I  11    -126.582-101.904 566.610  1.00  8.51           C
ATOM    152  C   PRO I  11    -127.840-101.349 567.258  1.00  8.51           C
ATOM    153  O   PRO I  11    -127.908-100.162 567.573  1.00  8.51           O
ATOM    154  HA  PRO I  11    -126.875-102.872 566.203  1.00  8.51           H
ATOM    155  CB  PRO I  11    -125.416-101.970 567.597  1.00  8.51           C
ATOM    156 1HB  PRO I  11    -125.494-101.198 568.363  1.00  8.51           H
ATOM    157 2HB  PRO I  11    -125.382-102.929 568.115  1.00  8.51           H
ATOM    158  CG  PRO I  11    -124.192-101.764 566.713  1.00  8.51           C
ATOM    159 1HG  PRO I  11    -123.327-101.436 567.289  1.00  8.51           H
ATOM    160 2HG  PRO I  11    -123.895-102.685 566.212  1.00  8.51           H
ATOM    161  CD  PRO I  11    -124.659-100.703 565.730  1.00  8.51           C
ATOM    162 1HD  PRO I  11    -124.535 -99.697 566.131  1.00  8.51           H
ATOM    163 2HD  PRO I  11    -124.097-100.742 564.796  1.00  8.51           H
ATOM    164  N   ASN I  12    -128.811-102.231 567.442  1.00  8.51           N
ATOM    165  CA  ASN I  12    -129.996-101.891 568.211  1.00  8.51           C
ATOM    166  C   ASN I  12    -129.637-101.842 569.697  1.00  8.51           C
ATOM    167  O   ASN I  12    -129.569-102.878 570.357  1.00  8.51           O
ATOM    168  HA  ASN I  12    -130.317-100.922 567.828  1.00  8.51           H
ATOM    169  CB  ASN I  12    -131.094-102.939 568.023  1.00  8.51           C
ATOM    170 1HB  ASN I  12    -130.656-103.870 567.665  1.00  8.51           H
ATOM    171 2HB  ASN I  12    -131.563-103.156 568.983  1.00  8.51           H
ATOM    172  CG  ASN I  12    -132.153-102.452 567.032  1.00  8.51           C
ATOM    173  OD1 ASN I  12    -132.215-101.288 566.672  1.00  8.51           O
ATOM    174  ND2 ASN I  12    -132.981-103.405 566.613  1.00  8.51           N
ATOM    175 1HD2 ASN I  12    -132.875-104.342 566.948  1.00  8.51           H
ATOM    176 2HD2 ASN I  12    -133.708-103.186 565.962  1.00  8.51           H
ATOM    177  HN  ASN I  12    -128.797-103.162 567.077  1.00  8.51           H
ATOM    178  N   MET I  13    -129.418-100.628 570.181  1.00  8.51           N
ATOM    179  CA  MET I  13    -128.992-100.437 571.557  1.00  8.51           C
ATOM    180  C   MET I  13    -130.175-100.561 572.520  1.00  8.51           C
ATOM    181  O   MET I  13    -130.005-100.467 573.734  1.00  8.51           O
ATOM    182  HA  MET I  13    -128.271-101.230 571.754  1.00  8.51           H
ATOM    183  CB  MET I  13    -128.355 -99.054 571.707  1.00  8.51           C
ATOM    184 1HB  MET I  13    -127.821 -98.795 570.793  1.00  8.51           H
ATOM    185 2HB  MET I  13    -129.134 -98.304 571.845  1.00  8.51           H
ATOM    186  CG  MET I  13    -127.391 -99.020 572.894  1.00  8.51           C
ATOM    187 1HG  MET I  13    -127.935 -99.202 573.821  1.00  8.51           H
ATOM    188 2HG  MET I  13    -126.653 -99.817 572.797  1.00  8.51           H
ATOM    189  SD  MET I  13    -126.571 -97.437 572.970  1.00  8.51           S
ATOM    190  CE  MET I  13    -125.284 -97.810 574.149  1.00  8.51           C
ATOM    191 1HE  MET I  13    -125.733 -98.122 575.092  1.00  8.51           H
ATOM    192 2HE  MET I  13    -124.658 -98.614 573.762  1.00  8.51           H
ATOM    193 3HE  MET I  13    -124.673 -96.922 574.314  1.00  8.51           H
ATOM    194  HN  MET I  13    -129.527 -99.787 569.652  1.00  8.51           H
ATOM    195  N   ALA I  14    -131.349-100.770 571.941  1.00  8.51           N
ATOM    196  CA  ALA I  14    -132.590-100.507 572.649  1.00  8.51           C
ATOM    197  C   ALA I  14    -132.852-101.637 573.647  1.00  8.51           C
ATOM    198  O   ALA I  14    -133.436-101.411 574.705  1.00  8.51           O
ATOM    199  HA  ALA I  14    -132.469 -99.572 573.195  1.00  8.51           H
ATOM    200  CB  ALA I  14    -133.729-100.345 571.640  1.00  8.51           C
ATOM    201 1HB  ALA I  14    -133.507 -99.511 570.973  1.00  8.51           H
ATOM    202 2HB  ALA I  14    -133.830-101.260 571.056  1.00  8.51           H
ATOM    203 3HB  ALA I  14    -134.660-100.148 572.171  1.00  8.51           H
ATOM    204  HN  ALA I  14    -131.459-101.112 571.007  1.00  8.51           H
ATOM    205  N   ASP I  15    -132.407-102.828 573.274  1.00  8.51           N
ATOM    206  CA  ASP I  15    -133.008-104.046 573.789  1.00  8.51           C
ATOM    207  C   ASP I  15    -132.626-104.217 575.260  1.00  8.51           C
ATOM    208  O   ASP I  15    -133.272-104.966 575.990  1.00  8.51           O
ATOM    209  HA  ASP I  15    -134.082-103.917 573.649  1.00  8.51           H
ATOM    210  CB  ASP I  15    -132.507-105.273 573.024  1.00  8.51           C
ATOM    211 1HB  ASP I  15    -131.424-105.220 572.914  1.00  8.51           H
ATOM    212 2HB  ASP I  15    -132.725-106.176 573.595  1.00  8.51           H
ATOM    213  CG  ASP I  15    -133.162-105.365 571.645  1.00  8.51           C
ATOM    214  OD1 ASP I  15    -134.197-104.688 571.462  1.00  8.51           O
ATOM    215  OD2 ASP I  15    -132.614-106.111 570.805  1.00  8.51           O
ATOM    216  HN  ASP I  15    -131.651-102.967 572.634  1.00  8.51           H
ATOM    217  N   ASP I  16    -131.576-103.509 575.651  1.00  8.51           N
ATOM    218  CA  ASP I  16    -130.881-103.822 576.888  1.00  8.51           C
ATOM    219  C   ASP I  16    -131.827-103.600 578.070  1.00  8.51           C
ATOM    220  O   ASP I  16    -131.707-104.264 579.099  1.00  8.51           O
ATOM    221  HA  ASP I  16    -130.576-104.864 576.789  1.00  8.51           H
ATOM    222  CB  ASP I  16    -129.663-102.916 577.081  1.00  8.51           C
ATOM    223 1HB  ASP I  16    -129.112-102.839 576.144  1.00  8.51           H
ATOM    224 2HB  ASP I  16    -129.992-101.910 577.341  1.00  8.51           H
ATOM    225  CG  ASP I  16    -128.744-103.459 578.177  1.00  8.51           C
ATOM    226  OD1 ASP I  16    -128.726-104.698 578.341  1.00  8.51           O
ATOM    227  OD2 ASP I  16    -128.081-102.622 578.827  1.00  8.51           O
ATOM    228  HN  ASP I  16    -131.202-102.735 575.140  1.00  8.51           H
ATOM    229  N   TYR I  17    -132.747-102.665 577.883  1.00  8.51           N
ATOM    230  CA  TYR I  17    -133.549-102.173 578.990  1.00  8.51           C
ATOM    231  C   TYR I  17    -134.623-103.189 579.384  1.00  8.51           C
ATOM    232  O   TYR I  17    -135.085-103.199 580.524  1.00  8.51           O
ATOM    233  HA  TYR I  17    -132.886-102.008 579.840  1.00  8.51           H
ATOM    234  CB  TYR I  17    -134.230-100.900 578.484  1.00  8.51           C
ATOM    235 1HB  TYR I  17    -134.643-101.090 577.493  1.00  8.51           H
ATOM    236 2HB  TYR I  17    -135.069-100.664 579.139  1.00  8.51           H
ATOM    237  CG  TYR I  17    -133.303 -99.685 578.409  1.00  8.51           C
ATOM    238  HD1 TYR I  17    -133.297 -99.376 580.530  1.00  8.51           H
ATOM    239  CD1 TYR I  17    -132.930 -99.029 579.564  1.00  8.51           C
ATOM    240  HD2 TYR I  17    -133.134 -99.764 576.273  1.00  8.51           H
ATOM    241  CD2 TYR I  17    -132.839 -99.246 577.185  1.00  8.51           C
ATOM    242  CE1 TYR I  17    -132.057 -97.886 579.494  1.00  8.51           C
ATOM    243  HE1 TYR I  17    -131.755 -97.359 580.398  1.00  8.51           H
ATOM    244  HE2 TYR I  17    -131.593 -97.745 576.155  1.00  8.51           H
ATOM    245  CE2 TYR I  17    -131.966 -98.103 577.115  1.00  8.51           C
ATOM    246  CZ  TYR I  17    -131.618 -97.479 578.272  1.00  8.51           C
ATOM    247  OH  TYR I  17    -130.794 -96.400 578.206  1.00  8.51           O
ATOM    248  HH  TYR I  17    -130.530 -96.230 577.256  1.00  8.51           H
ATOM    249  HN  TYR I  17    -132.946-102.246 576.998  1.00  8.51           H
ATOM    250  N   GLY I  18    -134.988-104.020 578.419  1.00  8.51           N
ATOM    251  CA  GLY I  18    -136.287-104.671 578.443  1.00  8.51           C
ATOM    252  C   GLY I  18    -136.333-105.764 579.512  1.00  8.51           C
ATOM    253  O   GLY I  18    -137.086-105.660 580.479  1.00  8.51           O
ATOM    254 1HA  GLY I  18    -137.064-103.932 578.639  1.00  8.51           H
ATOM    255 2HA  GLY I  18    -136.499-105.104 577.465  1.00  8.51           H
ATOM    256  HN  GLY I  18    -134.414-104.251 577.632  1.00  8.51           H
ATOM    257  N   SER I  19    -135.518-106.787 579.302  1.00  8.51           N
ATOM    258  CA  SER I  19    -135.794-108.094 579.875  1.00  8.51           C
ATOM    259  C   SER I  19    -135.486-108.083 581.374  1.00  8.51           C
ATOM    260  O   SER I  19    -136.110-108.811 582.144  1.00  8.51           O
ATOM    261  HA  SER I  19    -136.856-108.265 579.704  1.00  8.51           H
ATOM    262  CB  SER I  19    -134.982-109.185 579.174  1.00  8.51           C
ATOM    263 1HB  SER I  19    -133.919-109.001 579.327  1.00  8.51           H
ATOM    264 2HB  SER I  19    -135.206-110.151 579.627  1.00  8.51           H
ATOM    265  HG  SER I  19    -134.692-109.943 577.345  1.00  8.51           H
ATOM    266  OG  SER I  19    -135.257-109.241 577.777  1.00  8.51           O
ATOM    267  HN  SER I  19    -134.683-106.734 578.753  1.00  8.51           H
ATOM    268  N   GLU I  20    -134.524-107.250 581.742  1.00  8.51           N
ATOM    269  CA  GLU I  20    -134.034-107.231 583.110  1.00  8.51           C
ATOM    270  C   GLU I  20    -135.118-106.711 584.055  1.00  8.51           C
ATOM    271  O   GLU I  20    -135.004-106.850 585.272  1.00  8.51           O
ATOM    272  HA  GLU I  20    -133.802-108.269 583.349  1.00  8.51           H
ATOM    273  CB  GLU I  20    -132.758-106.394 583.224  1.00  8.51           C
ATOM    274 1HB  GLU I  20    -132.200-106.445 582.289  1.00  8.51           H
ATOM    275 2HB  GLU I  20    -133.013-105.375 583.518  1.00  8.51           H
ATOM    276  CG  GLU I  20    -131.838-106.941 584.317  1.00  8.51           C
ATOM    277 1HG  GLU I  20    -132.425-107.185 585.202  1.00  8.51           H
ATOM    278 2HG  GLU I  20    -131.374-107.866 583.976  1.00  8.51           H
ATOM    279  CD  GLU I  20    -130.755-105.924 584.681  1.00  8.51           C
ATOM    280  OE1 GLU I  20    -129.719-106.368 585.221  1.00  8.51           O
ATOM    281  OE2 GLU I  20    -130.987-104.726 584.412  1.00  8.51           O
ATOM    282  HN  GLU I  20    -134.083-106.598 581.126  1.00  8.51           H
ATOM    283  N   SER I  21    -136.144-106.122 583.460  1.00  8.51           N
ATOM    284  CA  SER I  21    -137.147-105.406 584.231  1.00  8.51           C
ATOM    285  C   SER I  21    -138.037-106.399 584.981  1.00  8.51           C
ATOM    286  O   SER I  21    -138.392-106.170 586.136  1.00  8.51           O
ATOM    287  HA  SER I  21    -136.585-104.790 584.933  1.00  8.51           H
ATOM    288  CB  SER I  21    -137.996-104.507 583.330  1.00  8.51           C
ATOM    289 1HB  SER I  21    -138.543-103.791 583.944  1.00  8.51           H
ATOM    290 2HB  SER I  21    -137.344-103.931 582.674  1.00  8.51           H
ATOM    291  HG  SER I  21    -138.634-105.248 581.584  1.00  8.51           H
ATOM    292  OG  SER I  21    -138.917-105.257 582.543  1.00  8.51           O
ATOM    293  HN  SER I  21    -136.296-106.128 582.472  1.00  8.51           H
ATOM    294  N   THR I  22    -138.373-107.481 584.293  1.00  8.51           N
ATOM    295  CA  THR I  22    -139.437-108.358 584.750  1.00  8.51           C
ATOM    296  C   THR I  22    -138.936-109.261 585.879  1.00  8.51           C
ATOM    297  O   THR I  22    -139.537-109.312 586.951  1.00  8.51           O
ATOM    298  HA  THR I  22    -140.236-107.742 585.164  1.00  8.51           H
ATOM    299  HB  THR I  22    -139.478-110.105 583.460  1.00  8.51           H
ATOM    300  CB  THR I  22    -139.964-109.132 583.540  1.00  8.51           C
ATOM    301  OG1 THR I  22    -139.753-108.248 582.443  1.00  8.51           O
ATOM    302  HG1 THR I  22    -140.233-107.385 582.603  1.00  8.51           H
ATOM    303  CG2 THR I  22    -141.481-109.321 583.581  1.00  8.51           C
ATOM    304 1HG2 THR I  22    -141.969-108.346 583.593  1.00  8.51           H
ATOM    305 2HG2 THR I  22    -141.755-109.875 584.479  1.00  8.51           H
ATOM    306 3HG2 THR I  22    -141.802-109.877 582.700  1.00  8.51           H
ATOM    307  HN  THR I  22    -137.932-107.760 583.440  1.00  8.51           H
ATOM    308  N   SER I  23    -137.841-109.952 585.599  1.00  8.51           N
ATOM    309  CA  SER I  23    -137.307-110.922 586.540  1.00  8.51           C
ATOM    310  C   SER I  23    -137.012-110.245 587.879  1.00  8.51           C
ATOM    311  O   SER I  23    -137.281-110.811 588.938  1.00  8.51           O
ATOM    312  HA  SER I  23    -138.089-111.673 586.655  1.00  8.51           H
ATOM    313  CB  SER I  23    -136.042-111.585 585.990  1.00  8.51           C
ATOM    314 1HB  SER I  23    -135.654-112.290 586.724  1.00  8.51           H
ATOM    315 2HB  SER I  23    -136.292-112.159 585.098  1.00  8.51           H
ATOM    316  HG  SER I  23    -134.237-111.090 585.282  1.00  8.51           H
ATOM    317  OG  SER I  23    -135.035-110.629 585.671  1.00  8.51           O
ATOM    318  HN  SER I  23    -137.322-109.858 584.749  1.00  8.51           H
ATOM    319  N   SER I  24    -136.462-109.043 587.789  1.00  8.51           N
ATOM    320  CA  SER I  24    -136.059-108.313 588.980  1.00  8.51           C
ATOM    321  C   SER I  24    -137.293-107.888 589.776  1.00  8.51           C
ATOM    322  O   SER I  24    -137.195-107.582 590.963  1.00  8.51           O
ATOM    323  HA  SER I  24    -135.454-109.014 589.556  1.00  8.51           H
ATOM    324  CB  SER I  24    -135.214-107.091 588.616  1.00  8.51           C
ATOM    325 1HB  SER I  24    -134.804-106.650 589.526  1.00  8.51           H
ATOM    326 2HB  SER I  24    -134.368-107.403 588.005  1.00  8.51           H
ATOM    327  HG  SER I  24    -136.164-106.426 586.985  1.00  8.51           H
ATOM    328  OG  SER I  24    -135.970-106.109 587.913  1.00  8.51           O
ATOM    329  HN  SER I  24    -136.292-108.569 586.925  1.00  8.51           H
ATOM    330  N   MET I  25    -138.427-107.882 589.091  1.00  8.51           N
ATOM    331  CA  MET I  25    -139.696-107.611 589.745  1.00  8.51           C
ATOM    332  C   MET I  25    -140.217-108.855 590.469  1.00  8.51           C
ATOM    333  O   MET I  25    -140.729-108.760 591.583  1.00  8.51           O
ATOM    334  HA  MET I  25    -139.490-106.822 590.468  1.00  8.51           H
ATOM    335  CB  MET I  25    -140.722-107.159 588.704  1.00  8.51           C
ATOM    336 1HB  MET I  25    -140.309-106.341 588.113  1.00  8.51           H
ATOM    337 2HB  MET I  25    -140.930-107.977 588.014  1.00  8.51           H
ATOM    338  CG  MET I  25    -142.021-106.707 589.374  1.00  8.51           C
ATOM    339 1HG  MET I  25    -142.766-106.466 588.616  1.00  8.51           H
ATOM    340 2HG  MET I  25    -142.430-107.517 589.978  1.00  8.51           H
ATOM    341  SD  MET I  25    -141.713-105.279 590.400  1.00  8.51           S
ATOM    342  CE  MET I  25    -142.124-103.977 589.250  1.00  8.51           C
ATOM    343 1HE  MET I  25    -141.474-104.043 588.378  1.00  8.51           H
ATOM    344 2HE  MET I  25    -143.163-104.082 588.938  1.00  8.51           H
ATOM    345 3HE  MET I  25    -141.987-103.009 589.733  1.00  8.51           H
ATOM    346  HN  MET I  25    -138.488-108.059 588.108  1.00  8.51           H
ATOM    347  N   GLU I  26    -140.068-109.992 589.805  1.00  8.51           N
ATOM    348  CA  GLU I  26    -140.578-111.243 590.340  1.00  8.51           C
ATOM    349  C   GLU I  26    -139.855-111.598 591.641  1.00  8.51           C
ATOM    350  O   GLU I  26    -140.492-111.951 592.632  1.00  8.51           O
ATOM    351  HA  GLU I  26    -141.634-111.063 590.541  1.00  8.51           H
ATOM    352  CB  GLU I  26    -140.448-112.371 589.315  1.00  8.51           C
ATOM    353 1HB  GLU I  26    -140.300-111.949 588.321  1.00  8.51           H
ATOM    354 2HB  GLU I  26    -139.652-113.052 589.617  1.00  8.51           H
ATOM    355  CG  GLU I  26    -141.729-113.206 589.252  1.00  8.51           C
ATOM    356 1HG  GLU I  26    -141.791-113.849 590.130  1.00  8.51           H
ATOM    357 2HG  GLU I  26    -142.597-112.548 589.277  1.00  8.51           H
ATOM    358  CD  GLU I  26    -141.765-114.061 587.984  1.00  8.51           C
ATOM    359  OE1 GLU I  26    -142.840-114.643 587.723  1.00  8.51           O
ATOM    360  OE2 GLU I  26    -140.717-114.112 587.304  1.00  8.51           O
ATOM    361  HN  GLU I  26    -139.609-110.067 588.919  1.00  8.51           H
ATOM    362  N   ASP I  27    -138.535-111.492 591.595  1.00  8.51           N
ATOM    363  CA  ASP I  27    -137.731-111.630 592.797  1.00  8.51           C
ATOM    364  C   ASP I  27    -138.326-110.759 593.906  1.00  8.51           C
ATOM    365  O   ASP I  27    -138.473-111.209 595.041  1.00  8.51           O
ATOM    366  HA  ASP I  27    -137.759-112.692 593.040  1.00  8.51           H
ATOM    367  CB  ASP I  27    -136.293-111.168 592.554  1.00  8.51           C
ATOM    368 1HB  ASP I  27    -136.277-110.414 591.766  1.00  8.51           H
ATOM    369 2HB  ASP I  27    -135.901-110.696 593.455  1.00  8.51           H
ATOM    370  CG  ASP I  27    -135.399-112.345 592.158  1.00  8.51           C
ATOM    371  OD1 ASP I  27    -135.869-113.492 592.314  1.00  8.51           O
ATOM    372  OD2 ASP I  27    -134.265-112.070 591.708  1.00  8.51           O
ATOM    373  HN  ASP I  27    -138.017-111.316 590.758  1.00  8.51           H
ATOM    374  N   TYR I  28    -138.652-109.529 593.537  1.00  8.51           N
ATOM    375  CA  TYR I  28    -139.128-108.559 594.508  1.00  8.51           C
ATOM    376  C   TYR I  28    -140.366-109.079 595.242  1.00  8.51           C
ATOM    377  O   TYR I  28    -140.461-108.967 596.463  1.00  8.51           O
ATOM    378  HA  TYR I  28    -138.331-108.388 595.232  1.00  8.51           H
ATOM    379  CB  TYR I  28    -139.512-107.313 593.707  1.00  8.51           C
ATOM    380 1HB  TYR I  28    -139.055-107.375 592.719  1.00  8.51           H
ATOM    381 2HB  TYR I  28    -140.592-107.307 593.559  1.00  8.51           H
ATOM    382  CG  TYR I  28    -139.094-105.997 594.365  1.00  8.51           C
ATOM    383  HD1 TYR I  28    -140.836-105.898 595.611  1.00  8.51           H
ATOM    384  CD1 TYR I  28    -139.901-105.418 595.323  1.00  8.51           C
ATOM    385  HD2 TYR I  28    -137.273-105.845 593.244  1.00  8.51           H
ATOM    386  CD2 TYR I  28    -137.910-105.388 594.000  1.00  8.51           C
ATOM    387  CE1 TYR I  28    -139.508-104.179 595.942  1.00  8.51           C
ATOM    388  HE1 TYR I  28    -140.136-103.711 596.700  1.00  8.51           H
ATOM    389  HE2 TYR I  28    -136.585-103.658 594.341  1.00  8.51           H
ATOM    390  CE2 TYR I  28    -137.517-104.149 594.620  1.00  8.51           C
ATOM    391  CZ  TYR I  28    -138.336-103.605 595.560  1.00  8.51           C
ATOM    392  OH  TYR I  28    -137.964-102.435 596.145  1.00  8.51           O
ATOM    393  HH  TYR I  28    -138.766-101.854 596.287  1.00  8.51           H
ATOM    394  HN  TYR I  28    -138.595-109.193 592.597  1.00  8.51           H
ATOM    395  N   VAL I  29    -141.283-109.638 594.466  1.00  8.51           N
ATOM    396  CA  VAL I  29    -142.568-110.052 595.005  1.00  8.51           C
ATOM    397  C   VAL I  29    -142.402-111.382 595.741  1.00  8.51           C
ATOM    398  O   VAL I  29    -143.053-111.618 596.758  1.00  8.51           O
ATOM    399  HA  VAL I  29    -142.885-109.292 595.719  1.00  8.51           H
ATOM    400  HB  VAL I  29    -143.601-111.123 593.475  1.00  8.51           H
ATOM    401  CB  VAL I  29    -143.609-110.113 593.885  1.00  8.51           C
ATOM    402  CG1 VAL I  29    -145.013-109.837 594.427  1.00  8.51           C
ATOM    403 1HG1 VAL I  29    -145.265-110.583 595.180  1.00  8.51           H
ATOM    404 2HG1 VAL I  29    -145.041-108.844 594.875  1.00  8.51           H
ATOM    405 3HG1 VAL I  29    -145.734-109.887 593.610  1.00  8.51           H
ATOM    406  CG2 VAL I  29    -143.257-109.144 592.755  1.00  8.51           C
ATOM    407 1HG2 VAL I  29    -143.224-108.127 593.145  1.00  8.51           H
ATOM    408 2HG2 VAL I  29    -142.283-109.407 592.341  1.00  8.51           H
ATOM    409 3HG2 VAL I  29    -144.013-109.209 591.972  1.00  8.51           H
ATOM    410  HN  VAL I  29    -141.160-109.808 593.488  1.00  8.51           H
ATOM    411  N   ASN I  30    -141.528-112.217 595.199  1.00  8.51           N
ATOM    412  CA  ASN I  30    -141.457-113.605 595.623  1.00  8.51           C
ATOM    413  C   ASN I  30    -140.372-113.753 596.692  1.00  8.51           C
ATOM    414  O   ASN I  30    -140.153-114.845 597.213  1.00  8.51           O
ATOM    415  HA  ASN I  30    -142.451-113.840 596.003  1.00  8.51           H
ATOM    416  CB  ASN I  30    -141.094-114.521 594.452  1.00  8.51           C
ATOM    417 1HB  ASN I  30    -141.067-113.943 593.529  1.00  8.51           H
ATOM    418 2HB  ASN I  30    -140.095-114.930 594.602  1.00  8.51           H
ATOM    419  CG  ASN I  30    -142.104-115.663 594.316  1.00  8.51           C
ATOM    420  OD1 ASN I  30    -143.011-115.822 595.116  1.00  8.51           O
ATOM    421  ND2 ASN I  30    -141.897-116.445 593.261  1.00  8.51           N
ATOM    422 1HD2 ASN I  30    -141.133-116.259 592.642  1.00  8.51           H
ATOM    423 2HD2 ASN I  30    -142.505-117.220 593.085  1.00  8.51           H
ATOM    424  HN  ASN I  30    -140.878-111.960 594.484  1.00  8.51           H
ATOM    425  N   PHE I  31    -139.722-112.637 596.987  1.00  8.51           N
ATOM    426  CA  PHE I  31    -139.098-112.455 598.287  1.00  8.51           C
ATOM    427  C   PHE I  31    -140.150-112.408 599.397  1.00  8.51           C
ATOM    428  O   PHE I  31    -140.580-111.329 599.804  1.00  8.51           O
ATOM    429  HA  PHE I  31    -138.438-113.307 598.451  1.00  8.51           H
ATOM    430  CB  PHE I  31    -138.357-111.117 598.245  1.00  8.51           C
ATOM    431 1HB  PHE I  31    -138.912-110.426 597.610  1.00  8.51           H
ATOM    432 2HB  PHE I  31    -138.345-110.689 599.247  1.00  8.51           H
ATOM    433  CG  PHE I  31    -136.920-111.218 597.731  1.00  8.51           C
ATOM    434  HD1 PHE I  31    -136.238-112.279 599.442  1.00  8.51           H
ATOM    435  CD1 PHE I  31    -135.973-111.847 598.477  1.00  8.51           C
ATOM    436  HD2 PHE I  31    -137.348-110.174 595.929  1.00  8.51           H
ATOM    437  CD2 PHE I  31    -136.589-110.678 596.527  1.00  8.51           C
ATOM    438  CE1 PHE I  31    -134.639-111.940 598.000  1.00  8.51           C
ATOM    439  HE1 PHE I  31    -133.880-112.444 598.599  1.00  8.51           H
ATOM    440  CE2 PHE I  31    -135.255-110.772 596.050  1.00  8.51           C
ATOM    441  HE2 PHE I  31    -134.990-110.339 595.085  1.00  8.51           H
ATOM    442  CZ  PHE I  31    -134.308-111.401 596.796  1.00  8.51           C
ATOM    443  HZ  PHE I  31    -133.284-111.473 596.430  1.00  8.51           H
ATOM    444  HN  PHE I  31    -139.618-111.867 596.357  1.00  8.51           H
ATOM    445  N   ASN I  32    -140.534-113.590 599.856  1.00  8.51           N
ATOM    446  CA  ASN I  32    -141.027-113.741 601.215  1.00  8.51           C
ATOM    447  C   ASN I  32    -139.904-113.410 602.200  1.00  8.51           C
ATOM    448  O   ASN I  32    -139.375-114.299 602.866  1.00  8.51           O
ATOM    449  HA  ASN I  32    -141.867-113.052 601.293  1.00  8.51           H
ATOM    450  CB  ASN I  32    -141.479-115.179 601.479  1.00  8.51           C
ATOM    451 1HB  ASN I  32    -140.963-115.857 600.800  1.00  8.51           H
ATOM    452 2HB  ASN I  32    -141.202-115.470 602.493  1.00  8.51           H
ATOM    453  CG  ASN I  32    -142.992-115.320 601.298  1.00  8.51           C
ATOM    454  OD1 ASN I  32    -143.749-114.372 601.425  1.00  8.51           O
ATOM    455  ND2 ASN I  32    -143.387-116.553 600.994  1.00  8.51           N
ATOM    456 1HD2 ASN I  32    -142.714-117.286 600.904  1.00  8.51           H
ATOM    457 2HD2 ASN I  32    -144.359-116.746 600.855  1.00  8.51           H
ATOM    458  HN  ASN I  32    -140.512-114.433 599.318  1.00  8.51           H
ATOM    459  N   PHE I  33    -139.573-112.129 602.262  1.00  8.51           N
ATOM    460  CA  PHE I  33    -138.789-111.611 603.370  1.00  8.51           C
ATOM    461  C   PHE I  33    -139.521-111.809 604.699  1.00  8.51           C
ATOM    462  O   PHE I  33    -140.575-111.217 604.926  1.00  8.51           O
ATOM    463  HA  PHE I  33    -137.850-112.164 603.388  1.00  8.51           H
ATOM    464  CB  PHE I  33    -138.601-110.112 603.124  1.00  8.51           C
ATOM    465 1HB  PHE I  33    -139.572-109.665 602.911  1.00  8.51           H
ATOM    466 2HB  PHE I  33    -138.230-109.648 604.037  1.00  8.51           H
ATOM    467  CG  PHE I  33    -137.643-109.786 601.976  1.00  8.51           C
ATOM    468  HD1 PHE I  33    -136.026-110.861 602.842  1.00  8.51           H
ATOM    469  CD1 PHE I  33    -136.366-110.254 602.003  1.00  8.51           C
ATOM    470  HD2 PHE I  33    -139.091-108.653 600.909  1.00  8.51           H
ATOM    471  CD2 PHE I  33    -138.068-109.028 600.930  1.00  8.51           C
ATOM    472  CE1 PHE I  33    -135.477-109.951 600.939  1.00  8.51           C
ATOM    473  HE1 PHE I  33    -134.453-110.325 600.960  1.00  8.51           H
ATOM    474  CE2 PHE I  33    -137.178-108.725 599.866  1.00  8.51           C
ATOM    475  HE2 PHE I  33    -137.519-108.117 599.027  1.00  8.51           H
ATOM    476  CZ  PHE I  33    -135.901-109.193 599.892  1.00  8.51           C
ATOM    477  HZ  PHE I  33    -135.219-108.960 599.075  1.00  8.51           H
ATOM    478  HN  PHE I  33    -139.831-111.451 601.574  1.00  8.51           H
ATOM    479  N   THR I  34    -138.933-112.644 605.543  1.00  8.51           N
ATOM    480  CA  THR I  34    -139.208-112.585 606.968  1.00  8.51           C
ATOM    481  C   THR I  34    -139.115-111.143 607.470  1.00  8.51           C
ATOM    482  O   THR I  34    -138.056-110.522 607.395  1.00  8.51           O
ATOM    483  HA  THR I  34    -140.233-112.916 607.135  1.00  8.51           H
ATOM    484  HB  THR I  34    -137.236-113.119 607.709  1.00  8.51           H
ATOM    485  CB  THR I  34    -138.242-113.538 607.676  1.00  8.51           C
ATOM    486  OG1 THR I  34    -138.376-114.763 606.961  1.00  8.51           O
ATOM    487  HG1 THR I  34    -137.606-115.366 607.168  1.00  8.51           H
ATOM    488  CG2 THR I  34    -138.696-113.884 609.096  1.00  8.51           C
ATOM    489 1HG2 THR I  34    -139.674-114.364 609.057  1.00  8.51           H
ATOM    490 2HG2 THR I  34    -138.763-112.972 609.689  1.00  8.51           H
ATOM    491 3HG2 THR I  34    -137.976-114.562 609.553  1.00  8.51           H
ATOM    492  HN  THR I  34    -138.280-113.350 605.267  1.00  8.51           H
ATOM    493  N   ASP I  35    -140.239-110.651 607.971  1.00  8.51           N
ATOM    494  CA  ASP I  35    -140.326-109.264 608.395  1.00  8.51           C
ATOM    495  C   ASP I  35    -139.561-109.088 609.709  1.00  8.51           C
ATOM    496  O   ASP I  35    -140.125-109.268 610.787  1.00  8.51           O
ATOM    497  HA  ASP I  35    -139.890-108.687 607.579  1.00  8.51           H
ATOM    498  CB  ASP I  35    -141.779-108.851 608.634  1.00  8.51           C
ATOM    499 1HB  ASP I  35    -142.425-109.339 607.904  1.00  8.51           H
ATOM    500 2HB  ASP I  35    -142.099-109.189 609.620  1.00  8.51           H
ATOM    501  CG  ASP I  35    -141.941-107.333 608.533  1.00  8.51           C
ATOM    502  OD1 ASP I  35    -140.898-106.659 608.389  1.00  8.51           O
ATOM    503  OD2 ASP I  35    -143.105-106.880 608.600  1.00  8.51           O
ATOM    504  HN  ASP I  35    -141.079-111.182 608.088  1.00  8.51           H
ATOM    505  N   PHE I  36    -138.290-108.739 609.575  1.00  8.51           N
ATOM    506  CA  PHE I  36    -137.431-108.583 610.736  1.00  8.51           C
ATOM    507  C   PHE I  36    -137.621-107.208 611.379  1.00  8.51           C
ATOM    508  O   PHE I  36    -137.067-106.933 612.442  1.00  8.51           O
ATOM    509  HA  PHE I  36    -137.709-109.358 611.451  1.00  8.51           H
ATOM    510  CB  PHE I  36    -135.987-108.708 610.244  1.00  8.51           C
ATOM    511 1HB  PHE I  36    -135.826-107.993 609.437  1.00  8.51           H
ATOM    512 2HB  PHE I  36    -135.313-108.431 611.054  1.00  8.51           H
ATOM    513  CG  PHE I  36    -135.618-110.107 609.747  1.00  8.51           C
ATOM    514  HD1 PHE I  36    -136.551-111.084 611.389  1.00  8.51           H
ATOM    515  CD1 PHE I  36    -135.990-111.202 610.462  1.00  8.51           C
ATOM    516  HD2 PHE I  36    -134.620-109.377 608.018  1.00  8.51           H
ATOM    517  CD2 PHE I  36    -134.918-110.255 608.591  1.00  8.51           C
ATOM    518  CE1 PHE I  36    -135.647-112.501 610.001  1.00  8.51           C
ATOM    519  HE1 PHE I  36    -135.945-113.379 610.574  1.00  8.51           H
ATOM    520  CE2 PHE I  36    -134.575-111.554 608.130  1.00  8.51           C
ATOM    521  HE2 PHE I  36    -134.014-111.673 607.203  1.00  8.51           H
ATOM    522  CZ  PHE I  36    -134.947-112.649 608.845  1.00  8.51           C
ATOM    523  HZ  PHE I  36    -134.684-113.646 608.491  1.00  8.51           H
ATOM    524  HN  PHE I  36    -137.848-108.563 608.695  1.00  8.51           H
ATOM    525  N   TYR I  37    -138.406-106.379 610.706  1.00  8.51           N
ATOM    526  CA  TYR I  37    -138.798-105.097 611.267  1.00  8.51           C
ATOM    527  C   TYR I  37    -140.081-105.228 612.091  1.00  8.51           C
ATOM    528  O   TYR I  37    -141.149-105.496 611.543  1.00  8.51           O
ATOM    529  HA  TYR I  37    -137.992-104.754 611.916  1.00  8.51           H
ATOM    530  CB  TYR I  37    -139.063-104.177 610.074  1.00  8.51           C
ATOM    531 1HB  TYR I  37    -138.190-104.185 609.421  1.00  8.51           H
ATOM    532 2HB  TYR I  37    -139.896-104.579 609.497  1.00  8.51           H
ATOM    533  CG  TYR I  37    -139.380-102.732 610.461  1.00  8.51           C
ATOM    534  HD1 TYR I  37    -141.503-103.022 610.379  1.00  8.51           H
ATOM    535  CD1 TYR I  37    -140.692-102.318 610.570  1.00  8.51           C
ATOM    536  HD2 TYR I  37    -137.318-102.167 610.617  1.00  8.51           H
ATOM    537  CD2 TYR I  37    -138.354-101.841 610.702  1.00  8.51           C
ATOM    538  CE1 TYR I  37    -140.991-100.957 610.934  1.00  8.51           C
ATOM    539  HE1 TYR I  37    -142.023-100.618 611.023  1.00  8.51           H
ATOM    540  HE2 TYR I  37    -137.852 -99.766 611.260  1.00  8.51           H
ATOM    541  CE2 TYR I  37    -138.652-100.480 611.067  1.00  8.51           C
ATOM    542  CZ  TYR I  37    -139.956-100.106 611.165  1.00  8.51           C
ATOM    543  OH  TYR I  37    -140.238 -98.821 611.509  1.00  8.51           O
ATOM    544  HH  TYR I  37    -139.392 -98.327 611.709  1.00  8.51           H
ATOM    545  HN  TYR I  37    -138.772-106.571 609.795  1.00  8.51           H
ATOM    546  N   CYS I  38    -139.933-105.034 613.393  1.00  8.51           N
ATOM    547  CA  CYS I  38    -141.040-105.238 614.311  1.00  8.51           C
ATOM    548  C   CYS I  38    -141.603-103.868 614.696  1.00  8.51           C
ATOM    549  O   CYS I  38    -140.921-103.071 615.338  1.00  8.51           O
ATOM    550  HA  CYS I  38    -141.786-105.826 613.775  1.00  8.51           H
ATOM    551  CB  CYS I  38    -140.616-106.047 615.538  1.00  8.51           C
ATOM    552 1HB  CYS I  38    -140.097-106.952 615.225  1.00  8.51           H
ATOM    553 2HB  CYS I  38    -139.916-105.469 616.140  1.00  8.51           H
ATOM    554  SG  CYS I  38    -142.086-106.484 616.537  1.00  8.51           S
ATOM    555  HN  CYS I  38    -139.077-104.743 613.821  1.00  8.51           H
ATOM    556  N   GLU I  39    -142.843-103.638 614.289  1.00  8.51           N
ATOM    557  CA  GLU I  39    -143.580-102.476 614.756  1.00  8.51           C
ATOM    558  C   GLU I  39    -144.137-102.729 616.158  1.00  8.51           C
ATOM    559  O   GLU I  39    -144.850-103.707 616.379  1.00  8.51           O
ATOM    560  HA  GLU I  39    -142.852-101.665 614.788  1.00  8.51           H
ATOM    561  CB  GLU I  39    -144.698-102.107 613.779  1.00  8.51           C
ATOM    562 1HB  GLU I  39    -145.274-102.997 613.527  1.00  8.51           H
ATOM    563 2HB  GLU I  39    -145.306-101.307 614.202  1.00  8.51           H
ATOM    564  CG  GLU I  39    -144.125-101.566 612.468  1.00  8.51           C
ATOM    565 1HG  GLU I  39    -143.441-100.744 612.677  1.00  8.51           H
ATOM    566 2HG  GLU I  39    -143.545-102.345 611.972  1.00  8.51           H
ATOM    567  CD  GLU I  39    -145.241-101.084 611.539  1.00  8.51           C
ATOM    568  OE1 GLU I  39    -144.901-100.679 610.406  1.00  8.51           O
ATOM    569  OE2 GLU I  39    -146.409-101.133 611.982  1.00  8.51           O
ATOM    570  HN  GLU I  39    -143.341-104.227 613.653  1.00  8.51           H
ATOM    571  N   LYS I  40    -143.792-101.831 617.069  1.00  8.51           N
ATOM    572  CA  LYS I  40    -144.101-102.033 618.474  1.00  8.51           C
ATOM    573  C   LYS I  40    -145.364-101.248 618.832  1.00  8.51           C
ATOM    574  O   LYS I  40    -145.556-100.867 619.986  1.00  8.51           O
ATOM    575  HA  LYS I  40    -144.303-103.095 618.614  1.00  8.51           H
ATOM    576  CB  LYS I  40    -142.892-101.684 619.344  1.00  8.51           C
ATOM    577 1HB  LYS I  40    -142.617-100.640 619.189  1.00  8.51           H
ATOM    578 2HB  LYS I  40    -143.154-101.791 620.397  1.00  8.51           H
ATOM    579  CG  LYS I  40    -141.700-102.585 619.015  1.00  8.51           C
ATOM    580 1HG  LYS I  40    -141.481-102.528 617.948  1.00  8.51           H
ATOM    581 2HG  LYS I  40    -140.815-102.230 619.542  1.00  8.51           H
ATOM    582  CD  LYS I  40    -141.987-104.036 619.405  1.00  8.51           C
ATOM    583 1HD  LYS I  40    -142.377-104.073 620.422  1.00  8.51           H
ATOM    584 2HD  LYS I  40    -142.758-104.447 618.753  1.00  8.51           H
ATOM    585  CE  LYS I  40    -140.721-104.890 619.307  1.00  8.51           C
ATOM    586 1HE  LYS I  40    -140.550-105.181 618.271  1.00  8.51           H
ATOM    587 2HE  LYS I  40    -139.856-104.306 619.620  1.00  8.51           H
ATOM    588  NZ  LYS I  40    -140.843-106.098 620.154  1.00  8.51           N
ATOM    589 1HZ  LYS I  40    -139.999-106.654 620.074  1.00  8.51           H
ATOM    590 2HZ  LYS I  40    -140.975-105.821 621.120  1.00  8.51           H
ATOM    591 3HZ  LYS I  40    -141.640-106.646 619.848  1.00  8.51           H
ATOM    592  HN  LYS I  40    -143.311-100.979 616.860  1.00  8.51           H
ATOM    593  N   ASN I  41    -146.193-101.029 617.822  1.00  8.51           N
ATOM    594  CA  ASN I  41    -147.400-100.240 618.001  1.00  8.51           C
ATOM    595  C   ASN I  41    -148.255-100.867 619.104  1.00  8.51           C
ATOM    596  O   ASN I  41    -148.789-100.161 619.958  1.00  8.51           O
ATOM    597  HA  ASN I  41    -147.052 -99.240 618.261  1.00  8.51           H
ATOM    598  CB  ASN I  41    -148.232-100.207 616.718  1.00  8.51           C
ATOM    599 1HB  ASN I  41    -148.208-101.186 616.240  1.00  8.51           H
ATOM    600 2HB  ASN I  41    -149.274 -99.997 616.962  1.00  8.51           H
ATOM    601  CG  ASN I  41    -147.706 -99.146 615.749  1.00  8.51           C
ATOM    602  OD1 ASN I  41    -147.038 -98.198 616.129  1.00  8.51           O
ATOM    603  ND2 ASN I  41    -148.042 -99.359 614.480  1.00  8.51           N
ATOM    604 1HD2 ASN I  41    -148.592-100.157 614.235  1.00  8.51           H
ATOM    605 2HD2 ASN I  41    -147.744 -98.720 613.771  1.00  8.51           H
ATOM    606  HN  ASN I  41    -146.051-101.379 616.896  1.00  8.51           H
ATOM    607  N   ASN I  42    -148.358-102.187 619.050  1.00  8.51           N
ATOM    608  CA  ASN I  42    -149.196-102.911 619.990  1.00  8.51           C
ATOM    609  C   ASN I  42    -148.681-102.678 621.412  1.00  8.51           C
ATOM    610  O   ASN I  42    -149.467-102.499 622.340  1.00  8.51           O
ATOM    611  HA  ASN I  42    -150.201-102.516 619.841  1.00  8.51           H
ATOM    612  CB  ASN I  42    -149.160-104.416 619.715  1.00  8.51           C
ATOM    613 1HB  ASN I  42    -148.125-104.756 619.670  1.00  8.51           H
ATOM    614 2HB  ASN I  42    -149.636-104.951 620.537  1.00  8.51           H
ATOM    615  CG  ASN I  42    -149.870-104.750 618.402  1.00  8.51           C
ATOM    616  OD1 ASN I  42    -150.714-104.014 617.917  1.00  8.51           O
ATOM    617  ND2 ASN I  42    -149.483-105.899 617.855  1.00  8.51           N
ATOM    618 1HD2 ASN I  42    -148.785-106.457 618.305  1.00  8.51           H
ATOM    619 2HD2 ASN I  42    -149.890-106.205 616.994  1.00  8.51           H
ATOM    620  HN  ASN I  42    -147.883-102.758 618.381  1.00  8.51           H
ATOM    621  N   VAL I  43    -147.362-102.687 621.537  1.00  8.51           N
ATOM    622  CA  VAL I  43    -146.732-102.508 622.834  1.00  8.51           C
ATOM    623  C   VAL I  43    -147.081-101.121 623.379  1.00  8.51           C
ATOM    624  O   VAL I  43    -147.368-100.970 624.565  1.00  8.51           O
ATOM    625  HA  VAL I  43    -147.143-103.262 623.506  1.00  8.51           H
ATOM    626  HB  VAL I  43    -144.811-101.970 622.076  1.00  8.51           H
ATOM    627  CB  VAL I  43    -145.225-102.744 622.721  1.00  8.51           C
ATOM    628  CG1 VAL I  43    -144.548-102.627 624.088  1.00  8.51           C
ATOM    629 1HG1 VAL I  43    -144.715-101.629 624.493  1.00  8.51           H
ATOM    630 2HG1 VAL I  43    -144.968-103.370 624.767  1.00  8.51           H
ATOM    631 3HG1 VAL I  43    -143.477-102.800 623.979  1.00  8.51           H
ATOM    632  CG2 VAL I  43    -144.929-104.100 622.077  1.00  8.51           C
ATOM    633 1HG2 VAL I  43    -145.362-104.894 622.686  1.00  8.51           H
ATOM    634 2HG2 VAL I  43    -145.363-104.130 621.078  1.00  8.51           H
ATOM    635 3HG2 VAL I  43    -143.850-104.243 622.009  1.00  8.51           H
ATOM    636  HN  VAL I  43    -146.728-102.813 620.774  1.00  8.51           H
ATOM    637  N   ARG I  44    -147.044-100.143 622.485  1.00  8.51           N
ATOM    638  CA  ARG I  44    -147.270 -98.763 622.877  1.00  8.51           C
ATOM    639  C   ARG I  44    -148.737 -98.553 623.261  1.00  8.51           C
ATOM    640  O   ARG I  44    -149.039 -97.796 624.182  1.00  8.51           O
ATOM    641  HA  ARG I  44    -146.615 -98.605 623.734  1.00  8.51           H
ATOM    642  CB  ARG I  44    -146.904 -97.802 621.745  1.00  8.51           C
ATOM    643 1HB  ARG I  44    -147.382 -98.125 620.820  1.00  8.51           H
ATOM    644 2HB  ARG I  44    -147.287 -96.806 621.970  1.00  8.51           H
ATOM    645  CG  ARG I  44    -145.388 -97.739 621.547  1.00  8.51           C
ATOM    646 1HG  ARG I  44    -144.907 -97.456 622.484  1.00  8.51           H
ATOM    647 2HG  ARG I  44    -145.011 -98.726 621.281  1.00  8.51           H
ATOM    648  CD  ARG I  44    -145.018 -96.734 620.454  1.00  8.51           C
ATOM    649 1HD  ARG I  44    -145.805 -95.986 620.356  1.00  8.51           H
ATOM    650 2HD  ARG I  44    -144.106 -96.204 620.729  1.00  8.51           H
ATOM    651  NE  ARG I  44    -144.826 -97.436 619.166  1.00  8.51           N
ATOM    652  HE  ARG I  44    -144.518 -98.387 619.192  1.00  8.51           H
ATOM    653  CZ  ARG I  44    -145.037 -96.877 617.967  1.00  8.51           C
ATOM    654  NH1 ARG I  44    -145.449 -95.605 617.872  1.00  8.51           N
ATOM    655 1HH1 ARG I  44    -145.601 -95.066 618.701  1.00  8.51           H
ATOM    656 2HH1 ARG I  44    -145.605 -95.195 616.974  1.00  8.51           H
ATOM    657  NH2 ARG I  44    -144.830 -97.608 616.863  1.00  8.51           N
ATOM    658 1HH2 ARG I  44    -144.983 -97.205 615.960  1.00  8.51           H
ATOM    659 2HH2 ARG I  44    -144.522 -98.556 616.942  1.00  8.51           H
ATOM    660  HN  ARG I  44    -146.864-100.282 621.511  1.00  8.51           H
ATOM    661  N   GLN I  45    -149.608 -99.238 622.534  1.00  8.51           N
ATOM    662  CA  GLN I  45    -151.038 -99.106 622.761  1.00  8.51           C
ATOM    663  C   GLN I  45    -151.405 -99.622 624.153  1.00  8.51           C
ATOM    664  O   GLN I  45    -152.211 -99.012 624.853  1.00  8.51           O
ATOM    665  HA  GLN I  45    -151.244 -98.037 622.696  1.00  8.51           H
ATOM    666  CB  GLN I  45    -151.834 -99.836 621.677  1.00  8.51           C
ATOM    667 1HB  GLN I  45    -151.518 -99.491 620.693  1.00  8.51           H
ATOM    668 2HB  GLN I  45    -151.622-100.904 621.723  1.00  8.51           H
ATOM    669  CG  GLN I  45    -153.336 -99.601 621.848  1.00  8.51           C
ATOM    670 1HG  GLN I  45    -153.653 -99.950 622.831  1.00  8.51           H
ATOM    671 2HG  GLN I  45    -153.547 -98.532 621.807  1.00  8.51           H
ATOM    672  CD  GLN I  45    -154.132-100.326 620.761  1.00  8.51           C
ATOM    673  OE1 GLN I  45    -153.612-101.135 620.011  1.00  8.51           O
ATOM    674  NE2 GLN I  45    -155.418 -99.992 620.719  1.00  8.51           N
ATOM    675 1HE2 GLN I  45    -155.782 -99.320 621.364  1.00  8.51           H
ATOM    676 2HE2 GLN I  45    -156.022-100.412 620.042  1.00  8.51           H
ATOM    677  HN  GLN I  45    -149.353 -99.871 621.804  1.00  8.51           H
ATOM    678  N   PHE I  46    -150.794-100.742 624.514  1.00  8.51           N
ATOM    679  CA  PHE I  46    -151.008-101.320 625.829  1.00  8.51           C
ATOM    680  C   PHE I  46    -150.533-100.370 626.930  1.00  8.51           C
ATOM    681  O   PHE I  46    -151.258-100.113 627.890  1.00  8.51           O
ATOM    682  HA  PHE I  46    -152.080-101.491 625.937  1.00  8.51           H
ATOM    683  CB  PHE I  46    -150.184-102.608 625.891  1.00  8.51           C
ATOM    684 1HB  PHE I  46    -150.588-103.321 625.173  1.00  8.51           H
ATOM    685 2HB  PHE I  46    -149.162-102.388 625.582  1.00  8.51           H
ATOM    686  CG  PHE I  46    -150.153-103.261 627.275  1.00  8.51           C
ATOM    687  HD1 PHE I  46    -148.229-102.488 627.746  1.00  8.51           H
ATOM    688  CD1 PHE I  46    -149.073-103.091 628.083  1.00  8.51           C
ATOM    689  HD2 PHE I  46    -152.071-104.149 627.047  1.00  8.51           H
ATOM    690  CD2 PHE I  46    -151.206-104.012 627.695  1.00  8.51           C
ATOM    691  CE1 PHE I  46    -149.045-103.697 629.367  1.00  8.51           C
ATOM    692  HE1 PHE I  46    -148.179-103.560 630.015  1.00  8.51           H
ATOM    693  CE2 PHE I  46    -151.177-104.619 628.979  1.00  8.51           C
ATOM    694  HE2 PHE I  46    -152.021-105.221 629.316  1.00  8.51           H
ATOM    695  CZ  PHE I  46    -150.097-104.448 629.788  1.00  8.51           C
ATOM    696  HZ  PHE I  46    -150.076-104.913 630.773  1.00  8.51           H
ATOM    697  HN  PHE I  46    -150.165-101.250 623.926  1.00  8.51           H
ATOM    698  N   ALA I  47    -149.316 -99.875 626.755  1.00  8.51           N
ATOM    699  CA  ALA I  47    -148.702 -99.027 627.762  1.00  8.51           C
ATOM    700  C   ALA I  47    -149.605 -97.821 628.027  1.00  8.51           C
ATOM    701  O   ALA I  47    -149.810 -97.435 629.177  1.00  8.51           O
ATOM    702  HA  ALA I  47    -148.612 -99.611 628.678  1.00  8.51           H
ATOM    703  CB  ALA I  47    -147.302 -98.617 627.300  1.00  8.51           C
ATOM    704 1HB  ALA I  47    -146.692 -99.508 627.154  1.00  8.51           H
ATOM    705 2HB  ALA I  47    -147.376 -98.069 626.360  1.00  8.51           H
ATOM    706 3HB  ALA I  47    -146.842 -97.980 628.056  1.00  8.51           H
ATOM    707  HN  ALA I  47    -148.755-100.044 625.946  1.00  8.51           H
ATOM    708  N   SER I  48    -150.121 -97.258 626.944  1.00  8.51           N
ATOM    709  CA  SER I  48    -150.781 -95.966 627.013  1.00  8.51           C
ATOM    710  C   SER I  48    -152.054 -96.074 627.856  1.00  8.51           C
ATOM    711  O   SER I  48    -152.489 -95.094 628.459  1.00  8.51           O
ATOM    712  HA  SER I  48    -150.063 -95.300 627.490  1.00  8.51           H
ATOM    713  CB  SER I  48    -151.113 -95.441 625.615  1.00  8.51           C
ATOM    714 1HB  SER I  48    -151.460 -94.410 625.688  1.00  8.51           H
ATOM    715 2HB  SER I  48    -150.208 -95.430 625.008  1.00  8.51           H
ATOM    716  HG  SER I  48    -152.296 -95.866 624.058  1.00  8.51           H
ATOM    717  OG  SER I  48    -152.107 -96.232 624.970  1.00  8.51           O
ATOM    718  HN  SER I  48    -150.092 -97.670 626.033  1.00  8.51           H
ATOM    719  N   HIS I  49    -152.616 -97.274 627.870  1.00  8.51           N
ATOM    720  CA  HIS I  49    -153.881 -97.500 628.549  1.00  8.51           C
ATOM    721  C   HIS I  49    -153.620 -97.850 630.016  1.00  8.51           C
ATOM    722  O   HIS I  49    -154.263 -97.305 630.912  1.00  8.51           O
ATOM    723  HA  HIS I  49    -154.434 -96.562 628.501  1.00  8.51           H
ATOM    724  CB  HIS I  49    -154.705 -98.565 627.823  1.00  8.51           C
ATOM    725 1HB  HIS I  49    -154.053 -99.398 627.561  1.00  8.51           H
ATOM    726 2HB  HIS I  49    -155.460 -98.953 628.506  1.00  8.51           H
ATOM    727  CG  HIS I  49    -155.388 -98.065 626.572  1.00  8.51           C
ATOM    728  HD1 HIS I  49    -153.763 -98.126 625.197  1.00  8.51           H
ATOM    729  ND1 HIS I  49    -154.728 -97.922 625.364  1.00  8.51           N
ATOM    730  CD2 HIS I  49    -156.678 -97.679 626.354  1.00  8.51           C
ATOM    731  HD2 HIS I  49    -157.474 -97.667 627.099  1.00  8.51           H
ATOM    732  CE1 HIS I  49    -155.591 -97.468 624.467  1.00  8.51           C
ATOM    733  HE1 HIS I  49    -155.374 -97.253 623.421  1.00  8.51           H
ATOM    734  NE2 HIS I  49    -156.799 -97.317 625.083  1.00  8.51           N
ATOM    735  HN  HIS I  49    -152.223 -98.081 627.429  1.00  8.51           H
ATOM    736  N   PHE I  50    -152.675 -98.758 630.215  1.00  8.51           N
ATOM    737  CA  PHE I  50    -152.572 -99.465 631.480  1.00  8.51           C
ATOM    738  C   PHE I  50    -151.603 -98.755 632.428  1.00  8.51           C
ATOM    739  O   PHE I  50    -151.830 -98.713 633.636  1.00  8.51           O
ATOM    740  HA  PHE I  50    -153.567 -99.479 631.925  1.00  8.51           H
ATOM    741  CB  PHE I  50    -152.031-100.862 631.169  1.00  8.51           C
ATOM    742 1HB  PHE I  50    -151.234-100.775 630.431  1.00  8.51           H
ATOM    743 2HB  PHE I  50    -151.585-101.277 632.073  1.00  8.51           H
ATOM    744  CG  PHE I  50    -153.088-101.836 630.645  1.00  8.51           C
ATOM    745  HD1 PHE I  50    -153.808-102.311 632.588  1.00  8.51           H
ATOM    746  CD1 PHE I  50    -153.906-102.485 631.516  1.00  8.51           C
ATOM    747  HD2 PHE I  50    -152.554-101.532 628.610  1.00  8.51           H
ATOM    748  CD2 PHE I  50    -153.210-102.053 629.308  1.00  8.51           C
ATOM    749  CE1 PHE I  50    -154.887-103.389 631.030  1.00  8.51           C
ATOM    750  HE1 PHE I  50    -155.542-103.910 631.729  1.00  8.51           H
ATOM    751  CE2 PHE I  50    -154.191-102.957 628.822  1.00  8.51           C
ATOM    752  HE2 PHE I  50    -154.288-103.131 627.750  1.00  8.51           H
ATOM    753  CZ  PHE I  50    -155.009-103.606 629.693  1.00  8.51           C
ATOM    754  HZ  PHE I  50    -155.762-104.300 629.320  1.00  8.51           H
ATOM    755  HN  PHE I  50    -151.990 -99.011 629.532  1.00  8.51           H
ATOM    756  N   LEU I  51    -150.544 -98.214 631.844  1.00  8.51           N
ATOM    757  CA  LEU I  51    -149.399 -97.779 632.625  1.00  8.51           C
ATOM    758  C   LEU I  51    -149.770 -96.517 633.407  1.00  8.51           C
ATOM    759  O   LEU I  51    -149.549 -96.443 634.615  1.00  8.51           O
ATOM    760  HA  LEU I  51    -149.170 -98.572 633.338  1.00  8.51           H
ATOM    761  CB  LEU I  51    -148.172 -97.608 631.728  1.00  8.51           C
ATOM    762 1HB  LEU I  51    -148.399 -96.854 630.975  1.00  8.51           H
ATOM    763 2HB  LEU I  51    -147.354 -97.218 632.334  1.00  8.51           H
ATOM    764  HG  LEU I  51    -148.471 -99.210 630.343  1.00  8.51           H
ATOM    765  CG  LEU I  51    -147.682 -98.870 631.014  1.00  8.51           C
ATOM    766  CD1 LEU I  51    -146.453 -98.570 630.153  1.00  8.51           C
ATOM    767 1HD1 LEU I  51    -146.709 -97.822 629.403  1.00  8.51           H
ATOM    768 2HD1 LEU I  51    -145.650 -98.192 630.785  1.00  8.51           H
ATOM    769 3HD1 LEU I  51    -146.126 -99.484 629.656  1.00  8.51           H
ATOM    770  CD2 LEU I  51    -147.420 -99.999 632.013  1.00  8.51           C
ATOM    771 1HD2 LEU I  51    -146.659 -99.683 632.727  1.00  8.51           H
ATOM    772 2HD2 LEU I  51    -148.342-100.234 632.545  1.00  8.51           H
ATOM    773 3HD2 LEU I  51    -147.073-100.883 631.479  1.00  8.51           H
ATOM    774  HN  LEU I  51    -150.461 -98.071 630.857  1.00  8.51           H
ATOM    775  N   PRO I  52    -150.338 -95.506 632.736  1.00  8.51           N
ATOM    776  CA  PRO I  52    -150.518 -94.193 633.360  1.00  8.51           C
ATOM    777  C   PRO I  52    -151.242 -94.283 634.694  1.00  8.51           C
ATOM    778  O   PRO I  52    -150.759 -93.771 635.702  1.00  8.51           O
ATOM    779  HA  PRO I  52    -149.549 -93.752 633.592  1.00  8.51           H
ATOM    780  CB  PRO I  52    -151.328 -93.408 632.326  1.00  8.51           C
ATOM    781 1HB  PRO I  52    -152.399 -93.494 632.506  1.00  8.51           H
ATOM    782 2HB  PRO I  52    -151.086 -92.345 632.350  1.00  8.51           H
ATOM    783  CG  PRO I  52    -150.925 -94.048 631.003  1.00  8.51           C
ATOM    784 1HG  PRO I  52    -151.657 -93.852 630.219  1.00  8.51           H
ATOM    785 2HG  PRO I  52    -149.974 -93.659 630.638  1.00  8.51           H
ATOM    786  CD  PRO I  52    -150.843 -95.525 631.351  1.00  8.51           C
ATOM    787 1HD  PRO I  52    -151.817 -96.011 631.287  1.00  8.51           H
ATOM    788 2HD  PRO I  52    -150.177 -96.063 630.677  1.00  8.51           H
ATOM    789  N   PRO I  53    -152.414 -94.932 634.731  1.00  8.51           N
ATOM    790  CA  PRO I  53    -153.179 -95.039 635.976  1.00  8.51           C
ATOM    791  C   PRO I  53    -152.345 -95.593 637.119  1.00  8.51           C
ATOM    792  O   PRO I  53    -152.423 -95.101 638.244  1.00  8.51           O
ATOM    793  HA  PRO I  53    -153.494 -94.049 636.307  1.00  8.51           H
ATOM    794  CB  PRO I  53    -154.336 -95.972 635.612  1.00  8.51           C
ATOM    795 1HB  PRO I  53    -154.094 -97.013 635.826  1.00  8.51           H
ATOM    796 2HB  PRO I  53    -155.237 -95.732 636.176  1.00  8.51           H
ATOM    797  CG  PRO I  53    -154.526 -95.733 634.119  1.00  8.51           C
ATOM    798 1HG  PRO I  53    -155.057 -96.556 633.642  1.00  8.51           H
ATOM    799 2HG  PRO I  53    -155.112 -94.835 633.924  1.00  8.51           H
ATOM    800  CD  PRO I  53    -153.099 -95.604 633.611  1.00  8.51           C
ATOM    801 1HD  PRO I  53    -152.656 -96.577 633.397  1.00  8.51           H
ATOM    802 2HD  PRO I  53    -153.047 -95.024 632.690  1.00  8.51           H
ATOM    803  N   LEU I  54    -151.562 -96.613 636.798  1.00  8.51           N
ATOM    804  CA  LEU I  54    -150.799 -97.319 637.813  1.00  8.51           C
ATOM    805  C   LEU I  54    -149.723 -96.388 638.376  1.00  8.51           C
ATOM    806  O   LEU I  54    -149.524 -96.324 639.588  1.00  8.51           O
ATOM    807  HA  LEU I  54    -151.487 -97.578 638.618  1.00  8.51           H
ATOM    808  CB  LEU I  54    -150.245 -98.630 637.252  1.00  8.51           C
ATOM    809 1HB  LEU I  54    -149.633 -98.399 636.380  1.00  8.51           H
ATOM    810 2HB  LEU I  54    -149.584 -99.071 637.998  1.00  8.51           H
ATOM    811  HG  LEU I  54    -151.955 -99.229 636.116  1.00  8.51           H
ATOM    812  CG  LEU I  54    -151.284 -99.678 636.848  1.00  8.51           C
ATOM    813  CD1 LEU I  54    -150.617-100.879 636.173  1.00  8.51           C
ATOM    814 1HD1 LEU I  54    -150.090-100.546 635.279  1.00  8.51           H
ATOM    815 2HD1 LEU I  54    -149.908-101.336 636.863  1.00  8.51           H
ATOM    816 3HD1 LEU I  54    -151.378-101.608 635.896  1.00  8.51           H
ATOM    817  CD2 LEU I  54    -152.137-100.096 638.048  1.00  8.51           C
ATOM    818 1HD2 LEU I  54    -151.495-100.520 638.820  1.00  8.51           H
ATOM    819 2HD2 LEU I  54    -152.656 -99.224 638.445  1.00  8.51           H
ATOM    820 3HD2 LEU I  54    -152.866-100.842 637.733  1.00  8.51           H
ATOM    821  HN  LEU I  54    -151.445 -96.956 635.867  1.00  8.51           H
ATOM    822  N   TYR I  55    -149.058 -95.688 637.469  1.00  8.51           N
ATOM    823  CA  TYR I  55    -147.968 -94.807 637.854  1.00  8.51           C
ATOM    824  C   TYR I  55    -148.471 -93.674 638.751  1.00  8.51           C
ATOM    825  O   TYR I  55    -147.785 -93.268 639.688  1.00  8.51           O
ATOM    826  HA  TYR I  55    -147.236 -95.398 638.405  1.00  8.51           H
ATOM    827  CB  TYR I  55    -147.428 -94.211 636.553  1.00  8.51           C
ATOM    828 1HB  TYR I  55    -148.263 -93.830 635.965  1.00  8.51           H
ATOM    829 2HB  TYR I  55    -146.791 -93.359 636.792  1.00  8.51           H
ATOM    830  CG  TYR I  55    -146.632 -95.200 635.699  1.00  8.51           C
ATOM    831  HD1 TYR I  55    -146.758 -96.776 637.147  1.00  8.51           H
ATOM    832  CD1 TYR I  55    -146.385 -96.474 636.168  1.00  8.51           C
ATOM    833  HD2 TYR I  55    -146.355 -93.811 634.089  1.00  8.51           H
ATOM    834  CD2 TYR I  55    -146.160 -94.818 634.460  1.00  8.51           C
ATOM    835  CE1 TYR I  55    -145.636 -97.405 635.364  1.00  8.51           C
ATOM    836  HE1 TYR I  55    -145.434 -98.414 635.723  1.00  8.51           H
ATOM    837  HE2 TYR I  55    -145.033 -95.459 632.675  1.00  8.51           H
ATOM    838  CE2 TYR I  55    -145.411 -95.748 633.656  1.00  8.51           C
ATOM    839  CZ  TYR I  55    -145.186 -96.996 634.148  1.00  8.51           C
ATOM    840  OH  TYR I  55    -144.479 -97.875 633.388  1.00  8.51           O
ATOM    841  HH  TYR I  55    -144.323 -98.720 633.900  1.00  8.51           H
ATOM    842  HN  TYR I  55    -149.252 -95.716 636.488  1.00  8.51           H
ATOM    843  N   TRP I  56    -149.664 -93.194 638.431  1.00  8.51           N
ATOM    844  CA  TRP I  56    -150.297 -92.165 639.238  1.00  8.51           C
ATOM    845  C   TRP I  56    -150.598 -92.760 640.615  1.00  8.51           C
ATOM    846  O   TRP I  56    -150.361 -92.119 641.637  1.00  8.51           O
ATOM    847  HA  TRP I  56    -149.593 -91.338 639.335  1.00  8.51           H
ATOM    848  CB  TRP I  56    -151.542 -91.611 638.541  1.00  8.51           C
ATOM    849 1HB  TRP I  56    -152.019 -92.414 637.981  1.00  8.51           H
ATOM    850 2HB  TRP I  56    -152.254 -91.283 639.299  1.00  8.51           H
ATOM    851  CG  TRP I  56    -151.257 -90.445 637.592  1.00  8.51           C
ATOM    852  HD1 TRP I  56    -151.755 -91.249 635.660  1.00  8.51           H
ATOM    853  CD1 TRP I  56    -151.401 -90.411 636.260  1.00  8.51           C
ATOM    854  CD2 TRP I  56    -150.770 -89.137 637.959  1.00  8.51           C
ATOM    855  NE1 TRP I  56    -151.044 -89.182 635.744  1.00  8.51           N
ATOM    856  HE1 TRP I  56    -151.066 -88.916 634.780  1.00  8.51           H
ATOM    857  CE2 TRP I  56    -150.648 -88.383 636.810  1.00  8.51           C
ATOM    858  HE3 TRP I  56    -150.532 -89.183 640.142  1.00  8.51           H
ATOM    859  CE3 TRP I  56    -150.444 -88.608 639.220  1.00  8.51           C
ATOM    860  CZ2 TRP I  56    -150.199 -87.057 636.807  1.00  8.51           C
ATOM    861  HZ2 TRP I  56    -150.111 -86.482 635.885  1.00  8.51           H
ATOM    862  CZ3 TRP I  56    -149.996 -87.282 639.200  1.00  8.51           C
ATOM    863  HZ3 TRP I  56    -149.729 -86.823 640.152  1.00  8.51           H
ATOM    864  CH2 TRP I  56    -149.868 -86.509 638.052  1.00  8.51           C
ATOM    865  HH2 TRP I  56    -149.511 -85.481 638.121  1.00  8.51           H
ATOM    866  HN  TRP I  56    -150.195 -93.497 637.640  1.00  8.51           H
ATOM    867  N   LEU I  57    -151.115 -93.980 640.596  1.00  8.51           N
ATOM    868  CA  LEU I  57    -151.462 -94.664 641.830  1.00  8.51           C
ATOM    869  C   LEU I  57    -150.208 -94.816 642.694  1.00  8.51           C
ATOM    870  O   LEU I  57    -150.209 -94.444 643.867  1.00  8.51           O
ATOM    871  HA  LEU I  57    -152.175 -94.035 642.363  1.00  8.51           H
ATOM    872  CB  LEU I  57    -152.164 -95.990 641.528  1.00  8.51           C
ATOM    873 1HB  LEU I  57    -153.071 -95.777 640.962  1.00  8.51           H
ATOM    874 2HB  LEU I  57    -151.516 -96.583 640.883  1.00  8.51           H
ATOM    875  HG  LEU I  57    -151.660 -96.947 643.373  1.00  8.51           H
ATOM    876  CG  LEU I  57    -152.543 -96.840 642.743  1.00  8.51           C
ATOM    877  CD1 LEU I  57    -153.618 -96.147 643.583  1.00  8.51           C
ATOM    878 1HD1 LEU I  57    -153.242 -95.186 643.933  1.00  8.51           H
ATOM    879 2HD1 LEU I  57    -154.509 -95.989 642.975  1.00  8.51           H
ATOM    880 3HD1 LEU I  57    -153.868 -96.773 644.440  1.00  8.51           H
ATOM    881  CD2 LEU I  57    -152.967 -98.247 642.317  1.00  8.51           C
ATOM    882 1HD2 LEU I  57    -153.829 -98.181 641.653  1.00  8.51           H
ATOM    883 2HD2 LEU I  57    -152.143 -98.732 641.794  1.00  8.51           H
ATOM    884 3HD2 LEU I  57    -153.231 -98.830 643.199  1.00  8.51           H
ATOM    885  HN  LEU I  57    -151.297 -94.498 639.760  1.00  8.51           H
ATOM    886  N   VAL I  58    -149.168 -95.362 642.081  1.00  8.51           N
ATOM    887  CA  VAL I  58    -147.937 -95.642 642.801  1.00  8.51           C
ATOM    888  C   VAL I  58    -147.367 -94.335 643.355  1.00  8.51           C
ATOM    889  O   VAL I  58    -146.906 -94.288 644.494  1.00  8.51           O
ATOM    890  HA  VAL I  58    -148.186 -96.297 643.635  1.00  8.51           H
ATOM    891  HB  VAL I  58    -146.821 -95.789 640.988  1.00  8.51           H
ATOM    892  CB  VAL I  58    -146.956 -96.384 641.891  1.00  8.51           C
ATOM    893  CG1 VAL I  58    -145.591 -96.534 642.564  1.00  8.51           C
ATOM    894 1HG1 VAL I  58    -145.184 -95.547 642.785  1.00  8.51           H
ATOM    895 2HG1 VAL I  58    -145.702 -97.097 643.491  1.00  8.51           H
ATOM    896 3HG1 VAL I  58    -144.913 -97.065 641.896  1.00  8.51           H
ATOM    897  CG2 VAL I  58    -147.516 -97.747 641.477  1.00  8.51           C
ATOM    898 1HG2 VAL I  58    -147.694 -98.352 642.366  1.00  8.51           H
ATOM    899 2HG2 VAL I  58    -148.454 -97.606 640.939  1.00  8.51           H
ATOM    900 3HG2 VAL I  58    -146.799 -98.253 640.831  1.00  8.51           H
ATOM    901  HN  VAL I  58    -149.157 -95.611 641.113  1.00  8.51           H
ATOM    902  N   PHE I  59    -147.417 -93.305 642.523  1.00  8.51           N
ATOM    903  CA  PHE I  59    -146.925 -91.997 642.921  1.00  8.51           C
ATOM    904  C   PHE I  59    -147.606 -91.522 644.205  1.00  8.51           C
ATOM    905  O   PHE I  59    -146.936 -91.190 645.182  1.00  8.51           O
ATOM    906  HA  PHE I  59    -145.853 -92.094 643.095  1.00  8.51           H
ATOM    907  CB  PHE I  59    -147.266 -91.027 641.788  1.00  8.51           C
ATOM    908 1HB  PHE I  59    -146.680 -91.293 640.907  1.00  8.51           H
ATOM    909 2HB  PHE I  59    -148.315 -91.150 641.522  1.00  8.51           H
ATOM    910  CG  PHE I  59    -147.010 -89.558 642.128  1.00  8.51           C
ATOM    911  HD1 PHE I  59    -149.054 -89.012 641.919  1.00  8.51           H
ATOM    912  CD1 PHE I  59    -148.043 -88.674 642.147  1.00  8.51           C
ATOM    913  HD2 PHE I  59    -144.920 -89.843 642.397  1.00  8.51           H
ATOM    914  CD2 PHE I  59    -145.748 -89.135 642.412  1.00  8.51           C
ATOM    915  CE1 PHE I  59    -147.805 -87.310 642.463  1.00  8.51           C
ATOM    916  HE1 PHE I  59    -148.634 -86.602 642.478  1.00  8.51           H
ATOM    917  CE2 PHE I  59    -145.511 -87.771 642.728  1.00  8.51           C
ATOM    918  HE2 PHE I  59    -144.500 -87.433 642.956  1.00  8.51           H
ATOM    919  CZ  PHE I  59    -146.544 -86.887 642.747  1.00  8.51           C
ATOM    920  HZ  PHE I  59    -146.362 -85.841 642.990  1.00  8.51           H
ATOM    921  HN  PHE I  59    -147.785 -93.353 641.594  1.00  8.51           H
ATOM    922  N   ILE I  60    -148.931 -91.504 644.163  1.00  8.51           N
ATOM    923  CA  ILE I  60    -149.706 -90.914 645.241  1.00  8.51           C
ATOM    924  C   ILE I  60    -149.438 -91.684 646.536  1.00  8.51           C
ATOM    925  O   ILE I  60    -149.083 -91.091 647.553  1.00  8.51           O
ATOM    926  HA  ILE I  60    -149.359 -89.889 645.371  1.00  8.51           H
ATOM    927  HB  ILE I  60    -151.493 -91.829 644.502  1.00  8.51           H
ATOM    928  CB  ILE I  60    -151.186 -90.846 644.861  1.00  8.51           C
ATOM    929  CG1 ILE I  60    -151.414 -89.856 643.717  1.00  8.51           C
ATOM    930 1HG1 ILE I  60    -151.283 -88.837 644.081  1.00  8.51           H
ATOM    931 2HG1 ILE I  60    -150.666 -90.015 642.940  1.00  8.51           H
ATOM    932  CG2 ILE I  60    -152.051 -90.521 646.081  1.00  8.51           C
ATOM    933 1HG2 ILE I  60    -151.920 -91.295 646.836  1.00  8.51           H
ATOM    934 2HG2 ILE I  60    -151.751 -89.557 646.492  1.00  8.51           H
ATOM    935 3HG2 ILE I  60    -153.099 -90.478 645.782  1.00  8.51           H
ATOM    936  CD1 ILE I  60    -152.815 -90.016 643.124  1.00  8.51           C
ATOM    937 1HD1 ILE I  60    -152.934 -91.029 642.739  1.00  8.51           H
ATOM    938 2HD1 ILE I  60    -153.560 -89.832 643.898  1.00  8.51           H
ATOM    939 3HD1 ILE I  60    -152.950 -89.300 642.313  1.00  8.51           H
ATOM    940  HN  ILE I  60    -149.471 -91.882 643.411  1.00  8.51           H
ATOM    941  N   VAL I  61    -149.619 -92.994 646.456  1.00  8.51           N
ATOM    942  CA  VAL I  61    -149.544 -93.834 647.640  1.00  8.51           C
ATOM    943  C   VAL I  61    -148.114 -93.818 648.181  1.00  8.51           C
ATOM    944  O   VAL I  61    -147.904 -93.727 649.390  1.00  8.51           O
ATOM    945  HA  VAL I  61    -150.208 -93.404 648.390  1.00  8.51           H
ATOM    946  HB  VAL I  61    -149.430 -95.639 646.508  1.00  8.51           H
ATOM    947  CB  VAL I  61    -150.045 -95.242 647.315  1.00  8.51           C
ATOM    948  CG1 VAL I  61    -149.893 -96.170 648.522  1.00  8.51           C
ATOM    949 1HG1 VAL I  61    -148.842 -96.230 648.804  1.00  8.51           H
ATOM    950 2HG1 VAL I  61    -150.472 -95.777 649.358  1.00  8.51           H
ATOM    951 3HG1 VAL I  61    -150.256 -97.165 648.263  1.00  8.51           H
ATOM    952  CG2 VAL I  61    -151.496 -95.210 646.828  1.00  8.51           C
ATOM    953 1HG2 VAL I  61    -152.130 -94.784 647.605  1.00  8.51           H
ATOM    954 2HG2 VAL I  61    -151.563 -94.598 645.928  1.00  8.51           H
ATOM    955 3HG2 VAL I  61    -151.826 -96.224 646.604  1.00  8.51           H
ATOM    956  HN  VAL I  61    -149.813 -93.481 645.604  1.00  8.51           H
ATOM    957  N   GLY I  62    -147.165 -93.909 647.260  1.00  8.51           N
ATOM    958  CA  GLY I  62    -145.763 -93.971 647.634  1.00  8.51           C
ATOM    959  C   GLY I  62    -145.314 -92.668 648.299  1.00  8.51           C
ATOM    960  O   GLY I  62    -144.604 -92.693 649.304  1.00  8.51           O
ATOM    961 1HA  GLY I  62    -145.601 -94.806 648.316  1.00  8.51           H
ATOM    962 2HA  GLY I  62    -145.155 -94.160 646.749  1.00  8.51           H
ATOM    963  HN  GLY I  62    -147.342 -93.939 646.276  1.00  8.51           H
ATOM    964  N   ALA I  63    -145.747 -91.562 647.713  1.00  8.51           N
ATOM    965  CA  ALA I  63    -145.339 -90.252 648.192  1.00  8.51           C
ATOM    966  C   ALA I  63    -145.820 -90.068 649.632  1.00  8.51           C
ATOM    967  O   ALA I  63    -145.060 -89.629 650.493  1.00  8.51           O
ATOM    968  HA  ALA I  63    -144.249 -90.217 648.175  1.00  8.51           H
ATOM    969  CB  ALA I  63    -145.881 -89.173 647.253  1.00  8.51           C
ATOM    970 1HB  ALA I  63    -145.486 -89.332 646.249  1.00  8.51           H
ATOM    971 2HB  ALA I  63    -146.970 -89.228 647.227  1.00  8.51           H
ATOM    972 3HB  ALA I  63    -145.575 -88.191 647.612  1.00  8.51           H
ATOM    973  HN  ALA I  63    -146.364 -91.551 646.926  1.00  8.51           H
ATOM    974  N   LEU I  64    -147.081 -90.412 649.849  1.00  8.51           N
ATOM    975  CA  LEU I  64    -147.683 -90.258 651.163  1.00  8.51           C
ATOM    976  C   LEU I  64    -146.961 -91.167 652.159  1.00  8.51           C
ATOM    977  O   LEU I  64    -146.596 -90.731 653.250  1.00  8.51           O
ATOM    978  HA  LEU I  64    -147.537 -89.223 651.470  1.00  8.51           H
ATOM    979  CB  LEU I  64    -149.193 -90.500 651.092  1.00  8.51           C
ATOM    980 1HB  LEU I  64    -149.363 -91.478 650.642  1.00  8.51           H
ATOM    981 2HB  LEU I  64    -149.581 -90.545 652.109  1.00  8.51           H
ATOM    982  HG  LEU I  64    -149.589 -89.395 649.304  1.00  8.51           H
ATOM    983  CG  LEU I  64    -150.002 -89.463 650.311  1.00  8.51           C
ATOM    984  CD1 LEU I  64    -151.462 -89.899 650.171  1.00  8.51           C
ATOM    985 1HD1 LEU I  64    -151.508 -90.850 649.641  1.00  8.51           H
ATOM    986 2HD1 LEU I  64    -151.903 -90.013 651.162  1.00  8.51           H
ATOM    987 3HD1 LEU I  64    -152.015 -89.144 649.612  1.00  8.51           H
ATOM    988  CD2 LEU I  64    -149.876 -88.077 650.946  1.00  8.51           C
ATOM    989 1HD2 LEU I  64    -150.247 -88.112 651.970  1.00  8.51           H
ATOM    990 2HD2 LEU I  64    -148.829 -87.773 650.950  1.00  8.51           H
ATOM    991 3HD2 LEU I  64    -150.461 -87.359 650.371  1.00  8.51           H
ATOM    992  HN  LEU I  64    -147.687 -90.789 649.148  1.00  8.51           H
ATOM    993  N   GLY I  65    -146.777 -92.413 651.749  1.00  8.51           N
ATOM    994  CA  GLY I  65    -146.242 -93.425 652.645  1.00  8.51           C
ATOM    995  C   GLY I  65    -144.828 -93.062 653.100  1.00  8.51           C
ATOM    996  O   GLY I  65    -144.536 -93.067 654.295  1.00  8.51           O
ATOM    997 1HA  GLY I  65    -146.893 -93.527 653.514  1.00  8.51           H
ATOM    998 2HA  GLY I  65    -146.229 -94.392 652.142  1.00  8.51           H
ATOM    999  HN  GLY I  65    -146.986 -92.735 650.826  1.00  8.51           H
ATOM   1000  N   ASN I  66    -143.987 -92.755 652.124  1.00  8.51           N
ATOM   1001  CA  ASN I  66    -142.574 -92.542 652.392  1.00  8.51           C
ATOM   1002  C   ASN I  66    -142.395 -91.217 653.136  1.00  8.51           C
ATOM   1003  O   ASN I  66    -141.509 -91.090 653.980  1.00  8.51           O
ATOM   1004  HA  ASN I  66    -142.263 -93.400 652.987  1.00  8.51           H
ATOM   1005  CB  ASN I  66    -141.772 -92.465 651.091  1.00  8.51           C
ATOM   1006 1HB  ASN I  66    -142.278 -91.806 650.386  1.00  8.51           H
ATOM   1007 2HB  ASN I  66    -140.793 -92.029 651.288  1.00  8.51           H
ATOM   1008  CG  ASN I  66    -141.603 -93.853 650.469  1.00  8.51           C
ATOM   1009  OD1 ASN I  66    -140.964 -94.734 651.020  1.00  8.51           O
ATOM   1010  ND2 ASN I  66    -142.208 -93.997 649.294  1.00  8.51           N
ATOM   1011 1HD2 ASN I  66    -142.717 -93.233 648.896  1.00  8.51           H
ATOM   1012 2HD2 ASN I  66    -142.155 -94.869 648.807  1.00  8.51           H
ATOM   1013  HN  ASN I  66    -144.255 -92.652 651.166  1.00  8.51           H
ATOM   1014  N   SER I  67    -143.251 -90.264 652.797  1.00  8.51           N
ATOM   1015  CA  SER I  67    -143.252 -88.981 653.480  1.00  8.51           C
ATOM   1016  C   SER I  67    -143.546 -89.181 654.968  1.00  8.51           C
ATOM   1017  O   SER I  67    -142.971 -88.499 655.815  1.00  8.51           O
ATOM   1018  HA  SER I  67    -142.249 -88.579 653.339  1.00  8.51           H
ATOM   1019  CB  SER I  67    -144.275 -88.028 652.859  1.00  8.51           C
ATOM   1020 1HB  SER I  67    -145.269 -88.471 652.923  1.00  8.51           H
ATOM   1021 2HB  SER I  67    -144.302 -87.102 653.433  1.00  8.51           H
ATOM   1022  HG  SER I  67    -144.664 -88.140 650.899  1.00  8.51           H
ATOM   1023  OG  SER I  67    -143.973 -87.733 651.498  1.00  8.51           O
ATOM   1024  HN  SER I  67    -143.933 -90.357 652.072  1.00  8.51           H
ATOM   1025  N   LEU I  68    -144.442 -90.118 655.241  1.00  8.51           N
ATOM   1026  CA  LEU I  68    -144.814 -90.421 656.612  1.00  8.51           C
ATOM   1027  C   LEU I  68    -143.603 -90.997 657.349  1.00  8.51           C
ATOM   1028  O   LEU I  68    -143.363 -90.666 658.509  1.00  8.51           O
ATOM   1029  HA  LEU I  68    -145.095 -89.483 657.090  1.00  8.51           H
ATOM   1030  CB  LEU I  68    -146.044 -91.331 656.645  1.00  8.51           C
ATOM   1031 1HB  LEU I  68    -146.847 -90.843 656.094  1.00  8.51           H
ATOM   1032 2HB  LEU I  68    -145.805 -92.251 656.112  1.00  8.51           H
ATOM   1033  HG  LEU I  68    -145.747 -92.137 658.604  1.00  8.51           H
ATOM   1034  CG  LEU I  68    -146.568 -91.701 658.034  1.00  8.51           C
ATOM   1035  CD1 LEU I  68    -147.034 -90.457 658.793  1.00  8.51           C
ATOM   1036 1HD1 LEU I  68    -146.198 -89.766 658.907  1.00  8.51           H
ATOM   1037 2HD1 LEU I  68    -147.834 -89.970 658.236  1.00  8.51           H
ATOM   1038 3HD1 LEU I  68    -147.401 -90.748 659.777  1.00  8.51           H
ATOM   1039  CD2 LEU I  68    -147.667 -92.761 657.942  1.00  8.51           C
ATOM   1040 1HD2 LEU I  68    -148.495 -92.375 657.347  1.00  8.51           H
ATOM   1041 2HD2 LEU I  68    -147.267 -93.658 657.469  1.00  8.51           H
ATOM   1042 3HD2 LEU I  68    -148.021 -93.005 658.943  1.00  8.51           H
ATOM   1043  HN  LEU I  68    -144.909 -90.665 654.545  1.00  8.51           H
ATOM   1044  N   VAL I  69    -142.872 -91.849 656.645  1.00  8.51           N
ATOM   1045  CA  VAL I  69    -141.717 -92.506 657.232  1.00  8.51           C
ATOM   1046  C   VAL I  69    -140.725 -91.447 657.718  1.00  8.51           C
ATOM   1047  O   VAL I  69    -140.226 -91.527 658.839  1.00  8.51           O
ATOM   1048  HA  VAL I  69    -142.066 -93.080 658.090  1.00  8.51           H
ATOM   1049  HB  VAL I  69    -140.903 -92.935 655.306  1.00  8.51           H
ATOM   1050  CB  VAL I  69    -141.104 -93.483 656.226  1.00  8.51           C
ATOM   1051  CG1 VAL I  69    -139.775 -94.038 656.742  1.00  8.51           C
ATOM   1052 1HG1 VAL I  69    -139.076 -93.218 656.902  1.00  8.51           H
ATOM   1053 2HG1 VAL I  69    -139.941 -94.563 657.683  1.00  8.51           H
ATOM   1054 3HG1 VAL I  69    -139.361 -94.730 656.008  1.00  8.51           H
ATOM   1055  CG2 VAL I  69    -142.080 -94.614 655.896  1.00  8.51           C
ATOM   1056 1HG2 VAL I  69    -142.326 -95.159 656.808  1.00  8.51           H
ATOM   1057 2HG2 VAL I  69    -142.990 -94.195 655.467  1.00  8.51           H
ATOM   1058 3HG2 VAL I  69    -141.619 -95.294 655.180  1.00  8.51           H
ATOM   1059  HN  VAL I  69    -143.058 -92.091 655.693  1.00  8.51           H
ATOM   1060  N   ILE I  70    -140.469 -90.480 656.849  1.00  8.51           N
ATOM   1061  CA  ILE I  70    -139.503 -89.438 657.153  1.00  8.51           C
ATOM   1062  C   ILE I  70    -139.996 -88.625 658.352  1.00  8.51           C
ATOM   1063  O   ILE I  70    -139.220 -88.304 659.250  1.00  8.51           O
ATOM   1064  HA  ILE I  70    -138.569 -89.928 657.429  1.00  8.51           H
ATOM   1065  HB  ILE I  70    -140.170 -88.234 655.517  1.00  8.51           H
ATOM   1066  CB  ILE I  70    -139.219 -88.591 655.911  1.00  8.51           C
ATOM   1067  CG1 ILE I  70    -138.562 -89.431 654.813  1.00  8.51           C
ATOM   1068 1HG1 ILE I  70    -137.598 -89.802 655.162  1.00  8.51           H
ATOM   1069 2HG1 ILE I  70    -139.180 -90.303 654.599  1.00  8.51           H
ATOM   1070  CG2 ILE I  70    -138.385 -87.359 656.266  1.00  8.51           C
ATOM   1071 1HG2 ILE I  70    -138.928 -86.749 656.988  1.00  8.51           H
ATOM   1072 2HG2 ILE I  70    -137.436 -87.675 656.698  1.00  8.51           H
ATOM   1073 3HG2 ILE I  70    -138.198 -86.775 655.365  1.00  8.51           H
ATOM   1074  CD1 ILE I  70    -138.368 -88.610 653.537  1.00  8.51           C
ATOM   1075 1HD1 ILE I  70    -139.336 -88.261 653.178  1.00  8.51           H
ATOM   1076 2HD1 ILE I  70    -137.729 -87.753 653.750  1.00  8.51           H
ATOM   1077 3HD1 ILE I  70    -137.899 -89.231 652.773  1.00  8.51           H
ATOM   1078  HN  ILE I  70    -140.907 -90.401 655.954  1.00  8.51           H
ATOM   1079  N   LEU I  71    -141.284 -88.316 658.326  1.00  8.51           N
ATOM   1080  CA  LEU I  71    -141.874 -87.481 659.359  1.00  8.51           C
ATOM   1081  C   LEU I  71    -141.747 -88.185 660.712  1.00  8.51           C
ATOM   1082  O   LEU I  71    -141.363 -87.567 661.703  1.00  8.51           O
ATOM   1083  HA  LEU I  71    -141.300 -86.554 659.397  1.00  8.51           H
ATOM   1084  CB  LEU I  71    -143.311 -87.109 658.992  1.00  8.51           C
ATOM   1085 1HB  LEU I  71    -143.311 -86.688 657.986  1.00  8.51           H
ATOM   1086 2HB  LEU I  71    -143.904 -88.023 658.955  1.00  8.51           H
ATOM   1087  HG  LEU I  71    -143.295 -85.339 660.192  1.00  8.51           H
ATOM   1088  CG  LEU I  71    -144.009 -86.119 659.928  1.00  8.51           C
ATOM   1089  CD1 LEU I  71    -145.185 -85.437 659.227  1.00  8.51           C
ATOM   1090 1HD1 LEU I  71    -144.823 -84.896 658.352  1.00  8.51           H
ATOM   1091 2HD1 LEU I  71    -145.908 -86.191 658.914  1.00  8.51           H
ATOM   1092 3HD1 LEU I  71    -145.663 -84.739 659.914  1.00  8.51           H
ATOM   1093  CD2 LEU I  71    -144.434 -86.802 661.229  1.00  8.51           C
ATOM   1094 1HD2 LEU I  71    -145.124 -87.615 661.004  1.00  8.51           H
ATOM   1095 2HD2 LEU I  71    -143.555 -87.201 661.734  1.00  8.51           H
ATOM   1096 3HD2 LEU I  71    -144.927 -86.076 661.876  1.00  8.51           H
ATOM   1097  HN  LEU I  71    -141.920 -88.624 657.619  1.00  8.51           H
ATOM   1098  N   VAL I  72    -142.079 -89.467 660.709  1.00  8.51           N
ATOM   1099  CA  VAL I  72    -142.028 -90.256 661.928  1.00  8.51           C
ATOM   1100  C   VAL I  72    -140.603 -90.238 662.483  1.00  8.51           C
ATOM   1101  O   VAL I  72    -140.404 -90.087 663.688  1.00  8.51           O
ATOM   1102  HA  VAL I  72    -142.693 -89.786 662.652  1.00  8.51           H
ATOM   1103  HB  VAL I  72    -141.995 -92.072 660.807  1.00  8.51           H
ATOM   1104  CB  VAL I  72    -142.546 -91.671 661.658  1.00  8.51           C
ATOM   1105  CG1 VAL I  72    -142.292 -92.586 662.857  1.00  8.51           C
ATOM   1106 1HG1 VAL I  72    -141.221 -92.638 663.054  1.00  8.51           H
ATOM   1107 2HG1 VAL I  72    -142.804 -92.188 663.733  1.00  8.51           H
ATOM   1108 3HG1 VAL I  72    -142.670 -93.585 662.638  1.00  8.51           H
ATOM   1109  CG2 VAL I  72    -144.031 -91.649 661.289  1.00  8.51           C
ATOM   1110 1HG2 VAL I  72    -144.603 -91.219 662.110  1.00  8.51           H
ATOM   1111 2HG2 VAL I  72    -144.174 -91.047 660.392  1.00  8.51           H
ATOM   1112 3HG2 VAL I  72    -144.373 -92.667 661.102  1.00  8.51           H
ATOM   1113  HN  VAL I  72    -142.376 -89.966 659.895  1.00  8.51           H
ATOM   1114  N   TYR I  73    -139.647 -90.393 661.579  1.00  8.51           N
ATOM   1115  CA  TYR I  73    -138.247 -90.424 661.967  1.00  8.51           C
ATOM   1116  C   TYR I  73    -137.846 -89.130 662.678  1.00  8.51           C
ATOM   1117  O   TYR I  73    -137.129 -89.163 663.677  1.00  8.51           O
ATOM   1118  HA  TYR I  73    -138.106 -91.263 662.649  1.00  8.51           H
ATOM   1119  CB  TYR I  73    -137.451 -90.545 660.666  1.00  8.51           C
ATOM   1120 1HB  TYR I  73    -137.768 -91.446 660.141  1.00  8.51           H
ATOM   1121 2HB  TYR I  73    -137.695 -89.699 660.023  1.00  8.51           H
ATOM   1122  CG  TYR I  73    -135.935 -90.595 660.866  1.00  8.51           C
ATOM   1123  HD1 TYR I  73    -135.712 -88.463 660.820  1.00  8.51           H
ATOM   1124  CD1 TYR I  73    -135.207 -89.424 660.920  1.00  8.51           C
ATOM   1125  HD2 TYR I  73    -135.871 -92.737 660.951  1.00  8.51           H
ATOM   1126  CD2 TYR I  73    -135.296 -91.811 660.993  1.00  8.51           C
ATOM   1127  CE1 TYR I  73    -133.780 -89.471 661.109  1.00  8.51           C
ATOM   1128  HE1 TYR I  73    -133.194 -88.553 661.153  1.00  8.51           H
ATOM   1129  HE2 TYR I  73    -133.351 -92.812 661.283  1.00  8.51           H
ATOM   1130  CE2 TYR I  73    -133.869 -91.859 661.182  1.00  8.51           C
ATOM   1131  CZ  TYR I  73    -133.182 -90.686 661.230  1.00  8.51           C
ATOM   1132  OH  TYR I  73    -131.834 -90.730 661.408  1.00  8.51           O
ATOM   1133  HH  TYR I  73    -131.560 -91.642 661.714  1.00  8.51           H
ATOM   1134  HN  TYR I  73    -139.816 -90.496 660.599  1.00  8.51           H
ATOM   1135  N   TRP I  74    -138.327 -88.021 662.136  1.00  8.51           N
ATOM   1136  CA  TRP I  74    -137.861 -86.714 662.567  1.00  8.51           C
ATOM   1137  C   TRP I  74    -138.418 -86.453 663.968  1.00  8.51           C
ATOM   1138  O   TRP I  74    -137.676 -86.076 664.874  1.00  8.51           O
ATOM   1139  HA  TRP I  74    -136.772 -86.742 662.598  1.00  8.51           H
ATOM   1140  CB  TRP I  74    -138.251 -85.633 661.557  1.00  8.51           C
ATOM   1141 1HB  TRP I  74    -138.072 -86.009 660.550  1.00  8.51           H
ATOM   1142 2HB  TRP I  74    -139.320 -85.441 661.640  1.00  8.51           H
ATOM   1143  CG  TRP I  74    -137.495 -84.314 661.735  1.00  8.51           C
ATOM   1144  HD1 TRP I  74    -135.954 -84.816 663.150  1.00  8.51           H
ATOM   1145  CD1 TRP I  74    -136.433 -84.071 662.516  1.00  8.51           C
ATOM   1146  CD2 TRP I  74    -137.789 -83.060 661.084  1.00  8.51           C
ATOM   1147  NE1 TRP I  74    -136.023 -82.757 662.415  1.00  8.51           N
ATOM   1148  HE1 TRP I  74    -135.255 -82.338 662.900  1.00  8.51           H
ATOM   1149  CE2 TRP I  74    -136.874 -82.123 661.517  1.00  8.51           C
ATOM   1150  HE3 TRP I  74    -139.529 -83.451 659.801  1.00  8.51           H
ATOM   1151  CE3 TRP I  74    -138.795 -82.729 660.159  1.00  8.51           C
ATOM   1152  CZ2 TRP I  74    -136.873 -80.793 661.080  1.00  8.51           C
ATOM   1153  HZ2 TRP I  74    -136.138 -80.071 661.437  1.00  8.51           H
ATOM   1154  CZ3 TRP I  74    -138.780 -81.396 659.732  1.00  8.51           C
ATOM   1155  HZ3 TRP I  74    -139.540 -81.086 659.014  1.00  8.51           H
ATOM   1156  CH2 TRP I  74    -137.866 -80.440 660.158  1.00  8.51           C
ATOM   1157  HH2 TRP I  74    -137.922 -79.421 659.777  1.00  8.51           H
ATOM   1158  HN  TRP I  74    -139.021 -88.006 661.415  1.00  8.51           H
ATOM   1159  N   TYR I  75    -139.719 -86.663 664.101  1.00  8.51           N
ATOM   1160  CA  TYR I  75    -140.417 -86.285 665.319  1.00  8.51           C
ATOM   1161  C   TYR I  75    -140.201 -87.325 666.420  1.00  8.51           C
ATOM   1162  O   TYR I  75    -140.471 -87.060 667.590  1.00  8.51           O
ATOM   1163  HA  TYR I  75    -140.019 -85.326 665.651  1.00  8.51           H
ATOM   1164  CB  TYR I  75    -141.904 -86.244 664.957  1.00  8.51           C
ATOM   1165 1HB  TYR I  75    -142.125 -87.067 664.278  1.00  8.51           H
ATOM   1166 2HB  TYR I  75    -142.491 -86.410 665.860  1.00  8.51           H
ATOM   1167  CG  TYR I  75    -142.350 -84.932 664.309  1.00  8.51           C
ATOM   1168  HD1 TYR I  75    -142.612 -83.926 666.184  1.00  8.51           H
ATOM   1169  CD1 TYR I  75    -142.675 -83.848 665.098  1.00  8.51           C
ATOM   1170  HD2 TYR I  75    -142.173 -85.690 662.311  1.00  8.51           H
ATOM   1171  CD2 TYR I  75    -142.429 -84.834 662.935  1.00  8.51           C
ATOM   1172  CE1 TYR I  75    -143.095 -82.613 664.488  1.00  8.51           C
ATOM   1173  HE1 TYR I  75    -143.354 -81.749 665.100  1.00  8.51           H
ATOM   1174  HE2 TYR I  75    -142.916 -83.508 661.240  1.00  8.51           H
ATOM   1175  CE2 TYR I  75    -142.850 -83.599 662.324  1.00  8.51           C
ATOM   1176  CZ  TYR I  75    -143.162 -82.550 663.131  1.00  8.51           C
ATOM   1177  OH  TYR I  75    -143.559 -81.384 662.555  1.00  8.51           O
ATOM   1178  HH  TYR I  75    -143.754 -80.702 663.260  1.00  8.51           H
ATOM   1179  HN  TYR I  75    -140.293 -87.081 663.398  1.00  8.51           H
ATOM   1180  N   CYS I  76    -139.716 -88.486 666.006  1.00  8.51           N
ATOM   1181  CA  CYS I  76    -139.508 -89.584 666.934  1.00  8.51           C
ATOM   1182  C   CYS I  76    -138.373 -89.201 667.886  1.00  8.51           C
ATOM   1183  O   CYS I  76    -137.244 -88.979 667.452  1.00  8.51           O
ATOM   1184  HA  CYS I  76    -140.443 -89.714 667.480  1.00  8.51           H
ATOM   1185  CB  CYS I  76    -139.221 -90.897 666.203  1.00  8.51           C
ATOM   1186 1HB  CYS I  76    -140.038 -91.128 665.519  1.00  8.51           H
ATOM   1187 2HB  CYS I  76    -138.319 -90.797 665.600  1.00  8.51           H
ATOM   1188  HG  CYS I  76    -140.260 -92.210 667.884  1.00  8.51           H
ATOM   1189  SG  CYS I  76    -139.017 -92.256 667.412  1.00  8.51           S
ATOM   1190  HN  CYS I  76    -139.467 -88.682 665.057  1.00  8.51           H
ATOM   1191  N   THR I  77    -138.713 -89.135 669.165  1.00  8.51           N
ATOM   1192  CA  THR I  77    -137.773 -88.655 670.164  1.00  8.51           C
ATOM   1193  C   THR I  77    -136.809 -89.772 670.570  1.00  8.51           C
ATOM   1194  O   THR I  77    -135.837 -89.529 671.282  1.00  8.51           O
ATOM   1195  HA  THR I  77    -137.174 -87.861 669.720  1.00  8.51           H
ATOM   1196  HB  THR I  77    -137.917 -87.693 672.107  1.00  8.51           H
ATOM   1197  CB  THR I  77    -138.578 -88.092 671.337  1.00  8.51           C
ATOM   1198  OG1 THR I  77    -139.408 -89.177 671.742  1.00  8.51           O
ATOM   1199  HG1 THR I  77    -139.776 -89.004 672.656  1.00  8.51           H
ATOM   1200  CG2 THR I  77    -139.567 -87.009 670.902  1.00  8.51           C
ATOM   1201 1HG2 THR I  77    -140.271 -87.427 670.183  1.00  8.51           H
ATOM   1202 2HG2 THR I  77    -139.023 -86.184 670.442  1.00  8.51           H
ATOM   1203 3HG2 THR I  77    -140.112 -86.643 671.773  1.00  8.51           H
ATOM   1204  HN  THR I  77    -139.608 -89.402 669.520  1.00  8.51           H
ATOM   1205  N   ARG I  78    -137.113 -90.973 670.098  1.00  8.51           N
ATOM   1206  CA  ARG I  78    -136.336 -92.142 670.471  1.00  8.51           C
ATOM   1207  C   ARG I  78    -134.933 -92.063 669.865  1.00  8.51           C
ATOM   1208  O   ARG I  78    -134.738 -91.437 668.824  1.00  8.51           O
ATOM   1209  HA  ARG I  78    -136.294 -92.113 671.560  1.00  8.51           H
ATOM   1210  CB  ARG I  78    -137.015 -93.429 670.000  1.00  8.51           C
ATOM   1211 1HB  ARG I  78    -136.732 -94.254 670.653  1.00  8.51           H
ATOM   1212 2HB  ARG I  78    -138.098 -93.321 670.074  1.00  8.51           H
ATOM   1213  CG  ARG I  78    -136.627 -93.757 668.557  1.00  8.51           C
ATOM   1214 1HG  ARG I  78    -136.619 -92.844 667.962  1.00  8.51           H
ATOM   1215 2HG  ARG I  78    -135.616 -94.164 668.532  1.00  8.51           H
ATOM   1216  CD  ARG I  78    -137.603 -94.763 667.942  1.00  8.51           C
ATOM   1217 1HD  ARG I  78    -137.394 -95.763 668.322  1.00  8.51           H
ATOM   1218 2HD  ARG I  78    -138.624 -94.517 668.234  1.00  8.51           H
ATOM   1219  NE  ARG I  78    -137.482 -94.748 666.467  1.00  8.51           N
ATOM   1220  HE  ARG I  78    -137.292 -93.874 666.021  1.00  8.51           H
ATOM   1221  CZ  ARG I  78    -137.612 -95.834 665.692  1.00  8.51           C
ATOM   1222  NH1 ARG I  78    -137.867 -97.031 666.236  1.00  8.51           N
ATOM   1223 1HH1 ARG I  78    -137.962 -97.120 667.227  1.00  8.51           H
ATOM   1224 2HH1 ARG I  78    -137.962 -97.836 665.650  1.00  8.51           H
ATOM   1225  NH2 ARG I  78    -137.483 -95.703 664.365  1.00  8.51           N
ATOM   1226 1HH2 ARG I  78    -137.577 -96.503 663.772  1.00  8.51           H
ATOM   1227 2HH2 ARG I  78    -137.293 -94.806 663.967  1.00  8.51           H
ATOM   1228  HN  ARG I  78    -137.873 -91.152 669.474  1.00  8.51           H
ATOM   1229  N   VAL I  79    -133.993 -92.706 670.542  1.00  8.51           N
ATOM   1230  CA  VAL I  79    -132.651 -92.850 670.005  1.00  8.51           C
ATOM   1231  C   VAL I  79    -132.716 -93.609 668.678  1.00  8.51           C
ATOM   1232  O   VAL I  79    -133.311 -94.683 668.602  1.00  8.51           O
ATOM   1233  HA  VAL I  79    -132.261 -91.850 669.818  1.00  8.51           H
ATOM   1234  HB  VAL I  79    -132.111 -94.541 671.190  1.00  8.51           H
ATOM   1235  CB  VAL I  79    -131.745 -93.526 671.036  1.00  8.51           C
ATOM   1236  CG1 VAL I  79    -130.306 -93.619 670.524  1.00  8.51           C
ATOM   1237 1HG1 VAL I  79    -130.284 -94.203 669.604  1.00  8.51           H
ATOM   1238 2HG1 VAL I  79    -129.925 -92.617 670.328  1.00  8.51           H
ATOM   1239 3HG1 VAL I  79    -129.683 -94.103 671.277  1.00  8.51           H
ATOM   1240  CG2 VAL I  79    -131.803 -92.796 672.379  1.00  8.51           C
ATOM   1241 1HG2 VAL I  79    -131.474 -91.765 672.247  1.00  8.51           H
ATOM   1242 2HG2 VAL I  79    -132.826 -92.805 672.754  1.00  8.51           H
ATOM   1243 3HG2 VAL I  79    -131.150 -93.297 673.094  1.00  8.51           H
ATOM   1244  HN  VAL I  79    -134.136 -93.122 671.440  1.00  8.51           H
ATOM   1245  N   LYS I  80    -132.096 -93.021 667.665  1.00  8.51           N
ATOM   1246  CA  LYS I  80    -132.073 -93.630 666.346  1.00  8.51           C
ATOM   1247  C   LYS I  80    -131.269 -94.930 666.404  1.00  8.51           C
ATOM   1248  O   LYS I  80    -130.475 -95.133 667.321  1.00  8.51           O
ATOM   1249  HA  LYS I  80    -133.102 -93.872 666.080  1.00  8.51           H
ATOM   1250  CB  LYS I  80    -131.558 -92.634 665.305  1.00  8.51           C
ATOM   1251 1HB  LYS I  80    -130.480 -92.515 665.412  1.00  8.51           H
ATOM   1252 2HB  LYS I  80    -131.737 -93.025 664.303  1.00  8.51           H
ATOM   1253  CG  LYS I  80    -132.245 -91.276 665.459  1.00  8.51           C
ATOM   1254 1HG  LYS I  80    -132.001 -90.849 666.432  1.00  8.51           H
ATOM   1255 2HG  LYS I  80    -131.868 -90.586 664.704  1.00  8.51           H
ATOM   1256  CD  LYS I  80    -133.763 -91.410 665.323  1.00  8.51           C
ATOM   1257 1HD  LYS I  80    -134.006 -91.890 664.374  1.00  8.51           H
ATOM   1258 2HD  LYS I  80    -134.147 -92.055 666.113  1.00  8.51           H
ATOM   1259  CE  LYS I  80    -134.444 -90.042 665.398  1.00  8.51           C
ATOM   1260 1HE  LYS I  80    -134.034 -89.471 666.231  1.00  8.51           H
ATOM   1261 2HE  LYS I  80    -134.236 -89.476 664.490  1.00  8.51           H
ATOM   1262  NZ  LYS I  80    -135.906 -90.199 665.567  1.00  8.51           N
ATOM   1263 1HZ  LYS I  80    -136.347 -89.286 665.556  1.00  8.51           H
ATOM   1264 2HZ  LYS I  80    -136.275 -90.763 664.810  1.00  8.51           H
ATOM   1265 3HZ  LYS I  80    -136.096 -90.655 666.453  1.00  8.51           H
ATOM   1266  HN  LYS I  80    -131.617 -92.146 667.735  1.00  8.51           H
ATOM   1267  N   THR I  81    -131.502 -95.777 665.412  1.00  8.51           N
ATOM   1268  CA  THR I  81    -130.710 -96.986 665.258  1.00  8.51           C
ATOM   1269  C   THR I  81    -130.148 -97.078 663.838  1.00  8.51           C
ATOM   1270  O   THR I  81    -130.522 -96.295 662.967  1.00  8.51           O
ATOM   1271  HA  THR I  81    -129.858 -96.927 665.936  1.00  8.51           H
ATOM   1272  HB  THR I  81    -131.000 -99.095 665.692  1.00  8.51           H
ATOM   1273  CB  THR I  81    -131.588 -98.179 665.643  1.00  8.51           C
ATOM   1274  OG1 THR I  81    -132.632 -98.168 664.673  1.00  8.51           O
ATOM   1275  HG1 THR I  81    -133.012 -99.088 664.570  1.00  8.51           H
ATOM   1276  CG2 THR I  81    -132.313 -97.967 666.973  1.00  8.51           C
ATOM   1277 1HG2 THR I  81    -132.954 -97.088 666.902  1.00  8.51           H
ATOM   1278 2HG2 THR I  81    -131.581 -97.819 667.767  1.00  8.51           H
ATOM   1279 3HG2 THR I  81    -132.922 -98.842 667.199  1.00  8.51           H
ATOM   1280  HN  THR I  81    -132.215 -95.649 664.723  1.00  8.51           H
ATOM   1281  N   MET I  82    -129.258 -98.042 663.650  1.00  8.51           N
ATOM   1282  CA  MET I  82    -128.685 -98.285 662.337  1.00  8.51           C
ATOM   1283  C   MET I  82    -129.779 -98.549 661.301  1.00  8.51           C
ATOM   1284  O   MET I  82    -129.737 -98.009 660.197  1.00  8.51           O
ATOM   1285  HA  MET I  82    -128.144 -97.374 662.080  1.00  8.51           H
ATOM   1286  CB  MET I  82    -127.744 -99.490 662.406  1.00  8.51           C
ATOM   1287 1HB  MET I  82    -126.933 -99.283 663.103  1.00  8.51           H
ATOM   1288 2HB  MET I  82    -128.283-100.355 662.791  1.00  8.51           H
ATOM   1289  CG  MET I  82    -127.168 -99.814 661.026  1.00  8.51           C
ATOM   1290 1HG  MET I  82    -127.874-100.424 660.462  1.00  8.51           H
ATOM   1291 2HG  MET I  82    -127.018 -98.895 660.460  1.00  8.51           H
ATOM   1292  SD  MET I  82    -125.618-100.682 661.201  1.00  8.51           S
ATOM   1293  CE  MET I  82    -125.044-100.635 659.511  1.00  8.51           C
ATOM   1294 1HE  MET I  82    -125.765-101.140 658.868  1.00  8.51           H
ATOM   1295 2HE  MET I  82    -124.938 -99.598 659.192  1.00  8.51           H
ATOM   1296 3HE  MET I  82    -124.079-101.137 659.441  1.00  8.51           H
ATOM   1297  HN  MET I  82    -128.930 -98.650 664.373  1.00  8.51           H
ATOM   1298  N   THR I  83    -130.733 -99.381 661.694  1.00  8.51           N
ATOM   1299  CA  THR I  83    -131.858 -99.691 660.829  1.00  8.51           C
ATOM   1300  C   THR I  83    -132.607 -98.412 660.448  1.00  8.51           C
ATOM   1301  O   THR I  83    -132.948 -98.212 659.284  1.00  8.51           O
ATOM   1302  HA  THR I  83    -131.473-100.123 659.906  1.00  8.51           H
ATOM   1303  HB  THR I  83    -133.445-100.227 662.213  1.00  8.51           H
ATOM   1304  CB  THR I  83    -132.737-100.719 661.546  1.00  8.51           C
ATOM   1305  OG1 THR I  83    -131.804-101.593 662.176  1.00  8.51           O
ATOM   1306  HG1 THR I  83    -131.087-101.851 661.529  1.00  8.51           H
ATOM   1307  CG2 THR I  83    -133.495-101.622 660.572  1.00  8.51           C
ATOM   1308 1HG2 THR I  83    -132.783-102.165 659.950  1.00  8.51           H
ATOM   1309 2HG2 THR I  83    -134.140-101.013 659.938  1.00  8.51           H
ATOM   1310 3HG2 THR I  83    -134.102-102.332 661.132  1.00  8.51           H
ATOM   1311  HN  THR I  83    -130.745 -99.837 662.584  1.00  8.51           H
ATOM   1312  N   ASP I  84    -132.841 -97.580 661.453  1.00  8.51           N
ATOM   1313  CA  ASP I  84    -133.615 -96.367 661.254  1.00  8.51           C
ATOM   1314  C   ASP I  84    -132.918 -95.486 660.216  1.00  8.51           C
ATOM   1315  O   ASP I  84    -133.577 -94.805 659.431  1.00  8.51           O
ATOM   1316  HA  ASP I  84    -134.597 -96.705 660.923  1.00  8.51           H
ATOM   1317  CB  ASP I  84    -133.728 -95.567 662.554  1.00  8.51           C
ATOM   1318 1HB  ASP I  84    -132.738 -95.237 662.869  1.00  8.51           H
ATOM   1319 2HB  ASP I  84    -134.323 -94.670 662.382  1.00  8.51           H
ATOM   1320  CG  ASP I  84    -134.369 -96.406 663.661  1.00  8.51           C
ATOM   1321  OD1 ASP I  84    -135.361 -97.098 663.346  1.00  8.51           O
ATOM   1322  OD2 ASP I  84    -133.852 -96.338 664.797  1.00  8.51           O
ATOM   1323  HN  ASP I  84    -132.511 -97.723 662.386  1.00  8.51           H
ATOM   1324  N   MET I  85    -131.594 -95.527 660.244  1.00  8.51           N
ATOM   1325  CA  MET I  85    -130.800 -94.729 659.326  1.00  8.51           C
ATOM   1326  C   MET I  85    -131.012 -95.184 657.880  1.00  8.51           C
ATOM   1327  O   MET I  85    -131.176 -94.358 656.983  1.00  8.51           O
ATOM   1328  HA  MET I  85    -131.153 -93.705 659.446  1.00  8.51           H
ATOM   1329  CB  MET I  85    -129.319 -94.854 659.689  1.00  8.51           C
ATOM   1330 1HB  MET I  85    -129.179 -94.615 660.743  1.00  8.51           H
ATOM   1331 2HB  MET I  85    -128.993 -95.884 659.549  1.00  8.51           H
ATOM   1332  CG  MET I  85    -128.464 -93.920 658.830  1.00  8.51           C
ATOM   1333 1HG  MET I  85    -127.413 -94.024 659.101  1.00  8.51           H
ATOM   1334 2HG  MET I  85    -128.551 -94.198 657.779  1.00  8.51           H
ATOM   1335  SD  MET I  85    -128.987 -92.229 659.059  1.00  8.51           S
ATOM   1336  CE  MET I  85    -128.570 -92.006 660.780  1.00  8.51           C
ATOM   1337 1HE  MET I  85    -129.122 -92.726 661.384  1.00  8.51           H
ATOM   1338 2HE  MET I  85    -127.500 -92.160 660.917  1.00  8.51           H
ATOM   1339 3HE  MET I  85    -128.834 -90.994 661.089  1.00  8.51           H
ATOM   1340  HN  MET I  85    -131.066 -96.092 660.879  1.00  8.51           H
ATOM   1341  N   PHE I  86    -131.001 -96.496 657.699  1.00  8.51           N
ATOM   1342  CA  PHE I  86    -131.190 -97.071 656.378  1.00  8.51           C
ATOM   1343  C   PHE I  86    -132.619 -96.845 655.880  1.00  8.51           C
ATOM   1344  O   PHE I  86    -132.831 -96.545 654.707  1.00  8.51           O
ATOM   1345  HA  PHE I  86    -130.490 -96.574 655.706  1.00  8.51           H
ATOM   1346  CB  PHE I  86    -130.938 -98.575 656.505  1.00  8.51           C
ATOM   1347 1HB  PHE I  86    -131.584 -98.977 657.286  1.00  8.51           H
ATOM   1348 2HB  PHE I  86    -131.226 -99.061 655.572  1.00  8.51           H
ATOM   1349  CG  PHE I  86    -129.487 -98.939 656.826  1.00  8.51           C
ATOM   1350  HD1 PHE I  86    -128.687 -97.395 655.603  1.00  8.51           H
ATOM   1351  CD1 PHE I  86    -128.469 -98.226 656.274  1.00  8.51           C
ATOM   1352  HD2 PHE I  86    -130.032-100.547 658.106  1.00  8.51           H
ATOM   1353  CD2 PHE I  86    -129.216 -99.975 657.663  1.00  8.51           C
ATOM   1354  CE1 PHE I  86    -127.123 -98.564 656.572  1.00  8.51           C
ATOM   1355  HE1 PHE I  86    -126.307 -97.992 656.129  1.00  8.51           H
ATOM   1356  CE2 PHE I  86    -127.869-100.313 657.962  1.00  8.51           C
ATOM   1357  HE2 PHE I  86    -127.651-101.144 658.633  1.00  8.51           H
ATOM   1358  CZ  PHE I  86    -126.851 -99.600 657.410  1.00  8.51           C
ATOM   1359  HZ  PHE I  86    -125.817 -99.859 657.639  1.00  8.51           H
ATOM   1360  HN  PHE I  86    -130.867 -97.161 658.434  1.00  8.51           H
ATOM   1361  N   LEU I  87    -133.562 -96.998 656.798  1.00  8.51           N
ATOM   1362  CA  LEU I  87    -134.966 -96.840 656.461  1.00  8.51           C
ATOM   1363  C   LEU I  87    -135.210 -95.414 655.963  1.00  8.51           C
ATOM   1364  O   LEU I  87    -136.003 -95.200 655.047  1.00  8.51           O
ATOM   1365  HA  LEU I  87    -135.187 -97.532 655.648  1.00  8.51           H
ATOM   1366  CB  LEU I  87    -135.850 -97.237 657.646  1.00  8.51           C
ATOM   1367 1HB  LEU I  87    -135.508 -96.692 658.526  1.00  8.51           H
ATOM   1368 2HB  LEU I  87    -136.868 -96.906 657.441  1.00  8.51           H
ATOM   1369  HG  LEU I  87    -134.922 -99.005 658.411  1.00  8.51           H
ATOM   1370  CG  LEU I  87    -135.886 -98.728 657.986  1.00  8.51           C
ATOM   1371  CD1 LEU I  87    -136.950 -99.023 659.045  1.00  8.51           C
ATOM   1372 1HD1 LEU I  87    -136.723 -98.464 659.953  1.00  8.51           H
ATOM   1373 2HD1 LEU I  87    -137.929 -98.726 658.670  1.00  8.51           H
ATOM   1374 3HD1 LEU I  87    -136.954-100.090 659.268  1.00  8.51           H
ATOM   1375  CD2 LEU I  87    -136.083 -99.573 656.725  1.00  8.51           C
ATOM   1376 1HD2 LEU I  87    -137.024 -99.300 656.248  1.00  8.51           H
ATOM   1377 2HD2 LEU I  87    -135.259 -99.392 656.034  1.00  8.51           H
ATOM   1378 3HD2 LEU I  87    -136.105-100.629 656.995  1.00  8.51           H
ATOM   1379  HN  LEU I  87    -133.380 -97.224 657.755  1.00  8.51           H
ATOM   1380  N   LEU I  88    -134.514 -94.476 656.588  1.00  8.51           N
ATOM   1381  CA  LEU I  88    -134.625 -93.080 656.202  1.00  8.51           C
ATOM   1382  C   LEU I  88    -134.188 -92.922 654.744  1.00  8.51           C
ATOM   1383  O   LEU I  88    -134.919 -92.357 653.931  1.00  8.51           O
ATOM   1384  HA  LEU I  88    -135.676 -92.802 656.280  1.00  8.51           H
ATOM   1385  CB  LEU I  88    -133.848 -92.191 657.176  1.00  8.51           C
ATOM   1386 1HB  LEU I  88    -134.316 -92.266 658.157  1.00  8.51           H
ATOM   1387 2HB  LEU I  88    -132.838 -92.589 657.272  1.00  8.51           H
ATOM   1388  HG  LEU I  88    -133.393 -90.642 655.773  1.00  8.51           H
ATOM   1389  CG  LEU I  88    -133.749 -90.711 656.800  1.00  8.51           C
ATOM   1390  CD1 LEU I  88    -135.124 -90.041 656.847  1.00  8.51           C
ATOM   1391 1HD1 LEU I  88    -135.794 -90.536 656.144  1.00  8.51           H
ATOM   1392 2HD1 LEU I  88    -135.533 -90.120 657.855  1.00  8.51           H
ATOM   1393 3HD1 LEU I  88    -135.025 -88.990 656.577  1.00  8.51           H
ATOM   1394  CD2 LEU I  88    -132.729 -89.989 657.683  1.00  8.51           C
ATOM   1395 1HD2 LEU I  88    -133.033 -90.065 658.727  1.00  8.51           H
ATOM   1396 2HD2 LEU I  88    -131.749 -90.448 657.555  1.00  8.51           H
ATOM   1397 3HD2 LEU I  88    -132.679 -88.939 657.395  1.00  8.51           H
ATOM   1398  HN  LEU I  88    -133.884 -94.657 657.344  1.00  8.51           H
ATOM   1399  N   ASN I  89    -132.999 -93.431 654.457  1.00  8.51           N
ATOM   1400  CA  ASN I  89    -132.398 -93.237 653.148  1.00  8.51           C
ATOM   1401  C   ASN I  89    -133.221 -93.986 652.098  1.00  8.51           C
ATOM   1402  O   ASN I  89    -133.292 -93.565 650.944  1.00  8.51           O
ATOM   1403  HA  ASN I  89    -132.400 -92.159 652.989  1.00  8.51           H
ATOM   1404  CB  ASN I  89    -130.971 -93.787 653.111  1.00  8.51           C
ATOM   1405 1HB  ASN I  89    -130.927 -94.733 653.652  1.00  8.51           H
ATOM   1406 2HB  ASN I  89    -130.685 -93.997 652.080  1.00  8.51           H
ATOM   1407  CG  ASN I  89    -129.984 -92.794 653.728  1.00  8.51           C
ATOM   1408  OD1 ASN I  89    -129.355 -92.000 653.048  1.00  8.51           O
ATOM   1409  ND2 ASN I  89    -129.884 -92.883 655.051  1.00  8.51           N
ATOM   1410 1HD2 ASN I  89    -130.428 -93.557 655.550  1.00  8.51           H
ATOM   1411 2HD2 ASN I  89    -129.264 -92.275 655.547  1.00  8.51           H
ATOM   1412  HN  ASN I  89    -132.451 -93.967 655.099  1.00  8.51           H
ATOM   1413  N   LEU I  90    -133.822 -95.083 652.535  1.00  8.51           N
ATOM   1414  CA  LEU I  90    -134.639 -95.893 651.647  1.00  8.51           C
ATOM   1415  C   LEU I  90    -135.851 -95.078 651.190  1.00  8.51           C
ATOM   1416  O   LEU I  90    -136.173 -95.049 650.003  1.00  8.51           O
ATOM   1417  HA  LEU I  90    -134.033 -96.130 650.772  1.00  8.51           H
ATOM   1418  CB  LEU I  90    -135.006 -97.218 652.317  1.00  8.51           C
ATOM   1419 1HB  LEU I  90    -134.113 -97.620 652.795  1.00  8.51           H
ATOM   1420 2HB  LEU I  90    -135.728 -97.014 653.108  1.00  8.51           H
ATOM   1421  HG  LEU I  90    -136.315 -97.824 650.738  1.00  8.51           H
ATOM   1422  CG  LEU I  90    -135.588 -98.295 651.399  1.00  8.51           C
ATOM   1423  CD1 LEU I  90    -134.501 -98.906 650.513  1.00  8.51           C
ATOM   1424 1HD1 LEU I  90    -134.054 -98.126 649.897  1.00  8.51           H
ATOM   1425 2HD1 LEU I  90    -133.733 -99.359 651.140  1.00  8.51           H
ATOM   1426 3HD1 LEU I  90    -134.942 -99.668 649.870  1.00  8.51           H
ATOM   1427  CD2 LEU I  90    -136.334 -99.359 652.207  1.00  8.51           C
ATOM   1428 1HD2 LEU I  90    -135.647 -99.832 652.908  1.00  8.51           H
ATOM   1429 2HD2 LEU I  90    -137.150 -98.891 652.757  1.00  8.51           H
ATOM   1430 3HD2 LEU I  90    -136.738-100.112 651.530  1.00  8.51           H
ATOM   1431  HN  LEU I  90    -133.759 -95.419 653.474  1.00  8.51           H
ATOM   1432  N   ALA I  91    -136.489 -94.435 652.157  1.00  8.51           N
ATOM   1433  CA  ALA I  91    -137.685 -93.658 651.876  1.00  8.51           C
ATOM   1434  C   ALA I  91    -137.323 -92.489 650.956  1.00  8.51           C
ATOM   1435  O   ALA I  91    -138.104 -92.120 650.080  1.00  8.51           O
ATOM   1436  HA  ALA I  91    -138.391 -94.309 651.361  1.00  8.51           H
ATOM   1437  CB  ALA I  91    -138.312 -93.192 653.191  1.00  8.51           C
ATOM   1438 1HB  ALA I  91    -138.577 -94.060 653.795  1.00  8.51           H
ATOM   1439 2HB  ALA I  91    -137.598 -92.575 653.736  1.00  8.51           H
ATOM   1440 3HB  ALA I  91    -139.208 -92.609 652.980  1.00  8.51           H
ATOM   1441  HN  ALA I  91    -136.204 -94.439 653.115  1.00  8.51           H
ATOM   1442  N   ILE I  92    -136.140 -91.939 651.188  1.00  8.51           N
ATOM   1443  CA  ILE I  92    -135.667 -90.819 650.392  1.00  8.51           C
ATOM   1444  C   ILE I  92    -135.481 -91.272 648.943  1.00  8.51           C
ATOM   1445  O   ILE I  92    -135.923 -90.595 648.016  1.00  8.51           O
ATOM   1446  HA  ILE I  92    -136.440 -90.051 650.418  1.00  8.51           H
ATOM   1447  HB  ILE I  92    -133.710 -91.025 651.230  1.00  8.51           H
ATOM   1448  CB  ILE I  92    -134.407 -90.215 651.015  1.00  8.51           C
ATOM   1449  CG1 ILE I  92    -134.727 -89.528 652.344  1.00  8.51           C
ATOM   1450 1HG1 ILE I  92    -135.293 -88.616 652.159  1.00  8.51           H
ATOM   1451 2HG1 ILE I  92    -135.359 -90.178 652.950  1.00  8.51           H
ATOM   1452  CG2 ILE I  92    -133.711 -89.269 650.034  1.00  8.51           C
ATOM   1453 1HG2 ILE I  92    -133.428 -89.819 649.137  1.00  8.51           H
ATOM   1454 2HG2 ILE I  92    -134.390 -88.460 649.765  1.00  8.51           H
ATOM   1455 3HG2 ILE I  92    -132.818 -88.853 650.502  1.00  8.51           H
ATOM   1456  CD1 ILE I  92    -133.446 -89.194 653.111  1.00  8.51           C
ATOM   1457 1HD1 ILE I  92    -132.895 -90.112 653.315  1.00  8.51           H
ATOM   1458 2HD1 ILE I  92    -132.828 -88.525 652.512  1.00  8.51           H
ATOM   1459 3HD1 ILE I  92    -133.702 -88.707 654.052  1.00  8.51           H
ATOM   1460  HN  ILE I  92    -135.511 -92.246 651.902  1.00  8.51           H
ATOM   1461  N   ALA I  93    -134.825 -92.413 648.792  1.00  8.51           N
ATOM   1462  CA  ALA I  93    -134.511 -92.927 647.470  1.00  8.51           C
ATOM   1463  C   ALA I  93    -135.811 -93.159 646.696  1.00  8.51           C
ATOM   1464  O   ALA I  93    -135.898 -92.836 645.512  1.00  8.51           O
ATOM   1465  HA  ALA I  93    -133.920 -92.172 646.952  1.00  8.51           H
ATOM   1466  CB  ALA I  93    -133.676 -94.202 647.603  1.00  8.51           C
ATOM   1467 1HB  ALA I  93    -132.751 -93.977 648.134  1.00  8.51           H
ATOM   1468 2HB  ALA I  93    -134.242 -94.951 648.158  1.00  8.51           H
ATOM   1469 3HB  ALA I  93    -133.441 -94.588 646.610  1.00  8.51           H
ATOM   1470  HN  ALA I  93    -134.511 -92.982 649.552  1.00  8.51           H
ATOM   1471  N   ASP I  94    -136.787 -93.717 647.396  1.00  8.51           N
ATOM   1472  CA  ASP I  94    -138.072 -94.012 646.784  1.00  8.51           C
ATOM   1473  C   ASP I  94    -138.720 -92.708 646.315  1.00  8.51           C
ATOM   1474  O   ASP I  94    -139.217 -92.626 645.193  1.00  8.51           O
ATOM   1475  HA  ASP I  94    -137.848 -94.687 645.958  1.00  8.51           H
ATOM   1476  CB  ASP I  94    -139.019 -94.677 647.785  1.00  8.51           C
ATOM   1477 1HB  ASP I  94    -138.957 -94.165 648.746  1.00  8.51           H
ATOM   1478 2HB  ASP I  94    -140.048 -94.580 647.438  1.00  8.51           H
ATOM   1479  CG  ASP I  94    -138.674 -96.156 647.967  1.00  8.51           C
ATOM   1480  OD1 ASP I  94    -138.166 -96.745 646.988  1.00  8.51           O
ATOM   1481  OD2 ASP I  94    -138.925 -96.665 649.081  1.00  8.51           O
ATOM   1482  HN  ASP I  94    -136.712 -93.966 648.361  1.00  8.51           H
ATOM   1483  N   LEU I  95    -138.694 -91.720 647.198  1.00  8.51           N
ATOM   1484  CA  LEU I  95    -139.333 -90.446 646.915  1.00  8.51           C
ATOM   1485  C   LEU I  95    -138.707 -89.834 645.660  1.00  8.51           C
ATOM   1486  O   LEU I  95    -139.412 -89.284 644.816  1.00  8.51           O
ATOM   1487  HA  LEU I  95    -140.385 -90.647 646.713  1.00  8.51           H
ATOM   1488  CB  LEU I  95    -139.273 -89.533 648.141  1.00  8.51           C
ATOM   1489 1HB  LEU I  95    -138.278 -89.609 648.577  1.00  8.51           H
ATOM   1490 2HB  LEU I  95    -139.398 -88.502 647.808  1.00  8.51           H
ATOM   1491  HG  LEU I  95    -140.183 -90.846 649.562  1.00  8.51           H
ATOM   1492  CG  LEU I  95    -140.303 -89.813 649.237  1.00  8.51           C
ATOM   1493  CD1 LEU I  95    -140.061 -88.923 650.457  1.00  8.51           C
ATOM   1494 1HD1 LEU I  95    -139.065 -89.116 650.856  1.00  8.51           H
ATOM   1495 2HD1 LEU I  95    -140.138 -87.876 650.165  1.00  8.51           H
ATOM   1496 3HD1 LEU I  95    -140.807 -89.143 651.221  1.00  8.51           H
ATOM   1497  CD2 LEU I  95    -141.729 -89.672 648.699  1.00  8.51           C
ATOM   1498 1HD2 LEU I  95    -141.879 -88.658 648.329  1.00  8.51           H
ATOM   1499 2HD2 LEU I  95    -141.882 -90.381 647.886  1.00  8.51           H
ATOM   1500 3HD2 LEU I  95    -142.441 -89.876 649.498  1.00  8.51           H
ATOM   1501  HN  LEU I  95    -138.247 -91.779 648.090  1.00  8.51           H
ATOM   1502  N   LEU I  96    -137.390 -89.950 645.578  1.00  8.51           N
ATOM   1503  CA  LEU I  96    -136.649 -89.318 644.499  1.00  8.51           C
ATOM   1504  C   LEU I  96    -137.121 -89.888 643.160  1.00  8.51           C
ATOM   1505  O   LEU I  96    -137.145 -89.180 642.154  1.00  8.51           O
ATOM   1506  HA  LEU I  96    -136.882 -88.253 644.523  1.00  8.51           H
ATOM   1507  CB  LEU I  96    -135.143 -89.457 644.731  1.00  8.51           C
ATOM   1508 1HB  LEU I  96    -134.927 -90.498 644.971  1.00  8.51           H
ATOM   1509 2HB  LEU I  96    -134.630 -89.233 643.796  1.00  8.51           H
ATOM   1510  HG  LEU I  96    -134.995 -88.868 646.781  1.00  8.51           H
ATOM   1511  CG  LEU I  96    -134.549 -88.575 645.831  1.00  8.51           C
ATOM   1512  CD1 LEU I  96    -133.039 -88.794 645.953  1.00  8.51           C
ATOM   1513 1HD1 LEU I  96    -132.842 -89.838 646.198  1.00  8.51           H
ATOM   1514 2HD1 LEU I  96    -132.558 -88.546 645.008  1.00  8.51           H
ATOM   1515 3HD1 LEU I  96    -132.643 -88.155 646.742  1.00  8.51           H
ATOM   1516  CD2 LEU I  96    -134.898 -87.103 645.601  1.00  8.51           C
ATOM   1517 1HD2 LEU I  96    -134.497 -86.781 644.640  1.00  8.51           H
ATOM   1518 2HD2 LEU I  96    -135.981 -86.982 645.603  1.00  8.51           H
ATOM   1519 3HD2 LEU I  96    -134.463 -86.499 646.397  1.00  8.51           H
ATOM   1520  HN  LEU I  96    -136.832 -90.462 646.230  1.00  8.51           H
ATOM   1521  N   PHE I  97    -137.485 -91.162 643.191  1.00  8.51           N
ATOM   1522  CA  PHE I  97    -137.975 -91.829 641.997  1.00  8.51           C
ATOM   1523  C   PHE I  97    -139.442 -91.482 641.738  1.00  8.51           C
ATOM   1524  O   PHE I  97    -139.814 -91.137 640.617  1.00  8.51           O
ATOM   1525  HA  PHE I  97    -137.368 -91.481 641.160  1.00  8.51           H
ATOM   1526  CB  PHE I  97    -137.855 -93.334 642.244  1.00  8.51           C
ATOM   1527 1HB  PHE I  97    -136.801 -93.611 642.229  1.00  8.51           H
ATOM   1528 2HB  PHE I  97    -138.229 -93.559 643.242  1.00  8.51           H
ATOM   1529  CG  PHE I  97    -138.608 -94.193 641.227  1.00  8.51           C
ATOM   1530  HD1 PHE I  97    -139.836 -95.105 642.703  1.00  8.51           H
ATOM   1531  CD1 PHE I  97    -139.587 -95.039 641.644  1.00  8.51           C
ATOM   1532  HD2 PHE I  97    -137.512 -93.434 639.570  1.00  8.51           H
ATOM   1533  CD2 PHE I  97    -138.297 -94.112 639.905  1.00  8.51           C
ATOM   1534  CE1 PHE I  97    -140.286 -95.837 640.700  1.00  8.51           C
ATOM   1535  HE1 PHE I  97    -141.071 -96.515 641.034  1.00  8.51           H
ATOM   1536  CE2 PHE I  97    -138.996 -94.910 638.961  1.00  8.51           C
ATOM   1537  HE2 PHE I  97    -138.747 -94.844 637.902  1.00  8.51           H
ATOM   1538  CZ  PHE I  97    -139.976 -95.756 639.378  1.00  8.51           C
ATOM   1539  HZ  PHE I  97    -140.512 -96.368 638.653  1.00  8.51           H
ATOM   1540  HN  PHE I  97    -137.449 -91.734 644.010  1.00  8.51           H
ATOM   1541  N   LEU I  98    -140.236 -91.585 642.793  1.00  8.51           N
ATOM   1542  CA  LEU I  98    -141.679 -91.483 642.657  1.00  8.51           C
ATOM   1543  C   LEU I  98    -142.030 -90.163 641.968  1.00  8.51           C
ATOM   1544  O   LEU I  98    -142.952 -90.109 641.155  1.00  8.51           O
ATOM   1545  HA  LEU I  98    -142.006 -92.304 642.018  1.00  8.51           H
ATOM   1546  CB  LEU I  98    -142.360 -91.668 644.015  1.00  8.51           C
ATOM   1547 1HB  LEU I  98    -141.876 -91.009 644.735  1.00  8.51           H
ATOM   1548 2HB  LEU I  98    -143.396 -91.339 643.927  1.00  8.51           H
ATOM   1549  HG  LEU I  98    -141.350 -93.501 644.459  1.00  8.51           H
ATOM   1550  CG  LEU I  98    -142.353 -93.090 644.581  1.00  8.51           C
ATOM   1551  CD1 LEU I  98    -142.660 -93.085 646.080  1.00  8.51           C
ATOM   1552 1HD1 LEU I  98    -141.906 -92.496 646.603  1.00  8.51           H
ATOM   1553 2HD1 LEU I  98    -143.644 -92.647 646.247  1.00  8.51           H
ATOM   1554 3HD1 LEU I  98    -142.648 -94.108 646.456  1.00  8.51           H
ATOM   1555  CD2 LEU I  98    -143.310 -93.995 643.802  1.00  8.51           C
ATOM   1556 1HD2 LEU I  98    -144.322 -93.597 643.871  1.00  8.51           H
ATOM   1557 2HD2 LEU I  98    -143.004 -94.033 642.757  1.00  8.51           H
ATOM   1558 3HD2 LEU I  98    -143.285 -94.999 644.226  1.00  8.51           H
ATOM   1559  HN  LEU I  98    -139.910 -91.735 643.727  1.00  8.51           H
ATOM   1560  N   VAL I  99    -141.277 -89.131 642.318  1.00  8.51           N
ATOM   1561  CA  VAL I  99    -141.561 -87.795 641.822  1.00  8.51           C
ATOM   1562  C   VAL I  99    -141.398 -87.774 640.301  1.00  8.51           C
ATOM   1563  O   VAL I  99    -141.856 -86.846 639.637  1.00  8.51           O
ATOM   1564  HA  VAL I  99    -142.598 -87.567 642.067  1.00  8.51           H
ATOM   1565  HB  VAL I  99    -140.635 -87.037 643.590  1.00  8.51           H
ATOM   1566  CB  VAL I  99    -140.671 -86.773 642.533  1.00  8.51           C
ATOM   1567  CG1 VAL I  99    -139.241 -86.820 641.988  1.00  8.51           C
ATOM   1568 1HG1 VAL I  99    -138.825 -87.815 642.145  1.00  8.51           H
ATOM   1569 2HG1 VAL I  99    -139.251 -86.593 640.922  1.00  8.51           H
ATOM   1570 3HG1 VAL I  99    -138.630 -86.084 642.511  1.00  8.51           H
ATOM   1571  CG2 VAL I  99    -141.255 -85.364 642.419  1.00  8.51           C
ATOM   1572 1HG2 VAL I  99    -141.335 -85.087 641.368  1.00  8.51           H
ATOM   1573 2HG2 VAL I  99    -142.245 -85.343 642.876  1.00  8.51           H
ATOM   1574 3HG2 VAL I  99    -140.603 -84.658 642.932  1.00  8.51           H
ATOM   1575  HN  VAL I  99    -140.486 -89.197 642.926  1.00  8.51           H
ATOM   1576  N   THR I 100    -140.746 -88.810 639.794  1.00  8.51           N
ATOM   1577  CA  THR I 100    -140.499 -88.912 638.365  1.00  8.51           C
ATOM   1578  C   THR I 100    -141.663 -89.621 637.672  1.00  8.51           C
ATOM   1579  O   THR I 100    -141.841 -89.492 636.462  1.00  8.51           O
ATOM   1580  HA  THR I 100    -140.446 -87.904 637.953  1.00  8.51           H
ATOM   1581  HB  THR I 100    -138.778 -89.457 637.157  1.00  8.51           H
ATOM   1582  CB  THR I 100    -139.154 -89.615 638.167  1.00  8.51           C
ATOM   1583  OG1 THR I 100    -139.416 -90.970 638.521  1.00  8.51           O
ATOM   1584  HG1 THR I 100    -139.383 -91.077 639.515  1.00  8.51           H
ATOM   1585  CG2 THR I 100    -138.101 -89.162 639.181  1.00  8.51           C
ATOM   1586 1HG2 THR I 100    -138.450 -89.382 640.190  1.00  8.51           H
ATOM   1587 2HG2 THR I 100    -137.937 -88.089 639.079  1.00  8.51           H
ATOM   1588 3HG2 THR I 100    -137.167 -89.692 638.995  1.00  8.51           H
ATOM   1589  HN  THR I 100    -140.389 -89.568 640.339  1.00  8.51           H
ATOM   1590  N   LEU I 101    -142.427 -90.354 638.469  1.00  8.51           N
ATOM   1591  CA  LEU I 101    -143.444 -91.238 637.925  1.00  8.51           C
ATOM   1592  C   LEU I 101    -144.421 -90.424 637.075  1.00  8.51           C
ATOM   1593  O   LEU I 101    -144.885 -90.892 636.037  1.00  8.51           O
ATOM   1594  HA  LEU I 101    -142.940 -91.957 637.279  1.00  8.51           H
ATOM   1595  CB  LEU I 101    -144.117 -92.033 639.046  1.00  8.51           C
ATOM   1596 1HB  LEU I 101    -144.347 -91.348 639.862  1.00  8.51           H
ATOM   1597 2HB  LEU I 101    -145.068 -92.414 638.673  1.00  8.51           H
ATOM   1598  HG  LEU I 101    -142.432 -92.808 640.110  1.00  8.51           H
ATOM   1599  CG  LEU I 101    -143.316 -93.207 639.611  1.00  8.51           C
ATOM   1600  CD1 LEU I 101    -144.125 -93.966 640.665  1.00  8.51           C
ATOM   1601 1HD1 LEU I 101    -144.381 -93.292 641.482  1.00  8.51           H
ATOM   1602 2HD1 LEU I 101    -145.038 -94.353 640.212  1.00  8.51           H
ATOM   1603 3HD1 LEU I 101    -143.531 -94.795 641.050  1.00  8.51           H
ATOM   1604  CD2 LEU I 101    -142.826 -94.126 638.491  1.00  8.51           C
ATOM   1605 1HD2 LEU I 101    -143.682 -94.520 637.944  1.00  8.51           H
ATOM   1606 2HD2 LEU I 101    -142.187 -93.562 637.811  1.00  8.51           H
ATOM   1607 3HD2 LEU I 101    -142.259 -94.952 638.921  1.00  8.51           H
ATOM   1608  HN  LEU I 101    -142.360 -90.350 639.467  1.00  8.51           H
ATOM   1609  N   PRO I 102    -144.750 -89.195 637.498  1.00  8.51           N
ATOM   1610  CA  PRO I 102    -145.682 -88.360 636.737  1.00  8.51           C
ATOM   1611  C   PRO I 102    -145.271 -88.216 635.281  1.00  8.51           C
ATOM   1612  O   PRO I 102    -146.116 -88.246 634.388  1.00  8.51           O
ATOM   1613  HA  PRO I 102    -146.667 -88.826 636.711  1.00  8.51           H
ATOM   1614  CB  PRO I 102    -145.649 -87.018 637.472  1.00  8.51           C
ATOM   1615 1HB  PRO I 102    -144.904 -86.346 637.046  1.00  8.51           H
ATOM   1616 2HB  PRO I 102    -146.609 -86.506 637.416  1.00  8.51           H
ATOM   1617  CG  PRO I 102    -145.301 -87.408 638.904  1.00  8.51           C
ATOM   1618 1HG  PRO I 102    -144.899 -86.566 639.466  1.00  8.51           H
ATOM   1619 2HG  PRO I 102    -146.178 -87.753 639.453  1.00  8.51           H
ATOM   1620  CD  PRO I 102    -144.274 -88.513 638.715  1.00  8.51           C
ATOM   1621 1HD  PRO I 102    -143.269 -88.112 638.583  1.00  8.51           H
ATOM   1622 2HD  PRO I 102    -144.237 -89.182 639.575  1.00  8.51           H
ATOM   1623  N   PHE I 103    -143.971 -88.062 635.079  1.00  8.51           N
ATOM   1624  CA  PHE I 103    -143.439 -87.870 633.741  1.00  8.51           C
ATOM   1625  C   PHE I 103    -143.541 -89.157 632.920  1.00  8.51           C
ATOM   1626  O   PHE I 103    -143.781 -89.112 631.714  1.00  8.51           O
ATOM   1627  HA  PHE I 103    -144.033 -87.090 633.265  1.00  8.51           H
ATOM   1628  CB  PHE I 103    -141.964 -87.494 633.895  1.00  8.51           C
ATOM   1629 1HB  PHE I 103    -141.456 -88.279 634.454  1.00  8.51           H
ATOM   1630 2HB  PHE I 103    -141.504 -87.457 632.908  1.00  8.51           H
ATOM   1631  CG  PHE I 103    -141.734 -86.155 634.599  1.00  8.51           C
ATOM   1632  HD1 PHE I 103    -141.710 -85.049 632.783  1.00  8.51           H
ATOM   1633  CD1 PHE I 103    -141.629 -85.012 633.870  1.00  8.51           C
ATOM   1634  HD2 PHE I 103    -141.717 -87.024 636.539  1.00  8.51           H
ATOM   1635  CD2 PHE I 103    -141.633 -86.108 635.955  1.00  8.51           C
ATOM   1636  CE1 PHE I 103    -141.416 -83.770 634.523  1.00  8.51           C
ATOM   1637  HE1 PHE I 103    -141.332 -82.853 633.939  1.00  8.51           H
ATOM   1638  CE2 PHE I 103    -141.420 -84.866 636.608  1.00  8.51           C
ATOM   1639  HE2 PHE I 103    -141.339 -84.828 637.695  1.00  8.51           H
ATOM   1640  CZ  PHE I 103    -141.315 -83.723 635.879  1.00  8.51           C
ATOM   1641  HZ  PHE I 103    -141.152 -82.769 636.380  1.00  8.51           H
ATOM   1642  HN  PHE I 103    -143.287 -88.067 635.809  1.00  8.51           H
ATOM   1643  N   TRP I 104    -143.354 -90.275 633.606  1.00  8.51           N
ATOM   1644  CA  TRP I 104    -143.471 -91.574 632.966  1.00  8.51           C
ATOM   1645  C   TRP I 104    -144.902 -91.719 632.446  1.00  8.51           C
ATOM   1646  O   TRP I 104    -145.118 -92.209 631.339  1.00  8.51           O
ATOM   1647  HA  TRP I 104    -142.767 -91.600 632.134  1.00  8.51           H
ATOM   1648  CB  TRP I 104    -143.066 -92.696 633.925  1.00  8.51           C
ATOM   1649 1HB  TRP I 104    -143.623 -92.583 634.856  1.00  8.51           H
ATOM   1650 2HB  TRP I 104    -143.360 -93.653 633.493  1.00  8.51           H
ATOM   1651  CG  TRP I 104    -141.570 -92.734 634.244  1.00  8.51           C
ATOM   1652  HD1 TRP I 104    -141.365 -91.283 635.819  1.00  8.51           H
ATOM   1653  CD1 TRP I 104    -140.903 -92.017 635.158  1.00  8.51           C
ATOM   1654  CD2 TRP I 104    -140.577 -93.565 633.608  1.00  8.51           C
ATOM   1655  NE1 TRP I 104    -139.558 -92.323 635.158  1.00  8.51           N
ATOM   1656  HE1 TRP I 104    -138.859 -91.921 635.749  1.00  8.51           H
ATOM   1657  CE2 TRP I 104    -139.353 -93.295 634.185  1.00  8.51           C
ATOM   1658  HE3 TRP I 104    -141.663 -94.745 632.107  1.00  8.51           H
ATOM   1659  CE3 TRP I 104    -140.708 -94.514 632.579  1.00  8.51           C
ATOM   1660  CZ2 TRP I 104    -138.167 -93.931 633.800  1.00  8.51           C
ATOM   1661  HZ2 TRP I 104    -137.212 -93.699 634.272  1.00  8.51           H
ATOM   1662  CZ3 TRP I 104    -139.513 -95.141 632.205  1.00  8.51           C
ATOM   1663  HZ3 TRP I 104    -139.558 -95.886 631.411  1.00  8.51           H
ATOM   1664  CH2 TRP I 104    -138.273 -94.880 632.777  1.00  8.51           C
ATOM   1665  HH2 TRP I 104    -137.387 -95.412 632.429  1.00  8.51           H
ATOM   1666  HN  TRP I 104    -143.128 -90.302 634.580  1.00  8.51           H
ATOM   1667  N   ALA I 105    -145.844 -91.285 633.271  1.00  8.51           N
ATOM   1668  CA  ALA I 105    -147.252 -91.469 632.962  1.00  8.51           C
ATOM   1669  C   ALA I 105    -147.601 -90.674 631.702  1.00  8.51           C
ATOM   1670  O   ALA I 105    -148.244 -91.197 630.793  1.00  8.51           O
ATOM   1671  HA  ALA I 105    -147.414 -92.529 632.770  1.00  8.51           H
ATOM   1672  CB  ALA I 105    -148.097 -91.052 634.167  1.00  8.51           C
ATOM   1673 1HB  ALA I 105    -147.831 -91.666 635.028  1.00  8.51           H
ATOM   1674 2HB  ALA I 105    -147.910 -90.003 634.397  1.00  8.51           H
ATOM   1675 3HB  ALA I 105    -149.154 -91.190 633.935  1.00  8.51           H
ATOM   1676  HN  ALA I 105    -145.658 -90.815 634.134  1.00  8.51           H
ATOM   1677  N   ILE I 106    -147.162 -89.424 631.688  1.00  8.51           N
ATOM   1678  CA  ILE I 106    -147.457 -88.540 630.574  1.00  8.51           C
ATOM   1679  C   ILE I 106    -146.864 -89.128 629.291  1.00  8.51           C
ATOM   1680  O   ILE I 106    -147.521 -89.145 628.251  1.00  8.51           O
ATOM   1681  HA  ILE I 106    -148.541 -88.500 630.466  1.00  8.51           H
ATOM   1682  HB  ILE I 106    -145.956 -87.174 631.248  1.00  8.51           H
ATOM   1683  CB  ILE I 106    -146.979 -87.118 630.877  1.00  8.51           C
ATOM   1684  CG1 ILE I 106    -147.826 -86.479 631.979  1.00  8.51           C
ATOM   1685 1HG1 ILE I 106    -148.813 -86.232 631.588  1.00  8.51           H
ATOM   1686 2HG1 ILE I 106    -147.974 -87.193 632.790  1.00  8.51           H
ATOM   1687  CG2 ILE I 106    -146.954 -86.266 629.607  1.00  8.51           C
ATOM   1688 1HG2 ILE I 106    -146.275 -86.715 628.881  1.00  8.51           H
ATOM   1689 2HG2 ILE I 106    -147.957 -86.215 629.183  1.00  8.51           H
ATOM   1690 3HG2 ILE I 106    -146.610 -85.261 629.851  1.00  8.51           H
ATOM   1691  CD1 ILE I 106    -147.155 -85.215 632.522  1.00  8.51           C
ATOM   1692 1HD1 ILE I 106    -146.179 -85.470 632.934  1.00  8.51           H
ATOM   1693 2HD1 ILE I 106    -147.031 -84.494 631.714  1.00  8.51           H
ATOM   1694 3HD1 ILE I 106    -147.778 -84.781 633.304  1.00  8.51           H
ATOM   1695  HN  ILE I 106    -146.616 -89.016 632.419  1.00  8.51           H
ATOM   1696  N   ALA I 107    -145.630 -89.595 629.408  1.00  8.51           N
ATOM   1697  CA  ALA I 107    -144.904 -90.087 628.250  1.00  8.51           C
ATOM   1698  C   ALA I 107    -145.615 -91.323 627.695  1.00  8.51           C
ATOM   1699  O   ALA I 107    -145.643 -91.536 626.484  1.00  8.51           O
ATOM   1700  HA  ALA I 107    -144.914 -89.302 627.493  1.00  8.51           H
ATOM   1701  CB  ALA I 107    -143.453 -90.375 628.641  1.00  8.51           C
ATOM   1702 1HB  ALA I 107    -142.985 -89.459 629.001  1.00  8.51           H
ATOM   1703 2HB  ALA I 107    -143.432 -91.127 629.429  1.00  8.51           H
ATOM   1704 3HB  ALA I 107    -142.909 -90.744 627.772  1.00  8.51           H
ATOM   1705  HN  ALA I 107    -145.128 -89.640 630.272  1.00  8.51           H
ATOM   1706  N   ALA I 108    -146.171 -92.106 628.608  1.00  8.51           N
ATOM   1707  CA  ALA I 108    -146.849 -93.333 628.228  1.00  8.51           C
ATOM   1708  C   ALA I 108    -148.198 -92.990 627.592  1.00  8.51           C
ATOM   1709  O   ALA I 108    -148.653 -93.680 626.683  1.00  8.51           O
ATOM   1710  HA  ALA I 108    -146.228 -93.841 627.490  1.00  8.51           H
ATOM   1711  CB  ALA I 108    -146.996 -94.236 629.454  1.00  8.51           C
ATOM   1712 1HB  ALA I 108    -146.009 -94.475 629.850  1.00  8.51           H
ATOM   1713 2HB  ALA I 108    -147.579 -93.721 630.218  1.00  8.51           H
ATOM   1714 3HB  ALA I 108    -147.505 -95.157 629.169  1.00  8.51           H
ATOM   1715  HN  ALA I 108    -146.162 -91.914 629.589  1.00  8.51           H
ATOM   1716  N   ALA I 109    -148.799 -91.922 628.097  1.00  8.51           N
ATOM   1717  CA  ALA I 109    -150.148 -91.563 627.695  1.00  8.51           C
ATOM   1718  C   ALA I 109    -150.140 -91.124 626.230  1.00  8.51           C
ATOM   1719  O   ALA I 109    -151.100 -91.365 625.500  1.00  8.51           O
ATOM   1720  HA  ALA I 109    -150.772 -92.451 627.796  1.00  8.51           H
ATOM   1721  CB  ALA I 109    -150.686 -90.475 628.627  1.00  8.51           C
ATOM   1722 1HB  ALA I 109    -150.699 -90.847 629.651  1.00  8.51           H
ATOM   1723 2HB  ALA I 109    -150.043 -89.596 628.568  1.00  8.51           H
ATOM   1724 3HB  ALA I 109    -151.698 -90.206 628.325  1.00  8.51           H
ATOM   1725  HN  ALA I 109    -148.380 -91.309 628.767  1.00  8.51           H
ATOM   1726  N   ASP I 110    -149.044 -90.486 625.842  1.00  8.51           N
ATOM   1727  CA  ASP I 110    -148.953 -89.890 624.521  1.00  8.51           C
ATOM   1728  C   ASP I 110    -147.521 -90.029 624.001  1.00  8.51           C
ATOM   1729  O   ASP I 110    -147.205 -90.978 623.286  1.00  8.51           O
ATOM   1730  HA  ASP I 110    -149.672 -90.436 623.910  1.00  8.51           H
ATOM   1731  CB  ASP I 110    -149.299 -88.400 624.563  1.00  8.51           C
ATOM   1732 1HB  ASP I 110    -150.283 -88.264 625.011  1.00  8.51           H
ATOM   1733 2HB  ASP I 110    -148.584 -87.876 625.198  1.00  8.51           H
ATOM   1734  CG  ASP I 110    -149.283 -87.794 623.159  1.00  8.51           C
ATOM   1735  OD1 ASP I 110    -149.183 -88.588 622.199  1.00  8.51           O
ATOM   1736  OD2 ASP I 110    -149.373 -86.550 623.077  1.00  8.51           O
ATOM   1737  HN  ASP I 110    -148.231 -90.375 626.413  1.00  8.51           H
ATOM   1738  N   GLN I 111    -146.692 -89.067 624.381  1.00  8.51           N
ATOM   1739  CA  GLN I 111    -145.298 -89.076 623.971  1.00  8.51           C
ATOM   1740  C   GLN I 111    -144.470 -88.174 624.889  1.00  8.51           C
ATOM   1741  O   GLN I 111    -145.021 -87.455 625.721  1.00  8.51           O
ATOM   1742  HA  GLN I 111    -144.972 -90.110 624.076  1.00  8.51           H
ATOM   1743  CB  GLN I 111    -145.153 -88.650 622.509  1.00  8.51           C
ATOM   1744 1HB  GLN I 111    -144.105 -88.701 622.214  1.00  8.51           H
ATOM   1745 2HB  GLN I 111    -145.699 -89.343 621.869  1.00  8.51           H
ATOM   1746  CG  GLN I 111    -145.679 -87.229 622.297  1.00  8.51           C
ATOM   1747 1HG  GLN I 111    -146.702 -87.157 622.667  1.00  8.51           H
ATOM   1748 2HG  GLN I 111    -145.081 -86.526 622.875  1.00  8.51           H
ATOM   1749  CD  GLN I 111    -145.639 -86.845 620.816  1.00  8.51           C
ATOM   1750  OE1 GLN I 111    -144.607 -86.881 620.167  1.00  8.51           O
ATOM   1751  NE2 GLN I 111    -146.817 -86.477 620.321  1.00  8.51           N
ATOM   1752 1HE2 GLN I 111    -147.626 -86.470 620.908  1.00  8.51           H
ATOM   1753 2HE2 GLN I 111    -146.893 -86.207 619.361  1.00  8.51           H
ATOM   1754  HN  GLN I 111    -146.959 -88.294 624.956  1.00  8.51           H
ATOM   1755  N   TRP I 112    -143.159 -88.243 624.707  1.00  8.51           N
ATOM   1756  CA  TRP I 112    -142.249 -87.438 625.505  1.00  8.51           C
ATOM   1757  C   TRP I 112    -142.356 -85.989 625.026  1.00  8.51           C
ATOM   1758  O   TRP I 112    -141.976 -85.675 623.899  1.00  8.51           O
ATOM   1759  HA  TRP I 112    -142.566 -87.511 626.546  1.00  8.51           H
ATOM   1760  CB  TRP I 112    -140.824 -87.988 625.433  1.00  8.51           C
ATOM   1761 1HB  TRP I 112    -140.846 -89.055 625.655  1.00  8.51           H
ATOM   1762 2HB  TRP I 112    -140.455 -87.883 624.413  1.00  8.51           H
ATOM   1763  CG  TRP I 112    -139.844 -87.304 626.388  1.00  8.51           C
ATOM   1764  HD1 TRP I 112    -138.872 -85.848 625.137  1.00  8.51           H
ATOM   1765  CD1 TRP I 112    -138.985 -86.312 626.117  1.00  8.51           C
ATOM   1766  CD2 TRP I 112    -139.656 -87.602 627.788  1.00  8.51           C
ATOM   1767  NE1 TRP I 112    -138.260 -85.951 627.234  1.00  8.51           N
ATOM   1768  HE1 TRP I 112    -137.560 -85.238 627.281  1.00  8.51           H
ATOM   1769  CE2 TRP I 112    -138.681 -86.760 628.283  1.00  8.51           C
ATOM   1770  HE3 TRP I 112    -141.062 -89.228 628.241  1.00  8.51           H
ATOM   1771  CE3 TRP I 112    -140.289 -88.552 628.608  1.00  8.51           C
ATOM   1772  CZ2 TRP I 112    -138.252 -86.784 629.615  1.00  8.51           C
ATOM   1773  HZ2 TRP I 112    -137.480 -86.108 629.982  1.00  8.51           H
ATOM   1774  CZ3 TRP I 112    -139.850 -88.563 629.937  1.00  8.51           C
ATOM   1775  HZ3 TRP I 112    -140.308 -89.282 630.617  1.00  8.51           H
ATOM   1776  CH2 TRP I 112    -138.869 -87.723 630.451  1.00  8.51           C
ATOM   1777  HH2 TRP I 112    -138.582 -87.794 631.500  1.00  8.51           H
ATOM   1778  HN  TRP I 112    -142.718 -88.833 624.030  1.00  8.51           H
ATOM   1779  N   LYS I 113    -142.874 -85.145 625.905  1.00  8.51           N
ATOM   1780  CA  LYS I 113    -143.139 -83.761 625.549  1.00  8.51           C
ATOM   1781  C   LYS I 113    -142.089 -82.860 626.202  1.00  8.51           C
ATOM   1782  O   LYS I 113    -142.124 -81.642 626.042  1.00  8.51           O
ATOM   1783  HA  LYS I 113    -143.039 -83.678 624.467  1.00  8.51           H
ATOM   1784  CB  LYS I 113    -144.579 -83.383 625.902  1.00  8.51           C
ATOM   1785 1HB  LYS I 113    -144.768 -83.599 626.953  1.00  8.51           H
ATOM   1786 2HB  LYS I 113    -144.720 -82.311 625.767  1.00  8.51           H
ATOM   1787  CG  LYS I 113    -145.576 -84.149 625.030  1.00  8.51           C
ATOM   1788 1HG  LYS I 113    -145.406 -83.907 623.980  1.00  8.51           H
ATOM   1789 2HG  LYS I 113    -145.413 -85.221 625.141  1.00  8.51           H
ATOM   1790  CD  LYS I 113    -147.016 -83.803 625.412  1.00  8.51           C
ATOM   1791 1HD  LYS I 113    -147.186 -84.045 626.461  1.00  8.51           H
ATOM   1792 2HD  LYS I 113    -147.179 -82.731 625.302  1.00  8.51           H
ATOM   1793  CE  LYS I 113    -148.014 -84.568 624.539  1.00  8.51           C
ATOM   1794 1HE  LYS I 113    -147.881 -84.288 623.494  1.00  8.51           H
ATOM   1795 2HE  LYS I 113    -147.821 -85.638 624.610  1.00  8.51           H
ATOM   1796  NZ  LYS I 113    -149.402 -84.279 624.963  1.00  8.51           N
ATOM   1797 1HZ  LYS I 113    -150.043 -84.870 624.447  1.00  8.51           H
ATOM   1798 2HZ  LYS I 113    -149.497 -84.462 625.956  1.00  8.51           H
ATOM   1799 3HZ  LYS I 113    -149.616 -83.305 624.777  1.00  8.51           H
ATOM   1800  HN  LYS I 113    -143.111 -85.392 626.845  1.00  8.51           H
ATOM   1801  N   PHE I 114    -141.178 -83.496 626.926  1.00  8.51           N
ATOM   1802  CA  PHE I 114    -140.235 -82.763 627.753  1.00  8.51           C
ATOM   1803  C   PHE I 114    -138.863 -82.682 627.081  1.00  8.51           C
ATOM   1804  O   PHE I 114    -138.623 -83.343 626.072  1.00  8.51           O
ATOM   1805  HA  PHE I 114    -140.633 -81.756 627.884  1.00  8.51           H
ATOM   1806  CB  PHE I 114    -140.101 -83.533 629.068  1.00  8.51           C
ATOM   1807 1HB  PHE I 114    -139.573 -84.467 628.878  1.00  8.51           H
ATOM   1808 2HB  PHE I 114    -139.485 -82.953 629.756  1.00  8.51           H
ATOM   1809  CG  PHE I 114    -141.437 -83.847 629.745  1.00  8.51           C
ATOM   1810  HD1 PHE I 114    -141.691 -81.865 630.470  1.00  8.51           H
ATOM   1811  CD1 PHE I 114    -142.106 -82.871 630.415  1.00  8.51           C
ATOM   1812  HD2 PHE I 114    -141.418 -85.885 629.139  1.00  8.51           H
ATOM   1813  CD2 PHE I 114    -141.955 -85.103 629.676  1.00  8.51           C
ATOM   1814  CE1 PHE I 114    -143.346 -83.163 631.042  1.00  8.51           C
ATOM   1815  HE1 PHE I 114    -143.882 -82.380 631.579  1.00  8.51           H
ATOM   1816  CE2 PHE I 114    -143.195 -85.394 630.303  1.00  8.51           C
ATOM   1817  HE2 PHE I 114    -143.610 -86.401 630.248  1.00  8.51           H
ATOM   1818  CZ  PHE I 114    -143.864 -84.418 630.973  1.00  8.51           C
ATOM   1819  HZ  PHE I 114    -144.816 -84.642 631.455  1.00  8.51           H
ATOM   1820  HN  PHE I 114    -141.080 -84.490 626.953  1.00  8.51           H
ATOM   1821  N   GLN I 115    -137.999 -81.866 627.667  1.00  8.51           N
ATOM   1822  CA  GLN I 115    -136.670 -81.662 627.116  1.00  8.51           C
ATOM   1823  C   GLN I 115    -135.781 -82.872 627.413  1.00  8.51           C
ATOM   1824  O   GLN I 115    -136.117 -83.701 628.257  1.00  8.51           O
ATOM   1825  HA  GLN I 115    -136.815 -81.564 626.040  1.00  8.51           H
ATOM   1826  CB  GLN I 115    -136.044 -80.375 627.657  1.00  8.51           C
ATOM   1827 1HB  GLN I 115    -136.103 -80.368 628.745  1.00  8.51           H
ATOM   1828 2HB  GLN I 115    -134.986 -80.343 627.395  1.00  8.51           H
ATOM   1829  CG  GLN I 115    -136.752 -79.142 627.093  1.00  8.51           C
ATOM   1830 1HG  GLN I 115    -136.793 -79.206 626.006  1.00  8.51           H
ATOM   1831 2HG  GLN I 115    -137.782 -79.115 627.450  1.00  8.51           H
ATOM   1832  CD  GLN I 115    -136.030 -77.858 627.507  1.00  8.51           C
ATOM   1833  OE1 GLN I 115    -135.275 -77.821 628.465  1.00  8.51           O
ATOM   1834  NE2 GLN I 115    -136.302 -76.811 626.733  1.00  8.51           N
ATOM   1835 1HE2 GLN I 115    -136.931 -76.909 625.962  1.00  8.51           H
ATOM   1836 2HE2 GLN I 115    -135.877 -75.926 626.923  1.00  8.51           H
ATOM   1837  HN  GLN I 115    -138.194 -81.351 628.501  1.00  8.51           H
ATOM   1838  N   THR I 116    -134.665 -82.934 626.702  1.00  8.51           N
ATOM   1839  CA  THR I 116    -133.738 -84.042 626.859  1.00  8.51           C
ATOM   1840  C   THR I 116    -133.226 -84.109 628.299  1.00  8.51           C
ATOM   1841  O   THR I 116    -133.001 -85.194 628.832  1.00  8.51           O
ATOM   1842  HA  THR I 116    -134.277 -84.970 626.668  1.00  8.51           H
ATOM   1843  HB  THR I 116    -131.972 -83.042 626.084  1.00  8.51           H
ATOM   1844  CB  THR I 116    -132.623 -83.877 625.824  1.00  8.51           C
ATOM   1845  OG1 THR I 116    -133.315 -83.754 624.585  1.00  8.51           O
ATOM   1846  HG1 THR I 116    -132.709 -83.364 623.892  1.00  8.51           H
ATOM   1847  CG2 THR I 116    -131.785 -85.146 625.659  1.00  8.51           C
ATOM   1848 1HG2 THR I 116    -132.426 -85.965 625.333  1.00  8.51           H
ATOM   1849 2HG2 THR I 116    -131.323 -85.403 626.612  1.00  8.51           H
ATOM   1850 3HG2 THR I 116    -131.009 -84.974 624.914  1.00  8.51           H
ATOM   1851  HN  THR I 116    -134.390 -82.246 626.030  1.00  8.51           H
ATOM   1852  N   PHE I 117    -133.056 -82.934 628.888  1.00  8.51           N
ATOM   1853  CA  PHE I 117    -132.568 -82.845 630.254  1.00  8.51           C
ATOM   1854  C   PHE I 117    -133.439 -83.672 631.202  1.00  8.51           C
ATOM   1855  O   PHE I 117    -132.923 -84.445 632.008  1.00  8.51           O
ATOM   1856  HA  PHE I 117    -131.552 -83.239 630.260  1.00  8.51           H
ATOM   1857  CB  PHE I 117    -132.647 -81.373 630.662  1.00  8.51           C
ATOM   1858 1HB  PHE I 117    -132.003 -80.789 630.004  1.00  8.51           H
ATOM   1859 2HB  PHE I 117    -133.666 -81.017 630.508  1.00  8.51           H
ATOM   1860  CG  PHE I 117    -132.243 -81.107 632.113  1.00  8.51           C
ATOM   1861  HD1 PHE I 117    -134.224 -80.629 632.720  1.00  8.51           H
ATOM   1862  CD1 PHE I 117    -133.183 -80.737 633.024  1.00  8.51           C
ATOM   1863  HD2 PHE I 117    -130.190 -81.537 631.763  1.00  8.51           H
ATOM   1864  CD2 PHE I 117    -130.944 -81.240 632.493  1.00  8.51           C
ATOM   1865  CE1 PHE I 117    -132.808 -80.490 634.371  1.00  8.51           C
ATOM   1866  HE1 PHE I 117    -133.561 -80.193 635.101  1.00  8.51           H
ATOM   1867  CE2 PHE I 117    -130.569 -80.994 633.840  1.00  8.51           C
ATOM   1868  HE2 PHE I 117    -129.528 -81.101 634.145  1.00  8.51           H
ATOM   1869  CZ  PHE I 117    -131.509 -80.624 634.751  1.00  8.51           C
ATOM   1870  HZ  PHE I 117    -131.221 -80.434 635.785  1.00  8.51           H
ATOM   1871  HN  PHE I 117    -133.246 -82.056 628.449  1.00  8.51           H
ATOM   1872  N   MET I 118    -134.743 -83.481 631.075  1.00  8.51           N
ATOM   1873  CA  MET I 118    -135.691 -84.219 631.892  1.00  8.51           C
ATOM   1874  C   MET I 118    -135.594 -85.722 631.623  1.00  8.51           C
ATOM   1875  O   MET I 118    -135.779 -86.532 632.530  1.00  8.51           O
ATOM   1876  HA  MET I 118    -135.414 -84.009 632.925  1.00  8.51           H
ATOM   1877  CB  MET I 118    -137.111 -83.737 631.589  1.00  8.51           C
ATOM   1878 1HB  MET I 118    -137.246 -83.645 630.511  1.00  8.51           H
ATOM   1879 2HB  MET I 118    -137.833 -84.475 631.938  1.00  8.51           H
ATOM   1880  CG  MET I 118    -137.388 -82.389 632.259  1.00  8.51           C
ATOM   1881 1HG  MET I 118    -136.620 -81.669 631.976  1.00  8.51           H
ATOM   1882 2HG  MET I 118    -138.342 -81.991 631.913  1.00  8.51           H
ATOM   1883  SD  MET I 118    -137.416 -82.585 634.033  1.00  8.51           S
ATOM   1884  CE  MET I 118    -135.958 -81.652 634.471  1.00  8.51           C
ATOM   1885 1HE  MET I 118    -135.086 -82.095 633.991  1.00  8.51           H
ATOM   1886 2HE  MET I 118    -136.073 -80.621 634.137  1.00  8.51           H
ATOM   1887 3HE  MET I 118    -135.826 -81.671 635.553  1.00  8.51           H
ATOM   1888  HN  MET I 118    -135.154 -82.837 630.429  1.00  8.51           H
ATOM   1889  N   CYS I 119    -135.303 -86.049 630.372  1.00  8.51           N
ATOM   1890  CA  CYS I 119    -135.175 -87.440 629.973  1.00  8.51           C
ATOM   1891  C   CYS I 119    -134.025 -88.064 630.767  1.00  8.51           C
ATOM   1892  O   CYS I 119    -134.161 -89.162 631.303  1.00  8.51           O
ATOM   1893  HA  CYS I 119    -136.120 -87.924 630.216  1.00  8.51           H
ATOM   1894  CB  CYS I 119    -134.966 -87.578 628.464  1.00  8.51           C
ATOM   1895 1HB  CYS I 119    -135.842 -87.207 627.932  1.00  8.51           H
ATOM   1896 2HB  CYS I 119    -134.119 -86.969 628.148  1.00  8.51           H
ATOM   1897  SG  CYS I 119    -134.670 -89.332 628.031  1.00  8.51           S
ATOM   1898  HN  CYS I 119    -135.157 -85.384 629.640  1.00  8.51           H
ATOM   1899  N   LYS I 120    -132.920 -87.335 630.818  1.00  8.51           N
ATOM   1900  CA  LYS I 120    -131.750 -87.800 631.543  1.00  8.51           C
ATOM   1901  C   LYS I 120    -132.115 -88.004 633.015  1.00  8.51           C
ATOM   1902  O   LYS I 120    -131.825 -89.051 633.591  1.00  8.51           O
ATOM   1903  HA  LYS I 120    -131.466 -88.764 631.121  1.00  8.51           H
ATOM   1904  CB  LYS I 120    -130.572 -86.848 631.328  1.00  8.51           C
ATOM   1905 1HB  LYS I 120    -130.882 -85.825 631.544  1.00  8.51           H
ATOM   1906 2HB  LYS I 120    -129.771 -87.091 632.025  1.00  8.51           H
ATOM   1907  CG  LYS I 120    -130.051 -86.936 629.892  1.00  8.51           C
ATOM   1908 1HG  LYS I 120    -129.706 -87.950 629.689  1.00  8.51           H
ATOM   1909 2HG  LYS I 120    -130.861 -86.729 629.194  1.00  8.51           H
ATOM   1910  CD  LYS I 120    -128.906 -85.947 629.662  1.00  8.51           C
ATOM   1911 1HD  LYS I 120    -129.274 -84.927 629.776  1.00  8.51           H
ATOM   1912 2HD  LYS I 120    -128.136 -86.094 630.419  1.00  8.51           H
ATOM   1913  CE  LYS I 120    -128.300 -86.124 628.269  1.00  8.51           C
ATOM   1914 1HE  LYS I 120    -128.685 -87.035 627.811  1.00  8.51           H
ATOM   1915 2HE  LYS I 120    -128.599 -85.295 627.628  1.00  8.51           H
ATOM   1916  NZ  LYS I 120    -126.824 -86.188 628.350  1.00  8.51           N
ATOM   1917 1HZ  LYS I 120    -126.440 -86.326 627.422  1.00  8.51           H
ATOM   1918 2HZ  LYS I 120    -126.468 -85.321 628.738  1.00  8.51           H
ATOM   1919 3HZ  LYS I 120    -126.552 -86.962 628.947  1.00  8.51           H
ATOM   1920  HN  LYS I 120    -132.816 -86.444 630.376  1.00  8.51           H
ATOM   1921  N   VAL I 121    -132.745 -86.986 633.582  1.00  8.51           N
ATOM   1922  CA  VAL I 121    -133.064 -86.998 634.999  1.00  8.51           C
ATOM   1923  C   VAL I 121    -133.953 -88.205 635.307  1.00  8.51           C
ATOM   1924  O   VAL I 121    -133.676 -88.964 636.235  1.00  8.51           O
ATOM   1925  HA  VAL I 121    -132.127 -87.104 635.546  1.00  8.51           H
ATOM   1926  HB  VAL I 121    -134.526 -85.469 634.719  1.00  8.51           H
ATOM   1927  CB  VAL I 121    -133.702 -85.667 635.404  1.00  8.51           C
ATOM   1928  CG1 VAL I 121    -134.276 -85.743 636.820  1.00  8.51           C
ATOM   1929 1HG1 VAL I 121    -135.037 -86.522 636.862  1.00  8.51           H
ATOM   1930 2HG1 VAL I 121    -133.477 -85.976 637.524  1.00  8.51           H
ATOM   1931 3HG1 VAL I 121    -134.723 -84.784 637.082  1.00  8.51           H
ATOM   1932  CG2 VAL I 121    -132.699 -84.519 635.279  1.00  8.51           C
ATOM   1933 1HG2 VAL I 121    -131.846 -84.709 635.930  1.00  8.51           H
ATOM   1934 2HG2 VAL I 121    -132.359 -84.443 634.246  1.00  8.51           H
ATOM   1935 3HG2 VAL I 121    -133.179 -83.585 635.573  1.00  8.51           H
ATOM   1936  HN  VAL I 121    -133.036 -86.165 633.090  1.00  8.51           H
ATOM   1937  N   VAL I 122    -135.003 -88.345 634.511  1.00  8.51           N
ATOM   1938  CA  VAL I 122    -136.048 -89.308 634.813  1.00  8.51           C
ATOM   1939  C   VAL I 122    -135.458 -90.719 634.790  1.00  8.51           C
ATOM   1940  O   VAL I 122    -135.726 -91.523 635.681  1.00  8.51           O
ATOM   1941  HA  VAL I 122    -136.410 -89.095 635.820  1.00  8.51           H
ATOM   1942  HB  VAL I 122    -136.815 -89.123 632.830  1.00  8.51           H
ATOM   1943  CB  VAL I 122    -137.218 -89.132 633.843  1.00  8.51           C
ATOM   1944  CG1 VAL I 122    -138.197 -90.303 633.947  1.00  8.51           C
ATOM   1945 1HG1 VAL I 122    -137.680 -91.232 633.707  1.00  8.51           H
ATOM   1946 2HG1 VAL I 122    -138.591 -90.358 634.963  1.00  8.51           H
ATOM   1947 3HG1 VAL I 122    -139.019 -90.153 633.247  1.00  8.51           H
ATOM   1948  CG2 VAL I 122    -137.930 -87.799 634.078  1.00  8.51           C
ATOM   1949 1HG2 VAL I 122    -138.314 -87.767 635.097  1.00  8.51           H
ATOM   1950 2HG2 VAL I 122    -137.226 -86.980 633.929  1.00  8.51           H
ATOM   1951 3HG2 VAL I 122    -138.757 -87.700 633.375  1.00  8.51           H
ATOM   1952  HN  VAL I 122    -135.145 -87.816 633.675  1.00  8.51           H
ATOM   1953  N   ASN I 123    -134.666 -90.977 633.760  1.00  8.51           N
ATOM   1954  CA  ASN I 123    -134.046 -92.282 633.601  1.00  8.51           C
ATOM   1955  C   ASN I 123    -133.072 -92.523 634.756  1.00  8.51           C
ATOM   1956  O   ASN I 123    -133.044 -93.609 635.332  1.00  8.51           O
ATOM   1957  HA  ASN I 123    -134.872 -92.993 633.597  1.00  8.51           H
ATOM   1958  CB  ASN I 123    -133.257 -92.361 632.292  1.00  8.51           C
ATOM   1959 1HB  ASN I 123    -132.762 -91.409 632.104  1.00  8.51           H
ATOM   1960 2HB  ASN I 123    -132.474 -93.115 632.381  1.00  8.51           H
ATOM   1961  CG  ASN I 123    -134.175 -92.707 631.118  1.00  8.51           C
ATOM   1962  OD1 ASN I 123    -135.302 -93.143 631.286  1.00  8.51           O
ATOM   1963  ND2 ASN I 123    -133.632 -92.488 629.924  1.00  8.51           N
ATOM   1964 1HD2 ASN I 123    -132.701 -92.128 629.857  1.00  8.51           H
ATOM   1965 2HD2 ASN I 123    -134.154 -92.683 629.094  1.00  8.51           H
ATOM   1966  HN  ASN I 123    -134.446 -90.315 633.043  1.00  8.51           H
ATOM   1967  N   SER I 124    -132.297 -91.492 635.059  1.00  8.51           N
ATOM   1968  CA  SER I 124    -131.212 -91.627 636.017  1.00  8.51           C
ATOM   1969  C   SER I 124    -131.778 -91.849 637.421  1.00  8.51           C
ATOM   1970  O   SER I 124    -131.232 -92.630 638.198  1.00  8.51           O
ATOM   1971  HA  SER I 124    -130.647 -92.500 635.690  1.00  8.51           H
ATOM   1972  CB  SER I 124    -130.305 -90.396 635.998  1.00  8.51           C
ATOM   1973 1HB  SER I 124    -130.868 -89.526 636.336  1.00  8.51           H
ATOM   1974 2HB  SER I 124    -129.485 -90.539 636.703  1.00  8.51           H
ATOM   1975  HG  SER I 124    -130.167 -89.301 634.329  1.00  8.51           H
ATOM   1976  OG  SER I 124    -129.775 -90.142 634.700  1.00  8.51           O
ATOM   1977  HN  SER I 124    -132.401 -90.579 634.664  1.00  8.51           H
ATOM   1978  N   MET I 125    -132.866 -91.147 637.703  1.00  8.51           N
ATOM   1979  CA  MET I 125    -133.463 -91.192 639.027  1.00  8.51           C
ATOM   1980  C   MET I 125    -133.934 -92.607 639.369  1.00  8.51           C
ATOM   1981  O   MET I 125    -133.762 -93.067 640.496  1.00  8.51           O
ATOM   1982  HA  MET I 125    -132.673 -90.889 639.715  1.00  8.51           H
ATOM   1983  CB  MET I 125    -134.651 -90.230 639.085  1.00  8.51           C
ATOM   1984 1HB  MET I 125    -135.258 -90.342 638.187  1.00  8.51           H
ATOM   1985 2HB  MET I 125    -135.286 -90.481 639.934  1.00  8.51           H
ATOM   1986  CG  MET I 125    -134.176 -88.780 639.208  1.00  8.51           C
ATOM   1987 1HG  MET I 125    -133.515 -88.533 638.378  1.00  8.51           H
ATOM   1988 2HG  MET I 125    -135.029 -88.104 639.149  1.00  8.51           H
ATOM   1989  SD  MET I 125    -133.321 -88.547 640.757  1.00  8.51           S
ATOM   1990  CE  MET I 125    -131.928 -87.580 640.200  1.00  8.51           C
ATOM   1991 1HE  MET I 125    -131.362 -88.149 639.463  1.00  8.51           H
ATOM   1992 2HE  MET I 125    -132.286 -86.654 639.748  1.00  8.51           H
ATOM   1993 3HE  MET I 125    -131.286 -87.345 641.049  1.00  8.51           H
ATOM   1994  HN  MET I 125    -133.337 -90.558 637.047  1.00  8.51           H
ATOM   1995  N   TYR I 126    -134.520 -93.257 638.374  1.00  8.51           N
ATOM   1996  CA  TYR I 126    -134.996 -94.619 638.548  1.00  8.51           C
ATOM   1997  C   TYR I 126    -133.837 -95.570 638.852  1.00  8.51           C
ATOM   1998  O   TYR I 126    -133.927 -96.393 639.762  1.00  8.51           O
ATOM   1999  HA  TYR I 126    -135.693 -94.627 639.386  1.00  8.51           H
ATOM   2000  CB  TYR I 126    -135.630 -95.017 637.214  1.00  8.51           C
ATOM   2001 1HB  TYR I 126    -136.534 -94.427 637.062  1.00  8.51           H
ATOM   2002 2HB  TYR I 126    -134.944 -94.762 636.406  1.00  8.51           H
ATOM   2003  CG  TYR I 126    -135.985 -96.502 637.112  1.00  8.51           C
ATOM   2004  HD1 TYR I 126    -134.908 -96.783 635.279  1.00  8.51           H
ATOM   2005  CD1 TYR I 126    -135.524 -97.250 636.047  1.00  8.51           C
ATOM   2006  HD2 TYR I 126    -137.128 -96.503 638.926  1.00  8.51           H
ATOM   2007  CD2 TYR I 126    -136.765 -97.094 638.085  1.00  8.51           C
ATOM   2008  CE1 TYR I 126    -135.858 -98.648 635.951  1.00  8.51           C
ATOM   2009  HE1 TYR I 126    -135.501 -99.250 635.116  1.00  8.51           H
ATOM   2010  HE2 TYR I 126    -137.713 -98.971 638.750  1.00  8.51           H
ATOM   2011  CE2 TYR I 126    -137.098 -98.491 637.989  1.00  8.51           C
ATOM   2012  CZ  TYR I 126    -136.628 -99.199 636.927  1.00  8.51           C
ATOM   2013  OH  TYR I 126    -136.943-100.519 636.837  1.00  8.51           O
ATOM   2014  HH  TYR I 126    -137.495-100.794 637.624  1.00  8.51           H
ATOM   2015  HN  TYR I 126    -134.671 -92.870 637.465  1.00  8.51           H
ATOM   2016  N   LYS I 127    -132.775 -95.426 638.073  1.00  8.51           N
ATOM   2017  CA  LYS I 127    -131.634 -96.318 638.191  1.00  8.51           C
ATOM   2018  C   LYS I 127    -130.956 -96.095 639.544  1.00  8.51           C
ATOM   2019  O   LYS I 127    -130.444 -97.036 640.148  1.00  8.51           O
ATOM   2020  HA  LYS I 127    -132.013 -97.340 638.159  1.00  8.51           H
ATOM   2021  CB  LYS I 127    -130.694 -96.147 636.996  1.00  8.51           C
ATOM   2022 1HB  LYS I 127    -130.472 -95.089 636.852  1.00  8.51           H
ATOM   2023 2HB  LYS I 127    -129.747 -96.646 637.199  1.00  8.51           H
ATOM   2024  CG  LYS I 127    -131.317 -96.721 635.722  1.00  8.51           C
ATOM   2025 1HG  LYS I 127    -132.195 -96.136 635.447  1.00  8.51           H
ATOM   2026 2HG  LYS I 127    -130.609 -96.638 634.897  1.00  8.51           H
ATOM   2027  CD  LYS I 127    -131.712 -98.186 635.917  1.00  8.51           C
ATOM   2028 1HD  LYS I 127    -130.869 -98.743 636.324  1.00  8.51           H
ATOM   2029 2HD  LYS I 127    -132.521 -98.254 636.644  1.00  8.51           H
ATOM   2030  CE  LYS I 127    -132.155 -98.815 634.594  1.00  8.51           C
ATOM   2031 1HE  LYS I 127    -132.905 -98.184 634.117  1.00  8.51           H
ATOM   2032 2HE  LYS I 127    -131.307 -98.874 633.911  1.00  8.51           H
ATOM   2033  NZ  LYS I 127    -132.710-100.167 634.823  1.00  8.51           N
ATOM   2034 1HZ  LYS I 127    -133.035-100.553 633.944  1.00  8.51           H
ATOM   2035 2HZ  LYS I 127    -131.989-100.767 635.209  1.00  8.51           H
ATOM   2036 3HZ  LYS I 127    -133.485-100.109 635.474  1.00  8.51           H
ATOM   2037  HN  LYS I 127    -132.687 -94.718 637.373  1.00  8.51           H
ATOM   2038  N   MET I 128    -130.974 -94.844 639.980  1.00  8.51           N
ATOM   2039  CA  MET I 128    -130.416 -94.495 641.276  1.00  8.51           C
ATOM   2040  C   MET I 128    -131.195 -95.168 642.407  1.00  8.51           C
ATOM   2041  O   MET I 128    -130.601 -95.697 643.345  1.00  8.51           O
ATOM   2042  HA  MET I 128    -129.390 -94.863 641.262  1.00  8.51           H
ATOM   2043  CB  MET I 128    -130.461 -92.976 641.458  1.00  8.51           C
ATOM   2044 1HB  MET I 128    -129.994 -92.490 640.601  1.00  8.51           H
ATOM   2045 2HB  MET I 128    -131.497 -92.640 641.490  1.00  8.51           H
ATOM   2046  CG  MET I 128    -129.743 -92.558 642.743  1.00  8.51           C
ATOM   2047 1HG  MET I 128    -130.271 -92.954 643.610  1.00  8.51           H
ATOM   2048 2HG  MET I 128    -128.738 -92.979 642.762  1.00  8.51           H
ATOM   2049  SD  MET I 128    -129.658 -90.777 642.842  1.00  8.51           S
ATOM   2050  CE  MET I 128    -128.387 -90.459 641.629  1.00  8.51           C
ATOM   2051 1HE  MET I 128    -127.468 -90.964 641.926  1.00  8.51           H
ATOM   2052 2HE  MET I 128    -128.710 -90.834 640.658  1.00  8.51           H
ATOM   2053 3HE  MET I 128    -128.208 -89.386 641.563  1.00  8.51           H
ATOM   2054  HN  MET I 128    -131.360 -94.078 639.466  1.00  8.51           H
ATOM   2055  N   ASN I 129    -132.514 -95.126 642.282  1.00  8.51           N
ATOM   2056  CA  ASN I 129    -133.378 -95.799 643.236  1.00  8.51           C
ATOM   2057  C   ASN I 129    -133.106 -97.304 643.191  1.00  8.51           C
ATOM   2058  O   ASN I 129    -132.950 -97.942 644.232  1.00  8.51           O
ATOM   2059  HA  ASN I 129    -133.133 -95.360 644.204  1.00  8.51           H
ATOM   2060  CB  ASN I 129    -134.853 -95.575 642.897  1.00  8.51           C
ATOM   2061 1HB  ASN I 129    -135.106 -94.523 643.034  1.00  8.51           H
ATOM   2062 2HB  ASN I 129    -135.029 -95.811 641.848  1.00  8.51           H
ATOM   2063  CG  ASN I 129    -135.756 -96.441 643.778  1.00  8.51           C
ATOM   2064  OD1 ASN I 129    -136.030 -97.593 643.488  1.00  8.51           O
ATOM   2065  ND2 ASN I 129    -136.202 -95.822 644.868  1.00  8.51           N
ATOM   2066 1HD2 ASN I 129    -135.939 -94.874 645.048  1.00  8.51           H
ATOM   2067 2HD2 ASN I 129    -136.799 -96.305 645.508  1.00  8.51           H
ATOM   2068  HN  ASN I 129    -132.990 -94.645 641.546  1.00  8.51           H
ATOM   2069  N   PHE I 130    -133.057 -97.828 641.975  1.00  8.51           N
ATOM   2070  CA  PHE I 130    -132.925 -99.262 641.783  1.00  8.51           C
ATOM   2071  C   PHE I 130    -131.751 -99.818 642.592  1.00  8.51           C
ATOM   2072  O   PHE I 130    -131.917-100.759 643.367  1.00  8.51           O
ATOM   2073  HA  PHE I 130    -133.851 -99.721 642.129  1.00  8.51           H
ATOM   2074  CB  PHE I 130    -132.657 -99.492 640.294  1.00  8.51           C
ATOM   2075 1HB  PHE I 130    -133.485 -99.078 639.719  1.00  8.51           H
ATOM   2076 2HB  PHE I 130    -131.762 -98.939 640.007  1.00  8.51           H
ATOM   2077  CG  PHE I 130    -132.475-100.962 639.914  1.00  8.51           C
ATOM   2078  HD1 PHE I 130    -130.388-100.754 639.565  1.00  8.51           H
ATOM   2079  CD1 PHE I 130    -131.245-101.428 639.570  1.00  8.51           C
ATOM   2080  HD2 PHE I 130    -134.530-101.430 640.196  1.00  8.51           H
ATOM   2081  CD2 PHE I 130    -133.544-101.804 639.920  1.00  8.51           C
ATOM   2082  CE1 PHE I 130    -131.076-102.793 639.217  1.00  8.51           C
ATOM   2083  HE1 PHE I 130    -130.090-103.167 638.940  1.00  8.51           H
ATOM   2084  CE2 PHE I 130    -133.375-103.169 639.567  1.00  8.51           C
ATOM   2085  HE2 PHE I 130    -134.231-103.843 639.572  1.00  8.51           H
ATOM   2086  CZ  PHE I 130    -132.144-103.635 639.223  1.00  8.51           C
ATOM   2087  HZ  PHE I 130    -132.015-104.682 638.952  1.00  8.51           H
ATOM   2088  HN  PHE I 130    -133.106 -97.292 641.133  1.00  8.51           H
ATOM   2089  N   TYR I 131    -130.591 -99.213 642.383  1.00  8.51           N
ATOM   2090  CA  TYR I 131    -129.377 -99.677 643.033  1.00  8.51           C
ATOM   2091  C   TYR I 131    -129.420 -99.398 644.537  1.00  8.51           C
ATOM   2092  O   TYR I 131    -129.182-100.294 645.345  1.00  8.51           O
ATOM   2093  HA  TYR I 131    -129.299-100.752 642.873  1.00  8.51           H
ATOM   2094  CB  TYR I 131    -128.232 -98.875 642.410  1.00  8.51           C
ATOM   2095 1HB  TYR I 131    -128.497 -97.818 642.416  1.00  8.51           H
ATOM   2096 2HB  TYR I 131    -127.345 -98.985 643.033  1.00  8.51           H
ATOM   2097  CG  TYR I 131    -127.888 -99.292 640.979  1.00  8.51           C
ATOM   2098  HD1 TYR I 131    -127.456-101.321 641.518  1.00  8.51           H
ATOM   2099  CD1 TYR I 131    -127.510-100.591 640.710  1.00  8.51           C
ATOM   2100  HD2 TYR I 131    -128.256 -97.341 640.168  1.00  8.51           H
ATOM   2101  CD2 TYR I 131    -127.957 -98.368 639.956  1.00  8.51           C
ATOM   2102  CE1 TYR I 131    -127.186-100.983 639.363  1.00  8.51           C
ATOM   2103  HE1 TYR I 131    -126.885-102.006 639.137  1.00  8.51           H
ATOM   2104  HE2 TYR I 131    -127.683 -98.040 637.792  1.00  8.51           H
ATOM   2105  CE2 TYR I 131    -127.633 -98.760 638.609  1.00  8.51           C
ATOM   2106  CZ  TYR I 131    -127.263-100.048 638.379  1.00  8.51           C
ATOM   2107  OH  TYR I 131    -126.958-100.418 637.106  1.00  8.51           O
ATOM   2108  HH  TYR I 131    -126.823 -99.607 636.537  1.00  8.51           H
ATOM   2109  HN  TYR I 131    -130.473 -98.421 641.784  1.00  8.51           H
ATOM   2110  N   SER I 132    -129.724 -98.151 644.867  1.00  8.51           N
ATOM   2111  CA  SER I 132    -129.601 -97.689 646.239  1.00  8.51           C
ATOM   2112  C   SER I 132    -130.530 -98.496 647.148  1.00  8.51           C
ATOM   2113  O   SER I 132    -130.158 -98.848 648.267  1.00  8.51           O
ATOM   2114  HA  SER I 132    -128.559 -97.859 646.509  1.00  8.51           H
ATOM   2115  CB  SER I 132    -129.918 -96.196 646.348  1.00  8.51           C
ATOM   2116 1HB  SER I 132    -129.836 -95.883 647.389  1.00  8.51           H
ATOM   2117 2HB  SER I 132    -129.179 -95.627 645.784  1.00  8.51           H
ATOM   2118  HG  SER I 132    -131.158 -95.368 645.012  1.00  8.51           H
ATOM   2119  OG  SER I 132    -131.223 -95.891 645.862  1.00  8.51           O
ATOM   2120  HN  SER I 132    -130.049 -97.464 644.217  1.00  8.51           H
ATOM   2121  N   CYS I 133    -131.721 -98.766 646.634  1.00  8.51           N
ATOM   2122  CA  CYS I 133    -132.743 -99.433 647.423  1.00  8.51           C
ATOM   2123  C   CYS I 133    -132.249-100.843 647.755  1.00  8.51           C
ATOM   2124  O   CYS I 133    -132.277-101.258 648.913  1.00  8.51           O
ATOM   2125  HA  CYS I 133    -132.872 -98.844 648.331  1.00  8.51           H
ATOM   2126  CB  CYS I 133    -134.091 -99.457 646.700  1.00  8.51           C
ATOM   2127 1HB  CYS I 133    -133.946 -99.723 645.653  1.00  8.51           H
ATOM   2128 2HB  CYS I 133    -134.735-100.220 647.137  1.00  8.51           H
ATOM   2129  HG  CYS I 133    -134.072 -97.196 645.981  1.00  8.51           H
ATOM   2130  SG  CYS I 133    -134.895 -97.817 646.821  1.00  8.51           S
ATOM   2131  HN  CYS I 133    -131.992 -98.537 645.699  1.00  8.51           H
ATOM   2132  N   VAL I 134    -131.808-101.541 646.719  1.00  8.51           N
ATOM   2133  CA  VAL I 134    -131.427-102.935 646.863  1.00  8.51           C
ATOM   2134  C   VAL I 134    -130.228-103.036 647.808  1.00  8.51           C
ATOM   2135  O   VAL I 134    -130.148-103.958 648.619  1.00  8.51           O
ATOM   2136  HA  VAL I 134    -132.270-103.463 647.308  1.00  8.51           H
ATOM   2137  HB  VAL I 134    -130.363-102.972 645.013  1.00  8.51           H
ATOM   2138  CB  VAL I 134    -131.157-103.549 645.488  1.00  8.51           C
ATOM   2139  CG1 VAL I 134    -130.673-104.995 645.618  1.00  8.51           C
ATOM   2140 1HG1 VAL I 134    -129.751-105.019 646.198  1.00  8.51           H
ATOM   2141 2HG1 VAL I 134    -131.436-105.589 646.122  1.00  8.51           H
ATOM   2142 3HG1 VAL I 134    -130.489-105.407 644.625  1.00  8.51           H
ATOM   2143  CG2 VAL I 134    -132.397-103.463 644.596  1.00  8.51           C
ATOM   2144 1HG2 VAL I 134    -133.219-104.004 645.064  1.00  8.51           H
ATOM   2145 2HG2 VAL I 134    -132.678-102.418 644.464  1.00  8.51           H
ATOM   2146 3HG2 VAL I 134    -132.177-103.906 643.625  1.00  8.51           H
ATOM   2147  HN  VAL I 134    -131.710-101.169 645.796  1.00  8.51           H
ATOM   2148  N   LEU I 135    -129.326-102.076 647.674  1.00  8.51           N
ATOM   2149  CA  LEU I 135    -128.129-102.052 648.498  1.00  8.51           C
ATOM   2150  C   LEU I 135    -128.523-101.802 649.955  1.00  8.51           C
ATOM   2151  O   LEU I 135    -127.967-102.414 650.865  1.00  8.51           O
ATOM   2152  HA  LEU I 135    -127.666-103.036 648.429  1.00  8.51           H
ATOM   2153  CB  LEU I 135    -127.122-101.038 647.951  1.00  8.51           C
ATOM   2154 1HB  LEU I 135    -127.635-100.086 647.809  1.00  8.51           H
ATOM   2155 2HB  LEU I 135    -126.353-100.876 648.706  1.00  8.51           H
ATOM   2156  HG  LEU I 135    -127.208-101.650 645.903  1.00  8.51           H
ATOM   2157  CG  LEU I 135    -126.436-101.416 646.637  1.00  8.51           C
ATOM   2158  CD1 LEU I 135    -125.627-100.241 646.082  1.00  8.51           C
ATOM   2159 1HD1 LEU I 135    -126.291 -99.397 645.899  1.00  8.51           H
ATOM   2160 2HD1 LEU I 135    -124.864 -99.953 646.805  1.00  8.51           H
ATOM   2161 3HD1 LEU I 135    -125.150-100.538 645.148  1.00  8.51           H
ATOM   2162  CD2 LEU I 135    -125.579-102.672 646.807  1.00  8.51           C
ATOM   2163 1HD2 LEU I 135    -124.814-102.490 647.561  1.00  8.51           H
ATOM   2164 2HD2 LEU I 135    -126.211-103.502 647.123  1.00  8.51           H
ATOM   2165 3HD2 LEU I 135    -125.103-102.919 645.858  1.00  8.51           H
ATOM   2166  HN  LEU I 135    -129.402-101.325 647.018  1.00  8.51           H
ATOM   2167  N   LEU I 136    -129.480-100.903 650.130  1.00  8.51           N
ATOM   2168  CA  LEU I 136    -129.936-100.544 651.462  1.00  8.51           C
ATOM   2169  C   LEU I 136    -130.580-101.765 652.122  1.00  8.51           C
ATOM   2170  O   LEU I 136    -130.331-102.047 653.293  1.00  8.51           O
ATOM   2171  HA  LEU I 136    -129.058-100.262 652.043  1.00  8.51           H
ATOM   2172  CB  LEU I 136    -130.853 -99.321 651.404  1.00  8.51           C
ATOM   2173 1HB  LEU I 136    -131.545 -99.450 650.571  1.00  8.51           H
ATOM   2174 2HB  LEU I 136    -131.452 -99.297 652.314  1.00  8.51           H
ATOM   2175  HG  LEU I 136    -129.418 -98.053 650.451  1.00  8.51           H
ATOM   2176  CG  LEU I 136    -130.157 -97.968 651.248  1.00  8.51           C
ATOM   2177  CD1 LEU I 136    -131.153 -96.885 650.827  1.00  8.51           C
ATOM   2178 1HD1 LEU I 136    -131.604 -97.157 649.873  1.00  8.51           H
ATOM   2179 2HD1 LEU I 136    -131.931 -96.792 651.584  1.00  8.51           H
ATOM   2180 3HD1 LEU I 136    -130.632 -95.933 650.724  1.00  8.51           H
ATOM   2181  CD2 LEU I 136    -129.404 -97.589 652.524  1.00  8.51           C
ATOM   2182 1HD2 LEU I 136    -130.105 -97.527 653.356  1.00  8.51           H
ATOM   2183 2HD2 LEU I 136    -128.650 -98.346 652.740  1.00  8.51           H
ATOM   2184 3HD2 LEU I 136    -128.918 -96.622 652.386  1.00  8.51           H
ATOM   2185  HN  LEU I 136    -129.941-100.423 649.383  1.00  8.51           H
ATOM   2186  N   ILE I 137    -131.397-102.458 651.341  1.00  8.51           N
ATOM   2187  CA  ILE I 137    -132.111-103.618 651.847  1.00  8.51           C
ATOM   2188  C   ILE I 137    -131.103-104.693 652.258  1.00  8.51           C
ATOM   2189  O   ILE I 137    -131.288-105.368 653.269  1.00  8.51           O
ATOM   2190  HA  ILE I 137    -132.660-103.302 652.734  1.00  8.51           H
ATOM   2191  HB  ILE I 137    -132.642-104.212 649.862  1.00  8.51           H
ATOM   2192  CB  ILE I 137    -133.142-104.100 650.824  1.00  8.51           C
ATOM   2193  CG1 ILE I 137    -134.254-103.066 650.638  1.00  8.51           C
ATOM   2194 1HG1 ILE I 137    -134.912-103.074 651.507  1.00  8.51           H
ATOM   2195 2HG1 ILE I 137    -133.821-102.068 650.575  1.00  8.51           H
ATOM   2196  CG2 ILE I 137    -133.694-105.474 651.209  1.00  8.51           C
ATOM   2197 1HG2 ILE I 137    -132.878-106.195 651.249  1.00  8.51           H
ATOM   2198 2HG2 ILE I 137    -134.174-105.412 652.186  1.00  8.51           H
ATOM   2199 3HG2 ILE I 137    -134.425-105.793 650.466  1.00  8.51           H
ATOM   2200  CD1 ILE I 137    -135.067-103.357 649.375  1.00  8.51           C
ATOM   2201 1HD1 ILE I 137    -134.410-103.324 648.505  1.00  8.51           H
ATOM   2202 2HD1 ILE I 137    -135.518-104.346 649.452  1.00  8.51           H
ATOM   2203 3HD1 ILE I 137    -135.851-102.607 649.266  1.00  8.51           H
ATOM   2204  HN  ILE I 137    -131.573-102.239 650.381  1.00  8.51           H
ATOM   2205  N   MET I 138    -130.058-104.818 651.453  1.00  8.51           N
ATOM   2206  CA  MET I 138    -128.982-105.744 651.762  1.00  8.51           C
ATOM   2207  C   MET I 138    -128.342-105.411 653.110  1.00  8.51           C
ATOM   2208  O   MET I 138    -128.113-106.299 653.930  1.00  8.51           O
ATOM   2209  HA  MET I 138    -129.446-106.729 651.806  1.00  8.51           H
ATOM   2210  CB  MET I 138    -127.920-105.678 650.662  1.00  8.51           C
ATOM   2211 1HB  MET I 138    -128.383-105.867 649.693  1.00  8.51           H
ATOM   2212 2HB  MET I 138    -127.495-104.676 650.622  1.00  8.51           H
ATOM   2213  CG  MET I 138    -126.809-106.700 650.911  1.00  8.51           C
ATOM   2214 1HG  MET I 138    -126.435-106.602 651.930  1.00  8.51           H
ATOM   2215 2HG  MET I 138    -127.205-107.711 650.812  1.00  8.51           H
ATOM   2216  SD  MET I 138    -125.479-106.451 649.747  1.00  8.51           S
ATOM   2217  CE  MET I 138    -124.818-104.909 650.357  1.00  8.51           C
ATOM   2218 1HE  MET I 138    -125.591-104.141 650.317  1.00  8.51           H
ATOM   2219 2HE  MET I 138    -124.487-105.038 651.388  1.00  8.51           H
ATOM   2220 3HE  MET I 138    -123.973-104.606 649.739  1.00  8.51           H
ATOM   2221  HN  MET I 138    -129.940-104.301 650.605  1.00  8.51           H
ATOM   2222  N   CYS I 139    -128.070-104.128 653.299  1.00  8.51           N
ATOM   2223  CA  CYS I 139    -127.403-103.674 654.508  1.00  8.51           C
ATOM   2224  C   CYS I 139    -128.328-103.945 655.697  1.00  8.51           C
ATOM   2225  O   CYS I 139    -127.871-104.358 656.762  1.00  8.51           O
ATOM   2226  HA  CYS I 139    -126.483-104.252 654.594  1.00  8.51           H
ATOM   2227  CB  CYS I 139    -127.009-102.199 654.417  1.00  8.51           C
ATOM   2228 1HB  CYS I 139    -127.865-101.604 654.099  1.00  8.51           H
ATOM   2229 2HB  CYS I 139    -126.713-101.831 655.400  1.00  8.51           H
ATOM   2230  HG  CYS I 139    -126.375-102.085 652.134  1.00  8.51           H
ATOM   2231  SG  CYS I 139    -125.630-101.992 653.232  1.00  8.51           S
ATOM   2232  HN  CYS I 139    -128.296-103.406 652.645  1.00  8.51           H
ATOM   2233  N   ILE I 140    -129.611-103.702 655.475  1.00  8.51           N
ATOM   2234  CA  ILE I 140    -130.607-103.935 656.507  1.00  8.51           C
ATOM   2235  C   ILE I 140    -130.571-105.407 656.921  1.00  8.51           C
ATOM   2236  O   ILE I 140    -130.684-105.726 658.104  1.00  8.51           O
ATOM   2237  HA  ILE I 140    -130.331-103.327 657.370  1.00  8.51           H
ATOM   2238  HB  ILE I 140    -132.151-103.835 655.031  1.00  8.51           H
ATOM   2239  CB  ILE I 140    -131.984-103.460 656.041  1.00  8.51           C
ATOM   2240  CG1 ILE I 140    -132.043-101.933 655.971  1.00  8.51           C
ATOM   2241 1HG1 ILE I 140    -132.119-101.522 656.978  1.00  8.51           H
ATOM   2242 2HG1 ILE I 140    -131.119-101.549 655.539  1.00  8.51           H
ATOM   2243  CG2 ILE I 140    -133.092-104.037 656.925  1.00  8.51           C
ATOM   2244 1HG2 ILE I 140    -133.063-105.126 656.879  1.00  8.51           H
ATOM   2245 2HG2 ILE I 140    -132.941-103.713 657.954  1.00  8.51           H
ATOM   2246 3HG2 ILE I 140    -134.060-103.684 656.571  1.00  8.51           H
ATOM   2247  CD1 ILE I 140    -133.236-101.468 655.133  1.00  8.51           C
ATOM   2248 1HD1 ILE I 140    -133.144-101.860 654.121  1.00  8.51           H
ATOM   2249 2HD1 ILE I 140    -134.160-101.833 655.582  1.00  8.51           H
ATOM   2250 3HD1 ILE I 140    -133.254-100.378 655.100  1.00  8.51           H
ATOM   2251  HN  ILE I 140    -129.973-103.353 654.610  1.00  8.51           H
ATOM   2252  N   SER I 141    -130.414-106.265 655.924  1.00  8.51           N
ATOM   2253  CA  SER I 141    -130.430-107.699 656.161  1.00  8.51           C
ATOM   2254  C   SER I 141    -129.214-108.105 656.997  1.00  8.51           C
ATOM   2255  O   SER I 141    -129.328-108.923 657.908  1.00  8.51           O
ATOM   2256  HA  SER I 141    -131.352-107.891 656.709  1.00  8.51           H
ATOM   2257  CB  SER I 141    -130.450-108.475 654.842  1.00  8.51           C
ATOM   2258 1HB  SER I 141    -129.539-108.263 654.283  1.00  8.51           H
ATOM   2259 2HB  SER I 141    -130.454-109.545 655.051  1.00  8.51           H
ATOM   2260  HG  SER I 141    -131.374-107.358 653.462  1.00  8.51           H
ATOM   2261  OG  SER I 141    -131.584-108.143 654.045  1.00  8.51           O
ATOM   2262  HN  SER I 141    -130.278-105.996 654.971  1.00  8.51           H
ATOM   2263  N   VAL I 142    -128.078-107.513 656.657  1.00  8.51           N
ATOM   2264  CA  VAL I 142    -126.847-107.786 657.379  1.00  8.51           C
ATOM   2265  C   VAL I 142    -126.996-107.319 658.828  1.00  8.51           C
ATOM   2266  O   VAL I 142    -126.629-108.037 659.756  1.00  8.51           O
ATOM   2267  HA  VAL I 142    -126.695-108.866 657.372  1.00  8.51           H
ATOM   2268  HB  VAL I 142    -125.888-106.077 656.534  1.00  8.51           H
ATOM   2269  CB  VAL I 142    -125.664-107.137 656.659  1.00  8.51           C
ATOM   2270  CG1 VAL I 142    -124.385-107.251 657.492  1.00  8.51           C
ATOM   2271 1HG1 VAL I 142    -124.530-106.751 658.450  1.00  8.51           H
ATOM   2272 2HG1 VAL I 142    -124.156-108.303 657.663  1.00  8.51           H
ATOM   2273 3HG1 VAL I 142    -123.560-106.782 656.957  1.00  8.51           H
ATOM   2274  CG2 VAL I 142    -125.468-107.743 655.268  1.00  8.51           C
ATOM   2275 1HG2 VAL I 142    -125.276-108.812 655.361  1.00  8.51           H
ATOM   2276 2HG2 VAL I 142    -126.367-107.586 654.673  1.00  8.51           H
ATOM   2277 3HG2 VAL I 142    -124.620-107.263 654.778  1.00  8.51           H
ATOM   2278  HN  VAL I 142    -127.991-106.859 655.906  1.00  8.51           H
ATOM   2279  N   ASP I 143    -127.535-106.117 658.976  1.00  8.51           N
ATOM   2280  CA  ASP I 143    -127.689-105.523 660.293  1.00  8.51           C
ATOM   2281  C   ASP I 143    -128.572-106.427 661.155  1.00  8.51           C
ATOM   2282  O   ASP I 143    -128.306-106.612 662.342  1.00  8.51           O
ATOM   2283  HA  ASP I 143    -126.676-105.432 660.686  1.00  8.51           H
ATOM   2284  CB  ASP I 143    -128.361-104.152 660.203  1.00  8.51           C
ATOM   2285 1HB  ASP I 143    -127.827-103.527 659.488  1.00  8.51           H
ATOM   2286 2HB  ASP I 143    -129.379-104.265 659.830  1.00  8.51           H
ATOM   2287  CG  ASP I 143    -128.387-103.464 661.570  1.00  8.51           C
ATOM   2288  OD1 ASP I 143    -127.289-103.299 662.143  1.00  8.51           O
ATOM   2289  OD2 ASP I 143    -129.505-103.118 662.010  1.00  8.51           O
ATOM   2290  HN  ASP I 143    -127.862-105.554 658.217  1.00  8.51           H
ATOM   2291  N   ARG I 144    -129.605-106.967 660.525  1.00  8.51           N
ATOM   2292  CA  ARG I 144    -130.545-107.825 661.226  1.00  8.51           C
ATOM   2293  C   ARG I 144    -129.856-109.118 661.667  1.00  8.51           C
ATOM   2294  O   ARG I 144    -130.114-109.622 662.759  1.00  8.51           O
ATOM   2295  HA  ARG I 144    -130.869-107.240 662.086  1.00  8.51           H
ATOM   2296  CB  ARG I 144    -131.743-108.171 660.339  1.00  8.51           C
ATOM   2297 1HB  ARG I 144    -132.110-107.269 659.849  1.00  8.51           H
ATOM   2298 2HB  ARG I 144    -131.430-108.857 659.551  1.00  8.51           H
ATOM   2299  CG  ARG I 144    -132.867-108.806 661.159  1.00  8.51           C
ATOM   2300 1HG  ARG I 144    -132.564-109.799 661.491  1.00  8.51           H
ATOM   2301 2HG  ARG I 144    -133.049-108.212 662.055  1.00  8.51           H
ATOM   2302  CD  ARG I 144    -134.154-108.908 660.339  1.00  8.51           C
ATOM   2303 1HD  ARG I 144    -134.451-107.919 659.988  1.00  8.51           H
ATOM   2304 2HD  ARG I 144    -133.984-109.522 659.454  1.00  8.51           H
ATOM   2305  NE  ARG I 144    -135.234-109.496 661.162  1.00  8.51           N
ATOM   2306  HE  ARG I 144    -134.985-109.905 662.040  1.00  8.51           H
ATOM   2307  CZ  ARG I 144    -136.526-109.516 660.804  1.00  8.51           C
ATOM   2308  NH1 ARG I 144    -136.917-108.983 659.639  1.00  8.51           N
ATOM   2309 1HH1 ARG I 144    -136.243-108.566 659.028  1.00  8.51           H
ATOM   2310 2HH1 ARG I 144    -137.883-109.002 659.380  1.00  8.51           H
ATOM   2311  NH2 ARG I 144    -137.420-110.076 661.630  1.00  8.51           N
ATOM   2312 1HH2 ARG I 144    -138.387-110.099 661.378  1.00  8.51           H
ATOM   2313 2HH2 ARG I 144    -137.120-110.472 662.498  1.00  8.51           H
ATOM   2314  HN  ARG I 144    -129.804-106.826 659.555  1.00  8.51           H
ATOM   2315  N   TYR I 145    -128.991-109.617 660.796  1.00  8.51           N
ATOM   2316  CA  TYR I 145    -128.219-110.808 661.107  1.00  8.51           C
ATOM   2317  C   TYR I 145    -127.328-110.580 662.330  1.00  8.51           C
ATOM   2318  O   TYR I 145    -127.309-111.396 663.249  1.00  8.51           O
ATOM   2319  HA  TYR I 145    -128.918-111.616 661.321  1.00  8.51           H
ATOM   2320  CB  TYR I 145    -127.332-111.066 659.886  1.00  8.51           C
ATOM   2321 1HB  TYR I 145    -127.952-111.440 659.072  1.00  8.51           H
ATOM   2322 2HB  TYR I 145    -126.906-110.119 659.553  1.00  8.51           H
ATOM   2323  CG  TYR I 145    -126.196-112.058 660.141  1.00  8.51           C
ATOM   2324  HD1 TYR I 145    -124.687-110.537 660.210  1.00  8.51           H
ATOM   2325  CD1 TYR I 145    -124.901-111.604 660.281  1.00  8.51           C
ATOM   2326  HD2 TYR I 145    -127.490-113.768 660.121  1.00  8.51           H
ATOM   2327  CD2 TYR I 145    -126.467-113.409 660.231  1.00  8.51           C
ATOM   2328  CE1 TYR I 145    -123.832-112.538 660.520  1.00  8.51           C
ATOM   2329  HE1 TYR I 145    -122.804-112.192 660.633  1.00  8.51           H
ATOM   2330  HE2 TYR I 145    -125.598-115.412 660.544  1.00  8.51           H
ATOM   2331  CE2 TYR I 145    -125.398-114.343 660.471  1.00  8.51           C
ATOM   2332  CZ  TYR I 145    -124.133-113.862 660.604  1.00  8.51           C
ATOM   2333  OH  TYR I 145    -123.123-114.744 660.830  1.00  8.51           O
ATOM   2334  HH  TYR I 145    -122.250-114.259 660.877  1.00  8.51           H
ATOM   2335  HN  TYR I 145    -128.816-109.223 659.893  1.00  8.51           H
ATOM   2336  N   ILE I 146    -126.612-109.465 662.301  1.00  8.51           N
ATOM   2337  CA  ILE I 146    -125.671-109.152 663.363  1.00  8.51           C
ATOM   2338  C   ILE I 146    -126.426-109.033 664.689  1.00  8.51           C
ATOM   2339  O   ILE I 146    -125.950-109.499 665.723  1.00  8.51           O
ATOM   2340  HA  ILE I 146    -124.973-109.986 663.437  1.00  8.51           H
ATOM   2341  HB  ILE I 146    -125.546-107.120 662.710  1.00  8.51           H
ATOM   2342  CB  ILE I 146    -124.855-107.909 663.007  1.00  8.51           C
ATOM   2343  CG1 ILE I 146    -123.937-108.179 661.813  1.00  8.51           C
ATOM   2344 1HG1 ILE I 146    -123.138-108.858 662.111  1.00  8.51           H
ATOM   2345 2HG1 ILE I 146    -124.500-108.676 661.023  1.00  8.51           H
ATOM   2346  CG2 ILE I 146    -124.079-107.395 664.222  1.00  8.51           C
ATOM   2347 1HG2 ILE I 146    -124.778-107.138 665.017  1.00  8.51           H
ATOM   2348 2HG2 ILE I 146    -123.399-108.171 664.573  1.00  8.51           H
ATOM   2349 3HG2 ILE I 146    -123.507-106.511 663.940  1.00  8.51           H
ATOM   2350  CD1 ILE I 146    -123.336-106.878 661.278  1.00  8.51           C
ATOM   2351 1HD1 ILE I 146    -124.138-106.211 660.959  1.00  8.51           H
ATOM   2352 2HD1 ILE I 146    -122.754-106.396 662.064  1.00  8.51           H
ATOM   2353 3HD1 ILE I 146    -122.688-107.099 660.430  1.00  8.51           H
ATOM   2354  HN  ILE I 146    -126.667-108.783 661.571  1.00  8.51           H
ATOM   2355  N   ALA I 147    -127.592-108.407 664.615  1.00  8.51           N
ATOM   2356  CA  ALA I 147    -128.371-108.133 665.810  1.00  8.51           C
ATOM   2357  C   ALA I 147    -128.762-109.456 666.473  1.00  8.51           C
ATOM   2358  O   ALA I 147    -128.943-109.516 667.688  1.00  8.51           O
ATOM   2359  HA  ALA I 147    -127.741-107.566 666.495  1.00  8.51           H
ATOM   2360  CB  ALA I 147    -129.589-107.284 665.443  1.00  8.51           C
ATOM   2361 1HB  ALA I 147    -129.257-106.343 665.003  1.00  8.51           H
ATOM   2362 2HB  ALA I 147    -130.205-107.823 664.723  1.00  8.51           H
ATOM   2363 3HB  ALA I 147    -130.174-107.079 666.340  1.00  8.51           H
ATOM   2364  HN  ALA I 147    -128.003-108.089 663.761  1.00  8.51           H
ATOM   2365  N   ILE I 148    -128.881-110.484 665.645  1.00  8.51           N
ATOM   2366  CA  ILE I 148    -129.308-111.787 666.125  1.00  8.51           C
ATOM   2367  C   ILE I 148    -128.080-112.601 666.539  1.00  8.51           C
ATOM   2368  O   ILE I 148    -128.066-113.210 667.607  1.00  8.51           O
ATOM   2369  HA  ILE I 148    -129.926-111.623 667.008  1.00  8.51           H
ATOM   2370  HB  ILE I 148    -129.667-112.445 664.123  1.00  8.51           H
ATOM   2371  CB  ILE I 148    -130.184-112.482 665.081  1.00  8.51           C
ATOM   2372  CG1 ILE I 148    -131.515-111.748 664.906  1.00  8.51           C
ATOM   2373 1HG1 ILE I 148    -132.086-111.797 665.833  1.00  8.51           H
ATOM   2374 2HG1 ILE I 148    -131.329-110.693 664.702  1.00  8.51           H
ATOM   2375  CG2 ILE I 148    -130.385-113.958 665.430  1.00  8.51           C
ATOM   2376 1HG2 ILE I 148    -129.417-114.459 665.463  1.00  8.51           H
ATOM   2377 2HG2 ILE I 148    -130.869-114.039 666.403  1.00  8.51           H
ATOM   2378 3HG2 ILE I 148    -131.011-114.428 664.671  1.00  8.51           H
ATOM   2379  CD1 ILE I 148    -132.331-112.358 663.764  1.00  8.51           C
ATOM   2380 1HD1 ILE I 148    -131.766-112.284 662.835  1.00  8.51           H
ATOM   2381 2HD1 ILE I 148    -132.536-113.406 663.983  1.00  8.51           H
ATOM   2382 3HD1 ILE I 148    -133.272-111.817 663.661  1.00  8.51           H
ATOM   2383  HN  ILE I 148    -128.691-110.436 664.664  1.00  8.51           H
ATOM   2384  N   ALA I 149    -127.080-112.585 665.670  1.00  8.51           N
ATOM   2385  CA  ALA I 149    -125.936-113.468 665.830  1.00  8.51           C
ATOM   2386  C   ALA I 149    -125.049-112.946 666.962  1.00  8.51           C
ATOM   2387  O   ALA I 149    -124.413-113.728 667.667  1.00  8.51           O
ATOM   2388  HA  ALA I 149    -126.313-114.454 666.100  1.00  8.51           H
ATOM   2389  CB  ALA I 149    -125.184-113.574 664.502  1.00  8.51           C
ATOM   2390 1HB  ALA I 149    -125.850-113.977 663.738  1.00  8.51           H
ATOM   2391 2HB  ALA I 149    -124.840-112.585 664.199  1.00  8.51           H
ATOM   2392 3HB  ALA I 149    -124.327-114.236 664.622  1.00  8.51           H
ATOM   2393  HN  ALA I 149    -127.042-111.985 664.871  1.00  8.51           H
ATOM   2394  N   GLN I 150    -125.035-111.628 667.101  1.00  8.51           N
ATOM   2395  CA  GLN I 150    -124.116-110.983 668.023  1.00  8.51           C
ATOM   2396  C   GLN I 150    -124.869-109.999 668.920  1.00  8.51           C
ATOM   2397  O   GLN I 150    -124.404-108.883 669.150  1.00  8.51           O
ATOM   2398  HA  GLN I 150    -123.697-111.788 668.626  1.00  8.51           H
ATOM   2399  CB  GLN I 150    -122.985-110.282 667.268  1.00  8.51           C
ATOM   2400 1HB  GLN I 150    -123.399-109.510 666.619  1.00  8.51           H
ATOM   2401 2HB  GLN I 150    -122.325-109.781 667.977  1.00  8.51           H
ATOM   2402  CG  GLN I 150    -122.181-111.281 666.433  1.00  8.51           C
ATOM   2403 1HG  GLN I 150    -121.890-112.128 667.054  1.00  8.51           H
ATOM   2404 2HG  GLN I 150    -122.804-111.674 665.630  1.00  8.51           H
ATOM   2405  CD  GLN I 150    -120.933-110.622 665.842  1.00  8.51           C
ATOM   2406  OE1 GLN I 150    -120.644-109.460 666.074  1.00  8.51           O
ATOM   2407  NE2 GLN I 150    -120.213-111.427 665.066  1.00  8.51           N
ATOM   2408 1HE2 GLN I 150    -120.506-112.371 664.916  1.00  8.51           H
ATOM   2409 2HE2 GLN I 150    -119.377-111.088 664.633  1.00  8.51           H
ATOM   2410  HN  GLN I 150    -125.636-111.007 666.598  1.00  8.51           H
ATOM   2411  N   ALA I 151    -126.018-110.448 669.404  1.00  8.51           N
ATOM   2412  CA  ALA I 151    -126.928-109.564 670.112  1.00  8.51           C
ATOM   2413  C   ALA I 151    -126.154-108.794 671.184  1.00  8.51           C
ATOM   2414  O   ALA I 151    -126.353-107.592 671.355  1.00  8.51           O
ATOM   2415  HA  ALA I 151    -127.333-108.856 669.389  1.00  8.51           H
ATOM   2416  CB  ALA I 151    -128.080-110.382 670.699  1.00  8.51           C
ATOM   2417 1HB  ALA I 151    -128.615-110.885 669.895  1.00  8.51           H
ATOM   2418 2HB  ALA I 151    -127.683-111.124 671.392  1.00  8.51           H
ATOM   2419 3HB  ALA I 151    -128.763-109.719 671.231  1.00  8.51           H
ATOM   2420  HN  ALA I 151    -126.329-111.394 669.318  1.00  8.51           H
ATOM   2421  N   MET I 152    -125.287-109.518 671.877  1.00  8.51           N
ATOM   2422  CA  MET I 152    -124.527-108.932 672.968  1.00  8.51           C
ATOM   2423  C   MET I 152    -123.671-107.764 672.476  1.00  8.51           C
ATOM   2424  O   MET I 152    -123.751-106.661 673.015  1.00  8.51           O
ATOM   2425  HA  MET I 152    -125.269-108.573 673.682  1.00  8.51           H
ATOM   2426  CB  MET I 152    -123.625-109.999 673.592  1.00  8.51           C
ATOM   2427 1HB  MET I 152    -123.198-110.623 672.808  1.00  8.51           H
ATOM   2428 2HB  MET I 152    -122.793-109.520 674.108  1.00  8.51           H
ATOM   2429  CG  MET I 152    -124.408-110.871 674.576  1.00  8.51           C
ATOM   2430 1HG  MET I 152    -125.391-111.104 674.167  1.00  8.51           H
ATOM   2431 2HG  MET I 152    -123.891-111.820 674.724  1.00  8.51           H
ATOM   2432  SD  MET I 152    -124.583-110.024 676.137  1.00  8.51           S
ATOM   2433  CE  MET I 152    -122.985-110.365 676.856  1.00  8.51           C
ATOM   2434 1HE  MET I 152    -122.851-111.443 676.950  1.00  8.51           H
ATOM   2435 2HE  MET I 152    -122.204-109.956 676.216  1.00  8.51           H
ATOM   2436 3HE  MET I 152    -122.924-109.905 677.842  1.00  8.51           H
ATOM   2437  HN  MET I 152    -125.101-110.485 671.703  1.00  8.51           H
ATOM   2438  N   ARG I 153    -122.872-108.045 671.457  1.00  8.51           N
ATOM   2439  CA  ARG I 153    -121.940-107.057 670.942  1.00  8.51           C
ATOM   2440  C   ARG I 153    -122.699-105.902 670.286  1.00  8.51           C
ATOM   2441  O   ARG I 153    -122.255-104.756 670.335  1.00  8.51           O
ATOM   2442  HA  ARG I 153    -121.384-106.716 671.816  1.00  8.51           H
ATOM   2443  CB  ARG I 153    -120.988-107.679 669.918  1.00  8.51           C
ATOM   2444 1HB  ARG I 153    -121.560-108.237 669.177  1.00  8.51           H
ATOM   2445 2HB  ARG I 153    -120.456-106.891 669.385  1.00  8.51           H
ATOM   2446  CG  ARG I 153    -119.982-108.609 670.599  1.00  8.51           C
ATOM   2447 1HG  ARG I 153    -119.468-108.073 671.397  1.00  8.51           H
ATOM   2448 2HG  ARG I 153    -120.508-109.443 671.064  1.00  8.51           H
ATOM   2449  CD  ARG I 153    -118.959-109.142 669.593  1.00  8.51           C
ATOM   2450 1HD  ARG I 153    -119.457-109.766 668.852  1.00  8.51           H
ATOM   2451 2HD  ARG I 153    -118.501-108.312 669.055  1.00  8.51           H
ATOM   2452  NE  ARG I 153    -117.918-109.924 670.296  1.00  8.51           N
ATOM   2453  HE  ARG I 153    -117.978-109.997 671.292  1.00  8.51           H
ATOM   2454  CZ  ARG I 153    -116.900-110.543 669.682  1.00  8.51           C
ATOM   2455  NH1 ARG I 153    -116.771-110.479 668.350  1.00  8.51           N
ATOM   2456 1HH1 ARG I 153    -117.436-109.968 667.806  1.00  8.51           H
ATOM   2457 2HH1 ARG I 153    -116.008-110.944 667.899  1.00  8.51           H
ATOM   2458  NH2 ARG I 153    -116.014-111.225 670.420  1.00  8.51           N
ATOM   2459 1HH2 ARG I 153    -115.249-111.692 669.977  1.00  8.51           H
ATOM   2460 2HH2 ARG I 153    -116.118-111.267 671.413  1.00  8.51           H
ATOM   2461  HN  ARG I 153    -122.855-108.928 670.987  1.00  8.51           H
ATOM   2462  N   ALA I 154    -123.831-106.244 669.688  1.00  8.51           N
ATOM   2463  CA  ALA I 154    -124.589-105.277 668.914  1.00  8.51           C
ATOM   2464  C   ALA I 154    -125.097-104.172 669.842  1.00  8.51           C
ATOM   2465  O   ALA I 154    -125.289-103.035 669.414  1.00  8.51           O
ATOM   2466  HA  ALA I 154    -123.916-104.839 668.177  1.00  8.51           H
ATOM   2467  CB  ALA I 154    -125.727-105.990 668.180  1.00  8.51           C
ATOM   2468 1HB  ALA I 154    -125.311-106.744 667.511  1.00  8.51           H
ATOM   2469 2HB  ALA I 154    -126.383-106.469 668.905  1.00  8.51           H
ATOM   2470 3HB  ALA I 154    -126.296-105.264 667.599  1.00  8.51           H
ATOM   2471  HN  ALA I 154    -124.228-107.161 669.726  1.00  8.51           H
ATOM   2472  N   HIS I 155    -125.300-104.545 671.098  1.00  8.51           N
ATOM   2473  CA  HIS I 155    -125.832-103.614 672.078  1.00  8.51           C
ATOM   2474  C   HIS I 155    -124.745-102.615 672.479  1.00  8.51           C
ATOM   2475  O   HIS I 155    -124.986-101.409 672.513  1.00  8.51           O
ATOM   2476  HA  HIS I 155    -126.645-103.077 671.591  1.00  8.51           H
ATOM   2477  CB  HIS I 155    -126.419-104.363 673.276  1.00  8.51           C
ATOM   2478 1HB  HIS I 155    -127.109-105.125 672.913  1.00  8.51           H
ATOM   2479 2HB  HIS I 155    -125.615-104.884 673.796  1.00  8.51           H
ATOM   2480  CG  HIS I 155    -127.144-103.476 674.260  1.00  8.51           C
ATOM   2481  HD1 HIS I 155    -125.583-103.095 675.657  1.00  8.51           H
ATOM   2482  ND1 HIS I 155    -126.534-102.949 675.385  1.00  8.51           N
ATOM   2483  CD2 HIS I 155    -128.432-103.028 674.275  1.00  8.51           C
ATOM   2484  HD2 HIS I 155    -129.194-103.255 673.530  1.00  8.51           H
ATOM   2485  CE1 HIS I 155    -127.425-102.220 676.041  1.00  8.51           C
ATOM   2486  HE1 HIS I 155    -127.248-101.675 676.968  1.00  8.51           H
ATOM   2487  NE2 HIS I 155    -128.601-102.270 675.352  1.00  8.51           N
ATOM   2488  HN  HIS I 155    -125.109-105.462 671.446  1.00  8.51           H
ATOM   2489  N   THR I 156    -123.570-103.153 672.773  1.00  8.51           N
ATOM   2490  CA  THR I 156    -122.503-102.352 673.348  1.00  8.51           C
ATOM   2491  C   THR I 156    -121.981-101.344 672.322  1.00  8.51           C
ATOM   2492  O   THR I 156    -121.518-100.264 672.687  1.00  8.51           O
ATOM   2493  HA  THR I 156    -122.913-101.779 674.179  1.00  8.51           H
ATOM   2494  HB  THR I 156    -120.584-102.750 674.285  1.00  8.51           H
ATOM   2495  CB  THR I 156    -121.424-103.305 673.866  1.00  8.51           C
ATOM   2496  OG1 THR I 156    -121.118-104.128 672.744  1.00  8.51           O
ATOM   2497  HG1 THR I 156    -120.236-104.578 672.880  1.00  8.51           H
ATOM   2498  CG2 THR I 156    -121.961-104.284 674.912  1.00  8.51           C
ATOM   2499 1HG2 THR I 156    -122.756-104.886 674.471  1.00  8.51           H
ATOM   2500 2HG2 THR I 156    -122.354-103.728 675.762  1.00  8.51           H
ATOM   2501 3HG2 THR I 156    -121.154-104.937 675.246  1.00  8.51           H
ATOM   2502  HN  THR I 156    -123.343-104.116 672.625  1.00  8.51           H
ATOM   2503  N   TRP I 157    -122.074-101.731 671.058  1.00  8.51           N
ATOM   2504  CA  TRP I 157    -121.450-100.966 669.993  1.00  8.51           C
ATOM   2505  C   TRP I 157    -122.545-100.176 669.274  1.00  8.51           C
ATOM   2506  O   TRP I 157    -122.423 -99.877 668.087  1.00  8.51           O
ATOM   2507  HA  TRP I 157    -120.735-100.281 670.449  1.00  8.51           H
ATOM   2508  CB  TRP I 157    -120.657-101.878 669.055  1.00  8.51           C
ATOM   2509 1HB  TRP I 157    -121.315-102.665 668.688  1.00  8.51           H
ATOM   2510 2HB  TRP I 157    -120.337-101.300 668.187  1.00  8.51           H
ATOM   2511  CG  TRP I 157    -119.428-102.520 669.702  1.00  8.51           C
ATOM   2512  HD1 TRP I 157    -119.500-101.791 671.725  1.00  8.51           H
ATOM   2513  CD1 TRP I 157    -119.002-102.394 670.966  1.00  8.51           C
ATOM   2514  CD2 TRP I 157    -118.479-103.399 669.062  1.00  8.51           C
ATOM   2515  NE1 TRP I 157    -117.852-103.125 671.187  1.00  8.51           N
ATOM   2516  HE1 TRP I 157    -117.347-103.189 672.048  1.00  8.51           H
ATOM   2517  CE2 TRP I 157    -117.524-103.755 669.992  1.00  8.51           C
ATOM   2518  HE3 TRP I 157    -119.172-103.610 666.988  1.00  8.51           H
ATOM   2519  CE3 TRP I 157    -118.430-103.877 667.741  1.00  8.51           C
ATOM   2520  CZ2 TRP I 157    -116.450-104.604 669.701  1.00  8.51           C
ATOM   2521  HZ2 TRP I 157    -115.708-104.871 670.454  1.00  8.51           H
ATOM   2522  CZ3 TRP I 157    -117.350-104.725 667.466  1.00  8.51           C
ATOM   2523  HZ3 TRP I 157    -117.264-105.124 666.455  1.00  8.51           H
ATOM   2524  CH2 TRP I 157    -116.380-105.093 668.391  1.00  8.51           C
ATOM   2525  HH2 TRP I 157    -115.569-105.759 668.098  1.00  8.51           H
ATOM   2526  HN  TRP I 157    -122.564-102.550 670.759  1.00  8.51           H
ATOM   2527  N   ARG I 158    -123.592 -99.861 670.023  1.00  8.51           N
ATOM   2528  CA  ARG I 158    -124.765 -99.230 669.442  1.00  8.51           C
ATOM   2529  C   ARG I 158    -124.373 -97.931 668.735  1.00  8.51           C
ATOM   2530  O   ARG I 158    -124.808 -97.676 667.613  1.00  8.51           O
ATOM   2531  HA  ARG I 158    -125.153 -99.961 668.734  1.00  8.51           H
ATOM   2532  CB  ARG I 158    -125.812 -98.922 670.515  1.00  8.51           C
ATOM   2533 1HB  ARG I 158    -126.053 -99.832 671.064  1.00  8.51           H
ATOM   2534 2HB  ARG I 158    -125.403 -98.213 671.235  1.00  8.51           H
ATOM   2535  CG  ARG I 158    -127.084 -98.346 669.889  1.00  8.51           C
ATOM   2536 1HG  ARG I 158    -126.848 -97.420 669.364  1.00  8.51           H
ATOM   2537 2HG  ARG I 158    -127.477 -99.042 669.148  1.00  8.51           H
ATOM   2538  CD  ARG I 158    -128.146 -98.076 670.957  1.00  8.51           C
ATOM   2539 1HD  ARG I 158    -128.403 -99.004 671.468  1.00  8.51           H
ATOM   2540 2HD  ARG I 158    -127.751 -97.395 671.711  1.00  8.51           H
ATOM   2541  NE  ARG I 158    -129.355 -97.492 670.332  1.00  8.51           N
ATOM   2542  HE  ARG I 158    -129.307 -97.239 669.366  1.00  8.51           H
ATOM   2543  CZ  ARG I 158    -130.508 -97.282 670.981  1.00  8.51           C
ATOM   2544  NH1 ARG I 158    -130.628 -97.602 672.276  1.00  8.51           N
ATOM   2545 1HH1 ARG I 158    -129.854 -98.002 672.767  1.00  8.51           H
ATOM   2546 2HH1 ARG I 158    -131.493 -97.442 672.753  1.00  8.51           H
ATOM   2547  NH2 ARG I 158    -131.540 -96.746 670.314  1.00  8.51           N
ATOM   2548 1HH2 ARG I 158    -132.408 -96.582 670.783  1.00  8.51           H
ATOM   2549 2HH2 ARG I 158    -131.442 -96.509 669.348  1.00  8.51           H
ATOM   2550  HN  ARG I 158    -123.646-100.030 671.007  1.00  8.51           H
ATOM   2551  N   GLU I 159    -123.555 -97.145 669.419  1.00  8.51           N
ATOM   2552  CA  GLU I 159    -123.193 -95.828 668.923  1.00  8.51           C
ATOM   2553  C   GLU I 159    -122.314 -95.954 667.677  1.00  8.51           C
ATOM   2554  O   GLU I 159    -122.575 -95.311 666.661  1.00  8.51           O
ATOM   2555  HA  GLU I 159    -124.136 -95.347 668.663  1.00  8.51           H
ATOM   2556  CB  GLU I 159    -122.492 -95.007 670.007  1.00  8.51           C
ATOM   2557 1HB  GLU I 159    -121.698 -95.600 670.461  1.00  8.51           H
ATOM   2558 2HB  GLU I 159    -122.140 -94.066 669.585  1.00  8.51           H
ATOM   2559  CG  GLU I 159    -123.464 -94.638 671.130  1.00  8.51           C
ATOM   2560 1HG  GLU I 159    -124.356 -94.177 670.706  1.00  8.51           H
ATOM   2561 2HG  GLU I 159    -123.787 -95.542 671.647  1.00  8.51           H
ATOM   2562  CD  GLU I 159    -122.811 -93.679 672.127  1.00  8.51           C
ATOM   2563  OE1 GLU I 159    -123.571 -93.083 672.921  1.00  8.51           O
ATOM   2564  OE2 GLU I 159    -121.568 -93.563 672.072  1.00  8.51           O
ATOM   2565  HN  GLU I 159    -123.144 -97.394 670.296  1.00  8.51           H
ATOM   2566  N   LYS I 160    -121.291 -96.787 667.795  1.00  8.51           N
ATOM   2567  CA  LYS I 160    -120.369 -97.002 666.693  1.00  8.51           C
ATOM   2568  C   LYS I 160    -121.153 -97.458 665.460  1.00  8.51           C
ATOM   2569  O   LYS I 160    -120.877 -97.016 664.346  1.00  8.51           O
ATOM   2570  HA  LYS I 160    -119.899 -96.045 666.468  1.00  8.51           H
ATOM   2571  CB  LYS I 160    -119.256 -97.968 667.105  1.00  8.51           C
ATOM   2572 1HB  LYS I 160    -119.692 -98.871 667.532  1.00  8.51           H
ATOM   2573 2HB  LYS I 160    -118.689 -98.272 666.225  1.00  8.51           H
ATOM   2574  CG  LYS I 160    -118.317 -97.318 668.124  1.00  8.51           C
ATOM   2575 1HG  LYS I 160    -117.945 -96.373 667.729  1.00  8.51           H
ATOM   2576 2HG  LYS I 160    -118.867 -97.089 669.036  1.00  8.51           H
ATOM   2577  CD  LYS I 160    -117.139 -98.240 668.449  1.00  8.51           C
ATOM   2578 1HD  LYS I 160    -117.509 -99.168 668.885  1.00  8.51           H
ATOM   2579 2HD  LYS I 160    -116.616 -98.505 667.531  1.00  8.51           H
ATOM   2580  CE  LYS I 160    -116.168 -97.565 669.420  1.00  8.51           C
ATOM   2581 1HE  LYS I 160    -115.811 -96.628 668.994  1.00  8.51           H
ATOM   2582 2HE  LYS I 160    -116.684 -97.318 670.347  1.00  8.51           H
ATOM   2583  NZ  LYS I 160    -115.020 -98.455 669.706  1.00  8.51           N
ATOM   2584 1HZ  LYS I 160    -114.386 -97.993 670.348  1.00  8.51           H
ATOM   2585 2HZ  LYS I 160    -115.356 -99.316 670.124  1.00  8.51           H
ATOM   2586 3HZ  LYS I 160    -114.533 -98.667 668.842  1.00  8.51           H
ATOM   2587  HN  LYS I 160    -121.087 -97.309 668.624  1.00  8.51           H
ATOM   2588  N   ARG I 161    -122.114 -98.338 665.702  1.00  8.51           N
ATOM   2589  CA  ARG I 161    -122.916 -98.886 664.621  1.00  8.51           C
ATOM   2590  C   ARG I 161    -123.670 -97.767 663.900  1.00  8.51           C
ATOM   2591  O   ARG I 161    -123.823 -97.803 662.680  1.00  8.51           O
ATOM   2592  HA  ARG I 161    -122.197 -99.366 663.957  1.00  8.51           H
ATOM   2593  CB  ARG I 161    -123.921 -99.913 665.147  1.00  8.51           C
ATOM   2594 1HB  ARG I 161    -124.433 -99.511 666.021  1.00  8.51           H
ATOM   2595 2HB  ARG I 161    -124.682-100.102 664.390  1.00  8.51           H
ATOM   2596  CG  ARG I 161    -123.223-101.224 665.515  1.00  8.51           C
ATOM   2597 1HG  ARG I 161    -122.821-101.691 664.616  1.00  8.51           H
ATOM   2598 2HG  ARG I 161    -122.378-101.018 666.172  1.00  8.51           H
ATOM   2599  CD  ARG I 161    -124.191-102.185 666.207  1.00  8.51           C
ATOM   2600 1HD  ARG I 161    -123.651-103.056 666.576  1.00  8.51           H
ATOM   2601 2HD  ARG I 161    -124.642-101.699 667.073  1.00  8.51           H
ATOM   2602  NE  ARG I 161    -125.246-102.609 665.260  1.00  8.51           N
ATOM   2603  HE  ARG I 161    -125.019-102.638 664.287  1.00  8.51           H
ATOM   2604  CZ  ARG I 161    -126.488-102.958 665.625  1.00  8.51           C
ATOM   2605  NH1 ARG I 161    -126.848-102.939 666.915  1.00  8.51           N
ATOM   2606 1HH1 ARG I 161    -126.188-102.663 667.614  1.00  8.51           H
ATOM   2607 2HH1 ARG I 161    -127.776-103.201 667.179  1.00  8.51           H
ATOM   2608  NH2 ARG I 161    -127.363-103.327 664.680  1.00  8.51           N
ATOM   2609 1HH2 ARG I 161    -128.293-103.590 664.935  1.00  8.51           H
ATOM   2610 2HH2 ARG I 161    -127.086-103.339 663.719  1.00  8.51           H
ATOM   2611  HN  ARG I 161    -122.348 -98.674 666.614  1.00  8.51           H
ATOM   2612  N   LEU I 162    -124.123 -96.800 664.684  1.00  8.51           N
ATOM   2613  CA  LEU I 162    -124.868 -95.679 664.137  1.00  8.51           C
ATOM   2614  C   LEU I 162    -123.950 -94.854 663.234  1.00  8.51           C
ATOM   2615  O   LEU I 162    -124.358 -94.421 662.158  1.00  8.51           O
ATOM   2616  HA  LEU I 162    -125.674 -96.089 663.528  1.00  8.51           H
ATOM   2617  CB  LEU I 162    -125.517 -94.868 665.261  1.00  8.51           C
ATOM   2618 1HB  LEU I 162    -126.123 -95.543 665.866  1.00  8.51           H
ATOM   2619 2HB  LEU I 162    -124.728 -94.483 665.907  1.00  8.51           H
ATOM   2620  HG  LEU I 162    -125.807 -93.059 664.158  1.00  8.51           H
ATOM   2621  CG  LEU I 162    -126.395 -93.695 664.820  1.00  8.51           C
ATOM   2622  CD1 LEU I 162    -127.604 -94.185 664.020  1.00  8.51           C
ATOM   2623 1HD1 LEU I 162    -127.261 -94.717 663.133  1.00  8.51           H
ATOM   2624 2HD1 LEU I 162    -128.201 -94.856 664.638  1.00  8.51           H
ATOM   2625 3HD1 LEU I 162    -128.210 -93.331 663.719  1.00  8.51           H
ATOM   2626  CD2 LEU I 162    -126.809 -92.840 666.019  1.00  8.51           C
ATOM   2627 1HD2 LEU I 162    -127.372 -93.451 666.724  1.00  8.51           H
ATOM   2628 2HD2 LEU I 162    -125.919 -92.445 666.509  1.00  8.51           H
ATOM   2629 3HD2 LEU I 162    -127.433 -92.013 665.677  1.00  8.51           H
ATOM   2630  HN  LEU I 162    -123.987 -96.774 665.675  1.00  8.51           H
ATOM   2631  N   LEU I 163    -122.727 -94.660 663.706  1.00  8.51           N
ATOM   2632  CA  LEU I 163    -121.746 -93.898 662.952  1.00  8.51           C
ATOM   2633  C   LEU I 163    -121.503 -94.579 661.604  1.00  8.51           C
ATOM   2634  O   LEU I 163    -121.560 -93.933 660.559  1.00  8.51           O
ATOM   2635  HA  LEU I 163    -122.170 -92.911 662.769  1.00  8.51           H
ATOM   2636  CB  LEU I 163    -120.473 -93.697 663.778  1.00  8.51           C
ATOM   2637 1HB  LEU I 163    -120.747 -93.222 664.720  1.00  8.51           H
ATOM   2638 2HB  LEU I 163    -120.065 -94.678 664.023  1.00  8.51           H
ATOM   2639  HG  LEU I 163    -119.155 -93.298 662.142  1.00  8.51           H
ATOM   2640  CG  LEU I 163    -119.370 -92.866 663.120  1.00  8.51           C
ATOM   2641  CD1 LEU I 163    -119.834 -91.427 662.887  1.00  8.51           C
ATOM   2642 1HD1 LEU I 163    -120.707 -91.428 662.235  1.00  8.51           H
ATOM   2643 2HD1 LEU I 163    -120.094 -90.970 663.841  1.00  8.51           H
ATOM   2644 3HD1 LEU I 163    -119.031 -90.858 662.418  1.00  8.51           H
ATOM   2645  CD2 LEU I 163    -118.077 -92.927 663.935  1.00  8.51           C
ATOM   2646 1HD2 LEU I 163    -118.260 -92.535 664.936  1.00  8.51           H
ATOM   2647 2HD2 LEU I 163    -117.741 -93.961 664.006  1.00  8.51           H
ATOM   2648 3HD2 LEU I 163    -117.310 -92.328 663.445  1.00  8.51           H
ATOM   2649  HN  LEU I 163    -122.403 -95.014 664.584  1.00  8.51           H
ATOM   2650  N   TYR I 164    -121.236 -95.875 661.672  1.00  8.51           N
ATOM   2651  CA  TYR I 164    -120.961 -96.646 660.471  1.00  8.51           C
ATOM   2652  C   TYR I 164    -122.144 -96.592 659.502  1.00  8.51           C
ATOM   2653  O   TYR I 164    -121.954 -96.556 658.287  1.00  8.51           O
ATOM   2654  HA  TYR I 164    -120.085 -96.215 659.988  1.00  8.51           H
ATOM   2655  CB  TYR I 164    -120.764 -98.091 660.934  1.00  8.51           C
ATOM   2656 1HB  TYR I 164    -121.586 -98.367 661.594  1.00  8.51           H
ATOM   2657 2HB  TYR I 164    -120.816 -98.750 660.067  1.00  8.51           H
ATOM   2658  CG  TYR I 164    -119.441 -98.336 661.663  1.00  8.51           C
ATOM   2659  HD1 TYR I 164    -118.266 -97.349 660.165  1.00  8.51           H
ATOM   2660  CD1 TYR I 164    -118.258 -97.882 661.116  1.00  8.51           C
ATOM   2661  HD2 TYR I 164    -120.365 -99.368 663.299  1.00  8.51           H
ATOM   2662  CD2 TYR I 164    -119.430 -99.010 662.867  1.00  8.51           C
ATOM   2663  CE1 TYR I 164    -117.012 -98.112 661.802  1.00  8.51           C
ATOM   2664  HE1 TYR I 164    -116.071 -97.758 661.381  1.00  8.51           H
ATOM   2665  HE2 TYR I 164    -118.163 -99.771 664.504  1.00  8.51           H
ATOM   2666  CE2 TYR I 164    -118.185 -99.240 663.553  1.00  8.51           C
ATOM   2667  CZ  TYR I 164    -117.038 -98.779 662.986  1.00  8.51           C
ATOM   2668  OH  TYR I 164    -115.862 -98.996 663.634  1.00  8.51           O
ATOM   2669  HH  TYR I 164    -115.101 -98.648 663.087  1.00  8.51           H
ATOM   2670  HN  TYR I 164    -121.207 -96.397 662.525  1.00  8.51           H
ATOM   2671  N   SER I 165    -123.338 -96.586 660.075  1.00  8.51           N
ATOM   2672  CA  SER I 165    -124.552 -96.562 659.276  1.00  8.51           C
ATOM   2673  C   SER I 165    -124.578 -95.307 658.402  1.00  8.51           C
ATOM   2674  O   SER I 165    -125.075 -95.339 657.277  1.00  8.51           O
ATOM   2675  HA  SER I 165    -124.507 -97.458 658.656  1.00  8.51           H
ATOM   2676  CB  SER I 165    -125.797 -96.618 660.163  1.00  8.51           C
ATOM   2677 1HB  SER I 165    -126.662 -96.889 659.558  1.00  8.51           H
ATOM   2678 2HB  SER I 165    -125.674 -97.401 660.911  1.00  8.51           H
ATOM   2679  HG  SER I 165    -125.314 -95.180 661.468  1.00  8.51           H
ATOM   2680  OG  SER I 165    -126.045 -95.375 660.814  1.00  8.51           O
ATOM   2681  HN  SER I 165    -123.484 -96.598 661.064  1.00  8.51           H
ATOM   2682  N   LYS I 166    -124.038 -94.229 658.953  1.00  8.51           N
ATOM   2683  CA  LYS I 166    -123.982 -92.969 658.233  1.00  8.51           C
ATOM   2684  C   LYS I 166    -123.039 -93.112 657.036  1.00  8.51           C
ATOM   2685  O   LYS I 166    -123.383 -92.723 655.921  1.00  8.51           O
ATOM   2686  HA  LYS I 166    -124.984 -92.760 657.860  1.00  8.51           H
ATOM   2687  CB  LYS I 166    -123.604 -91.827 659.179  1.00  8.51           C
ATOM   2688 1HB  LYS I 166    -122.694 -92.085 659.722  1.00  8.51           H
ATOM   2689 2HB  LYS I 166    -123.387 -90.928 658.603  1.00  8.51           H
ATOM   2690  CG  LYS I 166    -124.733 -91.543 660.173  1.00  8.51           C
ATOM   2691 1HG  LYS I 166    -125.639 -91.273 659.631  1.00  8.51           H
ATOM   2692 2HG  LYS I 166    -124.958 -92.445 660.741  1.00  8.51           H
ATOM   2693  CD  LYS I 166    -124.349 -90.413 661.130  1.00  8.51           C
ATOM   2694 1HD  LYS I 166    -123.454 -90.691 661.687  1.00  8.51           H
ATOM   2695 2HD  LYS I 166    -124.103 -89.516 660.560  1.00  8.51           H
ATOM   2696  CE  LYS I 166    -125.489 -90.108 662.104  1.00  8.51           C
ATOM   2697 1HE  LYS I 166    -126.398 -89.879 661.549  1.00  8.51           H
ATOM   2698 2HE  LYS I 166    -125.700 -90.988 662.712  1.00  8.51           H
ATOM   2699  NZ  LYS I 166    -125.133 -88.968 662.977  1.00  8.51           N
ATOM   2700 1HZ  LYS I 166    -125.893 -88.789 663.625  1.00  8.51           H
ATOM   2701 2HZ  LYS I 166    -124.291 -89.189 663.496  1.00  8.51           H
ATOM   2702 3HZ  LYS I 166    -124.973 -88.143 662.409  1.00  8.51           H
ATOM   2703  HN  LYS I 166    -123.645 -94.209 659.873  1.00  8.51           H
ATOM   2704  N   MET I 167    -121.870 -93.672 657.308  1.00  8.51           N
ATOM   2705  CA  MET I 167    -120.858 -93.832 656.277  1.00  8.51           C
ATOM   2706  C   MET I 167    -121.363 -94.734 655.149  1.00  8.51           C
ATOM   2707  O   MET I 167    -121.184 -94.422 653.973  1.00  8.51           O
ATOM   2708  HA  MET I 167    -120.670 -92.829 655.893  1.00  8.51           H
ATOM   2709  CB  MET I 167    -119.595 -94.439 656.891  1.00  8.51           C
ATOM   2710 1HB  MET I 167    -119.827 -95.415 657.318  1.00  8.51           H
ATOM   2711 2HB  MET I 167    -118.850 -94.600 656.112  1.00  8.51           H
ATOM   2712  CG  MET I 167    -119.018 -93.526 657.974  1.00  8.51           C
ATOM   2713 1HG  MET I 167    -119.747 -93.390 658.773  1.00  8.51           H
ATOM   2714 2HG  MET I 167    -118.138 -93.988 658.421  1.00  8.51           H
ATOM   2715  SD  MET I 167    -118.584 -91.943 657.272  1.00  8.51           S
ATOM   2716  CE  MET I 167    -117.187 -92.422 656.270  1.00  8.51           C
ATOM   2717 1HE  MET I 167    -116.413 -92.851 656.906  1.00  8.51           H
ATOM   2718 2HE  MET I 167    -117.503 -93.161 655.534  1.00  8.51           H
ATOM   2719 3HE  MET I 167    -116.790 -91.546 655.757  1.00  8.51           H
ATOM   2720  HN  MET I 167    -121.609 -94.013 658.212  1.00  8.51           H
ATOM   2721  N   VAL I 168    -121.984 -95.835 655.548  1.00  8.51           N
ATOM   2722  CA  VAL I 168    -122.481 -96.804 654.586  1.00  8.51           C
ATOM   2723  C   VAL I 168    -123.497 -96.126 653.665  1.00  8.51           C
ATOM   2724  O   VAL I 168    -123.466 -96.320 652.451  1.00  8.51           O
ATOM   2725  HA  VAL I 168    -121.633 -97.138 653.988  1.00  8.51           H
ATOM   2726  HB  VAL I 168    -123.757 -97.659 656.067  1.00  8.51           H
ATOM   2727  CB  VAL I 168    -123.054 -98.020 655.317  1.00  8.51           C
ATOM   2728  CG1 VAL I 168    -123.819 -98.928 654.353  1.00  8.51           C
ATOM   2729 1HG1 VAL I 168    -124.642 -98.371 653.904  1.00  8.51           H
ATOM   2730 2HG1 VAL I 168    -123.146 -99.276 653.569  1.00  8.51           H
ATOM   2731 3HG1 VAL I 168    -124.216 -99.785 654.898  1.00  8.51           H
ATOM   2732  CG2 VAL I 168    -121.950 -98.794 656.040  1.00  8.51           C
ATOM   2733 1HG2 VAL I 168    -121.212 -99.138 655.316  1.00  8.51           H
ATOM   2734 2HG2 VAL I 168    -121.468 -98.144 656.770  1.00  8.51           H
ATOM   2735 3HG2 VAL I 168    -122.385 -99.654 656.551  1.00  8.51           H
ATOM   2736  HN  VAL I 168    -122.149 -96.068 656.506  1.00  8.51           H
ATOM   2737  N   CYS I 169    -124.375 -95.346 654.278  1.00  8.51           N
ATOM   2738  CA  CYS I 169    -125.408 -94.649 653.529  1.00  8.51           C
ATOM   2739  C   CYS I 169    -124.729 -93.779 652.470  1.00  8.51           C
ATOM   2740  O   CYS I 169    -125.114 -93.804 651.302  1.00  8.51           O
ATOM   2741  HA  CYS I 169    -126.027 -95.416 653.062  1.00  8.51           H
ATOM   2742  CB  CYS I 169    -126.315 -93.828 654.447  1.00  8.51           C
ATOM   2743 1HB  CYS I 169    -125.711 -93.245 655.142  1.00  8.51           H
ATOM   2744 2HB  CYS I 169    -126.896 -93.118 653.858  1.00  8.51           H
ATOM   2745  HG  CYS I 169    -126.533 -95.340 656.261  1.00  8.51           H
ATOM   2746  SG  CYS I 169    -127.438 -94.937 655.374  1.00  8.51           S
ATOM   2747  HN  CYS I 169    -124.389 -95.187 655.265  1.00  8.51           H
ATOM   2748  N   PHE I 170    -123.731 -93.030 652.916  1.00  8.51           N
ATOM   2749  CA  PHE I 170    -123.016 -92.130 652.027  1.00  8.51           C
ATOM   2750  C   PHE I 170    -122.372 -92.897 650.871  1.00  8.51           C
ATOM   2751  O   PHE I 170    -122.482 -92.492 649.715  1.00  8.51           O
ATOM   2752  HA  PHE I 170    -123.744 -91.422 651.630  1.00  8.51           H
ATOM   2753  CB  PHE I 170    -121.917 -91.463 652.856  1.00  8.51           C
ATOM   2754 1HB  PHE I 170    -122.374 -90.961 653.710  1.00  8.51           H
ATOM   2755 2HB  PHE I 170    -121.258 -92.234 653.255  1.00  8.51           H
ATOM   2756  CG  PHE I 170    -121.078 -90.449 652.076  1.00  8.51           C
ATOM   2757  HD1 PHE I 170    -119.480 -91.814 651.756  1.00  8.51           H
ATOM   2758  CD1 PHE I 170    -119.859 -90.805 651.590  1.00  8.51           C
ATOM   2759  HD2 PHE I 170    -122.528 -88.905 652.258  1.00  8.51           H
ATOM   2760  CD2 PHE I 170    -121.551 -89.191 651.869  1.00  8.51           C
ATOM   2761  CE1 PHE I 170    -119.080 -89.864 650.866  1.00  8.51           C
ATOM   2762  HE1 PHE I 170    -118.103 -90.150 650.477  1.00  8.51           H
ATOM   2763  CE2 PHE I 170    -120.772 -88.249 651.145  1.00  8.51           C
ATOM   2764  HE2 PHE I 170    -121.152 -87.241 650.979  1.00  8.51           H
ATOM   2765  CZ  PHE I 170    -119.553 -88.606 650.659  1.00  8.51           C
ATOM   2766  HZ  PHE I 170    -118.956 -87.884 650.103  1.00  8.51           H
ATOM   2767  HN  PHE I 170    -123.410 -93.033 653.863  1.00  8.51           H
ATOM   2768  N   THR I 171    -121.713 -93.991 651.223  1.00  8.51           N
ATOM   2769  CA  THR I 171    -121.040 -94.812 650.231  1.00  8.51           C
ATOM   2770  C   THR I 171    -122.039 -95.314 649.187  1.00  8.51           C
ATOM   2771  O   THR I 171    -121.732 -95.353 647.997  1.00  8.51           O
ATOM   2772  HA  THR I 171    -120.314 -94.190 649.706  1.00  8.51           H
ATOM   2773  HB  THR I 171    -121.019 -96.619 651.437  1.00  8.51           H
ATOM   2774  CB  THR I 171    -120.310 -95.938 650.965  1.00  8.51           C
ATOM   2775  OG1 THR I 171    -119.426 -95.259 651.853  1.00  8.51           O
ATOM   2776  HG1 THR I 171    -119.862 -95.140 652.745  1.00  8.51           H
ATOM   2777  CG2 THR I 171    -119.378 -96.730 650.045  1.00  8.51           C
ATOM   2778 1HG2 THR I 171    -118.627 -96.060 649.626  1.00  8.51           H
ATOM   2779 2HG2 THR I 171    -119.958 -97.176 649.238  1.00  8.51           H
ATOM   2780 3HG2 THR I 171    -118.885 -97.516 650.617  1.00  8.51           H
ATOM   2781  HN  THR I 171    -121.636 -94.319 652.165  1.00  8.51           H
ATOM   2782  N   ILE I 172    -123.215 -95.686 649.671  1.00  8.51           N
ATOM   2783  CA  ILE I 172    -124.241 -96.238 648.803  1.00  8.51           C
ATOM   2784  C   ILE I 172    -124.663 -95.180 647.783  1.00  8.51           C
ATOM   2785  O   ILE I 172    -124.788 -95.473 646.595  1.00  8.51           O
ATOM   2786  HA  ILE I 172    -123.798 -97.078 648.267  1.00  8.51           H
ATOM   2787  HB  ILE I 172    -125.642 -96.068 650.411  1.00  8.51           H
ATOM   2788  CB  ILE I 172    -125.402 -96.792 649.631  1.00  8.51           C
ATOM   2789  CG1 ILE I 172    -125.005 -98.094 650.330  1.00  8.51           C
ATOM   2790 1HG1 ILE I 172    -124.864 -98.880 649.589  1.00  8.51           H
ATOM   2791 2HG1 ILE I 172    -124.051 -97.961 650.840  1.00  8.51           H
ATOM   2792  CG2 ILE I 172    -126.656 -96.962 648.772  1.00  8.51           C
ATOM   2793 1HG2 ILE I 172    -126.949 -95.996 648.361  1.00  8.51           H
ATOM   2794 2HG2 ILE I 172    -126.447 -97.655 647.957  1.00  8.51           H
ATOM   2795 3HG2 ILE I 172    -127.466 -97.357 649.385  1.00  8.51           H
ATOM   2796  CD1 ILE I 172    -126.073 -98.522 651.339  1.00  8.51           C
ATOM   2797 1HD1 ILE I 172    -126.194 -97.744 652.092  1.00  8.51           H
ATOM   2798 2HD1 ILE I 172    -127.020 -98.678 650.822  1.00  8.51           H
ATOM   2799 3HD1 ILE I 172    -125.766 -99.450 651.821  1.00  8.51           H
ATOM   2800  HN  ILE I 172    -123.470 -95.615 650.636  1.00  8.51           H
ATOM   2801  N   TRP I 173    -124.872 -93.971 648.283  1.00  8.51           N
ATOM   2802  CA  TRP I 173    -125.343 -92.883 647.443  1.00  8.51           C
ATOM   2803  C   TRP I 173    -124.295 -92.639 646.354  1.00  8.51           C
ATOM   2804  O   TRP I 173    -124.634 -92.514 645.179  1.00  8.51           O
ATOM   2805  HA  TRP I 173    -126.284 -93.196 646.990  1.00  8.51           H
ATOM   2806  CB  TRP I 173    -125.641 -91.635 648.276  1.00  8.51           C
ATOM   2807 1HB  TRP I 173    -124.884 -91.541 649.054  1.00  8.51           H
ATOM   2808 2HB  TRP I 173    -125.555 -90.756 647.638  1.00  8.51           H
ATOM   2809  CG  TRP I 173    -127.025 -91.640 648.929  1.00  8.51           C
ATOM   2810  HD1 TRP I 173    -126.582 -91.892 651.019  1.00  8.51           H
ATOM   2811  CD1 TRP I 173    -127.323 -91.768 650.229  1.00  8.51           C
ATOM   2812  CD2 TRP I 173    -128.294 -91.503 648.256  1.00  8.51           C
ATOM   2813  NE1 TRP I 173    -128.685 -91.725 650.443  1.00  8.51           N
ATOM   2814  HE1 TRP I 173    -129.149 -91.800 651.325  1.00  8.51           H
ATOM   2815  CE2 TRP I 173    -129.295 -91.558 649.204  1.00  8.51           C
ATOM   2816  HE3 TRP I 173    -127.814 -91.291 646.123  1.00  8.51           H
ATOM   2817  CE3 TRP I 173    -128.586 -91.338 646.891  1.00  8.51           C
ATOM   2818  CZ2 TRP I 173    -130.655 -91.457 648.890  1.00  8.51           C
ATOM   2819  HZ2 TRP I 173    -131.427 -91.504 649.658  1.00  8.51           H
ATOM   2820  CZ3 TRP I 173    -129.951 -91.238 646.593  1.00  8.51           C
ATOM   2821  HZ3 TRP I 173    -130.233 -91.109 645.548  1.00  8.51           H
ATOM   2822  CH2 TRP I 173    -130.971 -91.292 647.536  1.00  8.51           C
ATOM   2823  HH2 TRP I 173    -132.011 -91.206 647.223  1.00  8.51           H
ATOM   2824  HN  TRP I 173    -124.724 -93.730 649.243  1.00  8.51           H
ATOM   2825  N   VAL I 174    -123.044 -92.579 646.785  1.00  8.51           N
ATOM   2826  CA  VAL I 174    -121.948 -92.316 645.868  1.00  8.51           C
ATOM   2827  C   VAL I 174    -121.901 -93.419 644.808  1.00  8.51           C
ATOM   2828  O   VAL I 174    -121.750 -93.137 643.620  1.00  8.51           O
ATOM   2829  HA  VAL I 174    -122.152 -91.365 645.376  1.00  8.51           H
ATOM   2830  HB  VAL I 174    -120.525 -93.059 647.274  1.00  8.51           H
ATOM   2831  CB  VAL I 174    -120.637 -92.177 646.644  1.00  8.51           C
ATOM   2832  CG1 VAL I 174    -119.440 -92.123 645.693  1.00  8.51           C
ATOM   2833 1HG1 VAL I 174    -119.402 -93.040 645.105  1.00  8.51           H
ATOM   2834 2HG1 VAL I 174    -119.544 -91.267 645.026  1.00  8.51           H
ATOM   2835 3HG1 VAL I 174    -118.521 -92.024 646.271  1.00  8.51           H
ATOM   2836  CG2 VAL I 174    -120.669 -90.949 647.557  1.00  8.51           C
ATOM   2837 1HG2 VAL I 174    -120.815 -90.053 646.955  1.00  8.51           H
ATOM   2838 2HG2 VAL I 174    -121.488 -91.046 648.269  1.00  8.51           H
ATOM   2839 3HG2 VAL I 174    -119.725 -90.874 648.097  1.00  8.51           H
ATOM   2840  HN  VAL I 174    -122.774 -92.705 647.740  1.00  8.51           H
ATOM   2841  N   LEU I 175    -122.033 -94.651 645.276  1.00  8.51           N
ATOM   2842  CA  LEU I 175    -121.924 -95.802 644.395  1.00  8.51           C
ATOM   2843  C   LEU I 175    -123.061 -95.765 643.372  1.00  8.51           C
ATOM   2844  O   LEU I 175    -122.831 -95.944 642.177  1.00  8.51           O
ATOM   2845  HA  LEU I 175    -120.977 -95.717 643.863  1.00  8.51           H
ATOM   2846  CB  LEU I 175    -121.872 -97.097 645.209  1.00  8.51           C
ATOM   2847 1HB  LEU I 175    -121.021 -97.041 645.889  1.00  8.51           H
ATOM   2848 2HB  LEU I 175    -122.769 -97.152 645.825  1.00  8.51           H
ATOM   2849  HG  LEU I 175    -122.584 -98.422 643.689  1.00  8.51           H
ATOM   2850  CG  LEU I 175    -121.761 -98.392 644.402  1.00  8.51           C
ATOM   2851  CD1 LEU I 175    -120.462 -98.425 643.594  1.00  8.51           C
ATOM   2852 1HD1 LEU I 175    -120.441 -97.581 642.905  1.00  8.51           H
ATOM   2853 2HD1 LEU I 175    -119.611 -98.361 644.272  1.00  8.51           H
ATOM   2854 3HD1 LEU I 175    -120.408 -99.356 643.031  1.00  8.51           H
ATOM   2855  CD2 LEU I 175    -121.903 -99.616 645.309  1.00  8.51           C
ATOM   2856 1HD2 LEU I 175    -121.115 -99.605 646.062  1.00  8.51           H
ATOM   2857 2HD2 LEU I 175    -122.876 -99.593 645.800  1.00  8.51           H
ATOM   2858 3HD2 LEU I 175    -121.821-100.523 644.710  1.00  8.51           H
ATOM   2859  HN  LEU I 175    -122.210 -94.869 646.236  1.00  8.51           H
ATOM   2860  N   ALA I 176    -124.263 -95.530 643.879  1.00  8.51           N
ATOM   2861  CA  ALA I 176    -125.446 -95.544 643.035  1.00  8.51           C
ATOM   2862  C   ALA I 176    -125.323 -94.450 641.973  1.00  8.51           C
ATOM   2863  O   ALA I 176    -125.700 -94.654 640.820  1.00  8.51           O
ATOM   2864  HA  ALA I 176    -125.490 -96.515 642.541  1.00  8.51           H
ATOM   2865  CB  ALA I 176    -126.694 -95.376 643.904  1.00  8.51           C
ATOM   2866 1HB  ALA I 176    -126.750 -96.195 644.622  1.00  8.51           H
ATOM   2867 2HB  ALA I 176    -126.640 -94.428 644.438  1.00  8.51           H
ATOM   2868 3HB  ALA I 176    -127.581 -95.387 643.271  1.00  8.51           H
ATOM   2869  HN  ALA I 176    -124.434 -95.334 644.844  1.00  8.51           H
ATOM   2870  N   ALA I 177    -124.793 -93.313 642.399  1.00  8.51           N
ATOM   2871  CA  ALA I 177    -124.638 -92.178 641.505  1.00  8.51           C
ATOM   2872  C   ALA I 177    -123.726 -92.573 640.341  1.00  8.51           C
ATOM   2873  O   ALA I 177    -124.033 -92.289 639.185  1.00  8.51           O
ATOM   2874  HA  ALA I 177    -125.623 -91.926 641.114  1.00  8.51           H
ATOM   2875  CB  ALA I 177    -124.097 -90.981 642.289  1.00  8.51           C
ATOM   2876 1HB  ALA I 177    -124.795 -90.722 643.085  1.00  8.51           H
ATOM   2877 2HB  ALA I 177    -123.130 -91.237 642.722  1.00  8.51           H
ATOM   2878 3HB  ALA I 177    -123.980 -90.130 641.618  1.00  8.51           H
ATOM   2879  HN  ALA I 177    -124.475 -93.160 643.335  1.00  8.51           H
ATOM   2880  N   ALA I 178    -122.624 -93.222 640.688  1.00  8.51           N
ATOM   2881  CA  ALA I 178    -121.642 -93.614 639.692  1.00  8.51           C
ATOM   2882  C   ALA I 178    -122.274 -94.617 638.726  1.00  8.51           C
ATOM   2883  O   ALA I 178    -122.028 -94.565 637.522  1.00  8.51           O
ATOM   2884  HA  ALA I 178    -121.356 -92.720 639.138  1.00  8.51           H
ATOM   2885  CB  ALA I 178    -120.403 -94.178 640.391  1.00  8.51           C
ATOM   2886 1HB  ALA I 178    -119.975 -93.417 641.043  1.00  8.51           H
ATOM   2887 2HB  ALA I 178    -120.686 -95.048 640.984  1.00  8.51           H
ATOM   2888 3HB  ALA I 178    -119.667 -94.472 639.643  1.00  8.51           H
ATOM   2889  HN  ALA I 178    -122.399 -93.478 641.628  1.00  8.51           H
ATOM   2890  N   LEU I 179    -123.077 -95.508 639.289  1.00  8.51           N
ATOM   2891  CA  LEU I 179    -123.667 -96.583 638.510  1.00  8.51           C
ATOM   2892  C   LEU I 179    -124.734 -96.006 637.578  1.00  8.51           C
ATOM   2893  O   LEU I 179    -125.199 -96.686 636.664  1.00  8.51           O
ATOM   2894  HA  LEU I 179    -122.874 -97.017 637.901  1.00  8.51           H
ATOM   2895  CB  LEU I 179    -124.188 -97.689 639.430  1.00  8.51           C
ATOM   2896 1HB  LEU I 179    -124.841 -97.236 640.176  1.00  8.51           H
ATOM   2897 2HB  LEU I 179    -124.801 -98.368 638.838  1.00  8.51           H
ATOM   2898  HG  LEU I 179    -122.476 -97.826 640.705  1.00  8.51           H
ATOM   2899  CG  LEU I 179    -123.123 -98.512 640.159  1.00  8.51           C
ATOM   2900  CD1 LEU I 179    -123.762 -99.446 641.189  1.00  8.51           C
ATOM   2901 1HD1 LEU I 179    -124.312 -98.856 641.923  1.00  8.51           H
ATOM   2902 2HD1 LEU I 179    -124.447-100.128 640.685  1.00  8.51           H
ATOM   2903 3HD1 LEU I 179    -122.984-100.019 641.692  1.00  8.51           H
ATOM   2904  CD2 LEU I 179    -122.242 -99.271 639.165  1.00  8.51           C
ATOM   2905 1HD2 LEU I 179    -122.860 -99.945 638.573  1.00  8.51           H
ATOM   2906 2HD2 LEU I 179    -121.743 -98.561 638.506  1.00  8.51           H
ATOM   2907 3HD2 LEU I 179    -121.494 -99.848 639.710  1.00  8.51           H
ATOM   2908  HN  LEU I 179    -123.325 -95.503 640.258  1.00  8.51           H
ATOM   2909  N   CYS I 180    -125.090 -94.757 637.840  1.00  8.51           N
ATOM   2910  CA  CYS I 180    -126.135 -94.100 637.073  1.00  8.51           C
ATOM   2911  C   CYS I 180    -125.471 -93.224 636.009  1.00  8.51           C
ATOM   2912  O   CYS I 180    -126.151 -92.503 635.280  1.00  8.51           O
ATOM   2913  HA  CYS I 180    -126.727 -94.889 636.611  1.00  8.51           H
ATOM   2914  CB  CYS I 180    -127.073 -93.292 637.972  1.00  8.51           C
ATOM   2915 1HB  CYS I 180    -126.502 -92.563 638.547  1.00  8.51           H
ATOM   2916 2HB  CYS I 180    -127.782 -92.732 637.362  1.00  8.51           H
ATOM   2917  HG  CYS I 180    -126.902 -94.823 639.776  1.00  8.51           H
ATOM   2918  SG  CYS I 180    -127.974 -94.413 639.104  1.00  8.51           S
ATOM   2919  HN  CYS I 180    -124.679 -94.198 638.561  1.00  8.51           H
ATOM   2920  N   ILE I 181    -124.150 -93.317 635.952  1.00  8.51           N
ATOM   2921  CA  ILE I 181    -123.386 -92.536 634.993  1.00  8.51           C
ATOM   2922  C   ILE I 181    -123.900 -92.826 633.582  1.00  8.51           C
ATOM   2923  O   ILE I 181    -124.157 -91.903 632.810  1.00  8.51           O
ATOM   2924  HA  ILE I 181    -123.561 -91.484 635.216  1.00  8.51           H
ATOM   2925  HB  ILE I 181    -121.738 -93.863 635.309  1.00  8.51           H
ATOM   2926  CB  ILE I 181    -121.888 -92.793 635.167  1.00  8.51           C
ATOM   2927  CG1 ILE I 181    -121.353 -92.092 636.418  1.00  8.51           C
ATOM   2928 1HG1 ILE I 181    -121.421 -91.012 636.291  1.00  8.51           H
ATOM   2929 2HG1 ILE I 181    -121.972 -92.351 637.277  1.00  8.51           H
ATOM   2930  CG2 ILE I 181    -121.114 -92.391 633.910  1.00  8.51           C
ATOM   2931 1HG2 ILE I 181    -121.472 -92.974 633.061  1.00  8.51           H
ATOM   2932 2HG2 ILE I 181    -121.266 -91.330 633.712  1.00  8.51           H
ATOM   2933 3HG2 ILE I 181    -120.051 -92.584 634.061  1.00  8.51           H
ATOM   2934  CD1 ILE I 181    -119.901 -92.489 636.690  1.00  8.51           C
ATOM   2935 1HD1 ILE I 181    -119.840 -93.567 636.840  1.00  8.51           H
ATOM   2936 2HD1 ILE I 181    -119.281 -92.206 635.839  1.00  8.51           H
ATOM   2937 3HD1 ILE I 181    -119.545 -91.977 637.584  1.00  8.51           H
ATOM   2938  HN  ILE I 181    -123.605 -93.910 636.544  1.00  8.51           H
ATOM   2939  N   PRO I 182    -124.058 -94.106 633.220  1.00  8.51           N
ATOM   2940  CA  PRO I 182    -124.481 -94.460 631.862  1.00  8.51           C
ATOM   2941  C   PRO I 182    -125.753 -93.738 631.448  1.00  8.51           C
ATOM   2942  O   PRO I 182    -125.828 -93.183 630.353  1.00  8.51           O
ATOM   2943  HA  PRO I 182    -123.727 -94.145 631.141  1.00  8.51           H
ATOM   2944  CB  PRO I 182    -124.684 -95.975 631.930  1.00  8.51           C
ATOM   2945 1HB  PRO I 182    -125.715 -96.231 632.176  1.00  8.51           H
ATOM   2946 2HB  PRO I 182    -124.458 -96.453 630.977  1.00  8.51           H
ATOM   2947  CG  PRO I 182    -123.718 -96.413 633.024  1.00  8.51           C
ATOM   2948 1HG  PRO I 182    -123.986 -97.386 633.434  1.00  8.51           H
ATOM   2949 2HG  PRO I 182    -122.699 -96.508 632.649  1.00  8.51           H
ATOM   2950  CD  PRO I 182    -123.846 -95.303 634.054  1.00  8.51           C
ATOM   2951 1HD  PRO I 182    -124.684 -95.473 634.730  1.00  8.51           H
ATOM   2952 2HD  PRO I 182    -122.953 -95.220 634.674  1.00  8.51           H
ATOM   2953  N   GLU I 183    -126.729 -93.764 632.345  1.00  8.51           N
ATOM   2954  CA  GLU I 183    -128.037 -93.208 632.043  1.00  8.51           C
ATOM   2955  C   GLU I 183    -127.921 -91.712 631.744  1.00  8.51           C
ATOM   2956  O   GLU I 183    -128.644 -91.186 630.899  1.00  8.51           O
ATOM   2957  HA  GLU I 183    -128.379 -93.737 631.154  1.00  8.51           H
ATOM   2958  CB  GLU I 183    -129.018 -93.463 633.188  1.00  8.51           C
ATOM   2959 1HB  GLU I 183    -128.520 -93.296 634.143  1.00  8.51           H
ATOM   2960 2HB  GLU I 183    -129.909 -92.849 633.053  1.00  8.51           H
ATOM   2961  CG  GLU I 183    -129.495 -94.918 633.187  1.00  8.51           C
ATOM   2962 1HG  GLU I 183    -130.329 -95.031 633.880  1.00  8.51           H
ATOM   2963 2HG  GLU I 183    -129.864 -95.182 632.197  1.00  8.51           H
ATOM   2964  CD  GLU I 183    -128.362 -95.866 633.585  1.00  8.51           C
ATOM   2965  OE1 GLU I 183    -128.504 -97.073 633.297  1.00  8.51           O
ATOM   2966  OE2 GLU I 183    -127.378 -95.361 634.170  1.00  8.51           O
ATOM   2967  HN  GLU I 183    -126.637 -94.155 633.260  1.00  8.51           H
ATOM   2968  N   ILE I 184    -127.006 -91.068 632.453  1.00  8.51           N
ATOM   2969  CA  ILE I 184    -126.832 -89.631 632.323  1.00  8.51           C
ATOM   2970  C   ILE I 184    -126.299 -89.312 630.924  1.00  8.51           C
ATOM   2971  O   ILE I 184    -126.682 -88.308 630.325  1.00  8.51           O
ATOM   2972  HA  ILE I 184    -127.814 -89.171 632.431  1.00  8.51           H
ATOM   2973  HB  ILE I 184    -125.058 -89.713 633.515  1.00  8.51           H
ATOM   2974  CB  ILE I 184    -125.952 -89.093 633.453  1.00  8.51           C
ATOM   2975  CG1 ILE I 184    -126.668 -89.197 634.801  1.00  8.51           C
ATOM   2976 1HG1 ILE I 184    -127.463 -88.454 634.853  1.00  8.51           H
ATOM   2977 2HG1 ILE I 184    -127.139 -90.176 634.892  1.00  8.51           H
ATOM   2978  CG2 ILE I 184    -125.492 -87.664 633.157  1.00  8.51           C
ATOM   2979 1HG2 ILE I 184    -124.883 -87.658 632.253  1.00  8.51           H
ATOM   2980 2HG2 ILE I 184    -126.363 -87.025 633.013  1.00  8.51           H
ATOM   2981 3HG2 ILE I 184    -124.903 -87.291 633.995  1.00  8.51           H
ATOM   2982  CD1 ILE I 184    -125.689 -88.987 635.959  1.00  8.51           C
ATOM   2983 1HD1 ILE I 184    -124.790 -89.578 635.786  1.00  8.51           H
ATOM   2984 2HD1 ILE I 184    -125.424 -87.932 636.023  1.00  8.51           H
ATOM   2985 3HD1 ILE I 184    -126.157 -89.302 636.892  1.00  8.51           H
ATOM   2986  HN  ILE I 184    -126.392 -91.510 633.107  1.00  8.51           H
ATOM   2987  N   LEU I 185    -125.425 -90.184 630.445  1.00  8.51           N
ATOM   2988  CA  LEU I 185    -124.676 -89.904 629.232  1.00  8.51           C
ATOM   2989  C   LEU I 185    -125.570 -90.157 628.016  1.00  8.51           C
ATOM   2990  O   LEU I 185    -125.683 -89.304 627.136  1.00  8.51           O
ATOM   2991  HA  LEU I 185    -124.408 -88.847 629.250  1.00  8.51           H
ATOM   2992  CB  LEU I 185    -123.370 -90.701 629.212  1.00  8.51           C
ATOM   2993 1HB  LEU I 185    -123.609 -91.755 629.356  1.00  8.51           H
ATOM   2994 2HB  LEU I 185    -122.926 -90.608 628.221  1.00  8.51           H
ATOM   2995  HG  LEU I 185    -122.740 -90.467 631.242  1.00  8.51           H
ATOM   2996  CG  LEU I 185    -122.322 -90.298 630.250  1.00  8.51           C
ATOM   2997  CD1 LEU I 185    -121.070 -91.169 630.132  1.00  8.51           C
ATOM   2998 1HD1 LEU I 185    -121.337 -92.213 630.294  1.00  8.51           H
ATOM   2999 2HD1 LEU I 185    -120.639 -91.054 629.138  1.00  8.51           H
ATOM   3000 3HD1 LEU I 185    -120.341 -90.861 630.882  1.00  8.51           H
ATOM   3001  CD2 LEU I 185    -121.994 -88.807 630.147  1.00  8.51           C
ATOM   3002 1HD2 LEU I 185    -121.604 -88.588 629.153  1.00  8.51           H
ATOM   3003 2HD2 LEU I 185    -122.899 -88.223 630.319  1.00  8.51           H
ATOM   3004 3HD2 LEU I 185    -121.246 -88.546 630.896  1.00  8.51           H
ATOM   3005  HN  LEU I 185    -125.226 -91.067 630.870  1.00  8.51           H
ATOM   3006  N   TYR I 186    -126.182 -91.332 628.005  1.00  8.51           N
ATOM   3007  CA  TYR I 186    -126.680 -91.905 626.767  1.00  8.51           C
ATOM   3008  C   TYR I 186    -128.193 -91.714 626.643  1.00  8.51           C
ATOM   3009  O   TYR I 186    -128.787 -92.076 625.629  1.00  8.51           O
ATOM   3010  HA  TYR I 186    -126.188 -91.395 625.938  1.00  8.51           H
ATOM   3011  CB  TYR I 186    -126.371 -93.402 626.841  1.00  8.51           C
ATOM   3012 1HB  TYR I 186    -126.911 -93.833 627.684  1.00  8.51           H
ATOM   3013 2HB  TYR I 186    -126.749 -93.885 625.940  1.00  8.51           H
ATOM   3014  CG  TYR I 186    -124.883 -93.724 626.990  1.00  8.51           C
ATOM   3015  HD1 TYR I 186    -124.273 -92.257 625.549  1.00  8.51           H
ATOM   3016  CD1 TYR I 186    -123.950 -93.033 626.244  1.00  8.51           C
ATOM   3017  HD2 TYR I 186    -125.211 -95.251 628.458  1.00  8.51           H
ATOM   3018  CD2 TYR I 186    -124.474 -94.705 627.870  1.00  8.51           C
ATOM   3019  CE1 TYR I 186    -122.549 -93.335 626.384  1.00  8.51           C
ATOM   3020  HE1 TYR I 186    -121.801 -92.797 625.801  1.00  8.51           H
ATOM   3021  HE2 TYR I 186    -122.736 -95.781 628.701  1.00  8.51           H
ATOM   3022  CE2 TYR I 186    -123.073 -95.008 628.009  1.00  8.51           C
ATOM   3023  CZ  TYR I 186    -122.180 -94.308 627.260  1.00  8.51           C
ATOM   3024  OH  TYR I 186    -120.857 -94.594 627.392  1.00  8.51           O
ATOM   3025  HH  TYR I 186    -120.325 -94.066 626.731  1.00  8.51           H
ATOM   3026  HN  TYR I 186    -126.339 -91.888 628.822  1.00  8.51           H
ATOM   3027  N   SER I 187    -128.773 -91.145 627.690  1.00  8.51           N
ATOM   3028  CA  SER I 187    -130.173 -90.759 627.652  1.00  8.51           C
ATOM   3029  C   SER I 187    -130.364 -89.579 626.696  1.00  8.51           C
ATOM   3030  O   SER I 187    -129.773 -88.518 626.889  1.00  8.51           O
ATOM   3031  HA  SER I 187    -130.705 -91.637 627.287  1.00  8.51           H
ATOM   3032  CB  SER I 187    -130.683 -90.399 629.048  1.00  8.51           C
ATOM   3033 1HB  SER I 187    -130.057 -89.613 629.472  1.00  8.51           H
ATOM   3034 2HB  SER I 187    -131.693 -89.995 628.973  1.00  8.51           H
ATOM   3035  HG  SER I 187    -129.755 -91.865 630.046  1.00  8.51           H
ATOM   3036  OG  SER I 187    -130.688 -91.524 629.922  1.00  8.51           O
ATOM   3037  HN  SER I 187    -128.303 -90.949 628.551  1.00  8.51           H
ATOM   3038  N   GLN I 188    -131.192 -89.805 625.687  1.00  8.51           N
ATOM   3039  CA  GLN I 188    -131.556 -88.742 624.765  1.00  8.51           C
ATOM   3040  C   GLN I 188    -132.959 -88.982 624.206  1.00  8.51           C
ATOM   3041  O   GLN I 188    -133.547 -90.039 624.427  1.00  8.51           O
ATOM   3042  HA  GLN I 188    -131.545 -87.828 625.359  1.00  8.51           H
ATOM   3043  CB  GLN I 188    -130.530 -88.619 623.637  1.00  8.51           C
ATOM   3044 1HB  GLN I 188    -130.769 -87.757 623.015  1.00  8.51           H
ATOM   3045 2HB  GLN I 188    -129.540 -88.443 624.058  1.00  8.51           H
ATOM   3046  CG  GLN I 188    -130.506 -89.884 622.777  1.00  8.51           C
ATOM   3047 1HG  GLN I 188    -130.360 -90.758 623.412  1.00  8.51           H
ATOM   3048 2HG  GLN I 188    -131.469 -90.008 622.280  1.00  8.51           H
ATOM   3049  CD  GLN I 188    -129.392 -89.816 621.731  1.00  8.51           C
ATOM   3050  OE1 GLN I 188    -128.376 -89.164 621.911  1.00  8.51           O
ATOM   3051  NE2 GLN I 188    -129.638 -90.522 620.631  1.00  8.51           N
ATOM   3052 1HE2 GLN I 188    -130.492 -91.035 620.547  1.00  8.51           H
ATOM   3053 2HE2 GLN I 188    -128.968 -90.540 619.889  1.00  8.51           H
ATOM   3054  HN  GLN I 188    -131.610 -90.693 625.494  1.00  8.51           H
ATOM   3055  N   ILE I 189    -133.456 -87.982 623.492  1.00  8.51           N
ATOM   3056  CA  ILE I 189    -134.745 -88.102 622.833  1.00  8.51           C
ATOM   3057  C   ILE I 189    -134.542 -88.650 621.419  1.00  8.51           C
ATOM   3058  O   ILE I 189    -133.722 -88.134 620.661  1.00  8.51           O
ATOM   3059  HA  ILE I 189    -135.337 -88.820 623.400  1.00  8.51           H
ATOM   3060  HB  ILE I 189    -134.879 -86.017 622.377  1.00  8.51           H
ATOM   3061  CB  ILE I 189    -135.493 -86.768 622.873  1.00  8.51           C
ATOM   3062  CG1 ILE I 189    -135.703 -86.300 624.315  1.00  8.51           C
ATOM   3063 1HG1 ILE I 189    -136.375 -86.985 624.829  1.00  8.51           H
ATOM   3064 2HG1 ILE I 189    -134.753 -86.323 624.850  1.00  8.51           H
ATOM   3065  CG2 ILE I 189    -136.812 -86.855 622.102  1.00  8.51           C
ATOM   3066 1HG2 ILE I 189    -136.608 -87.110 621.062  1.00  8.51           H
ATOM   3067 2HG2 ILE I 189    -137.443 -87.623 622.547  1.00  8.51           H
ATOM   3068 3HG2 ILE I 189    -137.323 -85.893 622.146  1.00  8.51           H
ATOM   3069  CD1 ILE I 189    -136.281 -84.884 624.353  1.00  8.51           C
ATOM   3070 1HD1 ILE I 189    -135.594 -84.197 623.858  1.00  8.51           H
ATOM   3071 2HD1 ILE I 189    -137.242 -84.870 623.838  1.00  8.51           H
ATOM   3072 3HD1 ILE I 189    -136.420 -84.576 625.389  1.00  8.51           H
ATOM   3073  HN  ILE I 189    -132.994 -87.105 623.361  1.00  8.51           H
ATOM   3074  N   LYS I 190    -135.302 -89.690 621.107  1.00  8.51           N
ATOM   3075  CA  LYS I 190    -135.308 -90.235 619.760  1.00  8.51           C
ATOM   3076  C   LYS I 190    -136.685 -90.013 619.131  1.00  8.51           C
ATOM   3077  O   LYS I 190    -137.706 -90.346 619.730  1.00  8.51           O
ATOM   3078  HA  LYS I 190    -134.570 -89.681 619.180  1.00  8.51           H
ATOM   3079  CB  LYS I 190    -134.867 -91.700 619.773  1.00  8.51           C
ATOM   3080 1HB  LYS I 190    -133.965 -91.807 620.374  1.00  8.51           H
ATOM   3081 2HB  LYS I 190    -135.638 -92.311 620.243  1.00  8.51           H
ATOM   3082  CG  LYS I 190    -134.604 -92.205 618.353  1.00  8.51           C
ATOM   3083 1HG  LYS I 190    -135.523 -92.157 617.770  1.00  8.51           H
ATOM   3084 2HG  LYS I 190    -133.879 -91.557 617.861  1.00  8.51           H
ATOM   3085  CD  LYS I 190    -134.080 -93.643 618.371  1.00  8.51           C
ATOM   3086 1HD  LYS I 190    -133.091 -93.667 618.829  1.00  8.51           H
ATOM   3087 2HD  LYS I 190    -134.731 -94.263 618.987  1.00  8.51           H
ATOM   3088  CE  LYS I 190    -134.007 -94.218 616.956  1.00  8.51           C
ATOM   3089 1HE  LYS I 190    -134.951 -94.045 616.438  1.00  8.51           H
ATOM   3090 2HE  LYS I 190    -133.233 -93.704 616.387  1.00  8.51           H
ATOM   3091  NZ  LYS I 190    -133.718 -95.669 617.000  1.00  8.51           N
ATOM   3092 1HZ  LYS I 190    -133.808 -96.060 616.068  1.00  8.51           H
ATOM   3093 2HZ  LYS I 190    -132.773 -95.815 617.338  1.00  8.51           H
ATOM   3094 3HZ  LYS I 190    -134.374 -96.126 617.623  1.00  8.51           H
ATOM   3095  HN  LYS I 190    -135.905 -90.156 621.754  1.00  8.51           H
ATOM   3096  N   GLU I 191    -136.668 -89.450 617.931  1.00  8.51           N
ATOM   3097  CA  GLU I 191    -137.894 -89.273 617.170  1.00  8.51           C
ATOM   3098  C   GLU I 191    -138.075 -90.426 616.181  1.00  8.51           C
ATOM   3099  O   GLU I 191    -137.193 -90.694 615.366  1.00  8.51           O
ATOM   3100  HA  GLU I 191    -138.697 -89.289 617.907  1.00  8.51           H
ATOM   3101  CB  GLU I 191    -137.901 -87.925 616.448  1.00  8.51           C
ATOM   3102 1HB  GLU I 191    -136.953 -87.781 615.929  1.00  8.51           H
ATOM   3103 2HB  GLU I 191    -138.767 -87.866 615.789  1.00  8.51           H
ATOM   3104  CG  GLU I 191    -138.038 -86.771 617.444  1.00  8.51           C
ATOM   3105 1HG  GLU I 191    -138.925 -86.921 618.060  1.00  8.51           H
ATOM   3106 2HG  GLU I 191    -137.181 -86.762 618.116  1.00  8.51           H
ATOM   3107  CD  GLU I 191    -138.138 -85.428 616.716  1.00  8.51           C
ATOM   3108  OE1 GLU I 191    -138.262 -84.406 617.426  1.00  8.51           O
ATOM   3109  OE2 GLU I 191    -138.087 -85.454 615.468  1.00  8.51           O
ATOM   3110  HN  GLU I 191    -135.840 -89.119 617.480  1.00  8.51           H
ATOM   3111  N   GLU I 192    -139.224 -91.078 616.284  1.00  8.51           N
ATOM   3112  CA  GLU I 192    -139.559 -92.155 615.368  1.00  8.51           C
ATOM   3113  C   GLU I 192    -141.021 -92.045 614.932  1.00  8.51           C
ATOM   3114  O   GLU I 192    -141.918 -91.968 615.770  1.00  8.51           O
ATOM   3115  HA  GLU I 192    -138.904 -92.016 614.507  1.00  8.51           H
ATOM   3116  CB  GLU I 192    -139.275 -93.520 615.999  1.00  8.51           C
ATOM   3117 1HB  GLU I 192    -138.208 -93.619 616.195  1.00  8.51           H
ATOM   3118 2HB  GLU I 192    -139.890 -93.647 616.890  1.00  8.51           H
ATOM   3119  CG  GLU I 192    -139.657 -94.654 615.046  1.00  8.51           C
ATOM   3120 1HG  GLU I 192    -140.722 -94.868 615.138  1.00  8.51           H
ATOM   3121 2HG  GLU I 192    -139.483 -94.343 614.016  1.00  8.51           H
ATOM   3122  CD  GLU I 192    -138.849 -95.918 615.347  1.00  8.51           C
ATOM   3123  OE1 GLU I 192    -138.409 -96.556 614.367  1.00  8.51           O
ATOM   3124  OE2 GLU I 192    -138.691 -96.217 616.550  1.00  8.51           O
ATOM   3125  HN  GLU I 192    -139.918 -90.881 616.977  1.00  8.51           H
ATOM   3126  N   SER I 193    -141.215 -92.041 613.621  1.00  8.51           N
ATOM   3127  CA  SER I 193    -142.556 -92.105 613.064  1.00  8.51           C
ATOM   3128  C   SER I 193    -143.414 -90.974 613.633  1.00  8.51           C
ATOM   3129  O   SER I 193    -144.622 -91.131 613.802  1.00  8.51           O
ATOM   3130  HA  SER I 193    -142.427 -91.984 611.988  1.00  8.51           H
ATOM   3131  CB  SER I 193    -143.207 -93.460 613.348  1.00  8.51           C
ATOM   3132 1HB  SER I 193    -143.349 -93.575 614.423  1.00  8.51           H
ATOM   3133 2HB  SER I 193    -144.196 -93.491 612.891  1.00  8.51           H
ATOM   3134  HG  SER I 193    -142.795 -95.412 613.183  1.00  8.51           H
ATOM   3135  OG  SER I 193    -142.423 -94.543 612.856  1.00  8.51           O
ATOM   3136  HN  SER I 193    -140.479 -91.996 612.947  1.00  8.51           H
ATOM   3137  N   GLY I 194    -142.756 -89.858 613.913  1.00  8.51           N
ATOM   3138  CA  GLY I 194    -143.454 -88.679 614.396  1.00  8.51           C
ATOM   3139  C   GLY I 194    -143.722 -88.777 615.899  1.00  8.51           C
ATOM   3140  O   GLY I 194    -144.428 -87.943 616.463  1.00  8.51           O
ATOM   3141 1HA  GLY I 194    -142.860 -87.789 614.186  1.00  8.51           H
ATOM   3142 2HA  GLY I 194    -144.397 -88.566 613.861  1.00  8.51           H
ATOM   3143  HN  GLY I 194    -141.766 -89.753 613.814  1.00  8.51           H
ATOM   3144  N   ILE I 195    -143.143 -89.804 616.504  1.00  8.51           N
ATOM   3145  CA  ILE I 195    -143.293 -90.010 617.935  1.00  8.51           C
ATOM   3146  C   ILE I 195    -141.943 -89.787 618.621  1.00  8.51           C
ATOM   3147  O   ILE I 195    -140.945 -90.403 618.251  1.00  8.51           O
ATOM   3148  HA  ILE I 195    -143.994 -89.260 618.302  1.00  8.51           H
ATOM   3149  HB  ILE I 195    -143.336 -92.132 617.671  1.00  8.51           H
ATOM   3150  CB  ILE I 195    -143.908 -91.382 618.218  1.00  8.51           C
ATOM   3151  CG1 ILE I 195    -145.349 -91.452 617.708  1.00  8.51           C
ATOM   3152 1HG1 ILE I 195    -146.000 -90.883 618.371  1.00  8.51           H
ATOM   3153 2HG1 ILE I 195    -145.413 -90.989 616.724  1.00  8.51           H
ATOM   3154  CG2 ILE I 195    -143.807 -91.732 619.704  1.00  8.51           C
ATOM   3155 1HG2 ILE I 195    -142.759 -91.751 620.003  1.00  8.51           H
ATOM   3156 2HG2 ILE I 195    -144.339 -90.983 620.290  1.00  8.51           H
ATOM   3157 3HG2 ILE I 195    -144.252 -92.712 619.877  1.00  8.51           H
ATOM   3158  CD1 ILE I 195    -145.832 -92.902 617.629  1.00  8.51           C
ATOM   3159 1HD1 ILE I 195    -145.192 -93.461 616.947  1.00  8.51           H
ATOM   3160 2HD1 ILE I 195    -145.789 -93.354 618.620  1.00  8.51           H
ATOM   3161 3HD1 ILE I 195    -146.859 -92.923 617.264  1.00  8.51           H
ATOM   3162  HN  ILE I 195    -142.582 -90.486 616.036  1.00  8.51           H
ATOM   3163  N   ALA I 196    -141.957 -88.906 619.610  1.00  8.51           N
ATOM   3164  CA  ALA I 196    -140.762 -88.641 620.393  1.00  8.51           C
ATOM   3165  C   ALA I 196    -140.671 -89.654 621.536  1.00  8.51           C
ATOM   3166  O   ALA I 196    -141.620 -89.820 622.300  1.00  8.51           O
ATOM   3167  HA  ALA I 196    -139.900 -88.768 619.737  1.00  8.51           H
ATOM   3168  CB  ALA I 196    -140.790 -87.196 620.896  1.00  8.51           C
ATOM   3169 1HB  ALA I 196    -140.825 -86.516 620.045  1.00  8.51           H
ATOM   3170 2HB  ALA I 196    -141.672 -87.045 621.518  1.00  8.51           H
ATOM   3171 3HB  ALA I 196    -139.893 -86.998 621.483  1.00  8.51           H
ATOM   3172  HN  ALA I 196    -142.763 -88.378 619.878  1.00  8.51           H
ATOM   3173  N   ILE I 197    -139.520 -90.306 621.617  1.00  8.51           N
ATOM   3174  CA  ILE I 197    -139.296 -91.305 622.647  1.00  8.51           C
ATOM   3175  C   ILE I 197    -138.045 -90.936 623.446  1.00  8.51           C
ATOM   3176  O   ILE I 197    -136.995 -90.658 622.869  1.00  8.51           O
ATOM   3177  HA  ILE I 197    -140.155 -91.279 623.319  1.00  8.51           H
ATOM   3178  HB  ILE I 197    -138.427 -92.731 621.312  1.00  8.51           H
ATOM   3179  CB  ILE I 197    -139.243 -92.705 622.033  1.00  8.51           C
ATOM   3180  CG1 ILE I 197    -140.531 -93.018 621.269  1.00  8.51           C
ATOM   3181 1HG1 ILE I 197    -141.373 -93.038 621.961  1.00  8.51           H
ATOM   3182 2HG1 ILE I 197    -140.731 -92.227 620.547  1.00  8.51           H
ATOM   3183  CG2 ILE I 197    -138.938 -93.760 623.099  1.00  8.51           C
ATOM   3184 1HG2 ILE I 197    -137.974 -93.544 623.559  1.00  8.51           H
ATOM   3185 2HG2 ILE I 197    -139.717 -93.742 623.861  1.00  8.51           H
ATOM   3186 3HG2 ILE I 197    -138.906 -94.746 622.635  1.00  8.51           H
ATOM   3187  CD1 ILE I 197    -140.427 -94.362 620.545  1.00  8.51           C
ATOM   3188 1HD1 ILE I 197    -139.599 -94.330 619.837  1.00  8.51           H
ATOM   3189 2HD1 ILE I 197    -140.251 -95.154 621.273  1.00  8.51           H
ATOM   3190 3HD1 ILE I 197    -141.356 -94.560 620.010  1.00  8.51           H
ATOM   3191  HN  ILE I 197    -138.750 -90.160 620.995  1.00  8.51           H
ATOM   3192  N   CYS I 198    -138.198 -90.946 624.762  1.00  8.51           N
ATOM   3193  CA  CYS I 198    -137.057 -90.790 625.650  1.00  8.51           C
ATOM   3194  C   CYS I 198    -136.427 -92.167 625.867  1.00  8.51           C
ATOM   3195  O   CYS I 198    -137.010 -93.023 626.532  1.00  8.51           O
ATOM   3196  HA  CYS I 198    -136.359 -90.120 625.148  1.00  8.51           H
ATOM   3197  CB  CYS I 198    -137.454 -90.129 626.971  1.00  8.51           C
ATOM   3198 1HB  CYS I 198    -137.670 -89.073 626.808  1.00  8.51           H
ATOM   3199 2HB  CYS I 198    -138.367 -90.585 627.356  1.00  8.51           H
ATOM   3200  SG  CYS I 198    -136.103 -90.309 628.192  1.00  8.51           S
ATOM   3201  HN  CYS I 198    -139.079 -91.057 625.222  1.00  8.51           H
ATOM   3202  N   THR I 199    -135.245 -92.339 625.295  1.00  8.51           N
ATOM   3203  CA  THR I 199    -134.604 -93.643 625.276  1.00  8.51           C
ATOM   3204  C   THR I 199    -133.101 -93.503 625.523  1.00  8.51           C
ATOM   3205  O   THR I 199    -132.561 -92.399 625.476  1.00  8.51           O
ATOM   3206  HA  THR I 199    -135.009 -94.237 626.096  1.00  8.51           H
ATOM   3207  HB  THR I 199    -135.998 -94.199 623.705  1.00  8.51           H
ATOM   3208  CB  THR I 199    -134.941 -94.316 623.944  1.00  8.51           C
ATOM   3209  OG1 THR I 199    -134.493 -95.658 624.110  1.00  8.51           O
ATOM   3210  HG1 THR I 199    -134.741 -96.203 623.309  1.00  8.51           H
ATOM   3211  CG2 THR I 199    -134.095 -93.780 622.787  1.00  8.51           C
ATOM   3212 1HG2 THR I 199    -133.040 -93.959 622.996  1.00  8.51           H
ATOM   3213 2HG2 THR I 199    -134.268 -92.710 622.676  1.00  8.51           H
ATOM   3214 3HG2 THR I 199    -134.374 -94.291 621.866  1.00  8.51           H
ATOM   3215  HN  THR I 199    -134.727 -91.608 624.851  1.00  8.51           H
ATOM   3216  N   MET I 200    -132.468 -94.638 625.781  1.00  8.51           N
ATOM   3217  CA  MET I 200    -131.017 -94.710 625.746  1.00  8.51           C
ATOM   3218  C   MET I 200    -130.517 -95.015 624.332  1.00  8.51           C
ATOM   3219  O   MET I 200    -131.026 -95.919 623.672  1.00  8.51           O
ATOM   3220  HA  MET I 200    -130.667 -93.726 626.058  1.00  8.51           H
ATOM   3221  CB  MET I 200    -130.537 -95.802 626.704  1.00  8.51           C
ATOM   3222 1HB  MET I 200    -131.055 -96.735 626.486  1.00  8.51           H
ATOM   3223 2HB  MET I 200    -129.473 -95.984 626.549  1.00  8.51           H
ATOM   3224  CG  MET I 200    -130.784 -95.402 628.160  1.00  8.51           C
ATOM   3225 1HG  MET I 200    -131.746 -94.896 628.248  1.00  8.51           H
ATOM   3226 2HG  MET I 200    -130.833 -96.292 628.787  1.00  8.51           H
ATOM   3227  SD  MET I 200    -129.477 -94.328 628.729  1.00  8.51           S
ATOM   3228  CE  MET I 200    -128.222 -95.540 629.106  1.00  8.51           C
ATOM   3229 1HE  MET I 200    -128.596 -96.224 629.868  1.00  8.51           H
ATOM   3230 2HE  MET I 200    -127.975 -96.100 628.205  1.00  8.51           H
ATOM   3231 3HE  MET I 200    -127.330 -95.036 629.478  1.00  8.51           H
ATOM   3232  HN  MET I 200    -132.928 -95.496 626.010  1.00  8.51           H
ATOM   3233  N   VAL I 201    -129.527 -94.242 623.910  1.00  8.51           N
ATOM   3234  CA  VAL I 201    -128.839 -94.523 622.661  1.00  8.51           C
ATOM   3235  C   VAL I 201    -127.339 -94.661 622.930  1.00  8.51           C
ATOM   3236  O   VAL I 201    -126.702 -93.724 623.410  1.00  8.51           O
ATOM   3237  HA  VAL I 201    -129.216 -95.474 622.284  1.00  8.51           H
ATOM   3238  HB  VAL I 201    -128.806 -92.489 622.018  1.00  8.51           H
ATOM   3239  CB  VAL I 201    -129.165 -93.442 621.629  1.00  8.51           C
ATOM   3240  CG1 VAL I 201    -128.444 -93.711 620.307  1.00  8.51           C
ATOM   3241 1HG1 VAL I 201    -127.368 -93.720 620.475  1.00  8.51           H
ATOM   3242 2HG1 VAL I 201    -128.759 -94.677 619.912  1.00  8.51           H
ATOM   3243 3HG1 VAL I 201    -128.694 -92.927 619.591  1.00  8.51           H
ATOM   3244  CG2 VAL I 201    -130.676 -93.324 621.417  1.00  8.51           C
ATOM   3245 1HG2 VAL I 201    -131.068 -94.276 621.060  1.00  8.51           H
ATOM   3246 2HG2 VAL I 201    -131.156 -93.064 622.360  1.00  8.51           H
ATOM   3247 3HG2 VAL I 201    -130.879 -92.548 620.679  1.00  8.51           H
ATOM   3248  HN  VAL I 201    -129.194 -93.439 624.404  1.00  8.51           H
ATOM   3249  N   TYR I 202    -126.818 -95.836 622.608  1.00  8.51           N
ATOM   3250  CA  TYR I 202    -125.417 -96.128 622.861  1.00  8.51           C
ATOM   3251  C   TYR I 202    -124.551 -95.742 621.660  1.00  8.51           C
ATOM   3252  O   TYR I 202    -124.577 -96.415 620.631  1.00  8.51           O
ATOM   3253  HA  TYR I 202    -125.103 -95.546 623.728  1.00  8.51           H
ATOM   3254  CB  TYR I 202    -125.333 -97.641 623.071  1.00  8.51           C
ATOM   3255 1HB  TYR I 202    -125.799 -98.142 622.222  1.00  8.51           H
ATOM   3256 2HB  TYR I 202    -124.284 -97.938 623.080  1.00  8.51           H
ATOM   3257  CG  TYR I 202    -125.998 -98.129 624.360  1.00  8.51           C
ATOM   3258  HD1 TYR I 202    -124.250 -97.800 625.558  1.00  8.51           H
ATOM   3259  CD1 TYR I 202    -125.286 -98.139 625.542  1.00  8.51           C
ATOM   3260  HD2 TYR I 202    -127.871 -98.549 623.406  1.00  8.51           H
ATOM   3261  CD2 TYR I 202    -127.309 -98.558 624.340  1.00  8.51           C
ATOM   3262  CE1 TYR I 202    -125.912 -98.598 626.755  1.00  8.51           C
ATOM   3263  HE1 TYR I 202    -125.361 -98.612 627.696  1.00  8.51           H
ATOM   3264  HE2 TYR I 202    -128.970 -99.358 625.551  1.00  8.51           H
ATOM   3265  CE2 TYR I 202    -127.935 -99.017 625.553  1.00  8.51           C
ATOM   3266  CZ  TYR I 202    -127.206 -99.014 626.701  1.00  8.51           C
ATOM   3267  OH  TYR I 202    -127.797 -99.447 627.846  1.00  8.51           O
ATOM   3268  HH  TYR I 202    -128.746 -99.705 627.665  1.00  8.51           H
ATOM   3269  HN  TYR I 202    -127.335 -96.579 622.184  1.00  8.51           H
ATOM   3270  N   PRO I 203    -123.773 -94.657 621.768  1.00  8.51           N
ATOM   3271  CA  PRO I 203    -122.841 -94.288 620.700  1.00  8.51           C
ATOM   3272  C   PRO I 203    -121.689 -95.272 620.574  1.00  8.51           C
ATOM   3273  O   PRO I 203    -121.504 -96.130 621.436  1.00  8.51           O
ATOM   3274  HA  PRO I 203    -123.345 -94.315 619.734  1.00  8.51           H
ATOM   3275  CB  PRO I 203    -122.355 -92.896 621.108  1.00  8.51           C
ATOM   3276 1HB  PRO I 203    -121.325 -92.723 620.797  1.00  8.51           H
ATOM   3277 2HB  PRO I 203    -122.960 -92.111 620.655  1.00  8.51           H
ATOM   3278  CG  PRO I 203    -122.486 -92.898 622.605  1.00  8.51           C
ATOM   3279 1HG  PRO I 203    -121.607 -93.337 623.076  1.00  8.51           H
ATOM   3280 2HG  PRO I 203    -122.582 -91.884 622.993  1.00  8.51           H
ATOM   3281  CD  PRO I 203    -123.716 -93.707 622.893  1.00  8.51           C
ATOM   3282 1HD  PRO I 203    -123.642 -94.222 623.851  1.00  8.51           H
ATOM   3283 2HD  PRO I 203    -124.607 -93.081 622.936  1.00  8.51           H
ATOM   3284  N   SER I 204    -120.939 -95.121 619.492  1.00  8.51           N
ATOM   3285  CA  SER I 204    -119.742 -95.920 619.294  1.00  8.51           C
ATOM   3286  C   SER I 204    -120.038 -97.079 618.340  1.00  8.51           C
ATOM   3287  O   SER I 204    -121.178 -97.529 618.239  1.00  8.51           O
ATOM   3288  HA  SER I 204    -119.011 -95.241 618.856  1.00  8.51           H
ATOM   3289  CB  SER I 204    -119.209 -96.453 620.626  1.00  8.51           C
ATOM   3290 1HB  SER I 204    -118.143 -96.661 620.532  1.00  8.51           H
ATOM   3291 2HB  SER I 204    -119.317 -95.686 621.393  1.00  8.51           H
ATOM   3292  HG  SER I 204    -119.535 -97.942 621.923  1.00  8.51           H
ATOM   3293  OG  SER I 204    -119.888 -97.635 621.039  1.00  8.51           O
ATOM   3294  HN  SER I 204    -121.137 -94.469 618.761  1.00  8.51           H
ATOM   3295  N   ASP I 205    -118.991 -97.528 617.662  1.00  8.51           N
ATOM   3296  CA  ASP I 205    -119.112 -98.665 616.766  1.00  8.51           C
ATOM   3297  C   ASP I 205    -119.371 -99.930 617.586  1.00  8.51           C
ATOM   3298  O   ASP I 205    -119.816-100.943 617.048  1.00  8.51           O
ATOM   3299  HA  ASP I 205    -119.942 -98.421 616.103  1.00  8.51           H
ATOM   3300  CB  ASP I 205    -117.824 -98.875 615.967  1.00  8.51           C
ATOM   3301 1HB  ASP I 205    -116.998 -99.079 616.648  1.00  8.51           H
ATOM   3302 2HB  ASP I 205    -117.930 -99.748 615.323  1.00  8.51           H
ATOM   3303  CG  ASP I 205    -117.499 -97.645 615.117  1.00  8.51           C
ATOM   3304  OD1 ASP I 205    -118.417 -97.193 614.399  1.00  8.51           O
ATOM   3305  OD2 ASP I 205    -116.341 -97.184 615.205  1.00  8.51           O
ATOM   3306  HN  ASP I 205    -118.076 -97.129 617.719  1.00  8.51           H
ATOM   3307  N   GLU I 206    -119.081 -99.831 618.876  1.00  8.51           N
ATOM   3308  CA  GLU I 206    -119.191-100.980 619.758  1.00  8.51           C
ATOM   3309  C   GLU I 206    -120.395-100.822 620.688  1.00  8.51           C
ATOM   3310  O   GLU I 206    -120.374-101.296 621.823  1.00  8.51           O
ATOM   3311  HA  GLU I 206    -119.340-101.836 619.101  1.00  8.51           H
ATOM   3312  CB  GLU I 206    -117.903-101.181 620.559  1.00  8.51           C
ATOM   3313 1HB  GLU I 206    -117.650-100.261 621.085  1.00  8.51           H
ATOM   3314 2HB  GLU I 206    -118.012-102.040 621.221  1.00  8.51           H
ATOM   3315  CG  GLU I 206    -116.726-101.497 619.634  1.00  8.51           C
ATOM   3316 1HG  GLU I 206    -116.651-100.733 618.860  1.00  8.51           H
ATOM   3317 2HG  GLU I 206    -115.795-101.469 620.201  1.00  8.51           H
ATOM   3318  CD  GLU I 206    -116.893-102.872 618.984  1.00  8.51           C
ATOM   3319  OE1 GLU I 206    -116.097-103.167 618.066  1.00  8.51           O
ATOM   3320  OE2 GLU I 206    -117.812-103.598 619.421  1.00  8.51           O
ATOM   3321  HN  GLU I 206    -118.777 -98.986 619.317  1.00  8.51           H
ATOM   3322  N   SER I 207    -121.417-100.155 620.172  1.00  8.51           N
ATOM   3323  CA  SER I 207    -122.578 -99.822 620.980  1.00  8.51           C
ATOM   3324  C   SER I 207    -123.193-101.096 621.562  1.00  8.51           C
ATOM   3325  O   SER I 207    -123.744-101.078 622.662  1.00  8.51           O
ATOM   3326  HA  SER I 207    -122.201 -99.181 621.777  1.00  8.51           H
ATOM   3327  CB  SER I 207    -123.619 -99.057 620.160  1.00  8.51           C
ATOM   3328 1HB  SER I 207    -124.539 -98.966 620.737  1.00  8.51           H
ATOM   3329 2HB  SER I 207    -123.260 -98.045 619.972  1.00  8.51           H
ATOM   3330  HG  SER I 207    -124.469 -99.108 618.349  1.00  8.51           H
ATOM   3331  OG  SER I 207    -123.898 -99.699 618.919  1.00  8.51           O
ATOM   3332  HN  SER I 207    -121.460 -99.844 619.223  1.00  8.51           H
ATOM   3333  N   THR I 208    -123.079-102.173 620.798  1.00  8.51           N
ATOM   3334  CA  THR I 208    -123.637-103.448 621.213  1.00  8.51           C
ATOM   3335  C   THR I 208    -122.933-103.953 622.474  1.00  8.51           C
ATOM   3336  O   THR I 208    -123.586-104.349 623.438  1.00  8.51           O
ATOM   3337  HA  THR I 208    -124.685-103.297 621.472  1.00  8.51           H
ATOM   3338  HB  THR I 208    -123.841-105.421 620.325  1.00  8.51           H
ATOM   3339  CB  THR I 208    -123.537-104.416 620.032  1.00  8.51           C
ATOM   3340  OG1 THR I 208    -122.188-104.286 619.591  1.00  8.51           O
ATOM   3341  HG1 THR I 208    -121.943-105.059 619.006  1.00  8.51           H
ATOM   3342  CG2 THR I 208    -124.368-103.961 618.831  1.00  8.51           C
ATOM   3343 1HG2 THR I 208    -123.943-103.045 618.421  1.00  8.51           H
ATOM   3344 2HG2 THR I 208    -125.394-103.776 619.148  1.00  8.51           H
ATOM   3345 3HG2 THR I 208    -124.358-104.739 618.067  1.00  8.51           H
ATOM   3346  HN  THR I 208    -122.616-102.183 619.912  1.00  8.51           H
ATOM   3347  N   LYS I 209    -121.609-103.923 622.426  1.00  8.51           N
ATOM   3348  CA  LYS I 209    -120.809-104.368 623.555  1.00  8.51           C
ATOM   3349  C   LYS I 209    -121.120-103.492 624.771  1.00  8.51           C
ATOM   3350  O   LYS I 209    -121.221-103.992 625.890  1.00  8.51           O
ATOM   3351  HA  LYS I 209    -121.105-105.392 623.782  1.00  8.51           H
ATOM   3352  CB  LYS I 209    -119.326-104.397 623.182  1.00  8.51           C
ATOM   3353 1HB  LYS I 209    -119.023-103.421 622.801  1.00  8.51           H
ATOM   3354 2HB  LYS I 209    -118.727-104.591 624.072  1.00  8.51           H
ATOM   3355  CG  LYS I 209    -119.047-105.471 622.128  1.00  8.51           C
ATOM   3356 1HG  LYS I 209    -119.463-106.423 622.455  1.00  8.51           H
ATOM   3357 2HG  LYS I 209    -119.546-105.208 621.195  1.00  8.51           H
ATOM   3358  CD  LYS I 209    -117.544-105.621 621.883  1.00  8.51           C
ATOM   3359 1HD  LYS I 209    -117.098-104.640 621.722  1.00  8.51           H
ATOM   3360 2HD  LYS I 209    -117.069-106.046 622.768  1.00  8.51           H
ATOM   3361  CE  LYS I 209    -117.273-106.516 620.672  1.00  8.51           C
ATOM   3362 1HE  LYS I 209    -117.096-107.540 621.001  1.00  8.51           H
ATOM   3363 2HE  LYS I 209    -118.149-106.536 620.024  1.00  8.51           H
ATOM   3364  NZ  LYS I 209    -116.100-106.022 619.916  1.00  8.51           N
ATOM   3365 1HZ  LYS I 209    -115.790-106.738 619.268  1.00  8.51           H
ATOM   3366 2HZ  LYS I 209    -116.358-105.188 619.400  1.00  8.51           H
ATOM   3367 3HZ  LYS I 209    -115.350-105.802 620.561  1.00  8.51           H
ATOM   3368  HN  LYS I 209    -121.085-103.603 621.637  1.00  8.51           H
ATOM   3369  N   LEU I 210    -121.264-102.201 624.510  1.00  8.51           N
ATOM   3370  CA  LEU I 210    -121.506-101.245 625.576  1.00  8.51           C
ATOM   3371  C   LEU I 210    -122.830-101.579 626.265  1.00  8.51           C
ATOM   3372  O   LEU I 210    -122.897-101.645 627.491  1.00  8.51           O
ATOM   3373  HA  LEU I 210    -120.701-101.355 626.303  1.00  8.51           H
ATOM   3374  CB  LEU I 210    -121.437 -99.814 625.038  1.00  8.51           C
ATOM   3375 1HB  LEU I 210    -120.474 -99.678 624.546  1.00  8.51           H
ATOM   3376 2HB  LEU I 210    -122.205 -99.697 624.273  1.00  8.51           H
ATOM   3377  HG  LEU I 210    -122.568 -98.846 626.574  1.00  8.51           H
ATOM   3378  CG  LEU I 210    -121.612 -98.699 626.072  1.00  8.51           C
ATOM   3379  CD1 LEU I 210    -120.523 -98.770 627.144  1.00  8.51           C
ATOM   3380 1HD1 LEU I 210    -120.577 -99.732 627.654  1.00  8.51           H
ATOM   3381 2HD1 LEU I 210    -119.544 -98.663 626.676  1.00  8.51           H
ATOM   3382 3HD1 LEU I 210    -120.671 -97.967 627.866  1.00  8.51           H
ATOM   3383  CD2 LEU I 210    -121.662 -97.328 625.396  1.00  8.51           C
ATOM   3384 1HD2 LEU I 210    -120.734 -97.157 624.851  1.00  8.51           H
ATOM   3385 2HD2 LEU I 210    -122.502 -97.296 624.701  1.00  8.51           H
ATOM   3386 3HD2 LEU I 210    -121.787 -96.554 626.153  1.00  8.51           H
ATOM   3387  HN  LEU I 210    -121.217-101.808 623.591  1.00  8.51           H
ATOM   3388  N   LYS I 211    -123.852-101.782 625.446  1.00  8.51           N
ATOM   3389  CA  LYS I 211    -125.174-102.095 625.961  1.00  8.51           C
ATOM   3390  C   LYS I 211    -125.092-103.350 626.834  1.00  8.51           C
ATOM   3391  O   LYS I 211    -125.604-103.366 627.953  1.00  8.51           O
ATOM   3392  HA  LYS I 211    -125.487-101.260 626.587  1.00  8.51           H
ATOM   3393  CB  LYS I 211    -126.182-102.207 624.817  1.00  8.51           C
ATOM   3394 1HB  LYS I 211    -126.224-101.265 624.270  1.00  8.51           H
ATOM   3395 2HB  LYS I 211    -125.854-102.970 624.111  1.00  8.51           H
ATOM   3396  CG  LYS I 211    -127.575-102.558 625.345  1.00  8.51           C
ATOM   3397 1HG  LYS I 211    -127.564-103.562 625.770  1.00  8.51           H
ATOM   3398 2HG  LYS I 211    -127.845-101.875 626.150  1.00  8.51           H
ATOM   3399  CD  LYS I 211    -128.620-102.482 624.230  1.00  8.51           C
ATOM   3400 1HD  LYS I 211    -128.602-101.490 623.778  1.00  8.51           H
ATOM   3401 2HD  LYS I 211    -128.371-103.195 623.444  1.00  8.51           H
ATOM   3402  CE  LYS I 211    -130.020-102.778 624.771  1.00  8.51           C
ATOM   3403 1HE  LYS I 211    -130.065-103.802 625.141  1.00  8.51           H
ATOM   3404 2HE  LYS I 211    -130.236-102.124 625.615  1.00  8.51           H
ATOM   3405  NZ  LYS I 211    -131.036-102.582 623.712  1.00  8.51           N
ATOM   3406 1HZ  LYS I 211    -131.962-102.590 624.126  1.00  8.51           H
ATOM   3407 2HZ  LYS I 211    -130.879-101.692 623.253  1.00  8.51           H
ATOM   3408 3HZ  LYS I 211    -130.964-103.331 623.032  1.00  8.51           H
ATOM   3409  HN  LYS I 211    -123.787-101.736 624.449  1.00  8.51           H
ATOM   3410  N   SER I 212    -124.445-104.370 626.289  1.00  8.51           N
ATOM   3411  CA  SER I 212    -124.349-105.647 626.975  1.00  8.51           C
ATOM   3412  C   SER I 212    -123.683-105.459 628.340  1.00  8.51           C
ATOM   3413  O   SER I 212    -124.152-105.996 629.342  1.00  8.51           O
ATOM   3414  HA  SER I 212    -125.377-105.988 627.095  1.00  8.51           H
ATOM   3415  CB  SER I 212    -123.569-106.664 626.139  1.00  8.51           C
ATOM   3416 1HB  SER I 212    -124.052-106.783 625.170  1.00  8.51           H
ATOM   3417 2HB  SER I 212    -122.565-106.284 625.950  1.00  8.51           H
ATOM   3418  HG  SER I 212    -124.397-108.259 627.019  1.00  8.51           H
ATOM   3419  OG  SER I 212    -123.482-107.931 626.785  1.00  8.51           O
ATOM   3420  HN  SER I 212    -123.993-104.333 625.398  1.00  8.51           H
ATOM   3421  N   ALA I 213    -122.601-104.695 628.335  1.00  8.51           N
ATOM   3422  CA  ALA I 213    -121.835-104.474 629.549  1.00  8.51           C
ATOM   3423  C   ALA I 213    -122.718-103.774 630.584  1.00  8.51           C
ATOM   3424  O   ALA I 213    -122.760-104.178 631.745  1.00  8.51           O
ATOM   3425  HA  ALA I 213    -121.539-105.449 629.937  1.00  8.51           H
ATOM   3426  CB  ALA I 213    -120.575-103.671 629.220  1.00  8.51           C
ATOM   3427 1HB  ALA I 213    -119.968-104.225 628.504  1.00  8.51           H
ATOM   3428 2HB  ALA I 213    -120.858-102.711 628.789  1.00  8.51           H
ATOM   3429 3HB  ALA I 213    -120.001-103.506 630.131  1.00  8.51           H
ATOM   3430  HN  ALA I 213    -122.246-104.233 627.522  1.00  8.51           H
ATOM   3431  N   VAL I 214    -123.403-102.737 630.125  1.00  8.51           N
ATOM   3432  CA  VAL I 214    -124.228-101.934 631.012  1.00  8.51           C
ATOM   3433  C   VAL I 214    -125.325-102.813 631.615  1.00  8.51           C
ATOM   3434  O   VAL I 214    -125.637-102.697 632.799  1.00  8.51           O
ATOM   3435  HA  VAL I 214    -123.589-101.569 631.816  1.00  8.51           H
ATOM   3436  HB  VAL I 214    -125.232-101.080 629.333  1.00  8.51           H
ATOM   3437  CB  VAL I 214    -124.780-100.722 630.258  1.00  8.51           C
ATOM   3438  CG1 VAL I 214    -125.868-100.019 631.072  1.00  8.51           C
ATOM   3439 1HG1 VAL I 214    -126.685-100.714 631.262  1.00  8.51           H
ATOM   3440 2HG1 VAL I 214    -125.450 -99.680 632.020  1.00  8.51           H
ATOM   3441 3HG1 VAL I 214    -126.243 -99.161 630.513  1.00  8.51           H
ATOM   3442  CG2 VAL I 214    -123.658 -99.750 629.887  1.00  8.51           C
ATOM   3443 1HG2 VAL I 214    -123.164 -99.402 630.794  1.00  8.51           H
ATOM   3444 2HG2 VAL I 214    -122.933-100.257 629.250  1.00  8.51           H
ATOM   3445 3HG2 VAL I 214    -124.078 -98.898 629.352  1.00  8.51           H
ATOM   3446  HN  VAL I 214    -123.399-102.443 629.170  1.00  8.51           H
ATOM   3447  N   LEU I 215    -125.880-103.672 630.774  1.00  8.51           N
ATOM   3448  CA  LEU I 215    -126.959-104.547 631.201  1.00  8.51           C
ATOM   3449  C   LEU I 215    -126.424-105.545 632.229  1.00  8.51           C
ATOM   3450  O   LEU I 215    -127.066-105.797 633.247  1.00  8.51           O
ATOM   3451  HA  LEU I 215    -127.713-103.925 631.683  1.00  8.51           H
ATOM   3452  CB  LEU I 215    -127.624-105.207 629.991  1.00  8.51           C
ATOM   3453 1HB  LEU I 215    -126.843-105.516 629.296  1.00  8.51           H
ATOM   3454 2HB  LEU I 215    -128.128-106.113 630.328  1.00  8.51           H
ATOM   3455  HG  LEU I 215    -128.187-103.371 629.051  1.00  8.51           H
ATOM   3456  CG  LEU I 215    -128.635-104.348 629.230  1.00  8.51           C
ATOM   3457  CD1 LEU I 215    -128.952-104.957 627.862  1.00  8.51           C
ATOM   3458 1HD1 LEU I 215    -128.037-105.024 627.274  1.00  8.51           H
ATOM   3459 2HD1 LEU I 215    -129.371-105.954 627.997  1.00  8.51           H
ATOM   3460 3HD1 LEU I 215    -129.673-104.327 627.342  1.00  8.51           H
ATOM   3461  CD2 LEU I 215    -129.899-104.121 630.062  1.00  8.51           C
ATOM   3462 1HD2 LEU I 215    -130.359-105.081 630.293  1.00  8.51           H
ATOM   3463 2HD2 LEU I 215    -129.636-103.612 630.990  1.00  8.51           H
ATOM   3464 3HD2 LEU I 215    -130.601-103.507 629.497  1.00  8.51           H
ATOM   3465  HN  LEU I 215    -125.605-103.776 629.818  1.00  8.51           H
ATOM   3466  N   THR I 216    -125.252-106.086 631.928  1.00  8.51           N
ATOM   3467  CA  THR I 216    -124.644-107.084 632.791  1.00  8.51           C
ATOM   3468  C   THR I 216    -124.406-106.506 634.188  1.00  8.51           C
ATOM   3469  O   THR I 216    -124.673-107.167 635.191  1.00  8.51           O
ATOM   3470  HA  THR I 216    -125.343-107.913 632.903  1.00  8.51           H
ATOM   3471  HB  THR I 216    -122.640-106.774 632.013  1.00  8.51           H
ATOM   3472  CB  THR I 216    -123.366-107.580 632.113  1.00  8.51           C
ATOM   3473  OG1 THR I 216    -123.822-108.152 630.890  1.00  8.51           O
ATOM   3474  HG1 THR I 216    -123.697-107.501 630.141  1.00  8.51           H
ATOM   3475  CG2 THR I 216    -122.726-108.754 632.857  1.00  8.51           C
ATOM   3476 1HG2 THR I 216    -123.430-109.586 632.897  1.00  8.51           H
ATOM   3477 2HG2 THR I 216    -122.470-108.445 633.870  1.00  8.51           H
ATOM   3478 3HG2 THR I 216    -121.823-109.067 632.333  1.00  8.51           H
ATOM   3479  HN  THR I 216    -124.722-105.853 631.112  1.00  8.51           H
ATOM   3480  N   LEU I 217    -123.905-105.280 634.209  1.00  8.51           N
ATOM   3481  CA  LEU I 217    -123.610-104.613 635.466  1.00  8.51           C
ATOM   3482  C   LEU I 217    -124.892-104.501 636.293  1.00  8.51           C
ATOM   3483  O   LEU I 217    -124.875-104.718 637.503  1.00  8.51           O
ATOM   3484  HA  LEU I 217    -122.902-105.240 636.009  1.00  8.51           H
ATOM   3485  CB  LEU I 217    -122.922-103.270 635.212  1.00  8.51           C
ATOM   3486 1HB  LEU I 217    -122.078-103.437 634.543  1.00  8.51           H
ATOM   3487 2HB  LEU I 217    -123.622-102.621 634.685  1.00  8.51           H
ATOM   3488  HG  LEU I 217    -123.244-102.436 637.154  1.00  8.51           H
ATOM   3489  CG  LEU I 217    -122.416-102.530 636.451  1.00  8.51           C
ATOM   3490  CD1 LEU I 217    -121.315-103.327 637.154  1.00  8.51           C
ATOM   3491 1HD1 LEU I 217    -121.708-104.296 637.461  1.00  8.51           H
ATOM   3492 2HD1 LEU I 217    -120.480-103.474 636.470  1.00  8.51           H
ATOM   3493 3HD1 LEU I 217    -120.974-102.779 638.032  1.00  8.51           H
ATOM   3494  CD2 LEU I 217    -121.961-101.113 636.097  1.00  8.51           C
ATOM   3495 1HD2 LEU I 217    -121.154-101.164 635.366  1.00  8.51           H
ATOM   3496 2HD2 LEU I 217    -122.798-100.557 635.675  1.00  8.51           H
ATOM   3497 3HD2 LEU I 217    -121.606-100.610 636.996  1.00  8.51           H
ATOM   3498  HN  LEU I 217    -123.703-104.744 633.389  1.00  8.51           H
ATOM   3499  N   LYS I 218    -125.973-104.162 635.606  1.00  8.51           N
ATOM   3500  CA  LYS I 218    -127.256-103.988 636.266  1.00  8.51           C
ATOM   3501  C   LYS I 218    -127.665-105.304 636.931  1.00  8.51           C
ATOM   3502  O   LYS I 218    -128.101-105.314 638.081  1.00  8.51           O
ATOM   3503  HA  LYS I 218    -127.123-103.236 637.044  1.00  8.51           H
ATOM   3504  CB  LYS I 218    -128.295-103.446 635.284  1.00  8.51           C
ATOM   3505 1HB  LYS I 218    -128.221-103.981 634.337  1.00  8.51           H
ATOM   3506 2HB  LYS I 218    -129.298-103.627 635.673  1.00  8.51           H
ATOM   3507  CG  LYS I 218    -128.097-101.948 635.046  1.00  8.51           C
ATOM   3508 1HG  LYS I 218    -128.414-101.391 635.928  1.00  8.51           H
ATOM   3509 2HG  LYS I 218    -127.037-101.737 634.900  1.00  8.51           H
ATOM   3510  CD  LYS I 218    -128.889-101.476 633.825  1.00  8.51           C
ATOM   3511 1HD  LYS I 218    -128.570-102.032 632.943  1.00  8.51           H
ATOM   3512 2HD  LYS I 218    -129.948-101.690 633.970  1.00  8.51           H
ATOM   3513  CE  LYS I 218    -128.693 -99.978 633.590  1.00  8.51           C
ATOM   3514 1HE  LYS I 218    -129.191 -99.411 634.377  1.00  8.51           H
ATOM   3515 2HE  LYS I 218    -127.633 -99.731 633.642  1.00  8.51           H
ATOM   3516  NZ  LYS I 218    -129.236 -99.585 632.270  1.00  8.51           N
ATOM   3517 1HZ  LYS I 218    -129.149 -98.581 632.154  1.00  8.51           H
ATOM   3518 2HZ  LYS I 218    -128.716-100.056 631.537  1.00  8.51           H
ATOM   3519 3HZ  LYS I 218    -130.213 -99.849 632.214  1.00  8.51           H
ATOM   3520  HN  LYS I 218    -125.983-104.008 634.618  1.00  8.51           H
ATOM   3521  N   VAL I 219    -127.509-106.384 636.179  1.00  8.51           N
ATOM   3522  CA  VAL I 219    -127.977-107.683 636.629  1.00  8.51           C
ATOM   3523  C   VAL I 219    -127.179-108.109 637.863  1.00  8.51           C
ATOM   3524  O   VAL I 219    -127.750-108.589 638.841  1.00  8.51           O
ATOM   3525  HA  VAL I 219    -129.025-107.577 636.909  1.00  8.51           H
ATOM   3526  HB  VAL I 219    -126.902-108.615 635.038  1.00  8.51           H
ATOM   3527  CB  VAL I 219    -127.893-108.695 635.484  1.00  8.51           C
ATOM   3528  CG1 VAL I 219    -128.060-110.125 636.002  1.00  8.51           C
ATOM   3529 1HG1 VAL I 219    -127.271-110.345 636.722  1.00  8.51           H
ATOM   3530 2HG1 VAL I 219    -129.032-110.225 636.486  1.00  8.51           H
ATOM   3531 3HG1 VAL I 219    -127.996-110.824 635.168  1.00  8.51           H
ATOM   3532  CG2 VAL I 219    -128.925-108.382 634.398  1.00  8.51           C
ATOM   3533 1HG2 VAL I 219    -129.926-108.421 634.826  1.00  8.51           H
ATOM   3534 2HG2 VAL I 219    -128.740-107.385 633.998  1.00  8.51           H
ATOM   3535 3HG2 VAL I 219    -128.843-109.116 633.597  1.00  8.51           H
ATOM   3536  HN  VAL I 219    -127.073-106.380 635.279  1.00  8.51           H
ATOM   3537  N   ILE I 220    -125.871-107.918 637.777  1.00  8.51           N
ATOM   3538  CA  ILE I 220    -124.975-108.390 638.819  1.00  8.51           C
ATOM   3539  C   ILE I 220    -125.251-107.617 640.110  1.00  8.51           C
ATOM   3540  O   ILE I 220    -125.548-108.214 641.144  1.00  8.51           O
ATOM   3541  HA  ILE I 220    -125.201-109.442 638.992  1.00  8.51           H
ATOM   3542  HB  ILE I 220    -123.346-107.310 637.951  1.00  8.51           H
ATOM   3543  CB  ILE I 220    -123.520-108.309 638.353  1.00  8.51           C
ATOM   3544  CG1 ILE I 220    -123.250-109.304 637.223  1.00  8.51           C
ATOM   3545 1HG1 ILE I 220    -123.320-110.322 637.606  1.00  8.51           H
ATOM   3546 2HG1 ILE I 220    -124.014-109.200 636.452  1.00  8.51           H
ATOM   3547  CG2 ILE I 220    -122.557-108.499 639.526  1.00  8.51           C
ATOM   3548 1HG2 ILE I 220    -122.730-107.719 640.269  1.00  8.51           H
ATOM   3549 2HG2 ILE I 220    -122.725-109.476 639.980  1.00  8.51           H
ATOM   3550 3HG2 ILE I 220    -121.530-108.436 639.167  1.00  8.51           H
ATOM   3551  CD1 ILE I 220    -121.867-109.077 636.611  1.00  8.51           C
ATOM   3552 1HD1 ILE I 220    -121.809-108.066 636.208  1.00  8.51           H
ATOM   3553 2HD1 ILE I 220    -121.104-109.205 637.379  1.00  8.51           H
ATOM   3554 3HD1 ILE I 220    -121.701-109.797 635.810  1.00  8.51           H
ATOM   3555  HN  ILE I 220    -125.423-107.452 637.014  1.00  8.51           H
ATOM   3556  N   LEU I 221    -125.143-106.300 640.009  1.00  8.51           N
ATOM   3557  CA  LEU I 221    -125.092-105.460 641.194  1.00  8.51           C
ATOM   3558  C   LEU I 221    -126.516-105.083 641.608  1.00  8.51           C
ATOM   3559  O   LEU I 221    -126.764-104.761 642.769  1.00  8.51           O
ATOM   3560  HA  LEU I 221    -124.645-106.050 641.993  1.00  8.51           H
ATOM   3561  CB  LEU I 221    -124.181-104.254 640.956  1.00  8.51           C
ATOM   3562 1HB  LEU I 221    -124.548-103.713 640.084  1.00  8.51           H
ATOM   3563 2HB  LEU I 221    -124.271-103.583 641.810  1.00  8.51           H
ATOM   3564  HG  LEU I 221    -122.604-105.174 639.842  1.00  8.51           H
ATOM   3565  CG  LEU I 221    -122.698-104.566 640.742  1.00  8.51           C
ATOM   3566  CD1 LEU I 221    -121.897-103.284 640.508  1.00  8.51           C
ATOM   3567 1HD1 LEU I 221    -122.278-102.773 639.623  1.00  8.51           H
ATOM   3568 2HD1 LEU I 221    -121.995-102.631 641.375  1.00  8.51           H
ATOM   3569 3HD1 LEU I 221    -120.847-103.534 640.358  1.00  8.51           H
ATOM   3570  CD2 LEU I 221    -122.137-105.389 641.903  1.00  8.51           C
ATOM   3571 1HD2 LEU I 221    -122.246-104.828 642.831  1.00  8.51           H
ATOM   3572 2HD2 LEU I 221    -122.685-106.328 641.980  1.00  8.51           H
ATOM   3573 3HD2 LEU I 221    -121.082-105.596 641.725  1.00  8.51           H
ATOM   3574  HN  LEU I 221    -125.091-105.809 639.140  1.00  8.51           H
ATOM   3575  N   GLY I 222    -127.415-105.135 640.635  1.00  8.51           N
ATOM   3576  CA  GLY I 222    -128.780-104.688 640.853  1.00  8.51           C
ATOM   3577  C   GLY I 222    -129.646-105.820 641.408  1.00  8.51           C
ATOM   3578  O   GLY I 222    -130.752-105.581 641.891  1.00  8.51           O
ATOM   3579 1HA  GLY I 222    -128.785-103.848 641.548  1.00  8.51           H
ATOM   3580 2HA  GLY I 222    -129.202-104.328 639.915  1.00  8.51           H
ATOM   3581  HN  GLY I 222    -127.223-105.475 639.715  1.00  8.51           H
ATOM   3582  N   PHE I 223    -129.111-107.029 641.319  1.00  8.51           N
ATOM   3583  CA  PHE I 223    -129.868-108.212 641.695  1.00  8.51           C
ATOM   3584  C   PHE I 223    -128.968-109.244 642.378  1.00  8.51           C
ATOM   3585  O   PHE I 223    -129.060-109.448 643.587  1.00  8.51           O
ATOM   3586  HA  PHE I 223    -130.644-107.892 642.390  1.00  8.51           H
ATOM   3587  CB  PHE I 223    -130.426-108.814 640.404  1.00  8.51           C
ATOM   3588 1HB  PHE I 223    -130.959-108.038 639.854  1.00  8.51           H
ATOM   3589 2HB  PHE I 223    -129.595-109.136 639.776  1.00  8.51           H
ATOM   3590  CG  PHE I 223    -131.367-110.000 640.626  1.00  8.51           C
ATOM   3591  HD1 PHE I 223    -130.105-111.368 639.598  1.00  8.51           H
ATOM   3592  CD1 PHE I 223    -131.039-111.228 640.143  1.00  8.51           C
ATOM   3593  HD2 PHE I 223    -132.794-108.841 641.694  1.00  8.51           H
ATOM   3594  CD2 PHE I 223    -132.531-109.825 641.307  1.00  8.51           C
ATOM   3595  CE1 PHE I 223    -131.912-112.328 640.350  1.00  8.51           C
ATOM   3596  HE1 PHE I 223    -131.649-113.313 639.963  1.00  8.51           H
ATOM   3597  CE2 PHE I 223    -133.404-110.926 641.514  1.00  8.51           C
ATOM   3598  HE2 PHE I 223    -134.338-110.786 642.059  1.00  8.51           H
ATOM   3599  CZ  PHE I 223    -133.076-112.154 641.031  1.00  8.51           C
ATOM   3600  HZ  PHE I 223    -133.747-112.999 641.190  1.00  8.51           H
ATOM   3601  HN  PHE I 223    -128.181-107.207 640.999  1.00  8.51           H
ATOM   3602  N   PHE I 224    -128.120-109.867 641.574  1.00  8.51           N
ATOM   3603  CA  PHE I 224    -127.498-111.120 641.967  1.00  8.51           C
ATOM   3604  C   PHE I 224    -126.757-110.970 643.298  1.00  8.51           C
ATOM   3605  O   PHE I 224    -127.003-111.723 644.238  1.00  8.51           O
ATOM   3606  HA  PHE I 224    -128.295-111.855 642.078  1.00  8.51           H
ATOM   3607  CB  PHE I 224    -126.491-111.482 640.874  1.00  8.51           C
ATOM   3608 1HB  PHE I 224    -126.108-110.565 640.428  1.00  8.51           H
ATOM   3609 2HB  PHE I 224    -125.643-111.993 641.331  1.00  8.51           H
ATOM   3610  CG  PHE I 224    -127.066-112.369 639.768  1.00  8.51           C
ATOM   3611  HD1 PHE I 224    -126.716-114.170 640.843  1.00  8.51           H
ATOM   3612  CD1 PHE I 224    -127.099-113.720 639.927  1.00  8.51           C
ATOM   3613  HD2 PHE I 224    -127.517-110.725 638.498  1.00  8.51           H
ATOM   3614  CD2 PHE I 224    -127.544-111.807 638.625  1.00  8.51           C
ATOM   3615  CE1 PHE I 224    -127.633-114.543 638.900  1.00  8.51           C
ATOM   3616  HE1 PHE I 224    -127.659-115.625 639.028  1.00  8.51           H
ATOM   3617  CE2 PHE I 224    -128.077-112.630 637.598  1.00  8.51           C
ATOM   3618  HE2 PHE I 224    -128.460-112.180 636.683  1.00  8.51           H
ATOM   3619  CZ  PHE I 224    -128.110-113.981 637.758  1.00  8.51           C
ATOM   3620  HZ  PHE I 224    -128.520-114.612 636.970  1.00  8.51           H
ATOM   3621  HN  PHE I 224    -127.857-109.530 640.669  1.00  8.51           H
ATOM   3622  N   LEU I 225    -125.864-109.991 643.334  1.00  8.51           N
ATOM   3623  CA  LEU I 225    -124.976-109.831 644.472  1.00  8.51           C
ATOM   3624  C   LEU I 225    -125.808-109.599 645.735  1.00  8.51           C
ATOM   3625  O   LEU I 225    -125.675-110.331 646.714  1.00  8.51           O
ATOM   3626  HA  LEU I 225    -124.423-110.763 644.590  1.00  8.51           H
ATOM   3627  CB  LEU I 225    -123.950-108.729 644.200  1.00  8.51           C
ATOM   3628 1HB  LEU I 225    -123.369-109.009 643.322  1.00  8.51           H
ATOM   3629 2HB  LEU I 225    -124.487-107.814 643.949  1.00  8.51           H
ATOM   3630  HG  LEU I 225    -122.677-109.362 645.798  1.00  8.51           H
ATOM   3631  CG  LEU I 225    -122.979-108.419 645.342  1.00  8.51           C
ATOM   3632  CD1 LEU I 225    -121.710-107.746 644.815  1.00  8.51           C
ATOM   3633 1HD1 LEU I 225    -121.215-108.408 644.104  1.00  8.51           H
ATOM   3634 2HD1 LEU I 225    -121.974-106.812 644.318  1.00  8.51           H
ATOM   3635 3HD1 LEU I 225    -121.038-107.537 645.647  1.00  8.51           H
ATOM   3636  CD2 LEU I 225    -123.660-107.588 646.430  1.00  8.51           C
ATOM   3637 1HD2 LEU I 225    -124.009-106.647 646.004  1.00  8.51           H
ATOM   3638 2HD2 LEU I 225    -124.508-108.141 646.833  1.00  8.51           H
ATOM   3639 3HD2 LEU I 225    -122.948-107.382 647.229  1.00  8.51           H
ATOM   3640  HN  LEU I 225    -125.743-109.317 642.605  1.00  8.51           H
ATOM   3641  N   PRO I 226    -126.678-108.579 645.736  1.00  8.51           N
ATOM   3642  CA  PRO I 226    -127.552-108.335 646.886  1.00  8.51           C
ATOM   3643  C   PRO I 226    -128.341-109.572 647.283  1.00  8.51           C
ATOM   3644  O   PRO I 226    -128.476-109.873 648.468  1.00  8.51           O
ATOM   3645  HA  PRO I 226    -126.956-108.083 647.763  1.00  8.51           H
ATOM   3646  CB  PRO I 226    -128.469-107.206 646.411  1.00  8.51           C
ATOM   3647 1HB  PRO I 226    -129.384-107.593 645.963  1.00  8.51           H
ATOM   3648 2HB  PRO I 226    -128.767-106.558 647.235  1.00  8.51           H
ATOM   3649  CG  PRO I 226    -127.614-106.463 645.391  1.00  8.51           C
ATOM   3650 1HG  PRO I 226    -128.222-105.863 644.714  1.00  8.51           H
ATOM   3651 2HG  PRO I 226    -126.918-105.775 645.870  1.00  8.51           H
ATOM   3652  CD  PRO I 226    -126.895-107.589 644.666  1.00  8.51           C
ATOM   3653 1HD  PRO I 226    -127.499-108.000 643.857  1.00  8.51           H
ATOM   3654 2HD  PRO I 226    -125.959-107.252 644.221  1.00  8.51           H
ATOM   3655  N   PHE I 227    -128.847-110.263 646.272  1.00  8.51           N
ATOM   3656  CA  PHE I 227    -129.700-111.415 646.505  1.00  8.51           C
ATOM   3657  C   PHE I 227    -128.954-112.503 647.280  1.00  8.51           C
ATOM   3658  O   PHE I 227    -129.485-113.064 648.237  1.00  8.51           O
ATOM   3659  HA  PHE I 227    -130.552-111.073 647.092  1.00  8.51           H
ATOM   3660  CB  PHE I 227    -130.096-111.964 645.133  1.00  8.51           C
ATOM   3661 1HB  PHE I 227    -130.599-111.178 644.569  1.00  8.51           H
ATOM   3662 2HB  PHE I 227    -129.192-112.222 644.581  1.00  8.51           H
ATOM   3663  CG  PHE I 227    -131.008-113.191 645.192  1.00  8.51           C
ATOM   3664  HD1 PHE I 227    -129.421-114.556 644.818  1.00  8.51           H
ATOM   3665  CD1 PHE I 227    -130.488-114.434 645.008  1.00  8.51           C
ATOM   3666  HD2 PHE I 227    -132.755-112.043 645.577  1.00  8.51           H
ATOM   3667  CD2 PHE I 227    -132.338-113.039 645.429  1.00  8.51           C
ATOM   3668  CE1 PHE I 227    -131.334-115.573 645.064  1.00  8.51           C
ATOM   3669  HE1 PHE I 227    -130.917-116.569 644.916  1.00  8.51           H
ATOM   3670  CE2 PHE I 227    -133.184-114.178 645.485  1.00  8.51           C
ATOM   3671  HE2 PHE I 227    -134.251-114.056 645.675  1.00  8.51           H
ATOM   3672  CZ  PHE I 227    -132.664-115.421 645.301  1.00  8.51           C
ATOM   3673  HZ  PHE I 227    -133.314-116.295 645.343  1.00  8.51           H
ATOM   3674  HN  PHE I 227    -128.681-110.047 645.309  1.00  8.51           H
ATOM   3675  N   VAL I 228    -127.734-112.769 646.837  1.00  8.51           N
ATOM   3676  CA  VAL I 228    -126.923-113.806 647.453  1.00  8.51           C
ATOM   3677  C   VAL I 228    -126.722-113.477 648.934  1.00  8.51           C
ATOM   3678  O   VAL I 228    -126.877-114.344 649.792  1.00  8.51           O
ATOM   3679  HA  VAL I 228    -127.473-114.743 647.374  1.00  8.51           H
ATOM   3680  HB  VAL I 228    -125.161-112.973 646.583  1.00  8.51           H
ATOM   3681  CB  VAL I 228    -125.606-113.962 646.691  1.00  8.51           C
ATOM   3682  CG1 VAL I 228    -124.622-114.837 647.470  1.00  8.51           C
ATOM   3683 1HG1 VAL I 228    -124.414-114.378 648.437  1.00  8.51           H
ATOM   3684 2HG1 VAL I 228    -125.057-115.825 647.623  1.00  8.51           H
ATOM   3685 3HG1 VAL I 228    -123.695-114.932 646.906  1.00  8.51           H
ATOM   3686  CG2 VAL I 228    -125.848-114.524 645.288  1.00  8.51           C
ATOM   3687 1HG2 VAL I 228    -126.325-115.501 645.366  1.00  8.51           H
ATOM   3688 2HG2 VAL I 228    -126.495-113.847 644.732  1.00  8.51           H
ATOM   3689 3HG2 VAL I 228    -124.895-114.626 644.768  1.00  8.51           H
ATOM   3690  HN  VAL I 228    -127.299-112.290 646.074  1.00  8.51           H
ATOM   3691  N   VAL I 229    -126.378-112.223 649.187  1.00  8.51           N
ATOM   3692  CA  VAL I 229    -126.075-111.789 650.540  1.00  8.51           C
ATOM   3693  C   VAL I 229    -127.313-111.972 651.420  1.00  8.51           C
ATOM   3694  O   VAL I 229    -127.222-112.513 652.521  1.00  8.51           O
ATOM   3695  HA  VAL I 229    -125.277-112.428 650.920  1.00  8.51           H
ATOM   3696  HB  VAL I 229    -126.300-109.733 650.013  1.00  8.51           H
ATOM   3697  CB  VAL I 229    -125.560-110.348 650.525  1.00  8.51           C
ATOM   3698  CG1 VAL I 229    -125.403-109.807 651.947  1.00  8.51           C
ATOM   3699 1HG1 VAL I 229    -126.368-109.828 652.453  1.00  8.51           H
ATOM   3700 2HG1 VAL I 229    -124.692-110.426 652.495  1.00  8.51           H
ATOM   3701 3HG1 VAL I 229    -125.036-108.781 651.907  1.00  8.51           H
ATOM   3702  CG2 VAL I 229    -124.245-110.244 649.750  1.00  8.51           C
ATOM   3703 1HG2 VAL I 229    -123.494-110.878 650.221  1.00  8.51           H
ATOM   3704 2HG2 VAL I 229    -124.403-110.570 648.722  1.00  8.51           H
ATOM   3705 3HG2 VAL I 229    -123.902-109.209 649.754  1.00  8.51           H
ATOM   3706  HN  VAL I 229    -126.306-111.511 648.489  1.00  8.51           H
ATOM   3707  N   MET I 230    -128.442-111.511 650.901  1.00  8.51           N
ATOM   3708  CA  MET I 230    -129.689-111.578 651.644  1.00  8.51           C
ATOM   3709  C   MET I 230    -130.064-113.027 651.957  1.00  8.51           C
ATOM   3710  O   MET I 230    -130.443-113.344 653.084  1.00  8.51           O
ATOM   3711  HA  MET I 230    -129.507-111.034 652.571  1.00  8.51           H
ATOM   3712  CB  MET I 230    -130.806-110.926 650.825  1.00  8.51           C
ATOM   3713 1HB  MET I 230    -130.758-111.277 649.795  1.00  8.51           H
ATOM   3714 2HB  MET I 230    -131.775-111.229 651.221  1.00  8.51           H
ATOM   3715  CG  MET I 230    -130.690-109.401 650.857  1.00  8.51           C
ATOM   3716 1HG  MET I 230    -130.630-109.054 651.888  1.00  8.51           H
ATOM   3717 2HG  MET I 230    -129.772-109.087 650.360  1.00  8.51           H
ATOM   3718  SD  MET I 230    -132.101-108.665 650.048  1.00  8.51           S
ATOM   3719  CE  MET I 230    -131.656-108.937 648.341  1.00  8.51           C
ATOM   3720 1HE  MET I 230    -130.712-108.436 648.127  1.00  8.51           H
ATOM   3721 2HE  MET I 230    -131.549-110.006 648.159  1.00  8.51           H
ATOM   3722 3HE  MET I 230    -132.436-108.534 647.694  1.00  8.51           H
ATOM   3723  HN  MET I 230    -128.512-111.100 649.992  1.00  8.51           H
ATOM   3724  N   ALA I 231    -129.945-113.869 650.941  1.00  8.51           N
ATOM   3725  CA  ALA I 231    -130.322-115.265 651.077  1.00  8.51           C
ATOM   3726  C   ALA I 231    -129.502-115.903 652.201  1.00  8.51           C
ATOM   3727  O   ALA I 231    -130.042-116.633 653.031  1.00  8.51           O
ATOM   3728  HA  ALA I 231    -131.378-115.300 651.345  1.00  8.51           H
ATOM   3729  CB  ALA I 231    -130.130-115.980 649.738  1.00  8.51           C
ATOM   3730 1HB  ALA I 231    -130.756-115.507 648.981  1.00  8.51           H
ATOM   3731 2HB  ALA I 231    -129.084-115.913 649.438  1.00  8.51           H
ATOM   3732 3HB  ALA I 231    -130.413-117.027 649.841  1.00  8.51           H
ATOM   3733  HN  ALA I 231    -129.600-113.611 650.038  1.00  8.51           H
ATOM   3734  N   CYS I 232    -128.212-115.603 652.192  1.00  8.51           N
ATOM   3735  CA  CYS I 232    -127.310-116.148 653.192  1.00  8.51           C
ATOM   3736  C   CYS I 232    -127.754-115.641 654.566  1.00  8.51           C
ATOM   3737  O   CYS I 232    -127.878-116.420 655.509  1.00  8.51           O
ATOM   3738  HA  CYS I 232    -127.396-117.233 653.134  1.00  8.51           H
ATOM   3739  CB  CYS I 232    -125.852-115.789 652.895  1.00  8.51           C
ATOM   3740 1HB  CYS I 232    -125.761-114.717 652.721  1.00  8.51           H
ATOM   3741 2HB  CYS I 232    -125.228-116.026 653.757  1.00  8.51           H
ATOM   3742  HG  CYS I 232    -125.773-115.875 650.526  1.00  8.51           H
ATOM   3743  SG  CYS I 232    -125.267-116.712 651.427  1.00  8.51           S
ATOM   3744  HN  CYS I 232    -127.782-115.002 651.518  1.00  8.51           H
ATOM   3745  N   CYS I 233    -127.980-114.337 654.635  1.00  8.51           N
ATOM   3746  CA  CYS I 233    -128.302-113.699 655.900  1.00  8.51           C
ATOM   3747  C   CYS I 233    -129.526-114.400 656.493  1.00  8.51           C
ATOM   3748  O   CYS I 233    -129.493-114.855 657.635  1.00  8.51           O
ATOM   3749  HA  CYS I 233    -127.433-113.827 656.545  1.00  8.51           H
ATOM   3750  CB  CYS I 233    -128.530-112.196 655.734  1.00  8.51           C
ATOM   3751 1HB  CYS I 233    -129.189-112.011 654.886  1.00  8.51           H
ATOM   3752 2HB  CYS I 233    -129.027-111.795 656.618  1.00  8.51           H
ATOM   3753  HG  CYS I 233    -126.783-111.704 654.207  1.00  8.51           H
ATOM   3754  SG  CYS I 233    -126.930-111.345 655.479  1.00  8.51           S
ATOM   3755  HN  CYS I 233    -127.946-113.721 653.848  1.00  8.51           H
ATOM   3756  N   TYR I 234    -130.578-114.465 655.690  1.00  8.51           N
ATOM   3757  CA  TYR I 234    -131.864-114.933 656.178  1.00  8.51           C
ATOM   3758  C   TYR I 234    -131.834-116.439 656.444  1.00  8.51           C
ATOM   3759  O   TYR I 234    -132.558-116.935 657.305  1.00  8.51           O
ATOM   3760  HA  TYR I 234    -132.081-114.411 657.110  1.00  8.51           H
ATOM   3761  CB  TYR I 234    -132.869-114.644 655.061  1.00  8.51           C
ATOM   3762 1HB  TYR I 234    -132.410-114.884 654.102  1.00  8.51           H
ATOM   3763 2HB  TYR I 234    -133.727-115.306 655.178  1.00  8.51           H
ATOM   3764  CG  TYR I 234    -133.361-113.195 655.026  1.00  8.51           C
ATOM   3765  HD1 TYR I 234    -134.185-113.275 657.004  1.00  8.51           H
ATOM   3766  CD1 TYR I 234    -134.018-112.663 656.117  1.00  8.51           C
ATOM   3767  HD2 TYR I 234    -132.631-112.842 653.041  1.00  8.51           H
ATOM   3768  CD2 TYR I 234    -133.149-112.421 653.903  1.00  8.51           C
ATOM   3769  CE1 TYR I 234    -134.481-111.300 656.084  1.00  8.51           C
ATOM   3770  HE1 TYR I 234    -135.001-110.868 656.939  1.00  8.51           H
ATOM   3771  HE2 TYR I 234    -133.451-110.436 652.990  1.00  8.51           H
ATOM   3772  CE2 TYR I 234    -133.612-111.058 653.871  1.00  8.51           C
ATOM   3773  CZ  TYR I 234    -134.255-110.565 654.963  1.00  8.51           C
ATOM   3774  OH  TYR I 234    -134.693-109.278 654.932  1.00  8.51           O
ATOM   3775  HH  TYR I 234    -134.330-108.813 654.124  1.00  8.51           H
ATOM   3776  HN  TYR I 234    -130.561-114.205 654.725  1.00  8.51           H
ATOM   3777  N   THR I 235    -130.990-117.125 655.687  1.00  8.51           N
ATOM   3778  CA  THR I 235    -130.787-118.549 655.894  1.00  8.51           C
ATOM   3779  C   THR I 235    -130.354-118.822 657.335  1.00  8.51           C
ATOM   3780  O   THR I 235    -130.916-119.689 658.002  1.00  8.51           O
ATOM   3781  HA  THR I 235    -131.739-119.057 655.744  1.00  8.51           H
ATOM   3782  HB  THR I 235    -128.816-118.542 654.980  1.00  8.51           H
ATOM   3783  CB  THR I 235    -129.778-119.038 654.853  1.00  8.51           C
ATOM   3784  OG1 THR I 235    -130.427-118.810 653.605  1.00  8.51           O
ATOM   3785  HG1 THR I 235    -130.011-118.028 653.141  1.00  8.51           H
ATOM   3786  CG2 THR I 235    -129.580-120.555 654.897  1.00  8.51           C
ATOM   3787 1HG2 THR I 235    -130.530-121.051 654.703  1.00  8.51           H
ATOM   3788 2HG2 THR I 235    -129.213-120.844 655.882  1.00  8.51           H
ATOM   3789 3HG2 THR I 235    -128.854-120.849 654.139  1.00  8.51           H
ATOM   3790  HN  THR I 235    -130.451-116.724 654.946  1.00  8.51           H
ATOM   3791  N   ILE I 236    -129.358-118.066 657.774  1.00  8.51           N
ATOM   3792  CA  ILE I 236    -128.809-118.251 659.106  1.00  8.51           C
ATOM   3793  C   ILE I 236    -129.826-117.768 660.143  1.00  8.51           C
ATOM   3794  O   ILE I 236    -130.017-118.409 661.175  1.00  8.51           O
ATOM   3795  HA  ILE I 236    -128.650-119.319 659.250  1.00  8.51           H
ATOM   3796  HB  ILE I 236    -127.575-116.505 659.036  1.00  8.51           H
ATOM   3797  CB  ILE I 236    -127.443-117.571 659.222  1.00  8.51           C
ATOM   3798  CG1 ILE I 236    -126.476-118.099 658.161  1.00  8.51           C
ATOM   3799 1HG1 ILE I 236    -126.165-119.111 658.419  1.00  8.51           H
ATOM   3800 2HG1 ILE I 236    -126.984-118.158 657.198  1.00  8.51           H
ATOM   3801  CG2 ILE I 236    -126.877-117.715 660.636  1.00  8.51           C
ATOM   3802 1HG2 ILE I 236    -127.559-117.253 661.350  1.00  8.51           H
ATOM   3803 2HG2 ILE I 236    -126.763-118.772 660.876  1.00  8.51           H
ATOM   3804 3HG2 ILE I 236    -125.906-117.223 660.691  1.00  8.51           H
ATOM   3805  CD1 ILE I 236    -125.247-117.196 658.042  1.00  8.51           C
ATOM   3806 1HD1 ILE I 236    -125.560-116.191 657.759  1.00  8.51           H
ATOM   3807 2HD1 ILE I 236    -124.728-117.159 659.000  1.00  8.51           H
ATOM   3808 3HD1 ILE I 236    -124.576-117.594 657.280  1.00  8.51           H
ATOM   3809  HN  ILE I 236    -128.928-117.341 657.236  1.00  8.51           H
ATOM   3810  N   ILE I 237    -130.452-116.643 659.832  1.00  8.51           N
ATOM   3811  CA  ILE I 237    -131.423-116.051 660.737  1.00  8.51           C
ATOM   3812  C   ILE I 237    -132.502-117.085 661.066  1.00  8.51           C
ATOM   3813  O   ILE I 237    -132.815-117.310 662.234  1.00  8.51           O
ATOM   3814  HA  ILE I 237    -130.898-115.795 661.657  1.00  8.51           H
ATOM   3815  HB  ILE I 237    -132.208-114.918 659.102  1.00  8.51           H
ATOM   3816  CB  ILE I 237    -131.975-114.750 660.153  1.00  8.51           C
ATOM   3817  CG1 ILE I 237    -130.929-113.635 660.211  1.00  8.51           C
ATOM   3818 1HG1 ILE I 237    -130.785-113.320 661.245  1.00  8.51           H
ATOM   3819 2HG1 ILE I 237    -129.970-114.013 659.857  1.00  8.51           H
ATOM   3820  CG2 ILE I 237    -133.279-114.348 660.846  1.00  8.51           C
ATOM   3821 1HG2 ILE I 237    -134.021-115.135 660.709  1.00  8.51           H
ATOM   3822 2HG2 ILE I 237    -133.095-114.204 661.911  1.00  8.51           H
ATOM   3823 3HG2 ILE I 237    -133.650-113.420 660.413  1.00  8.51           H
ATOM   3824  CD1 ILE I 237    -131.356-112.437 659.361  1.00  8.51           C
ATOM   3825 1HD1 ILE I 237    -131.476-112.751 658.324  1.00  8.51           H
ATOM   3826 2HD1 ILE I 237    -132.304-112.047 659.734  1.00  8.51           H
ATOM   3827 3HD1 ILE I 237    -130.595-111.659 659.420  1.00  8.51           H
ATOM   3828  HN  ILE I 237    -130.305-116.138 658.981  1.00  8.51           H
ATOM   3829  N   ILE I 238    -133.041-117.686 660.016  1.00  8.51           N
ATOM   3830  CA  ILE I 238    -134.145-118.617 660.172  1.00  8.51           C
ATOM   3831  C   ILE I 238    -133.691-119.800 661.029  1.00  8.51           C
ATOM   3832  O   ILE I 238    -134.414-120.236 661.924  1.00  8.51           O
ATOM   3833  HA  ILE I 238    -134.942-118.094 660.700  1.00  8.51           H
ATOM   3834  HB  ILE I 238    -133.858-119.257 658.151  1.00  8.51           H
ATOM   3835  CB  ILE I 238    -134.699-119.025 658.805  1.00  8.51           C
ATOM   3836  CG1 ILE I 238    -135.470-117.872 658.159  1.00  8.51           C
ATOM   3837 1HG1 ILE I 238    -136.425-117.739 658.667  1.00  8.51           H
ATOM   3838 2HG1 ILE I 238    -134.912-116.944 658.282  1.00  8.51           H
ATOM   3839  CG2 ILE I 238    -135.549-120.293 658.914  1.00  8.51           C
ATOM   3840 1HG2 ILE I 238    -134.938-121.108 659.301  1.00  8.51           H
ATOM   3841 2HG2 ILE I 238    -136.385-120.113 659.590  1.00  8.51           H
ATOM   3842 3HG2 ILE I 238    -135.930-120.560 657.928  1.00  8.51           H
ATOM   3843  CD1 ILE I 238    -135.709-118.137 656.672  1.00  8.51           C
ATOM   3844 1HD1 ILE I 238    -134.750-118.245 656.163  1.00  8.51           H
ATOM   3845 2HD1 ILE I 238    -136.287-119.054 656.554  1.00  8.51           H
ATOM   3846 3HD1 ILE I 238    -136.258-117.302 656.237  1.00  8.51           H
ATOM   3847  HN  ILE I 238    -132.737-117.545 659.074  1.00  8.51           H
ATOM   3848  N   HIS I 239    -132.497-120.286 660.726  1.00  8.51           N
ATOM   3849  CA  HIS I 239    -131.964-121.448 661.416  1.00  8.51           C
ATOM   3850  C   HIS I 239    -131.877-121.159 662.916  1.00  8.51           C
ATOM   3851  O   HIS I 239    -132.292-121.978 663.735  1.00  8.51           O
ATOM   3852  HA  HIS I 239    -132.671-122.261 661.251  1.00  8.51           H
ATOM   3853  CB  HIS I 239    -130.621-121.869 660.815  1.00  8.51           C
ATOM   3854 1HB  HIS I 239    -130.746-122.018 659.742  1.00  8.51           H
ATOM   3855 2HB  HIS I 239    -129.907-121.056 660.943  1.00  8.51           H
ATOM   3856  CG  HIS I 239    -130.045-123.127 661.420  1.00  8.51           C
ATOM   3857  HD1 HIS I 239    -128.603-122.290 662.745  1.00  8.51           H
ATOM   3858  ND1 HIS I 239    -129.039-123.109 662.371  1.00  8.51           N
ATOM   3859  CD2 HIS I 239    -130.344-124.440 661.201  1.00  8.51           C
ATOM   3860  HD2 HIS I 239    -131.096-124.815 660.507  1.00  8.51           H
ATOM   3861  CE1 HIS I 239    -128.753-124.360 662.701  1.00  8.51           C
ATOM   3862  HE1 HIS I 239    -128.002-124.675 663.426  1.00  8.51           H
ATOM   3863  NE2 HIS I 239    -129.562-125.183 661.974  1.00  8.51           N
ATOM   3864  HN  HIS I 239    -131.898-119.900 660.024  1.00  8.51           H
ATOM   3865  N   THR I 240    -131.336-119.992 663.231  1.00  8.51           N
ATOM   3866  CA  THR I 240    -131.138-119.609 664.619  1.00  8.51           C
ATOM   3867  C   THR I 240    -132.486-119.450 665.325  1.00  8.51           C
ATOM   3868  O   THR I 240    -132.623-119.800 666.496  1.00  8.51           O
ATOM   3869  HA  THR I 240    -130.605-120.413 665.125  1.00  8.51           H
ATOM   3870  HB  THR I 240    -130.836-117.494 664.221  1.00  8.51           H
ATOM   3871  CB  THR I 240    -130.287-118.338 664.642  1.00  8.51           C
ATOM   3872  OG1 THR I 240    -129.097-118.704 663.948  1.00  8.51           O
ATOM   3873  HG1 THR I 240    -129.163-118.431 662.989  1.00  8.51           H
ATOM   3874  CG2 THR I 240    -129.804-117.982 666.049  1.00  8.51           C
ATOM   3875 1HG2 THR I 240    -129.199-118.798 666.443  1.00  8.51           H
ATOM   3876 2HG2 THR I 240    -130.664-117.821 666.699  1.00  8.51           H
ATOM   3877 3HG2 THR I 240    -129.205-117.072 666.008  1.00  8.51           H
ATOM   3878  HN  THR I 240    -131.034-119.316 662.559  1.00  8.51           H
ATOM   3879  N   LEU I 241    -133.449-118.922 664.583  1.00  8.51           N
ATOM   3880  CA  LEU I 241    -134.762-118.652 665.142  1.00  8.51           C
ATOM   3881  C   LEU I 241    -135.448-119.975 665.486  1.00  8.51           C
ATOM   3882  O   LEU I 241    -136.149-120.072 666.492  1.00  8.51           O
ATOM   3883  HA  LEU I 241    -134.615-118.089 666.064  1.00  8.51           H
ATOM   3884  CB  LEU I 241    -135.575-117.765 664.196  1.00  8.51           C
ATOM   3885 1HB  LEU I 241    -135.492-118.172 663.188  1.00  8.51           H
ATOM   3886 2HB  LEU I 241    -136.625-117.832 664.481  1.00  8.51           H
ATOM   3887  HG  LEU I 241    -134.128-116.224 663.877  1.00  8.51           H
ATOM   3888  CG  LEU I 241    -135.179-116.288 664.155  1.00  8.51           C
ATOM   3889  CD1 LEU I 241    -135.976-115.536 663.087  1.00  8.51           C
ATOM   3890 1HD1 LEU I 241    -135.781-115.978 662.110  1.00  8.51           H
ATOM   3891 2HD1 LEU I 241    -137.041-115.607 663.311  1.00  8.51           H
ATOM   3892 3HD1 LEU I 241    -135.676-114.489 663.079  1.00  8.51           H
ATOM   3893  CD2 LEU I 241    -135.322-115.644 665.536  1.00  8.51           C
ATOM   3894 1HD2 LEU I 241    -136.357-115.719 665.867  1.00  8.51           H
ATOM   3895 2HD2 LEU I 241    -134.675-116.159 666.246  1.00  8.51           H
ATOM   3896 3HD2 LEU I 241    -135.034-114.594 665.478  1.00  8.51           H
ATOM   3897  HN  LEU I 241    -133.342-118.681 663.618  1.00  8.51           H
ATOM   3898  N   ILE I 242    -135.221-120.962 664.631  1.00  8.51           N
ATOM   3899  CA  ILE I 242    -135.794-122.281 664.841  1.00  8.51           C
ATOM   3900  C   ILE I 242    -135.246-122.868 666.144  1.00  8.51           C
ATOM   3901  O   ILE I 242    -135.964-123.554 666.869  1.00  8.51           O
ATOM   3902  HA  ILE I 242    -136.872-122.156 664.945  1.00  8.51           H
ATOM   3903  HB  ILE I 242    -134.512-123.072 663.323  1.00  8.51           H
ATOM   3904  CB  ILE I 242    -135.557-123.169 663.619  1.00  8.51           C
ATOM   3905  CG1 ILE I 242    -136.406-122.708 662.432  1.00  8.51           C
ATOM   3906 1HG1 ILE I 242    -137.455-122.933 662.623  1.00  8.51           H
ATOM   3907 2HG1 ILE I 242    -136.327-121.626 662.323  1.00  8.51           H
ATOM   3908  CG2 ILE I 242    -135.796-124.642 663.956  1.00  8.51           C
ATOM   3909 1HG2 ILE I 242    -135.113-124.949 664.749  1.00  8.51           H
ATOM   3910 2HG2 ILE I 242    -136.824-124.776 664.291  1.00  8.51           H
ATOM   3911 3HG2 ILE I 242    -135.620-125.251 663.070  1.00  8.51           H
ATOM   3912  CD1 ILE I 242    -135.958-123.391 661.139  1.00  8.51           C
ATOM   3913 1HD1 ILE I 242    -134.916-123.143 660.939  1.00  8.51           H
ATOM   3914 2HD1 ILE I 242    -136.061-124.471 661.244  1.00  8.51           H
ATOM   3915 3HD1 ILE I 242    -136.578-123.045 660.312  1.00  8.51           H
ATOM   3916  HN  ILE I 242    -134.660-120.871 663.809  1.00  8.51           H
ATOM   3917  N   GLN I 243    -133.980-122.576 666.400  1.00  8.51           N
ATOM   3918  CA  GLN I 243    -133.294-123.158 667.542  1.00  8.51           C
ATOM   3919  C   GLN I 243    -133.702-122.438 668.829  1.00  8.51           C
ATOM   3920  O   GLN I 243    -133.416-122.913 669.927  1.00  8.51           O
ATOM   3921  HA  GLN I 243    -133.623-124.196 667.579  1.00  8.51           H
ATOM   3922  CB  GLN I 243    -131.777-123.119 667.349  1.00  8.51           C
ATOM   3923 1HB  GLN I 243    -131.466-122.107 667.090  1.00  8.51           H
ATOM   3924 2HB  GLN I 243    -131.281-123.376 668.285  1.00  8.51           H
ATOM   3925  CG  GLN I 243    -131.339-124.090 666.250  1.00  8.51           C
ATOM   3926 1HG  GLN I 243    -131.714-125.089 666.472  1.00  8.51           H
ATOM   3927 2HG  GLN I 243    -131.777-123.789 665.298  1.00  8.51           H
ATOM   3928  CD  GLN I 243    -129.815-124.127 666.127  1.00  8.51           C
ATOM   3929  OE1 GLN I 243    -129.104-123.281 666.644  1.00  8.51           O
ATOM   3930  NE2 GLN I 243    -129.354-125.152 665.415  1.00  8.51           N
ATOM   3931 1HE2 GLN I 243    -129.992-125.811 665.017  1.00  8.51           H
ATOM   3932 2HE2 GLN I 243    -128.370-125.263 665.277  1.00  8.51           H
ATOM   3933  HN  GLN I 243    -133.425-121.956 665.845  1.00  8.51           H
ATOM   3934  N   ALA I 244    -134.363-121.303 668.651  1.00  8.51           N
ATOM   3935  CA  ALA I 244    -134.665-120.430 669.772  1.00  8.51           C
ATOM   3936  C   ALA I 244    -135.581-121.165 670.753  1.00  8.51           C
ATOM   3937  O   ALA I 244    -135.757-122.378 670.653  1.00  8.51           O
ATOM   3938  HA  ALA I 244    -133.726-120.193 670.271  1.00  8.51           H
ATOM   3939  CB  ALA I 244    -135.288-119.132 669.254  1.00  8.51           C
ATOM   3940 1HB  ALA I 244    -134.587-118.634 668.584  1.00  8.51           H
ATOM   3941 2HB  ALA I 244    -136.207-119.360 668.713  1.00  8.51           H
ATOM   3942 3HB  ALA I 244    -135.515-118.477 670.095  1.00  8.51           H
ATOM   3943  HN  ALA I 244    -134.689-120.980 667.762  1.00  8.51           H
ATOM   3944  N   LYS I 245    -136.139-120.399 671.679  1.00  8.51           N
ATOM   3945  CA  LYS I 245    -137.188-120.913 672.543  1.00  8.51           C
ATOM   3946  C   LYS I 245    -138.551-120.489 671.992  1.00  8.51           C
ATOM   3947  O   LYS I 245    -138.658-119.476 671.303  1.00  8.51           O
ATOM   3948  HA  LYS I 245    -137.128-122.001 672.517  1.00  8.51           H
ATOM   3949  CB  LYS I 245    -136.949-120.481 673.991  1.00  8.51           C
ATOM   3950 1HB  LYS I 245    -136.646-119.434 674.017  1.00  8.51           H
ATOM   3951 2HB  LYS I 245    -137.878-120.558 674.555  1.00  8.51           H
ATOM   3952  CG  LYS I 245    -135.872-121.346 674.650  1.00  8.51           C
ATOM   3953 1HG  LYS I 245    -136.054-122.396 674.423  1.00  8.51           H
ATOM   3954 2HG  LYS I 245    -134.895-121.094 674.237  1.00  8.51           H
ATOM   3955  CD  LYS I 245    -135.858-121.142 676.167  1.00  8.51           C
ATOM   3956 1HD  LYS I 245    -135.588-120.111 676.396  1.00  8.51           H
ATOM   3957 2HD  LYS I 245    -136.858-121.307 676.569  1.00  8.51           H
ATOM   3958  CE  LYS I 245    -134.869-122.096 676.839  1.00  8.51           C
ATOM   3959 1HE  LYS I 245    -135.029-123.111 676.476  1.00  8.51           H
ATOM   3960 2HE  LYS I 245    -133.849-121.820 676.571  1.00  8.51           H
ATOM   3961  NZ  LYS I 245    -135.029-122.058 678.310  1.00  8.51           N
ATOM   3962 1HZ  LYS I 245    -134.345-122.669 678.740  1.00  8.51           H
ATOM   3963 2HZ  LYS I 245    -134.891-121.109 678.640  1.00  8.51           H
ATOM   3964 3HZ  LYS I 245    -135.963-122.369 678.556  1.00  8.51           H
ATOM   3965  HN  LYS I 245    -135.887-119.445 671.842  1.00  8.51           H
ATOM   3966  N   LYS I 246    -139.558-121.286 672.316  1.00  8.51           N
ATOM   3967  CA  LYS I 246    -140.785-121.295 671.538  1.00  8.51           C
ATOM   3968  C   LYS I 246    -141.431-119.909 671.597  1.00  8.51           C
ATOM   3969  O   LYS I 246    -142.113-119.498 670.660  1.00  8.51           O
ATOM   3970  HA  LYS I 246    -140.515-121.507 670.504  1.00  8.51           H
ATOM   3971  CB  LYS I 246    -141.708-122.423 672.005  1.00  8.51           C
ATOM   3972 1HB  LYS I 246    -141.122-123.324 672.191  1.00  8.51           H
ATOM   3973 2HB  LYS I 246    -142.176-122.147 672.950  1.00  8.51           H
ATOM   3974  CG  LYS I 246    -142.787-122.716 670.961  1.00  8.51           C
ATOM   3975 1HG  LYS I 246    -143.379-121.818 670.782  1.00  8.51           H
ATOM   3976 2HG  LYS I 246    -142.319-122.983 670.014  1.00  8.51           H
ATOM   3977  CD  LYS I 246    -143.702-123.852 671.423  1.00  8.51           C
ATOM   3978 1HD  LYS I 246    -143.108-124.745 671.621  1.00  8.51           H
ATOM   3979 2HD  LYS I 246    -144.186-123.577 672.360  1.00  8.51           H
ATOM   3980  CE  LYS I 246    -144.764-124.164 670.367  1.00  8.51           C
ATOM   3981 1HE  LYS I 246    -145.361-123.274 670.168  1.00  8.51           H
ATOM   3982 2HE  LYS I 246    -144.283-124.442 669.429  1.00  8.51           H
ATOM   3983  NZ  LYS I 246    -145.643-125.264 670.824  1.00  8.51           N
ATOM   3984 1HZ  LYS I 246    -146.349-125.447 670.121  1.00  8.51           H
ATOM   3985 2HZ  LYS I 246    -145.088-126.100 670.972  1.00  8.51           H
ATOM   3986 3HZ  LYS I 246    -146.092-124.998 671.693  1.00  8.51           H
ATOM   3987  HN  LYS I 246    -139.545-121.917 673.092  1.00  8.51           H
ATOM   3988  N   SER I 247    -141.192-119.227 672.707  1.00  8.51           N
ATOM   3989  CA  SER I 247    -142.105-118.191 673.160  1.00  8.51           C
ATOM   3990  C   SER I 247    -142.274-117.129 672.071  1.00  8.51           C
ATOM   3991  O   SER I 247    -143.380-116.645 671.838  1.00  8.51           O
ATOM   3992  HA  SER I 247    -143.050-118.701 673.347  1.00  8.51           H
ATOM   3993  CB  SER I 247    -141.609-117.548 674.456  1.00  8.51           C
ATOM   3994 1HB  SER I 247    -142.446-117.074 674.969  1.00  8.51           H
ATOM   3995 2HB  SER I 247    -141.224-118.321 675.121  1.00  8.51           H
ATOM   3996  HG  SER I 247    -140.151-116.325 675.077  1.00  8.51           H
ATOM   3997  OG  SER I 247    -140.591-116.580 674.216  1.00  8.51           O
ATOM   3998  HN  SER I 247    -140.394-119.371 673.291  1.00  8.51           H
ATOM   3999  N   SER I 248    -141.160-116.799 671.434  1.00  8.51           N
ATOM   4000  CA  SER I 248    -141.116-115.643 670.554  1.00  8.51           C
ATOM   4001  C   SER I 248    -140.889-116.093 669.110  1.00  8.51           C
ATOM   4002  O   SER I 248    -140.899-115.274 668.192  1.00  8.51           O
ATOM   4003  HA  SER I 248    -142.090-115.165 670.658  1.00  8.51           H
ATOM   4004  CB  SER I 248    -140.021-114.665 670.984  1.00  8.51           C
ATOM   4005 1HB  SER I 248    -140.015-113.808 670.311  1.00  8.51           H
ATOM   4006 2HB  SER I 248    -140.244-114.286 671.982  1.00  8.51           H
ATOM   4007  HG  SER I 248    -138.052-114.634 671.344  1.00  8.51           H
ATOM   4008  OG  SER I 248    -138.732-115.274 670.987  1.00  8.51           O
ATOM   4009  HN  SER I 248    -140.301-117.305 671.510  1.00  8.51           H
ATOM   4010  N   LYS I 249    -140.690-117.393 668.953  1.00  8.51           N
ATOM   4011  CA  LYS I 249    -140.239-117.933 667.682  1.00  8.51           C
ATOM   4012  C   LYS I 249    -141.186-117.474 666.572  1.00  8.51           C
ATOM   4013  O   LYS I 249    -140.747-116.923 665.564  1.00  8.51           O
ATOM   4014  HA  LYS I 249    -139.249-117.520 667.484  1.00  8.51           H
ATOM   4015  CB  LYS I 249    -140.085-119.453 667.770  1.00  8.51           C
ATOM   4016 1HB  LYS I 249    -141.017-119.897 668.120  1.00  8.51           H
ATOM   4017 2HB  LYS I 249    -139.893-119.861 666.777  1.00  8.51           H
ATOM   4018  CG  LYS I 249    -138.944-119.835 668.714  1.00  8.51           C
ATOM   4019 1HG  LYS I 249    -138.043-119.285 668.444  1.00  8.51           H
ATOM   4020 2HG  LYS I 249    -139.200-119.547 669.734  1.00  8.51           H
ATOM   4021  CD  LYS I 249    -138.666-121.339 668.658  1.00  8.51           C
ATOM   4022 1HD  LYS I 249    -139.532-121.887 669.027  1.00  8.51           H
ATOM   4023 2HD  LYS I 249    -138.513-121.645 667.623  1.00  8.51           H
ATOM   4024  CE  LYS I 249    -137.434-121.700 669.490  1.00  8.51           C
ATOM   4025 1HE  LYS I 249    -136.570-121.137 669.135  1.00  8.51           H
ATOM   4026 2HE  LYS I 249    -137.594-121.416 670.530  1.00  8.51           H
ATOM   4027  NZ  LYS I 249    -137.157-123.151 669.403  1.00  8.51           N
ATOM   4028 1HZ  LYS I 249    -136.306-123.364 669.911  1.00  8.51           H
ATOM   4029 2HZ  LYS I 249    -137.930-123.668 669.808  1.00  8.51           H
ATOM   4030 3HZ  LYS I 249    -137.046-123.417 668.431  1.00  8.51           H
ATOM   4031  HN  LYS I 249    -140.831-118.072 669.674  1.00  8.51           H
ATOM   4032  N   HIS I 250    -142.470-117.718 666.795  1.00  8.51           N
ATOM   4033  CA  HIS I 250    -143.427-117.746 665.702  1.00  8.51           C
ATOM   4034  C   HIS I 250    -143.590-116.338 665.126  1.00  8.51           C
ATOM   4035  O   HIS I 250    -143.704-116.170 663.913  1.00  8.51           O
ATOM   4036  HA  HIS I 250    -143.007-118.397 664.936  1.00  8.51           H
ATOM   4037  CB  HIS I 250    -144.753-118.357 666.158  1.00  8.51           C
ATOM   4038 1HB  HIS I 250    -145.110-117.815 667.034  1.00  8.51           H
ATOM   4039 2HB  HIS I 250    -145.495-118.216 665.372  1.00  8.51           H
ATOM   4040  CG  HIS I 250    -144.669-119.827 666.494  1.00  8.51           C
ATOM   4041  HD1 HIS I 250    -144.439-120.654 664.545  1.00  8.51           H
ATOM   4042  ND1 HIS I 250    -144.511-120.808 665.530  1.00  8.51           N
ATOM   4043  CD2 HIS I 250    -144.722-120.472 667.695  1.00  8.51           C
ATOM   4044  HD2 HIS I 250    -144.841-119.996 668.668  1.00  8.51           H
ATOM   4045  CE1 HIS I 250    -144.473-121.986 666.136  1.00  8.51           C
ATOM   4046  HE1 HIS I 250    -144.357-122.954 665.648  1.00  8.51           H
ATOM   4047  NE2 HIS I 250    -144.604-121.775 667.477  1.00  8.51           N
ATOM   4048  HN  HIS I 250    -142.856-117.893 667.700  1.00  8.51           H
ATOM   4049  N   LYS I 251    -143.595-115.363 666.023  1.00  8.51           N
ATOM   4050  CA  LYS I 251    -143.785-113.979 665.622  1.00  8.51           C
ATOM   4051  C   LYS I 251    -142.604-113.537 664.756  1.00  8.51           C
ATOM   4052  O   LYS I 251    -142.795-113.021 663.656  1.00  8.51           O
ATOM   4053  HA  LYS I 251    -144.691-113.935 665.019  1.00  8.51           H
ATOM   4054  CB  LYS I 251    -144.013-113.093 666.849  1.00  8.51           C
ATOM   4055 1HB  LYS I 251    -143.292-113.347 667.626  1.00  8.51           H
ATOM   4056 2HB  LYS I 251    -143.842-112.050 666.585  1.00  8.51           H
ATOM   4057  CG  LYS I 251    -145.435-113.262 667.389  1.00  8.51           C
ATOM   4058 1HG  LYS I 251    -146.153-113.143 666.577  1.00  8.51           H
ATOM   4059 2HG  LYS I 251    -145.561-114.270 667.782  1.00  8.51           H
ATOM   4060  CD  LYS I 251    -145.728-112.239 668.489  1.00  8.51           C
ATOM   4061 1HD  LYS I 251    -145.045-112.393 669.324  1.00  8.51           H
ATOM   4062 2HD  LYS I 251    -145.549-111.232 668.112  1.00  8.51           H
ATOM   4063  CE  LYS I 251    -147.173-112.358 668.977  1.00  8.51           C
ATOM   4064 1HE  LYS I 251    -147.858-112.209 668.142  1.00  8.51           H
ATOM   4065 2HE  LYS I 251    -147.352-113.362 669.361  1.00  8.51           H
ATOM   4066  NZ  LYS I 251    -147.447-111.359 670.034  1.00  8.51           N
ATOM   4067 1HZ  LYS I 251    -148.394-111.479 670.375  1.00  8.51           H
ATOM   4068 2HZ  LYS I 251    -146.794-111.489 670.799  1.00  8.51           H
ATOM   4069 3HZ  LYS I 251    -147.339-110.425 669.654  1.00  8.51           H
ATOM   4070  HN  LYS I 251    -143.473-115.506 667.005  1.00  8.51           H
ATOM   4071  N   ALA I 252    -141.408-113.755 665.285  1.00  8.51           N
ATOM   4072  CA  ALA I 252    -140.203-113.267 664.637  1.00  8.51           C
ATOM   4073  C   ALA I 252    -140.066-113.924 663.262  1.00  8.51           C
ATOM   4074  O   ALA I 252    -139.658-113.278 662.299  1.00  8.51           O
ATOM   4075  HA  ALA I 252    -140.309-112.190 664.506  1.00  8.51           H
ATOM   4076  CB  ALA I 252    -138.995-113.538 665.535  1.00  8.51           C
ATOM   4077 1HB  ALA I 252    -139.128-113.025 666.488  1.00  8.51           H
ATOM   4078 2HB  ALA I 252    -138.905-114.610 665.709  1.00  8.51           H
ATOM   4079 3HB  ALA I 252    -138.091-113.171 665.049  1.00  8.51           H
ATOM   4080  HN  ALA I 252    -141.257-114.254 666.138  1.00  8.51           H
ATOM   4081  N   LEU I 253    -140.416-115.201 663.215  1.00  8.51           N
ATOM   4082  CA  LEU I 253    -140.282-115.969 661.988  1.00  8.51           C
ATOM   4083  C   LEU I 253    -141.260-115.427 660.943  1.00  8.51           C
ATOM   4084  O   LEU I 253    -140.879-115.185 659.799  1.00  8.51           O
ATOM   4085  HA  LEU I 253    -139.267-115.822 661.620  1.00  8.51           H
ATOM   4086  CB  LEU I 253    -140.450-117.463 662.271  1.00  8.51           C
ATOM   4087 1HB  LEU I 253    -139.802-117.730 663.106  1.00  8.51           H
ATOM   4088 2HB  LEU I 253    -141.476-117.639 662.594  1.00  8.51           H
ATOM   4089  HG  LEU I 253    -140.742-118.091 660.247  1.00  8.51           H
ATOM   4090  CG  LEU I 253    -140.145-118.405 661.104  1.00  8.51           C
ATOM   4091  CD1 LEU I 253    -138.675-118.307 660.690  1.00  8.51           C
ATOM   4092 1HD1 LEU I 253    -138.451-117.285 660.383  1.00  8.51           H
ATOM   4093 2HD1 LEU I 253    -138.041-118.580 661.534  1.00  8.51           H
ATOM   4094 3HD1 LEU I 253    -138.485-118.986 659.859  1.00  8.51           H
ATOM   4095  CD2 LEU I 253    -140.552-119.841 661.437  1.00  8.51           C
ATOM   4096 1HD2 LEU I 253    -140.001-120.181 662.314  1.00  8.51           H
ATOM   4097 2HD2 LEU I 253    -141.622-119.877 661.644  1.00  8.51           H
ATOM   4098 3HD2 LEU I 253    -140.324-120.489 660.591  1.00  8.51           H
ATOM   4099  HN  LEU I 253    -140.785-115.709 663.993  1.00  8.51           H
ATOM   4100  N   LYS I 254    -142.501-115.253 661.374  1.00  8.51           N
ATOM   4101  CA  LYS I 254    -143.544-114.780 660.480  1.00  8.51           C
ATOM   4102  C   LYS I 254    -143.098-113.467 659.833  1.00  8.51           C
ATOM   4103  O   LYS I 254    -143.190-113.307 658.617  1.00  8.51           O
ATOM   4104  HA  LYS I 254    -143.666-115.527 659.696  1.00  8.51           H
ATOM   4105  CB  LYS I 254    -144.879-114.678 661.221  1.00  8.51           C
ATOM   4106 1HB  LYS I 254    -145.124-115.640 661.671  1.00  8.51           H
ATOM   4107 2HB  LYS I 254    -144.793-113.958 662.035  1.00  8.51           H
ATOM   4108  CG  LYS I 254    -146.001-114.252 660.272  1.00  8.51           C
ATOM   4109 1HG  LYS I 254    -145.785-113.263 659.868  1.00  8.51           H
ATOM   4110 2HG  LYS I 254    -146.047-114.939 659.427  1.00  8.51           H
ATOM   4111  CD  LYS I 254    -147.350-114.231 660.993  1.00  8.51           C
ATOM   4112 1HD  LYS I 254    -147.574-115.224 661.383  1.00  8.51           H
ATOM   4113 2HD  LYS I 254    -147.298-113.557 661.849  1.00  8.51           H
ATOM   4114  CE  LYS I 254    -148.469-113.783 660.051  1.00  8.51           C
ATOM   4115 1HE  LYS I 254    -148.275-112.767 659.704  1.00  8.51           H
ATOM   4116 2HE  LYS I 254    -148.487-114.422 659.168  1.00  8.51           H
ATOM   4117  NZ  LYS I 254    -149.778-113.838 660.738  1.00  8.51           N
ATOM   4118 1HZ  LYS I 254    -150.506-113.527 660.104  1.00  8.51           H
ATOM   4119 2HZ  LYS I 254    -149.968-114.791 661.028  1.00  8.51           H
ATOM   4120 3HZ  LYS I 254    -149.759-113.234 661.552  1.00  8.51           H
ATOM   4121  HN  LYS I 254    -142.797-115.430 662.313  1.00  8.51           H
ATOM   4122  N   VAL I 255    -142.624-112.560 660.676  1.00  8.51           N
ATOM   4123  CA  VAL I 255    -142.195-111.254 660.206  1.00  8.51           C
ATOM   4124  C   VAL I 255    -141.165-111.431 659.088  1.00  8.51           C
ATOM   4125  O   VAL I 255    -141.276-110.810 658.033  1.00  8.51           O
ATOM   4126  HA  VAL I 255    -143.070-110.747 659.799  1.00  8.51           H
ATOM   4127  HB  VAL I 255    -141.001-111.055 661.963  1.00  8.51           H
ATOM   4128  CB  VAL I 255    -141.669-110.423 661.378  1.00  8.51           C
ATOM   4129  CG1 VAL I 255    -140.863-109.221 660.879  1.00  8.51           C
ATOM   4130 1HG1 VAL I 255    -140.015-109.571 660.291  1.00  8.51           H
ATOM   4131 2HG1 VAL I 255    -141.499-108.589 660.260  1.00  8.51           H
ATOM   4132 3HG1 VAL I 255    -140.501-108.648 661.733  1.00  8.51           H
ATOM   4133  CG2 VAL I 255    -142.813-109.976 662.290  1.00  8.51           C
ATOM   4134 1HG2 VAL I 255    -143.517-109.369 661.720  1.00  8.51           H
ATOM   4135 2HG2 VAL I 255    -143.326-110.853 662.686  1.00  8.51           H
ATOM   4136 3HG2 VAL I 255    -142.411-109.387 663.115  1.00  8.51           H
ATOM   4137  HN  VAL I 255    -142.531-112.706 661.660  1.00  8.51           H
ATOM   4138  N   THR I 256    -140.186-112.282 659.359  1.00  8.51           N
ATOM   4139  CA  THR I 256    -139.083-112.473 658.433  1.00  8.51           C
ATOM   4140  C   THR I 256    -139.598-112.984 657.087  1.00  8.51           C
ATOM   4141  O   THR I 256    -139.240-112.451 656.038  1.00  8.51           O
ATOM   4142  HA  THR I 256    -138.617-111.504 658.250  1.00  8.51           H
ATOM   4143  HB  THR I 256    -138.503-114.397 659.258  1.00  8.51           H
ATOM   4144  CB  THR I 256    -138.069-113.411 659.092  1.00  8.51           C
ATOM   4145  OG1 THR I 256    -137.663-112.713 660.266  1.00  8.51           O
ATOM   4146  HG1 THR I 256    -138.223-112.996 661.044  1.00  8.51           H
ATOM   4147  CG2 THR I 256    -136.783-113.549 658.276  1.00  8.51           C
ATOM   4148 1HG2 THR I 256    -136.314-112.571 658.168  1.00  8.51           H
ATOM   4149 2HG2 THR I 256    -137.019-113.949 657.290  1.00  8.51           H
ATOM   4150 3HG2 THR I 256    -136.099-114.226 658.788  1.00  8.51           H
ATOM   4151  HN  THR I 256    -140.140-112.835 660.191  1.00  8.51           H
ATOM   4152  N   ILE I 257    -140.431-114.012 657.160  1.00  8.51           N
ATOM   4153  CA  ILE I 257    -140.922-114.665 655.958  1.00  8.51           C
ATOM   4154  C   ILE I 257    -141.686-113.649 655.107  1.00  8.51           C
ATOM   4155  O   ILE I 257    -141.491-113.578 653.894  1.00  8.51           O
ATOM   4156  HA  ILE I 257    -140.054-115.005 655.393  1.00  8.51           H
ATOM   4157  HB  ILE I 257    -142.471-115.623 657.079  1.00  8.51           H
ATOM   4158  CB  ILE I 257    -141.742-115.905 656.319  1.00  8.51           C
ATOM   4159  CG1 ILE I 257    -140.854-116.993 656.926  1.00  8.51           C
ATOM   4160 1HG1 ILE I 257    -140.174-117.378 656.166  1.00  8.51           H
ATOM   4161 2HG1 ILE I 257    -140.238-116.565 657.717  1.00  8.51           H
ATOM   4162  CG2 ILE I 257    -142.526-116.415 655.108  1.00  8.51           C
ATOM   4163 1HG2 ILE I 257    -143.205-115.636 654.760  1.00  8.51           H
ATOM   4164 2HG2 ILE I 257    -141.832-116.675 654.309  1.00  8.51           H
ATOM   4165 3HG2 ILE I 257    -143.101-117.297 655.392  1.00  8.51           H
ATOM   4166  CD1 ILE I 257    -141.697-118.137 657.491  1.00  8.51           C
ATOM   4167 1HD1 ILE I 257    -142.358-117.753 658.267  1.00  8.51           H
ATOM   4168 2HD1 ILE I 257    -142.293-118.578 656.692  1.00  8.51           H
ATOM   4169 3HD1 ILE I 257    -141.040-118.897 657.916  1.00  8.51           H
ATOM   4170  HN  ILE I 257    -140.769-114.398 658.018  1.00  8.51           H
ATOM   4171  N   THR I 258    -142.540-112.887 655.775  1.00  8.51           N
ATOM   4172  CA  THR I 258    -143.386-111.928 655.086  1.00  8.51           C
ATOM   4173  C   THR I 258    -142.535-110.964 654.258  1.00  8.51           C
ATOM   4174  O   THR I 258    -142.824-110.724 653.086  1.00  8.51           O
ATOM   4175  HA  THR I 258    -144.023-112.472 654.388  1.00  8.51           H
ATOM   4176  HB  THR I 258    -143.640-110.676 656.842  1.00  8.51           H
ATOM   4177  CB  THR I 258    -144.255-111.227 656.132  1.00  8.51           C
ATOM   4178  OG1 THR I 258    -145.046-112.275 656.686  1.00  8.51           O
ATOM   4179  HG1 THR I 258    -144.570-112.689 657.462  1.00  8.51           H
ATOM   4180  CG2 THR I 258    -145.280-110.281 655.502  1.00  8.51           C
ATOM   4181 1HG2 THR I 258    -145.939-110.846 654.842  1.00  8.51           H
ATOM   4182 2HG2 THR I 258    -144.761-109.514 654.928  1.00  8.51           H
ATOM   4183 3HG2 THR I 258    -145.870-109.810 656.288  1.00  8.51           H
ATOM   4184  HN  THR I 258    -142.657-112.917 656.768  1.00  8.51           H
ATOM   4185  N   VAL I 259    -141.502-110.437 654.899  1.00  8.51           N
ATOM   4186  CA  VAL I 259    -140.655-109.442 654.263  1.00  8.51           C
ATOM   4187  C   VAL I 259    -139.989-110.057 653.031  1.00  8.51           C
ATOM   4188  O   VAL I 259    -139.959-109.444 651.966  1.00  8.51           O
ATOM   4189  HA  VAL I 259    -141.297-108.621 653.942  1.00  8.51           H
ATOM   4190  HB  VAL I 259    -139.142-109.733 655.740  1.00  8.51           H
ATOM   4191  CB  VAL I 259    -139.649-108.888 655.274  1.00  8.51           C
ATOM   4192  CG1 VAL I 259    -138.590-108.030 654.580  1.00  8.51           C
ATOM   4193 1HG1 VAL I 259    -138.054-108.635 653.848  1.00  8.51           H
ATOM   4194 2HG1 VAL I 259    -139.074-107.194 654.075  1.00  8.51           H
ATOM   4195 3HG1 VAL I 259    -137.887-107.649 655.321  1.00  8.51           H
ATOM   4196  CG2 VAL I 259    -140.357-108.099 656.377  1.00  8.51           C
ATOM   4197 1HG2 VAL I 259    -140.902-107.265 655.935  1.00  8.51           H
ATOM   4198 2HG2 VAL I 259    -141.055-108.752 656.901  1.00  8.51           H
ATOM   4199 3HG2 VAL I 259    -139.619-107.717 657.082  1.00  8.51           H
ATOM   4200  HN  VAL I 259    -141.241-110.679 655.833  1.00  8.51           H
ATOM   4201  N   LEU I 260    -139.470-111.262 653.219  1.00  8.51           N
ATOM   4202  CA  LEU I 260    -138.738-111.935 652.159  1.00  8.51           C
ATOM   4203  C   LEU I 260    -139.672-112.165 650.968  1.00  8.51           C
ATOM   4204  O   LEU I 260    -139.302-111.902 649.825  1.00  8.51           O
ATOM   4205  HA  LEU I 260    -137.934-111.270 651.843  1.00  8.51           H
ATOM   4206  CB  LEU I 260    -138.087-113.214 652.686  1.00  8.51           C
ATOM   4207 1HB  LEU I 260    -137.449-112.952 653.531  1.00  8.51           H
ATOM   4208 2HB  LEU I 260    -138.871-113.867 653.070  1.00  8.51           H
ATOM   4209  HG  LEU I 260    -137.872-114.210 650.806  1.00  8.51           H
ATOM   4210  CG  LEU I 260    -137.251-114.006 651.678  1.00  8.51           C
ATOM   4211  CD1 LEU I 260    -136.051-113.188 651.198  1.00  8.51           C
ATOM   4212 1HD1 LEU I 260    -136.402-112.274 650.720  1.00  8.51           H
ATOM   4213 2HD1 LEU I 260    -135.421-112.933 652.051  1.00  8.51           H
ATOM   4214 3HD1 LEU I 260    -135.474-113.774 650.483  1.00  8.51           H
ATOM   4215  CD2 LEU I 260    -136.829-115.358 652.258  1.00  8.51           C
ATOM   4216 1HD2 LEU I 260    -136.233-115.197 653.157  1.00  8.51           H
ATOM   4217 2HD2 LEU I 260    -137.716-115.938 652.509  1.00  8.51           H
ATOM   4218 3HD2 LEU I 260    -136.236-115.900 651.521  1.00  8.51           H
ATOM   4219  HN  LEU I 260    -139.542-111.775 654.074  1.00  8.51           H
ATOM   4220  N   THR I 261    -140.863-112.655 651.278  1.00  8.51           N
ATOM   4221  CA  THR I 261    -141.820-113.006 650.242  1.00  8.51           C
ATOM   4222  C   THR I 261    -142.171-111.777 649.401  1.00  8.51           C
ATOM   4223  O   THR I 261    -142.216-111.852 648.174  1.00  8.51           O
ATOM   4224  HA  THR I 261    -141.352-113.728 649.573  1.00  8.51           H
ATOM   4225  HB  THR I 261    -143.531-112.937 651.580  1.00  8.51           H
ATOM   4226  CB  THR I 261    -143.034-113.647 650.918  1.00  8.51           C
ATOM   4227  OG1 THR I 261    -142.507-114.811 651.548  1.00  8.51           O
ATOM   4228  HG1 THR I 261    -142.162-114.581 652.458  1.00  8.51           H
ATOM   4229  CG2 THR I 261    -144.044-114.195 649.908  1.00  8.51           C
ATOM   4230 1HG2 THR I 261    -143.565-114.954 649.290  1.00  8.51           H
ATOM   4231 2HG2 THR I 261    -144.402-113.384 649.275  1.00  8.51           H
ATOM   4232 3HG2 THR I 261    -144.886-114.639 650.440  1.00  8.51           H
ATOM   4233  HN  THR I 261    -141.178-112.811 652.214  1.00  8.51           H
ATOM   4234  N   VAL I 262    -142.410-110.674 650.095  1.00  8.51           N
ATOM   4235  CA  VAL I 262    -142.852-109.456 649.435  1.00  8.51           C
ATOM   4236  C   VAL I 262    -141.764-108.981 648.470  1.00  8.51           C
ATOM   4237  O   VAL I 262    -142.058-108.590 647.342  1.00  8.51           O
ATOM   4238  HA  VAL I 262    -143.747-109.699 648.863  1.00  8.51           H
ATOM   4239  HB  VAL I 262    -142.391-108.303 651.171  1.00  8.51           H
ATOM   4240  CB  VAL I 262    -143.227-108.403 650.479  1.00  8.51           C
ATOM   4241  CG1 VAL I 262    -143.459-107.040 649.823  1.00  8.51           C
ATOM   4242 1HG1 VAL I 262    -142.548-106.721 649.316  1.00  8.51           H
ATOM   4243 2HG1 VAL I 262    -144.269-107.118 649.099  1.00  8.51           H
ATOM   4244 3HG1 VAL I 262    -143.724-106.309 650.587  1.00  8.51           H
ATOM   4245  CG2 VAL I 262    -144.453-108.840 651.283  1.00  8.51           C
ATOM   4246 1HG2 VAL I 262    -145.298-108.980 650.609  1.00  8.51           H
ATOM   4247 2HG2 VAL I 262    -144.237-109.777 651.795  1.00  8.51           H
ATOM   4248 3HG2 VAL I 262    -144.698-108.072 652.017  1.00  8.51           H
ATOM   4249  HN  VAL I 262    -142.308-110.603 651.087  1.00  8.51           H
ATOM   4250  N   PHE I 263    -140.529-109.031 648.949  1.00  8.51           N
ATOM   4251  CA  PHE I 263    -139.399-108.581 648.154  1.00  8.51           C
ATOM   4252  C   PHE I 263    -139.240-109.436 646.895  1.00  8.51           C
ATOM   4253  O   PHE I 263    -139.105-108.906 645.794  1.00  8.51           O
ATOM   4254  HA  PHE I 263    -139.596-107.548 647.867  1.00  8.51           H
ATOM   4255  CB  PHE I 263    -138.150-108.738 649.024  1.00  8.51           C
ATOM   4256 1HB  PHE I 263    -138.263-108.124 649.918  1.00  8.51           H
ATOM   4257 2HB  PHE I 263    -138.078-109.773 649.355  1.00  8.51           H
ATOM   4258  CG  PHE I 263    -136.849-108.351 648.319  1.00  8.51           C
ATOM   4259  HD1 PHE I 263    -136.335-110.364 647.870  1.00  8.51           H
ATOM   4260  CD1 PHE I 263    -136.049-109.315 647.791  1.00  8.51           C
ATOM   4261  HD2 PHE I 263    -137.133-106.269 648.643  1.00  8.51           H
ATOM   4262  CD2 PHE I 263    -136.492-107.042 648.220  1.00  8.51           C
ATOM   4263  CE1 PHE I 263    -134.841-108.956 647.136  1.00  8.51           C
ATOM   4264  HE1 PHE I 263    -134.199-109.730 646.713  1.00  8.51           H
ATOM   4265  CE2 PHE I 263    -135.284-106.683 647.566  1.00  8.51           C
ATOM   4266  HE2 PHE I 263    -134.998-105.634 647.486  1.00  8.51           H
ATOM   4267  CZ  PHE I 263    -134.484-107.648 647.038  1.00  8.51           C
ATOM   4268  HZ  PHE I 263    -133.557-107.372 646.535  1.00  8.51           H
ATOM   4269  HN  PHE I 263    -140.297-109.370 649.861  1.00  8.51           H
ATOM   4270  N   VAL I 264    -139.261-110.745 647.101  1.00  8.51           N
ATOM   4271  CA  VAL I 264    -139.027-111.678 646.012  1.00  8.51           C
ATOM   4272  C   VAL I 264    -140.109-111.492 644.946  1.00  8.51           C
ATOM   4273  O   VAL I 264    -139.804-111.384 643.759  1.00  8.51           O
ATOM   4274  HA  VAL I 264    -138.058-111.436 645.574  1.00  8.51           H
ATOM   4275  HB  VAL I 264    -139.843-113.275 647.169  1.00  8.51           H
ATOM   4276  CB  VAL I 264    -138.960-113.108 646.552  1.00  8.51           C
ATOM   4277  CG1 VAL I 264    -138.984-114.127 645.411  1.00  8.51           C
ATOM   4278 1HG1 VAL I 264    -139.906-114.011 644.841  1.00  8.51           H
ATOM   4279 2HG1 VAL I 264    -138.129-113.960 644.757  1.00  8.51           H
ATOM   4280 3HG1 VAL I 264    -138.936-115.134 645.823  1.00  8.51           H
ATOM   4281  CG2 VAL I 264    -137.726-113.303 647.435  1.00  8.51           C
ATOM   4282 1HG2 VAL I 264    -136.827-113.107 646.851  1.00  8.51           H
ATOM   4283 2HG2 VAL I 264    -137.769-112.612 648.278  1.00  8.51           H
ATOM   4284 3HG2 VAL I 264    -137.703-114.327 647.806  1.00  8.51           H
ATOM   4285  HN  VAL I 264    -139.433-111.169 647.990  1.00  8.51           H
ATOM   4286  N   LEU I 265    -141.350-111.460 645.407  1.00  8.51           N
ATOM   4287  CA  LEU I 265    -142.486-111.454 644.501  1.00  8.51           C
ATOM   4288  C   LEU I 265    -142.473-110.161 643.683  1.00  8.51           C
ATOM   4289  O   LEU I 265    -142.958-110.132 642.553  1.00  8.51           O
ATOM   4290  HA  LEU I 265    -142.364-112.295 643.819  1.00  8.51           H
ATOM   4291  CB  LEU I 265    -143.788-111.681 645.272  1.00  8.51           C
ATOM   4292 1HB  LEU I 265    -143.821-110.980 646.105  1.00  8.51           H
ATOM   4293 2HB  LEU I 265    -144.623-111.436 644.615  1.00  8.51           H
ATOM   4294  HG  LEU I 265    -143.178-113.330 646.490  1.00  8.51           H
ATOM   4295  CG  LEU I 265    -144.005-113.093 645.820  1.00  8.51           C
ATOM   4296  CD1 LEU I 265    -145.291-113.169 646.646  1.00  8.51           C
ATOM   4297 1HD1 LEU I 265    -145.226-112.474 647.483  1.00  8.51           H
ATOM   4298 2HD1 LEU I 265    -146.141-112.903 646.018  1.00  8.51           H
ATOM   4299 3HD1 LEU I 265    -145.420-114.183 647.024  1.00  8.51           H
ATOM   4300  CD2 LEU I 265    -143.985-114.128 644.694  1.00  8.51           C
ATOM   4301 1HD2 LEU I 265    -144.778-113.904 643.981  1.00  8.51           H
ATOM   4302 2HD2 LEU I 265    -143.020-114.094 644.187  1.00  8.51           H
ATOM   4303 3HD2 LEU I 265    -144.141-115.123 645.111  1.00  8.51           H
ATOM   4304  HN  LEU I 265    -141.585-111.439 646.379  1.00  8.51           H
ATOM   4305  N   SER I 266    -141.914-109.122 644.287  1.00  8.51           N
ATOM   4306  CA  SER I 266    -141.974-107.794 643.700  1.00  8.51           C
ATOM   4307  C   SER I 266    -140.815-107.602 642.720  1.00  8.51           C
ATOM   4308  O   SER I 266    -141.006-107.080 641.622  1.00  8.51           O
ATOM   4309  HA  SER I 266    -142.929-107.753 643.176  1.00  8.51           H
ATOM   4310  CB  SER I 266    -141.939-106.712 644.781  1.00  8.51           C
ATOM   4311 1HB  SER I 266    -141.965-105.729 644.311  1.00  8.51           H
ATOM   4312 2HB  SER I 266    -142.831-106.792 645.403  1.00  8.51           H
ATOM   4313  HG  SER I 266    -141.018-107.222 646.484  1.00  8.51           H
ATOM   4314  OG  SER I 266    -140.779-106.815 645.602  1.00  8.51           O
ATOM   4315  HN  SER I 266    -141.427-109.177 645.159  1.00  8.51           H
ATOM   4316  N   GLN I 267    -139.639-108.035 643.150  1.00  8.51           N
ATOM   4317  CA  GLN I 267    -138.411-107.673 642.464  1.00  8.51           C
ATOM   4318  C   GLN I 267    -138.017-108.766 641.469  1.00  8.51           C
ATOM   4319  O   GLN I 267    -137.527-108.472 640.380  1.00  8.51           O
ATOM   4320  HA  GLN I 267    -138.639-106.751 641.929  1.00  8.51           H
ATOM   4321  CB  GLN I 267    -137.283-107.407 643.463  1.00  8.51           C
ATOM   4322 1HB  GLN I 267    -137.152-108.275 644.109  1.00  8.51           H
ATOM   4323 2HB  GLN I 267    -136.344-107.264 642.927  1.00  8.51           H
ATOM   4324  CG  GLN I 267    -137.584-106.171 644.314  1.00  8.51           C
ATOM   4325 1HG  GLN I 267    -138.496-106.334 644.887  1.00  8.51           H
ATOM   4326 2HG  GLN I 267    -136.779-106.016 645.032  1.00  8.51           H
ATOM   4327  CD  GLN I 267    -137.740-104.927 643.438  1.00  8.51           C
ATOM   4328  OE1 GLN I 267    -137.026-104.724 642.470  1.00  8.51           O
ATOM   4329  NE2 GLN I 267    -138.712-104.108 643.830  1.00  8.51           N
ATOM   4330 1HE2 GLN I 267    -139.262-104.334 644.634  1.00  8.51           H
ATOM   4331 2HE2 GLN I 267    -138.892-103.266 643.321  1.00  8.51           H
ATOM   4332  HN  GLN I 267    -139.519-108.622 643.951  1.00  8.51           H
ATOM   4333  N   PHE I 268    -138.245-110.005 641.879  1.00  8.51           N
ATOM   4334  CA  PHE I 268    -137.714-111.144 641.151  1.00  8.51           C
ATOM   4335  C   PHE I 268    -138.192-111.137 639.698  1.00  8.51           C
ATOM   4336  O   PHE I 268    -137.389-111.270 638.775  1.00  8.51           O
ATOM   4337  HA  PHE I 268    -136.627-111.065 641.174  1.00  8.51           H
ATOM   4338  CB  PHE I 268    -138.241-112.403 641.843  1.00  8.51           C
ATOM   4339 1HB  PHE I 268    -138.058-112.320 642.914  1.00  8.51           H
ATOM   4340 2HB  PHE I 268    -139.321-112.455 641.707  1.00  8.51           H
ATOM   4341  CG  PHE I 268    -137.614-113.702 641.332  1.00  8.51           C
ATOM   4342  HD1 PHE I 268    -139.269-114.166 640.080  1.00  8.51           H
ATOM   4343  CD1 PHE I 268    -138.285-114.474 640.435  1.00  8.51           C
ATOM   4344  HD2 PHE I 268    -135.850-113.468 642.494  1.00  8.51           H
ATOM   4345  CD2 PHE I 268    -136.387-114.086 641.775  1.00  8.51           C
ATOM   4346  CE1 PHE I 268    -137.704-115.680 639.961  1.00  8.51           C
ATOM   4347  HE1 PHE I 268    -138.241-116.298 639.242  1.00  8.51           H
ATOM   4348  CE2 PHE I 268    -135.806-115.292 641.302  1.00  8.51           C
ATOM   4349  HE2 PHE I 268    -134.822-115.599 641.657  1.00  8.51           H
ATOM   4350  CZ  PHE I 268    -136.476-116.063 640.404  1.00  8.51           C
ATOM   4351  HZ  PHE I 268    -136.030-116.989 640.041  1.00  8.51           H
ATOM   4352  HN  PHE I 268    -138.781-110.235 642.692  1.00  8.51           H
ATOM   4353  N   PRO I 269    -139.503-110.983 639.468  1.00  8.51           N
ATOM   4354  CA  PRO I 269    -140.050-111.099 638.114  1.00  8.51           C
ATOM   4355  C   PRO I 269    -139.332-110.198 637.122  1.00  8.51           C
ATOM   4356  O   PRO I 269    -138.981-110.631 636.026  1.00  8.51           O
ATOM   4357  HA  PRO I 269    -139.905-112.111 637.736  1.00  8.51           H
ATOM   4358  CB  PRO I 269    -141.519-110.702 638.281  1.00  8.51           C
ATOM   4359 1HB  PRO I 269    -141.668-109.636 638.109  1.00  8.51           H
ATOM   4360 2HB  PRO I 269    -142.160-111.231 637.577  1.00  8.51           H
ATOM   4361  CG  PRO I 269    -141.826-111.088 639.723  1.00  8.51           C
ATOM   4362 1HG  PRO I 269    -142.701-110.561 640.105  1.00  8.51           H
ATOM   4363 2HG  PRO I 269    -142.043-112.152 639.820  1.00  8.51           H
ATOM   4364  CD  PRO I 269    -140.556-110.694 640.458  1.00  8.51           C
ATOM   4365 1HD  PRO I 269    -140.561-109.642 640.741  1.00  8.51           H
ATOM   4366 2HD  PRO I 269    -140.425-111.267 641.377  1.00  8.51           H
ATOM   4367  N   TYR I 270    -139.132-108.956 637.537  1.00  8.51           N
ATOM   4368  CA  TYR I 270    -138.545-107.958 636.659  1.00  8.51           C
ATOM   4369  C   TYR I 270    -137.099-108.319 636.309  1.00  8.51           C
ATOM   4370  O   TYR I 270    -136.690-108.209 635.155  1.00  8.51           O
ATOM   4371  HA  TYR I 270    -139.135-107.927 635.743  1.00  8.51           H
ATOM   4372  CB  TYR I 270    -138.554-106.646 637.445  1.00  8.51           C
ATOM   4373 1HB  TYR I 270    -139.587-106.328 637.589  1.00  8.51           H
ATOM   4374 2HB  TYR I 270    -138.134-106.824 638.435  1.00  8.51           H
ATOM   4375  CG  TYR I 270    -137.777-105.512 636.773  1.00  8.51           C
ATOM   4376  HD1 TYR I 270    -136.244-105.480 638.271  1.00  8.51           H
ATOM   4377  CD1 TYR I 270    -136.611-105.043 637.343  1.00  8.51           C
ATOM   4378  HD2 TYR I 270    -139.163-105.330 635.147  1.00  8.51           H
ATOM   4379  CD2 TYR I 270    -138.242-104.959 635.597  1.00  8.51           C
ATOM   4380  CE1 TYR I 270    -135.879-103.976 636.710  1.00  8.51           C
ATOM   4381  HE1 TYR I 270    -134.957-103.596 637.149  1.00  8.51           H
ATOM   4382  HE2 TYR I 270    -137.866-103.447 634.035  1.00  8.51           H
ATOM   4383  CE2 TYR I 270    -137.510-103.893 634.964  1.00  8.51           C
ATOM   4384  CZ  TYR I 270    -136.365-103.454 635.552  1.00  8.51           C
ATOM   4385  OH  TYR I 270    -135.673-102.446 634.955  1.00  8.51           O
ATOM   4386  HH  TYR I 270    -136.102-102.207 634.084  1.00  8.51           H
ATOM   4387  HN  TYR I 270    -139.363-108.628 638.453  1.00  8.51           H
ATOM   4388  N   ASN I 271    -136.366-108.742 637.328  1.00  8.51           N
ATOM   4389  CA  ASN I 271    -134.953-109.036 637.162  1.00  8.51           C
ATOM   4390  C   ASN I 271    -134.794-110.268 636.268  1.00  8.51           C
ATOM   4391  O   ASN I 271    -133.780-110.420 635.589  1.00  8.51           O
ATOM   4392  HA  ASN I 271    -134.524-108.139 636.716  1.00  8.51           H
ATOM   4393  CB  ASN I 271    -134.291-109.341 638.508  1.00  8.51           C
ATOM   4394 1HB  ASN I 271    -134.919-110.024 639.079  1.00  8.51           H
ATOM   4395 2HB  ASN I 271    -133.339-109.845 638.343  1.00  8.51           H
ATOM   4396  CG  ASN I 271    -134.063-108.058 639.309  1.00  8.51           C
ATOM   4397  OD1 ASN I 271    -133.250-107.216 638.964  1.00  8.51           O
ATOM   4398  ND2 ASN I 271    -134.823-107.956 640.396  1.00  8.51           N
ATOM   4399 1HD2 ASN I 271    -135.470-108.683 640.623  1.00  8.51           H
ATOM   4400 2HD2 ASN I 271    -134.746-107.152 640.986  1.00  8.51           H
ATOM   4401  HN  ASN I 271    -136.721-108.885 638.252  1.00  8.51           H
ATOM   4402  N   CYS I 272    -135.812-111.115 636.296  1.00  8.51           N
ATOM   4403  CA  CYS I 272    -135.853-112.265 635.409  1.00  8.51           C
ATOM   4404  C   CYS I 272    -135.863-111.758 633.966  1.00  8.51           C
ATOM   4405  O   CYS I 272    -135.091-112.229 633.133  1.00  8.51           O
ATOM   4406  HA  CYS I 272    -134.954-112.847 635.609  1.00  8.51           H
ATOM   4407  CB  CYS I 272    -137.054-113.165 635.706  1.00  8.51           C
ATOM   4408 1HB  CYS I 272    -137.965-112.568 635.749  1.00  8.51           H
ATOM   4409 2HB  CYS I 272    -137.185-113.888 634.900  1.00  8.51           H
ATOM   4410  HG  CYS I 272    -137.067-112.993 638.071  1.00  8.51           H
ATOM   4411  SG  CYS I 272    -136.804-114.039 637.294  1.00  8.51           S
ATOM   4412  HN  CYS I 272    -136.596-111.026 636.910  1.00  8.51           H
ATOM   4413  N   ILE I 273    -136.747-110.803 633.714  1.00  8.51           N
ATOM   4414  CA  ILE I 273    -136.906-110.265 632.373  1.00  8.51           C
ATOM   4415  C   ILE I 273    -135.641-109.498 631.982  1.00  8.51           C
ATOM   4416  O   ILE I 273    -135.192-109.575 630.840  1.00  8.51           O
ATOM   4417  HA  ILE I 273    -137.021-111.110 631.694  1.00  8.51           H
ATOM   4418  HB  ILE I 273    -138.128-108.633 633.018  1.00  8.51           H
ATOM   4419  CB  ILE I 273    -138.185-109.431 632.279  1.00  8.51           C
ATOM   4420  CG1 ILE I 273    -139.416-110.274 632.619  1.00  8.51           C
ATOM   4421 1HG1 ILE I 273    -139.333-110.650 633.639  1.00  8.51           H
ATOM   4422 2HG1 ILE I 273    -140.310-109.652 632.581  1.00  8.51           H
ATOM   4423  CG2 ILE I 273    -138.307-108.768 630.906  1.00  8.51           C
ATOM   4424 1HG2 ILE I 273    -137.451-108.114 630.741  1.00  8.51           H
ATOM   4425 2HG2 ILE I 273    -138.332-109.535 630.132  1.00  8.51           H
ATOM   4426 3HG2 ILE I 273    -139.225-108.181 630.866  1.00  8.51           H
ATOM   4427  CD1 ILE I 273    -139.562-111.448 631.648  1.00  8.51           C
ATOM   4428 1HD1 ILE I 273    -139.669-111.067 630.632  1.00  8.51           H
ATOM   4429 2HD1 ILE I 273    -138.677-112.081 631.707  1.00  8.51           H
ATOM   4430 3HD1 ILE I 273    -140.445-112.030 631.913  1.00  8.51           H
ATOM   4431  HN  ILE I 273    -137.346-110.399 634.405  1.00  8.51           H
ATOM   4432  N   LEU I 274    -135.103-108.775 632.953  1.00  8.51           N
ATOM   4433  CA  LEU I 274    -133.902-107.990 632.724  1.00  8.51           C
ATOM   4434  C   LEU I 274    -132.765-108.919 632.292  1.00  8.51           C
ATOM   4435  O   LEU I 274    -131.944-108.552 631.453  1.00  8.51           O
ATOM   4436  HA  LEU I 274    -134.114-107.300 631.907  1.00  8.51           H
ATOM   4437  CB  LEU I 274    -133.571-107.145 633.955  1.00  8.51           C
ATOM   4438 1HB  LEU I 274    -134.464-106.588 634.240  1.00  8.51           H
ATOM   4439 2HB  LEU I 274    -133.337-107.817 634.781  1.00  8.51           H
ATOM   4440  HG  LEU I 274    -131.553-106.695 633.408  1.00  8.51           H
ATOM   4441  CG  LEU I 274    -132.415-106.154 633.798  1.00  8.51           C
ATOM   4442  CD1 LEU I 274    -132.762-105.063 632.783  1.00  8.51           C
ATOM   4443 1HD1 LEU I 274    -132.965-105.520 631.814  1.00  8.51           H
ATOM   4444 2HD1 LEU I 274    -133.645-104.520 633.120  1.00  8.51           H
ATOM   4445 3HD1 LEU I 274    -131.924-104.373 632.690  1.00  8.51           H
ATOM   4446  CD2 LEU I 274    -132.007-105.569 635.151  1.00  8.51           C
ATOM   4447 1HD2 LEU I 274    -132.856-105.047 635.593  1.00  8.51           H
ATOM   4448 2HD2 LEU I 274    -131.690-106.373 635.815  1.00  8.51           H
ATOM   4449 3HD2 LEU I 274    -131.184-104.868 635.011  1.00  8.51           H
ATOM   4450  HN  LEU I 274    -135.472-108.721 633.881  1.00  8.51           H
ATOM   4451  N   LEU I 275    -132.754-110.103 632.885  1.00  8.51           N
ATOM   4452  CA  LEU I 275    -131.759-111.104 632.539  1.00  8.51           C
ATOM   4453  C   LEU I 275    -131.923-111.494 631.069  1.00  8.51           C
ATOM   4454  O   LEU I 275    -130.947-111.538 630.322  1.00  8.51           O
ATOM   4455  HA  LEU I 275    -130.778-110.647 632.667  1.00  8.51           H
ATOM   4456  CB  LEU I 275    -131.835-112.291 633.502  1.00  8.51           C
ATOM   4457 1HB  LEU I 275    -131.648-111.926 634.512  1.00  8.51           H
ATOM   4458 2HB  LEU I 275    -132.853-112.680 633.487  1.00  8.51           H
ATOM   4459  HG  LEU I 275    -131.033-113.782 632.196  1.00  8.51           H
ATOM   4460  CG  LEU I 275    -130.873-113.446 633.220  1.00  8.51           C
ATOM   4461  CD1 LEU I 275    -129.417-112.985 633.322  1.00  8.51           C
ATOM   4462 1HD1 LEU I 275    -129.235-112.193 632.596  1.00  8.51           H
ATOM   4463 2HD1 LEU I 275    -129.226-112.607 634.327  1.00  8.51           H
ATOM   4464 3HD1 LEU I 275    -128.754-113.825 633.118  1.00  8.51           H
ATOM   4465  CD2 LEU I 275    -131.162-114.637 634.136  1.00  8.51           C
ATOM   4466 1HD2 LEU I 275    -131.047-114.332 635.176  1.00  8.51           H
ATOM   4467 2HD2 LEU I 275    -132.182-114.983 633.970  1.00  8.51           H
ATOM   4468 3HD2 LEU I 275    -130.464-115.444 633.915  1.00  8.51           H
ATOM   4469  HN  LEU I 275    -133.408-110.383 633.588  1.00  8.51           H
ATOM   4470  N   VAL I 276    -133.166-111.766 630.697  1.00  8.51           N
ATOM   4471  CA  VAL I 276    -133.468-112.168 629.334  1.00  8.51           C
ATOM   4472  C   VAL I 276    -132.976-111.089 628.367  1.00  8.51           C
ATOM   4473  O   VAL I 276    -132.348-111.396 627.355  1.00  8.51           O
ATOM   4474  HA  VAL I 276    -132.923-113.091 629.135  1.00  8.51           H
ATOM   4475  HB  VAL I 276    -135.510-111.592 629.560  1.00  8.51           H
ATOM   4476  CB  VAL I 276    -134.963-112.460 629.194  1.00  8.51           C
ATOM   4477  CG1 VAL I 276    -135.345-112.672 627.727  1.00  8.51           C
ATOM   4478 1HG1 VAL I 276    -135.110-111.774 627.157  1.00  8.51           H
ATOM   4479 2HG1 VAL I 276    -134.785-113.516 627.324  1.00  8.51           H
ATOM   4480 3HG1 VAL I 276    -136.413-112.878 627.657  1.00  8.51           H
ATOM   4481  CG2 VAL I 276    -135.369-113.665 630.046  1.00  8.51           C
ATOM   4482 1HG2 VAL I 276    -134.809-114.543 629.723  1.00  8.51           H
ATOM   4483 2HG2 VAL I 276    -135.149-113.459 631.094  1.00  8.51           H
ATOM   4484 3HG2 VAL I 276    -136.436-113.850 629.928  1.00  8.51           H
ATOM   4485  HN  VAL I 276    -133.956-111.715 631.308  1.00  8.51           H
ATOM   4486  N   GLN I 277    -133.280-109.847 628.713  1.00  8.51           N
ATOM   4487  CA  GLN I 277    -132.894-108.722 627.879  1.00  8.51           C
ATOM   4488  C   GLN I 277    -131.371-108.653 627.752  1.00  8.51           C
ATOM   4489  O   GLN I 277    -130.847-108.286 626.702  1.00  8.51           O
ATOM   4490  HA  GLN I 277    -133.338-108.919 626.903  1.00  8.51           H
ATOM   4491  CB  GLN I 277    -133.458-107.411 628.431  1.00  8.51           C
ATOM   4492 1HB  GLN I 277    -133.273-107.354 629.503  1.00  8.51           H
ATOM   4493 2HB  GLN I 277    -132.941-106.567 627.973  1.00  8.51           H
ATOM   4494  CG  GLN I 277    -134.960-107.303 628.161  1.00  8.51           C
ATOM   4495 1HG  GLN I 277    -135.147-107.378 627.089  1.00  8.51           H
ATOM   4496 2HG  GLN I 277    -135.479-108.137 628.634  1.00  8.51           H
ATOM   4497  CD  GLN I 277    -135.519-105.981 628.690  1.00  8.51           C
ATOM   4498  OE1 GLN I 277    -134.965-105.354 629.578  1.00  8.51           O
ATOM   4499  NE2 GLN I 277    -136.644-105.593 628.096  1.00  8.51           N
ATOM   4500 1HE2 GLN I 277    -137.047-106.154 627.374  1.00  8.51           H
ATOM   4501 2HE2 GLN I 277    -137.087-104.740 628.373  1.00  8.51           H
ATOM   4502  HN  GLN I 277    -133.781-109.604 629.544  1.00  8.51           H
ATOM   4503  N   THR I 278    -130.702-109.013 628.838  1.00  8.51           N
ATOM   4504  CA  THR I 278    -129.250-108.974 628.870  1.00  8.51           C
ATOM   4505  C   THR I 278    -128.667-110.013 627.910  1.00  8.51           C
ATOM   4506  O   THR I 278    -127.731-109.721 627.168  1.00  8.51           O
ATOM   4507  HA  THR I 278    -128.925-107.995 628.518  1.00  8.51           H
ATOM   4508  HB  THR I 278    -129.048-110.171 630.671  1.00  8.51           H
ATOM   4509  CB  THR I 278    -128.803-109.169 630.320  1.00  8.51           C
ATOM   4510  OG1 THR I 278    -129.431-108.101 631.024  1.00  8.51           O
ATOM   4511  HG1 THR I 278    -130.284-108.418 631.438  1.00  8.51           H
ATOM   4512  CG2 THR I 278    -127.307-108.913 630.512  1.00  8.51           C
ATOM   4513 1HG2 THR I 278    -127.074-107.888 630.224  1.00  8.51           H
ATOM   4514 2HG2 THR I 278    -126.738-109.603 629.890  1.00  8.51           H
ATOM   4515 3HG2 THR I 278    -127.043-109.065 631.558  1.00  8.51           H
ATOM   4516  HN  THR I 278    -131.135-109.326 629.683  1.00  8.51           H
ATOM   4517  N   ILE I 279    -129.246-111.204 627.956  1.00  8.51           N
ATOM   4518  CA  ILE I 279    -128.780-112.295 627.116  1.00  8.51           C
ATOM   4519  C   ILE I 279    -129.017-111.940 625.647  1.00  8.51           C
ATOM   4520  O   ILE I 279    -128.142-112.142 624.807  1.00  8.51           O
ATOM   4521  HA  ILE I 279    -127.707-112.396 627.278  1.00  8.51           H
ATOM   4522  HB  ILE I 279    -130.509-113.475 627.552  1.00  8.51           H
ATOM   4523  CB  ILE I 279    -129.428-113.614 627.543  1.00  8.51           C
ATOM   4524  CG1 ILE I 279    -129.010-113.997 628.963  1.00  8.51           C
ATOM   4525 1HG1 ILE I 279    -127.975-114.340 628.961  1.00  8.51           H
ATOM   4526 2HG1 ILE I 279    -129.053-113.119 629.608  1.00  8.51           H
ATOM   4527  CG2 ILE I 279    -129.124-114.725 626.536  1.00  8.51           C
ATOM   4528 1HG2 ILE I 279    -129.513-114.445 625.557  1.00  8.51           H
ATOM   4529 2HG2 ILE I 279    -128.046-114.871 626.471  1.00  8.51           H
ATOM   4530 3HG2 ILE I 279    -129.597-115.651 626.863  1.00  8.51           H
ATOM   4531  CD1 ILE I 279    -129.915-115.094 629.525  1.00  8.51           C
ATOM   4532 1HD1 ILE I 279    -130.946-114.739 629.548  1.00  8.51           H
ATOM   4533 2HD1 ILE I 279    -129.851-115.979 628.891  1.00  8.51           H
ATOM   4534 3HD1 ILE I 279    -129.596-115.348 630.536  1.00  8.51           H
ATOM   4535  HN  ILE I 279    -130.017-111.429 628.551  1.00  8.51           H
ATOM   4536  N   ASP I 280    -130.205-111.416 625.383  1.00  8.51           N
ATOM   4537  CA  ASP I 280    -130.596-111.098 624.020  1.00  8.51           C
ATOM   4538  C   ASP I 280    -129.722-109.956 623.497  1.00  8.51           C
ATOM   4539  O   ASP I 280    -129.391-109.914 622.313  1.00  8.51           O
ATOM   4540  HA  ASP I 280    -130.455-112.021 623.458  1.00  8.51           H
ATOM   4541  CB  ASP I 280    -132.055-110.643 623.957  1.00  8.51           C
ATOM   4542 1HB  ASP I 280    -132.689-111.371 624.463  1.00  8.51           H
ATOM   4543 2HB  ASP I 280    -132.169-109.698 624.489  1.00  8.51           H
ATOM   4544  CG  ASP I 280    -132.516-110.477 622.508  1.00  8.51           C
ATOM   4545  OD1 ASP I 280    -132.365-111.459 621.749  1.00  8.51           O
ATOM   4546  OD2 ASP I 280    -133.010-109.373 622.192  1.00  8.51           O
ATOM   4547  HN  ASP I 280    -130.893-111.211 626.079  1.00  8.51           H
ATOM   4548  N   ALA I 281    -129.373-109.057 624.406  1.00  8.51           N
ATOM   4549  CA  ALA I 281    -128.515-107.937 624.059  1.00  8.51           C
ATOM   4550  C   ALA I 281    -127.172-108.466 623.552  1.00  8.51           C
ATOM   4551  O   ALA I 281    -126.503-107.810 622.756  1.00  8.51           O
ATOM   4552  HA  ALA I 281    -129.002-107.380 623.258  1.00  8.51           H
ATOM   4553  CB  ALA I 281    -128.358-107.018 625.273  1.00  8.51           C
ATOM   4554 1HB  ALA I 281    -129.337-106.646 625.575  1.00  8.51           H
ATOM   4555 2HB  ALA I 281    -127.912-107.577 626.096  1.00  8.51           H
ATOM   4556 3HB  ALA I 281    -127.715-106.178 625.012  1.00  8.51           H
ATOM   4557  HN  ALA I 281    -129.665-109.085 625.362  1.00  8.51           H
ATOM   4558  N   TYR I 282    -126.818-109.649 624.034  1.00  8.51           N
ATOM   4559  CA  TYR I 282    -125.565-110.272 623.643  1.00  8.51           C
ATOM   4560  C   TYR I 282    -125.762-111.184 622.430  1.00  8.51           C
ATOM   4561  O   TYR I 282    -125.021-111.090 621.452  1.00  8.51           O
ATOM   4562  HA  TYR I 282    -124.863-109.480 623.383  1.00  8.51           H
ATOM   4563  CB  TYR I 282    -125.125-111.120 624.838  1.00  8.51           C
ATOM   4564 1HB  TYR I 282    -125.088-110.488 625.725  1.00  8.51           H
ATOM   4565 2HB  TYR I 282    -125.878-111.886 625.023  1.00  8.51           H
ATOM   4566  CG  TYR I 282    -123.765-111.796 624.653  1.00  8.51           C
ATOM   4567  HD1 TYR I 282    -124.614-113.719 624.235  1.00  8.51           H
ATOM   4568  CD1 TYR I 282    -123.698-113.140 624.346  1.00  8.51           C
ATOM   4569  HD2 TYR I 282    -122.658-110.000 625.038  1.00  8.51           H
ATOM   4570  CD2 TYR I 282    -122.605-111.062 624.795  1.00  8.51           C
ATOM   4571  CE1 TYR I 282    -122.418-113.776 624.173  1.00  8.51           C
ATOM   4572  HE1 TYR I 282    -122.351-114.836 623.930  1.00  8.51           H
ATOM   4573  HE2 TYR I 282    -120.401-111.130 624.730  1.00  8.51           H
ATOM   4574  CE2 TYR I 282    -121.325-111.698 624.621  1.00  8.51           C
ATOM   4575  CZ  TYR I 282    -121.294-113.024 624.319  1.00  8.51           C
ATOM   4576  OH  TYR I 282    -120.085-113.624 624.155  1.00  8.51           O
ATOM   4577  HH  TYR I 282    -119.353-112.952 624.260  1.00  8.51           H
ATOM   4578  HN  TYR I 282    -127.370-110.177 624.679  1.00  8.51           H
ATOM   4579  N   ALA I 283    -126.763-112.045 622.533  1.00  8.51           N
ATOM   4580  CA  ALA I 283    -126.890-113.159 621.610  1.00  8.51           C
ATOM   4581  C   ALA I 283    -127.828-112.764 620.467  1.00  8.51           C
ATOM   4582  O   ALA I 283    -127.803-113.376 619.400  1.00  8.51           O
ATOM   4583  HA  ALA I 283    -125.901-113.367 621.202  1.00  8.51           H
ATOM   4584  CB  ALA I 283    -127.381-114.396 622.365  1.00  8.51           C
ATOM   4585 1HB  ALA I 283    -126.666-114.652 623.147  1.00  8.51           H
ATOM   4586 2HB  ALA I 283    -128.351-114.185 622.816  1.00  8.51           H
ATOM   4587 3HB  ALA I 283    -127.477-115.231 621.672  1.00  8.51           H
ATOM   4588  HN  ALA I 283    -127.478-111.991 623.231  1.00  8.51           H
ATOM   4589  N   MET I 284    -128.631-111.744 620.729  1.00  8.51           N
ATOM   4590  CA  MET I 284    -129.596-111.280 619.746  1.00  8.51           C
ATOM   4591  C   MET I 284    -130.402-112.448 619.175  1.00  8.51           C
ATOM   4592  O   MET I 284    -130.573-112.554 617.961  1.00  8.51           O
ATOM   4593  HA  MET I 284    -130.259-110.601 620.284  1.00  8.51           H
ATOM   4594  CB  MET I 284    -128.864-110.561 618.612  1.00  8.51           C
ATOM   4595 1HB  MET I 284    -128.208-111.262 618.095  1.00  8.51           H
ATOM   4596 2HB  MET I 284    -129.586-110.201 617.879  1.00  8.51           H
ATOM   4597  CG  MET I 284    -128.043-109.386 619.147  1.00  8.51           C
ATOM   4598 1HG  MET I 284    -128.702-108.656 619.618  1.00  8.51           H
ATOM   4599 2HG  MET I 284    -127.352-109.734 619.914  1.00  8.51           H
ATOM   4600  SD  MET I 284    -127.138-108.617 617.814  1.00  8.51           S
ATOM   4601  CE  MET I 284    -126.056-107.549 618.750  1.00  8.51           C
ATOM   4602 1HE  MET I 284    -126.653-106.853 619.340  1.00  8.51           H
ATOM   4603 2HE  MET I 284    -125.438-108.152 619.416  1.00  8.51           H
ATOM   4604 3HE  MET I 284    -125.417-106.991 618.067  1.00  8.51           H
ATOM   4605  HN  MET I 284    -128.631-111.239 621.592  1.00  8.51           H
ATOM   4606  N   PHE I 285    -130.875-113.296 620.076  1.00  8.51           N
ATOM   4607  CA  PHE I 285    -131.511-114.539 619.673  1.00  8.51           C
ATOM   4608  C   PHE I 285    -132.995-114.322 619.368  1.00  8.51           C
ATOM   4609  O   PHE I 285    -133.630-115.161 618.732  1.00  8.51           O
ATOM   4610  HA  PHE I 285    -131.004-114.885 618.773  1.00  8.51           H
ATOM   4611  CB  PHE I 285    -131.381-115.510 620.849  1.00  8.51           C
ATOM   4612 1HB  PHE I 285    -131.623-116.515 620.505  1.00  8.51           H
ATOM   4613 2HB  PHE I 285    -130.342-115.527 621.179  1.00  8.51           H
ATOM   4614  CG  PHE I 285    -132.275-115.166 622.042  1.00  8.51           C
ATOM   4615  HD1 PHE I 285    -130.786-113.979 622.988  1.00  8.51           H
ATOM   4616  CD1 PHE I 285    -131.802-114.371 623.039  1.00  8.51           C
ATOM   4617  HD2 PHE I 285    -133.921-116.292 621.307  1.00  8.51           H
ATOM   4618  CD2 PHE I 285    -133.542-115.655 622.106  1.00  8.51           C
ATOM   4619  CE1 PHE I 285    -132.631-114.051 624.147  1.00  8.51           C
ATOM   4620  HE1 PHE I 285    -132.252-113.415 624.946  1.00  8.51           H
ATOM   4621  CE2 PHE I 285    -134.372-115.335 623.213  1.00  8.51           C
ATOM   4622  HE2 PHE I 285    -135.388-115.727 623.264  1.00  8.51           H
ATOM   4623  CZ  PHE I 285    -133.899-114.540 624.210  1.00  8.51           C
ATOM   4624  HZ  PHE I 285    -134.536-114.295 625.060  1.00  8.51           H
ATOM   4625  HN  PHE I 285    -130.830-113.146 621.064  1.00  8.51           H
ATOM   4626  N   ILE I 286    -133.503-113.192 619.837  1.00  8.51           N
ATOM   4627  CA  ILE I 286    -134.896-112.847 619.608  1.00  8.51           C
ATOM   4628  C   ILE I 286    -135.030-112.155 618.250  1.00  8.51           C
ATOM   4629  O   ILE I 286    -134.864-110.941 618.149  1.00  8.51           O
ATOM   4630  HA  ILE I 286    -135.463-113.777 619.579  1.00  8.51           H
ATOM   4631  HB  ILE I 286    -134.873-111.093 620.832  1.00  8.51           H
ATOM   4632  CB  ILE I 286    -135.442-112.021 620.775  1.00  8.51           C
ATOM   4633  CG1 ILE I 286    -135.246-112.753 622.104  1.00  8.51           C
ATOM   4634 1HG1 ILE I 286    -135.909-113.617 622.148  1.00  8.51           H
ATOM   4635 2HG1 ILE I 286    -134.226-113.131 622.168  1.00  8.51           H
ATOM   4636  CG2 ILE I 286    -136.905-111.640 620.540  1.00  8.51           C
ATOM   4637 1HG2 ILE I 286    -136.985-111.050 619.627  1.00  8.51           H
ATOM   4638 2HG2 ILE I 286    -137.504-112.545 620.442  1.00  8.51           H
ATOM   4639 3HG2 ILE I 286    -137.267-111.053 621.384  1.00  8.51           H
ATOM   4640  CD1 ILE I 286    -135.528-111.826 623.288  1.00  8.51           C
ATOM   4641 1HD1 ILE I 286    -134.847-110.976 623.254  1.00  8.51           H
ATOM   4642 2HD1 ILE I 286    -136.556-111.469 623.233  1.00  8.51           H
ATOM   4643 3HD1 ILE I 286    -135.381-112.371 624.220  1.00  8.51           H
ATOM   4644  HN  ILE I 286    -132.982-112.520 620.362  1.00  8.51           H
ATOM   4645  N   SER I 287    -135.328-112.959 617.240  1.00  8.51           N
ATOM   4646  CA  SER I 287    -135.526-112.434 615.899  1.00  8.51           C
ATOM   4647  C   SER I 287    -137.022-112.279 615.614  1.00  8.51           C
ATOM   4648  O   SER I 287    -137.413-111.518 614.731  1.00  8.51           O
ATOM   4649  HA  SER I 287    -135.033-111.462 615.894  1.00  8.51           H
ATOM   4650  CB  SER I 287    -134.877-113.340 614.851  1.00  8.51           C
ATOM   4651 1HB  SER I 287    -135.057-112.931 613.857  1.00  8.51           H
ATOM   4652 2HB  SER I 287    -133.797-113.351 615.000  1.00  8.51           H
ATOM   4653  HG  SER I 287    -134.912-115.245 614.239  1.00  8.51           H
ATOM   4654  OG  SER I 287    -135.378-114.673 614.914  1.00  8.51           O
ATOM   4655  HN  SER I 287    -135.434-113.950 617.326  1.00  8.51           H
ATOM   4656  N   ASN I 288    -137.817-113.013 616.379  1.00  8.51           N
ATOM   4657  CA  ASN I 288    -139.246-113.076 616.128  1.00  8.51           C
ATOM   4658  C   ASN I 288    -139.925-111.860 616.760  1.00  8.51           C
ATOM   4659  O   ASN I 288    -139.749-111.594 617.948  1.00  8.51           O
ATOM   4660  HA  ASN I 288    -139.347-113.092 615.043  1.00  8.51           H
ATOM   4661  CB  ASN I 288    -139.859-114.334 616.747  1.00  8.51           C
ATOM   4662 1HB  ASN I 288    -139.309-115.214 616.413  1.00  8.51           H
ATOM   4663 2HB  ASN I 288    -139.765-114.293 617.832  1.00  8.51           H
ATOM   4664  CG  ASN I 288    -141.334-114.472 616.363  1.00  8.51           C
ATOM   4665  OD1 ASN I 288    -142.193-113.737 616.822  1.00  8.51           O
ATOM   4666  ND2 ASN I 288    -141.578-115.452 615.497  1.00  8.51           N
ATOM   4667 1HD2 ASN I 288    -140.827-116.019 615.159  1.00  8.51           H
ATOM   4668 2HD2 ASN I 288    -142.512-115.622 615.185  1.00  8.51           H
ATOM   4669  HN  ASN I 288    -137.499-113.557 617.156  1.00  8.51           H
ATOM   4670  N   CYS I 289    -140.687-111.153 615.938  1.00  8.51           N
ATOM   4671  CA  CYS I 289    -141.278-109.895 616.361  1.00  8.51           C
ATOM   4672  C   CYS I 289    -142.326-110.193 617.435  1.00  8.51           C
ATOM   4673  O   CYS I 289    -142.478-109.431 618.388  1.00  8.51           O
ATOM   4674  HA  CYS I 289    -140.468-109.290 616.769  1.00  8.51           H
ATOM   4675  CB  CYS I 289    -141.873-109.125 615.181  1.00  8.51           C
ATOM   4676 1HB  CYS I 289    -141.100-108.924 614.440  1.00  8.51           H
ATOM   4677 2HB  CYS I 289    -142.637-109.728 614.690  1.00  8.51           H
ATOM   4678  SG  CYS I 289    -142.602-107.551 615.765  1.00  8.51           S
ATOM   4679  HN  CYS I 289    -140.902-111.427 615.001  1.00  8.51           H
ATOM   4680  N   ALA I 290    -143.022-111.305 617.245  1.00  8.51           N
ATOM   4681  CA  ALA I 290    -144.094-111.680 618.151  1.00  8.51           C
ATOM   4682  C   ALA I 290    -143.515-111.931 619.544  1.00  8.51           C
ATOM   4683  O   ALA I 290    -144.058-111.458 620.541  1.00  8.51           O
ATOM   4684  HA  ALA I 290    -144.793-110.846 618.202  1.00  8.51           H
ATOM   4685  CB  ALA I 290    -144.827-112.903 617.595  1.00  8.51           C
ATOM   4686 1HB  ALA I 290    -145.245-112.664 616.618  1.00  8.51           H
ATOM   4687 2HB  ALA I 290    -144.127-113.733 617.498  1.00  8.51           H
ATOM   4688 3HB  ALA I 290    -145.631-113.185 618.275  1.00  8.51           H
ATOM   4689  HN  ALA I 290    -142.864-111.941 616.490  1.00  8.51           H
ATOM   4690  N   VAL I 291    -142.418-112.675 619.569  1.00  8.51           N
ATOM   4691  CA  VAL I 291    -141.749-112.980 620.822  1.00  8.51           C
ATOM   4692  C   VAL I 291    -141.251-111.681 621.459  1.00  8.51           C
ATOM   4693  O   VAL I 291    -141.414-111.472 622.660  1.00  8.51           O
ATOM   4694  HA  VAL I 291    -142.485-113.436 621.485  1.00  8.51           H
ATOM   4695  HB  VAL I 291    -139.933-113.566 619.866  1.00  8.51           H
ATOM   4696  CB  VAL I 291    -140.631-113.997 620.585  1.00  8.51           C
ATOM   4697  CG1 VAL I 291    -139.861-114.277 621.877  1.00  8.51           C
ATOM   4698 1HG1 VAL I 291    -139.420-113.351 622.245  1.00  8.51           H
ATOM   4699 2HG1 VAL I 291    -140.544-114.678 622.626  1.00  8.51           H
ATOM   4700 3HG1 VAL I 291    -139.072-115.003 621.679  1.00  8.51           H
ATOM   4701  CG2 VAL I 291    -141.185-115.290 619.984  1.00  8.51           C
ATOM   4702 1HG2 VAL I 291    -141.913-115.726 620.668  1.00  8.51           H
ATOM   4703 2HG2 VAL I 291    -141.666-115.071 619.031  1.00  8.51           H
ATOM   4704 3HG2 VAL I 291    -140.369-115.995 619.825  1.00  8.51           H
ATOM   4705  HN  VAL I 291    -141.989-113.065 618.755  1.00  8.51           H
ATOM   4706  N   SER I 292    -140.654-110.842 620.626  1.00  8.51           N
ATOM   4707  CA  SER I 292    -140.093-109.588 621.101  1.00  8.51           C
ATOM   4708  C   SER I 292    -141.194-108.723 621.718  1.00  8.51           C
ATOM   4709  O   SER I 292    -140.995-108.116 622.769  1.00  8.51           O
ATOM   4710  HA  SER I 292    -139.358-109.868 621.855  1.00  8.51           H
ATOM   4711  CB  SER I 292    -139.397-108.832 619.967  1.00  8.51           C
ATOM   4712 1HB  SER I 292    -138.709-109.503 619.453  1.00  8.51           H
ATOM   4713 2HB  SER I 292    -140.139-108.514 619.234  1.00  8.51           H
ATOM   4714  HG  SER I 292    -137.865-107.988 620.940  1.00  8.51           H
ATOM   4715  OG  SER I 292    -138.683-107.695 620.444  1.00  8.51           O
ATOM   4716  HN  SER I 292    -140.550-111.007 619.645  1.00  8.51           H
ATOM   4717  N   THR I 293    -142.331-108.695 621.039  1.00  8.51           N
ATOM   4718  CA  THR I 293    -143.453-107.890 621.491  1.00  8.51           C
ATOM   4719  C   THR I 293    -143.905-108.339 622.882  1.00  8.51           C
ATOM   4720  O   THR I 293    -144.119-107.511 623.766  1.00  8.51           O
ATOM   4721  HA  THR I 293    -143.120-106.856 621.581  1.00  8.51           H
ATOM   4722  HB  THR I 293    -144.866-109.016 620.284  1.00  8.51           H
ATOM   4723  CB  THR I 293    -144.557-107.982 620.435  1.00  8.51           C
ATOM   4724  OG1 THR I 293    -144.000-107.334 619.294  1.00  8.51           O
ATOM   4725  HG1 THR I 293    -143.654-108.014 618.649  1.00  8.51           H
ATOM   4726  CG2 THR I 293    -145.778-107.131 620.789  1.00  8.51           C
ATOM   4727 1HG2 THR I 293    -145.480-106.086 620.873  1.00  8.51           H
ATOM   4728 2HG2 THR I 293    -146.193-107.468 621.739  1.00  8.51           H
ATOM   4729 3HG2 THR I 293    -146.530-107.232 620.007  1.00  8.51           H
ATOM   4730  HN  THR I 293    -142.492-109.209 620.196  1.00  8.51           H
ATOM   4731  N   ASN I 294    -144.037-109.648 623.033  1.00  8.51           N
ATOM   4732  CA  ASN I 294    -144.521-110.213 624.281  1.00  8.51           C
ATOM   4733  C   ASN I 294    -143.525-109.899 625.399  1.00  8.51           C
ATOM   4734  O   ASN I 294    -143.922-109.598 626.523  1.00  8.51           O
ATOM   4735  HA  ASN I 294    -145.494-109.749 624.447  1.00  8.51           H
ATOM   4736  CB  ASN I 294    -144.657-111.734 624.182  1.00  8.51           C
ATOM   4737 1HB  ASN I 294    -143.746-112.157 623.759  1.00  8.51           H
ATOM   4738 2HB  ASN I 294    -144.771-112.158 625.180  1.00  8.51           H
ATOM   4739  CG  ASN I 294    -145.857-112.122 623.317  1.00  8.51           C
ATOM   4740  OD1 ASN I 294    -146.765-111.342 623.083  1.00  8.51           O
ATOM   4741  ND2 ASN I 294    -145.809-113.368 622.855  1.00  8.51           N
ATOM   4742 1HD2 ASN I 294    -145.034-113.958 623.083  1.00  8.51           H
ATOM   4743 2HD2 ASN I 294    -146.549-113.717 622.278  1.00  8.51           H
ATOM   4744  HN  ASN I 294    -143.820-110.318 622.323  1.00  8.51           H
ATOM   4745  N   ILE I 295    -142.249-109.979 625.050  1.00  8.51           N
ATOM   4746  CA  ILE I 295    -141.192-109.763 626.024  1.00  8.51           C
ATOM   4747  C   ILE I 295    -141.245-108.315 626.515  1.00  8.51           C
ATOM   4748  O   ILE I 295    -141.065-108.052 627.703  1.00  8.51           O
ATOM   4749  HA  ILE I 295    -141.387-110.422 626.870  1.00  8.51           H
ATOM   4750  HB  ILE I 295    -139.780-109.793 624.418  1.00  8.51           H
ATOM   4751  CB  ILE I 295    -139.836-110.165 625.441  1.00  8.51           C
ATOM   4752  CG1 ILE I 295    -139.696-111.687 625.377  1.00  8.51           C
ATOM   4753 1HG1 ILE I 295    -139.629-112.093 626.386  1.00  8.51           H
ATOM   4754 2HG1 ILE I 295    -140.586-112.119 624.919  1.00  8.51           H
ATOM   4755  CG2 ILE I 295    -138.690-109.517 626.220  1.00  8.51           C
ATOM   4756 1HG2 ILE I 295    -138.784-108.432 626.169  1.00  8.51           H
ATOM   4757 2HG2 ILE I 295    -138.732-109.837 627.261  1.00  8.51           H
ATOM   4758 3HG2 ILE I 295    -137.738-109.819 625.784  1.00  8.51           H
ATOM   4759  CD1 ILE I 295    -138.457-112.091 624.575  1.00  8.51           C
ATOM   4760 1HD1 ILE I 295    -138.540-111.704 623.559  1.00  8.51           H
ATOM   4761 2HD1 ILE I 295    -137.567-111.678 625.050  1.00  8.51           H
ATOM   4762 3HD1 ILE I 295    -138.382-113.178 624.545  1.00  8.51           H
ATOM   4763  HN  ILE I 295    -141.934-110.187 624.124  1.00  8.51           H
ATOM   4764  N   ASP I 296    -141.493-107.414 625.576  1.00  8.51           N
ATOM   4765  CA  ASP I 296    -141.541-105.997 625.893  1.00  8.51           C
ATOM   4766  C   ASP I 296    -142.716-105.729 626.836  1.00  8.51           C
ATOM   4767  O   ASP I 296    -142.590-104.958 627.786  1.00  8.51           O
ATOM   4768  HA  ASP I 296    -140.578-105.773 626.352  1.00  8.51           H
ATOM   4769  CB  ASP I 296    -141.747-105.157 624.630  1.00  8.51           C
ATOM   4770 1HB  ASP I 296    -142.616-105.524 624.083  1.00  8.51           H
ATOM   4771 2HB  ASP I 296    -141.958-104.124 624.907  1.00  8.51           H
ATOM   4772  CG  ASP I 296    -140.511-105.207 623.730  1.00  8.51           C
ATOM   4773  OD1 ASP I 296    -139.430-105.528 624.269  1.00  8.51           O
ATOM   4774  OD2 ASP I 296    -140.676-104.924 622.524  1.00  8.51           O
ATOM   4775  HN  ASP I 296    -141.659-107.638 624.616  1.00  8.51           H
ATOM   4776  N   ILE I 297    -143.831-106.380 626.541  1.00  8.51           N
ATOM   4777  CA  ILE I 297    -145.011-106.264 627.381  1.00  8.51           C
ATOM   4778  C   ILE I 297    -144.698-106.820 628.771  1.00  8.51           C
ATOM   4779  O   ILE I 297    -145.047-106.210 629.781  1.00  8.51           O
ATOM   4780  HA  ILE I 297    -145.240-105.203 627.477  1.00  8.51           H
ATOM   4781  HB  ILE I 297    -145.911-107.917 626.365  1.00  8.51           H
ATOM   4782  CB  ILE I 297    -146.215-106.928 626.709  1.00  8.51           C
ATOM   4783  CG1 ILE I 297    -146.660-106.138 625.477  1.00  8.51           C
ATOM   4784 1HG1 ILE I 297    -147.043-105.165 625.784  1.00  8.51           H
ATOM   4785 2HG1 ILE I 297    -145.803-105.953 624.830  1.00  8.51           H
ATOM   4786  CG2 ILE I 297    -147.358-107.128 627.706  1.00  8.51           C
ATOM   4787 1HG2 ILE I 297    -147.019-107.763 628.525  1.00  8.51           H
ATOM   4788 2HG2 ILE I 297    -147.668-106.160 628.102  1.00  8.51           H
ATOM   4789 3HG2 ILE I 297    -148.200-107.601 627.203  1.00  8.51           H
ATOM   4790  CD1 ILE I 297    -147.739-106.895 624.701  1.00  8.51           C
ATOM   4791 1HD1 ILE I 297    -147.344-107.858 624.375  1.00  8.51           H
ATOM   4792 2HD1 ILE I 297    -148.604-107.057 625.344  1.00  8.51           H
ATOM   4793 3HD1 ILE I 297    -148.037-106.311 623.830  1.00  8.51           H
ATOM   4794  HN  ILE I 297    -143.936-106.978 625.746  1.00  8.51           H
ATOM   4795  N   CYS I 298    -144.043-107.972 628.780  1.00  8.51           N
ATOM   4796  CA  CYS I 298    -143.680-108.617 630.030  1.00  8.51           C
ATOM   4797  C   CYS I 298    -142.828-107.642 630.844  1.00  8.51           C
ATOM   4798  O   CYS I 298    -142.993-107.533 632.058  1.00  8.51           O
ATOM   4799  HA  CYS I 298    -144.612-108.844 630.548  1.00  8.51           H
ATOM   4800  CB  CYS I 298    -142.957-109.945 629.792  1.00  8.51           C
ATOM   4801 1HB  CYS I 298    -142.187-109.818 629.030  1.00  8.51           H
ATOM   4802 2HB  CYS I 298    -142.453-110.262 630.704  1.00  8.51           H
ATOM   4803  HG  CYS I 298    -144.300-110.771 628.020  1.00  8.51           H
ATOM   4804  SG  CYS I 298    -144.154-111.223 629.262  1.00  8.51           S
ATOM   4805  HN  CYS I 298    -143.762-108.461 627.954  1.00  8.51           H
ATOM   4806  N   PHE I 299    -141.936-106.957 630.144  1.00  8.51           N
ATOM   4807  CA  PHE I 299    -141.056-105.997 630.787  1.00  8.51           C
ATOM   4808  C   PHE I 299    -141.861-104.897 631.484  1.00  8.51           C
ATOM   4809  O   PHE I 299    -141.594-104.564 632.638  1.00  8.51           O
ATOM   4810  HA  PHE I 299    -140.470-106.540 631.528  1.00  8.51           H
ATOM   4811  CB  PHE I 299    -140.201-105.366 629.687  1.00  8.51           C
ATOM   4812 1HB  PHE I 299    -139.662-106.155 629.162  1.00  8.51           H
ATOM   4813 2HB  PHE I 299    -140.857-104.890 628.958  1.00  8.51           H
ATOM   4814  CG  PHE I 299    -139.194-104.333 630.196  1.00  8.51           C
ATOM   4815  HD1 PHE I 299    -140.507-102.693 629.871  1.00  8.51           H
ATOM   4816  CD1 PHE I 299    -139.524-103.014 630.217  1.00  8.51           C
ATOM   4817  HD2 PHE I 299    -137.703-105.791 630.611  1.00  8.51           H
ATOM   4818  CD2 PHE I 299    -137.968-104.734 630.628  1.00  8.51           C
ATOM   4819  CE1 PHE I 299    -138.590-102.055 630.690  1.00  8.51           C
ATOM   4820  HE1 PHE I 299    -138.855-100.998 630.707  1.00  8.51           H
ATOM   4821  CE2 PHE I 299    -137.033-103.775 631.101  1.00  8.51           C
ATOM   4822  HE2 PHE I 299    -136.051-104.096 631.447  1.00  8.51           H
ATOM   4823  CZ  PHE I 299    -137.364-102.456 631.122  1.00  8.51           C
ATOM   4824  HZ  PHE I 299    -136.647-101.720 631.485  1.00  8.51           H
ATOM   4825  HN  PHE I 299    -141.810-107.050 629.156  1.00  8.51           H
ATOM   4826  N   GLN I 300    -142.829-104.364 630.754  1.00  8.51           N
ATOM   4827  CA  GLN I 300    -143.641-103.274 631.269  1.00  8.51           C
ATOM   4828  C   GLN I 300    -144.368-103.710 632.543  1.00  8.51           C
ATOM   4829  O   GLN I 300    -144.392-102.975 633.529  1.00  8.51           O
ATOM   4830  HA  GLN I 300    -142.939-102.473 631.498  1.00  8.51           H
ATOM   4831  CB  GLN I 300    -144.633-102.783 630.212  1.00  8.51           C
ATOM   4832 1HB  GLN I 300    -145.158-103.634 629.778  1.00  8.51           H
ATOM   4833 2HB  GLN I 300    -145.386-102.150 630.682  1.00  8.51           H
ATOM   4834  CG  GLN I 300    -143.918-102.002 629.109  1.00  8.51           C
ATOM   4835 1HG  GLN I 300    -143.362-101.173 629.548  1.00  8.51           H
ATOM   4836 2HG  GLN I 300    -143.191-102.646 628.614  1.00  8.51           H
ATOM   4837  CD  GLN I 300    -144.916-101.465 628.081  1.00  8.51           C
ATOM   4838  OE1 GLN I 300    -146.110-101.706 628.153  1.00  8.51           O
ATOM   4839  NE2 GLN I 300    -144.362-100.727 627.123  1.00  8.51           N
ATOM   4840 1HE2 GLN I 300    -143.375-100.568 627.123  1.00  8.51           H
ATOM   4841 2HE2 GLN I 300    -144.933-100.331 626.404  1.00  8.51           H
ATOM   4842  HN  GLN I 300    -143.062-104.664 629.829  1.00  8.51           H
ATOM   4843  N   VAL I 301    -144.941-104.902 632.481  1.00  8.51           N
ATOM   4844  CA  VAL I 301    -145.753-105.400 633.578  1.00  8.51           C
ATOM   4845  C   VAL I 301    -144.876-105.571 634.820  1.00  8.51           C
ATOM   4846  O   VAL I 301    -145.188-105.037 635.883  1.00  8.51           O
ATOM   4847  HA  VAL I 301    -146.517-104.651 633.788  1.00  8.51           H
ATOM   4848  HB  VAL I 301    -145.703-107.381 632.785  1.00  8.51           H
ATOM   4849  CB  VAL I 301    -146.459-106.693 633.162  1.00  8.51           C
ATOM   4850  CG1 VAL I 301    -147.141-107.355 634.361  1.00  8.51           C
ATOM   4851 1HG1 VAL I 301    -146.394-107.592 635.119  1.00  8.51           H
ATOM   4852 2HG1 VAL I 301    -147.880-106.673 634.781  1.00  8.51           H
ATOM   4853 3HG1 VAL I 301    -147.634-108.271 634.038  1.00  8.51           H
ATOM   4854  CG2 VAL I 301    -147.461-106.432 632.036  1.00  8.51           C
ATOM   4855 1HG2 VAL I 301    -148.212-105.718 632.375  1.00  8.51           H
ATOM   4856 2HG2 VAL I 301    -146.938-106.026 631.171  1.00  8.51           H
ATOM   4857 3HG2 VAL I 301    -147.948-107.368 631.760  1.00  8.51           H
ATOM   4858  HN  VAL I 301    -144.859-105.523 631.701  1.00  8.51           H
ATOM   4859  N   THR I 302    -143.795-106.317 634.643  1.00  8.51           N
ATOM   4860  CA  THR I 302    -142.934-106.662 635.761  1.00  8.51           C
ATOM   4861  C   THR I 302    -142.271-105.407 636.332  1.00  8.51           C
ATOM   4862  O   THR I 302    -142.046-105.313 637.538  1.00  8.51           O
ATOM   4863  HA  THR I 302    -143.552-107.086 636.553  1.00  8.51           H
ATOM   4864  HB  THR I 302    -141.264-108.013 636.086  1.00  8.51           H
ATOM   4865  CB  THR I 302    -141.932-107.713 635.279  1.00  8.51           C
ATOM   4866  OG1 THR I 302    -141.304-107.103 634.155  1.00  8.51           O
ATOM   4867  HG1 THR I 302    -141.776-107.367 633.314  1.00  8.51           H
ATOM   4868  CG2 THR I 302    -142.616-108.952 634.697  1.00  8.51           C
ATOM   4869 1HG2 THR I 302    -143.233-108.660 633.847  1.00  8.51           H
ATOM   4870 2HG2 THR I 302    -143.244-109.412 635.460  1.00  8.51           H
ATOM   4871 3HG2 THR I 302    -141.860-109.665 634.370  1.00  8.51           H
ATOM   4872  HN  THR I 302    -143.506-106.682 633.758  1.00  8.51           H
ATOM   4873  N   GLN I 303    -141.976-104.474 635.439  1.00  8.51           N
ATOM   4874  CA  GLN I 303    -141.394-103.206 635.845  1.00  8.51           C
ATOM   4875  C   GLN I 303    -142.347-102.460 636.781  1.00  8.51           C
ATOM   4876  O   GLN I 303    -141.916-101.875 637.773  1.00  8.51           O
ATOM   4877  HA  GLN I 303    -140.479-103.465 636.378  1.00  8.51           H
ATOM   4878  CB  GLN I 303    -141.039-102.351 634.627  1.00  8.51           C
ATOM   4879 1HB  GLN I 303    -140.326-102.884 633.998  1.00  8.51           H
ATOM   4880 2HB  GLN I 303    -141.932-102.183 634.024  1.00  8.51           H
ATOM   4881  CG  GLN I 303    -140.446-101.007 635.055  1.00  8.51           C
ATOM   4882 1HG  GLN I 303    -141.218-100.397 635.524  1.00  8.51           H
ATOM   4883 2HG  GLN I 303    -139.670-101.170 635.803  1.00  8.51           H
ATOM   4884  CD  GLN I 303    -139.857-100.261 633.856  1.00  8.51           C
ATOM   4885  OE1 GLN I 303    -140.562 -99.768 632.991  1.00  8.51           O
ATOM   4886  NE2 GLN I 303    -138.528-100.205 633.853  1.00  8.51           N
ATOM   4887 1HE2 GLN I 303    -138.008-100.631 634.594  1.00  8.51           H
ATOM   4888 2HE2 GLN I 303    -138.049 -99.738 633.110  1.00  8.51           H
ATOM   4889  HN  GLN I 303    -142.128-104.574 634.455  1.00  8.51           H
ATOM   4890  N   THR I 304    -143.624-102.506 636.432  1.00  8.51           N
ATOM   4891  CA  THR I 304    -144.635-101.799 637.199  1.00  8.51           C
ATOM   4892  C   THR I 304    -144.761-102.403 638.599  1.00  8.51           C
ATOM   4893  O   THR I 304    -144.892-101.677 639.583  1.00  8.51           O
ATOM   4894  HA  THR I 304    -144.311-100.766 637.325  1.00  8.51           H
ATOM   4895  HB  THR I 304    -146.318-102.850 636.315  1.00  8.51           H
ATOM   4896  CB  THR I 304    -145.941-101.831 636.403  1.00  8.51           C
ATOM   4897  OG1 THR I 304    -145.616-101.187 635.175  1.00  8.51           O
ATOM   4898  HG1 THR I 304    -145.403-101.870 634.476  1.00  8.51           H
ATOM   4899  CG2 THR I 304    -147.023-100.939 637.016  1.00  8.51           C
ATOM   4900 1HG2 THR I 304    -146.671 -99.908 637.043  1.00  8.51           H
ATOM   4901 2HG2 THR I 304    -147.239-101.275 638.030  1.00  8.51           H
ATOM   4902 3HG2 THR I 304    -147.928-100.999 636.413  1.00  8.51           H
ATOM   4903  HN  THR I 304    -143.970-103.012 635.642  1.00  8.51           H
ATOM   4904  N   ILE I 305    -144.718-103.726 638.644  1.00  8.51           N
ATOM   4905  CA  ILE I 305    -144.757-104.434 639.912  1.00  8.51           C
ATOM   4906  C   ILE I 305    -143.589-103.972 640.786  1.00  8.51           C
ATOM   4907  O   ILE I 305    -143.744-103.794 641.993  1.00  8.51           O
ATOM   4908  HA  ILE I 305    -145.688-104.163 640.409  1.00  8.51           H
ATOM   4909  HB  ILE I 305    -143.967-106.209 639.018  1.00  8.51           H
ATOM   4910  CB  ILE I 305    -144.792-105.946 639.681  1.00  8.51           C
ATOM   4911  CG1 ILE I 305    -146.086-106.365 638.981  1.00  8.51           C
ATOM   4912 1HG1 ILE I 305    -146.924-106.268 639.671  1.00  8.51           H
ATOM   4913 2HG1 ILE I 305    -146.283-105.695 638.144  1.00  8.51           H
ATOM   4914  CG2 ILE I 305    -144.577-106.706 640.992  1.00  8.51           C
ATOM   4915 1HG2 ILE I 305    -143.608-106.439 641.412  1.00  8.51           H
ATOM   4916 2HG2 ILE I 305    -145.365-106.442 641.697  1.00  8.51           H
ATOM   4917 3HG2 ILE I 305    -144.606-107.779 640.799  1.00  8.51           H
ATOM   4918  CD1 ILE I 305    -145.996-107.807 638.478  1.00  8.51           C
ATOM   4919 1HD1 ILE I 305    -145.171-107.894 637.770  1.00  8.51           H
ATOM   4920 2HD1 ILE I 305    -145.822-108.475 639.321  1.00  8.51           H
ATOM   4921 3HD1 ILE I 305    -146.929-108.078 637.984  1.00  8.51           H
ATOM   4922  HN  ILE I 305    -144.657-104.312 637.835  1.00  8.51           H
ATOM   4923  N   ALA I 306    -142.446-103.790 640.141  1.00  8.51           N
ATOM   4924  CA  ALA I 306    -141.241-103.397 640.851  1.00  8.51           C
ATOM   4925  C   ALA I 306    -141.443-102.008 641.460  1.00  8.51           C
ATOM   4926  O   ALA I 306    -140.928-101.718 642.539  1.00  8.51           O
ATOM   4927  HA  ALA I 306    -141.079-104.116 641.654  1.00  8.51           H
ATOM   4928  CB  ALA I 306    -140.046-103.446 639.897  1.00  8.51           C
ATOM   4929 1HB  ALA I 306    -139.928-104.461 639.515  1.00  8.51           H
ATOM   4930 2HB  ALA I 306    -140.217-102.763 639.065  1.00  8.51           H
ATOM   4931 3HB  ALA I 306    -139.142-103.151 640.430  1.00  8.51           H
ATOM   4932  HN  ALA I 306    -142.335-103.907 639.154  1.00  8.51           H
ATOM   4933  N   PHE I 307    -142.195-101.186 640.742  1.00  8.51           N
ATOM   4934  CA  PHE I 307    -142.436 -99.821 641.177  1.00  8.51           C
ATOM   4935  C   PHE I 307    -143.292 -99.792 642.445  1.00  8.51           C
ATOM   4936  O   PHE I 307    -143.079 -98.957 643.323  1.00  8.51           O
ATOM   4937  HA  PHE I 307    -141.466 -99.371 641.385  1.00  8.51           H
ATOM   4938  CB  PHE I 307    -143.196 -99.120 640.048  1.00  8.51           C
ATOM   4939 1HB  PHE I 307    -144.049 -99.734 639.762  1.00  8.51           H
ATOM   4940 2HB  PHE I 307    -143.593 -98.177 640.423  1.00  8.51           H
ATOM   4941  CG  PHE I 307    -142.346 -98.841 638.807  1.00  8.51           C
ATOM   4942  HD1 PHE I 307    -140.620 -99.787 639.609  1.00  8.51           H
ATOM   4943  CD1 PHE I 307    -141.052 -99.256 638.761  1.00  8.51           C
ATOM   4944  HD2 PHE I 307    -143.923 -97.846 637.785  1.00  8.51           H
ATOM   4945  CD2 PHE I 307    -142.886 -98.178 637.749  1.00  8.51           C
ATOM   4946  CE1 PHE I 307    -140.264 -98.997 637.608  1.00  8.51           C
ATOM   4947  HE1 PHE I 307    -139.226 -99.329 637.572  1.00  8.51           H
ATOM   4948  CE2 PHE I 307    -142.098 -97.919 636.596  1.00  8.51           C
ATOM   4949  HE2 PHE I 307    -142.530 -97.388 635.748  1.00  8.51           H
ATOM   4950  CZ  PHE I 307    -140.803 -98.334 636.550  1.00  8.51           C
ATOM   4951  HZ  PHE I 307    -140.199 -98.136 635.665  1.00  8.51           H
ATOM   4952  HN  PHE I 307    -142.633-101.439 639.880  1.00  8.51           H
ATOM   4953  N   PHE I 308    -144.240-100.715 642.501  1.00  8.51           N
ATOM   4954  CA  PHE I 308    -145.131-100.804 643.646  1.00  8.51           C
ATOM   4955  C   PHE I 308    -144.344-101.043 644.936  1.00  8.51           C
ATOM   4956  O   PHE I 308    -144.803-100.692 646.022  1.00  8.51           O
ATOM   4957  HA  PHE I 308    -145.662 -99.855 643.717  1.00  8.51           H
ATOM   4958  CB  PHE I 308    -146.058-101.996 643.400  1.00  8.51           C
ATOM   4959 1HB  PHE I 308    -145.523-102.745 642.815  1.00  8.51           H
ATOM   4960 2HB  PHE I 308    -146.304-102.456 644.357  1.00  8.51           H
ATOM   4961  CG  PHE I 308    -147.356-101.636 642.676  1.00  8.51           C
ATOM   4962  HD1 PHE I 308    -148.269-100.838 644.422  1.00  8.51           H
ATOM   4963  CD1 PHE I 308    -148.376-101.051 643.359  1.00  8.51           C
ATOM   4964  HD2 PHE I 308    -146.673-102.371 640.801  1.00  8.51           H
ATOM   4965  CD2 PHE I 308    -147.491-101.901 641.348  1.00  8.51           C
ATOM   4966  CE1 PHE I 308    -149.581-100.716 642.686  1.00  8.51           C
ATOM   4967  HE1 PHE I 308    -150.399-100.247 643.234  1.00  8.51           H
ATOM   4968  CE2 PHE I 308    -148.696-101.567 640.676  1.00  8.51           C
ATOM   4969  HE2 PHE I 308    -148.804-101.780 639.612  1.00  8.51           H
ATOM   4970  CZ  PHE I 308    -149.716-100.982 641.359  1.00  8.51           C
ATOM   4971  HZ  PHE I 308    -150.641-100.725 640.843  1.00  8.51           H
ATOM   4972  HN  PHE I 308    -144.405-101.393 641.784  1.00  8.51           H
ATOM   4973  N   HIS I 309    -143.171-101.638 644.774  1.00  8.51           N
ATOM   4974  CA  HIS I 309    -142.333-101.964 645.916  1.00  8.51           C
ATOM   4975  C   HIS I 309    -142.003-100.686 646.691  1.00  8.51           C
ATOM   4976  O   HIS I 309    -141.912-100.705 647.917  1.00  8.51           O
ATOM   4977  HA  HIS I 309    -142.919-102.625 646.555  1.00  8.51           H
ATOM   4978  CB  HIS I 309    -141.085-102.728 645.473  1.00  8.51           C
ATOM   4979 1HB  HIS I 309    -141.391-103.602 644.898  1.00  8.51           H
ATOM   4980 2HB  HIS I 309    -140.501-102.095 644.805  1.00  8.51           H
ATOM   4981  CG  HIS I 309    -140.203-103.178 646.614  1.00  8.51           C
ATOM   4982  HD1 HIS I 309    -138.854-101.534 646.729  1.00  8.51           H
ATOM   4983  ND1 HIS I 309    -139.141-102.425 647.083  1.00  8.51           N
ATOM   4984  CD2 HIS I 309    -140.238-104.310 647.375  1.00  8.51           C
ATOM   4985  HD2 HIS I 309    -140.955-105.124 647.273  1.00  8.51           H
ATOM   4986  CE1 HIS I 309    -138.569-103.083 648.080  1.00  8.51           C
ATOM   4987  HE1 HIS I 309    -137.705-102.750 648.656  1.00  8.51           H
ATOM   4988  NE2 HIS I 309    -139.250-104.252 648.259  1.00  8.51           N
ATOM   4989  HN  HIS I 309    -142.793-101.897 643.886  1.00  8.51           H
ATOM   4990  N   SER I 310    -141.832 -99.606 645.942  1.00  8.51           N
ATOM   4991  CA  SER I 310    -141.400 -98.349 646.530  1.00  8.51           C
ATOM   4992  C   SER I 310    -142.502 -97.785 647.428  1.00  8.51           C
ATOM   4993  O   SER I 310    -142.239 -96.944 648.286  1.00  8.51           O
ATOM   4994  HA  SER I 310    -140.515 -98.595 647.118  1.00  8.51           H
ATOM   4995  CB  SER I 310    -141.026 -97.335 645.447  1.00  8.51           C
ATOM   4996 1HB  SER I 310    -141.854 -97.232 644.746  1.00  8.51           H
ATOM   4997 2HB  SER I 310    -140.873 -96.357 645.904  1.00  8.51           H
ATOM   4998  HG  SER I 310    -139.046 -97.600 645.324  1.00  8.51           H
ATOM   4999  OG  SER I 310    -139.850 -97.717 644.740  1.00  8.51           O
[truncated: 233,845 more chars]
