# Supplementary material for: Noncanonical roles of chemokine regions in CCR9 activation revealed by structural modeling and mutational mapping
Source: Nat Commun. 2025 Aug 18;16:7695. doi: 10.1038/s41467-025-62321-9 (PMC12361432; doi:10.1038/s41467-025-62321-9)
Supplement: Supplementary file 3 — Supplementary Data 1 [file 41467_2025_62321_MOESM3_ESM.zip › SuppData1_3D_models/Fig4_CCR9_CCL25/Fig4HIJ_CCR9_CCL25_rnk5.pdb]

HEADER                                                        CCR9_CCL25_RNK5
EXPDTA    THEORETICAL MODEL
REMARK   3                                                              
REMARK   3 REFINEMENT OR HYDROGEN PLACEMENT:                            
REMARK   3   PROGRAM 1                  ICM 3.9                     
REMARK   3   AUTHORS 1      R.ABAGYAN, M.TOTROV                         
SEQRES   1 K  369  MET THR PRO THR ASP PHE THR SER PRO ILE PRO ASN MET 
SEQRES   2 K  369  ALA ASP ASP TYR GLY SER GLU SER THR SER SER MET GLU 
SEQRES   3 K  369  ASP TYR VAL ASN PHE ASN PHE THR ASP PHE TYR CYS GLU 
SEQRES   4 K  369  LYS ASN ASN VAL ARG GLN PHE ALA SER HIS PHE LEU PRO 
SEQRES   5 K  369  PRO LEU TYR TRP LEU VAL PHE ILE VAL GLY ALA LEU GLY 
SEQRES   6 K  369  ASN SER LEU VAL ILE LEU VAL TYR TRP TYR CYS THR ARG 
SEQRES   7 K  369  VAL LYS THR MET THR ASP MET PHE LEU LEU ASN LEU ALA 
SEQRES   8 K  369  ILE ALA ASP LEU LEU PHE LEU VAL THR LEU PRO PHE TRP 
SEQRES   9 K  369  ALA ILE ALA ALA ALA ASP GLN TRP LYS PHE GLN THR PHE 
SEQRES  10 K  369  MET CYS LYS VAL VAL ASN SER MET TYR LYS MET ASN PHE 
SEQRES  11 K  369  TYR SER CYS VAL LEU LEU ILE MET CYS ILE SER VAL ASP 
SEQRES  12 K  369  ARG TYR ILE ALA ILE ALA GLN ALA MET ARG ALA HIS THR 
SEQRES  13 K  369  TRP ARG GLU LYS ARG LEU LEU TYR SER LYS MET VAL CYS 
SEQRES  14 K  369  PHE THR ILE TRP VAL LEU ALA ALA ALA LEU CYS ILE PRO 
SEQRES  15 K  369  GLU ILE LEU TYR SER GLN ILE LYS GLU GLU SER GLY ILE 
SEQRES  16 K  369  ALA ILE CYS THR MET VAL TYR PRO SER ASP GLU SER THR 
SEQRES  17 K  369  LYS LEU LYS SER ALA VAL LEU THR LEU LYS VAL ILE LEU 
SEQRES  18 K  369  GLY PHE PHE LEU PRO PHE VAL VAL MET ALA CYS CYS TYR 
SEQRES  19 K  369  THR ILE ILE ILE HIS THR LEU ILE GLN ALA LYS LYS SER 
SEQRES  20 K  369  SER LYS HIS LYS ALA LEU LYS VAL THR ILE THR VAL LEU 
SEQRES  21 K  369  THR VAL PHE VAL LEU SER GLN PHE PRO TYR ASN CYS ILE 
SEQRES  22 K  369  LEU LEU VAL GLN THR ILE ASP ALA TYR ALA MET PHE ILE 
SEQRES  23 K  369  SER ASN CYS ALA VAL SER THR ASN ILE ASP ILE CYS PHE 
SEQRES  24 K  369  GLN VAL THR GLN THR ILE ALA PHE PHE HIS SER CYS LEU 
SEQRES  25 K  369  ASN PRO VAL LEU TYR VAL PHE VAL GLY GLU ARG PHE ARG 
SEQRES  26 K  369  ARG ASP LEU VAL LYS THR LEU LYS ASN LEU GLY CYS ILE 
SEQRES  27 K  369  SER GLN ALA GLN TRP VAL SER PHE THR ARG ARG GLU GLY 
SEQRES  28 K  369  SER LEU LYS LEU SER SER MET LEU LEU GLU THR THR SER 
SEQRES  29 K  369  GLY ALA LEU SER LEU                                 
SEQRES   1 L  127  PCA GLY VAL PHE GLU ASP CYS CYS LEU ALA TYR HIS TYR 
SEQRES   2 L  127  PRO ILE GLY TRP ALA VAL LEU ARG ARG ALA TRP THR TYR 
SEQRES   3 L  127  ARG ILE GLN GLU VAL SER GLY SER CYS ASN LEU PRO ALA 
SEQRES   4 L  127  ALA ILE PHE TYR LEU PRO LYS ARG HIS ARG LYS VAL CYS 
SEQRES   5 L  127  GLY ASN PRO LYS SER ARG GLU VAL GLN ARG ALA MET LYS 
SEQRES   6 L  127  LEU LEU ASP ALA ARG ASN LYS VAL PHE ALA LYS LEU HIS 
SEQRES   7 L  127  HIS ASN THR GLN THR PHE GLN ALA GLY PRO HIS ALA VAL 
SEQRES   8 L  127  LYS LYS LEU SER SER GLY ASN SER LYS LEU SER SER SER 
SEQRES   9 L  127  LYS PHE SER ASN PRO ILE SER SER SER LYS ARG ASN VAL 
SEQRES  10 L  127  SER LEU LEU ILE SER ALA ASN SER GLY LEU             
HELIX    1  HA ASP K   15  ASP K   16  1
HELIX    2  HB TYR K   17  SER K   19  1
HELIX    3  HC SER K   21  ASN K   30  1
HELIX    4  HD ASN K   41  SER K   48  1
HELIX    5  HE PHE K   50  TYR K   75  1
HELIX    6  HF MET K   82  LEU K   98  1
HELIX    7  HG VAL K   99  THR K  100  1
HELIX    8  HH LEU K  101  ALA K  109  1
HELIX    9  HI THR K  116  SER K  141  1
HELIX   10  HJ ASP K  143  ALA K  149  1
HELIX   11  HK ALA K  151  THR K  156  1
HELIX   12  HL ARG K  158  LEU K  179  1
HELIX   13  HM CYS K  180  CYS K  180  5
HELIX   14  HN ILE K  181  TYR K  186  1
HELIX   15  HO VAL K  201  VAL K  201  9
HELIX   16  HP SER K  207  VAL K  219  1
HELIX   17  HQ ILE K  220  PHE K  224  1
HELIX   18  HR LEU K  225  GLN K  243  1
HELIX   19  HS SER K  247  SER K  248  1
HELIX   20  HT LYS K  249  SER K  266  1
HELIX   21  HU PHE K  268  THR K  278  1
HELIX   22  HV ASP K  280  ALA K  283  1
HELIX   23  HW CYS K  289  ASN K  294  1
HELIX   24  HX ASP K  296  SER K  310  1
HELIX   25  HY LEU K  312  VAL K  320  1
HELIX    0  H@ GLU K  322  ASN K  334  1
HELIX    1  HA GLN K  340  ALA K  366  1
HELIX    2  HB LEU K  367  SER K  368  1
HELIX    3  HC TRP L   17  LEU L   20  1
HELIX    4  HD ARG L   21  ARG L   22  1
HELIX    5  HE SER L   32  SER L   32  9
HELIX    6  HF LYS L   46  HIS L   48  1
HELIX    7  HG ARG L   58  GLN L   85  1
HELIX    8  HH ALA L   86  ALA L   86  5
SHEET    1  SA 1 TYR K  37  CYS K  38  0
SHEET    2  SB 1 SER K 187  GLU K 192  0
SHEET    3  SC 1 ILE K 195  MET K 200  0
SHEET    4  SD 1 CYS L   7  CYS L   8  0
SHEET    5  SE 1 THR L  25  GLN L  29  0
SHEET    6  SF 1 ALA L  39  TYR L  43  0
SHEET    7  SG 1 LYS L  50  GLY L  53  0
SSBOND   1 CYS K  119    CYS K  198 
SSBOND   2 CYS K  289    CYS K   38 
SSBOND   3 CYS L    7    CYS L   35 
SSBOND   4 CYS L   52    CYS L    8 
ATOM      1  N   MET K   1    -118.278 -71.119 556.526  1.00  8.13           N
ATOM      2  CA  MET K   1    -117.555 -71.946 555.575  1.00  8.13           C
ATOM      3  C   MET K   1    -117.279 -73.334 556.155  1.00  8.13           C
ATOM      4  O   MET K   1    -117.410 -74.340 555.459  1.00  8.13           O
ATOM      5  HA  MET K   1    -118.208 -72.032 554.706  1.00  8.13           H
ATOM      6  CB  MET K   1    -116.231 -71.271 555.212  1.00  8.13           C
ATOM      7 1HB  MET K   1    -116.269 -70.217 555.489  1.00  8.13           H
ATOM      8 2HB  MET K   1    -115.420 -71.722 555.784  1.00  8.13           H
ATOM      9  CG  MET K   1    -115.941 -71.400 553.716  1.00  8.13           C
ATOM     10 1HG  MET K   1    -115.883 -72.453 553.438  1.00  8.13           H
ATOM     11 2HG  MET K   1    -116.756 -70.963 553.140  1.00  8.13           H
ATOM     12  SD  MET K   1    -114.406 -70.580 553.318  1.00  8.13           S
ATOM     13  CE  MET K   1    -114.469 -70.652 551.536  1.00  8.13           C
ATOM     14 1HE  MET K   1    -114.510 -71.693 551.216  1.00  8.13           H
ATOM     15 2HE  MET K   1    -115.356 -70.127 551.182  1.00  8.13           H
ATOM     16 3HE  MET K   1    -113.578 -70.180 551.122  1.00  8.13           H
ATOM     17  HN  MET K   1    -118.519 -71.572 557.383  1.00  8.13           H
ATOM     18  N   THR K   2    -116.900 -73.345 557.425  1.00  8.13           N
ATOM     19  CA  THR K   2    -116.164 -74.469 557.977  1.00  8.13           C
ATOM     20  C   THR K   2    -116.994 -75.173 559.053  1.00  8.13           C
ATOM     21  O   THR K   2    -116.464 -75.574 560.088  1.00  8.13           O
ATOM     22  HA  THR K   2    -115.994 -75.193 557.181  1.00  8.13           H
ATOM     23  HB  THR K   2    -114.220 -74.760 558.902  1.00  8.13           H
ATOM     24  CB  THR K   2    -114.820 -73.949 558.491  1.00  8.13           C
ATOM     25  OG1 THR K   2    -115.175 -72.919 559.409  1.00  8.13           O
ATOM     26  HG1 THR K   2    -115.439 -73.319 560.287  1.00  8.13           H
ATOM     27  CG2 THR K   2    -114.021 -73.222 557.407  1.00  8.13           C
ATOM     28 1HG2 THR K   2    -114.595 -72.370 557.043  1.00  8.13           H
ATOM     29 2HG2 THR K   2    -113.823 -73.906 556.582  1.00  8.13           H
ATOM     30 3HG2 THR K   2    -113.077 -72.873 557.824  1.00  8.13           H
ATOM     31  HN  THR K   2    -117.088 -72.605 558.071  1.00  8.13           H
ATOM     32  N   PRO K   3    -118.305 -75.336 558.830  1.00  8.13           N
ATOM     33  CA  PRO K   3    -119.231 -75.601 559.934  1.00  8.13           C
ATOM     34  C   PRO K   3    -119.022 -76.977 560.544  1.00  8.13           C
ATOM     35  O   PRO K   3    -119.028 -77.982 559.835  1.00  8.13           O
ATOM     36  HA  PRO K   3    -119.055 -74.899 560.749  1.00  8.13           H
ATOM     37  CB  PRO K   3    -120.612 -75.470 559.288  1.00  8.13           C
ATOM     38 1HB  PRO K   3    -121.336 -76.142 559.749  1.00  8.13           H
ATOM     39 2HB  PRO K   3    -121.008 -74.459 559.389  1.00  8.13           H
ATOM     40  CG  PRO K   3    -120.367 -75.826 557.849  1.00  8.13           C
ATOM     41 1HG  PRO K   3    -120.404 -76.904 557.698  1.00  8.13           H
ATOM     42 2HG  PRO K   3    -121.125 -75.387 557.200  1.00  8.13           H
ATOM     43  CD  PRO K   3    -119.004 -75.282 557.533  1.00  8.13           C
ATOM     44 1HD  PRO K   3    -118.497 -75.883 556.778  1.00  8.13           H
ATOM     45 2HD  PRO K   3    -119.058 -74.263 557.148  1.00  8.13           H
ATOM     46  N   THR K   4    -118.841 -76.986 561.857  1.00  8.13           N
ATOM     47  CA  THR K   4    -118.358 -78.176 562.537  1.00  8.13           C
ATOM     48  C   THR K   4    -119.497 -79.177 562.734  1.00  8.13           C
ATOM     49  O   THR K   4    -120.550 -78.829 563.265  1.00  8.13           O
ATOM     50  HA  THR K   4    -117.615 -78.657 561.901  1.00  8.13           H
ATOM     51  HB  THR K   4    -117.630 -78.571 564.546  1.00  8.13           H
ATOM     52  CB  THR K   4    -117.701 -77.737 563.847  1.00  8.13           C
ATOM     53  OG1 THR K   4    -118.496 -76.636 564.282  1.00  8.13           O
ATOM     54  HG1 THR K   4    -119.449 -76.920 564.379  1.00  8.13           H
ATOM     55  CG2 THR K   4    -116.312 -77.131 563.633  1.00  8.13           C
ATOM     56 1HG2 THR K   4    -116.393 -76.256 562.988  1.00  8.13           H
ATOM     57 2HG2 THR K   4    -115.663 -77.870 563.163  1.00  8.13           H
ATOM     58 3HG2 THR K   4    -115.892 -76.837 564.594  1.00  8.13           H
ATOM     59  HN  THR K   4    -119.018 -76.202 562.451  1.00  8.13           H
ATOM     60  N   ASP K   5    -119.248 -80.403 562.296  1.00  8.13           N
ATOM     61  CA  ASP K   5    -120.230 -81.463 562.439  1.00  8.13           C
ATOM     62  C   ASP K   5    -120.285 -81.909 563.902  1.00  8.13           C
ATOM     63  O   ASP K   5    -119.834 -83.003 564.239  1.00  8.13           O
ATOM     64  HA  ASP K   5    -121.171 -81.030 562.101  1.00  8.13           H
ATOM     65  CB  ASP K   5    -119.857 -82.679 561.588  1.00  8.13           C
ATOM     66 1HB  ASP K   5    -118.823 -82.962 561.787  1.00  8.13           H
ATOM     67 2HB  ASP K   5    -120.479 -83.529 561.869  1.00  8.13           H
ATOM     68  CG  ASP K   5    -120.033 -82.380 560.098  1.00  8.13           C
ATOM     69  OD1 ASP K   5    -120.999 -81.656 559.775  1.00  8.13           O
ATOM     70  OD2 ASP K   5    -119.197 -82.882 559.316  1.00  8.13           O
ATOM     71  HN  ASP K   5    -118.394 -80.675 561.851  1.00  8.13           H
ATOM     72  N   PHE K   6    -120.839 -81.038 564.732  1.00  8.13           N
ATOM     73  CA  PHE K   6    -121.119 -81.394 566.113  1.00  8.13           C
ATOM     74  C   PHE K   6    -122.394 -82.234 566.215  1.00  8.13           C
ATOM     75  O   PHE K   6    -123.317 -81.882 566.948  1.00  8.13           O
ATOM     76  HA  PHE K   6    -120.272 -81.977 566.475  1.00  8.13           H
ATOM     77  CB  PHE K   6    -121.322 -80.086 566.880  1.00  8.13           C
ATOM     78 1HB  PHE K   6    -122.014 -79.454 566.324  1.00  8.13           H
ATOM     79 2HB  PHE K   6    -121.793 -80.307 567.838  1.00  8.13           H
ATOM     80  CG  PHE K   6    -120.030 -79.305 567.132  1.00  8.13           C
ATOM     81  HD1 PHE K   6    -119.260 -80.753 568.485  1.00  8.13           H
ATOM     82  CD1 PHE K   6    -119.092 -79.800 567.982  1.00  8.13           C
ATOM     83  HD2 PHE K   6    -120.573 -77.720 565.823  1.00  8.13           H
ATOM     84  CD2 PHE K   6    -119.821 -78.117 566.505  1.00  8.13           C
ATOM     85  CE1 PHE K   6    -117.893 -79.075 568.216  1.00  8.13           C
ATOM     86  HE1 PHE K   6    -117.141 -79.472 568.898  1.00  8.13           H
ATOM     87  CE2 PHE K   6    -118.622 -77.392 566.738  1.00  8.13           C
ATOM     88  HE2 PHE K   6    -118.454 -76.440 566.236  1.00  8.13           H
ATOM     89  CZ  PHE K   6    -117.684 -77.887 567.589  1.00  8.13           C
ATOM     90  HZ  PHE K   6    -116.763 -77.331 567.768  1.00  8.13           H
ATOM     91  HN  PHE K   6    -121.096 -80.106 564.476  1.00  8.13           H
ATOM     92  N   THR K   7    -122.404 -83.329 565.469  1.00  8.13           N
ATOM     93  CA  THR K   7    -123.447 -84.329 565.621  1.00  8.13           C
ATOM     94  C   THR K   7    -123.256 -85.104 566.926  1.00  8.13           C
ATOM     95  O   THR K   7    -122.491 -86.066 566.974  1.00  8.13           O
ATOM     96  HA  THR K   7    -124.407 -83.817 565.692  1.00  8.13           H
ATOM     97  HB  THR K   7    -124.164 -86.024 564.467  1.00  8.13           H
ATOM     98  CB  THR K   7    -123.434 -85.220 564.377  1.00  8.13           C
ATOM     99  OG1 THR K   7    -122.075 -85.633 564.261  1.00  8.13           O
ATOM    100  HG1 THR K   7    -121.804 -86.151 565.072  1.00  8.13           H
ATOM    101  CG2 THR K   7    -123.696 -84.434 563.091  1.00  8.13           C
ATOM    102 1HG2 THR K   7    -122.926 -83.672 562.967  1.00  8.13           H
ATOM    103 2HG2 THR K   7    -124.674 -83.955 563.151  1.00  8.13           H
ATOM    104 3HG2 THR K   7    -123.676 -85.113 562.239  1.00  8.13           H
ATOM    105  HN  THR K   7    -121.718 -83.537 564.772  1.00  8.13           H
ATOM    106  N   SER K   8    -123.964 -84.657 567.953  1.00  8.13           N
ATOM    107  CA  SER K   8    -123.819 -85.243 569.274  1.00  8.13           C
ATOM    108  C   SER K   8    -124.331 -86.685 569.266  1.00  8.13           C
ATOM    109  O   SER K   8    -125.538 -86.918 569.251  1.00  8.13           O
ATOM    110  HA  SER K   8    -122.750 -85.217 569.486  1.00  8.13           H
ATOM    111  CB  SER K   8    -124.565 -84.420 570.327  1.00  8.13           C
ATOM    112 1HB  SER K   8    -124.611 -84.981 571.260  1.00  8.13           H
ATOM    113 2HB  SER K   8    -124.011 -83.505 570.532  1.00  8.13           H
ATOM    114  HG  SER K   8    -126.396 -84.924 569.692  1.00  8.13           H
ATOM    115  OG  SER K   8    -125.887 -84.090 569.907  1.00  8.13           O
ATOM    116  HN  SER K   8    -124.626 -83.909 567.892  1.00  8.13           H
ATOM    117  N   PRO K   9    -123.426 -87.673 569.276  1.00  8.13           N
ATOM    118  CA  PRO K   9    -123.838 -89.071 569.428  1.00  8.13           C
ATOM    119  C   PRO K   9    -124.381 -89.365 570.817  1.00  8.13           C
ATOM    120  O   PRO K   9    -123.645 -89.821 571.691  1.00  8.13           O
ATOM    121  HA  PRO K   9    -124.660 -89.297 568.748  1.00  8.13           H
ATOM    122  CB  PRO K   9    -122.558 -89.859 569.140  1.00  8.13           C
ATOM    123 1HB  PRO K   9    -122.515 -90.780 569.721  1.00  8.13           H
ATOM    124 2HB  PRO K   9    -122.490 -90.143 568.089  1.00  8.13           H
ATOM    125  CG  PRO K   9    -121.461 -88.909 569.527  1.00  8.13           C
ATOM    126 1HG  PRO K   9    -121.250 -88.966 570.595  1.00  8.13           H
ATOM    127 2HG  PRO K   9    -120.533 -89.145 569.006  1.00  8.13           H
ATOM    128  CD  PRO K   9    -121.963 -87.547 569.146  1.00  8.13           C
ATOM    129 1HD  PRO K   9    -121.566 -86.774 569.805  1.00  8.13           H
ATOM    130 2HD  PRO K   9    -121.672 -87.281 568.130  1.00  8.13           H
ATOM    131  N   ILE K  10    -125.667 -89.094 570.985  1.00  8.13           N
ATOM    132  CA  ILE K  10    -126.339 -89.402 572.235  1.00  8.13           C
ATOM    133  C   ILE K  10    -126.565 -90.912 572.330  1.00  8.13           C
ATOM    134  O   ILE K  10    -127.470 -91.449 571.694  1.00  8.13           O
ATOM    135  HA  ILE K  10    -125.676 -89.100 573.046  1.00  8.13           H
ATOM    136  HB  ILE K  10    -128.318 -88.901 571.596  1.00  8.13           H
ATOM    137  CB  ILE K  10    -127.622 -88.579 572.370  1.00  8.13           C
ATOM    138  CG1 ILE K  10    -127.346 -87.092 572.139  1.00  8.13           C
ATOM    139 1HG1 ILE K  10    -126.616 -86.736 572.866  1.00  8.13           H
ATOM    140 2HG1 ILE K  10    -126.907 -86.949 571.151  1.00  8.13           H
ATOM    141  CG2 ILE K  10    -128.298 -88.833 573.719  1.00  8.13           C
ATOM    142 1HG2 ILE K  10    -128.550 -89.890 573.805  1.00  8.13           H
ATOM    143 2HG2 ILE K  10    -127.618 -88.555 574.524  1.00  8.13           H
ATOM    144 3HG2 ILE K  10    -129.207 -88.236 573.789  1.00  8.13           H
ATOM    145  CD1 ILE K  10    -128.632 -86.271 572.255  1.00  8.13           C
ATOM    146 1HD1 ILE K  10    -129.350 -86.613 571.510  1.00  8.13           H
ATOM    147 2HD1 ILE K  10    -129.055 -86.397 573.252  1.00  8.13           H
ATOM    148 3HD1 ILE K  10    -128.407 -85.218 572.086  1.00  8.13           H
ATOM    149  HN  ILE K  10    -126.245 -88.674 570.286  1.00  8.13           H
ATOM    150  N   PRO K  11    -125.750 -91.621 573.124  1.00  8.13           N
ATOM    151  CA  PRO K  11    -125.851 -93.081 573.197  1.00  8.13           C
ATOM    152  C   PRO K  11    -127.264 -93.547 573.507  1.00  8.13           C
ATOM    153  O   PRO K  11    -127.994 -92.881 574.241  1.00  8.13           O
ATOM    154  HA  PRO K  11    -125.612 -93.521 572.229  1.00  8.13           H
ATOM    155  CB  PRO K  11    -124.871 -93.456 574.310  1.00  8.13           C
ATOM    156 1HB  PRO K  11    -125.366 -93.505 575.280  1.00  8.13           H
ATOM    157 2HB  PRO K  11    -124.419 -94.432 574.135  1.00  8.13           H
ATOM    158  CG  PRO K  11    -123.836 -92.339 574.262  1.00  8.13           C
ATOM    159 1HG  PRO K  11    -123.279 -92.262 575.196  1.00  8.13           H
ATOM    160 2HG  PRO K  11    -123.098 -92.504 573.477  1.00  8.13           H
ATOM    161  CD  PRO K  11    -124.682 -91.104 573.998  1.00  8.13           C
ATOM    162 1HD  PRO K  11    -125.087 -90.686 574.920  1.00  8.13           H
ATOM    163 2HD  PRO K  11    -124.105 -90.312 573.520  1.00  8.13           H
ATOM    164  N   ASN K  12    -127.615 -94.689 572.936  1.00  8.13           N
ATOM    165  CA  ASN K  12    -128.855 -95.356 573.295  1.00  8.13           C
ATOM    166  C   ASN K  12    -128.715 -95.965 574.692  1.00  8.13           C
ATOM    167  O   ASN K  12    -128.450 -97.158 574.829  1.00  8.13           O
ATOM    168  HA  ASN K  12    -129.620 -94.580 573.254  1.00  8.13           H
ATOM    169  CB  ASN K  12    -129.176 -96.487 572.316  1.00  8.13           C
ATOM    170 1HB  ASN K  12    -128.279 -97.077 572.130  1.00  8.13           H
ATOM    171 2HB  ASN K  12    -129.913 -97.157 572.759  1.00  8.13           H
ATOM    172  CG  ASN K  12    -129.712 -95.932 570.995  1.00  8.13           C
ATOM    173  OD1 ASN K  12    -130.112 -94.784 570.890  1.00  8.13           O
ATOM    174  ND2 ASN K  12    -129.699 -96.809 569.995  1.00  8.13           N
ATOM    175 1HD2 ASN K  12    -129.357 -97.737 570.148  1.00  8.13           H
ATOM    176 2HD2 ASN K  12    -130.029 -96.541 569.090  1.00  8.13           H
ATOM    177  HN  ASN K  12    -127.070 -95.157 572.240  1.00  8.13           H
ATOM    178  N   MET K  13    -128.899 -95.118 575.694  1.00  8.13           N
ATOM    179  CA  MET K  13    -128.870 -95.572 577.073  1.00  8.13           C
ATOM    180  C   MET K  13    -130.127 -96.376 577.413  1.00  8.13           C
ATOM    181  O   MET K  13    -130.216 -96.973 578.484  1.00  8.13           O
ATOM    182  HA  MET K  13    -127.990 -96.210 577.154  1.00  8.13           H
ATOM    183  CB  MET K  13    -128.769 -94.364 578.007  1.00  8.13           C
ATOM    184 1HB  MET K  13    -129.199 -93.488 577.521  1.00  8.13           H
ATOM    185 2HB  MET K  13    -129.353 -94.547 578.909  1.00  8.13           H
ATOM    186  CG  MET K  13    -127.313 -94.083 578.383  1.00  8.13           C
ATOM    187 1HG  MET K  13    -126.842 -94.993 578.755  1.00  8.13           H
ATOM    188 2HG  MET K  13    -126.754 -93.773 577.501  1.00  8.13           H
ATOM    189  SD  MET K  13    -127.240 -92.807 579.629  1.00  8.13           S
ATOM    190  CE  MET K  13    -125.540 -92.974 580.146  1.00  8.13           C
ATOM    191 1HE  MET K  13    -125.374 -93.980 580.532  1.00  8.13           H
ATOM    192 2HE  MET K  13    -124.882 -92.799 579.294  1.00  8.13           H
ATOM    193 3HE  MET K  13    -125.324 -92.245 580.927  1.00  8.13           H
ATOM    194  HN  MET K  13    -129.066 -94.139 575.574  1.00  8.13           H
ATOM    195  N   ALA K  14    -131.068 -96.365 576.480  1.00  8.13           N
ATOM    196  CA  ALA K  14    -132.440 -96.722 576.796  1.00  8.13           C
ATOM    197  C   ALA K  14    -132.528 -98.231 577.035  1.00  8.13           C
ATOM    198  O   ALA K  14    -133.229 -98.680 577.940  1.00  8.13           O
ATOM    199  HA  ALA K  14    -132.716 -96.201 577.714  1.00  8.13           H
ATOM    200  CB  ALA K  14    -133.363 -96.256 575.668  1.00  8.13           C
ATOM    201 1HB  ALA K  14    -133.285 -95.174 575.560  1.00  8.13           H
ATOM    202 2HB  ALA K  14    -133.068 -96.737 574.736  1.00  8.13           H
ATOM    203 3HB  ALA K  14    -134.392 -96.524 575.906  1.00  8.13           H
ATOM    204  HN  ALA K  14    -130.905 -96.118 575.524  1.00  8.13           H
ATOM    205  N   ASP K  15    -131.805 -98.971 576.207  1.00  8.13           N
ATOM    206  CA  ASP K  15    -132.140-100.364 575.963  1.00  8.13           C
ATOM    207  C   ASP K  15    -131.740-101.201 577.180  1.00  8.13           C
ATOM    208  O   ASP K  15    -132.337-102.243 577.445  1.00  8.13           O
ATOM    209  HA  ASP K  15    -133.215-100.374 575.786  1.00  8.13           H
ATOM    210  CB  ASP K  15    -131.385-100.907 574.748  1.00  8.13           C
ATOM    211 1HB  ASP K  15    -130.316-100.737 574.873  1.00  8.13           H
ATOM    212 2HB  ASP K  15    -131.529-101.985 574.678  1.00  8.13           H
ATOM    213  CG  ASP K  15    -131.867-100.238 573.459  1.00  8.13           C
ATOM    214  OD1 ASP K  15    -132.978 -99.668 573.497  1.00  8.13           O
ATOM    215  OD2 ASP K  15    -131.112-100.311 572.466  1.00  8.13           O
ATOM    216  HN  ASP K  15    -131.006 -98.635 575.708  1.00  8.13           H
ATOM    217  N   ASP K  16    -130.732-100.713 577.889  1.00  8.13           N
ATOM    218  CA  ASP K  16    -130.114-101.494 578.946  1.00  8.13           C
ATOM    219  C   ASP K  16    -131.102-101.649 580.105  1.00  8.13           C
ATOM    220  O   ASP K  16    -130.954-102.544 580.935  1.00  8.13           O
ATOM    221  HA  ASP K  16    -129.858-102.448 578.486  1.00  8.13           H
ATOM    222  CB  ASP K  16    -128.861-100.799 579.484  1.00  8.13           C
ATOM    223 1HB  ASP K  16    -128.345-100.290 578.669  1.00  8.13           H
ATOM    224 2HB  ASP K  16    -129.146-100.034 580.206  1.00  8.13           H
ATOM    225  CG  ASP K  16    -127.916-101.805 580.144  1.00  8.13           C
ATOM    226  OD1 ASP K  16    -128.002-102.994 579.769  1.00  8.13           O
ATOM    227  OD2 ASP K  16    -127.130-101.362 581.009  1.00  8.13           O
ATOM    228  HN  ASP K  16    -130.340 -99.803 577.751  1.00  8.13           H
ATOM    229  N   TYR K  17    -132.086-100.763 580.123  1.00  8.13           N
ATOM    230  CA  TYR K  17    -133.048-100.736 581.212  1.00  8.13           C
ATOM    231  C   TYR K  17    -134.048-101.887 581.089  1.00  8.13           C
ATOM    232  O   TYR K  17    -134.710-102.246 582.061  1.00  8.13           O
ATOM    233  HA  TYR K  17    -132.500-100.839 582.148  1.00  8.13           H
ATOM    234  CB  TYR K  17    -133.798 -99.409 581.079  1.00  8.13           C
ATOM    235 1HB  TYR K  17    -134.025 -99.235 580.027  1.00  8.13           H
ATOM    236 2HB  TYR K  17    -134.751 -99.488 581.602  1.00  8.13           H
ATOM    237  CG  TYR K  17    -133.031 -98.203 581.626  1.00  8.13           C
ATOM    238  HD1 TYR K  17    -133.558 -98.610 583.665  1.00  8.13           H
ATOM    239  CD1 TYR K  17    -133.020 -97.950 582.983  1.00  8.13           C
ATOM    240  HD2 TYR K  17    -132.359 -97.568 579.692  1.00  8.13           H
ATOM    241  CD2 TYR K  17    -132.351 -97.369 580.763  1.00  8.13           C
ATOM    242  CE1 TYR K  17    -132.298 -96.816 583.498  1.00  8.13           C
ATOM    243  HE1 TYR K  17    -132.281 -96.605 584.567  1.00  8.13           H
ATOM    244  HE2 TYR K  17    -131.087 -95.567 580.608  1.00  8.13           H
ATOM    245  CE2 TYR K  17    -131.629 -96.234 581.278  1.00  8.13           C
ATOM    246  CZ  TYR K  17    -131.638 -96.014 582.620  1.00  8.13           C
ATOM    247  OH  TYR K  17    -130.956 -94.942 583.107  1.00  8.13           O
ATOM    248  HH  TYR K  17    -130.489 -94.467 582.361  1.00  8.13           H
ATOM    249  HN  TYR K  17    -132.232-100.074 579.413  1.00  8.13           H
ATOM    250  N   GLY K  18    -134.126-102.435 579.885  1.00  8.13           N
ATOM    251  CA  GLY K  18    -135.247-103.285 579.520  1.00  8.13           C
ATOM    252  C   GLY K  18    -135.267-104.559 580.367  1.00  8.13           C
ATOM    253  O   GLY K  18    -136.142-104.733 581.213  1.00  8.13           O
ATOM    254 1HA  GLY K  18    -136.181-102.739 579.656  1.00  8.13           H
ATOM    255 2HA  GLY K  18    -135.182-103.547 578.464  1.00  8.13           H
ATOM    256  HN  GLY K  18    -133.443-102.306 579.166  1.00  8.13           H
ATOM    257  N   SER K  19    -134.291-105.417 580.110  1.00  8.13           N
ATOM    258  CA  SER K  19    -134.327-106.772 580.635  1.00  8.13           C
ATOM    259  C   SER K  19    -134.093-106.753 582.147  1.00  8.13           C
ATOM    260  O   SER K  19    -134.670-107.556 582.878  1.00  8.13           O
ATOM    261  HA  SER K  19    -135.327-107.143 580.407  1.00  8.13           H
ATOM    262  CB  SER K  19    -133.286-107.657 579.948  1.00  8.13           C
ATOM    263 1HB  SER K  19    -132.348-107.110 579.856  1.00  8.13           H
ATOM    264 2HB  SER K  19    -133.086-108.531 580.568  1.00  8.13           H
ATOM    265  HG  SER K  19    -133.017-108.662 578.238  1.00  8.13           H
ATOM    266  OG  SER K  19    -133.715-108.082 578.657  1.00  8.13           O
ATOM    267  HN  SER K  19    -133.488-105.201 579.555  1.00  8.13           H
ATOM    268  N   GLU K  20    -133.245-105.828 582.571  1.00  8.13           N
ATOM    269  CA  GLU K  20    -132.880-105.733 583.974  1.00  8.13           C
ATOM    270  C   GLU K  20    -134.093-105.326 584.812  1.00  8.13           C
ATOM    271  O   GLU K  20    -134.091-105.485 586.032  1.00  8.13           O
ATOM    272  HA  GLU K  20    -132.554-106.735 584.256  1.00  8.13           H
ATOM    273  CB  GLU K  20    -131.721-104.754 584.175  1.00  8.13           C
ATOM    274 1HB  GLU K  20    -131.137-104.683 583.257  1.00  8.13           H
ATOM    275 2HB  GLU K  20    -132.108-103.793 584.515  1.00  8.13           H
ATOM    276  CG  GLU K  20    -130.770-105.247 585.267  1.00  8.13           C
ATOM    277 1HG  GLU K  20    -131.342-105.703 586.074  1.00  8.13           H
ATOM    278 2HG  GLU K  20    -130.116-106.020 584.863  1.00  8.13           H
ATOM    279  CD  GLU K  20    -129.926-104.096 585.819  1.00  8.13           C
ATOM    280  OE1 GLU K  20    -128.863-104.400 586.402  1.00  8.13           O
ATOM    281  OE2 GLU K  20    -130.364-102.938 585.646  1.00  8.13           O
ATOM    282  HN  GLU K  20    -132.810-105.152 581.975  1.00  8.13           H
ATOM    283  N   SER K  21    -135.101-104.810 584.124  1.00  8.13           N
ATOM    284  CA  SER K  21    -136.294-104.324 584.795  1.00  8.13           C
ATOM    285  C   SER K  21    -137.112-105.502 585.329  1.00  8.13           C
ATOM    286  O   SER K  21    -137.639-105.444 586.439  1.00  8.13           O
ATOM    287  HA  SER K  21    -135.931-103.706 585.617  1.00  8.13           H
ATOM    288  CB  SER K  21    -137.146-103.469 583.854  1.00  8.13           C
ATOM    289 1HB  SER K  21    -137.814-102.839 584.442  1.00  8.13           H
ATOM    290 2HB  SER K  21    -136.499-102.803 583.284  1.00  8.13           H
ATOM    291  HG  SER K  21    -137.364-105.032 582.624  1.00  8.13           H
ATOM    292  OG  SER K  21    -137.914-104.267 582.958  1.00  8.13           O
ATOM    293  HN  SER K  21    -135.111-104.722 583.128  1.00  8.13           H
ATOM    294  N   THR K  22    -137.191-106.543 584.514  1.00  8.13           N
ATOM    295  CA  THR K  22    -138.097-107.644 584.792  1.00  8.13           C
ATOM    296  C   THR K  22    -137.553-108.507 585.933  1.00  8.13           C
ATOM    297  O   THR K  22    -138.259-108.775 586.904  1.00  8.13           O
ATOM    298  HA  THR K  22    -139.047-107.231 585.129  1.00  8.13           H
ATOM    299  HB  THR K  22    -137.447-109.047 583.266  1.00  8.13           H
ATOM    300  CB  THR K  22    -138.310-108.422 583.492  1.00  8.13           C
ATOM    301  OG1 THR K  22    -138.608-107.413 582.530  1.00  8.13           O
ATOM    302  HG1 THR K  22    -138.513-107.783 581.606  1.00  8.13           H
ATOM    303  CG2 THR K  22    -139.572-109.287 583.527  1.00  8.13           C
ATOM    304 1HG2 THR K  22    -140.443-108.652 583.686  1.00  8.13           H
ATOM    305 2HG2 THR K  22    -139.495-110.008 584.340  1.00  8.13           H
ATOM    306 3HG2 THR K  22    -139.676-109.816 582.580  1.00  8.13           H
ATOM    307  HN  THR K  22    -136.651-106.641 583.678  1.00  8.13           H
ATOM    308  N   SER K  23    -136.303-108.918 585.778  1.00  8.13           N
ATOM    309  CA  SER K  23    -135.659-109.750 586.779  1.00  8.13           C
ATOM    310  C   SER K  23    -135.616-109.016 588.121  1.00  8.13           C
ATOM    311  O   SER K  23    -135.819-109.623 589.171  1.00  8.13           O
ATOM    312  HA  SER K  23    -136.277-110.645 586.852  1.00  8.13           H
ATOM    313  CB  SER K  23    -134.245-110.142 586.344  1.00  8.13           C
ATOM    314 1HB  SER K  23    -133.796-110.782 587.103  1.00  8.13           H
ATOM    315 2HB  SER K  23    -134.298-110.727 585.425  1.00  8.13           H
ATOM    316  HG  SER K  23    -132.509-109.291 585.828  1.00  8.13           H
ATOM    317  OG  SER K  23    -133.416-109.002 586.133  1.00  8.13           O
ATOM    318  HN  SER K  23    -135.734-108.692 584.987  1.00  8.13           H
ATOM    319  N   SER K  24    -135.351-107.720 588.042  1.00  8.13           N
ATOM    320  CA  SER K  24    -135.279-106.897 589.238  1.00  8.13           C
ATOM    321  C   SER K  24    -136.659-106.802 589.891  1.00  8.13           C
ATOM    322  O   SER K  24    -136.767-106.517 591.083  1.00  8.13           O
ATOM    323  HA  SER K  24    -134.578-107.408 589.898  1.00  8.13           H
ATOM    324  CB  SER K  24    -134.748-105.500 588.913  1.00  8.13           C
ATOM    325 1HB  SER K  24    -134.551-104.962 589.840  1.00  8.13           H
ATOM    326 2HB  SER K  24    -133.797-105.586 588.386  1.00  8.13           H
ATOM    327  HG  SER K  24    -136.283-105.372 587.635  1.00  8.13           H
ATOM    328  OG  SER K  24    -135.664-104.752 588.118  1.00  8.13           O
ATOM    329  HN  SER K  24    -135.187-107.234 587.184  1.00  8.13           H
ATOM    330  N   MET K  25    -137.680-107.046 589.082  1.00  8.13           N
ATOM    331  CA  MET K  25    -139.044-107.059 589.582  1.00  8.13           C
ATOM    332  C   MET K  25    -139.362-108.387 590.272  1.00  8.13           C
ATOM    333  O   MET K  25    -139.971-108.405 591.341  1.00  8.13           O
ATOM    334  HA  MET K  25    -139.100-106.244 590.303  1.00  8.13           H
ATOM    335  CB  MET K  25    -140.016-106.843 588.420  1.00  8.13           C
ATOM    336 1HB  MET K  25    -139.651-106.038 587.781  1.00  8.13           H
ATOM    337 2HB  MET K  25    -140.060-107.742 587.805  1.00  8.13           H
ATOM    338  CG  MET K  25    -141.416-106.499 588.933  1.00  8.13           C
ATOM    339 1HG  MET K  25    -142.156-106.704 588.159  1.00  8.13           H
ATOM    340 2HG  MET K  25    -141.664-107.130 589.786  1.00  8.13           H
ATOM    341  SD  MET K  25    -141.488-104.780 589.405  1.00  8.13           S
ATOM    342  CE  MET K  25    -142.703-104.188 588.239  1.00  8.13           C
ATOM    343 1HE  MET K  25    -142.343-104.354 587.224  1.00  8.13           H
ATOM    344 2HE  MET K  25    -143.639-104.728 588.385  1.00  8.13           H
ATOM    345 3HE  MET K  25    -142.870-103.123 588.396  1.00  8.13           H
ATOM    346  HN  MET K  25    -137.586-107.231 588.104  1.00  8.13           H
ATOM    347  N   GLU K  26    -138.935-109.467 589.633  1.00  8.13           N
ATOM    348  CA  GLU K  26    -139.194-110.797 590.156  1.00  8.13           C
ATOM    349  C   GLU K  26    -138.482-110.989 591.497  1.00  8.13           C
ATOM    350  O   GLU K  26    -139.092-111.426 592.471  1.00  8.13           O
ATOM    351  HA  GLU K  26    -140.273-110.847 590.301  1.00  8.13           H
ATOM    352  CB  GLU K  26    -138.772-111.873 589.153  1.00  8.13           C
ATOM    353 1HB  GLU K  26    -137.837-111.582 588.675  1.00  8.13           H
ATOM    354 2HB  GLU K  26    -138.719-112.840 589.652  1.00  8.13           H
ATOM    355  CG  GLU K  26    -139.810-112.020 588.038  1.00  8.13           C
ATOM    356 1HG  GLU K  26    -140.794-112.195 588.473  1.00  8.13           H
ATOM    357 2HG  GLU K  26    -139.873-111.091 587.470  1.00  8.13           H
ATOM    358  CD  GLU K  26    -139.448-113.174 587.101  1.00  8.13           C
ATOM    359  OE1 GLU K  26    -140.361-113.624 586.376  1.00  8.13           O
ATOM    360  OE2 GLU K  26    -138.266-113.579 587.131  1.00  8.13           O
ATOM    361  HN  GLU K  26    -138.422-109.443 588.775  1.00  8.13           H
ATOM    362  N   ASP K  27    -137.200-110.651 591.503  1.00  8.13           N
ATOM    363  CA  ASP K  27    -136.407-110.749 592.716  1.00  8.13           C
ATOM    364  C   ASP K  27    -137.100-109.973 593.838  1.00  8.13           C
ATOM    365  O   ASP K  27    -137.062-110.384 594.997  1.00  8.13           O
ATOM    366  HA  ASP K  27    -136.338-111.816 592.928  1.00  8.13           H
ATOM    367  CB  ASP K  27    -135.015-110.146 592.514  1.00  8.13           C
ATOM    368 1HB  ASP K  27    -135.086-109.265 591.877  1.00  8.13           H
ATOM    369 2HB  ASP K  27    -134.616-109.816 593.473  1.00  8.13           H
ATOM    370  CG  ASP K  27    -134.063-111.164 591.882  1.00  8.13           C
ATOM    371  OD1 ASP K  27    -134.434-112.358 591.873  1.00  8.13           O
ATOM    372  OD2 ASP K  27    -132.987-110.725 591.423  1.00  8.13           O
ATOM    373  HN  ASP K  27    -136.706-110.317 590.701  1.00  8.13           H
ATOM    374  N   TYR K  28    -137.717-108.865 593.454  1.00  8.13           N
ATOM    375  CA  TYR K  28    -138.390-108.011 594.418  1.00  8.13           C
ATOM    376  C   TYR K  28    -139.674-108.668 594.929  1.00  8.13           C
ATOM    377  O   TYR K  28    -140.066-108.462 596.077  1.00  8.13           O
ATOM    378  HA  TYR K  28    -137.713-107.852 595.258  1.00  8.13           H
ATOM    379  CB  TYR K  28    -138.751-106.729 593.666  1.00  8.13           C
ATOM    380 1HB  TYR K  28    -137.878-106.388 593.109  1.00  8.13           H
ATOM    381 2HB  TYR K  28    -139.527-106.956 592.934  1.00  8.13           H
ATOM    382  CG  TYR K  28    -139.238-105.594 594.568  1.00  8.13           C
ATOM    383  HD1 TYR K  28    -141.262-106.298 594.609  1.00  8.13           H
ATOM    384  CD1 TYR K  28    -140.563-105.536 594.950  1.00  8.13           C
ATOM    385  HD2 TYR K  28    -137.306-104.674 594.699  1.00  8.13           H
ATOM    386  CD2 TYR K  28    -138.352-104.628 595.000  1.00  8.13           C
ATOM    387  CE1 TYR K  28    -141.021-104.467 595.800  1.00  8.13           C
ATOM    388  HE1 TYR K  28    -142.064-104.409 596.109  1.00  8.13           H
ATOM    389  HE2 TYR K  28    -138.121-102.790 596.199  1.00  8.13           H
ATOM    390  CE2 TYR K  28    -138.810-103.559 595.850  1.00  8.13           C
ATOM    391  CZ  TYR K  28    -140.122-103.532 596.208  1.00  8.13           C
ATOM    392  OH  TYR K  28    -140.554-102.522 597.011  1.00  8.13           O
ATOM    393  HH  TYR K  28    -140.107-101.666 596.754  1.00  8.13           H
ATOM    394  HN  TYR K  28    -137.761-108.549 592.507  1.00  8.13           H
ATOM    395  N   VAL K  29    -140.294-109.444 594.052  1.00  8.13           N
ATOM    396  CA  VAL K  29    -141.541-110.107 594.390  1.00  8.13           C
ATOM    397  C   VAL K  29    -141.237-111.410 595.133  1.00  8.13           C
ATOM    398  O   VAL K  29    -141.939-111.770 596.076  1.00  8.13           O
ATOM    399  HA  VAL K  29    -142.096-109.445 595.056  1.00  8.13           H
ATOM    400  HB  VAL K  29    -141.879-111.071 592.516  1.00  8.13           H
ATOM    401  CB  VAL K  29    -142.379-110.320 593.128  1.00  8.13           C
ATOM    402  CG1 VAL K  29    -143.771-110.851 593.477  1.00  8.13           C
ATOM    403 1HG1 VAL K  29    -143.676-111.804 593.999  1.00  8.13           H
ATOM    404 2HG1 VAL K  29    -144.283-110.134 594.119  1.00  8.13           H
ATOM    405 3HG1 VAL K  29    -144.346-110.994 592.562  1.00  8.13           H
ATOM    406  CG2 VAL K  29    -142.473-109.032 592.308  1.00  8.13           C
ATOM    407 1HG2 VAL K  29    -142.940-108.252 592.910  1.00  8.13           H
ATOM    408 2HG2 VAL K  29    -141.473-108.714 592.014  1.00  8.13           H
ATOM    409 3HG2 VAL K  29    -143.074-109.212 591.417  1.00  8.13           H
ATOM    410  HN  VAL K  29    -139.958-109.621 593.127  1.00  8.13           H
ATOM    411  N   ASN K  30    -140.188-112.080 594.679  1.00  8.13           N
ATOM    412  CA  ASN K  30    -139.880-113.411 595.175  1.00  8.13           C
ATOM    413  C   ASN K  30    -139.029-113.295 596.441  1.00  8.13           C
ATOM    414  O   ASN K  30    -138.780-114.291 597.119  1.00  8.13           O
ATOM    415  HA  ASN K  30    -140.846-113.878 595.363  1.00  8.13           H
ATOM    416  CB  ASN K  30    -139.084-114.213 594.142  1.00  8.13           C
ATOM    417 1HB  ASN K  30    -138.544-113.531 593.485  1.00  8.13           H
ATOM    418 2HB  ASN K  30    -138.338-114.825 594.648  1.00  8.13           H
ATOM    419  CG  ASN K  30    -140.007-115.106 593.311  1.00  8.13           C
ATOM    420  OD1 ASN K  30    -141.149-115.357 593.660  1.00  8.13           O
ATOM    421  ND2 ASN K  30    -139.451-115.570 592.196  1.00  8.13           N
ATOM    422 1HD2 ASN K  30    -138.509-115.325 591.968  1.00  8.13           H
ATOM    423 2HD2 ASN K  30    -139.975-116.164 591.585  1.00  8.13           H
ATOM    424  HN  ASN K  30    -139.556-111.730 593.988  1.00  8.13           H
ATOM    425  N   PHE K  31    -138.606-112.071 596.721  1.00  8.13           N
ATOM    426  CA  PHE K  31    -137.968-111.772 597.992  1.00  8.13           C
ATOM    427  C   PHE K  31    -138.898-112.097 599.162  1.00  8.13           C
ATOM    428  O   PHE K  31    -139.874-111.387 599.399  1.00  8.13           O
ATOM    429  HA  PHE K  31    -137.073-112.392 598.058  1.00  8.13           H
ATOM    430  CB  PHE K  31    -137.663-110.273 597.998  1.00  8.13           C
ATOM    431 1HB  PHE K  31    -137.510-109.939 596.972  1.00  8.13           H
ATOM    432 2HB  PHE K  31    -138.532-109.738 598.381  1.00  8.13           H
ATOM    433  CG  PHE K  31    -136.439-109.890 598.832  1.00  8.13           C
ATOM    434  HD1 PHE K  31    -137.603-109.153 600.451  1.00  8.13           H
ATOM    435  CD1 PHE K  31    -136.601-109.329 600.060  1.00  8.13           C
ATOM    436  HD2 PHE K  31    -135.059-110.559 597.359  1.00  8.13           H
ATOM    437  CD2 PHE K  31    -135.189-110.110 598.344  1.00  8.13           C
ATOM    438  CE1 PHE K  31    -135.465-108.974 600.834  1.00  8.13           C
ATOM    439  HE1 PHE K  31    -135.595-108.525 601.818  1.00  8.13           H
ATOM    440  CE2 PHE K  31    -134.052-109.754 599.118  1.00  8.13           C
ATOM    441  HE2 PHE K  31    -133.050-109.930 598.727  1.00  8.13           H
ATOM    442  CZ  PHE K  31    -134.214-109.194 600.346  1.00  8.13           C
ATOM    443  HZ  PHE K  31    -133.342-108.921 600.940  1.00  8.13           H
ATOM    444  HN  PHE K  31    -138.693-111.293 596.099  1.00  8.13           H
ATOM    445  N   ASN K  32    -138.563-113.170 599.863  1.00  8.13           N
ATOM    446  CA  ASN K  32    -139.302-113.546 601.056  1.00  8.13           C
ATOM    447  C   ASN K  32    -139.081-112.490 602.141  1.00  8.13           C
ATOM    448  O   ASN K  32    -138.134-112.585 602.921  1.00  8.13           O
ATOM    449  HA  ASN K  32    -140.343-113.608 600.740  1.00  8.13           H
ATOM    450  CB  ASN K  32    -138.821-114.892 601.601  1.00  8.13           C
ATOM    451 1HB  ASN K  32    -137.858-115.145 601.158  1.00  8.13           H
ATOM    452 2HB  ASN K  32    -138.666-114.818 602.678  1.00  8.13           H
ATOM    453  CG  ASN K  32    -139.833-115.999 601.301  1.00  8.13           C
ATOM    454  OD1 ASN K  32    -141.033-115.784 601.262  1.00  8.13           O
ATOM    455  ND2 ASN K  32    -139.284-117.192 601.090  1.00  8.13           N
ATOM    456 1HD2 ASN K  32    -138.291-117.301 601.136  1.00  8.13           H
ATOM    457 2HD2 ASN K  32    -139.864-117.981 600.886  1.00  8.13           H
ATOM    458  HN  ASN K  32    -137.803-113.777 599.628  1.00  8.13           H
ATOM    459  N   PHE K  33    -139.971-111.509 602.157  1.00  8.13           N
ATOM    460  CA  PHE K  33    -139.962-110.508 603.210  1.00  8.13           C
ATOM    461  C   PHE K  33    -140.501-111.085 604.520  1.00  8.13           C
ATOM    462  O   PHE K  33    -141.603-110.742 604.947  1.00  8.13           O
ATOM    463  HA  PHE K  33    -138.927-110.196 603.351  1.00  8.13           H
ATOM    464  CB  PHE K  33    -140.877-109.370 602.753  1.00  8.13           C
ATOM    465 1HB  PHE K  33    -141.849-109.784 602.486  1.00  8.13           H
ATOM    466 2HB  PHE K  33    -141.039-108.690 603.589  1.00  8.13           H
ATOM    467  CG  PHE K  33    -140.334-108.574 601.565  1.00  8.13           C
ATOM    468  HD1 PHE K  33    -139.261-107.211 602.794  1.00  8.13           H
ATOM    469  CD1 PHE K  33    -139.524-107.503 601.777  1.00  8.13           C
ATOM    470  HD2 PHE K  33    -141.312-109.795 600.125  1.00  8.13           H
ATOM    471  CD2 PHE K  33    -140.662-108.937 600.296  1.00  8.13           C
ATOM    472  CE1 PHE K  33    -139.020-106.764 600.674  1.00  8.13           C
ATOM    473  HE1 PHE K  33    -138.370-105.905 600.844  1.00  8.13           H
ATOM    474  CE2 PHE K  33    -140.158-108.198 599.193  1.00  8.13           C
ATOM    475  HE2 PHE K  33    -140.421-108.489 598.176  1.00  8.13           H
ATOM    476  CZ  PHE K  33    -139.348-107.127 599.405  1.00  8.13           C
ATOM    477  HZ  PHE K  33    -138.961-106.560 598.559  1.00  8.13           H
ATOM    478  HN  PHE K  33    -140.687-111.392 601.469  1.00  8.13           H
ATOM    479  N   THR K  34    -139.699-111.951 605.123  1.00  8.13           N
ATOM    480  CA  THR K  34    -139.691-112.082 606.570  1.00  8.13           C
ATOM    481  C   THR K  34    -139.499-110.714 607.228  1.00  8.13           C
ATOM    482  O   THR K  34    -138.397-110.168 607.225  1.00  8.13           O
ATOM    483  HA  THR K  34    -140.664-112.455 606.887  1.00  8.13           H
ATOM    484  HB  THR K  34    -138.233-112.907 607.953  1.00  8.13           H
ATOM    485  CB  THR K  34    -138.607-113.094 606.947  1.00  8.13           C
ATOM    486  OG1 THR K  34    -137.646-112.979 605.901  1.00  8.13           O
ATOM    487  HG1 THR K  34    -137.225-112.072 605.921  1.00  8.13           H
ATOM    488  CG2 THR K  34    -139.097-114.540 606.846  1.00  8.13           C
ATOM    489 1HG2 THR K  34    -139.409-114.748 605.822  1.00  8.13           H
ATOM    490 2HG2 THR K  34    -139.941-114.686 607.520  1.00  8.13           H
ATOM    491 3HG2 THR K  34    -138.289-115.217 607.124  1.00  8.13           H
ATOM    492  HN  THR K  34    -139.065-112.555 604.640  1.00  8.13           H
ATOM    493  N   ASP K  35    -140.590-110.199 607.776  1.00  8.13           N
ATOM    494  CA  ASP K  35    -140.580-108.864 608.351  1.00  8.13           C
ATOM    495  C   ASP K  35    -139.733-108.869 609.625  1.00  8.13           C
ATOM    496  O   ASP K  35    -140.248-109.104 610.717  1.00  8.13           O
ATOM    497  HA  ASP K  35    -140.163-108.221 607.575  1.00  8.13           H
ATOM    498  CB  ASP K  35    -141.994-108.415 608.725  1.00  8.13           C
ATOM    499 1HB  ASP K  35    -142.647-109.284 608.802  1.00  8.13           H
ATOM    500 2HB  ASP K  35    -141.981-107.939 609.705  1.00  8.13           H
ATOM    501  CG  ASP K  35    -142.552-107.440 607.686  1.00  8.13           C
ATOM    502  OD1 ASP K  35    -141.727-106.726 607.077  1.00  8.13           O
ATOM    503  OD2 ASP K  35    -143.792-107.431 607.525  1.00  8.13           O
ATOM    504  HN  ASP K  35    -141.467-110.676 607.831  1.00  8.13           H
ATOM    505  N   PHE K  36    -138.447-108.606 609.443  1.00  8.13           N
ATOM    506  CA  PHE K  36    -137.546-108.459 610.574  1.00  8.13           C
ATOM    507  C   PHE K  36    -137.702-107.082 611.223  1.00  8.13           C
ATOM    508  O   PHE K  36    -137.148-106.830 612.292  1.00  8.13           O
ATOM    509  HA  PHE K  36    -137.806-109.231 611.297  1.00  8.13           H
ATOM    510  CB  PHE K  36    -136.122-108.596 610.032  1.00  8.13           C
ATOM    511 1HB  PHE K  36    -135.981-107.878 609.224  1.00  8.13           H
ATOM    512 2HB  PHE K  36    -135.417-108.331 610.820  1.00  8.13           H
ATOM    513  CG  PHE K  36    -135.785-109.996 609.515  1.00  8.13           C
ATOM    514  HD1 PHE K  36    -136.589-110.968 611.227  1.00  8.13           H
ATOM    515  CD1 PHE K  36    -136.098-111.089 610.261  1.00  8.13           C
ATOM    516  HD2 PHE K  36    -134.921-109.271 607.713  1.00  8.13           H
ATOM    517  CD2 PHE K  36    -135.172-110.147 608.311  1.00  8.13           C
ATOM    518  CE1 PHE K  36    -135.785-112.389 609.782  1.00  8.13           C
ATOM    519  HE1 PHE K  36    -136.035-113.265 610.379  1.00  8.13           H
ATOM    520  CE2 PHE K  36    -134.859-111.446 607.831  1.00  8.13           C
ATOM    521  HE2 PHE K  36    -134.368-111.568 606.866  1.00  8.13           H
ATOM    522  CZ  PHE K  36    -135.172-112.540 608.577  1.00  8.13           C
ATOM    523  HZ  PHE K  36    -134.932-113.537 608.209  1.00  8.13           H
ATOM    524  HN  PHE K  36    -138.020-108.494 608.546  1.00  8.13           H
ATOM    525  N   TYR K  37    -138.458-106.227 610.550  1.00  8.13           N
ATOM    526  CA  TYR K  37    -138.870-104.966 611.142  1.00  8.13           C
ATOM    527  C   TYR K  37    -140.141-105.139 611.975  1.00  8.13           C
ATOM    528  O   TYR K  37    -141.202-105.452 611.438  1.00  8.13           O
ATOM    529  HA  TYR K  37    -138.064-104.619 611.789  1.00  8.13           H
ATOM    530  CB  TYR K  37    -139.167-104.028 609.970  1.00  8.13           C
ATOM    531 1HB  TYR K  37    -138.309-104.019 609.298  1.00  8.13           H
ATOM    532 2HB  TYR K  37    -140.010-104.425 609.405  1.00  8.13           H
ATOM    533  CG  TYR K  37    -139.483-102.590 610.388  1.00  8.13           C
ATOM    534  HD1 TYR K  37    -141.606-102.867 610.263  1.00  8.13           H
ATOM    535  CD1 TYR K  37    -140.795-102.173 610.484  1.00  8.13           C
ATOM    536  HD2 TYR K  37    -137.421-102.042 610.592  1.00  8.13           H
ATOM    537  CD2 TYR K  37    -138.457-101.712 610.668  1.00  8.13           C
ATOM    538  CE1 TYR K  37    -141.093-100.820 610.878  1.00  8.13           C
ATOM    539  HE1 TYR K  37    -142.124-100.477 610.958  1.00  8.13           H
ATOM    540  HE2 TYR K  37    -137.953 -99.655 611.286  1.00  8.13           H
ATOM    541  CE2 TYR K  37    -138.754-100.359 611.062  1.00  8.13           C
ATOM    542  CZ  TYR K  37    -140.058 -99.980 611.147  1.00  8.13           C
ATOM    543  OH  TYR K  37    -140.339 -98.702 611.519  1.00  8.13           O
ATOM    544  HH  TYR K  37    -139.494 -98.221 611.755  1.00  8.13           H
ATOM    545  HN  TYR K  37    -138.788-106.385 609.620  1.00  8.13           H
ATOM    546  N   CYS K  38    -139.991-104.929 613.275  1.00  8.13           N
ATOM    547  CA  CYS K  38    -141.091-105.145 614.200  1.00  8.13           C
ATOM    548  C   CYS K  38    -141.653-103.781 614.605  1.00  8.13           C
ATOM    549  O   CYS K  38    -140.964-102.986 615.242  1.00  8.13           O
ATOM    550  HA  CYS K  38    -141.839-105.729 613.665  1.00  8.13           H
ATOM    551  CB  CYS K  38    -140.655-105.966 615.415  1.00  8.13           C
ATOM    552 1HB  CYS K  38    -140.179-106.890 615.088  1.00  8.13           H
ATOM    553 2HB  CYS K  38    -139.914-105.412 615.991  1.00  8.13           H
ATOM    554  SG  CYS K  38    -142.104-106.348 616.464  1.00  8.13           S
ATOM    555  HN  CYS K  38    -139.139-104.617 613.696  1.00  8.13           H
ATOM    556  N   GLU K  39    -142.899-103.551 614.218  1.00  8.13           N
ATOM    557  CA  GLU K  39    -143.631-102.392 614.699  1.00  8.13           C
ATOM    558  C   GLU K  39    -144.178-102.655 616.104  1.00  8.13           C
ATOM    559  O   GLU K  39    -144.899-103.628 616.320  1.00  8.13           O
ATOM    560  HA  GLU K  39    -142.902-101.582 614.732  1.00  8.13           H
ATOM    561  CB  GLU K  39    -144.757-102.015 613.734  1.00  8.13           C
ATOM    562 1HB  GLU K  39    -145.336-102.902 613.481  1.00  8.13           H
ATOM    563 2HB  GLU K  39    -145.359-101.216 614.167  1.00  8.13           H
ATOM    564  CG  GLU K  39    -144.193-101.467 612.422  1.00  8.13           C
ATOM    565 1HG  GLU K  39    -143.519-100.635 612.630  1.00  8.13           H
ATOM    566 2HG  GLU K  39    -143.604-102.237 611.925  1.00  8.13           H
ATOM    567  CD  GLU K  39    -145.317-100.999 611.495  1.00  8.13           C
ATOM    568  OE1 GLU K  39    -144.991-100.645 610.341  1.00  8.13           O
ATOM    569  OE2 GLU K  39    -146.477-101.007 611.961  1.00  8.13           O
ATOM    570  HN  GLU K  39    -143.406-104.140 613.588  1.00  8.13           H
ATOM    571  N   LYS K  40    -143.813-101.772 617.021  1.00  8.13           N
ATOM    572  CA  LYS K  40    -144.122-101.981 618.426  1.00  8.13           C
ATOM    573  C   LYS K  40    -145.409-101.231 618.777  1.00  8.13           C
ATOM    574  O   LYS K  40    -145.643-100.904 619.940  1.00  8.13           O
ATOM    575  HA  LYS K  40    -144.294-103.048 618.567  1.00  8.13           H
ATOM    576  CB  LYS K  40    -142.927-101.595 619.300  1.00  8.13           C
ATOM    577 1HB  LYS K  40    -142.674-100.548 619.136  1.00  8.13           H
ATOM    578 2HB  LYS K  40    -143.194-101.696 620.352  1.00  8.13           H
ATOM    579  CG  LYS K  40    -141.714-102.473 618.989  1.00  8.13           C
ATOM    580 1HG  LYS K  40    -141.473-102.405 617.928  1.00  8.13           H
ATOM    581 2HG  LYS K  40    -140.846-102.108 619.537  1.00  8.13           H
ATOM    582  CD  LYS K  40    -141.983-103.932 619.363  1.00  8.13           C
ATOM    583 1HD  LYS K  40    -142.372-103.985 620.380  1.00  8.13           H
ATOM    584 2HD  LYS K  40    -142.749-104.345 618.707  1.00  8.13           H
ATOM    585  CE  LYS K  40    -140.707-104.770 619.256  1.00  8.13           C
ATOM    586 1HE  LYS K  40    -140.523-105.031 618.214  1.00  8.13           H
ATOM    587 2HE  LYS K  40    -139.852-104.185 619.594  1.00  8.13           H
ATOM    588  NZ  LYS K  40    -140.826-106.001 620.069  1.00  8.13           N
ATOM    589 1HZ  LYS K  40    -139.965-106.533 620.004  1.00  8.13           H
ATOM    590 2HZ  LYS K  40    -140.998-105.752 621.036  1.00  8.13           H
ATOM    591 3HZ  LYS K  40    -141.596-106.562 619.722  1.00  8.13           H
ATOM    592  HN  LYS K  40    -143.317-100.928 616.819  1.00  8.13           H
ATOM    593  N   ASN K  41    -146.209-100.981 617.751  1.00  8.13           N
ATOM    594  CA  ASN K  41    -147.428-100.209 617.924  1.00  8.13           C
ATOM    595  C   ASN K  41    -148.279-100.847 619.025  1.00  8.13           C
ATOM    596  O   ASN K  41    -148.818-100.148 619.881  1.00  8.13           O
ATOM    597  HA  ASN K  41    -147.097 -99.204 618.184  1.00  8.13           H
ATOM    598  CB  ASN K  41    -148.256-100.191 616.638  1.00  8.13           C
ATOM    599 1HB  ASN K  41    -148.288-101.192 616.208  1.00  8.13           H
ATOM    600 2HB  ASN K  41    -149.284 -99.909 616.866  1.00  8.13           H
ATOM    601  CG  ASN K  41    -147.667 -99.212 615.620  1.00  8.13           C
ATOM    602  OD1 ASN K  41    -147.099 -98.188 615.962  1.00  8.13           O
ATOM    603  ND2 ASN K  41    -147.832 -99.583 614.354  1.00  8.13           N
ATOM    604 1HD2 ASN K  41    -148.307-100.437 614.141  1.00  8.13           H
ATOM    605 2HD2 ASN K  41    -147.481 -99.009 613.614  1.00  8.13           H
ATOM    606  HN  ASN K  41    -146.037-101.295 616.818  1.00  8.13           H
ATOM    607  N   ASN K  42    -148.372-102.168 618.966  1.00  8.13           N
ATOM    608  CA  ASN K  42    -149.203-102.902 619.905  1.00  8.13           C
ATOM    609  C   ASN K  42    -148.677-102.683 621.324  1.00  8.13           C
ATOM    610  O   ASN K  42    -149.457-102.514 622.260  1.00  8.13           O
ATOM    611  HA  ASN K  42    -150.209-102.505 619.768  1.00  8.13           H
ATOM    612  CB  ASN K  42    -149.168-104.403 619.614  1.00  8.13           C
ATOM    613 1HB  ASN K  42    -148.134-104.744 619.567  1.00  8.13           H
ATOM    614 2HB  ASN K  42    -149.646-104.947 620.429  1.00  8.13           H
ATOM    615  CG  ASN K  42    -149.877-104.724 618.297  1.00  8.13           C
ATOM    616  OD1 ASN K  42    -150.761-104.012 617.848  1.00  8.13           O
ATOM    617  ND2 ASN K  42    -149.442-105.831 617.703  1.00  8.13           N
ATOM    618 1HD2 ASN K  42    -148.712-106.371 618.125  1.00  8.13           H
ATOM    619 2HD2 ASN K  42    -149.843-106.125 616.836  1.00  8.13           H
ATOM    620  HN  ASN K  42    -147.894-102.733 618.294  1.00  8.13           H
ATOM    621  N   VAL K  43    -147.357-102.692 621.440  1.00  8.13           N
ATOM    622  CA  VAL K  43    -146.717-102.520 622.733  1.00  8.13           C
ATOM    623  C   VAL K  43    -147.053-101.132 623.283  1.00  8.13           C
ATOM    624  O   VAL K  43    -147.333-100.983 624.471  1.00  8.13           O
ATOM    625  HA  VAL K  43    -147.128-103.273 623.406  1.00  8.13           H
ATOM    626  HB  VAL K  43    -144.803-102.011 621.938  1.00  8.13           H
ATOM    627  CB  VAL K  43    -145.212-102.766 622.610  1.00  8.13           C
ATOM    628  CG1 VAL K  43    -144.519-102.614 623.965  1.00  8.13           C
ATOM    629 1HG1 VAL K  43    -144.678-101.605 624.344  1.00  8.13           H
ATOM    630 2HG1 VAL K  43    -144.934-103.336 624.668  1.00  8.13           H
ATOM    631 3HG1 VAL K  43    -143.450-102.794 623.849  1.00  8.13           H
ATOM    632  CG2 VAL K  43    -144.929-104.140 621.999  1.00  8.13           C
ATOM    633 1HG2 VAL K  43    -145.359-104.915 622.634  1.00  8.13           H
ATOM    634 2HG2 VAL K  43    -145.375-104.195 621.006  1.00  8.13           H
ATOM    635 3HG2 VAL K  43    -143.852-104.289 621.923  1.00  8.13           H
ATOM    636  HN  VAL K  43    -146.729-102.814 620.671  1.00  8.13           H
ATOM    637  N   ARG K  44    -147.016-100.153 622.392  1.00  8.13           N
ATOM    638  CA  ARG K  44    -147.222 -98.771 622.790  1.00  8.13           C
ATOM    639  C   ARG K  44    -148.684 -98.542 623.177  1.00  8.13           C
ATOM    640  O   ARG K  44    -148.973 -97.799 624.113  1.00  8.13           O
ATOM    641  HA  ARG K  44    -146.562 -98.625 623.645  1.00  8.13           H
ATOM    642  CB  ARG K  44    -146.845 -97.810 621.660  1.00  8.13           C
ATOM    643 1HB  ARG K  44    -147.375 -98.089 620.749  1.00  8.13           H
ATOM    644 2HB  ARG K  44    -147.162 -96.799 621.916  1.00  8.13           H
ATOM    645  CG  ARG K  44    -145.336 -97.828 621.405  1.00  8.13           C
ATOM    646 1HG  ARG K  44    -144.806 -97.589 622.327  1.00  8.13           H
ATOM    647 2HG  ARG K  44    -145.026 -98.830 621.110  1.00  8.13           H
ATOM    648  CD  ARG K  44    -144.953 -96.826 620.314  1.00  8.13           C
ATOM    649 1HD  ARG K  44    -145.713 -96.049 620.239  1.00  8.13           H
ATOM    650 2HD  ARG K  44    -144.017 -96.332 620.575  1.00  8.13           H
ATOM    651  NE  ARG K  44    -144.811 -97.522 619.016  1.00  8.13           N
ATOM    652  HE  ARG K  44    -144.460 -98.459 619.021  1.00  8.13           H
ATOM    653  CZ  ARG K  44    -145.123 -96.976 617.833  1.00  8.13           C
ATOM    654  NH1 ARG K  44    -145.597 -95.724 617.765  1.00  8.13           N
ATOM    655 1HH1 ARG K  44    -145.721 -95.191 618.602  1.00  8.13           H
ATOM    656 2HH1 ARG K  44    -145.828 -95.324 616.878  1.00  8.13           H
ATOM    657  NH2 ARG K  44    -144.954 -97.700 616.718  1.00  8.13           N
ATOM    658 1HH2 ARG K  44    -145.182 -97.307 615.827  1.00  8.13           H
ATOM    659 2HH2 ARG K  44    -144.599 -98.633 616.777  1.00  8.13           H
ATOM    660  HN  ARG K  44    -146.848-100.291 621.416  1.00  8.13           H
ATOM    661  N   GLN K  45    -149.568 -99.196 622.438  1.00  8.13           N
ATOM    662  CA  GLN K  45    -150.994 -99.054 622.676  1.00  8.13           C
ATOM    663  C   GLN K  45    -151.358 -99.597 624.060  1.00  8.13           C
ATOM    664  O   GLN K  45    -152.149 -98.990 624.780  1.00  8.13           O
ATOM    665  HA  GLN K  45    -151.190 -97.983 622.636  1.00  8.13           H
ATOM    666  CB  GLN K  45    -151.805 -99.753 621.583  1.00  8.13           C
ATOM    667 1HB  GLN K  45    -151.482 -99.401 620.604  1.00  8.13           H
ATOM    668 2HB  GLN K  45    -151.616-100.826 621.614  1.00  8.13           H
ATOM    669  CG  GLN K  45    -153.302 -99.489 621.757  1.00  8.13           C
ATOM    670 1HG  GLN K  45    -153.627 -99.847 622.734  1.00  8.13           H
ATOM    671 2HG  GLN K  45    -153.491 -98.416 621.732  1.00  8.13           H
ATOM    672  CD  GLN K  45    -154.112-100.181 620.659  1.00  8.13           C
ATOM    673  OE1 GLN K  45    -153.637-101.063 619.963  1.00  8.13           O
ATOM    674  NE2 GLN K  45    -155.360 -99.734 620.544  1.00  8.13           N
ATOM    675 1HE2 GLN K  45    -155.688 -99.007 621.148  1.00  8.13           H
ATOM    676 2HE2 GLN K  45    -155.969-100.124 619.854  1.00  8.13           H
ATOM    677  HN  GLN K  45    -149.324 -99.813 621.689  1.00  8.13           H
ATOM    678  N   PHE K  46    -150.763-100.733 624.390  1.00  8.13           N
ATOM    679  CA  PHE K  46    -150.970-101.335 625.696  1.00  8.13           C
ATOM    680  C   PHE K  46    -150.483-100.407 626.811  1.00  8.13           C
ATOM    681  O   PHE K  46    -151.198-100.171 627.784  1.00  8.13           O
ATOM    682  HA  PHE K  46    -152.041-101.504 625.808  1.00  8.13           H
ATOM    683  CB  PHE K  46    -150.150-102.626 625.729  1.00  8.13           C
ATOM    684 1HB  PHE K  46    -150.551-103.319 624.989  1.00  8.13           H
ATOM    685 2HB  PHE K  46    -149.125-102.401 625.433  1.00  8.13           H
ATOM    686  CG  PHE K  46    -150.130-103.316 627.095  1.00  8.13           C
ATOM    687  HD1 PHE K  46    -148.203-102.571 627.595  1.00  8.13           H
ATOM    688  CD1 PHE K  46    -149.053-103.176 627.912  1.00  8.13           C
ATOM    689  HD2 PHE K  46    -152.054-104.183 626.835  1.00  8.13           H
ATOM    690  CD2 PHE K  46    -151.191-104.070 627.491  1.00  8.13           C
ATOM    691  CE1 PHE K  46    -149.035-103.816 629.180  1.00  8.13           C
ATOM    692  HE1 PHE K  46    -148.171-103.704 629.835  1.00  8.13           H
ATOM    693  CE2 PHE K  46    -151.173-104.711 628.758  1.00  8.13           C
ATOM    694  HE2 PHE K  46    -152.022-105.315 629.075  1.00  8.13           H
ATOM    695  CZ  PHE K  46    -150.095-104.570 629.576  1.00  8.13           C
ATOM    696  HZ  PHE K  46    -150.081-105.062 630.548  1.00  8.13           H
ATOM    697  HN  PHE K  46    -150.150-101.240 623.784  1.00  8.13           H
ATOM    698  N   ALA K  47    -149.270 -99.905 626.632  1.00  8.13           N
ATOM    699  CA  ALA K  47    -148.647 -99.072 627.647  1.00  8.13           C
ATOM    700  C   ALA K  47    -149.546 -97.867 627.932  1.00  8.13           C
ATOM    701  O   ALA K  47    -149.729 -97.485 629.087  1.00  8.13           O
ATOM    702  HA  ALA K  47    -148.554 -99.669 628.554  1.00  8.13           H
ATOM    703  CB  ALA K  47    -147.249 -98.660 627.182  1.00  8.13           C
ATOM    704 1HB  ALA K  47    -146.642 -99.551 627.021  1.00  8.13           H
ATOM    705 2HB  ALA K  47    -147.326 -98.100 626.250  1.00  8.13           H
ATOM    706 3HB  ALA K  47    -146.783 -98.035 627.943  1.00  8.13           H
ATOM    707  HN  ALA K  47    -148.716-100.060 625.814  1.00  8.13           H
ATOM    708  N   SER K  48    -150.082 -97.302 626.861  1.00  8.13           N
ATOM    709  CA  SER K  48    -150.750 -96.015 626.949  1.00  8.13           C
ATOM    710  C   SER K  48    -151.991 -96.129 627.837  1.00  8.13           C
ATOM    711  O   SER K  48    -152.429 -95.143 628.427  1.00  8.13           O
ATOM    712  HA  SER K  48    -150.020 -95.341 627.397  1.00  8.13           H
ATOM    713  CB  SER K  48    -151.136 -95.498 625.561  1.00  8.13           C
ATOM    714 1HB  SER K  48    -151.423 -94.449 625.632  1.00  8.13           H
ATOM    715 2HB  SER K  48    -150.270 -95.548 624.902  1.00  8.13           H
ATOM    716  HG  SER K  48    -151.994 -97.222 625.015  1.00  8.13           H
ATOM    717  OG  SER K  48    -152.208 -96.245 624.993  1.00  8.13           O
ATOM    718  HN  SER K  48    -150.065 -97.708 625.947  1.00  8.13           H
ATOM    719  N   HIS K  49    -152.523 -97.341 627.902  1.00  8.13           N
ATOM    720  CA  HIS K  49    -153.734 -97.587 628.667  1.00  8.13           C
ATOM    721  C   HIS K  49    -153.366 -98.104 630.059  1.00  8.13           C
ATOM    722  O   HIS K  49    -153.970 -97.705 631.053  1.00  8.13           O
ATOM    723  HA  HIS K  49    -154.240 -96.627 628.767  1.00  8.13           H
ATOM    724  CB  HIS K  49    -154.671 -98.532 627.912  1.00  8.13           C
ATOM    725 1HB  HIS K  49    -154.128 -99.444 627.664  1.00  8.13           H
ATOM    726 2HB  HIS K  49    -155.490 -98.818 628.571  1.00  8.13           H
ATOM    727  CG  HIS K  49    -155.245 -97.945 626.645  1.00  8.13           C
ATOM    728  HD1 HIS K  49    -153.674 -98.378 625.274  1.00  8.13           H
ATOM    729  ND1 HIS K  49    -154.576 -97.977 625.433  1.00  8.13           N
ATOM    730  CD2 HIS K  49    -156.431 -97.311 626.413  1.00  8.13           C
ATOM    731  HD2 HIS K  49    -157.203 -97.114 627.156  1.00  8.13           H
ATOM    732  CE1 HIS K  49    -155.334 -97.386 624.521  1.00  8.13           C
ATOM    733  HE1 HIS K  49    -155.084 -97.253 623.469  1.00  8.13           H
ATOM    734  NE2 HIS K  49    -156.483 -96.974 625.131  1.00  8.13           N
ATOM    735  HN  HIS K  49    -152.141 -98.145 627.446  1.00  8.13           H
ATOM    736  N   PHE K  50    -152.376 -98.984 630.086  1.00  8.13           N
ATOM    737  CA  PHE K  50    -152.120 -99.787 631.269  1.00  8.13           C
ATOM    738  C   PHE K  50    -151.299 -99.004 632.296  1.00  8.13           C
ATOM    739  O   PHE K  50    -151.608 -99.021 633.487  1.00  8.13           O
ATOM    740  HA  PHE K  50    -153.088-100.045 631.701  1.00  8.13           H
ATOM    741  CB  PHE K  50    -151.318-101.009 630.817  1.00  8.13           C
ATOM    742 1HB  PHE K  50    -151.886-101.542 630.054  1.00  8.13           H
ATOM    743 2HB  PHE K  50    -150.394-100.670 630.347  1.00  8.13           H
ATOM    744  CG  PHE K  50    -150.972-101.980 631.947  1.00  8.13           C
ATOM    745  HD1 PHE K  50    -148.924-101.411 631.992  1.00  8.13           H
ATOM    746  CD1 PHE K  50    -149.698-102.048 632.419  1.00  8.13           C
ATOM    747  HD2 PHE K  50    -152.959-102.720 632.102  1.00  8.13           H
ATOM    748  CD2 PHE K  50    -151.938-102.775 632.480  1.00  8.13           C
ATOM    749  CE1 PHE K  50    -149.377-102.950 633.468  1.00  8.13           C
ATOM    750  HE1 PHE K  50    -148.357-103.005 633.846  1.00  8.13           H
ATOM    751  CE2 PHE K  50    -151.617-103.676 633.529  1.00  8.13           C
ATOM    752  HE2 PHE K  50    -152.392-104.313 633.956  1.00  8.13           H
ATOM    753  CZ  PHE K  50    -150.344-103.745 634.001  1.00  8.13           C
ATOM    754  HZ  PHE K  50    -150.098-104.437 634.807  1.00  8.13           H
ATOM    755  HN  PHE K  50    -151.756 -99.152 629.319  1.00  8.13           H
ATOM    756  N   LEU K  51    -150.269 -98.337 631.798  1.00  8.13           N
ATOM    757  CA  LEU K  51    -149.197 -97.863 632.657  1.00  8.13           C
ATOM    758  C   LEU K  51    -149.683 -96.648 633.449  1.00  8.13           C
ATOM    759  O   LEU K  51    -149.542 -96.600 634.670  1.00  8.13           O
ATOM    760  HA  LEU K  51    -148.965 -98.663 633.360  1.00  8.13           H
ATOM    761  CB  LEU K  51    -147.932 -97.599 631.839  1.00  8.13           C
ATOM    762 1HB  LEU K  51    -148.161 -96.845 631.086  1.00  8.13           H
ATOM    763 2HB  LEU K  51    -147.179 -97.169 632.500  1.00  8.13           H
ATOM    764  HG  LEU K  51    -148.060 -99.214 630.443  1.00  8.13           H
ATOM    765  CG  LEU K  51    -147.321 -98.813 631.137  1.00  8.13           C
ATOM    766  CD1 LEU K  51    -146.098 -98.410 630.310  1.00  8.13           C
ATOM    767 1HD1 LEU K  51    -146.393 -97.682 629.555  1.00  8.13           H
ATOM    768 2HD1 LEU K  51    -145.346 -97.970 630.965  1.00  8.13           H
ATOM    769 3HD1 LEU K  51    -145.683 -99.292 629.822  1.00  8.13           H
ATOM    770  CD2 LEU K  51    -146.995 -99.921 632.140  1.00  8.13           C
ATOM    771 1HD2 LEU K  51    -146.282 -99.547 632.875  1.00  8.13           H
ATOM    772 2HD2 LEU K  51    -147.909-100.233 632.646  1.00  8.13           H
ATOM    773 3HD2 LEU K  51    -146.563-100.772 631.614  1.00  8.13           H
ATOM    774  HN  LEU K  51    -150.160 -98.119 630.828  1.00  8.13           H
ATOM    775  N   PRO K  52    -150.263 -95.647 632.772  1.00  8.13           N
ATOM    776  CA  PRO K  52    -150.490 -94.343 633.400  1.00  8.13           C
ATOM    777  C   PRO K  52    -151.240 -94.460 634.717  1.00  8.13           C
ATOM    778  O   PRO K  52    -150.797 -93.932 635.736  1.00  8.13           O
ATOM    779  HA  PRO K  52    -149.537 -93.879 633.655  1.00  8.13           H
ATOM    780  CB  PRO K  52    -151.297 -93.572 632.354  1.00  8.13           C
ATOM    781 1HB  PRO K  52    -152.370 -93.687 632.510  1.00  8.13           H
ATOM    782 2HB  PRO K  52    -151.083 -92.504 632.389  1.00  8.13           H
ATOM    783  CG  PRO K  52    -150.850 -94.193 631.035  1.00  8.13           C
ATOM    784 1HG  PRO K  52    -151.570 -94.010 630.238  1.00  8.13           H
ATOM    785 2HG  PRO K  52    -149.902 -93.778 630.694  1.00  8.13           H
ATOM    786  CD  PRO K  52    -150.738 -95.670 631.377  1.00  8.13           C
ATOM    787 1HD  PRO K  52    -151.698 -96.179 631.289  1.00  8.13           H
ATOM    788 2HD  PRO K  52    -150.044 -96.187 630.714  1.00  8.13           H
ATOM    789  N   PRO K  53    -152.388 -95.151 634.728  1.00  8.13           N
ATOM    790  CA  PRO K  53    -153.174 -95.288 635.957  1.00  8.13           C
ATOM    791  C   PRO K  53    -152.345 -95.816 637.116  1.00  8.13           C
ATOM    792  O   PRO K  53    -152.468 -95.335 638.241  1.00  8.13           O
ATOM    793  HA  PRO K  53    -153.532 -94.312 636.283  1.00  8.13           H
ATOM    794  CB  PRO K  53    -154.289 -96.261 635.567  1.00  8.13           C
ATOM    795 1HB  PRO K  53    -154.014 -97.293 635.783  1.00  8.13           H
ATOM    796 2HB  PRO K  53    -155.210 -96.056 636.112  1.00  8.13           H
ATOM    797  CG  PRO K  53    -154.456 -96.025 634.070  1.00  8.13           C
ATOM    798 1HG  PRO K  53    -154.948 -96.865 633.580  1.00  8.13           H
ATOM    799 2HG  PRO K  53    -155.070 -95.148 633.865  1.00  8.13           H
ATOM    800  CD  PRO K  53    -153.024 -95.843 633.593  1.00  8.13           C
ATOM    801 1HD  PRO K  53    -152.543 -96.799 633.386  1.00  8.13           H
ATOM    802 2HD  PRO K  53    -152.975 -95.259 632.674  1.00  8.13           H
ATOM    803  N   LEU K  54    -151.515 -96.802 636.808  1.00  8.13           N
ATOM    804  CA  LEU K  54    -150.752 -97.487 637.837  1.00  8.13           C
ATOM    805  C   LEU K  54    -149.681 -96.543 638.387  1.00  8.13           C
ATOM    806  O   LEU K  54    -149.477 -96.468 639.598  1.00  8.13           O
ATOM    807  HA  LEU K  54    -151.442 -97.735 638.645  1.00  8.13           H
ATOM    808  CB  LEU K  54    -150.192 -98.806 637.301  1.00  8.13           C
ATOM    809 1HB  LEU K  54    -149.565 -98.586 636.437  1.00  8.13           H
ATOM    810 2HB  LEU K  54    -149.545 -99.240 638.063  1.00  8.13           H
ATOM    811  HG  LEU K  54    -151.868 -99.423 636.124  1.00  8.13           H
ATOM    812  CG  LEU K  54    -151.226 -99.857 636.891  1.00  8.13           C
ATOM    813  CD1 LEU K  54    -150.548-101.081 636.273  1.00  8.13           C
ATOM    814 1HD1 LEU K  54    -149.988-100.778 635.388  1.00  8.13           H
ATOM    815 2HD1 LEU K  54    -149.868-101.525 636.999  1.00  8.13           H
ATOM    816 3HD1 LEU K  54    -151.306-101.812 635.991  1.00  8.13           H
ATOM    817  CD2 LEU K  54    -152.123-100.233 638.072  1.00  8.13           C
ATOM    818 1HD2 LEU K  54    -151.511-100.640 638.877  1.00  8.13           H
ATOM    819 2HD2 LEU K  54    -152.648 -99.346 638.427  1.00  8.13           H
ATOM    820 3HD2 LEU K  54    -152.849-100.981 637.753  1.00  8.13           H
ATOM    821  HN  LEU K  54    -151.360 -97.132 635.877  1.00  8.13           H
ATOM    822  N   TYR K  55    -149.026 -95.845 637.471  1.00  8.13           N
ATOM    823  CA  TYR K  55    -147.940 -94.955 637.843  1.00  8.13           C
ATOM    824  C   TYR K  55    -148.443 -93.818 638.734  1.00  8.13           C
ATOM    825  O   TYR K  55    -147.755 -93.402 639.665  1.00  8.13           O
ATOM    826  HA  TYR K  55    -147.201 -95.538 638.394  1.00  8.13           H
ATOM    827  CB  TYR K  55    -147.410 -94.366 636.535  1.00  8.13           C
ATOM    828 1HB  TYR K  55    -148.254 -94.032 635.931  1.00  8.13           H
ATOM    829 2HB  TYR K  55    -146.811 -93.484 636.761  1.00  8.13           H
ATOM    830  CG  TYR K  55    -146.565 -95.340 635.710  1.00  8.13           C
ATOM    831  HD1 TYR K  55    -146.731 -96.925 637.144  1.00  8.13           H
ATOM    832  CD1 TYR K  55    -146.322 -96.613 636.184  1.00  8.13           C
ATOM    833  HD2 TYR K  55    -146.239 -93.939 634.120  1.00  8.13           H
ATOM    834  CD2 TYR K  55    -146.047 -94.945 634.494  1.00  8.13           C
ATOM    835  CE1 TYR K  55    -145.527 -97.529 635.408  1.00  8.13           C
ATOM    836  HE1 TYR K  55    -145.327 -98.538 635.770  1.00  8.13           H
ATOM    837  HE2 TYR K  55    -144.837 -95.562 632.756  1.00  8.13           H
ATOM    838  CE2 TYR K  55    -145.252 -95.861 633.718  1.00  8.13           C
ATOM    839  CZ  TYR K  55    -145.031 -97.108 634.214  1.00  8.13           C
ATOM    840  OH  TYR K  55    -144.281 -97.974 633.481  1.00  8.13           O
ATOM    841  HH  TYR K  55    -144.104 -98.805 634.009  1.00  8.13           H
ATOM    842  HN  TYR K  55    -149.227 -95.881 636.492  1.00  8.13           H
ATOM    843  N   TRP K  56    -149.641 -93.347 638.417  1.00  8.13           N
ATOM    844  CA  TRP K  56    -150.278 -92.320 639.223  1.00  8.13           C
ATOM    845  C   TRP K  56    -150.575 -92.916 640.601  1.00  8.13           C
ATOM    846  O   TRP K  56    -150.353 -92.269 641.623  1.00  8.13           O
ATOM    847  HA  TRP K  56    -149.578 -91.490 639.320  1.00  8.13           H
ATOM    848  CB  TRP K  56    -151.526 -91.772 638.527  1.00  8.13           C
ATOM    849 1HB  TRP K  56    -152.001 -92.578 637.969  1.00  8.13           H
ATOM    850 2HB  TRP K  56    -152.238 -91.445 639.285  1.00  8.13           H
ATOM    851  CG  TRP K  56    -151.247 -90.608 637.575  1.00  8.13           C
ATOM    852  HD1 TRP K  56    -151.705 -91.432 635.642  1.00  8.13           H
ATOM    853  CD1 TRP K  56    -151.372 -90.584 636.241  1.00  8.13           C
ATOM    854  CD2 TRP K  56    -150.787 -89.289 637.940  1.00  8.13           C
ATOM    855  NE1 TRP K  56    -151.028 -89.353 635.722  1.00  8.13           N
ATOM    856  HE1 TRP K  56    -151.041 -89.093 634.757  1.00  8.13           H
ATOM    857  CE2 TRP K  56    -150.661 -88.540 636.788  1.00  8.13           C
ATOM    858  HE3 TRP K  56    -150.578 -89.318 640.127  1.00  8.13           H
ATOM    859  CE3 TRP K  56    -150.487 -88.748 639.203  1.00  8.13           C
ATOM    860  CZ2 TRP K  56    -150.233 -87.207 636.783  1.00  8.13           C
ATOM    861  HZ2 TRP K  56    -150.142 -86.637 635.859  1.00  8.13           H
ATOM    862  CZ3 TRP K  56    -150.060 -87.415 639.181  1.00  8.13           C
ATOM    863  HZ3 TRP K  56    -149.814 -86.946 640.134  1.00  8.13           H
ATOM    864  CH2 TRP K  56    -149.928 -86.647 638.030  1.00  8.13           C
ATOM    865  HH2 TRP K  56    -149.589 -85.613 638.097  1.00  8.13           H
ATOM    866  HN  TRP K  56    -150.172 -93.655 637.628  1.00  8.13           H
ATOM    867  N   LEU K  57    -151.073 -94.144 640.584  1.00  8.13           N
ATOM    868  CA  LEU K  57    -151.416 -94.830 641.818  1.00  8.13           C
ATOM    869  C   LEU K  57    -150.160 -94.978 642.679  1.00  8.13           C
ATOM    870  O   LEU K  57    -150.160 -94.609 643.852  1.00  8.13           O
ATOM    871  HA  LEU K  57    -152.129 -94.203 642.353  1.00  8.13           H
ATOM    872  CB  LEU K  57    -152.116 -96.156 641.517  1.00  8.13           C
ATOM    873 1HB  LEU K  57    -153.022 -95.946 640.950  1.00  8.13           H
ATOM    874 2HB  LEU K  57    -151.467 -96.749 640.873  1.00  8.13           H
ATOM    875  HG  LEU K  57    -151.606 -97.132 643.351  1.00  8.13           H
ATOM    876  CG  LEU K  57    -152.494 -97.006 642.732  1.00  8.13           C
ATOM    877  CD1 LEU K  57    -153.545 -96.298 643.590  1.00  8.13           C
ATOM    878 1HD1 LEU K  57    -153.148 -95.346 643.939  1.00  8.13           H
ATOM    879 2HD1 LEU K  57    -154.441 -96.122 642.994  1.00  8.13           H
ATOM    880 3HD1 LEU K  57    -153.796 -96.924 644.447  1.00  8.13           H
ATOM    881  CD2 LEU K  57    -152.949 -98.403 642.305  1.00  8.13           C
ATOM    882 1HD2 LEU K  57    -153.818 -98.318 641.653  1.00  8.13           H
ATOM    883 2HD2 LEU K  57    -152.140 -98.900 641.769  1.00  8.13           H
ATOM    884 3HD2 LEU K  57    -153.211 -98.985 643.188  1.00  8.13           H
ATOM    885  HN  LEU K  57    -151.243 -94.667 639.749  1.00  8.13           H
ATOM    886  N   VAL K  58    -149.119 -95.520 642.063  1.00  8.13           N
ATOM    887  CA  VAL K  58    -147.883 -95.788 642.778  1.00  8.13           C
ATOM    888  C   VAL K  58    -147.319 -94.475 643.324  1.00  8.13           C
ATOM    889  O   VAL K  58    -146.861 -94.418 644.464  1.00  8.13           O
ATOM    890  HA  VAL K  58    -148.123 -96.442 643.616  1.00  8.13           H
ATOM    891  HB  VAL K  58    -146.775 -95.935 640.960  1.00  8.13           H
ATOM    892  CB  VAL K  58    -146.901 -96.527 641.866  1.00  8.13           C
ATOM    893  CG1 VAL K  58    -145.531 -96.663 642.532  1.00  8.13           C
ATOM    894 1HG1 VAL K  58    -145.131 -95.672 642.747  1.00  8.13           H
ATOM    895 2HG1 VAL K  58    -145.633 -97.223 643.462  1.00  8.13           H
ATOM    896 3HG1 VAL K  58    -144.852 -97.192 641.863  1.00  8.13           H
ATOM    897  CG2 VAL K  58    -147.453 -97.896 641.461  1.00  8.13           C
ATOM    898 1HG2 VAL K  58    -147.622 -98.498 642.354  1.00  8.13           H
ATOM    899 2HG2 VAL K  58    -148.394 -97.765 640.928  1.00  8.13           H
ATOM    900 3HG2 VAL K  58    -146.735 -98.399 640.813  1.00  8.13           H
ATOM    901  HN  VAL K  58    -149.112 -95.774 641.096  1.00  8.13           H
ATOM    902  N   PHE K  59    -147.371 -93.451 642.484  1.00  8.13           N
ATOM    903  CA  PHE K  59    -146.893 -92.136 642.876  1.00  8.13           C
ATOM    904  C   PHE K  59    -147.580 -91.663 644.158  1.00  8.13           C
ATOM    905  O   PHE K  59    -146.914 -91.329 645.137  1.00  8.13           O
ATOM    906  HA  PHE K  59    -145.820 -92.222 643.051  1.00  8.13           H
ATOM    907  CB  PHE K  59    -147.244 -91.175 641.739  1.00  8.13           C
ATOM    908 1HB  PHE K  59    -146.648 -91.432 640.863  1.00  8.13           H
ATOM    909 2HB  PHE K  59    -148.289 -91.318 641.466  1.00  8.13           H
ATOM    910  CG  PHE K  59    -147.016 -89.701 642.078  1.00  8.13           C
ATOM    911  HD1 PHE K  59    -149.073 -89.199 641.883  1.00  8.13           H
ATOM    912  CD1 PHE K  59    -148.068 -88.839 642.103  1.00  8.13           C
ATOM    913  HD2 PHE K  59    -144.920 -89.942 642.332  1.00  8.13           H
ATOM    914  CD2 PHE K  59    -145.763 -89.252 642.353  1.00  8.13           C
ATOM    915  CE1 PHE K  59    -147.857 -87.470 642.418  1.00  8.13           C
ATOM    916  HE1 PHE K  59    -148.700 -86.780 642.438  1.00  8.13           H
ATOM    917  CE2 PHE K  59    -145.552 -87.883 642.668  1.00  8.13           C
ATOM    918  HE2 PHE K  59    -144.547 -87.523 642.889  1.00  8.13           H
ATOM    919  CZ  PHE K  59    -146.603 -87.021 642.694  1.00  8.13           C
ATOM    920  HZ  PHE K  59    -146.441 -85.971 642.935  1.00  8.13           H
ATOM    921  HN  PHE K  59    -147.732 -93.509 641.553  1.00  8.13           H
ATOM    922  N   ILE K  60    -148.904 -91.649 644.112  1.00  8.13           N
ATOM    923  CA  ILE K  60    -149.684 -91.056 645.185  1.00  8.13           C
ATOM    924  C   ILE K  60    -149.419 -91.820 646.484  1.00  8.13           C
ATOM    925  O   ILE K  60    -149.049 -91.223 647.494  1.00  8.13           O
ATOM    926  HA  ILE K  60    -149.340 -90.030 645.311  1.00  8.13           H
ATOM    927  HB  ILE K  60    -151.464 -91.975 644.436  1.00  8.13           H
ATOM    928  CB  ILE K  60    -151.164 -90.993 644.800  1.00  8.13           C
ATOM    929  CG1 ILE K  60    -151.391 -89.999 643.659  1.00  8.13           C
ATOM    930 1HG1 ILE K  60    -151.281 -88.981 644.031  1.00  8.13           H
ATOM    931 2HG1 ILE K  60    -150.631 -90.142 642.891  1.00  8.13           H
ATOM    932  CG2 ILE K  60    -152.034 -90.677 646.017  1.00  8.13           C
ATOM    933 1HG2 ILE K  60    -151.902 -91.454 646.770  1.00  8.13           H
ATOM    934 2HG2 ILE K  60    -151.740 -89.713 646.434  1.00  8.13           H
ATOM    935 3HG2 ILE K  60    -153.081 -90.638 645.715  1.00  8.13           H
ATOM    936  CD1 ILE K  60    -152.782 -90.176 643.046  1.00  8.13           C
ATOM    937 1HD1 ILE K  60    -152.880 -91.188 642.653  1.00  8.13           H
ATOM    938 2HD1 ILE K  60    -153.540 -90.009 643.812  1.00  8.13           H
ATOM    939 3HD1 ILE K  60    -152.917 -89.458 642.238  1.00  8.13           H
ATOM    940  HN  ILE K  60    -149.441 -92.032 643.361  1.00  8.13           H
ATOM    941  N   VAL K  61    -149.619 -93.128 646.416  1.00  8.13           N
ATOM    942  CA  VAL K  61    -149.561 -93.957 647.607  1.00  8.13           C
ATOM    943  C   VAL K  61    -148.131 -93.960 648.152  1.00  8.13           C
ATOM    944  O   VAL K  61    -147.923 -93.859 649.360  1.00  8.13           O
ATOM    945  HA  VAL K  61    -150.219 -93.509 648.352  1.00  8.13           H
ATOM    946  HB  VAL K  61    -149.473 -95.776 646.494  1.00  8.13           H
ATOM    947  CB  VAL K  61    -150.085 -95.360 647.295  1.00  8.13           C
ATOM    948  CG1 VAL K  61    -149.954 -96.278 648.512  1.00  8.13           C
ATOM    949 1HG1 VAL K  61    -148.905 -96.352 648.799  1.00  8.13           H
ATOM    950 2HG1 VAL K  61    -150.530 -95.867 649.341  1.00  8.13           H
ATOM    951 3HG1 VAL K  61    -150.333 -97.269 648.262  1.00  8.13           H
ATOM    952  CG2 VAL K  61    -151.532 -95.307 646.801  1.00  8.13           C
ATOM    953 1HG2 VAL K  61    -152.163 -94.863 647.570  1.00  8.13           H
ATOM    954 2HG2 VAL K  61    -151.585 -94.704 645.894  1.00  8.13           H
ATOM    955 3HG2 VAL K  61    -151.879 -96.318 646.586  1.00  8.13           H
ATOM    956  HN  VAL K  61    -149.817 -93.619 645.568  1.00  8.13           H
ATOM    957  N   GLY K  62    -147.183 -94.077 647.234  1.00  8.13           N
ATOM    958  CA  GLY K  62    -145.782 -94.153 647.612  1.00  8.13           C
ATOM    959  C   GLY K  62    -145.320 -92.851 648.270  1.00  8.13           C
ATOM    960  O   GLY K  62    -144.627 -92.878 649.286  1.00  8.13           O
ATOM    961 1HA  GLY K  62    -145.631 -94.986 648.298  1.00  8.13           H
ATOM    962 2HA  GLY K  62    -145.174 -94.354 646.729  1.00  8.13           H
ATOM    963  HN  GLY K  62    -147.359 -94.119 646.251  1.00  8.13           H
ATOM    964  N   ALA K  63    -145.722 -91.744 647.665  1.00  8.13           N
ATOM    965  CA  ALA K  63    -145.281 -90.438 648.123  1.00  8.13           C
ATOM    966  C   ALA K  63    -145.798 -90.199 649.543  1.00  8.13           C
ATOM    967  O   ALA K  63    -145.055 -89.739 650.409  1.00  8.13           O
ATOM    968  HA  ALA K  63    -144.191 -90.442 648.138  1.00  8.13           H
ATOM    969  CB  ALA K  63    -145.756 -89.364 647.141  1.00  8.13           C
ATOM    970 1HB  ALA K  63    -145.337 -89.564 646.155  1.00  8.13           H
ATOM    971 2HB  ALA K  63    -146.844 -89.380 647.084  1.00  8.13           H
ATOM    972 3HB  ALA K  63    -145.425 -88.385 647.486  1.00  8.13           H
ATOM    973  HN  ALA K  63    -146.338 -91.729 646.876  1.00  8.13           H
ATOM    974  N   LEU K  64    -147.069 -90.521 649.738  1.00  8.13           N
ATOM    975  CA  LEU K  64    -147.698 -90.333 651.034  1.00  8.13           C
ATOM    976  C   LEU K  64    -146.997 -91.215 652.069  1.00  8.13           C
ATOM    977  O   LEU K  64    -146.656 -90.751 653.156  1.00  8.13           O
ATOM    978  HA  LEU K  64    -147.557 -89.290 651.317  1.00  8.13           H
ATOM    979  CB  LEU K  64    -149.205 -90.577 650.938  1.00  8.13           C
ATOM    980 1HB  LEU K  64    -149.367 -91.554 650.482  1.00  8.13           H
ATOM    981 2HB  LEU K  64    -149.610 -90.627 651.949  1.00  8.13           H
ATOM    982  HG  LEU K  64    -149.569 -89.458 649.153  1.00  8.13           H
ATOM    983  CG  LEU K  64    -150.004 -89.538 650.149  1.00  8.13           C
ATOM    984  CD1 LEU K  64    -151.458 -89.982 649.972  1.00  8.13           C
ATOM    985 1HD1 LEU K  64    -151.485 -90.929 649.432  1.00  8.13           H
ATOM    986 2HD1 LEU K  64    -151.920 -90.109 650.951  1.00  8.13           H
ATOM    987 3HD1 LEU K  64    -152.003 -89.226 649.408  1.00  8.13           H
ATOM    988  CD2 LEU K  64    -149.902 -88.157 650.800  1.00  8.13           C
ATOM    989 1HD2 LEU K  64    -150.296 -88.204 651.815  1.00  8.13           H
ATOM    990 2HD2 LEU K  64    -148.857 -87.846 650.829  1.00  8.13           H
ATOM    991 3HD2 LEU K  64    -150.478 -87.438 650.218  1.00  8.13           H
ATOM    992  HN  LEU K  64    -147.663 -90.903 649.031  1.00  8.13           H
ATOM    993  N   GLY K  65    -146.802 -92.471 651.695  1.00  8.13           N
ATOM    994  CA  GLY K  65    -146.284 -93.458 652.627  1.00  8.13           C
ATOM    995  C   GLY K  65    -144.873 -93.087 653.089  1.00  8.13           C
ATOM    996  O   GLY K  65    -144.599 -93.047 654.287  1.00  8.13           O
ATOM    997 1HA  GLY K  65    -146.945 -93.531 653.490  1.00  8.13           H
ATOM    998 2HA  GLY K  65    -146.269 -94.439 652.153  1.00  8.13           H
ATOM    999  HN  GLY K  65    -146.992 -92.817 650.776  1.00  8.13           H
ATOM   1000  N   ASN K  66    -144.015 -92.826 652.114  1.00  8.13           N
ATOM   1001  CA  ASN K  66    -142.607 -92.606 652.395  1.00  8.13           C
ATOM   1002  C   ASN K  66    -142.438 -91.266 653.113  1.00  8.13           C
ATOM   1003  O   ASN K  66    -141.563 -91.120 653.965  1.00  8.13           O
ATOM   1004  HA  ASN K  66    -142.302 -93.451 653.013  1.00  8.13           H
ATOM   1005  CB  ASN K  66    -141.788 -92.557 651.104  1.00  8.13           C
ATOM   1006 1HB  ASN K  66    -142.298 -91.934 650.369  1.00  8.13           H
ATOM   1007 2HB  ASN K  66    -140.822 -92.092 651.299  1.00  8.13           H
ATOM   1008  CG  ASN K  66    -141.579 -93.961 650.533  1.00  8.13           C
ATOM   1009  OD1 ASN K  66    -140.869 -94.784 651.086  1.00  8.13           O
ATOM   1010  ND2 ASN K  66    -142.235 -94.187 649.398  1.00  8.13           N
ATOM   1011 1HD2 ASN K  66    -142.801 -93.468 648.996  1.00  8.13           H
ATOM   1012 2HD2 ASN K  66    -142.161 -95.077 648.947  1.00  8.13           H
ATOM   1013  HN  ASN K  66    -144.268 -92.764 651.148  1.00  8.13           H
ATOM   1014  N   SER K  67    -143.289 -90.321 652.743  1.00  8.13           N
ATOM   1015  CA  SER K  67    -143.287 -89.018 653.385  1.00  8.13           C
ATOM   1016  C   SER K  67    -143.607 -89.167 654.874  1.00  8.13           C
ATOM   1017  O   SER K  67    -143.029 -88.475 655.710  1.00  8.13           O
ATOM   1018  HA  SER K  67    -142.277 -88.630 653.248  1.00  8.13           H
ATOM   1019  CB  SER K  67    -144.289 -88.073 652.719  1.00  8.13           C
ATOM   1020 1HB  SER K  67    -145.288 -88.505 652.777  1.00  8.13           H
ATOM   1021 2HB  SER K  67    -144.318 -87.130 653.265  1.00  8.13           H
ATOM   1022  HG  SER K  67    -144.652 -88.225 650.757  1.00  8.13           H
ATOM   1023  OG  SER K  67    -143.960 -87.821 651.356  1.00  8.13           O
ATOM   1024  HN  SER K  67    -143.971 -90.434 652.020  1.00  8.13           H
ATOM   1025  N   LEU K  68    -144.529 -90.076 655.160  1.00  8.13           N
ATOM   1026  CA  LEU K  68    -144.933 -90.325 656.533  1.00  8.13           C
ATOM   1027  C   LEU K  68    -143.742 -90.876 657.319  1.00  8.13           C
ATOM   1028  O   LEU K  68    -143.512 -90.483 658.462  1.00  8.13           O
ATOM   1029  HA  LEU K  68    -145.220 -89.367 656.968  1.00  8.13           H
ATOM   1030  CB  LEU K  68    -146.167 -91.229 656.572  1.00  8.13           C
ATOM   1031 1HB  LEU K  68    -146.974 -90.731 656.034  1.00  8.13           H
ATOM   1032 2HB  LEU K  68    -145.939 -92.145 656.029  1.00  8.13           H
ATOM   1033  HG  LEU K  68    -145.849 -92.040 658.525  1.00  8.13           H
ATOM   1034  CG  LEU K  68    -146.677 -91.607 657.964  1.00  8.13           C
ATOM   1035  CD1 LEU K  68    -147.145 -90.369 658.732  1.00  8.13           C
ATOM   1036 1HD1 LEU K  68    -146.314 -89.674 658.842  1.00  8.13           H
ATOM   1037 2HD1 LEU K  68    -147.954 -89.886 658.184  1.00  8.13           H
ATOM   1038 3HD1 LEU K  68    -147.503 -90.667 659.718  1.00  8.13           H
ATOM   1039  CD2 LEU K  68    -147.769 -92.675 657.877  1.00  8.13           C
ATOM   1040 1HD2 LEU K  68    -148.605 -92.292 657.290  1.00  8.13           H
ATOM   1041 2HD2 LEU K  68    -147.368 -93.567 657.397  1.00  8.13           H
ATOM   1042 3HD2 LEU K  68    -148.114 -92.925 658.880  1.00  8.13           H
ATOM   1043  HN  LEU K  68    -144.994 -90.635 654.474  1.00  8.13           H
ATOM   1044  N   VAL K  69    -143.015 -91.778 656.675  1.00  8.13           N
ATOM   1045  CA  VAL K  69    -141.883 -92.423 657.318  1.00  8.13           C
ATOM   1046  C   VAL K  69    -140.885 -91.357 657.774  1.00  8.13           C
ATOM   1047  O   VAL K  69    -140.444 -91.366 658.923  1.00  8.13           O
ATOM   1048  HA  VAL K  69    -142.259 -92.951 658.195  1.00  8.13           H
ATOM   1049  HB  VAL K  69    -141.049 -92.958 655.427  1.00  8.13           H
ATOM   1050  CB  VAL K  69    -141.264 -93.456 656.373  1.00  8.13           C
ATOM   1051  CG1 VAL K  69    -139.945 -93.990 656.934  1.00  8.13           C
ATOM   1052 1HG1 VAL K  69    -139.243 -93.166 657.059  1.00  8.13           H
ATOM   1053 2HG1 VAL K  69    -140.125 -94.464 657.899  1.00  8.13           H
ATOM   1054 3HG1 VAL K  69    -139.527 -94.722 656.243  1.00  8.13           H
ATOM   1055  CG2 VAL K  69    -142.243 -94.597 656.092  1.00  8.13           C
ATOM   1056 1HG2 VAL K  69    -142.503 -95.092 657.028  1.00  8.13           H
ATOM   1057 2HG2 VAL K  69    -143.145 -94.197 655.629  1.00  8.13           H
ATOM   1058 3HG2 VAL K  69    -141.778 -95.317 655.418  1.00  8.13           H
ATOM   1059  HN  VAL K  69    -143.189 -92.068 655.734  1.00  8.13           H
ATOM   1060  N   ILE K  70    -140.558 -90.464 656.852  1.00  8.13           N
ATOM   1061  CA  ILE K  70    -139.584 -89.423 657.130  1.00  8.13           C
ATOM   1062  C   ILE K  70    -140.080 -88.566 658.296  1.00  8.13           C
ATOM   1063  O   ILE K  70    -139.306 -88.212 659.185  1.00  8.13           O
ATOM   1064  HA  ILE K  70    -138.658 -89.913 657.431  1.00  8.13           H
ATOM   1065  HB  ILE K  70    -140.226 -88.283 655.438  1.00  8.13           H
ATOM   1066  CB  ILE K  70    -139.281 -88.621 655.863  1.00  8.13           C
ATOM   1067  CG1 ILE K  70    -138.599 -89.496 654.810  1.00  8.13           C
ATOM   1068 1HG1 ILE K  70    -137.688 -89.928 655.225  1.00  8.13           H
ATOM   1069 2HG1 ILE K  70    -139.252 -90.327 654.544  1.00  8.13           H
ATOM   1070  CG2 ILE K  70    -138.460 -87.371 656.188  1.00  8.13           C
ATOM   1071 1HG2 ILE K  70    -139.019 -86.738 656.877  1.00  8.13           H
ATOM   1072 2HG2 ILE K  70    -137.517 -87.666 656.650  1.00  8.13           H
ATOM   1073 3HG2 ILE K  70    -138.258 -86.820 655.270  1.00  8.13           H
ATOM   1074  CD1 ILE K  70    -138.261 -88.685 653.557  1.00  8.13           C
ATOM   1075 1HD1 ILE K  70    -139.177 -88.276 653.131  1.00  8.13           H
ATOM   1076 2HD1 ILE K  70    -137.588 -87.870 653.823  1.00  8.13           H
ATOM   1077 3HD1 ILE K  70    -137.777 -89.332 652.825  1.00  8.13           H
ATOM   1078  HN  ILE K  70    -140.946 -90.445 655.930  1.00  8.13           H
ATOM   1079  N   LEU K  71    -141.367 -88.256 658.256  1.00  8.13           N
ATOM   1080  CA  LEU K  71    -141.950 -87.349 659.231  1.00  8.13           C
ATOM   1081  C   LEU K  71    -141.825 -87.961 660.628  1.00  8.13           C
ATOM   1082  O   LEU K  71    -141.498 -87.265 661.588  1.00  8.13           O
ATOM   1083  HA  LEU K  71    -141.371 -86.426 659.206  1.00  8.13           H
ATOM   1084  CB  LEU K  71    -143.386 -86.994 658.841  1.00  8.13           C
ATOM   1085 1HB  LEU K  71    -143.409 -86.780 657.773  1.00  8.13           H
ATOM   1086 2HB  LEU K  71    -144.013 -87.871 659.004  1.00  8.13           H
ATOM   1087  HG  LEU K  71    -143.236 -85.057 659.736  1.00  8.13           H
ATOM   1088  CG  LEU K  71    -144.009 -85.810 659.584  1.00  8.13           C
ATOM   1089  CD1 LEU K  71    -145.115 -85.161 658.750  1.00  8.13           C
ATOM   1090 1HD1 LEU K  71    -144.698 -84.802 657.809  1.00  8.13           H
ATOM   1091 2HD1 LEU K  71    -145.895 -85.895 658.546  1.00  8.13           H
ATOM   1092 3HD1 LEU K  71    -145.541 -84.322 659.301  1.00  8.13           H
ATOM   1093  CD2 LEU K  71    -144.507 -86.232 660.968  1.00  8.13           C
ATOM   1094 1HD2 LEU K  71    -145.260 -87.013 660.861  1.00  8.13           H
ATOM   1095 2HD2 LEU K  71    -143.671 -86.612 661.555  1.00  8.13           H
ATOM   1096 3HD2 LEU K  71    -144.945 -85.372 661.474  1.00  8.13           H
ATOM   1097  HN  LEU K  71    -142.007 -88.611 657.575  1.00  8.13           H
ATOM   1098  N   VAL K  72    -142.092 -89.257 660.697  1.00  8.13           N
ATOM   1099  CA  VAL K  72    -142.090 -89.954 661.972  1.00  8.13           C
ATOM   1100  C   VAL K  72    -140.700 -89.851 662.603  1.00  8.13           C
ATOM   1101  O   VAL K  72    -140.574 -89.561 663.792  1.00  8.13           O
ATOM   1102  HA  VAL K  72    -142.808 -89.454 662.622  1.00  8.13           H
ATOM   1103  HB  VAL K  72    -141.959 -91.838 660.977  1.00  8.13           H
ATOM   1104  CB  VAL K  72    -142.553 -91.400 661.779  1.00  8.13           C
ATOM   1105  CG1 VAL K  72    -142.315 -92.226 663.045  1.00  8.13           C
ATOM   1106 1HG1 VAL K  72    -141.251 -92.228 663.282  1.00  8.13           H
ATOM   1107 2HG1 VAL K  72    -142.872 -91.788 663.874  1.00  8.13           H
ATOM   1108 3HG1 VAL K  72    -142.653 -93.249 662.880  1.00  8.13           H
ATOM   1109  CG2 VAL K  72    -144.023 -91.453 661.358  1.00  8.13           C
ATOM   1110 1HG2 VAL K  72    -144.639 -90.989 662.128  1.00  8.13           H
ATOM   1111 2HG2 VAL K  72    -144.151 -90.916 660.418  1.00  8.13           H
ATOM   1112 3HG2 VAL K  72    -144.326 -92.492 661.227  1.00  8.13           H
ATOM   1113  HN  VAL K  72    -142.306 -89.827 659.904  1.00  8.13           H
ATOM   1114  N   TYR K  73    -139.692 -90.094 661.779  1.00  8.13           N
ATOM   1115  CA  TYR K  73    -138.317 -90.057 662.248  1.00  8.13           C
ATOM   1116  C   TYR K  73    -137.890 -88.627 662.585  1.00  8.13           C
ATOM   1117  O   TYR K  73    -137.071 -88.414 663.477  1.00  8.13           O
ATOM   1118  HA  TYR K  73    -138.252 -90.669 663.148  1.00  8.13           H
ATOM   1119  CB  TYR K  73    -137.462 -90.572 661.088  1.00  8.13           C
ATOM   1120 1HB  TYR K  73    -137.861 -90.178 660.153  1.00  8.13           H
ATOM   1121 2HB  TYR K  73    -136.451 -90.180 661.194  1.00  8.13           H
ATOM   1122  CG  TYR K  73    -137.395 -92.098 660.994  1.00  8.13           C
ATOM   1123  HD1 TYR K  73    -136.646 -92.333 662.989  1.00  8.13           H
ATOM   1124  CD1 TYR K  73    -136.950 -92.837 662.071  1.00  8.13           C
ATOM   1125  HD2 TYR K  73    -138.131 -92.151 658.981  1.00  8.13           H
ATOM   1126  CD2 TYR K  73    -137.780 -92.735 659.832  1.00  8.13           C
ATOM   1127  CE1 TYR K  73    -136.887 -94.273 661.982  1.00  8.13           C
ATOM   1128  HE1 TYR K  73    -136.537 -94.868 662.826  1.00  8.13           H
ATOM   1129  HE2 TYR K  73    -138.017 -94.687 658.831  1.00  8.13           H
ATOM   1130  CE2 TYR K  73    -137.716 -94.171 659.743  1.00  8.13           C
ATOM   1131  CZ  TYR K  73    -137.273 -94.869 660.823  1.00  8.13           C
ATOM   1132  OH  TYR K  73    -137.213 -96.225 660.739  1.00  8.13           O
ATOM   1133  HH  TYR K  73    -136.741 -96.596 661.538  1.00  8.13           H
ATOM   1134  HN  TYR K  73    -139.802 -90.312 660.810  1.00  8.13           H
ATOM   1135  N   TRP K  74    -138.465 -87.684 661.853  1.00  8.13           N
ATOM   1136  CA  TRP K  74    -138.097 -86.287 662.009  1.00  8.13           C
ATOM   1137  C   TRP K  74    -138.541 -85.835 663.402  1.00  8.13           C
ATOM   1138  O   TRP K  74    -137.751 -85.266 664.154  1.00  8.13           O
ATOM   1139  HA  TRP K  74    -137.013 -86.216 661.921  1.00  8.13           H
ATOM   1140  CB  TRP K  74    -138.692 -85.435 660.886  1.00  8.13           C
ATOM   1141 1HB  TRP K  74    -138.471 -85.908 659.929  1.00  8.13           H
ATOM   1142 2HB  TRP K  74    -139.777 -85.420 660.991  1.00  8.13           H
ATOM   1143  CG  TRP K  74    -138.176 -83.995 660.858  1.00  8.13           C
ATOM   1144  HD1 TRP K  74    -139.627 -82.929 662.035  1.00  8.13           H
ATOM   1145  CD1 TRP K  74    -138.714 -82.915 661.441  1.00  8.13           C
ATOM   1146  CD2 TRP K  74    -136.991 -83.519 660.186  1.00  8.13           C
ATOM   1147  NE1 TRP K  74    -137.965 -81.782 661.195  1.00  8.13           N
ATOM   1148  HE1 TRP K  74    -138.163 -80.858 661.523  1.00  8.13           H
ATOM   1149  CE2 TRP K  74    -136.884 -82.161 660.408  1.00  8.13           C
ATOM   1150  HE3 TRP K  74    -136.103 -85.284 659.228  1.00  8.13           H
ATOM   1151  CE3 TRP K  74    -136.041 -84.213 659.417  1.00  8.13           C
ATOM   1152  CZ2 TRP K  74    -135.842 -81.380 659.894  1.00  8.13           C
ATOM   1153  HZ2 TRP K  74    -135.779 -80.309 660.084  1.00  8.13           H
ATOM   1154  CZ3 TRP K  74    -135.005 -83.418 658.911  1.00  8.13           C
ATOM   1155  HZ3 TRP K  74    -134.241 -83.907 658.306  1.00  8.13           H
ATOM   1156  CH2 TRP K  74    -134.883 -82.050 659.124  1.00  8.13           C
ATOM   1157  HH2 TRP K  74    -134.045 -81.501 658.695  1.00  8.13           H
ATOM   1158  HN  TRP K  74    -139.169 -87.862 661.165  1.00  8.13           H
ATOM   1159  N   TYR K  75    -139.803 -86.103 663.703  1.00  8.13           N
ATOM   1160  CA  TYR K  75    -140.454 -85.467 664.835  1.00  8.13           C
ATOM   1161  C   TYR K  75    -140.250 -86.283 666.114  1.00  8.13           C
ATOM   1162  O   TYR K  75    -139.953 -85.726 667.169  1.00  8.13           O
ATOM   1163  HA  TYR K  75    -140.010 -84.481 664.968  1.00  8.13           H
ATOM   1164  CB  TYR K  75    -141.946 -85.433 664.499  1.00  8.13           C
ATOM   1165 1HB  TYR K  75    -142.203 -86.333 663.941  1.00  8.13           H
ATOM   1166 2HB  TYR K  75    -142.518 -85.459 665.427  1.00  8.13           H
ATOM   1167  CG  TYR K  75    -142.372 -84.207 663.688  1.00  8.13           C
ATOM   1168  HD1 TYR K  75    -142.640 -82.973 665.420  1.00  8.13           H
ATOM   1169  CD1 TYR K  75    -142.692 -83.030 664.333  1.00  8.13           C
ATOM   1170  HD2 TYR K  75    -142.186 -85.210 661.802  1.00  8.13           H
ATOM   1171  CD2 TYR K  75    -142.438 -84.280 662.311  1.00  8.13           C
ATOM   1172  CE1 TYR K  75    -143.093 -81.877 663.570  1.00  8.13           C
ATOM   1173  HE1 TYR K  75    -143.348 -80.941 664.067  1.00  8.13           H
ATOM   1174  HE2 TYR K  75    -142.895 -83.170 660.460  1.00  8.13           H
ATOM   1175  CE2 TYR K  75    -142.839 -83.127 661.548  1.00  8.13           C
ATOM   1176  CZ  TYR K  75    -143.147 -81.982 662.215  1.00  8.13           C
ATOM   1177  OH  TYR K  75    -143.526 -80.893 661.494  1.00  8.13           O
ATOM   1178  HH  TYR K  75    -143.712 -80.125 662.107  1.00  8.13           H
ATOM   1179  HN  TYR K  75    -140.376 -86.741 663.189  1.00  8.13           H
ATOM   1180  N   CYS K  76    -140.418 -87.590 665.977  1.00  8.13           N
ATOM   1181  CA  CYS K  76    -140.540 -88.455 667.138  1.00  8.13           C
ATOM   1182  C   CYS K  76    -139.201 -89.165 667.350  1.00  8.13           C
ATOM   1183  O   CYS K  76    -138.741 -89.304 668.483  1.00  8.13           O
ATOM   1184  HA  CYS K  76    -140.775 -87.810 667.985  1.00  8.13           H
ATOM   1185  CB  CYS K  76    -141.694 -89.447 666.986  1.00  8.13           C
ATOM   1186 1HB  CYS K  76    -141.762 -89.783 665.951  1.00  8.13           H
ATOM   1187 2HB  CYS K  76    -141.508 -90.331 667.596  1.00  8.13           H
ATOM   1188  HG  CYS K  76    -143.261 -87.720 666.551  1.00  8.13           H
ATOM   1189  SG  CYS K  76    -143.267 -88.660 667.492  1.00  8.13           S
ATOM   1190  HN  CYS K  76    -140.471 -88.058 665.094  1.00  8.13           H
ATOM   1191  N   THR K  77    -138.613 -89.595 666.244  1.00  8.13           N
ATOM   1192  CA  THR K  77    -137.594 -90.630 666.291  1.00  8.13           C
ATOM   1193  C   THR K  77    -136.266 -90.095 665.752  1.00  8.13           C
ATOM   1194  O   THR K  77    -135.924 -90.325 664.593  1.00  8.13           O
ATOM   1195  HA  THR K  77    -137.430 -90.903 667.333  1.00  8.13           H
ATOM   1196  HB  THR K  77    -137.434 -92.120 664.718  1.00  8.13           H
ATOM   1197  CB  THR K  77    -138.117 -91.844 665.521  1.00  8.13           C
ATOM   1198  OG1 THR K  77    -139.426 -91.458 665.110  1.00  8.13           O
ATOM   1199  HG1 THR K  77    -139.373 -90.665 664.503  1.00  8.13           H
ATOM   1200  CG2 THR K  77    -138.354 -93.054 666.427  1.00  8.13           C
ATOM   1201 1HG2 THR K  77    -139.089 -92.799 667.190  1.00  8.13           H
ATOM   1202 2HG2 THR K  77    -137.417 -93.338 666.906  1.00  8.13           H
ATOM   1203 3HG2 THR K  77    -138.725 -93.888 665.831  1.00  8.13           H
ATOM   1204  HN  THR K  77    -138.823 -89.250 665.329  1.00  8.13           H
ATOM   1205  N   ARG K  78    -135.553 -89.391 666.619  1.00  8.13           N
ATOM   1206  CA  ARG K  78    -134.108 -89.294 666.496  1.00  8.13           C
ATOM   1207  C   ARG K  78    -133.512 -90.662 666.158  1.00  8.13           C
ATOM   1208  O   ARG K  78    -133.634 -91.606 666.937  1.00  8.13           O
ATOM   1209  HA  ARG K  78    -133.944 -88.584 665.686  1.00  8.13           H
ATOM   1210  CB  ARG K  78    -133.479 -88.777 667.791  1.00  8.13           C
ATOM   1211 1HB  ARG K  78    -133.873 -89.336 668.640  1.00  8.13           H
ATOM   1212 2HB  ARG K  78    -132.403 -88.948 667.770  1.00  8.13           H
ATOM   1213  CG  ARG K  78    -133.761 -87.286 667.980  1.00  8.13           C
ATOM   1214 1HG  ARG K  78    -133.976 -86.827 667.015  1.00  8.13           H
ATOM   1215 2HG  ARG K  78    -134.648 -87.155 668.600  1.00  8.13           H
ATOM   1216  CD  ARG K  78    -132.570 -86.580 668.632  1.00  8.13           C
ATOM   1217 1HD  ARG K  78    -132.084 -87.250 669.342  1.00  8.13           H
ATOM   1218 2HD  ARG K  78    -131.828 -86.327 667.874  1.00  8.13           H
ATOM   1219  NE  ARG K  78    -133.024 -85.354 669.324  1.00  8.13           N
ATOM   1220  HE  ARG K  78    -134.008 -85.215 669.434  1.00  8.13           H
ATOM   1221  CZ  ARG K  78    -132.199 -84.418 669.814  1.00  8.13           C
ATOM   1222  NH1 ARG K  78    -130.871 -84.553 669.695  1.00  8.13           N
ATOM   1223 1HH1 ARG K  78    -130.489 -85.356 669.239  1.00  8.13           H
ATOM   1224 2HH1 ARG K  78    -130.263 -83.850 670.063  1.00  8.13           H
ATOM   1225  NH2 ARG K  78    -132.723 -83.346 670.423  1.00  8.13           N
ATOM   1226 1HH2 ARG K  78    -132.121 -82.638 670.794  1.00  8.13           H
ATOM   1227 2HH2 ARG K  78    -133.715 -83.253 670.508  1.00  8.13           H
ATOM   1228  HN  ARG K  78    -135.946 -88.893 667.392  1.00  8.13           H
ATOM   1229  N   VAL K  79    -132.879 -90.725 664.996  1.00  8.13           N
ATOM   1230  CA  VAL K  79    -132.400 -91.993 664.473  1.00  8.13           C
ATOM   1231  C   VAL K  79    -131.466 -92.642 665.497  1.00  8.13           C
ATOM   1232  O   VAL K  79    -130.348 -92.174 665.707  1.00  8.13           O
ATOM   1233  HA  VAL K  79    -133.266 -92.639 664.329  1.00  8.13           H
ATOM   1234  HB  VAL K  79    -130.844 -91.174 663.263  1.00  8.13           H
ATOM   1235  CB  VAL K  79    -131.737 -91.780 663.110  1.00  8.13           C
ATOM   1236  CG1 VAL K  79    -131.300 -93.113 662.499  1.00  8.13           C
ATOM   1237 1HG1 VAL K  79    -130.586 -93.601 663.162  1.00  8.13           H
ATOM   1238 2HG1 VAL K  79    -132.171 -93.755 662.367  1.00  8.13           H
ATOM   1239 3HG1 VAL K  79    -130.832 -92.932 661.531  1.00  8.13           H
ATOM   1240  CG2 VAL K  79    -132.665 -91.019 662.162  1.00  8.13           C
ATOM   1241 1HG2 VAL K  79    -133.584 -91.589 662.018  1.00  8.13           H
ATOM   1242 2HG2 VAL K  79    -132.904 -90.046 662.590  1.00  8.13           H
ATOM   1243 3HG2 VAL K  79    -132.169 -90.882 661.201  1.00  8.13           H
ATOM   1244  HN  VAL K  79    -132.694 -89.932 664.416  1.00  8.13           H
ATOM   1245  N   LYS K  80    -131.960 -93.710 666.107  1.00  8.13           N
ATOM   1246  CA  LYS K  80    -131.322 -94.255 667.293  1.00  8.13           C
ATOM   1247  C   LYS K  80    -130.589 -95.546 666.924  1.00  8.13           C
ATOM   1248  O   LYS K  80    -129.781 -96.050 667.704  1.00  8.13           O
ATOM   1249  HA  LYS K  80    -130.587 -93.526 667.634  1.00  8.13           H
ATOM   1250  CB  LYS K  80    -132.344 -94.428 668.419  1.00  8.13           C
ATOM   1251 1HB  LYS K  80    -133.005 -95.264 668.190  1.00  8.13           H
ATOM   1252 2HB  LYS K  80    -131.829 -94.675 669.347  1.00  8.13           H
ATOM   1253  CG  LYS K  80    -133.170 -93.155 668.610  1.00  8.13           C
ATOM   1254 1HG  LYS K  80    -132.515 -92.284 668.577  1.00  8.13           H
ATOM   1255 2HG  LYS K  80    -133.880 -93.051 667.789  1.00  8.13           H
ATOM   1256  CD  LYS K  80    -133.923 -93.185 669.942  1.00  8.13           C
ATOM   1257 1HD  LYS K  80    -134.614 -94.028 669.954  1.00  8.13           H
ATOM   1258 2HD  LYS K  80    -133.218 -93.338 670.759  1.00  8.13           H
ATOM   1259  CE  LYS K  80    -134.695 -91.883 670.164  1.00  8.13           C
ATOM   1260 1HE  LYS K  80    -134.000 -91.044 670.206  1.00  8.13           H
ATOM   1261 2HE  LYS K  80    -135.364 -91.701 669.323  1.00  8.13           H
ATOM   1262  NZ  LYS K  80    -135.475 -91.951 671.420  1.00  8.13           N
ATOM   1263 1HZ  LYS K  80    -135.991 -91.087 671.545  1.00  8.13           H
ATOM   1264 2HZ  LYS K  80    -136.124 -92.728 671.373  1.00  8.13           H
ATOM   1265 3HZ  LYS K  80    -134.845 -92.084 672.203  1.00  8.13           H
ATOM   1266  HN  LYS K  80    -132.778 -94.199 665.804  1.00  8.13           H
ATOM   1267  N   THR K  81    -130.896 -96.045 665.736  1.00  8.13           N
ATOM   1268  CA  THR K  81    -130.393 -97.342 665.316  1.00  8.13           C
ATOM   1269  C   THR K  81    -129.846 -97.265 663.889  1.00  8.13           C
ATOM   1270  O   THR K  81    -130.223 -96.380 663.123  1.00  8.13           O
ATOM   1271  HA  THR K  81    -129.559 -97.613 665.964  1.00  8.13           H
ATOM   1272  HB  THR K  81    -131.134 -99.381 665.434  1.00  8.13           H
ATOM   1273  CB  THR K  81    -131.521 -98.362 665.481  1.00  8.13           C
ATOM   1274  OG1 THR K  81    -132.456 -98.013 664.464  1.00  8.13           O
ATOM   1275  HG1 THR K  81    -133.145 -97.390 664.833  1.00  8.13           H
ATOM   1276  CG2 THR K  81    -132.298 -98.171 666.784  1.00  8.13           C
ATOM   1277 1HG2 THR K  81    -132.741 -97.175 666.800  1.00  8.13           H
ATOM   1278 2HG2 THR K  81    -131.620 -98.280 667.631  1.00  8.13           H
ATOM   1279 3HG2 THR K  81    -133.087 -98.920 666.851  1.00  8.13           H
ATOM   1280  HN  THR K  81    -131.475 -95.580 665.067  1.00  8.13           H
ATOM   1281  N   MET K  82    -128.965 -98.205 663.576  1.00  8.13           N
ATOM   1282  CA  MET K  82    -128.441 -98.318 662.225  1.00  8.13           C
ATOM   1283  C   MET K  82    -129.559 -98.625 661.227  1.00  8.13           C
ATOM   1284  O   MET K  82    -129.574 -98.086 660.121  1.00  8.13           O
ATOM   1285  HA  MET K  82    -127.999 -97.347 662.000  1.00  8.13           H
ATOM   1286  CB  MET K  82    -127.393 -99.431 662.176  1.00  8.13           C
ATOM   1287 1HB  MET K  82    -126.562 -99.183 662.838  1.00  8.13           H
ATOM   1288 2HB  MET K  82    -127.827-100.361 662.545  1.00  8.13           H
ATOM   1289  CG  MET K  82    -126.874 -99.634 660.751  1.00  8.13           C
ATOM   1290 1HG  MET K  82    -127.580-100.237 660.181  1.00  8.13           H
ATOM   1291 2HG  MET K  82    -126.794 -98.672 660.244  1.00  8.13           H
ATOM   1292  SD  MET K  82    -125.280-100.436 660.790  1.00  8.13           S
ATOM   1293  CE  MET K  82    -124.833-100.321 659.065  1.00  8.13           C
ATOM   1294 1HE  MET K  82    -125.577-100.842 658.462  1.00  8.13           H
ATOM   1295 2HE  MET K  82    -124.795 -99.273 658.769  1.00  8.13           H
ATOM   1296 3HE  MET K  82    -123.856-100.779 658.912  1.00  8.13           H
ATOM   1297  HN  MET K  82    -128.612 -98.879 664.224  1.00  8.13           H
ATOM   1298  N   THR K  83    -130.468 -99.490 661.652  1.00  8.13           N
ATOM   1299  CA  THR K  83    -131.629 -99.816 660.841  1.00  8.13           C
ATOM   1300  C   THR K  83    -132.401 -98.545 660.481  1.00  8.13           C
ATOM   1301  O   THR K  83    -132.744 -98.330 659.320  1.00  8.13           O
ATOM   1302  HA  THR K  83    -131.282-100.254 659.906  1.00  8.13           H
ATOM   1303  HB  THR K  83    -132.970-100.377 662.455  1.00  8.13           H
ATOM   1304  CB  THR K  83    -132.468-100.841 661.606  1.00  8.13           C
ATOM   1305  OG1 THR K  83    -131.542-101.875 661.929  1.00  8.13           O
ATOM   1306  HG1 THR K  83    -130.710-101.773 661.384  1.00  8.13           H
ATOM   1307  CG2 THR K  83    -133.503-101.532 660.717  1.00  8.13           C
ATOM   1308 1HG2 THR K  83    -132.995-102.052 659.905  1.00  8.13           H
ATOM   1309 2HG2 THR K  83    -134.181-100.786 660.302  1.00  8.13           H
ATOM   1310 3HG2 THR K  83    -134.071-102.249 661.309  1.00  8.13           H
ATOM   1311  HN  THR K  83    -130.421 -99.963 662.532  1.00  8.13           H
ATOM   1312  N   ASP K  84    -132.654 -97.736 661.500  1.00  8.13           N
ATOM   1313  CA  ASP K  84    -133.438 -96.526 661.318  1.00  8.13           C
ATOM   1314  C   ASP K  84    -132.775 -95.648 660.255  1.00  8.13           C
ATOM   1315  O   ASP K  84    -133.459 -95.035 659.437  1.00  8.13           O
ATOM   1316  HA  ASP K  84    -134.428 -96.870 661.017  1.00  8.13           H
ATOM   1317  CB  ASP K  84    -133.516 -95.720 662.616  1.00  8.13           C
ATOM   1318 1HB  ASP K  84    -132.510 -95.481 662.961  1.00  8.13           H
ATOM   1319 2HB  ASP K  84    -134.022 -94.773 662.431  1.00  8.13           H
ATOM   1320  CG  ASP K  84    -134.261 -96.499 663.702  1.00  8.13           C
ATOM   1321  OD1 ASP K  84    -135.278 -97.134 663.348  1.00  8.13           O
ATOM   1322  OD2 ASP K  84    -133.798 -96.442 664.861  1.00  8.13           O
ATOM   1323  HN  ASP K  84    -132.333 -97.895 662.434  1.00  8.13           H
ATOM   1324  N   MET K  85    -131.451 -95.616 660.302  1.00  8.13           N
ATOM   1325  CA  MET K  85    -130.690 -94.801 659.371  1.00  8.13           C
ATOM   1326  C   MET K  85    -130.922 -95.255 657.928  1.00  8.13           C
ATOM   1327  O   MET K  85    -131.125 -94.429 657.039  1.00  8.13           O
ATOM   1328  HA  MET K  85    -131.058 -93.784 659.502  1.00  8.13           H
ATOM   1329  CB  MET K  85    -129.200 -94.902 659.704  1.00  8.13           C
ATOM   1330 1HB  MET K  85    -129.041 -94.654 660.754  1.00  8.13           H
ATOM   1331 2HB  MET K  85    -128.861 -95.928 659.564  1.00  8.13           H
ATOM   1332  CG  MET K  85    -128.376 -93.962 658.822  1.00  8.13           C
ATOM   1333 1HG  MET K  85    -127.315 -94.079 659.044  1.00  8.13           H
ATOM   1334 2HG  MET K  85    -128.513 -94.221 657.773  1.00  8.13           H
ATOM   1335  SD  MET K  85    -128.873 -92.270 659.101  1.00  8.13           S
ATOM   1336  CE  MET K  85    -128.193 -92.012 660.731  1.00  8.13           C
ATOM   1337 1HE  MET K  85    -128.636 -92.724 661.427  1.00  8.13           H
ATOM   1338 2HE  MET K  85    -127.113 -92.157 660.701  1.00  8.13           H
ATOM   1339 3HE  MET K  85    -128.414 -90.997 661.061  1.00  8.13           H
ATOM   1340  HN  MET K  85    -130.902 -96.133 660.958  1.00  8.13           H
ATOM   1341  N   PHE K  86    -130.884 -96.566 657.740  1.00  8.13           N
ATOM   1342  CA  PHE K  86    -131.076 -97.139 656.419  1.00  8.13           C
ATOM   1343  C   PHE K  86    -132.520 -96.958 655.948  1.00  8.13           C
ATOM   1344  O   PHE K  86    -132.764 -96.674 654.776  1.00  8.13           O
ATOM   1345  HA  PHE K  86    -130.406 -96.614 655.738  1.00  8.13           H
ATOM   1346  CB  PHE K  86    -130.771 -98.634 656.531  1.00  8.13           C
ATOM   1347 1HB  PHE K  86    -131.403 -99.066 657.307  1.00  8.13           H
ATOM   1348 2HB  PHE K  86    -131.041 -99.120 655.593  1.00  8.13           H
ATOM   1349  CG  PHE K  86    -129.308 -98.949 656.850  1.00  8.13           C
ATOM   1350  HD1 PHE K  86    -128.569 -97.291 655.742  1.00  8.13           H
ATOM   1351  CD1 PHE K  86    -128.319 -98.153 656.361  1.00  8.13           C
ATOM   1352  HD2 PHE K  86    -129.790-100.661 658.013  1.00  8.13           H
ATOM   1353  CD2 PHE K  86    -128.997-100.024 657.622  1.00  8.13           C
ATOM   1354  CE1 PHE K  86    -126.962 -98.446 656.657  1.00  8.13           C
ATOM   1355  HE1 PHE K  86    -126.169 -97.808 656.265  1.00  8.13           H
ATOM   1356  CE2 PHE K  86    -127.639-100.316 657.918  1.00  8.13           C
ATOM   1357  HE2 PHE K  86    -127.390-101.178 658.537  1.00  8.13           H
ATOM   1358  CZ  PHE K  86    -126.650 -99.521 657.429  1.00  8.13           C
ATOM   1359  HZ  PHE K  86    -125.608 -99.745 657.656  1.00  8.13           H
ATOM   1360  HN  PHE K  86    -130.725 -97.231 658.470  1.00  8.13           H
ATOM   1361  N   LEU K  87    -133.441 -97.131 656.886  1.00  8.13           N
ATOM   1362  CA  LEU K  87    -134.856 -97.019 656.575  1.00  8.13           C
ATOM   1363  C   LEU K  87    -135.158 -95.596 656.102  1.00  8.13           C
ATOM   1364  O   LEU K  87    -135.960 -95.398 655.190  1.00  8.13           O
ATOM   1365  HA  LEU K  87    -135.066 -97.707 655.756  1.00  8.13           H
ATOM   1366  CB  LEU K  87    -135.703 -97.463 657.769  1.00  8.13           C
ATOM   1367 1HB  LEU K  87    -135.359 -96.927 658.653  1.00  8.13           H
ATOM   1368 2HB  LEU K  87    -136.734 -97.157 657.592  1.00  8.13           H
ATOM   1369  HG  LEU K  87    -134.697 -99.229 658.434  1.00  8.13           H
ATOM   1370  CG  LEU K  87    -135.692 -98.961 658.079  1.00  8.13           C
ATOM   1371  CD1 LEU K  87    -136.677 -99.297 659.201  1.00  8.13           C
ATOM   1372 1HD1 LEU K  87    -136.400 -98.751 660.103  1.00  8.13           H
ATOM   1373 2HD1 LEU K  87    -137.684 -99.010 658.897  1.00  8.13           H
ATOM   1374 3HD1 LEU K  87    -136.649-100.368 659.401  1.00  8.13           H
ATOM   1375  CD2 LEU K  87    -135.958 -99.785 656.817  1.00  8.13           C
ATOM   1376 1HD2 LEU K  87    -136.934 -99.519 656.409  1.00  8.13           H
ATOM   1377 2HD2 LEU K  87    -135.186 -99.575 656.077  1.00  8.13           H
ATOM   1378 3HD2 LEU K  87    -135.945-100.846 657.066  1.00  8.13           H
ATOM   1379  HN  LEU K  87    -133.233 -97.344 657.840  1.00  8.13           H
ATOM   1380  N   LEU K  88    -134.500 -94.641 656.742  1.00  8.13           N
ATOM   1381  CA  LEU K  88    -134.676 -93.243 656.387  1.00  8.13           C
ATOM   1382  C   LEU K  88    -134.197 -93.022 654.951  1.00  8.13           C
ATOM   1383  O   LEU K  88    -134.911 -92.438 654.137  1.00  8.13           O
ATOM   1384  HA  LEU K  88    -135.744 -93.027 656.432  1.00  8.13           H
ATOM   1385  CB  LEU K  88    -133.987 -92.339 657.411  1.00  8.13           C
ATOM   1386 1HB  LEU K  88    -134.454 -92.502 658.383  1.00  8.13           H
ATOM   1387 2HB  LEU K  88    -132.947 -92.652 657.501  1.00  8.13           H
ATOM   1388  HG  LEU K  88    -133.585 -90.682 656.120  1.00  8.13           H
ATOM   1389  CG  LEU K  88    -134.016 -90.839 657.109  1.00  8.13           C
ATOM   1390  CD1 LEU K  88    -135.453 -90.316 657.064  1.00  8.13           C
ATOM   1391 1HD1 LEU K  88    -136.006 -90.840 656.285  1.00  8.13           H
ATOM   1392 2HD1 LEU K  88    -135.932 -90.487 658.028  1.00  8.13           H
ATOM   1393 3HD1 LEU K  88    -135.444 -89.248 656.848  1.00  8.13           H
ATOM   1394  CD2 LEU K  88    -133.153 -90.063 658.106  1.00  8.13           C
ATOM   1395 1HD2 LEU K  88    -133.532 -90.223 659.115  1.00  8.13           H
ATOM   1396 2HD2 LEU K  88    -132.123 -90.412 658.044  1.00  8.13           H
ATOM   1397 3HD2 LEU K  88    -133.191 -89.000 657.868  1.00  8.13           H
ATOM   1398  HN  LEU K  88    -133.857 -94.809 657.490  1.00  8.13           H
ATOM   1399  N   ASN K  89    -132.991 -93.500 654.683  1.00  8.13           N
ATOM   1400  CA  ASN K  89    -132.372 -93.286 653.386  1.00  8.13           C
ATOM   1401  C   ASN K  89    -133.178 -94.022 652.314  1.00  8.13           C
ATOM   1402  O   ASN K  89    -133.227 -93.590 651.163  1.00  8.13           O
ATOM   1403  HA  ASN K  89    -132.375 -92.206 653.242  1.00  8.13           H
ATOM   1404  CB  ASN K  89    -130.943 -93.832 653.361  1.00  8.13           C
ATOM   1405 1HB  ASN K  89    -130.896 -94.764 653.924  1.00  8.13           H
ATOM   1406 2HB  ASN K  89    -130.657 -94.066 652.335  1.00  8.13           H
ATOM   1407  CG  ASN K  89    -129.959 -92.821 653.953  1.00  8.13           C
ATOM   1408  OD1 ASN K  89    -129.324 -92.051 653.252  1.00  8.13           O
ATOM   1409  ND2 ASN K  89    -129.869 -92.867 655.279  1.00  8.13           N
ATOM   1410 1HD2 ASN K  89    -130.418 -93.524 655.795  1.00  8.13           H
ATOM   1411 2HD2 ASN K  89    -129.251 -92.244 655.760  1.00  8.13           H
ATOM   1412  HN  ASN K  89    -132.440 -94.024 655.333  1.00  8.13           H
ATOM   1413  N   LEU K  90    -133.791 -95.121 652.729  1.00  8.13           N
ATOM   1414  CA  LEU K  90    -134.597 -95.917 651.820  1.00  8.13           C
ATOM   1415  C   LEU K  90    -135.807 -95.098 651.366  1.00  8.13           C
ATOM   1416  O   LEU K  90    -136.107 -95.036 650.175  1.00  8.13           O
ATOM   1417  HA  LEU K  90    -133.983 -96.138 650.947  1.00  8.13           H
ATOM   1418  CB  LEU K  90    -134.966 -97.255 652.463  1.00  8.13           C
ATOM   1419 1HB  LEU K  90    -134.087 -97.645 652.975  1.00  8.13           H
ATOM   1420 2HB  LEU K  90    -135.724 -97.072 653.226  1.00  8.13           H
ATOM   1421  HG  LEU K  90    -136.126 -97.856 650.770  1.00  8.13           H
ATOM   1422  CG  LEU K  90    -135.489 -98.335 651.514  1.00  8.13           C
ATOM   1423  CD1 LEU K  90    -134.339 -99.006 650.760  1.00  8.13           C
ATOM   1424 1HD1 LEU K  90    -133.801 -98.258 650.177  1.00  8.13           H
ATOM   1425 2HD1 LEU K  90    -133.658 -99.469 651.474  1.00  8.13           H
ATOM   1426 3HD1 LEU K  90    -134.739 -99.769 650.092  1.00  8.13           H
ATOM   1427  CD2 LEU K  90    -136.355 -99.351 652.262  1.00  8.13           C
ATOM   1428 1HD2 LEU K  90    -135.762 -99.829 653.042  1.00  8.13           H
ATOM   1429 2HD2 LEU K  90    -137.206 -98.841 652.713  1.00  8.13           H
ATOM   1430 3HD2 LEU K  90    -136.714-100.107 651.563  1.00  8.13           H
ATOM   1431  HN  LEU K  90    -133.743 -95.467 653.666  1.00  8.13           H
ATOM   1432  N   ALA K  91    -136.469 -94.491 652.340  1.00  8.13           N
ATOM   1433  CA  ALA K  91    -137.670 -93.722 652.062  1.00  8.13           C
ATOM   1434  C   ALA K  91    -137.313 -92.532 651.168  1.00  8.13           C
ATOM   1435  O   ALA K  91    -138.109 -92.126 650.323  1.00  8.13           O
ATOM   1436  HA  ALA K  91    -138.364 -94.371 651.529  1.00  8.13           H
ATOM   1437  CB  ALA K  91    -138.314 -93.288 653.380  1.00  8.13           C
ATOM   1438 1HB  ALA K  91    -138.575 -94.170 653.965  1.00  8.13           H
ATOM   1439 2HB  ALA K  91    -137.612 -92.673 653.943  1.00  8.13           H
ATOM   1440 3HB  ALA K  91    -139.215 -92.711 653.171  1.00  8.13           H
ATOM   1441  HN  ALA K  91    -136.197 -94.518 653.302  1.00  8.13           H
ATOM   1442  N   ILE K  92    -136.116 -92.008 651.385  1.00  8.13           N
ATOM   1443  CA  ILE K  92    -135.639 -90.881 650.601  1.00  8.13           C
ATOM   1444  C   ILE K  92    -135.468 -91.315 649.144  1.00  8.13           C
ATOM   1445  O   ILE K  92    -135.921 -90.628 648.231  1.00  8.13           O
ATOM   1446  HA  ILE K  92    -136.405 -90.106 650.643  1.00  8.13           H
ATOM   1447  HB  ILE K  92    -133.678 -91.114 651.421  1.00  8.13           H
ATOM   1448  CB  ILE K  92    -134.370 -90.295 651.222  1.00  8.13           C
ATOM   1449  CG1 ILE K  92    -134.674 -89.625 652.563  1.00  8.13           C
ATOM   1450 1HG1 ILE K  92    -135.223 -88.699 652.394  1.00  8.13           H
ATOM   1451 2HG1 ILE K  92    -135.316 -90.272 653.160  1.00  8.13           H
ATOM   1452  CG2 ILE K  92    -133.673 -89.341 650.249  1.00  8.13           C
ATOM   1453 1HG2 ILE K  92    -133.402 -89.882 649.342  1.00  8.13           H
ATOM   1454 2HG2 ILE K  92    -134.348 -88.524 649.997  1.00  8.13           H
ATOM   1455 3HG2 ILE K  92    -132.774 -88.940 650.715  1.00  8.13           H
ATOM   1456  CD1 ILE K  92    -133.385 -89.326 653.332  1.00  8.13           C
ATOM   1457 1HD1 ILE K  92    -132.850 -90.257 653.520  1.00  8.13           H
ATOM   1458 2HD1 ILE K  92    -132.756 -88.659 652.742  1.00  8.13           H
ATOM   1459 3HD1 ILE K  92    -133.630 -88.850 654.281  1.00  8.13           H
ATOM   1460  HN  ILE K  92    -135.478 -92.339 652.080  1.00  8.13           H
ATOM   1461  N   ALA K  93    -134.813 -92.454 648.973  1.00  8.13           N
ATOM   1462  CA  ALA K  93    -134.509 -92.949 647.641  1.00  8.13           C
ATOM   1463  C   ALA K  93    -135.814 -93.173 646.875  1.00  8.13           C
ATOM   1464  O   ALA K  93    -135.934 -92.775 645.717  1.00  8.13           O
ATOM   1465  HA  ALA K  93    -133.923 -92.186 647.129  1.00  8.13           H
ATOM   1466  CB  ALA K  93    -133.670 -94.224 647.749  1.00  8.13           C
ATOM   1467 1HB  ALA K  93    -132.741 -94.004 648.276  1.00  8.13           H
ATOM   1468 2HB  ALA K  93    -134.229 -94.981 648.299  1.00  8.13           H
ATOM   1469 3HB  ALA K  93    -133.443 -94.595 646.750  1.00  8.13           H
ATOM   1470  HN  ALA K  93    -134.492 -93.033 649.722  1.00  8.13           H
ATOM   1471  N   ASP K  94    -136.759 -93.808 647.552  1.00  8.13           N
ATOM   1472  CA  ASP K  94    -138.039 -94.118 646.939  1.00  8.13           C
ATOM   1473  C   ASP K  94    -138.700 -92.822 646.465  1.00  8.13           C
ATOM   1474  O   ASP K  94    -139.201 -92.751 645.343  1.00  8.13           O
ATOM   1475  HA  ASP K  94    -137.807 -94.793 646.116  1.00  8.13           H
ATOM   1476  CB  ASP K  94    -138.981 -94.790 647.940  1.00  8.13           C
ATOM   1477 1HB  ASP K  94    -138.907 -94.290 648.906  1.00  8.13           H
ATOM   1478 2HB  ASP K  94    -140.013 -94.681 647.604  1.00  8.13           H
ATOM   1479  CG  ASP K  94    -138.645 -96.273 648.100  1.00  8.13           C
ATOM   1480  OD1 ASP K  94    -138.268 -96.883 647.076  1.00  8.13           O
ATOM   1481  OD2 ASP K  94    -138.772 -96.764 649.243  1.00  8.13           O
ATOM   1482  HN  ASP K  94    -136.661 -94.110 648.501  1.00  8.13           H
ATOM   1483  N   LEU K  95    -138.679 -91.829 647.342  1.00  8.13           N
ATOM   1484  CA  LEU K  95    -139.344 -90.569 647.061  1.00  8.13           C
ATOM   1485  C   LEU K  95    -138.734 -89.943 645.806  1.00  8.13           C
ATOM   1486  O   LEU K  95    -139.454 -89.441 644.944  1.00  8.13           O
ATOM   1487  HA  LEU K  95    -140.393 -90.790 646.861  1.00  8.13           H
ATOM   1488  CB  LEU K  95    -139.300 -89.655 648.287  1.00  8.13           C
ATOM   1489 1HB  LEU K  95    -138.362 -89.830 648.813  1.00  8.13           H
ATOM   1490 2HB  LEU K  95    -139.285 -88.620 647.945  1.00  8.13           H
ATOM   1491  HG  LEU K  95    -140.591 -90.879 649.474  1.00  8.13           H
ATOM   1492  CG  LEU K  95    -140.449 -89.815 649.285  1.00  8.13           C
ATOM   1493  CD1 LEU K  95    -140.107 -89.160 650.625  1.00  8.13           C
ATOM   1494 1HD1 LEU K  95    -139.215 -89.628 651.041  1.00  8.13           H
ATOM   1495 2HD1 LEU K  95    -139.922 -88.097 650.473  1.00  8.13           H
ATOM   1496 3HD1 LEU K  95    -140.941 -89.289 651.315  1.00  8.13           H
ATOM   1497  CD2 LEU K  95    -141.759 -89.281 648.703  1.00  8.13           C
ATOM   1498 1HD2 LEU K  95    -141.647 -88.223 648.467  1.00  8.13           H
ATOM   1499 2HD2 LEU K  95    -142.005 -89.832 647.796  1.00  8.13           H
ATOM   1500 3HD2 LEU K  95    -142.559 -89.407 649.433  1.00  8.13           H
ATOM   1501  HN  LEU K  95    -138.219 -91.876 648.229  1.00  8.13           H
ATOM   1502  N   LEU K  96    -137.411 -89.993 645.741  1.00  8.13           N
ATOM   1503  CA  LEU K  96    -136.689 -89.346 644.659  1.00  8.13           C
ATOM   1504  C   LEU K  96    -137.163 -89.918 643.322  1.00  8.13           C
ATOM   1505  O   LEU K  96    -137.276 -89.191 642.337  1.00  8.13           O
ATOM   1506  HA  LEU K  96    -136.939 -88.285 644.689  1.00  8.13           H
ATOM   1507  CB  LEU K  96    -135.179 -89.462 644.878  1.00  8.13           C
ATOM   1508 1HB  LEU K  96    -134.947 -90.497 645.129  1.00  8.13           H
ATOM   1509 2HB  LEU K  96    -134.678 -89.242 643.935  1.00  8.13           H
ATOM   1510  HG  LEU K  96    -135.078 -88.791 646.906  1.00  8.13           H
ATOM   1511  CG  LEU K  96    -134.587 -88.558 645.961  1.00  8.13           C
ATOM   1512  CD1 LEU K  96    -133.094 -88.833 646.148  1.00  8.13           C
ATOM   1513 1HD1 LEU K  96    -132.949 -89.873 646.442  1.00  8.13           H
ATOM   1514 2HD1 LEU K  96    -132.569 -88.645 645.211  1.00  8.13           H
ATOM   1515 3HD1 LEU K  96    -132.698 -88.177 646.924  1.00  8.13           H
ATOM   1516  CD2 LEU K  96    -134.866 -87.085 645.659  1.00  8.13           C
ATOM   1517 1HD2 LEU K  96    -134.419 -86.820 644.701  1.00  8.13           H
ATOM   1518 2HD2 LEU K  96    -135.942 -86.920 645.616  1.00  8.13           H
ATOM   1519 3HD2 LEU K  96    -134.434 -86.465 646.445  1.00  8.13           H
ATOM   1520  HN  LEU K  96    -136.836 -90.464 646.411  1.00  8.13           H
ATOM   1521  N   PHE K  97    -137.426 -91.217 643.330  1.00  8.13           N
ATOM   1522  CA  PHE K  97    -137.893 -91.894 642.132  1.00  8.13           C
ATOM   1523  C   PHE K  97    -139.358 -91.556 641.847  1.00  8.13           C
ATOM   1524  O   PHE K  97    -139.712 -91.212 640.721  1.00  8.13           O
ATOM   1525  HA  PHE K  97    -137.275 -91.548 641.304  1.00  8.13           H
ATOM   1526  CB  PHE K  97    -137.769 -93.396 642.391  1.00  8.13           C
ATOM   1527 1HB  PHE K  97    -136.715 -93.674 642.363  1.00  8.13           H
ATOM   1528 2HB  PHE K  97    -138.129 -93.613 643.396  1.00  8.13           H
ATOM   1529  CG  PHE K  97    -138.537 -94.265 641.392  1.00  8.13           C
ATOM   1530  HD1 PHE K  97    -139.785 -95.118 642.887  1.00  8.13           H
ATOM   1531  CD1 PHE K  97    -139.533 -95.082 641.827  1.00  8.13           C
ATOM   1532  HD2 PHE K  97    -137.423 -93.566 639.721  1.00  8.13           H
ATOM   1533  CD2 PHE K  97    -138.222 -94.220 640.069  1.00  8.13           C
ATOM   1534  CE1 PHE K  97    -140.246 -95.888 640.900  1.00  8.13           C
ATOM   1535  HE1 PHE K  97    -141.045 -96.542 641.249  1.00  8.13           H
ATOM   1536  CE2 PHE K  97    -138.935 -95.026 639.143  1.00  8.13           C
ATOM   1537  HE2 PHE K  97    -138.683 -94.990 638.083  1.00  8.13           H
ATOM   1538  CZ  PHE K  97    -139.932 -95.843 639.578  1.00  8.13           C
ATOM   1539  HZ  PHE K  97    -140.479 -96.462 638.866  1.00  8.13           H
ATOM   1540  HN  PHE K  97    -137.326 -91.802 644.135  1.00  8.13           H
ATOM   1541  N   LEU K  98    -140.171 -91.667 642.888  1.00  8.13           N
ATOM   1542  CA  LEU K  98    -141.612 -91.579 642.725  1.00  8.13           C
ATOM   1543  C   LEU K  98    -141.964 -90.254 642.046  1.00  8.13           C
ATOM   1544  O   LEU K  98    -142.878 -90.196 641.226  1.00  8.13           O
ATOM   1545  HA  LEU K  98    -141.917 -92.394 642.069  1.00  8.13           H
ATOM   1546  CB  LEU K  98    -142.317 -91.789 644.066  1.00  8.13           C
ATOM   1547 1HB  LEU K  98    -141.847 -91.142 644.807  1.00  8.13           H
ATOM   1548 2HB  LEU K  98    -143.351 -91.461 643.966  1.00  8.13           H
ATOM   1549  HG  LEU K  98    -141.317 -93.636 644.472  1.00  8.13           H
ATOM   1550  CG  LEU K  98    -142.316 -93.220 644.608  1.00  8.13           C
ATOM   1551  CD1 LEU K  98    -142.614 -93.239 646.108  1.00  8.13           C
ATOM   1552 1HD1 LEU K  98    -141.853 -92.665 646.637  1.00  8.13           H
ATOM   1553 2HD1 LEU K  98    -143.594 -92.798 646.289  1.00  8.13           H
ATOM   1554 3HD1 LEU K  98    -142.607 -94.269 646.467  1.00  8.13           H
ATOM   1555  CD2 LEU K  98    -143.283 -94.105 643.820  1.00  8.13           C
ATOM   1556 1HD2 LEU K  98    -144.293 -93.702 643.901  1.00  8.13           H
ATOM   1557 2HD2 LEU K  98    -142.984 -94.128 642.772  1.00  8.13           H
ATOM   1558 3HD2 LEU K  98    -143.263 -95.117 644.225  1.00  8.13           H
ATOM   1559  HN  LEU K  98    -139.860 -91.814 643.827  1.00  8.13           H
ATOM   1560  N   VAL K  99    -141.219 -89.221 642.414  1.00  8.13           N
ATOM   1561  CA  VAL K  99    -141.483 -87.888 641.901  1.00  8.13           C
ATOM   1562  C   VAL K  99    -141.316 -87.888 640.380  1.00  8.13           C
ATOM   1563  O   VAL K  99    -141.796 -86.984 639.699  1.00  8.13           O
ATOM   1564  HA  VAL K  99    -142.518 -87.642 642.140  1.00  8.13           H
ATOM   1565  HB  VAL K  99    -139.559 -87.249 642.569  1.00  8.13           H
ATOM   1566  CB  VAL K  99    -140.580 -86.870 642.601  1.00  8.13           C
ATOM   1567  CG1 VAL K  99    -140.605 -85.524 641.874  1.00  8.13           C
ATOM   1568 1HG1 VAL K  99    -140.253 -85.657 640.851  1.00  8.13           H
ATOM   1569 2HG1 VAL K  99    -141.624 -85.137 641.860  1.00  8.13           H
ATOM   1570 3HG1 VAL K  99    -139.955 -84.819 642.392  1.00  8.13           H
ATOM   1571  CG2 VAL K  99    -140.975 -86.706 644.070  1.00  8.13           C
ATOM   1572 1HG2 VAL K  99    -142.006 -86.360 644.133  1.00  8.13           H
ATOM   1573 2HG2 VAL K  99    -140.881 -87.665 644.580  1.00  8.13           H
ATOM   1574 3HG2 VAL K  99    -140.317 -85.977 644.544  1.00  8.13           H
ATOM   1575  HN  VAL K  99    -140.448 -89.285 643.048  1.00  8.13           H
ATOM   1576  N   THR K 100    -140.634 -88.914 639.892  1.00  8.13           N
ATOM   1577  CA  THR K 100    -140.360 -89.022 638.469  1.00  8.13           C
ATOM   1578  C   THR K 100    -141.489 -89.777 637.765  1.00  8.13           C
ATOM   1579  O   THR K 100    -141.582 -89.760 636.539  1.00  8.13           O
ATOM   1580  HA  THR K 100    -140.336 -88.018 638.047  1.00  8.13           H
ATOM   1581  HB  THR K 100    -138.618 -89.549 637.284  1.00  8.13           H
ATOM   1582  CB  THR K 100    -138.990 -89.681 638.300  1.00  8.13           C
ATOM   1583  OG1 THR K 100    -139.201 -91.031 638.706  1.00  8.13           O
ATOM   1584  HG1 THR K 100    -139.187 -91.093 639.704  1.00  8.13           H
ATOM   1585  CG2 THR K 100    -137.957 -89.149 639.295  1.00  8.13           C
ATOM   1586 1HG2 THR K 100    -138.299 -89.343 640.312  1.00  8.13           H
ATOM   1587 2HG2 THR K 100    -137.833 -88.076 639.151  1.00  8.13           H
ATOM   1588 3HG2 THR K 100    -137.003 -89.650 639.131  1.00  8.13           H
ATOM   1589  HN  THR K 100    -140.271 -89.661 640.450  1.00  8.13           H
ATOM   1590  N   LEU K 101    -142.319 -90.423 638.572  1.00  8.13           N
ATOM   1591  CA  LEU K 101    -143.345 -91.304 638.040  1.00  8.13           C
ATOM   1592  C   LEU K 101    -144.330 -90.486 637.203  1.00  8.13           C
ATOM   1593  O   LEU K 101    -144.798 -90.947 636.162  1.00  8.13           O
ATOM   1594  HA  LEU K 101    -142.851 -92.024 637.387  1.00  8.13           H
ATOM   1595  CB  LEU K 101    -144.008 -92.097 639.169  1.00  8.13           C
ATOM   1596 1HB  LEU K 101    -144.222 -91.412 639.989  1.00  8.13           H
ATOM   1597 2HB  LEU K 101    -144.965 -92.472 638.808  1.00  8.13           H
ATOM   1598  HG  LEU K 101    -142.327 -92.881 640.233  1.00  8.13           H
ATOM   1599  CG  LEU K 101    -143.204 -93.275 639.722  1.00  8.13           C
ATOM   1600  CD1 LEU K 101    -144.017 -94.056 640.756  1.00  8.13           C
ATOM   1601 1HD1 LEU K 101    -144.283 -93.396 641.582  1.00  8.13           H
ATOM   1602 2HD1 LEU K 101    -144.925 -94.439 640.291  1.00  8.13           H
ATOM   1603 3HD1 LEU K 101    -143.423 -94.888 641.133  1.00  8.13           H
ATOM   1604  CD2 LEU K 101    -142.702 -94.175 638.591  1.00  8.13           C
ATOM   1605 1HD2 LEU K 101    -143.552 -94.564 638.030  1.00  8.13           H
ATOM   1606 2HD2 LEU K 101    -142.061 -93.597 637.925  1.00  8.13           H
ATOM   1607 3HD2 LEU K 101    -142.134 -95.005 639.012  1.00  8.13           H
ATOM   1608  HN  LEU K 101    -142.299 -90.351 639.569  1.00  8.13           H
ATOM   1609  N   PRO K 102    -144.662 -89.263 637.638  1.00  8.13           N
ATOM   1610  CA  PRO K 102    -145.606 -88.427 636.892  1.00  8.13           C
ATOM   1611  C   PRO K 102    -145.208 -88.269 635.433  1.00  8.13           C
ATOM   1612  O   PRO K 102    -146.060 -88.309 634.546  1.00  8.13           O
ATOM   1613  HA  PRO K 102    -146.588 -88.899 636.870  1.00  8.13           H
ATOM   1614  CB  PRO K 102    -145.573 -87.091 637.637  1.00  8.13           C
ATOM   1615 1HB  PRO K 102    -144.836 -86.411 637.209  1.00  8.13           H
ATOM   1616 2HB  PRO K 102    -146.537 -86.583 637.593  1.00  8.13           H
ATOM   1617  CG  PRO K 102    -145.211 -87.490 639.062  1.00  8.13           C
ATOM   1618 1HG  PRO K 102    -144.808 -86.650 639.628  1.00  8.13           H
ATOM   1619 2HG  PRO K 102    -146.080 -87.844 639.617  1.00  8.13           H
ATOM   1620  CD  PRO K 102    -144.180 -88.587 638.856  1.00  8.13           C
ATOM   1621 1HD  PRO K 102    -143.178 -88.180 638.718  1.00  8.13           H
ATOM   1622 2HD  PRO K 102    -144.131 -89.263 639.710  1.00  8.13           H
ATOM   1623  N   PHE K 103    -143.912 -88.093 635.222  1.00  8.13           N
ATOM   1624  CA  PHE K 103    -143.394 -87.885 633.880  1.00  8.13           C
ATOM   1625  C   PHE K 103    -143.511 -89.162 633.044  1.00  8.13           C
ATOM   1626  O   PHE K 103    -143.803 -89.102 631.851  1.00  8.13           O
ATOM   1627  HA  PHE K 103    -143.991 -87.097 633.421  1.00  8.13           H
ATOM   1628  CB  PHE K 103    -141.916 -87.517 634.023  1.00  8.13           C
ATOM   1629 1HB  PHE K 103    -141.402 -88.319 634.552  1.00  8.13           H
ATOM   1630 2HB  PHE K 103    -141.471 -87.452 633.031  1.00  8.13           H
ATOM   1631  CG  PHE K 103    -141.672 -86.200 634.763  1.00  8.13           C
ATOM   1632  HD1 PHE K 103    -141.677 -85.041 632.980  1.00  8.13           H
ATOM   1633  CD1 PHE K 103    -141.578 -85.036 634.066  1.00  8.13           C
ATOM   1634  HD2 PHE K 103    -141.625 -87.126 636.676  1.00  8.13           H
ATOM   1635  CD2 PHE K 103    -141.550 -86.193 636.117  1.00  8.13           C
ATOM   1636  CE1 PHE K 103    -141.352 -83.813 634.752  1.00  8.13           C
ATOM   1637  HE1 PHE K 103    -141.277 -82.880 634.193  1.00  8.13           H
ATOM   1638  CE2 PHE K 103    -141.323 -84.970 636.804  1.00  8.13           C
ATOM   1639  HE2 PHE K 103    -141.225 -84.965 637.889  1.00  8.13           H
ATOM   1640  CZ  PHE K 103    -141.229 -83.806 636.106  1.00  8.13           C
ATOM   1641  HZ  PHE K 103    -141.056 -82.868 636.633  1.00  8.13           H
ATOM   1642  HN  PHE K 103    -143.223 -88.090 635.946  1.00  8.13           H
ATOM   1643  N   TRP K 104    -143.276 -90.286 633.704  1.00  8.13           N
ATOM   1644  CA  TRP K 104    -143.402 -91.578 633.050  1.00  8.13           C
ATOM   1645  C   TRP K 104    -144.843 -91.719 632.555  1.00  8.13           C
ATOM   1646  O   TRP K 104    -145.077 -92.182 631.440  1.00  8.13           O
ATOM   1647  HA  TRP K 104    -142.714 -91.592 632.205  1.00  8.13           H
ATOM   1648  CB  TRP K 104    -142.979 -92.711 633.987  1.00  8.13           C
ATOM   1649 1HB  TRP K 104    -143.445 -92.557 634.961  1.00  8.13           H
ATOM   1650 2HB  TRP K 104    -143.361 -93.654 633.597  1.00  8.13           H
ATOM   1651  CG  TRP K 104    -141.465 -92.830 634.176  1.00  8.13           C
ATOM   1652  HD1 TRP K 104    -141.172 -92.200 636.212  1.00  8.13           H
ATOM   1653  CD1 TRP K 104    -140.747 -92.557 635.274  1.00  8.13           C
ATOM   1654  CD2 TRP K 104    -140.507 -93.266 633.189  1.00  8.13           C
ATOM   1655  NE1 TRP K 104    -139.401 -92.785 635.068  1.00  8.13           N
ATOM   1656  HE1 TRP K 104    -138.669 -92.654 635.736  1.00  8.13           H
ATOM   1657  CE2 TRP K 104    -139.251 -93.230 633.759  1.00  8.13           C
ATOM   1658  HE3 TRP K 104    -141.677 -93.716 631.385  1.00  8.13           H
ATOM   1659  CE3 TRP K 104    -140.696 -93.679 631.858  1.00  8.13           C
ATOM   1660  CZ2 TRP K 104    -138.087 -93.593 633.073  1.00  8.13           C
ATOM   1661  HZ2 TRP K 104    -137.105 -93.556 633.546  1.00  8.13           H
ATOM   1662  CZ3 TRP K 104    -139.522 -94.038 631.185  1.00  8.13           C
ATOM   1663  HZ3 TRP K 104    -139.612 -94.365 630.149  1.00  8.13           H
ATOM   1664  CH2 TRP K 104    -138.250 -94.007 631.745  1.00  8.13           C
ATOM   1665  HH2 TRP K 104    -137.384 -94.303 631.153  1.00  8.13           H
ATOM   1666  HN  TRP K 104    -143.005 -90.324 634.666  1.00  8.13           H
ATOM   1667  N   ALA K 105    -145.771 -91.310 633.408  1.00  8.13           N
ATOM   1668  CA  ALA K 105    -147.183 -91.503 633.126  1.00  8.13           C
ATOM   1669  C   ALA K 105    -147.560 -90.713 631.870  1.00  8.13           C
ATOM   1670  O   ALA K 105    -148.242 -91.232 630.988  1.00  8.13           O
ATOM   1671  HA  ALA K 105    -147.343 -92.564 632.939  1.00  8.13           H
ATOM   1672  CB  ALA K 105    -148.008 -91.087 634.345  1.00  8.13           C
ATOM   1673 1HB  ALA K 105    -147.723 -91.697 635.202  1.00  8.13           H
ATOM   1674 2HB  ALA K 105    -147.822 -90.037 634.569  1.00  8.13           H
ATOM   1675 3HB  ALA K 105    -149.068 -91.232 634.133  1.00  8.13           H
ATOM   1676  HN  ALA K 105    -145.571 -90.856 634.276  1.00  8.13           H
ATOM   1677  N   ILE K 106    -147.099 -89.472 631.830  1.00  8.13           N
ATOM   1678  CA  ILE K 106    -147.406 -88.596 630.712  1.00  8.13           C
ATOM   1679  C   ILE K 106    -146.816 -89.187 629.430  1.00  8.13           C
ATOM   1680  O   ILE K 106    -147.474 -89.204 628.391  1.00  8.13           O
ATOM   1681  HA  ILE K 106    -148.490 -88.563 630.610  1.00  8.13           H
ATOM   1682  HB  ILE K 106    -145.907 -87.216 631.364  1.00  8.13           H
ATOM   1683  CB  ILE K 106    -146.935 -87.170 631.004  1.00  8.13           C
ATOM   1684  CG1 ILE K 106    -147.773 -86.532 632.114  1.00  8.13           C
ATOM   1685 1HG1 ILE K 106    -148.764 -86.287 631.731  1.00  8.13           H
ATOM   1686 2HG1 ILE K 106    -147.913 -87.246 632.925  1.00  8.13           H
ATOM   1687  CG2 ILE K 106    -146.930 -86.322 629.730  1.00  8.13           C
ATOM   1688 1HG2 ILE K 106    -146.257 -86.769 628.999  1.00  8.13           H
ATOM   1689 2HG2 ILE K 106    -147.938 -86.280 629.318  1.00  8.13           H
ATOM   1690 3HG2 ILE K 106    -146.592 -85.313 629.966  1.00  8.13           H
ATOM   1691  CD1 ILE K 106    -147.101 -85.266 632.650  1.00  8.13           C
ATOM   1692 1HD1 ILE K 106    -146.121 -85.519 633.054  1.00  8.13           H
ATOM   1693 2HD1 ILE K 106    -146.986 -84.545 631.841  1.00  8.13           H
ATOM   1694 3HD1 ILE K 106    -147.718 -84.833 633.438  1.00  8.13           H
ATOM   1695  HN  ILE K 106    -146.528 -89.064 632.542  1.00  8.13           H
ATOM   1696  N   ALA K 107    -145.583 -89.659 629.546  1.00  8.13           N
ATOM   1697  CA  ALA K 107    -144.862 -90.159 628.388  1.00  8.13           C
ATOM   1698  C   ALA K 107    -145.574 -91.399 627.845  1.00  8.13           C
ATOM   1699  O   ALA K 107    -145.613 -91.617 626.635  1.00  8.13           O
ATOM   1700  HA  ALA K 107    -144.876 -89.379 627.626  1.00  8.13           H
ATOM   1701  CB  ALA K 107    -143.409 -90.443 628.776  1.00  8.13           C
ATOM   1702 1HB  ALA K 107    -142.940 -89.524 629.127  1.00  8.13           H
ATOM   1703 2HB  ALA K 107    -143.384 -91.190 629.569  1.00  8.13           H
ATOM   1704 3HB  ALA K 107    -142.868 -90.818 627.907  1.00  8.13           H
ATOM   1705  HN  ALA K 107    -145.080 -89.702 630.409  1.00  8.13           H
ATOM   1706  N   ALA K 108    -146.119 -92.180 628.766  1.00  8.13           N
ATOM   1707  CA  ALA K 108    -146.797 -93.411 628.398  1.00  8.13           C
ATOM   1708  C   ALA K 108    -148.148 -93.074 627.763  1.00  8.13           C
ATOM   1709  O   ALA K 108    -148.593 -93.758 626.843  1.00  8.13           O
ATOM   1710  HA  ALA K 108    -146.177 -93.924 627.662  1.00  8.13           H
ATOM   1711  CB  ALA K 108    -146.939 -94.305 629.631  1.00  8.13           C
ATOM   1712 1HB  ALA K 108    -145.950 -94.539 630.026  1.00  8.13           H
ATOM   1713 2HB  ALA K 108    -147.520 -93.784 630.392  1.00  8.13           H
ATOM   1714 3HB  ALA K 108    -147.447 -95.229 629.354  1.00  8.13           H
ATOM   1715  HN  ALA K 108    -146.103 -91.983 629.747  1.00  8.13           H
ATOM   1716  N   ALA K 109    -148.762 -92.021 628.281  1.00  8.13           N
ATOM   1717  CA  ALA K 109    -150.107 -91.660 627.865  1.00  8.13           C
ATOM   1718  C   ALA K 109    -150.087 -91.246 626.392  1.00  8.13           C
ATOM   1719  O   ALA K 109    -151.052 -91.478 625.665  1.00  8.13           O
ATOM   1720  HA  ALA K 109    -150.737 -92.542 627.978  1.00  8.13           H
ATOM   1721  CB  ALA K 109    -150.643 -90.552 628.774  1.00  8.13           C
ATOM   1722 1HB  ALA K 109    -150.664 -90.906 629.805  1.00  8.13           H
ATOM   1723 2HB  ALA K 109    -149.994 -89.679 628.704  1.00  8.13           H
ATOM   1724 3HB  ALA K 109    -151.651 -90.281 628.462  1.00  8.13           H
ATOM   1725  HN  ALA K 109    -148.358 -91.420 628.970  1.00  8.13           H
ATOM   1726  N   ASP K 110    -148.977 -90.641 625.995  1.00  8.13           N
ATOM   1727  CA  ASP K 110    -148.878 -90.054 624.670  1.00  8.13           C
ATOM   1728  C   ASP K 110    -147.429 -90.139 624.186  1.00  8.13           C
ATOM   1729  O   ASP K 110    -146.997 -91.177 623.687  1.00  8.13           O
ATOM   1730  HA  ASP K 110    -149.560 -90.634 624.048  1.00  8.13           H
ATOM   1731  CB  ASP K 110    -149.284 -88.579 624.689  1.00  8.13           C
ATOM   1732 1HB  ASP K 110    -150.271 -88.476 625.141  1.00  8.13           H
ATOM   1733 2HB  ASP K 110    -148.588 -88.015 625.310  1.00  8.13           H
ATOM   1734  CG  ASP K 110    -149.301 -87.996 623.274  1.00  8.13           C
ATOM   1735  OD1 ASP K 110    -149.394 -88.808 622.328  1.00  8.13           O
ATOM   1736  OD2 ASP K 110    -149.221 -86.753 623.172  1.00  8.13           O
ATOM   1737  HN  ASP K 110    -148.158 -90.549 626.561  1.00  8.13           H
ATOM   1738  N   GLN K 111    -146.718 -89.033 624.351  1.00  8.13           N
ATOM   1739  CA  GLN K 111    -145.332 -88.964 623.920  1.00  8.13           C
ATOM   1740  C   GLN K 111    -144.516 -88.111 624.893  1.00  8.13           C
ATOM   1741  O   GLN K 111    -145.079 -87.409 625.731  1.00  8.13           O
ATOM   1742  HA  GLN K 111    -144.971 -89.992 623.937  1.00  8.13           H
ATOM   1743  CB  GLN K 111    -145.227 -88.420 622.494  1.00  8.13           C
ATOM   1744 1HB  GLN K 111    -144.183 -88.407 622.181  1.00  8.13           H
ATOM   1745 2HB  GLN K 111    -145.757 -89.081 621.808  1.00  8.13           H
ATOM   1746  CG  GLN K 111    -145.810 -87.008 622.402  1.00  8.13           C
ATOM   1747 1HG  GLN K 111    -146.844 -87.014 622.747  1.00  8.13           H
ATOM   1748 2HG  GLN K 111    -145.258 -86.339 623.062  1.00  8.13           H
ATOM   1749  CD  GLN K 111    -145.749 -86.482 620.966  1.00  8.13           C
ATOM   1750  OE1 GLN K 111    -144.727 -86.534 620.302  1.00  8.13           O
ATOM   1751  NE2 GLN K 111    -146.897 -85.974 620.527  1.00  8.13           N
ATOM   1752 1HE2 GLN K 111    -147.699 -85.962 621.124  1.00  8.13           H
ATOM   1753 2HE2 GLN K 111    -146.957 -85.605 619.600  1.00  8.13           H
ATOM   1754  HN  GLN K 111    -147.073 -88.197 624.768  1.00  8.13           H
ATOM   1755  N   TRP K 112    -143.201 -88.201 624.750  1.00  8.13           N
ATOM   1756  CA  TRP K 112    -142.302 -87.431 625.593  1.00  8.13           C
ATOM   1757  C   TRP K 112    -142.375 -85.969 625.149  1.00  8.13           C
ATOM   1758  O   TRP K 112    -141.944 -85.629 624.048  1.00  8.13           O
ATOM   1759  HA  TRP K 112    -142.648 -87.526 626.622  1.00  8.13           H
ATOM   1760  CB  TRP K 112    -140.883 -88.001 625.545  1.00  8.13           C
ATOM   1761 1HB  TRP K 112    -140.926 -89.073 625.737  1.00  8.13           H
ATOM   1762 2HB  TRP K 112    -140.485 -87.873 624.538  1.00  8.13           H
ATOM   1763  CG  TRP K 112    -139.920 -87.357 626.544  1.00  8.13           C
ATOM   1764  HD1 TRP K 112    -138.932 -85.847 625.373  1.00  8.13           H
ATOM   1765  CD1 TRP K 112    -139.059 -86.353 626.330  1.00  8.13           C
ATOM   1766  CD2 TRP K 112    -139.754 -87.715 627.932  1.00  8.13           C
ATOM   1767  NE1 TRP K 112    -138.353 -86.039 627.473  1.00  8.13           N
ATOM   1768  HE1 TRP K 112    -137.655 -85.328 627.562  1.00  8.13           H
ATOM   1769  CE2 TRP K 112    -138.789 -86.894 628.479  1.00  8.13           C
ATOM   1770  HE3 TRP K 112    -141.164 -89.361 628.292  1.00  8.13           H
ATOM   1771  CE3 TRP K 112    -140.399 -88.701 628.700  1.00  8.13           C
ATOM   1772  CZ2 TRP K 112    -138.381 -86.975 629.816  1.00  8.13           C
ATOM   1773  HZ2 TRP K 112    -137.616 -86.314 630.224  1.00  8.13           H
ATOM   1774  CZ3 TRP K 112    -139.980 -88.769 630.035  1.00  8.13           C
ATOM   1775  HZ3 TRP K 112    -140.448 -89.516 630.675  1.00  8.13           H
ATOM   1776  CH2 TRP K 112    -139.010 -87.950 630.600  1.00  8.13           C
ATOM   1777  HH2 TRP K 112    -138.739 -88.066 631.650  1.00  8.13           H
ATOM   1778  HN  TRP K 112    -142.751 -88.786 624.075  1.00  8.13           H
ATOM   1779  N   LYS K 113    -142.923 -85.143 626.028  1.00  8.13           N
ATOM   1780  CA  LYS K 113    -143.188 -83.756 625.688  1.00  8.13           C
ATOM   1781  C   LYS K 113    -142.123 -82.865 626.331  1.00  8.13           C
ATOM   1782  O   LYS K 113    -142.149 -81.646 626.170  1.00  8.13           O
ATOM   1783  HA  LYS K 113    -143.107 -83.664 624.605  1.00  8.13           H
ATOM   1784  CB  LYS K 113    -144.620 -83.374 626.069  1.00  8.13           C
ATOM   1785 1HB  LYS K 113    -144.788 -83.586 627.125  1.00  8.13           H
ATOM   1786 2HB  LYS K 113    -144.763 -82.303 625.933  1.00  8.13           H
ATOM   1787  CG  LYS K 113    -145.636 -84.143 625.221  1.00  8.13           C
ATOM   1788 1HG  LYS K 113    -145.517 -83.873 624.172  1.00  8.13           H
ATOM   1789 2HG  LYS K 113    -145.445 -85.213 625.299  1.00  8.13           H
ATOM   1790  CD  LYS K 113    -147.066 -83.840 625.672  1.00  8.13           C
ATOM   1791 1HD  LYS K 113    -147.169 -84.055 626.736  1.00  8.13           H
ATOM   1792 2HD  LYS K 113    -147.276 -82.779 625.540  1.00  8.13           H
ATOM   1793  CE  LYS K 113    -148.078 -84.669 624.878  1.00  8.13           C
ATOM   1794 1HE  LYS K 113    -148.002 -84.429 623.818  1.00  8.13           H
ATOM   1795 2HE  LYS K 113    -147.849 -85.729 624.982  1.00  8.13           H
ATOM   1796  NZ  LYS K 113    -149.454 -84.403 625.355  1.00  8.13           N
ATOM   1797 1HZ  LYS K 113    -150.105 -84.999 624.857  1.00  8.13           H
ATOM   1798 2HZ  LYS K 113    -149.510 -84.597 626.349  1.00  8.13           H
ATOM   1799 3HZ  LYS K 113    -149.688 -83.431 625.187  1.00  8.13           H
ATOM   1800  HN  LYS K 113    -143.184 -85.408 626.957  1.00  8.13           H
ATOM   1801  N   PHE K 114    -141.211 -83.509 627.044  1.00  8.13           N
ATOM   1802  CA  PHE K 114    -140.259 -82.785 627.870  1.00  8.13           C
ATOM   1803  C   PHE K 114    -138.889 -82.712 627.192  1.00  8.13           C
ATOM   1804  O   PHE K 114    -138.650 -83.388 626.193  1.00  8.13           O
ATOM   1805  HA  PHE K 114    -140.649 -81.776 628.005  1.00  8.13           H
ATOM   1806  CB  PHE K 114    -140.125 -83.560 629.182  1.00  8.13           C
ATOM   1807 1HB  PHE K 114    -139.650 -84.520 628.978  1.00  8.13           H
ATOM   1808 2HB  PHE K 114    -139.461 -83.012 629.850  1.00  8.13           H
ATOM   1809  CG  PHE K 114    -141.454 -83.807 629.898  1.00  8.13           C
ATOM   1810  HD1 PHE K 114    -141.564 -81.828 630.665  1.00  8.13           H
ATOM   1811  CD1 PHE K 114    -142.041 -82.806 630.607  1.00  8.13           C
ATOM   1812  HD2 PHE K 114    -141.579 -85.831 629.257  1.00  8.13           H
ATOM   1813  CD2 PHE K 114    -142.049 -85.028 629.825  1.00  8.13           C
ATOM   1814  CE1 PHE K 114    -143.275 -83.035 631.271  1.00  8.13           C
ATOM   1815  HE1 PHE K 114    -143.745 -82.233 631.839  1.00  8.13           H
ATOM   1816  CE2 PHE K 114    -143.283 -85.257 630.489  1.00  8.13           C
ATOM   1817  HE2 PHE K 114    -143.760 -86.236 630.431  1.00  8.13           H
ATOM   1818  CZ  PHE K 114    -143.870 -84.256 631.198  1.00  8.13           C
ATOM   1819  HZ  PHE K 114    -144.817 -84.432 631.708  1.00  8.13           H
ATOM   1820  HN  PHE K 114    -141.116 -84.504 627.064  1.00  8.13           H
ATOM   1821  N   GLN K 115    -138.025 -81.886 627.763  1.00  8.13           N
ATOM   1822  CA  GLN K 115    -136.694 -81.697 627.211  1.00  8.13           C
ATOM   1823  C   GLN K 115    -135.813 -82.907 627.524  1.00  8.13           C
ATOM   1824  O   GLN K 115    -136.158 -83.729 628.372  1.00  8.13           O
ATOM   1825  HA  GLN K 115    -136.836 -81.611 626.134  1.00  8.13           H
ATOM   1826  CB  GLN K 115    -136.061 -80.407 627.737  1.00  8.13           C
ATOM   1827 1HB  GLN K 115    -136.098 -80.397 628.826  1.00  8.13           H
ATOM   1828 2HB  GLN K 115    -135.009 -80.372 627.454  1.00  8.13           H
ATOM   1829  CG  GLN K 115    -136.784 -79.177 627.186  1.00  8.13           C
ATOM   1830 1HG  GLN K 115    -136.799 -79.217 626.096  1.00  8.13           H
ATOM   1831 2HG  GLN K 115    -137.822 -79.180 627.519  1.00  8.13           H
ATOM   1832  CD  GLN K 115    -136.100 -77.887 627.644  1.00  8.13           C
ATOM   1833  OE1 GLN K 115    -135.407 -77.845 628.647  1.00  8.13           O
ATOM   1834  NE2 GLN K 115    -136.333 -76.841 626.857  1.00  8.13           N
ATOM   1835 1HE2 GLN K 115    -136.912 -76.944 626.048  1.00  8.13           H
ATOM   1836 2HE2 GLN K 115    -135.929 -75.952 627.073  1.00  8.13           H
ATOM   1837  HN  GLN K 115    -138.221 -81.352 628.586  1.00  8.13           H
ATOM   1838  N   THR K 116    -134.691 -82.980 626.822  1.00  8.13           N
ATOM   1839  CA  THR K 116    -133.783 -84.103 626.977  1.00  8.13           C
ATOM   1840  C   THR K 116    -133.281 -84.189 628.420  1.00  8.13           C
ATOM   1841  O   THR K 116    -133.079 -85.281 628.947  1.00  8.13           O
ATOM   1842  HA  THR K 116    -134.334 -85.022 626.776  1.00  8.13           H
ATOM   1843  HB  THR K 116    -131.978 -83.146 626.238  1.00  8.13           H
ATOM   1844  CB  THR K 116    -132.659 -83.947 625.951  1.00  8.13           C
ATOM   1845  OG1 THR K 116    -133.341 -83.761 624.714  1.00  8.13           O
ATOM   1846  HG1 THR K 116    -132.717 -83.379 624.033  1.00  8.13           H
ATOM   1847  CG2 THR K 116    -131.867 -85.241 625.749  1.00  8.13           C
ATOM   1848 1HG2 THR K 116    -132.536 -86.025 625.396  1.00  8.13           H
ATOM   1849 2HG2 THR K 116    -131.418 -85.544 626.695  1.00  8.13           H
ATOM   1850 3HG2 THR K 116    -131.082 -85.075 625.011  1.00  8.13           H
ATOM   1851  HN  THR K 116    -134.401 -82.290 626.159  1.00  8.13           H
ATOM   1852  N   PHE K 117    -133.093 -83.021 629.017  1.00  8.13           N
ATOM   1853  CA  PHE K 117    -132.601 -82.949 630.382  1.00  8.13           C
ATOM   1854  C   PHE K 117    -133.474 -83.781 631.325  1.00  8.13           C
ATOM   1855  O   PHE K 117    -132.961 -84.562 632.124  1.00  8.13           O
ATOM   1856  HA  PHE K 117    -131.587 -83.349 630.382  1.00  8.13           H
ATOM   1857  CB  PHE K 117    -132.669 -81.481 630.806  1.00  8.13           C
ATOM   1858 1HB  PHE K 117    -132.009 -80.897 630.164  1.00  8.13           H
ATOM   1859 2HB  PHE K 117    -133.681 -81.112 630.642  1.00  8.13           H
ATOM   1860  CG  PHE K 117    -132.284 -81.236 632.267  1.00  8.13           C
ATOM   1861  HD1 PHE K 117    -134.273 -80.767 632.854  1.00  8.13           H
ATOM   1862  CD1 PHE K 117    -133.235 -80.879 633.170  1.00  8.13           C
ATOM   1863  HD2 PHE K 117    -130.227 -81.662 631.937  1.00  8.13           H
ATOM   1864  CD2 PHE K 117    -130.990 -81.375 632.661  1.00  8.13           C
ATOM   1865  CE1 PHE K 117    -132.878 -80.651 634.525  1.00  8.13           C
ATOM   1866  HE1 PHE K 117    -133.641 -80.365 635.249  1.00  8.13           H
ATOM   1867  CE2 PHE K 117    -130.632 -81.148 634.016  1.00  8.13           C
ATOM   1868  HE2 PHE K 117    -129.595 -81.260 634.333  1.00  8.13           H
ATOM   1869  CZ  PHE K 117    -131.584 -80.791 634.920  1.00  8.13           C
ATOM   1870  HZ  PHE K 117    -131.310 -80.617 635.960  1.00  8.13           H
ATOM   1871  HN  PHE K 117    -133.272 -82.137 628.586  1.00  8.13           H
ATOM   1872  N   MET K 118    -134.778 -83.584 631.199  1.00  8.13           N
ATOM   1873  CA  MET K 118    -135.727 -84.317 632.019  1.00  8.13           C
ATOM   1874  C   MET K 118    -135.631 -85.821 631.759  1.00  8.13           C
ATOM   1875  O   MET K 118    -135.794 -86.625 632.675  1.00  8.13           O
ATOM   1876  HA  MET K 118    -135.451 -84.101 633.052  1.00  8.13           H
ATOM   1877  CB  MET K 118    -137.147 -83.835 631.711  1.00  8.13           C
ATOM   1878 1HB  MET K 118    -137.284 -83.762 630.632  1.00  8.13           H
ATOM   1879 2HB  MET K 118    -137.869 -84.565 632.076  1.00  8.13           H
ATOM   1880  CG  MET K 118    -137.417 -82.475 632.358  1.00  8.13           C
ATOM   1881 1HG  MET K 118    -136.632 -81.770 632.084  1.00  8.13           H
ATOM   1882 2HG  MET K 118    -138.356 -82.066 631.987  1.00  8.13           H
ATOM   1883  SD  MET K 118    -137.487 -82.647 634.134  1.00  8.13           S
ATOM   1884  CE  MET K 118    -136.008 -81.757 634.590  1.00  8.13           C
ATOM   1885 1HE  MET K 118    -135.142 -82.234 634.133  1.00  8.13           H
ATOM   1886 2HE  MET K 118    -136.082 -80.727 634.241  1.00  8.13           H
ATOM   1887 3HE  MET K 118    -135.899 -81.767 635.674  1.00  8.13           H
ATOM   1888  HN  MET K 118    -135.187 -82.940 630.553  1.00  8.13           H
ATOM   1889  N   CYS K 119    -135.366 -86.157 630.505  1.00  8.13           N
ATOM   1890  CA  CYS K 119    -135.236 -87.550 630.114  1.00  8.13           C
ATOM   1891  C   CYS K 119    -134.062 -88.157 630.886  1.00  8.13           C
ATOM   1892  O   CYS K 119    -134.174 -89.254 631.431  1.00  8.13           O
ATOM   1893  HA  CYS K 119    -136.171 -88.040 630.384  1.00  8.13           H
ATOM   1894  CB  CYS K 119    -135.063 -87.700 628.601  1.00  8.13           C
ATOM   1895 1HB  CYS K 119    -135.957 -87.346 628.088  1.00  8.13           H
ATOM   1896 2HB  CYS K 119    -134.233 -87.082 628.259  1.00  8.13           H
ATOM   1897  SG  CYS K 119    -134.752 -89.453 628.178  1.00  8.13           S
ATOM   1898  HN  CYS K 119    -135.242 -85.497 629.764  1.00  8.13           H
ATOM   1899  N   LYS K 120    -132.963 -87.418 630.906  1.00  8.13           N
ATOM   1900  CA  LYS K 120    -131.771 -87.868 631.605  1.00  8.13           C
ATOM   1901  C   LYS K 120    -132.103 -88.087 633.082  1.00  8.13           C
ATOM   1902  O   LYS K 120    -131.786 -89.134 633.644  1.00  8.13           O
ATOM   1903  HA  LYS K 120    -131.480 -88.825 631.171  1.00  8.13           H
ATOM   1904  CB  LYS K 120    -130.614 -86.895 631.372  1.00  8.13           C
ATOM   1905 1HB  LYS K 120    -130.939 -85.878 631.591  1.00  8.13           H
ATOM   1906 2HB  LYS K 120    -129.799 -87.122 632.059  1.00  8.13           H
ATOM   1907  CG  LYS K 120    -130.111 -86.976 629.929  1.00  8.13           C
ATOM   1908 1HG  LYS K 120    -129.778 -87.991 629.713  1.00  8.13           H
ATOM   1909 2HG  LYS K 120    -130.928 -86.755 629.242  1.00  8.13           H
ATOM   1910  CD  LYS K 120    -128.961 -85.994 629.694  1.00  8.13           C
ATOM   1911 1HD  LYS K 120    -129.320 -84.972 629.812  1.00  8.13           H
ATOM   1912 2HD  LYS K 120    -128.186 -86.149 630.445  1.00  8.13           H
ATOM   1913  CE  LYS K 120    -128.365 -86.173 628.296  1.00  8.13           C
ATOM   1914 1HE  LYS K 120    -128.730 -87.101 627.854  1.00  8.13           H
ATOM   1915 2HE  LYS K 120    -128.694 -85.361 627.647  1.00  8.13           H
ATOM   1916  NZ  LYS K 120    -126.887 -86.195 628.361  1.00  8.13           N
ATOM   1917 1HZ  LYS K 120    -126.509 -86.325 627.429  1.00  8.13           H
ATOM   1918 2HZ  LYS K 120    -126.552 -85.318 628.742  1.00  8.13           H
ATOM   1919 3HZ  LYS K 120    -126.586 -86.959 628.956  1.00  8.13           H
ATOM   1920  HN  LYS K 120    -132.879 -86.528 630.458  1.00  8.13           H
ATOM   1921  N   VAL K 121    -132.737 -87.082 633.669  1.00  8.13           N
ATOM   1922  CA  VAL K 121    -133.029 -87.111 635.092  1.00  8.13           C
ATOM   1923  C   VAL K 121    -133.913 -88.320 635.402  1.00  8.13           C
ATOM   1924  O   VAL K 121    -133.617 -89.092 636.313  1.00  8.13           O
ATOM   1925  HA  VAL K 121    -132.082 -87.223 635.620  1.00  8.13           H
ATOM   1926  HB  VAL K 121    -134.489 -85.573 634.851  1.00  8.13           H
ATOM   1927  CB  VAL K 121    -133.657 -85.784 635.523  1.00  8.13           C
ATOM   1928  CG1 VAL K 121    -134.215 -85.879 636.945  1.00  8.13           C
ATOM   1929 1HG1 VAL K 121    -134.978 -86.656 636.985  1.00  8.13           H
ATOM   1930 2HG1 VAL K 121    -133.409 -86.125 637.636  1.00  8.13           H
ATOM   1931 3HG1 VAL K 121    -134.656 -84.922 637.226  1.00  8.13           H
ATOM   1932  CG2 VAL K 121    -132.653 -84.637 635.404  1.00  8.13           C
ATOM   1933 1HG2 VAL K 121    -131.792 -84.839 636.041  1.00  8.13           H
ATOM   1934 2HG2 VAL K 121    -132.324 -84.547 634.368  1.00  8.13           H
ATOM   1935 3HG2 VAL K 121    -133.125 -83.706 635.717  1.00  8.13           H
ATOM   1936  HN  VAL K 121    -133.048 -86.262 633.190  1.00  8.13           H
ATOM   1937  N   VAL K 122    -134.980 -88.447 634.628  1.00  8.13           N
ATOM   1938  CA  VAL K 122    -136.017 -89.418 634.936  1.00  8.13           C
ATOM   1939  C   VAL K 122    -135.420 -90.826 634.895  1.00  8.13           C
ATOM   1940  O   VAL K 122    -135.679 -91.639 635.781  1.00  8.13           O
ATOM   1941  HA  VAL K 122    -136.368 -89.214 635.948  1.00  8.13           H
ATOM   1942  HB  VAL K 122    -136.806 -89.209 632.964  1.00  8.13           H
ATOM   1943  CB  VAL K 122    -137.199 -89.242 633.980  1.00  8.13           C
ATOM   1944  CG1 VAL K 122    -138.161 -90.427 634.075  1.00  8.13           C
ATOM   1945 1HG1 VAL K 122    -137.634 -91.345 633.813  1.00  8.13           H
ATOM   1946 2HG1 VAL K 122    -138.543 -90.505 635.093  1.00  8.13           H
ATOM   1947 3HG1 VAL K 122    -138.992 -90.277 633.385  1.00  8.13           H
ATOM   1948  CG2 VAL K 122    -137.926 -87.922 634.245  1.00  8.13           C
ATOM   1949 1HG2 VAL K 122    -138.301 -87.913 635.269  1.00  8.13           H
ATOM   1950 2HG2 VAL K 122    -137.236 -87.091 634.103  1.00  8.13           H
ATOM   1951 3HG2 VAL K 122    -138.762 -87.823 633.552  1.00  8.13           H
ATOM   1952  HN  VAL K 122    -135.142 -87.903 633.805  1.00  8.13           H
ATOM   1953  N   ASN K 123    -134.632 -91.070 633.859  1.00  8.13           N
ATOM   1954  CA  ASN K 123    -134.008 -92.371 633.683  1.00  8.13           C
ATOM   1955  C   ASN K 123    -133.030 -92.622 634.832  1.00  8.13           C
ATOM   1956  O   ASN K 123    -132.995 -93.715 635.395  1.00  8.13           O
ATOM   1957  HA  ASN K 123    -134.832 -93.085 633.673  1.00  8.13           H
ATOM   1958  CB  ASN K 123    -133.223 -92.433 632.372  1.00  8.13           C
ATOM   1959 1HB  ASN K 123    -132.685 -91.497 632.221  1.00  8.13           H
ATOM   1960 2HB  ASN K 123    -132.476 -93.224 632.428  1.00  8.13           H
ATOM   1961  CG  ASN K 123    -134.155 -92.687 631.185  1.00  8.13           C
ATOM   1962  OD1 ASN K 123    -135.314 -93.037 631.337  1.00  8.13           O
ATOM   1963  ND2 ASN K 123    -133.586 -92.493 629.999  1.00  8.13           N
ATOM   1964 1HD2 ASN K 123    -132.630 -92.206 629.944  1.00  8.13           H
ATOM   1965 2HD2 ASN K 123    -134.115 -92.634 629.162  1.00  8.13           H
ATOM   1966  HN  ASN K 123    -134.418 -90.400 633.148  1.00  8.13           H
ATOM   1967  N   SER K 124    -132.259 -91.591 635.147  1.00  8.13           N
ATOM   1968  CA  SER K 124    -131.173 -91.733 636.101  1.00  8.13           C
ATOM   1969  C   SER K 124    -131.737 -91.940 637.508  1.00  8.13           C
ATOM   1970  O   SER K 124    -131.197 -92.724 638.288  1.00  8.13           O
ATOM   1971  HA  SER K 124    -130.617 -92.613 635.778  1.00  8.13           H
ATOM   1972  CB  SER K 124    -130.252 -90.511 636.073  1.00  8.13           C
ATOM   1973 1HB  SER K 124    -130.798 -89.638 636.431  1.00  8.13           H
ATOM   1974 2HB  SER K 124    -129.419 -90.669 636.758  1.00  8.13           H
ATOM   1975  HG  SER K 124    -130.131 -89.397 634.415  1.00  8.13           H
ATOM   1976  OG  SER K 124    -129.748 -90.252 634.766  1.00  8.13           O
ATOM   1977  HN  SER K 124    -132.366 -90.675 634.762  1.00  8.13           H
ATOM   1978  N   MET K 125    -132.815 -91.224 637.791  1.00  8.13           N
ATOM   1979  CA  MET K 125    -133.416 -91.265 639.113  1.00  8.13           C
ATOM   1980  C   MET K 125    -133.872 -92.682 639.465  1.00  8.13           C
ATOM   1981  O   MET K 125    -133.690 -93.135 640.593  1.00  8.13           O
ATOM   1982  HA  MET K 125    -132.632 -90.947 639.801  1.00  8.13           H
ATOM   1983  CB  MET K 125    -134.615 -90.316 639.159  1.00  8.13           C
ATOM   1984 1HB  MET K 125    -135.229 -90.457 638.270  1.00  8.13           H
ATOM   1985 2HB  MET K 125    -135.240 -90.555 640.020  1.00  8.13           H
ATOM   1986  CG  MET K 125    -134.157 -88.858 639.244  1.00  8.13           C
ATOM   1987 1HG  MET K 125    -133.513 -88.621 638.398  1.00  8.13           H
ATOM   1988 2HG  MET K 125    -135.019 -88.194 639.184  1.00  8.13           H
ATOM   1989  SD  MET K 125    -133.281 -88.581 640.774  1.00  8.13           S
ATOM   1990  CE  MET K 125    -131.606 -88.502 640.162  1.00  8.13           C
ATOM   1991 1HE  MET K 125    -131.354 -89.442 639.671  1.00  8.13           H
ATOM   1992 2HE  MET K 125    -131.519 -87.684 639.447  1.00  8.13           H
ATOM   1993 3HE  MET K 125    -130.923 -88.332 640.994  1.00  8.13           H
ATOM   1994  HN  MET K 125    -133.276 -90.625 637.136  1.00  8.13           H
ATOM   1995  N   TYR K 126    -134.458 -93.343 638.477  1.00  8.13           N
ATOM   1996  CA  TYR K 126    -134.935 -94.702 638.665  1.00  8.13           C
ATOM   1997  C   TYR K 126    -133.778 -95.649 638.989  1.00  8.13           C
ATOM   1998  O   TYR K 126    -133.876 -96.465 639.905  1.00  8.13           O
ATOM   1999  HA  TYR K 126    -135.637 -94.700 639.498  1.00  8.13           H
ATOM   2000  CB  TYR K 126    -135.560 -95.118 637.332  1.00  8.13           C
ATOM   2001 1HB  TYR K 126    -136.473 -94.543 637.175  1.00  8.13           H
ATOM   2002 2HB  TYR K 126    -134.877 -94.857 636.524  1.00  8.13           H
ATOM   2003  CG  TYR K 126    -135.892 -96.609 637.238  1.00  8.13           C
ATOM   2004  HD1 TYR K 126    -134.763 -96.895 635.438  1.00  8.13           H
ATOM   2005  CD1 TYR K 126    -135.393 -97.362 636.195  1.00  8.13           C
ATOM   2006  HD2 TYR K 126    -137.084 -96.605 639.021  1.00  8.13           H
ATOM   2007  CD2 TYR K 126    -136.690 -97.200 638.197  1.00  8.13           C
ATOM   2008  CE1 TYR K 126    -135.705 -98.765 636.107  1.00  8.13           C
ATOM   2009  HE1 TYR K 126    -135.318 -99.372 635.288  1.00  8.13           H
ATOM   2010  HE2 TYR K 126    -137.631 -99.082 638.859  1.00  8.13           H
ATOM   2011  CE2 TYR K 126    -137.002 -98.603 638.109  1.00  8.13           C
ATOM   2012  CZ  TYR K 126    -136.494 -99.316 637.068  1.00  8.13           C
ATOM   2013  OH  TYR K 126    -136.789-100.641 636.985  1.00  8.13           O
ATOM   2014  HH  TYR K 126    -136.418-101.022 636.138  1.00  8.13           H
ATOM   2015  HN  TYR K 126    -134.608 -92.965 637.563  1.00  8.13           H
ATOM   2016  N   LYS K 127    -132.708 -95.510 638.220  1.00  8.13           N
ATOM   2017  CA  LYS K 127    -131.570 -96.405 638.351  1.00  8.13           C
ATOM   2018  C   LYS K 127    -130.900 -96.175 639.707  1.00  8.13           C
ATOM   2019  O   LYS K 127    -130.414 -97.118 640.331  1.00  8.13           O
ATOM   2020  HA  LYS K 127    -131.952 -97.425 638.323  1.00  8.13           H
ATOM   2021  CB  LYS K 127    -130.622 -96.243 637.161  1.00  8.13           C
ATOM   2022 1HB  LYS K 127    -130.420 -95.185 636.993  1.00  8.13           H
ATOM   2023 2HB  LYS K 127    -129.666 -96.717 637.386  1.00  8.13           H
ATOM   2024  CG  LYS K 127    -131.219 -96.862 635.896  1.00  8.13           C
ATOM   2025 1HG  LYS K 127    -132.167 -96.377 635.662  1.00  8.13           H
ATOM   2026 2HG  LYS K 127    -130.553 -96.686 635.051  1.00  8.13           H
ATOM   2027  CD  LYS K 127    -131.440 -98.366 636.073  1.00  8.13           C
ATOM   2028 1HD  LYS K 127    -130.511 -98.839 636.390  1.00  8.13           H
ATOM   2029 2HD  LYS K 127    -132.171 -98.539 636.862  1.00  8.13           H
ATOM   2030  CE  LYS K 127    -131.925 -99.005 634.771  1.00  8.13           C
ATOM   2031 1HE  LYS K 127    -132.777 -98.448 634.380  1.00  8.13           H
ATOM   2032 2HE  LYS K 127    -131.139 -98.955 634.018  1.00  8.13           H
ATOM   2033  NZ  LYS K 127    -132.311-100.416 634.998  1.00  8.13           N
ATOM   2034 1HZ  LYS K 127    -132.541-100.851 634.112  1.00  8.13           H
ATOM   2035 2HZ  LYS K 127    -131.539-100.912 635.429  1.00  8.13           H
ATOM   2036 3HZ  LYS K 127    -133.119-100.451 635.611  1.00  8.13           H
ATOM   2037  HN  LYS K 127    -132.611 -94.803 637.519  1.00  8.13           H
ATOM   2038  N   MET K 128    -130.896 -94.918 640.124  1.00  8.13           N
ATOM   2039  CA  MET K 128    -130.349 -94.562 641.422  1.00  8.13           C
ATOM   2040  C   MET K 128    -131.135 -95.232 642.551  1.00  8.13           C
ATOM   2041  O   MET K 128    -130.546 -95.772 643.486  1.00  8.13           O
ATOM   2042  HA  MET K 128    -129.322 -94.927 641.418  1.00  8.13           H
ATOM   2043  CB  MET K 128    -130.399 -93.043 641.598  1.00  8.13           C
ATOM   2044 1HB  MET K 128    -129.937 -92.558 640.738  1.00  8.13           H
ATOM   2045 2HB  MET K 128    -131.436 -92.710 641.632  1.00  8.13           H
ATOM   2046  CG  MET K 128    -129.678 -92.615 642.879  1.00  8.13           C
ATOM   2047 1HG  MET K 128    -130.196 -93.018 643.749  1.00  8.13           H
ATOM   2048 2HG  MET K 128    -128.668 -93.024 642.891  1.00  8.13           H
ATOM   2049  SD  MET K 128    -129.616 -90.834 642.978  1.00  8.13           S
ATOM   2050  CE  MET K 128    -131.347 -90.476 643.227  1.00  8.13           C
ATOM   2051 1HE  MET K 128    -131.921 -90.853 642.381  1.00  8.13           H
ATOM   2052 2HE  MET K 128    -131.689 -90.959 644.142  1.00  8.13           H
ATOM   2053 3HE  MET K 128    -131.486 -89.398 643.311  1.00  8.13           H
ATOM   2054  HN  MET K 128    -131.257 -94.151 639.593  1.00  8.13           H
ATOM   2055  N   ASN K 129    -132.453 -95.176 642.426  1.00  8.13           N
ATOM   2056  CA  ASN K 129    -133.324 -95.825 643.391  1.00  8.13           C
ATOM   2057  C   ASN K 129    -133.089 -97.336 643.348  1.00  8.13           C
ATOM   2058  O   ASN K 129    -132.982 -97.981 644.390  1.00  8.13           O
ATOM   2059  HA  ASN K 129    -133.060 -95.389 644.354  1.00  8.13           H
ATOM   2060  CB  ASN K 129    -134.797 -95.566 643.064  1.00  8.13           C
ATOM   2061 1HB  ASN K 129    -135.009 -94.500 643.145  1.00  8.13           H
ATOM   2062 2HB  ASN K 129    -135.000 -95.854 642.033  1.00  8.13           H
ATOM   2063  CG  ASN K 129    -135.713 -96.348 644.008  1.00  8.13           C
ATOM   2064  OD1 ASN K 129    -135.596 -96.286 645.221  1.00  8.13           O
ATOM   2065  ND2 ASN K 129    -136.629 -97.084 643.385  1.00  8.13           N
ATOM   2066 1HD2 ASN K 129    -136.671 -97.090 642.386  1.00  8.13           H
ATOM   2067 2HD2 ASN K 129    -137.276 -97.631 643.917  1.00  8.13           H
ATOM   2068  HN  ASN K 129    -132.924 -94.699 641.684  1.00  8.13           H
ATOM   2069  N   PHE K 130    -133.016 -97.858 642.132  1.00  8.13           N
ATOM   2070  CA  PHE K 130    -132.894 -99.293 641.939  1.00  8.13           C
ATOM   2071  C   PHE K 130    -131.730 -99.859 642.755  1.00  8.13           C
ATOM   2072  O   PHE K 130    -131.907-100.805 643.521  1.00  8.13           O
ATOM   2073  HA  PHE K 130    -133.826 -99.745 642.277  1.00  8.13           H
ATOM   2074  CB  PHE K 130    -132.617 -99.522 640.452  1.00  8.13           C
ATOM   2075 1HB  PHE K 130    -133.445 -99.114 639.872  1.00  8.13           H
ATOM   2076 2HB  PHE K 130    -131.725 -98.965 640.169  1.00  8.13           H
ATOM   2077  CG  PHE K 130    -132.424-100.992 640.074  1.00  8.13           C
ATOM   2078  HD1 PHE K 130    -130.359-100.748 639.632  1.00  8.13           H
ATOM   2079  CD1 PHE K 130    -131.202-101.438 639.680  1.00  8.13           C
ATOM   2080  HD2 PHE K 130    -134.456-101.496 640.450  1.00  8.13           H
ATOM   2081  CD2 PHE K 130    -133.476-101.853 640.134  1.00  8.13           C
ATOM   2082  CE1 PHE K 130    -131.023-102.802 639.329  1.00  8.13           C
ATOM   2083  HE1 PHE K 130    -130.043-103.160 639.013  1.00  8.13           H
ATOM   2084  CE2 PHE K 130    -133.297-103.217 639.783  1.00  8.13           C
ATOM   2085  HE2 PHE K 130    -134.139-103.907 639.831  1.00  8.13           H
ATOM   2086  CZ  PHE K 130    -132.074-103.663 639.388  1.00  8.13           C
ATOM   2087  HZ  PHE K 130    -131.936-104.711 639.120  1.00  8.13           H
ATOM   2088  HN  PHE K 130    -133.038 -97.318 641.290  1.00  8.13           H
ATOM   2089  N   TYR K 131    -130.566 -99.256 642.563  1.00  8.13           N
ATOM   2090  CA  TYR K 131    -129.359 -99.733 643.217  1.00  8.13           C
ATOM   2091  C   TYR K 131    -129.396 -99.440 644.718  1.00  8.13           C
ATOM   2092  O   TYR K 131    -129.154-100.329 645.533  1.00  8.13           O
ATOM   2093  HA  TYR K 131    -129.299-100.811 643.066  1.00  8.13           H
ATOM   2094  CB  TYR K 131    -128.202 -98.956 642.586  1.00  8.13           C
ATOM   2095 1HB  TYR K 131    -128.446 -97.894 642.592  1.00  8.13           H
ATOM   2096 2HB  TYR K 131    -127.313 -99.082 643.204  1.00  8.13           H
ATOM   2097  CG  TYR K 131    -127.875 -99.381 641.153  1.00  8.13           C
ATOM   2098  HD1 TYR K 131    -127.499-101.423 641.690  1.00  8.13           H
ATOM   2099  CD1 TYR K 131    -127.534-100.691 640.883  1.00  8.13           C
ATOM   2100  HD2 TYR K 131    -128.188 -97.420 640.345  1.00  8.13           H
ATOM   2101  CD2 TYR K 131    -127.919 -98.455 640.131  1.00  8.13           C
ATOM   2102  CE1 TYR K 131    -127.226-101.092 639.535  1.00  8.13           C
ATOM   2103  HE1 TYR K 131    -126.956-102.123 639.307  1.00  8.13           H
ATOM   2104  HE2 TYR K 131    -127.643 -98.134 637.966  1.00  8.13           H
ATOM   2105  CE2 TYR K 131    -127.611 -98.855 638.783  1.00  8.13           C
ATOM   2106  CZ  TYR K 131    -127.280-100.154 638.551  1.00  8.13           C
ATOM   2107  OH  TYR K 131    -126.989-100.532 637.277  1.00  8.13           O
ATOM   2108  HH  TYR K 131    -126.808 -99.726 636.714  1.00  8.13           H
ATOM   2109  HN  TYR K 131    -130.440 -98.457 641.975  1.00  8.13           H
ATOM   2110  N   SER K 132    -129.701 -98.191 645.037  1.00  8.13           N
ATOM   2111  CA  SER K 132    -129.575 -97.716 646.405  1.00  8.13           C
ATOM   2112  C   SER K 132    -130.482 -98.533 647.328  1.00  8.13           C
ATOM   2113  O   SER K 132    -130.082 -98.901 648.431  1.00  8.13           O
ATOM   2114  HA  SER K 132    -128.528 -97.866 646.667  1.00  8.13           H
ATOM   2115  CB  SER K 132    -129.918 -96.229 646.505  1.00  8.13           C
ATOM   2116 1HB  SER K 132    -129.859 -95.912 647.546  1.00  8.13           H
ATOM   2117 2HB  SER K 132    -129.178 -95.648 645.953  1.00  8.13           H
ATOM   2118  HG  SER K 132    -131.147 -95.407 645.156  1.00  8.13           H
ATOM   2119  OG  SER K 132    -131.218 -95.944 645.996  1.00  8.13           O
ATOM   2120  HN  SER K 132    -130.029 -97.510 644.382  1.00  8.13           H
ATOM   2121  N   CYS K 133    -131.688 -98.792 646.842  1.00  8.13           N
ATOM   2122  CA  CYS K 133    -132.696 -99.450 647.655  1.00  8.13           C
ATOM   2123  C   CYS K 133    -132.219-100.873 647.953  1.00  8.13           C
ATOM   2124  O   CYS K 133    -132.251-101.315 649.101  1.00  8.13           O
ATOM   2125  HA  CYS K 133    -132.784 -98.871 648.575  1.00  8.13           H
ATOM   2126  CB  CYS K 133    -134.067 -99.439 646.976  1.00  8.13           C
ATOM   2127 1HB  CYS K 133    -133.954 -99.627 645.908  1.00  8.13           H
ATOM   2128 2HB  CYS K 133    -134.688-100.239 647.377  1.00  8.13           H
ATOM   2129  HG  CYS K 133    -135.641 -97.868 646.149  1.00  8.13           H
ATOM   2130  SG  CYS K 133    -134.883 -97.822 647.241  1.00  8.13           S
ATOM   2131  HN  CYS K 133    -131.978 -98.560 645.914  1.00  8.13           H
ATOM   2132  N   VAL K 134    -131.788-101.552 646.900  1.00  8.13           N
ATOM   2133  CA  VAL K 134    -131.401-102.947 647.015  1.00  8.13           C
ATOM   2134  C   VAL K 134    -130.201-103.063 647.956  1.00  8.13           C
ATOM   2135  O   VAL K 134    -130.120-103.996 648.753  1.00  8.13           O
ATOM   2136  HA  VAL K 134    -132.242-103.487 647.451  1.00  8.13           H
ATOM   2137  HB  VAL K 134    -130.383-102.908 645.140  1.00  8.13           H
ATOM   2138  CB  VAL K 134    -131.132-103.532 645.627  1.00  8.13           C
ATOM   2139  CG1 VAL K 134    -130.567-104.950 645.731  1.00  8.13           C
ATOM   2140 1HG1 VAL K 134    -129.631-104.929 646.289  1.00  8.13           H
ATOM   2141 2HG1 VAL K 134    -131.283-105.590 646.246  1.00  8.13           H
ATOM   2142 3HG1 VAL K 134    -130.384-105.342 644.730  1.00  8.13           H
ATOM   2143  CG2 VAL K 134    -132.396-103.507 644.767  1.00  8.13           C
ATOM   2144 1HG2 VAL K 134    -133.176-104.097 645.249  1.00  8.13           H
ATOM   2145 2HG2 VAL K 134    -132.738-102.478 644.652  1.00  8.13           H
ATOM   2146 3HG2 VAL K 134    -132.177-103.928 643.786  1.00  8.13           H
ATOM   2147  HN  VAL K 134    -131.702-101.164 645.982  1.00  8.13           H
ATOM   2148  N   LEU K 135    -129.298-102.101 647.833  1.00  8.13           N
ATOM   2149  CA  LEU K 135    -128.098-102.091 648.653  1.00  8.13           C
ATOM   2150  C   LEU K 135    -128.484-101.836 650.111  1.00  8.13           C
ATOM   2151  O   LEU K 135    -127.909-102.429 651.022  1.00  8.13           O
ATOM   2152  HA  LEU K 135    -127.647-103.081 648.583  1.00  8.13           H
ATOM   2153  CB  LEU K 135    -127.081-101.090 648.101  1.00  8.13           C
ATOM   2154 1HB  LEU K 135    -127.583-100.134 647.958  1.00  8.13           H
ATOM   2155 2HB  LEU K 135    -126.309-100.935 648.855  1.00  8.13           H
ATOM   2156  HG  LEU K 135    -127.176-101.715 646.058  1.00  8.13           H
ATOM   2157  CG  LEU K 135    -126.401-101.480 646.787  1.00  8.13           C
ATOM   2158  CD1 LEU K 135    -125.589-100.313 646.223  1.00  8.13           C
ATOM   2159 1HD1 LEU K 135    -126.250 -99.466 646.037  1.00  8.13           H
ATOM   2160 2HD1 LEU K 135    -124.821-100.023 646.941  1.00  8.13           H
ATOM   2161 3HD1 LEU K 135    -125.116-100.617 645.289  1.00  8.13           H
ATOM   2162  CD2 LEU K 135    -125.549-102.739 646.963  1.00  8.13           C
ATOM   2163 1HD2 LEU K 135    -124.780-102.556 647.713  1.00  8.13           H
ATOM   2164 2HD2 LEU K 135    -126.184-103.564 647.286  1.00  8.13           H
ATOM   2165 3HD2 LEU K 135    -125.078-102.994 646.014  1.00  8.13           H
ATOM   2166  HN  LEU K 135    -129.376-101.340 647.189  1.00  8.13           H
ATOM   2167  N   LEU K 136    -129.456-100.952 650.286  1.00  8.13           N
ATOM   2168  CA  LEU K 136    -129.902-100.585 651.619  1.00  8.13           C
ATOM   2169  C   LEU K 136    -130.534-101.805 652.294  1.00  8.13           C
ATOM   2170  O   LEU K 136    -130.267-102.080 653.463  1.00  8.13           O
ATOM   2171  HA  LEU K 136    -129.021-100.293 652.190  1.00  8.13           H
ATOM   2172  CB  LEU K 136    -130.827 -99.368 651.559  1.00  8.13           C
ATOM   2173 1HB  LEU K 136    -131.524 -99.507 650.733  1.00  8.13           H
ATOM   2174 2HB  LEU K 136    -131.418 -99.339 652.474  1.00  8.13           H
ATOM   2175  HG  LEU K 136    -129.417 -98.096 650.575  1.00  8.13           H
ATOM   2176  CG  LEU K 136    -130.139 -98.012 651.387  1.00  8.13           C
ATOM   2177  CD1 LEU K 136    -131.148 -96.933 650.985  1.00  8.13           C
ATOM   2178 1HD1 LEU K 136    -131.618 -97.209 650.041  1.00  8.13           H
ATOM   2179 2HD1 LEU K 136    -131.910 -96.843 651.758  1.00  8.13           H
ATOM   2180 3HD1 LEU K 136    -130.633 -95.980 650.869  1.00  8.13           H
ATOM   2181  CD2 LEU K 136    -129.360 -97.628 652.646  1.00  8.13           C
ATOM   2182 1HD2 LEU K 136    -130.045 -97.568 653.492  1.00  8.13           H
ATOM   2183 2HD2 LEU K 136    -128.600 -98.382 652.847  1.00  8.13           H
ATOM   2184 3HD2 LEU K 136    -128.882 -96.660 652.497  1.00  8.13           H
ATOM   2185  HN  LEU K 136    -129.934-100.491 649.539  1.00  8.13           H
ATOM   2186  N   ILE K 137    -131.360-102.503 651.529  1.00  8.13           N
ATOM   2187  CA  ILE K 137    -132.059-103.666 652.048  1.00  8.13           C
ATOM   2188  C   ILE K 137    -131.037-104.733 652.446  1.00  8.13           C
ATOM   2189  O   ILE K 137    -131.200-105.404 653.464  1.00  8.13           O
ATOM   2190  HA  ILE K 137    -132.597-103.352 652.943  1.00  8.13           H
ATOM   2191  HB  ILE K 137    -132.609-104.300 650.081  1.00  8.13           H
ATOM   2192  CB  ILE K 137    -133.102-104.158 651.042  1.00  8.13           C
ATOM   2193  CG1 ILE K 137    -134.200-103.113 650.836  1.00  8.13           C
ATOM   2194 1HG1 ILE K 137    -134.843-103.077 651.716  1.00  8.13           H
ATOM   2195 2HG1 ILE K 137    -133.752-102.125 650.729  1.00  8.13           H
ATOM   2196  CG2 ILE K 137    -133.672-105.514 651.463  1.00  8.13           C
ATOM   2197 1HG2 ILE K 137    -132.867-106.246 651.517  1.00  8.13           H
ATOM   2198 2HG2 ILE K 137    -134.146-105.421 652.441  1.00  8.13           H
ATOM   2199 3HG2 ILE K 137    -134.411-105.840 650.731  1.00  8.13           H
ATOM   2200  CD1 ILE K 137    -135.039-103.436 649.598  1.00  8.13           C
ATOM   2201 1HD1 ILE K 137    -134.397-103.447 648.717  1.00  8.13           H
ATOM   2202 2HD1 ILE K 137    -135.505-104.414 649.720  1.00  8.13           H
ATOM   2203 3HD1 ILE K 137    -135.812-102.677 649.475  1.00  8.13           H
ATOM   2204  HN  ILE K 137    -131.554-102.285 650.572  1.00  8.13           H
ATOM   2205  N   MET K 138    -130.007-104.857 651.623  1.00  8.13           N
ATOM   2206  CA  MET K 138    -128.919-105.773 651.919  1.00  8.13           C
ATOM   2207  C   MET K 138    -128.252-105.422 653.250  1.00  8.13           C
ATOM   2208  O   MET K 138    -128.000-106.301 654.073  1.00  8.13           O
ATOM   2209  HA  MET K 138    -129.376-106.761 651.983  1.00  8.13           H
ATOM   2210  CB  MET K 138    -127.880-105.712 650.796  1.00  8.13           C
ATOM   2211 1HB  MET K 138    -128.359-105.927 649.841  1.00  8.13           H
ATOM   2212 2HB  MET K 138    -127.472-104.704 650.728  1.00  8.13           H
ATOM   2213  CG  MET K 138    -126.748-106.711 651.042  1.00  8.13           C
ATOM   2214 1HG  MET K 138    -126.326-106.558 652.035  1.00  8.13           H
ATOM   2215 2HG  MET K 138    -127.138-107.729 651.015  1.00  8.13           H
ATOM   2216  SD  MET K 138    -125.479-106.512 649.803  1.00  8.13           S
ATOM   2217  CE  MET K 138    -124.818-104.926 650.288  1.00  8.13           C
ATOM   2218 1HE  MET K 138    -125.606-104.175 650.240  1.00  8.13           H
ATOM   2219 2HE  MET K 138    -124.436-104.988 651.307  1.00  8.13           H
ATOM   2220 3HE  MET K 138    -124.009-104.648 649.613  1.00  8.13           H
ATOM   2221  HN  MET K 138    -129.909-104.346 650.769  1.00  8.13           H
ATOM   2222  N   CYS K 139    -127.986-104.135 653.421  1.00  8.13           N
ATOM   2223  CA  CYS K 139    -127.301-103.665 654.613  1.00  8.13           C
ATOM   2224  C   CYS K 139    -128.202-103.927 655.821  1.00  8.13           C
ATOM   2225  O   CYS K 139    -127.722-104.312 656.886  1.00  8.13           O
ATOM   2226  HA  CYS K 139    -126.376-104.237 654.688  1.00  8.13           H
ATOM   2227  CB  CYS K 139    -126.916-102.188 654.498  1.00  8.13           C
ATOM   2228 1HB  CYS K 139    -127.776-101.604 654.171  1.00  8.13           H
ATOM   2229 2HB  CYS K 139    -126.622-101.804 655.474  1.00  8.13           H
ATOM   2230  HG  CYS K 139    -126.280-102.131 652.213  1.00  8.13           H
ATOM   2231  SG  CYS K 139    -125.539-101.991 653.309  1.00  8.13           S
ATOM   2232  HN  CYS K 139    -128.231-103.422 652.765  1.00  8.13           H
ATOM   2233  N   ILE K 140    -129.492-103.709 655.615  1.00  8.13           N
ATOM   2234  CA  ILE K 140    -130.468-103.943 656.666  1.00  8.13           C
ATOM   2235  C   ILE K 140    -130.409-105.411 657.093  1.00  8.13           C
ATOM   2236  O   ILE K 140    -130.503-105.720 658.280  1.00  8.13           O
ATOM   2237  HA  ILE K 140    -130.185-103.324 657.518  1.00  8.13           H
ATOM   2238  HB  ILE K 140    -132.036-103.873 655.213  1.00  8.13           H
ATOM   2239  CB  ILE K 140    -131.858-103.488 656.217  1.00  8.13           C
ATOM   2240  CG1 ILE K 140    -131.936-101.962 656.136  1.00  8.13           C
ATOM   2241 1HG1 ILE K 140    -132.010-101.544 657.140  1.00  8.13           H
ATOM   2242 2HG1 ILE K 140    -131.020-101.571 655.695  1.00  8.13           H
ATOM   2243  CG2 ILE K 140    -132.944-104.070 657.124  1.00  8.13           C
ATOM   2244 1HG2 ILE K 140    -132.904-105.159 657.087  1.00  8.13           H
ATOM   2245 2HG2 ILE K 140    -132.781-103.735 658.148  1.00  8.13           H
ATOM   2246 3HG2 ILE K 140    -133.923-103.731 656.783  1.00  8.13           H
ATOM   2247  CD1 ILE K 140    -133.141-101.518 655.303  1.00  8.13           C
ATOM   2248 1HD1 ILE K 140    -133.051-101.918 654.293  1.00  8.13           H
ATOM   2249 2HD1 ILE K 140    -134.057-101.892 655.761  1.00  8.13           H
ATOM   2250 3HD1 ILE K 140    -133.172-100.430 655.262  1.00  8.13           H
ATOM   2251  HN  ILE K 140    -129.873-103.378 654.751  1.00  8.13           H
ATOM   2252  N   SER K 141    -130.254-106.276 656.102  1.00  8.13           N
ATOM   2253  CA  SER K 141    -130.252-107.708 656.352  1.00  8.13           C
ATOM   2254  C   SER K 141    -129.020-108.094 657.172  1.00  8.13           C
ATOM   2255  O   SER K 141    -129.113-108.898 658.098  1.00  8.13           O
ATOM   2256  HA  SER K 141    -131.164-107.903 656.917  1.00  8.13           H
ATOM   2257  CB  SER K 141    -130.287-108.496 655.041  1.00  8.13           C
ATOM   2258 1HB  SER K 141    -129.389-108.276 654.462  1.00  8.13           H
ATOM   2259 2HB  SER K 141    -130.271-109.564 655.259  1.00  8.13           H
ATOM   2260  HG  SER K 141    -131.257-107.397 653.678  1.00  8.13           H
ATOM   2261  OG  SER K 141    -131.440-108.188 654.263  1.00  8.13           O
ATOM   2262  HN  SER K 141    -130.132-106.014 655.145  1.00  8.13           H
ATOM   2263  N   VAL K 142    -127.893-107.504 656.801  1.00  8.13           N
ATOM   2264  CA  VAL K 142    -126.650-107.751 657.511  1.00  8.13           C
ATOM   2265  C   VAL K 142    -126.775-107.231 658.945  1.00  8.13           C
ATOM   2266  O   VAL K 142    -126.316-107.878 659.885  1.00  8.13           O
ATOM   2267  HA  VAL K 142    -126.497-108.830 657.541  1.00  8.13           H
ATOM   2268  HB  VAL K 142    -125.704-106.073 656.593  1.00  8.13           H
ATOM   2269  CB  VAL K 142    -125.479-107.128 656.749  1.00  8.13           C
ATOM   2270  CG1 VAL K 142    -124.186-107.217 657.562  1.00  8.13           C
ATOM   2271 1HG1 VAL K 142    -124.312-106.685 658.505  1.00  8.13           H
ATOM   2272 2HG1 VAL K 142    -123.955-108.264 657.763  1.00  8.13           H
ATOM   2273 3HG1 VAL K 142    -123.369-106.767 656.997  1.00  8.13           H
ATOM   2274  CG2 VAL K 142    -125.309-107.780 655.375  1.00  8.13           C
ATOM   2275 1HG2 VAL K 142    -125.117-108.846 655.500  1.00  8.13           H
ATOM   2276 2HG2 VAL K 142    -126.220-107.641 654.792  1.00  8.13           H
ATOM   2277 3HG2 VAL K 142    -124.470-107.318 654.855  1.00  8.13           H
ATOM   2278  HN  VAL K 142    -127.821-106.869 656.032  1.00  8.13           H
ATOM   2279  N   ASP K 143    -127.397-106.068 659.066  1.00  8.13           N
ATOM   2280  CA  ASP K 143    -127.531-105.422 660.361  1.00  8.13           C
ATOM   2281  C   ASP K 143    -128.335-106.327 661.296  1.00  8.13           C
ATOM   2282  O   ASP K 143    -127.988-106.481 662.466  1.00  8.13           O
ATOM   2283  HA  ASP K 143    -126.510-105.264 660.709  1.00  8.13           H
ATOM   2284  CB  ASP K 143    -128.274-104.090 660.238  1.00  8.13           C
ATOM   2285 1HB  ASP K 143    -127.850-103.507 659.420  1.00  8.13           H
ATOM   2286 2HB  ASP K 143    -129.319-104.274 659.989  1.00  8.13           H
ATOM   2287  CG  ASP K 143    -128.187-103.292 661.540  1.00  8.13           C
ATOM   2288  OD1 ASP K 143    -127.043-103.074 661.997  1.00  8.13           O
ATOM   2289  OD2 ASP K 143    -129.265-102.917 662.049  1.00  8.13           O
ATOM   2290  HN  ASP K 143    -127.805-105.569 658.301  1.00  8.13           H
ATOM   2291  N   ARG K 144    -129.394-106.902 660.746  1.00  8.13           N
ATOM   2292  CA  ARG K 144    -130.244-107.797 661.514  1.00  8.13           C
ATOM   2293  C   ARG K 144    -129.452-109.027 661.961  1.00  8.13           C
ATOM   2294  O   ARG K 144    -129.554-109.451 663.111  1.00  8.13           O
ATOM   2295  HA  ARG K 144    -130.568-107.206 662.370  1.00  8.13           H
ATOM   2296  CB  ARG K 144    -131.453-108.248 660.692  1.00  8.13           C
ATOM   2297 1HB  ARG K 144    -131.138-108.490 659.677  1.00  8.13           H
ATOM   2298 2HB  ARG K 144    -131.870-109.159 661.122  1.00  8.13           H
ATOM   2299  CG  ARG K 144    -132.526-107.158 660.653  1.00  8.13           C
ATOM   2300 1HG  ARG K 144    -132.770-106.846 661.668  1.00  8.13           H
ATOM   2301 2HG  ARG K 144    -132.140-106.281 660.133  1.00  8.13           H
ATOM   2302  CD  ARG K 144    -133.790-107.659 659.950  1.00  8.13           C
ATOM   2303 1HD  ARG K 144    -133.550-107.977 658.935  1.00  8.13           H
ATOM   2304 2HD  ARG K 144    -134.186-108.530 660.472  1.00  8.13           H
ATOM   2305  NE  ARG K 144    -134.808-106.585 659.914  1.00  8.13           N
ATOM   2306  HE  ARG K 144    -134.549-105.682 660.258  1.00  8.13           H
ATOM   2307  CZ  ARG K 144    -136.055-106.747 659.451  1.00  8.13           C
ATOM   2308  NH1 ARG K 144    -136.456-107.936 658.979  1.00  8.13           N
ATOM   2309 1HH1 ARG K 144    -135.823-108.710 658.971  1.00  8.13           H
ATOM   2310 2HH1 ARG K 144    -137.388-108.048 658.635  1.00  8.13           H
ATOM   2311  NH2 ARG K 144    -136.895-105.703 659.467  1.00  8.13           N
ATOM   2312 1HH2 ARG K 144    -137.829-105.808 659.125  1.00  8.13           H
ATOM   2313 2HH2 ARG K 144    -136.588-104.820 659.821  1.00  8.13           H
ATOM   2314  HN  ARG K 144    -129.673-106.766 659.795  1.00  8.13           H
ATOM   2315  N   TYR K 145    -128.681-109.566 661.029  1.00  8.13           N
ATOM   2316  CA  TYR K 145    -127.878-110.744 661.310  1.00  8.13           C
ATOM   2317  C   TYR K 145    -126.933-110.495 662.487  1.00  8.13           C
ATOM   2318  O   TYR K 145    -126.857-111.305 663.410  1.00  8.13           O
ATOM   2319  HA  TYR K 145    -128.555-111.560 661.564  1.00  8.13           H
ATOM   2320  CB  TYR K 145    -127.048-111.000 660.051  1.00  8.13           C
ATOM   2321 1HB  TYR K 145    -127.702-111.390 659.270  1.00  8.13           H
ATOM   2322 2HB  TYR K 145    -126.652-110.051 659.690  1.00  8.13           H
ATOM   2323  CG  TYR K 145    -125.887-111.975 660.258  1.00  8.13           C
ATOM   2324  HD1 TYR K 145    -124.388-110.451 660.099  1.00  8.13           H
ATOM   2325  CD1 TYR K 145    -124.587-111.512 660.251  1.00  8.13           C
ATOM   2326  HD2 TYR K 145    -127.167-113.684 660.455  1.00  8.13           H
ATOM   2327  CD2 TYR K 145    -126.140-113.318 660.451  1.00  8.13           C
ATOM   2328  CE1 TYR K 145    -123.495-112.430 660.446  1.00  8.13           C
ATOM   2329  HE1 TYR K 145    -122.464-112.077 660.443  1.00  8.13           H
ATOM   2330  HE2 TYR K 145    -125.234-115.299 660.799  1.00  8.13           H
ATOM   2331  CE2 TYR K 145    -125.048-114.236 660.645  1.00  8.13           C
ATOM   2332  CZ  TYR K 145    -123.779-113.746 660.634  1.00  8.13           C
ATOM   2333  OH  TYR K 145    -122.747-114.613 660.818  1.00  8.13           O
ATOM   2334  HH  TYR K 145    -121.877-114.123 660.774  1.00  8.13           H
ATOM   2335  HN  TYR K 145    -128.599-109.213 660.097  1.00  8.13           H
ATOM   2336  N   ILE K 146    -126.235-109.371 662.417  1.00  8.13           N
ATOM   2337  CA  ILE K 146    -125.259-109.030 663.438  1.00  8.13           C
ATOM   2338  C   ILE K 146    -125.970-108.861 664.782  1.00  8.13           C
ATOM   2339  O   ILE K 146    -125.464-109.295 665.815  1.00  8.13           O
ATOM   2340  HA  ILE K 146    -124.564-109.867 663.518  1.00  8.13           H
ATOM   2341  HB  ILE K 146    -125.140-107.020 662.718  1.00  8.13           H
ATOM   2342  CB  ILE K 146    -124.445-107.806 663.014  1.00  8.13           C
ATOM   2343  CG1 ILE K 146    -123.574-108.120 661.796  1.00  8.13           C
ATOM   2344 1HG1 ILE K 146    -122.771-108.798 662.085  1.00  8.13           H
ATOM   2345 2HG1 ILE K 146    -124.170-108.635 661.042  1.00  8.13           H
ATOM   2346  CG2 ILE K 146    -123.621-107.263 664.184  1.00  8.13           C
ATOM   2347 1HG2 ILE K 146    -124.289-106.976 664.996  1.00  8.13           H
ATOM   2348 2HG2 ILE K 146    -122.935-108.035 664.533  1.00  8.13           H
ATOM   2349 3HG2 ILE K 146    -123.053-106.393 663.855  1.00  8.13           H
ATOM   2350  CD1 ILE K 146    -122.981-106.842 661.201  1.00  8.13           C
ATOM   2351 1HD1 ILE K 146    -123.788-106.177 660.892  1.00  8.13           H
ATOM   2352 2HD1 ILE K 146    -122.367-106.343 661.951  1.00  8.13           H
ATOM   2353 3HD1 ILE K 146    -122.366-107.094 660.337  1.00  8.13           H
ATOM   2354  HN  ILE K 146    -126.328-108.700 661.681  1.00  8.13           H
ATOM   2355  N   ALA K 147    -127.134-108.229 664.724  1.00  8.13           N
ATOM   2356  CA  ALA K 147    -127.875-107.915 665.933  1.00  8.13           C
ATOM   2357  C   ALA K 147    -128.273-109.214 666.635  1.00  8.13           C
ATOM   2358  O   ALA K 147    -128.412-109.247 667.856  1.00  8.13           O
ATOM   2359  HA  ALA K 147    -127.216-107.345 666.588  1.00  8.13           H
ATOM   2360  CB  ALA K 147    -129.086-107.049 665.578  1.00  8.13           C
ATOM   2361 1HB  ALA K 147    -128.748-106.125 665.109  1.00  8.13           H
ATOM   2362 2HB  ALA K 147    -129.731-107.592 664.888  1.00  8.13           H
ATOM   2363 3HB  ALA K 147    -129.642-106.813 666.486  1.00  8.13           H
ATOM   2364  HN  ALA K 147    -127.568-107.935 663.872  1.00  8.13           H
ATOM   2365  N   ILE K 148    -128.445-110.254 665.832  1.00  8.13           N
ATOM   2366  CA  ILE K 148    -128.853-111.546 666.358  1.00  8.13           C
ATOM   2367  C   ILE K 148    -127.619-112.302 666.855  1.00  8.13           C
ATOM   2368  O   ILE K 148    -127.628-112.860 667.951  1.00  8.13           O
ATOM   2369  HA  ILE K 148    -129.510-111.361 667.207  1.00  8.13           H
ATOM   2370  HB  ILE K 148    -129.144-112.256 664.361  1.00  8.13           H
ATOM   2371  CB  ILE K 148    -129.667-112.316 665.316  1.00  8.13           C
ATOM   2372  CG1 ILE K 148    -131.044-111.680 665.117  1.00  8.13           C
ATOM   2373 1HG1 ILE K 148    -131.632-111.786 666.029  1.00  8.13           H
ATOM   2374 2HG1 ILE K 148    -130.932-110.612 664.931  1.00  8.13           H
ATOM   2375  CG2 ILE K 148    -129.767-113.798 665.683  1.00  8.13           C
ATOM   2376 1HG2 ILE K 148    -128.767-114.228 665.733  1.00  8.13           H
ATOM   2377 2HG2 ILE K 148    -130.255-113.899 666.653  1.00  8.13           H
ATOM   2378 3HG2 ILE K 148    -130.350-114.321 664.926  1.00  8.13           H
ATOM   2379  CD1 ILE K 148    -131.786-112.332 663.948  1.00  8.13           C
ATOM   2380 1HD1 ILE K 148    -131.206-112.204 663.034  1.00  8.13           H
ATOM   2381 2HD1 ILE K 148    -131.917-113.396 664.149  1.00  8.13           H
ATOM   2382 3HD1 ILE K 148    -132.762-111.862 663.829  1.00  8.13           H
ATOM   2383  HN  ILE K 148    -128.311-110.224 664.841  1.00  8.13           H
ATOM   2384  N   ALA K 149    -126.586-112.295 666.025  1.00  8.13           N
ATOM   2385  CA  ALA K 149    -125.418-113.122 666.277  1.00  8.13           C
ATOM   2386  C   ALA K 149    -124.630-112.539 667.452  1.00  8.13           C
ATOM   2387  O   ALA K 149    -124.036-113.280 668.234  1.00  8.13           O
ATOM   2388  HA  ALA K 149    -125.769-114.119 666.545  1.00  8.13           H
ATOM   2389  CB  ALA K 149    -124.577-113.221 665.003  1.00  8.13           C
ATOM   2390 1HB  ALA K 149    -125.174-113.668 664.208  1.00  8.13           H
ATOM   2391 2HB  ALA K 149    -124.258-112.223 664.701  1.00  8.13           H
ATOM   2392 3HB  ALA K 149    -123.701-113.841 665.193  1.00  8.13           H
ATOM   2393  HN  ALA K 149    -126.539-111.740 665.195  1.00  8.13           H
ATOM   2394  N   GLN K 150    -124.650-111.217 667.539  1.00  8.13           N
ATOM   2395  CA  GLN K 150    -123.780-110.515 668.466  1.00  8.13           C
ATOM   2396  C   GLN K 150    -124.595-109.560 669.340  1.00  8.13           C
ATOM   2397  O   GLN K 150    -124.190-108.421 669.566  1.00  8.13           O
ATOM   2398  HA  GLN K 150    -123.330-111.291 669.086  1.00  8.13           H
ATOM   2399  CB  GLN K 150    -122.673-109.767 667.720  1.00  8.13           C
ATOM   2400 1HB  GLN K 150    -123.115-109.014 667.067  1.00  8.13           H
ATOM   2401 2HB  GLN K 150    -122.042-109.237 668.434  1.00  8.13           H
ATOM   2402  CG  GLN K 150    -121.820-110.731 666.894  1.00  8.13           C
ATOM   2403 1HG  GLN K 150    -121.497-111.563 667.519  1.00  8.13           H
ATOM   2404 2HG  GLN K 150    -122.420-111.152 666.087  1.00  8.13           H
ATOM   2405  CD  GLN K 150    -120.598-110.019 666.310  1.00  8.13           C
ATOM   2406  OE1 GLN K 150    -120.433-108.816 666.427  1.00  8.13           O
ATOM   2407  NE2 GLN K 150    -119.753-110.827 665.675  1.00  8.13           N
ATOM   2408 1HE2 GLN K 150    -119.948-111.806 665.615  1.00  8.13           H
ATOM   2409 2HE2 GLN K 150    -118.924-110.456 665.259  1.00  8.13           H
ATOM   2410  HN  GLN K 150    -125.245-110.630 666.991  1.00  8.13           H
ATOM   2411  N   ALA K 151    -125.730-110.059 669.808  1.00  8.13           N
ATOM   2412  CA  ALA K 151    -126.709-109.208 670.462  1.00  8.13           C
ATOM   2413  C   ALA K 151    -126.004-108.334 671.502  1.00  8.13           C
ATOM   2414  O   ALA K 151    -126.269-107.136 671.594  1.00  8.13           O
ATOM   2415  HA  ALA K 151    -127.152-108.566 669.701  1.00  8.13           H
ATOM   2416  CB  ALA K 151    -127.809-110.074 671.078  1.00  8.13           C
ATOM   2417 1HB  ALA K 151    -128.297-110.653 670.294  1.00  8.13           H
ATOM   2418 2HB  ALA K 151    -127.370-110.752 671.810  1.00  8.13           H
ATOM   2419 3HB  ALA K 151    -128.543-109.435 671.569  1.00  8.13           H
ATOM   2420  HN  ALA K 151    -125.984-111.024 669.745  1.00  8.13           H
ATOM   2421  N   MET K 152    -125.120-108.967 672.259  1.00  8.13           N
ATOM   2422  CA  MET K 152    -124.437-108.282 673.344  1.00  8.13           C
ATOM   2423  C   MET K 152    -123.541-107.164 672.809  1.00  8.13           C
ATOM   2424  O   MET K 152    -123.638-106.020 673.251  1.00  8.13           O
ATOM   2425  HA  MET K 152    -125.226-107.859 673.966  1.00  8.13           H
ATOM   2426  CB  MET K 152    -123.589-109.286 674.127  1.00  8.13           C
ATOM   2427 1HB  MET K 152    -123.003-109.890 673.435  1.00  8.13           H
ATOM   2428 2HB  MET K 152    -122.882-108.753 674.763  1.00  8.13           H
ATOM   2429  CG  MET K 152    -124.470-110.196 674.986  1.00  8.13           C
ATOM   2430 1HG  MET K 152    -125.405-109.689 675.227  1.00  8.13           H
ATOM   2431 2HG  MET K 152    -124.730-111.096 674.430  1.00  8.13           H
ATOM   2432  SD  MET K 152    -123.612-110.635 676.489  1.00  8.13           S
ATOM   2433  CE  MET K 152    -124.145-109.304 677.551  1.00  8.13           C
ATOM   2434 1HE  MET K 152    -123.832-108.350 677.125  1.00  8.13           H
ATOM   2435 2HE  MET K 152    -125.232-109.323 677.640  1.00  8.13           H
ATOM   2436 3HE  MET K 152    -123.698-109.424 678.538  1.00  8.13           H
ATOM   2437  HN  MET K 152    -124.868-109.927 672.140  1.00  8.13           H
ATOM   2438  N   ARG K 153    -122.688-107.533 671.864  1.00  8.13           N
ATOM   2439  CA  ARG K 153    -121.731-106.591 671.311  1.00  8.13           C
ATOM   2440  C   ARG K 153    -122.459-105.465 670.573  1.00  8.13           C
ATOM   2441  O   ARG K 153    -122.000-104.324 670.568  1.00  8.13           O
ATOM   2442  HA  ARG K 153    -121.187-106.207 672.174  1.00  8.13           H
ATOM   2443  CB  ARG K 153    -120.770-107.286 670.344  1.00  8.13           C
ATOM   2444 1HB  ARG K 153    -121.336-107.886 669.632  1.00  8.13           H
ATOM   2445 2HB  ARG K 153    -120.223-106.539 669.768  1.00  8.13           H
ATOM   2446  CG  ARG K 153    -119.782-108.178 671.100  1.00  8.13           C
ATOM   2447 1HG  ARG K 153    -119.297-107.603 671.888  1.00  8.13           H
ATOM   2448 2HG  ARG K 153    -120.320-108.993 671.585  1.00  8.13           H
ATOM   2449  CD  ARG K 153    -118.725-108.750 670.153  1.00  8.13           C
ATOM   2450 1HD  ARG K 153    -119.199-109.390 669.409  1.00  8.13           H
ATOM   2451 2HD  ARG K 153    -118.234-107.941 669.611  1.00  8.13           H
ATOM   2452  NE  ARG K 153    -117.724-109.524 670.921  1.00  8.13           N
ATOM   2453  HE  ARG K 153    -117.857-109.614 671.908  1.00  8.13           H
ATOM   2454  CZ  ARG K 153    -116.650-110.112 670.376  1.00  8.13           C
ATOM   2455  NH1 ARG K 153    -116.422-110.024 669.058  1.00  8.13           N
ATOM   2456 1HH1 ARG K 153    -117.055-109.517 668.474  1.00  8.13           H
ATOM   2457 2HH1 ARG K 153    -115.618-110.466 668.660  1.00  8.13           H
ATOM   2458  NH2 ARG K 153    -115.808-110.789 671.168  1.00  8.13           N
ATOM   2459 1HH2 ARG K 153    -115.002-111.233 670.777  1.00  8.13           H
ATOM   2460 2HH2 ARG K 153    -115.986-110.850 672.150  1.00  8.13           H
ATOM   2461  HN  ARG K 153    -122.645-108.455 671.479  1.00  8.13           H
ATOM   2462  N   ALA K 154    -123.582-105.826 669.969  1.00  8.13           N
ATOM   2463  CA  ALA K 154    -124.322-104.888 669.143  1.00  8.13           C
ATOM   2464  C   ALA K 154    -124.852-103.752 670.020  1.00  8.13           C
ATOM   2465  O   ALA K 154    -125.048-102.635 669.543  1.00  8.13           O
ATOM   2466  HA  ALA K 154    -123.631-104.476 668.408  1.00  8.13           H
ATOM   2467  CB  ALA K 154    -125.441-105.628 668.408  1.00  8.13           C
ATOM   2468 1HB  ALA K 154    -125.009-106.405 667.777  1.00  8.13           H
ATOM   2469 2HB  ALA K 154    -126.115-106.082 669.134  1.00  8.13           H
ATOM   2470 3HB  ALA K 154    -125.996-104.923 667.788  1.00  8.13           H
ATOM   2471  HN  ALA K 154    -123.985-106.739 670.037  1.00  8.13           H
ATOM   2472  N   HIS K 155    -125.069-104.076 671.286  1.00  8.13           N
ATOM   2473  CA  HIS K 155    -125.599-103.104 672.227  1.00  8.13           C
ATOM   2474  C   HIS K 155    -124.504-102.105 672.605  1.00  8.13           C
ATOM   2475  O   HIS K 155    -124.731-100.896 672.596  1.00  8.13           O
ATOM   2476  HA  HIS K 155    -126.400-102.574 671.711  1.00  8.13           H
ATOM   2477  CB  HIS K 155    -126.210-103.803 673.443  1.00  8.13           C
ATOM   2478 1HB  HIS K 155    -126.912-104.562 673.099  1.00  8.13           H
ATOM   2479 2HB  HIS K 155    -125.420-104.322 673.986  1.00  8.13           H
ATOM   2480  CG  HIS K 155    -126.924-102.870 674.393  1.00  8.13           C
ATOM   2481  HD1 HIS K 155    -125.388-102.531 675.827  1.00  8.13           H
ATOM   2482  ND1 HIS K 155    -126.324-102.351 675.527  1.00  8.13           N
ATOM   2483  CD2 HIS K 155    -128.193-102.370 674.365  1.00  8.13           C
ATOM   2484  HD2 HIS K 155    -128.943-102.577 673.602  1.00  8.13           H
ATOM   2485  CE1 HIS K 155    -127.202-101.575 676.146  1.00  8.13           C
ATOM   2486  HE1 HIS K 155    -127.029-101.022 677.069  1.00  8.13           H
ATOM   2487  NE2 HIS K 155    -128.359-101.588 675.424  1.00  8.13           N
ATOM   2488  HN  HIS K 155    -124.889-104.981 671.670  1.00  8.13           H
ATOM   2489  N   THR K 156    -123.339-102.647 672.928  1.00  8.13           N
ATOM   2490  CA  THR K 156    -122.251-101.832 673.440  1.00  8.13           C
ATOM   2491  C   THR K 156    -121.756-100.864 672.363  1.00  8.13           C
ATOM   2492  O   THR K 156    -121.292 -99.768 672.674  1.00  8.13           O
ATOM   2493  HA  THR K 156    -122.632-101.227 674.263  1.00  8.13           H
ATOM   2494  HB  THR K 156    -120.270-102.212 674.246  1.00  8.13           H
ATOM   2495  CB  THR K 156    -121.160-102.771 673.960  1.00  8.13           C
ATOM   2496  OG1 THR K 156    -120.983-103.713 672.906  1.00  8.13           O
ATOM   2497  HG1 THR K 156    -120.907-103.237 672.030  1.00  8.13           H
ATOM   2498  CG2 THR K 156    -121.633-103.620 675.142  1.00  8.13           C
ATOM   2499 1HG2 THR K 156    -122.483-104.229 674.835  1.00  8.13           H
ATOM   2500 2HG2 THR K 156    -121.932-102.966 675.962  1.00  8.13           H
ATOM   2501 3HG2 THR K 156    -120.821-104.268 675.472  1.00  8.13           H
ATOM   2502  HN  THR K 156    -123.134-103.622 672.844  1.00  8.13           H
ATOM   2503  N   TRP K 157    -121.872-101.304 671.119  1.00  8.13           N
ATOM   2504  CA  TRP K 157    -121.269-100.584 670.011  1.00  8.13           C
ATOM   2505  C   TRP K 157    -122.379 -99.830 669.276  1.00  8.13           C
ATOM   2506  O   TRP K 157    -122.255 -99.537 668.088  1.00  8.13           O
ATOM   2507  HA  TRP K 157    -120.549 -99.878 670.425  1.00  8.13           H
ATOM   2508  CB  TRP K 157    -120.488-101.533 669.100  1.00  8.13           C
ATOM   2509 1HB  TRP K 157    -121.159-102.315 668.746  1.00  8.13           H
ATOM   2510 2HB  TRP K 157    -120.149-100.982 668.222  1.00  8.13           H
ATOM   2511  CG  TRP K 157    -119.278-102.186 669.772  1.00  8.13           C
ATOM   2512  HD1 TRP K 157    -119.282-101.320 671.741  1.00  8.13           H
ATOM   2513  CD1 TRP K 157    -118.824-101.995 671.018  1.00  8.13           C
ATOM   2514  CD2 TRP K 157    -118.381-103.149 669.180  1.00  8.13           C
ATOM   2515  NE1 TRP K 157    -117.704-102.761 671.271  1.00  8.13           N
ATOM   2516  HE1 TRP K 157    -117.188-102.790 672.127  1.00  8.13           H
ATOM   2517  CE2 TRP K 157    -117.426-103.485 670.118  1.00  8.13           C
ATOM   2518  HE3 TRP K 157    -119.119-103.468 667.135  1.00  8.13           H
ATOM   2519  CE3 TRP K 157    -118.376-103.717 667.893  1.00  8.13           C
ATOM   2520  CZ2 TRP K 157    -116.397-104.400 669.870  1.00  8.13           C
ATOM   2521  HZ2 TRP K 157    -115.654-104.649 670.628  1.00  8.13           H
ATOM   2522  CZ3 TRP K 157    -117.341-104.630 667.661  1.00  8.13           C
ATOM   2523  HZ3 TRP K 157    -117.290-105.100 666.679  1.00  8.13           H
ATOM   2524  CH2 TRP K 157    -116.372-104.979 668.595  1.00  8.13           C
ATOM   2525  HH2 TRP K 157    -115.596-105.700 668.336  1.00  8.13           H
ATOM   2526  HN  TRP K 157    -122.367-102.135 670.863  1.00  8.13           H
ATOM   2527  N   ARG K 158    -123.440 -99.537 670.014  1.00  8.13           N
ATOM   2528  CA  ARG K 158    -124.626 -98.944 669.419  1.00  8.13           C
ATOM   2529  C   ARG K 158    -124.262 -97.650 668.689  1.00  8.13           C
ATOM   2530  O   ARG K 158    -124.715 -97.417 667.569  1.00  8.13           O
ATOM   2531  HA  ARG K 158    -124.994 -99.698 668.722  1.00  8.13           H
ATOM   2532  CB  ARG K 158    -125.684 -98.643 670.482  1.00  8.13           C
ATOM   2533 1HB  ARG K 158    -125.895 -99.545 671.057  1.00  8.13           H
ATOM   2534 2HB  ARG K 158    -125.300 -97.901 671.183  1.00  8.13           H
ATOM   2535  CG  ARG K 158    -126.973 -98.126 669.841  1.00  8.13           C
ATOM   2536 1HG  ARG K 158    -126.759 -97.237 669.249  1.00  8.13           H
ATOM   2537 2HG  ARG K 158    -127.369 -98.877 669.156  1.00  8.13           H
ATOM   2538  CD  ARG K 158    -128.021 -97.796 670.906  1.00  8.13           C
ATOM   2539 1HD  ARG K 158    -128.202 -98.670 671.532  1.00  8.13           H
ATOM   2540 2HD  ARG K 158    -127.651 -97.006 671.559  1.00  8.13           H
ATOM   2541  NE  ARG K 158    -129.282 -97.368 670.260  1.00  8.13           N
ATOM   2542  HE  ARG K 158    -129.277 -97.226 669.270  1.00  8.13           H
ATOM   2543  CZ  ARG K 158    -130.430 -97.159 670.918  1.00  8.13           C
ATOM   2544  NH1 ARG K 158    -130.495 -97.335 672.245  1.00  8.13           N
ATOM   2545 1HH1 ARG K 158    -129.683 -97.624 672.751  1.00  8.13           H
ATOM   2546 2HH1 ARG K 158    -131.356 -97.177 672.729  1.00  8.13           H
ATOM   2547  NH2 ARG K 158    -131.513 -96.772 670.230  1.00  8.13           N
ATOM   2548 1HH2 ARG K 158    -132.377 -96.612 670.706  1.00  8.13           H
ATOM   2549 2HH2 ARG K 158    -131.456 -96.643 669.240  1.00  8.13           H
ATOM   2550  HN  ARG K 158    -123.497 -99.697 671.000  1.00  8.13           H
ATOM   2551  N   GLU K 159    -123.449 -96.842 669.353  1.00  8.13           N
ATOM   2552  CA  GLU K 159    -123.099 -95.534 668.825  1.00  8.13           C
ATOM   2553  C   GLU K 159    -122.192 -95.681 667.601  1.00  8.13           C
ATOM   2554  O   GLU K 159    -122.432 -95.057 666.569  1.00  8.13           O
ATOM   2555  HA  GLU K 159    -124.044 -95.077 668.533  1.00  8.13           H
ATOM   2556  CB  GLU K 159    -122.435 -94.670 669.899  1.00  8.13           C
ATOM   2557 1HB  GLU K 159    -121.649 -95.239 670.395  1.00  8.13           H
ATOM   2558 2HB  GLU K 159    -122.078 -93.741 669.454  1.00  8.13           H
ATOM   2559  CG  GLU K 159    -123.440 -94.270 670.981  1.00  8.13           C
ATOM   2560 1HG  GLU K 159    -124.322 -93.829 670.517  1.00  8.13           H
ATOM   2561 2HG  GLU K 159    -123.773 -95.158 671.518  1.00  8.13           H
ATOM   2562  CD  GLU K 159    -122.821 -93.275 671.964  1.00  8.13           C
ATOM   2563  OE1 GLU K 159    -123.607 -92.649 672.708  1.00  8.13           O
ATOM   2564  OE2 GLU K 159    -121.577 -93.161 671.949  1.00  8.13           O
ATOM   2565  HN  GLU K 159    -123.033 -97.067 670.234  1.00  8.13           H
ATOM   2566  N   LYS K 160    -121.170 -96.509 667.758  1.00  8.13           N
ATOM   2567  CA  LYS K 160    -120.230 -96.751 666.676  1.00  8.13           C
ATOM   2568  C   LYS K 160    -120.994 -97.232 665.441  1.00  8.13           C
ATOM   2569  O   LYS K 160    -120.719 -96.792 664.326  1.00  8.13           O
ATOM   2570  HA  LYS K 160    -119.754 -95.800 666.439  1.00  8.13           H
ATOM   2571  CB  LYS K 160    -119.127 -97.709 667.129  1.00  8.13           C
ATOM   2572 1HB  LYS K 160    -119.573 -98.599 667.575  1.00  8.13           H
ATOM   2573 2HB  LYS K 160    -118.551 -98.041 666.265  1.00  8.13           H
ATOM   2574  CG  LYS K 160    -118.197 -97.037 668.141  1.00  8.13           C
ATOM   2575 1HG  LYS K 160    -117.839 -96.089 667.738  1.00  8.13           H
ATOM   2576 2HG  LYS K 160    -118.751 -96.806 669.052  1.00  8.13           H
ATOM   2577  CD  LYS K 160    -117.007 -97.937 668.475  1.00  8.13           C
ATOM   2578 1HD  LYS K 160    -117.362 -98.863 668.928  1.00  8.13           H
ATOM   2579 2HD  LYS K 160    -116.485 -98.211 667.559  1.00  8.13           H
ATOM   2580  CE  LYS K 160    -116.039 -97.235 669.430  1.00  8.13           C
ATOM   2581 1HE  LYS K 160    -115.724 -96.284 669.003  1.00  8.13           H
ATOM   2582 2HE  LYS K 160    -116.544 -97.011 670.370  1.00  8.13           H
ATOM   2583  NZ  LYS K 160    -114.856 -98.087 669.688  1.00  8.13           N
ATOM   2584 1HZ  LYS K 160    -114.234 -97.614 670.334  1.00  8.13           H
ATOM   2585 2HZ  LYS K 160    -115.155 -98.968 670.091  1.00  8.13           H
ATOM   2586 3HZ  LYS K 160    -114.369 -98.262 668.816  1.00  8.13           H
ATOM   2587  HN  LYS K 160    -120.979 -97.009 668.603  1.00  8.13           H
ATOM   2588  N   ARG K 161    -121.939 -98.130 665.681  1.00  8.13           N
ATOM   2589  CA  ARG K 161    -122.724 -98.698 664.599  1.00  8.13           C
ATOM   2590  C   ARG K 161    -123.504 -97.599 663.875  1.00  8.13           C
ATOM   2591  O   ARG K 161    -123.658 -97.642 662.655  1.00  8.13           O
ATOM   2592  HA  ARG K 161    -121.992 -99.160 663.936  1.00  8.13           H
ATOM   2593  CB  ARG K 161    -123.704 -99.749 665.122  1.00  8.13           C
ATOM   2594 1HB  ARG K 161    -124.253 -99.347 665.974  1.00  8.13           H
ATOM   2595 2HB  ARG K 161    -124.439 -99.982 664.351  1.00  8.13           H
ATOM   2596  CG  ARG K 161    -122.970-101.025 665.537  1.00  8.13           C
ATOM   2597 1HG  ARG K 161    -122.517-101.490 664.662  1.00  8.13           H
ATOM   2598 2HG  ARG K 161    -122.159-100.776 666.222  1.00  8.13           H
ATOM   2599  CD  ARG K 161    -123.925-102.014 666.209  1.00  8.13           C
ATOM   2600 1HD  ARG K 161    -123.362-102.841 666.640  1.00  8.13           H
ATOM   2601 2HD  ARG K 161    -124.450-101.525 667.029  1.00  8.13           H
ATOM   2602  NE  ARG K 161    -124.900-102.527 665.220  1.00  8.13           N
ATOM   2603  HE  ARG K 161    -124.621-102.559 664.261  1.00  8.13           H
ATOM   2604  CZ  ARG K 161    -126.132-102.952 665.531  1.00  8.13           C
ATOM   2605  NH1 ARG K 161    -126.558-102.932 666.801  1.00  8.13           N
ATOM   2606 1HH1 ARG K 161    -125.955-102.598 667.526  1.00  8.13           H
ATOM   2607 2HH1 ARG K 161    -127.479-103.251 667.025  1.00  8.13           H
ATOM   2608  NH2 ARG K 161    -126.932-103.397 664.552  1.00  8.13           N
ATOM   2609 1HH2 ARG K 161    -127.854-103.718 664.767  1.00  8.13           H
ATOM   2610 2HH2 ARG K 161    -126.606-103.409 663.607  1.00  8.13           H
ATOM   2611  HN  ARG K 161    -122.170 -98.468 666.593  1.00  8.13           H
ATOM   2612  N   LEU K 162    -123.974 -96.638 664.657  1.00  8.13           N
ATOM   2613  CA  LEU K 162    -124.727 -95.525 664.105  1.00  8.13           C
ATOM   2614  C   LEU K 162    -123.810 -94.688 663.211  1.00  8.13           C
ATOM   2615  O   LEU K 162    -124.224 -94.230 662.147  1.00  8.13           O
ATOM   2616  HA  LEU K 162    -125.523 -95.943 663.488  1.00  8.13           H
ATOM   2617  CB  LEU K 162    -125.395 -94.723 665.223  1.00  8.13           C
ATOM   2618 1HB  LEU K 162    -125.988 -95.407 665.830  1.00  8.13           H
ATOM   2619 2HB  LEU K 162    -124.616 -94.318 665.868  1.00  8.13           H
ATOM   2620  HG  LEU K 162    -125.719 -92.919 664.120  1.00  8.13           H
ATOM   2621  CG  LEU K 162    -126.297 -93.570 664.776  1.00  8.13           C
ATOM   2622  CD1 LEU K 162    -127.486 -94.088 663.964  1.00  8.13           C
ATOM   2623 1HD1 LEU K 162    -127.122 -94.611 663.079  1.00  8.13           H
ATOM   2624 2HD1 LEU K 162    -128.073 -94.774 664.575  1.00  8.13           H
ATOM   2625 3HD1 LEU K 162    -128.111 -93.249 663.658  1.00  8.13           H
ATOM   2626  CD2 LEU K 162    -126.744 -92.727 665.972  1.00  8.13           C
ATOM   2627 1HD2 LEU K 162    -127.298 -93.353 666.671  1.00  8.13           H
ATOM   2628 2HD2 LEU K 162    -125.868 -92.312 666.471  1.00  8.13           H
ATOM   2629 3HD2 LEU K 162    -127.383 -91.915 665.625  1.00  8.13           H
ATOM   2630  HN  LEU K 162    -123.849 -96.613 665.649  1.00  8.13           H
ATOM   2631  N   LEU K 163    -122.582 -94.513 663.676  1.00  8.13           N
ATOM   2632  CA  LEU K 163    -121.597 -93.756 662.922  1.00  8.13           C
ATOM   2633  C   LEU K 163    -121.344 -94.449 661.582  1.00  8.13           C
ATOM   2634  O   LEU K 163    -121.398 -93.813 660.530  1.00  8.13           O
ATOM   2635  HA  LEU K 163    -122.021 -92.771 662.727  1.00  8.13           H
ATOM   2636  CB  LEU K 163    -120.330 -93.547 663.755  1.00  8.13           C
ATOM   2637 1HB  LEU K 163    -120.610 -93.063 664.690  1.00  8.13           H
ATOM   2638 2HB  LEU K 163    -119.923 -94.525 664.012  1.00  8.13           H
ATOM   2639  HG  LEU K 163    -119.005 -93.159 662.122  1.00  8.13           H
ATOM   2640  CG  LEU K 163    -119.223 -92.722 663.096  1.00  8.13           C
ATOM   2641  CD1 LEU K 163    -119.683 -91.283 662.854  1.00  8.13           C
ATOM   2642 1HD1 LEU K 163    -120.554 -91.285 662.199  1.00  8.13           H
ATOM   2643 2HD1 LEU K 163    -119.946 -90.820 663.805  1.00  8.13           H
ATOM   2644 3HD1 LEU K 163    -118.878 -90.718 662.385  1.00  8.13           H
ATOM   2645  CD2 LEU K 163    -117.933 -92.781 663.917  1.00  8.13           C
ATOM   2646 1HD2 LEU K 163    -118.119 -92.383 664.915  1.00  8.13           H
ATOM   2647 2HD2 LEU K 163    -117.599 -93.815 663.994  1.00  8.13           H
ATOM   2648 3HD2 LEU K 163    -117.163 -92.185 663.427  1.00  8.13           H
ATOM   2649  HN  LEU K 163    -122.257 -94.878 664.549  1.00  8.13           H
ATOM   2650  N   TYR K 164    -121.073 -95.744 661.663  1.00  8.13           N
ATOM   2651  CA  TYR K 164    -120.795 -96.526 660.470  1.00  8.13           C
ATOM   2652  C   TYR K 164    -121.985 -96.500 659.508  1.00  8.13           C
ATOM   2653  O   TYR K 164    -121.803 -96.496 658.291  1.00  8.13           O
ATOM   2654  HA  TYR K 164    -119.928 -96.089 659.976  1.00  8.13           H
ATOM   2655  CB  TYR K 164    -120.574 -97.962 660.950  1.00  8.13           C
ATOM   2656 1HB  TYR K 164    -121.414 -98.258 661.578  1.00  8.13           H
ATOM   2657 2HB  TYR K 164    -120.572 -98.627 660.086  1.00  8.13           H
ATOM   2658  CG  TYR K 164    -119.275 -98.163 661.733  1.00  8.13           C
ATOM   2659  HD1 TYR K 164    -118.108 -96.970 660.387  1.00  8.13           H
ATOM   2660  CD1 TYR K 164    -118.106 -97.576 661.292  1.00  8.13           C
ATOM   2661  HD2 TYR K 164    -120.195 -99.394 663.227  1.00  8.13           H
ATOM   2662  CD2 TYR K 164    -119.272 -98.931 662.879  1.00  8.13           C
ATOM   2663  CE1 TYR K 164    -116.883 -97.766 662.029  1.00  8.13           C
ATOM   2664  HE1 TYR K 164    -115.953 -97.308 661.692  1.00  8.13           H
ATOM   2665  HE2 TYR K 164    -118.033 -99.725 664.523  1.00  8.13           H
ATOM   2666  CE2 TYR K 164    -118.049 -99.120 663.616  1.00  8.13           C
ATOM   2667  CZ  TYR K 164    -116.915 -98.528 663.154  1.00  8.13           C
ATOM   2668  OH  TYR K 164    -115.761 -98.707 663.850  1.00  8.13           O
ATOM   2669  HH  TYR K 164    -115.002 -98.261 663.375  1.00  8.13           H
ATOM   2670  HN  TYR K 164    -121.042 -96.256 662.521  1.00  8.13           H
ATOM   2671  N   SER K 165    -123.175 -96.483 660.089  1.00  8.13           N
ATOM   2672  CA  SER K 165    -124.394 -96.469 659.299  1.00  8.13           C
ATOM   2673  C   SER K 165    -124.425 -95.226 658.407  1.00  8.13           C
ATOM   2674  O   SER K 165    -124.923 -95.276 657.283  1.00  8.13           O
ATOM   2675  HA  SER K 165    -124.355 -97.374 658.692  1.00  8.13           H
ATOM   2676  CB  SER K 165    -125.633 -96.510 660.196  1.00  8.13           C
ATOM   2677 1HB  SER K 165    -126.500 -96.802 659.603  1.00  8.13           H
ATOM   2678 2HB  SER K 165    -125.500 -97.272 660.963  1.00  8.13           H
ATOM   2679  HG  SER K 165    -125.153 -95.037 661.463  1.00  8.13           H
ATOM   2680  OG  SER K 165    -125.885 -95.252 660.816  1.00  8.13           O
ATOM   2681  HN  SER K 165    -123.314 -96.478 661.080  1.00  8.13           H
ATOM   2682  N   LYS K 166    -123.887 -94.140 658.941  1.00  8.13           N
ATOM   2683  CA  LYS K 166    -123.824 -92.892 658.199  1.00  8.13           C
ATOM   2684  C   LYS K 166    -122.891 -93.064 656.999  1.00  8.13           C
ATOM   2685  O   LYS K 166    -123.238 -92.692 655.879  1.00  8.13           O
ATOM   2686  HA  LYS K 166    -124.828 -92.682 657.828  1.00  8.13           H
ATOM   2687  CB  LYS K 166    -123.432 -91.738 659.123  1.00  8.13           C
ATOM   2688 1HB  LYS K 166    -122.519 -91.991 659.661  1.00  8.13           H
ATOM   2689 2HB  LYS K 166    -123.215 -90.850 658.529  1.00  8.13           H
ATOM   2690  CG  LYS K 166    -124.551 -91.430 660.121  1.00  8.13           C
ATOM   2691 1HG  LYS K 166    -125.460 -91.162 659.582  1.00  8.13           H
ATOM   2692 2HG  LYS K 166    -124.777 -92.321 660.705  1.00  8.13           H
ATOM   2693  CD  LYS K 166    -124.151 -90.288 661.057  1.00  8.13           C
ATOM   2694 1HD  LYS K 166    -123.254 -90.564 661.611  1.00  8.13           H
ATOM   2695 2HD  LYS K 166    -123.904 -89.402 660.471  1.00  8.13           H
ATOM   2696  CE  LYS K 166    -125.280 -89.960 662.035  1.00  8.13           C
ATOM   2697 1HE  LYS K 166    -126.196 -89.746 661.484  1.00  8.13           H
ATOM   2698 2HE  LYS K 166    -125.483 -90.824 662.668  1.00  8.13           H
ATOM   2699  NZ  LYS K 166    -124.917 -88.797 662.876  1.00  8.13           N
ATOM   2700 1HZ  LYS K 166    -125.668 -88.605 663.530  1.00  8.13           H
ATOM   2701 2HZ  LYS K 166    -124.067 -89.003 663.388  1.00  8.13           H
ATOM   2702 3HZ  LYS K 166    -124.768 -87.987 662.285  1.00  8.13           H
ATOM   2703  HN  LYS K 166    -123.499 -94.103 659.862  1.00  8.13           H
ATOM   2704  N   MET K 167    -121.724 -93.628 657.274  1.00  8.13           N
ATOM   2705  CA  MET K 167    -120.721 -93.815 656.240  1.00  8.13           C
ATOM   2706  C   MET K 167    -121.235 -94.743 655.138  1.00  8.13           C
ATOM   2707  O   MET K 167    -121.032 -94.479 653.954  1.00  8.13           O
ATOM   2708  HA  MET K 167    -120.533 -92.822 655.830  1.00  8.13           H
ATOM   2709  CB  MET K 167    -119.454 -94.410 656.858  1.00  8.13           C
ATOM   2710 1HB  MET K 167    -119.693 -95.353 657.349  1.00  8.13           H
ATOM   2711 2HB  MET K 167    -118.732 -94.633 656.073  1.00  8.13           H
ATOM   2712  CG  MET K 167    -118.833 -93.445 657.870  1.00  8.13           C
ATOM   2713 1HG  MET K 167    -118.640 -92.483 657.397  1.00  8.13           H
ATOM   2714 2HG  MET K 167    -119.531 -93.264 658.688  1.00  8.13           H
ATOM   2715  SD  MET K 167    -117.311 -94.126 658.509  1.00  8.13           S
ATOM   2716  CE  MET K 167    -116.279 -93.991 657.059  1.00  8.13           C
ATOM   2717 1HE  MET K 167    -116.717 -94.570 656.245  1.00  8.13           H
ATOM   2718 2HE  MET K 167    -116.206 -92.944 656.761  1.00  8.13           H
ATOM   2719 3HE  MET K 167    -115.284 -94.375 657.284  1.00  8.13           H
ATOM   2720  HN  MET K 167    -121.460 -93.954 658.182  1.00  8.13           H
ATOM   2721  N   VAL K 168    -121.892 -95.811 655.567  1.00  8.13           N
ATOM   2722  CA  VAL K 168    -122.407 -96.798 654.633  1.00  8.13           C
ATOM   2723  C   VAL K 168    -123.420 -96.131 653.700  1.00  8.13           C
ATOM   2724  O   VAL K 168    -123.384 -96.340 652.488  1.00  8.13           O
ATOM   2725  HA  VAL K 168    -121.567 -97.159 654.039  1.00  8.13           H
ATOM   2726  HB  VAL K 168    -123.685 -97.598 656.143  1.00  8.13           H
ATOM   2727  CB  VAL K 168    -122.991 -97.987 655.398  1.00  8.13           C
ATOM   2728  CG1 VAL K 168    -123.776 -98.909 654.462  1.00  8.13           C
ATOM   2729 1HG1 VAL K 168    -124.594 -98.352 654.005  1.00  8.13           H
ATOM   2730 2HG1 VAL K 168    -123.113 -99.286 653.683  1.00  8.13           H
ATOM   2731 3HG1 VAL K 168    -124.180 -99.746 655.031  1.00  8.13           H
ATOM   2732  CG2 VAL K 168    -121.894 -98.759 656.133  1.00  8.13           C
ATOM   2733 1HG2 VAL K 168    -121.165 -99.131 655.413  1.00  8.13           H
ATOM   2734 2HG2 VAL K 168    -121.397 -98.097 656.843  1.00  8.13           H
ATOM   2735 3HG2 VAL K 168    -122.337 -99.599 656.669  1.00  8.13           H
ATOM   2736  HN  VAL K 168    -122.073 -96.007 656.530  1.00  8.13           H
ATOM   2737  N   CYS K 169    -124.299 -95.342 654.300  1.00  8.13           N
ATOM   2738  CA  CYS K 169    -125.324 -94.649 653.539  1.00  8.13           C
ATOM   2739  C   CYS K 169    -124.635 -93.789 652.477  1.00  8.13           C
ATOM   2740  O   CYS K 169    -125.013 -93.820 651.307  1.00  8.13           O
ATOM   2741  HA  CYS K 169    -125.942 -95.417 653.073  1.00  8.13           H
ATOM   2742  CB  CYS K 169    -126.235 -93.817 654.444  1.00  8.13           C
ATOM   2743 1HB  CYS K 169    -125.634 -93.217 655.126  1.00  8.13           H
ATOM   2744 2HB  CYS K 169    -126.824 -93.124 653.843  1.00  8.13           H
ATOM   2745  HG  CYS K 169    -126.446 -95.272 656.305  1.00  8.13           H
ATOM   2746  SG  CYS K 169    -127.347 -94.918 655.394  1.00  8.13           S
ATOM   2747  HN  CYS K 169    -124.318 -95.174 655.285  1.00  8.13           H
ATOM   2748  N   PHE K 170    -123.637 -93.041 652.924  1.00  8.13           N
ATOM   2749  CA  PHE K 170    -122.913 -92.150 652.033  1.00  8.13           C
ATOM   2750  C   PHE K 170    -122.294 -92.924 650.868  1.00  8.13           C
ATOM   2751  O   PHE K 170    -122.428 -92.525 649.712  1.00  8.13           O
ATOM   2752  HA  PHE K 170    -123.630 -91.426 651.647  1.00  8.13           H
ATOM   2753  CB  PHE K 170    -121.793 -91.509 652.856  1.00  8.13           C
ATOM   2754 1HB  PHE K 170    -122.233 -90.988 653.706  1.00  8.13           H
ATOM   2755 2HB  PHE K 170    -121.156 -92.296 653.259  1.00  8.13           H
ATOM   2756  CG  PHE K 170    -120.926 -90.526 652.067  1.00  8.13           C
ATOM   2757  HD1 PHE K 170    -119.381 -91.947 651.730  1.00  8.13           H
ATOM   2758  CD1 PHE K 170    -119.726 -90.926 651.568  1.00  8.13           C
ATOM   2759  HD2 PHE K 170    -122.318 -88.931 652.264  1.00  8.13           H
ATOM   2760  CD2 PHE K 170    -121.356 -89.251 651.864  1.00  8.13           C
ATOM   2761  CE1 PHE K 170    -118.921 -90.013 650.835  1.00  8.13           C
ATOM   2762  HE1 PHE K 170    -117.959 -90.334 650.436  1.00  8.13           H
ATOM   2763  CE2 PHE K 170    -120.551 -88.339 651.132  1.00  8.13           C
ATOM   2764  HE2 PHE K 170    -120.896 -87.317 650.970  1.00  8.13           H
ATOM   2765  CZ  PHE K 170    -119.351 -88.739 650.633  1.00  8.13           C
ATOM   2766  HZ  PHE K 170    -118.734 -88.038 650.071  1.00  8.13           H
ATOM   2767  HN  PHE K 170    -123.322 -93.037 653.873  1.00  8.13           H
ATOM   2768  N   THR K 171    -121.630 -94.018 651.211  1.00  8.13           N
ATOM   2769  CA  THR K 171    -120.968 -94.837 650.210  1.00  8.13           C
ATOM   2770  C   THR K 171    -121.981 -95.347 649.183  1.00  8.13           C
ATOM   2771  O   THR K 171    -121.692 -95.389 647.988  1.00  8.13           O
ATOM   2772  HA  THR K 171    -120.254 -94.213 649.673  1.00  8.13           H
ATOM   2773  HB  THR K 171    -120.919 -96.630 651.437  1.00  8.13           H
ATOM   2774  CB  THR K 171    -120.222 -95.959 650.935  1.00  8.13           C
ATOM   2775  OG1 THR K 171    -119.307 -95.273 651.787  1.00  8.13           O
ATOM   2776  HG1 THR K 171    -119.716 -95.137 652.689  1.00  8.13           H
ATOM   2777  CG2 THR K 171    -119.323 -96.766 649.997  1.00  8.13           C
ATOM   2778 1HG2 THR K 171    -118.582 -96.106 649.546  1.00  8.13           H
ATOM   2779 2HG2 THR K 171    -119.930 -97.219 649.213  1.00  8.13           H
ATOM   2780 3HG2 THR K 171    -118.817 -97.549 650.562  1.00  8.13           H
ATOM   2781  HN  THR K 171    -121.541 -94.346 652.152  1.00  8.13           H
ATOM   2782  N   ILE K 172    -123.148 -95.722 649.686  1.00  8.13           N
ATOM   2783  CA  ILE K 172    -124.190 -96.268 648.833  1.00  8.13           C
ATOM   2784  C   ILE K 172    -124.632 -95.202 647.829  1.00  8.13           C
ATOM   2785  O   ILE K 172    -124.782 -95.488 646.642  1.00  8.13           O
ATOM   2786  HA  ILE K 172    -123.757 -97.103 648.283  1.00  8.13           H
ATOM   2787  HB  ILE K 172    -125.561 -96.111 650.467  1.00  8.13           H
ATOM   2788  CB  ILE K 172    -125.336 -96.829 649.679  1.00  8.13           C
ATOM   2789  CG1 ILE K 172    -124.925 -98.135 650.361  1.00  8.13           C
ATOM   2790 1HG1 ILE K 172    -124.789 -98.914 649.611  1.00  8.13           H
ATOM   2791 2HG1 ILE K 172    -123.965 -98.002 650.861  1.00  8.13           H
ATOM   2792  CG2 ILE K 172    -126.605 -96.994 648.841  1.00  8.13           C
ATOM   2793 1HG2 ILE K 172    -126.907 -96.025 648.443  1.00  8.13           H
ATOM   2794 2HG2 ILE K 172    -126.410 -97.681 648.018  1.00  8.13           H
ATOM   2795 3HG2 ILE K 172    -127.403 -97.394 649.467  1.00  8.13           H
ATOM   2796  CD1 ILE K 172    -125.979 -98.577 651.378  1.00  8.13           C
ATOM   2797 1HD1 ILE K 172    -126.095 -97.806 652.140  1.00  8.13           H
ATOM   2798 2HD1 ILE K 172    -126.931 -98.732 650.871  1.00  8.13           H
ATOM   2799 3HD1 ILE K 172    -125.662 -99.508 651.849  1.00  8.13           H
ATOM   2800  HN  ILE K 172    -123.386 -95.657 650.655  1.00  8.13           H
ATOM   2801  N   TRP K 173    -124.828 -93.996 648.341  1.00  8.13           N
ATOM   2802  CA  TRP K 173    -125.307 -92.901 647.515  1.00  8.13           C
ATOM   2803  C   TRP K 173    -124.272 -92.650 646.417  1.00  8.13           C
ATOM   2804  O   TRP K 173    -124.625 -92.509 645.247  1.00  8.13           O
ATOM   2805  HA  TRP K 173    -126.254 -93.207 647.072  1.00  8.13           H
ATOM   2806  CB  TRP K 173    -125.592 -91.660 648.363  1.00  8.13           C
ATOM   2807 1HB  TRP K 173    -124.823 -91.571 649.130  1.00  8.13           H
ATOM   2808 2HB  TRP K 173    -125.516 -90.775 647.731  1.00  8.13           H
ATOM   2809  CG  TRP K 173    -126.966 -91.669 649.038  1.00  8.13           C
ATOM   2810  HD1 TRP K 173    -126.488 -91.879 651.125  1.00  8.13           H
ATOM   2811  CD1 TRP K 173    -127.242 -91.779 650.344  1.00  8.13           C
ATOM   2812  CD2 TRP K 173    -128.246 -91.560 648.382  1.00  8.13           C
ATOM   2813  NE1 TRP K 173    -128.602 -91.748 650.578  1.00  8.13           N
ATOM   2814  HE1 TRP K 173    -129.051 -91.813 651.469  1.00  8.13           H
ATOM   2815  CE2 TRP K 173    -129.232 -91.611 649.347  1.00  8.13           C
ATOM   2816  HE3 TRP K 173    -127.802 -91.379 646.238  1.00  8.13           H
ATOM   2817  CE3 TRP K 173    -128.562 -91.422 647.019  1.00  8.13           C
ATOM   2818  CZ2 TRP K 173    -130.598 -91.531 649.052  1.00  8.13           C
ATOM   2819  HZ2 TRP K 173    -131.358 -91.574 649.832  1.00  8.13           H
ATOM   2820  CZ3 TRP K 173    -129.932 -91.344 646.740  1.00  8.13           C
ATOM   2821  HZ3 TRP K 173    -130.232 -91.237 645.698  1.00  8.13           H
ATOM   2822  CH2 TRP K 173    -130.936 -91.394 647.700  1.00  8.13           C
ATOM   2823  HH2 TRP K 173    -131.982 -91.327 647.401  1.00  8.13           H
ATOM   2824  HN  TRP K 173    -124.666 -93.763 649.300  1.00  8.13           H
ATOM   2825  N   VAL K 174    -123.015 -92.601 646.833  1.00  8.13           N
ATOM   2826  CA  VAL K 174    -121.930 -92.330 645.905  1.00  8.13           C
ATOM   2827  C   VAL K 174    -121.891 -93.426 644.839  1.00  8.13           C
ATOM   2828  O   VAL K 174    -121.761 -93.137 643.650  1.00  8.13           O
ATOM   2829  HA  VAL K 174    -122.141 -91.377 645.421  1.00  8.13           H
ATOM   2830  HB  VAL K 174    -120.494 -93.074 647.298  1.00  8.13           H
ATOM   2831  CB  VAL K 174    -120.611 -92.192 646.668  1.00  8.13           C
ATOM   2832  CG1 VAL K 174    -119.423 -92.140 645.705  1.00  8.13           C
ATOM   2833 1HG1 VAL K 174    -119.392 -93.058 645.117  1.00  8.13           H
ATOM   2834 2HG1 VAL K 174    -119.532 -91.285 645.039  1.00  8.13           H
ATOM   2835 3HG1 VAL K 174    -118.498 -92.042 646.274  1.00  8.13           H
ATOM   2836  CG2 VAL K 174    -120.631 -90.963 647.580  1.00  8.13           C
ATOM   2837 1HG2 VAL K 174    -120.782 -90.067 646.979  1.00  8.13           H
ATOM   2838 2HG2 VAL K 174    -121.444 -91.059 648.300  1.00  8.13           H
ATOM   2839 3HG2 VAL K 174    -119.682 -90.889 648.111  1.00  8.13           H
ATOM   2840  HN  VAL K 174    -122.734 -92.742 647.782  1.00  8.13           H
ATOM   2841  N   LEU K 175    -122.006 -94.662 645.302  1.00  8.13           N
ATOM   2842  CA  LEU K 175    -121.905 -95.807 644.412  1.00  8.13           C
ATOM   2843  C   LEU K 175    -123.050 -95.761 643.398  1.00  8.13           C
ATOM   2844  O   LEU K 175    -122.831 -95.946 642.202  1.00  8.13           O
ATOM   2845  HA  LEU K 175    -120.962 -95.720 643.873  1.00  8.13           H
ATOM   2846  CB  LEU K 175    -121.848 -97.107 645.217  1.00  8.13           C
ATOM   2847 1HB  LEU K 175    -120.974 -97.071 645.866  1.00  8.13           H
ATOM   2848 2HB  LEU K 175    -122.724 -97.150 645.864  1.00  8.13           H
ATOM   2849  HG  LEU K 175    -122.657 -98.427 643.741  1.00  8.13           H
ATOM   2850  CG  LEU K 175    -121.789 -98.399 644.400  1.00  8.13           C
ATOM   2851  CD1 LEU K 175    -120.545 -98.429 643.510  1.00  8.13           C
ATOM   2852 1HD1 LEU K 175    -120.568 -97.583 642.824  1.00  8.13           H
ATOM   2853 2HD1 LEU K 175    -119.652 -98.368 644.132  1.00  8.13           H
ATOM   2854 3HD1 LEU K 175    -120.528 -99.359 642.940  1.00  8.13           H
ATOM   2855  CD2 LEU K 175    -121.874 -99.627 645.309  1.00  8.13           C
ATOM   2856 1HD2 LEU K 175    -121.039 -99.618 646.010  1.00  8.13           H
ATOM   2857 2HD2 LEU K 175    -122.813 -99.606 645.862  1.00  8.13           H
ATOM   2858 3HD2 LEU K 175    -121.830-100.532 644.702  1.00  8.13           H
ATOM   2859  HN  LEU K 175    -122.164 -94.887 646.263  1.00  8.13           H
ATOM   2860  N   ALA K 176    -124.245 -95.514 643.913  1.00  8.13           N
ATOM   2861  CA  ALA K 176    -125.433 -95.504 643.077  1.00  8.13           C
ATOM   2862  C   ALA K 176    -125.292 -94.416 642.011  1.00  8.13           C
ATOM   2863  O   ALA K 176    -125.667 -94.619 640.857  1.00  8.13           O
ATOM   2864  HA  ALA K 176    -125.501 -96.475 642.585  1.00  8.13           H
ATOM   2865  CB  ALA K 176    -126.672 -95.306 643.952  1.00  8.13           C
ATOM   2866 1HB  ALA K 176    -126.742 -96.121 644.672  1.00  8.13           H
ATOM   2867 2HB  ALA K 176    -126.594 -94.357 644.483  1.00  8.13           H
ATOM   2868 3HB  ALA K 176    -127.563 -95.299 643.324  1.00  8.13           H
ATOM   2869  HN  ALA K 176    -124.408 -95.324 644.881  1.00  8.13           H
ATOM   2870  N   ALA K 177    -124.750 -93.283 642.435  1.00  8.13           N
ATOM   2871  CA  ALA K 177    -124.583 -92.152 641.539  1.00  8.13           C
ATOM   2872  C   ALA K 177    -123.677 -92.557 640.375  1.00  8.13           C
ATOM   2873  O   ALA K 177    -123.985 -92.277 639.218  1.00  8.13           O
ATOM   2874  HA  ALA K 177    -125.567 -91.890 641.149  1.00  8.13           H
ATOM   2875  CB  ALA K 177    -124.030 -90.959 642.321  1.00  8.13           C
ATOM   2876 1HB  ALA K 177    -124.725 -90.692 643.118  1.00  8.13           H
ATOM   2877 2HB  ALA K 177    -123.065 -91.224 642.754  1.00  8.13           H
ATOM   2878 3HB  ALA K 177    -123.905 -90.110 641.649  1.00  8.13           H
ATOM   2879  HN  ALA K 177    -124.428 -93.134 643.370  1.00  8.13           H
ATOM   2880  N   ALA K 178    -122.577 -93.209 640.723  1.00  8.13           N
ATOM   2881  CA  ALA K 178    -121.595 -93.603 639.727  1.00  8.13           C
ATOM   2882  C   ALA K 178    -122.230 -94.600 638.756  1.00  8.13           C
ATOM   2883  O   ALA K 178    -121.977 -94.548 637.554  1.00  8.13           O
ATOM   2884  HA  ALA K 178    -121.302 -92.709 639.177  1.00  8.13           H
ATOM   2885  CB  ALA K 178    -120.361 -94.177 640.427  1.00  8.13           C
ATOM   2886 1HB  ALA K 178    -119.930 -93.420 641.082  1.00  8.13           H
ATOM   2887 2HB  ALA K 178    -120.649 -95.047 641.016  1.00  8.13           H
ATOM   2888 3HB  ALA K 178    -119.624 -94.472 639.680  1.00  8.13           H
ATOM   2889  HN  ALA K 178    -122.353 -93.467 641.663  1.00  8.13           H
ATOM   2890  N   LEU K 179    -123.045 -95.484 639.314  1.00  8.13           N
ATOM   2891  CA  LEU K 179    -123.646 -96.548 638.528  1.00  8.13           C
ATOM   2892  C   LEU K 179    -124.725 -95.957 637.619  1.00  8.13           C
ATOM   2893  O   LEU K 179    -125.213 -96.628 636.711  1.00  8.13           O
ATOM   2894  HA  LEU K 179    -122.862 -96.974 637.902  1.00  8.13           H
ATOM   2895  CB  LEU K 179    -124.155 -97.666 639.440  1.00  8.13           C
ATOM   2896 1HB  LEU K 179    -124.801 -97.223 640.198  1.00  8.13           H
ATOM   2897 2HB  LEU K 179    -124.774 -98.338 638.847  1.00  8.13           H
ATOM   2898  HG  LEU K 179    -122.424 -97.815 640.688  1.00  8.13           H
ATOM   2899  CG  LEU K 179    -123.081 -98.496 640.147  1.00  8.13           C
ATOM   2900  CD1 LEU K 179    -123.706 -99.437 641.178  1.00  8.13           C
ATOM   2901 1HD1 LEU K 179    -124.243 -98.852 641.925  1.00  8.13           H
ATOM   2902 2HD1 LEU K 179    -124.399-100.114 640.679  1.00  8.13           H
ATOM   2903 3HD1 LEU K 179    -122.921-100.015 641.666  1.00  8.13           H
ATOM   2904  CD2 LEU K 179    -122.216 -99.248 639.134  1.00  8.13           C
ATOM   2905 1HD2 LEU K 179    -122.843 -99.917 638.546  1.00  8.13           H
ATOM   2906 2HD2 LEU K 179    -121.726 -98.534 638.472  1.00  8.13           H
ATOM   2907 3HD2 LEU K 179    -121.461 -99.830 639.663  1.00  8.13           H
ATOM   2908  HN  LEU K 179    -123.294 -95.481 640.282  1.00  8.13           H
ATOM   2909  N   CYS K 180    -125.067 -94.706 637.894  1.00  8.13           N
ATOM   2910  CA  CYS K 180    -126.118 -94.036 637.149  1.00  8.13           C
ATOM   2911  C   CYS K 180    -125.467 -93.203 636.043  1.00  8.13           C
ATOM   2912  O   CYS K 180    -126.157 -92.518 635.289  1.00  8.13           O
ATOM   2913  HA  CYS K 180    -126.748 -94.818 636.724  1.00  8.13           H
ATOM   2914  CB  CYS K 180    -127.002 -93.183 638.060  1.00  8.13           C
ATOM   2915 1HB  CYS K 180    -126.387 -92.484 638.627  1.00  8.13           H
ATOM   2916 2HB  CYS K 180    -127.690 -92.587 637.460  1.00  8.13           H
ATOM   2917  HG  CYS K 180    -126.882 -94.739 639.847  1.00  8.13           H
ATOM   2918  SG  CYS K 180    -127.943 -94.258 639.204  1.00  8.13           S
ATOM   2919  HN  CYS K 180    -124.639 -94.155 638.610  1.00  8.13           H
ATOM   2920  N   ILE K 181    -124.147 -93.290 635.980  1.00  8.13           N
ATOM   2921  CA  ILE K 181    -123.392 -92.525 635.002  1.00  8.13           C
ATOM   2922  C   ILE K 181    -123.901 -92.856 633.598  1.00  8.13           C
ATOM   2923  O   ILE K 181    -124.179 -91.957 632.806  1.00  8.13           O
ATOM   2924  HA  ILE K 181    -123.580 -91.469 635.198  1.00  8.13           H
ATOM   2925  HB  ILE K 181    -121.726 -93.825 635.327  1.00  8.13           H
ATOM   2926  CB  ILE K 181    -121.891 -92.758 635.182  1.00  8.13           C
ATOM   2927  CG1 ILE K 181    -121.371 -92.046 636.434  1.00  8.13           C
ATOM   2928 1HG1 ILE K 181    -121.459 -90.967 636.306  1.00  8.13           H
ATOM   2929 2HG1 ILE K 181    -121.987 -92.317 637.292  1.00  8.13           H
ATOM   2930  CG2 ILE K 181    -121.117 -92.347 633.928  1.00  8.13           C
ATOM   2931 1HG2 ILE K 181    -121.463 -92.937 633.079  1.00  8.13           H
ATOM   2932 2HG2 ILE K 181    -121.285 -91.289 633.727  1.00  8.13           H
ATOM   2933 3HG2 ILE K 181    -120.053 -92.524 634.083  1.00  8.13           H
ATOM   2934  CD1 ILE K 181    -119.912 -92.416 636.709  1.00  8.13           C
ATOM   2935 1HD1 ILE K 181    -119.833 -93.492 636.860  1.00  8.13           H
ATOM   2936 2HD1 ILE K 181    -119.297 -92.122 635.859  1.00  8.13           H
ATOM   2937 3HD1 ILE K 181    -119.569 -91.896 637.603  1.00  8.13           H
ATOM   2938  HN  ILE K 181    -123.595 -93.868 636.581  1.00  8.13           H
ATOM   2939  N   PRO K 182    -124.033 -94.147 633.265  1.00  8.13           N
ATOM   2940  CA  PRO K 182    -124.447 -94.540 631.916  1.00  8.13           C
ATOM   2941  C   PRO K 182    -125.732 -93.853 631.483  1.00  8.13           C
ATOM   2942  O   PRO K 182    -125.827 -93.356 630.362  1.00  8.13           O
ATOM   2943  HA  PRO K 182    -123.698 -94.227 631.189  1.00  8.13           H
ATOM   2944  CB  PRO K 182    -124.621 -96.057 632.017  1.00  8.13           C
ATOM   2945 1HB  PRO K 182    -125.647 -96.327 632.268  1.00  8.13           H
ATOM   2946 2HB  PRO K 182    -124.383 -96.552 631.076  1.00  8.13           H
ATOM   2947  CG  PRO K 182    -123.648 -96.451 633.123  1.00  8.13           C
ATOM   2948 1HG  PRO K 182    -123.898 -97.420 633.555  1.00  8.13           H
ATOM   2949 2HG  PRO K 182    -122.627 -96.535 632.752  1.00  8.13           H
ATOM   2950  CD  PRO K 182    -123.800 -95.320 634.127  1.00  8.13           C
ATOM   2951 1HD  PRO K 182    -124.637 -95.491 634.805  1.00  8.13           H
ATOM   2952 2HD  PRO K 182    -122.910 -95.206 634.746  1.00  8.13           H
ATOM   2953  N   GLU K 183    -126.695 -93.843 632.393  1.00  8.13           N
ATOM   2954  CA  GLU K 183    -128.007 -93.298 632.087  1.00  8.13           C
ATOM   2955  C   GLU K 183    -127.899 -91.810 631.748  1.00  8.13           C
ATOM   2956  O   GLU K 183    -128.603 -91.318 630.867  1.00  8.13           O
ATOM   2957  HA  GLU K 183    -128.355 -93.852 631.215  1.00  8.13           H
ATOM   2958  CB  GLU K 183    -128.979 -93.527 633.247  1.00  8.13           C
ATOM   2959 1HB  GLU K 183    -128.482 -93.305 634.191  1.00  8.13           H
ATOM   2960 2HB  GLU K 183    -129.884 -92.941 633.088  1.00  8.13           H
ATOM   2961  CG  GLU K 183    -129.419 -94.990 633.313  1.00  8.13           C
ATOM   2962 1HG  GLU K 183    -130.240 -95.095 634.022  1.00  8.13           H
ATOM   2963 2HG  GLU K 183    -129.797 -95.305 632.340  1.00  8.13           H
ATOM   2964  CD  GLU K 183    -128.258 -95.894 633.731  1.00  8.13           C
ATOM   2965  OE1 GLU K 183    -128.361 -97.111 633.465  1.00  8.13           O
ATOM   2966  OE2 GLU K 183    -127.293 -95.347 634.308  1.00  8.13           O
ATOM   2967  HN  GLU K 183    -126.590 -94.197 633.322  1.00  8.13           H
ATOM   2968  N   ILE K 184    -127.011 -91.136 632.464  1.00  8.13           N
ATOM   2969  CA  ILE K 184    -126.868 -89.697 632.317  1.00  8.13           C
ATOM   2970  C   ILE K 184    -126.339 -89.382 630.916  1.00  8.13           C
ATOM   2971  O   ILE K 184    -126.741 -88.394 630.304  1.00  8.13           O
ATOM   2972  HA  ILE K 184    -127.861 -89.259 632.417  1.00  8.13           H
ATOM   2973  HB  ILE K 184    -125.096 -89.724 633.514  1.00  8.13           H
ATOM   2974  CB  ILE K 184    -126.005 -89.126 633.444  1.00  8.13           C
ATOM   2975  CG1 ILE K 184    -126.722 -89.233 634.791  1.00  8.13           C
ATOM   2976 1HG1 ILE K 184    -127.530 -88.504 634.836  1.00  8.13           H
ATOM   2977 2HG1 ILE K 184    -127.177 -90.219 634.888  1.00  8.13           H
ATOM   2978  CG2 ILE K 184    -125.578 -87.690 633.133  1.00  8.13           C
ATOM   2979 1HG2 ILE K 184    -124.966 -87.680 632.232  1.00  8.13           H
ATOM   2980 2HG2 ILE K 184    -126.464 -87.074 632.978  1.00  8.13           H
ATOM   2981 3HG2 ILE K 184    -125.002 -87.294 633.969  1.00  8.13           H
ATOM   2982  CD1 ILE K 184    -125.750 -88.998 635.949  1.00  8.13           C
ATOM   2983 1HD1 ILE K 184    -124.843 -89.580 635.787  1.00  8.13           H
ATOM   2984 2HD1 ILE K 184    -125.497 -87.939 636.001  1.00  8.13           H
ATOM   2985 3HD1 ILE K 184    -126.217 -89.306 636.884  1.00  8.13           H
ATOM   2986  HN  ILE K 184    -126.398 -91.555 633.133  1.00  8.13           H
ATOM   2987  N   LEU K 185    -125.444 -90.241 630.450  1.00  8.13           N
ATOM   2988  CA  LEU K 185    -124.697 -89.957 629.236  1.00  8.13           C
ATOM   2989  C   LEU K 185    -125.580 -90.243 628.020  1.00  8.13           C
ATOM   2990  O   LEU K 185    -125.703 -89.406 627.127  1.00  8.13           O
ATOM   2991  HA  LEU K 185    -124.452 -88.895 629.244  1.00  8.13           H
ATOM   2992  CB  LEU K 185    -123.374 -90.726 629.230  1.00  8.13           C
ATOM   2993 1HB  LEU K 185    -123.590 -91.783 629.390  1.00  8.13           H
ATOM   2994 2HB  LEU K 185    -122.931 -90.638 628.238  1.00  8.13           H
ATOM   2995  HG  LEU K 185    -122.756 -90.441 631.257  1.00  8.13           H
ATOM   2996  CG  LEU K 185    -122.336 -90.285 630.263  1.00  8.13           C
ATOM   2997  CD1 LEU K 185    -121.069 -91.137 630.167  1.00  8.13           C
ATOM   2998 1HD1 LEU K 185    -121.320 -92.182 630.349  1.00  8.13           H
ATOM   2999 2HD1 LEU K 185    -120.637 -91.035 629.172  1.00  8.13           H
ATOM   3000 3HD1 LEU K 185    -120.348 -90.802 630.913  1.00  8.13           H
ATOM   3001  CD2 LEU K 185    -122.033 -88.791 630.132  1.00  8.13           C
ATOM   3002 1HD2 LEU K 185    -121.643 -88.586 629.135  1.00  8.13           H
ATOM   3003 2HD2 LEU K 185    -122.948 -88.219 630.288  1.00  8.13           H
ATOM   3004 3HD2 LEU K 185    -121.292 -88.503 630.878  1.00  8.13           H
ATOM   3005  HN  LEU K 185    -125.228 -91.115 630.885  1.00  8.13           H
ATOM   3006  N   TYR K 186    -126.173 -91.428 628.024  1.00  8.13           N
ATOM   3007  CA  TYR K 186    -126.686 -92.012 626.797  1.00  8.13           C
ATOM   3008  C   TYR K 186    -128.190 -91.767 626.659  1.00  8.13           C
ATOM   3009  O   TYR K 186    -128.779 -92.067 625.622  1.00  8.13           O
ATOM   3010  HA  TYR K 186    -126.170 -91.542 625.959  1.00  8.13           H
ATOM   3011  CB  TYR K 186    -126.435 -93.517 626.909  1.00  8.13           C
ATOM   3012 1HB  TYR K 186    -126.952 -93.897 627.791  1.00  8.13           H
ATOM   3013 2HB  TYR K 186    -126.874 -94.014 626.044  1.00  8.13           H
ATOM   3014  CG  TYR K 186    -124.956 -93.897 627.001  1.00  8.13           C
ATOM   3015  HD1 TYR K 186    -124.405 -92.749 625.276  1.00  8.13           H
ATOM   3016  CD1 TYR K 186    -124.059 -93.406 626.074  1.00  8.13           C
ATOM   3017  HD2 TYR K 186    -125.227 -95.116 628.744  1.00  8.13           H
ATOM   3018  CD2 TYR K 186    -124.518 -94.729 628.012  1.00  8.13           C
ATOM   3019  CE1 TYR K 186    -122.667 -93.763 626.161  1.00  8.13           C
ATOM   3020  HE1 TYR K 186    -121.948 -93.383 625.435  1.00  8.13           H
ATOM   3021  HE2 TYR K 186    -122.767 -95.742 628.891  1.00  8.13           H
ATOM   3022  CE2 TYR K 186    -123.126 -95.086 628.098  1.00  8.13           C
ATOM   3023  CZ  TYR K 186    -122.269 -94.585 627.168  1.00  8.13           C
ATOM   3024  OH  TYR K 186    -120.954 -94.922 627.250  1.00  8.13           O
ATOM   3025  HH  TYR K 186    -120.786 -95.444 628.087  1.00  8.13           H
ATOM   3026  HN  TYR K 186    -126.304 -91.985 628.844  1.00  8.13           H
ATOM   3027  N   SER K 187    -128.768 -91.223 627.720  1.00  8.13           N
ATOM   3028  CA  SER K 187    -130.170 -90.845 627.697  1.00  8.13           C
ATOM   3029  C   SER K 187    -130.375 -89.649 626.765  1.00  8.13           C
ATOM   3030  O   SER K 187    -129.797 -88.585 626.979  1.00  8.13           O
ATOM   3031  HA  SER K 187    -130.699 -91.720 627.319  1.00  8.13           H
ATOM   3032  CB  SER K 187    -130.675 -90.514 629.103  1.00  8.13           C
ATOM   3033 1HB  SER K 187    -130.075 -89.706 629.523  1.00  8.13           H
ATOM   3034 2HB  SER K 187    -131.701 -90.151 629.044  1.00  8.13           H
ATOM   3035  HG  SER K 187    -130.066 -91.431 630.775  1.00  8.13           H
ATOM   3036  OG  SER K 187    -130.620 -91.644 629.970  1.00  8.13           O
ATOM   3037  HN  SER K 187    -128.295 -91.040 628.582  1.00  8.13           H
ATOM   3038  N   GLN K 188    -131.200 -89.865 625.750  1.00  8.13           N
ATOM   3039  CA  GLN K 188    -131.565 -88.792 624.842  1.00  8.13           C
ATOM   3040  C   GLN K 188    -132.976 -89.018 624.293  1.00  8.13           C
ATOM   3041  O   GLN K 188    -133.568 -90.074 624.511  1.00  8.13           O
ATOM   3042  HA  GLN K 188    -131.544 -87.883 625.443  1.00  8.13           H
ATOM   3043  CB  GLN K 188    -130.549 -88.666 623.705  1.00  8.13           C
ATOM   3044 1HB  GLN K 188    -130.783 -87.791 623.098  1.00  8.13           H
ATOM   3045 2HB  GLN K 188    -129.553 -88.508 624.119  1.00  8.13           H
ATOM   3046  CG  GLN K 188    -130.550 -89.918 622.826  1.00  8.13           C
ATOM   3047 1HG  GLN K 188    -130.387 -90.801 623.445  1.00  8.13           H
ATOM   3048 2HG  GLN K 188    -131.526 -90.035 622.355  1.00  8.13           H
ATOM   3049  CD  GLN K 188    -129.465 -89.834 621.751  1.00  8.13           C
ATOM   3050  OE1 GLN K 188    -128.494 -89.104 621.867  1.00  8.13           O
ATOM   3051  NE2 GLN K 188    -129.683 -90.620 620.700  1.00  8.13           N
ATOM   3052 1HE2 GLN K 188    -130.501 -91.195 620.667  1.00  8.13           H
ATOM   3053 2HE2 GLN K 188    -129.030 -90.636 619.943  1.00  8.13           H
ATOM   3054  HN  GLN K 188    -131.614 -90.752 625.545  1.00  8.13           H
ATOM   3055  N   ILE K 189    -133.472 -88.010 623.592  1.00  8.13           N
ATOM   3056  CA  ILE K 189    -134.775 -88.110 622.956  1.00  8.13           C
ATOM   3057  C   ILE K 189    -134.598 -88.600 621.517  1.00  8.13           C
ATOM   3058  O   ILE K 189    -133.790 -88.055 620.767  1.00  8.13           O
ATOM   3059  HA  ILE K 189    -135.350 -88.855 623.506  1.00  8.13           H
ATOM   3060  HB  ILE K 189    -134.915 -86.004 622.615  1.00  8.13           H
ATOM   3061  CB  ILE K 189    -135.529 -86.784 623.065  1.00  8.13           C
ATOM   3062  CG1 ILE K 189    -135.748 -86.397 624.529  1.00  8.13           C
ATOM   3063 1HG1 ILE K 189    -136.435 -87.102 624.996  1.00  8.13           H
ATOM   3064 2HG1 ILE K 189    -134.805 -86.464 625.072  1.00  8.13           H
ATOM   3065  CG2 ILE K 189    -136.842 -86.833 622.283  1.00  8.13           C
ATOM   3066 1HG2 ILE K 189    -136.632 -87.029 621.231  1.00  8.13           H
ATOM   3067 2HG2 ILE K 189    -137.473 -87.628 622.682  1.00  8.13           H
ATOM   3068 3HG2 ILE K 189    -137.358 -85.877 622.378  1.00  8.13           H
ATOM   3069  CD1 ILE K 189    -136.308 -84.978 624.644  1.00  8.13           C
ATOM   3070 1HD1 ILE K 189    -135.607 -84.273 624.197  1.00  8.13           H
ATOM   3071 2HD1 ILE K 189    -137.263 -84.921 624.121  1.00  8.13           H
ATOM   3072 3HD1 ILE K 189    -136.455 -84.729 625.695  1.00  8.13           H
ATOM   3073  HN  ILE K 189    -133.002 -87.138 623.456  1.00  8.13           H
ATOM   3074  N   LYS K 190    -135.367 -89.624 621.175  1.00  8.13           N
ATOM   3075  CA  LYS K 190    -135.397 -90.114 619.808  1.00  8.13           C
ATOM   3076  C   LYS K 190    -136.770 -89.827 619.198  1.00  8.13           C
ATOM   3077  O   LYS K 190    -137.798 -90.100 619.817  1.00  8.13           O
ATOM   3078  HA  LYS K 190    -134.646 -89.558 619.245  1.00  8.13           H
ATOM   3079  CB  LYS K 190    -134.998 -91.590 619.759  1.00  8.13           C
ATOM   3080 1HB  LYS K 190    -134.064 -91.737 620.302  1.00  8.13           H
ATOM   3081 2HB  LYS K 190    -135.756 -92.192 620.261  1.00  8.13           H
ATOM   3082  CG  LYS K 190    -134.836 -92.067 618.314  1.00  8.13           C
ATOM   3083 1HG  LYS K 190    -135.762 -91.899 617.766  1.00  8.13           H
ATOM   3084 2HG  LYS K 190    -134.062 -91.480 617.819  1.00  8.13           H
ATOM   3085  CD  LYS K 190    -134.469 -93.551 618.265  1.00  8.13           C
ATOM   3086 1HD  LYS K 190    -133.446 -93.689 618.616  1.00  8.13           H
ATOM   3087 2HD  LYS K 190    -135.116 -94.112 618.939  1.00  8.13           H
ATOM   3088  CE  LYS K 190    -134.604 -94.102 616.844  1.00  8.13           C
ATOM   3089 1HE  LYS K 190    -135.526 -93.736 616.392  1.00  8.13           H
ATOM   3090 2HE  LYS K 190    -133.781 -93.740 616.227  1.00  8.13           H
ATOM   3091  NZ  LYS K 190    -134.606 -95.582 616.860  1.00  8.13           N
ATOM   3092 1HZ  LYS K 190    -135.046 -95.929 616.015  1.00  8.13           H
ATOM   3093 2HZ  LYS K 190    -133.651 -95.921 616.906  1.00  8.13           H
ATOM   3094 3HZ  LYS K 190    -135.121 -95.911 617.669  1.00  8.13           H
ATOM   3095  HN  LYS K 190    -135.961 -90.114 621.813  1.00  8.13           H
ATOM   3096  N   GLU K 191    -136.744 -89.281 617.991  1.00  8.13           N
ATOM   3097  CA  GLU K 191    -137.968 -89.071 617.237  1.00  8.13           C
ATOM   3098  C   GLU K 191    -138.128 -90.158 616.172  1.00  8.13           C
ATOM   3099  O   GLU K 191    -137.298 -90.278 615.273  1.00  8.13           O
ATOM   3100  HA  GLU K 191    -138.774 -89.147 617.967  1.00  8.13           H
ATOM   3101  CB  GLU K 191    -137.992 -87.678 616.606  1.00  8.13           C
ATOM   3102 1HB  GLU K 191    -137.026 -87.465 616.148  1.00  8.13           H
ATOM   3103 2HB  GLU K 191    -138.826 -87.605 615.908  1.00  8.13           H
ATOM   3104  CG  GLU K 191    -138.224 -86.600 617.667  1.00  8.13           C
ATOM   3105 1HG  GLU K 191    -139.126 -86.830 618.234  1.00  8.13           H
ATOM   3106 2HG  GLU K 191    -137.395 -86.597 618.375  1.00  8.13           H
ATOM   3107  CD  GLU K 191    -138.358 -85.218 617.024  1.00  8.13           C
ATOM   3108  OE1 GLU K 191    -138.527 -84.248 617.794  1.00  8.13           O
ATOM   3109  OE2 GLU K 191    -138.288 -85.163 615.778  1.00  8.13           O
ATOM   3110  HN  GLU K 191    -135.908 -88.984 617.530  1.00  8.13           H
ATOM   3111  N   GLU K 192    -139.202 -90.922 616.309  1.00  8.13           N
ATOM   3112  CA  GLU K 192    -139.501 -91.971 615.349  1.00  8.13           C
ATOM   3113  C   GLU K 192    -140.975 -91.916 614.944  1.00  8.13           C
ATOM   3114  O   GLU K 192    -141.858 -91.889 615.800  1.00  8.13           O
ATOM   3115  HA  GLU K 192    -138.871 -91.761 614.485  1.00  8.13           H
ATOM   3116  CB  GLU K 192    -139.139 -93.347 615.911  1.00  8.13           C
ATOM   3117 1HB  GLU K 192    -138.099 -93.348 616.238  1.00  8.13           H
ATOM   3118 2HB  GLU K 192    -139.839 -93.618 616.701  1.00  8.13           H
ATOM   3119  CG  GLU K 192    -139.264 -94.429 614.836  1.00  8.13           C
ATOM   3120 1HG  GLU K 192    -140.309 -94.717 614.725  1.00  8.13           H
ATOM   3121 2HG  GLU K 192    -138.939 -94.030 613.875  1.00  8.13           H
ATOM   3122  CD  GLU K 192    -138.425 -95.657 615.194  1.00  8.13           C
ATOM   3123  OE1 GLU K 192    -138.378 -96.578 614.350  1.00  8.13           O
ATOM   3124  OE2 GLU K 192    -137.849 -95.648 616.304  1.00  8.13           O
ATOM   3125  HN  GLU K 192    -139.860 -90.833 617.056  1.00  8.13           H
ATOM   3126  N   SER K 193    -141.197 -91.899 613.637  1.00  8.13           N
ATOM   3127  CA  SER K 193    -142.549 -91.925 613.107  1.00  8.13           C
ATOM   3128  C   SER K 193    -143.374 -90.792 613.721  1.00  8.13           C
ATOM   3129  O   SER K 193    -144.584 -90.925 613.896  1.00  8.13           O
ATOM   3130  HA  SER K 193    -142.440 -91.781 612.032  1.00  8.13           H
ATOM   3131  CB  SER K 193    -143.219 -93.275 613.374  1.00  8.13           C
ATOM   3132 1HB  SER K 193    -143.289 -93.438 614.449  1.00  8.13           H
ATOM   3133 2HB  SER K 193    -144.239 -93.256 612.988  1.00  8.13           H
ATOM   3134  HG  SER K 193    -142.832 -95.224 613.141  1.00  8.13           H
ATOM   3135  OG  SER K 193    -142.506 -94.353 612.775  1.00  8.13           O
ATOM   3136  HN  SER K 193    -140.473 -91.869 612.948  1.00  8.13           H
ATOM   3137  N   GLY K 194    -142.686 -89.703 614.031  1.00  8.13           N
ATOM   3138  CA  GLY K 194    -143.352 -88.517 614.540  1.00  8.13           C
ATOM   3139  C   GLY K 194    -143.653 -88.655 616.033  1.00  8.13           C
ATOM   3140  O   GLY K 194    -144.353 -87.823 616.609  1.00  8.13           O
ATOM   3141 1HA  GLY K 194    -142.724 -87.642 614.371  1.00  8.13           H
ATOM   3142 2HA  GLY K 194    -144.280 -88.353 613.992  1.00  8.13           H
ATOM   3143  HN  GLY K 194    -141.693 -89.624 613.939  1.00  8.13           H
ATOM   3144  N   ILE K 195    -143.108 -89.711 616.619  1.00  8.13           N
ATOM   3145  CA  ILE K 195    -143.270 -89.943 618.044  1.00  8.13           C
ATOM   3146  C   ILE K 195    -141.934 -89.704 618.751  1.00  8.13           C
ATOM   3147  O   ILE K 195    -140.920 -90.297 618.387  1.00  8.13           O
ATOM   3148  HA  ILE K 195    -143.991 -89.215 618.414  1.00  8.13           H
ATOM   3149  HB  ILE K 195    -143.232 -92.067 617.790  1.00  8.13           H
ATOM   3150  CB  ILE K 195    -143.858 -91.333 618.297  1.00  8.13           C
ATOM   3151  CG1 ILE K 195    -145.263 -91.450 617.701  1.00  8.13           C
ATOM   3152 1HG1 ILE K 195    -145.965 -90.868 618.298  1.00  8.13           H
ATOM   3153 2HG1 ILE K 195    -145.272 -91.026 616.696  1.00  8.13           H
ATOM   3154  CG2 ILE K 195    -143.839 -91.673 619.788  1.00  8.13           C
ATOM   3155 1HG2 ILE K 195    -142.811 -91.658 620.151  1.00  8.13           H
ATOM   3156 2HG2 ILE K 195    -144.428 -90.939 620.337  1.00  8.13           H
ATOM   3157 3HG2 ILE K 195    -144.263 -92.666 619.940  1.00  8.13           H
ATOM   3158  CD1 ILE K 195    -145.716 -92.910 617.649  1.00  8.13           C
ATOM   3159 1HD1 ILE K 195    -145.025 -93.483 617.031  1.00  8.13           H
ATOM   3160 2HD1 ILE K 195    -145.729 -93.322 618.657  1.00  8.13           H
ATOM   3161 3HD1 ILE K 195    -146.717 -92.964 617.221  1.00  8.13           H
ATOM   3162  HN  ILE K 195    -142.565 -90.399 616.138  1.00  8.13           H
ATOM   3163  N   ALA K 196    -141.976 -88.833 619.748  1.00  8.13           N
ATOM   3164  CA  ALA K 196    -140.799 -88.561 620.555  1.00  8.13           C
ATOM   3165  C   ALA K 196    -140.697 -89.604 621.669  1.00  8.13           C
ATOM   3166  O   ALA K 196    -141.656 -89.825 622.408  1.00  8.13           O
ATOM   3167  HA  ALA K 196    -139.926 -88.647 619.908  1.00  8.13           H
ATOM   3168  CB  ALA K 196    -140.871 -87.133 621.099  1.00  8.13           C
ATOM   3169 1HB  ALA K 196    -140.912 -86.429 620.267  1.00  8.13           H
ATOM   3170 2HB  ALA K 196    -141.765 -87.022 621.712  1.00  8.13           H
ATOM   3171 3HB  ALA K 196    -139.987 -86.929 621.704  1.00  8.13           H
ATOM   3172  HN  ALA K 196    -142.794 -88.319 620.008  1.00  8.13           H
ATOM   3173  N   ILE K 197    -139.526 -90.219 621.755  1.00  8.13           N
ATOM   3174  CA  ILE K 197    -139.300 -91.263 622.740  1.00  8.13           C
ATOM   3175  C   ILE K 197    -138.041 -90.935 623.545  1.00  8.13           C
ATOM   3176  O   ILE K 197    -137.000 -90.617 622.974  1.00  8.13           O
ATOM   3177  HA  ILE K 197    -140.154 -91.264 623.418  1.00  8.13           H
ATOM   3178  HB  ILE K 197    -138.426 -92.645 621.361  1.00  8.13           H
ATOM   3179  CB  ILE K 197    -139.258 -92.636 622.065  1.00  8.13           C
ATOM   3180  CG1 ILE K 197    -140.534 -92.891 621.261  1.00  8.13           C
ATOM   3181 1HG1 ILE K 197    -141.397 -92.878 621.927  1.00  8.13           H
ATOM   3182 2HG1 ILE K 197    -140.678 -92.089 620.537  1.00  8.13           H
ATOM   3183  CG2 ILE K 197    -138.995 -93.742 623.089  1.00  8.13           C
ATOM   3184 1HG2 ILE K 197    -138.038 -93.564 623.579  1.00  8.13           H
ATOM   3185 2HG2 ILE K 197    -139.790 -93.744 623.835  1.00  8.13           H
ATOM   3186 3HG2 ILE K 197    -138.970 -94.707 622.583  1.00  8.13           H
ATOM   3187  CD1 ILE K 197    -140.464 -94.235 620.533  1.00  8.13           C
ATOM   3188 1HD1 ILE K 197    -139.614 -94.235 619.850  1.00  8.13           H
ATOM   3189 2HD1 ILE K 197    -140.344 -95.037 621.262  1.00  8.13           H
ATOM   3190 3HD1 ILE K 197    -141.384 -94.391 619.969  1.00  8.13           H
ATOM   3191  HN  ILE K 197    -138.743 -90.015 621.169  1.00  8.13           H
ATOM   3192  N   CYS K 198    -138.179 -91.023 624.860  1.00  8.13           N
ATOM   3193  CA  CYS K 198    -137.028 -90.925 625.742  1.00  8.13           C
ATOM   3194  C   CYS K 198    -136.399 -92.313 625.868  1.00  8.13           C
ATOM   3195  O   CYS K 198    -137.014 -93.231 626.408  1.00  8.13           O
ATOM   3196  HA  CYS K 198    -136.334 -90.226 625.273  1.00  8.13           H
ATOM   3197  CB  CYS K 198    -137.408 -90.344 627.105  1.00  8.13           C
ATOM   3198 1HB  CYS K 198    -137.665 -89.290 627.002  1.00  8.13           H
ATOM   3199 2HB  CYS K 198    -138.292 -90.851 627.492  1.00  8.13           H
ATOM   3200  SG  CYS K 198    -136.015 -90.535 628.277  1.00  8.13           S
ATOM   3201  HN  CYS K 198    -139.055 -91.160 625.323  1.00  8.13           H
ATOM   3202  N   THR K 199    -135.180 -92.424 625.360  1.00  8.13           N
ATOM   3203  CA  THR K 199    -134.496 -93.706 625.328  1.00  8.13           C
ATOM   3204  C   THR K 199    -132.993 -93.514 625.534  1.00  8.13           C
ATOM   3205  O   THR K 199    -132.490 -92.394 625.454  1.00  8.13           O
ATOM   3206  HA  THR K 199    -134.859 -94.310 626.160  1.00  8.13           H
ATOM   3207  HB  THR K 199    -135.918 -94.356 623.819  1.00  8.13           H
ATOM   3208  CB  THR K 199    -134.845 -94.395 624.007  1.00  8.13           C
ATOM   3209  OG1 THR K 199    -134.291 -95.701 624.140  1.00  8.13           O
ATOM   3210  HG1 THR K 199    -134.602 -96.283 623.389  1.00  8.13           H
ATOM   3211  CG2 THR K 199    -134.097 -93.792 622.816  1.00  8.13           C
ATOM   3212 1HG2 THR K 199    -133.023 -93.892 622.974  1.00  8.13           H
ATOM   3213 2HG2 THR K 199    -134.354 -92.737 622.723  1.00  8.13           H
ATOM   3214 3HG2 THR K 199    -134.381 -94.318 621.905  1.00  8.13           H
ATOM   3215  HN  THR K 199    -134.663 -91.660 624.976  1.00  8.13           H
ATOM   3216  N   MET K 200    -132.317 -94.623 625.796  1.00  8.13           N
ATOM   3217  CA  MET K 200    -130.864 -94.637 625.776  1.00  8.13           C
ATOM   3218  C   MET K 200    -130.338 -95.074 624.407  1.00  8.13           C
ATOM   3219  O   MET K 200    -130.799 -96.069 623.850  1.00  8.13           O
ATOM   3220  HA  MET K 200    -130.558 -93.610 625.979  1.00  8.13           H
ATOM   3221  CB  MET K 200    -130.348 -95.595 626.851  1.00  8.13           C
ATOM   3222 1HB  MET K 200    -130.862 -96.552 626.768  1.00  8.13           H
ATOM   3223 2HB  MET K 200    -129.287 -95.787 626.693  1.00  8.13           H
ATOM   3224  CG  MET K 200    -130.562 -95.015 628.251  1.00  8.13           C
ATOM   3225 1HG  MET K 200    -130.140 -94.011 628.307  1.00  8.13           H
ATOM   3226 2HG  MET K 200    -131.629 -94.924 628.456  1.00  8.13           H
ATOM   3227  SD  MET K 200    -129.795 -96.067 629.472  1.00  8.13           S
ATOM   3228  CE  MET K 200    -130.729 -97.567 629.220  1.00  8.13           C
ATOM   3229 1HE  MET K 200    -131.785 -97.372 629.405  1.00  8.13           H
ATOM   3230 2HE  MET K 200    -130.596 -97.909 628.194  1.00  8.13           H
ATOM   3231 3HE  MET K 200    -130.376 -98.335 629.908  1.00  8.13           H
ATOM   3232  HN  MET K 200    -132.745 -95.499 626.018  1.00  8.13           H
ATOM   3233  N   VAL K 201    -129.381 -94.309 623.905  1.00  8.13           N
ATOM   3234  CA  VAL K 201    -128.726 -94.654 622.655  1.00  8.13           C
ATOM   3235  C   VAL K 201    -127.212 -94.695 622.872  1.00  8.13           C
ATOM   3236  O   VAL K 201    -126.651 -93.818 623.527  1.00  8.13           O
ATOM   3237  HA  VAL K 201    -129.066 -95.649 622.369  1.00  8.13           H
ATOM   3238  HB  VAL K 201    -128.786 -92.685 621.834  1.00  8.13           H
ATOM   3239  CB  VAL K 201    -129.146 -93.675 621.556  1.00  8.13           C
ATOM   3240  CG1 VAL K 201    -128.508 -94.049 620.216  1.00  8.13           C
ATOM   3241 1HG1 VAL K 201    -127.423 -94.023 620.311  1.00  8.13           H
ATOM   3242 2HG1 VAL K 201    -128.824 -95.052 619.930  1.00  8.13           H
ATOM   3243 3HG1 VAL K 201    -128.823 -93.337 619.453  1.00  8.13           H
ATOM   3244  CG2 VAL K 201    -130.670 -93.605 621.438  1.00  8.13           C
ATOM   3245 1HG2 VAL K 201    -131.061 -94.593 621.194  1.00  8.13           H
ATOM   3246 2HG2 VAL K 201    -131.093 -93.270 622.385  1.00  8.13           H
ATOM   3247 3HG2 VAL K 201    -130.941 -92.903 620.650  1.00  8.13           H
ATOM   3248  HN  VAL K 201    -129.052 -93.468 624.336  1.00  8.13           H
ATOM   3249  N   TYR K 202    -126.593 -95.722 622.309  1.00  8.13           N
ATOM   3250  CA  TYR K 202    -125.160 -95.909 622.462  1.00  8.13           C
ATOM   3251  C   TYR K 202    -124.420 -95.559 621.169  1.00  8.13           C
ATOM   3252  O   TYR K 202    -124.297 -96.394 620.275  1.00  8.13           O
ATOM   3253  HA  TYR K 202    -124.818 -95.247 623.258  1.00  8.13           H
ATOM   3254  CB  TYR K 202    -124.958 -97.395 622.765  1.00  8.13           C
ATOM   3255 1HB  TYR K 202    -125.334 -97.980 621.926  1.00  8.13           H
ATOM   3256 2HB  TYR K 202    -123.890 -97.598 622.842  1.00  8.13           H
ATOM   3257  CG  TYR K 202    -125.646 -97.868 624.047  1.00  8.13           C
ATOM   3258  HD1 TYR K 202    -123.984 -97.355 625.301  1.00  8.13           H
ATOM   3259  CD1 TYR K 202    -124.992 -97.770 625.258  1.00  8.13           C
ATOM   3260  HD2 TYR K 202    -127.438 -98.470 623.036  1.00  8.13           H
ATOM   3261  CD2 TYR K 202    -126.921 -98.392 623.992  1.00  8.13           C
ATOM   3262  CE1 TYR K 202    -125.639 -98.215 626.464  1.00  8.13           C
ATOM   3263  HE1 TYR K 202    -125.133 -98.143 627.427  1.00  8.13           H
ATOM   3264  HE2 TYR K 202    -128.576 -99.254 625.170  1.00  8.13           H
ATOM   3265  CE2 TYR K 202    -127.569 -98.838 625.199  1.00  8.13           C
ATOM   3266  CZ  TYR K 202    -126.896 -98.727 626.375  1.00  8.13           C
ATOM   3267  OH  TYR K 202    -127.508 -99.147 627.515  1.00  8.13           O
ATOM   3268  HH  TYR K 202    -128.344 -99.647 627.290  1.00  8.13           H
ATOM   3269  HN  TYR K 202    -127.053 -96.418 621.757  1.00  8.13           H
ATOM   3270  N   PRO K 203    -123.917 -94.323 621.047  1.00  8.13           N
ATOM   3271  CA  PRO K 203    -123.426 -93.832 619.757  1.00  8.13           C
ATOM   3272  C   PRO K 203    -122.158 -94.542 619.314  1.00  8.13           C
ATOM   3273  O   PRO K 203    -121.558 -94.177 618.305  1.00  8.13           O
ATOM   3274  HA  PRO K 203    -124.156 -94.038 618.974  1.00  8.13           H
ATOM   3275  CB  PRO K 203    -123.185 -92.341 620.005  1.00  8.13           C
ATOM   3276 1HB  PRO K 203    -122.350 -91.966 619.413  1.00  8.13           H
ATOM   3277 2HB  PRO K 203    -124.057 -91.744 619.738  1.00  8.13           H
ATOM   3278  CG  PRO K 203    -122.895 -92.268 621.477  1.00  8.13           C
ATOM   3279 1HG  PRO K 203    -121.844 -92.467 621.682  1.00  8.13           H
ATOM   3280 2HG  PRO K 203    -123.114 -91.276 621.872  1.00  8.13           H
ATOM   3281  CD  PRO K 203    -123.776 -93.307 622.106  1.00  8.13           C
ATOM   3282 1HD  PRO K 203    -123.324 -93.725 623.006  1.00  8.13           H
ATOM   3283 2HD  PRO K 203    -124.741 -92.893 622.397  1.00  8.13           H
ATOM   3284  N   SER K 204    -121.780 -95.549 620.089  1.00  8.13           N
ATOM   3285  CA  SER K 204    -120.492 -96.195 619.902  1.00  8.13           C
ATOM   3286  C   SER K 204    -120.581 -97.222 618.771  1.00  8.13           C
ATOM   3287  O   SER K 204    -121.641 -97.800 618.535  1.00  8.13           O
ATOM   3288  HA  SER K 204    -119.803 -95.393 619.637  1.00  8.13           H
ATOM   3289  CB  SER K 204    -120.020 -96.866 621.193  1.00  8.13           C
ATOM   3290 1HB  SER K 204    -119.066 -97.362 621.016  1.00  8.13           H
ATOM   3291 2HB  SER K 204    -119.847 -96.106 621.955  1.00  8.13           H
ATOM   3292  HG  SER K 204    -120.545 -98.388 622.382  1.00  8.13           H
ATOM   3293  OG  SER K 204    -120.965 -97.817 621.677  1.00  8.13           O
ATOM   3294  HN  SER K 204    -122.336 -95.922 620.831  1.00  8.13           H
ATOM   3295  N   ASP K 205    -119.454 -97.418 618.103  1.00  8.13           N
ATOM   3296  CA  ASP K 205    -119.348 -98.472 617.108  1.00  8.13           C
ATOM   3297  C   ASP K 205    -119.556 -99.829 617.785  1.00  8.13           C
ATOM   3298  O   ASP K 205    -120.079-100.758 617.172  1.00  8.13           O
ATOM   3299  HA  ASP K 205    -120.121 -98.251 616.372  1.00  8.13           H
ATOM   3300  CB  ASP K 205    -117.964 -98.476 616.456  1.00  8.13           C
ATOM   3301 1HB  ASP K 205    -117.195 -98.393 617.224  1.00  8.13           H
ATOM   3302 2HB  ASP K 205    -117.801 -99.425 615.945  1.00  8.13           H
ATOM   3303  CG  ASP K 205    -117.824 -97.324 615.459  1.00  8.13           C
ATOM   3304  OD1 ASP K 205    -118.797 -97.104 614.706  1.00  8.13           O
ATOM   3305  OD2 ASP K 205    -116.747 -96.689 615.473  1.00  8.13           O
ATOM   3306  HN  ASP K 205    -118.626 -96.873 618.231  1.00  8.13           H
ATOM   3307  N   GLU K 206    -119.135 -99.899 619.039  1.00  8.13           N
ATOM   3308  CA  GLU K 206    -119.307-101.113 619.819  1.00  8.13           C
ATOM   3309  C   GLU K 206    -120.520-100.983 620.742  1.00  8.13           C
ATOM   3310  O   GLU K 206    -120.501-101.472 621.871  1.00  8.13           O
ATOM   3311  HA  GLU K 206    -119.480-101.904 619.089  1.00  8.13           H
ATOM   3312  CB  GLU K 206    -118.042-101.435 620.618  1.00  8.13           C
ATOM   3313 1HB  GLU K 206    -117.797-100.598 621.271  1.00  8.13           H
ATOM   3314 2HB  GLU K 206    -118.176-102.375 621.154  1.00  8.13           H
ATOM   3315  CG  GLU K 206    -116.843-101.636 619.689  1.00  8.13           C
ATOM   3316 1HG  GLU K 206    -116.723-100.761 619.050  1.00  8.13           H
ATOM   3317 2HG  GLU K 206    -115.932-101.728 620.280  1.00  8.13           H
ATOM   3318  CD  GLU K 206    -117.023-102.885 618.823  1.00  8.13           C
ATOM   3319  OE1 GLU K 206    -116.619-102.820 617.642  1.00  8.13           O
ATOM   3320  OE2 GLU K 206    -117.562-103.876 619.362  1.00  8.13           O
ATOM   3321  HN  GLU K 206    -118.684 -99.148 619.521  1.00  8.13           H
ATOM   3322  N   SER K 207    -121.547-100.322 620.228  1.00  8.13           N
ATOM   3323  CA  SER K 207    -122.704 -99.987 621.040  1.00  8.13           C
ATOM   3324  C   SER K 207    -123.309-101.259 621.639  1.00  8.13           C
ATOM   3325  O   SER K 207    -123.826-101.239 622.755  1.00  8.13           O
ATOM   3326  HA  SER K 207    -122.324 -99.337 621.828  1.00  8.13           H
ATOM   3327  CB  SER K 207    -123.754 -99.235 620.220  1.00  8.13           C
ATOM   3328 1HB  SER K 207    -124.700 -99.228 620.762  1.00  8.13           H
ATOM   3329 2HB  SER K 207    -123.446 -98.197 620.102  1.00  8.13           H
ATOM   3330  HG  SER K 207    -124.454 -99.192 618.346  1.00  8.13           H
ATOM   3331  OG  SER K 207    -123.948 -99.821 618.936  1.00  8.13           O
ATOM   3332  HN  SER K 207    -121.596-100.018 619.277  1.00  8.13           H
ATOM   3333  N   THR K 208    -123.224-102.335 620.871  1.00  8.13           N
ATOM   3334  CA  THR K 208    -123.770-103.610 621.305  1.00  8.13           C
ATOM   3335  C   THR K 208    -123.042-104.103 622.557  1.00  8.13           C
ATOM   3336  O   THR K 208    -123.677-104.484 623.539  1.00  8.13           O
ATOM   3337  HA  THR K 208    -124.814-103.460 621.580  1.00  8.13           H
ATOM   3338  HB  THR K 208    -123.963-105.593 620.439  1.00  8.13           H
ATOM   3339  CB  THR K 208    -123.686-104.585 620.129  1.00  8.13           C
ATOM   3340  OG1 THR K 208    -122.353-104.435 619.648  1.00  8.13           O
ATOM   3341  HG1 THR K 208    -122.100-105.224 619.088  1.00  8.13           H
ATOM   3342  CG2 THR K 208    -124.559-104.156 618.949  1.00  8.13           C
ATOM   3343 1HG2 THR K 208    -124.281-103.148 618.638  1.00  8.13           H
ATOM   3344 2HG2 THR K 208    -125.607-104.167 619.249  1.00  8.13           H
ATOM   3345 3HG2 THR K 208    -124.412-104.845 618.118  1.00  8.13           H
ATOM   3346  HN  THR K 208    -122.792-102.345 619.969  1.00  8.13           H
ATOM   3347  N   LYS K 209    -121.719-104.080 622.481  1.00  8.13           N
ATOM   3348  CA  LYS K 209    -120.898-104.504 623.602  1.00  8.13           C
ATOM   3349  C   LYS K 209    -121.163-103.589 624.799  1.00  8.13           C
ATOM   3350  O   LYS K 209    -121.221-104.050 625.937  1.00  8.13           O
ATOM   3351  HA  LYS K 209    -121.204-105.516 623.867  1.00  8.13           H
ATOM   3352  CB  LYS K 209    -119.425-104.570 623.193  1.00  8.13           C
ATOM   3353 1HB  LYS K 209    -119.113-103.608 622.785  1.00  8.13           H
ATOM   3354 2HB  LYS K 209    -118.808-104.758 624.071  1.00  8.13           H
ATOM   3355  CG  LYS K 209    -119.193-105.669 622.154  1.00  8.13           C
ATOM   3356 1HG  LYS K 209    -119.618-106.607 622.511  1.00  8.13           H
ATOM   3357 2HG  LYS K 209    -119.712-105.416 621.229  1.00  8.13           H
ATOM   3358  CD  LYS K 209    -117.700-105.853 621.874  1.00  8.13           C
ATOM   3359 1HD  LYS K 209    -117.243-104.885 621.670  1.00  8.13           H
ATOM   3360 2HD  LYS K 209    -117.208-106.258 622.758  1.00  8.13           H
ATOM   3361  CE  LYS K 209    -117.476-106.790 620.686  1.00  8.13           C
ATOM   3362 1HE  LYS K 209    -117.421-107.822 621.033  1.00  8.13           H
ATOM   3363 2HE  LYS K 209    -118.324-106.729 620.002  1.00  8.13           H
ATOM   3364  NZ  LYS K 209    -116.230-106.433 619.972  1.00  8.13           N
ATOM   3365 1HZ  LYS K 209    -116.058-107.108 619.234  1.00  8.13           H
ATOM   3366 2HZ  LYS K 209    -116.324-105.508 619.569  1.00  8.13           H
ATOM   3367 3HZ  LYS K 209    -115.453-106.440 620.624  1.00  8.13           H
ATOM   3368  HN  LYS K 209    -121.210-103.779 621.674  1.00  8.13           H
ATOM   3369  N   LEU K 210    -121.318-102.307 624.500  1.00  8.13           N
ATOM   3370  CA  LEU K 210    -121.522-101.315 625.541  1.00  8.13           C
ATOM   3371  C   LEU K 210    -122.853-101.588 626.245  1.00  8.13           C
ATOM   3372  O   LEU K 210    -122.915-101.619 627.473  1.00  8.13           O
ATOM   3373  HA  LEU K 210    -120.718-101.433 626.267  1.00  8.13           H
ATOM   3374  CB  LEU K 210    -121.410 -99.902 624.965  1.00  8.13           C
ATOM   3375 1HB  LEU K 210    -120.437 -99.804 624.483  1.00  8.13           H
ATOM   3376 2HB  LEU K 210    -122.164 -99.787 624.187  1.00  8.13           H
ATOM   3377  HG  LEU K 210    -122.546 -98.849 626.440  1.00  8.13           H
ATOM   3378  CG  LEU K 210    -121.569 -98.755 625.965  1.00  8.13           C
ATOM   3379  CD1 LEU K 210    -120.518 -98.844 627.073  1.00  8.13           C
ATOM   3380 1HD1 LEU K 210    -120.629 -99.789 627.605  1.00  8.13           H
ATOM   3381 2HD1 LEU K 210    -119.522 -98.789 626.634  1.00  8.13           H
ATOM   3382 3HD1 LEU K 210    -120.654 -98.017 627.770  1.00  8.13           H
ATOM   3383  CD2 LEU K 210    -121.541 -97.400 625.255  1.00  8.13           C
ATOM   3384 1HD2 LEU K 210    -120.589 -97.282 624.736  1.00  8.13           H
ATOM   3385 2HD2 LEU K 210    -122.356 -97.351 624.534  1.00  8.13           H
ATOM   3386 3HD2 LEU K 210    -121.656 -96.603 625.989  1.00  8.13           H
ATOM   3387  HN  LEU K 210    -121.305-101.945 623.568  1.00  8.13           H
ATOM   3388  N   LYS K 211    -123.886-101.778 625.436  1.00  8.13           N
ATOM   3389  CA  LYS K 211    -125.210-102.054 625.966  1.00  8.13           C
ATOM   3390  C   LYS K 211    -125.148-103.290 626.866  1.00  8.13           C
ATOM   3391  O   LYS K 211    -125.625-103.261 627.999  1.00  8.13           O
ATOM   3392  HA  LYS K 211    -125.503-101.198 626.575  1.00  8.13           H
ATOM   3393  CB  LYS K 211    -126.228-102.170 624.830  1.00  8.13           C
ATOM   3394 1HB  LYS K 211    -126.264-101.235 624.271  1.00  8.13           H
ATOM   3395 2HB  LYS K 211    -125.912-102.946 624.132  1.00  8.13           H
ATOM   3396  CG  LYS K 211    -127.620-102.501 625.372  1.00  8.13           C
ATOM   3397 1HG  LYS K 211    -127.605-103.480 625.851  1.00  8.13           H
ATOM   3398 2HG  LYS K 211    -127.897-101.776 626.138  1.00  8.13           H
ATOM   3399  CD  LYS K 211    -128.662-102.491 624.251  1.00  8.13           C
ATOM   3400 1HD  LYS K 211    -128.666-101.517 623.762  1.00  8.13           H
ATOM   3401 2HD  LYS K 211    -128.393-103.227 623.494  1.00  8.13           H
ATOM   3402  CE  LYS K 211    -130.057-102.800 624.797  1.00  8.13           C
ATOM   3403 1HE  LYS K 211    -130.093-103.827 625.160  1.00  8.13           H
ATOM   3404 2HE  LYS K 211    -130.272-102.154 625.649  1.00  8.13           H
ATOM   3405  NZ  LYS K 211    -131.080-102.602 623.746  1.00  8.13           N
ATOM   3406 1HZ  LYS K 211    -131.971-102.383 624.179  1.00  8.13           H
ATOM   3407 2HZ  LYS K 211    -130.801-101.837 623.142  1.00  8.13           H
ATOM   3408 3HZ  LYS K 211    -131.170-103.451 623.198  1.00  8.13           H
ATOM   3409  HN  LYS K 211    -123.827-101.747 624.439  1.00  8.13           H
ATOM   3410  N   SER K 212    -124.557-104.346 626.326  1.00  8.13           N
ATOM   3411  CA  SER K 212    -124.504-105.615 627.031  1.00  8.13           C
ATOM   3412  C   SER K 212    -123.790-105.439 628.373  1.00  8.13           C
ATOM   3413  O   SER K 212    -124.243-105.954 629.394  1.00  8.13           O
ATOM   3414  HA  SER K 212    -125.544-105.903 627.186  1.00  8.13           H
ATOM   3415  CB  SER K 212    -123.799-106.683 626.191  1.00  8.13           C
ATOM   3416 1HB  SER K 212    -123.845-107.640 626.710  1.00  8.13           H
ATOM   3417 2HB  SER K 212    -124.327-106.807 625.246  1.00  8.13           H
ATOM   3418  HG  SER K 212    -121.987-107.097 625.450  1.00  8.13           H
ATOM   3419  OG  SER K 212    -122.438-106.348 625.935  1.00  8.13           O
ATOM   3420  HN  SER K 212    -124.121-104.344 625.426  1.00  8.13           H
ATOM   3421  N   ALA K 213    -122.685-104.709 628.327  1.00  8.13           N
ATOM   3422  CA  ALA K 213    -121.869-104.513 629.513  1.00  8.13           C
ATOM   3423  C   ALA K 213    -122.685-103.768 630.571  1.00  8.13           C
ATOM   3424  O   ALA K 213    -122.707-104.164 631.736  1.00  8.13           O
ATOM   3425  HA  ALA K 213    -121.601-105.497 629.899  1.00  8.13           H
ATOM   3426  CB  ALA K 213    -120.587-103.768 629.134  1.00  8.13           C
ATOM   3427 1HB  ALA K 213    -120.030-104.352 628.402  1.00  8.13           H
ATOM   3428 2HB  ALA K 213    -120.844-102.799 628.705  1.00  8.13           H
ATOM   3429 3HB  ALA K 213    -119.975-103.621 630.023  1.00  8.13           H
ATOM   3430  HN  ALA K 213    -122.347-104.257 627.502  1.00  8.13           H
ATOM   3431  N   VAL K 214    -123.335-102.702 630.129  1.00  8.13           N
ATOM   3432  CA  VAL K 214    -124.118-101.875 631.031  1.00  8.13           C
ATOM   3433  C   VAL K 214    -125.217-102.725 631.671  1.00  8.13           C
ATOM   3434  O   VAL K 214    -125.528-102.560 632.850  1.00  8.13           O
ATOM   3435  HA  VAL K 214    -123.449-101.519 631.815  1.00  8.13           H
ATOM   3436  HB  VAL K 214    -125.131-101.008 629.364  1.00  8.13           H
ATOM   3437  CB  VAL K 214    -124.664-100.656 630.284  1.00  8.13           C
ATOM   3438  CG1 VAL K 214    -125.734 -99.940 631.110  1.00  8.13           C
ATOM   3439 1HG1 VAL K 214    -126.558-100.625 631.310  1.00  8.13           H
ATOM   3440 2HG1 VAL K 214    -125.302 -99.607 632.054  1.00  8.13           H
ATOM   3441 3HG1 VAL K 214    -126.104 -99.078 630.555  1.00  8.13           H
ATOM   3442  CG2 VAL K 214    -123.534 -99.698 629.900  1.00  8.13           C
ATOM   3443 1HG2 VAL K 214    -123.026 -99.356 630.801  1.00  8.13           H
ATOM   3444 2HG2 VAL K 214    -122.823-100.214 629.255  1.00  8.13           H
ATOM   3445 3HG2 VAL K 214    -123.950 -98.841 629.370  1.00  8.13           H
ATOM   3446  HN  VAL K 214    -123.334-102.402 629.175  1.00  8.13           H
ATOM   3447  N   LEU K 215    -125.776-103.616 630.866  1.00  8.13           N
ATOM   3448  CA  LEU K 215    -126.936-104.383 631.288  1.00  8.13           C
ATOM   3449  C   LEU K 215    -126.489-105.496 632.237  1.00  8.13           C
ATOM   3450  O   LEU K 215    -127.171-105.794 633.216  1.00  8.13           O
ATOM   3451  HA  LEU K 215    -127.593-103.706 631.835  1.00  8.13           H
ATOM   3452  CB  LEU K 215    -127.717-104.887 630.072  1.00  8.13           C
ATOM   3453 1HB  LEU K 215    -127.748-104.090 629.329  1.00  8.13           H
ATOM   3454 2HB  LEU K 215    -127.164-105.715 629.629  1.00  8.13           H
ATOM   3455  HG  LEU K 215    -129.109-106.215 631.007  1.00  8.13           H
ATOM   3456  CG  LEU K 215    -129.149-105.353 630.341  1.00  8.13           C
ATOM   3457  CD1 LEU K 215    -129.954-104.266 631.057  1.00  8.13           C
ATOM   3458 1HD1 LEU K 215    -129.479-104.030 632.009  1.00  8.13           H
ATOM   3459 2HD1 LEU K 215    -129.988-103.371 630.436  1.00  8.13           H
ATOM   3460 3HD1 LEU K 215    -130.968-104.623 631.235  1.00  8.13           H
ATOM   3461  CD2 LEU K 215    -129.828-105.812 629.049  1.00  8.13           C
ATOM   3462 1HD2 LEU K 215    -129.856-104.984 628.340  1.00  8.13           H
ATOM   3463 2HD2 LEU K 215    -129.266-106.640 628.617  1.00  8.13           H
ATOM   3464 3HD2 LEU K 215    -130.844-106.137 629.268  1.00  8.13           H
ATOM   3465  HN  LEU K 215    -125.450-103.817 629.942  1.00  8.13           H
ATOM   3466  N   THR K 216    -125.345-106.081 631.913  1.00  8.13           N
ATOM   3467  CA  THR K 216    -124.750-107.089 632.774  1.00  8.13           C
ATOM   3468  C   THR K 216    -124.507-106.519 634.173  1.00  8.13           C
ATOM   3469  O   THR K 216    -124.809-107.169 635.173  1.00  8.13           O
ATOM   3470  HA  THR K 216    -125.458-107.911 632.882  1.00  8.13           H
ATOM   3471  HB  THR K 216    -122.754-106.793 631.969  1.00  8.13           H
ATOM   3472  CB  THR K 216    -123.477-107.599 632.096  1.00  8.13           C
ATOM   3473  OG1 THR K 216    -123.942-108.203 630.892  1.00  8.13           O
ATOM   3474  HG1 THR K 216    -123.986-107.521 630.162  1.00  8.13           H
ATOM   3475  CG2 THR K 216    -122.825-108.751 632.863  1.00  8.13           C
ATOM   3476 1HG2 THR K 216    -123.526-109.584 632.932  1.00  8.13           H
ATOM   3477 2HG2 THR K 216    -122.560-108.416 633.866  1.00  8.13           H
ATOM   3478 3HG2 THR K 216    -121.926-109.075 632.339  1.00  8.13           H
ATOM   3479  HN  THR K 216    -124.828-105.878 631.082  1.00  8.13           H
ATOM   3480  N   LEU K 217    -123.963-105.312 634.199  1.00  8.13           N
ATOM   3481  CA  LEU K 217    -123.648-104.659 635.459  1.00  8.13           C
ATOM   3482  C   LEU K 217    -124.929-104.502 636.280  1.00  8.13           C
ATOM   3483  O   LEU K 217    -124.920-104.699 637.494  1.00  8.13           O
ATOM   3484  HA  LEU K 217    -122.966-105.312 636.004  1.00  8.13           H
ATOM   3485  CB  LEU K 217    -122.912-103.341 635.210  1.00  8.13           C
ATOM   3486 1HB  LEU K 217    -122.075-103.536 634.540  1.00  8.13           H
ATOM   3487 2HB  LEU K 217    -123.587-102.664 634.688  1.00  8.13           H
ATOM   3488  HG  LEU K 217    -123.201-102.503 637.157  1.00  8.13           H
ATOM   3489  CG  LEU K 217    -122.378-102.627 636.453  1.00  8.13           C
ATOM   3490  CD1 LEU K 217    -121.309-103.469 637.153  1.00  8.13           C
ATOM   3491 1HD1 LEU K 217    -121.739-104.423 637.456  1.00  8.13           H
ATOM   3492 2HD1 LEU K 217    -120.479-103.645 636.468  1.00  8.13           H
ATOM   3493 3HD1 LEU K 217    -120.946-102.938 638.033  1.00  8.13           H
ATOM   3494  CD2 LEU K 217    -121.868-101.227 636.105  1.00  8.13           C
ATOM   3495 1HD2 LEU K 217    -121.063-101.305 635.374  1.00  8.13           H
ATOM   3496 2HD2 LEU K 217    -122.683-100.637 635.686  1.00  8.13           H
ATOM   3497 3HD2 LEU K 217    -121.494-100.742 637.006  1.00  8.13           H
ATOM   3498  HN  LEU K 217    -123.737-104.782 633.381  1.00  8.13           H
ATOM   3499  N   LYS K 218    -126.001-104.150 635.585  1.00  8.13           N
ATOM   3500  CA  LYS K 218    -127.283-103.946 636.238  1.00  8.13           C
ATOM   3501  C   LYS K 218    -127.728-105.252 636.898  1.00  8.13           C
ATOM   3502  O   LYS K 218    -128.170-105.252 638.046  1.00  8.13           O
ATOM   3503  HA  LYS K 218    -127.137-103.197 637.017  1.00  8.13           H
ATOM   3504  CB  LYS K 218    -128.303-103.377 635.250  1.00  8.13           C
ATOM   3505 1HB  LYS K 218    -128.226-103.903 634.298  1.00  8.13           H
ATOM   3506 2HB  LYS K 218    -129.312-103.547 635.625  1.00  8.13           H
ATOM   3507  CG  LYS K 218    -128.079-101.880 635.031  1.00  8.13           C
ATOM   3508 1HG  LYS K 218    -128.424-101.325 635.903  1.00  8.13           H
ATOM   3509 2HG  LYS K 218    -127.012-101.679 634.927  1.00  8.13           H
ATOM   3510  CD  LYS K 218    -128.818-101.391 633.783  1.00  8.13           C
ATOM   3511 1HD  LYS K 218    -128.474-101.947 632.911  1.00  8.13           H
ATOM   3512 2HD  LYS K 218    -129.885-101.590 633.887  1.00  8.13           H
ATOM   3513  CE  LYS K 218    -128.592 -99.894 633.563  1.00  8.13           C
ATOM   3514 1HE  LYS K 218    -129.097 -99.325 634.344  1.00  8.13           H
ATOM   3515 2HE  LYS K 218    -127.529 -99.666 633.640  1.00  8.13           H
ATOM   3516  NZ  LYS K 218    -129.100 -99.483 632.235  1.00  8.13           N
ATOM   3517 1HZ  LYS K 218    -128.953 -98.488 632.111  1.00  8.13           H
ATOM   3518 2HZ  LYS K 218    -128.604 -99.991 631.512  1.00  8.13           H
ATOM   3519 3HZ  LYS K 218    -130.091 -99.689 632.174  1.00  8.13           H
ATOM   3520  HN  LYS K 218    -126.003-104.006 634.596  1.00  8.13           H
ATOM   3521  N   VAL K 219    -127.596-106.334 636.145  1.00  8.13           N
ATOM   3522  CA  VAL K 219    -128.087-107.625 636.596  1.00  8.13           C
ATOM   3523  C   VAL K 219    -127.310-108.054 637.842  1.00  8.13           C
ATOM   3524  O   VAL K 219    -127.899-108.519 638.816  1.00  8.13           O
ATOM   3525  HA  VAL K 219    -129.137-107.503 636.863  1.00  8.13           H
ATOM   3526  HB  VAL K 219    -126.984-108.630 635.071  1.00  8.13           H
ATOM   3527  CB  VAL K 219    -128.002-108.644 635.458  1.00  8.13           C
ATOM   3528  CG1 VAL K 219    -128.292-110.058 635.966  1.00  8.13           C
ATOM   3529 1HG1 VAL K 219    -127.563-110.326 636.731  1.00  8.13           H
ATOM   3530 2HG1 VAL K 219    -129.295-110.092 636.392  1.00  8.13           H
ATOM   3531 3HG1 VAL K 219    -128.226-110.762 635.137  1.00  8.13           H
ATOM   3532  CG2 VAL K 219    -128.946-108.268 634.314  1.00  8.13           C
ATOM   3533 1HG2 VAL K 219    -129.971-108.240 634.683  1.00  8.13           H
ATOM   3534 2HG2 VAL K 219    -128.673-107.287 633.926  1.00  8.13           H
ATOM   3535 3HG2 VAL K 219    -128.866-109.009 633.519  1.00  8.13           H
ATOM   3536  HN  VAL K 219    -127.164-106.338 635.243  1.00  8.13           H
ATOM   3537  N   ILE K 220    -125.998-107.882 637.771  1.00  8.13           N
ATOM   3538  CA  ILE K 220    -125.120-108.376 638.817  1.00  8.13           C
ATOM   3539  C   ILE K 220    -125.368-107.583 640.102  1.00  8.13           C
ATOM   3540  O   ILE K 220    -125.697-108.160 641.138  1.00  8.13           O
ATOM   3541  HA  ILE K 220    -125.382-109.418 638.999  1.00  8.13           H
ATOM   3542  HB  ILE K 220    -123.449-107.359 637.953  1.00  8.13           H
ATOM   3543  CB  ILE K 220    -123.663-108.351 638.351  1.00  8.13           C
ATOM   3544  CG1 ILE K 220    -123.433-109.352 637.217  1.00  8.13           C
ATOM   3545 1HG1 ILE K 220    -123.563-110.367 637.591  1.00  8.13           H
ATOM   3546 2HG1 ILE K 220    -124.180-109.202 636.437  1.00  8.13           H
ATOM   3547  CG2 ILE K 220    -122.708-108.584 639.523  1.00  8.13           C
ATOM   3548 1HG2 ILE K 220    -122.849-107.801 640.268  1.00  8.13           H
ATOM   3549 2HG2 ILE K 220    -122.914-109.555 639.973  1.00  8.13           H
ATOM   3550 3HG2 ILE K 220    -121.679-108.561 639.164  1.00  8.13           H
ATOM   3551  CD1 ILE K 220    -122.031-109.197 636.624  1.00  8.13           C
ATOM   3552 1HD1 ILE K 220    -121.913-108.188 636.229  1.00  8.13           H
ATOM   3553 2HD1 ILE K 220    -121.287-109.372 637.401  1.00  8.13           H
ATOM   3554 3HD1 ILE K 220    -121.894-109.920 635.820  1.00  8.13           H
ATOM   3555  HN  ILE K 220    -125.535-107.415 637.017  1.00  8.13           H
ATOM   3556  N   LEU K 221    -125.200-106.274 639.993  1.00  8.13           N
ATOM   3557  CA  LEU K 221    -125.137-105.427 641.172  1.00  8.13           C
ATOM   3558  C   LEU K 221    -126.555-105.029 641.586  1.00  8.13           C
ATOM   3559  O   LEU K 221    -126.802-104.717 642.750  1.00  8.13           O
ATOM   3560  HA  LEU K 221    -124.696-106.017 641.975  1.00  8.13           H
ATOM   3561  CB  LEU K 221    -124.211-104.233 640.926  1.00  8.13           C
ATOM   3562 1HB  LEU K 221    -124.578-103.688 640.057  1.00  8.13           H
ATOM   3563 2HB  LEU K 221    -124.285-103.560 641.779  1.00  8.13           H
ATOM   3564  HG  LEU K 221    -122.655-105.159 639.788  1.00  8.13           H
ATOM   3565  CG  LEU K 221    -122.735-104.565 640.699  1.00  8.13           C
ATOM   3566  CD1 LEU K 221    -121.914-103.293 640.482  1.00  8.13           C
ATOM   3567 1HD1 LEU K 221    -122.291-102.761 639.608  1.00  8.13           H
ATOM   3568 2HD1 LEU K 221    -121.997-102.653 641.360  1.00  8.13           H
ATOM   3569 3HD1 LEU K 221    -120.869-103.558 640.323  1.00  8.13           H
ATOM   3570  CD2 LEU K 221    -122.182-105.416 641.843  1.00  8.13           C
ATOM   3571 1HD2 LEU K 221    -122.277-104.869 642.781  1.00  8.13           H
ATOM   3572 2HD2 LEU K 221    -122.744-106.348 641.908  1.00  8.13           H
ATOM   3573 3HD2 LEU K 221    -121.131-105.638 641.657  1.00  8.13           H
ATOM   3574  HN  LEU K 221    -125.108-105.792 639.122  1.00  8.13           H
ATOM   3575  N   GLY K 222    -127.451-105.054 640.610  1.00  8.13           N
ATOM   3576  CA  GLY K 222    -128.801-104.560 640.820  1.00  8.13           C
ATOM   3577  C   GLY K 222    -129.690-105.640 641.442  1.00  8.13           C
ATOM   3578  O   GLY K 222    -130.779-105.346 641.932  1.00  8.13           O
ATOM   3579 1HA  GLY K 222    -128.775-103.686 641.471  1.00  8.13           H
ATOM   3580 2HA  GLY K 222    -129.226-104.237 639.870  1.00  8.13           H
ATOM   3581  HN  GLY K 222    -127.267-105.403 639.691  1.00  8.13           H
ATOM   3582  N   PHE K 223    -129.191-106.867 641.401  1.00  8.13           N
ATOM   3583  CA  PHE K 223    -129.976-108.008 641.841  1.00  8.13           C
ATOM   3584  C   PHE K 223    -129.079-109.090 642.445  1.00  8.13           C
ATOM   3585  O   PHE K 223    -129.128-109.342 643.648  1.00  8.13           O
ATOM   3586  HA  PHE K 223    -130.671-107.649 642.600  1.00  8.13           H
ATOM   3587  CB  PHE K 223    -130.675-108.574 640.603  1.00  8.13           C
ATOM   3588 1HB  PHE K 223    -131.206-107.768 640.098  1.00  8.13           H
ATOM   3589 2HB  PHE K 223    -129.920-108.942 639.908  1.00  8.13           H
ATOM   3590  CG  PHE K 223    -131.661-109.704 640.907  1.00  8.13           C
ATOM   3591  HD1 PHE K 223    -130.481-111.179 639.933  1.00  8.13           H
ATOM   3592  CD1 PHE K 223    -131.396-110.969 640.486  1.00  8.13           C
ATOM   3593  HD2 PHE K 223    -133.015-108.427 641.935  1.00  8.13           H
ATOM   3594  CD2 PHE K 223    -132.803-109.442 641.598  1.00  8.13           C
ATOM   3595  CE1 PHE K 223    -132.311-112.018 640.769  1.00  8.13           C
ATOM   3596  HE1 PHE K 223    -132.099-113.032 640.432  1.00  8.13           H
ATOM   3597  CE2 PHE K 223    -133.718-110.490 641.881  1.00  8.13           C
ATOM   3598  HE2 PHE K 223    -134.633-110.280 642.434  1.00  8.13           H
ATOM   3599  CZ  PHE K 223    -133.453-111.756 641.460  1.00  8.13           C
ATOM   3600  HZ  PHE K 223    -134.156-112.561 641.677  1.00  8.13           H
ATOM   3601  HN  PHE K 223    -128.272-107.086 641.075  1.00  8.13           H
ATOM   3602  N   PHE K 224    -128.280-109.701 641.582  1.00  8.13           N
ATOM   3603  CA  PHE K 224    -127.705-111.000 641.886  1.00  8.13           C
ATOM   3604  C   PHE K 224    -126.914-110.958 643.194  1.00  8.13           C
ATOM   3605  O   PHE K 224    -127.159-111.755 644.098  1.00  8.13           O
ATOM   3606  HA  PHE K 224    -128.531-111.704 641.985  1.00  8.13           H
ATOM   3607  CB  PHE K 224    -126.753-111.347 640.739  1.00  8.13           C
ATOM   3608 1HB  PHE K 224    -127.272-111.200 639.792  1.00  8.13           H
ATOM   3609 2HB  PHE K 224    -125.914-110.651 640.754  1.00  8.13           H
ATOM   3610  CG  PHE K 224    -126.212-112.777 640.790  1.00  8.13           C
ATOM   3611  HD1 PHE K 224    -124.328-112.181 641.575  1.00  8.13           H
ATOM   3612  CD1 PHE K 224    -124.952-113.012 641.246  1.00  8.13           C
ATOM   3613  HD2 PHE K 224    -128.000-113.626 640.014  1.00  8.13           H
ATOM   3614  CD2 PHE K 224    -126.990-113.814 640.380  1.00  8.13           C
ATOM   3615  CE1 PHE K 224    -124.450-114.339 641.294  1.00  8.13           C
ATOM   3616  HE1 PHE K 224    -123.441-114.527 641.659  1.00  8.13           H
ATOM   3617  CE2 PHE K 224    -126.488-115.141 640.427  1.00  8.13           C
ATOM   3618  HE2 PHE K 224    -127.112-115.972 640.098  1.00  8.13           H
ATOM   3619  CZ  PHE K 224    -125.229-115.376 640.883  1.00  8.13           C
ATOM   3620  HZ  PHE K 224    -124.843-116.395 640.920  1.00  8.13           H
ATOM   3621  HN  PHE K 224    -128.025-109.323 640.692  1.00  8.13           H
ATOM   3622  N   LEU K 225    -125.980-110.020 643.254  1.00  8.13           N
ATOM   3623  CA  LEU K 225    -125.081-109.930 644.392  1.00  8.13           C
ATOM   3624  C   LEU K 225    -125.897-109.682 645.663  1.00  8.13           C
ATOM   3625  O   LEU K 225    -125.813-110.451 646.619  1.00  8.13           O
ATOM   3626  HA  LEU K 225    -124.578-110.892 644.488  1.00  8.13           H
ATOM   3627  CB  LEU K 225    -124.001-108.876 644.140  1.00  8.13           C
ATOM   3628 1HB  LEU K 225    -123.375-109.217 643.315  1.00  8.13           H
ATOM   3629 2HB  LEU K 225    -124.487-107.957 643.813  1.00  8.13           H
ATOM   3630  HG  LEU K 225    -123.720-108.441 646.215  1.00  8.13           H
ATOM   3631  CG  LEU K 225    -123.095-108.546 645.328  1.00  8.13           C
ATOM   3632  CD1 LEU K 225    -122.112-109.687 645.601  1.00  8.13           C
ATOM   3633 1HD1 LEU K 225    -122.666-110.598 645.827  1.00  8.13           H
ATOM   3634 2HD1 LEU K 225    -121.489-109.848 644.721  1.00  8.13           H
ATOM   3635 3HD1 LEU K 225    -121.480-109.426 646.451  1.00  8.13           H
ATOM   3636  CD2 LEU K 225    -122.380-107.211 645.118  1.00  8.13           C
ATOM   3637 1HD2 LEU K 225    -121.769-107.264 644.216  1.00  8.13           H
ATOM   3638 2HD2 LEU K 225    -123.118-106.416 645.010  1.00  8.13           H
ATOM   3639 3HD2 LEU K 225    -121.742-107.000 645.977  1.00  8.13           H
ATOM   3640  HN  LEU K 225    -125.834-109.331 642.545  1.00  8.13           H
ATOM   3641  N   PRO K 226    -126.698-108.608 645.696  1.00  8.13           N
ATOM   3642  CA  PRO K 226    -127.521-108.317 646.873  1.00  8.13           C
ATOM   3643  C   PRO K 226    -128.377-109.504 647.285  1.00  8.13           C
ATOM   3644  O   PRO K 226    -128.520-109.788 648.473  1.00  8.13           O
ATOM   3645  HA  PRO K 226    -126.885-108.113 647.734  1.00  8.13           H
ATOM   3646  CB  PRO K 226    -128.375-107.127 646.433  1.00  8.13           C
ATOM   3647 1HB  PRO K 226    -129.327-107.450 646.010  1.00  8.13           H
ATOM   3648 2HB  PRO K 226    -128.607-106.468 647.269  1.00  8.13           H
ATOM   3649  CG  PRO K 226    -127.504-106.432 645.393  1.00  8.13           C
ATOM   3650 1HG  PRO K 226    -128.090-105.788 644.738  1.00  8.13           H
ATOM   3651 2HG  PRO K 226    -126.751-105.795 645.856  1.00  8.13           H
ATOM   3652  CD  PRO K 226    -126.881-107.597 644.640  1.00  8.13           C
ATOM   3653 1HD  PRO K 226    -127.534-107.961 643.846  1.00  8.13           H
ATOM   3654 2HD  PRO K 226    -125.938-107.317 644.169  1.00  8.13           H
ATOM   3655  N   PHE K 227    -128.930-110.171 646.282  1.00  8.13           N
ATOM   3656  CA  PHE K 227    -129.843-111.273 646.530  1.00  8.13           C
ATOM   3657  C   PHE K 227    -129.140-112.411 647.273  1.00  8.13           C
ATOM   3658  O   PHE K 227    -129.670-112.942 648.248  1.00  8.13           O
ATOM   3659  HA  PHE K 227    -130.656-110.888 647.146  1.00  8.13           H
ATOM   3660  CB  PHE K 227    -130.310-111.783 645.165  1.00  8.13           C
ATOM   3661 1HB  PHE K 227    -130.790-110.965 644.628  1.00  8.13           H
ATOM   3662 2HB  PHE K 227    -129.439-112.079 644.582  1.00  8.13           H
ATOM   3663  CG  PHE K 227    -131.281-112.964 645.241  1.00  8.13           C
ATOM   3664  HD1 PHE K 227    -129.775-114.403 644.819  1.00  8.13           H
ATOM   3665  CD1 PHE K 227    -130.828-114.230 645.036  1.00  8.13           C
ATOM   3666  HD2 PHE K 227    -132.958-111.732 645.676  1.00  8.13           H
ATOM   3667  CD2 PHE K 227    -132.596-112.747 645.512  1.00  8.13           C
ATOM   3668  CE1 PHE K 227    -131.729-115.325 645.106  1.00  8.13           C
ATOM   3669  HE1 PHE K 227    -131.367-116.340 644.942  1.00  8.13           H
ATOM   3670  CE2 PHE K 227    -133.496-113.842 645.582  1.00  8.13           C
ATOM   3671  HE2 PHE K 227    -134.550-113.669 645.799  1.00  8.13           H
ATOM   3672  CZ  PHE K 227    -133.044-115.108 645.377  1.00  8.13           C
ATOM   3673  HZ  PHE K 227    -133.735-115.949 645.431  1.00  8.13           H
ATOM   3674  HN  PHE K 227    -128.764-109.969 645.317  1.00  8.13           H
ATOM   3675  N   VAL K 228    -127.957-112.753 646.783  1.00  8.13           N
ATOM   3676  CA  VAL K 228    -127.179-113.823 647.384  1.00  8.13           C
ATOM   3677  C   VAL K 228    -126.923-113.497 648.857  1.00  8.13           C
ATOM   3678  O   VAL K 228    -127.087-114.355 649.723  1.00  8.13           O
ATOM   3679  HA  VAL K 228    -127.774-114.735 647.324  1.00  8.13           H
ATOM   3680  HB  VAL K 228    -125.402-113.078 646.467  1.00  8.13           H
ATOM   3681  CB  VAL K 228    -125.892-114.044 646.588  1.00  8.13           C
ATOM   3682  CG1 VAL K 228    -124.932-114.967 647.342  1.00  8.13           C
ATOM   3683 1HG1 VAL K 228    -124.677-114.519 648.302  1.00  8.13           H
ATOM   3684 2HG1 VAL K 228    -125.411-115.932 647.507  1.00  8.13           H
ATOM   3685 3HG1 VAL K 228    -124.025-115.107 646.754  1.00  8.13           H
ATOM   3686  CG2 VAL K 228    -126.197-114.593 645.192  1.00  8.13           C
ATOM   3687 1HG2 VAL K 228    -126.720-115.545 645.283  1.00  8.13           H
ATOM   3688 2HG2 VAL K 228    -126.824-113.884 644.652  1.00  8.13           H
ATOM   3689 3HG2 VAL K 228    -125.264-114.741 644.648  1.00  8.13           H
ATOM   3690  HN  VAL K 228    -127.531-112.312 645.993  1.00  8.13           H
ATOM   3691  N   VAL K 229    -126.525-112.256 649.095  1.00  8.13           N
ATOM   3692  CA  VAL K 229    -126.170-111.829 650.437  1.00  8.13           C
ATOM   3693  C   VAL K 229    -127.394-111.954 651.347  1.00  8.13           C
ATOM   3694  O   VAL K 229    -127.303-112.505 652.443  1.00  8.13           O
ATOM   3695  HA  VAL K 229    -125.392-112.499 650.802  1.00  8.13           H
ATOM   3696  HB  VAL K 229    -126.327-109.765 649.917  1.00  8.13           H
ATOM   3697  CB  VAL K 229    -125.595-110.411 650.400  1.00  8.13           C
ATOM   3698  CG1 VAL K 229    -125.359-109.878 651.815  1.00  8.13           C
ATOM   3699 1HG1 VAL K 229    -126.305-109.858 652.358  1.00  8.13           H
ATOM   3700 2HG1 VAL K 229    -124.655-110.528 652.335  1.00  8.13           H
ATOM   3701 3HG1 VAL K 229    -124.950-108.870 651.760  1.00  8.13           H
ATOM   3702  CG2 VAL K 229    -124.308-110.363 649.575  1.00  8.13           C
ATOM   3703 1HG2 VAL K 229    -123.567-111.030 650.017  1.00  8.13           H
ATOM   3704 2HG2 VAL K 229    -124.519-110.682 648.554  1.00  8.13           H
ATOM   3705 3HG2 VAL K 229    -123.920-109.345 649.565  1.00  8.13           H
ATOM   3706  HN  VAL K 229    -126.442-111.551 648.391  1.00  8.13           H
ATOM   3707  N   MET K 230    -128.510-111.433 650.859  1.00  8.13           N
ATOM   3708  CA  MET K 230    -129.737-111.429 651.638  1.00  8.13           C
ATOM   3709  C   MET K 230    -130.186-112.856 651.961  1.00  8.13           C
ATOM   3710  O   MET K 230    -130.582-113.145 653.089  1.00  8.13           O
ATOM   3711  HA  MET K 230    -129.498-110.898 652.559  1.00  8.13           H
ATOM   3712  CB  MET K 230    -130.838-110.713 650.852  1.00  8.13           C
ATOM   3713 1HB  MET K 230    -130.832-111.055 649.817  1.00  8.13           H
ATOM   3714 2HB  MET K 230    -131.812-110.971 651.268  1.00  8.13           H
ATOM   3715  CG  MET K 230    -130.644-109.196 650.896  1.00  8.13           C
ATOM   3716 1HG  MET K 230    -130.526-108.865 651.928  1.00  8.13           H
ATOM   3717 2HG  MET K 230    -129.731-108.922 650.368  1.00  8.13           H
ATOM   3718  SD  MET K 230    -132.046-108.380 650.151  1.00  8.13           S
ATOM   3719  CE  MET K 230    -131.729-108.729 648.429  1.00  8.13           C
ATOM   3720 1HE  MET K 230    -130.766-108.305 648.144  1.00  8.13           H
ATOM   3721 2HE  MET K 230    -131.711-109.808 648.274  1.00  8.13           H
ATOM   3722 3HE  MET K 230    -132.516-108.287 647.818  1.00  8.13           H
ATOM   3723  HN  MET K 230    -128.584-111.019 649.952  1.00  8.13           H
ATOM   3724  N   ALA K 231    -130.109-113.709 650.950  1.00  8.13           N
ATOM   3725  CA  ALA K 231    -130.552-115.085 651.098  1.00  8.13           C
ATOM   3726  C   ALA K 231    -129.726-115.769 652.189  1.00  8.13           C
ATOM   3727  O   ALA K 231    -130.266-116.506 653.012  1.00  8.13           O
ATOM   3728  HA  ALA K 231    -131.598-115.066 651.404  1.00  8.13           H
ATOM   3729  CB  ALA K 231    -130.446-115.803 649.751  1.00  8.13           C
ATOM   3730 1HB  ALA K 231    -131.074-115.295 649.018  1.00  8.13           H
ATOM   3731 2HB  ALA K 231    -129.410-115.789 649.412  1.00  8.13           H
ATOM   3732 3HB  ALA K 231    -130.778-116.835 649.861  1.00  8.13           H
ATOM   3733  HN  ALA K 231    -129.752-113.475 650.046  1.00  8.13           H
ATOM   3734  N   CYS K 232    -128.429-115.499 652.161  1.00  8.13           N
ATOM   3735  CA  CYS K 232    -127.523-116.078 653.138  1.00  8.13           C
ATOM   3736  C   CYS K 232    -127.896-115.537 654.519  1.00  8.13           C
ATOM   3737  O   CYS K 232    -128.001-116.297 655.480  1.00  8.13           O
ATOM   3738  HA  CYS K 232    -127.664-117.158 653.095  1.00  8.13           H
ATOM   3739  CB  CYS K 232    -126.060-115.795 652.790  1.00  8.13           C
ATOM   3740 1HB  CYS K 232    -125.918-114.729 652.617  1.00  8.13           H
ATOM   3741 2HB  CYS K 232    -125.419-116.070 653.628  1.00  8.13           H
ATOM   3742  HG  CYS K 232    -126.103-115.891 650.421  1.00  8.13           H
ATOM   3743  SG  CYS K 232    -125.577-116.740 651.299  1.00  8.13           S
ATOM   3744  HN  CYS K 232    -127.997-114.898 651.488  1.00  8.13           H
ATOM   3745  N   CYS K 233    -128.085-114.226 654.575  1.00  8.13           N
ATOM   3746  CA  CYS K 233    -128.339-113.560 655.841  1.00  8.13           C
ATOM   3747  C   CYS K 233    -129.566-114.207 656.487  1.00  8.13           C
ATOM   3748  O   CYS K 233    -129.509-114.643 657.635  1.00  8.13           O
ATOM   3749  HA  CYS K 233    -127.452-113.710 656.457  1.00  8.13           H
ATOM   3750  CB  CYS K 233    -128.519-112.051 655.659  1.00  8.13           C
ATOM   3751 1HB  CYS K 233    -129.201-111.855 654.832  1.00  8.13           H
ATOM   3752 2HB  CYS K 233    -128.970-111.620 656.553  1.00  8.13           H
ATOM   3753  HG  CYS K 233    -126.800-111.666 654.071  1.00  8.13           H
ATOM   3754  SG  CYS K 233    -126.900-111.262 655.335  1.00  8.13           S
ATOM   3755  HN  CYS K 233    -128.067-113.625 653.776  1.00  8.13           H
ATOM   3756  N   TYR K 234    -130.646-114.249 655.721  1.00  8.13           N
ATOM   3757  CA  TYR K 234    -131.928-114.672 656.257  1.00  8.13           C
ATOM   3758  C   TYR K 234    -131.932-116.175 656.546  1.00  8.13           C
ATOM   3759  O   TYR K 234    -132.611-116.632 657.465  1.00  8.13           O
ATOM   3760  HA  TYR K 234    -132.099-114.130 657.188  1.00  8.13           H
ATOM   3761  CB  TYR K 234    -132.961-114.371 655.169  1.00  8.13           C
ATOM   3762 1HB  TYR K 234    -132.551-114.664 654.203  1.00  8.13           H
ATOM   3763 2HB  TYR K 234    -133.844-114.987 655.340  1.00  8.13           H
ATOM   3764  CG  TYR K 234    -133.386-112.903 655.103  1.00  8.13           C
ATOM   3765  HD1 TYR K 234    -133.857-112.795 657.192  1.00  8.13           H
ATOM   3766  CD1 TYR K 234    -133.818-112.258 656.244  1.00  8.13           C
ATOM   3767  HD2 TYR K 234    -132.994-112.733 653.002  1.00  8.13           H
ATOM   3768  CD2 TYR K 234    -133.336-112.224 653.903  1.00  8.13           C
ATOM   3769  CE1 TYR K 234    -134.218-110.876 656.182  1.00  8.13           C
ATOM   3770  HE1 TYR K 234    -134.562-110.355 657.076  1.00  8.13           H
ATOM   3771  HE2 TYR K 234    -133.702-110.293 652.900  1.00  8.13           H
ATOM   3772  CE2 TYR K 234    -133.736-110.842 653.841  1.00  8.13           C
ATOM   3773  CZ  TYR K 234    -134.157-110.236 654.984  1.00  8.13           C
ATOM   3774  OH  TYR K 234    -134.535-108.931 654.925  1.00  8.13           O
ATOM   3775  HH  TYR K 234    -134.413-108.581 653.997  1.00  8.13           H
ATOM   3776  HN  TYR K 234    -130.654-114.000 654.752  1.00  8.13           H
ATOM   3777  N   THR K 235    -131.167-116.901 655.745  1.00  8.13           N
ATOM   3778  CA  THR K 235    -130.980-118.324 655.976  1.00  8.13           C
ATOM   3779  C   THR K 235    -130.489-118.573 657.403  1.00  8.13           C
ATOM   3780  O   THR K 235    -131.037-119.413 658.114  1.00  8.13           O
ATOM   3781  HA  THR K 235    -131.948-118.817 655.880  1.00  8.13           H
ATOM   3782  HB  THR K 235    -129.055-118.369 654.971  1.00  8.13           H
ATOM   3783  CB  THR K 235    -130.028-118.855 654.903  1.00  8.13           C
ATOM   3784  OG1 THR K 235    -130.733-118.653 653.681  1.00  8.13           O
ATOM   3785  HG1 THR K 235    -130.305-117.917 653.157  1.00  8.13           H
ATOM   3786  CG2 THR K 235    -129.845-120.373 654.982  1.00  8.13           C
ATOM   3787 1HG2 THR K 235    -130.810-120.862 654.846  1.00  8.13           H
ATOM   3788 2HG2 THR K 235    -129.436-120.639 655.956  1.00  8.13           H
ATOM   3789 3HG2 THR K 235    -129.160-120.697 654.199  1.00  8.13           H
ATOM   3790  HN  THR K 235    -130.680-116.534 654.952  1.00  8.13           H
ATOM   3791  N   ILE K 236    -129.460-117.827 657.779  1.00  8.13           N
ATOM   3792  CA  ILE K 236    -128.848-118.000 659.085  1.00  8.13           C
ATOM   3793  C   ILE K 236    -129.797-117.469 660.162  1.00  8.13           C
ATOM   3794  O   ILE K 236    -129.939-118.075 661.223  1.00  8.13           O
ATOM   3795  HA  ILE K 236    -128.711-119.070 659.243  1.00  8.13           H
ATOM   3796  HB  ILE K 236    -127.570-116.297 658.882  1.00  8.13           H
ATOM   3797  CB  ILE K 236    -127.461-117.356 659.117  1.00  8.13           C
ATOM   3798  CG1 ILE K 236    -126.550-117.964 658.049  1.00  8.13           C
ATOM   3799 1HG1 ILE K 236    -126.234-118.960 658.360  1.00  8.13           H
ATOM   3800 2HG1 ILE K 236    -127.103-118.082 657.118  1.00  8.13           H
ATOM   3801  CG2 ILE K 236    -126.846-117.447 660.515  1.00  8.13           C
ATOM   3802 1HG2 ILE K 236    -127.487-116.930 661.229  1.00  8.13           H
ATOM   3803 2HG2 ILE K 236    -126.752-118.494 660.803  1.00  8.13           H
ATOM   3804 3HG2 ILE K 236    -125.860-116.981 660.509  1.00  8.13           H
ATOM   3805  CD1 ILE K 236    -125.321-117.084 657.811  1.00  8.13           C
ATOM   3806 1HD1 ILE K 236    -125.640-116.097 657.477  1.00  8.13           H
ATOM   3807 2HD1 ILE K 236    -124.757-116.989 658.739  1.00  8.13           H
ATOM   3808 3HD1 ILE K 236    -124.690-117.540 657.048  1.00  8.13           H
ATOM   3809  HN  ILE K 236    -129.046-117.117 657.209  1.00  8.13           H
ATOM   3810  N   ILE K 237    -130.423-116.343 659.851  1.00  8.13           N
ATOM   3811  CA  ILE K 237    -131.336-115.712 660.789  1.00  8.13           C
ATOM   3812  C   ILE K 237    -132.441-116.702 661.164  1.00  8.13           C
ATOM   3813  O   ILE K 237    -132.701-116.928 662.345  1.00  8.13           O
ATOM   3814  HA  ILE K 237    -130.768-115.471 661.687  1.00  8.13           H
ATOM   3815  HB  ILE K 237    -132.126-114.553 659.174  1.00  8.13           H
ATOM   3816  CB  ILE K 237    -131.861-114.392 660.219  1.00  8.13           C
ATOM   3817  CG1 ILE K 237    -130.777-113.312 660.249  1.00  8.13           C
ATOM   3818 1HG1 ILE K 237    -130.574-113.025 661.280  1.00  8.13           H
ATOM   3819 2HG1 ILE K 237    -129.849-113.712 659.840  1.00  8.13           H
ATOM   3820  CG2 ILE K 237    -133.132-113.948 660.945  1.00  8.13           C
ATOM   3821 1HG2 ILE K 237    -133.903-114.711 660.827  1.00  8.13           H
ATOM   3822 2HG2 ILE K 237    -132.917-113.810 662.004  1.00  8.13           H
ATOM   3823 3HG2 ILE K 237    -133.484-113.008 660.520  1.00  8.13           H
ATOM   3824  CD1 ILE K 237    -131.206-112.083 659.446  1.00  8.13           C
ATOM   3825 1HD1 ILE K 237    -131.385-112.369 658.410  1.00  8.13           H
ATOM   3826 2HD1 ILE K 237    -132.121-111.671 659.873  1.00  8.13           H
ATOM   3827 3HD1 ILE K 237    -130.418-111.331 659.484  1.00  8.13           H
ATOM   3828  HN  ILE K 237    -130.315-115.865 658.980  1.00  8.13           H
ATOM   3829  N   ILE K 238    -133.060-117.265 660.137  1.00  8.13           N
ATOM   3830  CA  ILE K 238    -134.191-118.154 660.342  1.00  8.13           C
ATOM   3831  C   ILE K 238    -133.750-119.345 661.196  1.00  8.13           C
ATOM   3832  O   ILE K 238    -134.450-119.737 662.128  1.00  8.13           O
ATOM   3833  HA  ILE K 238    -134.949-117.597 660.892  1.00  8.13           H
ATOM   3834  HB  ILE K 238    -134.000-118.834 658.323  1.00  8.13           H
ATOM   3835  CB  ILE K 238    -134.808-118.555 659.000  1.00  8.13           C
ATOM   3836  CG1 ILE K 238    -135.544-117.375 658.362  1.00  8.13           C
ATOM   3837 1HG1 ILE K 238    -136.471-117.185 658.903  1.00  8.13           H
ATOM   3838 2HG1 ILE K 238    -134.936-116.474 658.444  1.00  8.13           H
ATOM   3839  CG2 ILE K 238    -135.712-119.779 659.155  1.00  8.13           C
ATOM   3840 1HG2 ILE K 238    -135.127-120.617 659.535  1.00  8.13           H
ATOM   3841 2HG2 ILE K 238    -136.516-119.551 659.855  1.00  8.13           H
ATOM   3842 3HG2 ILE K 238    -136.137-120.042 658.187  1.00  8.13           H
ATOM   3843  CD1 ILE K 238    -135.855-117.654 656.890  1.00  8.13           C
ATOM   3844 1HD1 ILE K 238    -134.924-117.820 656.347  1.00  8.13           H
ATOM   3845 2HD1 ILE K 238    -136.483-118.542 656.813  1.00  8.13           H
ATOM   3846 3HD1 ILE K 238    -136.378-116.800 656.460  1.00  8.13           H
ATOM   3847  HN  ILE K 238    -132.802-117.123 659.182  1.00  8.13           H
ATOM   3848  N   HIS K 239    -132.593-119.887 660.846  1.00  8.13           N
ATOM   3849  CA  HIS K 239    -132.073-121.053 661.539  1.00  8.13           C
ATOM   3850  C   HIS K 239    -131.919-120.739 663.028  1.00  8.13           C
ATOM   3851  O   HIS K 239    -132.302-121.541 663.879  1.00  8.13           O
ATOM   3852  HA  HIS K 239    -132.813-121.845 661.418  1.00  8.13           H
ATOM   3853  CB  HIS K 239    -130.769-121.531 660.896  1.00  8.13           C
ATOM   3854 1HB  HIS K 239    -130.936-121.680 659.829  1.00  8.13           H
ATOM   3855 2HB  HIS K 239    -130.019-120.747 660.995  1.00  8.13           H
ATOM   3856  CG  HIS K 239    -130.225-122.809 661.488  1.00  8.13           C
ATOM   3857  HD1 HIS K 239    -128.646-122.033 662.689  1.00  8.13           H
ATOM   3858  ND1 HIS K 239    -129.154-122.831 662.366  1.00  8.13           N
ATOM   3859  CD2 HIS K 239    -130.613-124.106 661.322  1.00  8.13           C
ATOM   3860  HD2 HIS K 239    -131.433-124.449 660.691  1.00  8.13           H
ATOM   3861  CE1 HIS K 239    -128.918-124.090 662.704  1.00  8.13           C
ATOM   3862  HE1 HIS K 239    -128.137-124.436 663.382  1.00  8.13           H
ATOM   3863  NE2 HIS K 239    -129.822-124.878 662.056  1.00  8.13           N
ATOM   3864  HN  HIS K 239    -132.015-119.543 660.105  1.00  8.13           H
ATOM   3865  N   THR K 240    -131.357-119.570 663.299  1.00  8.13           N
ATOM   3866  CA  THR K 240    -131.095-119.164 664.669  1.00  8.13           C
ATOM   3867  C   THR K 240    -132.410-118.939 665.419  1.00  8.13           C
ATOM   3868  O   THR K 240    -132.516-119.258 666.602  1.00  8.13           O
ATOM   3869  HA  THR K 240    -130.574-119.977 665.175  1.00  8.13           H
ATOM   3870  HB  THR K 240    -130.757-117.049 664.307  1.00  8.13           H
ATOM   3871  CB  THR K 240    -130.197-117.926 664.632  1.00  8.13           C
ATOM   3872  OG1 THR K 240    -129.112-118.309 663.792  1.00  8.13           O
ATOM   3873  HG1 THR K 240    -129.256-117.960 662.866  1.00  8.13           H
ATOM   3874  CG2 THR K 240    -129.540-117.639 665.984  1.00  8.13           C
ATOM   3875 1HG2 THR K 240    -128.925-118.491 666.277  1.00  8.13           H
ATOM   3876 2HG2 THR K 240    -130.311-117.472 666.735  1.00  8.13           H
ATOM   3877 3HG2 THR K 240    -128.914-116.751 665.902  1.00  8.13           H
ATOM   3878  HN  THR K 240    -131.083-118.907 662.602  1.00  8.13           H
ATOM   3879  N   LEU K 241    -133.379-118.392 664.699  1.00  8.13           N
ATOM   3880  CA  LEU K 241    -134.661-118.064 665.298  1.00  8.13           C
ATOM   3881  C   LEU K 241    -135.386-119.356 665.681  1.00  8.13           C
ATOM   3882  O   LEU K 241    -136.059-119.413 666.708  1.00  8.13           O
ATOM   3883  HA  LEU K 241    -134.462-117.497 666.207  1.00  8.13           H
ATOM   3884  CB  LEU K 241    -135.470-117.158 664.367  1.00  8.13           C
ATOM   3885 1HB  LEU K 241    -135.428-117.574 663.361  1.00  8.13           H
ATOM   3886 2HB  LEU K 241    -136.514-117.187 664.681  1.00  8.13           H
ATOM   3887  HG  LEU K 241    -133.983-115.668 663.993  1.00  8.13           H
ATOM   3888  CG  LEU K 241    -135.027-115.695 664.304  1.00  8.13           C
ATOM   3889  CD1 LEU K 241    -135.831-114.923 663.255  1.00  8.13           C
ATOM   3890 1HD1 LEU K 241    -135.680-115.377 662.275  1.00  8.13           H
ATOM   3891 2HD1 LEU K 241    -136.889-114.957 663.511  1.00  8.13           H
ATOM   3892 3HD1 LEU K 241    -135.495-113.887 663.231  1.00  8.13           H
ATOM   3893  CD2 LEU K 241    -135.105-115.038 665.683  1.00  8.13           C
ATOM   3894 1HD2 LEU K 241    -136.133-115.076 666.046  1.00  8.13           H
ATOM   3895 2HD2 LEU K 241    -134.455-115.570 666.377  1.00  8.13           H
ATOM   3896 3HD2 LEU K 241    -134.785-113.999 665.609  1.00  8.13           H
ATOM   3897  HN  LEU K 241    -133.298-118.174 663.727  1.00  8.13           H
ATOM   3898  N   ILE K 242    -135.224-120.361 664.833  1.00  8.13           N
ATOM   3899  CA  ILE K 242    -135.861-121.646 665.065  1.00  8.13           C
ATOM   3900  C   ILE K 242    -135.293-122.269 666.342  1.00  8.13           C
ATOM   3901  O   ILE K 242    -136.035-122.829 667.147  1.00  8.13           O
ATOM   3902  HA  ILE K 242    -136.925-121.461 665.215  1.00  8.13           H
ATOM   3903  HB  ILE K 242    -134.697-122.487 663.480  1.00  8.13           H
ATOM   3904  CB  ILE K 242    -135.728-122.541 663.832  1.00  8.13           C
ATOM   3905  CG1 ILE K 242    -136.620-122.043 662.693  1.00  8.13           C
ATOM   3906 1HG1 ILE K 242    -137.666-122.221 662.943  1.00  8.13           H
ATOM   3907 2HG1 ILE K 242    -136.499-120.967 662.576  1.00  8.13           H
ATOM   3908  CG2 ILE K 242    -136.008-124.004 664.183  1.00  8.13           C
ATOM   3909 1HG2 ILE K 242    -135.297-124.340 664.937  1.00  8.13           H
ATOM   3910 2HG2 ILE K 242    -137.022-124.096 664.573  1.00  8.13           H
ATOM   3911 3HG2 ILE K 242    -135.906-124.618 663.288  1.00  8.13           H
ATOM   3912  CD1 ILE K 242    -136.277-122.748 661.379  1.00  8.13           C
ATOM   3913 1HD1 ILE K 242    -135.237-122.548 661.121  1.00  8.13           H
ATOM   3914 2HD1 ILE K 242    -136.423-123.822 661.494  1.00  8.13           H
ATOM   3915 3HD1 ILE K 242    -136.927-122.375 660.587  1.00  8.13           H
ATOM   3916  HN  ILE K 242    -134.670-120.309 664.002  1.00  8.13           H
ATOM   3917  N   GLN K 243    -133.981-122.152 666.487  1.00  8.13           N
ATOM   3918  CA  GLN K 243    -133.297-122.749 667.621  1.00  8.13           C
ATOM   3919  C   GLN K 243    -133.640-121.993 668.906  1.00  8.13           C
ATOM   3920  O   GLN K 243    -133.542-122.545 670.000  1.00  8.13           O
ATOM   3921  HA  GLN K 243    -133.673-123.770 667.681  1.00  8.13           H
ATOM   3922  CB  GLN K 243    -131.784-122.784 667.392  1.00  8.13           C
ATOM   3923 1HB  GLN K 243    -131.429-121.787 667.130  1.00  8.13           H
ATOM   3924 2HB  GLN K 243    -131.280-123.069 668.315  1.00  8.13           H
ATOM   3925  CG  GLN K 243    -131.421-123.770 666.280  1.00  8.13           C
ATOM   3926 1HG  GLN K 243    -131.819-124.756 666.518  1.00  8.13           H
ATOM   3927 2HG  GLN K 243    -131.885-123.456 665.345  1.00  8.13           H
ATOM   3928  CD  GLN K 243    -129.904-123.857 666.099  1.00  8.13           C
ATOM   3929  OE1 GLN K 243    -129.141-123.084 666.654  1.00  8.13           O
ATOM   3930  NE2 GLN K 243    -129.511-124.838 665.292  1.00  8.13           N
ATOM   3931 1HE2 GLN K 243    -130.189-125.438 664.867  1.00  8.13           H
ATOM   3932 2HE2 GLN K 243    -128.538-124.977 665.110  1.00  8.13           H
ATOM   3933  HN  GLN K 243    -133.390-121.660 665.847  1.00  8.13           H
ATOM   3934  N   ALA K 244    -134.034-120.740 668.730  1.00  8.13           N
ATOM   3935  CA  ALA K 244    -134.359-119.892 669.864  1.00  8.13           C
ATOM   3936  C   ALA K 244    -135.546-120.490 670.621  1.00  8.13           C
ATOM   3937  O   ALA K 244    -136.512-120.942 670.008  1.00  8.13           O
ATOM   3938  HA  ALA K 244    -133.491-119.873 670.524  1.00  8.13           H
ATOM   3939  CB  ALA K 244    -134.636-118.469 669.375  1.00  8.13           C
ATOM   3940 1HB  ALA K 244    -133.752-118.079 668.871  1.00  8.13           H
ATOM   3941 2HB  ALA K 244    -135.475-118.481 668.679  1.00  8.13           H
ATOM   3942 3HB  ALA K 244    -134.880-117.833 670.226  1.00  8.13           H
ATOM   3943  HN  ALA K 244    -134.133-120.305 667.835  1.00  8.13           H
ATOM   3944  N   LYS K 245    -135.435-120.474 671.941  1.00  8.13           N
ATOM   3945  CA  LYS K 245    -136.518-120.942 672.789  1.00  8.13           C
ATOM   3946  C   LYS K 245    -137.510-119.799 673.018  1.00  8.13           C
ATOM   3947  O   LYS K 245    -138.579-120.006 673.590  1.00  8.13           O
ATOM   3948  HA  LYS K 245    -137.031-121.741 672.253  1.00  8.13           H
ATOM   3949  CB  LYS K 245    -135.965-121.545 674.081  1.00  8.13           C
ATOM   3950 1HB  LYS K 245    -135.302-120.829 674.567  1.00  8.13           H
ATOM   3951 2HB  LYS K 245    -136.783-121.742 674.774  1.00  8.13           H
ATOM   3952  CG  LYS K 245    -135.204-122.842 673.799  1.00  8.13           C
ATOM   3953 1HG  LYS K 245    -135.807-123.490 673.163  1.00  8.13           H
ATOM   3954 2HG  LYS K 245    -134.289-122.620 673.251  1.00  8.13           H
ATOM   3955  CD  LYS K 245    -134.862-123.571 675.100  1.00  8.13           C
ATOM   3956 1HD  LYS K 245    -134.206-122.949 675.708  1.00  8.13           H
ATOM   3957 2HD  LYS K 245    -135.771-123.736 675.679  1.00  8.13           H
ATOM   3958  CE  LYS K 245    -134.183-124.912 674.815  1.00  8.13           C
ATOM   3959 1HE  LYS K 245    -134.791-125.495 674.124  1.00  8.13           H
ATOM   3960 2HE  LYS K 245    -133.222-124.743 674.329  1.00  8.13           H
ATOM   3961  NZ  LYS K 245    -133.984-125.669 676.071  1.00  8.13           N
ATOM   3962 1HZ  LYS K 245    -133.526-126.550 675.865  1.00  8.13           H
ATOM   3963 2HZ  LYS K 245    -133.406-125.128 676.704  1.00  8.13           H
ATOM   3964 3HZ  LYS K 245    -134.883-125.849 676.504  1.00  8.13           H
ATOM   3965  HN  LYS K 245    -134.625-120.150 672.430  1.00  8.13           H
ATOM   3966  N   LYS K 246    -137.119-118.619 672.562  1.00  8.13           N
ATOM   3967  CA  LYS K 246    -137.841-117.406 672.908  1.00  8.13           C
ATOM   3968  C   LYS K 246    -139.233-117.447 672.272  1.00  8.13           C
ATOM   3969  O   LYS K 246    -139.375-117.804 671.104  1.00  8.13           O
ATOM   3970  HA  LYS K 246    -137.957-117.393 673.991  1.00  8.13           H
ATOM   3971  CB  LYS K 246    -137.026-116.169 672.524  1.00  8.13           C
ATOM   3972 1HB  LYS K 246    -136.530-116.337 671.569  1.00  8.13           H
ATOM   3973 2HB  LYS K 246    -137.693-115.317 672.391  1.00  8.13           H
ATOM   3974  CG  LYS K 246    -135.984-115.846 673.596  1.00  8.13           C
ATOM   3975 1HG  LYS K 246    -136.462-115.815 674.576  1.00  8.13           H
ATOM   3976 2HG  LYS K 246    -135.235-116.637 673.632  1.00  8.13           H
ATOM   3977  CD  LYS K 246    -135.304-114.505 673.313  1.00  8.13           C
ATOM   3978 1HD  LYS K 246    -134.717-114.577 672.397  1.00  8.13           H
ATOM   3979 2HD  LYS K 246    -136.060-113.737 673.147  1.00  8.13           H
ATOM   3980  CE  LYS K 246    -134.398-114.093 674.475  1.00  8.13           C
ATOM   3981 1HE  LYS K 246    -134.982-114.022 675.392  1.00  8.13           H
ATOM   3982 2HE  LYS K 246    -133.638-114.857 674.639  1.00  8.13           H
ATOM   3983  NZ  LYS K 246    -133.749-112.793 674.191  1.00  8.13           N
ATOM   3984 1HZ  LYS K 246    -133.142-112.543 674.963  1.00  8.13           H
ATOM   3985 2HZ  LYS K 246    -133.201-112.867 673.341  1.00  8.13           H
ATOM   3986 3HZ  LYS K 246    -134.460-112.079 674.074  1.00  8.13           H
ATOM   3987  HN  LYS K 246    -136.327-118.483 671.966  1.00  8.13           H
ATOM   3988  N   SER K 247    -140.224-117.077 673.070  1.00  8.13           N
ATOM   3989  CA  SER K 247    -141.603-117.111 672.615  1.00  8.13           C
ATOM   3990  C   SER K 247    -141.777-116.195 671.401  1.00  8.13           C
ATOM   3991  O   SER K 247    -142.511-116.524 670.471  1.00  8.13           O
ATOM   3992  HA  SER K 247    -141.791-118.149 672.340  1.00  8.13           H
ATOM   3993  CB  SER K 247    -142.562-116.698 673.733  1.00  8.13           C
ATOM   3994 1HB  SER K 247    -143.590-116.807 673.387  1.00  8.13           H
ATOM   3995 2HB  SER K 247    -142.439-117.370 674.583  1.00  8.13           H
ATOM   3996  HG  SER K 247    -142.740-115.213 675.062  1.00  8.13           H
ATOM   3997  OG  SER K 247    -142.344-115.355 674.155  1.00  8.13           O
ATOM   3998  HN  SER K 247    -140.096-116.758 674.009  1.00  8.13           H
ATOM   3999  N   SER K 248    -141.089-115.064 671.451  1.00  8.13           N
ATOM   4000  CA  SER K 248    -141.316-114.007 670.480  1.00  8.13           C
ATOM   4001  C   SER K 248    -140.762-114.421 669.116  1.00  8.13           C
ATOM   4002  O   SER K 248    -140.893-113.685 668.139  1.00  8.13           O
ATOM   4003  HA  SER K 248    -142.399-113.886 670.433  1.00  8.13           H
ATOM   4004  CB  SER K 248    -140.677-112.693 670.936  1.00  8.13           C
ATOM   4005 1HB  SER K 248    -140.823-111.934 670.168  1.00  8.13           H
ATOM   4006 2HB  SER K 248    -141.181-112.338 671.835  1.00  8.13           H
ATOM   4007  HG  SER K 248    -138.904-111.973 671.519  1.00  8.13           H
ATOM   4008  OG  SER K 248    -139.285-112.840 671.199  1.00  8.13           O
ATOM   4009  HN  SER K 248    -140.389-114.864 672.136  1.00  8.13           H
ATOM   4010  N   LYS K 249    -140.155-115.599 669.092  1.00  8.13           N
ATOM   4011  CA  LYS K 249    -139.421-116.039 667.918  1.00  8.13           C
ATOM   4012  C   LYS K 249    -140.376-116.125 666.726  1.00  8.13           C
ATOM   4013  O   LYS K 249    -140.001-115.802 665.601  1.00  8.13           O
ATOM   4014  HA  LYS K 249    -138.667-115.282 667.702  1.00  8.13           H
ATOM   4015  CB  LYS K 249    -138.680-117.345 668.208  1.00  8.13           C
ATOM   4016 1HB  LYS K 249    -137.986-117.563 667.396  1.00  8.13           H
ATOM   4017 2HB  LYS K 249    -138.084-117.236 669.115  1.00  8.13           H
ATOM   4018  CG  LYS K 249    -139.661-118.507 668.373  1.00  8.13           C
ATOM   4019 1HG  LYS K 249    -140.427-118.241 669.101  1.00  8.13           H
ATOM   4020 2HG  LYS K 249    -140.171-118.694 667.427  1.00  8.13           H
ATOM   4021  CD  LYS K 249    -138.937-119.776 668.827  1.00  8.13           C
ATOM   4022 1HD  LYS K 249    -138.137-120.014 668.126  1.00  8.13           H
ATOM   4023 2HD  LYS K 249    -138.471-119.605 669.797  1.00  8.13           H
ATOM   4024  CE  LYS K 249    -139.907-120.956 668.922  1.00  8.13           C
ATOM   4025 1HE  LYS K 249    -140.609-120.793 669.740  1.00  8.13           H
ATOM   4026 2HE  LYS K 249    -140.494-121.027 668.007  1.00  8.13           H
ATOM   4027  NZ  LYS K 249    -139.167-122.219 669.142  1.00  8.13           N
ATOM   4028 1HZ  LYS K 249    -139.821-122.960 669.366  1.00  8.13           H
ATOM   4029 2HZ  LYS K 249    -138.656-122.462 668.300  1.00  8.13           H
ATOM   4030 3HZ  LYS K 249    -138.515-122.100 669.910  1.00  8.13           H
ATOM   4031  HN  LYS K 249    -140.160-116.246 669.854  1.00  8.13           H
ATOM   4032  N   HIS K 250    -141.593-116.563 667.015  1.00  8.13           N
ATOM   4033  CA  HIS K 250    -142.566-116.815 665.966  1.00  8.13           C
ATOM   4034  C   HIS K 250    -142.920-115.500 665.268  1.00  8.13           C
ATOM   4035  O   HIS K 250    -143.092-115.465 664.051  1.00  8.13           O
ATOM   4036  HA  HIS K 250    -142.087-117.479 665.247  1.00  8.13           H
ATOM   4037  CB  HIS K 250    -143.793-117.538 666.525  1.00  8.13           C
ATOM   4038 1HB  HIS K 250    -144.154-116.997 667.399  1.00  8.13           H
ATOM   4039 2HB  HIS K 250    -144.589-117.510 665.781  1.00  8.13           H
ATOM   4040  CG  HIS K 250    -143.535-118.975 666.910  1.00  8.13           C
ATOM   4041  HD1 HIS K 250    -143.539-119.895 664.990  1.00  8.13           H
ATOM   4042  ND1 HIS K 250    -143.446-119.997 665.980  1.00  8.13           N
ATOM   4043  CD2 HIS K 250    -143.348-119.551 668.133  1.00  8.13           C
ATOM   4044  HD2 HIS K 250    -143.356-119.029 669.090  1.00  8.13           H
ATOM   4045  CE1 HIS K 250    -143.216-121.131 666.626  1.00  8.13           C
ATOM   4046  HE1 HIS K 250    -143.096-122.114 666.170  1.00  8.13           H
ATOM   4047  NE2 HIS K 250    -143.156-120.852 667.959  1.00  8.13           N
ATOM   4048  HN  HIS K 250    -141.916-116.745 667.944  1.00  8.13           H
ATOM   4049  N   LYS K 251    -143.020-114.450 666.070  1.00  8.13           N
ATOM   4050  CA  LYS K 251    -143.384-113.143 665.550  1.00  8.13           C
ATOM   4051  C   LYS K 251    -142.282-112.647 664.612  1.00  8.13           C
ATOM   4052  O   LYS K 251    -142.563-112.190 663.505  1.00  8.13           O
ATOM   4053  HA  LYS K 251    -144.300-113.264 664.973  1.00  8.13           H
ATOM   4054  CB  LYS K 251    -143.696-112.178 666.696  1.00  8.13           C
ATOM   4055 1HB  LYS K 251    -144.393-112.646 667.391  1.00  8.13           H
ATOM   4056 2HB  LYS K 251    -142.785-111.965 667.255  1.00  8.13           H
ATOM   4057  CG  LYS K 251    -144.293-110.872 666.167  1.00  8.13           C
ATOM   4058 1HG  LYS K 251    -143.560-110.359 665.544  1.00  8.13           H
ATOM   4059 2HG  LYS K 251    -145.152-111.092 665.532  1.00  8.13           H
ATOM   4060  CD  LYS K 251    -144.722-109.959 667.317  1.00  8.13           C
ATOM   4061 1HD  LYS K 251    -145.428-110.485 667.960  1.00  8.13           H
ATOM   4062 2HD  LYS K 251    -143.856-109.711 667.931  1.00  8.13           H
ATOM   4063  CE  LYS K 251    -145.364-108.676 666.788  1.00  8.13           C
ATOM   4064 1HE  LYS K 251    -144.609-108.058 666.302  1.00  8.13           H
ATOM   4065 2HE  LYS K 251    -146.111-108.920 666.032  1.00  8.13           H
ATOM   4066  NZ  LYS K 251    -145.997-107.920 667.892  1.00  8.13           N
ATOM   4067 1HZ  LYS K 251    -146.375-107.050 667.532  1.00  8.13           H
ATOM   4068 2HZ  LYS K 251    -146.745-108.473 668.295  1.00  8.13           H
ATOM   4069 3HZ  LYS K 251    -145.304-107.718 668.604  1.00  8.13           H
ATOM   4070  HN  LYS K 251    -142.857-114.482 667.057  1.00  8.13           H
ATOM   4071  N   ALA K 252    -141.050-112.754 665.089  1.00  8.13           N
ATOM   4072  CA  ALA K 252    -139.911-112.255 664.338  1.00  8.13           C
ATOM   4073  C   ALA K 252    -139.789-113.033 663.026  1.00  8.13           C
ATOM   4074  O   ALA K 252    -139.434-112.466 661.994  1.00  8.13           O
ATOM   4075  HA  ALA K 252    -140.097-111.205 664.111  1.00  8.13           H
ATOM   4076  CB  ALA K 252    -138.648-112.358 665.196  1.00  8.13           C
ATOM   4077 1HB  ALA K 252    -138.775-111.764 666.101  1.00  8.13           H
ATOM   4078 2HB  ALA K 252    -138.477-113.400 665.466  1.00  8.13           H
ATOM   4079 3HB  ALA K 252    -137.794-111.983 664.633  1.00  8.13           H
ATOM   4080  HN  ALA K 252    -140.826-113.172 665.969  1.00  8.13           H
ATOM   4081  N   LEU K 253    -140.090-114.321 663.110  1.00  8.13           N
ATOM   4082  CA  LEU K 253    -140.008-115.185 661.945  1.00  8.13           C
ATOM   4083  C   LEU K 253    -141.002-114.703 660.886  1.00  8.13           C
ATOM   4084  O   LEU K 253    -140.638-114.520 659.725  1.00  8.13           O
ATOM   4085  HA  LEU K 253    -139.000-115.093 661.540  1.00  8.13           H
ATOM   4086  CB  LEU K 253    -140.202-116.648 662.349  1.00  8.13           C
ATOM   4087 1HB  LEU K 253    -139.504-116.878 663.154  1.00  8.13           H
ATOM   4088 2HB  LEU K 253    -141.207-116.763 662.755  1.00  8.13           H
ATOM   4089  HG  LEU K 253    -140.674-117.422 660.412  1.00  8.13           H
ATOM   4090  CG  LEU K 253    -140.011-117.682 661.237  1.00  8.13           C
ATOM   4091  CD1 LEU K 253    -138.580-117.647 660.695  1.00  8.13           C
ATOM   4092 1HD1 LEU K 253    -138.369-116.657 660.292  1.00  8.13           H
ATOM   4093 2HD1 LEU K 253    -137.881-117.868 661.502  1.00  8.13           H
ATOM   4094 3HD1 LEU K 253    -138.472-118.391 659.906  1.00  8.13           H
ATOM   4095  CD2 LEU K 253    -140.409-119.080 661.714  1.00  8.13           C
ATOM   4096 1HD2 LEU K 253    -139.790-119.364 662.565  1.00  8.13           H
ATOM   4097 2HD2 LEU K 253    -141.457-119.077 662.012  1.00  8.13           H
ATOM   4098 3HD2 LEU K 253    -140.264-119.795 660.904  1.00  8.13           H
ATOM   4099  HN  LEU K 253    -140.386-114.773 663.951  1.00  8.13           H
ATOM   4100  N   LYS K 254    -142.238-114.511 661.324  1.00  8.13           N
ATOM   4101  CA  LYS K 254    -143.291-114.075 660.423  1.00  8.13           C
ATOM   4102  C   LYS K 254    -142.859-112.783 659.727  1.00  8.13           C
ATOM   4103  O   LYS K 254    -142.943-112.675 658.505  1.00  8.13           O
ATOM   4104  HA  LYS K 254    -143.416-114.850 659.667  1.00  8.13           H
ATOM   4105  CB  LYS K 254    -144.620-113.955 661.172  1.00  8.13           C
ATOM   4106 1HB  LYS K 254    -144.860-114.905 661.650  1.00  8.13           H
ATOM   4107 2HB  LYS K 254    -144.529-113.214 661.966  1.00  8.13           H
ATOM   4108  CG  LYS K 254    -145.751-113.557 660.222  1.00  8.13           C
ATOM   4109 1HG  LYS K 254    -145.535-112.582 659.783  1.00  8.13           H
ATOM   4110 2HG  LYS K 254    -145.809-114.270 659.400  1.00  8.13           H
ATOM   4111  CD  LYS K 254    -147.092-113.506 660.956  1.00  8.13           C
ATOM   4112 1HD  LYS K 254    -147.321-114.487 661.372  1.00  8.13           H
ATOM   4113 2HD  LYS K 254    -147.026-112.812 661.794  1.00  8.13           H
ATOM   4114  CE  LYS K 254    -148.217-113.070 660.014  1.00  8.13           C
ATOM   4115 1HE  LYS K 254    -148.024-112.062 659.650  1.00  8.13           H
ATOM   4116 2HE  LYS K 254    -148.243-113.725 659.143  1.00  8.13           H
ATOM   4117  NZ  LYS K 254    -149.522-113.111 660.712  1.00  8.13           N
ATOM   4118 1HZ  LYS K 254    -150.252-112.803 660.080  1.00  8.13           H
ATOM   4119 2HZ  LYS K 254    -149.714-114.059 661.014  1.00  8.13           H
ATOM   4120 3HZ  LYS K 254    -149.492-112.498 661.519  1.00  8.13           H
ATOM   4121  HN  LYS K 254    -142.522-114.648 662.273  1.00  8.13           H
ATOM   4122  N   VAL K 255    -142.406-111.836 660.535  1.00  8.13           N
ATOM   4123  CA  VAL K 255    -141.955-110.558 660.011  1.00  8.13           C
ATOM   4124  C   VAL K 255    -140.963-110.800 658.871  1.00  8.13           C
ATOM   4125  O   VAL K 255    -141.106-110.234 657.789  1.00  8.13           O
ATOM   4126  HA  VAL K 255    -142.827-110.040 659.612  1.00  8.13           H
ATOM   4127  HB  VAL K 255    -140.714-110.341 661.734  1.00  8.13           H
ATOM   4128  CB  VAL K 255    -141.372-109.706 661.140  1.00  8.13           C
ATOM   4129  CG1 VAL K 255    -140.535-108.554 660.581  1.00  8.13           C
ATOM   4130 1HG1 VAL K 255    -139.714-108.956 659.987  1.00  8.13           H
ATOM   4131 2HG1 VAL K 255    -141.161-107.921 659.953  1.00  8.13           H
ATOM   4132 3HG1 VAL K 255    -140.132-107.964 661.405  1.00  8.13           H
ATOM   4133  CG2 VAL K 255    -142.478-109.184 662.060  1.00  8.13           C
ATOM   4134 1HG2 VAL K 255    -143.172-108.573 661.483  1.00  8.13           H
ATOM   4135 2HG2 VAL K 255    -143.013-110.026 662.498  1.00  8.13           H
ATOM   4136 3HG2 VAL K 255    -142.036-108.582 662.853  1.00  8.13           H
ATOM   4137  HN  VAL K 255    -142.344-111.931 661.528  1.00  8.13           H
ATOM   4138  N   THR K 256    -139.980-111.642 659.154  1.00  8.13           N
ATOM   4139  CA  THR K 256    -138.863-111.821 658.242  1.00  8.13           C
ATOM   4140  C   THR K 256    -139.343-112.432 656.924  1.00  8.13           C
ATOM   4141  O   THR K 256    -138.979-111.960 655.848  1.00  8.13           O
ATOM   4142  HA  THR K 256    -138.449-110.841 658.008  1.00  8.13           H
ATOM   4143  HB  THR K 256    -138.194-113.654 659.199  1.00  8.13           H
ATOM   4144  CB  THR K 256    -137.804-112.666 658.953  1.00  8.13           C
ATOM   4145  OG1 THR K 256    -137.410-111.867 660.065  1.00  8.13           O
ATOM   4146  HG1 THR K 256    -137.910-112.149 660.883  1.00  8.13           H
ATOM   4147  CG2 THR K 256    -136.523-112.815 658.128  1.00  8.13           C
ATOM   4148 1HG2 THR K 256    -136.096-111.830 657.940  1.00  8.13           H
ATOM   4149 2HG2 THR K 256    -136.756-113.297 657.179  1.00  8.13           H
ATOM   4150 3HG2 THR K 256    -135.805-113.423 658.679  1.00  8.13           H
ATOM   4151  HN  THR K 256    -139.939-112.194 659.987  1.00  8.13           H
ATOM   4152  N   ILE K 257    -140.154-113.472 657.052  1.00  8.13           N
ATOM   4153  CA  ILE K 257    -140.658-114.175 655.884  1.00  8.13           C
ATOM   4154  C   ILE K 257    -141.434-113.197 655.000  1.00  8.13           C
ATOM   4155  O   ILE K 257    -141.265-113.188 653.782  1.00  8.13           O
ATOM   4156  HA  ILE K 257    -139.796-114.538 655.324  1.00  8.13           H
ATOM   4157  HB  ILE K 257    -142.193-115.087 657.061  1.00  8.13           H
ATOM   4158  CB  ILE K 257    -141.472-115.400 656.306  1.00  8.13           C
ATOM   4159  CG1 ILE K 257    -140.575-116.459 656.950  1.00  8.13           C
ATOM   4160 1HG1 ILE K 257    -139.895-116.868 656.203  1.00  8.13           H
ATOM   4161 2HG1 ILE K 257    -139.959-115.999 657.723  1.00  8.13           H
ATOM   4162  CG2 ILE K 257    -142.268-115.963 655.127  1.00  8.13           C
ATOM   4163 1HG2 ILE K 257    -142.952-115.201 654.754  1.00  8.13           H
ATOM   4164 2HG2 ILE K 257    -141.581-116.256 654.333  1.00  8.13           H
ATOM   4165 3HG2 ILE K 257    -142.837-116.833 655.455  1.00  8.13           H
ATOM   4166  CD1 ILE K 257    -141.409-117.588 657.560  1.00  8.13           C
ATOM   4167 1HD1 ILE K 257    -142.070-117.179 658.323  1.00  8.13           H
ATOM   4168 2HD1 ILE K 257    -142.004-118.061 656.779  1.00  8.13           H
ATOM   4169 3HD1 ILE K 257    -140.746-118.327 658.010  1.00  8.13           H
ATOM   4170  HN  ILE K 257    -140.466-113.834 657.930  1.00  8.13           H
ATOM   4171  N   THR K 258    -142.267-112.396 655.648  1.00  8.13           N
ATOM   4172  CA  THR K 258    -143.125-111.469 654.930  1.00  8.13           C
ATOM   4173  C   THR K 258    -142.285-110.530 654.061  1.00  8.13           C
ATOM   4174  O   THR K 258    -142.574-110.348 652.879  1.00  8.13           O
ATOM   4175  HA  THR K 258    -143.763-112.041 654.257  1.00  8.13           H
ATOM   4176  HB  THR K 258    -143.375-110.156 656.642  1.00  8.13           H
ATOM   4177  CB  THR K 258    -143.991-110.735 655.955  1.00  8.13           C
ATOM   4178  OG1 THR K 258    -144.773-111.767 656.551  1.00  8.13           O
ATOM   4179  HG1 THR K 258    -144.280-112.167 657.324  1.00  8.13           H
ATOM   4180  CG2 THR K 258    -145.024-109.817 655.299  1.00  8.13           C
ATOM   4181 1HG2 THR K 258    -145.684-110.408 654.663  1.00  8.13           H
ATOM   4182 2HG2 THR K 258    -144.513-109.068 654.694  1.00  8.13           H
ATOM   4183 3HG2 THR K 258    -145.612-109.321 656.071  1.00  8.13           H
ATOM   4184  HN  THR K 258    -142.362-112.375 656.643  1.00  8.13           H
ATOM   4185  N   VAL K 259    -141.263-109.958 654.681  1.00  8.13           N
ATOM   4186  CA  VAL K 259    -140.426-108.984 654.001  1.00  8.13           C
ATOM   4187  C   VAL K 259    -139.748-109.649 652.802  1.00  8.13           C
ATOM   4188  O   VAL K 259    -139.718-109.084 651.709  1.00  8.13           O
ATOM   4189  HA  VAL K 259    -141.076-108.187 653.640  1.00  8.13           H
ATOM   4190  HB  VAL K 259    -138.907-109.188 655.487  1.00  8.13           H
ATOM   4191  CB  VAL K 259    -139.430-108.372 654.988  1.00  8.13           C
ATOM   4192  CG1 VAL K 259    -138.387-107.523 654.258  1.00  8.13           C
ATOM   4193 1HG1 VAL K 259    -137.840-108.147 653.551  1.00  8.13           H
ATOM   4194 2HG1 VAL K 259    -138.886-106.717 653.720  1.00  8.13           H
ATOM   4195 3HG1 VAL K 259    -137.691-107.100 654.982  1.00  8.13           H
ATOM   4196  CG2 VAL K 259    -140.152-107.552 656.059  1.00  8.13           C
ATOM   4197 1HG2 VAL K 259    -140.712-106.747 655.583  1.00  8.13           H
ATOM   4198 2HG2 VAL K 259    -140.838-108.196 656.609  1.00  8.13           H
ATOM   4199 3HG2 VAL K 259    -139.420-107.128 656.747  1.00  8.13           H
ATOM   4200  HN  VAL K 259    -141.004-110.151 655.627  1.00  8.13           H
ATOM   4201  N   LEU K 260    -139.220-110.839 653.045  1.00  8.13           N
ATOM   4202  CA  LEU K 260    -138.484-111.556 652.018  1.00  8.13           C
ATOM   4203  C   LEU K 260    -139.415-111.847 650.839  1.00  8.13           C
ATOM   4204  O   LEU K 260    -139.053-111.617 649.686  1.00  8.13           O
ATOM   4205  HA  LEU K 260    -137.684-110.902 651.673  1.00  8.13           H
ATOM   4206  CB  LEU K 260    -137.826-112.807 652.604  1.00  8.13           C
ATOM   4207 1HB  LEU K 260    -137.162-112.499 653.412  1.00  8.13           H
ATOM   4208 2HB  LEU K 260    -138.604-113.427 653.050  1.00  8.13           H
ATOM   4209  HG  LEU K 260    -137.690-113.965 650.812  1.00  8.13           H
ATOM   4210  CG  LEU K 260    -137.027-113.667 651.623  1.00  8.13           C
ATOM   4211  CD1 LEU K 260    -135.882-112.866 651.000  1.00  8.13           C
ATOM   4212 1HD1 LEU K 260    -136.288-112.009 650.462  1.00  8.13           H
ATOM   4213 2HD1 LEU K 260    -135.212-112.518 651.786  1.00  8.13           H
ATOM   4214 3HD1 LEU K 260    -135.330-113.501 650.307  1.00  8.13           H
ATOM   4215  CD2 LEU K 260    -136.530-114.948 652.296  1.00  8.13           C
ATOM   4216 1HD2 LEU K 260    -135.888-114.691 653.139  1.00  8.13           H
ATOM   4217 2HD2 LEU K 260    -137.383-115.526 652.652  1.00  8.13           H
ATOM   4218 3HD2 LEU K 260    -135.965-115.540 651.576  1.00  8.13           H
ATOM   4219  HN  LEU K 260    -139.289-111.312 653.924  1.00  8.13           H
ATOM   4220  N   THR K 261    -140.597-112.347 651.168  1.00  8.13           N
ATOM   4221  CA  THR K 261    -141.548-112.755 650.148  1.00  8.13           C
ATOM   4222  C   THR K 261    -141.934-111.562 649.271  1.00  8.13           C
ATOM   4223  O   THR K 261    -142.004-111.683 648.049  1.00  8.13           O
ATOM   4224  HA  THR K 261    -141.064-113.485 649.500  1.00  8.13           H
ATOM   4225  HB  THR K 261    -143.240-112.697 651.509  1.00  8.13           H
ATOM   4226  CB  THR K 261    -142.742-113.406 650.848  1.00  8.13           C
ATOM   4227  OG1 THR K 261    -142.188-114.555 651.484  1.00  8.13           O
ATOM   4228  HG1 THR K 261    -141.849-114.312 652.393  1.00  8.13           H
ATOM   4229  CG2 THR K 261    -143.758-113.981 649.859  1.00  8.13           C
ATOM   4230 1HG2 THR K 261    -143.276-114.740 649.243  1.00  8.13           H
ATOM   4231 2HG2 THR K 261    -144.137-113.182 649.222  1.00  8.13           H
ATOM   4232 3HG2 THR K 261    -144.585-114.431 650.409  1.00  8.13           H
ATOM   4233  HN  THR K 261    -140.907-112.474 652.110  1.00  8.13           H
ATOM   4234  N   VAL K 262    -142.174-110.437 649.929  1.00  8.13           N
ATOM   4235  CA  VAL K 262    -142.621-109.244 649.233  1.00  8.13           C
ATOM   4236  C   VAL K 262    -141.544-108.804 648.239  1.00  8.13           C
ATOM   4237  O   VAL K 262    -141.850-108.464 647.097  1.00  8.13           O
ATOM   4238  HA  VAL K 262    -143.524-109.504 648.680  1.00  8.13           H
ATOM   4239  HB  VAL K 262    -142.149-108.048 650.937  1.00  8.13           H
ATOM   4240  CB  VAL K 262    -142.983-108.153 650.243  1.00  8.13           C
ATOM   4241  CG1 VAL K 262    -143.187-106.806 649.547  1.00  8.13           C
ATOM   4242 1HG1 VAL K 262    -142.268-106.518 649.036  1.00  8.13           H
ATOM   4243 2HG1 VAL K 262    -143.995-106.891 648.820  1.00  8.13           H
ATOM   4244 3HG1 VAL K 262    -143.443-106.049 650.288  1.00  8.13           H
ATOM   4245  CG2 VAL K 262    -144.221-108.545 651.053  1.00  8.13           C
ATOM   4246 1HG2 VAL K 262    -145.065-108.690 650.378  1.00  8.13           H
ATOM   4247 2HG2 VAL K 262    -144.024-109.470 651.593  1.00  8.13           H
ATOM   4248 3HG2 VAL K 262    -144.457-107.752 651.763  1.00  8.13           H
ATOM   4249  HN  VAL K 262    -142.067-110.335 650.918  1.00  8.13           H
ATOM   4250  N   PHE K 263    -140.306-108.825 648.710  1.00  8.13           N
ATOM   4251  CA  PHE K 263    -139.184-108.414 647.883  1.00  8.13           C
ATOM   4252  C   PHE K 263    -139.052-109.312 646.651  1.00  8.13           C
ATOM   4253  O   PHE K 263    -138.945-108.820 645.529  1.00  8.13           O
ATOM   4254  HA  PHE K 263    -139.376-107.389 647.565  1.00  8.13           H
ATOM   4255  CB  PHE K 263    -137.923-108.553 648.739  1.00  8.13           C
ATOM   4256 1HB  PHE K 263    -138.026-107.924 649.624  1.00  8.13           H
ATOM   4257 2HB  PHE K 263    -137.845-109.583 649.087  1.00  8.13           H
ATOM   4258  CG  PHE K 263    -136.632-108.176 648.010  1.00  8.13           C
ATOM   4259  HD1 PHE K 263    -136.163-110.190 647.516  1.00  8.13           H
ATOM   4260  CD1 PHE K 263    -135.861-109.145 647.448  1.00  8.13           C
ATOM   4261  HD2 PHE K 263    -136.873-106.095 648.375  1.00  8.13           H
ATOM   4262  CD2 PHE K 263    -136.255-106.872 647.925  1.00  8.13           C
ATOM   4263  CE1 PHE K 263    -134.662-108.795 646.771  1.00  8.13           C
ATOM   4264  HE1 PHE K 263    -134.044-109.571 646.321  1.00  8.13           H
ATOM   4265  CE2 PHE K 263    -135.057-106.522 647.248  1.00  8.13           C
ATOM   4266  HE2 PHE K 263    -134.755-105.477 647.180  1.00  8.13           H
ATOM   4267  CZ  PHE K 263    -134.286-107.491 646.686  1.00  8.13           C
ATOM   4268  HZ  PHE K 263    -133.366-107.222 646.166  1.00  8.13           H
ATOM   4269  HN  PHE K 263    -140.064-109.117 649.635  1.00  8.13           H
ATOM   4270  N   VAL K 264    -139.063-110.612 646.903  1.00  8.13           N
ATOM   4271  CA  VAL K 264    -138.855-111.582 645.841  1.00  8.13           C
ATOM   4272  C   VAL K 264    -139.948-111.417 644.784  1.00  8.13           C
ATOM   4273  O   VAL K 264    -139.655-111.319 643.593  1.00  8.13           O
ATOM   4274  HA  VAL K 264    -137.889-111.366 645.384  1.00  8.13           H
ATOM   4275  HB  VAL K 264    -139.691-113.143 647.032  1.00  8.13           H
ATOM   4276  CB  VAL K 264    -138.797-112.994 646.426  1.00  8.13           C
ATOM   4277  CG1 VAL K 264    -138.801-114.048 645.316  1.00  8.13           C
ATOM   4278 1HG1 VAL K 264    -139.712-113.951 644.726  1.00  8.13           H
ATOM   4279 2HG1 VAL K 264    -137.934-113.900 644.672  1.00  8.13           H
ATOM   4280 3HG1 VAL K 264    -138.759-115.043 645.760  1.00  8.13           H
ATOM   4281  CG2 VAL K 264    -137.579-113.162 647.336  1.00  8.13           C
ATOM   4282 1HG2 VAL K 264    -136.669-112.984 646.763  1.00  8.13           H
ATOM   4283 2HG2 VAL K 264    -137.637-112.446 648.156  1.00  8.13           H
ATOM   4284 3HG2 VAL K 264    -137.562-114.174 647.739  1.00  8.13           H
ATOM   4285  HN  VAL K 264    -139.211-111.005 647.811  1.00  8.13           H
ATOM   4286  N   LEU K 265    -141.185-111.391 645.257  1.00  8.13           N
ATOM   4287  CA  LEU K 265    -142.330-111.420 644.362  1.00  8.13           C
ATOM   4288  C   LEU K 265    -142.339-110.148 643.512  1.00  8.13           C
ATOM   4289  O   LEU K 265    -142.831-110.154 642.384  1.00  8.13           O
ATOM   4290  HA  LEU K 265    -142.205-112.276 643.700  1.00  8.13           H
ATOM   4291  CB  LEU K 265    -143.622-111.641 645.151  1.00  8.13           C
ATOM   4292 1HB  LEU K 265    -143.657-110.915 645.963  1.00  8.13           H
ATOM   4293 2HB  LEU K 265    -144.466-111.428 644.495  1.00  8.13           H
ATOM   4294  HG  LEU K 265    -142.981-113.240 646.419  1.00  8.13           H
ATOM   4295  CG  LEU K 265    -143.813-113.038 645.745  1.00  8.13           C
ATOM   4296  CD1 LEU K 265    -145.096-113.110 646.576  1.00  8.13           C
ATOM   4297 1HD1 LEU K 265    -145.041-112.388 647.391  1.00  8.13           H
ATOM   4298 2HD1 LEU K 265    -145.953-112.878 645.943  1.00  8.13           H
ATOM   4299 3HD1 LEU K 265    -145.208-114.113 646.986  1.00  8.13           H
ATOM   4300  CD2 LEU K 265    -143.779-114.108 644.651  1.00  8.13           C
ATOM   4301 1HD2 LEU K 265    -144.578-113.921 643.934  1.00  8.13           H
ATOM   4302 2HD2 LEU K 265    -142.817-114.075 644.140  1.00  8.13           H
ATOM   4303 3HD2 LEU K 265    -143.918-115.092 645.101  1.00  8.13           H
ATOM   4304  HN  LEU K 265    -141.411-111.351 646.230  1.00  8.13           H
ATOM   4305  N   SER K 266    -141.790-109.087 644.085  1.00  8.13           N
ATOM   4306  CA  SER K 266    -141.853-107.779 643.455  1.00  8.13           C
ATOM   4307  C   SER K 266    -140.674-107.603 642.496  1.00  8.13           C
ATOM   4308  O   SER K 266    -140.840-107.087 641.391  1.00  8.13           O
ATOM   4309  HA  SER K 266    -142.796-107.767 642.909  1.00  8.13           H
ATOM   4310  CB  SER K 266    -141.857-106.663 644.502  1.00  8.13           C
ATOM   4311 1HB  SER K 266    -141.911-105.697 644.001  1.00  8.13           H
ATOM   4312 2HB  SER K 266    -142.748-106.751 645.123  1.00  8.13           H
ATOM   4313  HG  SER K 266    -140.906-107.169 646.189  1.00  8.13           H
ATOM   4314  OG  SER K 266    -140.697-106.703 645.329  1.00  8.13           O
ATOM   4315  HN  SER K 266    -141.310-109.111 644.962  1.00  8.13           H
ATOM   4316  N   GLN K 267    -139.510-108.041 642.952  1.00  8.13           N
ATOM   4317  CA  GLN K 267    -138.265-107.683 642.294  1.00  8.13           C
ATOM   4318  C   GLN K 267    -137.847-108.782 641.316  1.00  8.13           C
ATOM   4319  O   GLN K 267    -137.322-108.495 640.241  1.00  8.13           O
ATOM   4320  HA  GLN K 267    -138.480-106.764 641.749  1.00  8.13           H
ATOM   4321  CB  GLN K 267    -137.162-107.412 643.319  1.00  8.13           C
ATOM   4322 1HB  GLN K 267    -137.016-108.293 643.943  1.00  8.13           H
ATOM   4323 2HB  GLN K 267    -136.219-107.227 642.804  1.00  8.13           H
ATOM   4324  CG  GLN K 267    -137.513-106.210 644.198  1.00  8.13           C
ATOM   4325 1HG  GLN K 267    -138.419-106.423 644.766  1.00  8.13           H
ATOM   4326 2HG  GLN K 267    -136.716-106.038 644.921  1.00  8.13           H
ATOM   4327  CD  GLN K 267    -137.720-104.953 643.351  1.00  8.13           C
ATOM   4328  OE1 GLN K 267    -136.956-104.648 642.449  1.00  8.13           O
ATOM   4329  NE2 GLN K 267    -138.791-104.242 643.690  1.00  8.13           N
ATOM   4330 1HE2 GLN K 267    -139.377-104.548 644.440  1.00  8.13           H
ATOM   4331 2HE2 GLN K 267    -139.011-103.402 643.194  1.00  8.13           H
ATOM   4332  HN  GLN K 267    -139.410-108.630 643.755  1.00  8.13           H
ATOM   4333  N   PHE K 268    -138.094-110.019 641.723  1.00  8.13           N
ATOM   4334  CA  PHE K 268    -137.570-111.164 640.998  1.00  8.13           C
ATOM   4335  C   PHE K 268    -138.044-111.155 639.544  1.00  8.13           C
ATOM   4336  O   PHE K 268    -137.233-111.249 638.623  1.00  8.13           O
ATOM   4337  HA  PHE K 268    -136.483-111.095 641.025  1.00  8.13           H
ATOM   4338  CB  PHE K 268    -138.111-112.417 641.691  1.00  8.13           C
ATOM   4339 1HB  PHE K 268    -137.908-112.345 642.759  1.00  8.13           H
ATOM   4340 2HB  PHE K 268    -139.195-112.445 641.574  1.00  8.13           H
ATOM   4341  CG  PHE K 268    -137.521-113.725 641.160  1.00  8.13           C
ATOM   4342  HD1 PHE K 268    -139.080-114.011 639.742  1.00  8.13           H
ATOM   4343  CD1 PHE K 268    -138.153-114.401 640.163  1.00  8.13           C
ATOM   4344  HD2 PHE K 268    -135.859-113.670 642.484  1.00  8.13           H
ATOM   4345  CD2 PHE K 268    -136.365-114.212 641.685  1.00  8.13           C
ATOM   4346  CE1 PHE K 268    -137.605-115.615 639.671  1.00  8.13           C
ATOM   4347  HE1 PHE K 268    -138.112-116.157 638.872  1.00  8.13           H
ATOM   4348  CE2 PHE K 268    -135.818-115.426 641.193  1.00  8.13           C
ATOM   4349  HE2 PHE K 268    -134.891-115.816 641.614  1.00  8.13           H
ATOM   4350  CZ  PHE K 268    -136.449-116.102 640.196  1.00  8.13           C
ATOM   4351  HZ  PHE K 268    -136.029-117.034 639.818  1.00  8.13           H
ATOM   4352  HN  PHE K 268    -138.639-110.243 642.531  1.00  8.13           H
ATOM   4353  N   PRO K 269    -139.358-111.043 639.310  1.00  8.13           N
ATOM   4354  CA  PRO K 269    -139.897-111.162 637.953  1.00  8.13           C
ATOM   4355  C   PRO K 269    -139.207-110.225 636.975  1.00  8.13           C
ATOM   4356  O   PRO K 269    -138.864-110.625 635.864  1.00  8.13           O
ATOM   4357  HA  PRO K 269    -139.715-112.164 637.564  1.00  8.13           H
ATOM   4358  CB  PRO K 269    -141.378-110.818 638.120  1.00  8.13           C
ATOM   4359 1HB  PRO K 269    -141.564-109.756 637.959  1.00  8.13           H
ATOM   4360 2HB  PRO K 269    -141.999-111.360 637.406  1.00  8.13           H
ATOM   4361  CG  PRO K 269    -141.678-111.231 639.556  1.00  8.13           C
ATOM   4362 1HG  PRO K 269    -142.571-110.739 639.941  1.00  8.13           H
ATOM   4363 2HG  PRO K 269    -141.858-112.303 639.639  1.00  8.13           H
ATOM   4364  CD  PRO K 269    -140.424-110.803 640.300  1.00  8.13           C
ATOM   4365 1HD  PRO K 269    -140.467-109.754 640.596  1.00  8.13           H
ATOM   4366 2HD  PRO K 269    -140.277-111.382 641.212  1.00  8.13           H
ATOM   4367  N   TYR K 270    -139.020-108.990 637.419  1.00  8.13           N
ATOM   4368  CA  TYR K 270    -138.462-107.962 636.557  1.00  8.13           C
ATOM   4369  C   TYR K 270    -137.015-108.285 636.183  1.00  8.13           C
ATOM   4370  O   TYR K 270    -136.618-108.130 635.029  1.00  8.13           O
ATOM   4371  HA  TYR K 270    -139.064-107.921 635.649  1.00  8.13           H
ATOM   4372  CB  TYR K 270    -138.489-106.668 637.374  1.00  8.13           C
ATOM   4373 1HB  TYR K 270    -139.526-106.391 637.563  1.00  8.13           H
ATOM   4374 2HB  TYR K 270    -138.027-106.853 638.343  1.00  8.13           H
ATOM   4375  CG  TYR K 270    -137.777-105.493 636.701  1.00  8.13           C
ATOM   4376  HD1 TYR K 270    -136.340-105.273 638.277  1.00  8.13           H
ATOM   4377  CD1 TYR K 270    -136.690-104.902 637.314  1.00  8.13           C
ATOM   4378  HD2 TYR K 270    -139.079-105.490 634.998  1.00  8.13           H
ATOM   4379  CD2 TYR K 270    -138.221-105.024 635.481  1.00  8.13           C
ATOM   4380  CE1 TYR K 270    -136.020-103.797 636.680  1.00  8.13           C
ATOM   4381  HE1 TYR K 270    -135.160-103.321 637.153  1.00  8.13           H
ATOM   4382  HE2 TYR K 270    -137.890-103.537 633.885  1.00  8.13           H
ATOM   4383  CE2 TYR K 270    -137.550-103.918 634.848  1.00  8.13           C
ATOM   4384  CZ  TYR K 270    -136.483-103.359 635.479  1.00  8.13           C
ATOM   4385  OH  TYR K 270    -135.849-102.314 634.881  1.00  8.13           O
ATOM   4386  HH  TYR K 270    -135.973-102.362 633.890  1.00  8.13           H
ATOM   4387  HN  TYR K 270    -139.242-108.690 638.346  1.00  8.13           H
ATOM   4388  N   ASN K 271    -136.264-108.729 637.181  1.00  8.13           N
ATOM   4389  CA  ASN K 271    -134.849-108.999 636.991  1.00  8.13           C
ATOM   4390  C   ASN K 271    -134.685-110.235 636.105  1.00  8.13           C
ATOM   4391  O   ASN K 271    -133.669-110.388 635.428  1.00  8.13           O
ATOM   4392  HA  ASN K 271    -134.446-108.098 636.529  1.00  8.13           H
ATOM   4393  CB  ASN K 271    -134.158-109.279 638.327  1.00  8.13           C
ATOM   4394 1HB  ASN K 271    -134.772-109.953 638.924  1.00  8.13           H
ATOM   4395 2HB  ASN K 271    -133.209-109.785 638.150  1.00  8.13           H
ATOM   4396  CG  ASN K 271    -133.914-107.982 639.101  1.00  8.13           C
ATOM   4397  OD1 ASN K 271    -133.064-107.176 638.760  1.00  8.13           O
ATOM   4398  ND2 ASN K 271    -134.705-107.826 640.158  1.00  8.13           N
ATOM   4399 1HD2 ASN K 271    -135.383-108.526 640.383  1.00  8.13           H
ATOM   4400 2HD2 ASN K 271    -134.622-107.009 640.729  1.00  8.13           H
ATOM   4401  HN  ASN K 271    -136.608-108.904 638.104  1.00  8.13           H
ATOM   4402  N   CYS K 272    -135.700-111.087 636.138  1.00  8.13           N
ATOM   4403  CA  CYS K 272    -135.750-112.227 635.239  1.00  8.13           C
ATOM   4404  C   CYS K 272    -135.777-111.703 633.801  1.00  8.13           C
ATOM   4405  O   CYS K 272    -135.020-112.171 632.952  1.00  8.13           O
ATOM   4406  HA  CYS K 272    -134.847-112.810 635.421  1.00  8.13           H
ATOM   4407  CB  CYS K 272    -136.946-113.133 635.539  1.00  8.13           C
ATOM   4408 1HB  CYS K 272    -137.858-112.538 635.594  1.00  8.13           H
ATOM   4409 2HB  CYS K 272    -137.081-113.850 634.730  1.00  8.13           H
ATOM   4410  HG  CYS K 272    -136.945-112.978 637.906  1.00  8.13           H
ATOM   4411  SG  CYS K 272    -136.680-114.017 637.119  1.00  8.13           S
ATOM   4412  HN  CYS K 272    -136.476-111.008 636.764  1.00  8.13           H
ATOM   4413  N   ILE K 273    -136.657-110.740 633.573  1.00  8.13           N
ATOM   4414  CA  ILE K 273    -136.836-110.190 632.240  1.00  8.13           C
ATOM   4415  C   ILE K 273    -135.583-109.406 631.844  1.00  8.13           C
ATOM   4416  O   ILE K 273    -135.159-109.449 630.690  1.00  8.13           O
ATOM   4417  HA  ILE K 273    -136.950-111.028 631.553  1.00  8.13           H
ATOM   4418  HB  ILE K 273    -138.078-108.592 632.932  1.00  8.13           H
ATOM   4419  CB  ILE K 273    -138.124-109.368 632.168  1.00  8.13           C
ATOM   4420  CG1 ILE K 273    -139.346-110.235 632.478  1.00  8.13           C
ATOM   4421 1HG1 ILE K 273    -139.252-110.657 633.478  1.00  8.13           H
ATOM   4422 2HG1 ILE K 273    -140.245-109.617 632.476  1.00  8.13           H
ATOM   4423  CG2 ILE K 273    -138.250-108.662 630.816  1.00  8.13           C
ATOM   4424 1HG2 ILE K 273    -137.401-107.994 630.675  1.00  8.13           H
ATOM   4425 2HG2 ILE K 273    -138.265-109.405 630.019  1.00  8.13           H
ATOM   4426 3HG2 ILE K 273    -139.174-108.085 630.792  1.00  8.13           H
ATOM   4427  CD1 ILE K 273    -139.493-111.362 631.454  1.00  8.13           C
ATOM   4428 1HD1 ILE K 273    -139.611-110.935 630.458  1.00  8.13           H
ATOM   4429 2HD1 ILE K 273    -138.603-111.991 631.476  1.00  8.13           H
ATOM   4430 3HD1 ILE K 273    -140.369-111.963 631.698  1.00  8.13           H
ATOM   4431  HN  ILE K 273    -137.241-110.337 634.278  1.00  8.13           H
ATOM   4432  N   LEU K 274    -135.026-108.708 632.823  1.00  8.13           N
ATOM   4433  CA  LEU K 274    -133.800-107.960 632.605  1.00  8.13           C
ATOM   4434  C   LEU K 274    -132.709-108.911 632.109  1.00  8.13           C
ATOM   4435  O   LEU K 274    -131.944-108.568 631.209  1.00  8.13           O
ATOM   4436  HA  LEU K 274    -134.000-107.226 631.825  1.00  8.13           H
ATOM   4437  CB  LEU K 274    -133.413-107.186 633.867  1.00  8.13           C
ATOM   4438 1HB  LEU K 274    -133.607-107.820 634.732  1.00  8.13           H
ATOM   4439 2HB  LEU K 274    -132.339-107.001 633.841  1.00  8.13           H
ATOM   4440  HG  LEU K 274    -135.199-106.042 634.145  1.00  8.13           H
ATOM   4441  CG  LEU K 274    -134.128-105.850 634.080  1.00  8.13           C
ATOM   4442  CD1 LEU K 274    -133.703-105.205 635.401  1.00  8.13           C
ATOM   4443 1HD1 LEU K 274    -133.953-105.871 636.227  1.00  8.13           H
ATOM   4444 2HD1 LEU K 274    -132.628-105.028 635.389  1.00  8.13           H
ATOM   4445 3HD1 LEU K 274    -134.226-104.257 635.527  1.00  8.13           H
ATOM   4446  CD2 LEU K 274    -133.908-104.915 632.889  1.00  8.13           C
ATOM   4447 1HD2 LEU K 274    -132.842-104.726 632.767  1.00  8.13           H
ATOM   4448 2HD2 LEU K 274    -134.300-105.381 631.984  1.00  8.13           H
ATOM   4449 3HD2 LEU K 274    -134.427-103.973 633.066  1.00  8.13           H
ATOM   4450  HN  LEU K 274    -135.398-108.650 633.749  1.00  8.13           H
ATOM   4451  N   LEU K 275    -132.672-110.088 632.717  1.00  8.13           N
ATOM   4452  CA  LEU K 275    -131.690-111.091 632.346  1.00  8.13           C
ATOM   4453  C   LEU K 275    -131.882-111.469 630.876  1.00  8.13           C
ATOM   4454  O   LEU K 275    -130.916-111.536 630.117  1.00  8.13           O
ATOM   4455  HA  LEU K 275    -130.703-110.641 632.461  1.00  8.13           H
ATOM   4456  CB  LEU K 275    -131.756-112.285 633.301  1.00  8.13           C
ATOM   4457 1HB  LEU K 275    -131.564-111.927 634.312  1.00  8.13           H
ATOM   4458 2HB  LEU K 275    -132.773-112.678 633.290  1.00  8.13           H
ATOM   4459  HG  LEU K 275    -130.942-113.750 631.973  1.00  8.13           H
ATOM   4460  CG  LEU K 275    -130.791-113.435 633.005  1.00  8.13           C
ATOM   4461  CD1 LEU K 275    -129.337-112.977 633.131  1.00  8.13           C
ATOM   4462 1HD1 LEU K 275    -129.148-112.171 632.422  1.00  8.13           H
ATOM   4463 2HD1 LEU K 275    -129.155-112.619 634.144  1.00  8.13           H
ATOM   4464 3HD1 LEU K 275    -128.673-113.814 632.915  1.00  8.13           H
ATOM   4465  CD2 LEU K 275    -131.090-114.644 633.895  1.00  8.13           C
ATOM   4466 1HD2 LEU K 275    -130.985-114.359 634.942  1.00  8.13           H
ATOM   4467 2HD2 LEU K 275    -132.109-114.986 633.712  1.00  8.13           H
ATOM   4468 3HD2 LEU K 275    -130.390-115.447 633.664  1.00  8.13           H
ATOM   4469  HN  LEU K 275    -133.297-110.358 633.449  1.00  8.13           H
ATOM   4470  N   VAL K 276    -133.136-111.705 630.518  1.00  8.13           N
ATOM   4471  CA  VAL K 276    -133.468-112.071 629.152  1.00  8.13           C
ATOM   4472  C   VAL K 276    -132.972-110.980 628.201  1.00  8.13           C
ATOM   4473  O   VAL K 276    -132.361-111.275 627.175  1.00  8.13           O
ATOM   4474  HA  VAL K 276    -132.944-112.999 628.923  1.00  8.13           H
ATOM   4475  HB  VAL K 276    -135.495-111.456 629.412  1.00  8.13           H
ATOM   4476  CB  VAL K 276    -134.970-112.332 629.030  1.00  8.13           C
ATOM   4477  CG1 VAL K 276    -135.377-112.524 627.568  1.00  8.13           C
ATOM   4478 1HG1 VAL K 276    -135.132-111.625 627.002  1.00  8.13           H
ATOM   4479 2HG1 VAL K 276    -134.839-113.374 627.149  1.00  8.13           H
ATOM   4480 3HG1 VAL K 276    -136.450-112.708 627.510  1.00  8.13           H
ATOM   4481  CG2 VAL K 276    -135.388-113.536 629.877  1.00  8.13           C
ATOM   4482 1HG2 VAL K 276    -134.850-114.422 629.539  1.00  8.13           H
ATOM   4483 2HG2 VAL K 276    -135.150-113.344 630.923  1.00  8.13           H
ATOM   4484 3HG2 VAL K 276    -136.460-113.700 629.773  1.00  8.13           H
ATOM   4485  HN  VAL K 276    -133.915-111.649 631.142  1.00  8.13           H
ATOM   4486  N   GLN K 277    -133.253-109.740 628.576  1.00  8.13           N
ATOM   4487  CA  GLN K 277    -132.848-108.603 627.767  1.00  8.13           C
ATOM   4488  C   GLN K 277    -131.323-108.548 627.655  1.00  8.13           C
ATOM   4489  O   GLN K 277    -130.787-108.131 626.630  1.00  8.13           O
ATOM   4490  HA  GLN K 277    -133.285-108.777 626.783  1.00  8.13           H
ATOM   4491  CB  GLN K 277    -133.404-107.298 628.339  1.00  8.13           C
ATOM   4492 1HB  GLN K 277    -133.215-107.257 629.411  1.00  8.13           H
ATOM   4493 2HB  GLN K 277    -132.884-106.450 627.891  1.00  8.13           H
ATOM   4494  CG  GLN K 277    -134.906-107.179 628.074  1.00  8.13           C
ATOM   4495 1HG  GLN K 277    -135.098-107.256 627.004  1.00  8.13           H
ATOM   4496 2HG  GLN K 277    -135.430-108.006 628.553  1.00  8.13           H
ATOM   4497  CD  GLN K 277    -135.452-105.850 628.601  1.00  8.13           C
ATOM   4498  OE1 GLN K 277    -134.891-105.227 629.488  1.00  8.13           O
ATOM   4499  NE2 GLN K 277    -136.574-105.453 628.008  1.00  8.13           N
ATOM   4500 1HE2 GLN K 277    -136.983-106.011 627.286  1.00  8.13           H
ATOM   4501 2HE2 GLN K 277    -137.008-104.595 628.283  1.00  8.13           H
ATOM   4502  HN  GLN K 277    -133.747-109.508 629.414  1.00  8.13           H
ATOM   4503  N   THR K 278    -130.667-108.975 628.724  1.00  8.13           N
ATOM   4504  CA  THR K 278    -129.215-108.987 628.756  1.00  8.13           C
ATOM   4505  C   THR K 278    -128.667-109.979 627.729  1.00  8.13           C
ATOM   4506  O   THR K 278    -127.747-109.657 626.978  1.00  8.13           O
ATOM   4507  HA  THR K 278    -128.857-107.998 628.468  1.00  8.13           H
ATOM   4508  HB  THR K 278    -128.922-110.346 630.426  1.00  8.13           H
ATOM   4509  CB  THR K 278    -128.776-109.292 630.190  1.00  8.13           C
ATOM   4510  OG1 THR K 278    -129.523-108.374 630.984  1.00  8.13           O
ATOM   4511  HG1 THR K 278    -130.448-108.723 631.130  1.00  8.13           H
ATOM   4512  CG2 THR K 278    -127.317-108.908 630.450  1.00  8.13           C
ATOM   4513 1HG2 THR K 278    -127.187-107.840 630.279  1.00  8.13           H
ATOM   4514 2HG2 THR K 278    -126.669-109.467 629.774  1.00  8.13           H
ATOM   4515 3HG2 THR K 278    -127.058-109.146 631.481  1.00  8.13           H
ATOM   4516  HN  THR K 278    -131.111-109.307 629.557  1.00  8.13           H
ATOM   4517  N   ILE K 279    -129.255-111.167 627.728  1.00  8.13           N
ATOM   4518  CA  ILE K 279    -128.795-112.230 626.851  1.00  8.13           C
ATOM   4519  C   ILE K 279    -129.049-111.830 625.396  1.00  8.13           C
ATOM   4520  O   ILE K 279    -128.204-112.054 624.531  1.00  8.13           O
ATOM   4521  HA  ILE K 279    -127.720-112.332 626.998  1.00  8.13           H
ATOM   4522  HB  ILE K 279    -130.517-113.433 627.253  1.00  8.13           H
ATOM   4523  CB  ILE K 279    -129.435-113.563 627.244  1.00  8.13           C
ATOM   4524  CG1 ILE K 279    -129.017-113.977 628.656  1.00  8.13           C
ATOM   4525 1HG1 ILE K 279    -127.987-114.333 628.645  1.00  8.13           H
ATOM   4526 2HG1 ILE K 279    -129.047-113.110 629.317  1.00  8.13           H
ATOM   4527  CG2 ILE K 279    -129.119-114.648 626.212  1.00  8.13           C
ATOM   4528 1HG2 ILE K 279    -129.507-114.347 625.239  1.00  8.13           H
ATOM   4529 2HG2 ILE K 279    -128.039-114.783 626.147  1.00  8.13           H
ATOM   4530 3HG2 ILE K 279    -129.585-115.585 626.515  1.00  8.13           H
ATOM   4531  CD1 ILE K 279    -129.935-115.072 629.201  1.00  8.13           C
ATOM   4532 1HD1 ILE K 279    -130.961-114.704 629.233  1.00  8.13           H
ATOM   4533 2HD1 ILE K 279    -129.883-115.946 628.551  1.00  8.13           H
ATOM   4534 3HD1 ILE K 279    -129.616-115.348 630.206  1.00  8.13           H
ATOM   4535  HN  ILE K 279    -130.031-111.406 628.312  1.00  8.13           H
ATOM   4536  N   ASP K 280    -130.217-111.246 625.172  1.00  8.13           N
ATOM   4537  CA  ASP K 280    -130.619-110.869 623.827  1.00  8.13           C
ATOM   4538  C   ASP K 280    -129.733-109.722 623.338  1.00  8.13           C
ATOM   4539  O   ASP K 280    -129.420-109.637 622.152  1.00  8.13           O
ATOM   4540  HA  ASP K 280    -130.500-111.772 623.229  1.00  8.13           H
ATOM   4541  CB  ASP K 280    -132.071-110.389 623.801  1.00  8.13           C
ATOM   4542 1HB  ASP K 280    -132.706-111.110 624.316  1.00  8.13           H
ATOM   4543 2HB  ASP K 280    -132.157-109.446 624.342  1.00  8.13           H
ATOM   4544  CG  ASP K 280    -132.562-110.205 622.363  1.00  8.13           C
ATOM   4545  OD1 ASP K 280    -132.417-111.173 621.586  1.00  8.13           O
ATOM   4546  OD2 ASP K 280    -133.071-109.100 622.075  1.00  8.13           O
ATOM   4547  HN  ASP K 280    -130.882-111.031 625.887  1.00  8.13           H
ATOM   4548  N   ALA K 281    -129.353-108.867 624.277  1.00  8.13           N
ATOM   4549  CA  ALA K 281    -128.480-107.749 623.963  1.00  8.13           C
ATOM   4550  C   ALA K 281    -127.167-108.280 623.386  1.00  8.13           C
ATOM   4551  O   ALA K 281    -126.533-107.618 622.565  1.00  8.13           O
ATOM   4552  HA  ALA K 281    -128.979-107.140 623.209  1.00  8.13           H
ATOM   4553  CB  ALA K 281    -128.265-106.901 625.218  1.00  8.13           C
ATOM   4554 1HB  ALA K 281    -129.225-106.524 625.571  1.00  8.13           H
ATOM   4555 2HB  ALA K 281    -127.807-107.512 625.996  1.00  8.13           H
ATOM   4556 3HB  ALA K 281    -127.610-106.062 624.982  1.00  8.13           H
ATOM   4557  HN  ALA K 281    -129.632-108.930 625.236  1.00  8.13           H
ATOM   4558  N   TYR K 282    -126.796-109.469 623.838  1.00  8.13           N
ATOM   4559  CA  TYR K 282    -125.560-110.087 623.391  1.00  8.13           C
ATOM   4560  C   TYR K 282    -125.802-110.982 622.174  1.00  8.13           C
ATOM   4561  O   TYR K 282    -125.096-110.879 621.173  1.00  8.13           O
ATOM   4562  HA  TYR K 282    -124.866-109.293 623.116  1.00  8.13           H
ATOM   4563  CB  TYR K 282    -125.076-110.953 624.557  1.00  8.13           C
ATOM   4564 1HB  TYR K 282    -124.992-110.330 625.448  1.00  8.13           H
ATOM   4565 2HB  TYR K 282    -125.829-111.712 624.769  1.00  8.13           H
ATOM   4566  CG  TYR K 282    -123.734-111.642 624.305  1.00  8.13           C
ATOM   4567  HD1 TYR K 282    -124.626-113.541 623.864  1.00  8.13           H
ATOM   4568  CD1 TYR K 282    -123.698-112.977 623.958  1.00  8.13           C
ATOM   4569  HD2 TYR K 282    -122.587-109.874 624.698  1.00  8.13           H
ATOM   4570  CD2 TYR K 282    -122.558-110.929 624.424  1.00  8.13           C
ATOM   4571  CE1 TYR K 282    -122.435-113.626 623.721  1.00  8.13           C
ATOM   4572  HE1 TYR K 282    -122.392-114.680 623.446  1.00  8.13           H
ATOM   4573  HE2 TYR K 282    -120.359-111.026 624.278  1.00  8.13           H
ATOM   4574  CE2 TYR K 282    -121.295-111.577 624.187  1.00  8.13           C
ATOM   4575  CZ  TYR K 282    -121.295-112.894 623.847  1.00  8.13           C
ATOM   4576  OH  TYR K 282    -120.102-113.507 623.623  1.00  8.13           O
ATOM   4577  HH  TYR K 282    -120.251-114.462 623.366  1.00  8.13           H
ATOM   4578  HN  TYR K 282    -127.324-110.006 624.496  1.00  8.13           H
ATOM   4579  N   ALA K 283    -126.804-111.840 622.300  1.00  8.13           N
ATOM   4580  CA  ALA K 283    -126.966-112.944 621.370  1.00  8.13           C
ATOM   4581  C   ALA K 283    -127.931-112.530 620.257  1.00  8.13           C
ATOM   4582  O   ALA K 283    -127.942-113.133 619.185  1.00  8.13           O
ATOM   4583  HA  ALA K 283    -125.990-113.155 620.933  1.00  8.13           H
ATOM   4584  CB  ALA K 283    -127.446-114.184 622.127  1.00  8.13           C
ATOM   4585 1HB  ALA K 283    -126.711-114.453 622.886  1.00  8.13           H
ATOM   4586 2HB  ALA K 283    -128.401-113.970 622.606  1.00  8.13           H
ATOM   4587 3HB  ALA K 283    -127.567-115.012 621.429  1.00  8.13           H
ATOM   4588  HN  ALA K 283    -127.496-111.790 623.021  1.00  8.13           H
ATOM   4589  N   MET K 284    -128.718-111.505 620.550  1.00  8.13           N
ATOM   4590  CA  MET K 284    -129.692-111.011 619.592  1.00  8.13           C
ATOM   4591  C   MET K 284    -130.523-112.159 619.014  1.00  8.13           C
ATOM   4592  O   MET K 284    -130.738-112.227 617.805  1.00  8.13           O
ATOM   4593  HA  MET K 284    -130.336-110.333 620.152  1.00  8.13           H
ATOM   4594  CB  MET K 284    -128.968-110.283 618.458  1.00  8.13           C
ATOM   4595 1HB  MET K 284    -128.336-110.985 617.915  1.00  8.13           H
ATOM   4596 2HB  MET K 284    -129.698-109.895 617.747  1.00  8.13           H
ATOM   4597  CG  MET K 284    -128.115-109.134 619.000  1.00  8.13           C
ATOM   4598 1HG  MET K 284    -128.757-108.369 619.438  1.00  8.13           H
ATOM   4599 2HG  MET K 284    -127.464-109.498 619.795  1.00  8.13           H
ATOM   4600  SD  MET K 284    -127.136-108.428 617.686  1.00  8.13           S
ATOM   4601  CE  MET K 284    -126.061-107.366 618.636  1.00  8.13           C
ATOM   4602 1HE  MET K 284    -126.661-106.637 619.182  1.00  8.13           H
ATOM   4603 2HE  MET K 284    -125.488-107.966 619.342  1.00  8.13           H
ATOM   4604 3HE  MET K 284    -125.379-106.845 617.964  1.00  8.13           H
ATOM   4605  HN  MET K 284    -128.697-111.016 621.422  1.00  8.13           H
ATOM   4606  N   PHE K 285    -130.968-113.032 619.906  1.00  8.13           N
ATOM   4607  CA  PHE K 285    -131.628-114.257 619.488  1.00  8.13           C
ATOM   4608  C   PHE K 285    -133.107-114.007 619.186  1.00  8.13           C
ATOM   4609  O   PHE K 285    -133.754-114.816 618.523  1.00  8.13           O
ATOM   4610  HA  PHE K 285    -131.128-114.602 618.583  1.00  8.13           H
ATOM   4611  CB  PHE K 285    -131.517-115.244 620.652  1.00  8.13           C
ATOM   4612 1HB  PHE K 285    -131.787-116.239 620.298  1.00  8.13           H
ATOM   4613 2HB  PHE K 285    -130.478-115.293 620.976  1.00  8.13           H
ATOM   4614  CG  PHE K 285    -132.396-114.890 621.854  1.00  8.13           C
ATOM   4615  HD1 PHE K 285    -130.866-113.769 622.814  1.00  8.13           H
ATOM   4616  CD1 PHE K 285    -131.894-114.128 622.862  1.00  8.13           C
ATOM   4617  HD2 PHE K 285    -134.081-115.950 621.106  1.00  8.13           H
ATOM   4618  CD2 PHE K 285    -133.679-115.338 621.914  1.00  8.13           C
ATOM   4619  CE1 PHE K 285    -132.709-113.800 623.977  1.00  8.13           C
ATOM   4620  HE1 PHE K 285    -132.307-113.189 624.785  1.00  8.13           H
ATOM   4621  CE2 PHE K 285    -134.494-115.010 623.029  1.00  8.13           C
ATOM   4622  HE2 PHE K 285    -135.522-115.369 623.077  1.00  8.13           H
ATOM   4623  CZ  PHE K 285    -133.992-114.248 624.037  1.00  8.13           C
ATOM   4624  HZ  PHE K 285    -134.618-113.995 624.893  1.00  8.13           H
ATOM   4625  HN  PHE K 285    -130.883-112.914 620.895  1.00  8.13           H
ATOM   4626  N   ILE K 286    -133.599-112.883 619.687  1.00  8.13           N
ATOM   4627  CA  ILE K 286    -134.984-112.506 619.461  1.00  8.13           C
ATOM   4628  C   ILE K 286    -135.114-111.862 618.080  1.00  8.13           C
ATOM   4629  O   ILE K 286    -134.964-110.649 617.939  1.00  8.13           O
ATOM   4630  HA  ILE K 286    -135.577-113.420 619.473  1.00  8.13           H
ATOM   4631  HB  ILE K 286    -134.889-110.714 620.624  1.00  8.13           H
ATOM   4632  CB  ILE K 286    -135.491-111.622 620.602  1.00  8.13           C
ATOM   4633  CG1 ILE K 286    -135.312-112.315 621.954  1.00  8.13           C
ATOM   4634 1HG1 ILE K 286    -135.978-113.176 622.016  1.00  8.13           H
ATOM   4635 2HG1 ILE K 286    -134.294-112.693 622.042  1.00  8.13           H
ATOM   4636  CG2 ILE K 286    -136.941-111.197 620.363  1.00  8.13           C
ATOM   4637 1HG2 ILE K 286    -137.006-110.636 619.431  1.00  8.13           H
ATOM   4638 2HG2 ILE K 286    -137.574-112.082 620.299  1.00  8.13           H
ATOM   4639 3HG2 ILE K 286    -137.276-110.569 621.189  1.00  8.13           H
ATOM   4640  CD1 ILE K 286    -135.606-111.353 623.107  1.00  8.13           C
ATOM   4641 1HD1 ILE K 286    -134.923-110.505 623.056  1.00  8.13           H
ATOM   4642 2HD1 ILE K 286    -136.633-110.997 623.030  1.00  8.13           H
ATOM   4643 3HD1 ILE K 286    -135.472-111.872 624.056  1.00  8.13           H
ATOM   4644  HN  ILE K 286    -133.069-112.237 620.237  1.00  8.13           H
ATOM   4645  N   SER K 287    -135.391-112.703 617.094  1.00  8.13           N
ATOM   4646  CA  SER K 287    -135.574-112.227 615.733  1.00  8.13           C
ATOM   4647  C   SER K 287    -137.066-112.087 615.424  1.00  8.13           C
ATOM   4648  O   SER K 287    -137.446-111.384 614.489  1.00  8.13           O
ATOM   4649  HA  SER K 287    -135.083-111.254 615.699  1.00  8.13           H
ATOM   4650  CB  SER K 287    -134.910-113.168 614.726  1.00  8.13           C
ATOM   4651 1HB  SER K 287    -135.099-112.808 613.715  1.00  8.13           H
ATOM   4652 2HB  SER K 287    -133.830-113.152 614.873  1.00  8.13           H
ATOM   4653  HG  SER K 287    -134.895-115.103 614.217  1.00  8.13           H
ATOM   4654  OG  SER K 287    -135.386-114.505 614.850  1.00  8.13           O
ATOM   4655  HN  SER K 287    -135.490-113.691 617.213  1.00  8.13           H
ATOM   4656  N   ASN K 288    -137.871-112.766 616.228  1.00  8.13           N
ATOM   4657  CA  ASN K 288    -139.298-112.845 615.967  1.00  8.13           C
ATOM   4658  C   ASN K 288    -139.998-111.654 616.624  1.00  8.13           C
ATOM   4659  O   ASN K 288    -139.803-111.391 617.809  1.00  8.13           O
ATOM   4660  HA  ASN K 288    -139.391-112.836 614.881  1.00  8.13           H
ATOM   4661  CB  ASN K 288    -139.895-114.126 616.552  1.00  8.13           C
ATOM   4662 1HB  ASN K 288    -139.317-114.987 616.216  1.00  8.13           H
ATOM   4663 2HB  ASN K 288    -139.826-114.100 617.639  1.00  8.13           H
ATOM   4664  CG  ASN K 288    -141.357-114.291 616.132  1.00  8.13           C
ATOM   4665  OD1 ASN K 288    -142.241-113.575 616.573  1.00  8.13           O
ATOM   4666  ND2 ASN K 288    -141.562-115.272 615.257  1.00  8.13           N
ATOM   4667 1HD2 ASN K 288    -140.792-115.823 614.935  1.00  8.13           H
ATOM   4668 2HD2 ASN K 288    -142.485-115.458 614.922  1.00  8.13           H
ATOM   4669  HN  ASN K 288    -137.563-113.257 617.044  1.00  8.13           H
ATOM   4670  N   CYS K 289    -140.800-110.965 615.824  1.00  8.13           N
ATOM   4671  CA  CYS K 289    -141.413-109.724 616.267  1.00  8.13           C
ATOM   4672  C   CYS K 289    -142.439-110.056 617.352  1.00  8.13           C
ATOM   4673  O   CYS K 289    -142.600-109.303 618.311  1.00  8.13           O
ATOM   4674  HA  CYS K 289    -140.611-109.105 616.670  1.00  8.13           H
ATOM   4675  CB  CYS K 289    -142.041-108.956 615.102  1.00  8.13           C
ATOM   4676 1HB  CYS K 289    -141.294-108.776 614.330  1.00  8.13           H
ATOM   4677 2HB  CYS K 289    -142.832-109.552 614.648  1.00  8.13           H
ATOM   4678  SG  CYS K 289    -142.721-107.365 615.697  1.00  8.13           S
ATOM   4679  HN  CYS K 289    -141.031-111.241 614.891  1.00  8.13           H
ATOM   4680  N   ALA K 290    -143.108-111.184 617.163  1.00  8.13           N
ATOM   4681  CA  ALA K 290    -144.160-111.592 618.079  1.00  8.13           C
ATOM   4682  C   ALA K 290    -143.558-111.840 619.463  1.00  8.13           C
ATOM   4683  O   ALA K 290    -144.101-111.387 620.470  1.00  8.13           O
ATOM   4684  HA  ALA K 290    -144.878-110.775 618.145  1.00  8.13           H
ATOM   4685  CB  ALA K 290    -144.870-112.828 617.522  1.00  8.13           C
ATOM   4686 1HB  ALA K 290    -145.306-112.591 616.552  1.00  8.13           H
ATOM   4687 2HB  ALA K 290    -144.152-113.640 617.410  1.00  8.13           H
ATOM   4688 3HB  ALA K 290    -145.659-113.134 618.209  1.00  8.13           H
ATOM   4689  HN  ALA K 290    -142.942-111.813 616.404  1.00  8.13           H
ATOM   4690  N   VAL K 291    -142.445-112.558 619.470  1.00  8.13           N
ATOM   4691  CA  VAL K 291    -141.750-112.850 620.712  1.00  8.13           C
ATOM   4692  C   VAL K 291    -141.275-111.541 621.346  1.00  8.13           C
ATOM   4693  O   VAL K 291    -141.422-111.342 622.551  1.00  8.13           O
ATOM   4694  HA  VAL K 291    -142.463-113.327 621.383  1.00  8.13           H
ATOM   4695  HB  VAL K 291    -139.939-113.390 619.719  1.00  8.13           H
ATOM   4696  CB  VAL K 291    -140.609-113.837 620.453  1.00  8.13           C
ATOM   4697  CG1 VAL K 291    -139.805-114.092 621.730  1.00  8.13           C
ATOM   4698 1HG1 VAL K 291    -139.381-113.153 622.085  1.00  8.13           H
ATOM   4699 2HG1 VAL K 291    -140.460-114.507 622.495  1.00  8.13           H
ATOM   4700 3HG1 VAL K 291    -139.001-114.796 621.518  1.00  8.13           H
ATOM   4701  CG2 VAL K 291    -141.140-115.148 619.869  1.00  8.13           C
ATOM   4702 1HG2 VAL K 291    -141.842-115.600 620.570  1.00  8.13           H
ATOM   4703 2HG2 VAL K 291    -141.648-114.946 618.926  1.00  8.13           H
ATOM   4704 3HG2 VAL K 291    -140.309-115.831 619.695  1.00  8.13           H
ATOM   4705  HN  VAL K 291    -142.019-112.936 618.648  1.00  8.13           H
ATOM   4706  N   SER K 292    -140.716-110.682 620.506  1.00  8.13           N
ATOM   4707  CA  SER K 292    -140.177-109.418 620.977  1.00  8.13           C
ATOM   4708  C   SER K 292    -141.287-108.583 621.620  1.00  8.13           C
ATOM   4709  O   SER K 292    -141.084-107.980 622.673  1.00  8.13           O
ATOM   4710  HA  SER K 292    -139.422-109.684 621.717  1.00  8.13           H
ATOM   4711  CB  SER K 292    -139.520-108.640 619.835  1.00  8.13           C
ATOM   4712 1HB  SER K 292    -138.908-109.317 619.240  1.00  8.13           H
ATOM   4713 2HB  SER K 292    -140.292-108.244 619.175  1.00  8.13           H
ATOM   4714  HG  SER K 292    -137.869-107.928 620.714  1.00  8.13           H
ATOM   4715  OG  SER K 292    -138.713-107.568 620.315  1.00  8.13           O
ATOM   4716  HN  SER K 292    -140.629-110.838 619.522  1.00  8.13           H
ATOM   4717  N   THR K 293    -142.435-108.574 620.958  1.00  8.13           N
ATOM   4718  CA  THR K 293    -143.569-107.804 621.440  1.00  8.13           C
ATOM   4719  C   THR K 293    -143.979-108.275 622.837  1.00  8.13           C
ATOM   4720  O   THR K 293    -144.191-107.460 623.733  1.00  8.13           O
ATOM   4721  HA  THR K 293    -143.264-106.762 621.531  1.00  8.13           H
ATOM   4722  HB  THR K 293    -144.979-108.961 620.259  1.00  8.13           H
ATOM   4723  CB  THR K 293    -144.692-107.920 620.407  1.00  8.13           C
ATOM   4724  OG1 THR K 293    -144.175-107.256 619.257  1.00  8.13           O
ATOM   4725  HG1 THR K 293    -143.818-107.926 618.606  1.00  8.13           H
ATOM   4726  CG2 THR K 293    -145.925-107.099 620.788  1.00  8.13           C
ATOM   4727 1HG2 THR K 293    -145.651-106.047 620.869  1.00  8.13           H
ATOM   4728 2HG2 THR K 293    -146.313-107.448 621.745  1.00  8.13           H
ATOM   4729 3HG2 THR K 293    -146.691-107.216 620.021  1.00  8.13           H
ATOM   4730  HN  THR K 293    -142.596-109.078 620.110  1.00  8.13           H
ATOM   4731  N   ASN K 294    -144.077-109.589 622.978  1.00  8.13           N
ATOM   4732  CA  ASN K 294    -144.530-110.175 624.229  1.00  8.13           C
ATOM   4733  C   ASN K 294    -143.518-109.857 625.331  1.00  8.13           C
ATOM   4734  O   ASN K 294    -143.900-109.558 626.462  1.00  8.13           O
ATOM   4735  HA  ASN K 294    -145.506-109.729 624.418  1.00  8.13           H
ATOM   4736  CB  ASN K 294    -144.642-111.697 624.115  1.00  8.13           C
ATOM   4737 1HB  ASN K 294    -143.735-112.099 623.664  1.00  8.13           H
ATOM   4738 2HB  ASN K 294    -144.725-112.134 625.110  1.00  8.13           H
ATOM   4739  CG  ASN K 294    -145.856-112.095 623.274  1.00  8.13           C
ATOM   4740  OD1 ASN K 294    -146.762-111.314 623.035  1.00  8.13           O
ATOM   4741  ND2 ASN K 294    -145.825-113.352 622.839  1.00  8.13           N
ATOM   4742 1HD2 ASN K 294    -145.051-113.942 623.071  1.00  8.13           H
ATOM   4743 2HD2 ASN K 294    -146.574-113.707 622.281  1.00  8.13           H
ATOM   4744  HN  ASN K 294    -143.855-110.247 622.259  1.00  8.13           H
ATOM   4745  N   ILE K 295    -142.247-109.933 624.964  1.00  8.13           N
ATOM   4746  CA  ILE K 295    -141.177-109.714 625.922  1.00  8.13           C
ATOM   4747  C   ILE K 295    -141.235-108.270 626.425  1.00  8.13           C
ATOM   4748  O   ILE K 295    -141.028-108.012 627.609  1.00  8.13           O
ATOM   4749  HA  ILE K 295    -141.352-110.381 626.766  1.00  8.13           H
ATOM   4750  HB  ILE K 295    -139.792-109.722 624.292  1.00  8.13           H
ATOM   4751  CB  ILE K 295    -139.826-110.099 625.315  1.00  8.13           C
ATOM   4752  CG1 ILE K 295    -139.672-111.620 625.241  1.00  8.13           C
ATOM   4753 1HG1 ILE K 295    -139.607-112.031 626.248  1.00  8.13           H
ATOM   4754 2HG1 ILE K 295    -140.555-112.056 624.775  1.00  8.13           H
ATOM   4755  CG2 ILE K 295    -138.674-109.442 626.077  1.00  8.13           C
ATOM   4756 1HG2 ILE K 295    -138.781-108.358 626.033  1.00  8.13           H
ATOM   4757 2HG2 ILE K 295    -138.695-109.768 627.118  1.00  8.13           H
ATOM   4758 3HG2 ILE K 295    -137.726-109.733 625.625  1.00  8.13           H
ATOM   4759  CD1 ILE K 295    -138.424-112.006 624.445  1.00  8.13           C
ATOM   4760 1HD1 ILE K 295    -138.504-111.614 623.431  1.00  8.13           H
ATOM   4761 2HD1 ILE K 295    -137.541-111.588 624.928  1.00  8.13           H
ATOM   4762 3HD1 ILE K 295    -138.338-113.092 624.408  1.00  8.13           H
ATOM   4763  HN  ILE K 295    -141.945-110.139 624.033  1.00  8.13           H
ATOM   4764  N   ASP K 296    -141.519-107.366 625.498  1.00  8.13           N
ATOM   4765  CA  ASP K 296    -141.576-105.951 625.826  1.00  8.13           C
ATOM   4766  C   ASP K 296    -142.739-105.702 626.788  1.00  8.13           C
ATOM   4767  O   ASP K 296    -142.604-104.942 627.746  1.00  8.13           O
ATOM   4768  HA  ASP K 296    -140.608-105.722 626.273  1.00  8.13           H
ATOM   4769  CB  ASP K 296    -141.809-105.105 624.573  1.00  8.13           C
ATOM   4770 1HB  ASP K 296    -142.689-105.468 624.043  1.00  8.13           H
ATOM   4771 2HB  ASP K 296    -142.013-104.073 624.860  1.00  8.13           H
ATOM   4772  CG  ASP K 296    -140.593-105.152 623.646  1.00  8.13           C
ATOM   4773  OD1 ASP K 296    -139.509-105.520 624.149  1.00  8.13           O
ATOM   4774  OD2 ASP K 296    -140.774-104.818 622.455  1.00  8.13           O
ATOM   4775  HN  ASP K 296    -141.707-107.586 624.541  1.00  8.13           H
ATOM   4776  N   ILE K 297    -143.855-106.355 626.500  1.00  8.13           N
ATOM   4777  CA  ILE K 297    -145.023-106.255 627.357  1.00  8.13           C
ATOM   4778  C   ILE K 297    -144.689-106.826 628.737  1.00  8.13           C
ATOM   4779  O   ILE K 297    -145.036-106.234 629.758  1.00  8.13           O
ATOM   4780  HA  ILE K 297    -145.257-105.197 627.469  1.00  8.13           H
ATOM   4781  HB  ILE K 297    -145.927-107.900 626.331  1.00  8.13           H
ATOM   4782  CB  ILE K 297    -146.232-106.919 626.695  1.00  8.13           C
ATOM   4783  CG1 ILE K 297    -146.703-106.114 625.482  1.00  8.13           C
ATOM   4784 1HG1 ILE K 297    -147.110-105.157 625.811  1.00  8.13           H
ATOM   4785 2HG1 ILE K 297    -145.853-105.893 624.835  1.00  8.13           H
ATOM   4786  CG2 ILE K 297    -147.358-107.142 627.706  1.00  8.13           C
ATOM   4787 1HG2 ILE K 297    -147.003-107.787 628.509  1.00  8.13           H
ATOM   4788 2HG2 ILE K 297    -147.669-106.183 628.121  1.00  8.13           H
ATOM   4789 3HG2 ILE K 297    -148.205-107.615 627.209  1.00  8.13           H
ATOM   4790  CD1 ILE K 297    -147.765-106.881 624.693  1.00  8.13           C
ATOM   4791 1HD1 ILE K 297    -147.348-107.826 624.344  1.00  8.13           H
ATOM   4792 2HD1 ILE K 297    -148.623-107.079 625.335  1.00  8.13           H
ATOM   4793 3HD1 ILE K 297    -148.082-106.286 623.836  1.00  8.13           H
ATOM   4794  HN  ILE K 297    -143.967-106.944 625.699  1.00  8.13           H
ATOM   4795  N   CYS K 298    -144.018-107.969 628.723  1.00  8.13           N
ATOM   4796  CA  CYS K 298    -143.626-108.621 629.960  1.00  8.13           C
ATOM   4797  C   CYS K 298    -142.777-107.641 630.772  1.00  8.13           C
ATOM   4798  O   CYS K 298    -142.938-107.533 631.987  1.00  8.13           O
ATOM   4799  HA  CYS K 298    -144.546-108.867 630.490  1.00  8.13           H
ATOM   4800  CB  CYS K 298    -142.886-109.935 629.697  1.00  8.13           C
ATOM   4801 1HB  CYS K 298    -142.127-109.787 628.929  1.00  8.13           H
ATOM   4802 2HB  CYS K 298    -142.367-110.256 630.600  1.00  8.13           H
ATOM   4803  HG  CYS K 298    -144.243-110.755 627.933  1.00  8.13           H
ATOM   4804  SG  CYS K 298    -144.070-111.224 629.165  1.00  8.13           S
ATOM   4805  HN  CYS K 298    -143.745-108.446 627.888  1.00  8.13           H
ATOM   4806  N   PHE K 299    -141.891-106.951 630.068  1.00  8.13           N
ATOM   4807  CA  PHE K 299    -141.019-105.980 630.708  1.00  8.13           C
ATOM   4808  C   PHE K 299    -141.834-104.885 631.400  1.00  8.13           C
ATOM   4809  O   PHE K 299    -141.559-104.533 632.545  1.00  8.13           O
ATOM   4810  HA  PHE K 299    -140.429-106.516 631.451  1.00  8.13           H
ATOM   4811  CB  PHE K 299    -140.169-105.347 629.604  1.00  8.13           C
ATOM   4812 1HB  PHE K 299    -139.611-106.132 629.094  1.00  8.13           H
ATOM   4813 2HB  PHE K 299    -140.830-104.895 628.865  1.00  8.13           H
ATOM   4814  CG  PHE K 299    -139.188-104.286 630.106  1.00  8.13           C
ATOM   4815  HD1 PHE K 299    -140.521-102.676 629.719  1.00  8.13           H
ATOM   4816  CD1 PHE K 299    -139.540-102.973 630.090  1.00  8.13           C
ATOM   4817  HD2 PHE K 299    -137.682-105.709 630.581  1.00  8.13           H
ATOM   4818  CD2 PHE K 299    -137.964-104.657 630.568  1.00  8.13           C
ATOM   4819  CE1 PHE K 299    -138.629-101.988 630.555  1.00  8.13           C
ATOM   4820  HE1 PHE K 299    -138.911-100.935 630.542  1.00  8.13           H
ATOM   4821  CE2 PHE K 299    -137.053-103.672 631.034  1.00  8.13           C
ATOM   4822  HE2 PHE K 299    -136.072-103.969 631.405  1.00  8.13           H
ATOM   4823  CZ  PHE K 299    -137.405-102.358 631.018  1.00  8.13           C
ATOM   4824  HZ  PHE K 299    -136.706-101.602 631.376  1.00  8.13           H
ATOM   4825  HN  PHE K 299    -141.764-107.048 629.081  1.00  8.13           H
ATOM   4826  N   GLN K 300    -142.819-104.377 630.674  1.00  8.13           N
ATOM   4827  CA  GLN K 300    -143.641-103.292 631.183  1.00  8.13           C
ATOM   4828  C   GLN K 300    -144.357-103.724 632.464  1.00  8.13           C
ATOM   4829  O   GLN K 300    -144.386-102.981 633.444  1.00  8.13           O
ATOM   4830  HA  GLN K 300    -142.946-102.481 631.403  1.00  8.13           H
ATOM   4831  CB  GLN K 300    -144.642-102.821 630.127  1.00  8.13           C
ATOM   4832 1HB  GLN K 300    -145.152-103.682 629.694  1.00  8.13           H
ATOM   4833 2HB  GLN K 300    -145.406-102.201 630.596  1.00  8.13           H
ATOM   4834  CG  GLN K 300    -143.942-102.028 629.022  1.00  8.13           C
ATOM   4835 1HG  GLN K 300    -143.422-101.174 629.456  1.00  8.13           H
ATOM   4836 2HG  GLN K 300    -143.186-102.652 628.544  1.00  8.13           H
ATOM   4837  CD  GLN K 300    -144.946-101.542 627.975  1.00  8.13           C
ATOM   4838  OE1 GLN K 300    -146.136-101.800 628.052  1.00  8.13           O
ATOM   4839  NE2 GLN K 300    -144.402-100.827 626.994  1.00  8.13           N
ATOM   4840 1HE2 GLN K 300    -143.418-100.652 626.990  1.00  8.13           H
ATOM   4841 2HE2 GLN K 300    -144.978-100.465 626.261  1.00  8.13           H
ATOM   4842  HN  GLN K 300    -143.059-104.694 629.757  1.00  8.13           H
ATOM   4843  N   VAL K 301    -144.917-104.924 632.415  1.00  8.13           N
ATOM   4844  CA  VAL K 301    -145.722-105.419 633.519  1.00  8.13           C
ATOM   4845  C   VAL K 301    -144.834-105.595 634.753  1.00  8.13           C
ATOM   4846  O   VAL K 301    -145.138-105.065 635.820  1.00  8.13           O
ATOM   4847  HA  VAL K 301    -146.480-104.668 633.737  1.00  8.13           H
ATOM   4848  HB  VAL K 301    -145.685-107.404 632.735  1.00  8.13           H
ATOM   4849  CB  VAL K 301    -146.436-106.708 633.108  1.00  8.13           C
ATOM   4850  CG1 VAL K 301    -147.126-107.360 634.308  1.00  8.13           C
ATOM   4851 1HG1 VAL K 301    -146.382-107.599 635.068  1.00  8.13           H
ATOM   4852 2HG1 VAL K 301    -147.861-106.670 634.723  1.00  8.13           H
ATOM   4853 3HG1 VAL K 301    -147.626-108.274 633.988  1.00  8.13           H
ATOM   4854  CG2 VAL K 301    -147.434-106.446 631.978  1.00  8.13           C
ATOM   4855 1HG2 VAL K 301    -148.180-105.724 632.312  1.00  8.13           H
ATOM   4856 2HG2 VAL K 301    -146.906-106.047 631.112  1.00  8.13           H
ATOM   4857 3HG2 VAL K 301    -147.928-107.378 631.705  1.00  8.13           H
ATOM   4858  HN  VAL K 301    -144.829-105.551 631.641  1.00  8.13           H
ATOM   4859  N   THR K 302    -143.755-106.341 634.565  1.00  8.13           N
ATOM   4860  CA  THR K 302    -142.888-106.695 635.675  1.00  8.13           C
ATOM   4861  C   THR K 302    -142.226-105.443 636.255  1.00  8.13           C
ATOM   4862  O   THR K 302    -141.997-105.360 637.460  1.00  8.13           O
ATOM   4863  HA  THR K 302    -143.500-107.128 636.466  1.00  8.13           H
ATOM   4864  HB  THR K 302    -141.209-108.040 635.977  1.00  8.13           H
ATOM   4865  CB  THR K 302    -141.884-107.738 635.177  1.00  8.13           C
ATOM   4866  OG1 THR K 302    -141.267-107.116 634.053  1.00  8.13           O
ATOM   4867  HG1 THR K 302    -141.718-107.410 633.210  1.00  8.13           H
ATOM   4868  CG2 THR K 302    -142.568-108.975 634.591  1.00  8.13           C
ATOM   4869 1HG2 THR K 302    -143.191-108.680 633.747  1.00  8.13           H
ATOM   4870 2HG2 THR K 302    -143.188-109.444 635.355  1.00  8.13           H
ATOM   4871 3HG2 THR K 302    -141.810-109.682 634.253  1.00  8.13           H
ATOM   4872  HN  THR K 302    -143.472-106.701 633.676  1.00  8.13           H
ATOM   4873  N   GLN K 303    -141.938-104.501 635.369  1.00  8.13           N
ATOM   4874  CA  GLN K 303    -141.342-103.242 635.783  1.00  8.13           C
ATOM   4875  C   GLN K 303    -142.289-102.488 636.718  1.00  8.13           C
ATOM   4876  O   GLN K 303    -141.855-101.914 637.716  1.00  8.13           O
ATOM   4877  HA  GLN K 303    -140.432-103.515 636.319  1.00  8.13           H
ATOM   4878  CB  GLN K 303    -140.971-102.386 634.570  1.00  8.13           C
ATOM   4879 1HB  GLN K 303    -140.278-102.933 633.932  1.00  8.13           H
ATOM   4880 2HB  GLN K 303    -141.863-102.187 633.975  1.00  8.13           H
ATOM   4881  CG  GLN K 303    -140.337-101.063 635.006  1.00  8.13           C
ATOM   4882 1HG  GLN K 303    -141.100-100.415 635.438  1.00  8.13           H
ATOM   4883 2HG  GLN K 303    -139.598-101.250 635.785  1.00  8.13           H
ATOM   4884  CD  GLN K 303    -139.671-100.359 633.822  1.00  8.13           C
ATOM   4885  OE1 GLN K 303    -140.287 -99.599 633.093  1.00  8.13           O
ATOM   4886  NE2 GLN K 303    -138.383-100.652 633.673  1.00  8.13           N
ATOM   4887 1HE2 GLN K 303    -137.937-101.284 634.307  1.00  8.13           H
ATOM   4888 2HE2 GLN K 303    -137.860-100.240 632.927  1.00  8.13           H
ATOM   4889  HN  GLN K 303    -142.105-104.587 634.387  1.00  8.13           H
ATOM   4890  N   THR K 304    -143.565-102.513 636.362  1.00  8.13           N
ATOM   4891  CA  THR K 304    -144.573-101.814 637.140  1.00  8.13           C
ATOM   4892  C   THR K 304    -144.690-102.428 638.537  1.00  8.13           C
ATOM   4893  O   THR K 304    -144.793-101.708 639.529  1.00  8.13           O
ATOM   4894  HA  THR K 304    -144.251-100.781 637.271  1.00  8.13           H
ATOM   4895  HB  THR K 304    -146.263-102.862 636.266  1.00  8.13           H
ATOM   4896  CB  THR K 304    -145.884-101.844 636.352  1.00  8.13           C
ATOM   4897  OG1 THR K 304    -145.564-101.201 635.121  1.00  8.13           O
ATOM   4898  HG1 THR K 304    -145.415-101.885 634.407  1.00  8.13           H
ATOM   4899  CG2 THR K 304    -146.960-100.949 636.971  1.00  8.13           C
ATOM   4900 1HG2 THR K 304    -146.606 -99.918 636.994  1.00  8.13           H
ATOM   4901 2HG2 THR K 304    -147.171-101.284 637.986  1.00  8.13           H
ATOM   4902 3HG2 THR K 304    -147.869-101.007 636.372  1.00  8.13           H
ATOM   4903  HN  THR K 304    -143.912-102.999 635.560  1.00  8.13           H
ATOM   4904  N   ILE K 305    -144.669-103.752 638.570  1.00  8.13           N
ATOM   4905  CA  ILE K 305    -144.720-104.470 639.832  1.00  8.13           C
ATOM   4906  C   ILE K 305    -143.547-104.033 640.711  1.00  8.13           C
ATOM   4907  O   ILE K 305    -143.701-103.865 641.920  1.00  8.13           O
ATOM   4908  HA  ILE K 305    -145.648-104.189 640.330  1.00  8.13           H
ATOM   4909  HB  ILE K 305    -143.970-106.245 638.904  1.00  8.13           H
ATOM   4910  CB  ILE K 305    -144.777-105.980 639.588  1.00  8.13           C
ATOM   4911  CG1 ILE K 305    -146.091-106.377 638.913  1.00  8.13           C
ATOM   4912 1HG1 ILE K 305    -146.911-106.290 639.625  1.00  8.13           H
ATOM   4913 2HG1 ILE K 305    -146.306-105.690 638.094  1.00  8.13           H
ATOM   4914  CG2 ILE K 305    -144.542-106.754 640.886  1.00  8.13           C
ATOM   4915 1HG2 ILE K 305    -143.560-106.502 641.287  1.00  8.13           H
ATOM   4916 2HG2 ILE K 305    -145.311-106.489 641.612  1.00  8.13           H
ATOM   4917 3HG2 ILE K 305    -144.587-107.824 640.684  1.00  8.13           H
ATOM   4918  CD1 ILE K 305    -146.022-107.809 638.379  1.00  8.13           C
ATOM   4919 1HD1 ILE K 305    -145.216-107.887 637.649  1.00  8.13           H
ATOM   4920 2HD1 ILE K 305    -145.831-108.496 639.204  1.00  8.13           H
ATOM   4921 3HD1 ILE K 305    -146.969-108.066 637.904  1.00  8.13           H
ATOM   4922  HN  ILE K 305    -144.618-104.331 637.756  1.00  8.13           H
ATOM   4923  N   ALA K 306    -142.400-103.861 640.070  1.00  8.13           N
ATOM   4924  CA  ALA K 306    -141.188-103.504 640.786  1.00  8.13           C
ATOM   4925  C   ALA K 306    -141.364-102.123 641.420  1.00  8.13           C
ATOM   4926  O   ALA K 306    -140.828-101.856 642.495  1.00  8.13           O
ATOM   4927  HA  ALA K 306    -141.040-104.241 641.576  1.00  8.13           H
ATOM   4928  CB  ALA K 306    -139.994-103.559 639.831  1.00  8.13           C
ATOM   4929 1HB  ALA K 306    -139.896-104.568 639.431  1.00  8.13           H
ATOM   4930 2HB  ALA K 306    -140.152-102.857 639.012  1.00  8.13           H
ATOM   4931 3HB  ALA K 306    -139.085-103.291 640.369  1.00  8.13           H
ATOM   4932  HN  ALA K 306    -142.292-103.962 639.081  1.00  8.13           H
ATOM   4933  N   PHE K 307    -142.117-101.281 640.728  1.00  8.13           N
ATOM   4934  CA  PHE K 307    -142.327 -99.917 641.183  1.00  8.13           C
ATOM   4935  C   PHE K 307    -143.201 -99.886 642.438  1.00  8.13           C
ATOM   4936  O   PHE K 307    -142.988 -99.062 643.327  1.00  8.13           O
ATOM   4937  HA  PHE K 307    -141.347 -99.499 641.414  1.00  8.13           H
ATOM   4938  CB  PHE K 307    -143.048 -99.175 640.056  1.00  8.13           C
ATOM   4939 1HB  PHE K 307    -143.915 -99.758 639.747  1.00  8.13           H
ATOM   4940 2HB  PHE K 307    -143.421 -98.226 640.440  1.00  8.13           H
ATOM   4941  CG  PHE K 307    -142.172 -98.903 638.830  1.00  8.13           C
ATOM   4942  HD1 PHE K 307    -140.478 -99.890 639.653  1.00  8.13           H
ATOM   4943  CD1 PHE K 307    -140.886 -99.343 638.803  1.00  8.13           C
ATOM   4944  HD2 PHE K 307    -143.712 -97.869 637.791  1.00  8.13           H
ATOM   4945  CD2 PHE K 307    -142.681 -98.222 637.769  1.00  8.13           C
ATOM   4946  CE1 PHE K 307    -140.074 -99.091 637.666  1.00  8.13           C
ATOM   4947  HE1 PHE K 307    -139.042 -99.444 637.643  1.00  8.13           H
ATOM   4948  CE2 PHE K 307    -141.869 -97.969 636.632  1.00  8.13           C
ATOM   4949  HE2 PHE K 307    -142.276 -97.423 635.781  1.00  8.13           H
ATOM   4950  CZ  PHE K 307    -140.582 -98.410 636.604  1.00  8.13           C
ATOM   4951  HZ  PHE K 307    -139.959 -98.216 635.731  1.00  8.13           H
ATOM   4952  HN  PHE K 307    -142.579-101.517 639.873  1.00  8.13           H
ATOM   4953  N   PHE K 308    -144.166-100.793 642.471  1.00  8.13           N
ATOM   4954  CA  PHE K 308    -145.074-100.879 643.602  1.00  8.13           C
ATOM   4955  C   PHE K 308    -144.308-101.131 644.902  1.00  8.13           C
ATOM   4956  O   PHE K 308    -144.790-100.802 645.985  1.00  8.13           O
ATOM   4957  HA  PHE K 308    -145.598 -99.925 643.670  1.00  8.13           H
ATOM   4958  CB  PHE K 308    -146.008-102.061 643.337  1.00  8.13           C
ATOM   4959 1HB  PHE K 308    -145.480-102.801 642.735  1.00  8.13           H
ATOM   4960 2HB  PHE K 308    -146.253-102.538 644.286  1.00  8.13           H
ATOM   4961  CG  PHE K 308    -147.308-101.680 642.625  1.00  8.13           C
ATOM   4962  HD1 PHE K 308    -148.255-101.028 644.413  1.00  8.13           H
ATOM   4963  CD1 PHE K 308    -148.348-101.168 643.336  1.00  8.13           C
ATOM   4964  HD2 PHE K 308    -146.589-102.265 640.711  1.00  8.13           H
ATOM   4965  CD2 PHE K 308    -147.423-101.854 641.281  1.00  8.13           C
ATOM   4966  CE1 PHE K 308    -149.554-100.814 642.675  1.00  8.13           C
ATOM   4967  HE1 PHE K 308    -150.387-100.403 643.245  1.00  8.13           H
ATOM   4968  CE2 PHE K 308    -148.629-101.500 640.620  1.00  8.13           C
ATOM   4969  HE2 PHE K 308    -148.721-101.639 639.543  1.00  8.13           H
ATOM   4970  CZ  PHE K 308    -149.669-100.988 641.331  1.00  8.13           C
ATOM   4971  HZ  PHE K 308    -150.595-100.716 640.823  1.00  8.13           H
ATOM   4972  HN  PHE K 308    -144.332-101.459 641.744  1.00  8.13           H
ATOM   4973  N   HIS K 309    -143.127-101.714 644.752  1.00  8.13           N
ATOM   4974  CA  HIS K 309    -142.310-102.056 645.904  1.00  8.13           C
ATOM   4975  C   HIS K 309    -142.005-100.793 646.711  1.00  8.13           C
ATOM   4976  O   HIS K 309    -141.949-100.834 647.939  1.00  8.13           O
ATOM   4977  HA  HIS K 309    -142.904-102.734 646.518  1.00  8.13           H
ATOM   4978  CB  HIS K 309    -141.047-102.804 645.471  1.00  8.13           C
ATOM   4979 1HB  HIS K 309    -141.335-103.661 644.863  1.00  8.13           H
ATOM   4980 2HB  HIS K 309    -140.450-102.149 644.837  1.00  8.13           H
ATOM   4981  CG  HIS K 309    -140.194-103.283 646.621  1.00  8.13           C
ATOM   4982  HD1 HIS K 309    -138.891-101.615 646.855  1.00  8.13           H
ATOM   4983  ND1 HIS K 309    -139.167-102.527 647.159  1.00  8.13           N
ATOM   4984  CD2 HIS K 309    -140.225-104.449 647.329  1.00  8.13           C
ATOM   4985  HD2 HIS K 309    -140.918-105.275 647.166  1.00  8.13           H
ATOM   4986  CE1 HIS K 309    -138.612-103.217 648.145  1.00  8.13           C
ATOM   4987  HE1 HIS K 309    -137.777-102.890 648.764  1.00  8.13           H
ATOM   4988  NE2 HIS K 309    -139.269-104.408 648.248  1.00  8.13           N
ATOM   4989  HN  HIS K 309    -142.729-101.950 643.866  1.00  8.13           H
ATOM   4990  N   SER K 310    -141.814 -99.699 645.987  1.00  8.13           N
ATOM   4991  CA  SER K 310    -141.404 -98.452 646.610  1.00  8.13           C
ATOM   4992  C   SER K 310    -142.532 -97.911 647.491  1.00  8.13           C
ATOM   4993  O   SER K 310    -142.288 -97.119 648.400  1.00  8.13           O
ATOM   4994  HA  SER K 310    -140.533 -98.705 647.215  1.00  8.13           H
ATOM   4995  CB  SER K 310    -141.009 -97.415 645.557  1.00  8.13           C
ATOM   4996 1HB  SER K 310    -141.791 -97.350 644.801  1.00  8.13           H
ATOM   4997 2HB  SER K 310    -140.936 -96.433 646.025  1.00  8.13           H
ATOM   4998  HG  SER K 310    -139.008 -97.424 645.501  1.00  8.13           H
ATOM   4999  OG  SER K 310    -139.769 -97.734 644.932  1.00  8.13           O
[truncated: 233,845 more chars]
