# Supplementary material for: Noncanonical roles of chemokine regions in CCR9 activation revealed by structural modeling and mutational mapping
Source: Nat Commun. 2025 Aug 18;16:7695. doi: 10.1038/s41467-025-62321-9 (PMC12361432; doi:10.1038/s41467-025-62321-9)
Supplement: Supplementary file 3 — Supplementary Data 1 [file 41467_2025_62321_MOESM3_ESM.zip › SuppData1_3D_models/Fig4_CCR9_CCL25/Fig4HIJ_CCR9_CCL25_rnk6.pdb]

HEADER                                                        CCR9_CCL25_RNK6
EXPDTA    THEORETICAL MODEL
REMARK   3                                                              
REMARK   3 REFINEMENT OR HYDROGEN PLACEMENT:                            
REMARK   3   PROGRAM 1                  ICM 3.9                     
REMARK   3   AUTHORS 1      R.ABAGYAN, M.TOTROV                         
SEQRES   1    369  MET THR PRO THR ASP PHE THR SER PRO ILE PRO ASN MET 
SEQRES   2    369  ALA ASP ASP TYR GLY SER GLU SER THR SER SER MET GLU 
SEQRES   3    369  ASP TYR VAL ASN PHE ASN PHE THR ASP PHE TYR CYS GLU 
SEQRES   4    369  LYS ASN ASN VAL ARG GLN PHE ALA SER HIS PHE LEU PRO 
SEQRES   5    369  PRO LEU TYR TRP LEU VAL PHE ILE VAL GLY ALA LEU GLY 
SEQRES   6    369  ASN SER LEU VAL ILE LEU VAL TYR TRP TYR CYS THR ARG 
SEQRES   7    369  VAL LYS THR MET THR ASP MET PHE LEU LEU ASN LEU ALA 
SEQRES   8    369  ILE ALA ASP LEU LEU PHE LEU VAL THR LEU PRO PHE TRP 
SEQRES   9    369  ALA ILE ALA ALA ALA ASP GLN TRP LYS PHE GLN THR PHE 
SEQRES  10    369  MET CYS LYS VAL VAL ASN SER MET TYR LYS MET ASN PHE 
SEQRES  11    369  TYR SER CYS VAL LEU LEU ILE MET CYS ILE SER VAL ASP 
SEQRES  12    369  ARG TYR ILE ALA ILE ALA GLN ALA MET ARG ALA HIS THR 
SEQRES  13    369  TRP ARG GLU LYS ARG LEU LEU TYR SER LYS MET VAL CYS 
SEQRES  14    369  PHE THR ILE TRP VAL LEU ALA ALA ALA LEU CYS ILE PRO 
SEQRES  15    369  GLU ILE LEU TYR SER GLN ILE LYS GLU GLU SER GLY ILE 
SEQRES  16    369  ALA ILE CYS THR MET VAL TYR PRO SER ASP GLU SER THR 
SEQRES  17    369  LYS LEU LYS SER ALA VAL LEU THR LEU LYS VAL ILE LEU 
SEQRES  18    369  GLY PHE PHE LEU PRO PHE VAL VAL MET ALA CYS CYS TYR 
SEQRES  19    369  THR ILE ILE ILE HIS THR LEU ILE GLN ALA LYS LYS SER 
SEQRES  20    369  SER LYS HIS LYS ALA LEU LYS VAL THR ILE THR VAL LEU 
SEQRES  21    369  THR VAL PHE VAL LEU SER GLN PHE PRO TYR ASN CYS ILE 
SEQRES  22    369  LEU LEU VAL GLN THR ILE ASP ALA TYR ALA MET PHE ILE 
SEQRES  23    369  SER ASN CYS ALA VAL SER THR ASN ILE ASP ILE CYS PHE 
SEQRES  24    369  GLN VAL THR GLN THR ILE ALA PHE PHE HIS SER CYS LEU 
SEQRES  25    369  ASN PRO VAL LEU TYR VAL PHE VAL GLY GLU ARG PHE ARG 
SEQRES  26    369  ARG ASP LEU VAL LYS THR LEU LYS ASN LEU GLY CYS ILE 
SEQRES  27    369  SER GLN ALA GLN TRP VAL SER PHE THR ARG ARG GLU GLY 
SEQRES  28    369  SER LEU LYS LEU SER SER MET LEU LEU GLU THR THR SER 
SEQRES  29    369  GLY ALA LEU SER LEU                                 
SEQRES   1 N  127  PCA GLY VAL PHE GLU ASP CYS CYS LEU ALA TYR HIS TYR 
SEQRES   2 N  127  PRO ILE GLY TRP ALA VAL LEU ARG ARG ALA TRP THR TYR 
SEQRES   3 N  127  ARG ILE GLN GLU VAL SER GLY SER CYS ASN LEU PRO ALA 
SEQRES   4 N  127  ALA ILE PHE TYR LEU PRO LYS ARG HIS ARG LYS VAL CYS 
SEQRES   5 N  127  GLY ASN PRO LYS SER ARG GLU VAL GLN ARG ALA MET LYS 
SEQRES   6 N  127  LEU LEU ASP ALA ARG ASN LYS VAL PHE ALA LYS LEU HIS 
SEQRES   7 N  127  HIS ASN THR GLN THR PHE GLN ALA GLY PRO HIS ALA VAL 
SEQRES   8 N  127  LYS LYS LEU SER SER GLY ASN SER LYS LEU SER SER SER 
SEQRES   9 N  127  LYS PHE SER ASN PRO ILE SER SER SER LYS ARG ASN VAL 
SEQRES  10 N  127  SER LEU LEU ILE SER ALA ASN SER GLY LEU             
HELIX    1  HA ASP     15  SER     19  1
HELIX    2  HB GLU     20  SER     23  1
HELIX    3  HC MET     25  ASN     30  1
HELIX    4  HD ASN     41  SER     48  1
HELIX    5  HE PHE     50  TYR     75  1
HELIX    6  HF MET     82  LEU     98  1
HELIX    7  HG VAL     99  THR    100  1
HELIX    8  HH LEU    101  ALA    109  1
HELIX    9  HI THR    116  SER    141  1
HELIX   10  HJ ASP    143  ALA    149  1
HELIX   11  HK ALA    151  THR    156  1
HELIX   12  HL ARG    158  ALA    178  1
HELIX   13  HM LEU    179  CYS    180  1
HELIX   14  HN ILE    181  TYR    186  1
HELIX   15  HO VAL    201  VAL    201  9
HELIX   16  HP SER    207  VAL    219  1
HELIX   17  HQ ILE    220  PHE    224  1
HELIX   18  HR LEU    225  GLN    243  1
HELIX   19  HS SER    247  SER    248  1
HELIX   20  HT LYS    249  SER    266  1
HELIX   21  HU PHE    268  THR    278  1
HELIX   22  HV ASP    280  ALA    283  1
HELIX   23  HW CYS    289  ASN    294  1
HELIX   24  HX ASP    296  PHE    307  1
HELIX   25  HY PHE    308  PHE    308  5
HELIX    0  H@ HIS    309  SER    310  1
HELIX    1  HA LEU    312  VAL    320  1
HELIX    2  HB GLU    322  ASN    334  1
HELIX    3  HC GLN    340  ALA    366  1
HELIX    4  HD LEU    367  SER    368  1
HELIX    5  HE TRP N   17  ARG N   21  1
HELIX    6  HF ARG N   22  ARG N   22  5
HELIX    7  HG SER N   32  SER N   32  9
HELIX    8  HH LYS N   46  HIS N   48  1
HELIX    9  HI ARG N   58  GLN N   82  1
HELIX   10  HJ THR N   83  GLN N   85  1
SHEET    1  SA 1 TYR    37  CYS    38  0
SHEET    2  SB 1 SER   187  GLU   192  0
SHEET    3  SC 1 ILE   195  MET   200  0
SHEET    4  SD 1 CYS N   7  CYS N   8  0
SHEET    5  SE 1 THR N  25  GLN N  29  0
SHEET    6  SF 1 ALA N  39  TYR N  43  0
SHEET    7  SG 1 LYS N  50  GLY N  53  0
SSBOND   1 CYS     38    CYS    289 
SSBOND   2 CYS    119    CYS    198 
SSBOND   3 CYS N    7    CYS N   35 
SSBOND   4 CYS N    8    CYS N   52 
ATOM      1  N   MET     1    -109.484-101.959 540.842  1.00  8.71           N
ATOM      2  CA  MET     1    -109.481-103.246 541.516  1.00  8.71           C
ATOM      3  C   MET     1    -109.894-103.097 542.982  1.00  8.71           C
ATOM      4  O   MET     1    -109.312-102.302 543.717  1.00  8.71           O
ATOM      5  HA  MET     1    -110.211-103.857 540.986  1.00  8.71           H
ATOM      6  CB  MET     1    -108.081-103.859 541.440  1.00  8.71           C
ATOM      7 1HB  MET     1    -107.341-103.126 541.760  1.00  8.71           H
ATOM      8 2HB  MET     1    -108.012-104.702 542.126  1.00  8.71           H
ATOM      9  CG  MET     1    -107.764-104.325 540.017  1.00  8.71           C
ATOM     10 1HG  MET     1    -108.294-105.253 539.803  1.00  8.71           H
ATOM     11 2HG  MET     1    -108.113-103.585 539.297  1.00  8.71           H
ATOM     12  SD  MET     1    -106.006-104.571 539.834  1.00  8.71           S
ATOM     13  CE  MET     1    -105.976-105.445 538.277  1.00  8.71           C
ATOM     14 1HE  MET     1    -106.546-106.370 538.369  1.00  8.71           H
ATOM     15 2HE  MET     1    -106.419-104.821 537.502  1.00  8.71           H
ATOM     16 3HE  MET     1    -104.945-105.678 538.011  1.00  8.71           H
ATOM     17  HN  MET     1    -109.792-101.189 541.401  1.00  8.71           H
ATOM     18  N   THR     2    -110.896-103.876 543.363  1.00  8.71           N
ATOM     19  CA  THR     2    -111.865-103.422 544.345  1.00  8.71           C
ATOM     20  C   THR     2    -112.007-104.449 545.470  1.00  8.71           C
ATOM     21  O   THR     2    -113.080-104.591 546.054  1.00  8.71           O
ATOM     22  HA  THR     2    -111.492-102.503 544.797  1.00  8.71           H
ATOM     23  HB  THR     2    -113.953-102.819 544.316  1.00  8.71           H
ATOM     24  CB  THR     2    -113.179-103.135 543.615  1.00  8.71           C
ATOM     25  OG1 THR     2    -113.449-104.338 542.901  1.00  8.71           O
ATOM     26  HG1 THR     2    -113.854-105.016 543.514  1.00  8.71           H
ATOM     27  CG2 THR     2    -113.022-102.078 542.520  1.00  8.71           C
ATOM     28 1HG2 THR     2    -112.297-102.424 541.783  1.00  8.71           H
ATOM     29 2HG2 THR     2    -112.673-101.145 542.963  1.00  8.71           H
ATOM     30 3HG2 THR     2    -113.983-101.912 542.034  1.00  8.71           H
ATOM     31  HN  THR     2    -111.050-104.800 543.013  1.00  8.71           H
ATOM     32  N   PRO     3    -110.932-105.181 545.792  1.00  8.71           N
ATOM     33  CA  PRO     3    -111.064-106.592 546.166  1.00  8.71           C
ATOM     34  C   PRO     3    -111.761-106.771 547.505  1.00  8.71           C
ATOM     35  O   PRO     3    -112.344-107.821 547.770  1.00  8.71           O
ATOM     36  HA  PRO     3    -111.694-107.114 545.446  1.00  8.71           H
ATOM     37  CB  PRO     3    -109.619-107.093 546.206  1.00  8.71           C
ATOM     38 1HB  PRO     3    -109.484-107.868 546.961  1.00  8.71           H
ATOM     39 2HB  PRO     3    -109.317-107.523 545.251  1.00  8.71           H
ATOM     40  CG  PRO     3    -108.824-105.861 546.533  1.00  8.71           C
ATOM     41 1HG  PRO     3    -108.789-105.688 547.608  1.00  8.71           H
ATOM     42 2HG  PRO     3    -107.793-105.955 546.192  1.00  8.71           H
ATOM     43  CD  PRO     3    -109.527-104.738 545.827  1.00  8.71           C
ATOM     44 1HD  PRO     3    -109.416-103.795 546.363  1.00  8.71           H
ATOM     45 2HD  PRO     3    -109.130-104.583 544.824  1.00  8.71           H
ATOM     46  N   THR     4    -111.680-105.730 548.322  1.00  8.71           N
ATOM     47  CA  THR     4    -111.608-105.913 549.762  1.00  8.71           C
ATOM     48  C   THR     4    -113.009-106.094 550.347  1.00  8.71           C
ATOM     49  O   THR     4    -113.580-105.157 550.903  1.00  8.71           O
ATOM     50  HA  THR     4    -111.055-106.831 549.964  1.00  8.71           H
ATOM     51  HB  THR     4    -111.427-104.253 551.151  1.00  8.71           H
ATOM     52  CB  THR     4    -110.852-104.721 550.352  1.00  8.71           C
ATOM     53  OG1 THR     4    -110.575-103.893 549.226  1.00  8.71           O
ATOM     54  HG1 THR     4    -110.312-102.978 549.531  1.00  8.71           H
ATOM     55  CG2 THR     4    -109.468-105.108 550.879  1.00  8.71           C
ATOM     56 1HG2 THR     4    -108.870-105.515 550.064  1.00  8.71           H
ATOM     57 2HG2 THR     4    -109.575-105.859 551.662  1.00  8.71           H
ATOM     58 3HG2 THR     4    -108.975-104.226 551.287  1.00  8.71           H
ATOM     59  HN  THR     4    -111.664-104.779 548.015  1.00  8.71           H
ATOM     60  N   ASP     5    -113.525-107.306 550.202  1.00  8.71           N
ATOM     61  CA  ASP     5    -114.814-107.645 550.779  1.00  8.71           C
ATOM     62  C   ASP     5    -114.669-107.782 552.296  1.00  8.71           C
ATOM     63  O   ASP     5    -114.958-108.837 552.859  1.00  8.71           O
ATOM     64  HA  ASP     5    -115.478-106.829 550.496  1.00  8.71           H
ATOM     65  CB  ASP     5    -115.330-108.978 550.232  1.00  8.71           C
ATOM     66 1HB  ASP     5    -114.562-109.743 550.346  1.00  8.71           H
ATOM     67 2HB  ASP     5    -116.193-109.304 550.812  1.00  8.71           H
ATOM     68  CG  ASP     5    -115.717-108.852 548.757  1.00  8.71           C
ATOM     69  OD1 ASP     5    -116.169-107.748 548.382  1.00  8.71           O
ATOM     70  OD2 ASP     5    -115.553-109.861 548.039  1.00  8.71           O
ATOM     71  HN  ASP     5    -113.077-108.048 549.703  1.00  8.71           H
ATOM     72  N   PHE     6    -114.222-106.699 552.916  1.00  8.71           N
ATOM     73  CA  PHE     6    -114.178-106.632 554.367  1.00  8.71           C
ATOM     74  C   PHE     6    -115.588-106.587 554.957  1.00  8.71           C
ATOM     75  O   PHE     6    -116.086-105.516 555.303  1.00  8.71           O
ATOM     76  HA  PHE     6    -113.668-107.529 554.717  1.00  8.71           H
ATOM     77  CB  PHE     6    -113.443-105.340 554.732  1.00  8.71           C
ATOM     78 1HB  PHE     6    -113.659-104.585 553.976  1.00  8.71           H
ATOM     79 2HB  PHE     6    -113.835-104.966 555.678  1.00  8.71           H
ATOM     80  CG  PHE     6    -111.926-105.500 554.853  1.00  8.71           C
ATOM     81  HD1 PHE     6    -112.049-106.561 556.692  1.00  8.71           H
ATOM     82  CD1 PHE     6    -111.394-106.152 555.922  1.00  8.71           C
ATOM     83  HD2 PHE     6    -111.536-104.468 553.036  1.00  8.71           H
ATOM     84  CD2 PHE     6    -111.110-104.990 553.892  1.00  8.71           C
ATOM     85  CE1 PHE     6    -109.987-106.300 556.034  1.00  8.71           C
ATOM     86  HE1 PHE     6    -109.560-106.823 556.891  1.00  8.71           H
ATOM     87  CE2 PHE     6    -109.702-105.139 554.005  1.00  8.71           C
ATOM     88  HE2 PHE     6    -109.048-104.730 553.235  1.00  8.71           H
ATOM     89  CZ  PHE     6    -109.170-105.791 555.073  1.00  8.71           C
ATOM     90  HZ  PHE     6    -108.090-105.905 555.160  1.00  8.71           H
ATOM     91  HN  PHE     6    -113.895-105.880 552.444  1.00  8.71           H
ATOM     92  N   THR     7    -116.193-107.762 555.054  1.00  8.71           N
ATOM     93  CA  THR     7    -117.520-107.875 555.634  1.00  8.71           C
ATOM     94  C   THR     7    -117.448-107.762 557.158  1.00  8.71           C
ATOM     95  O   THR     7    -117.325-108.769 557.853  1.00  8.71           O
ATOM     96  HA  THR     7    -118.123-107.038 555.280  1.00  8.71           H
ATOM     97  HB  THR     7    -117.687-110.041 555.661  1.00  8.71           H
ATOM     98  CB  THR     7    -118.137-109.189 555.151  1.00  8.71           C
ATOM     99  OG1 THR     7    -117.961-109.156 553.737  1.00  8.71           O
ATOM    100  HG1 THR     7    -117.142-109.669 553.482  1.00  8.71           H
ATOM    101  CG2 THR     7    -119.655-109.227 555.337  1.00  8.71           C
ATOM    102 1HG2 THR     7    -120.111-108.414 554.771  1.00  8.71           H
ATOM    103 2HG2 THR     7    -119.894-109.113 556.394  1.00  8.71           H
ATOM    104 3HG2 THR     7    -120.041-110.181 554.978  1.00  8.71           H
ATOM    105  HN  THR     7    -115.792-108.624 554.745  1.00  8.71           H
ATOM    106  N   SER     8    -117.527-106.527 557.632  1.00  8.71           N
ATOM    107  CA  SER     8    -117.498-106.272 559.062  1.00  8.71           C
ATOM    108  C   SER     8    -118.760-106.834 559.720  1.00  8.71           C
ATOM    109  O   SER     8    -119.860-106.335 559.490  1.00  8.71           O
ATOM    110  HA  SER     8    -116.612-106.789 559.430  1.00  8.71           H
ATOM    111  CB  SER     8    -117.371-104.775 559.352  1.00  8.71           C
ATOM    112 1HB  SER     8    -117.524-104.597 560.416  1.00  8.71           H
ATOM    113 2HB  SER     8    -116.359-104.445 559.117  1.00  8.71           H
ATOM    114  HG  SER     8    -119.240-104.272 558.844  1.00  8.71           H
ATOM    115  OG  SER     8    -118.307-104.005 558.603  1.00  8.71           O
ATOM    116  HN  SER     8    -117.609-105.712 557.059  1.00  8.71           H
ATOM    117  N   PRO     9    -118.625-107.880 560.548  1.00  8.71           N
ATOM    118  CA  PRO     9    -119.788-108.468 561.216  1.00  8.71           C
ATOM    119  C   PRO     9    -120.384-107.539 562.262  1.00  8.71           C
ATOM    120  O   PRO     9    -119.786-107.320 563.314  1.00  8.71           O
ATOM    121  HA  PRO     9    -120.590-108.637 560.497  1.00  8.71           H
ATOM    122  CB  PRO     9    -119.236-109.749 561.844  1.00  8.71           C
ATOM    123 1HB  PRO     9    -119.745-109.990 562.777  1.00  8.71           H
ATOM    124 2HB  PRO     9    -119.363-110.607 561.183  1.00  8.71           H
ATOM    125  CG  PRO     9    -117.785-109.438 562.071  1.00  8.71           C
ATOM    126 1HG  PRO     9    -117.637-108.916 563.016  1.00  8.71           H
ATOM    127 2HG  PRO     9    -117.188-110.349 562.113  1.00  8.71           H
ATOM    128  CD  PRO     9    -117.378-108.577 560.910  1.00  8.71           C
ATOM    129 1HD  PRO     9    -116.591-107.876 561.186  1.00  8.71           H
ATOM    130 2HD  PRO     9    -116.997-109.175 560.082  1.00  8.71           H
ATOM    131  N   ILE    10    -121.557-107.013 561.940  1.00  8.71           N
ATOM    132  CA  ILE    10    -122.306-106.215 562.896  1.00  8.71           C
ATOM    133  C   ILE    10    -122.821-107.120 564.016  1.00  8.71           C
ATOM    134  O   ILE    10    -123.622-108.021 563.772  1.00  8.71           O
ATOM    135  HA  ILE    10    -121.616-105.490 563.328  1.00  8.71           H
ATOM    136  HB  ILE    10    -124.071-106.134 561.692  1.00  8.71           H
ATOM    137  CB  ILE    10    -123.408-105.425 562.187  1.00  8.71           C
ATOM    138  CG1 ILE    10    -122.822-104.520 561.101  1.00  8.71           C
ATOM    139 1HG1 ILE    10    -122.219-103.737 561.562  1.00  8.71           H
ATOM    140 2HG1 ILE    10    -122.157-105.098 560.461  1.00  8.71           H
ATOM    141  CG2 ILE    10    -124.253-104.641 563.192  1.00  8.71           C
ATOM    142 1HG2 ILE    10    -124.717-105.333 563.896  1.00  8.71           H
ATOM    143 2HG2 ILE    10    -123.617-103.942 563.736  1.00  8.71           H
ATOM    144 3HG2 ILE    10    -125.029-104.088 562.662  1.00  8.71           H
ATOM    145  CD1 ILE    10    -123.930-103.888 560.257  1.00  8.71           C
ATOM    146 1HD1 ILE    10    -124.516-104.674 559.779  1.00  8.71           H
ATOM    147 2HD1 ILE    10    -124.579-103.291 560.898  1.00  8.71           H
ATOM    148 3HD1 ILE    10    -123.486-103.250 559.493  1.00  8.71           H
ATOM    149  HN  ILE    10    -121.994-107.124 561.048  1.00  8.71           H
ATOM    150  N   PRO    11    -122.374-106.898 565.260  1.00  8.71           N
ATOM    151  CA  PRO    11    -122.825-107.726 566.382  1.00  8.71           C
ATOM    152  C   PRO    11    -124.289-107.494 566.718  1.00  8.71           C
ATOM    153  O   PRO    11    -124.740-106.352 566.789  1.00  8.71           O
ATOM    154  HA  PRO    11    -122.757-108.782 566.123  1.00  8.71           H
ATOM    155  CB  PRO    11    -121.906-107.308 567.532  1.00  8.71           C
ATOM    156 1HB  PRO    11    -122.415-107.366 568.494  1.00  8.71           H
ATOM    157 2HB  PRO    11    -121.028-107.950 567.598  1.00  8.71           H
ATOM    158  CG  PRO    11    -121.531-105.894 567.192  1.00  8.71           C
ATOM    159 1HG  PRO    11    -122.284-105.190 567.545  1.00  8.71           H
ATOM    160 2HG  PRO    11    -120.588-105.612 567.661  1.00  8.71           H
ATOM    161  CD  PRO    11    -121.420-105.863 565.695  1.00  8.71           C
ATOM    162 1HD  PRO    11    -121.680-104.883 565.294  1.00  8.71           H
ATOM    163 2HD  PRO    11    -120.406-106.086 565.363  1.00  8.71           H
ATOM    164  N   ASN    12    -124.999-108.595 566.916  1.00  8.71           N
ATOM    165  CA  ASN    12    -126.357-108.528 567.428  1.00  8.71           C
ATOM    166  C   ASN    12    -126.319-108.193 568.921  1.00  8.71           C
ATOM    167  O   ASN    12    -126.251-109.090 569.760  1.00  8.71           O
ATOM    168  HA  ASN    12    -126.847-107.753 566.839  1.00  8.71           H
ATOM    169  CB  ASN    12    -127.075-109.869 567.263  1.00  8.71           C
ATOM    170 1HB  ASN    12    -126.373-110.685 567.435  1.00  8.71           H
ATOM    171 2HB  ASN    12    -127.860-109.960 568.013  1.00  8.71           H
ATOM    172  CG  ASN    12    -127.681-109.997 565.864  1.00  8.71           C
ATOM    173  OD1 ASN    12    -127.815-109.035 565.126  1.00  8.71           O
ATOM    174  ND2 ASN    12    -128.040-111.237 565.541  1.00  8.71           N
ATOM    175 1HD2 ASN    12    -127.904-111.983 566.193  1.00  8.71           H
ATOM    176 2HD2 ASN    12    -128.447-111.423 564.647  1.00  8.71           H
ATOM    177  HN  ASN    12    -124.661-109.519 566.734  1.00  8.71           H
ATOM    178  N   MET    13    -126.366-106.900 569.206  1.00  8.71           N
ATOM    179  CA  MET    13    -126.125-106.422 570.556  1.00  8.71           C
ATOM    180  C   MET    13    -127.435-106.300 571.337  1.00  8.71           C
ATOM    181  O   MET    13    -127.471-105.690 572.405  1.00  8.71           O
ATOM    182  HA  MET    13    -125.485-107.171 571.023  1.00  8.71           H
ATOM    183  CB  MET    13    -125.435-105.058 570.500  1.00  8.71           C
ATOM    184 1HB  MET    13    -124.696-105.053 569.698  1.00  8.71           H
ATOM    185 2HB  MET    13    -126.167-104.286 570.264  1.00  8.71           H
ATOM    186  CG  MET    13    -124.753-104.733 571.830  1.00  8.71           C
ATOM    187 1HG  MET    13    -125.497-104.673 572.625  1.00  8.71           H
ATOM    188 2HG  MET    13    -124.063-105.532 572.100  1.00  8.71           H
ATOM    189  SD  MET    13    -123.872-103.185 571.703  1.00  8.71           S
ATOM    190  CE  MET    13    -123.255-103.042 573.372  1.00  8.71           C
ATOM    191 1HE  MET    13    -124.094-103.018 574.068  1.00  8.71           H
ATOM    192 2HE  MET    13    -122.618-103.896 573.599  1.00  8.71           H
ATOM    193 3HE  MET    13    -122.678-102.122 573.468  1.00  8.71           H
ATOM    194  HN  MET    13    -126.564-106.186 568.534  1.00  8.71           H
ATOM    195  N   ALA    14    -128.479-106.890 570.774  1.00  8.71           N
ATOM    196  CA  ALA    14    -129.835-106.487 571.106  1.00  8.71           C
ATOM    197  C   ALA    14    -130.247-107.137 572.429  1.00  8.71           C
ATOM    198  O   ALA    14    -130.654-106.447 573.363  1.00  8.71           O
ATOM    199  HA  ALA    14    -129.839-105.404 571.226  1.00  8.71           H
ATOM    200  CB  ALA    14    -130.774-106.859 569.957  1.00  8.71           C
ATOM    201 1HB  ALA    14    -130.456-106.349 569.048  1.00  8.71           H
ATOM    202 2HB  ALA    14    -130.745-107.937 569.798  1.00  8.71           H
ATOM    203 3HB  ALA    14    -131.791-106.556 570.206  1.00  8.71           H
ATOM    204  HN  ALA    14    -128.410-107.629 570.104  1.00  8.71           H
ATOM    205  N   ASP    15    -130.126-108.455 572.466  1.00  8.71           N
ATOM    206  CA  ASP    15    -131.096-109.276 573.171  1.00  8.71           C
ATOM    207  C   ASP    15    -130.837-109.185 574.676  1.00  8.71           C
ATOM    208  O   ASP    15    -131.739-109.415 575.480  1.00  8.71           O
ATOM    209  HA  ASP    15    -132.069-108.874 572.890  1.00  8.71           H
ATOM    210  CB  ASP    15    -130.978-110.745 572.759  1.00  8.71           C
ATOM    211 1HB  ASP    15    -129.953-111.086 572.905  1.00  8.71           H
ATOM    212 2HB  ASP    15    -131.612-111.358 573.399  1.00  8.71           H
ATOM    213  CG  ASP    15    -131.382-110.938 571.296  1.00  8.71           C
ATOM    214  OD1 ASP    15    -132.074-110.037 570.774  1.00  8.71           O
ATOM    215  OD2 ASP    15    -130.991-111.983 570.732  1.00  8.71           O
ATOM    216  HN  ASP    15    -129.384-108.962 572.027  1.00  8.71           H
ATOM    217  N   ASP    16    -129.600-108.849 575.012  1.00  8.71           N
ATOM    218  CA  ASP    16    -129.062-109.186 576.319  1.00  8.71           C
ATOM    219  C   ASP    16    -129.929-108.544 577.404  1.00  8.71           C
ATOM    220  O   ASP    16    -130.157-109.140 578.455  1.00  8.71           O
ATOM    221  HA  ASP    16    -129.078-110.275 576.363  1.00  8.71           H
ATOM    222  CB  ASP    16    -127.635-108.658 576.480  1.00  8.71           C
ATOM    223 1HB  ASP    16    -127.059-108.877 575.581  1.00  8.71           H
ATOM    224 2HB  ASP    16    -127.655-107.574 576.590  1.00  8.71           H
ATOM    225  CG  ASP    16    -126.952-109.287 577.696  1.00  8.71           C
ATOM    226  OD1 ASP    16    -127.244-110.473 577.961  1.00  8.71           O
ATOM    227  OD2 ASP    16    -126.153-108.567 578.333  1.00  8.71           O
ATOM    228  HN  ASP    16    -128.972-108.356 574.410  1.00  8.71           H
ATOM    229  N   TYR    17    -130.389-107.336 577.111  1.00  8.71           N
ATOM    230  CA  TYR    17    -131.001-106.501 578.130  1.00  8.71           C
ATOM    231  C   TYR    17    -132.303-107.122 578.640  1.00  8.71           C
ATOM    232  O   TYR    17    -132.809-106.736 579.692  1.00  8.71           O
ATOM    233  HA  TYR    17    -130.299-106.414 578.960  1.00  8.71           H
ATOM    234  CB  TYR    17    -131.318-105.168 577.449  1.00  8.71           C
ATOM    235 1HB  TYR    17    -131.796-105.367 576.490  1.00  8.71           H
ATOM    236 2HB  TYR    17    -132.040-104.623 578.058  1.00  8.71           H
ATOM    237  CG  TYR    17    -130.094-104.280 577.218  1.00  8.71           C
ATOM    238  HD1 TYR    17    -130.021-103.602 579.251  1.00  8.71           H
ATOM    239  CD1 TYR    17    -129.566-103.548 578.262  1.00  8.71           C
ATOM    240  HD2 TYR    17    -129.934-104.790 575.142  1.00  8.71           H
ATOM    241  CD2 TYR    17    -129.517-104.212 575.966  1.00  8.71           C
ATOM    242  CE1 TYR    17    -128.414-102.712 578.045  1.00  8.71           C
ATOM    243  HE1 TYR    17    -127.987-102.128 578.860  1.00  8.71           H
ATOM    244  HE2 TYR    17    -127.900-103.313 574.765  1.00  8.71           H
ATOM    245  CE2 TYR    17    -128.365-103.376 575.749  1.00  8.71           C
ATOM    246  CZ  TYR    17    -127.870-102.667 576.799  1.00  8.71           C
ATOM    247  OH  TYR    17    -126.782-101.878 576.594  1.00  8.71           O
ATOM    248  HH  TYR    17    -126.470-101.965 575.647  1.00  8.71           H
ATOM    249  HN  TYR    17    -130.349-106.929 576.199  1.00  8.71           H
ATOM    250  N   GLY    18    -132.808-108.075 577.870  1.00  8.71           N
ATOM    251  CA  GLY    18    -134.173-108.539 578.051  1.00  8.71           C
ATOM    252  C   GLY    18    -134.322-109.302 579.369  1.00  8.71           C
ATOM    253  O   GLY    18    -135.274-109.078 580.115  1.00  8.71           O
ATOM    254 1HA  GLY    18    -134.854-107.688 578.040  1.00  8.71           H
ATOM    255 2HA  GLY    18    -134.455-109.184 577.219  1.00  8.71           H
ATOM    256  HN  GLY    18    -132.302-108.526 577.135  1.00  8.71           H
ATOM    257  N   SER    19    -133.367-110.187 579.614  1.00  8.71           N
ATOM    258  CA  SER    19    -133.627-111.361 580.430  1.00  8.71           C
ATOM    259  C   SER    19    -133.656-110.974 581.910  1.00  8.71           C
ATOM    260  O   SER    19    -134.521-111.429 582.658  1.00  8.71           O
ATOM    261  HA  SER    19    -134.604-111.724 580.111  1.00  8.71           H
ATOM    262  CB  SER    19    -132.576-112.446 580.186  1.00  8.71           C
ATOM    263 1HB  SER    19    -132.879-113.364 580.689  1.00  8.71           H
ATOM    264 2HB  SER    19    -132.525-112.668 579.120  1.00  8.71           H
ATOM    265  HG  SER    19    -130.602-112.722 580.362  1.00  8.71           H
ATOM    266  OG  SER    19    -131.287-112.054 580.651  1.00  8.71           O
ATOM    267  HN  SER    19    -132.433-110.113 579.267  1.00  8.71           H
ATOM    268  N   GLU    20    -132.701-110.137 582.289  1.00  8.71           N
ATOM    269  CA  GLU    20    -132.442-109.886 583.696  1.00  8.71           C
ATOM    270  C   GLU    20    -133.632-109.168 584.336  1.00  8.71           C
ATOM    271  O   GLU    20    -133.730-109.089 585.559  1.00  8.71           O
ATOM    272  HA  GLU    20    -132.316-110.870 584.148  1.00  8.71           H
ATOM    273  CB  GLU    20    -131.153-109.081 583.881  1.00  8.71           C
ATOM    274 1HB  GLU    20    -130.412-109.402 583.149  1.00  8.71           H
ATOM    275 2HB  GLU    20    -131.376-108.015 583.831  1.00  8.71           H
ATOM    276  CG  GLU    20    -130.545-109.330 585.262  1.00  8.71           C
ATOM    277 1HG  GLU    20    -131.336-109.367 586.011  1.00  8.71           H
ATOM    278 2HG  GLU    20    -130.048-110.300 585.275  1.00  8.71           H
ATOM    279  CD  GLU    20    -129.543-108.232 585.626  1.00  8.71           C
ATOM    280  OE1 GLU    20    -129.018-108.295 586.758  1.00  8.71           O
ATOM    281  OE2 GLU    20    -129.324-107.355 584.762  1.00  8.71           O
ATOM    282  HN  GLU    20    -132.112-109.637 581.654  1.00  8.71           H
ATOM    283  N   SER    21    -134.508-108.664 583.479  1.00  8.71           N
ATOM    284  CA  SER    21    -135.516-107.712 583.913  1.00  8.71           C
ATOM    285  C   SER    21    -136.586-108.423 584.743  1.00  8.71           C
ATOM    286  O   SER    21    -137.060-107.886 585.742  1.00  8.71           O
ATOM    287  HA  SER    21    -134.981-106.983 584.522  1.00  8.71           H
ATOM    288  CB  SER    21    -136.156-107.004 582.717  1.00  8.71           C
ATOM    289 1HB  SER    21    -136.700-106.126 583.064  1.00  8.71           H
ATOM    290 2HB  SER    21    -135.374-106.649 582.045  1.00  8.71           H
ATOM    291  HG  SER    21    -136.529-108.418 581.350  1.00  8.71           H
ATOM    292  OG  SER    21    -137.043-107.859 582.002  1.00  8.71           O
ATOM    293  HN  SER    21    -134.536-108.896 582.507  1.00  8.71           H
ATOM    294  N   THR    22    -136.935-109.622 584.298  1.00  8.71           N
ATOM    295  CA  THR    22    -138.098-110.309 584.833  1.00  8.71           C
ATOM    296  C   THR    22    -137.757-110.974 586.168  1.00  8.71           C
ATOM    297  O   THR    22    -138.430-110.741 587.171  1.00  8.71           O
ATOM    298  HA  THR    22    -138.873-109.569 585.032  1.00  8.71           H
ATOM    299  HB  THR    22    -137.872-112.097 583.619  1.00  8.71           H
ATOM    300  CB  THR    22    -138.594-111.294 583.772  1.00  8.71           C
ATOM    301  OG1 THR    22    -138.856-110.478 582.634  1.00  8.71           O
ATOM    302  HG1 THR    22    -138.906-111.043 581.811  1.00  8.71           H
ATOM    303  CG2 THR    22    -139.957-111.894 584.122  1.00  8.71           C
ATOM    304 1HG2 THR    22    -140.694-111.096 584.209  1.00  8.71           H
ATOM    305 2HG2 THR    22    -139.887-112.428 585.070  1.00  8.71           H
ATOM    306 3HG2 THR    22    -140.262-112.586 583.337  1.00  8.71           H
ATOM    307  HN  THR    22    -136.439-110.120 583.586  1.00  8.71           H
ATOM    308  N   SER    23    -136.713-111.789 586.137  1.00  8.71           N
ATOM    309  CA  SER    23    -136.367-112.605 587.288  1.00  8.71           C
ATOM    310  C   SER    23    -136.195-111.721 588.525  1.00  8.71           C
ATOM    311  O   SER    23    -136.668-112.063 589.608  1.00  8.71           O
ATOM    312  HA  SER    23    -137.206-113.288 587.420  1.00  8.71           H
ATOM    313  CB  SER    23    -135.091-113.410 587.030  1.00  8.71           C
ATOM    314 1HB  SER    23    -134.810-113.945 587.937  1.00  8.71           H
ATOM    315 2HB  SER    23    -135.285-114.161 586.264  1.00  8.71           H
ATOM    316  HG  SER    23    -133.203-113.136 586.427  1.00  8.71           H
ATOM    317  OG  SER    23    -134.011-112.578 586.616  1.00  8.71           O
ATOM    318  HN  SER    23    -136.110-111.895 585.347  1.00  8.71           H
ATOM    319  N   SER    24    -135.517-110.601 588.322  1.00  8.71           N
ATOM    320  CA  SER    24    -135.219-109.697 589.421  1.00  8.71           C
ATOM    321  C   SER    24    -136.507-109.042 589.923  1.00  8.71           C
ATOM    322  O   SER    24    -136.480-108.257 590.870  1.00  8.71           O
ATOM    323  HA  SER    24    -134.780-110.323 590.198  1.00  8.71           H
ATOM    324  CB  SER    24    -134.210-108.628 588.996  1.00  8.71           C
ATOM    325 1HB  SER    24    -133.818-108.128 589.882  1.00  8.71           H
ATOM    326 2HB  SER    24    -133.365-109.104 588.499  1.00  8.71           H
ATOM    327  HG  SER    24    -134.753-107.989 587.179  1.00  8.71           H
ATOM    328  OG  SER    24    -134.791-107.663 588.124  1.00  8.71           O
ATOM    329  HN  SER    24    -135.175-110.308 587.429  1.00  8.71           H
ATOM    330  N   MET    25    -137.605-109.388 589.267  1.00  8.71           N
ATOM    331  CA  MET    25    -138.914-108.938 589.708  1.00  8.71           C
ATOM    332  C   MET    25    -139.615-110.020 590.533  1.00  8.71           C
ATOM    333  O   MET    25    -140.245-109.722 591.547  1.00  8.71           O
ATOM    334  HA  MET    25    -138.729-108.061 590.329  1.00  8.71           H
ATOM    335  CB  MET    25    -139.772-108.588 588.491  1.00  8.71           C
ATOM    336 1HB  MET    25    -139.219-107.918 587.833  1.00  8.71           H
ATOM    337 2HB  MET    25    -139.984-109.492 587.919  1.00  8.71           H
ATOM    338  CG  MET    25    -141.084-107.927 588.916  1.00  8.71           C
ATOM    339 1HG  MET    25    -141.733-107.798 588.050  1.00  8.71           H
ATOM    340 2HG  MET    25    -141.614-108.571 589.619  1.00  8.71           H
ATOM    341  SD  MET    25    -140.754-106.344 589.672  1.00  8.71           S
ATOM    342  CE  MET    25    -141.157-105.261 588.311  1.00  8.71           C
ATOM    343 1HE  MET    25    -140.513-105.490 587.462  1.00  8.71           H
ATOM    344 2HE  MET    25    -142.199-105.407 588.027  1.00  8.71           H
ATOM    345 3HE  MET    25    -141.004-104.225 588.614  1.00  8.71           H
ATOM    346  HN  MET    25    -137.609-109.963 588.449  1.00  8.71           H
ATOM    347  N   GLU    26    -139.482-111.253 590.068  1.00  8.71           N
ATOM    348  CA  GLU    26    -140.156-112.371 590.707  1.00  8.71           C
ATOM    349  C   GLU    26    -139.510-112.677 592.059  1.00  8.71           C
ATOM    350  O   GLU    26    -140.205-112.849 593.059  1.00  8.71           O
ATOM    351  HA  GLU    26    -141.185-112.043 590.854  1.00  8.71           H
ATOM    352  CB  GLU    26    -140.148-113.605 589.803  1.00  8.71           C
ATOM    353 1HB  GLU    26    -139.147-113.759 589.399  1.00  8.71           H
ATOM    354 2HB  GLU    26    -140.527-114.466 590.354  1.00  8.71           H
ATOM    355  CG  GLU    26    -141.082-113.414 588.606  1.00  8.71           C
ATOM    356 1HG  GLU    26    -142.069-113.110 588.954  1.00  8.71           H
ATOM    357 2HG  GLU    26    -140.706-112.611 587.972  1.00  8.71           H
ATOM    358  CD  GLU    26    -141.198-114.703 587.790  1.00  8.71           C
ATOM    359  OE1 GLU    26    -142.319-114.968 587.304  1.00  8.71           O
ATOM    360  OE2 GLU    26    -140.163-115.395 587.671  1.00  8.71           O
ATOM    361  HN  GLU    26    -138.928-111.494 589.271  1.00  8.71           H
ATOM    362  N   ASP    27    -138.186-112.737 592.046  1.00  8.71           N
ATOM    363  CA  ASP    27    -137.434-112.944 593.273  1.00  8.71           C
ATOM    364  C   ASP    27    -137.911-111.949 594.332  1.00  8.71           C
ATOM    365  O   ASP    27    -137.823-112.221 595.529  1.00  8.71           O
ATOM    366  HA  ASP    27    -137.627-113.979 593.555  1.00  8.71           H
ATOM    367  CB  ASP    27    -135.939-112.714 593.047  1.00  8.71           C
ATOM    368 1HB  ASP    27    -135.795-111.944 592.289  1.00  8.71           H
ATOM    369 2HB  ASP    27    -135.481-112.346 593.966  1.00  8.71           H
ATOM    370  CG  ASP    27    -135.246-114.005 592.607  1.00  8.71           C
ATOM    371  OD1 ASP    27    -135.868-115.074 592.790  1.00  8.71           O
ATOM    372  OD2 ASP    27    -134.109-113.894 592.098  1.00  8.71           O
ATOM    373  HN  ASP    27    -137.630-112.646 591.220  1.00  8.71           H
ATOM    374  N   TYR    28    -138.406-110.816 593.855  1.00  8.71           N
ATOM    375  CA  TYR    28    -138.809-109.741 594.745  1.00  8.71           C
ATOM    376  C   TYR    28    -140.109-110.089 595.473  1.00  8.71           C
ATOM    377  O   TYR    28    -140.271-109.769 596.649  1.00  8.71           O
ATOM    378  HA  TYR    28    -138.017-109.599 595.480  1.00  8.71           H
ATOM    379  CB  TYR    28    -139.048-108.522 593.853  1.00  8.71           C
ATOM    380 1HB  TYR    28    -138.889-108.808 592.813  1.00  8.71           H
ATOM    381 2HB  TYR    28    -140.091-108.218 593.943  1.00  8.71           H
ATOM    382  CG  TYR    28    -138.153-107.325 594.180  1.00  8.71           C
ATOM    383  HD1 TYR    28    -139.699-106.268 595.223  1.00  8.71           H
ATOM    384  CD1 TYR    28    -138.660-106.258 594.893  1.00  8.71           C
ATOM    385  HD2 TYR    28    -136.437-108.156 593.199  1.00  8.71           H
ATOM    386  CD2 TYR    28    -136.838-107.313 593.762  1.00  8.71           C
ATOM    387  CE1 TYR    28    -137.818-105.132 595.201  1.00  8.71           C
ATOM    388  HE1 TYR    28    -138.206-104.283 595.764  1.00  8.71           H
ATOM    389  HE2 TYR    28    -134.954-106.164 593.746  1.00  8.71           H
ATOM    390  CE2 TYR    28    -135.995-106.187 594.070  1.00  8.71           C
ATOM    391  CZ  TYR    28    -136.526-105.152 594.775  1.00  8.71           C
ATOM    392  OH  TYR    28    -135.730-104.088 595.066  1.00  8.71           O
ATOM    393  HH  TYR    28    -134.780-104.387 595.156  1.00  8.71           H
ATOM    394  HN  TYR    28    -138.533-110.628 592.881  1.00  8.71           H
ATOM    395  N   VAL    29    -141.002-110.741 594.742  1.00  8.71           N
ATOM    396  CA  VAL    29    -142.322-111.043 595.269  1.00  8.71           C
ATOM    397  C   VAL    29    -142.269-112.364 596.039  1.00  8.71           C
ATOM    398  O   VAL    29    -142.900-112.502 597.086  1.00  8.71           O
ATOM    399  HA  VAL    29    -142.592-110.244 595.959  1.00  8.71           H
ATOM    400  HB  VAL    29    -143.244-111.998 593.597  1.00  8.71           H
ATOM    401  CB  VAL    29    -143.348-111.055 594.134  1.00  8.71           C
ATOM    402  CG1 VAL    29    -144.774-110.981 594.683  1.00  8.71           C
ATOM    403 1HG1 VAL    29    -144.959-111.839 595.330  1.00  8.71           H
ATOM    404 2HG1 VAL    29    -144.896-110.061 595.255  1.00  8.71           H
ATOM    405 3HG1 VAL    29    -145.483-110.991 593.855  1.00  8.71           H
ATOM    406  CG2 VAL    29    -143.083-109.919 593.143  1.00  8.71           C
ATOM    407 1HG2 VAL    29    -143.146-108.963 593.662  1.00  8.71           H
ATOM    408 2HG2 VAL    29    -142.087-110.035 592.715  1.00  8.71           H
ATOM    409 3HG2 VAL    29    -143.826-109.951 592.347  1.00  8.71           H
ATOM    410  HN  VAL    29    -140.836-111.059 593.809  1.00  8.71           H
ATOM    411  N   ASN    30    -141.509-113.301 595.492  1.00  8.71           N
ATOM    412  CA  ASN    30    -141.487-114.653 596.026  1.00  8.71           C
ATOM    413  C   ASN    30    -140.439-114.740 597.138  1.00  8.71           C
ATOM    414  O   ASN    30    -140.294-115.780 597.778  1.00  8.71           O
ATOM    415  HA  ASN    30    -142.498-114.833 596.391  1.00  8.71           H
ATOM    416  CB  ASN    30    -141.113-115.666 594.943  1.00  8.71           C
ATOM    417 1HB  ASN    30    -140.379-115.228 594.266  1.00  8.71           H
ATOM    418 2HB  ASN    30    -140.643-116.537 595.401  1.00  8.71           H
ATOM    419  CG  ASN    30    -142.347-116.104 594.151  1.00  8.71           C
ATOM    420  OD1 ASN    30    -143.478-115.820 594.508  1.00  8.71           O
ATOM    421  ND2 ASN    30    -142.067-116.810 593.060  1.00  8.71           N
ATOM    422 1HD2 ASN    30    -141.116-117.009 592.823  1.00  8.71           H
ATOM    423 2HD2 ASN    30    -142.807-117.142 592.475  1.00  8.71           H
ATOM    424  HN  ASN    30    -140.917-113.150 594.700  1.00  8.71           H
ATOM    425  N   PHE    31    -139.737-113.634 597.333  1.00  8.71           N
ATOM    426  CA  PHE    31    -139.085-113.377 598.606  1.00  8.71           C
ATOM    427  C   PHE    31    -140.114-113.213 599.726  1.00  8.71           C
ATOM    428  O   PHE    31    -140.646-112.123 599.930  1.00  8.71           O
ATOM    429  HA  PHE    31    -138.449-114.235 598.823  1.00  8.71           H
ATOM    430  CB  PHE    31    -138.303-112.071 598.453  1.00  8.71           C
ATOM    431 1HB  PHE    31    -138.338-111.759 597.409  1.00  8.71           H
ATOM    432 2HB  PHE    31    -138.798-111.293 599.034  1.00  8.71           H
ATOM    433  CG  PHE    31    -136.841-112.165 598.894  1.00  8.71           C
ATOM    434  HD1 PHE    31    -137.290-111.764 600.933  1.00  8.71           H
ATOM    435  CD1 PHE    31    -136.512-111.979 600.200  1.00  8.71           C
ATOM    436  HD2 PHE    31    -136.135-112.582 596.933  1.00  8.71           H
ATOM    437  CD2 PHE    31    -135.871-112.434 597.980  1.00  8.71           C
ATOM    438  CE1 PHE    31    -135.155-112.067 600.610  1.00  8.71           C
ATOM    439  HE1 PHE    31    -134.891-111.918 601.657  1.00  8.71           H
ATOM    440  CE2 PHE    31    -134.514-112.521 598.389  1.00  8.71           C
ATOM    441  HE2 PHE    31    -133.736-112.737 597.657  1.00  8.71           H
ATOM    442  CZ  PHE    31    -134.185-112.336 599.696  1.00  8.71           C
ATOM    443  HZ  PHE    31    -133.143-112.403 600.010  1.00  8.71           H
ATOM    444  HN  PHE    31    -139.610-112.922 596.642  1.00  8.71           H
ATOM    445  N   ASN    32    -140.364-114.312 600.423  1.00  8.71           N
ATOM    446  CA  ASN    32    -140.794-114.238 601.809  1.00  8.71           C
ATOM    447  C   ASN    32    -139.651-113.686 602.664  1.00  8.71           C
ATOM    448  O   ASN    32    -138.935-114.445 603.314  1.00  8.71           O
ATOM    449  HA  ASN    32    -141.665-113.583 601.804  1.00  8.71           H
ATOM    450  CB  ASN    32    -141.160-115.623 602.347  1.00  8.71           C
ATOM    451 1HB  ASN    32    -140.578-116.384 601.827  1.00  8.71           H
ATOM    452 2HB  ASN    32    -140.898-115.687 603.403  1.00  8.71           H
ATOM    453  CG  ASN    32    -142.653-115.903 602.167  1.00  8.71           C
ATOM    454  OD1 ASN    32    -143.499-115.044 602.352  1.00  8.71           O
ATOM    455  ND2 ASN    32    -142.929-117.151 601.798  1.00  8.71           N
ATOM    456 1HD2 ASN    32    -142.187-117.807 601.663  1.00  8.71           H
ATOM    457 2HD2 ASN    32    -143.878-117.432 601.655  1.00  8.71           H
ATOM    458  HN  ASN    32    -140.278-115.238 600.056  1.00  8.71           H
ATOM    459  N   PHE    33    -139.516-112.368 602.635  1.00  8.71           N
ATOM    460  CA  PHE    33    -138.814-111.664 603.694  1.00  8.71           C
ATOM    461  C   PHE    33    -139.458-111.939 605.055  1.00  8.71           C
ATOM    462  O   PHE    33    -140.498-111.368 605.380  1.00  8.71           O
ATOM    463  HA  PHE    33    -137.787-112.029 603.700  1.00  8.71           H
ATOM    464  CB  PHE    33    -138.921-110.169 603.385  1.00  8.71           C
ATOM    465 1HB  PHE    33    -139.962-109.926 603.173  1.00  8.71           H
ATOM    466 2HB  PHE    33    -138.636-109.604 604.273  1.00  8.71           H
ATOM    467  CG  PHE    33    -138.055-109.714 602.209  1.00  8.71           C
ATOM    468  HD1 PHE    33    -136.234-109.966 603.276  1.00  8.71           H
ATOM    469  CD1 PHE    33    -136.702-109.674 602.336  1.00  8.71           C
ATOM    470  HD2 PHE    33    -139.724-109.381 600.934  1.00  8.71           H
ATOM    471  CD2 PHE    33    -138.639-109.349 601.036  1.00  8.71           C
ATOM    472  CE1 PHE    33    -135.899-109.251 601.244  1.00  8.71           C
ATOM    473  HE1 PHE    33    -134.814-109.219 601.346  1.00  8.71           H
ATOM    474  CE2 PHE    33    -137.836-108.926 599.944  1.00  8.71           C
ATOM    475  HE2 PHE    33    -138.304-108.634 599.004  1.00  8.71           H
ATOM    476  CZ  PHE    33    -136.483-108.886 600.071  1.00  8.71           C
ATOM    477  HZ  PHE    33    -135.866-108.562 599.233  1.00  8.71           H
ATOM    478  HN  PHE    33    -139.876-111.785 601.906  1.00  8.71           H
ATOM    479  N   THR    34    -138.813-112.813 605.813  1.00  8.71           N
ATOM    480  CA  THR    34    -139.061-112.889 607.243  1.00  8.71           C
ATOM    481  C   THR    34    -138.972-111.499 607.875  1.00  8.71           C
ATOM    482  O   THR    34    -137.902-110.894 607.904  1.00  8.71           O
ATOM    483  HA  THR    34    -140.079-113.246 607.397  1.00  8.71           H
ATOM    484  HB  THR    34    -137.064-113.481 607.862  1.00  8.71           H
ATOM    485  CB  THR    34    -138.073-113.893 607.841  1.00  8.71           C
ATOM    486  OG1 THR    34    -138.242-115.063 607.046  1.00  8.71           O
ATOM    487  HG1 THR    34    -137.461-115.676 607.167  1.00  8.71           H
ATOM    488  CG2 THR    34    -138.471-114.339 609.249  1.00  8.71           C
ATOM    489 1HG2 THR    34    -139.452-114.813 609.217  1.00  8.71           H
ATOM    490 2HG2 THR    34    -138.509-113.471 609.908  1.00  8.71           H
ATOM    491 3HG2 THR    34    -137.737-115.050 609.627  1.00  8.71           H
ATOM    492  HN  THR    34    -138.133-113.459 605.467  1.00  8.71           H
ATOM    493  N   ASP    35    -140.111-111.033 608.366  1.00  8.71           N
ATOM    494  CA  ASP    35    -140.247-109.637 608.745  1.00  8.71           C
ATOM    495  C   ASP    35    -139.496-109.393 610.055  1.00  8.71           C
ATOM    496  O   ASP    35    -140.080-109.478 611.135  1.00  8.71           O
ATOM    497  HA  ASP    35    -139.828-109.072 607.912  1.00  8.71           H
ATOM    498  CB  ASP    35    -141.716-109.267 608.965  1.00  8.71           C
ATOM    499 1HB  ASP    35    -142.347-109.857 608.301  1.00  8.71           H
ATOM    500 2HB  ASP    35    -142.007-109.514 609.986  1.00  8.71           H
ATOM    501  CG  ASP    35    -141.950-107.777 608.709  1.00  8.71           C
ATOM    502  OD1 ASP    35    -140.937-107.066 608.532  1.00  8.71           O
ATOM    503  OD2 ASP    35    -143.136-107.383 608.697  1.00  8.71           O
ATOM    504  HN  ASP    35    -140.930-111.591 608.506  1.00  8.71           H
ATOM    505  N   PHE    36    -138.213-109.094 609.918  1.00  8.71           N
ATOM    506  CA  PHE    36    -137.360-108.904 611.079  1.00  8.71           C
ATOM    507  C   PHE    36    -137.552-107.510 611.678  1.00  8.71           C
ATOM    508  O   PHE    36    -137.021-107.210 612.746  1.00  8.71           O
ATOM    509  HA  PHE    36    -137.644-109.656 611.815  1.00  8.71           H
ATOM    510  CB  PHE    36    -135.914-109.045 610.599  1.00  8.71           C
ATOM    511 1HB  PHE    36    -135.738-108.334 609.792  1.00  8.71           H
ATOM    512 2HB  PHE    36    -135.244-108.774 611.415  1.00  8.71           H
ATOM    513  CG  PHE    36    -135.555-110.450 610.110  1.00  8.71           C
ATOM    514  HD1 PHE    36    -136.504-111.411 611.752  1.00  8.71           H
ATOM    515  CD1 PHE    36    -135.939-111.539 610.828  1.00  8.71           C
ATOM    516  HD2 PHE    36    -134.543-109.736 608.382  1.00  8.71           H
ATOM    517  CD2 PHE    36    -134.851-110.609 608.957  1.00  8.71           C
ATOM    518  CE1 PHE    36    -135.606-112.842 610.374  1.00  8.71           C
ATOM    519  HE1 PHE    36    -135.914-113.715 610.949  1.00  8.71           H
ATOM    520  CE2 PHE    36    -134.518-111.912 608.503  1.00  8.71           C
ATOM    521  HE2 PHE    36    -133.954-112.040 607.579  1.00  8.71           H
ATOM    522  CZ  PHE    36    -134.902-113.002 609.221  1.00  8.71           C
ATOM    523  HZ  PHE    36    -134.647-114.002 608.872  1.00  8.71           H
ATOM    524  HN  PHE    36    -137.756-108.982 609.035  1.00  8.71           H
ATOM    525  N   TYR    37    -138.314-106.693 610.964  1.00  8.71           N
ATOM    526  CA  TYR    37    -138.703-105.391 611.479  1.00  8.71           C
ATOM    527  C   TYR    37    -139.999-105.486 612.286  1.00  8.71           C
ATOM    528  O   TYR    37    -141.056-105.789 611.737  1.00  8.71           O
ATOM    529  HA  TYR    37    -137.904-105.034 612.128  1.00  8.71           H
ATOM    530  CB  TYR    37    -138.943-104.508 610.253  1.00  8.71           C
ATOM    531 1HB  TYR    37    -138.046-104.511 609.634  1.00  8.71           H
ATOM    532 2HB  TYR    37    -139.743-104.944 609.655  1.00  8.71           H
ATOM    533  CG  TYR    37    -139.309-103.061 610.590  1.00  8.71           C
ATOM    534  HD1 TYR    37    -141.420-103.434 610.560  1.00  8.71           H
ATOM    535  CD1 TYR    37    -140.634-102.694 610.707  1.00  8.71           C
ATOM    536  HD2 TYR    37    -137.267-102.414 610.684  1.00  8.71           H
ATOM    537  CD2 TYR    37    -138.313-102.124 610.777  1.00  8.71           C
ATOM    538  CE1 TYR    37    -140.977-101.332 611.025  1.00  8.71           C
ATOM    539  HE1 TYR    37    -142.020-101.028 611.121  1.00  8.71           H
ATOM    540  HE2 TYR    37    -137.881-100.012 611.245  1.00  8.71           H
ATOM    541  CE2 TYR    37    -138.657-100.762 611.095  1.00  8.71           C
ATOM    542  CZ  TYR    37    -139.972-100.433 611.203  1.00  8.71           C
ATOM    543  OH  TYR    37    -140.297 -99.147 611.503  1.00  8.71           O
ATOM    544  HH  TYR    37    -139.469 -98.622 611.698  1.00  8.71           H
ATOM    545  HN  TYR    37    -138.663-106.909 610.052  1.00  8.71           H
ATOM    546  N   CYS    38    -139.874-105.220 613.578  1.00  8.71           N
ATOM    547  CA  CYS    38    -140.989-105.403 614.491  1.00  8.71           C
ATOM    548  C   CYS    38    -141.556-104.026 614.840  1.00  8.71           C
ATOM    549  O   CYS    38    -140.868-103.201 615.439  1.00  8.71           O
ATOM    550  HA  CYS    38    -141.730-106.004 613.964  1.00  8.71           H
ATOM    551  CB  CYS    38    -140.575-106.183 615.741  1.00  8.71           C
ATOM    552 1HB  CYS    38    -140.039-107.088 615.454  1.00  8.71           H
ATOM    553 2HB  CYS    38    -139.892-105.585 616.343  1.00  8.71           H
ATOM    554  SG  CYS    38    -142.055-106.621 616.725  1.00  8.71           S
ATOM    555  HN  CYS    38    -139.032-104.886 614.002  1.00  8.71           H
ATOM    556  N   GLU    39    -142.806-103.819 614.451  1.00  8.71           N
ATOM    557  CA  GLU    39    -143.542-102.646 614.888  1.00  8.71           C
ATOM    558  C   GLU    39    -144.091-102.859 616.300  1.00  8.71           C
ATOM    559  O   GLU    39    -144.843-103.802 616.541  1.00  8.71           O
ATOM    560  HA  GLU    39    -142.815-101.833 614.893  1.00  8.71           H
ATOM    561  CB  GLU    39    -144.667-102.307 613.908  1.00  8.71           C
ATOM    562 1HB  GLU    39    -145.228-103.209 613.667  1.00  8.71           H
ATOM    563 2HB  GLU    39    -145.286-101.511 614.321  1.00  8.71           H
ATOM    564  CG  GLU    39    -144.102-101.774 612.589  1.00  8.71           C
ATOM    565 1HG  GLU    39    -143.369-100.993 612.792  1.00  8.71           H
ATOM    566 2HG  GLU    39    -143.580-102.573 612.064  1.00  8.71           H
ATOM    567  CD  GLU    39    -145.217-101.215 611.702  1.00  8.71           C
ATOM    568  OE1 GLU    39    -144.893-100.834 610.557  1.00  8.71           O
ATOM    569  OE2 GLU    39    -146.368-101.183 612.189  1.00  8.71           O
ATOM    570  HN  GLU    39    -143.313-104.436 613.848  1.00  8.71           H
ATOM    571  N   LYS    40    -143.694-101.968 617.197  1.00  8.71           N
ATOM    572  CA  LYS    40    -144.029-102.120 618.602  1.00  8.71           C
ATOM    573  C   LYS    40    -145.309-101.338 618.904  1.00  8.71           C
ATOM    574  O   LYS    40    -145.570-100.988 620.054  1.00  8.71           O
ATOM    575  HA  LYS    40    -144.220-103.178 618.780  1.00  8.71           H
ATOM    576  CB  LYS    40    -142.842-101.720 619.482  1.00  8.71           C
ATOM    577 1HB  LYS    40    -142.604-100.669 619.322  1.00  8.71           H
ATOM    578 2HB  LYS    40    -143.111-101.830 620.533  1.00  8.71           H
ATOM    579  CG  LYS    40    -141.615-102.580 619.171  1.00  8.71           C
ATOM    580 1HG  LYS    40    -141.363-102.491 618.115  1.00  8.71           H
ATOM    581 2HG  LYS    40    -140.758-102.213 619.736  1.00  8.71           H
ATOM    582  CD  LYS    40    -141.872-104.048 619.518  1.00  8.71           C
ATOM    583 1HD  LYS    40    -142.258-104.123 620.535  1.00  8.71           H
ATOM    584 2HD  LYS    40    -142.637-104.453 618.856  1.00  8.71           H
ATOM    585  CE  LYS    40    -140.590-104.873 619.390  1.00  8.71           C
ATOM    586 1HE  LYS    40    -140.411-105.118 618.343  1.00  8.71           H
ATOM    587 2HE  LYS    40    -139.737-104.287 619.732  1.00  8.71           H
ATOM    588  NZ  LYS    40    -140.694-106.118 620.185  1.00  8.71           N
ATOM    589 1HZ  LYS    40    -139.853-106.670 620.059  1.00  8.71           H
ATOM    590 2HZ  LYS    40    -140.801-105.884 621.166  1.00  8.71           H
ATOM    591 3HZ  LYS    40    -141.499-106.651 619.875  1.00  8.71           H
ATOM    592  HN  LYS    40    -143.153-101.156 616.976  1.00  8.71           H
ATOM    593  N   ASN    41    -146.073-101.088 617.851  1.00  8.71           N
ATOM    594  CA  ASN    41    -147.294-100.311 617.981  1.00  8.71           C
ATOM    595  C   ASN    41    -148.167-100.920 619.080  1.00  8.71           C
ATOM    596  O   ASN    41    -148.703-100.201 619.922  1.00  8.71           O
ATOM    597  HA  ASN    41    -146.966 -99.300 618.222  1.00  8.71           H
ATOM    598  CB  ASN    41    -148.097-100.324 616.679  1.00  8.71           C
ATOM    599 1HB  ASN    41    -148.100-101.330 616.259  1.00  8.71           H
ATOM    600 2HB  ASN    41    -149.135-100.061 616.884  1.00  8.71           H
ATOM    601  CG  ASN    41    -147.508 -99.344 615.662  1.00  8.71           C
ATOM    602  OD1 ASN    41    -147.074 -98.253 615.992  1.00  8.71           O
ATOM    603  ND2 ASN    41    -147.518 -99.792 614.410  1.00  8.71           N
ATOM    604 1HD2 ASN    41    -147.889-100.698 614.206  1.00  8.71           H
ATOM    605 2HD2 ASN    41    -147.154 -99.224 613.672  1.00  8.71           H
ATOM    606  HN  ASN    41    -145.871-101.405 616.925  1.00  8.71           H
ATOM    607  N   ASN    42    -148.283-102.239 619.037  1.00  8.71           N
ATOM    608  CA  ASN    42    -149.114-102.949 619.994  1.00  8.71           C
ATOM    609  C   ASN    42    -148.575-102.710 621.406  1.00  8.71           C
ATOM    610  O   ASN    42    -149.346-102.524 622.346  1.00  8.71           O
ATOM    611  HA  ASN    42    -150.117-102.546 619.858  1.00  8.71           H
ATOM    612  CB  ASN    42    -149.094-104.456 619.730  1.00  8.71           C
ATOM    613 1HB  ASN    42    -148.065-104.815 619.726  1.00  8.71           H
ATOM    614 2HB  ASN    42    -149.611-104.977 620.536  1.00  8.71           H
ATOM    615  CG  ASN    42    -149.759-104.786 618.392  1.00  8.71           C
ATOM    616  OD1 ASN    42    -150.624-104.075 617.907  1.00  8.71           O
ATOM    617  ND2 ASN    42    -149.310-105.902 617.826  1.00  8.71           N
ATOM    618 1HD2 ASN    42    -148.598-106.441 618.277  1.00  8.71           H
ATOM    619 2HD2 ASN    42    -149.683-106.203 616.948  1.00  8.71           H
ATOM    620  HN  ASN    42    -147.823-102.819 618.364  1.00  8.71           H
ATOM    621  N   VAL    43    -147.254-102.723 621.511  1.00  8.71           N
ATOM    622  CA  VAL    43    -146.604-102.559 622.800  1.00  8.71           C
ATOM    623  C   VAL    43    -146.882-101.152 623.331  1.00  8.71           C
ATOM    624  O   VAL    43    -147.050-100.960 624.535  1.00  8.71           O
ATOM    625  HA  VAL    43    -147.042-103.285 623.485  1.00  8.71           H
ATOM    626  HB  VAL    43    -144.677-102.148 621.980  1.00  8.71           H
ATOM    627  CB  VAL    43    -145.110-102.867 622.676  1.00  8.71           C
ATOM    628  CG1 VAL    43    -144.403-102.702 624.023  1.00  8.71           C
ATOM    629 1HG1 VAL    43    -144.520-101.676 624.372  1.00  8.71           H
ATOM    630 2HG1 VAL    43    -144.841-103.386 624.749  1.00  8.71           H
ATOM    631 3HG1 VAL    43    -143.343-102.927 623.906  1.00  8.71           H
ATOM    632  CG2 VAL    43    -144.885-104.268 622.106  1.00  8.71           C
ATOM    633 1HG2 VAL    43    -145.340-105.007 622.766  1.00  8.71           H
ATOM    634 2HG2 VAL    43    -145.339-104.336 621.117  1.00  8.71           H
ATOM    635 3HG2 VAL    43    -143.814-104.461 622.028  1.00  8.71           H
ATOM    636  HN  VAL    43    -146.632-102.844 620.737  1.00  8.71           H
ATOM    637  N   ARG    44    -146.922-100.202 622.408  1.00  8.71           N
ATOM    638  CA  ARG    44    -147.142 -98.813 622.771  1.00  8.71           C
ATOM    639  C   ARG    44    -148.600 -98.596 623.182  1.00  8.71           C
ATOM    640  O   ARG    44    -148.881 -97.846 624.115  1.00  8.71           O
ATOM    641  HA  ARG    44    -146.468 -98.634 623.609  1.00  8.71           H
ATOM    642  CB  ARG    44    -146.803 -97.879 621.608  1.00  8.71           C
ATOM    643 1HB  ARG    44    -147.379 -98.164 620.728  1.00  8.71           H
ATOM    644 2HB  ARG    44    -147.091 -96.858 621.861  1.00  8.71           H
ATOM    645  CG  ARG    44    -145.308 -97.927 621.284  1.00  8.71           C
ATOM    646 1HG  ARG    44    -144.730 -97.837 622.204  1.00  8.71           H
ATOM    647 2HG  ARG    44    -145.059 -98.892 620.844  1.00  8.71           H
ATOM    648  CD  ARG    44    -144.920 -96.804 620.320  1.00  8.71           C
ATOM    649 1HD  ARG    44    -145.442 -95.886 620.588  1.00  8.71           H
ATOM    650 2HD  ARG    44    -143.852 -96.599 620.399  1.00  8.71           H
ATOM    651  NE  ARG    44    -145.258 -97.191 618.932  1.00  8.71           N
ATOM    652  HE  ARG    44    -146.193 -97.033 618.616  1.00  8.71           H
ATOM    653  CZ  ARG    44    -144.388 -97.738 618.071  1.00  8.71           C
ATOM    654  NH1 ARG    44    -143.121 -97.971 618.441  1.00  8.71           N
ATOM    655 1HH1 ARG    44    -142.818 -97.736 619.364  1.00  8.71           H
ATOM    656 2HH1 ARG    44    -142.479 -98.380 617.793  1.00  8.71           H
ATOM    657  NH2 ARG    44    -144.804 -98.048 616.836  1.00  8.71           N
ATOM    658 1HH2 ARG    44    -144.168 -98.457 616.182  1.00  8.71           H
ATOM    659 2HH2 ARG    44    -145.751 -97.871 616.568  1.00  8.71           H
ATOM    660  HN  ARG    44    -146.807-100.370 621.428  1.00  8.71           H
ATOM    661  N   GLN    45    -149.489 -99.267 622.464  1.00  8.71           N
ATOM    662  CA  GLN    45    -150.914 -99.118 622.709  1.00  8.71           C
ATOM    663  C   GLN    45    -151.268 -99.624 624.109  1.00  8.71           C
ATOM    664  O   GLN    45    -152.065 -99.006 624.813  1.00  8.71           O
ATOM    665  HA  GLN    45    -151.109 -98.048 622.642  1.00  8.71           H
ATOM    666  CB  GLN    45    -151.733 -99.845 621.640  1.00  8.71           C
ATOM    667 1HB  GLN    45    -151.427 -99.506 620.650  1.00  8.71           H
ATOM    668 2HB  GLN    45    -151.531-100.915 621.687  1.00  8.71           H
ATOM    669  CG  GLN    45    -153.230 -99.594 621.831  1.00  8.71           C
ATOM    670 1HG  GLN    45    -153.536 -99.934 622.821  1.00  8.71           H
ATOM    671 2HG  GLN    45    -153.432 -98.524 621.785  1.00  8.71           H
ATOM    672  CD  GLN    45    -154.048-100.319 620.761  1.00  8.71           C
ATOM    673  OE1 GLN    45    -153.526-101.029 619.918  1.00  8.71           O
ATOM    674  NE2 GLN    45    -155.358-100.102 620.842  1.00  8.71           N
ATOM    675 1HE2 GLN    45    -155.723 -99.508 621.559  1.00  8.71           H
ATOM    676 2HE2 GLN    45    -155.978-100.533 620.186  1.00  8.71           H
ATOM    677  HN  GLN    45    -149.251 -99.901 621.728  1.00  8.71           H
ATOM    678  N   PHE    46    -150.658-100.743 624.470  1.00  8.71           N
ATOM    679  CA  PHE    46    -150.841-101.299 625.800  1.00  8.71           C
ATOM    680  C   PHE    46    -150.349-100.326 626.874  1.00  8.71           C
ATOM    681  O   PHE    46    -151.057-100.054 627.842  1.00  8.71           O
ATOM    682  HA  PHE    46    -151.909-101.474 625.933  1.00  8.71           H
ATOM    683  CB  PHE    46    -150.007-102.580 625.868  1.00  8.71           C
ATOM    684 1HB  PHE    46    -150.401-103.297 625.148  1.00  8.71           H
ATOM    685 2HB  PHE    46    -148.985-102.353 625.565  1.00  8.71           H
ATOM    686  CG  PHE    46    -149.980-103.232 627.252  1.00  8.71           C
ATOM    687  HD1 PHE    46    -148.050-102.474 627.721  1.00  8.71           H
ATOM    688  CD1 PHE    46    -148.898-103.069 628.060  1.00  8.71           C
ATOM    689  HD2 PHE    46    -151.905-104.106 627.027  1.00  8.71           H
ATOM    690  CD2 PHE    46    -151.038-103.975 627.674  1.00  8.71           C
ATOM    691  CE1 PHE    46    -148.873-103.674 629.344  1.00  8.71           C
ATOM    692  HE1 PHE    46    -148.006-103.544 629.991  1.00  8.71           H
ATOM    693  CE2 PHE    46    -151.013-104.580 628.959  1.00  8.71           C
ATOM    694  HE2 PHE    46    -151.861-105.176 629.297  1.00  8.71           H
ATOM    695  CZ  PHE    46    -149.931-104.417 629.766  1.00  8.71           C
ATOM    696  HZ  PHE    46    -149.912-104.882 630.752  1.00  8.71           H
ATOM    697  HN  PHE    46    -150.049-101.266 623.874  1.00  8.71           H
ATOM    698  N   ALA    47    -149.138 -99.829 626.667  1.00  8.71           N
ATOM    699  CA  ALA    47    -148.499 -98.978 627.656  1.00  8.71           C
ATOM    700  C   ALA    47    -149.405 -97.782 627.955  1.00  8.71           C
ATOM    701  O   ALA    47    -149.567 -97.396 629.112  1.00  8.71           O
ATOM    702  HA  ALA    47    -148.372 -99.564 628.566  1.00  8.71           H
ATOM    703  CB  ALA    47    -147.120 -98.552 627.148  1.00  8.71           C
ATOM    704 1HB  ALA    47    -146.506 -99.436 626.979  1.00  8.71           H
ATOM    705 2HB  ALA    47    -147.231 -98.002 626.213  1.00  8.71           H
ATOM    706 3HB  ALA    47    -146.641 -97.913 627.890  1.00  8.71           H
ATOM    707  HN  ALA    47    -148.597 -99.999 625.843  1.00  8.71           H
ATOM    708  N   SER    48    -149.973 -97.230 626.893  1.00  8.71           N
ATOM    709  CA  SER    48    -150.633 -95.939 626.983  1.00  8.71           C
ATOM    710  C   SER    48    -151.885 -96.051 627.855  1.00  8.71           C
ATOM    711  O   SER    48    -152.318 -95.069 628.455  1.00  8.71           O
ATOM    712  HA  SER    48    -149.904 -95.274 627.445  1.00  8.71           H
ATOM    713  CB  SER    48    -150.999 -95.409 625.596  1.00  8.71           C
ATOM    714 1HB  SER    48    -151.375 -94.390 625.684  1.00  8.71           H
ATOM    715 2HB  SER    48    -150.102 -95.365 624.977  1.00  8.71           H
ATOM    716  HG  SER    48    -152.184 -95.857 624.046  1.00  8.71           H
ATOM    717  OG  SER    48    -151.978 -96.221 624.955  1.00  8.71           O
ATOM    718  HN  SER    48    -149.987 -97.649 625.985  1.00  8.71           H
ATOM    719  N   HIS    49    -152.432 -97.258 627.898  1.00  8.71           N
ATOM    720  CA  HIS    49    -153.662 -97.496 628.634  1.00  8.71           C
ATOM    721  C   HIS    49    -153.329 -97.994 630.042  1.00  8.71           C
ATOM    722  O   HIS    49    -153.971 -97.596 631.013  1.00  8.71           O
ATOM    723  HA  HIS    49    -154.173 -96.537 628.709  1.00  8.71           H
ATOM    724  CB  HIS    49    -154.576 -98.454 627.867  1.00  8.71           C
ATOM    725 1HB  HIS    49    -154.027 -99.371 627.653  1.00  8.71           H
ATOM    726 2HB  HIS    49    -155.416 -98.727 628.506  1.00  8.71           H
ATOM    727  CG  HIS    49    -155.109 -97.889 626.573  1.00  8.71           C
ATOM    728  HD1 HIS    49    -153.439 -98.216 625.293  1.00  8.71           H
ATOM    729  ND1 HIS    49    -154.371 -97.870 625.402  1.00  8.71           N
ATOM    730  CD2 HIS    49    -156.315 -97.324 626.276  1.00  8.71           C
ATOM    731  HD2 HIS    49    -157.140 -97.181 626.973  1.00  8.71           H
ATOM    732  CE1 HIS    49    -155.108 -97.316 624.451  1.00  8.71           C
ATOM    733  HE1 HIS    49    -154.805 -97.158 623.416  1.00  8.71           H
ATOM    734  NE2 HIS    49    -156.313 -96.978 624.995  1.00  8.71           N
ATOM    735  HN  HIS    49    -152.049 -98.061 627.443  1.00  8.71           H
ATOM    736  N   PHE    50    -152.326 -98.858 630.108  1.00  8.71           N
ATOM    737  CA  PHE    50    -152.097 -99.648 631.306  1.00  8.71           C
ATOM    738  C   PHE    50    -151.278 -98.862 632.333  1.00  8.71           C
ATOM    739  O   PHE    50    -151.606 -98.854 633.518  1.00  8.71           O
ATOM    740  HA  PHE    50    -153.073 -99.886 631.728  1.00  8.71           H
ATOM    741  CB  PHE    50    -151.306-100.886 630.880  1.00  8.71           C
ATOM    742 1HB  PHE    50    -151.865-101.415 630.108  1.00  8.71           H
ATOM    743 2HB  PHE    50    -150.365-100.567 630.430  1.00  8.71           H
ATOM    744  CG  PHE    50    -151.003-101.855 632.025  1.00  8.71           C
ATOM    745  HD1 PHE    50    -148.944-101.335 632.102  1.00  8.71           H
ATOM    746  CD1 PHE    50    -149.740-101.950 632.520  1.00  8.71           C
ATOM    747  HD2 PHE    50    -153.010-102.547 632.149  1.00  8.71           H
ATOM    748  CD2 PHE    50    -151.998-102.623 632.547  1.00  8.71           C
ATOM    749  CE1 PHE    50    -149.460-102.849 633.583  1.00  8.71           C
ATOM    750  HE1 PHE    50    -148.448-102.925 633.980  1.00  8.71           H
ATOM    751  CE2 PHE    50    -151.717-103.522 633.609  1.00  8.71           C
ATOM    752  HE2 PHE    50    -152.514-104.137 634.027  1.00  8.71           H
ATOM    753  CZ  PHE    50    -150.454-103.616 634.105  1.00  8.71           C
ATOM    754  HZ  PHE    50    -150.239-104.307 634.920  1.00  8.71           H
ATOM    755  HN  PHE    50    -151.679 -99.021 629.364  1.00  8.71           H
ATOM    756  N   LEU    51    -150.229 -98.221 631.840  1.00  8.71           N
ATOM    757  CA  LEU    51    -149.164 -97.749 632.709  1.00  8.71           C
ATOM    758  C   LEU    51    -149.652 -96.526 633.488  1.00  8.71           C
ATOM    759  O   LEU    51    -149.516 -96.468 634.709  1.00  8.71           O
ATOM    760  HA  LEU    51    -148.946 -98.546 633.420  1.00  8.71           H
ATOM    761  CB  LEU    51    -147.888 -97.497 631.904  1.00  8.71           C
ATOM    762 1HB  LEU    51    -148.099 -96.736 631.153  1.00  8.71           H
ATOM    763 2HB  LEU    51    -147.135 -97.083 632.575  1.00  8.71           H
ATOM    764  HG  LEU    51    -148.034 -99.115 630.513  1.00  8.71           H
ATOM    765  CG  LEU    51    -147.288 -98.715 631.199  1.00  8.71           C
ATOM    766  CD1 LEU    51    -146.070 -98.320 630.362  1.00  8.71           C
ATOM    767 1HD1 LEU    51    -146.368 -97.592 629.608  1.00  8.71           H
ATOM    768 2HD1 LEU    51    -145.310 -97.882 631.010  1.00  8.71           H
ATOM    769 3HD1 LEU    51    -145.663 -99.205 629.872  1.00  8.71           H
ATOM    770  CD2 LEU    51    -146.959 -99.823 632.203  1.00  8.71           C
ATOM    771 1HD2 LEU    51    -146.239 -99.451 632.931  1.00  8.71           H
ATOM    772 2HD2 LEU    51    -147.870-100.130 632.716  1.00  8.71           H
ATOM    773 3HD2 LEU    51    -146.534-100.677 631.675  1.00  8.71           H
ATOM    774  HN  LEU    51    -150.100 -98.023 630.868  1.00  8.71           H
ATOM    775  N   PRO    52    -150.225 -95.529 632.799  1.00  8.71           N
ATOM    776  CA  PRO    52    -150.461 -94.222 633.418  1.00  8.71           C
ATOM    777  C   PRO    52    -151.224 -94.333 634.728  1.00  8.71           C
ATOM    778  O   PRO    52    -150.800 -93.788 635.745  1.00  8.71           O
ATOM    779  HA  PRO    52    -149.511 -93.756 633.680  1.00  8.71           H
ATOM    780  CB  PRO    52    -151.258 -93.458 632.359  1.00  8.71           C
ATOM    781 1HB  PRO    52    -152.332 -93.573 632.505  1.00  8.71           H
ATOM    782 2HB  PRO    52    -151.046 -92.389 632.391  1.00  8.71           H
ATOM    783  CG  PRO    52    -150.796 -94.085 631.049  1.00  8.71           C
ATOM    784 1HG  PRO    52    -151.508 -93.908 630.242  1.00  8.71           H
ATOM    785 2HG  PRO    52    -149.845 -93.671 630.715  1.00  8.71           H
ATOM    786  CD  PRO    52    -150.686 -95.560 631.399  1.00  8.71           C
ATOM    787 1HD  PRO    52    -151.644 -96.072 631.304  1.00  8.71           H
ATOM    788 2HD  PRO    52    -149.984 -96.080 630.746  1.00  8.71           H
ATOM    789  N   PRO    53    -152.363 -95.039 634.734  1.00  8.71           N
ATOM    790  CA  PRO    53    -153.159 -95.176 635.956  1.00  8.71           C
ATOM    791  C   PRO    53    -152.334 -95.684 637.127  1.00  8.71           C
ATOM    792  O   PRO    53    -152.476 -95.198 638.248  1.00  8.71           O
ATOM    793  HA  PRO    53    -153.532 -94.202 636.272  1.00  8.71           H
ATOM    794  CB  PRO    53    -154.257 -96.166 635.564  1.00  8.71           C
ATOM    795 1HB  PRO    53    -153.972 -97.193 635.792  1.00  8.71           H
ATOM    796 2HB  PRO    53    -155.186 -95.969 636.100  1.00  8.71           H
ATOM    797  CG  PRO    53    -154.414 -95.944 634.065  1.00  8.71           C
ATOM    798 1HG  PRO    53    -154.891 -96.795 633.577  1.00  8.71           H
ATOM    799 2HG  PRO    53    -155.038 -95.077 633.847  1.00  8.71           H
ATOM    800  CD  PRO    53    -152.981 -95.748 633.599  1.00  8.71           C
ATOM    801 1HD  PRO    53    -152.485 -96.699 633.404  1.00  8.71           H
ATOM    802 2HD  PRO    53    -152.930 -95.171 632.676  1.00  8.71           H
ATOM    803  N   LEU    54    -151.485 -96.659 636.834  1.00  8.71           N
ATOM    804  CA  LEU    54    -150.740 -97.342 637.878  1.00  8.71           C
ATOM    805  C   LEU    54    -149.660 -96.405 638.424  1.00  8.71           C
ATOM    806  O   LEU    54    -149.446 -96.337 639.633  1.00  8.71           O
ATOM    807  HA  LEU    54    -151.439 -97.569 638.682  1.00  8.71           H
ATOM    808  CB  LEU    54    -150.194 -98.674 637.361  1.00  8.71           C
ATOM    809 1HB  LEU    54    -149.565 -98.475 636.493  1.00  8.71           H
ATOM    810 2HB  LEU    54    -149.550 -99.102 638.129  1.00  8.71           H
ATOM    811  HG  LEU    54    -151.881 -99.291 636.201  1.00  8.71           H
ATOM    812  CG  LEU    54    -151.239 -99.721 636.970  1.00  8.71           C
ATOM    813  CD1 LEU    54    -150.575-100.959 636.364  1.00  8.71           C
ATOM    814 1HD1 LEU    54    -150.017-100.672 635.473  1.00  8.71           H
ATOM    815 2HD1 LEU    54    -149.895-101.400 637.093  1.00  8.71           H
ATOM    816 3HD1 LEU    54    -151.340-101.687 636.095  1.00  8.71           H
ATOM    817  CD2 LEU    54    -152.133-100.075 638.160  1.00  8.71           C
ATOM    818 1HD2 LEU    54    -151.521-100.477 638.967  1.00  8.71           H
ATOM    819 2HD2 LEU    54    -152.648 -99.179 638.506  1.00  8.71           H
ATOM    820 3HD2 LEU    54    -152.867-100.821 637.854  1.00  8.71           H
ATOM    821  HN  LEU    54    -151.304 -96.981 635.905  1.00  8.71           H
ATOM    822  N   TYR    55    -149.009 -95.706 637.506  1.00  8.71           N
ATOM    823  CA  TYR    55    -147.934 -94.801 637.878  1.00  8.71           C
ATOM    824  C   TYR    55    -148.453 -93.670 638.768  1.00  8.71           C
ATOM    825  O   TYR    55    -147.767 -93.240 639.694  1.00  8.71           O
ATOM    826  HA  TYR    55    -147.188 -95.374 638.428  1.00  8.71           H
ATOM    827  CB  TYR    55    -147.413 -94.205 636.569  1.00  8.71           C
ATOM    828 1HB  TYR    55    -148.261 -93.880 635.966  1.00  8.71           H
ATOM    829 2HB  TYR    55    -146.824 -93.317 636.795  1.00  8.71           H
ATOM    830  CG  TYR    55    -146.559 -95.169 635.742  1.00  8.71           C
ATOM    831  HD1 TYR    55    -146.605 -96.713 637.229  1.00  8.71           H
ATOM    832  CD1 TYR    55    -146.245 -96.416 636.244  1.00  8.71           C
ATOM    833  HD2 TYR    55    -146.352 -93.807 634.099  1.00  8.71           H
ATOM    834  CD2 TYR    55    -146.103 -94.792 634.496  1.00  8.71           C
ATOM    835  CE1 TYR    55    -145.441 -97.323 635.467  1.00  8.71           C
ATOM    836  HE1 TYR    55    -145.185 -98.310 635.851  1.00  8.71           H
ATOM    837  HE2 TYR    55    -144.933 -95.414 632.732  1.00  8.71           H
ATOM    838  CE2 TYR    55    -145.299 -95.699 633.718  1.00  8.71           C
ATOM    839  CZ  TYR    55    -145.008 -96.920 634.242  1.00  8.71           C
ATOM    840  OH  TYR    55    -144.249 -97.776 633.508  1.00  8.71           O
ATOM    841  HH  TYR    55    -144.059 -98.604 634.036  1.00  8.71           H
ATOM    842  HN  TYR    55    -149.204 -95.750 636.526  1.00  8.71           H
ATOM    843  N   TRP    56    -149.660 -93.221 638.457  1.00  8.71           N
ATOM    844  CA  TRP    56    -150.311 -92.203 639.264  1.00  8.71           C
ATOM    845  C   TRP    56    -150.620 -92.811 640.633  1.00  8.71           C
ATOM    846  O   TRP    56    -150.414 -92.170 641.662  1.00  8.71           O
ATOM    847  HA  TRP    56    -149.616 -91.371 639.374  1.00  8.71           H
ATOM    848  CB  TRP    56    -151.553 -91.656 638.558  1.00  8.71           C
ATOM    849 1HB  TRP    56    -152.045 -92.470 638.027  1.00  8.71           H
ATOM    850 2HB  TRP    56    -152.256 -91.295 639.310  1.00  8.71           H
ATOM    851  CG  TRP    56    -151.260 -90.525 637.570  1.00  8.71           C
ATOM    852  HD1 TRP    56    -151.809 -91.375 635.672  1.00  8.71           H
ATOM    853  CD1 TRP    56    -151.426 -90.528 636.240  1.00  8.71           C
ATOM    854  CD2 TRP    56    -150.740 -89.217 637.889  1.00  8.71           C
ATOM    855  NE1 TRP    56    -151.053 -89.323 635.681  1.00  8.71           N
ATOM    856  HE1 TRP    56    -151.086 -89.085 634.711  1.00  8.71           H
ATOM    857  CE2 TRP    56    -150.622 -88.500 636.716  1.00  8.71           C
ATOM    858  HE3 TRP    56    -150.465 -89.204 640.069  1.00  8.71           H
ATOM    859  CE3 TRP    56    -150.381 -88.659 639.129  1.00  8.71           C
ATOM    860  CZ2 TRP    56    -150.144 -87.185 636.666  1.00  8.71           C
ATOM    861  HZ2 TRP    56    -150.060 -86.640 635.726  1.00  8.71           H
ATOM    862  CZ3 TRP    56    -149.905 -87.344 639.062  1.00  8.71           C
ATOM    863  HZ3 TRP    56    -149.612 -86.863 639.995  1.00  8.71           H
ATOM    864  CH2 TRP    56    -149.780 -86.608 637.889  1.00  8.71           C
ATOM    865  HH2 TRP    56    -149.401 -85.587 637.920  1.00  8.71           H
ATOM    866  HN  TRP    56    -150.191 -93.541 637.672  1.00  8.71           H
ATOM    867  N   LEU    57    -151.111 -94.042 640.602  1.00  8.71           N
ATOM    868  CA  LEU    57    -151.466 -94.737 641.827  1.00  8.71           C
ATOM    869  C   LEU    57    -150.219 -94.894 642.699  1.00  8.71           C
ATOM    870  O   LEU    57    -150.232 -94.540 643.877  1.00  8.71           O
ATOM    871  HA  LEU    57    -152.184 -94.114 642.360  1.00  8.71           H
ATOM    872  CB  LEU    57    -152.164 -96.061 641.508  1.00  8.71           C
ATOM    873 1HB  LEU    57    -153.069 -95.845 640.941  1.00  8.71           H
ATOM    874 2HB  LEU    57    -151.512 -96.645 640.858  1.00  8.71           H
ATOM    875  HG  LEU    57    -151.654 -97.069 643.325  1.00  8.71           H
ATOM    876  CG  LEU    57    -152.544 -96.926 642.712  1.00  8.71           C
ATOM    877  CD1 LEU    57    -153.585 -96.222 643.585  1.00  8.71           C
ATOM    878 1HD1 LEU    57    -153.178 -95.278 643.947  1.00  8.71           H
ATOM    879 2HD1 LEU    57    -154.482 -96.029 642.996  1.00  8.71           H
ATOM    880 3HD1 LEU    57    -153.838 -96.859 644.433  1.00  8.71           H
ATOM    881  CD2 LEU    57    -153.012 -98.312 642.266  1.00  8.71           C
ATOM    882 1HD2 LEU    57    -153.884 -98.210 641.619  1.00  8.71           H
ATOM    883 2HD2 LEU    57    -152.210 -98.808 641.719  1.00  8.71           H
ATOM    884 3HD2 LEU    57    -153.276 -98.906 643.141  1.00  8.71           H
ATOM    885  HN  LEU    57    -151.265 -94.561 639.761  1.00  8.71           H
ATOM    886  N   VAL    58    -149.170 -95.425 642.088  1.00  8.71           N
ATOM    887  CA  VAL    58    -147.946 -95.713 642.815  1.00  8.71           C
ATOM    888  C   VAL    58    -147.367 -94.408 643.366  1.00  8.71           C
ATOM    889  O   VAL    58    -146.898 -94.364 644.503  1.00  8.71           O
ATOM    890  HA  VAL    58    -148.205 -96.363 643.651  1.00  8.71           H
ATOM    891  HB  VAL    58    -146.826 -95.880 641.006  1.00  8.71           H
ATOM    892  CB  VAL    58    -146.967 -96.467 641.913  1.00  8.71           C
ATOM    893  CG1 VAL    58    -145.603 -96.618 642.590  1.00  8.71           C
ATOM    894 1HG1 VAL    58    -145.192 -95.631 642.804  1.00  8.71           H
ATOM    895 2HG1 VAL    58    -145.719 -97.173 643.522  1.00  8.71           H
ATOM    896 3HG1 VAL    58    -144.926 -97.158 641.928  1.00  8.71           H
ATOM    897  CG2 VAL    58    -147.532 -97.830 641.509  1.00  8.71           C
ATOM    898 1HG2 VAL    58    -147.715 -98.427 642.403  1.00  8.71           H
ATOM    899 2HG2 VAL    58    -148.468 -97.690 640.968  1.00  8.71           H
ATOM    900 3HG2 VAL    58    -146.816 -98.345 640.869  1.00  8.71           H
ATOM    901  HN  VAL    58    -149.149 -95.657 641.115  1.00  8.71           H
ATOM    902  N   PHE    59    -147.418 -93.377 642.535  1.00  8.71           N
ATOM    903  CA  PHE    59    -146.940 -92.066 642.939  1.00  8.71           C
ATOM    904  C   PHE    59    -147.612 -91.613 644.237  1.00  8.71           C
ATOM    905  O   PHE    59    -146.934 -91.299 645.214  1.00  8.71           O
ATOM    906  HA  PHE    59    -145.865 -92.149 643.099  1.00  8.71           H
ATOM    907  CB  PHE    59    -147.310 -91.091 641.820  1.00  8.71           C
ATOM    908 1HB  PHE    59    -146.743 -91.349 640.925  1.00  8.71           H
ATOM    909 2HB  PHE    59    -148.365 -91.217 641.576  1.00  8.71           H
ATOM    910  CG  PHE    59    -147.052 -89.622 642.164  1.00  8.71           C
ATOM    911  HD1 PHE    59    -149.096 -89.074 641.955  1.00  8.71           H
ATOM    912  CD1 PHE    59    -148.085 -88.737 642.184  1.00  8.71           C
ATOM    913  HD2 PHE    59    -144.963 -89.911 642.433  1.00  8.71           H
ATOM    914  CD2 PHE    59    -145.790 -89.202 642.449  1.00  8.71           C
ATOM    915  CE1 PHE    59    -147.845 -87.375 642.503  1.00  8.71           C
ATOM    916  HE1 PHE    59    -148.673 -86.665 642.519  1.00  8.71           H
ATOM    917  CE2 PHE    59    -145.551 -87.839 642.768  1.00  8.71           C
ATOM    918  HE2 PHE    59    -144.540 -87.502 642.997  1.00  8.71           H
ATOM    919  CZ  PHE    59    -146.584 -86.954 642.788  1.00  8.71           C
ATOM    920  HZ  PHE    59    -146.400 -85.908 643.033  1.00  8.71           H
ATOM    921  HN  PHE    59    -147.777 -93.428 641.603  1.00  8.71           H
ATOM    922  N   ILE    60    -148.936 -91.593 644.204  1.00  8.71           N
ATOM    923  CA  ILE    60    -149.703 -91.008 645.291  1.00  8.71           C
ATOM    924  C   ILE    60    -149.429 -91.785 646.580  1.00  8.71           C
ATOM    925  O   ILE    60    -149.059 -91.199 647.596  1.00  8.71           O
ATOM    926  HA  ILE    60    -149.352 -89.984 645.424  1.00  8.71           H
ATOM    927  HB  ILE    60    -151.495 -91.911 644.551  1.00  8.71           H
ATOM    928  CB  ILE    60    -151.186 -90.933 644.921  1.00  8.71           C
ATOM    929  CG1 ILE    60    -151.419 -89.928 643.792  1.00  8.71           C
ATOM    930 1HG1 ILE    60    -151.306 -88.913 644.174  1.00  8.71           H
ATOM    931 2HG1 ILE    60    -150.664 -90.062 643.018  1.00  8.71           H
ATOM    932  CG2 ILE    60    -152.043 -90.624 646.150  1.00  8.71           C
ATOM    933 1HG2 ILE    60    -151.907 -91.409 646.894  1.00  8.71           H
ATOM    934 2HG2 ILE    60    -151.739 -89.666 646.573  1.00  8.71           H
ATOM    935 3HG2 ILE    60    -153.092 -90.577 645.859  1.00  8.71           H
ATOM    936  CD1 ILE    60    -152.814 -90.097 643.186  1.00  8.71           C
ATOM    937 1HD1 ILE    60    -152.915 -91.105 642.783  1.00  8.71           H
ATOM    938 2HD1 ILE    60    -153.567 -89.938 643.958  1.00  8.71           H
ATOM    939 3HD1 ILE    60    -152.954 -89.370 642.386  1.00  8.71           H
ATOM    940  HN  ILE    60    -149.483 -91.967 643.455  1.00  8.71           H
ATOM    941  N   VAL    61    -149.621 -93.094 646.496  1.00  8.71           N
ATOM    942  CA  VAL    61    -149.568 -93.935 647.679  1.00  8.71           C
ATOM    943  C   VAL    61    -148.135 -93.964 648.215  1.00  8.71           C
ATOM    944  O   VAL    61    -147.921 -93.926 649.426  1.00  8.71           O
ATOM    945  HA  VAL    61    -150.215 -93.485 648.432  1.00  8.71           H
ATOM    946  HB  VAL    61    -149.482 -95.764 646.582  1.00  8.71           H
ATOM    947  CB  VAL    61    -150.114 -95.327 647.356  1.00  8.71           C
ATOM    948  CG1 VAL    61    -150.051 -96.239 648.583  1.00  8.71           C
ATOM    949 1HG1 VAL    61    -149.016 -96.337 648.911  1.00  8.71           H
ATOM    950 2HG1 VAL    61    -150.648 -95.808 649.387  1.00  8.71           H
ATOM    951 3HG1 VAL    61    -150.445 -97.222 648.326  1.00  8.71           H
ATOM    952  CG2 VAL    61    -151.539 -95.244 646.807  1.00  8.71           C
ATOM    953 1HG2 VAL    61    -152.188 -94.778 647.549  1.00  8.71           H
ATOM    954 2HG2 VAL    61    -151.543 -94.647 645.895  1.00  8.71           H
ATOM    955 3HG2 VAL    61    -151.903 -96.247 646.586  1.00  8.71           H
ATOM    956  HN  VAL    61    -149.810 -93.577 645.641  1.00  8.71           H
ATOM    957  N   GLY    62    -147.192 -94.031 647.287  1.00  8.71           N
ATOM    958  CA  GLY    62    -145.787 -94.096 647.652  1.00  8.71           C
ATOM    959  C   GLY    62    -145.338 -92.804 648.339  1.00  8.71           C
ATOM    960  O   GLY    62    -144.617 -92.844 649.334  1.00  8.71           O
ATOM    961 1HA  GLY    62    -145.619 -94.942 648.318  1.00  8.71           H
ATOM    962 2HA  GLY    62    -145.183 -94.266 646.761  1.00  8.71           H
ATOM    963  HN  GLY    62    -147.374 -94.041 646.304  1.00  8.71           H
ATOM    964  N   ALA    63    -145.784 -91.688 647.780  1.00  8.71           N
ATOM    965  CA  ALA    63    -145.358 -90.386 648.263  1.00  8.71           C
ATOM    966  C   ALA    63    -145.852 -90.193 649.698  1.00  8.71           C
ATOM    967  O   ALA    63    -145.090 -89.779 650.570  1.00  8.71           O
ATOM    968  HA  ALA    63    -144.268 -90.371 648.258  1.00  8.71           H
ATOM    969  CB  ALA    63    -145.871 -89.298 647.319  1.00  8.71           C
ATOM    970 1HB  ALA    63    -145.468 -89.464 646.320  1.00  8.71           H
ATOM    971 2HB  ALA    63    -146.960 -89.332 647.281  1.00  8.71           H
ATOM    972 3HB  ALA    63    -145.551 -88.321 647.682  1.00  8.71           H
ATOM    973  HN  ALA    63    -146.424 -91.665 647.011  1.00  8.71           H
ATOM    974  N   LEU    64    -147.125 -90.503 649.899  1.00  8.71           N
ATOM    975  CA  LEU    64    -147.731 -90.365 651.212  1.00  8.71           C
ATOM    976  C   LEU    64    -147.003 -91.276 652.203  1.00  8.71           C
ATOM    977  O   LEU    64    -146.668 -90.854 653.309  1.00  8.71           O
ATOM    978  HA  LEU    64    -147.593 -89.331 651.528  1.00  8.71           H
ATOM    979  CB  LEU    64    -149.238 -90.619 651.136  1.00  8.71           C
ATOM    980 1HB  LEU    64    -149.400 -91.586 650.660  1.00  8.71           H
ATOM    981 2HB  LEU    64    -149.625 -90.696 652.153  1.00  8.71           H
ATOM    982  HG  LEU    64    -149.620 -89.436 649.396  1.00  8.71           H
ATOM    983  CG  LEU    64    -150.058 -89.568 650.386  1.00  8.71           C
ATOM    984  CD1 LEU    64    -151.499 -90.039 650.184  1.00  8.71           C
ATOM    985 1HD1 LEU    64    -151.502 -90.963 649.605  1.00  8.71           H
ATOM    986 2HD1 LEU    64    -151.963 -90.217 651.154  1.00  8.71           H
ATOM    987 3HD1 LEU    64    -152.060 -89.273 649.648  1.00  8.71           H
ATOM    988  CD2 LEU    64    -149.991 -88.213 651.093  1.00  8.71           C
ATOM    989 1HD2 LEU    64    -150.389 -88.311 652.103  1.00  8.71           H
ATOM    990 2HD2 LEU    64    -148.955 -87.879 651.141  1.00  8.71           H
ATOM    991 3HD2 LEU    64    -150.583 -87.484 650.539  1.00  8.71           H
ATOM    992  HN  LEU    64    -147.737 -90.843 649.185  1.00  8.71           H
ATOM    993  N   GLY    65    -146.779 -92.509 651.771  1.00  8.71           N
ATOM    994  CA  GLY    65    -146.220 -93.520 652.651  1.00  8.71           C
ATOM    995  C   GLY    65    -144.828 -93.114 653.139  1.00  8.71           C
ATOM    996  O   GLY    65    -144.571 -93.086 654.341  1.00  8.71           O
ATOM    997 1HA  GLY    65    -146.879 -93.669 653.506  1.00  8.71           H
ATOM    998 2HA  GLY    65    -146.161 -94.473 652.125  1.00  8.71           H
ATOM    999  HN  GLY    65    -146.974 -92.819 650.840  1.00  8.71           H
ATOM   1000  N   ASN    66    -143.966 -92.808 652.180  1.00  8.71           N
ATOM   1001  CA  ASN    66    -142.562 -92.583 652.479  1.00  8.71           C
ATOM   1002  C   ASN    66    -142.409 -91.252 653.217  1.00  8.71           C
ATOM   1003  O   ASN    66    -141.545 -91.112 654.081  1.00  8.71           O
ATOM   1004  HA  ASN    66    -142.259 -93.435 653.089  1.00  8.71           H
ATOM   1005  CB  ASN    66    -141.730 -92.512 651.197  1.00  8.71           C
ATOM   1006 1HB  ASN    66    -142.226 -91.865 650.473  1.00  8.71           H
ATOM   1007 2HB  ASN    66    -140.760 -92.063 651.413  1.00  8.71           H
ATOM   1008  CG  ASN    66    -141.531 -93.904 650.594  1.00  8.71           C
ATOM   1009  OD1 ASN    66    -140.846 -94.753 651.140  1.00  8.71           O
ATOM   1010  ND2 ASN    66    -142.166 -94.089 649.441  1.00  8.71           N
ATOM   1011 1HD2 ASN    66    -142.712 -93.350 649.046  1.00  8.71           H
ATOM   1012 2HD2 ASN    66    -142.097 -94.968 648.968  1.00  8.71           H
ATOM   1013  HN  ASN    66    -144.212 -92.714 651.215  1.00  8.71           H
ATOM   1014  N   SER    67    -143.262 -90.307 652.849  1.00  8.71           N
ATOM   1015  CA  SER    67    -143.292 -89.021 653.525  1.00  8.71           C
ATOM   1016  C   SER    67    -143.590 -89.219 655.013  1.00  8.71           C
ATOM   1017  O   SER    67    -143.025 -88.528 655.859  1.00  8.71           O
ATOM   1018  HA  SER    67    -142.296 -88.599 653.387  1.00  8.71           H
ATOM   1019  CB  SER    67    -144.330 -88.091 652.895  1.00  8.71           C
ATOM   1020 1HB  SER    67    -145.319 -88.544 652.976  1.00  8.71           H
ATOM   1021 2HB  SER    67    -144.363 -87.154 653.450  1.00  8.71           H
ATOM   1022  HG  SER    67    -144.729 -88.255 650.940  1.00  8.71           H
ATOM   1023  OG  SER    67    -144.044 -87.821 651.525  1.00  8.71           O
ATOM   1024  HN  SER    67    -143.923 -90.408 652.105  1.00  8.71           H
ATOM   1025  N   LEU    68    -144.476 -90.165 655.285  1.00  8.71           N
ATOM   1026  CA  LEU    68    -144.862 -90.457 656.655  1.00  8.71           C
ATOM   1027  C   LEU    68    -143.660 -91.035 657.406  1.00  8.71           C
ATOM   1028  O   LEU    68    -143.460 -90.741 658.584  1.00  8.71           O
ATOM   1029  HA  LEU    68    -145.141 -89.514 657.124  1.00  8.71           H
ATOM   1030  CB  LEU    68    -146.096 -91.360 656.684  1.00  8.71           C
ATOM   1031 1HB  LEU    68    -146.893 -90.871 656.123  1.00  8.71           H
ATOM   1032 2HB  LEU    68    -145.858 -92.285 656.157  1.00  8.71           H
ATOM   1033  HG  LEU    68    -145.818 -92.157 658.649  1.00  8.71           H
ATOM   1034  CG  LEU    68    -146.633 -91.720 658.071  1.00  8.71           C
ATOM   1035  CD1 LEU    68    -147.098 -90.469 658.820  1.00  8.71           C
ATOM   1036 1HD1 LEU    68    -146.260 -89.783 658.936  1.00  8.71           H
ATOM   1037 2HD1 LEU    68    -147.892 -89.981 658.254  1.00  8.71           H
ATOM   1038 3HD1 LEU    68    -147.474 -90.753 659.802  1.00  8.71           H
ATOM   1039  CD2 LEU    68    -147.736 -92.775 657.975  1.00  8.71           C
ATOM   1040 1HD2 LEU    68    -148.558 -92.388 657.372  1.00  8.71           H
ATOM   1041 2HD2 LEU    68    -147.338 -93.677 657.510  1.00  8.71           H
ATOM   1042 3HD2 LEU    68    -148.100 -93.012 658.975  1.00  8.71           H
ATOM   1043  HN  LEU    68    -144.928 -90.725 654.590  1.00  8.71           H
ATOM   1044  N   VAL    69    -142.891 -91.845 656.694  1.00  8.71           N
ATOM   1045  CA  VAL    69    -141.736 -92.495 657.288  1.00  8.71           C
ATOM   1046  C   VAL    69    -140.752 -91.430 657.777  1.00  8.71           C
ATOM   1047  O   VAL    69    -140.272 -91.496 658.908  1.00  8.71           O
ATOM   1048  HA  VAL    69    -142.086 -93.069 658.146  1.00  8.71           H
ATOM   1049  HB  VAL    69    -140.855 -92.910 655.389  1.00  8.71           H
ATOM   1050  CB  VAL    69    -141.112 -93.471 656.288  1.00  8.71           C
ATOM   1051  CG1 VAL    69    -139.824 -94.079 656.846  1.00  8.71           C
ATOM   1052 1HG1 VAL    69    -139.107 -93.284 657.053  1.00  8.71           H
ATOM   1053 2HG1 VAL    69    -140.045 -94.617 657.767  1.00  8.71           H
ATOM   1054 3HG1 VAL    69    -139.401 -94.768 656.115  1.00  8.71           H
ATOM   1055  CG2 VAL    69    -142.108 -94.563 655.893  1.00  8.71           C
ATOM   1056 1HG2 VAL    69    -142.409 -95.118 656.781  1.00  8.71           H
ATOM   1057 2HG2 VAL    69    -142.985 -94.106 655.435  1.00  8.71           H
ATOM   1058 3HG2 VAL    69    -141.639 -95.242 655.182  1.00  8.71           H
ATOM   1059  HN  VAL    69    -143.047 -92.060 655.729  1.00  8.71           H
ATOM   1060  N   ILE    70    -140.482 -90.473 656.901  1.00  8.71           N
ATOM   1061  CA  ILE    70    -139.531 -89.420 657.213  1.00  8.71           C
ATOM   1062  C   ILE    70    -140.049 -88.606 658.400  1.00  8.71           C
ATOM   1063  O   ILE    70    -139.283 -88.247 659.293  1.00  8.71           O
ATOM   1064  HA  ILE    70    -138.596 -89.900 657.505  1.00  8.71           H
ATOM   1065  HB  ILE    70    -140.185 -88.215 655.572  1.00  8.71           H
ATOM   1066  CB  ILE    70    -139.237 -88.578 655.970  1.00  8.71           C
ATOM   1067  CG1 ILE    70    -138.582 -89.424 654.877  1.00  8.71           C
ATOM   1068 1HG1 ILE    70    -137.635 -89.823 655.239  1.00  8.71           H
ATOM   1069 2HG1 ILE    70    -139.218 -90.277 654.642  1.00  8.71           H
ATOM   1070  CG2 ILE    70    -138.397 -87.350 656.326  1.00  8.71           C
ATOM   1071 1HG2 ILE    70    -138.938 -86.735 657.045  1.00  8.71           H
ATOM   1072 2HG2 ILE    70    -137.451 -87.671 656.762  1.00  8.71           H
ATOM   1073 3HG2 ILE    70    -138.203 -86.769 655.424  1.00  8.71           H
ATOM   1074  CD1 ILE    70    -138.343 -88.596 653.612  1.00  8.71           C
ATOM   1075 1HD1 ILE    70    -139.295 -88.219 653.239  1.00  8.71           H
ATOM   1076 2HD1 ILE    70    -137.687 -87.757 653.846  1.00  8.71           H
ATOM   1077 3HD1 ILE    70    -137.877 -89.221 652.851  1.00  8.71           H
ATOM   1078  HN  ILE    70    -140.900 -90.411 655.995  1.00  8.71           H
ATOM   1079  N   LEU    71    -141.346 -88.338 658.372  1.00  8.71           N
ATOM   1080  CA  LEU    71    -141.959 -87.497 659.386  1.00  8.71           C
ATOM   1081  C   LEU    71    -141.835 -88.179 660.750  1.00  8.71           C
ATOM   1082  O   LEU    71    -141.476 -87.539 661.737  1.00  8.71           O
ATOM   1083  HA  LEU    71    -141.401 -86.561 659.415  1.00  8.71           H
ATOM   1084  CB  LEU    71    -143.399 -87.154 658.999  1.00  8.71           C
ATOM   1085 1HB  LEU    71    -143.420 -86.910 657.936  1.00  8.71           H
ATOM   1086 2HB  LEU    71    -144.013 -88.045 659.133  1.00  8.71           H
ATOM   1087  HG  LEU    71    -143.301 -85.215 659.897  1.00  8.71           H
ATOM   1088  CG  LEU    71    -144.045 -86.002 659.771  1.00  8.71           C
ATOM   1089  CD1 LEU    71    -145.210 -85.399 658.984  1.00  8.71           C
ATOM   1090 1HD1 LEU    71    -144.847 -85.020 658.029  1.00  8.71           H
ATOM   1091 2HD1 LEU    71    -145.964 -86.167 658.806  1.00  8.71           H
ATOM   1092 3HD1 LEU    71    -145.651 -84.583 659.556  1.00  8.71           H
ATOM   1093  CD2 LEU    71    -144.469 -86.450 661.171  1.00  8.71           C
ATOM   1094 1HD2 LEU    71    -145.190 -87.264 661.089  1.00  8.71           H
ATOM   1095 2HD2 LEU    71    -143.595 -86.794 661.723  1.00  8.71           H
ATOM   1096 3HD2 LEU    71    -144.925 -85.612 661.698  1.00  8.71           H
ATOM   1097  HN  LEU    71    -141.973 -88.684 657.674  1.00  8.71           H
ATOM   1098  N   VAL    72    -142.140 -89.468 660.762  1.00  8.71           N
ATOM   1099  CA  VAL    72    -142.104 -90.234 661.996  1.00  8.71           C
ATOM   1100  C   VAL    72    -140.678 -90.234 662.550  1.00  8.71           C
ATOM   1101  O   VAL    72    -140.479 -90.123 663.759  1.00  8.71           O
ATOM   1102  HA  VAL    72    -142.759 -89.737 662.711  1.00  8.71           H
ATOM   1103  HB  VAL    72    -142.094 -92.080 660.924  1.00  8.71           H
ATOM   1104  CB  VAL    72    -142.651 -91.643 661.753  1.00  8.71           C
ATOM   1105  CG1 VAL    72    -142.442 -92.531 662.981  1.00  8.71           C
ATOM   1106 1HG1 VAL    72    -141.376 -92.603 663.200  1.00  8.71           H
ATOM   1107 2HG1 VAL    72    -142.961 -92.097 663.836  1.00  8.71           H
ATOM   1108 3HG1 VAL    72    -142.839 -93.526 662.781  1.00  8.71           H
ATOM   1109  CG2 VAL    72    -144.127 -91.597 661.354  1.00  8.71           C
ATOM   1110 1HG2 VAL    72    -144.705 -91.131 662.153  1.00  8.71           H
ATOM   1111 2HG2 VAL    72    -144.239 -91.016 660.439  1.00  8.71           H
ATOM   1112 3HG2 VAL    72    -144.491 -92.611 661.188  1.00  8.71           H
ATOM   1113  HN  VAL    72    -142.407 -89.987 659.949  1.00  8.71           H
ATOM   1114  N   TYR    73    -139.724 -90.360 661.640  1.00  8.71           N
ATOM   1115  CA  TYR    73    -138.322 -90.376 662.023  1.00  8.71           C
ATOM   1116  C   TYR    73    -137.921 -89.061 662.694  1.00  8.71           C
ATOM   1117  O   TYR    73    -137.172 -89.060 663.669  1.00  8.71           O
ATOM   1118  HA  TYR    73    -138.176 -91.194 662.729  1.00  8.71           H
ATOM   1119  CB  TYR    73    -137.531 -90.534 660.723  1.00  8.71           C
ATOM   1120 1HB  TYR    73    -137.862 -91.440 660.216  1.00  8.71           H
ATOM   1121 2HB  TYR    73    -137.764 -89.697 660.064  1.00  8.71           H
ATOM   1122  CG  TYR    73    -136.016 -90.601 660.921  1.00  8.71           C
ATOM   1123  HD1 TYR    73    -135.781 -88.471 660.976  1.00  8.71           H
ATOM   1124  CD1 TYR    73    -135.281 -89.438 661.030  1.00  8.71           C
ATOM   1125  HD2 TYR    73    -135.963 -92.745 660.903  1.00  8.71           H
ATOM   1126  CD2 TYR    73    -135.383 -91.826 660.990  1.00  8.71           C
ATOM   1127  CE1 TYR    73    -133.855 -89.502 661.217  1.00  8.71           C
ATOM   1128  HE1 TYR    73    -133.263 -88.591 661.305  1.00  8.71           H
ATOM   1129  HE2 TYR    73    -133.444 -92.850 661.232  1.00  8.71           H
ATOM   1130  CE2 TYR    73    -133.956 -91.890 661.176  1.00  8.71           C
ATOM   1131  CZ  TYR    73    -133.263 -90.725 661.280  1.00  8.71           C
ATOM   1132  OH  TYR    73    -131.916 -90.785 661.456  1.00  8.71           O
ATOM   1133  HH  TYR    73    -131.645 -91.714 661.709  1.00  8.71           H
ATOM   1134  HN  TYR    73    -139.894 -90.449 660.659  1.00  8.71           H
ATOM   1135  N   TRP    74    -138.438 -87.972 662.144  1.00  8.71           N
ATOM   1136  CA  TRP    74    -138.030 -86.647 662.580  1.00  8.71           C
ATOM   1137  C   TRP    74    -138.619 -86.404 663.971  1.00  8.71           C
ATOM   1138  O   TRP    74    -137.891 -86.086 664.910  1.00  8.71           O
ATOM   1139  HA  TRP    74    -136.941 -86.634 662.629  1.00  8.71           H
ATOM   1140  CB  TRP    74    -138.443 -85.583 661.561  1.00  8.71           C
ATOM   1141 1HB  TRP    74    -138.252 -85.962 660.557  1.00  8.71           H
ATOM   1142 2HB  TRP    74    -139.517 -85.417 661.640  1.00  8.71           H
ATOM   1143  CG  TRP    74    -137.721 -84.245 661.732  1.00  8.71           C
ATOM   1144  HD1 TRP    74    -138.638 -83.410 663.489  1.00  8.71           H
ATOM   1145  CD1 TRP    74    -137.911 -83.320 662.682  1.00  8.71           C
ATOM   1146  CD2 TRP    74    -136.678 -83.717 660.885  1.00  8.71           C
ATOM   1147  NE1 TRP    74    -137.072 -82.238 662.511  1.00  8.71           N
ATOM   1148  HE1 TRP    74    -137.028 -81.425 663.091  1.00  8.71           H
ATOM   1149  CE2 TRP    74    -136.298 -82.487 661.383  1.00  8.71           C
ATOM   1150  HE3 TRP    74    -136.359 -85.228 659.323  1.00  8.71           H
ATOM   1151  CE3 TRP    74    -136.077 -84.260 659.736  1.00  8.71           C
ATOM   1152  CZ2 TRP    74    -135.303 -81.697 660.796  1.00  8.71           C
ATOM   1153  HZ2 TRP    74    -135.020 -80.729 661.209  1.00  8.71           H
ATOM   1154  CZ3 TRP    74    -135.084 -83.458 659.161  1.00  8.71           C
ATOM   1155  HZ3 TRP    74    -134.584 -83.832 658.268  1.00  8.71           H
ATOM   1156  CH2 TRP    74    -134.689 -82.218 659.650  1.00  8.71           C
ATOM   1157  HH2 TRP    74    -133.906 -81.653 659.144  1.00  8.71           H
ATOM   1158  HN  TRP    74    -139.123 -87.984 661.416  1.00  8.71           H
ATOM   1159  N   TYR    75    -139.931 -86.563 664.059  1.00  8.71           N
ATOM   1160  CA  TYR    75    -140.666 -86.097 665.222  1.00  8.71           C
ATOM   1161  C   TYR    75    -140.512 -87.069 666.394  1.00  8.71           C
ATOM   1162  O   TYR    75    -140.819 -86.725 667.534  1.00  8.71           O
ATOM   1163  HA  TYR    75    -140.260 -85.126 665.509  1.00  8.71           H
ATOM   1164  CB  TYR    75    -142.136 -86.051 664.802  1.00  8.71           C
ATOM   1165 1HB  TYR    75    -142.349 -86.909 664.165  1.00  8.71           H
ATOM   1166 2HB  TYR    75    -142.760 -86.150 665.690  1.00  8.71           H
ATOM   1167  CG  TYR    75    -142.532 -84.773 664.060  1.00  8.71           C
ATOM   1168  HD1 TYR    75    -142.956 -83.686 665.858  1.00  8.71           H
ATOM   1169  CD1 TYR    75    -142.926 -83.657 664.769  1.00  8.71           C
ATOM   1170  HD2 TYR    75    -142.182 -85.618 662.121  1.00  8.71           H
ATOM   1171  CD2 TYR    75    -142.493 -84.736 662.681  1.00  8.71           C
ATOM   1172  CE1 TYR    75    -143.299 -82.454 664.070  1.00  8.71           C
ATOM   1173  HE1 TYR    75    -143.612 -81.565 664.618  1.00  8.71           H
ATOM   1174  HE2 TYR    75    -142.840 -83.491 660.893  1.00  8.71           H
ATOM   1175  CE2 TYR    75    -142.866 -83.533 661.982  1.00  8.71           C
ATOM   1176  CZ  TYR    75    -143.250 -82.452 662.711  1.00  8.71           C
ATOM   1177  OH  TYR    75    -143.601 -81.316 662.051  1.00  8.71           O
ATOM   1178  HH  TYR    75    -143.510 -81.451 661.065  1.00  8.71           H
ATOM   1179  HN  TYR    75    -140.490 -87.001 663.354  1.00  8.71           H
ATOM   1180  N   CYS    76    -140.037 -88.263 666.072  1.00  8.71           N
ATOM   1181  CA  CYS    76    -139.776 -89.264 667.092  1.00  8.71           C
ATOM   1182  C   CYS    76    -138.499 -88.870 667.836  1.00  8.71           C
ATOM   1183  O   CYS    76    -137.416 -88.857 667.254  1.00  8.71           O
ATOM   1184  HA  CYS    76    -140.634 -89.257 667.764  1.00  8.71           H
ATOM   1185  CB  CYS    76    -139.678 -90.669 666.493  1.00  8.71           C
ATOM   1186 1HB  CYS    76    -140.505 -90.839 665.804  1.00  8.71           H
ATOM   1187 2HB  CYS    76    -138.758 -90.763 665.916  1.00  8.71           H
ATOM   1188  HG  CYS    76    -140.997 -91.775 668.125  1.00  8.71           H
ATOM   1189  SG  CYS    76    -139.709 -91.921 667.827  1.00  8.71           S
ATOM   1190  HN  CYS    76    -139.831 -88.549 665.136  1.00  8.71           H
ATOM   1191  N   THR    77    -138.669 -88.559 669.113  1.00  8.71           N
ATOM   1192  CA  THR    77    -137.548 -88.140 669.936  1.00  8.71           C
ATOM   1193  C   THR    77    -136.711 -89.350 670.354  1.00  8.71           C
ATOM   1194  O   THR    77    -135.713 -89.206 671.059  1.00  8.71           O
ATOM   1195  HA  THR    77    -136.903 -87.497 669.337  1.00  8.71           H
ATOM   1196  HB  THR    77    -137.298 -87.016 671.779  1.00  8.71           H
ATOM   1197  CB  THR    77    -138.102 -87.346 671.121  1.00  8.71           C
ATOM   1198  OG1 THR    77    -139.058 -88.223 671.710  1.00  8.71           O
ATOM   1199  HG1 THR    77    -139.287 -87.910 672.632  1.00  8.71           H
ATOM   1200  CG2 THR    77    -138.928 -86.136 670.680  1.00  8.71           C
ATOM   1201 1HG2 THR    77    -139.772 -86.472 670.078  1.00  8.71           H
ATOM   1202 2HG2 THR    77    -138.304 -85.465 670.090  1.00  8.71           H
ATOM   1203 3HG2 THR    77    -139.297 -85.608 671.560  1.00  8.71           H
ATOM   1204  HN  THR    77    -139.551 -88.589 669.584  1.00  8.71           H
ATOM   1205  N   ARG    78    -137.148 -90.516 669.902  1.00  8.71           N
ATOM   1206  CA  ARG    78    -136.495 -91.758 670.280  1.00  8.71           C
ATOM   1207  C   ARG    78    -135.094 -91.828 669.670  1.00  8.71           C
ATOM   1208  O   ARG    78    -134.888 -91.416 668.529  1.00  8.71           O
ATOM   1209  HA  ARG    78    -136.448 -91.728 671.369  1.00  8.71           H
ATOM   1210  CB  ARG    78    -137.306 -92.970 669.817  1.00  8.71           C
ATOM   1211 1HB  ARG    78    -137.077 -93.828 670.449  1.00  8.71           H
ATOM   1212 2HB  ARG    78    -138.371 -92.765 669.932  1.00  8.71           H
ATOM   1213  CG  ARG    78    -137.000 -93.309 668.357  1.00  8.71           C
ATOM   1214 1HG  ARG    78    -137.481 -92.582 667.703  1.00  8.71           H
ATOM   1215 2HG  ARG    78    -135.927 -93.237 668.180  1.00  8.71           H
ATOM   1216  CD  ARG    78    -137.487 -94.717 668.008  1.00  8.71           C
ATOM   1217 1HD  ARG    78    -137.067 -95.440 668.708  1.00  8.71           H
ATOM   1218 2HD  ARG    78    -138.571 -94.771 668.106  1.00  8.71           H
ATOM   1219  NE  ARG    78    -137.087 -95.062 666.625  1.00  8.71           N
ATOM   1220  HE  ARG    78    -136.187 -94.763 666.309  1.00  8.71           H
ATOM   1221  CZ  ARG    78    -137.856 -95.751 665.771  1.00  8.71           C
ATOM   1222  NH1 ARG    78    -139.071 -96.177 666.141  1.00  8.71           N
ATOM   1223 1HH1 ARG    78    -139.411 -95.982 667.061  1.00  8.71           H
ATOM   1224 2HH1 ARG    78    -139.639 -96.690 665.497  1.00  8.71           H
ATOM   1225  NH2 ARG    78    -137.391 -96.007 664.540  1.00  8.71           N
ATOM   1226 1HH2 ARG    78    -137.953 -96.520 663.890  1.00  8.71           H
ATOM   1227 2HH2 ARG    78    -136.483 -95.686 664.272  1.00  8.71           H
ATOM   1228  HN  ARG    78    -137.932 -90.620 669.290  1.00  8.71           H
ATOM   1229  N   VAL    79    -134.166 -92.352 670.457  1.00  8.71           N
ATOM   1230  CA  VAL    79    -132.844 -92.672 669.946  1.00  8.71           C
ATOM   1231  C   VAL    79    -132.982 -93.532 668.688  1.00  8.71           C
ATOM   1232  O   VAL    79    -133.695 -94.534 668.693  1.00  8.71           O
ATOM   1233  HA  VAL    79    -132.359 -91.733 669.677  1.00  8.71           H
ATOM   1234  HB  VAL    79    -132.397 -94.348 671.190  1.00  8.71           H
ATOM   1235  CB  VAL    79    -132.008 -93.341 671.039  1.00  8.71           C
ATOM   1236  CG1 VAL    79    -130.544 -93.463 670.611  1.00  8.71           C
ATOM   1237 1HG1 VAL    79    -130.479 -94.064 669.704  1.00  8.71           H
ATOM   1238 2HG1 VAL    79    -130.137 -92.470 670.419  1.00  8.71           H
ATOM   1239 3HG1 VAL    79    -129.972 -93.942 671.406  1.00  8.71           H
ATOM   1240  CG2 VAL    79    -132.131 -92.586 672.363  1.00  8.71           C
ATOM   1241 1HG2 VAL    79    -131.780 -91.562 672.232  1.00  8.71           H
ATOM   1242 2HG2 VAL    79    -133.174 -92.574 672.679  1.00  8.71           H
ATOM   1243 3HG2 VAL    79    -131.527 -93.082 673.123  1.00  8.71           H
ATOM   1244  HN  VAL    79    -134.305 -92.558 671.426  1.00  8.71           H
ATOM   1245  N   LYS    80    -132.289 -93.109 667.641  1.00  8.71           N
ATOM   1246  CA  LYS    80    -132.360 -93.803 666.367  1.00  8.71           C
ATOM   1247  C   LYS    80    -131.592 -95.122 666.466  1.00  8.71           C
ATOM   1248  O   LYS    80    -130.968 -95.406 667.487  1.00  8.71           O
ATOM   1249  HA  LYS    80    -133.410 -94.028 666.175  1.00  8.71           H
ATOM   1250  CB  LYS    80    -131.879 -92.894 665.234  1.00  8.71           C
ATOM   1251 1HB  LYS    80    -130.790 -92.841 665.243  1.00  8.71           H
ATOM   1252 2HB  LYS    80    -132.169 -93.319 664.273  1.00  8.71           H
ATOM   1253  CG  LYS    80    -132.463 -91.487 665.374  1.00  8.71           C
ATOM   1254 1HG  LYS    80    -132.152 -91.052 666.324  1.00  8.71           H
ATOM   1255 2HG  LYS    80    -132.069 -90.845 664.586  1.00  8.71           H
ATOM   1256  CD  LYS    80    -133.991 -91.518 665.297  1.00  8.71           C
ATOM   1257 1HD  LYS    80    -134.303 -91.807 664.293  1.00  8.71           H
ATOM   1258 2HD  LYS    80    -134.378 -92.274 665.980  1.00  8.71           H
ATOM   1259  CE  LYS    80    -134.586 -90.153 665.648  1.00  8.71           C
ATOM   1260 1HE  LYS    80    -134.265 -89.855 666.646  1.00  8.71           H
ATOM   1261 2HE  LYS    80    -134.213 -89.398 664.955  1.00  8.71           H
ATOM   1262  NZ  LYS    80    -136.064 -90.201 665.589  1.00  8.71           N
ATOM   1263 1HZ  LYS    80    -136.444 -89.316 665.908  1.00  8.71           H
ATOM   1264 2HZ  LYS    80    -136.359 -90.371 664.634  1.00  8.71           H
ATOM   1265 3HZ  LYS    80    -136.402 -90.948 666.186  1.00  8.71           H
ATOM   1266  HN  LYS    80    -131.689 -92.309 667.654  1.00  8.71           H
ATOM   1267  N   THR    81    -131.663 -95.893 665.390  1.00  8.71           N
ATOM   1268  CA  THR    81    -130.803 -97.056 665.246  1.00  8.71           C
ATOM   1269  C   THR    81    -130.155 -97.070 663.860  1.00  8.71           C
ATOM   1270  O   THR    81    -130.524 -96.283 662.990  1.00  8.71           O
ATOM   1271  HA  THR    81    -129.996 -96.980 665.975  1.00  8.71           H
ATOM   1272  HB  THR    81    -131.018 -99.197 665.540  1.00  8.71           H
ATOM   1273  CB  THR    81    -131.640 -98.302 665.538  1.00  8.71           C
ATOM   1274  OG1 THR    81    -132.667 -98.270 664.551  1.00  8.71           O
ATOM   1275  HG1 THR    81    -133.076 -99.177 664.452  1.00  8.71           H
ATOM   1276  CG2 THR    81    -132.395 -98.202 666.865  1.00  8.71           C
ATOM   1277 1HG2 THR    81    -133.068 -97.345 666.837  1.00  8.71           H
ATOM   1278 2HG2 THR    81    -131.683 -98.078 667.680  1.00  8.71           H
ATOM   1279 3HG2 THR    81    -132.973 -99.113 667.023  1.00  8.71           H
ATOM   1280  HN  THR    81    -132.291 -95.735 664.629  1.00  8.71           H
ATOM   1281  N   MET    82    -129.200 -97.974 663.698  1.00  8.71           N
ATOM   1282  CA  MET    82    -128.592 -98.196 662.396  1.00  8.71           C
ATOM   1283  C   MET    82    -129.657 -98.491 661.338  1.00  8.71           C
ATOM   1284  O   MET    82    -129.608 -97.948 660.235  1.00  8.71           O
ATOM   1285  HA  MET    82    -128.075 -97.268 662.152  1.00  8.71           H
ATOM   1286  CB  MET    82    -127.617 -99.372 662.482  1.00  8.71           C
ATOM   1287 1HB  MET    82    -126.838 -99.150 663.211  1.00  8.71           H
ATOM   1288 2HB  MET    82    -128.142-100.259 662.836  1.00  8.71           H
ATOM   1289  CG  MET    82    -126.982 -99.658 661.119  1.00  8.71           C
ATOM   1290 1HG  MET    82    -127.628-100.317 660.539  1.00  8.71           H
ATOM   1291 2HG  MET    82    -126.882 -98.731 660.554  1.00  8.71           H
ATOM   1292  SD  MET    82    -125.380-100.414 661.339  1.00  8.71           S
ATOM   1293  CE  MET    82    -124.821-100.452 659.645  1.00  8.71           C
ATOM   1294 1HE  MET    82    -125.512-101.045 659.046  1.00  8.71           H
ATOM   1295 2HE  MET    82    -124.781 -99.436 659.252  1.00  8.71           H
ATOM   1296 3HE  MET    82    -123.827-100.898 659.600  1.00  8.71           H
ATOM   1297  HN  MET    82    -128.842 -98.548 664.434  1.00  8.71           H
ATOM   1298  N   THR    83    -130.594 -99.351 661.710  1.00  8.71           N
ATOM   1299  CA  THR    83    -131.720 -99.651 660.843  1.00  8.71           C
ATOM   1300  C   THR    83    -132.470 -98.368 660.479  1.00  8.71           C
ATOM   1301  O   THR    83    -132.733 -98.110 659.305  1.00  8.71           O
ATOM   1302  HA  THR    83    -131.337-100.072 659.914  1.00  8.71           H
ATOM   1303  HB  THR    83    -133.438-100.209 662.051  1.00  8.71           H
ATOM   1304  CB  THR    83    -132.597-100.687 661.549  1.00  8.71           C
ATOM   1305  OG1 THR    83    -131.692-101.387 662.398  1.00  8.71           O
ATOM   1306  HG1 THR    83    -130.962-101.800 661.854  1.00  8.71           H
ATOM   1307  CG2 THR    83    -133.118-101.762 660.593  1.00  8.71           C
ATOM   1308 1HG2 THR    83    -132.276-102.287 660.142  1.00  8.71           H
ATOM   1309 2HG2 THR    83    -133.716-101.294 659.811  1.00  8.71           H
ATOM   1310 3HG2 THR    83    -133.734-102.472 661.146  1.00  8.71           H
ATOM   1311  HN  THR    83    -130.591 -99.837 662.584  1.00  8.71           H
ATOM   1312  N   ASP    84    -132.793 -97.597 661.507  1.00  8.71           N
ATOM   1313  CA  ASP    84    -133.599 -96.403 661.322  1.00  8.71           C
ATOM   1314  C   ASP    84    -132.943 -95.507 660.269  1.00  8.71           C
ATOM   1315  O   ASP    84    -133.633 -94.852 659.490  1.00  8.71           O
ATOM   1316  HA  ASP    84    -134.579 -96.764 661.010  1.00  8.71           H
ATOM   1317  CB  ASP    84    -133.706 -95.603 662.622  1.00  8.71           C
ATOM   1318 1HB  ASP    84    -132.707 -95.392 663.006  1.00  8.71           H
ATOM   1319 2HB  ASP    84    -134.181 -94.643 662.425  1.00  8.71           H
ATOM   1320  CG  ASP    84    -134.510 -96.371 663.674  1.00  8.71           C
ATOM   1321  OD1 ASP    84    -135.223 -97.313 663.266  1.00  8.71           O
ATOM   1322  OD2 ASP    84    -134.394 -95.997 664.861  1.00  8.71           O
ATOM   1323  HN  ASP    84    -132.514 -97.777 662.450  1.00  8.71           H
ATOM   1324  N   MET    85    -131.618 -95.508 660.280  1.00  8.71           N
ATOM   1325  CA  MET    85    -130.862 -94.685 659.353  1.00  8.71           C
ATOM   1326  C   MET    85    -131.071 -95.149 657.910  1.00  8.71           C
ATOM   1327  O   MET    85    -131.250 -94.330 657.010  1.00  8.71           O
ATOM   1328  HA  MET    85    -131.249 -93.673 659.476  1.00  8.71           H
ATOM   1329  CB  MET    85    -129.374 -94.758 659.702  1.00  8.71           C
ATOM   1330 1HB  MET    85    -129.232 -94.525 660.757  1.00  8.71           H
ATOM   1331 2HB  MET    85    -129.010 -95.774 659.548  1.00  8.71           H
ATOM   1332  CG  MET    85    -128.561 -93.784 658.846  1.00  8.71           C
ATOM   1333 1HG  MET    85    -127.500 -93.889 659.069  1.00  8.71           H
ATOM   1334 2HG  MET    85    -128.689 -94.022 657.789  1.00  8.71           H
ATOM   1335  SD  MET    85    -129.088 -92.108 659.161  1.00  8.71           S
ATOM   1336  CE  MET    85    -128.638 -91.960 660.881  1.00  8.71           C
ATOM   1337 1HE  MET    85    -129.174 -92.710 661.463  1.00  8.71           H
ATOM   1338 2HE  MET    85    -127.564 -92.115 660.990  1.00  8.71           H
ATOM   1339 3HE  MET    85    -128.900 -90.965 661.241  1.00  8.71           H
ATOM   1340  HN  MET    85    -131.065 -96.057 660.906  1.00  8.71           H
ATOM   1341  N   PHE    86    -131.043 -96.462 657.735  1.00  8.71           N
ATOM   1342  CA  PHE    86    -131.232 -97.046 656.418  1.00  8.71           C
ATOM   1343  C   PHE    86    -132.664 -96.835 655.924  1.00  8.71           C
ATOM   1344  O   PHE    86    -132.886 -96.575 654.743  1.00  8.71           O
ATOM   1345  HA  PHE    86    -130.539 -96.546 655.740  1.00  8.71           H
ATOM   1346  CB  PHE    86    -130.966 -98.547 656.551  1.00  8.71           C
ATOM   1347 1HB  PHE    86    -131.617 -98.953 657.325  1.00  8.71           H
ATOM   1348 2HB  PHE    86    -131.237 -99.038 655.616  1.00  8.71           H
ATOM   1349  CG  PHE    86    -129.515 -98.894 656.890  1.00  8.71           C
ATOM   1350  HD1 PHE    86    -128.718 -97.329 655.693  1.00  8.71           H
ATOM   1351  CD1 PHE    86    -128.499 -98.163 656.360  1.00  8.71           C
ATOM   1352  HD2 PHE    86    -130.056-100.521 658.147  1.00  8.71           H
ATOM   1353  CD2 PHE    86    -129.242 -99.935 657.722  1.00  8.71           C
ATOM   1354  CE1 PHE    86    -127.152 -98.485 656.675  1.00  8.71           C
ATOM   1355  HE1 PHE    86    -126.338 -97.899 656.249  1.00  8.71           H
ATOM   1356  CE2 PHE    86    -127.895-100.257 658.037  1.00  8.71           C
ATOM   1357  HE2 PHE    86    -127.676-101.091 658.704  1.00  8.71           H
ATOM   1358  CZ  PHE    86    -126.879 -99.526 657.507  1.00  8.71           C
ATOM   1359  HZ  PHE    86    -125.845 -99.773 657.749  1.00  8.71           H
ATOM   1360  HN  PHE    86    -130.895 -97.122 658.472  1.00  8.71           H
ATOM   1361  N   LEU    87    -133.600 -96.956 656.855  1.00  8.71           N
ATOM   1362  CA  LEU    87    -135.008 -96.817 656.523  1.00  8.71           C
ATOM   1363  C   LEU    87    -135.266 -95.403 655.997  1.00  8.71           C
ATOM   1364  O   LEU    87    -136.057 -95.215 655.075  1.00  8.71           O
ATOM   1365  HA  LEU    87    -135.228 -97.527 655.726  1.00  8.71           H
ATOM   1366  CB  LEU    87    -135.881 -97.196 657.721  1.00  8.71           C
ATOM   1367 1HB  LEU    87    -135.746 -96.443 658.497  1.00  8.71           H
ATOM   1368 2HB  LEU    87    -136.925 -97.152 657.412  1.00  8.71           H
ATOM   1369  HG  LEU    87    -134.729 -98.502 658.963  1.00  8.71           H
ATOM   1370  CG  LEU    87    -135.617 -98.573 658.334  1.00  8.71           C
ATOM   1371  CD1 LEU    87    -136.776 -99.003 659.235  1.00  8.71           C
ATOM   1372 1HD1 LEU    87    -136.898 -98.279 660.040  1.00  8.71           H
ATOM   1373 2HD1 LEU    87    -137.693 -99.052 658.648  1.00  8.71           H
ATOM   1374 3HD1 LEU    87    -136.562 -99.985 659.658  1.00  8.71           H
ATOM   1375  CD2 LEU    87    -135.319 -99.609 657.248  1.00  8.71           C
ATOM   1376 1HD2 LEU    87    -136.173 -99.684 656.574  1.00  8.71           H
ATOM   1377 2HD2 LEU    87    -134.438 -99.302 656.685  1.00  8.71           H
ATOM   1378 3HD2 LEU    87    -135.135-100.578 657.712  1.00  8.71           H
ATOM   1379  HN  LEU    87    -133.410 -97.146 657.818  1.00  8.71           H
ATOM   1380  N   LEU    88    -134.582 -94.446 656.607  1.00  8.71           N
ATOM   1381  CA  LEU    88    -134.725 -93.055 656.210  1.00  8.71           C
ATOM   1382  C   LEU    88    -134.257 -92.892 654.762  1.00  8.71           C
ATOM   1383  O   LEU    88    -134.978 -92.342 653.931  1.00  8.71           O
ATOM   1384  HA  LEU    88    -135.786 -92.808 656.260  1.00  8.71           H
ATOM   1385  CB  LEU    88    -134.000 -92.139 657.197  1.00  8.71           C
ATOM   1386 1HB  LEU    88    -134.484 -92.230 658.170  1.00  8.71           H
ATOM   1387 2HB  LEU    88    -132.978 -92.500 657.315  1.00  8.71           H
ATOM   1388  HG  LEU    88    -133.639 -90.579 655.779  1.00  8.71           H
ATOM   1389  CG  LEU    88    -133.947 -90.656 656.822  1.00  8.71           C
ATOM   1390  CD1 LEU    88    -135.331 -90.013 656.933  1.00  8.71           C
ATOM   1391 1HD1 LEU    88    -136.022 -90.520 656.259  1.00  8.71           H
ATOM   1392 2HD1 LEU    88    -135.692 -90.102 657.958  1.00  8.71           H
ATOM   1393 3HD1 LEU    88    -135.265 -88.960 656.661  1.00  8.71           H
ATOM   1394  CD2 LEU    88    -132.902 -89.916 657.659  1.00  8.71           C
ATOM   1395 1HD2 LEU    88    -133.157 -90.000 658.715  1.00  8.71           H
ATOM   1396 2HD2 LEU    88    -131.920 -90.356 657.485  1.00  8.71           H
ATOM   1397 3HD2 LEU    88    -132.885 -88.865 657.372  1.00  8.71           H
ATOM   1398  HN  LEU    88    -133.942 -94.607 657.358  1.00  8.71           H
ATOM   1399  N   ASN    89    -133.053 -93.381 654.505  1.00  8.71           N
ATOM   1400  CA  ASN    89    -132.429 -93.189 653.207  1.00  8.71           C
ATOM   1401  C   ASN    89    -133.240 -93.929 652.141  1.00  8.71           C
ATOM   1402  O   ASN    89    -133.290 -93.504 650.988  1.00  8.71           O
ATOM   1403  HA  ASN    89    -132.421 -92.110 653.050  1.00  8.71           H
ATOM   1404  CB  ASN    89    -131.005 -93.749 653.191  1.00  8.71           C
ATOM   1405 1HB  ASN    89    -130.974 -94.688 653.744  1.00  8.71           H
ATOM   1406 2HB  ASN    89    -130.710 -93.973 652.166  1.00  8.71           H
ATOM   1407  CG  ASN    89    -130.018 -92.756 653.807  1.00  8.71           C
ATOM   1408  OD1 ASN    89    -129.344 -92.005 653.122  1.00  8.71           O
ATOM   1409  ND2 ASN    89    -129.971 -92.794 655.136  1.00  8.71           N
ATOM   1410 1HD2 ASN    89    -130.552 -93.434 655.639  1.00  8.71           H
ATOM   1411 2HD2 ASN    89    -129.356 -92.181 655.632  1.00  8.71           H
ATOM   1412  HN  ASN    89    -132.507 -93.899 655.164  1.00  8.71           H
ATOM   1413  N   LEU    90    -133.855 -95.023 652.566  1.00  8.71           N
ATOM   1414  CA  LEU    90    -134.679 -95.815 651.668  1.00  8.71           C
ATOM   1415  C   LEU    90    -135.879 -94.981 651.215  1.00  8.71           C
ATOM   1416  O   LEU    90    -136.186 -94.924 650.025  1.00  8.71           O
ATOM   1417  HA  LEU    90    -134.073 -96.052 650.793  1.00  8.71           H
ATOM   1418  CB  LEU    90    -135.065 -97.142 652.324  1.00  8.71           C
ATOM   1419 1HB  LEU    90    -134.204 -97.513 652.881  1.00  8.71           H
ATOM   1420 2HB  LEU    90    -135.855 -96.949 653.050  1.00  8.71           H
ATOM   1421  HG  LEU    90    -136.214 -97.802 650.646  1.00  8.71           H
ATOM   1422  CG  LEU    90    -135.538 -98.246 651.377  1.00  8.71           C
ATOM   1423  CD1 LEU    90    -134.363 -98.845 650.602  1.00  8.71           C
ATOM   1424 1HD1 LEU    90    -133.880 -98.064 650.015  1.00  8.71           H
ATOM   1425 2HD1 LEU    90    -133.644 -99.270 651.303  1.00  8.71           H
ATOM   1426 3HD1 LEU    90    -134.728 -99.627 649.937  1.00  8.71           H
ATOM   1427  CD2 LEU    90    -136.330 -99.315 652.134  1.00  8.71           C
ATOM   1428 1HD2 LEU    90    -135.698 -99.760 652.902  1.00  8.71           H
ATOM   1429 2HD2 LEU    90    -137.202 -98.857 652.602  1.00  8.71           H
ATOM   1430 3HD2 LEU    90    -136.655-100.087 651.437  1.00  8.71           H
ATOM   1431  HN  LEU    90    -133.797 -95.370 653.502  1.00  8.71           H
ATOM   1432  N   ALA    91    -136.524 -94.354 652.188  1.00  8.71           N
ATOM   1433  CA  ALA    91    -137.726 -93.585 651.914  1.00  8.71           C
ATOM   1434  C   ALA    91    -137.372 -92.395 651.020  1.00  8.71           C
ATOM   1435  O   ALA    91    -138.183 -91.967 650.200  1.00  8.71           O
ATOM   1436  HA  ALA    91    -138.422 -94.234 651.382  1.00  8.71           H
ATOM   1437  CB  ALA    91    -138.367 -93.152 653.234  1.00  8.71           C
ATOM   1438 1HB  ALA    91    -138.626 -94.035 653.819  1.00  8.71           H
ATOM   1439 2HB  ALA    91    -137.663 -92.538 653.796  1.00  8.71           H
ATOM   1440 3HB  ALA    91    -139.268 -92.575 653.028  1.00  8.71           H
ATOM   1441  HN  ALA    91    -136.240 -94.367 653.146  1.00  8.71           H
ATOM   1442  N   ILE    92    -136.160 -91.894 651.209  1.00  8.71           N
ATOM   1443  CA  ILE    92    -135.683 -90.771 650.420  1.00  8.71           C
ATOM   1444  C   ILE    92    -135.483 -91.219 648.971  1.00  8.71           C
ATOM   1445  O   ILE    92    -135.905 -90.534 648.041  1.00  8.71           O
ATOM   1446  HA  ILE    92    -136.459 -90.005 650.440  1.00  8.71           H
ATOM   1447  HB  ILE    92    -133.736 -90.973 651.281  1.00  8.71           H
ATOM   1448  CB  ILE    92    -134.430 -90.164 651.054  1.00  8.71           C
ATOM   1449  CG1 ILE    92    -134.766 -89.473 652.378  1.00  8.71           C
ATOM   1450 1HG1 ILE    92    -135.312 -88.550 652.182  1.00  8.71           H
ATOM   1451 2HG1 ILE    92    -135.422 -90.111 652.969  1.00  8.71           H
ATOM   1452  CG2 ILE    92    -133.724 -89.221 650.079  1.00  8.71           C
ATOM   1453 1HG2 ILE    92    -133.430 -89.774 649.187  1.00  8.71           H
ATOM   1454 2HG2 ILE    92    -134.400 -88.413 649.799  1.00  8.71           H
ATOM   1455 3HG2 ILE    92    -132.837 -88.803 650.555  1.00  8.71           H
ATOM   1456  CD1 ILE    92    -133.496 -89.162 653.171  1.00  8.71           C
ATOM   1457 1HD1 ILE    92    -132.965 -90.090 653.386  1.00  8.71           H
ATOM   1458 2HD1 ILE    92    -132.853 -88.504 652.586  1.00  8.71           H
ATOM   1459 3HD1 ILE    92    -133.763 -88.671 654.107  1.00  8.71           H
ATOM   1460  HN  ILE    92    -135.510 -92.242 651.884  1.00  8.71           H
ATOM   1461  N   ALA    93    -134.839 -92.368 648.824  1.00  8.71           N
ATOM   1462  CA  ALA    93    -134.502 -92.874 647.504  1.00  8.71           C
ATOM   1463  C   ALA    93    -135.790 -93.158 646.728  1.00  8.71           C
ATOM   1464  O   ALA    93    -135.855 -92.928 645.521  1.00  8.71           O
ATOM   1465  HA  ALA    93    -133.939 -92.098 646.985  1.00  8.71           H
ATOM   1466  CB  ALA    93    -133.619 -94.116 647.643  1.00  8.71           C
ATOM   1467 1HB  ALA    93    -132.705 -93.854 648.176  1.00  8.71           H
ATOM   1468 2HB  ALA    93    -134.157 -94.883 648.200  1.00  8.71           H
ATOM   1469 3HB  ALA    93    -133.367 -94.495 646.653  1.00  8.71           H
ATOM   1470  HN  ALA    93    -134.548 -92.947 649.585  1.00  8.71           H
ATOM   1471  N   ASP    94    -136.782 -93.653 647.452  1.00  8.71           N
ATOM   1472  CA  ASP    94    -138.068 -93.959 646.849  1.00  8.71           C
ATOM   1473  C   ASP    94    -138.714 -92.665 646.350  1.00  8.71           C
ATOM   1474  O   ASP    94    -139.184 -92.599 645.216  1.00  8.71           O
ATOM   1475  HA  ASP    94    -137.847 -94.654 646.039  1.00  8.71           H
ATOM   1476  CB  ASP    94    -139.016 -94.598 647.867  1.00  8.71           C
ATOM   1477 1HB  ASP    94    -138.910 -94.100 648.830  1.00  8.71           H
ATOM   1478 2HB  ASP    94    -140.048 -94.458 647.546  1.00  8.71           H
ATOM   1479  CG  ASP    94    -138.724 -96.092 648.024  1.00  8.71           C
ATOM   1480  OD1 ASP    94    -138.315 -96.700 647.012  1.00  8.71           O
ATOM   1481  OD2 ASP    94    -138.916 -96.592 649.154  1.00  8.71           O
ATOM   1482  HN  ASP    94    -136.719 -93.844 648.432  1.00  8.71           H
ATOM   1483  N   LEU    95    -138.716 -91.668 647.223  1.00  8.71           N
ATOM   1484  CA  LEU    95    -139.361 -90.403 646.912  1.00  8.71           C
ATOM   1485  C   LEU    95    -138.729 -89.810 645.651  1.00  8.71           C
ATOM   1486  O   LEU    95    -139.432 -89.281 644.791  1.00  8.71           O
ATOM   1487  HA  LEU    95    -140.410 -90.613 646.707  1.00  8.71           H
ATOM   1488  CB  LEU    95    -139.315 -89.467 648.122  1.00  8.71           C
ATOM   1489 1HB  LEU    95    -138.319 -89.523 648.562  1.00  8.71           H
ATOM   1490 2HB  LEU    95    -139.451 -88.445 647.770  1.00  8.71           H
ATOM   1491  HG  LEU    95    -140.246 -90.782 649.529  1.00  8.71           H
ATOM   1492  CG  LEU    95    -140.344 -89.741 649.221  1.00  8.71           C
ATOM   1493  CD1 LEU    95    -140.071 -88.877 650.454  1.00  8.71           C
ATOM   1494 1HD1 LEU    95    -139.078 -89.101 650.842  1.00  8.71           H
ATOM   1495 2HD1 LEU    95    -140.125 -87.824 650.179  1.00  8.71           H
ATOM   1496 3HD1 LEU    95    -140.817 -89.091 651.220  1.00  8.71           H
ATOM   1497  CD2 LEU    95    -141.769 -89.557 648.696  1.00  8.71           C
ATOM   1498 1HD2 LEU    95    -141.897 -88.533 648.344  1.00  8.71           H
ATOM   1499 2HD2 LEU    95    -141.945 -90.249 647.872  1.00  8.71           H
ATOM   1500 3HD2 LEU    95    -142.480 -89.757 649.497  1.00  8.71           H
ATOM   1501  HN  LEU    95    -138.288 -91.714 648.126  1.00  8.71           H
ATOM   1502  N   LEU    96    -137.411 -89.917 645.582  1.00  8.71           N
ATOM   1503  CA  LEU    96    -136.665 -89.297 644.499  1.00  8.71           C
ATOM   1504  C   LEU    96    -137.109 -89.904 643.167  1.00  8.71           C
ATOM   1505  O   LEU    96    -137.061 -89.241 642.132  1.00  8.71           O
ATOM   1506  HA  LEU    96    -136.916 -88.236 644.496  1.00  8.71           H
ATOM   1507  CB  LEU    96    -135.161 -89.406 644.754  1.00  8.71           C
ATOM   1508 1HB  LEU    96    -134.934 -90.433 645.041  1.00  8.71           H
ATOM   1509 2HB  LEU    96    -134.639 -89.215 643.816  1.00  8.71           H
ATOM   1510  HG  LEU    96    -135.078 -88.698 646.770  1.00  8.71           H
ATOM   1511  CG  LEU    96    -134.591 -88.470 645.822  1.00  8.71           C
ATOM   1512  CD1 LEU    96    -133.092 -88.706 646.015  1.00  8.71           C
ATOM   1513 1HD1 LEU    96    -132.923 -89.736 646.327  1.00  8.71           H
ATOM   1514 2HD1 LEU    96    -132.571 -88.521 645.075  1.00  8.71           H
ATOM   1515 3HD1 LEU    96    -132.713 -88.028 646.779  1.00  8.71           H
ATOM   1516  CD2 LEU    96    -134.904 -87.009 645.494  1.00  8.71           C
ATOM   1517 1HD2 LEU    96    -134.463 -86.750 644.531  1.00  8.71           H
ATOM   1518 2HD2 LEU    96    -135.984 -86.870 645.447  1.00  8.71           H
ATOM   1519 3HD2 LEU    96    -134.488 -86.365 646.269  1.00  8.71           H
ATOM   1520  HN  LEU    96    -136.854 -90.415 646.247  1.00  8.71           H
ATOM   1521  N   PHE    97    -137.532 -91.158 643.236  1.00  8.71           N
ATOM   1522  CA  PHE    97    -138.011 -91.852 642.053  1.00  8.71           C
ATOM   1523  C   PHE    97    -139.475 -91.507 641.771  1.00  8.71           C
ATOM   1524  O   PHE    97    -139.838 -91.208 640.634  1.00  8.71           O
ATOM   1525  HA  PHE    97    -137.395 -91.527 641.215  1.00  8.71           H
ATOM   1526  CB  PHE    97    -137.899 -93.351 642.338  1.00  8.71           C
ATOM   1527 1HB  PHE    97    -136.845 -93.630 642.351  1.00  8.71           H
ATOM   1528 2HB  PHE    97    -138.294 -93.552 643.334  1.00  8.71           H
ATOM   1529  CG  PHE    97    -138.633 -94.234 641.326  1.00  8.71           C
ATOM   1530  HD1 PHE    97    -139.885 -95.116 642.800  1.00  8.71           H
ATOM   1531  CD1 PHE    97    -139.618 -95.073 641.744  1.00  8.71           C
ATOM   1532  HD2 PHE    97    -137.510 -93.507 639.674  1.00  8.71           H
ATOM   1533  CD2 PHE    97    -138.300 -94.179 640.009  1.00  8.71           C
ATOM   1534  CE1 PHE    97    -140.299 -95.892 640.805  1.00  8.71           C
ATOM   1535  HE1 PHE    97    -141.089 -96.564 641.140  1.00  8.71           H
ATOM   1536  CE2 PHE    97    -138.981 -94.998 639.070  1.00  8.71           C
ATOM   1537  HE2 PHE    97    -138.714 -94.954 638.014  1.00  8.71           H
ATOM   1538  CZ  PHE    97    -139.966 -95.837 639.488  1.00  8.71           C
ATOM   1539  HZ  PHE    97    -140.489 -96.466 638.767  1.00  8.71           H
ATOM   1540  HN  PHE    97    -137.549 -91.697 644.078  1.00  8.71           H
ATOM   1541  N   LEU    98    -140.276 -91.560 642.825  1.00  8.71           N
ATOM   1542  CA  LEU    98    -141.717 -91.447 642.676  1.00  8.71           C
ATOM   1543  C   LEU    98    -142.049 -90.148 641.940  1.00  8.71           C
ATOM   1544  O   LEU    98    -142.952 -90.116 641.106  1.00  8.71           O
ATOM   1545  HA  LEU    98    -142.049 -92.285 642.063  1.00  8.71           H
ATOM   1546  CB  LEU    98    -142.408 -91.579 644.035  1.00  8.71           C
ATOM   1547 1HB  LEU    98    -141.928 -90.892 644.732  1.00  8.71           H
ATOM   1548 2HB  LEU    98    -143.442 -91.252 643.927  1.00  8.71           H
ATOM   1549  HG  LEU    98    -141.416 -93.411 644.517  1.00  8.71           H
ATOM   1550  CG  LEU    98    -142.406 -92.977 644.656  1.00  8.71           C
ATOM   1551  CD1 LEU    98    -142.663 -92.908 646.163  1.00  8.71           C
ATOM   1552 1HD1 LEU    98    -141.882 -92.314 646.637  1.00  8.71           H
ATOM   1553 2HD1 LEU    98    -143.633 -92.446 646.345  1.00  8.71           H
ATOM   1554 3HD1 LEU    98    -142.656 -93.916 646.579  1.00  8.71           H
ATOM   1555  CD2 LEU    98    -143.404 -93.894 643.946  1.00  8.71           C
ATOM   1556 1HD2 LEU    98    -144.407 -93.475 644.031  1.00  8.71           H
ATOM   1557 2HD2 LEU    98    -143.135 -93.978 642.893  1.00  8.71           H
ATOM   1558 3HD2 LEU    98    -143.383 -94.881 644.407  1.00  8.71           H
ATOM   1559  HN  LEU    98    -139.956 -91.678 643.765  1.00  8.71           H
ATOM   1560  N   VAL    99    -141.302 -89.107 642.277  1.00  8.71           N
ATOM   1561  CA  VAL    99    -141.557 -87.790 641.719  1.00  8.71           C
ATOM   1562  C   VAL    99    -141.317 -87.826 640.208  1.00  8.71           C
ATOM   1563  O   VAL    99    -141.655 -86.880 639.499  1.00  8.71           O
ATOM   1564  HA  VAL    99    -142.605 -87.552 641.902  1.00  8.71           H
ATOM   1565  HB  VAL    99    -140.884 -85.779 641.960  1.00  8.71           H
ATOM   1566  CB  VAL    99    -140.701 -86.743 642.434  1.00  8.71           C
ATOM   1567  CG1 VAL    99    -141.098 -86.625 643.907  1.00  8.71           C
ATOM   1568 1HG1 VAL    99    -142.144 -86.329 643.979  1.00  8.71           H
ATOM   1569 2HG1 VAL    99    -140.957 -87.587 644.400  1.00  8.71           H
ATOM   1570 3HG1 VAL    99    -140.474 -85.874 644.392  1.00  8.71           H
ATOM   1571  CG2 VAL    99    -139.211 -87.062 642.292  1.00  8.71           C
ATOM   1572 1HG2 VAL    99    -139.005 -88.039 642.728  1.00  8.71           H
ATOM   1573 2HG2 VAL    99    -138.941 -87.071 641.236  1.00  8.71           H
ATOM   1574 3HG2 VAL    99    -138.626 -86.302 642.810  1.00  8.71           H
ATOM   1575  HN  VAL    99    -140.535 -89.153 642.918  1.00  8.71           H
ATOM   1576  N   THR   100    -140.736 -88.929 639.760  1.00  8.71           N
ATOM   1577  CA  THR   100    -140.430 -89.094 638.349  1.00  8.71           C
ATOM   1578  C   THR   100    -141.562 -89.840 637.641  1.00  8.71           C
ATOM   1579  O   THR   100    -141.650 -89.823 636.414  1.00  8.71           O
ATOM   1580  HA  THR   100    -140.365 -88.105 637.894  1.00  8.71           H
ATOM   1581  HB  THR   100    -138.653 -89.671 637.240  1.00  8.71           H
ATOM   1582  CB  THR   100    -139.075 -89.797 638.237  1.00  8.71           C
ATOM   1583  OG1 THR   100    -139.349 -91.140 638.625  1.00  8.71           O
ATOM   1584  HG1 THR   100    -139.384 -91.208 639.622  1.00  8.71           H
ATOM   1585  CG2 THR   100    -138.072 -89.304 639.282  1.00  8.71           C
ATOM   1586 1HG2 THR   100    -138.466 -89.492 640.281  1.00  8.71           H
ATOM   1587 2HG2 THR   100    -137.907 -88.235 639.151  1.00  8.71           H
ATOM   1588 3HG2 THR   100    -137.129 -89.835 639.158  1.00  8.71           H
ATOM   1589  HN  THR   100    -140.475 -89.700 640.341  1.00  8.71           H
ATOM   1590  N   LEU   101    -142.401 -90.478 638.445  1.00  8.71           N
ATOM   1591  CA  LEU   101    -143.447 -91.332 637.909  1.00  8.71           C
ATOM   1592  C   LEU   101    -144.410 -90.487 637.072  1.00  8.71           C
ATOM   1593  O   LEU   101    -144.869 -90.924 636.018  1.00  8.71           O
ATOM   1594  HA  LEU   101    -142.971 -92.062 637.255  1.00  8.71           H
ATOM   1595  CB  LEU   101    -144.132 -92.110 639.034  1.00  8.71           C
ATOM   1596 1HB  LEU   101    -144.384 -91.411 639.831  1.00  8.71           H
ATOM   1597 2HB  LEU   101    -145.071 -92.511 638.653  1.00  8.71           H
ATOM   1598  HG  LEU   101    -142.441 -92.844 640.118  1.00  8.71           H
ATOM   1599  CG  LEU   101    -143.327 -93.262 639.639  1.00  8.71           C
ATOM   1600  CD1 LEU   101    -144.130 -93.981 640.725  1.00  8.71           C
ATOM   1601 1HD1 LEU   101    -144.383 -93.277 641.517  1.00  8.71           H
ATOM   1602 2HD1 LEU   101    -145.046 -94.384 640.292  1.00  8.71           H
ATOM   1603 3HD1 LEU   101    -143.535 -94.795 641.138  1.00  8.71           H
ATOM   1604  CD2 LEU   101    -142.843 -94.223 638.552  1.00  8.71           C
ATOM   1605 1HD2 LEU   101    -143.702 -94.637 638.024  1.00  8.71           H
ATOM   1606 2HD2 LEU   101    -142.209 -93.685 637.848  1.00  8.71           H
ATOM   1607 3HD2 LEU   101    -142.274 -95.032 639.010  1.00  8.71           H
ATOM   1608  HN  LEU   101    -142.373 -90.419 639.442  1.00  8.71           H
ATOM   1609  N   PRO   102    -144.731 -89.266 637.523  1.00  8.71           N
ATOM   1610  CA  PRO   102    -145.661 -88.409 636.783  1.00  8.71           C
ATOM   1611  C   PRO   102    -145.254 -88.236 635.329  1.00  8.71           C
ATOM   1612  O   PRO   102    -146.102 -88.250 634.438  1.00  8.71           O
ATOM   1613  HA  PRO   102    -146.648 -88.870 636.750  1.00  8.71           H
ATOM   1614  CB  PRO   102    -145.618 -87.084 637.547  1.00  8.71           C
ATOM   1615 1HB  PRO   102    -144.872 -86.407 637.133  1.00  8.71           H
ATOM   1616 2HB  PRO   102    -146.576 -86.566 637.506  1.00  8.71           H
ATOM   1617  CG  PRO   102    -145.268 -87.508 638.969  1.00  8.71           C
ATOM   1618 1HG  PRO   102    -144.859 -86.680 639.549  1.00  8.71           H
ATOM   1619 2HG  PRO   102    -146.144 -87.860 639.514  1.00  8.71           H
ATOM   1620  CD  PRO   102    -144.248 -88.613 638.753  1.00  8.71           C
ATOM   1621 1HD  PRO   102    -143.241 -88.215 638.626  1.00  8.71           H
ATOM   1622 2HD  PRO   102    -144.211 -89.301 639.597  1.00  8.71           H
ATOM   1623  N   PHE   103    -143.955 -88.075 635.127  1.00  8.71           N
ATOM   1624  CA  PHE   103    -143.429 -87.833 633.794  1.00  8.71           C
ATOM   1625  C   PHE   103    -143.565 -89.079 632.917  1.00  8.71           C
ATOM   1626  O   PHE   103    -143.871 -88.976 631.730  1.00  8.71           O
ATOM   1627  HA  PHE   103    -144.011 -87.020 633.360  1.00  8.71           H
ATOM   1628  CB  PHE   103    -141.945 -87.494 633.953  1.00  8.71           C
ATOM   1629 1HB  PHE   103    -141.448 -88.317 634.467  1.00  8.71           H
ATOM   1630 2HB  PHE   103    -141.493 -87.416 632.964  1.00  8.71           H
ATOM   1631  CG  PHE   103    -141.682 -86.198 634.722  1.00  8.71           C
ATOM   1632  HD1 PHE   103    -141.524 -85.024 632.957  1.00  8.71           H
ATOM   1633  CD1 PHE   103    -141.490 -85.034 634.046  1.00  8.71           C
ATOM   1634  HD2 PHE   103    -141.793 -87.144 636.623  1.00  8.71           H
ATOM   1635  CD2 PHE   103    -141.639 -86.211 636.081  1.00  8.71           C
ATOM   1636  CE1 PHE   103    -141.245 -83.831 634.760  1.00  8.71           C
ATOM   1637  HE1 PHE   103    -141.091 -82.897 634.219  1.00  8.71           H
ATOM   1638  CE2 PHE   103    -141.394 -85.008 636.795  1.00  8.71           C
ATOM   1639  HE2 PHE   103    -141.360 -85.018 637.885  1.00  8.71           H
ATOM   1640  CZ  PHE   103    -141.202 -83.843 636.120  1.00  8.71           C
ATOM   1641  HZ  PHE   103    -141.015 -82.920 636.668  1.00  8.71           H
ATOM   1642  HN  PHE   103    -143.267 -88.107 635.853  1.00  8.71           H
ATOM   1643  N   TRP   104    -143.329 -90.227 633.535  1.00  8.71           N
ATOM   1644  CA  TRP   104    -143.440 -91.493 632.829  1.00  8.71           C
ATOM   1645  C   TRP   104    -144.903 -91.682 632.424  1.00  8.71           C
ATOM   1646  O   TRP   104    -145.190 -92.222 631.357  1.00  8.71           O
ATOM   1647  HA  TRP   104    -142.811 -91.435 631.941  1.00  8.71           H
ATOM   1648  CB  TRP   104    -142.901 -92.644 633.682  1.00  8.71           C
ATOM   1649 1HB  TRP   104    -143.305 -92.555 634.690  1.00  8.71           H
ATOM   1650 2HB  TRP   104    -143.267 -93.586 633.274  1.00  8.71           H
ATOM   1651  CG  TRP   104    -141.375 -92.698 633.762  1.00  8.71           C
ATOM   1652  HD1 TRP   104    -140.989 -92.626 635.877  1.00  8.71           H
ATOM   1653  CD1 TRP   104    -140.605 -92.682 634.859  1.00  8.71           C
ATOM   1654  CD2 TRP   104    -140.458 -92.778 632.650  1.00  8.71           C
ATOM   1655  NE1 TRP   104    -139.264 -92.746 634.537  1.00  8.71           N
ATOM   1656  HE1 TRP   104    -138.500 -92.748 635.182  1.00  8.71           H
ATOM   1657  CE2 TRP   104    -139.172 -92.806 633.151  1.00  8.71           C
ATOM   1658  HE3 TRP   104    -141.712 -92.805 630.847  1.00  8.71           H
ATOM   1659  CE3 TRP   104    -140.706 -92.825 631.267  1.00  8.71           C
ATOM   1660  CZ2 TRP   104    -138.034 -92.882 632.339  1.00  8.71           C
ATOM   1661  HZ2 TRP   104    -137.029 -92.902 632.760  1.00  8.71           H
ATOM   1662  CZ3 TRP   104    -139.558 -92.901 630.469  1.00  8.71           C
ATOM   1663  HZ3 TRP   104    -139.695 -92.940 629.388  1.00  8.71           H
ATOM   1664  CH2 TRP   104    -138.258 -92.930 630.958  1.00  8.71           C
ATOM   1665  HH2 TRP   104    -137.415 -92.989 630.269  1.00  8.71           H
ATOM   1666  HN  TRP   104    -143.068 -90.301 634.497  1.00  8.71           H
ATOM   1667  N   ALA   105    -145.789 -91.227 633.297  1.00  8.71           N
ATOM   1668  CA  ALA   105    -147.215 -91.391 633.071  1.00  8.71           C
ATOM   1669  C   ALA   105    -147.618 -90.623 631.810  1.00  8.71           C
ATOM   1670  O   ALA   105    -148.328 -91.153 630.957  1.00  8.71           O
ATOM   1671  HA  ALA   105    -147.406 -92.453 632.916  1.00  8.71           H
ATOM   1672  CB  ALA   105    -147.985 -90.926 634.308  1.00  8.71           C
ATOM   1673 1HB  ALA   105    -147.683 -91.522 635.169  1.00  8.71           H
ATOM   1674 2HB  ALA   105    -147.766 -89.875 634.499  1.00  8.71           H
ATOM   1675 3HB  ALA   105    -149.055 -91.049 634.138  1.00  8.71           H
ATOM   1676  HN  ALA   105    -145.547 -90.754 634.145  1.00  8.71           H
ATOM   1677  N   ILE   106    -147.149 -89.387 631.733  1.00  8.71           N
ATOM   1678  CA  ILE   106    -147.468 -88.534 630.601  1.00  8.71           C
ATOM   1679  C   ILE   106    -146.850 -89.125 629.333  1.00  8.71           C
ATOM   1680  O   ILE   106    -147.488 -89.152 628.281  1.00  8.71           O
ATOM   1681  HA  ILE   106    -148.552 -88.533 630.488  1.00  8.71           H
ATOM   1682  HB  ILE   106    -146.015 -87.105 631.248  1.00  8.71           H
ATOM   1683  CB  ILE   106    -147.040 -87.092 630.879  1.00  8.71           C
ATOM   1684  CG1 ILE   106    -147.907 -86.464 631.973  1.00  8.71           C
ATOM   1685 1HG1 ILE   106    -148.886 -86.211 631.566  1.00  8.71           H
ATOM   1686 2HG1 ILE   106    -148.071 -87.187 632.772  1.00  8.71           H
ATOM   1687  CG2 ILE   106    -147.047 -86.260 629.594  1.00  8.71           C
ATOM   1688 1HG2 ILE   106    -146.355 -86.698 628.875  1.00  8.71           H
ATOM   1689 2HG2 ILE   106    -148.052 -86.252 629.173  1.00  8.71           H
ATOM   1690 3HG2 ILE   106    -146.739 -85.239 629.821  1.00  8.71           H
ATOM   1691  CD1 ILE   106    -147.245 -85.207 632.543  1.00  8.71           C
ATOM   1692 1HD1 ILE   106    -146.277 -85.469 632.970  1.00  8.71           H
ATOM   1693 2HD1 ILE   106    -147.105 -84.477 631.746  1.00  8.71           H
ATOM   1694 3HD1 ILE   106    -147.882 -84.781 633.318  1.00  8.71           H
ATOM   1695  HN  ILE   106    -146.562 -88.967 632.426  1.00  8.71           H
ATOM   1696  N   ALA   107    -145.615 -89.585 629.473  1.00  8.71           N
ATOM   1697  CA  ALA   107    -144.858 -90.059 628.327  1.00  8.71           C
ATOM   1698  C   ALA   107    -145.519 -91.322 627.772  1.00  8.71           C
ATOM   1699  O   ALA   107    -145.446 -91.589 626.573  1.00  8.71           O
ATOM   1700  HA  ALA   107    -144.886 -89.279 627.566  1.00  8.71           H
ATOM   1701  CB  ALA   107    -143.403 -90.294 628.738  1.00  8.71           C
ATOM   1702 1HB  ALA   107    -142.972 -89.360 629.097  1.00  8.71           H
ATOM   1703 2HB  ALA   107    -143.366 -91.040 629.532  1.00  8.71           H
ATOM   1704 3HB  ALA   107    -142.836 -90.649 627.878  1.00  8.71           H
ATOM   1705  HN  ALA   107    -145.134 -89.636 630.348  1.00  8.71           H
ATOM   1706  N   ALA   108    -146.147 -92.066 628.670  1.00  8.71           N
ATOM   1707  CA  ALA   108    -146.824 -93.293 628.284  1.00  8.71           C
ATOM   1708  C   ALA   108    -148.163 -92.947 627.629  1.00  8.71           C
ATOM   1709  O   ALA   108    -148.591 -93.619 626.692  1.00  8.71           O
ATOM   1710  HA  ALA   108    -146.194 -93.804 627.556  1.00  8.71           H
ATOM   1711  CB  ALA   108    -146.989 -94.192 629.511  1.00  8.71           C
ATOM   1712 1HB  ALA   108    -146.008 -94.432 629.920  1.00  8.71           H
ATOM   1713 2HB  ALA   108    -147.581 -93.673 630.265  1.00  8.71           H
ATOM   1714 3HB  ALA   108    -147.497 -95.112 629.221  1.00  8.71           H
ATOM   1715  HN  ALA   108    -146.199 -91.844 629.644  1.00  8.71           H
ATOM   1716  N   ALA   109    -148.787 -91.900 628.149  1.00  8.71           N
ATOM   1717  CA  ALA   109    -150.140 -91.559 627.746  1.00  8.71           C
ATOM   1718  C   ALA   109    -150.129 -91.082 626.292  1.00  8.71           C
ATOM   1719  O   ALA   109    -151.096 -91.289 625.560  1.00  8.71           O
ATOM   1720  HA  ALA   109    -150.746 -92.463 627.818  1.00  8.71           H
ATOM   1721  CB  ALA   109    -150.708 -90.508 628.701  1.00  8.71           C
ATOM   1722 1HB  ALA   109    -150.721 -90.907 629.715  1.00  8.71           H
ATOM   1723 2HB  ALA   109    -150.084 -89.614 628.670  1.00  8.71           H
ATOM   1724 3HB  ALA   109    -151.724 -90.252 628.397  1.00  8.71           H
ATOM   1725  HN  ALA   109    -148.384 -91.292 628.833  1.00  8.71           H
ATOM   1726  N   ASP   110    -149.025 -90.452 625.918  1.00  8.71           N
ATOM   1727  CA  ASP   110    -148.931 -89.819 624.614  1.00  8.71           C
ATOM   1728  C   ASP   110    -147.501 -89.959 624.086  1.00  8.71           C
ATOM   1729  O   ASP   110    -147.197 -90.895 623.348  1.00  8.71           O
ATOM   1730  HA  ASP   110    -149.658 -90.338 623.990  1.00  8.71           H
ATOM   1731  CB  ASP   110    -149.258 -88.327 624.701  1.00  8.71           C
ATOM   1732 1HB  ASP   110    -150.257 -88.194 625.117  1.00  8.71           H
ATOM   1733 2HB  ASP   110    -148.562 -87.837 625.381  1.00  8.71           H
ATOM   1734  CG  ASP   110    -149.182 -87.667 623.322  1.00  8.71           C
ATOM   1735  OD1 ASP   110    -148.722 -88.358 622.387  1.00  8.71           O
ATOM   1736  OD2 ASP   110    -149.586 -86.488 623.234  1.00  8.71           O
ATOM   1737  HN  ASP   110    -148.207 -90.371 626.487  1.00  8.71           H
ATOM   1738  N   GLN   111    -146.662 -89.014 624.485  1.00  8.71           N
ATOM   1739  CA  GLN   111    -145.273 -89.019 624.059  1.00  8.71           C
ATOM   1740  C   GLN   111    -144.431 -88.140 624.985  1.00  8.71           C
ATOM   1741  O   GLN   111    -144.971 -87.416 625.821  1.00  8.71           O
ATOM   1742  HA  GLN   111    -144.949 -90.057 624.138  1.00  8.71           H
ATOM   1743  CB  GLN   111    -145.144 -88.563 622.604  1.00  8.71           C
ATOM   1744 1HB  GLN   111    -144.112 -88.679 622.273  1.00  8.71           H
ATOM   1745 2HB  GLN   111    -145.757 -89.198 621.964  1.00  8.71           H
ATOM   1746  CG  GLN   111    -145.575 -87.103 622.446  1.00  8.71           C
ATOM   1747 1HG  GLN   111    -146.566 -86.965 622.879  1.00  8.71           H
ATOM   1748 2HG  GLN   111    -144.893 -86.457 622.999  1.00  8.71           H
ATOM   1749  CD  GLN   111    -145.594 -86.693 620.973  1.00  8.71           C
ATOM   1750  OE1 GLN   111    -144.568 -86.553 620.327  1.00  8.71           O
ATOM   1751  NE2 GLN   111    -146.815 -86.509 620.478  1.00  8.71           N
ATOM   1752 1HE2 GLN   111    -147.616 -86.640 621.062  1.00  8.71           H
ATOM   1753 2HE2 GLN   111    -146.932 -86.239 619.522  1.00  8.71           H
ATOM   1754  HN  GLN   111    -146.917 -88.257 625.086  1.00  8.71           H
ATOM   1755  N   TRP   112    -143.121 -88.232 624.807  1.00  8.71           N
ATOM   1756  CA  TRP   112    -142.197 -87.482 625.641  1.00  8.71           C
ATOM   1757  C   TRP   112    -142.229 -86.021 625.188  1.00  8.71           C
ATOM   1758  O   TRP   112    -141.669 -85.678 624.148  1.00  8.71           O
ATOM   1759  HA  TRP   112    -142.542 -87.560 626.672  1.00  8.71           H
ATOM   1760  CB  TRP   112    -140.795 -88.093 625.593  1.00  8.71           C
ATOM   1761 1HB  TRP   112    -140.865 -89.156 625.821  1.00  8.71           H
ATOM   1762 2HB  TRP   112    -140.409 -88.010 624.577  1.00  8.71           H
ATOM   1763  CG  TRP   112    -139.800 -87.443 626.556  1.00  8.71           C
ATOM   1764  HD1 TRP   112    -138.876 -85.917 625.354  1.00  8.71           H
ATOM   1765  CD1 TRP   112    -138.959 -86.429 626.313  1.00  8.71           C
ATOM   1766  CD2 TRP   112    -139.575 -87.807 627.934  1.00  8.71           C
ATOM   1767  NE1 TRP   112    -138.211 -86.114 627.429  1.00  8.71           N
ATOM   1768  HE1 TRP   112    -137.518 -85.396 627.494  1.00  8.71           H
ATOM   1769  CE2 TRP   112    -138.597 -86.979 628.446  1.00  8.71           C
ATOM   1770  HE3 TRP   112    -140.951 -89.470 628.341  1.00  8.71           H
ATOM   1771  CE3 TRP   112    -140.177 -88.804 628.722  1.00  8.71           C
ATOM   1772  CZ2 TRP   112    -138.136 -87.062 629.765  1.00  8.71           C
ATOM   1773  HZ2 TRP   112    -137.362 -86.395 630.146  1.00  8.71           H
ATOM   1774  CZ3 TRP   112    -139.705 -88.874 630.038  1.00  8.71           C
ATOM   1775  HZ3 TRP   112    -140.139 -89.630 630.693  1.00  8.71           H
ATOM   1776  CH2 TRP   112    -138.722 -88.047 630.569  1.00  8.71           C
ATOM   1777  HH2 TRP   112    -138.408 -88.166 631.606  1.00  8.71           H
ATOM   1778  HN  TRP   112    -142.691 -88.804 624.108  1.00  8.71           H
ATOM   1779  N   LYS   113    -142.890 -85.200 625.991  1.00  8.71           N
ATOM   1780  CA  LYS   113    -143.110 -83.811 625.624  1.00  8.71           C
ATOM   1781  C   LYS   113    -142.030 -82.941 626.271  1.00  8.71           C
ATOM   1782  O   LYS   113    -142.044 -81.720 626.127  1.00  8.71           O
ATOM   1783  HA  LYS   113    -143.009 -83.739 624.541  1.00  8.71           H
ATOM   1784  CB  LYS   113    -144.536 -83.384 625.975  1.00  8.71           C
ATOM   1785 1HB  LYS   113    -144.731 -83.583 627.029  1.00  8.71           H
ATOM   1786 2HB  LYS   113    -144.644 -82.309 625.830  1.00  8.71           H
ATOM   1787  CG  LYS   113    -145.559 -84.126 625.113  1.00  8.71           C
ATOM   1788 1HG  LYS   113    -145.396 -83.886 624.062  1.00  8.71           H
ATOM   1789 2HG  LYS   113    -145.419 -85.201 625.220  1.00  8.71           H
ATOM   1790  CD  LYS   113    -146.988 -83.750 625.511  1.00  8.71           C
ATOM   1791 1HD  LYS   113    -147.144 -83.968 626.567  1.00  8.71           H
ATOM   1792 2HD  LYS   113    -147.135 -82.678 625.381  1.00  8.71           H
ATOM   1793  CE  LYS   113    -148.011 -84.516 624.670  1.00  8.71           C
ATOM   1794 1HE  LYS   113    -147.871 -84.282 623.615  1.00  8.71           H
ATOM   1795 2HE  LYS   113    -147.852 -85.589 624.782  1.00  8.71           H
ATOM   1796  NZ  LYS   113    -149.388 -84.167 625.084  1.00  8.71           N
ATOM   1797 1HZ  LYS   113    -150.049 -84.756 624.590  1.00  8.71           H
ATOM   1798 2HZ  LYS   113    -149.488 -84.310 626.083  1.00  8.71           H
ATOM   1799 3HZ  LYS   113    -149.571 -83.194 624.862  1.00  8.71           H
ATOM   1800  HN  LYS   113    -143.271 -85.469 626.875  1.00  8.71           H
ATOM   1801  N   PHE   114    -141.120 -83.604 626.969  1.00  8.71           N
ATOM   1802  CA  PHE   114    -140.161 -82.903 627.805  1.00  8.71           C
ATOM   1803  C   PHE   114    -138.793 -82.825 627.123  1.00  8.71           C
ATOM   1804  O   PHE   114    -138.530 -83.551 626.166  1.00  8.71           O
ATOM   1805  HA  PHE   114    -140.545 -81.895 627.961  1.00  8.71           H
ATOM   1806  CB  PHE   114    -140.027 -83.705 629.101  1.00  8.71           C
ATOM   1807 1HB  PHE   114    -139.512 -84.641 628.885  1.00  8.71           H
ATOM   1808 2HB  PHE   114    -139.398 -83.149 629.797  1.00  8.71           H
ATOM   1809  CG  PHE   114    -141.361 -84.018 629.780  1.00  8.71           C
ATOM   1810  HD1 PHE   114    -141.588 -82.048 630.546  1.00  8.71           H
ATOM   1811  CD1 PHE   114    -142.015 -83.048 630.474  1.00  8.71           C
ATOM   1812  HD2 PHE   114    -141.370 -86.043 629.133  1.00  8.71           H
ATOM   1813  CD2 PHE   114    -141.894 -85.266 629.690  1.00  8.71           C
ATOM   1814  CE1 PHE   114    -143.254 -83.339 631.104  1.00  8.71           C
ATOM   1815  HE1 PHE   114    -143.778 -82.561 631.661  1.00  8.71           H
ATOM   1816  CE2 PHE   114    -143.133 -85.556 630.320  1.00  8.71           C
ATOM   1817  HE2 PHE   114    -143.560 -86.557 630.247  1.00  8.71           H
ATOM   1818  CZ  PHE   114    -143.787 -84.587 631.014  1.00  8.71           C
ATOM   1819  HZ  PHE   114    -144.738 -84.810 631.497  1.00  8.71           H
ATOM   1820  HN  PHE   114    -141.032 -84.600 626.969  1.00  8.71           H
ATOM   1821  N   GLN   115    -137.958 -81.937 627.643  1.00  8.71           N
ATOM   1822  CA  GLN   115    -136.636 -81.731 627.077  1.00  8.71           C
ATOM   1823  C   GLN   115    -135.722 -82.909 627.422  1.00  8.71           C
ATOM   1824  O   GLN   115    -136.026 -83.693 628.319  1.00  8.71           O
ATOM   1825  HA  GLN   115    -136.787 -81.684 625.998  1.00  8.71           H
ATOM   1826  CB  GLN   115    -136.033 -80.410 627.557  1.00  8.71           C
ATOM   1827 1HB  GLN   115    -136.077 -80.360 628.645  1.00  8.71           H
ATOM   1828 2HB  GLN   115    -134.980 -80.364 627.278  1.00  8.71           H
ATOM   1829  CG  GLN   115    -136.778 -79.216 626.956  1.00  8.71           C
ATOM   1830 1HG  GLN   115    -136.797 -79.305 625.869  1.00  8.71           H
ATOM   1831 2HG  GLN   115    -137.814 -79.222 627.294  1.00  8.71           H
ATOM   1832  CD  GLN   115    -136.113 -77.897 627.354  1.00  8.71           C
ATOM   1833  OE1 GLN   115    -135.287 -77.835 628.250  1.00  8.71           O
ATOM   1834  NE2 GLN   115    -136.519 -76.850 626.642  1.00  8.71           N
ATOM   1835 1HE2 GLN   115    -137.200 -76.970 625.920  1.00  8.71           H
ATOM   1836 2HE2 GLN   115    -136.141 -75.943 626.828  1.00  8.71           H
ATOM   1837  HN  GLN   115    -138.172 -81.365 628.435  1.00  8.71           H
ATOM   1838  N   THR   116    -134.620 -82.995 626.691  1.00  8.71           N
ATOM   1839  CA  THR   116    -133.697 -84.105 626.858  1.00  8.71           C
ATOM   1840  C   THR   116    -133.167 -84.147 628.293  1.00  8.71           C
ATOM   1841  O   THR   116    -132.918 -85.222 628.835  1.00  8.71           O
ATOM   1842  HA  THR   116    -134.242 -85.034 626.691  1.00  8.71           H
ATOM   1843  HB  THR   116    -131.900 -83.168 626.076  1.00  8.71           H
ATOM   1844  CB  THR   116    -132.594 -83.964 625.807  1.00  8.71           C
ATOM   1845  OG1 THR   116    -133.302 -83.777 624.584  1.00  8.71           O
ATOM   1846  HG1 THR   116    -132.690 -83.399 623.889  1.00  8.71           H
ATOM   1847  CG2 THR   116    -131.820 -85.266 625.593  1.00  8.71           C
ATOM   1848 1HG2 THR   116    -132.504 -86.046 625.259  1.00  8.71           H
ATOM   1849 2HG2 THR   116    -131.353 -85.570 626.531  1.00  8.71           H
ATOM   1850 3HG2 THR   116    -131.049 -85.111 624.838  1.00  8.71           H
ATOM   1851  HN  THR   116    -134.356 -82.326 625.997  1.00  8.71           H
ATOM   1852  N   PHE   117    -133.010 -82.963 628.867  1.00  8.71           N
ATOM   1853  CA  PHE   117    -132.517 -82.851 630.228  1.00  8.71           C
ATOM   1854  C   PHE   117    -133.373 -83.674 631.192  1.00  8.71           C
ATOM   1855  O   PHE   117    -132.845 -84.423 632.013  1.00  8.71           O
ATOM   1856  HA  PHE   117    -131.496 -83.233 630.235  1.00  8.71           H
ATOM   1857  CB  PHE   117    -132.609 -81.374 630.618  1.00  8.71           C
ATOM   1858 1HB  PHE   117    -131.972 -80.792 629.951  1.00  8.71           H
ATOM   1859 2HB  PHE   117    -133.632 -81.031 630.461  1.00  8.71           H
ATOM   1860  CG  PHE   117    -132.206 -81.085 632.065  1.00  8.71           C
ATOM   1861  HD1 PHE   117    -134.167 -80.496 632.637  1.00  8.71           H
ATOM   1862  CD1 PHE   117    -133.135 -80.644 632.955  1.00  8.71           C
ATOM   1863  HD2 PHE   117    -130.174 -81.623 631.749  1.00  8.71           H
ATOM   1864  CD2 PHE   117    -130.918 -81.270 632.462  1.00  8.71           C
ATOM   1865  CE1 PHE   117    -132.761 -80.376 634.298  1.00  8.71           C
ATOM   1866  HE1 PHE   117    -133.506 -80.023 635.011  1.00  8.71           H
ATOM   1867  CE2 PHE   117    -130.544 -81.002 633.805  1.00  8.71           C
ATOM   1868  HE2 PHE   117    -129.512 -81.150 634.124  1.00  8.71           H
ATOM   1869  CZ  PHE   117    -131.473 -80.561 634.695  1.00  8.71           C
ATOM   1870  HZ  PHE   117    -131.186 -80.356 635.726  1.00  8.71           H
ATOM   1871  HN  PHE   117    -133.214 -82.092 628.418  1.00  8.71           H
ATOM   1872  N   MET   118    -134.681 -83.509 631.060  1.00  8.71           N
ATOM   1873  CA  MET   118    -135.617 -84.246 631.892  1.00  8.71           C
ATOM   1874  C   MET   118    -135.497 -85.752 631.649  1.00  8.71           C
ATOM   1875  O   MET   118    -135.650 -86.548 632.574  1.00  8.71           O
ATOM   1876  HA  MET   118    -135.341 -84.014 632.920  1.00  8.71           H
ATOM   1877  CB  MET   118    -137.044 -83.791 631.582  1.00  8.71           C
ATOM   1878 1HB  MET   118    -137.192 -83.754 630.503  1.00  8.71           H
ATOM   1879 2HB  MET   118    -137.755 -84.518 631.976  1.00  8.71           H
ATOM   1880  CG  MET   118    -137.324 -82.415 632.188  1.00  8.71           C
ATOM   1881 1HG  MET   118    -136.540 -81.715 631.900  1.00  8.71           H
ATOM   1882 2HG  MET   118    -138.262 -82.020 631.797  1.00  8.71           H
ATOM   1883  SD  MET   118    -137.409 -82.536 633.967  1.00  8.71           S
ATOM   1884  CE  MET   118    -135.823 -81.841 634.401  1.00  8.71           C
ATOM   1885 1HE  MET   118    -135.029 -82.438 633.953  1.00  8.71           H
ATOM   1886 2HE  MET   118    -135.761 -80.818 634.029  1.00  8.71           H
ATOM   1887 3HE  MET   118    -135.711 -81.841 635.485  1.00  8.71           H
ATOM   1888  HN  MET   118    -135.102 -82.885 630.401  1.00  8.71           H
ATOM   1889  N   CYS   119    -135.223 -86.098 630.399  1.00  8.71           N
ATOM   1890  CA  CYS   119    -135.090 -87.494 630.021  1.00  8.71           C
ATOM   1891  C   CYS   119    -133.907 -88.089 630.787  1.00  8.71           C
ATOM   1892  O   CYS   119    -134.017 -89.168 631.366  1.00  8.71           O
ATOM   1893  HA  CYS   119    -136.021 -87.985 630.305  1.00  8.71           H
ATOM   1894  CB  CYS   119    -134.931 -87.658 628.508  1.00  8.71           C
ATOM   1895 1HB  CYS   119    -135.828 -87.306 628.000  1.00  8.71           H
ATOM   1896 2HB  CYS   119    -134.102 -87.046 628.153  1.00  8.71           H
ATOM   1897  SG  CYS   119    -134.630 -89.416 628.097  1.00  8.71           S
ATOM   1898  HN  CYS   119    -135.093 -85.444 629.654  1.00  8.71           H
ATOM   1899  N   LYS   120    -132.801 -87.358 630.765  1.00  8.71           N
ATOM   1900  CA  LYS   120    -131.601 -87.797 631.456  1.00  8.71           C
ATOM   1901  C   LYS   120    -131.910 -87.975 632.944  1.00  8.71           C
ATOM   1902  O   LYS   120    -131.615 -89.020 633.522  1.00  8.71           O
ATOM   1903  HA  LYS   120    -131.322 -88.766 631.043  1.00  8.71           H
ATOM   1904  CB  LYS   120    -130.442 -86.836 631.179  1.00  8.71           C
ATOM   1905 1HB  LYS   120    -130.774 -85.808 631.324  1.00  8.71           H
ATOM   1906 2HB  LYS   120    -129.639 -87.015 631.893  1.00  8.71           H
ATOM   1907  CG  LYS   120    -129.914 -87.011 629.754  1.00  8.71           C
ATOM   1908 1HG  LYS   120    -129.589 -88.041 629.606  1.00  8.71           H
ATOM   1909 2HG  LYS   120    -130.716 -86.824 629.039  1.00  8.71           H
ATOM   1910  CD  LYS   120    -128.748 -86.059 629.481  1.00  8.71           C
ATOM   1911 1HD  LYS   120    -129.088 -85.027 629.566  1.00  8.71           H
ATOM   1912 2HD  LYS   120    -127.973 -86.203 630.234  1.00  8.71           H
ATOM   1913  CE  LYS   120    -128.162 -86.295 628.087  1.00  8.71           C
ATOM   1914 1HE  LYS   120    -128.671 -87.133 627.609  1.00  8.71           H
ATOM   1915 2HE  LYS   120    -128.333 -85.419 627.461  1.00  8.71           H
ATOM   1916  NZ  LYS   120    -126.711 -86.574 628.175  1.00  8.71           N
ATOM   1917 1HZ  LYS   120    -126.338 -86.721 627.244  1.00  8.71           H
ATOM   1918 2HZ  LYS   120    -126.241 -85.785 628.606  1.00  8.71           H
ATOM   1919 3HZ  LYS   120    -126.560 -87.405 628.735  1.00  8.71           H
ATOM   1920  HN  LYS   120    -132.719 -86.484 630.288  1.00  8.71           H
ATOM   1921  N   VAL   121    -132.500 -86.938 633.521  1.00  8.71           N
ATOM   1922  CA  VAL   121    -132.764 -86.928 634.950  1.00  8.71           C
ATOM   1923  C   VAL   121    -133.642 -88.128 635.310  1.00  8.71           C
ATOM   1924  O   VAL   121    -133.340 -88.863 636.249  1.00  8.71           O
ATOM   1925  HA  VAL   121    -131.807 -87.027 635.462  1.00  8.71           H
ATOM   1926  HB  VAL   121    -134.222 -85.391 634.690  1.00  8.71           H
ATOM   1927  CB  VAL   121    -133.383 -85.590 635.358  1.00  8.71           C
ATOM   1928  CG1 VAL   121    -133.924 -85.649 636.788  1.00  8.71           C
ATOM   1929 1HG1 VAL   121    -134.689 -86.423 636.855  1.00  8.71           H
ATOM   1930 2HG1 VAL   121    -133.110 -85.882 637.475  1.00  8.71           H
ATOM   1931 3HG1 VAL   121    -134.359 -84.685 637.052  1.00  8.71           H
ATOM   1932  CG2 VAL   121    -132.376 -84.449 635.199  1.00  8.71           C
ATOM   1933 1HG2 VAL   121    -131.509 -84.639 635.831  1.00  8.71           H
ATOM   1934 2HG2 VAL   121    -132.060 -84.385 634.158  1.00  8.71           H
ATOM   1935 3HG2 VAL   121    -132.842 -83.509 635.496  1.00  8.71           H
ATOM   1936  HN  VAL   121    -132.794 -86.118 633.031  1.00  8.71           H
ATOM   1937  N   VAL   122    -134.712 -88.288 634.545  1.00  8.71           N
ATOM   1938  CA  VAL   122    -135.779 -89.195 634.932  1.00  8.71           C
ATOM   1939  C   VAL   122    -135.273 -90.637 634.848  1.00  8.71           C
ATOM   1940  O   VAL   122    -135.588 -91.460 635.706  1.00  8.71           O
ATOM   1941  HA  VAL   122    -136.040 -88.975 635.967  1.00  8.71           H
ATOM   1942  HB  VAL   122    -136.698 -88.907 633.027  1.00  8.71           H
ATOM   1943  CB  VAL   122    -137.017 -88.945 634.069  1.00  8.71           C
ATOM   1944  CG1 VAL   122    -138.024 -90.088 634.210  1.00  8.71           C
ATOM   1945 1HG1 VAL   122    -137.560 -91.022 633.893  1.00  8.71           H
ATOM   1946 2HG1 VAL   122    -138.336 -90.172 635.251  1.00  8.71           H
ATOM   1947 3HG1 VAL   122    -138.895 -89.885 633.585  1.00  8.71           H
ATOM   1948  CG2 VAL   122    -137.663 -87.601 634.412  1.00  8.71           C
ATOM   1949 1HG2 VAL   122    -137.961 -87.598 635.460  1.00  8.71           H
ATOM   1950 2HG2 VAL   122    -136.946 -86.798 634.236  1.00  8.71           H
ATOM   1951 3HG2 VAL   122    -138.540 -87.448 633.783  1.00  8.71           H
ATOM   1952  HN  VAL   122    -134.855 -87.813 633.677  1.00  8.71           H
ATOM   1953  N   ASN   123    -134.498 -90.898 633.806  1.00  8.71           N
ATOM   1954  CA  ASN   123    -133.888 -92.206 633.637  1.00  8.71           C
ATOM   1955  C   ASN   123    -132.908 -92.460 634.784  1.00  8.71           C
ATOM   1956  O   ASN   123    -132.867 -93.557 635.339  1.00  8.71           O
ATOM   1957  HA  ASN   123    -134.719 -92.912 633.634  1.00  8.71           H
ATOM   1958  CB  ASN   123    -133.108 -92.284 632.323  1.00  8.71           C
ATOM   1959 1HB  ASN   123    -132.386 -91.468 632.275  1.00  8.71           H
ATOM   1960 2HB  ASN   123    -132.540 -93.214 632.287  1.00  8.71           H
ATOM   1961  CG  ASN   123    -134.050 -92.209 631.120  1.00  8.71           C
ATOM   1962  OD1 ASN   123    -135.251 -92.036 631.249  1.00  8.71           O
ATOM   1963  ND2 ASN   123    -133.441 -92.348 629.946  1.00  8.71           N
ATOM   1964 1HD2 ASN   123    -132.452 -92.486 629.909  1.00  8.71           H
ATOM   1965 2HD2 ASN   123    -133.973 -92.313 629.100  1.00  8.71           H
ATOM   1966  HN  ASN   123    -134.285 -90.236 633.087  1.00  8.71           H
ATOM   1967  N   SER   124    -132.143 -91.427 635.105  1.00  8.71           N
ATOM   1968  CA  SER   124    -131.055 -91.570 636.058  1.00  8.71           C
ATOM   1969  C   SER   124    -131.616 -91.797 637.463  1.00  8.71           C
ATOM   1970  O   SER   124    -131.088 -92.608 638.223  1.00  8.71           O
ATOM   1971  HA  SER   124    -130.492 -92.442 635.725  1.00  8.71           H
ATOM   1972  CB  SER   124    -130.145 -90.340 636.043  1.00  8.71           C
ATOM   1973 1HB  SER   124    -130.704 -89.471 636.390  1.00  8.71           H
ATOM   1974 2HB  SER   124    -129.322 -90.489 636.742  1.00  8.71           H
ATOM   1975  HG  SER   124    -129.979 -89.211 634.398  1.00  8.71           H
ATOM   1976  OG  SER   124    -129.622 -90.079 634.743  1.00  8.71           O
ATOM   1977  HN  SER   124    -132.256 -90.508 634.728  1.00  8.71           H
ATOM   1978  N   MET   125    -132.680 -91.068 637.766  1.00  8.71           N
ATOM   1979  CA  MET   125    -133.295 -91.152 639.080  1.00  8.71           C
ATOM   1980  C   MET   125    -133.802 -92.569 639.358  1.00  8.71           C
ATOM   1981  O   MET   125    -133.685 -93.065 640.477  1.00  8.71           O
ATOM   1982  HA  MET   125    -132.509 -90.894 639.789  1.00  8.71           H
ATOM   1983  CB  MET   125    -134.463 -90.167 639.160  1.00  8.71           C
ATOM   1984 1HB  MET   125    -135.072 -90.245 638.260  1.00  8.71           H
ATOM   1985 2HB  MET   125    -135.105 -90.427 640.002  1.00  8.71           H
ATOM   1986  CG  MET   125    -133.960 -88.731 639.320  1.00  8.71           C
ATOM   1987 1HG  MET   125    -133.310 -88.470 638.484  1.00  8.71           H
ATOM   1988 2HG  MET   125    -134.800 -88.038 639.298  1.00  8.71           H
ATOM   1989  SD  MET   125    -133.071 -88.563 640.858  1.00  8.71           S
ATOM   1990  CE  MET   125    -131.413 -88.337 640.236  1.00  8.71           C
ATOM   1991 1HE  MET   125    -131.123 -89.210 639.649  1.00  8.71           H
ATOM   1992 2HE  MET   125    -131.380 -87.449 639.606  1.00  8.71           H
ATOM   1993 3HE  MET   125    -130.724 -88.216 641.072  1.00  8.71           H
ATOM   1994  HN  MET   125    -133.119 -90.429 637.134  1.00  8.71           H
ATOM   1995  N   TYR   126    -134.354 -93.180 638.320  1.00  8.71           N
ATOM   1996  CA  TYR   126    -134.861 -94.537 638.434  1.00  8.71           C
ATOM   1997  C   TYR   126    -133.742 -95.511 638.807  1.00  8.71           C
ATOM   1998  O   TYR   126    -133.896 -96.316 639.725  1.00  8.71           O
ATOM   1999  HA  TYR   126    -135.619 -94.548 639.217  1.00  8.71           H
ATOM   2000  CB  TYR   126    -135.399 -94.903 637.049  1.00  8.71           C
ATOM   2001 1HB  TYR   126    -136.317 -94.345 636.867  1.00  8.71           H
ATOM   2002 2HB  TYR   126    -134.678 -94.586 636.295  1.00  8.71           H
ATOM   2003  CG  TYR   126    -135.682 -96.396 636.866  1.00  8.71           C
ATOM   2004  HD1 TYR   126    -134.540 -96.540 635.058  1.00  8.71           H
ATOM   2005  CD1 TYR   126    -135.157 -97.070 635.783  1.00  8.71           C
ATOM   2006  HD2 TYR   126    -136.879 -96.534 638.640  1.00  8.71           H
ATOM   2007  CD2 TYR   126    -136.463 -97.067 637.785  1.00  8.71           C
ATOM   2008  CE1 TYR   126    -135.423 -98.475 635.611  1.00  8.71           C
ATOM   2009  HE1 TYR   126    -135.015 -99.020 634.760  1.00  8.71           H
ATOM   2010  HE2 TYR   126    -137.345 -99.014 638.331  1.00  8.71           H
ATOM   2011  CE2 TYR   126    -136.730 -98.472 637.613  1.00  8.71           C
ATOM   2012  CZ  TYR   126    -136.197 -99.106 636.535  1.00  8.71           C
ATOM   2013  OH  TYR   126    -136.449-100.433 636.372  1.00  8.71           O
ATOM   2014  HH  TYR   126    -136.992-100.774 637.139  1.00  8.71           H
ATOM   2015  HN  TYR   126    -134.458 -92.764 637.416  1.00  8.71           H
ATOM   2016  N   LYS   127    -132.641 -95.405 638.078  1.00  8.71           N
ATOM   2017  CA  LYS   127    -131.532 -96.326 638.259  1.00  8.71           C
ATOM   2018  C   LYS   127    -130.870 -96.059 639.612  1.00  8.71           C
ATOM   2019  O   LYS   127    -130.347 -96.976 640.244  1.00  8.71           O
ATOM   2020  HA  LYS   127    -131.944 -97.335 638.270  1.00  8.71           H
ATOM   2021  CB  LYS   127    -130.567 -96.243 637.075  1.00  8.71           C
ATOM   2022 1HB  LYS   127    -130.332 -95.199 636.865  1.00  8.71           H
ATOM   2023 2HB  LYS   127    -129.629 -96.735 637.331  1.00  8.71           H
ATOM   2024  CG  LYS   127    -131.169 -96.897 635.830  1.00  8.71           C
ATOM   2025 1HG  LYS   127    -132.006 -96.298 635.469  1.00  8.71           H
ATOM   2026 2HG  LYS   127    -130.427 -96.920 635.032  1.00  8.71           H
ATOM   2027  CD  LYS   127    -131.646 -98.318 636.133  1.00  8.71           C
ATOM   2028 1HD  LYS   127    -130.869 -98.859 636.674  1.00  8.71           H
ATOM   2029 2HD  LYS   127    -132.520 -98.282 636.783  1.00  8.71           H
ATOM   2030  CE  LYS   127    -131.993 -99.067 634.845  1.00  8.71           C
ATOM   2031 1HE  LYS   127    -132.721 -98.495 634.270  1.00  8.71           H
ATOM   2032 2HE  LYS   127    -131.102 -99.165 634.223  1.00  8.71           H
ATOM   2033  NZ  LYS   127    -132.538-100.407 635.155  1.00  8.71           N
ATOM   2034 1HZ  LYS   127    -132.770-100.886 634.291  1.00  8.71           H
ATOM   2035 2HZ  LYS   127    -131.846-100.945 635.664  1.00  8.71           H
ATOM   2036 3HZ  LYS   127    -133.374-100.309 635.721  1.00  8.71           H
ATOM   2037  HN  LYS   127    -132.501 -94.709 637.374  1.00  8.71           H
ATOM   2038  N   MET   128    -130.913 -94.798 640.018  1.00  8.71           N
ATOM   2039  CA  MET   128    -130.386 -94.411 641.315  1.00  8.71           C
ATOM   2040  C   MET   128    -131.162 -95.088 642.447  1.00  8.71           C
ATOM   2041  O   MET   128    -130.567 -95.592 643.398  1.00  8.71           O
ATOM   2042  HA  MET   128    -129.350 -94.749 641.324  1.00  8.71           H
ATOM   2043  CB  MET   128    -130.477 -92.892 641.471  1.00  8.71           C
ATOM   2044 1HB  MET   128    -130.066 -92.407 640.585  1.00  8.71           H
ATOM   2045 2HB  MET   128    -131.522 -92.592 641.542  1.00  8.71           H
ATOM   2046  CG  MET   128    -129.719 -92.421 642.714  1.00  8.71           C
ATOM   2047 1HG  MET   128    -130.203 -92.806 643.612  1.00  8.71           H
ATOM   2048 2HG  MET   128    -128.705 -92.819 642.704  1.00  8.71           H
ATOM   2049  SD  MET   128    -129.675 -90.638 642.763  1.00  8.71           S
ATOM   2050  CE  MET   128    -128.598 -90.316 641.376  1.00  8.71           C
ATOM   2051 1HE  MET   128    -127.631 -90.788 641.550  1.00  8.71           H
ATOM   2052 2HE  MET   128    -129.044 -90.723 640.469  1.00  8.71           H
ATOM   2053 3HE  MET   128    -128.462 -89.241 641.263  1.00  8.71           H
ATOM   2054  HN  MET   128    -131.298 -94.050 639.478  1.00  8.71           H
ATOM   2055  N   ASN   129    -132.480 -95.077 642.306  1.00  8.71           N
ATOM   2056  CA  ASN   129    -133.340 -95.758 643.259  1.00  8.71           C
ATOM   2057  C   ASN   129    -133.053 -97.261 643.214  1.00  8.71           C
ATOM   2058  O   ASN   129    -132.905 -97.900 644.254  1.00  8.71           O
ATOM   2059  HA  ASN   129    -133.101 -95.318 644.227  1.00  8.71           H
ATOM   2060  CB  ASN   129    -134.816 -95.548 642.917  1.00  8.71           C
ATOM   2061 1HB  ASN   129    -135.089 -94.507 643.091  1.00  8.71           H
ATOM   2062 2HB  ASN   129    -134.980 -95.748 641.858  1.00  8.71           H
ATOM   2063  CG  ASN   129    -135.709 -96.462 643.758  1.00  8.71           C
ATOM   2064  OD1 ASN   129    -135.919 -97.624 643.449  1.00  8.71           O
ATOM   2065  ND2 ASN   129    -136.222 -95.875 644.836  1.00  8.71           N
ATOM   2066 1HD2 ASN   129    -136.010 -94.918 645.032  1.00  8.71           H
ATOM   2067 2HD2 ASN   129    -136.820 -96.391 645.449  1.00  8.71           H
ATOM   2068  HN  ASN   129    -132.959 -94.614 641.560  1.00  8.71           H
ATOM   2069  N   PHE   130    -132.984 -97.781 641.997  1.00  8.71           N
ATOM   2070  CA  PHE   130    -132.840 -99.214 641.803  1.00  8.71           C
ATOM   2071  C   PHE   130    -131.676 -99.765 642.629  1.00  8.71           C
ATOM   2072  O   PHE   130    -131.850-100.704 643.404  1.00  8.71           O
ATOM   2073  HA  PHE   130    -133.770 -99.679 642.133  1.00  8.71           H
ATOM   2074  CB  PHE   130    -132.548 -99.437 640.318  1.00  8.71           C
ATOM   2075 1HB  PHE   130    -133.370 -99.029 639.731  1.00  8.71           H
ATOM   2076 2HB  PHE   130    -131.653 -98.877 640.046  1.00  8.71           H
ATOM   2077  CG  PHE   130    -132.348-100.906 639.937  1.00  8.71           C
ATOM   2078  HD1 PHE   130    -130.255-100.683 639.636  1.00  8.71           H
ATOM   2079  CD1 PHE   130    -131.107-101.363 639.619  1.00  8.71           C
ATOM   2080  HD2 PHE   130    -134.405-101.387 640.171  1.00  8.71           H
ATOM   2081  CD2 PHE   130    -133.411-101.754 639.917  1.00  8.71           C
ATOM   2082  CE1 PHE   130    -130.921-102.725 639.266  1.00  8.71           C
ATOM   2083  HE1 PHE   130    -129.927-103.092 639.011  1.00  8.71           H
ATOM   2084  CE2 PHE   130    -133.225-103.116 639.563  1.00  8.71           C
ATOM   2085  HE2 PHE   130    -134.077-103.796 639.547  1.00  8.71           H
ATOM   2086  CZ  PHE   130    -131.984-103.573 639.245  1.00  8.71           C
ATOM   2087  HZ  PHE   130    -131.842-104.620 638.974  1.00  8.71           H
ATOM   2088  HN  PHE   130    -133.024 -97.243 641.156  1.00  8.71           H
ATOM   2089  N   TYR   131    -130.515 -99.159 642.434  1.00  8.71           N
ATOM   2090  CA  TYR   131    -129.308 -99.620 643.099  1.00  8.71           C
ATOM   2091  C   TYR   131    -129.363 -99.327 644.600  1.00  8.71           C
ATOM   2092  O   TYR   131    -129.115-100.211 645.418  1.00  8.71           O
ATOM   2093  HA  TYR   131    -129.233-100.697 642.950  1.00  8.71           H
ATOM   2094  CB  TYR   131    -128.155 -98.829 642.478  1.00  8.71           C
ATOM   2095 1HB  TYR   131    -128.415 -97.771 642.474  1.00  8.71           H
ATOM   2096 2HB  TYR   131    -127.272 -98.938 643.108  1.00  8.71           H
ATOM   2097  CG  TYR   131    -127.803 -99.258 641.053  1.00  8.71           C
ATOM   2098  HD1 TYR   131    -127.422-101.295 641.604  1.00  8.71           H
ATOM   2099  CD1 TYR   131    -127.450-100.567 640.793  1.00  8.71           C
ATOM   2100  HD2 TYR   131    -128.116 -97.303 640.231  1.00  8.71           H
ATOM   2101  CD2 TYR   131    -127.838 -98.337 640.026  1.00  8.71           C
ATOM   2102  CE1 TYR   131    -127.118-100.971 639.452  1.00  8.71           C
ATOM   2103  HE1 TYR   131    -126.838-102.002 639.233  1.00  8.71           H
ATOM   2104  HE2 TYR   131    -127.529 -98.023 637.864  1.00  8.71           H
ATOM   2105  CE2 TYR   131    -127.506 -98.741 638.684  1.00  8.71           C
ATOM   2106  CZ  TYR   131    -127.162-100.038 638.463  1.00  8.71           C
ATOM   2107  OH  TYR   131    -126.849-100.420 637.196  1.00  8.71           O
ATOM   2108  HH  TYR   131    -126.697 -99.614 636.624  1.00  8.71           H
ATOM   2109  HN  TYR   131    -130.391 -98.367 641.836  1.00  8.71           H
ATOM   2110  N   SER   132    -129.689 -98.082 644.915  1.00  8.71           N
ATOM   2111  CA  SER   132    -129.568 -97.600 646.280  1.00  8.71           C
ATOM   2112  C   SER   132    -130.484 -98.406 647.203  1.00  8.71           C
ATOM   2113  O   SER   132    -130.103 -98.743 648.323  1.00  8.71           O
ATOM   2114  HA  SER   132    -128.523 -97.753 646.550  1.00  8.71           H
ATOM   2115  CB  SER   132    -129.904 -96.110 646.370  1.00  8.71           C
ATOM   2116 1HB  SER   132    -129.812 -95.779 647.405  1.00  8.71           H
ATOM   2117 2HB  SER   132    -129.180 -95.539 645.788  1.00  8.71           H
ATOM   2118  HG  SER   132    -131.172 -95.289 645.057  1.00  8.71           H
ATOM   2119  OG  SER   132    -131.219 -95.829 645.897  1.00  8.71           O
ATOM   2120  HN  SER   132    -130.029 -97.409 644.258  1.00  8.71           H
ATOM   2121  N   CYS   133    -131.675 -98.694 646.698  1.00  8.71           N
ATOM   2122  CA  CYS   133    -132.694 -99.343 647.506  1.00  8.71           C
ATOM   2123  C   CYS   133    -132.220-100.762 647.826  1.00  8.71           C
ATOM   2124  O   CYS   133    -132.289-101.199 648.974  1.00  8.71           O
ATOM   2125  HA  CYS   133    -132.793 -98.753 648.417  1.00  8.71           H
ATOM   2126  CB  CYS   133    -134.056 -99.339 646.809  1.00  8.71           C
ATOM   2127 1HB  CYS   133    -133.947 -99.675 645.778  1.00  8.71           H
ATOM   2128 2HB  CYS   133    -134.728-100.040 647.303  1.00  8.71           H
ATOM   2129  HG  CYS   133    -133.976 -97.145 645.911  1.00  8.71           H
ATOM   2130  SG  CYS   133    -134.772 -97.656 646.846  1.00  8.71           S
ATOM   2131  HN  CYS   133    -131.947 -98.491 645.758  1.00  8.71           H
ATOM   2132  N   VAL   134    -131.751-101.443 646.791  1.00  8.71           N
ATOM   2133  CA  VAL   134    -131.378-102.841 646.921  1.00  8.71           C
ATOM   2134  C   VAL   134    -130.166-102.957 647.847  1.00  8.71           C
ATOM   2135  O   VAL   134    -130.078-103.886 648.648  1.00  8.71           O
ATOM   2136  HA  VAL   134    -132.219-103.365 647.377  1.00  8.71           H
ATOM   2137  HB  VAL   134    -130.352-102.870 645.050  1.00  8.71           H
ATOM   2138  CB  VAL   134    -131.135-103.449 645.538  1.00  8.71           C
ATOM   2139  CG1 VAL   134    -130.648-104.895 645.653  1.00  8.71           C
ATOM   2140 1HG1 VAL   134    -129.714-104.920 646.215  1.00  8.71           H
ATOM   2141 2HG1 VAL   134    -131.399-105.492 646.170  1.00  8.71           H
ATOM   2142 3HG1 VAL   134    -130.483-105.303 644.656  1.00  8.71           H
ATOM   2143  CG2 VAL   134    -132.393-103.362 644.672  1.00  8.71           C
ATOM   2144 1HG2 VAL   134    -133.205-103.905 645.155  1.00  8.71           H
ATOM   2145 2HG2 VAL   134    -132.678-102.317 644.549  1.00  8.71           H
ATOM   2146 3HG2 VAL   134    -132.193-103.801 643.695  1.00  8.71           H
ATOM   2147  HN  VAL   134    -131.625-101.055 645.877  1.00  8.71           H
ATOM   2148  N   LEU   135    -129.260-102.000 647.705  1.00  8.71           N
ATOM   2149  CA  LEU   135    -128.059-101.980 648.523  1.00  8.71           C
ATOM   2150  C   LEU   135    -128.444-101.729 649.982  1.00  8.71           C
ATOM   2151  O   LEU   135    -127.874-102.330 650.891  1.00  8.71           O
ATOM   2152  HA  LEU   135    -127.599-102.966 648.452  1.00  8.71           H
ATOM   2153  CB  LEU   135    -127.052-100.970 647.970  1.00  8.71           C
ATOM   2154 1HB  LEU   135    -127.565-100.020 647.821  1.00  8.71           H
ATOM   2155 2HB  LEU   135    -126.284-100.802 648.725  1.00  8.71           H
ATOM   2156  HG  LEU   135    -127.133-101.614 645.932  1.00  8.71           H
ATOM   2157  CG  LEU   135    -126.363-101.357 646.660  1.00  8.71           C
ATOM   2158  CD1 LEU   135    -125.574-100.179 646.086  1.00  8.71           C
ATOM   2159 1HD1 LEU   135    -126.251 -99.347 645.892  1.00  8.71           H
ATOM   2160 2HD1 LEU   135    -124.813 -99.868 646.802  1.00  8.71           H
ATOM   2161 3HD1 LEU   135    -125.094-100.481 645.155  1.00  8.71           H
ATOM   2162  CD2 LEU   135    -125.487-102.597 646.847  1.00  8.71           C
ATOM   2163 1HD2 LEU   135    -124.722-102.392 647.596  1.00  8.71           H
ATOM   2164 2HD2 LEU   135    -126.105-103.432 647.177  1.00  8.71           H
ATOM   2165 3HD2 LEU   135    -125.009-102.851 645.900  1.00  8.71           H
ATOM   2166  HN  LEU   135    -129.337-101.250 647.048  1.00  8.71           H
ATOM   2167  N   LEU   136    -129.410-100.839 650.161  1.00  8.71           N
ATOM   2168  CA  LEU   136    -129.854-100.475 651.495  1.00  8.71           C
ATOM   2169  C   LEU   136    -130.490-101.693 652.167  1.00  8.71           C
ATOM   2170  O   LEU   136    -130.242-101.958 653.343  1.00  8.71           O
ATOM   2171  HA  LEU   136    -128.971-100.188 652.066  1.00  8.71           H
ATOM   2172  CB  LEU   136    -130.774 -99.254 651.439  1.00  8.71           C
ATOM   2173 1HB  LEU   136    -131.473 -99.388 650.614  1.00  8.71           H
ATOM   2174 2HB  LEU   136    -131.363 -99.225 652.356  1.00  8.71           H
ATOM   2175  HG  LEU   136    -129.353 -97.987 650.463  1.00  8.71           H
ATOM   2176  CG  LEU   136    -130.082 -97.900 651.269  1.00  8.71           C
ATOM   2177  CD1 LEU   136    -131.084 -96.819 650.858  1.00  8.71           C
ATOM   2178 1HD1 LEU   136    -131.548 -97.096 649.912  1.00  8.71           H
ATOM   2179 2HD1 LEU   136    -131.852 -96.725 651.626  1.00  8.71           H
ATOM   2180 3HD1 LEU   136    -130.565 -95.867 650.744  1.00  8.71           H
ATOM   2181  CD2 LEU   136    -129.311 -97.515 652.534  1.00  8.71           C
ATOM   2182 1HD2 LEU   136    -130.001 -97.452 653.375  1.00  8.71           H
ATOM   2183 2HD2 LEU   136    -128.554 -98.271 652.742  1.00  8.71           H
ATOM   2184 3HD2 LEU   136    -128.829 -96.549 652.386  1.00  8.71           H
ATOM   2185  HN  LEU   136    -129.885-100.372 649.415  1.00  8.71           H
ATOM   2186  N   ILE   137    -131.297-102.403 651.392  1.00  8.71           N
ATOM   2187  CA  ILE   137    -132.018-103.551 651.914  1.00  8.71           C
ATOM   2188  C   ILE   137    -131.019-104.648 652.288  1.00  8.71           C
ATOM   2189  O   ILE   137    -131.218-105.367 653.266  1.00  8.71           O
ATOM   2190  HA  ILE   137    -132.533-103.230 652.820  1.00  8.71           H
ATOM   2191  HB  ILE   137    -132.639-104.053 649.930  1.00  8.71           H
ATOM   2192  CB  ILE   137    -133.090-104.007 650.922  1.00  8.71           C
ATOM   2193  CG1 ILE   137    -134.237-102.997 650.851  1.00  8.71           C
ATOM   2194 1HG1 ILE   137    -134.806-103.022 651.780  1.00  8.71           H
ATOM   2195 2HG1 ILE   137    -133.833-101.990 650.751  1.00  8.71           H
ATOM   2196  CG2 ILE   137    -133.585-105.415 651.259  1.00  8.71           C
ATOM   2197 1HG2 ILE   137    -132.750-106.114 651.217  1.00  8.71           H
ATOM   2198 2HG2 ILE   137    -134.013-105.419 652.262  1.00  8.71           H
ATOM   2199 3HG2 ILE   137    -134.346-105.714 650.538  1.00  8.71           H
ATOM   2200  CD1 ILE   137    -135.162-103.301 649.671  1.00  8.71           C
ATOM   2201 1HD1 ILE   137    -134.595-103.251 648.742  1.00  8.71           H
ATOM   2202 2HD1 ILE   137    -135.583-104.300 649.787  1.00  8.71           H
ATOM   2203 3HD1 ILE   137    -135.969-102.568 649.644  1.00  8.71           H
ATOM   2204  HN  ILE   137    -131.461-102.204 650.426  1.00  8.71           H
ATOM   2205  N   MET   138    -129.966-104.742 651.489  1.00  8.71           N
ATOM   2206  CA  MET   138    -128.878-105.657 651.791  1.00  8.71           C
ATOM   2207  C   MET   138    -128.237-105.321 653.138  1.00  8.71           C
ATOM   2208  O   MET   138    -128.016-106.206 653.963  1.00  8.71           O
ATOM   2209  HA  MET   138    -129.330-106.648 651.833  1.00  8.71           H
ATOM   2210  CB  MET   138    -127.821-105.574 650.687  1.00  8.71           C
ATOM   2211 1HB  MET   138    -128.291-105.732 649.716  1.00  8.71           H
ATOM   2212 2HB  MET   138    -127.384-104.576 650.672  1.00  8.71           H
ATOM   2213  CG  MET   138    -126.721-106.616 650.903  1.00  8.71           C
ATOM   2214 1HG  MET   138    -126.301-106.512 651.903  1.00  8.71           H
ATOM   2215 2HG  MET   138    -127.141-107.619 650.836  1.00  8.71           H
ATOM   2216  SD  MET   138    -125.437-106.410 649.680  1.00  8.71           S
ATOM   2217  CE  MET   138    -124.741-104.857 650.220  1.00  8.71           C
ATOM   2218 1HE  MET   138    -125.509-104.085 650.190  1.00  8.71           H
ATOM   2219 2HE  MET   138    -124.369-104.961 651.239  1.00  8.71           H
ATOM   2220 3HE  MET   138    -123.919-104.578 649.560  1.00  8.71           H
ATOM   2221  HN  MET   138    -129.850-104.209 650.651  1.00  8.71           H
ATOM   2222  N   CYS   139    -127.955-104.039 653.320  1.00  8.71           N
ATOM   2223  CA  CYS   139    -127.283-103.584 654.526  1.00  8.71           C
ATOM   2224  C   CYS   139    -128.218-103.818 655.714  1.00  8.71           C
ATOM   2225  O   CYS   139    -127.767-104.167 656.804  1.00  8.71           O
ATOM   2226  HA  CYS   139    -126.377-104.181 654.623  1.00  8.71           H
ATOM   2227  CB  CYS   139    -126.856-102.119 654.417  1.00  8.71           C
ATOM   2228 1HB  CYS   139    -127.697-101.509 654.089  1.00  8.71           H
ATOM   2229 2HB  CYS   139    -126.554-101.746 655.395  1.00  8.71           H
ATOM   2230  HG  CYS   139    -126.215-102.039 652.134  1.00  8.71           H
ATOM   2231  SG  CYS   139    -125.470-101.958 653.233  1.00  8.71           S
ATOM   2232  HN  CYS   139    -128.178-103.319 652.663  1.00  8.71           H
ATOM   2233  N   ILE   140    -129.504-103.618 655.464  1.00  8.71           N
ATOM   2234  CA  ILE   140    -130.509-103.832 656.491  1.00  8.71           C
ATOM   2235  C   ILE   140    -130.465-105.293 656.944  1.00  8.71           C
ATOM   2236  O   ILE   140    -130.621-105.584 658.129  1.00  8.71           O
ATOM   2237  HA  ILE   140    -130.249-103.200 657.340  1.00  8.71           H
ATOM   2238  HB  ILE   140    -132.022-103.756 654.982  1.00  8.71           H
ATOM   2239  CB  ILE   140    -131.885-103.382 655.996  1.00  8.71           C
ATOM   2240  CG1 ILE   140    -131.972-101.856 655.930  1.00  8.71           C
ATOM   2241 1HG1 ILE   140    -132.101-101.452 656.935  1.00  8.71           H
ATOM   2242 2HG1 ILE   140    -131.038-101.451 655.542  1.00  8.71           H
ATOM   2243  CG2 ILE   140    -133.000-103.984 656.854  1.00  8.71           C
ATOM   2244 1HG2 ILE   140    -132.949-105.071 656.805  1.00  8.71           H
ATOM   2245 2HG2 ILE   140    -132.877-103.660 657.888  1.00  8.71           H
ATOM   2246 3HG2 ILE   140    -133.967-103.648 656.481  1.00  8.71           H
ATOM   2247  CD1 ILE   140    -133.136-101.411 655.042  1.00  8.71           C
ATOM   2248 1HD1 ILE   140    -132.991-101.796 654.033  1.00  8.71           H
ATOM   2249 2HD1 ILE   140    -134.071-101.797 655.448  1.00  8.71           H
ATOM   2250 3HD1 ILE   140    -133.175-100.322 655.013  1.00  8.71           H
ATOM   2251  HN  ILE   140    -129.861-103.315 654.580  1.00  8.71           H
ATOM   2252  N   SER   141    -130.254-106.173 655.976  1.00  8.71           N
ATOM   2253  CA  SER   141    -130.272-107.601 656.246  1.00  8.71           C
ATOM   2254  C   SER   141    -129.055-107.990 657.088  1.00  8.71           C
ATOM   2255  O   SER   141    -129.161-108.815 657.994  1.00  8.71           O
ATOM   2256  HA  SER   141    -131.194-107.777 656.801  1.00  8.71           H
ATOM   2257  CB  SER   141    -130.298-108.407 654.946  1.00  8.71           C
ATOM   2258 1HB  SER   141    -129.376-108.231 654.392  1.00  8.71           H
ATOM   2259 2HB  SER   141    -130.332-109.471 655.180  1.00  8.71           H
ATOM   2260  HG  SER   141    -131.163-107.334 653.495  1.00  8.71           H
ATOM   2261  OG  SER   141    -131.414-108.065 654.129  1.00  8.71           O
ATOM   2262  HN  SER   141    -130.073-105.925 655.025  1.00  8.71           H
ATOM   2263  N   VAL   142    -127.928-107.377 656.758  1.00  8.71           N
ATOM   2264  CA  VAL   142    -126.701-107.619 657.499  1.00  8.71           C
ATOM   2265  C   VAL   142    -126.853-107.077 658.921  1.00  8.71           C
ATOM   2266  O   VAL   142    -126.444-107.725 659.883  1.00  8.71           O
ATOM   2267  HA  VAL   142    -126.554-108.698 657.548  1.00  8.71           H
ATOM   2268  HB  VAL   142    -125.713-105.951 656.606  1.00  8.71           H
ATOM   2269  CB  VAL   142    -125.511-107.012 656.752  1.00  8.71           C
ATOM   2270  CG1 VAL   142    -124.227-107.138 657.574  1.00  8.71           C
ATOM   2271 1HG1 VAL   142    -124.349-106.613 658.522  1.00  8.71           H
ATOM   2272 2HG1 VAL   142    -124.019-108.191 657.765  1.00  8.71           H
ATOM   2273 3HG1 VAL   142    -123.397-106.699 657.020  1.00  8.71           H
ATOM   2274  CG2 VAL   142    -125.345-107.653 655.373  1.00  8.71           C
ATOM   2275 1HG2 VAL   142    -125.176-108.724 655.488  1.00  8.71           H
ATOM   2276 2HG2 VAL   142    -126.247-107.489 654.784  1.00  8.71           H
ATOM   2277 3HG2 VAL   142    -124.492-107.204 654.864  1.00  8.71           H
ATOM   2278  HN  VAL   142    -127.844-106.728 656.003  1.00  8.71           H
ATOM   2279  N   ASP   143    -127.444-105.894 659.010  1.00  8.71           N
ATOM   2280  CA  ASP   143    -127.606-105.233 660.293  1.00  8.71           C
ATOM   2281  C   ASP   143    -128.453-106.114 661.213  1.00  8.71           C
ATOM   2282  O   ASP   143    -128.177-106.217 662.407  1.00  8.71           O
ATOM   2283  HA  ASP   143    -126.594-105.088 660.671  1.00  8.71           H
ATOM   2284  CB  ASP   143    -128.322-103.890 660.134  1.00  8.71           C
ATOM   2285 1HB  ASP   143    -127.785-103.270 659.416  1.00  8.71           H
ATOM   2286 2HB  ASP   143    -129.321-104.052 659.731  1.00  8.71           H
ATOM   2287  CG  ASP   143    -128.419-103.159 661.474  1.00  8.71           C
ATOM   2288  OD1 ASP   143    -127.356-102.996 662.111  1.00  8.71           O
ATOM   2289  OD2 ASP   143    -129.555-102.779 661.832  1.00  8.71           O
ATOM   2290  HN  ASP   143    -127.807-105.391 658.226  1.00  8.71           H
ATOM   2291  N   ARG   144    -129.467-106.728 660.622  1.00  8.71           N
ATOM   2292  CA  ARG   144    -130.339-107.621 661.367  1.00  8.71           C
ATOM   2293  C   ARG   144    -129.551-108.830 661.875  1.00  8.71           C
ATOM   2294  O   ARG   144    -129.688-109.222 663.033  1.00  8.71           O
ATOM   2295  HA  ARG   144    -130.711-107.019 662.196  1.00  8.71           H
ATOM   2296  CB  ARG   144    -131.502-108.106 660.499  1.00  8.71           C
ATOM   2297 1HB  ARG   144    -131.151-108.289 659.484  1.00  8.71           H
ATOM   2298 2HB  ARG   144    -131.875-109.055 660.884  1.00  8.71           H
ATOM   2299  CG  ARG   144    -132.635-107.078 660.476  1.00  8.71           C
ATOM   2300 1HG  ARG   144    -133.032-106.946 661.483  1.00  8.71           H
ATOM   2301 2HG  ARG   144    -132.246-106.111 660.157  1.00  8.71           H
ATOM   2302  CD  ARG   144    -133.756-107.519 659.534  1.00  8.71           C
ATOM   2303 1HD  ARG   144    -133.487-107.292 658.502  1.00  8.71           H
ATOM   2304 2HD  ARG   144    -133.892-108.599 659.597  1.00  8.71           H
ATOM   2305  NE  ARG   144    -135.017-106.831 659.890  1.00  8.71           N
ATOM   2306  HE  ARG   144    -135.006-106.208 660.672  1.00  8.71           H
ATOM   2307  CZ  ARG   144    -136.172-106.990 659.230  1.00  8.71           C
ATOM   2308  NH1 ARG   144    -136.245-107.812 658.174  1.00  8.71           N
ATOM   2309 1HH1 ARG   144    -135.433-108.313 657.874  1.00  8.71           H
ATOM   2310 2HH1 ARG   144    -137.111-107.926 657.687  1.00  8.71           H
ATOM   2311  NH2 ARG   144    -137.254-106.314 659.641  1.00  8.71           N
ATOM   2312 1HH2 ARG   144    -138.124-106.422 659.160  1.00  8.71           H
ATOM   2313 2HH2 ARG   144    -137.191-105.702 660.430  1.00  8.71           H
ATOM   2314  HN  ARG   144    -129.697-106.624 659.654  1.00  8.71           H
ATOM   2315  N   TYR   145    -128.744-109.387 660.984  1.00  8.71           N
ATOM   2316  CA  TYR   145    -127.946-110.553 661.323  1.00  8.71           C
ATOM   2317  C   TYR   145    -127.045-110.269 662.527  1.00  8.71           C
ATOM   2318  O   TYR   145    -127.010-111.048 663.478  1.00  8.71           O
ATOM   2319  HA  TYR   145    -128.628-111.366 661.573  1.00  8.71           H
ATOM   2320  CB  TYR   145    -127.071-110.835 660.101  1.00  8.71           C
ATOM   2321 1HB  TYR   145    -127.690-111.270 659.316  1.00  8.71           H
ATOM   2322 2HB  TYR   145    -126.686-109.891 659.716  1.00  8.71           H
ATOM   2323  CG  TYR   145    -125.895-111.773 660.380  1.00  8.71           C
ATOM   2324  HD1 TYR   145    -124.416-110.278 659.962  1.00  8.71           H
ATOM   2325  CD1 TYR   145    -124.600-111.311 660.258  1.00  8.71           C
ATOM   2326  HD2 TYR   145    -127.151-113.445 660.852  1.00  8.71           H
ATOM   2327  CD2 TYR   145    -126.129-113.080 660.755  1.00  8.71           C
ATOM   2328  CE1 TYR   145    -123.493-112.193 660.521  1.00  8.71           C
ATOM   2329  HE1 TYR   145    -122.466-111.842 660.428  1.00  8.71           H
ATOM   2330  HE2 TYR   145    -125.192-114.998 661.315  1.00  8.71           H
ATOM   2331  CE2 TYR   145    -125.022-113.963 661.018  1.00  8.71           C
ATOM   2332  CZ  TYR   145    -123.758-113.476 660.888  1.00  8.71           C
ATOM   2333  OH  TYR   145    -122.713-114.309 661.137  1.00  8.71           O
ATOM   2334  HH  TYR   145    -121.849-113.825 660.999  1.00  8.71           H
ATOM   2335  HN  TYR   145    -128.632-109.056 660.047  1.00  8.71           H
ATOM   2336  N   ILE   146    -126.337-109.152 662.445  1.00  8.71           N
ATOM   2337  CA  ILE   146    -125.387-108.790 663.483  1.00  8.71           C
ATOM   2338  C   ILE   146    -126.134-108.580 664.801  1.00  8.71           C
ATOM   2339  O   ILE   146    -125.652-108.975 665.862  1.00  8.71           O
ATOM   2340  HA  ILE   146    -124.701-109.628 663.604  1.00  8.71           H
ATOM   2341  HB  ILE   146    -125.234-106.800 662.713  1.00  8.71           H
ATOM   2342  CB  ILE   146    -124.554-107.582 663.049  1.00  8.71           C
ATOM   2343  CG1 ILE   146    -123.651-107.936 661.865  1.00  8.71           C
ATOM   2344 1HG1 ILE   146    -122.850-108.595 662.198  1.00  8.71           H
ATOM   2345 2HG1 ILE   146    -124.225-108.484 661.117  1.00  8.71           H
ATOM   2346  CG2 ILE   146    -123.758-107.014 664.226  1.00  8.71           C
ATOM   2347 1HG2 ILE   146    -124.446-106.700 665.011  1.00  8.71           H
ATOM   2348 2HG2 ILE   146    -123.087-107.780 664.615  1.00  8.71           H
ATOM   2349 3HG2 ILE   146    -123.175-106.157 663.890  1.00  8.71           H
ATOM   2350  CD1 ILE   146    -123.054-106.676 661.235  1.00  8.71           C
ATOM   2351 1HD1 ILE   146    -123.858-106.030 660.882  1.00  8.71           H
ATOM   2352 2HD1 ILE   146    -122.461-106.144 661.980  1.00  8.71           H
ATOM   2353 3HD1 ILE   146    -122.417-106.956 660.396  1.00  8.71           H
ATOM   2354  HN  ILE   146    -126.406-108.501 661.689  1.00  8.71           H
ATOM   2355  N   ALA   147    -127.299-107.958 664.692  1.00  8.71           N
ATOM   2356  CA  ALA   147    -128.070-107.600 665.871  1.00  8.71           C
ATOM   2357  C   ALA   147    -128.468-108.873 666.620  1.00  8.71           C
ATOM   2358  O   ALA   147    -128.694-108.842 667.829  1.00  8.71           O
ATOM   2359  HA  ALA   147    -127.431-106.995 666.514  1.00  8.71           H
ATOM   2360  CB  ALA   147    -129.282-106.766 665.454  1.00  8.71           C
ATOM   2361 1HB  ALA   147    -128.945-105.859 664.952  1.00  8.71           H
ATOM   2362 2HB  ALA   147    -129.906-107.346 664.774  1.00  8.71           H
ATOM   2363 3HB  ALA   147    -129.860-106.498 666.338  1.00  8.71           H
ATOM   2364  HN  ALA   147    -127.715-107.699 663.820  1.00  8.71           H
ATOM   2365  N   ILE   148    -128.541-109.964 665.871  1.00  8.71           N
ATOM   2366  CA  ILE   148    -128.931-111.241 666.445  1.00  8.71           C
ATOM   2367  C   ILE   148    -127.684-111.970 666.948  1.00  8.71           C
ATOM   2368  O   ILE   148    -127.648-112.433 668.088  1.00  8.71           O
ATOM   2369  HA  ILE   148    -129.576-111.032 667.298  1.00  8.71           H
ATOM   2370  HB  ILE   148    -129.229-112.044 664.485  1.00  8.71           H
ATOM   2371  CB  ILE   148    -129.754-112.051 665.441  1.00  8.71           C
ATOM   2372  CG1 ILE   148    -131.123-111.408 665.210  1.00  8.71           C
ATOM   2373 1HG1 ILE   148    -131.719-111.477 666.120  1.00  8.71           H
ATOM   2374 2HG1 ILE   148    -130.999-110.348 664.989  1.00  8.71           H
ATOM   2375  CG2 ILE   148    -129.872-113.511 665.881  1.00  8.71           C
ATOM   2376 1HG2 ILE   148    -128.878-113.951 665.953  1.00  8.71           H
ATOM   2377 2HG2 ILE   148    -130.362-113.559 666.853  1.00  8.71           H
ATOM   2378 3HG2 ILE   148    -130.462-114.064 665.150  1.00  8.71           H
ATOM   2379  CD1 ILE   148    -131.861-112.091 664.057  1.00  8.71           C
ATOM   2380 1HD1 ILE   148    -131.274-112.000 663.144  1.00  8.71           H
ATOM   2381 2HD1 ILE   148    -132.005-113.146 664.292  1.00  8.71           H
ATOM   2382 3HD1 ILE   148    -132.831-111.615 663.914  1.00  8.71           H
ATOM   2383  HN  ILE   148    -128.340-109.984 664.892  1.00  8.71           H
ATOM   2384  N   ALA   149    -126.691-112.051 666.074  1.00  8.71           N
ATOM   2385  CA  ALA   149    -125.536-112.895 666.330  1.00  8.71           C
ATOM   2386  C   ALA   149    -124.713-112.294 667.471  1.00  8.71           C
ATOM   2387  O   ALA   149    -124.073-113.021 668.229  1.00  8.71           O
ATOM   2388  HA  ALA   149    -125.902-113.875 666.634  1.00  8.71           H
ATOM   2389  CB  ALA   149    -124.722-113.050 665.043  1.00  8.71           C
ATOM   2390 1HB  ALA   149    -125.344-113.508 664.273  1.00  8.71           H
ATOM   2391 2HB  ALA   149    -124.388-112.069 664.704  1.00  8.71           H
ATOM   2392 3HB  ALA   149    -123.856-113.683 665.235  1.00  8.71           H
ATOM   2393  HN  ALA   149    -126.667-111.553 665.207  1.00  8.71           H
ATOM   2394  N   GLN   150    -124.756-110.972 667.557  1.00  8.71           N
ATOM   2395  CA  GLN   150    -123.893-110.254 668.479  1.00  8.71           C
ATOM   2396  C   GLN   150    -124.726-109.350 669.391  1.00  8.71           C
ATOM   2397  O   GLN   150    -124.305-108.245 669.729  1.00  8.71           O
ATOM   2398  HA  GLN   150    -123.399-111.023 669.072  1.00  8.71           H
ATOM   2399  CB  GLN   150    -122.836-109.445 667.725  1.00  8.71           C
ATOM   2400 1HB  GLN   150    -123.319-108.661 667.143  1.00  8.71           H
ATOM   2401 2HB  GLN   150    -122.174-108.952 668.436  1.00  8.71           H
ATOM   2402  CG  GLN   150    -122.017-110.345 666.797  1.00  8.71           C
ATOM   2403 1HG  GLN   150    -121.689-111.231 667.340  1.00  8.71           H
ATOM   2404 2HG  GLN   150    -122.643-110.689 665.973  1.00  8.71           H
ATOM   2405  CD  GLN   150    -120.801-109.600 666.244  1.00  8.71           C
ATOM   2406  OE1 GLN   150    -120.467-108.505 666.665  1.00  8.71           O
ATOM   2407  NE2 GLN   150    -120.158-110.253 665.280  1.00  8.71           N
ATOM   2408 1HE2 GLN   150    -120.485-111.150 664.980  1.00  8.71           H
ATOM   2409 2HE2 GLN   150    -119.349-109.848 664.854  1.00  8.71           H
ATOM   2410  HN  GLN   150    -125.364-110.396 667.011  1.00  8.71           H
ATOM   2411  N   ALA   151    -125.894-109.854 669.763  1.00  8.71           N
ATOM   2412  CA  ALA   151    -126.894-109.025 670.413  1.00  8.71           C
ATOM   2413  C   ALA   151    -126.237-108.236 671.547  1.00  8.71           C
ATOM   2414  O   ALA   151    -126.526-107.055 671.735  1.00  8.71           O
ATOM   2415  HA  ALA   151    -127.279-108.326 669.671  1.00  8.71           H
ATOM   2416  CB  ALA   151    -128.045-109.904 670.906  1.00  8.71           C
ATOM   2417 1HB  ALA   151    -128.497-110.420 670.059  1.00  8.71           H
ATOM   2418 2HB  ALA   151    -127.664-110.638 671.616  1.00  8.71           H
ATOM   2419 3HB  ALA   151    -128.795-109.282 671.394  1.00  8.71           H
ATOM   2420  HN  ALA   151    -126.160-110.809 669.627  1.00  8.71           H
ATOM   2421  N   MET   152    -125.365-108.920 672.273  1.00  8.71           N
ATOM   2422  CA  MET   152    -124.728-108.324 673.436  1.00  8.71           C
ATOM   2423  C   MET   152    -123.840-107.146 673.031  1.00  8.71           C
ATOM   2424  O   MET   152    -123.945-106.060 673.600  1.00  8.71           O
ATOM   2425  HA  MET   152    -125.543-107.973 674.069  1.00  8.71           H
ATOM   2426  CB  MET   152    -123.882-109.379 674.152  1.00  8.71           C
ATOM   2427 1HB  MET   152    -123.183-109.828 673.447  1.00  8.71           H
ATOM   2428 2HB  MET   152    -123.288-108.905 674.933  1.00  8.71           H
ATOM   2429  CG  MET   152    -124.766-110.467 674.765  1.00  8.71           C
ATOM   2430 1HG  MET   152    -125.746-110.056 675.010  1.00  8.71           H
ATOM   2431 2HG  MET   152    -124.928-111.266 674.042  1.00  8.71           H
ATOM   2432  SD  MET   152    -123.996-111.122 676.236  1.00  8.71           S
ATOM   2433  CE  MET   152    -122.580-111.932 675.510  1.00  8.71           C
ATOM   2434 1HE  MET   152    -122.918-112.695 674.809  1.00  8.71           H
ATOM   2435 2HE  MET   152    -121.973-111.197 674.981  1.00  8.71           H
ATOM   2436 3HE  MET   152    -121.985-112.398 676.295  1.00  8.71           H
ATOM   2437  HN  MET   152    -125.093-109.862 672.079  1.00  8.71           H
ATOM   2438  N   ARG   153    -122.986-107.399 672.051  1.00  8.71           N
ATOM   2439  CA  ARG   153    -122.058-106.383 671.585  1.00  8.71           C
ATOM   2440  C   ARG   153    -122.814-105.261 670.871  1.00  8.71           C
ATOM   2441  O   ARG   153    -122.390-104.106 670.898  1.00  8.71           O
ATOM   2442  HA  ARG   153    -121.571-106.015 672.489  1.00  8.71           H
ATOM   2443  CB  ARG   153    -121.022-106.979 670.630  1.00  8.71           C
ATOM   2444 1HB  ARG   153    -121.525-107.572 669.867  1.00  8.71           H
ATOM   2445 2HB  ARG   153    -120.494-106.177 670.114  1.00  8.71           H
ATOM   2446  CG  ARG   153    -120.019-107.853 671.385  1.00  8.71           C
ATOM   2447 1HG  ARG   153    -119.561-107.276 672.188  1.00  8.71           H
ATOM   2448 2HG  ARG   153    -120.539-108.691 671.850  1.00  8.71           H
ATOM   2449  CD  ARG   153    -118.933-108.379 670.444  1.00  8.71           C
ATOM   2450 1HD  ARG   153    -119.371-109.060 669.714  1.00  8.71           H
ATOM   2451 2HD  ARG   153    -118.493-107.553 669.885  1.00  8.71           H
ATOM   2452  NE  ARG   153    -117.885-109.078 671.221  1.00  8.71           N
ATOM   2453  HE  ARG   153    -117.967-109.086 672.218  1.00  8.71           H
ATOM   2454  CZ  ARG   153    -116.832-109.700 670.673  1.00  8.71           C
ATOM   2455  NH1 ARG   153    -116.672-109.721 669.343  1.00  8.71           N
ATOM   2456 1HH1 ARG   153    -117.340-109.270 668.751  1.00  8.71           H
ATOM   2457 2HH1 ARG   153    -115.884-110.188 668.941  1.00  8.71           H
ATOM   2458  NH2 ARG   153    -115.943-110.301 671.475  1.00  8.71           N
ATOM   2459 1HH2 ARG   153    -115.152-110.770 671.082  1.00  8.71           H
ATOM   2460 2HH2 ARG   153    -116.070-110.281 672.466  1.00  8.71           H
ATOM   2461  HN  ARG   153    -122.922-108.278 671.578  1.00  8.71           H
ATOM   2462  N   ALA   154    -123.921-105.639 670.249  1.00  8.71           N
ATOM   2463  CA  ALA   154    -124.653-104.718 669.396  1.00  8.71           C
ATOM   2464  C   ALA   154    -125.200-103.569 670.245  1.00  8.71           C
ATOM   2465  O   ALA   154    -125.491-102.492 669.726  1.00  8.71           O
ATOM   2466  HA  ALA   154    -123.952-104.316 668.665  1.00  8.71           H
ATOM   2467  CB  ALA   154    -125.758-105.474 668.657  1.00  8.71           C
ATOM   2468 1HB  ALA   154    -125.314-106.260 668.046  1.00  8.71           H
ATOM   2469 2HB  ALA   154    -126.441-105.919 669.381  1.00  8.71           H
ATOM   2470 3HB  ALA   154    -126.306-104.783 668.017  1.00  8.71           H
ATOM   2471  HN  ALA   154    -124.318-106.554 670.321  1.00  8.71           H
ATOM   2472  N   HIS   155    -125.324-103.836 671.537  1.00  8.71           N
ATOM   2473  CA  HIS   155    -125.875-102.855 672.455  1.00  8.71           C
ATOM   2474  C   HIS   155    -124.820-101.790 672.763  1.00  8.71           C
ATOM   2475  O   HIS   155    -125.082-100.596 672.635  1.00  8.71           O
ATOM   2476  HA  HIS   155    -126.715-102.384 671.943  1.00  8.71           H
ATOM   2477  CB  HIS   155    -126.418-103.533 673.715  1.00  8.71           C
ATOM   2478 1HB  HIS   155    -127.062-104.362 673.420  1.00  8.71           H
ATOM   2479 2HB  HIS   155    -125.585-103.960 674.273  1.00  8.71           H
ATOM   2480  CG  HIS   155    -127.194-102.610 674.624  1.00  8.71           C
ATOM   2481  HD1 HIS   155    -125.706-102.165 676.081  1.00  8.71           H
ATOM   2482  ND1 HIS   155    -126.643-102.035 675.756  1.00  8.71           N
ATOM   2483  CD2 HIS   155    -128.483-102.168 674.556  1.00  8.71           C
ATOM   2484  HD2 HIS   155    -129.206-102.429 673.783  1.00  8.71           H
ATOM   2485  CE1 HIS   155    -127.567-101.284 676.336  1.00  8.71           C
ATOM   2486  HE1 HIS   155    -127.440-100.701 677.248  1.00  8.71           H
ATOM   2487  NE2 HIS   155    -128.707-101.368 675.591  1.00  8.71           N
ATOM   2488  HN  HIS   155    -125.056-104.704 671.957  1.00  8.71           H
ATOM   2489  N   THR   156    -123.649-102.263 673.164  1.00  8.71           N
ATOM   2490  CA  THR   156    -122.619-101.375 673.676  1.00  8.71           C
ATOM   2491  C   THR   156    -122.055-100.506 672.550  1.00  8.71           C
ATOM   2492  O   THR   156    -121.593 -99.392 672.793  1.00  8.71           O
ATOM   2493  HA  THR   156    -123.076-100.701 674.402  1.00  8.71           H
ATOM   2494  HB  THR   156    -120.727-101.617 674.716  1.00  8.71           H
ATOM   2495  CB  THR   156    -121.559-102.231 674.372  1.00  8.71           C
ATOM   2496  OG1 THR   156    -121.231-103.228 673.408  1.00  8.71           O
ATOM   2497  HG1 THR   156    -120.373-103.676 673.658  1.00  8.71           H
ATOM   2498  CG2 THR   156    -122.128-103.025 675.549  1.00  8.71           C
ATOM   2499 1HG2 THR   156    -122.916-103.689 675.193  1.00  8.71           H
ATOM   2500 2HG2 THR   156    -122.540-102.336 676.287  1.00  8.71           H
ATOM   2501 3HG2 THR   156    -121.334-103.616 676.007  1.00  8.71           H
ATOM   2502  HN  THR   156    -123.399-103.231 673.142  1.00  8.71           H
ATOM   2503  N   TRP   157    -122.112-101.048 671.343  1.00  8.71           N
ATOM   2504  CA  TRP   157    -121.464-100.414 670.207  1.00  8.71           C
ATOM   2505  C   TRP   157    -122.524 -99.623 669.438  1.00  8.71           C
ATOM   2506  O   TRP   157    -122.366 -99.364 668.246  1.00  8.71           O
ATOM   2507  HA  TRP   157    -120.701 -99.738 670.593  1.00  8.71           H
ATOM   2508  CB  TRP   157    -120.744-101.449 669.340  1.00  8.71           C
ATOM   2509 1HB  TRP   157    -121.410-102.296 669.174  1.00  8.71           H
ATOM   2510 2HB  TRP   157    -120.538-101.010 668.364  1.00  8.71           H
ATOM   2511  CG  TRP   157    -119.433-101.961 669.940  1.00  8.71           C
ATOM   2512  HD1 TRP   157    -119.796-101.877 672.059  1.00  8.71           H
ATOM   2513  CD1 TRP   157    -119.122-102.111 671.235  1.00  8.71           C
ATOM   2514  CD2 TRP   157    -118.262-102.386 669.212  1.00  8.71           C
ATOM   2515  NE1 TRP   157    -117.841-102.600 671.394  1.00  8.71           N
ATOM   2516  HE1 TRP   157    -117.385-102.795 672.262  1.00  8.71           H
ATOM   2517  CE2 TRP   157    -117.302-102.773 670.124  1.00  8.71           C
ATOM   2518  HE3 TRP   157    -118.764-102.143 667.087  1.00  8.71           H
ATOM   2519  CE3 TRP   157    -118.022-102.442 667.828  1.00  8.71           C
ATOM   2520  CZ2 TRP   157    -116.036-103.242 669.753  1.00  8.71           C
ATOM   2521  HZ2 TRP   157    -115.295-103.542 670.494  1.00  8.71           H
ATOM   2522  CZ3 TRP   157    -116.753-102.914 667.473  1.00  8.71           C
ATOM   2523  HZ3 TRP   157    -116.514-102.977 666.411  1.00  8.71           H
ATOM   2524  CH2 TRP   157    -115.775-103.307 668.379  1.00  8.71           C
ATOM   2525  HH2 TRP   157    -114.809-103.663 668.022  1.00  8.71           H
ATOM   2526  HN  TRP   157    -122.590-101.901 671.135  1.00  8.71           H
ATOM   2527  N   ARG   158    -123.580 -99.261 670.152  1.00  8.71           N
ATOM   2528  CA  ARG   158    -124.767 -98.721 669.511  1.00  8.71           C
ATOM   2529  C   ARG   158    -124.415 -97.457 668.724  1.00  8.71           C
ATOM   2530  O   ARG   158    -124.851 -97.289 667.585  1.00  8.71           O
ATOM   2531  HA  ARG   158    -125.110 -99.514 668.846  1.00  8.71           H
ATOM   2532  CB  ARG   158    -125.846 -98.388 670.542  1.00  8.71           C
ATOM   2533 1HB  ARG   158    -126.078 -99.275 671.131  1.00  8.71           H
ATOM   2534 2HB  ARG   158    -125.472 -97.634 671.235  1.00  8.71           H
ATOM   2535  CG  ARG   158    -127.117 -97.876 669.860  1.00  8.71           C
ATOM   2536 1HG  ARG   158    -126.886 -96.986 669.275  1.00  8.71           H
ATOM   2537 2HG  ARG   158    -127.488 -98.628 669.164  1.00  8.71           H
ATOM   2538  CD  ARG   158    -128.199 -97.549 670.892  1.00  8.71           C
ATOM   2539 1HD  ARG   158    -128.427 -98.434 671.485  1.00  8.71           H
ATOM   2540 2HD  ARG   158    -127.836 -96.787 671.582  1.00  8.71           H
ATOM   2541  NE  ARG   158    -129.421 -97.070 670.208  1.00  8.71           N
ATOM   2542  HE  ARG   158    -129.397 -96.982 669.212  1.00  8.71           H
ATOM   2543  CZ  ARG   158    -130.557 -96.746 670.840  1.00  8.71           C
ATOM   2544  NH1 ARG   158    -130.645 -96.845 672.174  1.00  8.71           N
ATOM   2545 1HH1 ARG   158    -129.860 -97.162 672.705  1.00  8.71           H
ATOM   2546 2HH1 ARG   158    -131.497 -96.602 672.638  1.00  8.71           H
ATOM   2547  NH2 ARG   158    -131.604 -96.323 670.119  1.00  8.71           N
ATOM   2548 1HH2 ARG   158    -132.460 -96.078 670.575  1.00  8.71           H
ATOM   2549 2HH2 ARG   158    -131.530 -96.252 669.124  1.00  8.71           H
ATOM   2550  HN  ARG   158    -123.633 -99.333 671.148  1.00  8.71           H
ATOM   2551  N   GLU   159    -123.631 -96.600 669.361  1.00  8.71           N
ATOM   2552  CA  GLU   159    -123.329 -95.297 668.794  1.00  8.71           C
ATOM   2553  C   GLU   159    -122.405 -95.446 667.583  1.00  8.71           C
ATOM   2554  O   GLU   159    -122.646 -94.848 666.536  1.00  8.71           O
ATOM   2555  HA  GLU   159    -124.289 -94.889 668.478  1.00  8.71           H
ATOM   2556  CB  GLU   159    -122.712 -94.371 669.844  1.00  8.71           C
ATOM   2557 1HB  GLU   159    -121.870 -94.870 670.324  1.00  8.71           H
ATOM   2558 2HB  GLU   159    -122.443 -93.420 669.383  1.00  8.71           H
ATOM   2559  CG  GLU   159    -123.719 -94.045 670.948  1.00  8.71           C
ATOM   2560 1HG  GLU   159    -124.635 -93.653 670.506  1.00  8.71           H
ATOM   2561 2HG  GLU   159    -123.988 -94.958 671.480  1.00  8.71           H
ATOM   2562  CD  GLU   159    -123.143 -93.025 671.932  1.00  8.71           C
ATOM   2563  OE1 GLU   159    -123.957 -92.425 672.667  1.00  8.71           O
ATOM   2564  OE2 GLU   159    -121.903 -92.869 671.927  1.00  8.71           O
ATOM   2565  HN  GLU   159    -123.207 -96.783 670.248  1.00  8.71           H
ATOM   2566  N   LYS   160    -121.367 -96.248 667.768  1.00  8.71           N
ATOM   2567  CA  LYS   160    -120.427 -96.515 666.692  1.00  8.71           C
ATOM   2568  C   LYS   160    -121.191 -97.031 665.470  1.00  8.71           C
ATOM   2569  O   LYS   160    -120.919 -96.618 664.344  1.00  8.71           O
ATOM   2570  HA  LYS   160    -119.954 -95.569 666.429  1.00  8.71           H
ATOM   2571  CB  LYS   160    -119.321 -97.459 667.168  1.00  8.71           C
ATOM   2572 1HB  LYS   160    -119.764 -98.353 667.606  1.00  8.71           H
ATOM   2573 2HB  LYS   160    -118.723 -97.783 666.316  1.00  8.71           H
ATOM   2574  CG  LYS   160    -118.421 -96.772 668.198  1.00  8.71           C
ATOM   2575 1HG  LYS   160    -118.078 -95.815 667.805  1.00  8.71           H
ATOM   2576 2HG  LYS   160    -118.992 -96.560 669.101  1.00  8.71           H
ATOM   2577  CD  LYS   160    -117.216 -97.649 668.544  1.00  8.71           C
ATOM   2578 1HD  LYS   160    -117.557 -98.584 668.988  1.00  8.71           H
ATOM   2579 2HD  LYS   160    -116.676 -97.908 667.632  1.00  8.71           H
ATOM   2580  CE  LYS   160    -116.275 -96.930 669.513  1.00  8.71           C
ATOM   2581 1HE  LYS   160    -115.981 -95.967 669.096  1.00  8.71           H
ATOM   2582 2HE  LYS   160    -116.794 -96.727 670.449  1.00  8.71           H
ATOM   2583  NZ  LYS   160    -115.073 -97.753 669.774  1.00  8.71           N
ATOM   2584 1HZ  LYS   160    -114.462 -97.264 670.419  1.00  8.71           H
ATOM   2585 2HZ  LYS   160    -115.351 -98.640 670.179  1.00  8.71           H
ATOM   2586 3HZ  LYS   160    -114.581 -97.918 668.903  1.00  8.71           H
ATOM   2587  HN  LYS   160    -121.163 -96.710 668.631  1.00  8.71           H
ATOM   2588  N   ARG   161    -122.132 -97.925 665.734  1.00  8.71           N
ATOM   2589  CA  ARG   161    -122.937 -98.501 664.670  1.00  8.71           C
ATOM   2590  C   ARG   161    -123.693 -97.401 663.922  1.00  8.71           C
ATOM   2591  O   ARG   161    -123.865 -97.478 662.707  1.00  8.71           O
ATOM   2592  HA  ARG   161    -122.220 -98.999 664.017  1.00  8.71           H
ATOM   2593  CB  ARG   161    -123.941 -99.513 665.226  1.00  8.71           C
ATOM   2594 1HB  ARG   161    -124.451 -99.088 666.090  1.00  8.71           H
ATOM   2595 2HB  ARG   161    -124.704 -99.723 664.476  1.00  8.71           H
ATOM   2596  CG  ARG   161    -123.242-100.814 665.627  1.00  8.71           C
ATOM   2597 1HG  ARG   161    -122.831-101.299 664.742  1.00  8.71           H
ATOM   2598 2HG  ARG   161    -122.404-100.592 666.287  1.00  8.71           H
ATOM   2599  CD  ARG   161    -124.214-101.764 666.331  1.00  8.71           C
ATOM   2600 1HD  ARG   161    -123.672-102.616 666.739  1.00  8.71           H
ATOM   2601 2HD  ARG   161    -124.688-101.256 667.171  1.00  8.71           H
ATOM   2602  NE  ARG   161    -125.245-102.231 665.377  1.00  8.71           N
ATOM   2603  HE  ARG   161    -125.041-102.171 664.399  1.00  8.71           H
ATOM   2604  CZ  ARG   161    -126.435-102.729 665.740  1.00  8.71           C
ATOM   2605  NH1 ARG   161    -126.761-102.832 667.035  1.00  8.71           N
ATOM   2606 1HH1 ARG   161    -126.116-102.536 667.739  1.00  8.71           H
ATOM   2607 2HH1 ARG   161    -127.651-103.205 667.298  1.00  8.71           H
ATOM   2608  NH2 ARG   161    -127.292-103.122 664.789  1.00  8.71           N
ATOM   2609 1HH2 ARG   161    -128.184-103.496 665.043  1.00  8.71           H
ATOM   2610 2HH2 ARG   161    -127.041-103.042 663.824  1.00  8.71           H
ATOM   2611  HN  ARG   161    -122.347 -98.256 666.653  1.00  8.71           H
ATOM   2612  N   LEU   162    -124.123 -96.403 664.680  1.00  8.71           N
ATOM   2613  CA  LEU   162    -124.874 -95.299 664.107  1.00  8.71           C
ATOM   2614  C   LEU   162    -123.957 -94.483 663.194  1.00  8.71           C
ATOM   2615  O   LEU   162    -124.370 -94.047 662.121  1.00  8.71           O
ATOM   2616  HA  LEU   162    -125.673 -95.726 663.500  1.00  8.71           H
ATOM   2617  CB  LEU   162    -125.538 -94.472 665.210  1.00  8.71           C
ATOM   2618 1HB  LEU   162    -126.100 -95.148 665.855  1.00  8.71           H
ATOM   2619 2HB  LEU   162    -124.755 -94.025 665.823  1.00  8.71           H
ATOM   2620  HG  LEU   162    -125.932 -92.723 664.044  1.00  8.71           H
ATOM   2621  CG  LEU   162    -126.477 -93.359 664.742  1.00  8.71           C
ATOM   2622  CD1 LEU   162    -127.676 -93.936 663.986  1.00  8.71           C
ATOM   2623 1HD1 LEU   162    -127.325 -94.487 663.114  1.00  8.71           H
ATOM   2624 2HD1 LEU   162    -128.230 -94.608 664.641  1.00  8.71           H
ATOM   2625 3HD1 LEU   162    -128.328 -93.124 663.664  1.00  8.71           H
ATOM   2626  CD2 LEU   162    -126.910 -92.477 665.915  1.00  8.71           C
ATOM   2627 1HD2 LEU   162    -127.430 -93.085 666.655  1.00  8.71           H
ATOM   2628 2HD2 LEU   162    -126.030 -92.023 666.371  1.00  8.71           H
ATOM   2629 3HD2 LEU   162    -127.577 -91.694 665.554  1.00  8.71           H
ATOM   2630  HN  LEU   162    -123.967 -96.341 665.666  1.00  8.71           H
ATOM   2631  N   LEU   163    -122.728 -94.300 663.655  1.00  8.71           N
ATOM   2632  CA  LEU   163    -121.745 -93.551 662.890  1.00  8.71           C
ATOM   2633  C   LEU   163    -121.475 -94.274 661.569  1.00  8.71           C
ATOM   2634  O   LEU   163    -121.532 -93.666 660.501  1.00  8.71           O
ATOM   2635  HA  LEU   163    -122.179 -92.576 662.667  1.00  8.71           H
ATOM   2636  CB  LEU   163    -120.487 -93.308 663.726  1.00  8.71           C
ATOM   2637 1HB  LEU   163    -120.164 -94.260 664.145  1.00  8.71           H
ATOM   2638 2HB  LEU   163    -119.694 -92.966 663.061  1.00  8.71           H
ATOM   2639  HG  LEU   163    -121.447 -92.621 665.509  1.00  8.71           H
ATOM   2640  CG  LEU   163    -120.626 -92.300 664.869  1.00  8.71           C
ATOM   2641  CD1 LEU   163    -119.363 -92.273 665.732  1.00  8.71           C
ATOM   2642 1HD1 LEU   163    -119.192 -93.262 666.157  1.00  8.71           H
ATOM   2643 2HD1 LEU   163    -118.509 -91.989 665.118  1.00  8.71           H
ATOM   2644 3HD1 LEU   163    -119.489 -91.548 666.537  1.00  8.71           H
ATOM   2645  CD2 LEU   163    -120.986 -90.912 664.335  1.00  8.71           C
ATOM   2646 1HD2 LEU   163    -120.202 -90.568 663.659  1.00  8.71           H
ATOM   2647 2HD2 LEU   163    -121.932 -90.963 663.797  1.00  8.71           H
ATOM   2648 3HD2 LEU   163    -121.078 -90.215 665.168  1.00  8.71           H
ATOM   2649  HN  LEU   163    -122.401 -94.653 664.532  1.00  8.71           H
ATOM   2650  N   TYR   164    -121.187 -95.563 661.684  1.00  8.71           N
ATOM   2651  CA  TYR   164    -120.918 -96.377 660.511  1.00  8.71           C
ATOM   2652  C   TYR   164    -122.104 -96.356 659.545  1.00  8.71           C
ATOM   2653  O   TYR   164    -121.918 -96.372 658.329  1.00  8.71           O
ATOM   2654  HA  TYR   164    -120.042 -95.965 660.010  1.00  8.71           H
ATOM   2655  CB  TYR   164    -120.720 -97.804 661.026  1.00  8.71           C
ATOM   2656 1HB  TYR   164    -121.554 -98.064 661.677  1.00  8.71           H
ATOM   2657 2HB  TYR   164    -120.749 -98.492 660.180  1.00  8.71           H
ATOM   2658  CG  TYR   164    -119.411 -98.014 661.790  1.00  8.71           C
ATOM   2659  HD1 TYR   164    -118.211 -97.074 660.283  1.00  8.71           H
ATOM   2660  CD1 TYR   164    -118.219 -97.572 661.252  1.00  8.71           C
ATOM   2661  HD2 TYR   164    -120.364 -98.994 663.442  1.00  8.71           H
ATOM   2662  CD2 TYR   164    -119.422 -98.645 663.017  1.00  8.71           C
ATOM   2663  CE1 TYR   164    -116.988 -97.770 661.972  1.00  8.71           C
ATOM   2664  HE1 TYR   164    -116.040 -97.426 661.558  1.00  8.71           H
ATOM   2665  HE2 TYR   164    -118.185 -99.340 664.707  1.00  8.71           H
ATOM   2666  CE2 TYR   164    -118.191 -98.843 663.737  1.00  8.71           C
ATOM   2667  CZ  TYR   164    -117.034 -98.395 663.178  1.00  8.71           C
ATOM   2668  OH  TYR   164    -115.871 -98.582 663.858  1.00  8.71           O
ATOM   2669  HH  TYR   164    -115.103 -98.227 663.325  1.00  8.71           H
ATOM   2670  HN  TYR   164    -121.137 -96.048 662.557  1.00  8.71           H
ATOM   2671  N   SER   165    -123.296 -96.321 660.122  1.00  8.71           N
ATOM   2672  CA  SER   165    -124.512 -96.332 659.327  1.00  8.71           C
ATOM   2673  C   SER   165    -124.550 -95.107 658.411  1.00  8.71           C
ATOM   2674  O   SER   165    -125.053 -95.181 657.291  1.00  8.71           O
ATOM   2675  HA  SER   165    -124.465 -97.248 658.740  1.00  8.71           H
ATOM   2676  CB  SER   165    -125.754 -96.363 660.221  1.00  8.71           C
ATOM   2677 1HB  SER   165    -126.612 -96.699 659.639  1.00  8.71           H
ATOM   2678 2HB  SER   165    -125.607 -97.090 661.020  1.00  8.71           H
ATOM   2679  HG  SER   165    -125.291 -94.810 661.395  1.00  8.71           H
ATOM   2680  OG  SER   165    -126.036 -95.087 660.788  1.00  8.71           O
ATOM   2681  HN  SER   165    -123.438 -96.286 661.111  1.00  8.71           H
ATOM   2682  N   LYS   166    -124.010 -94.009 658.921  1.00  8.71           N
ATOM   2683  CA  LYS   166    -123.965 -92.774 658.158  1.00  8.71           C
ATOM   2684  C   LYS   166    -123.030 -92.952 656.960  1.00  8.71           C
ATOM   2685  O   LYS   166    -123.369 -92.573 655.841  1.00  8.71           O
ATOM   2686  HA  LYS   166    -124.971 -92.583 657.784  1.00  8.71           H
ATOM   2687  CB  LYS   166    -123.588 -91.599 659.063  1.00  8.71           C
ATOM   2688 1HB  LYS   166    -122.680 -91.837 659.616  1.00  8.71           H
ATOM   2689 2HB  LYS   166    -123.369 -90.722 658.453  1.00  8.71           H
ATOM   2690  CG  LYS   166    -124.719 -91.277 660.042  1.00  8.71           C
ATOM   2691 1HG  LYS   166    -125.625 -91.030 659.489  1.00  8.71           H
ATOM   2692 2HG  LYS   166    -124.943 -92.156 660.646  1.00  8.71           H
ATOM   2693  CD  LYS   166    -124.338 -90.108 660.954  1.00  8.71           C
ATOM   2694 1HD  LYS   166    -123.456 -90.371 661.538  1.00  8.71           H
ATOM   2695 2HD  LYS   166    -124.072 -89.242 660.349  1.00  8.71           H
ATOM   2696  CE  LYS   166    -125.490 -89.748 661.893  1.00  8.71           C
ATOM   2697 1HE  LYS   166    -126.397 -89.572 661.315  1.00  8.71           H
ATOM   2698 2HE  LYS   166    -125.696 -90.583 662.563  1.00  8.71           H
ATOM   2699  NZ  LYS   166    -125.157 -88.542 662.683  1.00  8.71           N
ATOM   2700 1HZ  LYS   166    -125.921 -88.329 663.315  1.00  8.71           H
ATOM   2701 2HZ  LYS   166    -124.313 -88.711 663.219  1.00  8.71           H
ATOM   2702 3HZ  LYS   166    -125.008 -87.758 662.057  1.00  8.71           H
ATOM   2703  HN  LYS   166    -123.609 -93.956 659.835  1.00  8.71           H
ATOM   2704  N   MET   167    -121.870 -93.530 657.237  1.00  8.71           N
ATOM   2705  CA  MET   167    -120.858 -93.708 656.210  1.00  8.71           C
ATOM   2706  C   MET   167    -121.346 -94.662 655.118  1.00  8.71           C
ATOM   2707  O   MET   167    -121.139 -94.413 653.932  1.00  8.71           O
ATOM   2708  HA  MET   167    -120.692 -92.717 655.787  1.00  8.71           H
ATOM   2709  CB  MET   167    -119.581 -94.265 656.841  1.00  8.71           C
ATOM   2710 1HB  MET   167    -119.791 -95.227 657.307  1.00  8.71           H
ATOM   2711 2HB  MET   167    -118.835 -94.442 656.066  1.00  8.71           H
ATOM   2712  CG  MET   167    -119.019 -93.298 657.886  1.00  8.71           C
ATOM   2713 1HG  MET   167    -119.817 -92.961 658.548  1.00  8.71           H
ATOM   2714 2HG  MET   167    -118.283 -93.809 658.508  1.00  8.71           H
ATOM   2715  SD  MET   167    -118.265 -91.897 657.077  1.00  8.71           S
ATOM   2716  CE  MET   167    -119.692 -90.841 656.892  1.00  8.71           C
ATOM   2717 1HE  MET   167    -120.444 -91.349 656.287  1.00  8.71           H
ATOM   2718 2HE  MET   167    -120.108 -90.615 657.874  1.00  8.71           H
ATOM   2719 3HE  MET   167    -119.397 -89.914 656.400  1.00  8.71           H
ATOM   2720  HN  MET   167    -121.618 -93.873 658.142  1.00  8.71           H
ATOM   2721  N   VAL   168    -121.986 -95.736 655.559  1.00  8.71           N
ATOM   2722  CA  VAL   168    -122.501 -96.732 654.635  1.00  8.71           C
ATOM   2723  C   VAL   168    -123.514 -96.074 653.695  1.00  8.71           C
ATOM   2724  O   VAL   168    -123.524 -96.349 652.496  1.00  8.71           O
ATOM   2725  HA  VAL   168    -121.661 -97.098 654.044  1.00  8.71           H
ATOM   2726  HB  VAL   168    -123.788 -97.518 656.144  1.00  8.71           H
ATOM   2727  CB  VAL   168    -123.085 -97.914 655.411  1.00  8.71           C
ATOM   2728  CG1 VAL   168    -123.855 -98.853 654.481  1.00  8.71           C
ATOM   2729 1HG1 VAL   168    -124.672 -98.308 654.008  1.00  8.71           H
ATOM   2730 2HG1 VAL   168    -123.182 -99.237 653.714  1.00  8.71           H
ATOM   2731 3HG1 VAL   168    -124.260 -99.685 655.059  1.00  8.71           H
ATOM   2732  CG2 VAL   168    -121.990 -98.667 656.168  1.00  8.71           C
ATOM   2733 1HG2 VAL   168    -121.253 -99.045 655.460  1.00  8.71           H
ATOM   2734 2HG2 VAL   168    -121.505 -97.992 656.873  1.00  8.71           H
ATOM   2735 3HG2 VAL   168    -122.433 -99.502 656.712  1.00  8.71           H
ATOM   2736  HN  VAL   168    -122.154 -95.930 656.525  1.00  8.71           H
ATOM   2737  N   CYS   169    -124.342 -95.218 654.275  1.00  8.71           N
ATOM   2738  CA  CYS   169    -125.362 -94.526 653.507  1.00  8.71           C
ATOM   2739  C   CYS   169    -124.667 -93.671 652.445  1.00  8.71           C
ATOM   2740  O   CYS   169    -125.053 -93.690 651.277  1.00  8.71           O
ATOM   2741  HA  CYS   169    -125.979 -95.295 653.042  1.00  8.71           H
ATOM   2742  CB  CYS   169    -126.276 -93.689 654.404  1.00  8.71           C
ATOM   2743 1HB  CYS   169    -125.678 -93.030 655.034  1.00  8.71           H
ATOM   2744 2HB  CYS   169    -126.916 -93.052 653.793  1.00  8.71           H
ATOM   2745  HG  CYS   169    -126.398 -94.952 656.408  1.00  8.71           H
ATOM   2746  SG  CYS   169    -127.304 -94.786 655.448  1.00  8.71           S
ATOM   2747  HN  CYS   169    -124.323 -94.995 655.250  1.00  8.71           H
ATOM   2748  N   PHE   170    -123.654 -92.941 652.889  1.00  8.71           N
ATOM   2749  CA  PHE   170    -122.942 -92.033 652.006  1.00  8.71           C
ATOM   2750  C   PHE   170    -122.315 -92.789 650.832  1.00  8.71           C
ATOM   2751  O   PHE   170    -122.452 -92.379 649.681  1.00  8.71           O
ATOM   2752  HA  PHE   170    -123.669 -91.315 651.626  1.00  8.71           H
ATOM   2753  CB  PHE   170    -121.830 -91.385 652.832  1.00  8.71           C
ATOM   2754 1HB  PHE   170    -122.273 -90.908 653.707  1.00  8.71           H
ATOM   2755 2HB  PHE   170    -121.162 -92.164 653.199  1.00  8.71           H
ATOM   2756  CG  PHE   170    -121.008 -90.348 652.065  1.00  8.71           C
ATOM   2757  HD1 PHE   170    -119.410 -91.697 651.685  1.00  8.71           H
ATOM   2758  CD1 PHE   170    -119.796 -90.687 651.550  1.00  8.71           C
ATOM   2759  HD2 PHE   170    -122.461 -88.815 652.310  1.00  8.71           H
ATOM   2760  CD2 PHE   170    -121.489 -89.087 651.897  1.00  8.71           C
ATOM   2761  CE1 PHE   170    -119.033 -89.724 650.838  1.00  8.71           C
ATOM   2762  HE1 PHE   170    -118.061 -89.996 650.425  1.00  8.71           H
ATOM   2763  CE2 PHE   170    -120.726 -88.124 651.184  1.00  8.71           C
ATOM   2764  HE2 PHE   170    -121.112 -87.114 651.050  1.00  8.71           H
ATOM   2765  CZ  PHE   170    -119.514 -88.463 650.670  1.00  8.71           C
ATOM   2766  HZ  PHE   170    -118.928 -87.725 650.123  1.00  8.71           H
ATOM   2767  HN  PHE   170    -123.320 -92.963 653.831  1.00  8.71           H
ATOM   2768  N   THR   171    -121.640 -93.880 651.165  1.00  8.71           N
ATOM   2769  CA  THR   171    -120.932 -94.656 650.163  1.00  8.71           C
ATOM   2770  C   THR   171    -121.918 -95.258 649.159  1.00  8.71           C
ATOM   2771  O   THR   171    -121.597 -95.406 647.981  1.00  8.71           O
ATOM   2772  HA  THR   171    -120.279 -93.985 649.606  1.00  8.71           H
ATOM   2773  HB  THR   171    -119.526 -96.312 650.177  1.00  8.71           H
ATOM   2774  CB  THR   171    -120.087 -95.706 650.888  1.00  8.71           C
ATOM   2775  OG1 THR   171    -121.027 -96.413 651.692  1.00  8.71           O
ATOM   2776  HG1 THR   171    -121.557 -97.043 651.125  1.00  8.71           H
ATOM   2777  CG2 THR   171    -119.123 -95.084 651.900  1.00  8.71           C
ATOM   2778 1HG2 THR   171    -119.690 -94.533 652.651  1.00  8.71           H
ATOM   2779 2HG2 THR   171    -118.445 -94.404 651.386  1.00  8.71           H
ATOM   2780 3HG2 THR   171    -118.548 -95.872 652.386  1.00  8.71           H
ATOM   2781  HN  THR   171    -121.574 -94.233 652.099  1.00  8.71           H
ATOM   2782  N   ILE   172    -123.098 -95.588 649.663  1.00  8.71           N
ATOM   2783  CA  ILE   172    -124.139 -96.152 648.821  1.00  8.71           C
ATOM   2784  C   ILE   172    -124.581 -95.108 647.794  1.00  8.71           C
ATOM   2785  O   ILE   172    -124.731 -95.418 646.613  1.00  8.71           O
ATOM   2786  HA  ILE   172    -123.706 -96.999 648.289  1.00  8.71           H
ATOM   2787  HB  ILE   172    -125.513 -95.959 650.449  1.00  8.71           H
ATOM   2788  CB  ILE   172    -125.285 -96.695 649.678  1.00  8.71           C
ATOM   2789  CG1 ILE   172    -124.874 -97.984 650.391  1.00  8.71           C
ATOM   2790 1HG1 ILE   172    -124.755 -98.785 649.662  1.00  8.71           H
ATOM   2791 2HG1 ILE   172    -123.905 -97.845 650.872  1.00  8.71           H
ATOM   2792  CG2 ILE   172    -126.553 -96.881 648.843  1.00  8.71           C
ATOM   2793 1HG2 ILE   172    -126.856 -95.922 648.422  1.00  8.71           H
ATOM   2794 2HG2 ILE   172    -126.356 -97.587 648.035  1.00  8.71           H
ATOM   2795 3HG2 ILE   172    -127.352 -97.268 649.476  1.00  8.71           H
ATOM   2796  CD1 ILE   172    -125.915 -98.389 651.436  1.00  8.71           C
ATOM   2797 1HD1 ILE   172    -126.013 -97.596 652.177  1.00  8.71           H
ATOM   2798 2HD1 ILE   172    -126.876 -98.551 650.948  1.00  8.71           H
ATOM   2799 3HD1 ILE   172    -125.598 -99.309 651.928  1.00  8.71           H
ATOM   2800  HN  ILE   172    -123.347 -95.476 650.625  1.00  8.71           H
ATOM   2801  N   TRP   173    -124.776 -93.891 648.281  1.00  8.71           N
ATOM   2802  CA  TRP   173    -125.257 -92.814 647.433  1.00  8.71           C
ATOM   2803  C   TRP   173    -124.215 -92.572 646.339  1.00  8.71           C
ATOM   2804  O   TRP   173    -124.559 -92.454 645.164  1.00  8.71           O
ATOM   2805  HA  TRP   173    -126.198 -93.136 646.986  1.00  8.71           H
ATOM   2806  CB  TRP   173    -125.561 -91.561 648.257  1.00  8.71           C
ATOM   2807 1HB  TRP   173    -124.794 -91.448 649.023  1.00  8.71           H
ATOM   2808 2HB  TRP   173    -125.494 -90.687 647.608  1.00  8.71           H
ATOM   2809  CG  TRP   173    -126.935 -91.576 648.929  1.00  8.71           C
ATOM   2810  HD1 TRP   173    -126.460 -91.769 651.018  1.00  8.71           H
ATOM   2811  CD1 TRP   173    -127.214 -91.679 650.235  1.00  8.71           C
ATOM   2812  CD2 TRP   173    -128.215 -91.480 648.269  1.00  8.71           C
ATOM   2813  NE1 TRP   173    -128.574 -91.657 650.466  1.00  8.71           N
ATOM   2814  HE1 TRP   173    -129.025 -91.719 651.356  1.00  8.71           H
ATOM   2815  CE2 TRP   173    -129.203 -91.532 649.232  1.00  8.71           C
ATOM   2816  HE3 TRP   173    -127.768 -91.310 646.125  1.00  8.71           H
ATOM   2817  CE3 TRP   173    -128.529 -91.353 646.905  1.00  8.71           C
ATOM   2818  CZ2 TRP   173    -130.569 -91.464 648.934  1.00  8.71           C
ATOM   2819  HZ2 TRP   173    -131.330 -91.507 649.713  1.00  8.71           H
ATOM   2820  CZ3 TRP   173    -129.899 -91.287 646.623  1.00  8.71           C
ATOM   2821  HZ3 TRP   173    -130.197 -91.189 645.579  1.00  8.71           H
ATOM   2822  CH2 TRP   173    -130.905 -91.338 647.581  1.00  8.71           C
ATOM   2823  HH2 TRP   173    -131.951 -91.280 647.279  1.00  8.71           H
ATOM   2824  HN  TRP   173    -124.612 -93.637 649.234  1.00  8.71           H
ATOM   2825  N   VAL   174    -122.962 -92.505 646.765  1.00  8.71           N
ATOM   2826  CA  VAL   174    -121.872 -92.227 645.844  1.00  8.71           C
ATOM   2827  C   VAL   174    -121.806 -93.335 644.790  1.00  8.71           C
ATOM   2828  O   VAL   174    -121.656 -93.058 643.602  1.00  8.71           O
ATOM   2829  HA  VAL   174    -122.095 -91.283 645.347  1.00  8.71           H
ATOM   2830  HB  VAL   174    -120.426 -92.942 647.241  1.00  8.71           H
ATOM   2831  CB  VAL   174    -120.563 -92.059 646.618  1.00  8.71           C
ATOM   2832  CG1 VAL   174    -119.371 -91.967 645.664  1.00  8.71           C
ATOM   2833 1HG1 VAL   174    -119.310 -92.878 645.069  1.00  8.71           H
ATOM   2834 2HG1 VAL   174    -119.499 -91.110 645.003  1.00  8.71           H
ATOM   2835 3HG1 VAL   174    -118.453 -91.847 646.240  1.00  8.71           H
ATOM   2836  CG2 VAL   174    -120.624 -90.839 647.539  1.00  8.71           C
ATOM   2837 1HG2 VAL   174    -120.796 -89.942 646.943  1.00  8.71           H
ATOM   2838 2HG2 VAL   174    -121.439 -90.962 648.253  1.00  8.71           H
ATOM   2839 3HG2 VAL   174    -119.681 -90.742 648.077  1.00  8.71           H
ATOM   2840  HN  VAL   174    -122.687 -92.637 647.717  1.00  8.71           H
ATOM   2841  N   LEU   175    -121.920 -94.567 645.265  1.00  8.71           N
ATOM   2842  CA  LEU   175    -121.792 -95.720 644.391  1.00  8.71           C
ATOM   2843  C   LEU   175    -122.927 -95.705 643.364  1.00  8.71           C
ATOM   2844  O   LEU   175    -122.693 -95.899 642.173  1.00  8.71           O
ATOM   2845  HA  LEU   175    -120.845 -95.625 643.860  1.00  8.71           H
ATOM   2846  CB  LEU   175    -121.723 -97.010 645.212  1.00  8.71           C
ATOM   2847 1HB  LEU   175    -120.855 -96.952 645.869  1.00  8.71           H
ATOM   2848 2HB  LEU   175    -122.604 -97.058 645.851  1.00  8.71           H
ATOM   2849  HG  LEU   175    -122.509 -98.370 643.760  1.00  8.71           H
ATOM   2850  CG  LEU   175    -121.637 -98.311 644.411  1.00  8.71           C
ATOM   2851  CD1 LEU   175    -120.400 -98.320 643.511  1.00  8.71           C
ATOM   2852 1HD1 LEU   175    -120.451 -97.483 642.814  1.00  8.71           H
ATOM   2853 2HD1 LEU   175    -119.503 -98.227 644.125  1.00  8.71           H
ATOM   2854 3HD1 LEU   175    -120.363 -99.256 642.954  1.00  8.71           H
ATOM   2855  CD2 LEU   175    -121.681 -99.528 645.337  1.00  8.71           C
ATOM   2856 1HD2 LEU   175    -120.841 -99.488 646.031  1.00  8.71           H
ATOM   2857 2HD2 LEU   175    -122.616 -99.524 645.898  1.00  8.71           H
ATOM   2858 3HD2 LEU   175    -121.618-100.439 644.742  1.00  8.71           H
ATOM   2859  HN  LEU   175    -122.096 -94.782 646.226  1.00  8.71           H
ATOM   2860  N   ALA   176    -124.131 -95.473 643.865  1.00  8.71           N
ATOM   2861  CA  ALA   176    -125.312 -95.502 643.018  1.00  8.71           C
ATOM   2862  C   ALA   176    -125.196 -94.411 641.952  1.00  8.71           C
ATOM   2863  O   ALA   176    -125.584 -94.617 640.803  1.00  8.71           O
ATOM   2864  HA  ALA   176    -125.345 -96.475 642.528  1.00  8.71           H
ATOM   2865  CB  ALA   176    -126.564 -95.342 643.882  1.00  8.71           C
ATOM   2866 1HB  ALA   176    -126.615 -96.158 644.603  1.00  8.71           H
ATOM   2867 2HB  ALA   176    -126.521 -94.391 644.412  1.00  8.71           H
ATOM   2868 3HB  ALA   176    -127.449 -95.364 643.246  1.00  8.71           H
ATOM   2869  HN  ALA   176    -124.307 -95.268 644.828  1.00  8.71           H
ATOM   2870  N   ALA   177    -124.661 -93.273 642.370  1.00  8.71           N
ATOM   2871  CA  ALA   177    -124.515 -92.140 641.472  1.00  8.71           C
ATOM   2872  C   ALA   177    -123.610 -92.535 640.303  1.00  8.71           C
ATOM   2873  O   ALA   177    -123.933 -92.270 639.146  1.00  8.71           O
ATOM   2874  HA  ALA   177    -125.504 -91.892 641.087  1.00  8.71           H
ATOM   2875  CB  ALA   177    -123.972 -90.939 642.250  1.00  8.71           C
ATOM   2876 1HB  ALA   177    -124.666 -90.681 643.050  1.00  8.71           H
ATOM   2877 2HB  ALA   177    -123.002 -91.191 642.677  1.00  8.71           H
ATOM   2878 3HB  ALA   177    -123.863 -90.090 641.576  1.00  8.71           H
ATOM   2879  HN  ALA   177    -124.331 -93.120 643.301  1.00  8.71           H
ATOM   2880  N   ALA   178    -122.493 -93.161 640.646  1.00  8.71           N
ATOM   2881  CA  ALA   178    -121.515 -93.548 639.644  1.00  8.71           C
ATOM   2882  C   ALA   178    -122.144 -94.565 638.690  1.00  8.71           C
ATOM   2883  O   ALA   178    -121.894 -94.529 637.486  1.00  8.71           O
ATOM   2884  HA  ALA   178    -121.244 -92.655 639.082  1.00  8.71           H
ATOM   2885  CB  ALA   178    -120.264 -94.094 640.336  1.00  8.71           C
ATOM   2886 1HB  ALA   178    -119.839 -93.324 640.980  1.00  8.71           H
ATOM   2887 2HB  ALA   178    -120.532 -94.963 640.937  1.00  8.71           H
ATOM   2888 3HB  ALA   178    -119.530 -94.385 639.584  1.00  8.71           H
ATOM   2889  HN  ALA   178    -122.254 -93.403 641.586  1.00  8.71           H
ATOM   2890  N   LEU   179    -122.948 -95.448 639.263  1.00  8.71           N
ATOM   2891  CA  LEU   179    -123.550 -96.523 638.492  1.00  8.71           C
ATOM   2892  C   LEU   179    -124.643 -95.948 637.590  1.00  8.71           C
ATOM   2893  O   LEU   179    -125.178 -96.649 636.732  1.00  8.71           O
ATOM   2894  HA  LEU   179    -122.770 -96.949 637.861  1.00  8.71           H
ATOM   2895  CB  LEU   179    -124.041 -97.637 639.419  1.00  8.71           C
ATOM   2896 1HB  LEU   179    -124.687 -97.193 640.178  1.00  8.71           H
ATOM   2897 2HB  LEU   179    -124.658 -98.321 638.837  1.00  8.71           H
ATOM   2898  HG  LEU   179    -122.293 -97.756 640.645  1.00  8.71           H
ATOM   2899  CG  LEU   179    -122.955 -98.449 640.126  1.00  8.71           C
ATOM   2900  CD1 LEU   179    -123.561 -99.372 641.185  1.00  8.71           C
ATOM   2901 1HD1 LEU   179    -124.090 -98.775 641.928  1.00  8.71           H
ATOM   2902 2HD1 LEU   179    -124.259-100.061 640.709  1.00  8.71           H
ATOM   2903 3HD1 LEU   179    -122.767 -99.938 641.672  1.00  8.71           H
ATOM   2904  CD2 LEU   179    -122.101 -99.219 639.116  1.00  8.71           C
ATOM   2905 1HD2 LEU   179    -122.735 -99.901 638.550  1.00  8.71           H
ATOM   2906 2HD2 LEU   179    -121.624 -98.516 638.433  1.00  8.71           H
ATOM   2907 3HD2 LEU   179    -121.337 -99.788 639.645  1.00  8.71           H
ATOM   2908  HN  LEU   179    -123.190 -95.437 640.233  1.00  8.71           H
ATOM   2909  N   CYS   180    -124.942 -94.676 637.813  1.00  8.71           N
ATOM   2910  CA  CYS   180    -125.988 -94.010 637.057  1.00  8.71           C
ATOM   2911  C   CYS   180    -125.328 -93.172 635.960  1.00  8.71           C
ATOM   2912  O   CYS   180    -126.011 -92.476 635.210  1.00  8.71           O
ATOM   2913  HA  CYS   180    -126.610 -94.794 636.624  1.00  8.71           H
ATOM   2914  CB  CYS   180    -126.887 -93.162 637.960  1.00  8.71           C
ATOM   2915 1HB  CYS   180    -126.283 -92.449 638.522  1.00  8.71           H
ATOM   2916 2HB  CYS   180    -127.582 -92.582 637.353  1.00  8.71           H
ATOM   2917  HG  CYS   180    -126.746 -94.698 639.762  1.00  8.71           H
ATOM   2918  SG  CYS   180    -127.813 -94.241 639.112  1.00  8.71           S
ATOM   2919  HN  CYS   180    -124.485 -94.106 638.495  1.00  8.71           H
ATOM   2920  N   ILE   181    -124.008 -93.266 635.901  1.00  8.71           N
ATOM   2921  CA  ILE   181    -123.246 -92.502 634.929  1.00  8.71           C
ATOM   2922  C   ILE   181    -123.736 -92.843 633.520  1.00  8.71           C
ATOM   2923  O   ILE   181    -123.995 -91.950 632.715  1.00  8.71           O
ATOM   2924  HA  ILE   181    -123.443 -91.446 635.116  1.00  8.71           H
ATOM   2925  HB  ILE   181    -121.575 -93.792 635.271  1.00  8.71           H
ATOM   2926  CB  ILE   181    -121.745 -92.725 635.129  1.00  8.71           C
ATOM   2927  CG1 ILE   181    -121.249 -92.016 636.391  1.00  8.71           C
ATOM   2928 1HG1 ILE   181    -121.320 -90.936 636.257  1.00  8.71           H
ATOM   2929 2HG1 ILE   181    -121.890 -92.275 637.234  1.00  8.71           H
ATOM   2930  CG2 ILE   181    -120.958 -92.303 633.887  1.00  8.71           C
ATOM   2931 1HG2 ILE   181    -121.287 -92.891 633.031  1.00  8.71           H
ATOM   2932 2HG2 ILE   181    -121.130 -91.245 633.689  1.00  8.71           H
ATOM   2933 3HG2 ILE   181    -119.894 -92.472 634.056  1.00  8.71           H
ATOM   2934  CD1 ILE   181    -119.803 -92.403 636.704  1.00  8.71           C
ATOM   2935 1HD1 ILE   181    -119.741 -93.480 636.861  1.00  8.71           H
ATOM   2936 2HD1 ILE   181    -119.162 -92.120 635.869  1.00  8.71           H
ATOM   2937 3HD1 ILE   181    -119.475 -91.885 637.606  1.00  8.71           H
ATOM   2938  HN  ILE   181    -123.462 -93.851 636.501  1.00  8.71           H
ATOM   2939  N   PRO   182    -123.871 -94.137 633.198  1.00  8.71           N
ATOM   2940  CA  PRO   182    -124.282 -94.540 631.850  1.00  8.71           C
ATOM   2941  C   PRO   182    -125.563 -93.852 631.408  1.00  8.71           C
ATOM   2942  O   PRO   182    -125.650 -93.356 630.286  1.00  8.71           O
ATOM   2943  HA  PRO   182    -123.529 -94.235 631.123  1.00  8.71           H
ATOM   2944  CB  PRO   182    -124.461 -96.055 631.964  1.00  8.71           C
ATOM   2945 1HB  PRO   182    -125.488 -96.320 632.214  1.00  8.71           H
ATOM   2946 2HB  PRO   182    -124.222 -96.558 631.027  1.00  8.71           H
ATOM   2947  CG  PRO   182    -123.493 -96.443 633.075  1.00  8.71           C
ATOM   2948 1HG  PRO   182    -123.747 -97.407 633.515  1.00  8.71           H
ATOM   2949 2HG  PRO   182    -122.470 -96.533 632.708  1.00  8.71           H
ATOM   2950  CD  PRO   182    -123.644 -95.303 634.070  1.00  8.71           C
ATOM   2951 1HD  PRO   182    -124.483 -95.466 634.747  1.00  8.71           H
ATOM   2952 2HD  PRO   182    -122.756 -95.187 634.690  1.00  8.71           H
ATOM   2953  N   GLU   183    -126.532 -93.839 632.312  1.00  8.71           N
ATOM   2954  CA  GLU   183    -127.834 -93.270 632.005  1.00  8.71           C
ATOM   2955  C   GLU   183    -127.696 -91.786 631.661  1.00  8.71           C
ATOM   2956  O   GLU   183    -128.355 -91.293 630.746  1.00  8.71           O
ATOM   2957  HA  GLU   183    -128.193 -93.820 631.135  1.00  8.71           H
ATOM   2958  CB  GLU   183    -128.809 -93.475 633.166  1.00  8.71           C
ATOM   2959 1HB  GLU   183    -128.289 -93.328 634.113  1.00  8.71           H
ATOM   2960 2HB  GLU   183    -129.671 -92.820 633.041  1.00  8.71           H
ATOM   2961  CG  GLU   183    -129.352 -94.905 633.180  1.00  8.71           C
ATOM   2962 1HG  GLU   183    -130.138 -94.993 633.930  1.00  8.71           H
ATOM   2963 2HG  GLU   183    -129.805 -95.136 632.215  1.00  8.71           H
ATOM   2964  CD  GLU   183    -128.240 -95.912 633.480  1.00  8.71           C
ATOM   2965  OE1 GLU   183    -128.423 -97.090 633.104  1.00  8.71           O
ATOM   2966  OE2 GLU   183    -127.231 -95.480 634.079  1.00  8.71           O
ATOM   2967  HN  GLU   183    -126.440 -94.209 633.236  1.00  8.71           H
ATOM   2968  N   ILE   184    -126.835 -91.114 632.411  1.00  8.71           N
ATOM   2969  CA  ILE   184    -126.683 -89.676 632.271  1.00  8.71           C
ATOM   2970  C   ILE   184    -126.146 -89.358 630.874  1.00  8.71           C
ATOM   2971  O   ILE   184    -126.550 -88.372 630.259  1.00  8.71           O
ATOM   2972  HA  ILE   184    -127.673 -89.232 632.370  1.00  8.71           H
ATOM   2973  HB  ILE   184    -124.925 -89.733 633.489  1.00  8.71           H
ATOM   2974  CB  ILE   184    -125.820 -89.116 633.403  1.00  8.71           C
ATOM   2975  CG1 ILE   184    -126.554 -89.196 634.743  1.00  8.71           C
ATOM   2976 1HG1 ILE   184    -127.342 -88.444 634.775  1.00  8.71           H
ATOM   2977 2HG1 ILE   184    -127.037 -90.168 634.840  1.00  8.71           H
ATOM   2978  CG2 ILE   184    -125.357 -87.692 633.087  1.00  8.71           C
ATOM   2979 1HG2 ILE   184    -124.730 -87.703 632.196  1.00  8.71           H
ATOM   2980 2HG2 ILE   184    -126.226 -87.058 632.911  1.00  8.71           H
ATOM   2981 3HG2 ILE   184    -124.786 -87.300 633.928  1.00  8.71           H
ATOM   2982  CD1 ILE   184    -125.589 -88.981 635.911  1.00  8.71           C
ATOM   2983 1HD1 ILE   184    -124.700 -89.595 635.765  1.00  8.71           H
ATOM   2984 2HD1 ILE   184    -125.301 -87.931 635.956  1.00  8.71           H
ATOM   2985 3HD1 ILE   184    -126.078 -89.265 636.843  1.00  8.71           H
ATOM   2986  HN  ILE   184    -126.249 -91.536 633.103  1.00  8.71           H
ATOM   2987  N   LEU   185    -125.244 -90.212 630.413  1.00  8.71           N
ATOM   2988  CA  LEU   185    -124.526 -89.948 629.177  1.00  8.71           C
ATOM   2989  C   LEU   185    -125.459 -90.189 627.989  1.00  8.71           C
ATOM   2990  O   LEU   185    -125.643 -89.308 627.151  1.00  8.71           O
ATOM   2991  HA  LEU   185    -124.240 -88.896 629.184  1.00  8.71           H
ATOM   2992  CB  LEU   185    -123.235 -90.767 629.122  1.00  8.71           C
ATOM   2993 1HB  LEU   185    -123.486 -91.815 629.286  1.00  8.71           H
ATOM   2994 2HB  LEU   185    -122.823 -90.692 628.116  1.00  8.71           H
ATOM   2995  HG  LEU   185    -122.537 -90.511 631.127  1.00  8.71           H
ATOM   2996  CG  LEU   185    -122.145 -90.370 630.120  1.00  8.71           C
ATOM   2997  CD1 LEU   185    -120.919 -91.274 629.981  1.00  8.71           C
ATOM   2998 1HD1 LEU   185    -121.207 -92.309 630.171  1.00  8.71           H
ATOM   2999 2HD1 LEU   185    -120.516 -91.188 628.972  1.00  8.71           H
ATOM   3000 3HD1 LEU   185    -120.160 -90.970 630.702  1.00  8.71           H
ATOM   3001  CD2 LEU   185    -121.785 -88.890 629.979  1.00  8.71           C
ATOM   3002 1HD2 LEU   185    -121.421 -88.699 628.969  1.00  8.71           H
ATOM   3003 2HD2 LEU   185    -122.670 -88.281 630.167  1.00  8.71           H
ATOM   3004 3HD2 LEU   185    -121.009 -88.635 630.700  1.00  8.71           H
ATOM   3005  HN  LEU   185    -125.001 -91.069 630.867  1.00  8.71           H
ATOM   3006  N   TYR   186    -126.023 -91.388 627.954  1.00  8.71           N
ATOM   3007  CA  TYR   186    -126.530 -91.941 626.710  1.00  8.71           C
ATOM   3008  C   TYR   186    -128.038 -91.715 626.583  1.00  8.71           C
ATOM   3009  O   TYR   186    -128.626 -92.000 625.542  1.00  8.71           O
ATOM   3010  HA  TYR   186    -126.024 -91.436 625.887  1.00  8.71           H
ATOM   3011  CB  TYR   186    -126.255 -93.445 626.774  1.00  8.71           C
ATOM   3012 1HB  TYR   186    -126.815 -93.871 627.607  1.00  8.71           H
ATOM   3013 2HB  TYR   186    -126.633 -93.912 625.864  1.00  8.71           H
ATOM   3014  CG  TYR   186    -124.776 -93.801 626.938  1.00  8.71           C
ATOM   3015  HD1 TYR   186    -124.115 -92.324 625.530  1.00  8.71           H
ATOM   3016  CD1 TYR   186    -123.818 -93.118 626.216  1.00  8.71           C
ATOM   3017  HD2 TYR   186    -125.157 -95.345 628.376  1.00  8.71           H
ATOM   3018  CD2 TYR   186    -124.400 -94.805 627.806  1.00  8.71           C
ATOM   3019  CE1 TYR   186    -122.426 -93.453 626.370  1.00  8.71           C
ATOM   3020  HE1 TYR   186    -121.660 -92.921 625.806  1.00  8.71           H
ATOM   3021  HE2 TYR   186    -122.698 -95.931 628.643  1.00  8.71           H
ATOM   3022  CE2 TYR   186    -123.008 -95.140 627.960  1.00  8.71           C
ATOM   3023  CZ  TYR   186    -122.090 -94.447 627.234  1.00  8.71           C
ATOM   3024  OH  TYR   186    -120.776 -94.764 627.380  1.00  8.71           O
ATOM   3025  HH  TYR   186    -120.667 -95.457 628.092  1.00  8.71           H
ATOM   3026  HN  TYR   186    -126.136 -91.976 628.755  1.00  8.71           H
ATOM   3027  N   SER   187    -128.620 -91.204 627.659  1.00  8.71           N
ATOM   3028  CA  SER   187    -130.025 -90.834 627.645  1.00  8.71           C
ATOM   3029  C   SER   187    -130.243 -89.643 626.710  1.00  8.71           C
ATOM   3030  O   SER   187    -129.705 -88.561 626.942  1.00  8.71           O
ATOM   3031  HA  SER   187    -130.551 -91.713 627.273  1.00  8.71           H
ATOM   3032  CB  SER   187    -130.521 -90.502 629.053  1.00  8.71           C
ATOM   3033 1HB  SER   187    -129.758 -89.929 629.580  1.00  8.71           H
ATOM   3034 2HB  SER   187    -131.405 -89.869 628.986  1.00  8.71           H
ATOM   3035  HG  SER   187    -129.996 -92.078 630.169  1.00  8.71           H
ATOM   3036  OG  SER   187    -130.833 -91.675 629.800  1.00  8.71           O
ATOM   3037  HN  SER   187    -128.149 -91.043 628.526  1.00  8.71           H
ATOM   3038  N   GLN   188    -131.033 -89.881 625.674  1.00  8.71           N
ATOM   3039  CA  GLN   188    -131.450 -88.807 624.788  1.00  8.71           C
ATOM   3040  C   GLN   188    -132.864 -89.070 624.264  1.00  8.71           C
ATOM   3041  O   GLN   188    -133.414 -90.150 624.469  1.00  8.71           O
ATOM   3042  HA  GLN   188    -131.445 -87.907 625.402  1.00  8.71           H
ATOM   3043  CB  GLN   188    -130.461 -88.633 623.634  1.00  8.71           C
ATOM   3044 1HB  GLN   188    -130.725 -87.748 623.055  1.00  8.71           H
ATOM   3045 2HB  GLN   188    -129.459 -88.468 624.030  1.00  8.71           H
ATOM   3046  CG  GLN   188    -130.459 -89.862 622.723  1.00  8.71           C
ATOM   3047 1HG  GLN   188    -130.269 -90.757 623.315  1.00  8.71           H
ATOM   3048 2HG  GLN   188    -131.442 -89.984 622.268  1.00  8.71           H
ATOM   3049  CD  GLN   188    -129.397 -89.733 621.630  1.00  8.71           C
ATOM   3050  OE1 GLN   188    -128.430 -88.999 621.752  1.00  8.71           O
ATOM   3051  NE2 GLN   188    -129.631 -90.484 620.557  1.00  8.71           N
ATOM   3052 1HE2 GLN   188    -130.444 -91.064 620.521  1.00  8.71           H
ATOM   3053 2HE2 GLN   188    -128.993 -90.468 619.787  1.00  8.71           H
ATOM   3054  HN  GLN   188    -131.386 -90.786 625.436  1.00  8.71           H
ATOM   3055  N   ILE   189    -133.410 -88.063 623.598  1.00  8.71           N
ATOM   3056  CA  ILE   189    -134.700 -88.210 622.946  1.00  8.71           C
ATOM   3057  C   ILE   189    -134.490 -88.734 621.523  1.00  8.71           C
ATOM   3058  O   ILE   189    -133.660 -88.211 620.782  1.00  8.71           O
ATOM   3059  HA  ILE   189    -135.267 -88.953 623.507  1.00  8.71           H
ATOM   3060  HB  ILE   189    -134.892 -86.123 622.524  1.00  8.71           H
ATOM   3061  CB  ILE   189    -135.485 -86.899 623.008  1.00  8.71           C
ATOM   3062  CG1 ILE   189    -135.705 -86.460 624.457  1.00  8.71           C
ATOM   3063 1HG1 ILE   189    -136.375 -87.162 624.955  1.00  8.71           H
ATOM   3064 2HG1 ILE   189    -134.758 -86.486 624.997  1.00  8.71           H
ATOM   3065  CG2 ILE   189    -136.801 -87.010 622.237  1.00  8.71           C
ATOM   3066 1HG2 ILE   189    -136.592 -87.243 621.193  1.00  8.71           H
ATOM   3067 2HG2 ILE   189    -137.411 -87.803 622.670  1.00  8.71           H
ATOM   3068 3HG2 ILE   189    -137.339 -86.064 622.298  1.00  8.71           H
ATOM   3069  CD1 ILE   189    -136.296 -85.050 624.520  1.00  8.71           C
ATOM   3070 1HD1 ILE   189    -135.612 -84.348 624.042  1.00  8.71           H
ATOM   3071 2HD1 ILE   189    -137.254 -85.035 624.001  1.00  8.71           H
ATOM   3072 3HD1 ILE   189    -136.442 -84.764 625.561  1.00  8.71           H
ATOM   3073  HN  ILE   189    -132.988 -87.162 623.501  1.00  8.71           H
ATOM   3074  N   LYS   190    -135.257 -89.761 621.186  1.00  8.71           N
ATOM   3075  CA  LYS   190    -135.280 -90.261 619.822  1.00  8.71           C
ATOM   3076  C   LYS   190    -136.688 -90.096 619.247  1.00  8.71           C
ATOM   3077  O   LYS   190    -137.672 -90.458 619.891  1.00  8.71           O
ATOM   3078  HA  LYS   190    -134.595 -89.647 619.237  1.00  8.71           H
ATOM   3079  CB  LYS   190    -134.758 -91.698 619.769  1.00  8.71           C
ATOM   3080 1HB  LYS   190    -133.763 -91.744 620.211  1.00  8.71           H
ATOM   3081 2HB  LYS   190    -135.401 -92.345 620.365  1.00  8.71           H
ATOM   3082  CG  LYS   190    -134.706 -92.210 618.328  1.00  8.71           C
ATOM   3083 1HG  LYS   190    -135.708 -92.205 617.900  1.00  8.71           H
ATOM   3084 2HG  LYS   190    -134.097 -91.539 617.722  1.00  8.71           H
ATOM   3085  CD  LYS   190    -134.127 -93.625 618.269  1.00  8.71           C
ATOM   3086 1HD  LYS   190    -133.049 -93.587 618.423  1.00  8.71           H
ATOM   3087 2HD  LYS   190    -134.543 -94.226 619.078  1.00  8.71           H
ATOM   3088  CE  LYS   190    -134.434 -94.287 616.924  1.00  8.71           C
ATOM   3089 1HE  LYS   190    -135.394 -93.933 616.548  1.00  8.71           H
ATOM   3090 2HE  LYS   190    -133.679 -94.001 616.191  1.00  8.71           H
ATOM   3091  NZ  LYS   190    -134.462 -95.760 617.067  1.00  8.71           N
ATOM   3092 1HZ  LYS   190    -135.019 -96.161 616.320  1.00  8.71           H
ATOM   3093 2HZ  LYS   190    -133.517 -96.123 617.015  1.00  8.71           H
ATOM   3094 3HZ  LYS   190    -134.870 -96.005 617.962  1.00  8.71           H
ATOM   3095  HN  LYS   190    -135.853 -90.247 621.824  1.00  8.71           H
ATOM   3096  N   GLU   191    -136.740 -89.551 618.040  1.00  8.71           N
ATOM   3097  CA  GLU   191    -138.005 -89.404 617.340  1.00  8.71           C
ATOM   3098  C   GLU   191    -138.227 -90.584 616.392  1.00  8.71           C
ATOM   3099  O   GLU   191    -137.365 -90.898 615.573  1.00  8.71           O
ATOM   3100  HA  GLU   191    -138.769 -89.405 618.117  1.00  8.71           H
ATOM   3101  CB  GLU   191    -138.061 -88.075 616.583  1.00  8.71           C
ATOM   3102 1HB  GLU   191    -137.132 -87.926 616.034  1.00  8.71           H
ATOM   3103 2HB  GLU   191    -138.946 -88.052 615.947  1.00  8.71           H
ATOM   3104  CG  GLU   191    -138.195 -86.898 617.552  1.00  8.71           C
ATOM   3105 1HG  GLU   191    -139.081 -87.033 618.173  1.00  8.71           H
ATOM   3106 2HG  GLU   191    -137.336 -86.875 618.222  1.00  8.71           H
ATOM   3107  CD  GLU   191    -138.294 -85.573 616.793  1.00  8.71           C
ATOM   3108  OE1 GLU   191    -138.302 -84.527 617.478  1.00  8.71           O
ATOM   3109  OE2 GLU   191    -138.359 -85.636 615.547  1.00  8.71           O
ATOM   3110  HN  GLU   191    -135.941 -89.214 617.544  1.00  8.71           H
ATOM   3111  N   GLU   192    -139.388 -91.207 616.535  1.00  8.71           N
ATOM   3112  CA  GLU   192    -139.684 -92.418 615.789  1.00  8.71           C
ATOM   3113  C   GLU   192    -141.140 -92.407 615.316  1.00  8.71           C
ATOM   3114  O   GLU   192    -142.058 -92.300 616.127  1.00  8.71           O
ATOM   3115  HA  GLU   192    -139.016 -92.399 614.928  1.00  8.71           H
ATOM   3116  CB  GLU   192    -139.389 -93.664 616.626  1.00  8.71           C
ATOM   3117 1HB  GLU   192    -138.345 -93.658 616.938  1.00  8.71           H
ATOM   3118 2HB  GLU   192    -140.088 -93.720 617.461  1.00  8.71           H
ATOM   3119  CG  GLU   192    -139.597 -94.938 615.805  1.00  8.71           C
ATOM   3120 1HG  GLU   192    -140.103 -95.688 616.412  1.00  8.71           H
ATOM   3121 2HG  GLU   192    -140.245 -94.726 614.955  1.00  8.71           H
ATOM   3122  CD  GLU   192    -138.261 -95.493 615.307  1.00  8.71           C
ATOM   3123  OE1 GLU   192    -138.246 -95.997 614.163  1.00  8.71           O
ATOM   3124  OE2 GLU   192    -137.284 -95.402 616.082  1.00  8.71           O
ATOM   3125  HN  GLU   192    -140.116 -90.898 617.146  1.00  8.71           H
ATOM   3126  N   SER   193    -141.304 -92.518 614.006  1.00  8.71           N
ATOM   3127  CA  SER   193    -142.631 -92.617 613.424  1.00  8.71           C
ATOM   3128  C   SER   193    -143.495 -91.443 613.890  1.00  8.71           C
ATOM   3129  O   SER   193    -144.715 -91.567 613.990  1.00  8.71           O
ATOM   3130  HA  SER   193    -142.478 -92.575 612.346  1.00  8.71           H
ATOM   3131  CB  SER   193    -143.297 -93.944 613.792  1.00  8.71           C
ATOM   3132 1HB  SER   193    -144.343 -93.922 613.488  1.00  8.71           H
ATOM   3133 2HB  SER   193    -142.821 -94.754 613.239  1.00  8.71           H
ATOM   3134  HG  SER   193    -143.473 -95.162 615.371  1.00  8.71           H
ATOM   3135  OG  SER   193    -143.215 -94.213 615.189  1.00  8.71           O
ATOM   3136  HN  SER   193    -140.551 -92.541 613.348  1.00  8.71           H
ATOM   3137  N   GLY   194    -142.829 -90.330 614.161  1.00  8.71           N
ATOM   3138  CA  GLY   194    -143.524 -89.127 614.585  1.00  8.71           C
ATOM   3139  C   GLY   194    -143.790 -89.149 616.091  1.00  8.71           C
ATOM   3140  O   GLY   194    -144.532 -88.313 616.606  1.00  8.71           O
ATOM   3141 1HA  GLY   194    -142.929 -88.250 614.330  1.00  8.71           H
ATOM   3142 2HA  GLY   194    -144.468 -89.039 614.046  1.00  8.71           H
ATOM   3143  HN  GLY   194    -141.835 -90.244 614.096  1.00  8.71           H
ATOM   3144  N   ILE   195    -143.171 -90.113 616.755  1.00  8.71           N
ATOM   3145  CA  ILE   195    -143.298 -90.229 618.198  1.00  8.71           C
ATOM   3146  C   ILE   195    -141.948 -89.927 618.851  1.00  8.71           C
ATOM   3147  O   ILE   195    -140.929 -90.502 618.473  1.00  8.71           O
ATOM   3148  HA  ILE   195    -144.016 -89.477 618.525  1.00  8.71           H
ATOM   3149  HB  ILE   195    -143.182 -92.365 618.229  1.00  8.71           H
ATOM   3150  CB  ILE   195    -143.872 -91.596 618.577  1.00  8.71           C
ATOM   3151  CG1 ILE   195    -145.211 -91.842 617.879  1.00  8.71           C
ATOM   3152 1HG1 ILE   195    -145.943 -91.110 618.221  1.00  8.71           H
ATOM   3153 2HG1 ILE   195    -145.096 -91.699 616.804  1.00  8.71           H
ATOM   3154  CG2 ILE   195    -143.982 -91.743 620.096  1.00  8.71           C
ATOM   3155 1HG2 ILE   195    -142.993 -91.642 620.544  1.00  8.71           H
ATOM   3156 2HG2 ILE   195    -144.639 -90.967 620.489  1.00  8.71           H
ATOM   3157 3HG2 ILE   195    -144.392 -92.723 620.338  1.00  8.71           H
ATOM   3158  CD1 ILE   195    -145.724 -93.255 618.159  1.00  8.71           C
ATOM   3159 1HD1 ILE   195    -145.001 -93.984 617.793  1.00  8.71           H
ATOM   3160 2HD1 ILE   195    -145.861 -93.386 619.232  1.00  8.71           H
ATOM   3161 3HD1 ILE   195    -146.677 -93.403 617.651  1.00  8.71           H
ATOM   3162  HN  ILE   195    -142.592 -90.806 616.325  1.00  8.71           H
ATOM   3163  N   ALA   196    -141.984 -89.024 619.820  1.00  8.71           N
ATOM   3164  CA  ALA   196    -140.805 -88.734 620.618  1.00  8.71           C
ATOM   3165  C   ALA   196    -140.689 -89.766 621.742  1.00  8.71           C
ATOM   3166  O   ALA   196    -141.640 -89.983 622.491  1.00  8.71           O
ATOM   3167  HA  ALA   196    -139.935 -88.819 619.967  1.00  8.71           H
ATOM   3168  CB  ALA   196    -140.886 -87.302 621.148  1.00  8.71           C
ATOM   3169 1HB  ALA   196    -140.938 -86.606 620.310  1.00  8.71           H
ATOM   3170 2HB  ALA   196    -141.778 -87.193 621.766  1.00  8.71           H
ATOM   3171 3HB  ALA   196    -140.001 -87.085 621.747  1.00  8.71           H
ATOM   3172  HN  ALA   196    -142.799 -88.496 620.063  1.00  8.71           H
ATOM   3173  N   ILE   197    -139.515 -90.375 621.824  1.00  8.71           N
ATOM   3174  CA  ILE   197    -139.266 -91.389 622.834  1.00  8.71           C
ATOM   3175  C   ILE   197    -138.008 -91.020 623.623  1.00  8.71           C
ATOM   3176  O   ILE   197    -136.976 -90.697 623.036  1.00  8.71           O
ATOM   3177  HA  ILE   197    -140.116 -91.385 623.517  1.00  8.71           H
ATOM   3178  HB  ILE   197    -138.405 -92.780 621.456  1.00  8.71           H
ATOM   3179  CB  ILE   197    -139.206 -92.778 622.195  1.00  8.71           C
ATOM   3180  CG1 ILE   197    -140.506 -93.098 621.455  1.00  8.71           C
ATOM   3181 1HG1 ILE   197    -141.339 -93.098 622.158  1.00  8.71           H
ATOM   3182 2HG1 ILE   197    -140.710 -92.320 620.719  1.00  8.71           H
ATOM   3183  CG2 ILE   197    -138.862 -93.846 623.236  1.00  8.71           C
ATOM   3184 1HG2 ILE   197    -137.891 -93.622 623.678  1.00  8.71           H
ATOM   3185 2HG2 ILE   197    -139.624 -93.852 624.016  1.00  8.71           H
ATOM   3186 3HG2 ILE   197    -138.826 -94.823 622.755  1.00  8.71           H
ATOM   3187  CD1 ILE   197    -140.420 -94.457 620.758  1.00  8.71           C
ATOM   3188 1HD1 ILE   197    -139.601 -94.445 620.038  1.00  8.71           H
ATOM   3189 2HD1 ILE   197    -140.240 -95.235 621.500  1.00  8.71           H
ATOM   3190 3HD1 ILE   197    -141.357 -94.659 620.239  1.00  8.71           H
ATOM   3191  HN  ILE   197    -138.743 -90.185 621.216  1.00  8.71           H
ATOM   3192  N   CYS   198    -138.136 -91.079 624.940  1.00  8.71           N
ATOM   3193  CA  CYS   198    -136.980 -90.943 625.811  1.00  8.71           C
ATOM   3194  C   CYS   198    -136.303 -92.310 625.928  1.00  8.71           C
ATOM   3195  O   CYS   198    -136.857 -93.232 626.524  1.00  8.71           O
ATOM   3196  HA  CYS   198    -136.315 -90.221 625.337  1.00  8.71           H
ATOM   3197  CB  CYS   198    -137.367 -90.378 627.179  1.00  8.71           C
ATOM   3198 1HB  CYS   198    -137.681 -89.339 627.078  1.00  8.71           H
ATOM   3199 2HB  CYS   198    -138.216 -90.930 627.583  1.00  8.71           H
ATOM   3200  SG  CYS   198    -135.946 -90.491 628.327  1.00  8.71           S
ATOM   3201  HN  CYS   198    -139.006 -91.218 625.412  1.00  8.71           H
ATOM   3202  N   THR   199    -135.114 -92.397 625.350  1.00  8.71           N
ATOM   3203  CA  THR   199    -134.396 -93.659 625.301  1.00  8.71           C
ATOM   3204  C   THR   199    -132.908 -93.438 625.578  1.00  8.71           C
ATOM   3205  O   THR   199    -132.434 -92.303 625.570  1.00  8.71           O
ATOM   3206  HA  THR   199    -134.777 -94.302 626.095  1.00  8.71           H
ATOM   3207  HB  THR   199    -135.717 -94.185 623.658  1.00  8.71           H
ATOM   3208  CB  THR   199    -134.672 -94.308 623.943  1.00  8.71           C
ATOM   3209  OG1 THR   199    -134.232 -95.654 624.105  1.00  8.71           O
ATOM   3210  HG1 THR   199    -134.683 -96.244 623.435  1.00  8.71           H
ATOM   3211  CG2 THR   199    -133.773 -93.753 622.836  1.00  8.71           C
ATOM   3212 1HG2 THR   199    -132.729 -93.937 623.090  1.00  8.71           H
ATOM   3213 2HG2 THR   199    -133.939 -92.681 622.736  1.00  8.71           H
ATOM   3214 3HG2 THR   199    -134.009 -94.247 621.894  1.00  8.71           H
ATOM   3215  HN  THR   199    -134.643 -91.626 624.920  1.00  8.71           H
ATOM   3216  N   MET   200    -132.213 -94.540 625.817  1.00  8.71           N
ATOM   3217  CA  MET   200    -130.763 -94.544 625.729  1.00  8.71           C
ATOM   3218  C   MET   200    -130.299 -94.960 624.332  1.00  8.71           C
ATOM   3219  O   MET   200    -130.832 -95.905 623.752  1.00  8.71           O
ATOM   3220  HA  MET   200    -130.454 -93.518 625.931  1.00  8.71           H
ATOM   3221  CB  MET   200    -130.191 -95.512 626.766  1.00  8.71           C
ATOM   3222 1HB  MET   200    -130.701 -96.472 626.693  1.00  8.71           H
ATOM   3223 2HB  MET   200    -129.137 -95.695 626.556  1.00  8.71           H
ATOM   3224  CG  MET   200    -130.345 -94.953 628.182  1.00  8.71           C
ATOM   3225 1HG  MET   200    -130.000 -93.920 628.214  1.00  8.71           H
ATOM   3226 2HG  MET   200    -131.397 -94.947 628.467  1.00  8.71           H
ATOM   3227  SD  MET   200    -129.408 -95.943 629.335  1.00  8.71           S
ATOM   3228  CE  MET   200    -130.203 -97.524 629.103  1.00  8.71           C
ATOM   3229 1HE  MET   200    -131.261 -97.439 629.350  1.00  8.71           H
ATOM   3230 2HE  MET   200    -130.096 -97.835 628.063  1.00  8.71           H
ATOM   3231 3HE  MET   200    -129.736 -98.264 629.753  1.00  8.71           H
ATOM   3232  HN  MET   200    -132.623 -95.417 626.066  1.00  8.71           H
ATOM   3233  N   VAL   201    -129.310 -94.234 623.830  1.00  8.71           N
ATOM   3234  CA  VAL   201    -128.653 -94.618 622.593  1.00  8.71           C
ATOM   3235  C   VAL   201    -127.154 -94.792 622.849  1.00  8.71           C
ATOM   3236  O   VAL   201    -126.499 -93.884 623.358  1.00  8.71           O
ATOM   3237  HA  VAL   201    -129.069 -95.576 622.283  1.00  8.71           H
ATOM   3238  HB  VAL   201    -128.562 -92.630 621.822  1.00  8.71           H
ATOM   3239  CB  VAL   201    -128.957 -93.593 621.499  1.00  8.71           C
ATOM   3240  CG1 VAL   201    -128.265 -93.969 620.187  1.00  8.71           C
ATOM   3241 1HG1 VAL   201    -127.186 -94.004 620.343  1.00  8.71           H
ATOM   3242 2HG1 VAL   201    -128.616 -94.946 619.858  1.00  8.71           H
ATOM   3243 3HG1 VAL   201    -128.498 -93.223 619.427  1.00  8.71           H
ATOM   3244  CG2 VAL   201    -130.466 -93.438 621.297  1.00  8.71           C
ATOM   3245 1HG2 VAL   201    -130.894 -94.397 621.006  1.00  8.71           H
ATOM   3246 2HG2 VAL   201    -130.924 -93.102 622.228  1.00  8.71           H
ATOM   3247 3HG2 VAL   201    -130.654 -92.703 620.514  1.00  8.71           H
ATOM   3248  HN  VAL   201    -128.959 -93.399 624.254  1.00  8.71           H
ATOM   3249  N   TYR   202    -126.656 -95.964 622.485  1.00  8.71           N
ATOM   3250  CA  TYR   202    -125.264 -96.296 622.734  1.00  8.71           C
ATOM   3251  C   TYR   202    -124.390 -95.931 621.532  1.00  8.71           C
ATOM   3252  O   TYR   202    -124.469 -96.572 620.485  1.00  8.71           O
ATOM   3253  HA  TYR   202    -124.932 -95.725 623.601  1.00  8.71           H
ATOM   3254  CB  TYR   202    -125.221 -97.811 622.939  1.00  8.71           C
ATOM   3255 1HB  TYR   202    -125.700 -98.296 622.089  1.00  8.71           H
ATOM   3256 2HB  TYR   202    -124.181 -98.137 622.947  1.00  8.71           H
ATOM   3257  CG  TYR   202    -125.898 -98.284 624.227  1.00  8.71           C
ATOM   3258  HD1 TYR   202    -124.169 -97.922 625.441  1.00  8.71           H
ATOM   3259  CD1 TYR   202    -125.201 -98.270 625.418  1.00  8.71           C
ATOM   3260  HD2 TYR   202    -127.756 -98.736 623.256  1.00  8.71           H
ATOM   3261  CD2 TYR   202    -127.205 -98.725 624.197  1.00  8.71           C
ATOM   3262  CE1 TYR   202    -125.839 -98.715 626.630  1.00  8.71           C
ATOM   3263  HE1 TYR   202    -125.300 -98.709 627.578  1.00  8.71           H
ATOM   3264  HE2 TYR   202    -128.875 -99.521 625.400  1.00  8.71           H
ATOM   3265  CE2 TYR   202    -127.843 -99.170 625.409  1.00  8.71           C
ATOM   3266  CZ  TYR   202    -127.128 -99.143 626.566  1.00  8.71           C
ATOM   3267  OH  TYR   202    -127.730 -99.564 627.711  1.00  8.71           O
ATOM   3268  HH  TYR   202    -128.594-100.019 627.495  1.00  8.71           H
ATOM   3269  HN  TYR   202    -127.186 -96.680 622.030  1.00  8.71           H
ATOM   3270  N   PRO   203    -123.546 -94.898 621.658  1.00  8.71           N
ATOM   3271  CA  PRO   203    -122.627 -94.538 620.575  1.00  8.71           C
ATOM   3272  C   PRO   203    -121.541 -95.581 620.369  1.00  8.71           C
ATOM   3273  O   PRO   203    -121.436 -96.533 621.140  1.00  8.71           O
ATOM   3274  HA  PRO   203    -123.163 -94.494 619.627  1.00  8.71           H
ATOM   3275  CB  PRO   203    -122.047 -93.195 621.024  1.00  8.71           C
ATOM   3276 1HB  PRO   203    -121.019 -93.069 620.685  1.00  8.71           H
ATOM   3277 2HB  PRO   203    -122.618 -92.357 620.624  1.00  8.71           H
ATOM   3278  CG  PRO   203    -122.130 -93.255 622.522  1.00  8.71           C
ATOM   3279 1HG  PRO   203    -121.264 -93.765 622.945  1.00  8.71           H
ATOM   3280 2HG  PRO   203    -122.153 -92.255 622.956  1.00  8.71           H
ATOM   3281  CD  PRO   203    -123.397 -94.003 622.820  1.00  8.71           C
ATOM   3282 1HD  PRO   203    -123.323 -94.563 623.752  1.00  8.71           H
ATOM   3283 2HD  PRO   203    -124.247 -93.328 622.918  1.00  8.71           H
ATOM   3284  N   SER   204    -120.755 -95.371 619.323  1.00  8.71           N
ATOM   3285  CA  SER   204    -119.614 -96.231 619.061  1.00  8.71           C
ATOM   3286  C   SER   204    -120.033 -97.399 618.165  1.00  8.71           C
ATOM   3287  O   SER   204    -121.194 -97.806 618.173  1.00  8.71           O
ATOM   3288  HA  SER   204    -118.887 -95.599 618.550  1.00  8.71           H
ATOM   3289  CB  SER   204    -119.007 -96.754 620.364  1.00  8.71           C
ATOM   3290 1HB  SER   204    -117.949 -96.968 620.211  1.00  8.71           H
ATOM   3291 2HB  SER   204    -119.067 -95.980 621.129  1.00  8.71           H
ATOM   3292  HG  SER   204    -119.271 -98.224 621.697  1.00  8.71           H
ATOM   3293  OG  SER   204    -119.666 -97.929 620.827  1.00  8.71           O
ATOM   3294  HN  SER   204    -120.887 -94.632 618.663  1.00  8.71           H
ATOM   3295  N   ASP   205    -119.065 -97.905 617.415  1.00  8.71           N
ATOM   3296  CA  ASP   205    -119.296 -99.075 616.585  1.00  8.71           C
ATOM   3297  C   ASP   205    -119.543-100.290 617.481  1.00  8.71           C
ATOM   3298  O   ASP   205    -119.987-101.335 617.007  1.00  8.71           O
ATOM   3299  HA  ASP   205    -120.162 -98.825 615.972  1.00  8.71           H
ATOM   3300  CB  ASP   205    -118.080 -99.375 615.706  1.00  8.71           C
ATOM   3301 1HB  ASP   205    -117.183 -99.424 616.324  1.00  8.71           H
ATOM   3302 2HB  ASP   205    -118.198-100.352 615.237  1.00  8.71           H
ATOM   3303  CG  ASP   205    -117.905 -98.303 614.627  1.00  8.71           C
ATOM   3304  OD1 ASP   205    -118.828 -98.181 613.794  1.00  8.71           O
ATOM   3305  OD2 ASP   205    -116.852 -97.631 614.661  1.00  8.71           O
ATOM   3306  HN  ASP   205    -118.139 -97.529 617.368  1.00  8.71           H
ATOM   3307  N   GLU   206    -119.245-100.112 618.760  1.00  8.71           N
ATOM   3308  CA  GLU   206    -119.297-101.218 619.701  1.00  8.71           C
ATOM   3309  C   GLU   206    -120.459-101.029 620.677  1.00  8.71           C
ATOM   3310  O   GLU   206    -120.425-101.542 621.795  1.00  8.71           O
ATOM   3311  HA  GLU   206    -119.465-102.108 619.093  1.00  8.71           H
ATOM   3312  CB  GLU   206    -117.970-101.365 620.449  1.00  8.71           C
ATOM   3313 1HB  GLU   206    -117.709-100.418 620.922  1.00  8.71           H
ATOM   3314 2HB  GLU   206    -118.035-102.195 621.152  1.00  8.71           H
ATOM   3315  CG  GLU   206    -116.832-101.704 619.485  1.00  8.71           C
ATOM   3316 1HG  GLU   206    -116.861-101.029 618.629  1.00  8.71           H
ATOM   3317 2HG  GLU   206    -115.873-101.550 619.980  1.00  8.71           H
ATOM   3318  CD  GLU   206    -116.936-103.152 619.002  1.00  8.71           C
ATOM   3319  OE1 GLU   206    -115.923-103.643 618.458  1.00  8.71           O
ATOM   3320  OE2 GLU   206    -118.025-103.736 619.188  1.00  8.71           O
ATOM   3321  HN  GLU   206    -118.972 -99.235 619.154  1.00  8.71           H
ATOM   3322  N   SER   207    -121.461-100.292 620.220  1.00  8.71           N
ATOM   3323  CA  SER   207    -122.587 -99.950 621.072  1.00  8.71           C
ATOM   3324  C   SER   207    -123.252-101.224 621.598  1.00  8.71           C
ATOM   3325  O   SER   207    -123.858-101.215 622.668  1.00  8.71           O
ATOM   3326  HA  SER   207    -122.163 -99.372 621.893  1.00  8.71           H
ATOM   3327  CB  SER   207    -123.606 -99.092 620.318  1.00  8.71           C
ATOM   3328 1HB  SER   207    -124.549 -99.084 620.866  1.00  8.71           H
ATOM   3329 2HB  SER   207    -123.253 -98.062 620.277  1.00  8.71           H
ATOM   3330  HG  SER   207    -124.389 -98.915 618.485  1.00  8.71           H
ATOM   3331  OG  SER   207    -123.831 -99.570 618.995  1.00  8.71           O
ATOM   3332  HN  SER   207    -121.510 -99.932 619.289  1.00  8.71           H
ATOM   3333  N   THR   208    -123.115-102.288 620.822  1.00  8.71           N
ATOM   3334  CA  THR   208    -123.664-103.575 621.213  1.00  8.71           C
ATOM   3335  C   THR   208    -122.940-104.110 622.451  1.00  8.71           C
ATOM   3336  O   THR   208    -123.579-104.544 623.408  1.00  8.71           O
ATOM   3337  HA  THR   208    -124.709-103.434 621.490  1.00  8.71           H
ATOM   3338  HB  THR   208    -122.542-104.773 619.790  1.00  8.71           H
ATOM   3339  CB  THR   208    -123.577-104.513 620.007  1.00  8.71           C
ATOM   3340  OG1 THR   208    -124.265-103.813 618.973  1.00  8.71           O
ATOM   3341  HG1 THR   208    -124.050-104.218 618.085  1.00  8.71           H
ATOM   3342  CG2 THR   208    -124.395-105.792 620.199  1.00  8.71           C
ATOM   3343 1HG2 THR   208    -125.442-105.533 620.358  1.00  8.71           H
ATOM   3344 2HG2 THR   208    -124.020-106.336 621.066  1.00  8.71           H
ATOM   3345 3HG2 THR   208    -124.307-106.417 619.311  1.00  8.71           H
ATOM   3346  HN  THR   208    -122.640-102.282 619.942  1.00  8.71           H
ATOM   3347  N   LYS   209    -121.618-104.061 622.391  1.00  8.71           N
ATOM   3348  CA  LYS   209    -120.801-104.501 623.509  1.00  8.71           C
ATOM   3349  C   LYS   209    -121.080-103.610 624.721  1.00  8.71           C
ATOM   3350  O   LYS   209    -121.095-104.086 625.856  1.00  8.71           O
ATOM   3351  HA  LYS   209    -121.103-105.520 623.753  1.00  8.71           H
ATOM   3352  CB  LYS   209    -119.325-104.551 623.109  1.00  8.71           C
ATOM   3353 1HB  LYS   209    -119.015-103.578 622.728  1.00  8.71           H
ATOM   3354 2HB  LYS   209    -118.713-104.759 623.986  1.00  8.71           H
ATOM   3355  CG  LYS   209    -119.082-105.622 622.044  1.00  8.71           C
ATOM   3356 1HG  LYS   209    -119.462-106.581 622.395  1.00  8.71           H
ATOM   3357 2HG  LYS   209    -119.634-105.372 621.138  1.00  8.71           H
ATOM   3358  CD  LYS   209    -117.591-105.746 621.722  1.00  8.71           C
ATOM   3359 1HD  LYS   209    -117.172-104.757 621.539  1.00  8.71           H
ATOM   3360 2HD  LYS   209    -117.063-106.162 622.580  1.00  8.71           H
ATOM   3361  CE  LYS   209    -117.367-106.636 620.498  1.00  8.71           C
ATOM   3362 1HE  LYS   209    -117.258-107.674 620.810  1.00  8.71           H
ATOM   3363 2HE  LYS   209    -118.237-106.590 619.843  1.00  8.71           H
ATOM   3364  NZ  LYS   209    -116.160-106.205 619.758  1.00  8.71           N
ATOM   3365 1HZ  LYS   209    -115.782-106.991 619.241  1.00  8.71           H
ATOM   3366 2HZ  LYS   209    -116.406-105.462 619.113  1.00  8.71           H
ATOM   3367 3HZ  LYS   209    -115.464-105.866 620.414  1.00  8.71           H
ATOM   3368  HN  LYS   209    -121.106-103.728 621.599  1.00  8.71           H
ATOM   3369  N   LEU   210    -121.293-102.333 624.440  1.00  8.71           N
ATOM   3370  CA  LEU   210    -121.530-101.364 625.496  1.00  8.71           C
ATOM   3371  C   LEU   210    -122.856-101.684 626.189  1.00  8.71           C
ATOM   3372  O   LEU   210    -122.924-101.729 627.416  1.00  8.71           O
ATOM   3373  HA  LEU   210    -120.725-101.470 626.224  1.00  8.71           H
ATOM   3374  CB  LEU   210    -121.453 -99.939 624.943  1.00  8.71           C
ATOM   3375 1HB  LEU   210    -120.516 -99.832 624.398  1.00  8.71           H
ATOM   3376 2HB  LEU   210    -122.259 -99.808 624.220  1.00  8.71           H
ATOM   3377  HG  LEU   210    -122.482 -98.921 626.517  1.00  8.71           H
ATOM   3378  CG  LEU   210    -121.543 -98.813 625.975  1.00  8.71           C
ATOM   3379  CD1 LEU   210    -120.413 -98.919 627.001  1.00  8.71           C
ATOM   3380 1HD1 LEU   210    -120.482 -99.875 627.520  1.00  8.71           H
ATOM   3381 2HD1 LEU   210    -119.452 -98.851 626.492  1.00  8.71           H
ATOM   3382 3HD1 LEU   210    -120.501 -98.106 627.722  1.00  8.71           H
ATOM   3383  CD2 LEU   210    -121.570 -97.444 625.291  1.00  8.71           C
ATOM   3384 1HD2 LEU   210    -120.660 -97.312 624.707  1.00  8.71           H
ATOM   3385 2HD2 LEU   210    -122.437 -97.384 624.632  1.00  8.71           H
ATOM   3386 3HD2 LEU   210    -121.634 -96.662 626.048  1.00  8.71           H
ATOM   3387  HN  LEU   210    -121.307-101.959 623.513  1.00  8.71           H
ATOM   3388  N   LYS   211    -123.877-101.897 625.373  1.00  8.71           N
ATOM   3389  CA  LYS   211    -125.207-102.165 625.892  1.00  8.71           C
ATOM   3390  C   LYS   211    -125.158-103.398 626.797  1.00  8.71           C
ATOM   3391  O   LYS   211    -125.610-103.352 627.940  1.00  8.71           O
ATOM   3392  HA  LYS   211    -125.502-101.306 626.495  1.00  8.71           H
ATOM   3393  CB  LYS   211    -126.216-102.283 624.748  1.00  8.71           C
ATOM   3394 1HB  LYS   211    -126.240-101.352 624.182  1.00  8.71           H
ATOM   3395 2HB  LYS   211    -125.900-103.066 624.059  1.00  8.71           H
ATOM   3396  CG  LYS   211    -127.615-102.599 625.280  1.00  8.71           C
ATOM   3397 1HG  LYS   211    -127.625-103.599 625.715  1.00  8.71           H
ATOM   3398 2HG  LYS   211    -127.870-101.902 626.079  1.00  8.71           H
ATOM   3399  CD  LYS   211    -128.659-102.511 624.165  1.00  8.71           C
ATOM   3400 1HD  LYS   211    -128.604-101.533 623.687  1.00  8.71           H
ATOM   3401 2HD  LYS   211    -128.440-103.254 623.398  1.00  8.71           H
ATOM   3402  CE  LYS   211    -130.069-102.738 624.715  1.00  8.71           C
ATOM   3403 1HE  LYS   211    -130.147-103.744 625.127  1.00  8.71           H
ATOM   3404 2HE  LYS   211    -130.263-102.043 625.532  1.00  8.71           H
ATOM   3405  NZ  LYS   211    -131.077-102.553 623.648  1.00  8.71           N
ATOM   3406 1HZ  LYS   211    -132.005-102.557 624.056  1.00  8.71           H
ATOM   3407 2HZ  LYS   211    -130.917-101.667 623.182  1.00  8.71           H
ATOM   3408 3HZ  LYS   211    -131.000-103.308 622.975  1.00  8.71           H
ATOM   3409  HN  LYS   211    -123.807-101.889 624.375  1.00  8.71           H
ATOM   3410  N   SER   212    -124.604-104.471 626.252  1.00  8.71           N
ATOM   3411  CA  SER   212    -124.589-105.744 626.954  1.00  8.71           C
ATOM   3412  C   SER   212    -123.806-105.611 628.261  1.00  8.71           C
ATOM   3413  O   SER   212    -124.185-106.190 629.278  1.00  8.71           O
ATOM   3414  HA  SER   212    -125.635-105.974 627.156  1.00  8.71           H
ATOM   3415  CB  SER   212    -123.984-106.846 626.082  1.00  8.71           C
ATOM   3416 1HB  SER   212    -123.790-107.726 626.694  1.00  8.71           H
ATOM   3417 2HB  SER   212    -124.704-107.141 625.319  1.00  8.71           H
ATOM   3418  HG  SER   212    -122.953-106.164 624.508  1.00  8.71           H
ATOM   3419  OG  SER   212    -122.774-106.428 625.456  1.00  8.71           O
ATOM   3420  HN  SER   212    -124.173-104.481 625.350  1.00  8.71           H
ATOM   3421  N   ALA   213    -122.727-104.845 628.192  1.00  8.71           N
ATOM   3422  CA  ALA   213    -121.894-104.618 629.361  1.00  8.71           C
ATOM   3423  C   ALA   213    -122.709-103.883 630.428  1.00  8.71           C
ATOM   3424  O   ALA   213    -122.722-104.285 631.590  1.00  8.71           O
ATOM   3425  HA  ALA   213    -121.596-105.591 629.750  1.00  8.71           H
ATOM   3426  CB  ALA   213    -120.639-103.845 628.952  1.00  8.71           C
ATOM   3427 1HB  ALA   213    -120.081-104.422 628.215  1.00  8.71           H
ATOM   3428 2HB  ALA   213    -120.927-102.886 628.520  1.00  8.71           H
ATOM   3429 3HB  ALA   213    -120.014-103.675 629.829  1.00  8.71           H
ATOM   3430  HN  ALA   213    -122.420-104.385 627.359  1.00  8.71           H
ATOM   3431  N   VAL   214    -123.370-102.820 629.994  1.00  8.71           N
ATOM   3432  CA  VAL   214    -124.128-101.985 630.910  1.00  8.71           C
ATOM   3433  C   VAL   214    -125.247-102.814 631.542  1.00  8.71           C
ATOM   3434  O   VAL   214    -125.573-102.632 632.714  1.00  8.71           O
ATOM   3435  HA  VAL   214    -123.447-101.657 631.696  1.00  8.71           H
ATOM   3436  HB  VAL   214    -125.067-101.064 629.229  1.00  8.71           H
ATOM   3437  CB  VAL   214    -124.643-100.742 630.181  1.00  8.71           C
ATOM   3438  CG1 VAL   214    -125.752-100.057 630.982  1.00  8.71           C
ATOM   3439 1HG1 VAL   214    -126.582-100.750 631.120  1.00  8.71           H
ATOM   3440 2HG1 VAL   214    -125.364 -99.756 631.955  1.00  8.71           H
ATOM   3441 3HG1 VAL   214    -126.100 -99.177 630.441  1.00  8.71           H
ATOM   3442  CG2 VAL   214    -123.501 -99.769 629.882  1.00  8.71           C
ATOM   3443 1HG2 VAL   214    -123.035 -99.457 630.816  1.00  8.71           H
ATOM   3444 2HG2 VAL   214    -122.759-100.261 629.252  1.00  8.71           H
ATOM   3445 3HG2 VAL   214    -123.895 -98.895 629.363  1.00  8.71           H
ATOM   3446  HN  VAL   214    -123.393-102.528 629.038  1.00  8.71           H
ATOM   3447  N   LEU   215    -125.805-103.708 630.738  1.00  8.71           N
ATOM   3448  CA  LEU   215    -126.961-104.478 631.163  1.00  8.71           C
ATOM   3449  C   LEU   215    -126.509-105.582 632.121  1.00  8.71           C
ATOM   3450  O   LEU   215    -127.205-105.896 633.085  1.00  8.71           O
ATOM   3451  HA  LEU   215    -127.624-103.802 631.703  1.00  8.71           H
ATOM   3452  CB  LEU   215    -127.735-104.997 629.949  1.00  8.71           C
ATOM   3453 1HB  LEU   215    -127.617-104.281 629.135  1.00  8.71           H
ATOM   3454 2HB  LEU   215    -127.276-105.930 629.622  1.00  8.71           H
ATOM   3455  HG  LEU   215    -129.343-106.041 630.897  1.00  8.71           H
ATOM   3456  CG  LEU   215    -129.230-105.243 630.162  1.00  8.71           C
ATOM   3457  CD1 LEU   215    -129.914-104.000 630.734  1.00  8.71           C
ATOM   3458 1HD1 LEU   215    -129.462-103.745 631.693  1.00  8.71           H
ATOM   3459 2HD1 LEU   215    -129.792-103.167 630.042  1.00  8.71           H
ATOM   3460 3HD1 LEU   215    -130.976-104.203 630.876  1.00  8.71           H
ATOM   3461  CD2 LEU   215    -129.896-105.721 628.870  1.00  8.71           C
ATOM   3462 1HD2 LEU   215    -129.773-104.963 628.096  1.00  8.71           H
ATOM   3463 2HD2 LEU   215    -129.431-106.652 628.544  1.00  8.71           H
ATOM   3464 3HD2 LEU   215    -130.958-105.889 629.050  1.00  8.71           H
ATOM   3465  HN  LEU   215    -125.480-103.908 629.814  1.00  8.71           H
ATOM   3466  N   THR   216    -125.345-106.140 631.823  1.00  8.71           N
ATOM   3467  CA  THR   216    -124.755-107.148 632.687  1.00  8.71           C
ATOM   3468  C   THR   216    -124.509-106.575 634.085  1.00  8.71           C
ATOM   3469  O   THR   216    -124.811-107.221 635.086  1.00  8.71           O
ATOM   3470  HA  THR   216    -125.467-107.966 632.798  1.00  8.71           H
ATOM   3471  HB  THR   216    -122.743-106.871 631.914  1.00  8.71           H
ATOM   3472  CB  THR   216    -123.483-107.665 632.011  1.00  8.71           C
ATOM   3473  OG1 THR   216    -123.946-108.228 630.786  1.00  8.71           O
ATOM   3474  HG1 THR   216    -123.748-107.606 630.028  1.00  8.71           H
ATOM   3475  CG2 THR   216    -122.865-108.850 632.756  1.00  8.71           C
ATOM   3476 1HG2 THR   216    -123.582-109.670 632.793  1.00  8.71           H
ATOM   3477 2HG2 THR   216    -122.606-108.547 633.770  1.00  8.71           H
ATOM   3478 3HG2 THR   216    -121.966-109.178 632.234  1.00  8.71           H
ATOM   3479  HN  THR   216    -124.809-105.915 631.009  1.00  8.71           H
ATOM   3480  N   LEU   217    -123.965-105.367 634.107  1.00  8.71           N
ATOM   3481  CA  LEU   217    -123.631-104.719 635.364  1.00  8.71           C
ATOM   3482  C   LEU   217    -124.896-104.585 636.214  1.00  8.71           C
ATOM   3483  O   LEU   217    -124.860-104.799 637.425  1.00  8.71           O
ATOM   3484  HA  LEU   217    -122.929-105.367 635.889  1.00  8.71           H
ATOM   3485  CB  LEU   217    -122.917-103.390 635.109  1.00  8.71           C
ATOM   3486 1HB  LEU   217    -122.080-103.574 634.436  1.00  8.71           H
ATOM   3487 2HB  LEU   217    -123.605-102.725 634.587  1.00  8.71           H
ATOM   3488  HG  LEU   217    -123.208-102.571 637.063  1.00  8.71           H
ATOM   3489  CG  LEU   217    -122.391-102.664 636.348  1.00  8.71           C
ATOM   3490  CD1 LEU   217    -121.284-103.472 637.029  1.00  8.71           C
ATOM   3491 1HD1 LEU   217    -121.677-104.442 637.333  1.00  8.71           H
ATOM   3492 2HD1 LEU   217    -120.459-103.617 636.332  1.00  8.71           H
ATOM   3493 3HD1 LEU   217    -120.928-102.932 637.906  1.00  8.71           H
ATOM   3494  CD2 LEU   217    -121.933-101.246 635.999  1.00  8.71           C
ATOM   3495 1HD2 LEU   217    -121.136-101.294 635.257  1.00  8.71           H
ATOM   3496 2HD2 LEU   217    -122.774-100.682 635.594  1.00  8.71           H
ATOM   3497 3HD2 LEU   217    -121.563-100.752 636.898  1.00  8.71           H
ATOM   3498  HN  LEU   217    -123.752-104.835 633.287  1.00  8.71           H
ATOM   3499  N   LYS   218    -125.984-104.230 635.547  1.00  8.71           N
ATOM   3500  CA  LYS   218    -127.251-104.036 636.231  1.00  8.71           C
ATOM   3501  C   LYS   218    -127.697-105.359 636.857  1.00  8.71           C
ATOM   3502  O   LYS   218    -128.181-105.383 637.987  1.00  8.71           O
ATOM   3503  HA  LYS   218    -127.083-103.315 637.031  1.00  8.71           H
ATOM   3504  CB  LYS   218    -128.285-103.425 635.282  1.00  8.71           C
ATOM   3505 1HB  LYS   218    -128.261-103.950 634.327  1.00  8.71           H
ATOM   3506 2HB  LYS   218    -129.285-103.558 635.694  1.00  8.71           H
ATOM   3507  CG  LYS   218    -128.012-101.936 635.059  1.00  8.71           C
ATOM   3508 1HG  LYS   218    -128.371-101.365 635.916  1.00  8.71           H
ATOM   3509 2HG  LYS   218    -126.938-101.766 634.989  1.00  8.71           H
ATOM   3510  CD  LYS   218    -128.697-101.438 633.785  1.00  8.71           C
ATOM   3511 1HD  LYS   218    -128.364-102.031 632.933  1.00  8.71           H
ATOM   3512 2HD  LYS   218    -129.775-101.579 633.868  1.00  8.71           H
ATOM   3513  CE  LYS   218    -128.388 -99.961 633.537  1.00  8.71           C
ATOM   3514 1HE  LYS   218    -128.934 -99.344 634.252  1.00  8.71           H
ATOM   3515 2HE  LYS   218    -127.327 -99.773 633.700  1.00  8.71           H
ATOM   3516  NZ  LYS   218    -128.759 -99.577 632.157  1.00  8.71           N
ATOM   3517 1HZ  LYS   218    -128.208 -98.776 631.869  1.00  8.71           H
ATOM   3518 2HZ  LYS   218    -128.580-100.354 631.531  1.00  8.71           H
ATOM   3519 3HZ  LYS   218    -129.744 -99.339 632.126  1.00  8.71           H
ATOM   3520  HN  LYS   218    -126.010-104.077 634.559  1.00  8.71           H
ATOM   3521  N   VAL   219    -127.518-106.427 636.094  1.00  8.71           N
ATOM   3522  CA  VAL   219    -127.998-107.733 636.511  1.00  8.71           C
ATOM   3523  C   VAL   219    -127.184-108.211 637.715  1.00  8.71           C
ATOM   3524  O   VAL   219    -127.738-108.772 638.659  1.00  8.71           O
ATOM   3525  HA  VAL   219    -129.039-107.620 636.814  1.00  8.71           H
ATOM   3526  HB  VAL   219    -126.989-108.589 634.836  1.00  8.71           H
ATOM   3527  CB  VAL   219    -127.952-108.709 635.333  1.00  8.71           C
ATOM   3528  CG1 VAL   219    -128.055-110.157 635.815  1.00  8.71           C
ATOM   3529 1HG1 VAL   219    -127.223-110.377 636.484  1.00  8.71           H
ATOM   3530 2HG1 VAL   219    -128.996-110.296 636.347  1.00  8.71           H
ATOM   3531 3HG1 VAL   219    -128.019-110.829 634.958  1.00  8.71           H
ATOM   3532  CG2 VAL   219    -129.048-108.391 634.314  1.00  8.71           C
ATOM   3533 1HG2 VAL   219    -130.024-108.469 634.794  1.00  8.71           H
ATOM   3534 2HG2 VAL   219    -128.910-107.378 633.935  1.00  8.71           H
ATOM   3535 3HG2 VAL   219    -128.992-109.099 633.487  1.00  8.71           H
ATOM   3536  HN  VAL   219    -127.055-106.410 635.208  1.00  8.71           H
ATOM   3537  N   ILE   220    -125.883-107.971 637.642  1.00  8.71           N
ATOM   3538  CA  ILE   220    -124.978-108.433 638.681  1.00  8.71           C
ATOM   3539  C   ILE   220    -125.287-107.696 639.985  1.00  8.71           C
ATOM   3540  O   ILE   220    -125.553-108.324 641.009  1.00  8.71           O
ATOM   3541  HA  ILE   220    -125.168-109.496 638.831  1.00  8.71           H
ATOM   3542  HB  ILE   220    -123.386-107.287 637.828  1.00  8.71           H
ATOM   3543  CB  ILE   220    -123.524-108.293 638.225  1.00  8.71           C
ATOM   3544  CG1 ILE   220    -123.207-109.273 637.093  1.00  8.71           C
ATOM   3545 1HG1 ILE   220    -123.249-110.295 637.470  1.00  8.71           H
ATOM   3546 2HG1 ILE   220    -123.964-109.189 636.313  1.00  8.71           H
ATOM   3547  CG2 ILE   220    -122.562-108.450 639.405  1.00  8.71           C
ATOM   3548 1HG2 ILE   220    -122.771-107.680 640.148  1.00  8.71           H
ATOM   3549 2HG2 ILE   220    -122.695-109.434 639.853  1.00  8.71           H
ATOM   3550 3HG2 ILE   220    -121.536-108.346 639.053  1.00  8.71           H
ATOM   3551  CD1 ILE   220    -121.824-108.997 636.501  1.00  8.71           C
ATOM   3552 1HD1 ILE   220    -121.794-107.983 636.104  1.00  8.71           H
ATOM   3553 2HD1 ILE   220    -121.068-109.105 637.279  1.00  8.71           H
ATOM   3554 3HD1 ILE   220    -121.624-109.708 635.699  1.00  8.71           H
ATOM   3555  HN  ILE   220    -125.448-107.473 636.893  1.00  8.71           H
ATOM   3556  N   LEU   221    -125.242-106.374 639.906  1.00  8.71           N
ATOM   3557  CA  LEU   221    -125.212-105.553 641.104  1.00  8.71           C
ATOM   3558  C   LEU   221    -126.645-105.251 641.546  1.00  8.71           C
ATOM   3559  O   LEU   221    -126.889-104.957 642.716  1.00  8.71           O
ATOM   3560  HA  LEU   221    -124.725-106.135 641.887  1.00  8.71           H
ATOM   3561  CB  LEU   221    -124.363-104.301 640.875  1.00  8.71           C
ATOM   3562 1HB  LEU   221    -124.767-103.764 640.017  1.00  8.71           H
ATOM   3563 2HB  LEU   221    -124.473-103.648 641.741  1.00  8.71           H
ATOM   3564  HG  LEU   221    -122.758-105.125 639.726  1.00  8.71           H
ATOM   3565  CG  LEU   221    -122.870-104.538 640.637  1.00  8.71           C
ATOM   3566  CD1 LEU   221    -122.134-103.215 640.416  1.00  8.71           C
ATOM   3567 1HD1 LEU   221    -122.551-102.708 639.545  1.00  8.71           H
ATOM   3568 2HD1 LEU   221    -122.251-102.582 641.295  1.00  8.71           H
ATOM   3569 3HD1 LEU   221    -121.075-103.412 640.249  1.00  8.71           H
ATOM   3570  CD2 LEU   221    -122.255-105.352 641.777  1.00  8.71           C
ATOM   3571 1HD2 LEU   221    -122.378-104.813 642.716  1.00  8.71           H
ATOM   3572 2HD2 LEU   221    -122.756-106.318 641.845  1.00  8.71           H
ATOM   3573 3HD2 LEU   221    -121.194-105.506 641.583  1.00  8.71           H
ATOM   3574  HN  LEU   221    -125.225-105.866 639.045  1.00  8.71           H
ATOM   3575  N   GLY   222    -127.556-105.334 640.588  1.00  8.71           N
ATOM   3576  CA  GLY   222    -128.939-104.961 640.835  1.00  8.71           C
ATOM   3577  C   GLY   222    -129.745-106.155 641.351  1.00  8.71           C
ATOM   3578  O   GLY   222    -130.827-105.982 641.909  1.00  8.71           O
ATOM   3579 1HA  GLY   222    -128.976-104.151 641.562  1.00  8.71           H
ATOM   3580 2HA  GLY   222    -129.387-104.585 639.915  1.00  8.71           H
ATOM   3581  HN  GLY   222    -127.363-105.649 639.659  1.00  8.71           H
ATOM   3582  N   PHE   223    -129.186-107.339 641.146  1.00  8.71           N
ATOM   3583  CA  PHE   223    -129.893-108.566 641.471  1.00  8.71           C
ATOM   3584  C   PHE   223    -128.982-109.540 642.222  1.00  8.71           C
ATOM   3585  O   PHE   223    -129.110-109.707 643.434  1.00  8.71           O
ATOM   3586  HA  PHE   223    -130.735-108.295 642.108  1.00  8.71           H
ATOM   3587  CB  PHE   223    -130.319-109.201 640.147  1.00  8.71           C
ATOM   3588 1HB  PHE   223    -130.846-108.457 639.551  1.00  8.71           H
ATOM   3589 2HB  PHE   223    -129.427-109.483 639.587  1.00  8.71           H
ATOM   3590  CG  PHE   223    -131.213-110.432 640.306  1.00  8.71           C
ATOM   3591  HD1 PHE   223    -129.860-111.716 639.286  1.00  8.71           H
ATOM   3592  CD1 PHE   223    -130.815-111.632 639.803  1.00  8.71           C
ATOM   3593  HD2 PHE   223    -132.724-109.366 641.354  1.00  8.71           H
ATOM   3594  CD2 PHE   223    -132.406-110.327 640.951  1.00  8.71           C
ATOM   3595  CE1 PHE   223    -131.646-112.774 639.951  1.00  8.71           C
ATOM   3596  HE1 PHE   223    -131.327-113.735 639.547  1.00  8.71           H
ATOM   3597  CE2 PHE   223    -133.236-111.470 641.099  1.00  8.71           C
ATOM   3598  HE2 PHE   223    -134.192-111.386 641.616  1.00  8.71           H
ATOM   3599  CZ  PHE   223    -132.838-112.669 640.596  1.00  8.71           C
ATOM   3600  HZ  PHE   223    -133.476-113.546 640.710  1.00  8.71           H
ATOM   3601  HN  PHE   223    -128.270-107.466 640.766  1.00  8.71           H
ATOM   3602  N   PHE   224    -128.084-110.159 641.469  1.00  8.71           N
ATOM   3603  CA  PHE   224    -127.439-111.379 641.925  1.00  8.71           C
ATOM   3604  C   PHE   224    -126.735-111.160 643.265  1.00  8.71           C
ATOM   3605  O   PHE   224    -126.993-111.877 644.231  1.00  8.71           O
ATOM   3606  HA  PHE   224    -128.218-112.131 642.044  1.00  8.71           H
ATOM   3607  CB  PHE   224    -126.396-111.754 640.870  1.00  8.71           C
ATOM   3608 1HB  PHE   224    -125.961-110.841 640.463  1.00  8.71           H
ATOM   3609 2HB  PHE   224    -125.588-112.304 641.352  1.00  8.71           H
ATOM   3610  CG  PHE   224    -126.950-112.596 639.719  1.00  8.71           C
ATOM   3611  HD1 PHE   224    -127.036-114.374 640.880  1.00  8.71           H
ATOM   3612  CD1 PHE   224    -127.217-113.916 639.908  1.00  8.71           C
ATOM   3613  HD2 PHE   224    -126.962-110.965 638.354  1.00  8.71           H
ATOM   3614  CD2 PHE   224    -127.176-112.023 638.506  1.00  8.71           C
ATOM   3615  CE1 PHE   224    -127.731-114.697 638.839  1.00  8.71           C
ATOM   3616  HE1 PHE   224    -127.944-115.755 638.991  1.00  8.71           H
ATOM   3617  CE2 PHE   224    -127.691-112.804 637.437  1.00  8.71           C
ATOM   3618  HE2 PHE   224    -127.872-112.346 636.465  1.00  8.71           H
ATOM   3619  CZ  PHE   224    -127.957-114.125 637.627  1.00  8.71           C
ATOM   3620  HZ  PHE   224    -128.352-114.724 636.806  1.00  8.71           H
ATOM   3621  HN  PHE   224    -127.796-109.841 640.566  1.00  8.71           H
ATOM   3622  N   LEU   225    -125.859-110.165 643.282  1.00  8.71           N
ATOM   3623  CA  LEU   225    -125.015-109.931 644.441  1.00  8.71           C
ATOM   3624  C   LEU   225    -125.897-109.696 645.670  1.00  8.71           C
ATOM   3625  O   LEU   225    -125.772-110.398 646.671  1.00  8.71           O
ATOM   3626  HA  LEU   225    -124.428-110.834 644.606  1.00  8.71           H
ATOM   3627  CB  LEU   225    -124.030-108.794 644.165  1.00  8.71           C
ATOM   3628 1HB  LEU   225    -123.288-109.148 643.449  1.00  8.71           H
ATOM   3629 2HB  LEU   225    -124.571-107.978 643.686  1.00  8.71           H
ATOM   3630  HG  LEU   225    -124.029-108.019 646.159  1.00  8.71           H
ATOM   3631  CG  LEU   225    -123.293-108.234 645.384  1.00  8.71           C
ATOM   3632  CD1 LEU   225    -122.320-109.265 645.958  1.00  8.71           C
ATOM   3633 1HD1 LEU   225    -122.871-110.155 646.261  1.00  8.71           H
ATOM   3634 2HD1 LEU   225    -121.585-109.533 645.199  1.00  8.71           H
ATOM   3635 3HD1 LEU   225    -121.810-108.841 646.823  1.00  8.71           H
ATOM   3636  CD2 LEU   225    -122.597-106.914 645.045  1.00  8.71           C
ATOM   3637 1HD2 LEU   225    -121.874-107.080 644.246  1.00  8.71           H
ATOM   3638 2HD2 LEU   225    -123.338-106.185 644.719  1.00  8.71           H
ATOM   3639 3HD2 LEU   225    -122.081-106.538 645.928  1.00  8.71           H
ATOM   3640  HN  LEU   225    -125.722-109.528 642.524  1.00  8.71           H
ATOM   3641  N   PRO   226    -126.800-108.708 645.616  1.00  8.71           N
ATOM   3642  CA  PRO   226    -127.711-108.456 646.735  1.00  8.71           C
ATOM   3643  C   PRO   226    -128.468-109.706 647.155  1.00  8.71           C
ATOM   3644  O   PRO   226    -128.615-109.977 648.345  1.00  8.71           O
ATOM   3645  HA  PRO   226    -127.147-108.155 647.617  1.00  8.71           H
ATOM   3646  CB  PRO   226    -128.653-107.375 646.200  1.00  8.71           C
ATOM   3647 1HB  PRO   226    -129.543-107.808 645.744  1.00  8.71           H
ATOM   3648 2HB  PRO   226    -128.994-106.711 646.994  1.00  8.71           H
ATOM   3649  CG  PRO   226    -127.798-106.637 645.177  1.00  8.71           C
ATOM   3650 1HG  PRO   226    -128.409-106.081 644.466  1.00  8.71           H
ATOM   3651 2HG  PRO   226    -127.138-105.910 645.650  1.00  8.71           H
ATOM   3652  CD  PRO   226    -127.024-107.761 644.508  1.00  8.71           C
ATOM   3653 1HD  PRO   226    -127.593-108.219 643.699  1.00  8.71           H
ATOM   3654 2HD  PRO   226    -126.089-107.406 644.074  1.00  8.71           H
ATOM   3655  N   PHE   227    -128.933-110.441 646.155  1.00  8.71           N
ATOM   3656  CA  PHE   227    -129.763-111.607 646.407  1.00  8.71           C
ATOM   3657  C   PHE   227    -129.008-112.649 647.236  1.00  8.71           C
ATOM   3658  O   PHE   227    -129.544-113.180 648.207  1.00  8.71           O
ATOM   3659  HA  PHE   227    -130.637-111.268 646.961  1.00  8.71           H
ATOM   3660  CB  PHE   227    -130.110-112.211 645.044  1.00  8.71           C
ATOM   3661 1HB  PHE   227    -130.632-111.463 644.449  1.00  8.71           H
ATOM   3662 2HB  PHE   227    -129.186-112.450 644.518  1.00  8.71           H
ATOM   3663  CG  PHE   227    -130.974-113.471 645.125  1.00  8.71           C
ATOM   3664  HD1 PHE   227    -129.326-114.784 644.840  1.00  8.71           H
ATOM   3665  CD1 PHE   227    -130.401-114.698 644.998  1.00  8.71           C
ATOM   3666  HD2 PHE   227    -132.775-112.381 645.423  1.00  8.71           H
ATOM   3667  CD2 PHE   227    -132.315-113.365 645.322  1.00  8.71           C
ATOM   3668  CE1 PHE   227    -131.203-115.868 645.073  1.00  8.71           C
ATOM   3669  HE1 PHE   227    -130.744-116.851 644.972  1.00  8.71           H
ATOM   3670  CE2 PHE   227    -133.118-114.534 645.396  1.00  8.71           C
ATOM   3671  HE2 PHE   227    -134.193-114.448 645.554  1.00  8.71           H
ATOM   3672  CZ  PHE   227    -132.544-115.761 645.270  1.00  8.71           C
ATOM   3673  HZ  PHE   227    -133.160-116.658 645.328  1.00  8.71           H
ATOM   3674  HN  PHE   227    -128.751-110.252 645.190  1.00  8.71           H
ATOM   3675  N   VAL   228    -127.777-112.909 646.822  1.00  8.71           N
ATOM   3676  CA  VAL   228    -126.954-113.898 647.497  1.00  8.71           C
ATOM   3677  C   VAL   228    -126.771-113.490 648.960  1.00  8.71           C
ATOM   3678  O   VAL   228    -126.918-114.315 649.861  1.00  8.71           O
ATOM   3679  HA  VAL   228    -127.487-114.849 647.462  1.00  8.71           H
ATOM   3680  HB  VAL   228    -125.193-113.082 646.610  1.00  8.71           H
ATOM   3681  CB  VAL   228    -125.628-114.071 646.754  1.00  8.71           C
ATOM   3682  CG1 VAL   228    -124.642-114.903 647.577  1.00  8.71           C
ATOM   3683 1HG1 VAL   228    -124.449-114.402 648.526  1.00  8.71           H
ATOM   3684 2HG1 VAL   228    -125.068-115.888 647.766  1.00  8.71           H
ATOM   3685 3HG1 VAL   228    -123.708-115.010 647.025  1.00  8.71           H
ATOM   3686  CG2 VAL   228    -125.850-114.692 645.373  1.00  8.71           C
ATOM   3687 1HG2 VAL   228    -126.318-115.670 645.485  1.00  8.71           H
ATOM   3688 2HG2 VAL   228    -126.500-114.045 644.783  1.00  8.71           H
ATOM   3689 3HG2 VAL   228    -124.892-114.804 644.866  1.00  8.71           H
ATOM   3690  HN  VAL   228    -127.342-112.459 646.042  1.00  8.71           H
ATOM   3691  N   VAL   229    -126.452-112.219 649.151  1.00  8.71           N
ATOM   3692  CA  VAL   229    -126.131-111.719 650.477  1.00  8.71           C
ATOM   3693  C   VAL   229    -127.367-111.828 651.371  1.00  8.71           C
ATOM   3694  O   VAL   229    -127.270-112.257 652.520  1.00  8.71           O
ATOM   3695  HA  VAL   229    -125.344-112.353 650.886  1.00  8.71           H
ATOM   3696  HB  VAL   229    -126.330-109.684 649.864  1.00  8.71           H
ATOM   3697  CB  VAL   229    -125.587-110.292 650.380  1.00  8.71           C
ATOM   3698  CG1 VAL   229    -125.372-109.692 651.771  1.00  8.71           C
ATOM   3699 1HG1 VAL   229    -126.321-109.668 652.307  1.00  8.71           H
ATOM   3700 2HG1 VAL   229    -124.657-110.302 652.324  1.00  8.71           H
ATOM   3701 3HG1 VAL   229    -124.985-108.677 651.673  1.00  8.71           H
ATOM   3702  CG2 VAL   229    -124.295-110.252 649.561  1.00  8.71           C
ATOM   3703 1HG2 VAL   229    -123.543-110.881 650.036  1.00  8.71           H
ATOM   3704 2HG2 VAL   229    -124.492-110.619 648.554  1.00  8.71           H
ATOM   3705 3HG2 VAL   229    -123.930-109.226 649.508  1.00  8.71           H
ATOM   3706  HN  VAL   229    -126.411-111.537 648.421  1.00  8.71           H
ATOM   3707  N   MET   230    -128.500-111.431 650.811  1.00  8.71           N
ATOM   3708  CA  MET   230    -129.749-111.451 651.554  1.00  8.71           C
ATOM   3709  C   MET   230    -130.121-112.878 651.963  1.00  8.71           C
ATOM   3710  O   MET   230    -130.495-113.121 653.109  1.00  8.71           O
ATOM   3711  HA  MET   230    -129.571-110.846 652.443  1.00  8.71           H
ATOM   3712  CB  MET   230    -130.866-110.860 650.691  1.00  8.71           C
ATOM   3713 1HB  MET   230    -130.781-111.236 649.672  1.00  8.71           H
ATOM   3714 2HB  MET   230    -131.834-111.184 651.071  1.00  8.71           H
ATOM   3715  CG  MET   230    -130.801-109.331 650.684  1.00  8.71           C
ATOM   3716 1HG  MET   230    -130.782-108.955 651.707  1.00  8.71           H
ATOM   3717 2HG  MET   230    -129.880-109.000 650.205  1.00  8.71           H
ATOM   3718  SD  MET   230    -132.212-108.665 649.816  1.00  8.71           S
ATOM   3719  CE  MET   230    -131.673-108.891 648.129  1.00  8.71           C
ATOM   3720 1HE  MET   230    -130.749-108.336 647.965  1.00  8.71           H
ATOM   3721 2HE  MET   230    -131.498-109.951 647.943  1.00  8.71           H
ATOM   3722 3HE  MET   230    -132.443-108.525 647.450  1.00  8.71           H
ATOM   3723  HN  MET   230    -128.574-111.102 649.870  1.00  8.71           H
ATOM   3724  N   ALA   231    -130.006-113.784 651.003  1.00  8.71           N
ATOM   3725  CA  ALA   231    -130.370-115.171 651.235  1.00  8.71           C
ATOM   3726  C   ALA   231    -129.531-115.728 652.386  1.00  8.71           C
ATOM   3727  O   ALA   231    -130.065-116.341 653.309  1.00  8.71           O
ATOM   3728  HA  ALA   231    -131.422-115.195 651.519  1.00  8.71           H
ATOM   3729  CB  ALA   231    -130.191-115.970 649.943  1.00  8.71           C
ATOM   3730 1HB  ALA   231    -130.830-115.551 649.165  1.00  8.71           H
ATOM   3731 2HB  ALA   231    -129.150-115.916 649.624  1.00  8.71           H
ATOM   3732 3HB  ALA   231    -130.464-117.010 650.117  1.00  8.71           H
ATOM   3733  HN  ALA   231    -129.671-113.583 650.082  1.00  8.71           H
ATOM   3734  N   CYS   232    -128.230-115.496 652.294  1.00  8.71           N
ATOM   3735  CA  CYS   232    -127.303-116.022 653.282  1.00  8.71           C
ATOM   3736  C   CYS   232    -127.645-115.402 654.639  1.00  8.71           C
ATOM   3737  O   CYS   232    -127.569-116.071 655.668  1.00  8.71           O
ATOM   3738  HA  CYS   232    -127.448-117.102 653.303  1.00  8.71           H
ATOM   3739  CB  CYS   232    -125.848-115.765 652.887  1.00  8.71           C
ATOM   3740 1HB  CYS   232    -125.707-114.710 652.652  1.00  8.71           H
ATOM   3741 2HB  CYS   232    -125.189-115.996 653.724  1.00  8.71           H
ATOM   3742  HG  CYS   232    -125.854-115.942 650.522  1.00  8.71           H
ATOM   3743  SG  CYS   232    -125.402-116.792 651.440  1.00  8.71           S
ATOM   3744  HN  CYS   232    -127.808-114.961 651.562  1.00  8.71           H
ATOM   3745  N   CYS   233    -128.013-114.130 654.596  1.00  8.71           N
ATOM   3746  CA  CYS   233    -128.314-113.396 655.813  1.00  8.71           C
ATOM   3747  C   CYS   233    -129.505-114.069 656.498  1.00  8.71           C
ATOM   3748  O   CYS   233    -129.437-114.408 657.678  1.00  8.71           O
ATOM   3749  HA  CYS   233    -127.425-113.452 656.440  1.00  8.71           H
ATOM   3750  CB  CYS   233    -128.580-111.916 655.531  1.00  8.71           C
ATOM   3751 1HB  CYS   233    -129.296-111.816 654.715  1.00  8.71           H
ATOM   3752 2HB  CYS   233    -129.027-111.445 656.406  1.00  8.71           H
ATOM   3753  HG  CYS   233    -126.889-111.622 653.893  1.00  8.71           H
ATOM   3754  SG  CYS   233    -127.016-111.071 655.097  1.00  8.71           S
ATOM   3755  HN  CYS   233    -128.107-113.603 653.751  1.00  8.71           H
ATOM   3756  N   TYR   234    -130.569-114.243 655.727  1.00  8.71           N
ATOM   3757  CA  TYR   234    -131.844-114.652 656.293  1.00  8.71           C
ATOM   3758  C   TYR   234    -131.836-116.141 656.643  1.00  8.71           C
ATOM   3759  O   TYR   234    -132.523-116.568 657.569  1.00  8.71           O
ATOM   3760  HA  TYR   234    -132.010-114.073 657.201  1.00  8.71           H
ATOM   3761  CB  TYR   234    -132.888-114.403 655.202  1.00  8.71           C
ATOM   3762 1HB  TYR   234    -132.478-114.717 654.242  1.00  8.71           H
ATOM   3763 2HB  TYR   234    -133.759-115.029 655.397  1.00  8.71           H
ATOM   3764  CG  TYR   234    -133.340-112.945 655.095  1.00  8.71           C
ATOM   3765  HD1 TYR   234    -134.083-112.875 657.104  1.00  8.71           H
ATOM   3766  CD1 TYR   234    -133.935-112.326 656.175  1.00  8.71           C
ATOM   3767  HD2 TYR   234    -132.681-112.739 653.065  1.00  8.71           H
ATOM   3768  CD2 TYR   234    -133.151-112.250 653.918  1.00  8.71           C
ATOM   3769  CE1 TYR   234    -134.360-110.954 656.074  1.00  8.71           C
ATOM   3770  HE1 TYR   234    -134.832-110.453 656.919  1.00  8.71           H
ATOM   3771  HE2 TYR   234    -133.434-110.316 652.893  1.00  8.71           H
ATOM   3772  CE2 TYR   234    -133.577-110.877 653.817  1.00  8.71           C
ATOM   3773  CZ  TYR   234    -134.160-110.297 654.900  1.00  8.71           C
ATOM   3774  OH  TYR   234    -134.561-109.001 654.804  1.00  8.71           O
ATOM   3775  HH  TYR   234    -134.107-108.559 654.031  1.00  8.71           H
ATOM   3776  HN  TYR   234    -130.570-114.110 654.736  1.00  8.71           H
ATOM   3777  N   THR   235    -131.050-116.891 655.885  1.00  8.71           N
ATOM   3778  CA  THR   235    -130.881-118.309 656.154  1.00  8.71           C
ATOM   3779  C   THR   235    -130.333-118.523 657.566  1.00  8.71           C
ATOM   3780  O   THR   235    -130.833-119.366 658.309  1.00  8.71           O
ATOM   3781  HA  THR   235    -131.861-118.785 656.116  1.00  8.71           H
ATOM   3782  HB  THR   235    -129.791-119.952 655.241  1.00  8.71           H
ATOM   3783  CB  THR   235    -129.987-118.895 655.059  1.00  8.71           C
ATOM   3784  OG1 THR   235    -128.840-118.049 655.058  1.00  8.71           O
ATOM   3785  HG1 THR   235    -128.080-118.503 654.592  1.00  8.71           H
ATOM   3786  CG2 THR   235    -130.581-118.719 653.660  1.00  8.71           C
ATOM   3787 1HG2 THR   235    -130.713-117.657 653.453  1.00  8.71           H
ATOM   3788 2HG2 THR   235    -131.546-119.222 653.610  1.00  8.71           H
ATOM   3789 3HG2 THR   235    -129.906-119.152 652.922  1.00  8.71           H
ATOM   3790  HN  THR   235    -130.534-116.546 655.100  1.00  8.71           H
ATOM   3791  N   ILE   236    -129.312-117.744 657.894  1.00  8.71           N
ATOM   3792  CA  ILE   236    -128.677-117.853 659.196  1.00  8.71           C
ATOM   3793  C   ILE   236    -129.624-117.311 660.268  1.00  8.71           C
ATOM   3794  O   ILE   236    -129.718-117.870 661.359  1.00  8.71           O
ATOM   3795  HA  ILE   236    -128.507-118.912 659.389  1.00  8.71           H
ATOM   3796  HB  ILE   236    -127.450-116.124 658.909  1.00  8.71           H
ATOM   3797  CB  ILE   236    -127.308-117.169 659.183  1.00  8.71           C
ATOM   3798  CG1 ILE   236    -126.394-117.793 658.125  1.00  8.71           C
ATOM   3799 1HG1 ILE   236    -126.078-118.783 658.451  1.00  8.71           H
ATOM   3800 2HG1 ILE   236    -126.946-117.925 657.195  1.00  8.71           H
ATOM   3801  CG2 ILE   236    -126.671-117.189 660.574  1.00  8.71           C
ATOM   3802 1HG2 ILE   236    -127.317-116.663 661.277  1.00  8.71           H
ATOM   3803 2HG2 ILE   236    -126.544-118.222 660.900  1.00  8.71           H
ATOM   3804 3HG2 ILE   236    -125.699-116.697 660.536  1.00  8.71           H
ATOM   3805  CD1 ILE   236    -125.166-116.915 657.876  1.00  8.71           C
ATOM   3806 1HD1 ILE   236    -125.485-115.934 657.527  1.00  8.71           H
ATOM   3807 2HD1 ILE   236    -124.603-116.806 658.803  1.00  8.71           H
ATOM   3808 3HD1 ILE   236    -124.534-117.382 657.120  1.00  8.71           H
ATOM   3809  HN  ILE   236    -128.921-117.050 657.289  1.00  8.71           H
ATOM   3810  N   ILE   237    -130.303-116.227 659.920  1.00  8.71           N
ATOM   3811  CA  ILE   237    -131.245-115.608 660.836  1.00  8.71           C
ATOM   3812  C   ILE   237    -132.321-116.625 661.219  1.00  8.71           C
ATOM   3813  O   ILE   237    -132.627-116.796 662.398  1.00  8.71           O
ATOM   3814  HA  ILE   237    -130.694-115.333 661.735  1.00  8.71           H
ATOM   3815  HB  ILE   237    -132.059-114.506 659.193  1.00  8.71           H
ATOM   3816  CB  ILE   237    -131.805-114.316 660.236  1.00  8.71           C
ATOM   3817  CG1 ILE   237    -130.754-113.204 660.250  1.00  8.71           C
ATOM   3818 1HG1 ILE   237    -130.596-112.861 661.272  1.00  8.71           H
ATOM   3819 2HG1 ILE   237    -129.801-113.596 659.894  1.00  8.71           H
ATOM   3820  CG2 ILE   237    -133.094-113.896 660.946  1.00  8.71           C
ATOM   3821 1HG2 ILE   237    -133.840-114.683 660.840  1.00  8.71           H
ATOM   3822 2HG2 ILE   237    -132.888-113.730 662.003  1.00  8.71           H
ATOM   3823 3HG2 ILE   237    -133.470-112.975 660.500  1.00  8.71           H
ATOM   3824  CD1 ILE   237    -131.188-112.028 659.373  1.00  8.71           C
ATOM   3825 1HD1 ILE   237    -131.322-112.371 658.346  1.00  8.71           H
ATOM   3826 2HD1 ILE   237    -132.129-111.625 659.746  1.00  8.71           H
ATOM   3827 3HD1 ILE   237    -130.423-111.253 659.400  1.00  8.71           H
ATOM   3828  HN  ILE   237    -130.217-115.775 659.032  1.00  8.71           H
ATOM   3829  N   ILE   238    -132.866-117.274 660.200  1.00  8.71           N
ATOM   3830  CA  ILE   238    -133.949-118.220 660.409  1.00  8.71           C
ATOM   3831  C   ILE   238    -133.456-119.366 661.294  1.00  8.71           C
ATOM   3832  O   ILE   238    -134.150-119.783 662.220  1.00  8.71           O
ATOM   3833  HA  ILE   238    -134.745-117.695 660.936  1.00  8.71           H
ATOM   3834  HB  ILE   238    -133.691-118.879 658.390  1.00  8.71           H
ATOM   3835  CB  ILE   238    -134.522-118.683 659.067  1.00  8.71           C
ATOM   3836  CG1 ILE   238    -135.376-117.585 658.428  1.00  8.71           C
ATOM   3837 1HG1 ILE   238    -136.350-117.547 658.915  1.00  8.71           H
ATOM   3838 2HG1 ILE   238    -134.903-116.615 658.584  1.00  8.71           H
ATOM   3839  CG2 ILE   238    -135.297-119.992 659.225  1.00  8.71           C
ATOM   3840 1HG2 ILE   238    -134.630-120.766 659.605  1.00  8.71           H
ATOM   3841 2HG2 ILE   238    -136.120-119.846 659.925  1.00  8.71           H
ATOM   3842 3HG2 ILE   238    -135.694-120.298 658.257  1.00  8.71           H
ATOM   3843  CD1 ILE   238    -135.558-117.835 656.930  1.00  8.71           C
ATOM   3844 1HD1 ILE   238    -134.583-117.848 656.443  1.00  8.71           H
ATOM   3845 2HD1 ILE   238    -136.052-118.794 656.779  1.00  8.71           H
ATOM   3846 3HD1 ILE   238    -136.168-117.040 656.501  1.00  8.71           H
ATOM   3847  HN  ILE   238    -132.581-117.162 659.248  1.00  8.71           H
ATOM   3848  N   HIS   239    -132.261-119.843 660.978  1.00  8.71           N
ATOM   3849  CA  HIS   239    -131.702-120.986 661.680  1.00  8.71           C
ATOM   3850  C   HIS   239    -131.589-120.667 663.173  1.00  8.71           C
ATOM   3851  O   HIS   239    -132.018-121.455 664.014  1.00  8.71           O
ATOM   3852  HA  HIS   239    -132.403-121.810 661.546  1.00  8.71           H
ATOM   3853  CB  HIS   239    -130.367-121.405 661.061  1.00  8.71           C
ATOM   3854 1HB  HIS   239    -130.514-121.592 659.998  1.00  8.71           H
ATOM   3855 2HB  HIS   239    -129.664-120.576 661.145  1.00  8.71           H
ATOM   3856  CG  HIS   239    -129.754-122.631 661.694  1.00  8.71           C
ATOM   3857  HD1 HIS   239    -128.137-121.747 662.761  1.00  8.71           H
ATOM   3858  ND1 HIS   239    -128.639-122.576 662.511  1.00  8.71           N
ATOM   3859  CD2 HIS   239    -130.113-123.945 661.621  1.00  8.71           C
ATOM   3860  HD2 HIS   239    -130.955-124.345 661.056  1.00  8.71           H
ATOM   3861  CE1 HIS   239    -128.348-123.806 662.906  1.00  8.71           C
ATOM   3862  HE1 HIS   239    -127.522-124.092 663.558  1.00  8.71           H
ATOM   3863  NE2 HIS   239    -129.262-124.654 662.353  1.00  8.71           N
ATOM   3864  HN  HIS   239    -131.679-119.464 660.259  1.00  8.71           H
ATOM   3865  N   THR   240    -131.010-119.509 663.455  1.00  8.71           N
ATOM   3866  CA  THR   240    -130.775-119.106 664.831  1.00  8.71           C
ATOM   3867  C   THR   240    -132.103-118.838 665.543  1.00  8.71           C
ATOM   3868  O   THR   240    -132.235-119.097 666.738  1.00  8.71           O
ATOM   3869  HA  THR   240    -130.294-119.933 665.354  1.00  8.71           H
ATOM   3870  HB  THR   240    -129.719-117.485 665.819  1.00  8.71           H
ATOM   3871  CB  THR   240    -129.839-117.896 664.817  1.00  8.71           C
ATOM   3872  OG1 THR   240    -130.421-117.019 663.856  1.00  8.71           O
ATOM   3873  HG1 THR   240    -130.021-117.185 662.955  1.00  8.71           H
ATOM   3874  CG2 THR   240    -128.463-118.227 664.234  1.00  8.71           C
ATOM   3875 1HG2 THR   240    -128.578-118.576 663.207  1.00  8.71           H
ATOM   3876 2HG2 THR   240    -127.994-119.008 664.832  1.00  8.71           H
ATOM   3877 3HG2 THR   240    -127.839-117.334 664.247  1.00  8.71           H
ATOM   3878  HN  THR   240    -130.704-118.854 662.765  1.00  8.71           H
ATOM   3879  N   LEU   241    -133.054-118.323 664.777  1.00  8.71           N
ATOM   3880  CA  LEU   241    -134.367-118.016 665.320  1.00  8.71           C
ATOM   3881  C   LEU   241    -135.063-119.316 665.727  1.00  8.71           C
ATOM   3882  O   LEU   241    -135.800-119.348 666.711  1.00  8.71           O
ATOM   3883  HA  LEU   241    -134.217-117.410 666.213  1.00  8.71           H
ATOM   3884  CB  LEU   241    -135.171-117.172 664.329  1.00  8.71           C
ATOM   3885 1HB  LEU   241    -135.048-117.599 663.334  1.00  8.71           H
ATOM   3886 2HB  LEU   241    -136.228-117.257 664.584  1.00  8.71           H
ATOM   3887  HG  LEU   241    -133.756-115.603 663.998  1.00  8.71           H
ATOM   3888  CG  LEU   241    -134.809-115.686 664.265  1.00  8.71           C
ATOM   3889  CD1 LEU   241    -135.610-114.974 663.174  1.00  8.71           C
ATOM   3890 1HD1 LEU   241    -135.392-115.428 662.207  1.00  8.71           H
ATOM   3891 2HD1 LEU   241    -136.675-115.065 663.386  1.00  8.71           H
ATOM   3892 3HD1 LEU   241    -135.333-113.920 663.150  1.00  8.71           H
ATOM   3893  CD2 LEU   241    -134.983-115.020 665.631  1.00  8.71           C
ATOM   3894 1HD2 LEU   241    -136.021-115.114 665.952  1.00  8.71           H
ATOM   3895 2HD2 LEU   241    -134.333-115.507 666.359  1.00  8.71           H
ATOM   3896 3HD2 LEU   241    -134.719-113.965 665.557  1.00  8.71           H
ATOM   3897  HN  LEU   241    -132.939-118.117 663.806  1.00  8.71           H
ATOM   3898  N   ILE   242    -134.804-120.357 664.949  1.00  8.71           N
ATOM   3899  CA  ILE   242    -135.393-121.658 665.219  1.00  8.71           C
ATOM   3900  C   ILE   242    -134.795-122.228 666.506  1.00  8.71           C
ATOM   3901  O   ILE   242    -135.518-122.746 667.355  1.00  8.71           O
ATOM   3902  HA  ILE   242    -136.462-121.506 665.372  1.00  8.71           H
ATOM   3903  HB  ILE   242    -134.217-122.480 663.633  1.00  8.71           H
ATOM   3904  CB  ILE   242    -135.236-122.578 664.007  1.00  8.71           C
ATOM   3905  CG1 ILE   242    -136.175-122.159 662.874  1.00  8.71           C
ATOM   3906 1HG1 ILE   242    -137.201-122.422 663.131  1.00  8.71           H
ATOM   3907 2HG1 ILE   242    -136.144-121.076 662.753  1.00  8.71           H
ATOM   3908  CG2 ILE   242    -135.434-124.043 664.402  1.00  8.71           C
ATOM   3909 1HG2 ILE   242    -134.691-124.321 665.151  1.00  8.71           H
ATOM   3910 2HG2 ILE   242    -136.434-124.177 664.815  1.00  8.71           H
ATOM   3911 3HG2 ILE   242    -135.317-124.676 663.522  1.00  8.71           H
ATOM   3912  CD1 ILE   242    -135.783-122.835 661.559  1.00  8.71           C
ATOM   3913 1HD1 ILE   242    -134.766-122.551 661.293  1.00  8.71           H
ATOM   3914 2HD1 ILE   242    -135.839-123.918 661.676  1.00  8.71           H
ATOM   3915 3HD1 ILE   242    -136.467-122.520 660.770  1.00  8.71           H
ATOM   3916  HN  ILE   242    -134.204-120.322 664.150  1.00  8.71           H
ATOM   3917  N   GLN   243    -133.479-122.113 666.610  1.00  8.71           N
ATOM   3918  CA  GLN   243    -132.767-122.669 667.749  1.00  8.71           C
ATOM   3919  C   GLN   243    -133.156-121.930 669.031  1.00  8.71           C
ATOM   3920  O   GLN   243    -133.096-122.497 670.121  1.00  8.71           O
ATOM   3921  HA  GLN   243    -133.087-123.709 667.810  1.00  8.71           H
ATOM   3922  CB  GLN   243    -131.254-122.621 667.526  1.00  8.71           C
ATOM   3923 1HB  GLN   243    -130.955-121.609 667.253  1.00  8.71           H
ATOM   3924 2HB  GLN   243    -130.738-122.867 668.454  1.00  8.71           H
ATOM   3925  CG  GLN   243    -130.831-123.598 666.427  1.00  8.71           C
ATOM   3926 1HG  GLN   243    -131.171-124.602 666.677  1.00  8.71           H
ATOM   3927 2HG  GLN   243    -131.310-123.323 665.487  1.00  8.71           H
ATOM   3928  CD  GLN   243    -129.311-123.598 666.249  1.00  8.71           C
ATOM   3929  OE1 GLN   243    -128.619-122.659 666.606  1.00  8.71           O
ATOM   3930  NE2 GLN   243    -128.833-124.700 665.678  1.00  8.71           N
ATOM   3931 1HE2 GLN   243    -129.457-125.434 665.408  1.00  8.71           H
ATOM   3932 2HE2 GLN   243    -127.851-124.795 665.519  1.00  8.71           H
ATOM   3933  HN  GLN   243    -132.903-121.651 665.936  1.00  8.71           H
ATOM   3934  N   ALA   244    -133.547-120.676 668.857  1.00  8.71           N
ATOM   3935  CA  ALA   244    -133.942-119.852 669.987  1.00  8.71           C
ATOM   3936  C   ALA   244    -135.116-120.515 670.711  1.00  8.71           C
ATOM   3937  O   ALA   244    -136.066-120.968 670.074  1.00  8.71           O
ATOM   3938  HA  ALA   244    -133.093-119.794 670.668  1.00  8.71           H
ATOM   3939  CB  ALA   244    -134.279-118.442 669.498  1.00  8.71           C
ATOM   3940 1HB  ALA   244    -133.404-118.005 669.019  1.00  8.71           H
ATOM   3941 2HB  ALA   244    -135.099-118.492 668.782  1.00  8.71           H
ATOM   3942 3HB  ALA   244    -134.575-117.825 670.346  1.00  8.71           H
ATOM   3943  HN  ALA   244    -133.596-120.223 667.967  1.00  8.71           H
ATOM   3944  N   LYS   245    -135.012-120.550 672.031  1.00  8.71           N
ATOM   3945  CA  LYS   245    -136.056-121.146 672.848  1.00  8.71           C
ATOM   3946  C   LYS   245    -137.182-120.130 673.050  1.00  8.71           C
ATOM   3947  O   LYS   245    -138.262-120.481 673.522  1.00  8.71           O
ATOM   3948  HA  LYS   245    -136.454-121.998 672.298  1.00  8.71           H
ATOM   3949  CB  LYS   245    -135.471-121.684 674.156  1.00  8.71           C
ATOM   3950 1HB  LYS   245    -134.855-120.917 674.626  1.00  8.71           H
ATOM   3951 2HB  LYS   245    -136.278-121.915 674.851  1.00  8.71           H
ATOM   3952  CG  LYS   245    -134.631-122.938 673.906  1.00  8.71           C
ATOM   3953 1HG  LYS   245    -135.187-123.632 673.276  1.00  8.71           H
ATOM   3954 2HG  LYS   245    -133.725-122.671 673.363  1.00  8.71           H
ATOM   3955  CD  LYS   245    -134.260-123.621 675.224  1.00  8.71           C
ATOM   3956 1HD  LYS   245    -133.618-122.964 675.810  1.00  8.71           H
ATOM   3957 2HD  LYS   245    -135.161-123.796 675.813  1.00  8.71           H
ATOM   3958  CE  LYS   245    -133.545-124.949 674.970  1.00  8.71           C
ATOM   3959 1HE  LYS   245    -134.140-125.567 674.298  1.00  8.71           H
ATOM   3960 2HE  LYS   245    -132.591-124.767 674.475  1.00  8.71           H
ATOM   3961  NZ  LYS   245    -133.319-125.668 676.244  1.00  8.71           N
ATOM   3962 1HZ  LYS   245    -132.846-126.545 676.058  1.00  8.71           H
ATOM   3963 2HZ  LYS   245    -132.746-125.098 676.857  1.00  8.71           H
ATOM   3964 3HZ  LYS   245    -134.211-125.853 676.691  1.00  8.71           H
ATOM   3965  HN  LYS   245    -134.235-120.182 672.541  1.00  8.71           H
ATOM   3966  N   LYS   246    -136.891-118.891 672.682  1.00  8.71           N
ATOM   3967  CA  LYS   246    -137.697-117.768 673.130  1.00  8.71           C
ATOM   3968  C   LYS   246    -139.030-117.772 672.379  1.00  8.71           C
ATOM   3969  O   LYS   246    -139.059-117.917 671.158  1.00  8.71           O
ATOM   3970  HA  LYS   246    -137.898-117.913 674.191  1.00  8.71           H
ATOM   3971  CB  LYS   246    -136.917-116.459 672.991  1.00  8.71           C
ATOM   3972 1HB  LYS   246    -135.916-116.582 673.406  1.00  8.71           H
ATOM   3973 2HB  LYS   246    -136.796-116.213 671.936  1.00  8.71           H
ATOM   3974  CG  LYS   246    -137.635-115.315 673.709  1.00  8.71           C
ATOM   3975 1HG  LYS   246    -138.444-114.939 673.083  1.00  8.71           H
ATOM   3976 2HG  LYS   246    -138.089-115.685 674.628  1.00  8.71           H
ATOM   3977  CD  LYS   246    -136.665-114.178 674.035  1.00  8.71           C
ATOM   3978 1HD  LYS   246    -135.796-114.575 674.560  1.00  8.71           H
ATOM   3979 2HD  LYS   246    -136.300-113.729 673.111  1.00  8.71           H
ATOM   3980  CE  LYS   246    -137.342-113.108 674.895  1.00  8.71           C
ATOM   3981 1HE  LYS   246    -137.776-112.340 674.255  1.00  8.71           H
ATOM   3982 2HE  LYS   246    -138.161-113.553 675.459  1.00  8.71           H
ATOM   3983  NZ  LYS   246    -136.366-112.496 675.824  1.00  8.71           N
ATOM   3984 1HZ  LYS   246    -136.831-111.790 676.384  1.00  8.71           H
ATOM   3985 2HZ  LYS   246    -135.983-113.211 676.431  1.00  8.71           H
ATOM   3986 3HZ  LYS   246    -135.617-112.066 675.292  1.00  8.71           H
ATOM   3987  HN  LYS   246    -136.122-118.649 672.090  1.00  8.71           H
ATOM   3988  N   SER   247    -140.102-117.610 673.141  1.00  8.71           N
ATOM   3989  CA  SER   247    -141.439-117.796 672.602  1.00  8.71           C
ATOM   3990  C   SER   247    -141.687-116.804 671.463  1.00  8.71           C
ATOM   3991  O   SER   247    -142.332-117.141 670.472  1.00  8.71           O
ATOM   3992  HA  SER   247    -141.459-118.820 672.229  1.00  8.71           H
ATOM   3993  CB  SER   247    -142.500-117.630 673.691  1.00  8.71           C
ATOM   3994 1HB  SER   247    -143.483-117.854 673.277  1.00  8.71           H
ATOM   3995 2HB  SER   247    -142.318-118.351 674.488  1.00  8.71           H
ATOM   3996  HG  SER   247    -143.122-116.270 675.021  1.00  8.71           H
ATOM   3997  OG  SER   247    -142.504-116.313 674.236  1.00  8.71           O
ATOM   3998  HN  SER   247    -140.068-117.356 674.108  1.00  8.71           H
ATOM   3999  N   SER   248    -141.161-115.602 671.644  1.00  8.71           N
ATOM   4000  CA  SER   248    -141.459-114.510 670.733  1.00  8.71           C
ATOM   4001  C   SER   248    -140.887-114.814 669.346  1.00  8.71           C
ATOM   4002  O   SER   248    -141.133-114.075 668.394  1.00  8.71           O
ATOM   4003  HA  SER   248    -142.547-114.456 670.694  1.00  8.71           H
ATOM   4004  CB  SER   248    -140.901-113.186 671.258  1.00  8.71           C
ATOM   4005 1HB  SER   248    -141.203-112.376 670.594  1.00  8.71           H
ATOM   4006 2HB  SER   248    -141.333-112.973 672.236  1.00  8.71           H
ATOM   4007  HG  SER   248    -139.069-113.092 670.458  1.00  8.71           H
ATOM   4008  OG  SER   248    -139.480-113.209 671.362  1.00  8.71           O
ATOM   4009  HN  SER   248    -140.542-115.369 672.394  1.00  8.71           H
ATOM   4010  N   LYS   249    -140.135-115.902 669.277  1.00  8.71           N
ATOM   4011  CA  LYS   249    -139.350-116.196 668.090  1.00  8.71           C
ATOM   4012  C   LYS   249    -140.284-116.323 666.885  1.00  8.71           C
ATOM   4013  O   LYS   249    -139.949-115.883 665.786  1.00  8.71           O
ATOM   4014  HA  LYS   249    -138.683-115.350 667.922  1.00  8.71           H
ATOM   4015  CB  LYS   249    -138.471-117.427 668.320  1.00  8.71           C
ATOM   4016 1HB  LYS   249    -137.782-117.547 667.484  1.00  8.71           H
ATOM   4017 2HB  LYS   249    -137.865-117.284 669.214  1.00  8.71           H
ATOM   4018  CG  LYS   249    -139.324-118.689 668.470  1.00  8.71           C
ATOM   4019 1HG  LYS   249    -140.141-118.498 669.165  1.00  8.71           H
ATOM   4020 2HG  LYS   249    -139.774-118.944 667.511  1.00  8.71           H
ATOM   4021  CD  LYS   249    -138.481-119.863 668.974  1.00  8.71           C
ATOM   4022 1HD  LYS   249    -137.574-119.947 668.375  1.00  8.71           H
ATOM   4023 2HD  LYS   249    -138.170-119.677 670.001  1.00  8.71           H
ATOM   4024  CE  LYS   249    -139.269-121.172 668.903  1.00  8.71           C
ATOM   4025 1HE  LYS   249    -140.024-121.193 669.688  1.00  8.71           H
ATOM   4026 2HE  LYS   249    -139.797-121.235 667.951  1.00  8.71           H
ATOM   4027  NZ  LYS   249    -138.361-122.332 669.050  1.00  8.71           N
ATOM   4028 1HZ  LYS   249    -138.908-123.182 669.124  1.00  8.71           H
ATOM   4029 2HZ  LYS   249    -137.753-122.390 668.241  1.00  8.71           H
ATOM   4030 3HZ  LYS   249    -137.800-122.217 669.887  1.00  8.71           H
ATOM   4031  HN  LYS   249    -140.057-116.576 670.013  1.00  8.71           H
ATOM   4032  N   HIS   250    -141.438-116.926 667.132  1.00  8.71           N
ATOM   4033  CA  HIS   250    -142.361-117.245 666.056  1.00  8.71           C
ATOM   4034  C   HIS   250    -142.823-115.955 665.377  1.00  8.71           C
ATOM   4035  O   HIS   250    -143.009-115.921 664.162  1.00  8.71           O
ATOM   4036  HA  HIS   250    -141.805-117.846 665.336  1.00  8.71           H
ATOM   4037  CB  HIS   250    -143.524-118.094 666.572  1.00  8.71           C
ATOM   4038 1HB  HIS   250    -143.979-117.589 667.425  1.00  8.71           H
ATOM   4039 2HB  HIS   250    -144.287-118.157 665.796  1.00  8.71           H
ATOM   4040  CG  HIS   250    -143.130-119.492 666.985  1.00  8.71           C
ATOM   4041  HD1 HIS   250    -143.260-120.497 665.112  1.00  8.71           H
ATOM   4042  ND1 HIS   250    -143.062-120.546 666.091  1.00  8.71           N
ATOM   4043  CD2 HIS   250    -142.782-119.997 668.203  1.00  8.71           C
ATOM   4044  HD2 HIS   250    -142.731-119.434 669.135  1.00  8.71           H
ATOM   4045  CE1 HIS   250    -142.690-121.632 666.753  1.00  8.71           C
ATOM   4046  HE1 HIS   250    -142.547-122.625 666.327  1.00  8.71           H
ATOM   4047  NE2 HIS   250    -142.518-121.290 668.062  1.00  8.71           N
ATOM   4048  HN  HIS   250    -141.744-117.196 668.045  1.00  8.71           H
ATOM   4049  N   LYS   251    -142.996-114.924 666.192  1.00  8.71           N
ATOM   4050  CA  LYS   251    -143.487-113.651 665.694  1.00  8.71           C
ATOM   4051  C   LYS   251    -142.433-113.027 664.776  1.00  8.71           C
ATOM   4052  O   LYS   251    -142.755-112.554 663.687  1.00  8.71           O
ATOM   4053  HA  LYS   251    -144.381-113.853 665.105  1.00  8.71           H
ATOM   4054  CB  LYS   251    -143.904-112.746 666.855  1.00  8.71           C
ATOM   4055 1HB  LYS   251    -144.547-113.300 667.540  1.00  8.71           H
ATOM   4056 2HB  LYS   251    -143.023-112.444 667.420  1.00  8.71           H
ATOM   4057  CG  LYS   251    -144.641-111.506 666.346  1.00  8.71           C
ATOM   4058 1HG  LYS   251    -143.991-110.941 665.678  1.00  8.71           H
ATOM   4059 2HG  LYS   251    -145.511-111.809 665.763  1.00  8.71           H
ATOM   4060  CD  LYS   251    -145.085-110.616 667.509  1.00  8.71           C
ATOM   4061 1HD  LYS   251    -145.660-111.204 668.223  1.00  8.71           H
ATOM   4062 2HD  LYS   251    -144.209-110.240 668.038  1.00  8.71           H
ATOM   4063  CE  LYS   251    -145.928-109.441 667.010  1.00  8.71           C
ATOM   4064 1HE  LYS   251    -145.353-108.848 666.299  1.00  8.71           H
ATOM   4065 2HE  LYS   251    -146.804-109.814 666.478  1.00  8.71           H
ATOM   4066  NZ  LYS   251    -146.355-108.591 668.144  1.00  8.71           N
ATOM   4067 1HZ  LYS   251    -147.015-107.895 667.815  1.00  8.71           H
ATOM   4068 2HZ  LYS   251    -146.797-109.167 668.851  1.00  8.71           H
ATOM   4069 3HZ  LYS   251    -145.546-108.127 668.542  1.00  8.71           H
ATOM   4070  HN  LYS   251    -142.808-114.950 667.174  1.00  8.71           H
ATOM   4071  N   ALA   252    -141.196-113.045 665.251  1.00  8.71           N
ATOM   4072  CA  ALA   252    -140.100-112.451 664.505  1.00  8.71           C
ATOM   4073  C   ALA   252    -139.903-113.220 663.197  1.00  8.71           C
ATOM   4074  O   ALA   252    -139.616-112.624 662.159  1.00  8.71           O
ATOM   4075  HA  ALA   252    -140.375-111.422 664.274  1.00  8.71           H
ATOM   4076  CB  ALA   252    -138.839-112.442 665.371  1.00  8.71           C
ATOM   4077 1HB  ALA   252    -139.022-111.859 666.273  1.00  8.71           H
ATOM   4078 2HB  ALA   252    -138.579-113.464 665.645  1.00  8.71           H
ATOM   4079 3HB  ALA   252    -138.016-111.996 664.811  1.00  8.71           H
ATOM   4080  HN  ALA   252    -140.939-113.455 666.126  1.00  8.71           H
ATOM   4081  N   LEU   253    -140.065-114.532 663.288  1.00  8.71           N
ATOM   4082  CA  LEU   253    -139.869-115.392 662.134  1.00  8.71           C
ATOM   4083  C   LEU   253    -140.886-115.026 661.051  1.00  8.71           C
ATOM   4084  O   LEU   253    -140.514-114.764 659.908  1.00  8.71           O
ATOM   4085  HA  LEU   253    -138.869-115.198 661.748  1.00  8.71           H
ATOM   4086  CB  LEU   253    -139.917-116.864 662.549  1.00  8.71           C
ATOM   4087 1HB  LEU   253    -139.218-117.012 663.373  1.00  8.71           H
ATOM   4088 2HB  LEU   253    -140.914-117.081 662.934  1.00  8.71           H
ATOM   4089  HG  LEU   253    -140.266-117.707 660.615  1.00  8.71           H
ATOM   4090  CG  LEU   253    -139.592-117.881 661.453  1.00  8.71           C
ATOM   4091  CD1 LEU   253    -138.165-117.690 660.934  1.00  8.71           C
ATOM   4092 1HD1 LEU   253    -138.060-116.686 660.522  1.00  8.71           H
ATOM   4093 2HD1 LEU   253    -137.459-117.822 661.753  1.00  8.71           H
ATOM   4094 3HD1 LEU   253    -137.960-118.425 660.156  1.00  8.71           H
ATOM   4095  CD2 LEU   253    -139.837-119.310 661.941  1.00  8.71           C
ATOM   4096 1HD2 LEU   253    -139.204-119.513 662.805  1.00  8.71           H
ATOM   4097 2HD2 LEU   253    -140.884-119.423 662.223  1.00  8.71           H
ATOM   4098 3HD2 LEU   253    -139.598-120.013 661.142  1.00  8.71           H
ATOM   4099  HN  LEU   253    -140.325-115.006 664.130  1.00  8.71           H
ATOM   4100  N   LYS   254    -142.150-115.019 661.449  1.00  8.71           N
ATOM   4101  CA  LYS   254    -143.226-114.729 660.517  1.00  8.71           C
ATOM   4102  C   LYS   254    -142.956-113.386 659.835  1.00  8.71           C
ATOM   4103  O   LYS   254    -143.038-113.280 658.612  1.00  8.71           O
ATOM   4104  HA  LYS   254    -143.220-115.510 659.757  1.00  8.71           H
ATOM   4105  CB  LYS   254    -144.581-114.797 661.225  1.00  8.71           C
ATOM   4106 1HB  LYS   254    -144.730-115.795 661.639  1.00  8.71           H
ATOM   4107 2HB  LYS   254    -144.593-114.100 662.063  1.00  8.71           H
ATOM   4108  CG  LYS   254    -145.721-114.464 660.261  1.00  8.71           C
ATOM   4109 1HG  LYS   254    -145.637-113.427 659.937  1.00  8.71           H
ATOM   4110 2HG  LYS   254    -145.640-115.084 659.368  1.00  8.71           H
ATOM   4111  CD  LYS   254    -147.082-114.689 660.922  1.00  8.71           C
ATOM   4112 1HD  LYS   254    -147.164-115.725 661.252  1.00  8.71           H
ATOM   4113 2HD  LYS   254    -147.166-114.064 661.811  1.00  8.71           H
ATOM   4114  CE  LYS   254    -148.222-114.365 659.955  1.00  8.71           C
ATOM   4115 1HE  LYS   254    -148.232-113.297 659.739  1.00  8.71           H
ATOM   4116 2HE  LYS   254    -148.061-114.880 659.008  1.00  8.71           H
ATOM   4117  NZ  LYS   254    -149.523-114.772 660.532  1.00  8.71           N
ATOM   4118 1HZ  LYS   254    -150.267-114.544 659.882  1.00  8.71           H
ATOM   4119 2HZ  LYS   254    -149.519-115.771 660.703  1.00  8.71           H
ATOM   4120 3HZ  LYS   254    -149.674-114.280 661.405  1.00  8.71           H
ATOM   4121  HN  LYS   254    -142.442-115.206 662.387  1.00  8.71           H
ATOM   4122  N   VAL   255    -142.640-112.395 660.655  1.00  8.71           N
ATOM   4123  CA  VAL   255    -142.359-111.063 660.145  1.00  8.71           C
ATOM   4124  C   VAL   255    -141.273-111.152 659.071  1.00  8.71           C
ATOM   4125  O   VAL   255    -141.404-110.559 658.001  1.00  8.71           O
ATOM   4126  HA  VAL   255    -143.274-110.685 659.689  1.00  8.71           H
ATOM   4127  HB  VAL   255    -141.506-110.731 662.073  1.00  8.71           H
ATOM   4128  CB  VAL   255    -141.983-110.131 661.298  1.00  8.71           C
ATOM   4129  CG1 VAL   255    -140.980-109.070 660.841  1.00  8.71           C
ATOM   4130 1HG1 VAL   255    -140.076-109.557 660.477  1.00  8.71           H
ATOM   4131 2HG1 VAL   255    -141.420-108.475 660.040  1.00  8.71           H
ATOM   4132 3HG1 VAL   255    -140.730-108.420 661.680  1.00  8.71           H
ATOM   4133  CG2 VAL   255    -143.228-109.482 661.907  1.00  8.71           C
ATOM   4134 1HG2 VAL   255    -143.746-108.902 661.143  1.00  8.71           H
ATOM   4135 2HG2 VAL   255    -143.893-110.258 662.287  1.00  8.71           H
ATOM   4136 3HG2 VAL   255    -142.933-108.824 662.724  1.00  8.71           H
ATOM   4137  HN  VAL   255    -142.575-112.490 661.648  1.00  8.71           H
ATOM   4138  N   THR   256    -140.226-111.897 659.392  1.00  8.71           N
ATOM   4139  CA  THR   256    -139.047-111.938 658.544  1.00  8.71           C
ATOM   4140  C   THR   256    -139.385-112.570 657.192  1.00  8.71           C
ATOM   4141  O   THR   256    -139.004-112.047 656.146  1.00  8.71           O
ATOM   4142  HA  THR   256    -138.729-110.914 658.348  1.00  8.71           H
ATOM   4143  HB  THR   256    -138.245-113.702 659.525  1.00  8.71           H
ATOM   4144  CB  THR   256    -137.944-112.679 659.302  1.00  8.71           C
ATOM   4145  OG1 THR   256    -137.686-111.853 660.434  1.00  8.71           O
ATOM   4146  HG1 THR   256    -138.082-112.264 661.255  1.00  8.71           H
ATOM   4147  CG2 THR   256    -136.617-112.692 658.541  1.00  8.71           C
ATOM   4148 1HG2 THR   256    -136.282-111.668 658.377  1.00  8.71           H
ATOM   4149 2HG2 THR   256    -136.755-113.188 657.580  1.00  8.71           H
ATOM   4150 3HG2 THR   256    -135.869-113.230 659.123  1.00  8.71           H
ATOM   4151  HN  THR   256    -140.175-112.465 660.214  1.00  8.71           H
ATOM   4152  N   ILE   257    -140.096-113.686 657.257  1.00  8.71           N
ATOM   4153  CA  ILE   257    -140.487-114.396 656.051  1.00  8.71           C
ATOM   4154  C   ILE   257    -141.320-113.467 655.166  1.00  8.71           C
ATOM   4155  O   ILE   257    -141.097-113.390 653.959  1.00  8.71           O
ATOM   4156  HA  ILE   257    -139.574-114.657 655.516  1.00  8.71           H
ATOM   4157  HB  ILE   257    -141.981-115.484 657.127  1.00  8.71           H
ATOM   4158  CB  ILE   257    -141.194-115.705 656.406  1.00  8.71           C
ATOM   4159  CG1 ILE   257    -140.230-116.685 657.077  1.00  8.71           C
ATOM   4160 1HG1 ILE   257    -139.514-117.056 656.344  1.00  8.71           H
ATOM   4161 2HG1 ILE   257    -139.657-116.168 657.847  1.00  8.71           H
ATOM   4162  CG2 ILE   257    -141.867-116.316 655.175  1.00  8.71           C
ATOM   4163 1HG2 ILE   257    -142.604-115.617 654.780  1.00  8.71           H
ATOM   4164 2HG2 ILE   257    -141.115-116.520 654.414  1.00  8.71           H
ATOM   4165 3HG2 ILE   257    -142.362-117.246 655.456  1.00  8.71           H
ATOM   4166  CD1 ILE   257    -140.986-117.861 657.699  1.00  8.71           C
ATOM   4167 1HD1 ILE   257    -141.684-117.488 658.449  1.00  8.71           H
ATOM   4168 2HD1 ILE   257    -141.538-118.390 656.922  1.00  8.71           H
ATOM   4169 3HD1 ILE   257    -140.277-118.542 658.169  1.00  8.71           H
ATOM   4170  HN  ILE   257    -140.403-114.104 658.112  1.00  8.71           H
ATOM   4171  N   THR   258    -142.263-112.786 655.800  1.00  8.71           N
ATOM   4172  CA  THR   258    -143.186-111.931 655.072  1.00  8.71           C
ATOM   4173  C   THR   258    -142.417-110.911 654.230  1.00  8.71           C
ATOM   4174  O   THR   258    -142.715-110.723 653.052  1.00  8.71           O
ATOM   4175  HA  THR   258    -143.756-112.551 654.381  1.00  8.71           H
ATOM   4176  HB  THR   258    -143.593-110.634 656.767  1.00  8.71           H
ATOM   4177  CB  THR   258    -144.135-111.290 656.086  1.00  8.71           C
ATOM   4178  OG1 THR   258    -144.794-112.398 656.694  1.00  8.71           O
ATOM   4179  HG1 THR   258    -144.264-112.724 657.476  1.00  8.71           H
ATOM   4180  CG2 THR   258    -145.266-110.506 655.416  1.00  8.71           C
ATOM   4181 1HG2 THR   258    -145.850-111.178 654.787  1.00  8.71           H
ATOM   4182 2HG2 THR   258    -144.842-109.711 654.803  1.00  8.71           H
ATOM   4183 3HG2 THR   258    -145.910-110.072 656.180  1.00  8.71           H
ATOM   4184  HN  THR   258    -142.401-112.811 656.790  1.00  8.71           H
ATOM   4185  N   VAL   259    -141.443-110.279 654.868  1.00  8.71           N
ATOM   4186  CA  VAL   259    -140.665-109.244 654.209  1.00  8.71           C
ATOM   4187  C   VAL   259    -139.937-109.846 653.006  1.00  8.71           C
ATOM   4188  O   VAL   259    -139.960-109.280 651.914  1.00  8.71           O
ATOM   4189  HA  VAL   259    -141.362-108.485 653.853  1.00  8.71           H
ATOM   4190  HB  VAL   259    -139.151-109.371 655.707  1.00  8.71           H
ATOM   4191  CB  VAL   259    -139.717-108.583 655.212  1.00  8.71           C
ATOM   4192  CG1 VAL   259    -138.722-107.664 654.502  1.00  8.71           C
ATOM   4193 1HG1 VAL   259    -138.131-108.246 653.794  1.00  8.71           H
ATOM   4194 2HG1 VAL   259    -139.264-106.884 653.967  1.00  8.71           H
ATOM   4195 3HG1 VAL   259    -138.060-107.207 655.238  1.00  8.71           H
ATOM   4196  CG2 VAL   259    -140.498-107.820 656.284  1.00  8.71           C
ATOM   4197 1HG2 VAL   259    -141.103-107.046 655.812  1.00  8.71           H
ATOM   4198 2HG2 VAL   259    -141.148-108.512 656.821  1.00  8.71           H
ATOM   4199 3HG2 VAL   259    -139.801-107.360 656.984  1.00  8.71           H
ATOM   4200  HN  VAL   259    -141.183-110.464 655.816  1.00  8.71           H
ATOM   4201  N   LEU   260    -139.307-110.987 653.247  1.00  8.71           N
ATOM   4202  CA  LEU   260    -138.497-111.625 652.223  1.00  8.71           C
ATOM   4203  C   LEU   260    -139.382-111.984 651.028  1.00  8.71           C
ATOM   4204  O   LEU   260    -139.008-111.747 649.881  1.00  8.71           O
ATOM   4205  HA  LEU   260    -137.753-110.899 651.896  1.00  8.71           H
ATOM   4206  CB  LEU   260    -137.739-112.819 652.807  1.00  8.71           C
ATOM   4207 1HB  LEU   260    -137.109-112.461 653.622  1.00  8.71           H
ATOM   4208 2HB  LEU   260    -138.463-113.507 653.243  1.00  8.71           H
ATOM   4209  HG  LEU   260    -137.494-113.968 651.020  1.00  8.71           H
ATOM   4210  CG  LEU   260    -136.861-113.600 651.827  1.00  8.71           C
ATOM   4211  CD1 LEU   260    -135.803-112.692 651.195  1.00  8.71           C
ATOM   4212 1HD1 LEU   260    -136.295-111.883 650.655  1.00  8.71           H
ATOM   4213 2HD1 LEU   260    -135.169-112.275 651.977  1.00  8.71           H
ATOM   4214 3HD1 LEU   260    -135.193-113.273 650.503  1.00  8.71           H
ATOM   4215  CD2 LEU   260    -136.237-114.822 652.504  1.00  8.71           C
ATOM   4216 1HD2 LEU   260    -135.621-114.497 653.343  1.00  8.71           H
ATOM   4217 2HD2 LEU   260    -137.027-115.479 652.866  1.00  8.71           H
ATOM   4218 3HD2 LEU   260    -135.618-115.359 651.786  1.00  8.71           H
ATOM   4219  HN  LEU   260    -139.344-111.473 654.120  1.00  8.71           H
ATOM   4220  N   THR   261    -140.540-112.550 651.338  1.00  8.71           N
ATOM   4221  CA  THR   261    -141.449-113.011 650.303  1.00  8.71           C
ATOM   4222  C   THR   261    -141.927-111.834 649.450  1.00  8.71           C
ATOM   4223  O   THR   261    -141.991-111.935 648.226  1.00  8.71           O
ATOM   4224  HA  THR   261    -140.903-113.684 649.641  1.00  8.71           H
ATOM   4225  HB  THR   261    -143.166-113.114 651.630  1.00  8.71           H
ATOM   4226  CB  THR   261    -142.589-113.773 650.980  1.00  8.71           C
ATOM   4227  OG1 THR   261    -141.941-114.864 651.629  1.00  8.71           O
ATOM   4228  HG1 THR   261    -141.656-114.594 652.549  1.00  8.71           H
ATOM   4229  CG2 THR   261    -143.526-114.442 649.972  1.00  8.71           C
ATOM   4230 1HG2 THR   261    -142.962-115.151 649.367  1.00  8.71           H
ATOM   4231 2HG2 THR   261    -143.967-113.683 649.326  1.00  8.71           H
ATOM   4232 3HG2 THR   261    -144.317-114.969 650.506  1.00  8.71           H
ATOM   4233  HN  THR   261    -140.858-112.695 652.275  1.00  8.71           H
ATOM   4234  N   VAL   262    -142.249-110.744 650.131  1.00  8.71           N
ATOM   4235  CA  VAL   262    -142.797-109.577 649.460  1.00  8.71           C
ATOM   4236  C   VAL   262    -141.759-109.022 648.482  1.00  8.71           C
ATOM   4237  O   VAL   262    -142.091-108.671 647.352  1.00  8.71           O
ATOM   4238  HA  VAL   262    -143.671-109.902 648.896  1.00  8.71           H
ATOM   4239  HB  VAL   262    -142.433-108.380 651.189  1.00  8.71           H
ATOM   4240  CB  VAL   262    -143.256-108.546 650.493  1.00  8.71           C
ATOM   4241  CG1 VAL   262    -143.584-107.209 649.826  1.00  8.71           C
ATOM   4242 1HG1 VAL   262    -142.697-106.827 649.321  1.00  8.71           H
ATOM   4243 2HG1 VAL   262    -144.383-107.353 649.097  1.00  8.71           H
ATOM   4244 3HG1 VAL   262    -143.908-106.495 650.583  1.00  8.71           H
ATOM   4245  CG2 VAL   262    -144.450-109.067 651.294  1.00  8.71           C
ATOM   4246 1HG2 VAL   262    -145.279-109.276 650.617  1.00  8.71           H
ATOM   4247 2HG2 VAL   262    -144.168-109.982 651.815  1.00  8.71           H
ATOM   4248 3HG2 VAL   262    -144.756-108.315 652.022  1.00  8.71           H
ATOM   4249  HN  VAL   262    -142.142-110.650 651.121  1.00  8.71           H
ATOM   4250  N   PHE   263    -140.522-108.961 648.954  1.00  8.71           N
ATOM   4251  CA  PHE   263    -139.440-108.420 648.149  1.00  8.71           C
ATOM   4252  C   PHE   263    -139.184-109.291 646.918  1.00  8.71           C
ATOM   4253  O   PHE   263    -139.099-108.784 645.801  1.00  8.71           O
ATOM   4254  HA  PHE   263    -139.742-107.422 647.829  1.00  8.71           H
ATOM   4255  CB  PHE   263    -138.187-108.417 649.028  1.00  8.71           C
ATOM   4256 1HB  PHE   263    -138.393-107.849 649.935  1.00  8.71           H
ATOM   4257 2HB  PHE   263    -137.969-109.440 649.334  1.00  8.71           H
ATOM   4258  CG  PHE   263    -136.950-107.829 648.345  1.00  8.71           C
ATOM   4259  HD1 PHE   263    -136.258-109.722 647.668  1.00  8.71           H
ATOM   4260  CD1 PHE   263    -136.077-108.648 647.700  1.00  8.71           C
ATOM   4261  HD2 PHE   263    -137.424-105.833 648.902  1.00  8.71           H
ATOM   4262  CD2 PHE   263    -136.724-106.489 648.385  1.00  8.71           C
ATOM   4263  CE1 PHE   263    -134.929-108.102 647.066  1.00  8.71           C
ATOM   4264  HE1 PHE   263    -134.228-108.758 646.549  1.00  8.71           H
ATOM   4265  CE2 PHE   263    -135.576-105.943 647.752  1.00  8.71           C
ATOM   4266  HE2 PHE   263    -135.395-104.869 647.783  1.00  8.71           H
ATOM   4267  CZ  PHE   263    -134.703-106.762 647.106  1.00  8.71           C
ATOM   4268  HZ  PHE   263    -133.821-106.343 646.620  1.00  8.71           H
ATOM   4269  HN  PHE   263    -140.255-109.272 649.866  1.00  8.71           H
ATOM   4270  N   VAL   264    -139.068-110.588 647.165  1.00  8.71           N
ATOM   4271  CA  VAL   264    -138.733-111.524 646.105  1.00  8.71           C
ATOM   4272  C   VAL   264    -139.812-111.469 645.022  1.00  8.71           C
ATOM   4273  O   VAL   264    -139.502-111.365 643.836  1.00  8.71           O
ATOM   4274  HA  VAL   264    -137.785-111.206 645.672  1.00  8.71           H
ATOM   4275  HB  VAL   264    -139.418-113.161 647.291  1.00  8.71           H
ATOM   4276  CB  VAL   264    -138.541-112.926 646.687  1.00  8.71           C
ATOM   4277  CG1 VAL   264    -138.444-113.972 645.575  1.00  8.71           C
ATOM   4278 1HG1 VAL   264    -139.359-113.961 644.984  1.00  8.71           H
ATOM   4279 2HG1 VAL   264    -137.594-113.741 644.932  1.00  8.71           H
ATOM   4280 3HG1 VAL   264    -138.308-114.960 646.016  1.00  8.71           H
ATOM   4281  CG2 VAL   264    -137.314-112.979 647.598  1.00  8.71           C
ATOM   4282 1HG2 VAL   264    -136.425-112.713 647.026  1.00  8.71           H
ATOM   4283 2HG2 VAL   264    -137.441-112.274 648.420  1.00  8.71           H
ATOM   4284 3HG2 VAL   264    -137.201-113.986 647.998  1.00  8.71           H
ATOM   4285  HN  VAL   264    -139.197-111.000 648.067  1.00  8.71           H
ATOM   4286  N   LEU   265    -141.058-111.540 645.468  1.00  8.71           N
ATOM   4287  CA  LEU   265    -142.176-111.665 644.549  1.00  8.71           C
ATOM   4288  C   LEU   265    -142.293-110.386 643.718  1.00  8.71           C
ATOM   4289  O   LEU   265    -142.793-110.414 642.595  1.00  8.71           O
ATOM   4290  HA  LEU   265    -141.956-112.494 643.877  1.00  8.71           H
ATOM   4291  CB  LEU   265    -143.455-112.025 645.308  1.00  8.71           C
ATOM   4292 1HB  LEU   265    -143.580-111.317 646.127  1.00  8.71           H
ATOM   4293 2HB  LEU   265    -144.303-111.887 644.637  1.00  8.71           H
ATOM   4294  HG  LEU   265    -142.673-113.577 646.553  1.00  8.71           H
ATOM   4295  CG  LEU   265    -143.520-113.442 645.880  1.00  8.71           C
ATOM   4296  CD1 LEU   265    -144.791-113.642 646.708  1.00  8.71           C
ATOM   4297 1HD1 LEU   265    -144.803-112.931 647.534  1.00  8.71           H
ATOM   4298 2HD1 LEU   265    -145.665-113.481 646.076  1.00  8.71           H
ATOM   4299 3HD1 LEU   265    -144.811-114.658 647.103  1.00  8.71           H
ATOM   4300  CD2 LEU   265    -143.387-114.488 644.772  1.00  8.71           C
ATOM   4301 1HD2 LEU   265    -144.199-114.363 644.055  1.00  8.71           H
ATOM   4302 2HD2 LEU   265    -142.431-114.359 644.263  1.00  8.71           H
ATOM   4303 3HD2 LEU   265    -143.435-115.486 645.206  1.00  8.71           H
ATOM   4304  HN  LEU   265    -141.307-111.514 646.437  1.00  8.71           H
ATOM   4305  N   SER   266    -141.824-109.293 644.304  1.00  8.71           N
ATOM   4306  CA  SER   266    -141.950-107.992 643.669  1.00  8.71           C
ATOM   4307  C   SER   266    -140.802-107.778 642.681  1.00  8.71           C
ATOM   4308  O   SER   266    -141.010-107.262 641.584  1.00  8.71           O
ATOM   4309  HA  SER   266    -142.906-108.017 643.145  1.00  8.71           H
ATOM   4310  CB  SER   266    -141.970-106.871 644.711  1.00  8.71           C
ATOM   4311 1HB  SER   266    -142.019-105.907 644.205  1.00  8.71           H
ATOM   4312 2HB  SER   266    -142.870-106.957 645.319  1.00  8.71           H
ATOM   4313  HG  SER   266    -141.059-107.313 646.437  1.00  8.71           H
ATOM   4314  OG  SER   266    -140.823-106.906 645.555  1.00  8.71           O
ATOM   4315  HN  SER   266    -141.367-109.287 645.193  1.00  8.71           H
ATOM   4316  N   GLN   267    -139.614-108.186 643.106  1.00  8.71           N
ATOM   4317  CA  GLN   267    -138.399-107.812 642.403  1.00  8.71           C
ATOM   4318  C   GLN   267    -137.997-108.912 641.418  1.00  8.71           C
ATOM   4319  O   GLN   267    -137.480-108.625 640.339  1.00  8.71           O
ATOM   4320  HA  GLN   267    -138.648-106.901 641.859  1.00  8.71           H
ATOM   4321  CB  GLN   267    -137.265-107.515 643.386  1.00  8.71           C
ATOM   4322 1HB  GLN   267    -137.108-108.376 644.036  1.00  8.71           H
ATOM   4323 2HB  GLN   267    -136.337-107.355 642.839  1.00  8.71           H
ATOM   4324  CG  GLN   267    -137.584-106.281 644.233  1.00  8.71           C
ATOM   4325 1HG  GLN   267    -138.481-106.463 644.824  1.00  8.71           H
ATOM   4326 2HG  GLN   267    -136.771-106.099 644.936  1.00  8.71           H
ATOM   4327  CD  GLN   267    -137.788-105.048 643.351  1.00  8.71           C
ATOM   4328  OE1 GLN   267    -137.023-104.769 642.442  1.00  8.71           O
ATOM   4329  NE2 GLN   267    -138.861-104.329 643.667  1.00  8.71           N
ATOM   4330 1HE2 GLN   267    -139.448-104.613 644.425  1.00  8.71           H
ATOM   4331 2HE2 GLN   267    -139.080-103.503 643.148  1.00  8.71           H
ATOM   4332  HN  GLN   267    -139.476-108.759 643.913  1.00  8.71           H
ATOM   4333  N   PHE   268    -138.249-110.147 641.824  1.00  8.71           N
ATOM   4334  CA  PHE   268    -137.736-111.295 641.095  1.00  8.71           C
ATOM   4335  C   PHE   268    -138.232-111.291 639.648  1.00  8.71           C
ATOM   4336  O   PHE   268    -137.443-111.445 638.717  1.00  8.71           O
ATOM   4337  HA  PHE   268    -136.648-111.224 641.105  1.00  8.71           H
ATOM   4338  CB  PHE   268    -138.265-112.546 641.800  1.00  8.71           C
ATOM   4339 1HB  PHE   268    -138.037-112.474 642.864  1.00  8.71           H
ATOM   4340 2HB  PHE   268    -139.350-112.571 641.708  1.00  8.71           H
ATOM   4341  CG  PHE   268    -137.690-113.856 641.257  1.00  8.71           C
ATOM   4342  HD1 PHE   268    -139.388-114.252 640.039  1.00  8.71           H
ATOM   4343  CD1 PHE   268    -138.406-114.594 640.366  1.00  8.71           C
ATOM   4344  HD2 PHE   268    -135.892-113.690 642.379  1.00  8.71           H
ATOM   4345  CD2 PHE   268    -136.465-114.282 641.665  1.00  8.71           C
ATOM   4346  CE1 PHE   268    -137.873-115.809 639.862  1.00  8.71           C
ATOM   4347  HE1 PHE   268    -138.446-116.401 639.148  1.00  8.71           H
ATOM   4348  CE2 PHE   268    -135.932-115.498 641.161  1.00  8.71           C
ATOM   4349  HE2 PHE   268    -134.950-115.839 641.488  1.00  8.71           H
ATOM   4350  CZ  PHE   268    -136.647-116.236 640.270  1.00  8.71           C
ATOM   4351  HZ  PHE   268    -136.238-117.169 639.883  1.00  8.71           H
ATOM   4352  HN  PHE   268    -138.793-110.370 642.634  1.00  8.71           H
ATOM   4353  N   PRO   269    -139.543-111.116 639.433  1.00  8.71           N
ATOM   4354  CA  PRO   269    -140.106-111.219 638.084  1.00  8.71           C
ATOM   4355  C   PRO   269    -139.386-110.325 637.088  1.00  8.71           C
ATOM   4356  O   PRO   269    -139.064-110.756 635.982  1.00  8.71           O
ATOM   4357  HA  PRO   269    -139.980-112.232 637.702  1.00  8.71           H
ATOM   4358  CB  PRO   269    -141.567-110.801 638.269  1.00  8.71           C
ATOM   4359 1HB  PRO   269    -141.703-109.733 638.102  1.00  8.71           H
ATOM   4360 2HB  PRO   269    -142.224-111.319 637.569  1.00  8.71           H
ATOM   4361  CG  PRO   269    -141.865-111.188 639.713  1.00  8.71           C
ATOM   4362 1HG  PRO   269    -142.727-110.650 640.106  1.00  8.71           H
ATOM   4363 2HG  PRO   269    -142.096-112.249 639.808  1.00  8.71           H
ATOM   4364  CD  PRO   269    -140.581-110.816 640.436  1.00  8.71           C
ATOM   4365 1HD  PRO   269    -140.568-109.765 640.723  1.00  8.71           H
ATOM   4366 2HD  PRO   269    -140.449-111.395 641.350  1.00  8.71           H
ATOM   4367  N   TYR   270    -139.150-109.092 637.512  1.00  8.71           N
ATOM   4368  CA  TYR   270    -138.546-108.103 636.635  1.00  8.71           C
ATOM   4369  C   TYR   270    -137.119-108.505 636.255  1.00  8.71           C
ATOM   4370  O   TYR   270    -136.745-108.446 635.085  1.00  8.71           O
ATOM   4371  HA  TYR   270    -139.151-108.041 635.731  1.00  8.71           H
ATOM   4372  CB  TYR   270    -138.500-106.801 637.437  1.00  8.71           C
ATOM   4373 1HB  TYR   270    -139.520-106.475 637.641  1.00  8.71           H
ATOM   4374 2HB  TYR   270    -138.030-106.996 638.401  1.00  8.71           H
ATOM   4375  CG  TYR   270    -137.746-105.666 636.740  1.00  8.71           C
ATOM   4376  HD1 TYR   270    -136.174-105.619 638.197  1.00  8.71           H
ATOM   4377  CD1 TYR   270    -136.568-105.188 637.276  1.00  8.71           C
ATOM   4378  HD2 TYR   270    -139.176-105.499 635.151  1.00  8.71           H
ATOM   4379  CD2 TYR   270    -138.245-105.121 635.574  1.00  8.71           C
ATOM   4380  CE1 TYR   270    -135.859-104.121 636.619  1.00  8.71           C
ATOM   4381  HE1 TYR   270    -134.928-103.734 637.032  1.00  8.71           H
ATOM   4382  HE2 TYR   270    -137.919-103.614 633.997  1.00  8.71           H
ATOM   4383  CE2 TYR   270    -137.537-104.054 634.918  1.00  8.71           C
ATOM   4384  CZ  TYR   270    -136.378-103.606 635.473  1.00  8.71           C
ATOM   4385  OH  TYR   270    -135.709-102.598 634.852  1.00  8.71           O
ATOM   4386  HH  TYR   270    -136.311-102.139 634.198  1.00  8.71           H
ATOM   4387  HN  TYR   270    -139.363-108.767 638.433  1.00  8.71           H
ATOM   4388  N   ASN   271    -136.362-108.905 637.266  1.00  8.71           N
ATOM   4389  CA  ASN   271    -134.949-109.184 637.078  1.00  8.71           C
ATOM   4390  C   ASN   271    -134.791-110.431 636.206  1.00  8.71           C
ATOM   4391  O   ASN   271    -133.775-110.598 635.534  1.00  8.71           O
ATOM   4392  HA  ASN   271    -134.540-108.290 636.606  1.00  8.71           H
ATOM   4393  CB  ASN   271    -134.257-109.453 638.416  1.00  8.71           C
ATOM   4394 1HB  ASN   271    -134.863-110.137 639.012  1.00  8.71           H
ATOM   4395 2HB  ASN   271    -133.300-109.944 638.243  1.00  8.71           H
ATOM   4396  CG  ASN   271    -134.036-108.152 639.191  1.00  8.71           C
ATOM   4397  OD1 ASN   271    -133.233-107.310 638.825  1.00  8.71           O
ATOM   4398  ND2 ASN   271    -134.792-108.036 640.279  1.00  8.71           N
ATOM   4399 1HD2 ASN   271    -135.432-108.764 640.524  1.00  8.71           H
ATOM   4400 2HD2 ASN   271    -134.720-107.220 640.853  1.00  8.71           H
ATOM   4401  HN  ASN   271    -136.699-109.038 638.199  1.00  8.71           H
ATOM   4402  N   CYS   272    -135.813-111.273 636.244  1.00  8.71           N
ATOM   4403  CA  CYS   272    -135.865-112.427 635.362  1.00  8.71           C
ATOM   4404  C   CYS   272    -135.889-111.926 633.916  1.00  8.71           C
ATOM   4405  O   CYS   272    -135.120-112.396 633.079  1.00  8.71           O
ATOM   4406  HA  CYS   272    -134.964-113.009 635.554  1.00  8.71           H
ATOM   4407  CB  CYS   272    -137.064-113.325 635.675  1.00  8.71           C
ATOM   4408 1HB  CYS   272    -137.971-112.724 635.739  1.00  8.71           H
ATOM   4409 2HB  CYS   272    -137.212-114.041 634.867  1.00  8.71           H
ATOM   4410  HG  CYS   272    -137.035-113.169 638.041  1.00  8.71           H
ATOM   4411  SG  CYS   272    -136.788-114.210 637.252  1.00  8.71           S
ATOM   4412  HN  CYS   272    -136.593-111.178 636.862  1.00  8.71           H
ATOM   4413  N   ILE   273    -136.780-110.977 633.668  1.00  8.71           N
ATOM   4414  CA  ILE   273    -136.949-110.442 632.327  1.00  8.71           C
ATOM   4415  C   ILE   273    -135.706-109.637 631.944  1.00  8.71           C
ATOM   4416  O   ILE   273    -135.270-109.670 630.794  1.00  8.71           O
ATOM   4417  HA  ILE   273    -137.035-111.288 631.646  1.00  8.71           H
ATOM   4418  HB  ILE   273    -138.210-108.831 632.951  1.00  8.71           H
ATOM   4419  CB  ILE   273    -138.252-109.646 632.228  1.00  8.71           C
ATOM   4420  CG1 ILE   273    -139.455-110.516 632.598  1.00  8.71           C
ATOM   4421 1HG1 ILE   273    -139.342-110.883 633.618  1.00  8.71           H
ATOM   4422 2HG1 ILE   273    -140.364-109.915 632.574  1.00  8.71           H
ATOM   4423  CG2 ILE   273    -138.405-109.015 630.843  1.00  8.71           C
ATOM   4424 1HG2 ILE   273    -137.569-108.341 630.656  1.00  8.71           H
ATOM   4425 2HG2 ILE   273    -138.416-109.799 630.086  1.00  8.71           H
ATOM   4426 3HG2 ILE   273    -139.339-108.455 630.800  1.00  8.71           H
ATOM   4427  CD1 ILE   273    -139.593-111.698 631.636  1.00  8.71           C
ATOM   4428 1HD1 ILE   273    -139.730-111.326 630.621  1.00  8.71           H
ATOM   4429 2HD1 ILE   273    -138.692-112.310 631.681  1.00  8.71           H
ATOM   4430 3HD1 ILE   273    -140.456-112.299 631.922  1.00  8.71           H
ATOM   4431  HN  ILE   273    -137.378-110.576 634.361  1.00  8.71           H
ATOM   4432  N   LEU   274    -135.169-108.931 632.929  1.00  8.71           N
ATOM   4433  CA  LEU   274    -133.981-108.124 632.711  1.00  8.71           C
ATOM   4434  C   LEU   274    -132.832-109.026 632.257  1.00  8.71           C
ATOM   4435  O   LEU   274    -132.030-108.637 631.409  1.00  8.71           O
ATOM   4436  HA  LEU   274    -134.207-107.422 631.908  1.00  8.71           H
ATOM   4437  CB  LEU   274    -133.658-107.298 633.958  1.00  8.71           C
ATOM   4438 1HB  LEU   274    -134.571-106.801 634.286  1.00  8.71           H
ATOM   4439 2HB  LEU   274    -133.362-107.980 634.755  1.00  8.71           H
ATOM   4440  HG  LEU   274    -131.708-106.706 633.309  1.00  8.71           H
ATOM   4441  CG  LEU   274    -132.564-106.240 633.797  1.00  8.71           C
ATOM   4442  CD1 LEU   274    -133.034-105.099 632.893  1.00  8.71           C
ATOM   4443 1HD1 LEU   274    -133.285-105.494 631.909  1.00  8.71           H
ATOM   4444 2HD1 LEU   274    -133.914-104.627 633.330  1.00  8.71           H
ATOM   4445 3HD1 LEU   274    -132.237-104.361 632.796  1.00  8.71           H
ATOM   4446  CD2 LEU   274    -132.087-105.734 635.159  1.00  8.71           C
ATOM   4447 1HD2 LEU   274    -132.926-105.290 635.696  1.00  8.71           H
ATOM   4448 2HD2 LEU   274    -131.686-106.567 635.737  1.00  8.71           H
ATOM   4449 3HD2 LEU   274    -131.310-104.983 635.016  1.00  8.71           H
ATOM   4450  HN  LEU   274    -135.532-108.906 633.861  1.00  8.71           H
ATOM   4451  N   LEU   275    -132.790-110.215 632.841  1.00  8.71           N
ATOM   4452  CA  LEU   275    -131.769-111.186 632.487  1.00  8.71           C
ATOM   4453  C   LEU   275    -131.940-111.589 631.021  1.00  8.71           C
ATOM   4454  O   LEU   275    -130.968-111.642 630.270  1.00  8.71           O
ATOM   4455  HA  LEU   275    -130.801-110.698 632.600  1.00  8.71           H
ATOM   4456  CB  LEU   275    -131.795-112.369 633.457  1.00  8.71           C
ATOM   4457 1HB  LEU   275    -131.564-112.000 634.456  1.00  8.71           H
ATOM   4458 2HB  LEU   275    -132.811-112.763 633.491  1.00  8.71           H
ATOM   4459  HG  LEU   275    -131.056-113.871 632.126  1.00  8.71           H
ATOM   4460  CG  LEU   275    -130.841-113.522 633.136  1.00  8.71           C
ATOM   4461  CD1 LEU   275    -129.386-113.049 633.151  1.00  8.71           C
ATOM   4462 1HD1 LEU   275    -129.251-112.265 632.406  1.00  8.71           H
ATOM   4463 2HD1 LEU   275    -129.142-112.658 634.139  1.00  8.71           H
ATOM   4464 3HD1 LEU   275    -128.730-113.888 632.920  1.00  8.71           H
ATOM   4465  CD2 LEU   275    -131.071-114.702 634.081  1.00  8.71           C
ATOM   4466 1HD2 LEU   275    -130.900-114.383 635.110  1.00  8.71           H
ATOM   4467 2HD2 LEU   275    -132.096-115.058 633.977  1.00  8.71           H
ATOM   4468 3HD2 LEU   275    -130.380-115.508 633.831  1.00  8.71           H
ATOM   4469  HN  LEU   275    -133.435-110.517 633.542  1.00  8.71           H
ATOM   4470  N   VAL   276    -133.185-111.864 630.658  1.00  8.71           N
ATOM   4471  CA  VAL   276    -133.496-112.266 629.297  1.00  8.71           C
ATOM   4472  C   VAL   276    -133.017-111.183 628.328  1.00  8.71           C
ATOM   4473  O   VAL   276    -132.409-111.487 627.302  1.00  8.71           O
ATOM   4474  HA  VAL   276    -132.948-113.186 629.092  1.00  8.71           H
ATOM   4475  HB  VAL   276    -135.539-111.699 629.538  1.00  8.71           H
ATOM   4476  CB  VAL   276    -134.990-112.565 629.168  1.00  8.71           C
ATOM   4477  CG1 VAL   276    -135.383-112.778 627.704  1.00  8.71           C
ATOM   4478 1HG1 VAL   276    -135.156-111.879 627.132  1.00  8.71           H
ATOM   4479 2HG1 VAL   276    -134.822-113.619 627.297  1.00  8.71           H
ATOM   4480 3HG1 VAL   276    -136.450-112.989 627.641  1.00  8.71           H
ATOM   4481  CG2 VAL   276    -135.384-113.772 630.022  1.00  8.71           C
ATOM   4482 1HG2 VAL   276    -134.823-114.647 629.695  1.00  8.71           H
ATOM   4483 2HG2 VAL   276    -135.157-113.565 631.068  1.00  8.71           H
ATOM   4484 3HG2 VAL   276    -136.451-113.962 629.912  1.00  8.71           H
ATOM   4485  HN  VAL   276    -133.971-111.815 631.274  1.00  8.71           H
ATOM   4486  N   GLN   277    -133.309-109.941 628.687  1.00  8.71           N
ATOM   4487  CA  GLN   277    -132.919-108.812 627.861  1.00  8.71           C
ATOM   4488  C   GLN   277    -131.394-108.725 627.767  1.00  8.71           C
ATOM   4489  O   GLN   277    -130.855-108.299 626.746  1.00  8.71           O
ATOM   4490  HA  GLN   277    -133.339-109.014 626.876  1.00  8.71           H
ATOM   4491  CB  GLN   277    -133.510-107.508 628.400  1.00  8.71           C
ATOM   4492 1HB  GLN   277    -133.340-107.444 629.474  1.00  8.71           H
ATOM   4493 2HB  GLN   277    -133.001-106.658 627.945  1.00  8.71           H
ATOM   4494  CG  GLN   277    -135.010-107.425 628.110  1.00  8.71           C
ATOM   4495 1HG  GLN   277    -135.183-107.513 627.037  1.00  8.71           H
ATOM   4496 2HG  GLN   277    -135.523-108.261 628.585  1.00  8.71           H
ATOM   4497  CD  GLN   277    -135.595-106.106 628.619  1.00  8.71           C
ATOM   4498  OE1 GLN   277    -135.045-105.447 629.486  1.00  8.71           O
ATOM   4499  NE2 GLN   277    -136.738-105.760 628.034  1.00  8.71           N
ATOM   4500 1HE2 GLN   277    -137.137-106.346 627.329  1.00  8.71           H
ATOM   4501 2HE2 GLN   277    -137.199-104.912 628.299  1.00  8.71           H
ATOM   4502  HN  GLN   277    -133.802-109.703 629.523  1.00  8.71           H
ATOM   4503  N   THR   278    -130.742-109.134 628.845  1.00  8.71           N
ATOM   4504  CA  THR   278    -129.290-109.123 628.891  1.00  8.71           C
ATOM   4505  C   THR   278    -128.717-110.124 627.886  1.00  8.71           C
ATOM   4506  O   THR   278    -127.785-109.805 627.149  1.00  8.71           O
ATOM   4507  HA  THR   278    -128.944-108.134 628.590  1.00  8.71           H
ATOM   4508  HB  THR   278    -129.068-110.431 630.611  1.00  8.71           H
ATOM   4509  CB  THR   278    -128.861-109.397 630.333  1.00  8.71           C
ATOM   4510  OG1 THR   278    -129.546-108.407 631.094  1.00  8.71           O
ATOM   4511  HG1 THR   278    -130.476-108.714 631.298  1.00  8.71           H
ATOM   4512  CG2 THR   278    -127.381-109.092 630.572  1.00  8.71           C
ATOM   4513 1HG2 THR   278    -127.188-108.041 630.358  1.00  8.71           H
ATOM   4514 2HG2 THR   278    -126.771-109.714 629.916  1.00  8.71           H
ATOM   4515 3HG2 THR   278    -127.129-109.304 631.611  1.00  8.71           H
ATOM   4516  HN  THR   278    -131.189-109.469 629.675  1.00  8.71           H
ATOM   4517  N   ILE   279    -129.299-111.314 627.887  1.00  8.71           N
ATOM   4518  CA  ILE   279    -128.814-112.386 627.033  1.00  8.71           C
ATOM   4519  C   ILE   279    -129.026-112.000 625.568  1.00  8.71           C
ATOM   4520  O   ILE   279    -128.143-112.202 624.735  1.00  8.71           O
ATOM   4521  HA  ILE   279    -127.743-112.486 627.212  1.00  8.71           H
ATOM   4522  HB  ILE   279    -130.546-113.579 627.420  1.00  8.71           H
ATOM   4523  CB  ILE   279    -129.464-113.715 627.420  1.00  8.71           C
ATOM   4524  CG1 ILE   279    -129.061-114.132 628.835  1.00  8.71           C
ATOM   4525 1HG1 ILE   279    -128.039-114.510 628.829  1.00  8.71           H
ATOM   4526 2HG1 ILE   279    -129.075-113.263 629.492  1.00  8.71           H
ATOM   4527  CG2 ILE   279    -129.147-114.801 626.389  1.00  8.71           C
ATOM   4528 1HG2 ILE   279    -129.525-114.497 625.413  1.00  8.71           H
ATOM   4529 2HG2 ILE   279    -128.068-114.943 626.333  1.00  8.71           H
ATOM   4530 3HG2 ILE   279    -129.621-115.735 626.688  1.00  8.71           H
ATOM   4531  CD1 ILE   279    -130.004-115.206 629.380  1.00  8.71           C
ATOM   4532 1HD1 ILE   279    -131.022-114.816 629.408  1.00  8.71           H
ATOM   4533 2HD1 ILE   279    -129.969-116.083 628.734  1.00  8.71           H
ATOM   4534 3HD1 ILE   279    -129.695-115.485 630.388  1.00  8.71           H
ATOM   4535  HN  ILE   279    -130.086-111.552 628.456  1.00  8.71           H
ATOM   4536  N   ASP   280    -130.202-111.452 625.298  1.00  8.71           N
ATOM   4537  CA  ASP   280    -130.569-111.102 623.936  1.00  8.71           C
ATOM   4538  C   ASP   280    -129.714-109.921 623.470  1.00  8.71           C
ATOM   4539  O   ASP   280    -129.365-109.829 622.294  1.00  8.71           O
ATOM   4540  HA  ASP   280    -130.390-112.003 623.350  1.00  8.71           H
ATOM   4541  CB  ASP   280    -132.038-110.684 623.852  1.00  8.71           C
ATOM   4542 1HB  ASP   280    -132.660-111.425 624.354  1.00  8.71           H
ATOM   4543 2HB  ASP   280    -132.182-109.739 624.377  1.00  8.71           H
ATOM   4544  CG  ASP   280    -132.484-110.538 622.396  1.00  8.71           C
ATOM   4545  OD1 ASP   280    -132.325-111.529 621.651  1.00  8.71           O
ATOM   4546  OD2 ASP   280    -132.974-109.438 622.060  1.00  8.71           O
ATOM   4547  HN  ASP   280    -130.895-111.248 625.988  1.00  8.71           H
ATOM   4548  N   ALA   281    -129.402-109.048 624.416  1.00  8.71           N
ATOM   4549  CA  ALA   281    -128.572-107.892 624.122  1.00  8.71           C
ATOM   4550  C   ALA   281    -127.197-108.364 623.647  1.00  8.71           C
ATOM   4551  O   ALA   281    -126.466-107.612 623.003  1.00  8.71           O
ATOM   4552  HA  ALA   281    -129.053-107.333 623.319  1.00  8.71           H
ATOM   4553  CB  ALA   281    -128.486-106.997 625.361  1.00  8.71           C
ATOM   4554 1HB  ALA   281    -129.486-106.665 625.640  1.00  8.71           H
ATOM   4555 2HB  ALA   281    -128.047-107.560 626.185  1.00  8.71           H
ATOM   4556 3HB  ALA   281    -127.863-106.130 625.140  1.00  8.71           H
ATOM   4557  HN  ALA   281    -129.705-109.120 625.366  1.00  8.71           H
ATOM   4558  N   TYR   282    -126.884-109.607 623.983  1.00  8.71           N
ATOM   4559  CA  TYR   282    -125.619-110.196 623.580  1.00  8.71           C
ATOM   4560  C   TYR   282    -125.804-111.121 622.375  1.00  8.71           C
ATOM   4561  O   TYR   282    -125.071-111.021 621.392  1.00  8.71           O
ATOM   4562  HA  TYR   282    -124.943-109.386 623.306  1.00  8.71           H
ATOM   4563  CB  TYR   282    -125.139-111.023 624.774  1.00  8.71           C
ATOM   4564 1HB  TYR   282    -125.090-110.380 625.652  1.00  8.71           H
ATOM   4565 2HB  TYR   282    -125.876-111.798 624.986  1.00  8.71           H
ATOM   4566  CG  TYR   282    -123.774-111.682 624.566  1.00  8.71           C
ATOM   4567  HD1 TYR   282    -124.607-113.608 624.128  1.00  8.71           H
ATOM   4568  CD1 TYR   282    -123.696-113.020 624.238  1.00  8.71           C
ATOM   4569  HD2 TYR   282    -122.681-109.881 624.964  1.00  8.71           H
ATOM   4570  CD2 TYR   282    -122.620-110.938 624.706  1.00  8.71           C
ATOM   4571  CE1 TYR   282    -122.411-113.640 624.043  1.00  8.71           C
ATOM   4572  HE1 TYR   282    -122.336-114.697 623.784  1.00  8.71           H
ATOM   4573  HE2 TYR   282    -120.416-110.982 624.617  1.00  8.71           H
ATOM   4574  CE2 TYR   282    -121.335-111.558 624.510  1.00  8.71           C
ATOM   4575  CZ  TYR   282    -121.294-112.878 624.188  1.00  8.71           C
ATOM   4576  OH  TYR   282    -120.081-113.464 624.003  1.00  8.71           O
ATOM   4577  HH  TYR   282    -119.354-112.787 624.116  1.00  8.71           H
ATOM   4578  HN  TYR   282    -127.478-110.207 624.520  1.00  8.71           H
ATOM   4579  N   ALA   283    -126.788-112.000 622.491  1.00  8.71           N
ATOM   4580  CA  ALA   283    -126.905-113.118 621.570  1.00  8.71           C
ATOM   4581  C   ALA   283    -127.857-112.740 620.433  1.00  8.71           C
ATOM   4582  O   ALA   283    -127.827-113.350 619.365  1.00  8.71           O
ATOM   4583  HA  ALA   283    -125.916-113.311 621.155  1.00  8.71           H
ATOM   4584  CB  ALA   283    -127.371-114.361 622.331  1.00  8.71           C
ATOM   4585 1HB  ALA   283    -126.646-114.604 623.108  1.00  8.71           H
ATOM   4586 2HB  ALA   283    -128.341-114.164 622.788  1.00  8.71           H
ATOM   4587 3HB  ALA   283    -127.459-115.199 621.640  1.00  8.71           H
ATOM   4588  HN  ALA   283    -127.496-111.958 623.196  1.00  8.71           H
ATOM   4589  N   MET   284    -128.678-111.736 620.701  1.00  8.71           N
ATOM   4590  CA  MET   284    -129.638-111.270 619.715  1.00  8.71           C
ATOM   4591  C   MET   284    -130.429-112.439 619.124  1.00  8.71           C
ATOM   4592  O   MET   284    -130.551-112.558 617.906  1.00  8.71           O
ATOM   4593  HA  MET   284    -130.311-110.602 620.253  1.00  8.71           H
ATOM   4594  CB  MET   284    -128.902-110.533 618.594  1.00  8.71           C
ATOM   4595 1HB  MET   284    -128.143-111.186 618.162  1.00  8.71           H
ATOM   4596 2HB  MET   284    -129.601-110.286 617.795  1.00  8.71           H
ATOM   4597  CG  MET   284    -128.245-109.255 619.118  1.00  8.71           C
ATOM   4598 1HG  MET   284    -129.003-108.491 619.292  1.00  8.71           H
ATOM   4599 2HG  MET   284    -127.763-109.450 620.076  1.00  8.71           H
ATOM   4600  SD  MET   284    -127.041-108.660 617.941  1.00  8.71           S
ATOM   4601  CE  MET   284    -125.772-109.899 618.143  1.00  8.71           C
ATOM   4602 1HE  MET   284    -125.421-109.894 619.176  1.00  8.71           H
ATOM   4603 2HE  MET   284    -126.180-110.880 617.903  1.00  8.71           H
ATOM   4604 3HE  MET   284    -124.939-109.678 617.476  1.00  8.71           H
ATOM   4605  HN  MET   284    -128.695-111.244 621.572  1.00  8.71           H
ATOM   4606  N   PHE   285    -130.945-113.273 620.015  1.00  8.71           N
ATOM   4607  CA  PHE   285    -131.574-114.515 619.601  1.00  8.71           C
ATOM   4608  C   PHE   285    -133.064-114.308 619.318  1.00  8.71           C
ATOM   4609  O   PHE   285    -133.698-115.139 618.671  1.00  8.71           O
ATOM   4610  HA  PHE   285    -131.075-114.842 618.688  1.00  8.71           H
ATOM   4611  CB  PHE   285    -131.420-115.503 620.759  1.00  8.71           C
ATOM   4612 1HB  PHE   285    -131.653-116.506 620.401  1.00  8.71           H
ATOM   4613 2HB  PHE   285    -130.378-115.513 621.078  1.00  8.71           H
ATOM   4614  CG  PHE   285    -132.305-115.189 621.967  1.00  8.71           C
ATOM   4615  HD1 PHE   285    -130.825-113.992 622.912  1.00  8.71           H
ATOM   4616  CD1 PHE   285    -131.834-114.401 622.969  1.00  8.71           C
ATOM   4617  HD2 PHE   285    -133.942-116.332 621.234  1.00  8.71           H
ATOM   4618  CD2 PHE   285    -133.564-115.700 622.038  1.00  8.71           C
ATOM   4619  CE1 PHE   285    -132.656-114.110 624.090  1.00  8.71           C
ATOM   4620  HE1 PHE   285    -132.278-113.478 624.893  1.00  8.71           H
ATOM   4621  CE2 PHE   285    -134.386-115.409 623.158  1.00  8.71           C
ATOM   4622  HE2 PHE   285    -135.395-115.818 623.215  1.00  8.71           H
ATOM   4623  CZ  PHE   285    -133.915-114.620 624.161  1.00  8.71           C
ATOM   4624  HZ  PHE   285    -134.546-114.396 625.021  1.00  8.71           H
ATOM   4625  HN  PHE   285    -130.938-113.111 621.002  1.00  8.71           H
ATOM   4626  N   ILE   286    -133.578-113.193 619.818  1.00  8.71           N
ATOM   4627  CA  ILE   286    -134.983-112.870 619.633  1.00  8.71           C
ATOM   4628  C   ILE   286    -135.172-112.195 618.273  1.00  8.71           C
ATOM   4629  O   ILE   286    -135.223-110.969 618.186  1.00  8.71           O
ATOM   4630  HA  ILE   286    -135.537-113.808 619.634  1.00  8.71           H
ATOM   4631  HB  ILE   286    -134.967-111.087 620.815  1.00  8.71           H
ATOM   4632  CB  ILE   286    -135.500-112.038 620.809  1.00  8.71           C
ATOM   4633  CG1 ILE   286    -135.204-112.729 622.142  1.00  8.71           C
ATOM   4634 1HG1 ILE   286    -135.812-113.629 622.231  1.00  8.71           H
ATOM   4635 2HG1 ILE   286    -134.161-113.045 622.168  1.00  8.71           H
ATOM   4636  CG2 ILE   286    -136.988-111.722 620.645  1.00  8.71           C
ATOM   4637 1HG2 ILE   286    -137.140-111.159 619.725  1.00  8.71           H
ATOM   4638 2HG2 ILE   286    -137.554-112.653 620.599  1.00  8.71           H
ATOM   4639 3HG2 ILE   286    -137.329-111.130 621.494  1.00  8.71           H
ATOM   4640  CD1 ILE   286    -135.489-111.795 623.319  1.00  8.71           C
ATOM   4641 1HD1 ILE   286    -134.861-110.907 623.239  1.00  8.71           H
ATOM   4642 2HD1 ILE   286    -136.538-111.500 623.303  1.00  8.71           H
ATOM   4643 3HD1 ILE   286    -135.270-112.311 624.254  1.00  8.71           H
ATOM   4644  HN  ILE   286    -133.054-112.520 620.339  1.00  8.71           H
ATOM   4645  N   SER   287    -135.271-113.026 617.245  1.00  8.71           N
ATOM   4646  CA  SER   287    -135.484-112.527 615.898  1.00  8.71           C
ATOM   4647  C   SER   287    -136.982-112.361 615.632  1.00  8.71           C
ATOM   4648  O   SER   287    -137.378-111.642 614.716  1.00  8.71           O
ATOM   4649  HA  SER   287    -134.981-111.560 615.865  1.00  8.71           H
ATOM   4650  CB  SER   287    -134.861-113.461 614.859  1.00  8.71           C
ATOM   4651 1HB  SER   287    -135.040-113.063 613.860  1.00  8.71           H
ATOM   4652 2HB  SER   287    -133.781-113.492 615.001  1.00  8.71           H
ATOM   4653  HG  SER   287    -134.943-115.373 614.271  1.00  8.71           H
ATOM   4654  OG  SER   287    -135.388-114.782 614.945  1.00  8.71           O
ATOM   4655  HN  SER   287    -135.207-114.021 617.322  1.00  8.71           H
ATOM   4656  N   ASN   288    -137.774-113.039 616.450  1.00  8.71           N
ATOM   4657  CA  ASN   288    -139.204-113.122 616.209  1.00  8.71           C
ATOM   4658  C   ASN   288    -139.895-111.915 616.846  1.00  8.71           C
ATOM   4659  O   ASN   288    -139.728-111.657 618.037  1.00  8.71           O
ATOM   4660  HA  ASN   288    -139.311-113.139 615.124  1.00  8.71           H
ATOM   4661  CB  ASN   288    -139.795-114.388 616.831  1.00  8.71           C
ATOM   4662 1HB  ASN   288    -139.249-115.262 616.475  1.00  8.71           H
ATOM   4663 2HB  ASN   288    -139.674-114.356 617.914  1.00  8.71           H
ATOM   4664  CG  ASN   288    -141.278-114.530 616.482  1.00  8.71           C
ATOM   4665  OD1 ASN   288    -142.131-113.814 616.980  1.00  8.71           O
ATOM   4666  ND2 ASN   288    -141.537-115.492 615.601  1.00  8.71           N
ATOM   4667 1HD2 ASN   288    -140.791-116.044 615.230  1.00  8.71           H
ATOM   4668 2HD2 ASN   288    -142.478-115.662 615.309  1.00  8.71           H
ATOM   4669  HN  ASN   288    -137.454-113.525 617.263  1.00  8.71           H
ATOM   4670  N   CYS   289    -140.657-111.208 616.025  1.00  8.71           N
ATOM   4671  CA  CYS   289    -141.248-109.949 616.448  1.00  8.71           C
ATOM   4672  C   CYS   289    -142.311-110.250 617.507  1.00  8.71           C
ATOM   4673  O   CYS   289    -142.484-109.482 618.452  1.00  8.71           O
ATOM   4674  HA  CYS   289    -140.440-109.351 616.870  1.00  8.71           H
ATOM   4675  CB  CYS   289    -141.824-109.169 615.266  1.00  8.71           C
ATOM   4676 1HB  CYS   289    -141.041-108.968 614.535  1.00  8.71           H
ATOM   4677 2HB  CYS   289    -142.585-109.765 614.762  1.00  8.71           H
ATOM   4678  SG  CYS   289    -142.551-107.594 615.850  1.00  8.71           S
ATOM   4679  HN  CYS   289    -140.873-111.481 615.087  1.00  8.71           H
ATOM   4680  N   ALA   290    -142.994-111.368 617.313  1.00  8.71           N
ATOM   4681  CA  ALA   290    -144.082-111.743 618.199  1.00  8.71           C
ATOM   4682  C   ALA   290    -143.524-112.022 619.596  1.00  8.71           C
ATOM   4683  O   ALA   290    -144.078-111.562 620.593  1.00  8.71           O
ATOM   4684  HA  ALA   290    -144.771-110.901 618.254  1.00  8.71           H
ATOM   4685  CB  ALA   290    -144.823-112.949 617.616  1.00  8.71           C
ATOM   4686 1HB  ALA   290    -145.225-112.689 616.637  1.00  8.71           H
ATOM   4687 2HB  ALA   290    -144.132-113.786 617.515  1.00  8.71           H
ATOM   4688 3HB  ALA   290    -145.640-113.230 618.281  1.00  8.71           H
ATOM   4689  HN  ALA   290    -142.815-112.011 616.568  1.00  8.71           H
ATOM   4690  N   VAL   291    -142.434-112.774 619.623  1.00  8.71           N
ATOM   4691  CA  VAL   291    -141.771-113.087 620.878  1.00  8.71           C
ATOM   4692  C   VAL   291    -141.274-111.792 621.524  1.00  8.71           C
ATOM   4693  O   VAL   291    -141.439-111.590 622.726  1.00  8.71           O
ATOM   4694  HA  VAL   291    -142.510-113.545 621.535  1.00  8.71           H
ATOM   4695  HB  VAL   291    -139.947-113.667 619.934  1.00  8.71           H
ATOM   4696  CB  VAL   291    -140.653-114.104 620.640  1.00  8.71           C
ATOM   4697  CG1 VAL   291    -139.897-114.401 621.937  1.00  8.71           C
ATOM   4698 1HG1 VAL   291    -139.457-113.480 622.320  1.00  8.71           H
ATOM   4699 2HG1 VAL   291    -140.589-114.808 622.675  1.00  8.71           H
ATOM   4700 3HG1 VAL   291    -139.108-115.126 621.740  1.00  8.71           H
ATOM   4701  CG2 VAL   291    -141.203-115.389 620.020  1.00  8.71           C
ATOM   4702 1HG2 VAL   291    -141.940-115.830 620.691  1.00  8.71           H
ATOM   4703 2HG2 VAL   291    -141.675-115.159 619.064  1.00  8.71           H
ATOM   4704 3HG2 VAL   291    -140.388-116.095 619.862  1.00  8.71           H
ATOM   4705  HN  VAL   291    -142.004-113.167 618.810  1.00  8.71           H
ATOM   4706  N   SER   292    -140.676-110.947 620.696  1.00  8.71           N
ATOM   4707  CA  SER   292    -140.114-109.697 621.180  1.00  8.71           C
ATOM   4708  C   SER   292    -141.217-108.828 621.787  1.00  8.71           C
ATOM   4709  O   SER   292    -141.024-108.217 622.836  1.00  8.71           O
ATOM   4710  HA  SER   292    -139.389-109.983 621.942  1.00  8.71           H
ATOM   4711  CB  SER   292    -139.402-108.943 620.056  1.00  8.71           C
ATOM   4712 1HB  SER   292    -138.751-109.629 619.513  1.00  8.71           H
ATOM   4713 2HB  SER   292    -140.139-108.573 619.343  1.00  8.71           H
ATOM   4714  HG  SER   292    -137.815-108.192 621.017  1.00  8.71           H
ATOM   4715  OG  SER   292    -138.631-107.851 620.550  1.00  8.71           O
ATOM   4716  HN  SER   292    -140.573-111.105 619.714  1.00  8.71           H
ATOM   4717  N   THR   293    -142.350-108.801 621.100  1.00  8.71           N
ATOM   4718  CA  THR   293    -143.473-107.991 621.541  1.00  8.71           C
ATOM   4719  C   THR   293    -143.937-108.434 622.931  1.00  8.71           C
ATOM   4720  O   THR   293    -144.153-107.603 623.811  1.00  8.71           O
ATOM   4721  HA  THR   293    -143.138-106.958 621.630  1.00  8.71           H
ATOM   4722  HB  THR   293    -144.848-109.121 620.294  1.00  8.71           H
ATOM   4723  CB  THR   293    -144.569-108.083 620.478  1.00  8.71           C
ATOM   4724  OG1 THR   293    -144.027-107.385 619.360  1.00  8.71           O
ATOM   4725  HG1 THR   293    -143.639-108.035 618.706  1.00  8.71           H
ATOM   4726  CG2 THR   293    -145.816-107.278 620.850  1.00  8.71           C
ATOM   4727 1HG2 THR   293    -145.549-106.228 620.967  1.00  8.71           H
ATOM   4728 2HG2 THR   293    -146.225-107.655 621.787  1.00  8.71           H
ATOM   4729 3HG2 THR   293    -146.562-107.378 620.062  1.00  8.71           H
ATOM   4730  HN  THR   293    -142.507-109.317 620.258  1.00  8.71           H
ATOM   4731  N   ASN   294    -144.075-109.743 623.084  1.00  8.71           N
ATOM   4732  CA  ASN   294    -144.573-110.302 624.329  1.00  8.71           C
ATOM   4733  C   ASN   294    -143.571-110.013 625.449  1.00  8.71           C
ATOM   4734  O   ASN   294    -143.963-109.744 626.584  1.00  8.71           O
ATOM   4735  HA  ASN   294    -145.535-109.818 624.496  1.00  8.71           H
ATOM   4736  CB  ASN   294    -144.740-111.819 624.224  1.00  8.71           C
ATOM   4737 1HB  ASN   294    -143.834-112.260 623.808  1.00  8.71           H
ATOM   4738 2HB  ASN   294    -144.874-112.244 625.219  1.00  8.71           H
ATOM   4739  CG  ASN   294    -145.939-112.179 623.344  1.00  8.71           C
ATOM   4740  OD1 ASN   294    -146.809-111.367 623.074  1.00  8.71           O
ATOM   4741  ND2 ASN   294    -145.937-113.437 622.914  1.00  8.71           N
ATOM   4742 1HD2 ASN   294    -145.192-114.052 623.173  1.00  8.71           H
ATOM   4743 2HD2 ASN   294    -146.679-113.768 622.332  1.00  8.71           H
ATOM   4744  HN  ASN   294    -143.855-110.415 622.377  1.00  8.71           H
ATOM   4745  N   ILE   295    -142.297-110.079 625.091  1.00  8.71           N
ATOM   4746  CA  ILE   295    -141.235-109.891 626.066  1.00  8.71           C
ATOM   4747  C   ILE   295    -141.258-108.445 626.565  1.00  8.71           C
ATOM   4748  O   ILE   295    -141.051-108.191 627.751  1.00  8.71           O
ATOM   4749  HA  ILE   295    -141.444-110.551 626.908  1.00  8.71           H
ATOM   4750  HB  ILE   295    -139.832-109.954 624.453  1.00  8.71           H
ATOM   4751  CB  ILE   295    -139.888-110.318 625.479  1.00  8.71           C
ATOM   4752  CG1 ILE   295    -139.772-111.843 625.425  1.00  8.71           C
ATOM   4753 1HG1 ILE   295    -139.706-112.242 626.437  1.00  8.71           H
ATOM   4754 2HG1 ILE   295    -140.671-112.264 624.975  1.00  8.71           H
ATOM   4755  CG2 ILE   295    -138.729-109.682 626.249  1.00  8.71           C
ATOM   4756 1HG2 ILE   295    -138.807-108.596 626.191  1.00  8.71           H
ATOM   4757 2HG2 ILE   295    -138.771-109.994 627.292  1.00  8.71           H
ATOM   4758 3HG2 ILE   295    -137.783-110.002 625.811  1.00  8.71           H
ATOM   4759  CD1 ILE   295    -138.543-112.271 624.620  1.00  8.71           C
ATOM   4760 1HD1 ILE   295    -138.625-111.890 623.602  1.00  8.71           H
ATOM   4761 2HD1 ILE   295    -137.645-111.868 625.087  1.00  8.71           H
ATOM   4762 3HD1 ILE   295    -138.485-113.359 624.597  1.00  8.71           H
ATOM   4763  HN  ILE   295    -141.987-110.258 624.158  1.00  8.71           H
ATOM   4764  N   ASP   296    -141.512-107.536 625.636  1.00  8.71           N
ATOM   4765  CA  ASP   296    -141.531-106.119 625.961  1.00  8.71           C
ATOM   4766  C   ASP   296    -142.706-105.830 626.896  1.00  8.71           C
ATOM   4767  O   ASP   296    -142.576-105.052 627.840  1.00  8.71           O
ATOM   4768  HA  ASP   296    -140.567-105.920 626.428  1.00  8.71           H
ATOM   4769  CB  ASP   296    -141.708-105.268 624.702  1.00  8.71           C
ATOM   4770 1HB  ASP   296    -142.592-105.599 624.156  1.00  8.71           H
ATOM   4771 2HB  ASP   296    -141.877-104.229 624.982  1.00  8.71           H
ATOM   4772  CG  ASP   296    -140.478-105.364 623.797  1.00  8.71           C
ATOM   4773  OD1 ASP   296    -139.408-105.726 624.331  1.00  8.71           O
ATOM   4774  OD2 ASP   296    -140.636-105.074 622.591  1.00  8.71           O
ATOM   4775  HN  ASP   296    -141.702-107.752 624.679  1.00  8.71           H
ATOM   4776  N   ILE   297    -143.827-106.473 626.602  1.00  8.71           N
ATOM   4777  CA  ILE   297    -145.012-106.327 627.430  1.00  8.71           C
ATOM   4778  C   ILE   297    -144.733-106.903 628.819  1.00  8.71           C
ATOM   4779  O   ILE   297    -145.082-106.294 629.829  1.00  8.71           O
ATOM   4780  HA  ILE   297    -145.211-105.260 627.532  1.00  8.71           H
ATOM   4781  HB  ILE   297    -145.949-107.942 626.386  1.00  8.71           H
ATOM   4782  CB  ILE   297    -146.228-106.949 626.739  1.00  8.71           C
ATOM   4783  CG1 ILE   297    -146.639-106.133 625.513  1.00  8.71           C
ATOM   4784 1HG1 ILE   297    -147.050-105.174 625.831  1.00  8.71           H
ATOM   4785 2HG1 ILE   297    -145.761-105.917 624.904  1.00  8.71           H
ATOM   4786  CG2 ILE   297    -147.385-107.128 627.724  1.00  8.71           C
ATOM   4787 1HG2 ILE   297    -147.073-107.783 628.537  1.00  8.71           H
ATOM   4788 2HG2 ILE   297    -147.672-106.157 628.128  1.00  8.71           H
ATOM   4789 3HG2 ILE   297    -148.236-107.572 627.207  1.00  8.71           H
ATOM   4790  CD1 ILE   297    -147.675-106.885 624.676  1.00  8.71           C
ATOM   4791 1HD1 ILE   297    -147.253-107.832 624.339  1.00  8.71           H
ATOM   4792 2HD1 ILE   297    -148.561-107.077 625.281  1.00  8.71           H
ATOM   4793 3HD1 ILE   297    -147.951-106.282 623.810  1.00  8.71           H
ATOM   4794  HN  ILE   297    -143.933-107.082 625.816  1.00  8.71           H
ATOM   4795  N   CYS   298    -144.105-108.070 628.826  1.00  8.71           N
ATOM   4796  CA  CYS   298    -143.755-108.724 630.075  1.00  8.71           C
ATOM   4797  C   CYS   298    -142.883-107.767 630.891  1.00  8.71           C
ATOM   4798  O   CYS   298    -143.035-107.668 632.108  1.00  8.71           O
ATOM   4799  HA  CYS   298    -144.692-108.931 630.593  1.00  8.71           H
ATOM   4800  CB  CYS   298    -143.060-110.066 629.836  1.00  8.71           C
ATOM   4801 1HB  CYS   298    -142.322-109.966 629.040  1.00  8.71           H
ATOM   4802 2HB  CYS   298    -142.521-110.371 630.733  1.00  8.71           H
ATOM   4803  HG  CYS   298    -144.464-110.932 628.131  1.00  8.71           H
ATOM   4804  SG  CYS   298    -144.295-111.339 629.386  1.00  8.71           S
ATOM   4805  HN  CYS   298    -143.837-108.565 628.000  1.00  8.71           H
ATOM   4806  N   PHE   299    -141.989-107.087 630.188  1.00  8.71           N
ATOM   4807  CA  PHE   299    -141.092-106.143 630.832  1.00  8.71           C
ATOM   4808  C   PHE   299    -141.877-105.027 631.525  1.00  8.71           C
ATOM   4809  O   PHE   299    -141.599-104.689 632.675  1.00  8.71           O
ATOM   4810  HA  PHE   299    -140.519-106.696 631.576  1.00  8.71           H
ATOM   4811  CB  PHE   299    -140.222-105.531 629.733  1.00  8.71           C
ATOM   4812 1HB  PHE   299    -139.704-106.332 629.206  1.00  8.71           H
ATOM   4813 2HB  PHE   299    -140.867-105.037 629.006  1.00  8.71           H
ATOM   4814  CG  PHE   299    -139.189-104.525 630.244  1.00  8.71           C
ATOM   4815  HD1 PHE   299    -140.467-102.853 629.939  1.00  8.71           H
ATOM   4816  CD1 PHE   299    -139.490-103.199 630.277  1.00  8.71           C
ATOM   4817  HD2 PHE   299    -137.729-106.018 630.639  1.00  8.71           H
ATOM   4818  CD2 PHE   299    -137.971-104.956 630.666  1.00  8.71           C
ATOM   4819  CE1 PHE   299    -138.532-102.265 630.751  1.00  8.71           C
ATOM   4820  HE1 PHE   299    -138.773-101.202 630.777  1.00  8.71           H
ATOM   4821  CE2 PHE   299    -137.012-104.022 631.140  1.00  8.71           C
ATOM   4822  HE2 PHE   299    -136.035-104.367 631.478  1.00  8.71           H
ATOM   4823  CZ  PHE   299    -137.313-102.696 631.173  1.00  8.71           C
ATOM   4824  HZ  PHE   299    -136.577-101.979 631.537  1.00  8.71           H
ATOM   4825  HN  PHE   299    -141.872-107.174 629.199  1.00  8.71           H
ATOM   4826  N   GLN   300    -142.842-104.486 630.797  1.00  8.71           N
ATOM   4827  CA  GLN   300    -143.639-103.383 631.309  1.00  8.71           C
ATOM   4828  C   GLN   300    -144.374-103.807 632.582  1.00  8.71           C
ATOM   4829  O   GLN   300    -144.390-103.072 633.568  1.00  8.71           O
ATOM   4830  HA  GLN   300    -142.924-102.593 631.540  1.00  8.71           H
ATOM   4831  CB  GLN   300    -144.621-102.878 630.251  1.00  8.71           C
ATOM   4832 1HB  GLN   300    -145.165-103.719 629.823  1.00  8.71           H
ATOM   4833 2HB  GLN   300    -145.359-102.225 630.716  1.00  8.71           H
ATOM   4834  CG  GLN   300    -143.889-102.119 629.141  1.00  8.71           C
ATOM   4835 1HG  GLN   300    -143.290-101.319 629.577  1.00  8.71           H
ATOM   4836 2HG  GLN   300    -143.199-102.792 628.630  1.00  8.71           H
ATOM   4837  CD  GLN   300    -144.878-101.532 628.133  1.00  8.71           C
ATOM   4838  OE1 GLN   300    -146.034-101.282 628.433  1.00  8.71           O
ATOM   4839  NE2 GLN   300    -144.362-101.327 626.925  1.00  8.71           N
ATOM   4840 1HE2 GLN   300    -143.405-101.554 626.745  1.00  8.71           H
ATOM   4841 2HE2 GLN   300    -144.931-100.946 626.196  1.00  8.71           H
ATOM   4842  HN  GLN   300    -143.083-104.787 629.874  1.00  8.71           H
ATOM   4843  N   VAL   301    -144.967-104.991 632.519  1.00  8.71           N
ATOM   4844  CA  VAL   301    -145.788-105.476 633.614  1.00  8.71           C
ATOM   4845  C   VAL   301    -144.915-105.662 634.857  1.00  8.71           C
ATOM   4846  O   VAL   301    -145.234-105.145 635.927  1.00  8.71           O
ATOM   4847  HA  VAL   301    -146.540-104.715 633.824  1.00  8.71           H
ATOM   4848  HB  VAL   301    -145.767-107.463 632.835  1.00  8.71           H
ATOM   4849  CB  VAL   301    -146.514-106.757 633.197  1.00  8.71           C
ATOM   4850  CG1 VAL   301    -147.226-107.397 634.390  1.00  8.71           C
ATOM   4851 1HG1 VAL   301    -146.495-107.645 635.160  1.00  8.71           H
ATOM   4852 2HG1 VAL   301    -147.957-106.697 634.795  1.00  8.71           H
ATOM   4853 3HG1 VAL   301    -147.734-108.305 634.066  1.00  8.71           H
ATOM   4854  CG2 VAL   301    -147.495-106.484 632.055  1.00  8.71           C
ATOM   4855 1HG2 VAL   301    -148.235-105.752 632.379  1.00  8.71           H
ATOM   4856 2HG2 VAL   301    -146.951-106.094 631.194  1.00  8.71           H
ATOM   4857 3HG2 VAL   301    -147.997-107.410 631.778  1.00  8.71           H
ATOM   4858  HN  VAL   301    -144.892-105.612 631.739  1.00  8.71           H
ATOM   4859  N   THR   302    -143.831-106.401 634.675  1.00  8.71           N
ATOM   4860  CA  THR   302    -142.976-106.764 635.792  1.00  8.71           C
ATOM   4861  C   THR   302    -142.290-105.522 636.363  1.00  8.71           C
ATOM   4862  O   THR   302    -142.052-105.438 637.567  1.00  8.71           O
ATOM   4863  HA  THR   302    -143.601-107.177 636.583  1.00  8.71           H
ATOM   4864  HB  THR   302    -141.331-108.146 636.114  1.00  8.71           H
ATOM   4865  CB  THR   302    -141.993-107.832 635.307  1.00  8.71           C
ATOM   4866  OG1 THR   302    -141.353-107.231 634.185  1.00  8.71           O
ATOM   4867  HG1 THR   302    -140.594-107.805 633.876  1.00  8.71           H
ATOM   4868  CG2 THR   302    -142.700-109.056 634.722  1.00  8.71           C
ATOM   4869 1HG2 THR   302    -143.310-108.751 633.872  1.00  8.71           H
ATOM   4870 2HG2 THR   302    -143.337-109.506 635.484  1.00  8.71           H
ATOM   4871 3HG2 THR   302    -141.957-109.783 634.394  1.00  8.71           H
ATOM   4872  HN  THR   302    -143.535-106.750 633.785  1.00  8.71           H
ATOM   4873  N   GLN   303    -141.991-104.587 635.473  1.00  8.71           N
ATOM   4874  CA  GLN   303    -141.394-103.327 635.882  1.00  8.71           C
ATOM   4875  C   GLN   303    -142.338-102.572 636.819  1.00  8.71           C
ATOM   4876  O   GLN   303    -141.907-102.024 637.832  1.00  8.71           O
ATOM   4877  HA  GLN   303    -140.482-103.598 636.415  1.00  8.71           H
ATOM   4878  CB  GLN   303    -141.029-102.473 634.666  1.00  8.71           C
ATOM   4879 1HB  GLN   303    -140.295-102.999 634.055  1.00  8.71           H
ATOM   4880 2HB  GLN   303    -141.912-102.322 634.045  1.00  8.71           H
ATOM   4881  CG  GLN   303    -140.464-101.118 635.098  1.00  8.71           C
ATOM   4882 1HG  GLN   303    -141.279-100.459 635.397  1.00  8.71           H
ATOM   4883 2HG  GLN   303    -139.823-101.248 635.970  1.00  8.71           H
ATOM   4884  CD  GLN   303    -139.667-100.470 633.964  1.00  8.71           C
ATOM   4885  OE1 GLN   303    -140.208-100.021 632.967  1.00  8.71           O
ATOM   4886  NE2 GLN   303    -138.353-100.448 634.171  1.00  8.71           N
ATOM   4887 1HE2 GLN   303    -137.972-100.834 635.011  1.00  8.71           H
ATOM   4888 2HE2 GLN   303    -137.746-100.045 633.486  1.00  8.71           H
ATOM   4889  HN  GLN   303    -142.149-104.680 634.490  1.00  8.71           H
ATOM   4890  N   THR   304    -143.610-102.567 636.447  1.00  8.71           N
ATOM   4891  CA  THR   304    -144.611-101.843 637.212  1.00  8.71           C
ATOM   4892  C   THR   304    -144.767-102.460 638.604  1.00  8.71           C
ATOM   4893  O   THR   304    -144.874-101.741 639.597  1.00  8.71           O
ATOM   4894  HA  THR   304    -144.262-100.820 637.353  1.00  8.71           H
ATOM   4895  HB  THR   304    -146.332-102.835 636.333  1.00  8.71           H
ATOM   4896  CB  THR   304    -145.909-101.833 636.403  1.00  8.71           C
ATOM   4897  OG1 THR   304    -145.542-101.232 635.164  1.00  8.71           O
ATOM   4898  HG1 THR   304    -145.399-101.938 634.471  1.00  8.71           H
ATOM   4899  CG2 THR   304    -146.954-100.879 636.984  1.00  8.71           C
ATOM   4900 1HG2 THR   304    -146.556 -99.864 636.992  1.00  8.71           H
ATOM   4901 2HG2 THR   304    -147.196-101.181 638.003  1.00  8.71           H
ATOM   4902 3HG2 THR   304    -147.856-100.910 636.372  1.00  8.71           H
ATOM   4903  HN  THR   304    -143.959-103.045 635.641  1.00  8.71           H
ATOM   4904  N   ILE   305    -144.775-103.784 638.632  1.00  8.71           N
ATOM   4905  CA  ILE   305    -144.876-104.506 639.889  1.00  8.71           C
ATOM   4906  C   ILE   305    -143.715-104.100 640.800  1.00  8.71           C
ATOM   4907  O   ILE   305    -143.895-103.939 642.006  1.00  8.71           O
ATOM   4908  HA  ILE   305    -145.809-104.205 640.365  1.00  8.71           H
ATOM   4909  HB  ILE   305    -144.158-106.291 638.954  1.00  8.71           H
ATOM   4910  CB  ILE   305    -144.961-106.012 639.637  1.00  8.71           C
ATOM   4911  CG1 ILE   305    -146.281-106.380 638.955  1.00  8.71           C
ATOM   4912 1HG1 ILE   305    -147.097-106.310 639.674  1.00  8.71           H
ATOM   4913 2HG1 ILE   305    -146.495-105.666 638.160  1.00  8.71           H
ATOM   4914  CG2 ILE   305    -144.746-106.798 640.932  1.00  8.71           C
ATOM   4915 1HG2 ILE   305    -143.761-106.567 641.338  1.00  8.71           H
ATOM   4916 2HG2 ILE   305    -145.512-106.521 641.656  1.00  8.71           H
ATOM   4917 3HG2 ILE   305    -144.812-107.866 640.724  1.00  8.71           H
ATOM   4918  CD1 ILE   305    -146.224-107.795 638.377  1.00  8.71           C
ATOM   4919 1HD1 ILE   305    -145.422-107.855 637.641  1.00  8.71           H
ATOM   4920 2HD1 ILE   305    -146.034-108.508 639.179  1.00  8.71           H
ATOM   4921 3HD1 ILE   305    -147.175-108.031 637.899  1.00  8.71           H
ATOM   4922  HN  ILE   305    -144.714-104.361 637.817  1.00  8.71           H
ATOM   4923  N   ALA   306    -142.550-103.945 640.187  1.00  8.71           N
ATOM   4924  CA  ALA   306    -141.345-103.635 640.938  1.00  8.71           C
ATOM   4925  C   ALA   306    -141.490-102.253 641.577  1.00  8.71           C
ATOM   4926  O   ALA   306    -140.902-101.985 642.624  1.00  8.71           O
ATOM   4927  HA  ALA   306    -141.244-104.382 641.725  1.00  8.71           H
ATOM   4928  CB  ALA   306    -140.130-103.726 640.013  1.00  8.71           C
ATOM   4929 1HB  ALA   306    -140.056-104.735 639.608  1.00  8.71           H
ATOM   4930 2HB  ALA   306    -140.242-103.013 639.195  1.00  8.71           H
ATOM   4931 3HB  ALA   306    -139.227-103.493 640.576  1.00  8.71           H
ATOM   4932  HN  ALA   306    -142.423-104.028 639.199  1.00  8.71           H
ATOM   4933  N   PHE   307    -142.275-101.411 640.921  1.00  8.71           N
ATOM   4934  CA  PHE   307    -142.447-100.041 641.373  1.00  8.71           C
ATOM   4935  C   PHE   307    -143.298 -99.985 642.643  1.00  8.71           C
ATOM   4936  O   PHE   307    -143.139 -99.082 643.462  1.00  8.71           O
ATOM   4937  HA  PHE   307    -141.455 -99.644 641.585  1.00  8.71           H
ATOM   4938  CB  PHE   307    -143.171 -99.289 640.255  1.00  8.71           C
ATOM   4939 1HB  PHE   307    -144.075 -99.837 639.988  1.00  8.71           H
ATOM   4940 2HB  PHE   307    -143.488 -98.316 640.631  1.00  8.71           H
ATOM   4941  CG  PHE   307    -142.327 -99.083 638.995  1.00  8.71           C
ATOM   4942  HD1 PHE   307    -140.604-100.001 639.836  1.00  8.71           H
ATOM   4943  CD1 PHE   307    -141.037 -99.511 638.964  1.00  8.71           C
ATOM   4944  HD2 PHE   307    -143.901 -98.128 637.932  1.00  8.71           H
ATOM   4945  CD2 PHE   307    -142.867 -98.471 637.907  1.00  8.71           C
ATOM   4946  CE1 PHE   307    -140.253 -99.319 637.795  1.00  8.71           C
ATOM   4947  HE1 PHE   307    -139.219 -99.662 637.770  1.00  8.71           H
ATOM   4948  CE2 PHE   307    -142.084 -98.279 636.739  1.00  8.71           C
ATOM   4949  HE2 PHE   307    -142.517 -97.789 635.867  1.00  8.71           H
ATOM   4950  CZ  PHE   307    -140.793 -98.708 636.707  1.00  8.71           C
ATOM   4951  HZ  PHE   307    -140.192 -98.561 635.810  1.00  8.71           H
ATOM   4952  HN  PHE   307    -142.787-101.652 640.097  1.00  8.71           H
ATOM   4953  N   PHE   308    -144.184-100.963 642.767  1.00  8.71           N
ATOM   4954  CA  PHE   308    -145.044-101.050 643.935  1.00  8.71           C
ATOM   4955  C   PHE   308    -144.223-101.280 645.205  1.00  8.71           C
ATOM   4956  O   PHE   308    -144.704-101.039 646.311  1.00  8.71           O
ATOM   4957  HA  PHE   308    -145.577-100.102 644.015  1.00  8.71           H
ATOM   4958  CB  PHE   308    -145.973-102.246 643.718  1.00  8.71           C
ATOM   4959 1HB  PHE   308    -145.420-103.034 643.206  1.00  8.71           H
ATOM   4960 2HB  PHE   308    -146.268-102.644 644.689  1.00  8.71           H
ATOM   4961  CG  PHE   308    -147.232-101.919 642.913  1.00  8.71           C
ATOM   4962  HD1 PHE   308    -148.310-101.245 644.617  1.00  8.71           H
ATOM   4963  CD1 PHE   308    -148.328-101.415 643.540  1.00  8.71           C
ATOM   4964  HD2 PHE   308    -146.376-102.536 641.067  1.00  8.71           H
ATOM   4965  CD2 PHE   308    -147.254-102.132 641.570  1.00  8.71           C
ATOM   4966  CE1 PHE   308    -149.497-101.112 642.793  1.00  8.71           C
ATOM   4967  HE1 PHE   308    -150.376-100.708 643.295  1.00  8.71           H
ATOM   4968  CE2 PHE   308    -148.423-101.828 640.822  1.00  8.71           C
ATOM   4969  HE2 PHE   308    -148.441-101.999 639.746  1.00  8.71           H
ATOM   4970  CZ  PHE   308    -149.520-101.325 641.450  1.00  8.71           C
ATOM   4971  HZ  PHE   308    -150.416-101.091 640.876  1.00  8.71           H
ATOM   4972  HN  PHE   308    -144.318-101.685 642.089  1.00  8.71           H
ATOM   4973  N   HIS   309    -142.998-101.743 645.004  1.00  8.71           N
ATOM   4974  CA  HIS   309    -142.094-101.978 646.117  1.00  8.71           C
ATOM   4975  C   HIS   309    -141.925-100.688 646.922  1.00  8.71           C
ATOM   4976  O   HIS   309    -141.880-100.720 648.150  1.00  8.71           O
ATOM   4977  HA  HIS   309    -142.566-102.731 646.749  1.00  8.71           H
ATOM   4978  CB  HIS   309    -140.763-102.549 645.625  1.00  8.71           C
ATOM   4979 1HB  HIS   309    -140.938-103.537 645.200  1.00  8.71           H
ATOM   4980 2HB  HIS   309    -140.384-101.919 644.821  1.00  8.71           H
ATOM   4981  CG  HIS   309    -139.708-102.660 646.699  1.00  8.71           C
ATOM   4982  HD1 HIS   309    -138.555-100.918 646.287  1.00  8.71           H
ATOM   4983  ND1 HIS   309    -138.693-101.731 646.851  1.00  8.71           N
ATOM   4984  CD2 HIS   309    -139.521-103.597 647.673  1.00  8.71           C
ATOM   4985  HD2 HIS   309    -140.145-104.475 647.840  1.00  8.71           H
ATOM   4986  CE1 HIS   309    -137.935-102.104 647.872  1.00  8.71           C
ATOM   4987  HE1 HIS   309    -137.055-101.578 648.242  1.00  8.71           H
ATOM   4988  NE2 HIS   309    -138.449-103.260 648.380  1.00  8.71           N
ATOM   4989  HN  HIS   309    -142.622-101.957 644.102  1.00  8.71           H
ATOM   4990  N   SER   310    -141.835 -99.583 646.196  1.00  8.71           N
ATOM   4991  CA  SER   310    -141.516 -98.307 646.812  1.00  8.71           C
ATOM   4992  C   SER   310    -142.667 -97.860 647.716  1.00  8.71           C
ATOM   4993  O   SER   310    -142.464 -97.080 648.645  1.00  8.71           O
ATOM   4994  HA  SER   310    -140.616 -98.487 647.400  1.00  8.71           H
ATOM   4995  CB  SER   310    -141.228 -97.240 645.753  1.00  8.71           C
ATOM   4996 1HB  SER   310    -142.092 -97.139 645.096  1.00  8.71           H
ATOM   4997 2HB  SER   310    -141.083 -96.276 646.240  1.00  8.71           H
ATOM   4998  HG  SER   310    -139.256 -97.187 645.414  1.00  8.71           H
[truncated: 233,924 more chars]
