# Supplementary material for: Noncanonical roles of chemokine regions in CCR9 activation revealed by structural modeling and mutational mapping
Source: Nat Commun. 2025 Aug 18;16:7695. doi: 10.1038/s41467-025-62321-9 (PMC12361432; doi:10.1038/s41467-025-62321-9)
Supplement: Supplementary file 3 — Supplementary Data 1 [file 41467_2025_62321_MOESM3_ESM.zip › SuppData1_3D_models/Fig4_CCR9_CCL25/Fig4HIJ_CCR9_CCL25_rnk7.pdb]

HEADER                                                        CCR9_CCL25_RNK7
EXPDTA    THEORETICAL MODEL
REMARK   3                                                              
REMARK   3 REFINEMENT OR HYDROGEN PLACEMENT:                            
REMARK   3   PROGRAM 1                  ICM 3.9                     
REMARK   3   AUTHORS 1      R.ABAGYAN, M.TOTROV                         
SEQRES   1 O  369  MET THR PRO THR ASP PHE THR SER PRO ILE PRO ASN MET 
SEQRES   2 O  369  ALA ASP ASP TYR GLY SER GLU SER THR SER SER MET GLU 
SEQRES   3 O  369  ASP TYR VAL ASN PHE ASN PHE THR ASP PHE TYR CYS GLU 
SEQRES   4 O  369  LYS ASN ASN VAL ARG GLN PHE ALA SER HIS PHE LEU PRO 
SEQRES   5 O  369  PRO LEU TYR TRP LEU VAL PHE ILE VAL GLY ALA LEU GLY 
SEQRES   6 O  369  ASN SER LEU VAL ILE LEU VAL TYR TRP TYR CYS THR ARG 
SEQRES   7 O  369  VAL LYS THR MET THR ASP MET PHE LEU LEU ASN LEU ALA 
SEQRES   8 O  369  ILE ALA ASP LEU LEU PHE LEU VAL THR LEU PRO PHE TRP 
SEQRES   9 O  369  ALA ILE ALA ALA ALA ASP GLN TRP LYS PHE GLN THR PHE 
SEQRES  10 O  369  MET CYS LYS VAL VAL ASN SER MET TYR LYS MET ASN PHE 
SEQRES  11 O  369  TYR SER CYS VAL LEU LEU ILE MET CYS ILE SER VAL ASP 
SEQRES  12 O  369  ARG TYR ILE ALA ILE ALA GLN ALA MET ARG ALA HIS THR 
SEQRES  13 O  369  TRP ARG GLU LYS ARG LEU LEU TYR SER LYS MET VAL CYS 
SEQRES  14 O  369  PHE THR ILE TRP VAL LEU ALA ALA ALA LEU CYS ILE PRO 
SEQRES  15 O  369  GLU ILE LEU TYR SER GLN ILE LYS GLU GLU SER GLY ILE 
SEQRES  16 O  369  ALA ILE CYS THR MET VAL TYR PRO SER ASP GLU SER THR 
SEQRES  17 O  369  LYS LEU LYS SER ALA VAL LEU THR LEU LYS VAL ILE LEU 
SEQRES  18 O  369  GLY PHE PHE LEU PRO PHE VAL VAL MET ALA CYS CYS TYR 
SEQRES  19 O  369  THR ILE ILE ILE HIS THR LEU ILE GLN ALA LYS LYS SER 
SEQRES  20 O  369  SER LYS HIS LYS ALA LEU LYS VAL THR ILE THR VAL LEU 
SEQRES  21 O  369  THR VAL PHE VAL LEU SER GLN PHE PRO TYR ASN CYS ILE 
SEQRES  22 O  369  LEU LEU VAL GLN THR ILE ASP ALA TYR ALA MET PHE ILE 
SEQRES  23 O  369  SER ASN CYS ALA VAL SER THR ASN ILE ASP ILE CYS PHE 
SEQRES  24 O  369  GLN VAL THR GLN THR ILE ALA PHE PHE HIS SER CYS LEU 
SEQRES  25 O  369  ASN PRO VAL LEU TYR VAL PHE VAL GLY GLU ARG PHE ARG 
SEQRES  26 O  369  ARG ASP LEU VAL LYS THR LEU LYS ASN LEU GLY CYS ILE 
SEQRES  27 O  369  SER GLN ALA GLN TRP VAL SER PHE THR ARG ARG GLU GLY 
SEQRES  28 O  369  SER LEU LYS LEU SER SER MET LEU LEU GLU THR THR SER 
SEQRES  29 O  369  GLY ALA LEU SER LEU                                 
SEQRES   1 P  127  PCA GLY VAL PHE GLU ASP CYS CYS LEU ALA TYR HIS TYR 
SEQRES   2 P  127  PRO ILE GLY TRP ALA VAL LEU ARG ARG ALA TRP THR TYR 
SEQRES   3 P  127  ARG ILE GLN GLU VAL SER GLY SER CYS ASN LEU PRO ALA 
SEQRES   4 P  127  ALA ILE PHE TYR LEU PRO LYS ARG HIS ARG LYS VAL CYS 
SEQRES   5 P  127  GLY ASN PRO LYS SER ARG GLU VAL GLN ARG ALA MET LYS 
SEQRES   6 P  127  LEU LEU ASP ALA ARG ASN LYS VAL PHE ALA LYS LEU HIS 
SEQRES   7 P  127  HIS ASN THR GLN THR PHE GLN ALA GLY PRO HIS ALA VAL 
SEQRES   8 P  127  LYS LYS LEU SER SER GLY ASN SER LYS LEU SER SER SER 
SEQRES   9 P  127  LYS PHE SER ASN PRO ILE SER SER SER LYS ARG ASN VAL 
SEQRES  10 P  127  SER LEU LEU ILE SER ALA ASN SER GLY LEU             
HELIX    1  HA ASP O   16  GLY O   18  1
HELIX    2  HB SER O   19  SER O   23  1
HELIX    3  HC MET O   25  ASN O   30  1
HELIX    4  HD ASN O   41  HIS O   49  1
HELIX    5  HE LEU O   51  TYR O   75  1
HELIX    6  HF MET O   82  LEU O   98  1
HELIX    7  HG VAL O   99  THR O  100  1
HELIX    8  HH LEU O  101  ALA O  109  1
HELIX    9  HI THR O  116  SER O  141  1
HELIX   10  HJ ASP O  143  ALA O  149  1
HELIX   11  HK ALA O  151  THR O  156  1
HELIX   12  HL ARG O  158  ALA O  178  1
HELIX   13  HM LEU O  179  CYS O  180  1
HELIX   14  HN ILE O  181  TYR O  186  1
HELIX   15  HO VAL O  201  VAL O  201  9
HELIX   16  HP SER O  207  VAL O  219  1
HELIX   17  HQ ILE O  220  PHE O  224  1
HELIX   18  HR LEU O  225  GLN O  243  1
HELIX   19  HS SER O  247  SER O  248  1
HELIX   20  HT LYS O  249  SER O  266  1
HELIX   21  HU PHE O  268  THR O  278  1
HELIX   22  HV ASP O  280  ALA O  283  1
HELIX   23  HW CYS O  289  ASN O  294  1
HELIX   24  HX ASP O  296  PHE O  307  1
HELIX   25  HY HIS O  309  SER O  310  1
HELIX    0  H@ LEU O  312  VAL O  320  1
HELIX    1  HA GLU O  322  ASN O  334  1
HELIX    2  HB GLN O  340  ALA O  366  1
HELIX    3  HC LEU O  367  SER O  368  1
HELIX    4  HD TRP P   17  ARG P   21  1
HELIX    5  HE SER P   32  SER P   32  9
HELIX    6  HF LYS P   46  HIS P   48  1
HELIX    7  HG ARG P   58  GLN P   82  1
HELIX    8  HH THR P   83  GLN P   85  1
SHEET    1  SA 1 TYR O  37  CYS O  38  0
SHEET    2  SB 1 SER O 187  GLU O 192  0
SHEET    3  SC 1 ILE O 195  MET O 200  0
SHEET    4  SD 1 CYS P   7  CYS P   8  0
SHEET    5  SE 1 THR P  25  GLN P  29  0
SHEET    6  SF 1 ALA P  39  TYR P  43  0
SHEET    7  SG 1 LYS P  50  GLY P  53  0
SSBOND   1 CYS O   38    CYS O  289 
SSBOND   2 CYS O  119    CYS O  198 
SSBOND   3 CYS P    7    CYS P   35 
SSBOND   4 CYS P   52    CYS P    8 
ATOM      1  N   MET O   1    -104.952 -93.488 545.039  1.00  8.64           N
ATOM      2  CA  MET O   1    -105.440 -94.790 545.459  1.00  8.64           C
ATOM      3  C   MET O   1    -106.938 -94.741 545.769  1.00  8.64           C
ATOM      4  O   MET O   1    -107.417 -93.790 546.385  1.00  8.64           O
ATOM      5  HA  MET O   1    -105.258 -95.458 544.617  1.00  8.64           H
ATOM      6  CB  MET O   1    -104.676 -95.244 546.705  1.00  8.64           C
ATOM      7 1HB  MET O   1    -104.562 -94.405 547.392  1.00  8.64           H
ATOM      8 2HB  MET O   1    -105.248 -96.010 547.228  1.00  8.64           H
ATOM      9  CG  MET O   1    -103.298 -95.795 546.332  1.00  8.64           C
ATOM     10 1HG  MET O   1    -103.394 -96.817 545.965  1.00  8.64           H
ATOM     11 2HG  MET O   1    -102.868 -95.205 545.523  1.00  8.64           H
ATOM     12  SD  MET O   1    -102.220 -95.757 547.754  1.00  8.64           S
ATOM     13  CE  MET O   1    -100.927 -96.852 547.192  1.00  8.64           C
ATOM     14 1HE  MET O   1    -101.349 -97.835 546.982  1.00  8.64           H
ATOM     15 2HE  MET O   1    -100.478 -96.448 546.285  1.00  8.64           H
ATOM     16 3HE  MET O   1    -100.165 -96.941 547.966  1.00  8.64           H
ATOM     17  HN  MET O   1    -105.649 -92.773 544.983  1.00  8.64           H
ATOM     18  N   THR O   2    -107.635 -95.777 545.328  1.00  8.64           N
ATOM     19  CA  THR O   2    -109.030 -95.634 544.948  1.00  8.64           C
ATOM     20  C   THR O   2    -109.942 -96.053 546.103  1.00  8.64           C
ATOM     21  O   THR O   2    -109.502 -96.725 547.034  1.00  8.64           O
ATOM     22  HA  THR O   2    -109.226 -94.580 544.753  1.00  8.64           H
ATOM     23  HB  THR O   2    -110.308 -96.718 543.565  1.00  8.64           H
ATOM     24  CB  THR O   2    -109.258 -96.442 543.669  1.00  8.64           C
ATOM     25  OG1 THR O   2    -108.344 -97.530 543.779  1.00  8.64           O
ATOM     26  HG1 THR O   2    -108.708 -98.221 544.404  1.00  8.64           H
ATOM     27  CG2 THR O   2    -108.800 -95.695 542.415  1.00  8.64           C
ATOM     28 1HG2 THR O   2    -107.734 -95.479 542.490  1.00  8.64           H
ATOM     29 2HG2 THR O   2    -109.355 -94.761 542.325  1.00  8.64           H
ATOM     30 3HG2 THR O   2    -108.984 -96.313 541.537  1.00  8.64           H
ATOM     31  HN  THR O   2    -107.263 -96.700 545.228  1.00  8.64           H
ATOM     32  N   PRO O   3    -111.225 -95.667 546.064  1.00  8.64           N
ATOM     33  CA  PRO O   3    -112.121 -95.909 547.197  1.00  8.64           C
ATOM     34  C   PRO O   3    -112.427 -97.386 547.385  1.00  8.64           C
ATOM     35  O   PRO O   3    -112.646 -98.107 546.412  1.00  8.64           O
ATOM     36  HA  PRO O   3    -111.645 -95.597 548.126  1.00  8.64           H
ATOM     37  CB  PRO O   3    -113.377 -95.110 546.843  1.00  8.64           C
ATOM     38 1HB  PRO O   3    -114.278 -95.589 547.225  1.00  8.64           H
ATOM     39 2HB  PRO O   3    -113.346 -94.106 547.267  1.00  8.64           H
ATOM     40  CG  PRO O   3    -113.365 -95.075 545.342  1.00  8.64           C
ATOM     41 1HG  PRO O   3    -113.823 -95.971 544.923  1.00  8.64           H
ATOM     42 2HG  PRO O   3    -113.929 -94.223 544.963  1.00  8.64           H
ATOM     43  CD  PRO O   3    -111.917 -94.979 544.959  1.00  8.64           C
ATOM     44 1HD  PRO O   3    -111.722 -95.461 544.001  1.00  8.64           H
ATOM     45 2HD  PRO O   3    -111.595 -93.942 544.867  1.00  8.64           H
ATOM     46  N   THR O   4    -112.433 -97.801 548.643  1.00  8.64           N
ATOM     47  CA  THR O   4    -112.622 -99.205 548.967  1.00  8.64           C
ATOM     48  C   THR O   4    -114.073 -99.468 549.374  1.00  8.64           C
ATOM     49  O   THR O   4    -114.621 -98.767 550.223  1.00  8.64           O
ATOM     50  HA  THR O   4    -112.429 -99.794 548.070  1.00  8.64           H
ATOM     51  HB  THR O   4    -112.111-100.006 550.921  1.00  8.64           H
ATOM     52  CB  THR O   4    -111.610 -99.580 550.051  1.00  8.64           C
ATOM     53  OG1 THR O   4    -110.889 -98.373 550.286  1.00  8.64           O
ATOM     54  HG1 THR O   4    -110.401 -98.430 551.157  1.00  8.64           H
ATOM     55  CG2 THR O   4    -110.546-100.557 549.547  1.00  8.64           C
ATOM     56 1HG2 THR O   4    -109.999-100.104 548.720  1.00  8.64           H
ATOM     57 2HG2 THR O   4    -111.027-101.473 549.205  1.00  8.64           H
ATOM     58 3HG2 THR O   4    -109.853-100.790 550.356  1.00  8.64           H
ATOM     59  HN  THR O   4    -112.312 -97.198 549.431  1.00  8.64           H
ATOM     60  N   ASP O   5    -114.655-100.481 548.748  1.00  8.64           N
ATOM     61  CA  ASP O   5    -116.097-100.657 548.790  1.00  8.64           C
ATOM     62  C   ASP O   5    -116.496-101.240 550.147  1.00  8.64           C
ATOM     63  O   ASP O   5    -117.412-102.057 550.230  1.00  8.64           O
ATOM     64  HA  ASP O   5    -116.512 -99.663 548.624  1.00  8.64           H
ATOM     65  CB  ASP O   5    -116.564-101.627 547.703  1.00  8.64           C
ATOM     66 1HB  ASP O   5    -115.958-102.532 547.732  1.00  8.64           H
ATOM     67 2HB  ASP O   5    -117.594-101.928 547.897  1.00  8.64           H
ATOM     68  CG  ASP O   5    -116.467-100.986 546.317  1.00  8.64           C
ATOM     69  OD1 ASP O   5    -116.754 -99.773 546.232  1.00  8.64           O
ATOM     70  OD2 ASP O   5    -116.108-101.724 545.374  1.00  8.64           O
ATOM     71  HN  ASP O   5    -114.160-101.172 548.222  1.00  8.64           H
ATOM     72  N   PHE O   6    -115.790-100.796 551.176  1.00  8.64           N
ATOM     73  CA  PHE O   6    -115.905-101.416 552.485  1.00  8.64           C
ATOM     74  C   PHE O   6    -117.345-101.347 552.999  1.00  8.64           C
ATOM     75  O   PHE O   6    -117.742-100.359 553.613  1.00  8.64           O
ATOM     76  HA  PHE O   6    -115.609-102.459 552.377  1.00  8.64           H
ATOM     77  CB  PHE O   6    -115.000-100.628 553.434  1.00  8.64           C
ATOM     78 1HB  PHE O   6    -114.992 -99.582 553.129  1.00  8.64           H
ATOM     79 2HB  PHE O   6    -115.424-100.664 554.438  1.00  8.64           H
ATOM     80  CG  PHE O   6    -113.559-101.140 553.487  1.00  8.64           C
ATOM     81  HD1 PHE O   6    -114.073-102.879 554.596  1.00  8.64           H
ATOM     82  CD1 PHE O   6    -113.274-102.307 554.124  1.00  8.64           C
ATOM     83  HD2 PHE O   6    -112.790 -99.491 552.387  1.00  8.64           H
ATOM     84  CD2 PHE O   6    -112.562-100.427 552.897  1.00  8.64           C
ATOM     85  CE1 PHE O   6    -111.937-102.782 554.172  1.00  8.64           C
ATOM     86  HE1 PHE O   6    -111.709-103.718 554.683  1.00  8.64           H
ATOM     87  CE2 PHE O   6    -111.225-100.901 552.946  1.00  8.64           C
ATOM     88  HE2 PHE O   6    -110.426-100.330 552.473  1.00  8.64           H
ATOM     89  CZ  PHE O   6    -110.940-102.069 553.582  1.00  8.64           C
ATOM     90  HZ  PHE O   6    -109.914-102.433 553.620  1.00  8.64           H
ATOM     91  HN  PHE O   6    -115.149-100.030 551.126  1.00  8.64           H
ATOM     92  N   THR O   7    -118.087-102.411 552.729  1.00  8.64           N
ATOM     93  CA  THR O   7    -119.390-102.591 553.346  1.00  8.64           C
ATOM     94  C   THR O   7    -119.261-102.609 554.870  1.00  8.64           C
ATOM     95  O   THR O   7    -118.752-103.571 555.442  1.00  8.64           O
ATOM     96  HA  THR O   7    -120.013-101.734 553.088  1.00  8.64           H
ATOM     97  HB  THR O   7    -119.482-104.750 553.127  1.00  8.64           H
ATOM     98  CB  THR O   7    -120.013-103.866 552.774  1.00  8.64           C
ATOM     99  OG1 THR O   7    -119.993-103.659 551.364  1.00  8.64           O
ATOM    100  HG1 THR O   7    -120.046-104.538 550.889  1.00  8.64           H
ATOM    101  CG2 THR O   7    -121.499-103.995 553.111  1.00  8.64           C
ATOM    102 1HG2 THR O   7    -122.040-103.143 552.699  1.00  8.64           H
ATOM    103 2HG2 THR O   7    -121.625-104.016 554.194  1.00  8.64           H
ATOM    104 3HG2 THR O   7    -121.891-104.916 552.681  1.00  8.64           H
ATOM    105  HN  THR O   7    -117.811-103.141 552.103  1.00  8.64           H
ATOM    106  N   SER O   8    -119.731-101.533 555.485  1.00  8.64           N
ATOM    107  CA  SER O   8    -119.788-101.465 556.935  1.00  8.64           C
ATOM    108  C   SER O   8    -121.123-102.022 557.433  1.00  8.64           C
ATOM    109  O   SER O   8    -122.094-101.281 557.577  1.00  8.64           O
ATOM    110  HA  SER O   8    -118.961-102.082 557.286  1.00  8.64           H
ATOM    111  CB  SER O   8    -119.595-100.029 557.427  1.00  8.64           C
ATOM    112 1HB  SER O   8    -119.976 -99.940 558.444  1.00  8.64           H
ATOM    113 2HB  SER O   8    -118.531 -99.798 557.464  1.00  8.64           H
ATOM    114  HG  SER O   8    -121.247 -99.203 556.655  1.00  8.64           H
ATOM    115  OG  SER O   8    -120.256 -99.084 556.589  1.00  8.64           O
ATOM    116  HN  SER O   8    -120.068-100.720 555.010  1.00  8.64           H
ATOM    117  N   PRO O   9    -121.196-103.332 557.705  1.00  8.64           N
ATOM    118  CA  PRO O   9    -122.447-103.939 558.164  1.00  8.64           C
ATOM    119  C   PRO O   9    -123.029-103.219 559.370  1.00  8.64           C
ATOM    120  O   PRO O   9    -122.302-102.868 560.298  1.00  8.64           O
ATOM    121  HA  PRO O   9    -123.210-103.858 557.389  1.00  8.64           H
ATOM    122  CB  PRO O   9    -122.051-105.378 558.500  1.00  8.64           C
ATOM    123 1HB  PRO O   9    -121.769-105.483 559.547  1.00  8.64           H
ATOM    124 2HB  PRO O   9    -122.872-106.073 558.321  1.00  8.64           H
ATOM    125  CG  PRO O   9    -120.873-105.646 557.570  1.00  8.64           C
ATOM    126 1HG  PRO O   9    -120.262-106.477 557.920  1.00  8.64           H
ATOM    127 2HG  PRO O   9    -121.203-105.909 556.565  1.00  8.64           H
ATOM    128  CD  PRO O   9    -120.115-104.329 557.595  1.00  8.64           C
ATOM    129 1HD  PRO O   9    -119.431-104.272 558.442  1.00  8.64           H
ATOM    130 2HD  PRO O   9    -119.516-104.189 556.695  1.00  8.64           H
ATOM    131  N   ILE O  10    -124.337-103.015 559.323  1.00  8.64           N
ATOM    132  CA  ILE O  10    -125.046-102.436 560.452  1.00  8.64           C
ATOM    133  C   ILE O  10    -125.058-103.437 561.609  1.00  8.64           C
ATOM    134  O   ILE O  10    -125.555-104.553 561.464  1.00  8.64           O
ATOM    135  HA  ILE O  10    -124.491-101.552 560.767  1.00  8.64           H
ATOM    136  HB  ILE O  10    -127.009-102.842 559.707  1.00  8.64           H
ATOM    137  CB  ILE O  10    -126.440-101.969 560.028  1.00  8.64           C
ATOM    138  CG1 ILE O  10    -126.359-101.017 558.833  1.00  8.64           C
ATOM    139 1HG1 ILE O  10    -125.799-100.125 559.111  1.00  8.64           H
ATOM    140 2HG1 ILE O  10    -125.813-101.495 558.019  1.00  8.64           H
ATOM    141  CG2 ILE O  10    -127.192-101.348 561.206  1.00  8.64           C
ATOM    142 1HG2 ILE O  10    -127.297-102.086 562.001  1.00  8.64           H
ATOM    143 2HG2 ILE O  10    -126.635-100.489 561.581  1.00  8.64           H
ATOM    144 3HG2 ILE O  10    -128.179-101.025 560.877  1.00  8.64           H
ATOM    145  CD1 ILE O  10    -127.757-100.620 558.353  1.00  8.64           C
ATOM    146 1HD1 ILE O  10    -128.305-101.513 558.052  1.00  8.64           H
ATOM    147 2HD1 ILE O  10    -128.290-100.122 559.162  1.00  8.64           H
ATOM    148 3HD1 ILE O  10    -127.670 -99.944 557.503  1.00  8.64           H
ATOM    149  HN  ILE O  10    -124.910-103.238 558.534  1.00  8.64           H
ATOM    150  N   PRO O  11    -124.513-103.060 562.773  1.00  8.64           N
ATOM    151  CA  PRO O  11    -124.453-103.980 563.912  1.00  8.64           C
ATOM    152  C   PRO O  11    -125.828-104.272 564.490  1.00  8.64           C
ATOM    153  O   PRO O  11    -126.626-103.359 564.695  1.00  8.64           O
ATOM    154  HA  PRO O  11    -124.067-104.948 563.593  1.00  8.64           H
ATOM    155  CB  PRO O  11    -123.557-103.254 564.917  1.00  8.64           C
ATOM    156 1HB  PRO O  11    -123.845-103.476 565.945  1.00  8.64           H
ATOM    157 2HB  PRO O  11    -122.513-103.548 564.809  1.00  8.64           H
ATOM    158  CG  PRO O  11    -123.758-101.802 564.590  1.00  8.64           C
ATOM    159 1HG  PRO O  11    -124.638-101.403 565.094  1.00  8.64           H
ATOM    160 2HG  PRO O  11    -122.907-101.203 564.914  1.00  8.64           H
ATOM    161  CD  PRO O  11    -123.918-101.751 563.099  1.00  8.64           C
ATOM    162 1HD  PRO O  11    -124.565-100.928 562.793  1.00  8.64           H
ATOM    163 2HD  PRO O  11    -122.961-101.608 562.597  1.00  8.64           H
ATOM    164  N   ASN O  12    -126.070-105.551 564.740  1.00  8.64           N
ATOM    165  CA  ASN O  12    -127.278-105.961 565.435  1.00  8.64           C
ATOM    166  C   ASN O  12    -127.197-105.516 566.897  1.00  8.64           C
ATOM    167  O   ASN O  12    -126.467-106.109 567.690  1.00  8.64           O
ATOM    168  HA  ASN O  12    -128.096-105.481 564.898  1.00  8.64           H
ATOM    169  CB  ASN O  12    -127.436-107.483 565.412  1.00  8.64           C
ATOM    170 1HB  ASN O  12    -126.459-107.955 565.511  1.00  8.64           H
ATOM    171 2HB  ASN O  12    -128.032-107.803 566.267  1.00  8.64           H
ATOM    172  CG  ASN O  12    -128.104-107.946 564.116  1.00  8.64           C
ATOM    173  OD1 ASN O  12    -128.795-107.199 563.442  1.00  8.64           O
ATOM    174  ND2 ASN O  12    -127.860-109.216 563.805  1.00  8.64           N
ATOM    175 1HD2 ASN O  12    -127.284-109.775 564.402  1.00  8.64           H
ATOM    176 2HD2 ASN O  12    -128.253-109.612 562.975  1.00  8.64           H
ATOM    177  HN  ASN O  12    -125.460-106.297 564.476  1.00  8.64           H
ATOM    178  N   MET O  13    -127.955-104.476 567.208  1.00  8.64           N
ATOM    179  CA  MET O  13    -128.054-104.005 568.579  1.00  8.64           C
ATOM    180  C   MET O  13    -129.072-104.829 569.370  1.00  8.64           C
ATOM    181  O   MET O  13    -130.236-104.446 569.479  1.00  8.64           O
ATOM    182  HA  MET O  13    -127.060-104.137 569.007  1.00  8.64           H
ATOM    183  CB  MET O  13    -128.472-102.534 568.586  1.00  8.64           C
ATOM    184 1HB  MET O  13    -127.972-102.006 567.773  1.00  8.64           H
ATOM    185 2HB  MET O  13    -129.544-102.456 568.404  1.00  8.64           H
ATOM    186  CG  MET O  13    -128.126-101.871 569.920  1.00  8.64           C
ATOM    187 1HG  MET O  13    -128.815-102.210 570.694  1.00  8.64           H
ATOM    188 2HG  MET O  13    -127.125-102.166 570.234  1.00  8.64           H
ATOM    189  SD  MET O  13    -128.216-100.095 569.762  1.00  8.64           S
ATOM    190  CE  MET O  13    -127.546 -99.608 571.343  1.00  8.64           C
ATOM    191 1HE  MET O  13    -128.167-100.014 572.141  1.00  8.64           H
ATOM    192 2HE  MET O  13    -126.531 -99.993 571.441  1.00  8.64           H
ATOM    193 3HE  MET O  13    -127.530 -98.521 571.411  1.00  8.64           H
ATOM    194  HN  MET O  13    -128.495-103.959 566.544  1.00  8.64           H
ATOM    195  N   ALA O  14    -128.597-105.946 569.901  1.00  8.64           N
ATOM    196  CA  ALA O  14    -129.490-106.952 570.452  1.00  8.64           C
ATOM    197  C   ALA O  14    -130.134-106.410 571.730  1.00  8.64           C
ATOM    198  O   ALA O  14    -129.532-105.607 572.440  1.00  8.64           O
ATOM    199  HA  ALA O  14    -130.270-107.142 569.715  1.00  8.64           H
ATOM    200  CB  ALA O  14    -128.713-108.247 570.694  1.00  8.64           C
ATOM    201 1HB  ALA O  14    -128.301-108.605 569.751  1.00  8.64           H
ATOM    202 2HB  ALA O  14    -127.901-108.058 571.397  1.00  8.64           H
ATOM    203 3HB  ALA O  14    -129.383-109.001 571.107  1.00  8.64           H
ATOM    204  HN  ALA O  14    -127.624-106.169 569.958  1.00  8.64           H
ATOM    205  N   ASP O  15    -131.349-106.873 571.984  1.00  8.64           N
ATOM    206  CA  ASP O  15    -132.174-106.279 573.022  1.00  8.64           C
ATOM    207  C   ASP O  15    -131.762-106.846 574.382  1.00  8.64           C
ATOM    208  O   ASP O  15    -132.603-107.334 575.136  1.00  8.64           O
ATOM    209  HA  ASP O  15    -131.999-105.205 572.948  1.00  8.64           H
ATOM    210  CB  ASP O  15    -133.653-106.603 572.804  1.00  8.64           C
ATOM    211 1HB  ASP O  15    -133.790-107.683 572.761  1.00  8.64           H
ATOM    212 2HB  ASP O  15    -134.238-106.241 573.650  1.00  8.64           H
ATOM    213  CG  ASP O  15    -134.169-105.966 571.511  1.00  8.64           C
ATOM    214  OD1 ASP O  15    -133.915-104.755 571.335  1.00  8.64           O
ATOM    215  OD2 ASP O  15    -134.805-106.705 570.729  1.00  8.64           O
ATOM    216  HN  ASP O  15    -131.770-107.637 571.495  1.00  8.64           H
ATOM    217  N   ASP O  16    -130.468-106.764 574.654  1.00  8.64           N
ATOM    218  CA  ASP O  16    -129.908-107.407 575.831  1.00  8.64           C
ATOM    219  C   ASP O  16    -130.643-106.909 577.077  1.00  8.64           C
ATOM    220  O   ASP O  16    -130.666-107.590 578.102  1.00  8.64           O
ATOM    221  HA  ASP O  16    -130.044-108.475 575.665  1.00  8.64           H
ATOM    222  CB  ASP O  16    -128.424-107.068 575.990  1.00  8.64           C
ATOM    223 1HB  ASP O  16    -127.903-107.249 575.050  1.00  8.64           H
ATOM    224 2HB  ASP O  16    -128.312-106.008 576.218  1.00  8.64           H
ATOM    225  CG  ASP O  16    -127.788-107.905 577.102  1.00  8.64           C
ATOM    226  OD1 ASP O  16    -128.195-109.079 577.232  1.00  8.64           O
ATOM    227  OD2 ASP O  16    -126.908-107.351 577.796  1.00  8.64           O
ATOM    228  HN  ASP O  16    -129.808-106.270 574.088  1.00  8.64           H
ATOM    229  N   TYR O  17    -131.226-105.727 576.948  1.00  8.64           N
ATOM    230  CA  TYR O  17    -131.926-105.112 578.064  1.00  8.64           C
ATOM    231  C   TYR O  17    -133.014-106.040 578.607  1.00  8.64           C
ATOM    232  O   TYR O  17    -133.478-105.866 579.733  1.00  8.64           O
ATOM    233  HA  TYR O  17    -131.198-104.918 578.852  1.00  8.64           H
ATOM    234  CB  TYR O  17    -132.582-103.848 577.505  1.00  8.64           C
ATOM    235 1HB  TYR O  17    -133.105-104.099 576.583  1.00  8.64           H
ATOM    236 2HB  TYR O  17    -133.334-103.498 578.212  1.00  8.64           H
ATOM    237  CG  TYR O  17    -131.599-102.709 577.223  1.00  8.64           C
ATOM    238  HD1 TYR O  17    -131.378-102.192 579.291  1.00  8.64           H
ATOM    239  CD1 TYR O  17    -131.085-101.967 578.266  1.00  8.64           C
ATOM    240  HD2 TYR O  17    -131.634-103.011 575.100  1.00  8.64           H
ATOM    241  CD2 TYR O  17    -131.228-102.425 575.924  1.00  8.64           C
ATOM    242  CE1 TYR O  17    -130.160-100.896 578.000  1.00  8.64           C
ATOM    243  HE1 TYR O  17    -129.746-100.302 578.815  1.00  8.64           H
ATOM    244  HE2 TYR O  17    -130.001-101.118 574.638  1.00  8.64           H
ATOM    245  CE2 TYR O  17    -130.303-101.354 575.658  1.00  8.64           C
ATOM    246  CZ  TYR O  17    -129.815-100.642 576.710  1.00  8.64           C
ATOM    247  OH  TYR O  17    -128.941 -99.630 576.459  1.00  8.64           O
ATOM    248  HH  TYR O  17    -128.789 -99.546 575.474  1.00  8.64           H
ATOM    249  HN  TYR O  17    -131.226-105.192 576.103  1.00  8.64           H
ATOM    250  N   GLY O  18    -133.390-107.005 577.781  1.00  8.64           N
ATOM    251  CA  GLY O  18    -134.591-107.783 578.037  1.00  8.64           C
ATOM    252  C   GLY O  18    -134.468-108.566 579.345  1.00  8.64           C
ATOM    253  O   GLY O  18    -135.407-108.606 580.139  1.00  8.64           O
ATOM    254 1HA  GLY O  18    -135.455-107.120 578.084  1.00  8.64           H
ATOM    255 2HA  GLY O  18    -134.764-108.473 577.211  1.00  8.64           H
ATOM    256  HN  GLY O  18    -132.892-107.257 576.952  1.00  8.64           H
ATOM    257  N   SER O  19    -133.303-109.168 579.531  1.00  8.64           N
ATOM    258  CA  SER O  19    -133.197-110.353 580.366  1.00  8.64           C
ATOM    259  C   SER O  19    -133.252-109.958 581.843  1.00  8.64           C
ATOM    260  O   SER O  19    -133.915-110.618 582.641  1.00  8.64           O
ATOM    261  HA  SER O  19    -134.057-110.969 580.102  1.00  8.64           H
ATOM    262  CB  SER O  19    -131.909-111.122 580.069  1.00  8.64           C
ATOM    263 1HB  SER O  19    -131.938-112.087 580.577  1.00  8.64           H
ATOM    264 2HB  SER O  19    -131.846-111.327 579.001  1.00  8.64           H
ATOM    265  HG  SER O  19    -129.926-110.868 580.161  1.00  8.64           H
ATOM    266  OG  SER O  19    -130.750-110.403 580.483  1.00  8.64           O
ATOM    267  HN  SER O  19    -132.443-108.861 579.123  1.00  8.64           H
ATOM    268  N   GLU O  20    -132.546-108.883 582.162  1.00  8.64           N
ATOM    269  CA  GLU O  20    -132.353-108.500 583.550  1.00  8.64           C
ATOM    270  C   GLU O  20    -133.676-108.033 584.161  1.00  8.64           C
ATOM    271  O   GLU O  20    -133.793-107.914 585.380  1.00  8.64           O
ATOM    272  HA  GLU O  20    -132.010-109.403 584.055  1.00  8.64           H
ATOM    273  CB  GLU O  20    -131.279-107.417 583.675  1.00  8.64           C
ATOM    274 1HB  GLU O  20    -130.510-107.573 582.918  1.00  8.64           H
ATOM    275 2HB  GLU O  20    -131.742-106.432 583.622  1.00  8.64           H
ATOM    276  CG  GLU O  20    -130.580-107.492 585.034  1.00  8.64           C
ATOM    277 1HG  GLU O  20    -131.303-107.764 585.804  1.00  8.64           H
ATOM    278 2HG  GLU O  20    -129.824-108.277 585.016  1.00  8.64           H
ATOM    279  CD  GLU O  20    -129.927-106.155 585.389  1.00  8.64           C
ATOM    280  OE1 GLU O  20    -129.504-106.023 586.558  1.00  8.64           O
ATOM    281  OE2 GLU O  20    -129.865-105.296 584.484  1.00  8.64           O
ATOM    282  HN  GLU O  20    -132.112-108.280 581.492  1.00  8.64           H
ATOM    283  N   SER O  21    -134.639-107.781 583.287  1.00  8.64           N
ATOM    284  CA  SER O  21    -135.845-107.076 583.685  1.00  8.64           C
ATOM    285  C   SER O  21    -136.728-107.990 584.537  1.00  8.64           C
ATOM    286  O   SER O  21    -137.250-107.570 585.568  1.00  8.64           O
ATOM    287  HA  SER O  21    -135.502-106.223 584.269  1.00  8.64           H
ATOM    288  CB  SER O  21    -136.620-106.578 582.463  1.00  8.64           C
ATOM    289 1HB  SER O  21    -137.308-105.789 582.768  1.00  8.64           H
ATOM    290 2HB  SER O  21    -135.925-106.137 581.748  1.00  8.64           H
ATOM    291  HG  SER O  21    -136.729-108.359 581.558  1.00  8.64           H
ATOM    292  OG  SER O  21    -137.351-107.625 581.831  1.00  8.64           O
ATOM    293  HN  SER O  21    -134.604-108.049 582.324  1.00  8.64           H
ATOM    294  N   THR O  22    -136.868-109.224 584.074  1.00  8.64           N
ATOM    295  CA  THR O  22    -137.828-110.141 584.665  1.00  8.64           C
ATOM    296  C   THR O  22    -137.317-110.652 586.013  1.00  8.64           C
ATOM    297  O   THR O  22    -137.996-110.516 587.030  1.00  8.64           O
ATOM    298  HA  THR O  22    -138.751-109.594 584.859  1.00  8.64           H
ATOM    299  HB  THR O  22    -137.223-111.896 583.536  1.00  8.64           H
ATOM    300  CB  THR O  22    -138.099-111.258 583.655  1.00  8.64           C
ATOM    301  OG1 THR O  22    -138.522-110.569 582.481  1.00  8.64           O
ATOM    302  HG1 THR O  22    -138.450-111.172 581.686  1.00  8.64           H
ATOM    303  CG2 THR O  22    -139.306-112.115 584.039  1.00  8.64           C
ATOM    304 1HG2 THR O  22    -140.196-111.487 584.091  1.00  8.64           H
ATOM    305 2HG2 THR O  22    -139.130-112.576 585.011  1.00  8.64           H
ATOM    306 3HG2 THR O  22    -139.454-112.892 583.289  1.00  8.64           H
ATOM    307  HN  THR O  22    -136.340-109.598 583.311  1.00  8.64           H
ATOM    308  N   SER O  23    -136.125-111.230 585.978  1.00  8.64           N
ATOM    309  CA  SER O  23    -135.584-111.901 587.148  1.00  8.64           C
ATOM    310  C   SER O  23    -135.598-110.952 588.348  1.00  8.64           C
ATOM    311  O   SER O  23    -135.916-111.361 589.464  1.00  8.64           O
ATOM    312  HA  SER O  23    -136.244-112.750 587.324  1.00  8.64           H
ATOM    313  CB  SER O  23    -134.164-112.404 586.886  1.00  8.64           C
ATOM    314 1HB  SER O  23    -133.752-112.822 587.804  1.00  8.64           H
ATOM    315 2HB  SER O  23    -134.194-113.212 586.154  1.00  8.64           H
ATOM    316  HG  SER O  23    -132.404-111.739 586.203  1.00  8.64           H
ATOM    317  OG  SER O  23    -133.308-111.368 586.412  1.00  8.64           O
ATOM    318  HN  SER O  23    -135.535-111.244 585.171  1.00  8.64           H
ATOM    319  N   SER O  24    -135.249-109.702 588.079  1.00  8.64           N
ATOM    320  CA  SER O  24    -135.128-108.714 589.137  1.00  8.64           C
ATOM    321  C   SER O  24    -136.512-108.366 589.688  1.00  8.64           C
ATOM    322  O   SER O  24    -136.625-107.685 590.707  1.00  8.64           O
ATOM    323  HA  SER O  24    -134.518-109.188 589.906  1.00  8.64           H
ATOM    324  CB  SER O  24    -134.424-107.452 588.634  1.00  8.64           C
ATOM    325 1HB  SER O  24    -134.150-106.827 589.484  1.00  8.64           H
ATOM    326 2HB  SER O  24    -133.498-107.730 588.131  1.00  8.64           H
ATOM    327  HG  SER O  24    -135.274-107.153 586.847  1.00  8.64           H
ATOM    328  OG  SER O  24    -135.243-106.704 587.740  1.00  8.64           O
ATOM    329  HN  SER O  24    -135.052-109.363 587.159  1.00  8.64           H
ATOM    330  N   MET O  25    -137.530-108.849 588.992  1.00  8.64           N
ATOM    331  CA  MET O  25    -138.897-108.695 589.460  1.00  8.64           C
ATOM    332  C   MET O  25    -139.322-109.891 590.314  1.00  8.64           C
ATOM    333  O   MET O  25    -139.969-109.723 591.347  1.00  8.64           O
ATOM    334  HA  MET O  25    -138.900-107.789 590.065  1.00  8.64           H
ATOM    335  CB  MET O  25    -139.837-108.566 588.260  1.00  8.64           C
ATOM    336 1HB  MET O  25    -139.468-107.791 587.587  1.00  8.64           H
ATOM    337 2HB  MET O  25    -139.845-109.499 587.697  1.00  8.64           H
ATOM    338  CG  MET O  25    -141.258-108.224 588.710  1.00  8.64           C
ATOM    339 1HG  MET O  25    -141.957-108.378 587.888  1.00  8.64           H
ATOM    340 2HG  MET O  25    -141.563-108.890 589.517  1.00  8.64           H
ATOM    341  SD  MET O  25    -141.333-106.527 589.262  1.00  8.64           S
ATOM    342  CE  MET O  25    -142.139-105.779 587.856  1.00  8.64           C
ATOM    343 1HE  MET O  25    -141.529-105.929 586.965  1.00  8.64           H
ATOM    344 2HE  MET O  25    -143.115-106.241 587.709  1.00  8.64           H
ATOM    345 3HE  MET O  25    -142.264-104.712 588.034  1.00  8.64           H
ATOM    346  HN  MET O  25    -137.433-109.336 588.124  1.00  8.64           H
ATOM    347  N   GLU O  26    -138.941-111.073 589.852  1.00  8.64           N
ATOM    348  CA  GLU O  26    -139.336-112.301 590.520  1.00  8.64           C
ATOM    349  C   GLU O  26    -138.643-112.412 591.880  1.00  8.64           C
ATOM    350  O   GLU O  26    -139.273-112.767 592.875  1.00  8.64           O
ATOM    351  HA  GLU O  26    -140.414-112.221 590.660  1.00  8.64           H
ATOM    352  CB  GLU O  26    -139.032-113.522 589.649  1.00  8.64           C
ATOM    353 1HB  GLU O  26    -138.019-113.447 589.253  1.00  8.64           H
ATOM    354 2HB  GLU O  26    -139.204-114.433 590.222  1.00  8.64           H
ATOM    355  CG  GLU O  26    -139.973-113.584 588.445  1.00  8.64           C
ATOM    356 1HG  GLU O  26    -141.005-113.653 588.789  1.00  8.64           H
ATOM    357 2HG  GLU O  26    -139.891-112.664 587.867  1.00  8.64           H
ATOM    358  CD  GLU O  26    -139.646-114.784 587.555  1.00  8.64           C
ATOM    359  OE1 GLU O  26    -140.599-115.315 586.944  1.00  8.64           O
ATOM    360  OE2 GLU O  26    -138.450-115.144 587.505  1.00  8.64           O
ATOM    361  HN  GLU O  26    -138.373-111.199 589.038  1.00  8.64           H
ATOM    362  N   ASP O  27    -137.355-112.101 591.879  1.00  8.64           N
ATOM    363  CA  ASP O  27    -136.582-112.109 593.110  1.00  8.64           C
ATOM    364  C   ASP O  27    -137.325-111.306 594.179  1.00  8.64           C
ATOM    365  O   ASP O  27    -137.246-111.623 595.365  1.00  8.64           O
ATOM    366  HA  ASP O  27    -136.478-113.161 593.376  1.00  8.64           H
ATOM    367  CB  ASP O  27    -135.210-111.465 592.903  1.00  8.64           C
ATOM    368 1HB  ASP O  27    -135.281-110.684 592.146  1.00  8.64           H
ATOM    369 2HB  ASP O  27    -134.887-110.984 593.827  1.00  8.64           H
ATOM    370  CG  ASP O  27    -134.174-112.506 592.475  1.00  8.64           C
ATOM    371  OD1 ASP O  27    -134.491-113.708 592.605  1.00  8.64           O
ATOM    372  OD2 ASP O  27    -133.089-112.076 592.026  1.00  8.64           O
ATOM    373  HN  ASP O  27    -136.841-111.847 591.060  1.00  8.64           H
ATOM    374  N   TYR O  28    -138.031-110.283 593.722  1.00  8.64           N
ATOM    375  CA  TYR O  28    -138.703-109.370 594.631  1.00  8.64           C
ATOM    376  C   TYR O  28    -139.936-110.027 595.254  1.00  8.64           C
ATOM    377  O   TYR O  28    -140.259-109.775 596.414  1.00  8.64           O
ATOM    378  HA  TYR O  28    -138.001-109.108 595.423  1.00  8.64           H
ATOM    379  CB  TYR O  28    -139.148-108.179 593.781  1.00  8.64           C
ATOM    380 1HB  TYR O  28    -139.064-108.446 592.728  1.00  8.64           H
ATOM    381 2HB  TYR O  28    -140.202-107.980 593.977  1.00  8.64           H
ATOM    382  CG  TYR O  28    -138.347-106.900 594.034  1.00  8.64           C
ATOM    383  HD1 TYR O  28    -139.998-105.870 594.933  1.00  8.64           H
ATOM    384  CD1 TYR O  28    -138.951-105.815 594.637  1.00  8.64           C
ATOM    385  HD2 TYR O  28    -136.544-107.688 593.182  1.00  8.64           H
ATOM    386  CD2 TYR O  28    -137.021-106.831 593.658  1.00  8.64           C
ATOM    387  CE1 TYR O  28    -138.197-104.612 594.874  1.00  8.64           C
ATOM    388  HE1 TYR O  28    -138.662-103.748 595.350  1.00  8.64           H
ATOM    389  HE2 TYR O  28    -135.219-105.560 593.604  1.00  8.64           H
ATOM    390  CE2 TYR O  28    -136.267-105.628 593.896  1.00  8.64           C
ATOM    391  CZ  TYR O  28    -136.892-104.577 594.492  1.00  8.64           C
ATOM    392  OH  TYR O  28    -136.180-103.441 594.717  1.00  8.64           O
ATOM    393  HH  TYR O  28    -135.332-103.458 594.187  1.00  8.64           H
ATOM    394  HN  TYR O  28    -138.147-110.073 592.751  1.00  8.64           H
ATOM    395  N   VAL O  29    -140.593-110.856 594.456  1.00  8.64           N
ATOM    396  CA  VAL O  29    -141.842-111.467 594.876  1.00  8.64           C
ATOM    397  C   VAL O  29    -141.542-112.775 595.612  1.00  8.64           C
ATOM    398  O   VAL O  29    -142.293-113.179 596.499  1.00  8.64           O
ATOM    399  HA  VAL O  29    -142.329-110.780 595.568  1.00  8.64           H
ATOM    400  HB  VAL O  29    -143.599-112.285 593.982  1.00  8.64           H
ATOM    401  CB  VAL O  29    -142.763-111.658 593.670  1.00  8.64           C
ATOM    402  CG1 VAL O  29    -143.332-110.318 593.198  1.00  8.64           C
ATOM    403 1HG1 VAL O  29    -143.904-109.861 594.006  1.00  8.64           H
ATOM    404 2HG1 VAL O  29    -142.514-109.657 592.912  1.00  8.64           H
ATOM    405 3HG1 VAL O  29    -143.983-110.482 592.339  1.00  8.64           H
ATOM    406  CG2 VAL O  29    -142.036-112.376 592.532  1.00  8.64           C
ATOM    407 1HG2 VAL O  29    -141.173-111.786 592.223  1.00  8.64           H
ATOM    408 2HG2 VAL O  29    -141.702-113.356 592.875  1.00  8.64           H
ATOM    409 3HG2 VAL O  29    -142.713-112.498 591.687  1.00  8.64           H
ATOM    410  HN  VAL O  29    -140.285-111.110 593.539  1.00  8.64           H
ATOM    411  N   ASN O  30    -140.444-113.402 595.216  1.00  8.64           N
ATOM    412  CA  ASN O  30    -140.088-114.703 595.756  1.00  8.64           C
ATOM    413  C   ASN O  30    -139.201-114.513 596.988  1.00  8.64           C
ATOM    414  O   ASN O  30    -138.989-115.451 597.755  1.00  8.64           O
ATOM    415  HA  ASN O  30    -141.037-115.182 595.996  1.00  8.64           H
ATOM    416  CB  ASN O  30    -139.307-115.529 594.733  1.00  8.64           C
ATOM    417 1HB  ASN O  30    -138.604-114.887 594.202  1.00  8.64           H
ATOM    418 2HB  ASN O  30    -138.718-116.289 595.247  1.00  8.64           H
ATOM    419  CG  ASN O  30    -140.251-116.198 593.732  1.00  8.64           C
ATOM    420  OD1 ASN O  30    -141.445-116.318 593.950  1.00  8.64           O
ATOM    421  ND2 ASN O  30    -139.651-116.625 592.625  1.00  8.64           N
ATOM    422 1HD2 ASN O  30    -138.666-116.496 592.508  1.00  8.64           H
ATOM    423 2HD2 ASN O  30    -140.184-117.077 591.909  1.00  8.64           H
ATOM    424  HN  ASN O  30    -139.804-113.035 594.540  1.00  8.64           H
ATOM    425  N   PHE O  31    -138.705-113.293 597.139  1.00  8.64           N
ATOM    426  CA  PHE O  31    -137.952-112.933 598.328  1.00  8.64           C
ATOM    427  C   PHE O  31    -138.792-113.136 599.591  1.00  8.64           C
ATOM    428  O   PHE O  31    -139.830-112.498 599.759  1.00  8.64           O
ATOM    429  HA  PHE O  31    -137.079-113.584 598.367  1.00  8.64           H
ATOM    430  CB  PHE O  31    -137.595-111.451 598.200  1.00  8.64           C
ATOM    431 1HB  PHE O  31    -137.275-111.252 597.177  1.00  8.64           H
ATOM    432 2HB  PHE O  31    -138.490-110.856 598.376  1.00  8.64           H
ATOM    433  CG  PHE O  31    -136.497-110.991 599.160  1.00  8.64           C
ATOM    434  HD1 PHE O  31    -137.849-109.931 600.413  1.00  8.64           H
ATOM    435  CD1 PHE O  31    -136.813-110.220 600.235  1.00  8.64           C
ATOM    436  HD2 PHE O  31    -134.951-111.969 598.077  1.00  8.64           H
ATOM    437  CD2 PHE O  31    -135.204-111.351 598.939  1.00  8.64           C
ATOM    438  CE1 PHE O  31    -135.794-109.792 601.127  1.00  8.64           C
ATOM    439  HE1 PHE O  31    -136.047-109.175 601.988  1.00  8.64           H
ATOM    440  CE2 PHE O  31    -134.185-110.924 599.830  1.00  8.64           C
ATOM    441  HE2 PHE O  31    -133.149-111.213 599.653  1.00  8.64           H
ATOM    442  CZ  PHE O  31    -134.501-110.153 600.905  1.00  8.64           C
ATOM    443  HZ  PHE O  31    -133.719-109.825 601.590  1.00  8.64           H
ATOM    444  HN  PHE O  31    -138.811-112.560 596.467  1.00  8.64           H
ATOM    445  N   ASN O  32    -138.312-114.026 600.446  1.00  8.64           N
ATOM    446  CA  ASN O  32    -139.033-114.361 601.662  1.00  8.64           C
ATOM    447  C   ASN O  32    -138.818-113.256 602.698  1.00  8.64           C
ATOM    448  O   ASN O  32    -137.903-113.337 603.517  1.00  8.64           O
ATOM    449  HA  ASN O  32    -140.077-114.452 601.361  1.00  8.64           H
ATOM    450  CB  ASN O  32    -138.526-115.675 602.260  1.00  8.64           C
ATOM    451 1HB  ASN O  32    -138.219-116.348 601.460  1.00  8.64           H
ATOM    452 2HB  ASN O  32    -137.644-115.483 602.872  1.00  8.64           H
ATOM    453  CG  ASN O  32    -139.607-116.344 603.110  1.00  8.64           C
ATOM    454  OD1 ASN O  32    -140.605-115.745 603.477  1.00  8.64           O
ATOM    455  ND2 ASN O  32    -139.355-117.617 603.402  1.00  8.64           N
ATOM    456 1HD2 ASN O  32    -138.517-118.050 603.069  1.00  8.64           H
ATOM    457 2HD2 ASN O  32    -140.004-118.142 603.954  1.00  8.64           H
ATOM    458  HN  ASN O  32    -137.448-114.514 600.320  1.00  8.64           H
ATOM    459  N   PHE O  33    -139.676-112.249 602.630  1.00  8.64           N
ATOM    460  CA  PHE O  33    -139.651-111.175 603.609  1.00  8.64           C
ATOM    461  C   PHE O  33    -140.167-111.659 604.965  1.00  8.64           C
ATOM    462  O   PHE O  33    -141.271-111.305 605.376  1.00  8.64           O
ATOM    463  HA  PHE O  33    -138.614-110.854 603.710  1.00  8.64           H
ATOM    464  CB  PHE O  33    -140.575-110.073 603.088  1.00  8.64           C
ATOM    465 1HB  PHE O  33    -141.489-110.529 602.706  1.00  8.64           H
ATOM    466 2HB  PHE O  33    -140.864-109.431 603.921  1.00  8.64           H
ATOM    467  CG  PHE O  33    -139.955-109.209 601.988  1.00  8.64           C
ATOM    468  HD1 PHE O  33    -139.229-107.751 603.355  1.00  8.64           H
ATOM    469  CD1 PHE O  33    -139.307-108.058 602.312  1.00  8.64           C
ATOM    470  HD2 PHE O  33    -140.572-110.514 600.427  1.00  8.64           H
ATOM    471  CD2 PHE O  33    -140.052-109.591 600.687  1.00  8.64           C
ATOM    472  CE1 PHE O  33    -138.731-107.256 601.291  1.00  8.64           C
ATOM    473  HE1 PHE O  33    -138.212-106.334 601.551  1.00  8.64           H
ATOM    474  CE2 PHE O  33    -139.477-108.789 599.666  1.00  8.64           C
ATOM    475  HE2 PHE O  33    -139.555-109.096 598.623  1.00  8.64           H
ATOM    476  CZ  PHE O  33    -138.829-107.639 599.990  1.00  8.64           C
ATOM    477  HZ  PHE O  33    -138.387-107.023 599.206  1.00  8.64           H
ATOM    478  HN  PHE O  33    -140.378-112.159 601.923  1.00  8.64           H
ATOM    479  N   THR O  34    -139.343-112.461 605.625  1.00  8.64           N
ATOM    480  CA  THR O  34    -139.432-112.601 607.068  1.00  8.64           C
ATOM    481  C   THR O  34    -139.321-111.234 607.745  1.00  8.64           C
ATOM    482  O   THR O  34    -138.247-110.635 607.771  1.00  8.64           O
ATOM    483  HA  THR O  34    -140.415-113.002 607.315  1.00  8.64           H
ATOM    484  HB  THR O  34    -137.362-113.135 607.457  1.00  8.64           H
ATOM    485  CB  THR O  34    -138.351-113.589 607.514  1.00  8.64           C
ATOM    486  OG1 THR O  34    -138.555-114.726 606.679  1.00  8.64           O
ATOM    487  HG1 THR O  34    -137.737-115.301 606.680  1.00  8.64           H
ATOM    488  CG2 THR O  34    -138.590-114.118 608.929  1.00  8.64           C
ATOM    489 1HG2 THR O  34    -139.550-114.632 608.968  1.00  8.64           H
ATOM    490 2HG2 THR O  34    -138.594-113.285 609.633  1.00  8.64           H
ATOM    491 3HG2 THR O  34    -137.795-114.815 609.196  1.00  8.64           H
ATOM    492  HN  THR O  34    -138.627-113.007 605.190  1.00  8.64           H
ATOM    493  N   ASP O  35    -140.447-110.780 608.276  1.00  8.64           N
ATOM    494  CA  ASP O  35    -140.526-109.437 608.827  1.00  8.64           C
ATOM    495  C   ASP O  35    -139.703-109.370 610.115  1.00  8.64           C
ATOM    496  O   ASP O  35    -140.236-109.560 611.207  1.00  8.64           O
ATOM    497  HA  ASP O  35    -140.135-108.784 608.048  1.00  8.64           H
ATOM    498  CB  ASP O  35    -141.971-109.067 609.170  1.00  8.64           C
ATOM    499 1HB  ASP O  35    -142.515-109.959 609.479  1.00  8.64           H
ATOM    500 2HB  ASP O  35    -141.983-108.378 610.014  1.00  8.64           H
ATOM    501  CG  ASP O  35    -142.671-108.425 607.970  1.00  8.64           C
ATOM    502  OD1 ASP O  35    -141.998-107.632 607.278  1.00  8.64           O
ATOM    503  OD2 ASP O  35    -143.864-108.743 607.773  1.00  8.64           O
ATOM    504  HN  ASP O  35    -141.292-111.310 608.334  1.00  8.64           H
ATOM    505  N   PHE O  36    -138.417-109.099 609.944  1.00  8.64           N
ATOM    506  CA  PHE O  36    -137.537-108.896 611.083  1.00  8.64           C
ATOM    507  C   PHE O  36    -137.719-107.497 611.674  1.00  8.64           C
ATOM    508  O   PHE O  36    -137.247-107.218 612.775  1.00  8.64           O
ATOM    509  HA  PHE O  36    -137.801-109.643 611.832  1.00  8.64           H
ATOM    510  CB  PHE O  36    -136.103-109.038 610.570  1.00  8.64           C
ATOM    511 1HB  PHE O  36    -135.945-108.324 609.762  1.00  8.64           H
ATOM    512 2HB  PHE O  36    -135.414-108.770 611.371  1.00  8.64           H
ATOM    513  CG  PHE O  36    -135.757-110.441 610.068  1.00  8.64           C
ATOM    514  HD1 PHE O  36    -136.615-111.404 611.757  1.00  8.64           H
ATOM    515  CD1 PHE O  36    -136.097-111.531 610.807  1.00  8.64           C
ATOM    516  HD2 PHE O  36    -134.838-109.725 608.290  1.00  8.64           H
ATOM    517  CD2 PHE O  36    -135.110-110.598 608.882  1.00  8.64           C
ATOM    518  CE1 PHE O  36    -135.776-112.833 610.341  1.00  8.64           C
ATOM    519  HE1 PHE O  36    -136.048-113.706 610.933  1.00  8.64           H
ATOM    520  CE2 PHE O  36    -134.789-111.900 608.416  1.00  8.64           C
ATOM    521  HE2 PHE O  36    -134.270-112.027 607.465  1.00  8.64           H
ATOM    522  CZ  PHE O  36    -135.128-112.990 609.155  1.00  8.64           C
ATOM    523  HZ  PHE O  36    -134.882-113.990 608.797  1.00  8.64           H
ATOM    524  HN  PHE O  36    -137.977-109.017 609.050  1.00  8.64           H
ATOM    525  N   TYR O  37    -138.406-106.654 610.917  1.00  8.64           N
ATOM    526  CA  TYR O  37    -138.837-105.366 611.433  1.00  8.64           C
ATOM    527  C   TYR O  37    -140.131-105.503 612.238  1.00  8.64           C
ATOM    528  O   TYR O  37    -141.172-105.862 611.691  1.00  8.64           O
ATOM    529  HA  TYR O  37    -138.051-104.984 612.084  1.00  8.64           H
ATOM    530  CB  TYR O  37    -139.104-104.489 610.207  1.00  8.64           C
ATOM    531 1HB  TYR O  37    -138.209-104.471 609.585  1.00  8.64           H
ATOM    532 2HB  TYR O  37    -139.896-104.944 609.613  1.00  8.64           H
ATOM    533  CG  TYR O  37    -139.502-103.051 610.546  1.00  8.64           C
ATOM    534  HD1 TYR O  37    -141.571-103.535 610.825  1.00  8.64           H
ATOM    535  CD1 TYR O  37    -140.816-102.749 610.837  1.00  8.64           C
ATOM    536  HD2 TYR O  37    -137.507-102.294 610.331  1.00  8.64           H
ATOM    537  CD2 TYR O  37    -138.546-102.056 610.560  1.00  8.64           C
ATOM    538  CE1 TYR O  37    -141.191-101.396 611.155  1.00  8.64           C
ATOM    539  HE1 TYR O  37    -142.226-101.143 611.387  1.00  8.64           H
ATOM    540  HE2 TYR O  37    -138.175 -99.907 610.894  1.00  8.64           H
ATOM    541  CE2 TYR O  37    -138.920-100.702 610.879  1.00  8.64           C
ATOM    542  CZ  TYR O  37    -140.224-100.439 611.161  1.00  8.64           C
ATOM    543  OH  TYR O  37    -140.578 -99.161 611.462  1.00  8.64           O
ATOM    544  HH  TYR O  37    -141.391 -99.159 612.044  1.00  8.64           H
ATOM    545  HN  TYR O  37    -138.667-106.839 609.970  1.00  8.64           H
ATOM    546  N   CYS O  38    -140.023-105.208 613.525  1.00  8.64           N
ATOM    547  CA  CYS O  38    -141.136-105.414 614.436  1.00  8.64           C
ATOM    548  C   CYS O  38    -141.696-104.045 614.828  1.00  8.64           C
ATOM    549  O   CYS O  38    -141.003-103.243 615.452  1.00  8.64           O
ATOM    550  HA  CYS O  38    -141.881-105.996 613.894  1.00  8.64           H
ATOM    551  CB  CYS O  38    -140.721-106.233 615.661  1.00  8.64           C
ATOM    552 1HB  CYS O  38    -140.263-107.170 615.344  1.00  8.64           H
ATOM    553 2HB  CYS O  38    -139.970-105.689 616.234  1.00  8.64           H
ATOM    554  SG  CYS O  38    -142.181-106.575 616.709  1.00  8.64           S
ATOM    555  HN  CYS O  38    -139.195-104.836 613.946  1.00  8.64           H
ATOM    556  N   GLU O  39    -142.944-103.821 614.445  1.00  8.64           N
ATOM    557  CA  GLU O  39    -143.673-102.655 614.916  1.00  8.64           C
ATOM    558  C   GLU O  39    -144.183-102.887 616.339  1.00  8.64           C
ATOM    559  O   GLU O  39    -144.853-103.883 616.608  1.00  8.64           O
ATOM    560  HA  GLU O  39    -142.950-101.840 614.910  1.00  8.64           H
ATOM    561  CB  GLU O  39    -144.825-102.310 613.970  1.00  8.64           C
ATOM    562 1HB  GLU O  39    -145.397-103.210 613.743  1.00  8.64           H
ATOM    563 2HB  GLU O  39    -145.429-101.513 614.402  1.00  8.64           H
ATOM    564  CG  GLU O  39    -144.298-101.776 612.636  1.00  8.64           C
ATOM    565 1HG  GLU O  39    -143.556-100.999 612.820  1.00  8.64           H
ATOM    566 2HG  GLU O  39    -143.795-102.576 612.093  1.00  8.64           H
ATOM    567  CD  GLU O  39    -145.436-101.210 611.784  1.00  8.64           C
ATOM    568  OE1 GLU O  39    -145.146-100.835 610.627  1.00  8.64           O
ATOM    569  OE2 GLU O  39    -146.570-101.166 612.308  1.00  8.64           O
ATOM    570  HN  GLU O  39    -143.456-104.417 613.827  1.00  8.64           H
ATOM    571  N   LYS O  40    -143.847-101.950 617.214  1.00  8.64           N
ATOM    572  CA  LYS O  40    -144.143-102.106 618.628  1.00  8.64           C
ATOM    573  C   LYS O  40    -145.439-101.363 618.959  1.00  8.64           C
ATOM    574  O   LYS O  40    -145.705-101.060 620.121  1.00  8.64           O
ATOM    575  HA  LYS O  40    -144.297-103.169 618.814  1.00  8.64           H
ATOM    576  CB  LYS O  40    -142.948-101.666 619.477  1.00  8.64           C
ATOM    577 1HB  LYS O  40    -142.718-100.620 619.273  1.00  8.64           H
ATOM    578 2HB  LYS O  40    -143.203-101.736 620.534  1.00  8.64           H
ATOM    579  CG  LYS O  40    -141.720-102.531 619.184  1.00  8.64           C
ATOM    580 1HG  LYS O  40    -141.466-102.463 618.126  1.00  8.64           H
ATOM    581 2HG  LYS O  40    -140.863-102.153 619.742  1.00  8.64           H
ATOM    582  CD  LYS O  40    -141.976-103.992 619.560  1.00  8.64           C
ATOM    583 1HD  LYS O  40    -142.336-104.049 620.587  1.00  8.64           H
ATOM    584 2HD  LYS O  40    -142.760-104.402 618.924  1.00  8.64           H
ATOM    585  CE  LYS O  40    -140.703-104.827 619.412  1.00  8.64           C
ATOM    586 1HE  LYS O  40    -140.527-105.051 618.360  1.00  8.64           H
ATOM    587 2HE  LYS O  40    -139.843-104.256 619.764  1.00  8.64           H
ATOM    588  NZ  LYS O  40    -140.817-106.087 620.181  1.00  8.64           N
ATOM    589 1HZ  LYS O  40    -139.984-106.647 620.038  1.00  8.64           H
ATOM    590 2HZ  LYS O  40    -140.916-105.873 621.167  1.00  8.64           H
ATOM    591 3HZ  LYS O  40    -141.630-106.603 619.864  1.00  8.64           H
ATOM    592  HN  LYS O  40    -143.383-101.098 616.971  1.00  8.64           H
ATOM    593  N   ASN O  41    -146.211-101.092 617.917  1.00  8.64           N
ATOM    594  CA  ASN O  41    -147.426-100.311 618.069  1.00  8.64           C
ATOM    595  C   ASN O  41    -148.286-100.925 619.176  1.00  8.64           C
ATOM    596  O   ASN O  41    -148.815-100.210 620.025  1.00  8.64           O
ATOM    597  HA  ASN O  41    -147.091 -99.303 618.313  1.00  8.64           H
ATOM    598  CB  ASN O  41    -148.247-100.312 616.778  1.00  8.64           C
ATOM    599 1HB  ASN O  41    -148.284-101.320 616.366  1.00  8.64           H
ATOM    600 2HB  ASN O  41    -149.274-100.018 616.995  1.00  8.64           H
ATOM    601  CG  ASN O  41    -147.645 -99.356 615.745  1.00  8.64           C
ATOM    602  OD1 ASN O  41    -147.154 -98.286 616.064  1.00  8.64           O
ATOM    603  ND2 ASN O  41    -147.709 -99.801 614.494  1.00  8.64           N
ATOM    604 1HD2 ASN O  41    -148.126-100.689 614.300  1.00  8.64           H
ATOM    605 2HD2 ASN O  41    -147.342 -99.247 613.747  1.00  8.64           H
ATOM    606  HN  ASN O  41    -146.017-101.395 616.984  1.00  8.64           H
ATOM    607  N   ASN O  42    -148.400-102.245 619.130  1.00  8.64           N
ATOM    608  CA  ASN O  42    -149.228-102.958 620.086  1.00  8.64           C
ATOM    609  C   ASN O  42    -148.691-102.718 621.499  1.00  8.64           C
ATOM    610  O   ASN O  42    -149.464-102.527 622.436  1.00  8.64           O
ATOM    611  HA  ASN O  42    -150.233-102.559 619.949  1.00  8.64           H
ATOM    612  CB  ASN O  42    -149.203-104.465 619.821  1.00  8.64           C
ATOM    613 1HB  ASN O  42    -148.173-104.822 619.827  1.00  8.64           H
ATOM    614 2HB  ASN O  42    -149.727-104.988 620.621  1.00  8.64           H
ATOM    615  CG  ASN O  42    -149.855-104.796 618.477  1.00  8.64           C
ATOM    616  OD1 ASN O  42    -150.610-104.019 617.916  1.00  8.64           O
ATOM    617  ND2 ASN O  42    -149.522-105.989 617.993  1.00  8.64           N
ATOM    618 1HD2 ASN O  42    -148.896-106.579 618.504  1.00  8.64           H
ATOM    619 2HD2 ASN O  42    -149.897-106.297 617.118  1.00  8.64           H
ATOM    620  HN  ASN O  42    -147.939-102.822 618.456  1.00  8.64           H
ATOM    621  N   VAL O  43    -147.371-102.737 621.606  1.00  8.64           N
ATOM    622  CA  VAL O  43    -146.722-102.564 622.895  1.00  8.64           C
ATOM    623  C   VAL O  43    -146.994-101.150 623.412  1.00  8.64           C
ATOM    624  O   VAL O  43    -147.164-100.946 624.613  1.00  8.64           O
ATOM    625  HA  VAL O  43    -147.166-103.281 623.585  1.00  8.64           H
ATOM    626  HB  VAL O  43    -144.794-102.179 622.065  1.00  8.64           H
ATOM    627  CB  VAL O  43    -145.230-102.880 622.777  1.00  8.64           C
ATOM    628  CG1 VAL O  43    -144.521-102.690 624.119  1.00  8.64           C
ATOM    629 1HG1 VAL O  43    -144.634-101.657 624.447  1.00  8.64           H
ATOM    630 2HG1 VAL O  43    -144.962-103.357 624.860  1.00  8.64           H
ATOM    631 3HG1 VAL O  43    -143.462-102.922 624.006  1.00  8.64           H
ATOM    632  CG2 VAL O  43    -145.011-104.295 622.236  1.00  8.64           C
ATOM    633 1HG2 VAL O  43    -145.468-105.017 622.912  1.00  8.64           H
ATOM    634 2HG2 VAL O  43    -145.466-104.381 621.249  1.00  8.64           H
ATOM    635 3HG2 VAL O  43    -143.942-104.494 622.162  1.00  8.64           H
ATOM    636  HN  VAL O  43    -146.748-102.866 620.834  1.00  8.64           H
ATOM    637  N   ARG O  44    -147.027-100.209 622.480  1.00  8.64           N
ATOM    638  CA  ARG O  44    -147.236 -98.815 622.831  1.00  8.64           C
ATOM    639  C   ARG O  44    -148.686 -98.588 623.264  1.00  8.64           C
ATOM    640  O   ARG O  44    -148.949 -97.819 624.187  1.00  8.64           O
ATOM    641  HA  ARG O  44    -146.547 -98.628 623.655  1.00  8.64           H
ATOM    642  CB  ARG O  44    -146.914 -97.895 621.651  1.00  8.64           C
ATOM    643 1HB  ARG O  44    -147.530 -98.168 620.794  1.00  8.64           H
ATOM    644 2HB  ARG O  44    -147.164 -96.866 621.908  1.00  8.64           H
ATOM    645  CG  ARG O  44    -145.435 -97.987 621.272  1.00  8.64           C
ATOM    646 1HG  ARG O  44    -144.821 -97.924 622.171  1.00  8.64           H
ATOM    647 2HG  ARG O  44    -145.232 -98.956 620.815  1.00  8.64           H
ATOM    648  CD  ARG O  44    -145.046 -96.869 620.303  1.00  8.64           C
ATOM    649 1HD  ARG O  44    -145.571 -95.950 620.566  1.00  8.64           H
ATOM    650 2HD  ARG O  44    -143.979 -96.660 620.385  1.00  8.64           H
ATOM    651  NE  ARG O  44    -145.380 -97.263 618.916  1.00  8.64           N
ATOM    652  HE  ARG O  44    -146.327 -97.160 618.615  1.00  8.64           H
ATOM    653  CZ  ARG O  44    -144.490 -97.748 618.039  1.00  8.64           C
ATOM    654  NH1 ARG O  44    -143.207 -97.906 618.389  1.00  8.64           N
ATOM    655 1HH1 ARG O  44    -142.906 -97.662 619.310  1.00  8.64           H
ATOM    656 2HH1 ARG O  44    -142.550 -98.269 617.728  1.00  8.64           H
ATOM    657  NH2 ARG O  44    -144.905 -98.073 616.806  1.00  8.64           N
ATOM    658 1HH2 ARG O  44    -144.254 -98.436 616.140  1.00  8.64           H
ATOM    659 2HH2 ARG O  44    -145.864 -97.951 616.553  1.00  8.64           H
ATOM    660  HN  ARG O  44    -146.914-100.386 621.502  1.00  8.64           H
ATOM    661  N   GLN O  45    -149.589 -99.273 622.577  1.00  8.64           N
ATOM    662  CA  GLN O  45    -151.009 -99.112 622.839  1.00  8.64           C
ATOM    663  C   GLN O  45    -151.348 -99.605 624.247  1.00  8.64           C
ATOM    664  O   GLN O  45    -152.118 -98.967 624.964  1.00  8.64           O
ATOM    665  HA  GLN O  45    -151.197 -98.040 622.767  1.00  8.64           H
ATOM    666  CB  GLN O  45    -151.847 -99.840 621.787  1.00  8.64           C
ATOM    667 1HB  GLN O  45    -151.554 -99.509 620.790  1.00  8.64           H
ATOM    668 2HB  GLN O  45    -151.652-100.911 621.838  1.00  8.64           H
ATOM    669  CG  GLN O  45    -153.340 -99.578 621.997  1.00  8.64           C
ATOM    670 1HG  GLN O  45    -153.635 -99.915 622.991  1.00  8.64           H
ATOM    671 2HG  GLN O  45    -153.535 -98.507 621.953  1.00  8.64           H
ATOM    672  CD  GLN O  45    -154.178-100.298 620.938  1.00  8.64           C
ATOM    673  OE1 GLN O  45    -153.668-100.988 620.070  1.00  8.64           O
ATOM    674  NE2 GLN O  45    -155.487-100.099 621.058  1.00  8.64           N
ATOM    675 1HE2 GLN O  45    -155.840 -99.521 621.793  1.00  8.64           H
ATOM    676 2HE2 GLN O  45    -156.119-100.528 620.412  1.00  8.64           H
ATOM    677  HN  GLN O  45    -149.365 -99.926 621.854  1.00  8.64           H
ATOM    678  N   PHE O  46    -150.756-100.736 624.602  1.00  8.64           N
ATOM    679  CA  PHE O  46    -150.935-101.289 625.933  1.00  8.64           C
ATOM    680  C   PHE O  46    -150.438-100.315 627.003  1.00  8.64           C
ATOM    681  O   PHE O  46    -151.144-100.038 627.972  1.00  8.64           O
ATOM    682  HA  PHE O  46    -152.003-101.462 626.070  1.00  8.64           H
ATOM    683  CB  PHE O  46    -150.103-102.571 626.001  1.00  8.64           C
ATOM    684 1HB  PHE O  46    -150.512-103.295 625.297  1.00  8.64           H
ATOM    685 2HB  PHE O  46    -149.086-102.349 625.677  1.00  8.64           H
ATOM    686  CG  PHE O  46    -150.052-103.207 627.392  1.00  8.64           C
ATOM    687  HD1 PHE O  46    -148.142-102.389 627.844  1.00  8.64           H
ATOM    688  CD1 PHE O  46    -148.971-103.004 628.193  1.00  8.64           C
ATOM    689  HD2 PHE O  46    -151.952-104.137 627.185  1.00  8.64           H
ATOM    690  CD2 PHE O  46    -151.086-103.975 627.827  1.00  8.64           C
ATOM    691  CE1 PHE O  46    -148.924-103.594 629.483  1.00  8.64           C
ATOM    692  HE1 PHE O  46    -148.058-103.432 630.125  1.00  8.64           H
ATOM    693  CE2 PHE O  46    -151.039-104.565 629.118  1.00  8.64           C
ATOM    694  HE2 PHE O  46    -151.868-105.180 629.467  1.00  8.64           H
ATOM    695  CZ  PHE O  46    -149.958-104.362 629.919  1.00  8.64           C
ATOM    696  HZ  PHE O  46    -149.922-104.815 630.910  1.00  8.64           H
ATOM    697  HN  PHE O  46    -150.164-101.270 623.999  1.00  8.64           H
ATOM    698  N   ALA O  47    -149.226 -99.822 626.792  1.00  8.64           N
ATOM    699  CA  ALA O  47    -148.589 -98.957 627.770  1.00  8.64           C
ATOM    700  C   ALA O  47    -149.498 -97.759 628.054  1.00  8.64           C
ATOM    701  O   ALA O  47    -149.687 -97.378 629.208  1.00  8.64           O
ATOM    702  HA  ALA O  47    -148.463 -99.531 628.688  1.00  8.64           H
ATOM    703  CB  ALA O  47    -147.211 -98.535 627.258  1.00  8.64           C
ATOM    704 1HB  ALA O  47    -146.595 -99.420 627.101  1.00  8.64           H
ATOM    705 2HB  ALA O  47    -147.322 -97.998 626.316  1.00  8.64           H
ATOM    706 3HB  ALA O  47    -146.734 -97.886 627.992  1.00  8.64           H
ATOM    707  HN  ALA O  47    -148.684-100.005 625.972  1.00  8.64           H
ATOM    708  N   SER O  48    -150.037 -97.198 626.981  1.00  8.64           N
ATOM    709  CA  SER O  48    -150.685 -95.901 627.060  1.00  8.64           C
ATOM    710  C   SER O  48    -151.966 -96.005 627.890  1.00  8.64           C
ATOM    711  O   SER O  48    -152.397 -95.027 628.498  1.00  8.64           O
ATOM    712  HA  SER O  48    -149.964 -95.247 627.550  1.00  8.64           H
ATOM    713  CB  SER O  48    -151.000 -95.356 625.665  1.00  8.64           C
ATOM    714 1HB  SER O  48    -151.364 -94.332 625.749  1.00  8.64           H
ATOM    715 2HB  SER O  48    -150.084 -95.321 625.075  1.00  8.64           H
ATOM    716  HG  SER O  48    -152.148 -95.772 624.080  1.00  8.64           H
ATOM    717  OG  SER O  48    -151.970 -96.150 624.988  1.00  8.64           O
ATOM    718  HN  SER O  48    -150.035 -97.615 626.071  1.00  8.64           H
ATOM    719  N   HIS O  49    -152.538 -97.200 627.888  1.00  8.64           N
ATOM    720  CA  HIS O  49    -153.825 -97.415 628.527  1.00  8.64           C
ATOM    721  C   HIS O  49    -153.614 -97.771 630.000  1.00  8.64           C
ATOM    722  O   HIS O  49    -154.296 -97.241 630.875  1.00  8.64           O
ATOM    723  HA  HIS O  49    -154.367 -96.471 628.465  1.00  8.64           H
ATOM    724  CB  HIS O  49    -154.638 -98.469 627.773  1.00  8.64           C
ATOM    725 1HB  HIS O  49    -154.014 -99.348 627.613  1.00  8.64           H
ATOM    726 2HB  HIS O  49    -155.476 -98.782 628.396  1.00  8.64           H
ATOM    727  CG  HIS O  49    -155.169 -97.997 626.440  1.00  8.64           C
ATOM    728  HD1 HIS O  49    -153.383 -98.031 625.281  1.00  8.64           H
ATOM    729  ND1 HIS O  49    -154.366 -97.848 625.323  1.00  8.64           N
ATOM    730  CD2 HIS O  49    -156.430 -97.644 626.057  1.00  8.64           C
ATOM    731  HD2 HIS O  49    -157.313 -97.646 626.696  1.00  8.64           H
ATOM    732  CE1 HIS O  49    -155.119 -97.423 624.320  1.00  8.64           C
ATOM    733  HE1 HIS O  49    -154.777 -97.212 623.307  1.00  8.64           H
ATOM    734  NE2 HIS O  49    -156.398 -97.297 624.777  1.00  8.64           N
ATOM    735  HN  HIS O  49    -152.138 -98.011 627.461  1.00  8.64           H
ATOM    736  N   PHE O  50    -152.666 -98.668 630.228  1.00  8.64           N
ATOM    737  CA  PHE O  50    -152.585 -99.365 631.501  1.00  8.64           C
ATOM    738  C   PHE O  50    -151.615 -98.660 632.451  1.00  8.64           C
ATOM    739  O   PHE O  50    -151.845 -98.616 633.659  1.00  8.64           O
ATOM    740  HA  PHE O  50    -153.585 -99.360 631.936  1.00  8.64           H
ATOM    741  CB  PHE O  50    -152.062-100.773 631.208  1.00  8.64           C
ATOM    742 1HB  PHE O  50    -151.230-100.702 630.508  1.00  8.64           H
ATOM    743 2HB  PHE O  50    -151.668-101.202 632.129  1.00  8.64           H
ATOM    744  CG  PHE O  50    -153.116-101.720 630.631  1.00  8.64           C
ATOM    745  HD1 PHE O  50    -153.880-102.252 632.542  1.00  8.64           H
ATOM    746  CD1 PHE O  50    -153.957-102.390 631.464  1.00  8.64           C
ATOM    747  HD2 PHE O  50    -152.537-101.356 628.618  1.00  8.64           H
ATOM    748  CD2 PHE O  50    -153.211-101.893 629.285  1.00  8.64           C
ATOM    749  CE1 PHE O  50    -154.934-103.270 630.928  1.00  8.64           C
ATOM    750  HE1 PHE O  50    -155.608-103.807 631.595  1.00  8.64           H
ATOM    751  CE2 PHE O  50    -154.188-102.772 628.750  1.00  8.64           C
ATOM    752  HE2 PHE O  50    -154.265-102.911 627.671  1.00  8.64           H
ATOM    753  CZ  PHE O  50    -155.030-103.442 629.582  1.00  8.64           C
ATOM    754  HZ  PHE O  50    -155.780-104.117 629.171  1.00  8.64           H
ATOM    755  HN  PHE O  50    -151.962 -98.920 629.563  1.00  8.64           H
ATOM    756  N   LEU O  51    -150.550 -98.127 631.870  1.00  8.64           N
ATOM    757  CA  LEU O  51    -149.406 -97.697 632.655  1.00  8.64           C
ATOM    758  C   LEU O  51    -149.770 -96.428 633.428  1.00  8.64           C
ATOM    759  O   LEU O  51    -149.551 -96.348 634.636  1.00  8.64           O
ATOM    760  HA  LEU O  51    -149.186 -98.488 633.373  1.00  8.64           H
ATOM    761  CB  LEU O  51    -148.172 -97.541 631.763  1.00  8.64           C
ATOM    762 1HB  LEU O  51    -148.387 -96.783 631.010  1.00  8.64           H
ATOM    763 2HB  LEU O  51    -147.353 -97.161 632.374  1.00  8.64           H
ATOM    764  HG  LEU O  51    -148.489 -99.143 630.382  1.00  8.64           H
ATOM    765  CG  LEU O  51    -147.695 -98.808 631.050  1.00  8.64           C
ATOM    766  CD1 LEU O  51    -146.467 -98.520 630.184  1.00  8.64           C
ATOM    767 1HD1 LEU O  51    -146.719 -97.770 629.434  1.00  8.64           H
ATOM    768 2HD1 LEU O  51    -145.659 -98.147 630.813  1.00  8.64           H
ATOM    769 3HD1 LEU O  51    -146.149 -99.437 629.688  1.00  8.64           H
ATOM    770  CD2 LEU O  51    -147.440 -99.937 632.050  1.00  8.64           C
ATOM    771 1HD2 LEU O  51    -146.674 -99.626 632.761  1.00  8.64           H
ATOM    772 2HD2 LEU O  51    -148.362-100.163 632.586  1.00  8.64           H
ATOM    773 3HD2 LEU O  51    -147.102-100.825 631.516  1.00  8.64           H
ATOM    774  HN  LEU O  51    -150.462 -97.988 630.884  1.00  8.64           H
ATOM    775  N   PRO O  52    -150.332 -95.418 632.750  1.00  8.64           N
ATOM    776  CA  PRO O  52    -150.513 -94.103 633.369  1.00  8.64           C
ATOM    777  C   PRO O  52    -151.246 -94.186 634.698  1.00  8.64           C
ATOM    778  O   PRO O  52    -150.774 -93.661 635.705  1.00  8.64           O
ATOM    779  HA  PRO O  52    -149.544 -93.663 633.605  1.00  8.64           H
ATOM    780  CB  PRO O  52    -151.314 -93.319 632.327  1.00  8.64           C
ATOM    781 1HB  PRO O  52    -152.387 -93.402 632.500  1.00  8.64           H
ATOM    782 2HB  PRO O  52    -151.070 -92.257 632.349  1.00  8.64           H
ATOM    783  CG  PRO O  52    -150.904 -93.965 631.008  1.00  8.64           C
ATOM    784 1HG  PRO O  52    -151.631 -93.770 630.219  1.00  8.64           H
ATOM    785 2HG  PRO O  52    -149.950 -93.580 630.649  1.00  8.64           H
ATOM    786  CD  PRO O  52    -150.828 -95.441 631.362  1.00  8.64           C
ATOM    787 1HD  PRO O  52    -151.803 -95.924 631.294  1.00  8.64           H
ATOM    788 2HD  PRO O  52    -150.159 -95.983 630.694  1.00  8.64           H
ATOM    789  N   PRO O  53    -152.412 -94.846 634.733  1.00  8.64           N
ATOM    790  CA  PRO O  53    -153.178 -94.958 635.976  1.00  8.64           C
ATOM    791  C   PRO O  53    -152.342 -95.506 637.121  1.00  8.64           C
ATOM    792  O   PRO O  53    -152.427 -95.016 638.246  1.00  8.64           O
ATOM    793  HA  PRO O  53    -153.503 -93.972 636.307  1.00  8.64           H
ATOM    794  CB  PRO O  53    -154.326 -95.901 635.610  1.00  8.64           C
ATOM    795 1HB  PRO O  53    -154.076 -96.940 635.824  1.00  8.64           H
ATOM    796 2HB  PRO O  53    -155.231 -95.669 636.173  1.00  8.64           H
ATOM    797  CG  PRO O  53    -154.516 -95.664 634.117  1.00  8.64           C
ATOM    798 1HG  PRO O  53    -155.040 -96.491 633.638  1.00  8.64           H
ATOM    799 2HG  PRO O  53    -155.110 -94.771 633.921  1.00  8.64           H
ATOM    800  CD  PRO O  53    -153.089 -95.523 633.612  1.00  8.64           C
ATOM    801 1HD  PRO O  53    -152.638 -96.492 633.398  1.00  8.64           H
ATOM    802 2HD  PRO O  53    -153.041 -94.943 632.690  1.00  8.64           H
ATOM    803  N   LEU O  54    -151.549 -96.518 636.801  1.00  8.64           N
ATOM    804  CA  LEU O  54    -150.790 -97.225 637.819  1.00  8.64           C
ATOM    805  C   LEU O  54    -149.718 -96.294 638.388  1.00  8.64           C
ATOM    806  O   LEU O  54    -149.517 -96.240 639.600  1.00  8.64           O
ATOM    807  HA  LEU O  54    -151.482 -97.485 638.621  1.00  8.64           H
ATOM    808  CB  LEU O  54    -150.234 -98.535 637.259  1.00  8.64           C
ATOM    809 1HB  LEU O  54    -149.623 -98.304 636.386  1.00  8.64           H
ATOM    810 2HB  LEU O  54    -149.570 -98.973 638.005  1.00  8.64           H
ATOM    811  HG  LEU O  54    -151.941 -99.142 636.123  1.00  8.64           H
ATOM    812  CG  LEU O  54    -151.270 -99.587 636.858  1.00  8.64           C
ATOM    813  CD1 LEU O  54    -150.600-100.789 636.188  1.00  8.64           C
ATOM    814 1HD1 LEU O  54    -150.072-100.459 635.294  1.00  8.64           H
ATOM    815 2HD1 LEU O  54    -149.891-101.243 636.882  1.00  8.64           H
ATOM    816 3HD1 LEU O  54    -151.359-101.521 635.913  1.00  8.64           H
ATOM    817  CD2 LEU O  54    -152.123-100.002 638.058  1.00  8.64           C
ATOM    818 1HD2 LEU O  54    -151.482-100.421 638.833  1.00  8.64           H
ATOM    819 2HD2 LEU O  54    -152.645 -99.129 638.451  1.00  8.64           H
ATOM    820 3HD2 LEU O  54    -152.851-100.750 637.745  1.00  8.64           H
ATOM    821  HN  LEU O  54    -151.422 -96.856 635.869  1.00  8.64           H
ATOM    822  N   TYR O  55    -149.057 -95.584 637.485  1.00  8.64           N
ATOM    823  CA  TYR O  55    -147.975 -94.697 637.876  1.00  8.64           C
ATOM    824  C   TYR O  55    -148.489 -93.566 638.770  1.00  8.64           C
ATOM    825  O   TYR O  55    -147.806 -93.149 639.704  1.00  8.64           O
ATOM    826  HA  TYR O  55    -147.242 -95.283 638.431  1.00  8.64           H
ATOM    827  CB  TYR O  55    -147.431 -94.097 636.578  1.00  8.64           C
ATOM    828 1HB  TYR O  55    -148.266 -93.733 635.980  1.00  8.64           H
ATOM    829 2HB  TYR O  55    -146.812 -93.233 636.821  1.00  8.64           H
ATOM    830  CG  TYR O  55    -146.608 -95.075 635.738  1.00  8.64           C
ATOM    831  HD1 TYR O  55    -146.685 -96.632 637.210  1.00  8.64           H
ATOM    832  CD1 TYR O  55    -146.324 -96.334 636.226  1.00  8.64           C
ATOM    833  HD2 TYR O  55    -146.375 -93.704 634.106  1.00  8.64           H
ATOM    834  CD2 TYR O  55    -146.151 -94.698 634.491  1.00  8.64           C
ATOM    835  CE1 TYR O  55    -145.550 -97.255 635.434  1.00  8.64           C
ATOM    836  HE1 TYR O  55    -145.318 -98.253 635.808  1.00  8.64           H
ATOM    837  HE2 TYR O  55    -145.009 -95.335 632.714  1.00  8.64           H
ATOM    838  CE2 TYR O  55    -145.377 -95.619 633.700  1.00  8.64           C
ATOM    839  CZ  TYR O  55    -145.114 -96.852 634.210  1.00  8.64           C
ATOM    840  OH  TYR O  55    -144.383 -97.722 633.463  1.00  8.64           O
ATOM    841  HH  TYR O  55    -143.944 -97.237 632.706  1.00  8.64           H
ATOM    842  HN  TYR O  55    -149.249 -95.609 636.504  1.00  8.64           H
ATOM    843  N   TRP O  56    -149.689 -93.103 638.452  1.00  8.64           N
ATOM    844  CA  TRP O  56    -150.336 -92.083 639.260  1.00  8.64           C
ATOM    845  C   TRP O  56    -150.655 -92.693 640.627  1.00  8.64           C
ATOM    846  O   TRP O  56    -150.443 -92.058 641.659  1.00  8.64           O
ATOM    847  HA  TRP O  56    -149.636 -91.256 639.376  1.00  8.64           H
ATOM    848  CB  TRP O  56    -151.572 -91.525 638.552  1.00  8.64           C
ATOM    849 1HB  TRP O  56    -152.064 -92.333 638.010  1.00  8.64           H
ATOM    850 2HB  TRP O  56    -152.278 -91.168 639.302  1.00  8.64           H
ATOM    851  CG  TRP O  56    -151.269 -90.386 637.576  1.00  8.64           C
ATOM    852  HD1 TRP O  56    -151.784 -91.226 635.664  1.00  8.64           H
ATOM    853  CD1 TRP O  56    -151.415 -90.381 636.244  1.00  8.64           C
ATOM    854  CD2 TRP O  56    -150.759 -89.078 637.912  1.00  8.64           C
ATOM    855  NE1 TRP O  56    -151.038 -89.170 635.699  1.00  8.64           N
ATOM    856  HE1 TRP O  56    -151.057 -88.926 634.729  1.00  8.64           H
ATOM    857  CE2 TRP O  56    -150.627 -88.353 636.746  1.00  8.64           C
ATOM    858  HE3 TRP O  56    -150.518 -89.078 640.095  1.00  8.64           H
ATOM    859  CE3 TRP O  56    -150.422 -88.527 639.160  1.00  8.64           C
ATOM    860  CZ2 TRP O  56    -150.154 -87.036 636.712  1.00  8.64           C
ATOM    861  HZ2 TRP O  56    -150.059 -86.484 635.777  1.00  8.64           H
ATOM    862  CZ3 TRP O  56    -149.952 -87.209 639.110  1.00  8.64           C
ATOM    863  HZ3 TRP O  56    -149.675 -86.733 640.050  1.00  8.64           H
ATOM    864  CH2 TRP O  56    -149.812 -86.465 637.944  1.00  8.64           C
ATOM    865  HH2 TRP O  56    -149.438 -85.442 637.988  1.00  8.64           H
ATOM    866  HN  TRP O  56    -150.217 -93.413 637.661  1.00  8.64           H
ATOM    867  N   LEU O  57    -151.158 -93.919 640.589  1.00  8.64           N
ATOM    868  CA  LEU O  57    -151.524 -94.615 641.810  1.00  8.64           C
ATOM    869  C   LEU O  57    -150.282 -94.789 642.686  1.00  8.64           C
ATOM    870  O   LEU O  57    -150.296 -94.444 643.866  1.00  8.64           O
ATOM    871  HA  LEU O  57    -152.237 -93.986 642.344  1.00  8.64           H
ATOM    872  CB  LEU O  57    -152.236 -95.929 641.485  1.00  8.64           C
ATOM    873 1HB  LEU O  57    -153.130 -95.701 640.904  1.00  8.64           H
ATOM    874 2HB  LEU O  57    -151.584 -96.524 640.845  1.00  8.64           H
ATOM    875  HG  LEU O  57    -151.767 -96.939 643.311  1.00  8.64           H
ATOM    876  CG  LEU O  57    -152.646 -96.785 642.685  1.00  8.64           C
ATOM    877  CD1 LEU O  57    -153.690 -96.065 643.541  1.00  8.64           C
ATOM    878 1HD1 LEU O  57    -153.275 -95.126 643.907  1.00  8.64           H
ATOM    879 2HD1 LEU O  57    -154.575 -95.861 642.939  1.00  8.64           H
ATOM    880 3HD1 LEU O  57    -153.964 -96.696 644.387  1.00  8.64           H
ATOM    881  CD2 LEU O  57    -153.127 -98.166 642.235  1.00  8.64           C
ATOM    882 1HD2 LEU O  57    -153.988 -98.054 641.575  1.00  8.64           H
ATOM    883 2HD2 LEU O  57    -152.325 -98.674 641.701  1.00  8.64           H
ATOM    884 3HD2 LEU O  57    -153.413 -98.754 643.107  1.00  8.64           H
ATOM    885  HN  LEU O  57    -151.315 -94.433 639.746  1.00  8.64           H
ATOM    886  N   VAL O  58    -149.236 -95.325 642.073  1.00  8.64           N
ATOM    887  CA  VAL O  58    -148.015 -95.626 642.802  1.00  8.64           C
ATOM    888  C   VAL O  58    -147.425 -94.329 643.359  1.00  8.64           C
ATOM    889  O   VAL O  58    -146.953 -94.295 644.494  1.00  8.64           O
ATOM    890  HA  VAL O  58    -148.282 -96.276 643.635  1.00  8.64           H
ATOM    891  HB  VAL O  58    -146.896 -95.799 640.993  1.00  8.64           H
ATOM    892  CB  VAL O  58    -147.042 -96.387 641.900  1.00  8.64           C
ATOM    893  CG1 VAL O  58    -145.680 -96.551 642.578  1.00  8.64           C
ATOM    894 1HG1 VAL O  58    -145.261 -95.568 642.794  1.00  8.64           H
ATOM    895 2HG1 VAL O  58    -145.802 -97.107 643.508  1.00  8.64           H
ATOM    896 3HG1 VAL O  58    -145.007 -97.095 641.915  1.00  8.64           H
ATOM    897  CG2 VAL O  58    -147.618 -97.744 641.492  1.00  8.64           C
ATOM    898 1HG2 VAL O  58    -147.807 -98.341 642.384  1.00  8.64           H
ATOM    899 2HG2 VAL O  58    -148.552 -97.595 640.951  1.00  8.64           H
ATOM    900 3HG2 VAL O  58    -146.906 -98.264 640.851  1.00  8.64           H
ATOM    901  HN  VAL O  58    -149.214 -95.551 641.100  1.00  8.64           H
ATOM    902  N   PHE O  59    -147.471 -93.293 642.534  1.00  8.64           N
ATOM    903  CA  PHE O  59    -146.981 -91.988 642.943  1.00  8.64           C
ATOM    904  C   PHE O  59    -147.650 -91.534 644.242  1.00  8.64           C
ATOM    905  O   PHE O  59    -146.970 -91.233 645.222  1.00  8.64           O
ATOM    906  HA  PHE O  59    -145.907 -92.082 643.103  1.00  8.64           H
ATOM    907  CB  PHE O  59    -147.340 -91.005 641.827  1.00  8.64           C
ATOM    908 1HB  PHE O  59    -146.771 -91.262 640.934  1.00  8.64           H
ATOM    909 2HB  PHE O  59    -148.395 -91.124 641.578  1.00  8.64           H
ATOM    910  CG  PHE O  59    -147.076 -89.540 642.180  1.00  8.64           C
ATOM    911  HD1 PHE O  59    -149.115 -88.978 641.957  1.00  8.64           H
ATOM    912  CD1 PHE O  59    -148.103 -88.649 642.195  1.00  8.64           C
ATOM    913  HD2 PHE O  59    -144.991 -89.843 642.464  1.00  8.64           H
ATOM    914  CD2 PHE O  59    -145.815 -89.129 642.477  1.00  8.64           C
ATOM    915  CE1 PHE O  59    -147.858 -87.289 642.522  1.00  8.64           C
ATOM    916  HE1 PHE O  59    -148.681 -86.574 642.535  1.00  8.64           H
ATOM    917  CE2 PHE O  59    -145.569 -87.769 642.804  1.00  8.64           C
ATOM    918  HE2 PHE O  59    -144.558 -87.440 643.043  1.00  8.64           H
ATOM    919  CZ  PHE O  59    -146.596 -86.878 642.820  1.00  8.64           C
ATOM    920  HZ  PHE O  59    -146.408 -85.834 643.071  1.00  8.64           H
ATOM    921  HN  PHE O  59    -147.834 -93.336 641.603  1.00  8.64           H
ATOM    922  N   ILE O  60    -148.974 -91.498 644.207  1.00  8.64           N
ATOM    923  CA  ILE O  60    -149.735 -90.906 645.294  1.00  8.64           C
ATOM    924  C   ILE O  60    -149.474 -91.690 646.581  1.00  8.64           C
ATOM    925  O   ILE O  60    -149.099 -91.111 647.600  1.00  8.64           O
ATOM    926  HA  ILE O  60    -149.372 -89.887 645.430  1.00  8.64           H
ATOM    927  HB  ILE O  60    -151.537 -91.784 644.547  1.00  8.64           H
ATOM    928  CB  ILE O  60    -151.216 -90.812 644.921  1.00  8.64           C
ATOM    929  CG1 ILE O  60    -151.435 -89.800 643.795  1.00  8.64           C
ATOM    930 1HG1 ILE O  60    -151.309 -88.788 644.181  1.00  8.64           H
ATOM    931 2HG1 ILE O  60    -150.681 -89.942 643.021  1.00  8.64           H
ATOM    932  CG2 ILE O  60    -152.072 -90.497 646.150  1.00  8.64           C
ATOM    933 1HG2 ILE O  60    -151.948 -91.286 646.891  1.00  8.64           H
ATOM    934 2HG2 ILE O  60    -151.758 -89.544 646.576  1.00  8.64           H
ATOM    935 3HG2 ILE O  60    -153.120 -90.436 645.856  1.00  8.64           H
ATOM    936  CD1 ILE O  60    -152.832 -89.949 643.187  1.00  8.64           C
ATOM    937 1HD1 ILE O  60    -152.946 -90.954 642.781  1.00  8.64           H
ATOM    938 2HD1 ILE O  60    -153.583 -89.781 643.959  1.00  8.64           H
ATOM    939 3HD1 ILE O  60    -152.961 -89.217 642.390  1.00  8.64           H
ATOM    940  HN  ILE O  60    -149.524 -91.864 643.456  1.00  8.64           H
ATOM    941  N   VAL O  61    -149.681 -92.996 646.493  1.00  8.64           N
ATOM    942  CA  VAL O  61    -149.634 -93.842 647.673  1.00  8.64           C
ATOM    943  C   VAL O  61    -148.201 -93.889 648.206  1.00  8.64           C
ATOM    944  O   VAL O  61    -147.983 -93.856 649.416  1.00  8.64           O
ATOM    945  HA  VAL O  61    -150.275 -93.388 648.429  1.00  8.64           H
ATOM    946  HB  VAL O  61    -149.576 -95.664 646.563  1.00  8.64           H
ATOM    947  CB  VAL O  61    -150.196 -95.228 647.346  1.00  8.64           C
ATOM    948  CG1 VAL O  61    -150.128 -96.148 648.567  1.00  8.64           C
ATOM    949 1HG1 VAL O  61    -149.091 -96.257 648.882  1.00  8.64           H
ATOM    950 2HG1 VAL O  61    -150.713 -95.717 649.380  1.00  8.64           H
ATOM    951 3HG1 VAL O  61    -150.534 -97.126 648.307  1.00  8.64           H
ATOM    952  CG2 VAL O  61    -151.627 -95.127 646.813  1.00  8.64           C
ATOM    953 1HG2 VAL O  61    -152.263 -94.661 647.566  1.00  8.64           H
ATOM    954 2HG2 VAL O  61    -151.635 -94.524 645.906  1.00  8.64           H
ATOM    955 3HG2 VAL O  61    -152.001 -96.126 646.589  1.00  8.64           H
ATOM    956  HN  VAL O  61    -149.878 -93.475 645.637  1.00  8.64           H
ATOM    957  N   GLY O  62    -147.260 -93.964 647.276  1.00  8.64           N
ATOM    958  CA  GLY O  62    -145.856 -94.056 647.637  1.00  8.64           C
ATOM    959  C   GLY O  62    -145.388 -92.782 648.344  1.00  8.64           C
ATOM    960  O   GLY O  62    -144.674 -92.849 649.343  1.00  8.64           O
ATOM    961 1HA  GLY O  62    -145.699 -94.916 648.288  1.00  8.64           H
ATOM    962 2HA  GLY O  62    -145.256 -94.220 646.742  1.00  8.64           H
ATOM    963  HN  GLY O  62    -147.444 -93.964 646.293  1.00  8.64           H
ATOM    964  N   ALA O  63    -145.809 -91.651 647.798  1.00  8.64           N
ATOM    965  CA  ALA O  63    -145.367 -90.364 648.306  1.00  8.64           C
ATOM    966  C   ALA O  63    -145.859 -90.191 649.744  1.00  8.64           C
ATOM    967  O   ALA O  63    -145.086 -89.829 650.630  1.00  8.64           O
ATOM    968  HA  ALA O  63    -144.277 -90.363 648.302  1.00  8.64           H
ATOM    969  CB  ALA O  63    -145.865 -89.251 647.382  1.00  8.64           C
ATOM    970 1HB  ALA O  63    -145.463 -89.404 646.380  1.00  8.64           H
ATOM    971 2HB  ALA O  63    -146.954 -89.271 647.343  1.00  8.64           H
ATOM    972 3HB  ALA O  63    -145.532 -88.286 647.763  1.00  8.64           H
ATOM    973  HN  ALA O  63    -146.441 -91.605 647.024  1.00  8.64           H
ATOM    974  N   LEU O  64    -147.143 -90.459 649.932  1.00  8.64           N
ATOM    975  CA  LEU O  64    -147.754 -90.315 651.243  1.00  8.64           C
ATOM    976  C   LEU O  64    -147.048 -91.243 652.234  1.00  8.64           C
ATOM    977  O   LEU O  64    -146.727 -90.837 653.349  1.00  8.64           O
ATOM    978  HA  LEU O  64    -147.599 -89.285 651.564  1.00  8.64           H
ATOM    979  CB  LEU O  64    -149.265 -90.540 651.158  1.00  8.64           C
ATOM    980 1HB  LEU O  64    -149.442 -91.507 650.687  1.00  8.64           H
ATOM    981 2HB  LEU O  64    -149.660 -90.603 652.172  1.00  8.64           H
ATOM    982  HG  LEU O  64    -149.612 -89.361 649.408  1.00  8.64           H
ATOM    983  CG  LEU O  64    -150.059 -89.479 650.395  1.00  8.64           C
ATOM    984  CD1 LEU O  64    -151.508 -89.924 650.184  1.00  8.64           C
ATOM    985 1HD1 LEU O  64    -151.523 -90.851 649.610  1.00  8.64           H
ATOM    986 2HD1 LEU O  64    -151.982 -90.088 651.151  1.00  8.64           H
ATOM    987 3HD1 LEU O  64    -152.050 -89.151 649.639  1.00  8.64           H
ATOM    988  CD2 LEU O  64    -149.974 -88.121 651.095  1.00  8.64           C
ATOM    989 1HD2 LEU O  64    -150.381 -88.205 652.102  1.00  8.64           H
ATOM    990 2HD2 LEU O  64    -148.932 -87.805 651.149  1.00  8.64           H
ATOM    991 3HD2 LEU O  64    -150.547 -87.385 650.531  1.00  8.64           H
ATOM    992  HN  LEU O  64    -147.762 -90.768 649.210  1.00  8.64           H
ATOM    993  N   GLY O  65    -146.828 -92.472 651.790  1.00  8.64           N
ATOM    994  CA  GLY O  65    -146.275 -93.494 652.662  1.00  8.64           C
ATOM    995  C   GLY O  65    -144.878 -93.102 653.149  1.00  8.64           C
ATOM    996  O   GLY O  65    -144.612 -93.107 654.350  1.00  8.64           O
ATOM    997 1HA  GLY O  65    -146.934 -93.643 653.517  1.00  8.64           H
ATOM    998 2HA  GLY O  65    -146.225 -94.444 652.129  1.00  8.64           H
ATOM    999  HN  GLY O  65    -147.020 -92.772 650.856  1.00  8.64           H
ATOM   1000  N   ASN O  66    -144.023 -92.773 652.192  1.00  8.64           N
ATOM   1001  CA  ASN O  66    -142.617 -92.556 652.487  1.00  8.64           C
ATOM   1002  C   ASN O  66    -142.456 -91.232 653.237  1.00  8.64           C
ATOM   1003  O   ASN O  66    -141.591 -91.106 654.103  1.00  8.64           O
ATOM   1004  HA  ASN O  66    -142.314 -93.414 653.087  1.00  8.64           H
ATOM   1005  CB  ASN O  66    -141.791 -92.474 651.202  1.00  8.64           C
ATOM   1006 1HB  ASN O  66    -142.295 -91.831 650.481  1.00  8.64           H
ATOM   1007 2HB  ASN O  66    -140.824 -92.018 651.415  1.00  8.64           H
ATOM   1008  CG  ASN O  66    -141.582 -93.863 650.595  1.00  8.64           C
ATOM   1009  OD1 ASN O  66    -140.894 -94.710 651.141  1.00  8.64           O
ATOM   1010  ND2 ASN O  66    -142.213 -94.049 649.439  1.00  8.64           N
ATOM   1011 1HD2 ASN O  66    -142.762 -93.312 649.045  1.00  8.64           H
ATOM   1012 2HD2 ASN O  66    -142.138 -94.925 648.964  1.00  8.64           H
ATOM   1013  HN  ASN O  66    -144.277 -92.655 651.232  1.00  8.64           H
ATOM   1014  N   SER O  67    -143.303 -90.279 652.878  1.00  8.64           N
ATOM   1015  CA  SER O  67    -143.323 -88.998 653.564  1.00  8.64           C
ATOM   1016  C   SER O  67    -143.637 -89.203 655.047  1.00  8.64           C
ATOM   1017  O   SER O  67    -143.088 -88.512 655.903  1.00  8.64           O
ATOM   1018  HA  SER O  67    -142.321 -88.588 653.439  1.00  8.64           H
ATOM   1019  CB  SER O  67    -144.344 -88.050 652.932  1.00  8.64           C
ATOM   1020 1HB  SER O  67    -145.340 -88.486 653.009  1.00  8.64           H
ATOM   1021 2HB  SER O  67    -144.362 -87.113 653.488  1.00  8.64           H
ATOM   1022  HG  SER O  67    -144.685 -88.278 650.973  1.00  8.64           H
ATOM   1023  OG  SER O  67    -144.048 -87.783 651.563  1.00  8.64           O
ATOM   1024  HN  SER O  67    -143.966 -90.370 652.135  1.00  8.64           H
ATOM   1025  N   LEU O  68    -144.520 -90.157 655.306  1.00  8.64           N
ATOM   1026  CA  LEU O  68    -144.905 -90.470 656.672  1.00  8.64           C
ATOM   1027  C   LEU O  68    -143.703 -91.057 657.414  1.00  8.64           C
ATOM   1028  O   LEU O  68    -143.485 -90.755 658.586  1.00  8.64           O
ATOM   1029  HA  LEU O  68    -145.185 -89.534 657.155  1.00  8.64           H
ATOM   1030  CB  LEU O  68    -146.139 -91.374 656.687  1.00  8.64           C
ATOM   1031 1HB  LEU O  68    -146.934 -90.880 656.128  1.00  8.64           H
ATOM   1032 2HB  LEU O  68    -145.898 -92.293 656.153  1.00  8.64           H
ATOM   1033  HG  LEU O  68    -145.867 -92.186 658.646  1.00  8.64           H
ATOM   1034  CG  LEU O  68    -146.680 -91.747 658.068  1.00  8.64           C
ATOM   1035  CD1 LEU O  68    -147.154 -90.505 658.825  1.00  8.64           C
ATOM   1036 1HD1 LEU O  68    -146.319 -89.816 658.951  1.00  8.64           H
ATOM   1037 2HD1 LEU O  68    -147.947 -90.015 658.259  1.00  8.64           H
ATOM   1038 3HD1 LEU O  68    -147.534 -90.798 659.803  1.00  8.64           H
ATOM   1039  CD2 LEU O  68    -147.780 -92.806 657.959  1.00  8.64           C
ATOM   1040 1HD2 LEU O  68    -148.600 -92.417 657.355  1.00  8.64           H
ATOM   1041 2HD2 LEU O  68    -147.376 -93.702 657.488  1.00  8.64           H
ATOM   1042 3HD2 LEU O  68    -148.147 -93.052 658.955  1.00  8.64           H
ATOM   1043  HN  LEU O  68    -144.968 -90.709 654.603  1.00  8.64           H
ATOM   1044  N   VAL O  69    -142.955 -91.886 656.701  1.00  8.64           N
ATOM   1045  CA  VAL O  69    -141.798 -92.543 657.287  1.00  8.64           C
ATOM   1046  C   VAL O  69    -140.807 -91.483 657.773  1.00  8.64           C
ATOM   1047  O   VAL O  69    -140.318 -91.556 658.899  1.00  8.64           O
ATOM   1048  HA  VAL O  69    -142.146 -93.117 658.145  1.00  8.64           H
ATOM   1049  HB  VAL O  69    -140.984 -92.969 655.361  1.00  8.64           H
ATOM   1050  CB  VAL O  69    -141.185 -93.518 656.280  1.00  8.64           C
ATOM   1051  CG1 VAL O  69    -139.856 -94.074 656.796  1.00  8.64           C
ATOM   1052 1HG1 VAL O  69    -139.157 -93.253 656.957  1.00  8.64           H
ATOM   1053 2HG1 VAL O  69    -140.022 -94.600 657.736  1.00  8.64           H
ATOM   1054 3HG1 VAL O  69    -139.442 -94.764 656.061  1.00  8.64           H
ATOM   1055  CG2 VAL O  69    -142.160 -94.649 655.949  1.00  8.64           C
ATOM   1056 1HG2 VAL O  69    -142.406 -95.195 656.860  1.00  8.64           H
ATOM   1057 2HG2 VAL O  69    -143.070 -94.230 655.519  1.00  8.64           H
ATOM   1058 3HG2 VAL O  69    -141.699 -95.328 655.232  1.00  8.64           H
ATOM   1059  HN  VAL O  69    -143.127 -92.110 655.742  1.00  8.64           H
ATOM   1060  N   ILE O  70    -140.541 -90.523 656.899  1.00  8.64           N
ATOM   1061  CA  ILE O  70    -139.582 -89.476 657.208  1.00  8.64           C
ATOM   1062  C   ILE O  70    -140.089 -88.663 658.401  1.00  8.64           C
ATOM   1063  O   ILE O  70    -139.318 -88.327 659.300  1.00  8.64           O
ATOM   1064  HA  ILE O  70    -138.648 -89.960 657.491  1.00  8.64           H
ATOM   1065  HB  ILE O  70    -140.245 -88.284 655.560  1.00  8.64           H
ATOM   1066  CB  ILE O  70    -139.295 -88.630 655.966  1.00  8.64           C
ATOM   1067  CG1 ILE O  70    -138.616 -89.466 654.878  1.00  8.64           C
ATOM   1068 1HG1 ILE O  70    -137.672 -89.859 655.254  1.00  8.64           H
ATOM   1069 2HG1 ILE O  70    -139.243 -90.322 654.630  1.00  8.64           H
ATOM   1070  CG2 ILE O  70    -138.478 -87.387 656.326  1.00  8.64           C
ATOM   1071 1HG2 ILE O  70    -139.036 -86.780 657.040  1.00  8.64           H
ATOM   1072 2HG2 ILE O  70    -137.530 -87.691 656.769  1.00  8.64           H
ATOM   1073 3HG2 ILE O  70    -138.288 -86.804 655.425  1.00  8.64           H
ATOM   1074  CD1 ILE O  70    -138.364 -88.630 653.622  1.00  8.64           C
ATOM   1075 1HD1 ILE O  70    -139.313 -88.258 653.236  1.00  8.64           H
ATOM   1076 2HD1 ILE O  70    -137.717 -87.788 653.870  1.00  8.64           H
ATOM   1077 3HD1 ILE O  70    -137.881 -89.248 652.865  1.00  8.64           H
ATOM   1078  HN  ILE O  70    -140.965 -90.455 655.996  1.00  8.64           H
ATOM   1079  N   LEU O  71    -141.381 -88.370 658.372  1.00  8.64           N
ATOM   1080  CA  LEU O  71    -141.981 -87.530 659.394  1.00  8.64           C
ATOM   1081  C   LEU O  71    -141.857 -88.220 660.754  1.00  8.64           C
ATOM   1082  O   LEU O  71    -141.500 -87.586 661.745  1.00  8.64           O
ATOM   1083  HA  LEU O  71    -141.414 -86.599 659.426  1.00  8.64           H
ATOM   1084  CB  LEU O  71    -143.419 -87.171 659.015  1.00  8.64           C
ATOM   1085 1HB  LEU O  71    -143.426 -86.821 657.983  1.00  8.64           H
ATOM   1086 2HB  LEU O  71    -144.020 -88.079 659.048  1.00  8.64           H
ATOM   1087  HG  LEU O  71    -143.342 -85.390 660.197  1.00  8.64           H
ATOM   1088  CG  LEU O  71    -144.098 -86.112 659.887  1.00  8.64           C
ATOM   1089  CD1 LEU O  71    -145.157 -85.345 659.093  1.00  8.64           C
ATOM   1090 1HD1 LEU O  71    -144.687 -84.849 658.244  1.00  8.64           H
ATOM   1091 2HD1 LEU O  71    -145.916 -86.040 658.734  1.00  8.64           H
ATOM   1092 3HD1 LEU O  71    -145.624 -84.599 659.737  1.00  8.64           H
ATOM   1093  CD2 LEU O  71    -144.675 -86.737 661.159  1.00  8.64           C
ATOM   1094 1HD2 LEU O  71    -145.412 -87.493 660.890  1.00  8.64           H
ATOM   1095 2HD2 LEU O  71    -143.872 -87.200 661.733  1.00  8.64           H
ATOM   1096 3HD2 LEU O  71    -145.151 -85.963 661.760  1.00  8.64           H
ATOM   1097  HN  LEU O  71    -142.012 -88.696 657.668  1.00  8.64           H
ATOM   1098  N   VAL O  72    -142.159 -89.510 660.756  1.00  8.64           N
ATOM   1099  CA  VAL O  72    -142.131 -90.283 661.986  1.00  8.64           C
ATOM   1100  C   VAL O  72    -140.706 -90.296 662.543  1.00  8.64           C
ATOM   1101  O   VAL O  72    -140.507 -90.185 663.752  1.00  8.64           O
ATOM   1102  HA  VAL O  72    -142.783 -89.784 662.703  1.00  8.64           H
ATOM   1103  HB  VAL O  72    -142.141 -92.119 660.898  1.00  8.64           H
ATOM   1104  CB  VAL O  72    -142.688 -91.686 661.736  1.00  8.64           C
ATOM   1105  CG1 VAL O  72    -142.472 -92.587 662.953  1.00  8.64           C
ATOM   1106 1HG1 VAL O  72    -141.405 -92.666 663.162  1.00  8.64           H
ATOM   1107 2HG1 VAL O  72    -142.980 -92.159 663.817  1.00  8.64           H
ATOM   1108 3HG1 VAL O  72    -142.876 -93.578 662.748  1.00  8.64           H
ATOM   1109  CG2 VAL O  72    -144.168 -91.628 661.352  1.00  8.64           C
ATOM   1110 1HG2 VAL O  72    -144.735 -91.167 662.160  1.00  8.64           H
ATOM   1111 2HG2 VAL O  72    -144.285 -91.038 660.443  1.00  8.64           H
ATOM   1112 3HG2 VAL O  72    -144.538 -92.639 661.179  1.00  8.64           H
ATOM   1113  HN  VAL O  72    -142.419 -90.025 659.939  1.00  8.64           H
ATOM   1114  N   TYR O  73    -139.751 -90.432 661.635  1.00  8.64           N
ATOM   1115  CA  TYR O  73    -138.351 -90.465 662.020  1.00  8.64           C
ATOM   1116  C   TYR O  73    -137.941 -89.161 662.707  1.00  8.64           C
ATOM   1117  O   TYR O  73    -137.189 -89.178 663.681  1.00  8.64           O
ATOM   1118  HA  TYR O  73    -138.212 -91.293 662.716  1.00  8.64           H
ATOM   1119  CB  TYR O  73    -137.558 -90.613 660.720  1.00  8.64           C
ATOM   1120 1HB  TYR O  73    -137.902 -91.506 660.197  1.00  8.64           H
ATOM   1121 2HB  TYR O  73    -137.776 -89.762 660.075  1.00  8.64           H
ATOM   1122  CG  TYR O  73    -136.045 -90.709 660.921  1.00  8.64           C
ATOM   1123  HD1 TYR O  73    -135.780 -88.584 661.036  1.00  8.64           H
ATOM   1124  CD1 TYR O  73    -135.294 -89.560 661.065  1.00  8.64           C
ATOM   1125  HD2 TYR O  73    -136.023 -92.851 660.843  1.00  8.64           H
ATOM   1126  CD2 TYR O  73    -135.430 -91.944 660.957  1.00  8.64           C
ATOM   1127  CE1 TYR O  73    -133.869 -89.650 661.254  1.00  8.64           C
ATOM   1128  HE1 TYR O  73    -133.265 -88.750 661.370  1.00  8.64           H
ATOM   1129  HE2 TYR O  73    -133.507 -93.003 661.177  1.00  8.64           H
ATOM   1130  CE2 TYR O  73    -134.005 -92.034 661.146  1.00  8.64           C
ATOM   1131  CZ  TYR O  73    -133.295 -90.882 661.285  1.00  8.64           C
ATOM   1132  OH  TYR O  73    -131.950 -90.967 661.464  1.00  8.64           O
ATOM   1133  HH  TYR O  73    -131.692 -91.910 661.675  1.00  8.64           H
ATOM   1134  HN  TYR O  73    -139.921 -90.520 660.653  1.00  8.64           H
ATOM   1135  N   TRP O  74    -138.453 -88.062 662.173  1.00  8.64           N
ATOM   1136  CA  TRP O  74    -138.041 -86.746 662.632  1.00  8.64           C
ATOM   1137  C   TRP O  74    -138.613 -86.533 664.035  1.00  8.64           C
ATOM   1138  O   TRP O  74    -137.869 -86.277 664.980  1.00  8.64           O
ATOM   1139  HA  TRP O  74    -136.952 -86.730 662.667  1.00  8.64           H
ATOM   1140  CB  TRP O  74    -138.470 -85.661 661.641  1.00  8.64           C
ATOM   1141 1HB  TRP O  74    -138.341 -86.039 660.627  1.00  8.64           H
ATOM   1142 2HB  TRP O  74    -139.534 -85.463 661.773  1.00  8.64           H
ATOM   1143  CG  TRP O  74    -137.699 -84.348 661.784  1.00  8.64           C
ATOM   1144  HD1 TRP O  74    -137.353 -84.207 663.902  1.00  8.64           H
ATOM   1145  CD1 TRP O  74    -137.234 -83.782 662.906  1.00  8.64           C
ATOM   1146  CD2 TRP O  74    -137.320 -83.453 660.717  1.00  8.64           C
ATOM   1147  NE1 TRP O  74    -136.585 -82.593 662.641  1.00  8.64           N
ATOM   1148  HE1 TRP O  74    -136.156 -81.990 663.314  1.00  8.64           H
ATOM   1149  CE2 TRP O  74    -136.639 -82.387 661.268  1.00  8.64           C
ATOM   1150  HE3 TRP O  74    -138.079 -84.374 658.872  1.00  8.64           H
ATOM   1151  CE3 TRP O  74    -137.545 -83.542 659.331  1.00  8.64           C
ATOM   1152  CZ2 TRP O  74    -136.128 -81.328 660.507  1.00  8.64           C
ATOM   1153  HZ2 TRP O  74    -135.594 -80.497 660.966  1.00  8.64           H
ATOM   1154  CZ3 TRP O  74    -137.027 -82.477 658.585  1.00  8.64           C
ATOM   1155  HZ3 TRP O  74    -137.174 -82.496 657.505  1.00  8.64           H
ATOM   1156  CH2 TRP O  74    -136.340 -81.396 659.125  1.00  8.64           C
ATOM   1157  HH2 TRP O  74    -135.968 -80.604 658.475  1.00  8.64           H
ATOM   1158  HN  TRP O  74    -139.135 -88.061 661.442  1.00  8.64           H
ATOM   1159  N   TYR O  75    -139.930 -86.648 664.126  1.00  8.64           N
ATOM   1160  CA  TYR O  75    -140.643 -86.176 665.301  1.00  8.64           C
ATOM   1161  C   TYR O  75    -140.477 -87.148 666.470  1.00  8.64           C
ATOM   1162  O   TYR O  75    -140.728 -86.791 667.620  1.00  8.64           O
ATOM   1163  HA  TYR O  75    -140.227 -85.208 665.581  1.00  8.64           H
ATOM   1164  CB  TYR O  75    -142.120 -86.121 664.904  1.00  8.64           C
ATOM   1165 1HB  TYR O  75    -142.352 -86.987 664.285  1.00  8.64           H
ATOM   1166 2HB  TYR O  75    -142.730 -86.199 665.804  1.00  8.64           H
ATOM   1167  CG  TYR O  75    -142.514 -84.851 664.147  1.00  8.64           C
ATOM   1168  HD1 TYR O  75    -142.853 -83.716 665.934  1.00  8.64           H
ATOM   1169  CD1 TYR O  75    -142.860 -83.712 664.844  1.00  8.64           C
ATOM   1170  HD2 TYR O  75    -142.250 -85.746 662.216  1.00  8.64           H
ATOM   1171  CD2 TYR O  75    -142.523 -84.845 662.767  1.00  8.64           C
ATOM   1172  CE1 TYR O  75    -143.231 -82.516 664.132  1.00  8.64           C
ATOM   1173  HE1 TYR O  75    -143.507 -81.610 664.670  1.00  8.64           H
ATOM   1174  HE2 TYR O  75    -142.905 -83.632 660.965  1.00  8.64           H
ATOM   1175  CE2 TYR O  75    -142.894 -83.650 662.055  1.00  8.64           C
ATOM   1176  CZ  TYR O  75    -143.229 -82.545 662.772  1.00  8.64           C
ATOM   1177  OH  TYR O  75    -143.580 -81.416 662.099  1.00  8.64           O
ATOM   1178  HH  TYR O  75    -143.517 -81.572 661.113  1.00  8.64           H
ATOM   1179  HN  TYR O  75    -140.507 -87.054 663.417  1.00  8.64           H
ATOM   1180  N   CYS O  76    -140.056 -88.359 666.136  1.00  8.64           N
ATOM   1181  CA  CYS O  76    -139.818 -89.375 667.148  1.00  8.64           C
ATOM   1182  C   CYS O  76    -138.534 -89.015 667.898  1.00  8.64           C
ATOM   1183  O   CYS O  76    -137.443 -89.077 667.334  1.00  8.64           O
ATOM   1184  HA  CYS O  76    -140.677 -89.355 667.819  1.00  8.64           H
ATOM   1185  CB  CYS O  76    -139.749 -90.776 666.538  1.00  8.64           C
ATOM   1186 1HB  CYS O  76    -140.604 -90.939 665.882  1.00  8.64           H
ATOM   1187 2HB  CYS O  76    -138.854 -90.870 665.923  1.00  8.64           H
ATOM   1188  HG  CYS O  76    -141.018 -91.925 668.180  1.00  8.64           H
ATOM   1189  SG  CYS O  76    -139.730 -92.036 667.865  1.00  8.64           S
ATOM   1190  HN  CYS O  76    -139.877 -88.650 665.196  1.00  8.64           H
ATOM   1191  N   THR O  77    -138.707 -88.646 669.159  1.00  8.64           N
ATOM   1192  CA  THR O  77    -137.578 -88.250 669.984  1.00  8.64           C
ATOM   1193  C   THR O  77    -136.800 -89.482 670.450  1.00  8.64           C
ATOM   1194  O   THR O  77    -135.887 -89.371 671.267  1.00  8.64           O
ATOM   1195  HA  THR O  77    -136.899 -87.654 669.374  1.00  8.64           H
ATOM   1196  HB  THR O  77    -137.298 -87.052 671.774  1.00  8.64           H
ATOM   1197  CB  THR O  77    -138.111 -87.396 671.136  1.00  8.64           C
ATOM   1198  OG1 THR O  77    -139.077 -88.232 671.769  1.00  8.64           O
ATOM   1199  HG1 THR O  77    -139.307 -87.867 672.671  1.00  8.64           H
ATOM   1200  CG2 THR O  77    -138.921 -86.193 670.648  1.00  8.64           C
ATOM   1201 1HG2 THR O  77    -139.775 -86.542 670.066  1.00  8.64           H
ATOM   1202 2HG2 THR O  77    -138.291 -85.559 670.025  1.00  8.64           H
ATOM   1203 3HG2 THR O  77    -139.276 -85.622 671.506  1.00  8.64           H
ATOM   1204  HN  THR O  77    -139.596 -88.615 669.616  1.00  8.64           H
ATOM   1205  N   ARG O  78    -137.189 -90.627 669.910  1.00  8.64           N
ATOM   1206  CA  ARG O  78    -136.557 -91.882 670.280  1.00  8.64           C
ATOM   1207  C   ARG O  78    -135.155 -91.969 669.674  1.00  8.64           C
ATOM   1208  O   ARG O  78    -134.936 -91.541 668.542  1.00  8.64           O
ATOM   1209  HA  ARG O  78    -136.513 -91.862 671.369  1.00  8.64           H
ATOM   1210  CB  ARG O  78    -137.385 -93.077 669.804  1.00  8.64           C
ATOM   1211 1HB  ARG O  78    -137.187 -93.939 670.442  1.00  8.64           H
ATOM   1212 2HB  ARG O  78    -138.447 -92.849 669.897  1.00  8.64           H
ATOM   1213  CG  ARG O  78    -137.058 -93.427 668.351  1.00  8.64           C
ATOM   1214 1HG  ARG O  78    -137.457 -92.658 667.689  1.00  8.64           H
ATOM   1215 2HG  ARG O  78    -135.978 -93.440 668.210  1.00  8.64           H
ATOM   1216  CD  ARG O  78    -137.644 -94.788 667.970  1.00  8.64           C
ATOM   1217 1HD  ARG O  78    -137.294 -95.551 668.665  1.00  8.64           H
ATOM   1218 2HD  ARG O  78    -138.731 -94.761 668.047  1.00  8.64           H
ATOM   1219  NE  ARG O  78    -137.244 -95.142 666.589  1.00  8.64           N
ATOM   1220  HE  ARG O  78    -136.338 -94.858 666.276  1.00  8.64           H
ATOM   1221  CZ  ARG O  78    -138.021 -95.820 665.733  1.00  8.64           C
ATOM   1222  NH1 ARG O  78    -139.244 -96.225 666.099  1.00  8.64           N
ATOM   1223 1HH1 ARG O  78    -139.584 -96.023 667.018  1.00  8.64           H
ATOM   1224 2HH1 ARG O  78    -139.818 -96.731 665.454  1.00  8.64           H
ATOM   1225  NH2 ARG O  78    -137.556 -96.086 664.505  1.00  8.64           N
ATOM   1226 1HH2 ARG O  78    -138.123 -96.590 663.854  1.00  8.64           H
ATOM   1227 2HH2 ARG O  78    -136.641 -95.780 664.239  1.00  8.64           H
ATOM   1228  HN  ARG O  78    -137.921 -90.706 669.233  1.00  8.64           H
ATOM   1229  N   VAL O  79    -134.241 -92.525 670.456  1.00  8.64           N
ATOM   1230  CA  VAL O  79    -132.910 -92.825 669.954  1.00  8.64           C
ATOM   1231  C   VAL O  79    -133.027 -93.676 668.688  1.00  8.64           C
ATOM   1232  O   VAL O  79    -133.727 -94.687 668.678  1.00  8.64           O
ATOM   1233  HA  VAL O  79    -132.434 -91.879 669.698  1.00  8.64           H
ATOM   1234  HB  VAL O  79    -132.433 -94.518 671.163  1.00  8.64           H
ATOM   1235  CB  VAL O  79    -132.077 -93.494 671.050  1.00  8.64           C
ATOM   1236  CG1 VAL O  79    -130.600 -93.552 670.657  1.00  8.64           C
ATOM   1237 1HG1 VAL O  79    -130.491 -94.125 669.736  1.00  8.64           H
ATOM   1238 2HG1 VAL O  79    -130.225 -92.540 670.502  1.00  8.64           H
ATOM   1239 3HG1 VAL O  79    -130.031 -94.032 671.453  1.00  8.64           H
ATOM   1240  CG2 VAL O  79    -132.261 -92.781 672.391  1.00  8.64           C
ATOM   1241 1HG2 VAL O  79    -131.944 -91.743 672.296  1.00  8.64           H
ATOM   1242 2HG2 VAL O  79    -133.311 -92.816 672.680  1.00  8.64           H
ATOM   1243 3HG2 VAL O  79    -131.657 -93.277 673.151  1.00  8.64           H
ATOM   1244  HN  VAL O  79    -134.397 -92.769 671.413  1.00  8.64           H
ATOM   1245  N   LYS O  80    -132.330 -93.236 667.651  1.00  8.64           N
ATOM   1246  CA  LYS O  80    -132.384 -93.917 666.369  1.00  8.64           C
ATOM   1247  C   LYS O  80    -131.605 -95.231 666.462  1.00  8.64           C
ATOM   1248  O   LYS O  80    -130.939 -95.492 667.462  1.00  8.64           O
ATOM   1249  HA  LYS O  80    -133.429 -94.150 666.166  1.00  8.64           H
ATOM   1250  CB  LYS O  80    -131.900 -92.993 665.250  1.00  8.64           C
ATOM   1251 1HB  LYS O  80    -130.813 -92.928 665.271  1.00  8.64           H
ATOM   1252 2HB  LYS O  80    -132.175 -93.413 664.282  1.00  8.64           H
ATOM   1253  CG  LYS O  80    -132.504 -91.595 665.395  1.00  8.64           C
ATOM   1254 1HG  LYS O  80    -132.212 -91.167 666.354  1.00  8.64           H
ATOM   1255 2HG  LYS O  80    -132.105 -90.940 664.620  1.00  8.64           H
ATOM   1256  CD  LYS O  80    -134.030 -91.642 665.294  1.00  8.64           C
ATOM   1257 1HD  LYS O  80    -134.322 -91.928 664.283  1.00  8.64           H
ATOM   1258 2HD  LYS O  80    -134.418 -92.407 665.966  1.00  8.64           H
ATOM   1259  CE  LYS O  80    -134.645 -90.286 665.645  1.00  8.64           C
ATOM   1260 1HE  LYS O  80    -134.325 -89.983 666.642  1.00  8.64           H
ATOM   1261 2HE  LYS O  80    -134.287 -89.527 664.950  1.00  8.64           H
ATOM   1262  NZ  LYS O  80    -136.122 -90.359 665.592  1.00  8.64           N
ATOM   1263 1HZ  LYS O  80    -136.515 -89.483 665.921  1.00  8.64           H
ATOM   1264 2HZ  LYS O  80    -136.419 -90.525 664.637  1.00  8.64           H
ATOM   1265 3HZ  LYS O  80    -136.445 -91.117 666.183  1.00  8.64           H
ATOM   1266  HN  LYS O  80    -131.738 -92.430 667.677  1.00  8.64           H
ATOM   1267  N   THR O  81    -131.714 -96.022 665.405  1.00  8.64           N
ATOM   1268  CA  THR O  81    -130.849 -97.179 665.243  1.00  8.64           C
ATOM   1269  C   THR O  81    -130.193 -97.166 663.861  1.00  8.64           C
ATOM   1270  O   THR O  81    -130.554 -96.358 663.007  1.00  8.64           O
ATOM   1271  HA  THR O  81    -130.047 -97.113 665.978  1.00  8.64           H
ATOM   1272  HB  THR O  81    -131.051 -99.321 665.542  1.00  8.64           H
ATOM   1273  CB  THR O  81    -131.683 -98.434 665.508  1.00  8.64           C
ATOM   1274  OG1 THR O  81    -132.669 -98.419 664.479  1.00  8.64           O
ATOM   1275  HG1 THR O  81    -133.059 -99.333 664.366  1.00  8.64           H
ATOM   1276  CG2 THR O  81    -132.494 -98.336 666.802  1.00  8.64           C
ATOM   1277 1HG2 THR O  81    -133.175 -97.487 666.740  1.00  8.64           H
ATOM   1278 2HG2 THR O  81    -131.818 -98.198 667.645  1.00  8.64           H
ATOM   1279 3HG2 THR O  81    -133.068 -99.252 666.942  1.00  8.64           H
ATOM   1280  HN  THR O  81    -132.377 -95.884 664.669  1.00  8.64           H
ATOM   1281  N   MET O  82    -129.241 -98.070 663.684  1.00  8.64           N
ATOM   1282  CA  MET O  82    -128.629 -98.267 662.381  1.00  8.64           C
ATOM   1283  C   MET O  82    -129.689 -98.557 661.317  1.00  8.64           C
ATOM   1284  O   MET O  82    -129.635 -98.009 660.217  1.00  8.64           O
ATOM   1285  HA  MET O  82    -128.120 -97.332 662.152  1.00  8.64           H
ATOM   1286  CB  MET O  82    -127.644 -99.436 662.452  1.00  8.64           C
ATOM   1287 1HB  MET O  82    -126.867 -99.217 663.184  1.00  8.64           H
ATOM   1288 2HB  MET O  82    -128.161-100.332 662.794  1.00  8.64           H
ATOM   1289  CG  MET O  82    -127.006 -99.698 661.086  1.00  8.64           C
ATOM   1290 1HG  MET O  82    -127.647-100.352 660.496  1.00  8.64           H
ATOM   1291 2HG  MET O  82    -126.910 -98.763 660.535  1.00  8.64           H
ATOM   1292  SD  MET O  82    -125.399-100.447 661.297  1.00  8.64           S
ATOM   1293  CE  MET O  82    -124.847-100.477 659.600  1.00  8.64           C
ATOM   1294 1HE  MET O  82    -125.538-101.072 659.003  1.00  8.64           H
ATOM   1295 2HE  MET O  82    -124.813 -99.460 659.210  1.00  8.64           H
ATOM   1296 3HE  MET O  82    -123.851-100.919 659.549  1.00  8.64           H
ATOM   1297  HN  MET O  82    -128.888 -98.660 664.411  1.00  8.64           H
ATOM   1298  N   THR O  83    -130.628 -99.417 661.681  1.00  8.64           N
ATOM   1299  CA  THR O  83    -131.746 -99.721 660.803  1.00  8.64           C
ATOM   1300  C   THR O  83    -132.517 -98.445 660.461  1.00  8.64           C
ATOM   1301  O   THR O  83    -132.817 -98.190 659.296  1.00  8.64           O
ATOM   1302  HA  THR O  83    -131.351-100.116 659.868  1.00  8.64           H
ATOM   1303  HB  THR O  83    -133.466-100.335 661.980  1.00  8.64           H
ATOM   1304  CB  THR O  83    -132.607-100.787 661.485  1.00  8.64           C
ATOM   1305  OG1 THR O  83    -131.696-101.473 662.340  1.00  8.64           O
ATOM   1306  HG1 THR O  83    -130.948-101.861 661.802  1.00  8.64           H
ATOM   1307  CG2 THR O  83    -133.087-101.863 660.510  1.00  8.64           C
ATOM   1308 1HG2 THR O  83    -132.225-102.362 660.066  1.00  8.64           H
ATOM   1309 2HG2 THR O  83    -133.685-101.402 659.724  1.00  8.64           H
ATOM   1310 3HG2 THR O  83    -133.693-102.594 661.046  1.00  8.64           H
ATOM   1311  HN  THR O  83    -130.634 -99.902 662.556  1.00  8.64           H
ATOM   1312  N   ASP O  84    -132.817 -97.676 661.498  1.00  8.64           N
ATOM   1313  CA  ASP O  84    -133.618 -96.476 661.333  1.00  8.64           C
ATOM   1314  C   ASP O  84    -132.968 -95.575 660.281  1.00  8.64           C
ATOM   1315  O   ASP O  84    -133.662 -94.903 659.520  1.00  8.64           O
ATOM   1316  HA  ASP O  84    -134.604 -96.828 661.029  1.00  8.64           H
ATOM   1317  CB  ASP O  84    -133.706 -95.688 662.642  1.00  8.64           C
ATOM   1318 1HB  ASP O  84    -132.702 -95.496 663.022  1.00  8.64           H
ATOM   1319 2HB  ASP O  84    -134.167 -94.718 662.456  1.00  8.64           H
ATOM   1320  CG  ASP O  84    -134.517 -96.452 663.689  1.00  8.64           C
ATOM   1321  OD1 ASP O  84    -135.344 -97.289 663.267  1.00  8.64           O
ATOM   1322  OD2 ASP O  84    -134.292 -96.183 664.889  1.00  8.64           O
ATOM   1323  HN  ASP O  84    -132.523 -97.863 662.436  1.00  8.64           H
ATOM   1324  N   MET O  85    -131.643 -95.590 660.272  1.00  8.64           N
ATOM   1325  CA  MET O  85    -130.891 -94.751 659.354  1.00  8.64           C
ATOM   1326  C   MET O  85    -131.100 -95.199 657.906  1.00  8.64           C
ATOM   1327  O   MET O  85    -131.289 -94.370 657.018  1.00  8.64           O
ATOM   1328  HA  MET O  85    -131.283 -93.743 659.490  1.00  8.64           H
ATOM   1329  CB  MET O  85    -129.403 -94.822 659.701  1.00  8.64           C
ATOM   1330 1HB  MET O  85    -129.262 -94.604 660.760  1.00  8.64           H
ATOM   1331 2HB  MET O  85    -129.034 -95.833 659.531  1.00  8.64           H
ATOM   1332  CG  MET O  85    -128.596 -93.831 658.859  1.00  8.64           C
ATOM   1333 1HG  MET O  85    -127.533 -93.941 659.073  1.00  8.64           H
ATOM   1334 2HG  MET O  85    -128.733 -94.046 657.799  1.00  8.64           H
ATOM   1335  SD  MET O  85    -129.119 -92.161 659.214  1.00  8.64           S
ATOM   1336  CE  MET O  85    -128.612 -92.034 660.921  1.00  8.64           C
ATOM   1337 1HE  MET O  85    -129.125 -92.793 661.510  1.00  8.64           H
ATOM   1338 2HE  MET O  85    -127.535 -92.185 660.992  1.00  8.64           H
ATOM   1339 3HE  MET O  85    -128.866 -91.045 661.302  1.00  8.64           H
ATOM   1340  HN  MET O  85    -131.087 -96.160 660.877  1.00  8.64           H
ATOM   1341  N   PHE O  86    -131.059 -96.509 657.714  1.00  8.64           N
ATOM   1342  CA  PHE O  86    -131.238 -97.077 656.388  1.00  8.64           C
ATOM   1343  C   PHE O  86    -132.670 -96.871 655.892  1.00  8.64           C
ATOM   1344  O   PHE O  86    -132.890 -96.612 654.709  1.00  8.64           O
ATOM   1345  HA  PHE O  86    -130.546 -96.563 655.721  1.00  8.64           H
ATOM   1346  CB  PHE O  86    -130.962 -98.577 656.503  1.00  8.64           C
ATOM   1347 1HB  PHE O  86    -131.607 -98.997 657.275  1.00  8.64           H
ATOM   1348 2HB  PHE O  86    -131.233 -99.059 655.564  1.00  8.64           H
ATOM   1349  CG  PHE O  86    -129.507 -98.919 656.834  1.00  8.64           C
ATOM   1350  HD1 PHE O  86    -128.723 -97.365 655.612  1.00  8.64           H
ATOM   1351  CD1 PHE O  86    -128.497 -98.192 656.286  1.00  8.64           C
ATOM   1352  HD2 PHE O  86    -130.035-100.532 658.114  1.00  8.64           H
ATOM   1353  CD2 PHE O  86    -129.225 -99.950 657.675  1.00  8.64           C
ATOM   1354  CE1 PHE O  86    -127.147 -98.509 656.593  1.00  8.64           C
ATOM   1355  HE1 PHE O  86    -126.337 -97.926 656.154  1.00  8.64           H
ATOM   1356  CE2 PHE O  86    -127.875-100.266 657.982  1.00  8.64           C
ATOM   1357  HE2 PHE O  86    -127.649-101.093 658.656  1.00  8.64           H
ATOM   1358  CZ  PHE O  86    -126.865 -99.539 657.434  1.00  8.64           C
ATOM   1359  HZ  PHE O  86    -125.829 -99.783 657.670  1.00  8.64           H
ATOM   1360  HN  PHE O  86    -130.908 -97.177 658.443  1.00  8.64           H
ATOM   1361  N   LEU O  87    -133.608 -96.992 656.820  1.00  8.64           N
ATOM   1362  CA  LEU O  87    -135.014 -96.843 656.488  1.00  8.64           C
ATOM   1363  C   LEU O  87    -135.267 -95.418 655.990  1.00  8.64           C
ATOM   1364  O   LEU O  87    -136.070 -95.207 655.083  1.00  8.64           O
ATOM   1365  HA  LEU O  87    -135.234 -97.536 655.676  1.00  8.64           H
ATOM   1366  CB  LEU O  87    -135.891 -97.244 657.675  1.00  8.64           C
ATOM   1367 1HB  LEU O  87    -135.643 -96.600 658.519  1.00  8.64           H
ATOM   1368 2HB  LEU O  87    -136.931 -97.045 657.417  1.00  8.64           H
ATOM   1369  HG  LEU O  87    -134.884 -98.797 658.747  1.00  8.64           H
ATOM   1370  CG  LEU O  87    -135.778 -98.700 658.131  1.00  8.64           C
ATOM   1371  CD1 LEU O  87    -136.972 -99.097 659.001  1.00  8.64           C
ATOM   1372 1HD1 LEU O  87    -137.008 -98.457 659.883  1.00  8.64           H
ATOM   1373 2HD1 LEU O  87    -137.893 -98.980 658.430  1.00  8.64           H
ATOM   1374 3HD1 LEU O  87    -136.866-100.137 659.311  1.00  8.64           H
ATOM   1375  CD2 LEU O  87    -135.605 -99.637 656.934  1.00  8.64           C
ATOM   1376 1HD2 LEU O  87    -136.466 -99.544 656.272  1.00  8.64           H
ATOM   1377 2HD2 LEU O  87    -134.698 -99.369 656.391  1.00  8.64           H
ATOM   1378 3HD2 LEU O  87    -135.527-100.666 657.286  1.00  8.64           H
ATOM   1379  HN  LEU O  87    -133.420 -97.189 657.782  1.00  8.64           H
ATOM   1380  N   LEU O  88    -134.567 -94.477 656.606  1.00  8.64           N
ATOM   1381  CA  LEU O  88    -134.698 -93.080 656.231  1.00  8.64           C
ATOM   1382  C   LEU O  88    -134.248 -92.901 654.780  1.00  8.64           C
ATOM   1383  O   LEU O  88    -134.972 -92.327 653.968  1.00  8.64           O
ATOM   1384  HA  LEU O  88    -135.755 -92.821 656.299  1.00  8.64           H
ATOM   1385  CB  LEU O  88    -133.949 -92.186 657.222  1.00  8.64           C
ATOM   1386 1HB  LEU O  88    -134.403 -92.308 658.205  1.00  8.64           H
ATOM   1387 2HB  LEU O  88    -132.922 -92.543 657.297  1.00  8.64           H
ATOM   1388  HG  LEU O  88    -133.606 -90.583 655.848  1.00  8.64           H
ATOM   1389  CG  LEU O  88    -133.918 -90.693 656.887  1.00  8.64           C
ATOM   1390  CD1 LEU O  88    -135.312 -90.074 657.009  1.00  8.64           C
ATOM   1391 1HD1 LEU O  88    -135.992 -90.573 656.319  1.00  8.64           H
ATOM   1392 2HD1 LEU O  88    -135.675 -90.196 658.030  1.00  8.64           H
ATOM   1393 3HD1 LEU O  88    -135.261 -89.013 656.766  1.00  8.64           H
ATOM   1394  CD2 LEU O  88    -132.887 -89.960 657.748  1.00  8.64           C
ATOM   1395 1HD2 LEU O  88    -133.145 -90.077 658.801  1.00  8.64           H
ATOM   1396 2HD2 LEU O  88    -131.898 -90.380 657.567  1.00  8.64           H
ATOM   1397 3HD2 LEU O  88    -132.886 -88.901 657.490  1.00  8.64           H
ATOM   1398  HN  LEU O  88    -133.920 -94.656 657.348  1.00  8.64           H
ATOM   1399  N   ASN O  89    -133.055 -93.403 654.498  1.00  8.64           N
ATOM   1400  CA  ASN O  89    -132.441 -93.188 653.199  1.00  8.64           C
ATOM   1401  C   ASN O  89    -133.257 -93.913 652.127  1.00  8.64           C
ATOM   1402  O   ASN O  89    -133.316 -93.470 650.981  1.00  8.64           O
ATOM   1403  HA  ASN O  89    -132.436 -92.107 653.059  1.00  8.64           H
ATOM   1404  CB  ASN O  89    -131.016 -93.744 653.164  1.00  8.64           C
ATOM   1405 1HB  ASN O  89    -130.979 -94.693 653.701  1.00  8.64           H
ATOM   1406 2HB  ASN O  89    -130.726 -93.949 652.134  1.00  8.64           H
ATOM   1407  CG  ASN O  89    -130.027 -92.759 653.791  1.00  8.64           C
ATOM   1408  OD1 ASN O  89    -129.361 -91.994 653.115  1.00  8.64           O
ATOM   1409  ND2 ASN O  89    -129.970 -92.821 655.119  1.00  8.64           N
ATOM   1410 1HD2 ASN O  89    -130.544 -93.473 655.614  1.00  8.64           H
ATOM   1411 2HD2 ASN O  89    -129.353 -92.216 655.621  1.00  8.64           H
ATOM   1412  HN  ASN O  89    -132.512 -93.947 655.137  1.00  8.64           H
ATOM   1413  N   LEU O  90    -133.867 -95.015 652.537  1.00  8.64           N
ATOM   1414  CA  LEU O  90    -134.682 -95.802 651.628  1.00  8.64           C
ATOM   1415  C   LEU O  90    -135.890 -94.974 651.186  1.00  8.64           C
ATOM   1416  O   LEU O  90    -136.197 -94.903 649.997  1.00  8.64           O
ATOM   1417  HA  LEU O  90    -134.074 -96.021 650.750  1.00  8.64           H
ATOM   1418  CB  LEU O  90    -135.055 -97.142 652.266  1.00  8.64           C
ATOM   1419 1HB  LEU O  90    -134.180 -97.530 652.786  1.00  8.64           H
ATOM   1420 2HB  LEU O  90    -135.821 -96.962 653.020  1.00  8.64           H
ATOM   1421  HG  LEU O  90    -136.225 -97.749 650.582  1.00  8.64           H
ATOM   1422  CG  LEU O  90    -135.565 -98.222 651.309  1.00  8.64           C
ATOM   1423  CD1 LEU O  90    -134.410 -98.853 650.529  1.00  8.64           C
ATOM   1424 1HD1 LEU O  90    -133.901 -98.084 649.949  1.00  8.64           H
ATOM   1425 2HD1 LEU O  90    -133.707 -99.308 651.226  1.00  8.64           H
ATOM   1426 3HD1 LEU O  90    -134.801 -99.617 649.857  1.00  8.64           H
ATOM   1427  CD2 LEU O  90    -136.393 -99.269 652.056  1.00  8.64           C
ATOM   1428 1HD2 LEU O  90    -135.776 -99.743 652.820  1.00  8.64           H
ATOM   1429 2HD2 LEU O  90    -137.249 -98.787 652.528  1.00  8.64           H
ATOM   1430 3HD2 LEU O  90    -136.743-100.025 651.353  1.00  8.64           H
ATOM   1431  HN  LEU O  90    -133.811 -95.371 653.470  1.00  8.64           H
ATOM   1432  N   ALA O  91    -136.543 -94.369 652.167  1.00  8.64           N
ATOM   1433  CA  ALA O  91    -137.751 -93.605 651.902  1.00  8.64           C
ATOM   1434  C   ALA O  91    -137.406 -92.401 651.024  1.00  8.64           C
ATOM   1435  O   ALA O  91    -138.226 -91.958 650.221  1.00  8.64           O
ATOM   1436  HA  ALA O  91    -138.441 -94.253 651.362  1.00  8.64           H
ATOM   1437  CB  ALA O  91    -138.395 -93.194 653.228  1.00  8.64           C
ATOM   1438 1HB  ALA O  91    -138.648 -94.086 653.801  1.00  8.64           H
ATOM   1439 2HB  ALA O  91    -137.696 -92.582 653.797  1.00  8.64           H
ATOM   1440 3HB  ALA O  91    -139.301 -92.621 653.029  1.00  8.64           H
ATOM   1441  HN  ALA O  91    -136.260 -94.394 653.126  1.00  8.64           H
ATOM   1442  N   ILE O  92    -136.190 -91.906 651.205  1.00  8.64           N
ATOM   1443  CA  ILE O  92    -135.716 -90.780 650.419  1.00  8.64           C
ATOM   1444  C   ILE O  92    -135.522 -91.223 648.967  1.00  8.64           C
ATOM   1445  O   ILE O  92    -135.953 -90.536 648.042  1.00  8.64           O
ATOM   1446  HA  ILE O  92    -136.491 -90.013 650.445  1.00  8.64           H
ATOM   1447  HB  ILE O  92    -133.765 -90.986 651.271  1.00  8.64           H
ATOM   1448  CB  ILE O  92    -134.460 -90.176 651.050  1.00  8.64           C
ATOM   1449  CG1 ILE O  92    -134.790 -89.489 652.377  1.00  8.64           C
ATOM   1450 1HG1 ILE O  92    -135.338 -88.566 652.187  1.00  8.64           H
ATOM   1451 2HG1 ILE O  92    -135.442 -90.130 652.970  1.00  8.64           H
ATOM   1452  CG2 ILE O  92    -133.756 -89.231 650.075  1.00  8.64           C
ATOM   1453 1HG2 ILE O  92    -133.467 -89.781 649.180  1.00  8.64           H
ATOM   1454 2HG2 ILE O  92    -134.433 -88.421 649.801  1.00  8.64           H
ATOM   1455 3HG2 ILE O  92    -132.867 -88.816 650.549  1.00  8.64           H
ATOM   1456  CD1 ILE O  92    -133.516 -89.179 653.165  1.00  8.64           C
ATOM   1457 1HD1 ILE O  92    -132.983 -90.107 653.375  1.00  8.64           H
ATOM   1458 2HD1 ILE O  92    -132.877 -88.518 652.579  1.00  8.64           H
ATOM   1459 3HD1 ILE O  92    -133.779 -88.691 654.104  1.00  8.64           H
ATOM   1460  HN  ILE O  92    -135.536 -92.260 651.873  1.00  8.64           H
ATOM   1461  N   ALA O  93    -134.873 -92.368 648.813  1.00  8.64           N
ATOM   1462  CA  ALA O  93    -134.535 -92.864 647.490  1.00  8.64           C
ATOM   1463  C   ALA O  93    -135.821 -93.142 646.709  1.00  8.64           C
ATOM   1464  O   ALA O  93    -135.888 -92.894 645.506  1.00  8.64           O
ATOM   1465  HA  ALA O  93    -133.971 -92.084 646.977  1.00  8.64           H
ATOM   1466  CB  ALA O  93    -133.652 -94.106 647.620  1.00  8.64           C
ATOM   1467 1HB  ALA O  93    -132.738 -93.848 648.156  1.00  8.64           H
ATOM   1468 2HB  ALA O  93    -134.190 -94.878 648.171  1.00  8.64           H
ATOM   1469 3HB  ALA O  93    -133.398 -94.478 646.628  1.00  8.64           H
ATOM   1470  HN  ALA O  93    -134.581 -92.951 649.570  1.00  8.64           H
ATOM   1471  N   ASP O  94    -136.812 -93.652 647.426  1.00  8.64           N
ATOM   1472  CA  ASP O  94    -138.096 -93.958 646.819  1.00  8.64           C
ATOM   1473  C   ASP O  94    -138.750 -92.660 646.340  1.00  8.64           C
ATOM   1474  O   ASP O  94    -139.232 -92.583 645.211  1.00  8.64           O
ATOM   1475  HA  ASP O  94    -137.869 -94.638 645.997  1.00  8.64           H
ATOM   1476  CB  ASP O  94    -139.038 -94.619 647.826  1.00  8.64           C
ATOM   1477 1HB  ASP O  94    -138.942 -94.131 648.795  1.00  8.64           H
ATOM   1478 2HB  ASP O  94    -140.071 -94.487 647.503  1.00  8.64           H
ATOM   1479  CG  ASP O  94    -138.729 -96.111 647.967  1.00  8.64           C
ATOM   1480  OD1 ASP O  94    -138.278 -96.695 646.959  1.00  8.64           O
ATOM   1481  OD2 ASP O  94    -138.952 -96.634 649.081  1.00  8.64           O
ATOM   1482  HN  ASP O  94    -136.747 -93.856 648.403  1.00  8.64           H
ATOM   1483  N   LEU O  95    -138.746 -91.672 647.223  1.00  8.64           N
ATOM   1484  CA  LEU O  95    -139.389 -90.403 646.929  1.00  8.64           C
ATOM   1485  C   LEU O  95    -138.764 -89.799 645.671  1.00  8.64           C
ATOM   1486  O   LEU O  95    -139.471 -89.264 644.818  1.00  8.64           O
ATOM   1487  HA  LEU O  95    -140.441 -90.609 646.728  1.00  8.64           H
ATOM   1488  CB  LEU O  95    -139.334 -89.479 648.148  1.00  8.64           C
ATOM   1489 1HB  LEU O  95    -138.356 -89.587 648.616  1.00  8.64           H
ATOM   1490 2HB  LEU O  95    -139.410 -88.449 647.801  1.00  8.64           H
ATOM   1491  HG  LEU O  95    -140.433 -90.774 649.448  1.00  8.64           H
ATOM   1492  CG  LEU O  95    -140.407 -89.710 649.214  1.00  8.64           C
ATOM   1493  CD1 LEU O  95    -140.062 -88.971 650.508  1.00  8.64           C
ATOM   1494 1HD1 LEU O  95    -139.107 -89.333 650.890  1.00  8.64           H
ATOM   1495 2HD1 LEU O  95    -139.992 -87.902 650.308  1.00  8.64           H
ATOM   1496 3HD1 LEU O  95    -140.841 -89.152 651.249  1.00  8.64           H
ATOM   1497  CD2 LEU O  95    -141.792 -89.329 648.688  1.00  8.64           C
ATOM   1498 1HD2 LEU O  95    -141.798 -88.276 648.409  1.00  8.64           H
ATOM   1499 2HD2 LEU O  95    -142.030 -89.938 647.816  1.00  8.64           H
ATOM   1500 3HD2 LEU O  95    -142.536 -89.503 649.466  1.00  8.64           H
ATOM   1501  HN  LEU O  95    -138.315 -91.729 648.124  1.00  8.64           H
ATOM   1502  N   LEU O  96    -137.445 -89.904 645.594  1.00  8.64           N
ATOM   1503  CA  LEU O  96    -136.705 -89.272 644.516  1.00  8.64           C
ATOM   1504  C   LEU O  96    -137.156 -89.864 643.179  1.00  8.64           C
ATOM   1505  O   LEU O  96    -137.135 -89.182 642.155  1.00  8.64           O
ATOM   1506  HA  LEU O  96    -136.956 -88.211 644.525  1.00  8.64           H
ATOM   1507  CB  LEU O  96    -135.199 -89.384 644.761  1.00  8.64           C
ATOM   1508 1HB  LEU O  96    -134.969 -90.419 645.015  1.00  8.64           H
ATOM   1509 2HB  LEU O  96    -134.682 -89.162 643.828  1.00  8.64           H
ATOM   1510  HG  LEU O  96    -135.096 -88.756 646.803  1.00  8.64           H
ATOM   1511  CG  LEU O  96    -134.629 -88.481 645.857  1.00  8.64           C
ATOM   1512  CD1 LEU O  96    -133.123 -88.697 646.017  1.00  8.64           C
ATOM   1513 1HD1 LEU O  96    -132.932 -89.736 646.286  1.00  8.64           H
ATOM   1514 2HD1 LEU O  96    -132.621 -88.467 645.077  1.00  8.64           H
ATOM   1515 3HD1 LEU O  96    -132.744 -88.043 646.802  1.00  8.64           H
ATOM   1516  CD2 LEU O  96    -134.973 -87.014 645.592  1.00  8.64           C
ATOM   1517 1HD2 LEU O  96    -134.552 -86.710 644.634  1.00  8.64           H
ATOM   1518 2HD2 LEU O  96    -136.056 -86.893 645.568  1.00  8.64           H
ATOM   1519 3HD2 LEU O  96    -134.556 -86.394 646.386  1.00  8.64           H
ATOM   1520  HN  LEU O  96    -136.886 -90.409 646.252  1.00  8.64           H
ATOM   1521  N   PHE O  97    -137.554 -91.127 643.231  1.00  8.64           N
ATOM   1522  CA  PHE O  97    -138.036 -91.809 642.042  1.00  8.64           C
ATOM   1523  C   PHE O  97    -139.498 -91.455 641.762  1.00  8.64           C
ATOM   1524  O   PHE O  97    -139.860 -91.153 640.626  1.00  8.64           O
ATOM   1525  HA  PHE O  97    -137.418 -91.480 641.207  1.00  8.64           H
ATOM   1526  CB  PHE O  97    -137.931 -93.311 642.315  1.00  8.64           C
ATOM   1527 1HB  PHE O  97    -136.878 -93.596 642.322  1.00  8.64           H
ATOM   1528 2HB  PHE O  97    -138.323 -93.518 643.310  1.00  8.64           H
ATOM   1529  CG  PHE O  97    -138.673 -94.181 641.299  1.00  8.64           C
ATOM   1530  HD1 PHE O  97    -139.946 -95.046 642.765  1.00  8.64           H
ATOM   1531  CD1 PHE O  97    -139.673 -95.005 641.711  1.00  8.64           C
ATOM   1532  HD2 PHE O  97    -137.530 -93.471 639.652  1.00  8.64           H
ATOM   1533  CD2 PHE O  97    -138.332 -94.131 639.983  1.00  8.64           C
ATOM   1534  CE1 PHE O  97    -140.361 -95.813 640.768  1.00  8.64           C
ATOM   1535  HE1 PHE O  97    -141.163 -96.474 641.099  1.00  8.64           H
ATOM   1536  CE2 PHE O  97    -139.021 -94.939 639.040  1.00  8.64           C
ATOM   1537  HE2 PHE O  97    -138.748 -94.899 637.985  1.00  8.64           H
ATOM   1538  CZ  PHE O  97    -140.021 -95.763 639.452  1.00  8.64           C
ATOM   1539  HZ  PHE O  97    -140.549 -96.383 638.728  1.00  8.64           H
ATOM   1540  HN  PHE O  97    -137.550 -91.680 644.064  1.00  8.64           H
ATOM   1541  N   LEU O  98    -140.298 -91.504 642.817  1.00  8.64           N
ATOM   1542  CA  LEU O  98    -141.739 -91.387 642.669  1.00  8.64           C
ATOM   1543  C   LEU O  98    -142.068 -90.080 641.944  1.00  8.64           C
ATOM   1544  O   LEU O  98    -142.975 -90.038 641.115  1.00  8.64           O
ATOM   1545  HA  LEU O  98    -142.073 -92.219 642.049  1.00  8.64           H
ATOM   1546  CB  LEU O  98    -142.430 -91.528 644.027  1.00  8.64           C
ATOM   1547 1HB  LEU O  98    -141.954 -90.842 644.727  1.00  8.64           H
ATOM   1548 2HB  LEU O  98    -143.466 -91.207 643.920  1.00  8.64           H
ATOM   1549  HG  LEU O  98    -141.425 -93.354 644.506  1.00  8.64           H
ATOM   1550  CG  LEU O  98    -142.420 -92.929 644.642  1.00  8.64           C
ATOM   1551  CD1 LEU O  98    -142.684 -92.868 646.148  1.00  8.64           C
ATOM   1552 1HD1 LEU O  98    -141.910 -92.270 646.629  1.00  8.64           H
ATOM   1553 2HD1 LEU O  98    -143.658 -92.414 646.328  1.00  8.64           H
ATOM   1554 3HD1 LEU O  98    -142.671 -93.877 646.560  1.00  8.64           H
ATOM   1555  CD2 LEU O  98    -143.407 -93.850 643.923  1.00  8.64           C
ATOM   1556 1HD2 LEU O  98    -144.414 -93.439 644.006  1.00  8.64           H
ATOM   1557 2HD2 LEU O  98    -143.132 -93.928 642.872  1.00  8.64           H
ATOM   1558 3HD2 LEU O  98    -143.380 -94.839 644.381  1.00  8.64           H
ATOM   1559  HN  LEU O  98    -139.978 -91.621 643.757  1.00  8.64           H
ATOM   1560  N   VAL O  99    -141.314 -89.045 642.284  1.00  8.64           N
ATOM   1561  CA  VAL O  99    -141.563 -87.724 641.733  1.00  8.64           C
ATOM   1562  C   VAL O  99    -141.312 -87.751 640.224  1.00  8.64           C
ATOM   1563  O   VAL O  99    -141.641 -86.797 639.520  1.00  8.64           O
ATOM   1564  HA  VAL O  99    -142.612 -87.486 641.910  1.00  8.64           H
ATOM   1565  HB  VAL O  99    -140.893 -85.715 641.997  1.00  8.64           H
ATOM   1566  CB  VAL O  99    -140.711 -86.684 642.463  1.00  8.64           C
ATOM   1567  CG1 VAL O  99    -141.113 -86.581 643.935  1.00  8.64           C
ATOM   1568 1HG1 VAL O  99    -142.160 -86.287 644.006  1.00  8.64           H
ATOM   1569 2HG1 VAL O  99    -140.973 -87.548 644.418  1.00  8.64           H
ATOM   1570 3HG1 VAL O  99    -140.491 -85.835 644.430  1.00  8.64           H
ATOM   1571  CG2 VAL O  99    -139.220 -86.999 642.322  1.00  8.64           C
ATOM   1572 1HG2 VAL O  99    -139.015 -87.981 642.749  1.00  8.64           H
ATOM   1573 2HG2 VAL O  99    -138.947 -86.998 641.267  1.00  8.64           H
ATOM   1574 3HG2 VAL O  99    -138.638 -86.244 642.849  1.00  8.64           H
ATOM   1575  HN  VAL O  99    -140.546 -89.099 642.923  1.00  8.64           H
ATOM   1576  N   THR O 100    -140.732 -88.853 639.772  1.00  8.64           N
ATOM   1577  CA  THR O 100    -140.430 -89.014 638.360  1.00  8.64           C
ATOM   1578  C   THR O 100    -141.564 -89.759 637.653  1.00  8.64           C
ATOM   1579  O   THR O 100    -141.643 -89.757 636.426  1.00  8.64           O
ATOM   1580  HA  THR O 100    -140.366 -88.025 637.907  1.00  8.64           H
ATOM   1581  HB  THR O 100    -138.667 -89.610 637.239  1.00  8.64           H
ATOM   1582  CB  THR O 100    -139.076 -89.718 638.243  1.00  8.64           C
ATOM   1583  OG1 THR O 100    -139.342 -91.054 638.660  1.00  8.64           O
ATOM   1584  HG1 THR O 100    -139.401 -91.096 639.657  1.00  8.64           H
ATOM   1585  CG2 THR O 100    -138.059 -89.204 639.265  1.00  8.64           C
ATOM   1586 1HG2 THR O 100    -138.440 -89.373 640.273  1.00  8.64           H
ATOM   1587 2HG2 THR O 100    -137.897 -88.137 639.112  1.00  8.64           H
ATOM   1588 3HG2 THR O 100    -137.117 -89.737 639.139  1.00  8.64           H
ATOM   1589  HN  THR O 100    -140.470 -89.625 640.351  1.00  8.64           H
ATOM   1590  N   LEU O 101    -142.415 -90.377 638.459  1.00  8.64           N
ATOM   1591  CA  LEU O 101    -143.465 -91.229 637.927  1.00  8.64           C
ATOM   1592  C   LEU O 101    -144.422 -90.384 637.084  1.00  8.64           C
ATOM   1593  O   LEU O 101    -144.885 -90.826 636.033  1.00  8.64           O
ATOM   1594  HA  LEU O 101    -142.991 -91.965 637.278  1.00  8.64           H
ATOM   1595  CB  LEU O 101    -144.155 -91.997 639.056  1.00  8.64           C
ATOM   1596 1HB  LEU O 101    -144.387 -91.296 639.857  1.00  8.64           H
ATOM   1597 2HB  LEU O 101    -145.105 -92.379 638.681  1.00  8.64           H
ATOM   1598  HG  LEU O 101    -142.467 -92.768 640.119  1.00  8.64           H
ATOM   1599  CG  LEU O 101    -143.367 -93.166 639.650  1.00  8.64           C
ATOM   1600  CD1 LEU O 101    -144.173 -93.870 640.744  1.00  8.64           C
ATOM   1601 1HD1 LEU O 101    -144.401 -93.162 641.540  1.00  8.64           H
ATOM   1602 2HD1 LEU O 101    -145.102 -94.254 640.322  1.00  8.64           H
ATOM   1603 3HD1 LEU O 101    -143.590 -94.697 641.150  1.00  8.64           H
ATOM   1604  CD2 LEU O 101    -142.916 -94.137 638.557  1.00  8.64           C
ATOM   1605 1HD2 LEU O 101    -143.790 -94.532 638.038  1.00  8.64           H
ATOM   1606 2HD2 LEU O 101    -142.279 -93.611 637.845  1.00  8.64           H
ATOM   1607 3HD2 LEU O 101    -142.359 -94.958 639.007  1.00  8.64           H
ATOM   1608  HN  LEU O 101    -142.394 -90.305 639.456  1.00  8.64           H
ATOM   1609  N   PRO O 102    -144.735 -89.158 637.525  1.00  8.64           N
ATOM   1610  CA  PRO O 102    -145.663 -88.302 636.782  1.00  8.64           C
ATOM   1611  C   PRO O 102    -145.259 -88.142 635.325  1.00  8.64           C
ATOM   1612  O   PRO O 102    -146.110 -88.145 634.437  1.00  8.64           O
ATOM   1613  HA  PRO O 102    -146.653 -88.757 636.755  1.00  8.64           H
ATOM   1614  CB  PRO O 102    -145.610 -86.971 637.535  1.00  8.64           C
ATOM   1615 1HB  PRO O 102    -144.861 -86.301 637.113  1.00  8.64           H
ATOM   1616 2HB  PRO O 102    -146.565 -86.448 637.491  1.00  8.64           H
ATOM   1617  CG  PRO O 102    -145.259 -87.385 638.959  1.00  8.64           C
ATOM   1618 1HG  PRO O 102    -144.844 -86.555 639.530  1.00  8.64           H
ATOM   1619 2HG  PRO O 102    -146.135 -87.727 639.509  1.00  8.64           H
ATOM   1620  CD  PRO O 102    -144.245 -88.497 638.749  1.00  8.64           C
ATOM   1621 1HD  PRO O 102    -143.236 -88.106 638.616  1.00  8.64           H
ATOM   1622 2HD  PRO O 102    -144.210 -89.179 639.599  1.00  8.64           H
ATOM   1623  N   PHE O 103    -143.957 -88.006 635.117  1.00  8.64           N
ATOM   1624  CA  PHE O 103    -143.432 -87.786 633.780  1.00  8.64           C
ATOM   1625  C   PHE O 103    -143.566 -89.048 632.924  1.00  8.64           C
ATOM   1626  O   PHE O 103    -143.879 -88.967 631.738  1.00  8.64           O
ATOM   1627  HA  PHE O 103    -144.016 -86.982 633.332  1.00  8.64           H
ATOM   1628  CB  PHE O 103    -141.950 -87.442 633.932  1.00  8.64           C
ATOM   1629 1HB  PHE O 103    -141.449 -88.259 634.453  1.00  8.64           H
ATOM   1630 2HB  PHE O 103    -141.500 -87.372 632.942  1.00  8.64           H
ATOM   1631  CG  PHE O 103    -141.688 -86.138 634.689  1.00  8.64           C
ATOM   1632  HD1 PHE O 103    -141.536 -84.980 632.912  1.00  8.64           H
ATOM   1633  CD1 PHE O 103    -141.500 -84.980 634.002  1.00  8.64           C
ATOM   1634  HD2 PHE O 103    -141.794 -87.066 636.599  1.00  8.64           H
ATOM   1635  CD2 PHE O 103    -141.643 -86.137 636.048  1.00  8.64           C
ATOM   1636  CE1 PHE O 103    -141.257 -83.769 634.703  1.00  8.64           C
ATOM   1637  HE1 PHE O 103    -141.106 -82.841 634.153  1.00  8.64           H
ATOM   1638  CE2 PHE O 103    -141.401 -84.927 636.750  1.00  8.64           C
ATOM   1639  HE2 PHE O 103    -141.365 -84.927 637.839  1.00  8.64           H
ATOM   1640  CZ  PHE O 103    -141.212 -83.769 636.063  1.00  8.64           C
ATOM   1641  HZ  PHE O 103    -141.026 -82.840 636.602  1.00  8.64           H
ATOM   1642  HN  PHE O 103    -143.268 -88.044 635.840  1.00  8.64           H
ATOM   1643  N   TRP O 104    -143.321 -90.184 633.560  1.00  8.64           N
ATOM   1644  CA  TRP O 104    -143.445 -91.463 632.882  1.00  8.64           C
ATOM   1645  C   TRP O 104    -144.903 -91.629 632.449  1.00  8.64           C
ATOM   1646  O   TRP O 104    -145.179 -92.168 631.378  1.00  8.64           O
ATOM   1647  HA  TRP O 104    -142.796 -91.440 632.006  1.00  8.64           H
ATOM   1648  CB  TRP O 104    -142.951 -92.606 633.771  1.00  8.64           C
ATOM   1649 1HB  TRP O 104    -143.355 -92.472 634.775  1.00  8.64           H
ATOM   1650 2HB  TRP O 104    -143.348 -93.547 633.390  1.00  8.64           H
ATOM   1651  CG  TRP O 104    -141.427 -92.711 633.861  1.00  8.64           C
ATOM   1652  HD1 TRP O 104    -141.038 -92.460 635.962  1.00  8.64           H
ATOM   1653  CD1 TRP O 104    -140.657 -92.624 634.954  1.00  8.64           C
ATOM   1654  CD2 TRP O 104    -140.514 -92.927 632.764  1.00  8.64           C
ATOM   1655  NE1 TRP O 104    -139.320 -92.768 634.643  1.00  8.64           N
ATOM   1656  HE1 TRP O 104    -138.556 -92.741 635.288  1.00  8.64           H
ATOM   1657  CE2 TRP O 104    -139.231 -92.958 633.269  1.00  8.64           C
ATOM   1658  HE3 TRP O 104    -141.769 -93.071 630.967  1.00  8.64           H
ATOM   1659  CE3 TRP O 104    -140.765 -93.092 631.390  1.00  8.64           C
ATOM   1660  CZ2 TRP O 104    -138.097 -93.152 632.471  1.00  8.64           C
ATOM   1661  HZ2 TRP O 104    -137.093 -93.173 632.894  1.00  8.64           H
ATOM   1662  CZ3 TRP O 104    -139.622 -93.284 630.606  1.00  8.64           C
ATOM   1663  HZ3 TRP O 104    -139.760 -93.416 629.533  1.00  8.64           H
ATOM   1664  CH2 TRP O 104    -138.323 -93.318 631.099  1.00  8.64           C
ATOM   1665  HH2 TRP O 104    -137.483 -93.473 630.421  1.00  8.64           H
ATOM   1666  HN  TRP O 104    -143.043 -90.240 634.519  1.00  8.64           H
ATOM   1667  N   ALA O 105    -145.798 -91.158 633.304  1.00  8.64           N
ATOM   1668  CA  ALA O 105    -147.222 -91.316 633.061  1.00  8.64           C
ATOM   1669  C   ALA O 105    -147.606 -90.549 631.793  1.00  8.64           C
ATOM   1670  O   ALA O 105    -148.307 -91.079 630.932  1.00  8.64           O
ATOM   1671  HA  ALA O 105    -147.416 -92.377 632.907  1.00  8.64           H
ATOM   1672  CB  ALA O 105    -148.005 -90.844 634.287  1.00  8.64           C
ATOM   1673 1HB  ALA O 105    -147.717 -91.439 635.154  1.00  8.64           H
ATOM   1674 2HB  ALA O 105    -147.784 -89.794 634.478  1.00  8.64           H
ATOM   1675 3HB  ALA O 105    -149.073 -90.962 634.104  1.00  8.64           H
ATOM   1676  HN  ALA O 105    -145.565 -90.676 634.149  1.00  8.64           H
ATOM   1677  N   ILE O 106    -147.130 -89.315 631.719  1.00  8.64           N
ATOM   1678  CA  ILE O 106    -147.434 -88.463 630.582  1.00  8.64           C
ATOM   1679  C   ILE O 106    -146.819 -89.068 629.318  1.00  8.64           C
ATOM   1680  O   ILE O 106    -147.448 -89.079 628.262  1.00  8.64           O
ATOM   1681  HA  ILE O 106    -148.517 -88.448 630.465  1.00  8.64           H
ATOM   1682  HB  ILE O 106    -145.967 -87.051 631.237  1.00  8.64           H
ATOM   1683  CB  ILE O 106    -146.987 -87.025 630.856  1.00  8.64           C
ATOM   1684  CG1 ILE O 106    -147.857 -86.377 631.935  1.00  8.64           C
ATOM   1685 1HG1 ILE O 106    -148.830 -86.119 631.517  1.00  8.64           H
ATOM   1686 2HG1 ILE O 106    -148.035 -87.090 632.740  1.00  8.64           H
ATOM   1687  CG2 ILE O 106    -146.967 -86.203 629.566  1.00  8.64           C
ATOM   1688 1HG2 ILE O 106    -146.273 -86.655 628.857  1.00  8.64           H
ATOM   1689 2HG2 ILE O 106    -147.967 -86.182 629.132  1.00  8.64           H
ATOM   1690 3HG2 ILE O 106    -146.646 -85.185 629.789  1.00  8.64           H
ATOM   1691  CD1 ILE O 106    -147.188 -85.122 632.497  1.00  8.64           C
ATOM   1692 1HD1 ILE O 106    -146.226 -85.388 632.936  1.00  8.64           H
ATOM   1693 2HD1 ILE O 106    -147.034 -84.401 631.694  1.00  8.64           H
ATOM   1694 3HD1 ILE O 106    -147.827 -84.681 633.262  1.00  8.64           H
ATOM   1695  HN  ILE O 106    -146.547 -88.898 632.416  1.00  8.64           H
ATOM   1696  N   ALA O 107    -145.596 -89.556 629.468  1.00  8.64           N
ATOM   1697  CA  ALA O 107    -144.844 -90.054 628.329  1.00  8.64           C
ATOM   1698  C   ALA O 107    -145.530 -91.305 627.778  1.00  8.64           C
ATOM   1699  O   ALA O 107    -145.484 -91.565 626.577  1.00  8.64           O
ATOM   1700  HA  ALA O 107    -144.850 -89.279 627.563  1.00  8.64           H
ATOM   1701  CB  ALA O 107    -143.397 -90.320 628.750  1.00  8.64           C
ATOM   1702 1HB  ALA O 107    -142.946 -89.394 629.106  1.00  8.64           H
ATOM   1703 2HB  ALA O 107    -143.381 -91.062 629.548  1.00  8.64           H
ATOM   1704 3HB  ALA O 107    -142.833 -90.694 627.895  1.00  8.64           H
ATOM   1705  HN  ALA O 107    -145.121 -89.614 630.347  1.00  8.64           H
ATOM   1706  N   ALA O 108    -146.151 -92.048 628.683  1.00  8.64           N
ATOM   1707  CA  ALA O 108    -146.845 -93.266 628.303  1.00  8.64           C
ATOM   1708  C   ALA O 108    -148.181 -92.905 627.649  1.00  8.64           C
ATOM   1709  O   ALA O 108    -148.619 -93.572 626.714  1.00  8.64           O
ATOM   1710  HA  ALA O 108    -146.224 -93.789 627.575  1.00  8.64           H
ATOM   1711  CB  ALA O 108    -147.021 -94.159 629.533  1.00  8.64           C
ATOM   1712 1HB  ALA O 108    -146.042 -94.411 629.941  1.00  8.64           H
ATOM   1713 2HB  ALA O 108    -147.604 -93.629 630.286  1.00  8.64           H
ATOM   1714 3HB  ALA O 108    -147.542 -95.073 629.247  1.00  8.64           H
ATOM   1715  HN  ALA O 108    -146.185 -91.829 629.658  1.00  8.64           H
ATOM   1716  N   ALA O 109    -148.790 -91.849 628.168  1.00  8.64           N
ATOM   1717  CA  ALA O 109    -150.141 -91.493 627.768  1.00  8.64           C
ATOM   1718  C   ALA O 109    -150.134 -91.046 626.304  1.00  8.64           C
ATOM   1719  O   ALA O 109    -151.107 -91.258 625.582  1.00  8.64           O
ATOM   1720  HA  ALA O 109    -150.761 -92.384 627.864  1.00  8.64           H
ATOM   1721  CB  ALA O 109    -150.683 -90.411 628.705  1.00  8.64           C
ATOM   1722 1HB  ALA O 109    -150.695 -90.789 629.727  1.00  8.64           H
ATOM   1723 2HB  ALA O 109    -150.044 -89.530 628.650  1.00  8.64           H
ATOM   1724 3HB  ALA O 109    -151.696 -90.145 628.404  1.00  8.64           H
ATOM   1725  HN  ALA O 109    -148.377 -91.243 628.848  1.00  8.64           H
ATOM   1726  N   ASP O 110    -149.025 -90.437 625.910  1.00  8.64           N
ATOM   1727  CA  ASP O 110    -148.934 -89.826 624.595  1.00  8.64           C
ATOM   1728  C   ASP O 110    -147.505 -89.969 624.069  1.00  8.64           C
ATOM   1729  O   ASP O 110    -147.199 -90.913 623.342  1.00  8.64           O
ATOM   1730  HA  ASP O 110    -149.660 -90.358 623.981  1.00  8.64           H
ATOM   1731  CB  ASP O 110    -149.267 -88.334 624.657  1.00  8.64           C
ATOM   1732 1HB  ASP O 110    -150.269 -88.198 625.065  1.00  8.64           H
ATOM   1733 2HB  ASP O 110    -148.576 -87.831 625.333  1.00  8.64           H
ATOM   1734  CG  ASP O 110    -149.186 -87.696 623.268  1.00  8.64           C
ATOM   1735  OD1 ASP O 110    -148.768 -88.417 622.337  1.00  8.64           O
ATOM   1736  OD2 ASP O 110    -149.543 -86.502 623.170  1.00  8.64           O
ATOM   1737  HN  ASP O 110    -148.201 -90.357 626.472  1.00  8.64           H
ATOM   1738  N   GLN O 111    -146.667 -89.019 624.456  1.00  8.64           N
ATOM   1739  CA  GLN O 111    -145.279 -89.024 624.027  1.00  8.64           C
ATOM   1740  C   GLN O 111    -144.434 -88.143 624.950  1.00  8.64           C
ATOM   1741  O   GLN O 111    -144.973 -87.417 625.784  1.00  8.64           O
ATOM   1742  HA  GLN O 111    -144.954 -90.062 624.108  1.00  8.64           H
ATOM   1743  CB  GLN O 111    -145.153 -88.572 622.571  1.00  8.64           C
ATOM   1744 1HB  GLN O 111    -144.119 -88.675 622.242  1.00  8.64           H
ATOM   1745 2HB  GLN O 111    -145.756 -89.218 621.933  1.00  8.64           H
ATOM   1746  CG  GLN O 111    -145.604 -87.119 622.407  1.00  8.64           C
ATOM   1747 1HG  GLN O 111    -146.606 -86.997 622.818  1.00  8.64           H
ATOM   1748 2HG  GLN O 111    -144.944 -86.464 622.976  1.00  8.64           H
ATOM   1749  CD  GLN O 111    -145.596 -86.706 620.934  1.00  8.64           C
ATOM   1750  OE1 GLN O 111    -144.559 -86.570 620.306  1.00  8.64           O
ATOM   1751  NE2 GLN O 111    -146.808 -86.514 620.420  1.00  8.64           N
ATOM   1752 1HE2 GLN O 111    -147.619 -86.642 620.991  1.00  8.64           H
ATOM   1753 2HE2 GLN O 111    -146.908 -86.241 619.463  1.00  8.64           H
ATOM   1754  HN  GLN O 111    -146.922 -88.257 625.051  1.00  8.64           H
ATOM   1755  N   TRP O 112    -143.125 -88.235 624.768  1.00  8.64           N
ATOM   1756  CA  TRP O 112    -142.200 -87.485 625.601  1.00  8.64           C
ATOM   1757  C   TRP O 112    -142.231 -86.025 625.145  1.00  8.64           C
ATOM   1758  O   TRP O 112    -141.679 -85.685 624.099  1.00  8.64           O
ATOM   1759  HA  TRP O 112    -142.543 -87.561 626.632  1.00  8.64           H
ATOM   1760  CB  TRP O 112    -140.798 -88.097 625.551  1.00  8.64           C
ATOM   1761 1HB  TRP O 112    -140.869 -89.160 625.782  1.00  8.64           H
ATOM   1762 2HB  TRP O 112    -140.413 -88.017 624.535  1.00  8.64           H
ATOM   1763  CG  TRP O 112    -139.801 -87.447 626.512  1.00  8.64           C
ATOM   1764  HD1 TRP O 112    -138.868 -85.932 625.304  1.00  8.64           H
ATOM   1765  CD1 TRP O 112    -138.955 -86.438 626.265  1.00  8.64           C
ATOM   1766  CD2 TRP O 112    -139.580 -87.805 627.893  1.00  8.64           C
ATOM   1767  NE1 TRP O 112    -138.207 -86.121 627.380  1.00  8.64           N
ATOM   1768  HE1 TRP O 112    -137.511 -85.405 627.442  1.00  8.64           H
ATOM   1769  CE2 TRP O 112    -138.599 -86.978 628.402  1.00  8.64           C
ATOM   1770  HE3 TRP O 112    -140.964 -89.459 628.307  1.00  8.64           H
ATOM   1771  CE3 TRP O 112    -140.188 -88.794 628.685  1.00  8.64           C
ATOM   1772  CZ2 TRP O 112    -138.139 -87.056 629.722  1.00  8.64           C
ATOM   1773  HZ2 TRP O 112    -137.363 -86.391 630.100  1.00  8.64           H
ATOM   1774  CZ3 TRP O 112    -139.717 -88.859 630.002  1.00  8.64           C
ATOM   1775  HZ3 TRP O 112    -140.156 -89.610 630.660  1.00  8.64           H
ATOM   1776  CH2 TRP O 112    -138.731 -88.035 630.530  1.00  8.64           C
ATOM   1777  HH2 TRP O 112    -138.419 -88.149 631.568  1.00  8.64           H
ATOM   1778  HN  TRP O 112    -142.696 -88.807 624.069  1.00  8.64           H
ATOM   1779  N   LYS O 113    -142.881 -85.200 625.953  1.00  8.64           N
ATOM   1780  CA  LYS O 113    -143.104 -83.813 625.583  1.00  8.64           C
ATOM   1781  C   LYS O 113    -142.024 -82.938 626.223  1.00  8.64           C
ATOM   1782  O   LYS O 113    -142.042 -81.717 626.078  1.00  8.64           O
ATOM   1783  HA  LYS O 113    -143.008 -83.743 624.500  1.00  8.64           H
ATOM   1784  CB  LYS O 113    -144.530 -83.387 625.939  1.00  8.64           C
ATOM   1785 1HB  LYS O 113    -144.728 -83.603 626.988  1.00  8.64           H
ATOM   1786 2HB  LYS O 113    -144.634 -82.309 625.811  1.00  8.64           H
ATOM   1787  CG  LYS O 113    -145.553 -84.111 625.062  1.00  8.64           C
ATOM   1788 1HG  LYS O 113    -145.402 -83.836 624.018  1.00  8.64           H
ATOM   1789 2HG  LYS O 113    -145.401 -85.188 625.133  1.00  8.64           H
ATOM   1790  CD  LYS O 113    -146.982 -83.763 625.485  1.00  8.64           C
ATOM   1791 1HD  LYS O 113    -147.130 -84.028 626.532  1.00  8.64           H
ATOM   1792 2HD  LYS O 113    -147.138 -82.688 625.403  1.00  8.64           H
ATOM   1793  CE  LYS O 113    -148.005 -84.500 624.618  1.00  8.64           C
ATOM   1794 1HE  LYS O 113    -147.887 -84.205 623.575  1.00  8.64           H
ATOM   1795 2HE  LYS O 113    -147.826 -85.574 624.668  1.00  8.64           H
ATOM   1796  NZ  LYS O 113    -149.381 -84.199 625.072  1.00  8.64           N
ATOM   1797 1HZ  LYS O 113    -150.039 -84.781 624.565  1.00  8.64           H
ATOM   1798 2HZ  LYS O 113    -149.459 -84.388 626.065  1.00  8.64           H
ATOM   1799 3HZ  LYS O 113    -149.589 -83.223 624.896  1.00  8.64           H
ATOM   1800  HN  LYS O 113    -143.251 -85.465 626.843  1.00  8.64           H
ATOM   1801  N   PHE O 114    -141.109 -83.598 626.918  1.00  8.64           N
ATOM   1802  CA  PHE O 114    -140.149 -82.893 627.750  1.00  8.64           C
ATOM   1803  C   PHE O 114    -138.780 -82.822 627.069  1.00  8.64           C
ATOM   1804  O   PHE O 114    -138.516 -83.560 626.122  1.00  8.64           O
ATOM   1805  HA  PHE O 114    -140.531 -81.883 627.899  1.00  8.64           H
ATOM   1806  CB  PHE O 114    -140.017 -83.686 629.052  1.00  8.64           C
ATOM   1807 1HB  PHE O 114    -139.513 -84.629 628.841  1.00  8.64           H
ATOM   1808 2HB  PHE O 114    -139.381 -83.131 629.741  1.00  8.64           H
ATOM   1809  CG  PHE O 114    -141.353 -83.981 629.738  1.00  8.64           C
ATOM   1810  HD1 PHE O 114    -141.555 -82.004 630.494  1.00  8.64           H
ATOM   1811  CD1 PHE O 114    -141.993 -83.000 630.429  1.00  8.64           C
ATOM   1812  HD2 PHE O 114    -141.386 -86.010 629.104  1.00  8.64           H
ATOM   1813  CD2 PHE O 114    -141.899 -85.223 629.657  1.00  8.64           C
ATOM   1814  CE1 PHE O 114    -143.232 -83.274 631.066  1.00  8.64           C
ATOM   1815  HE1 PHE O 114    -143.745 -82.488 631.620  1.00  8.64           H
ATOM   1816  CE2 PHE O 114    -143.138 -85.497 630.294  1.00  8.64           C
ATOM   1817  HE2 PHE O 114    -143.576 -86.493 630.230  1.00  8.64           H
ATOM   1818  CZ  PHE O 114    -143.779 -84.516 630.986  1.00  8.64           C
ATOM   1819  HZ  PHE O 114    -144.730 -84.726 631.475  1.00  8.64           H
ATOM   1820  HN  PHE O 114    -141.017 -84.594 626.918  1.00  8.64           H
ATOM   1821  N   GLN O 115    -137.947 -81.928 627.580  1.00  8.64           N
ATOM   1822  CA  GLN O 115    -136.621 -81.734 627.017  1.00  8.64           C
ATOM   1823  C   GLN O 115    -135.713 -82.911 627.380  1.00  8.64           C
ATOM   1824  O   GLN O 115    -136.026 -83.686 628.282  1.00  8.64           O
ATOM   1825  HA  GLN O 115    -136.767 -81.698 625.937  1.00  8.64           H
ATOM   1826  CB  GLN O 115    -136.015 -80.409 627.485  1.00  8.64           C
ATOM   1827 1HB  GLN O 115    -136.069 -80.344 628.572  1.00  8.64           H
ATOM   1828 2HB  GLN O 115    -134.959 -80.373 627.216  1.00  8.64           H
ATOM   1829  CG  GLN O 115    -136.747 -79.220 626.860  1.00  8.64           C
ATOM   1830 1HG  GLN O 115    -136.747 -79.318 625.774  1.00  8.64           H
ATOM   1831 2HG  GLN O 115    -137.790 -79.222 627.180  1.00  8.64           H
ATOM   1832  CD  GLN O 115    -136.088 -77.899 627.259  1.00  8.64           C
ATOM   1833  OE1 GLN O 115    -135.291 -77.826 628.180  1.00  8.64           O
ATOM   1834  NE2 GLN O 115    -136.463 -76.861 626.517  1.00  8.64           N
ATOM   1835 1HE2 GLN O 115    -137.122 -76.989 625.775  1.00  8.64           H
ATOM   1836 2HE2 GLN O 115    -136.087 -75.953 626.701  1.00  8.64           H
ATOM   1837  HN  GLN O 115    -138.164 -81.343 628.361  1.00  8.64           H
ATOM   1838  N   THR O 116    -134.606 -83.008 626.658  1.00  8.64           N
ATOM   1839  CA  THR O 116    -133.696 -84.127 626.830  1.00  8.64           C
ATOM   1840  C   THR O 116    -133.172 -84.173 628.267  1.00  8.64           C
ATOM   1841  O   THR O 116    -132.930 -85.250 628.809  1.00  8.64           O
ATOM   1842  HA  THR O 116    -134.252 -85.050 626.663  1.00  8.64           H
ATOM   1843  HB  THR O 116    -131.872 -83.230 626.066  1.00  8.64           H
ATOM   1844  CB  THR O 116    -132.588 -84.001 625.783  1.00  8.64           C
ATOM   1845  OG1 THR O 116    -133.288 -83.773 624.563  1.00  8.64           O
ATOM   1846  HG1 THR O 116    -132.665 -83.396 623.877  1.00  8.64           H
ATOM   1847  CG2 THR O 116    -131.851 -85.321 625.548  1.00  8.64           C
ATOM   1848 1HG2 THR O 116    -132.557 -86.075 625.200  1.00  8.64           H
ATOM   1849 2HG2 THR O 116    -131.395 -85.653 626.481  1.00  8.64           H
ATOM   1850 3HG2 THR O 116    -131.075 -85.175 624.797  1.00  8.64           H
ATOM   1851  HN  THR O 116    -134.328 -82.339 625.968  1.00  8.64           H
ATOM   1852  N   PHE O 117    -133.013 -82.991 628.843  1.00  8.64           N
ATOM   1853  CA  PHE O 117    -132.525 -82.882 630.207  1.00  8.64           C
ATOM   1854  C   PHE O 117    -133.389 -83.704 631.166  1.00  8.64           C
ATOM   1855  O   PHE O 117    -132.867 -84.455 631.988  1.00  8.64           O
ATOM   1856  HA  PHE O 117    -131.506 -83.269 630.217  1.00  8.64           H
ATOM   1857  CB  PHE O 117    -132.613 -81.406 630.598  1.00  8.64           C
ATOM   1858 1HB  PHE O 117    -131.969 -80.826 629.936  1.00  8.64           H
ATOM   1859 2HB  PHE O 117    -133.633 -81.058 630.435  1.00  8.64           H
ATOM   1860  CG  PHE O 117    -132.217 -81.121 632.048  1.00  8.64           C
ATOM   1861  HD1 PHE O 117    -134.174 -80.502 632.603  1.00  8.64           H
ATOM   1862  CD1 PHE O 117    -133.147 -80.665 632.930  1.00  8.64           C
ATOM   1863  HD2 PHE O 117    -130.191 -81.691 631.750  1.00  8.64           H
ATOM   1864  CD2 PHE O 117    -130.936 -81.325 632.456  1.00  8.64           C
ATOM   1865  CE1 PHE O 117    -132.780 -80.401 634.276  1.00  8.64           C
ATOM   1866  HE1 PHE O 117    -133.525 -80.035 634.982  1.00  8.64           H
ATOM   1867  CE2 PHE O 117    -130.569 -81.061 633.802  1.00  8.64           C
ATOM   1868  HE2 PHE O 117    -129.542 -81.224 634.129  1.00  8.64           H
ATOM   1869  CZ  PHE O 117    -131.499 -80.604 634.684  1.00  8.64           C
ATOM   1870  HZ  PHE O 117    -131.217 -80.402 635.717  1.00  8.64           H
ATOM   1871  HN  PHE O 117    -133.212 -82.119 628.395  1.00  8.64           H
ATOM   1872  N   MET O 118    -134.695 -83.533 631.028  1.00  8.64           N
ATOM   1873  CA  MET O 118    -135.637 -84.268 631.855  1.00  8.64           C
ATOM   1874  C   MET O 118    -135.527 -85.774 631.606  1.00  8.64           C
ATOM   1875  O   MET O 118    -135.694 -86.573 632.526  1.00  8.64           O
ATOM   1876  HA  MET O 118    -135.362 -84.043 632.885  1.00  8.64           H
ATOM   1877  CB  MET O 118    -137.061 -83.802 631.544  1.00  8.64           C
ATOM   1878 1HB  MET O 118    -137.209 -83.768 630.465  1.00  8.64           H
ATOM   1879 2HB  MET O 118    -137.778 -84.521 631.942  1.00  8.64           H
ATOM   1880  CG  MET O 118    -137.329 -82.421 632.145  1.00  8.64           C
ATOM   1881 1HG  MET O 118    -136.536 -81.730 631.859  1.00  8.64           H
ATOM   1882 2HG  MET O 118    -138.261 -82.018 631.750  1.00  8.64           H
ATOM   1883  SD  MET O 118    -137.422 -82.537 633.924  1.00  8.64           S
ATOM   1884  CE  MET O 118    -135.830 -81.859 634.363  1.00  8.64           C
ATOM   1885 1HE  MET O 118    -135.042 -82.468 633.920  1.00  8.64           H
ATOM   1886 2HE  MET O 118    -135.754 -80.838 633.989  1.00  8.64           H
ATOM   1887 3HE  MET O 118    -135.722 -81.858 635.447  1.00  8.64           H
ATOM   1888  HN  MET O 118    -135.111 -82.908 630.368  1.00  8.64           H
ATOM   1889  N   CYS O 119    -135.247 -86.116 630.356  1.00  8.64           N
ATOM   1890  CA  CYS O 119    -135.127 -87.512 629.972  1.00  8.64           C
ATOM   1891  C   CYS O 119    -133.956 -88.123 630.743  1.00  8.64           C
ATOM   1892  O   CYS O 119    -134.081 -89.206 631.314  1.00  8.64           O
ATOM   1893  HA  CYS O 119    -136.065 -87.994 630.246  1.00  8.64           H
ATOM   1894  CB  CYS O 119    -134.958 -87.669 628.459  1.00  8.64           C
ATOM   1895 1HB  CYS O 119    -135.852 -87.315 627.946  1.00  8.64           H
ATOM   1896 2HB  CYS O 119    -134.127 -87.055 628.112  1.00  8.64           H
ATOM   1897  SG  CYS O 119    -134.653 -89.425 628.043  1.00  8.64           S
ATOM   1898  HN  CYS O 119    -135.104 -85.459 629.616  1.00  8.64           H
ATOM   1899  N   LYS O 120    -132.843 -87.403 630.736  1.00  8.64           N
ATOM   1900  CA  LYS O 120    -131.652 -87.859 631.432  1.00  8.64           C
ATOM   1901  C   LYS O 120    -131.973 -88.044 632.916  1.00  8.64           C
ATOM   1902  O   LYS O 120    -131.698 -89.098 633.488  1.00  8.64           O
ATOM   1903  HA  LYS O 120    -131.381 -88.829 631.014  1.00  8.64           H
ATOM   1904  CB  LYS O 120    -130.482 -86.910 631.170  1.00  8.64           C
ATOM   1905 1HB  LYS O 120    -130.801 -85.880 631.330  1.00  8.64           H
ATOM   1906 2HB  LYS O 120    -129.681 -87.109 631.882  1.00  8.64           H
ATOM   1907  CG  LYS O 120    -129.955 -87.070 629.742  1.00  8.64           C
ATOM   1908 1HG  LYS O 120    -129.642 -88.102 629.581  1.00  8.64           H
ATOM   1909 2HG  LYS O 120    -130.754 -86.864 629.030  1.00  8.64           H
ATOM   1910  CD  LYS O 120    -128.777 -86.128 629.483  1.00  8.64           C
ATOM   1911 1HD  LYS O 120    -129.104 -85.094 629.592  1.00  8.64           H
ATOM   1912 2HD  LYS O 120    -128.001 -86.297 630.229  1.00  8.64           H
ATOM   1913  CE  LYS O 120    -128.201 -86.342 628.082  1.00  8.64           C
ATOM   1914 1HE  LYS O 120    -128.678 -87.204 627.615  1.00  8.64           H
ATOM   1915 2HE  LYS O 120    -128.421 -85.478 627.456  1.00  8.64           H
ATOM   1916  NZ  LYS O 120    -126.738 -86.554 628.150  1.00  8.64           N
ATOM   1917 1HZ  LYS O 120    -126.371 -86.679 627.213  1.00  8.64           H
ATOM   1918 2HZ  LYS O 120    -126.300 -85.747 628.580  1.00  8.64           H
ATOM   1919 3HZ  LYS O 120    -126.542 -87.380 628.704  1.00  8.64           H
ATOM   1920  HN  LYS O 120    -132.749 -86.525 630.267  1.00  8.64           H
ATOM   1921  N   VAL O 121    -132.552 -87.004 633.498  1.00  8.64           N
ATOM   1922  CA  VAL O 121    -132.823 -86.999 634.926  1.00  8.64           C
ATOM   1923  C   VAL O 121    -133.718 -88.190 635.274  1.00  8.64           C
ATOM   1924  O   VAL O 121    -133.431 -88.934 636.210  1.00  8.64           O
ATOM   1925  HA  VAL O 121    -131.869 -87.115 635.442  1.00  8.64           H
ATOM   1926  HB  VAL O 121    -134.265 -85.447 634.676  1.00  8.64           H
ATOM   1927  CB  VAL O 121    -133.426 -85.656 635.340  1.00  8.64           C
ATOM   1928  CG1 VAL O 121    -133.963 -85.714 636.771  1.00  8.64           C
ATOM   1929 1HG1 VAL O 121    -134.735 -86.480 636.839  1.00  8.64           H
ATOM   1930 2HG1 VAL O 121    -133.149 -85.957 637.455  1.00  8.64           H
ATOM   1931 3HG1 VAL O 121    -134.386 -84.746 637.040  1.00  8.64           H
ATOM   1932  CG2 VAL O 121    -132.408 -84.525 635.181  1.00  8.64           C
ATOM   1933 1HG2 VAL O 121    -131.541 -84.726 635.809  1.00  8.64           H
ATOM   1934 2HG2 VAL O 121    -132.095 -84.461 634.139  1.00  8.64           H
ATOM   1935 3HG2 VAL O 121    -132.863 -83.581 635.482  1.00  8.64           H
ATOM   1936  HN  VAL O 121    -132.833 -86.176 633.012  1.00  8.64           H
ATOM   1937  N   VAL O 122    -134.785 -88.333 634.502  1.00  8.64           N
ATOM   1938  CA  VAL O 122    -135.856 -89.245 634.867  1.00  8.64           C
ATOM   1939  C   VAL O 122    -135.344 -90.684 634.788  1.00  8.64           C
ATOM   1940  O   VAL O 122    -135.677 -91.513 635.634  1.00  8.64           O
ATOM   1941  HA  VAL O 122    -136.135 -89.028 635.898  1.00  8.64           H
ATOM   1942  HB  VAL O 122    -136.744 -88.967 632.946  1.00  8.64           H
ATOM   1943  CB  VAL O 122    -137.080 -88.996 633.983  1.00  8.64           C
ATOM   1944  CG1 VAL O 122    -138.094 -90.133 634.117  1.00  8.64           C
ATOM   1945 1HG1 VAL O 122    -137.629 -91.072 633.815  1.00  8.64           H
ATOM   1946 2HG1 VAL O 122    -138.422 -90.207 635.154  1.00  8.64           H
ATOM   1947 3HG1 VAL O 122    -138.953 -89.931 633.478  1.00  8.64           H
ATOM   1948  CG2 VAL O 122    -137.723 -87.646 634.305  1.00  8.64           C
ATOM   1949 1HG2 VAL O 122    -138.038 -87.633 635.349  1.00  8.64           H
ATOM   1950 2HG2 VAL O 122    -137.000 -86.848 634.134  1.00  8.64           H
ATOM   1951 3HG2 VAL O 122    -138.591 -87.494 633.662  1.00  8.64           H
ATOM   1952  HN  VAL O 122    -134.924 -87.840 633.643  1.00  8.64           H
ATOM   1953  N   ASN O 123    -134.543 -90.938 633.763  1.00  8.64           N
ATOM   1954  CA  ASN O 123    -133.937 -92.247 633.594  1.00  8.64           C
ATOM   1955  C   ASN O 123    -132.970 -92.510 634.750  1.00  8.64           C
ATOM   1956  O   ASN O 123    -132.956 -93.603 635.316  1.00  8.64           O
ATOM   1957  HA  ASN O 123    -134.770 -92.949 633.579  1.00  8.64           H
ATOM   1958  CB  ASN O 123    -133.143 -92.322 632.288  1.00  8.64           C
ATOM   1959 1HB  ASN O 123    -132.703 -91.349 632.070  1.00  8.64           H
ATOM   1960 2HB  ASN O 123    -132.319 -93.027 632.399  1.00  8.64           H
ATOM   1961  CG  ASN O 123    -134.039 -92.755 631.126  1.00  8.64           C
ATOM   1962  OD1 ASN O 123    -135.084 -93.358 631.305  1.00  8.64           O
ATOM   1963  ND2 ASN O 123    -133.573 -92.414 629.927  1.00  8.64           N
ATOM   1964 1HD2 ASN O 123    -132.707 -91.919 629.850  1.00  8.64           H
ATOM   1965 2HD2 ASN O 123    -134.087 -92.653 629.104  1.00  8.64           H
ATOM   1966  HN  ASN O 123    -134.308 -90.269 633.058  1.00  8.64           H
ATOM   1967  N   SER O 124    -132.186 -91.491 635.067  1.00  8.64           N
ATOM   1968  CA  SER O 124    -131.103 -91.649 636.023  1.00  8.64           C
ATOM   1969  C   SER O 124    -131.671 -91.868 637.427  1.00  8.64           C
ATOM   1970  O   SER O 124    -131.143 -92.670 638.196  1.00  8.64           O
ATOM   1971  HA  SER O 124    -130.552 -92.529 635.692  1.00  8.64           H
ATOM   1972  CB  SER O 124    -130.175 -90.433 636.010  1.00  8.64           C
ATOM   1973 1HB  SER O 124    -130.721 -89.556 636.359  1.00  8.64           H
ATOM   1974 2HB  SER O 124    -129.354 -90.595 636.708  1.00  8.64           H
ATOM   1975  HG  SER O 124    -130.059 -89.347 634.332  1.00  8.64           H
ATOM   1976  OG  SER O 124    -129.648 -90.177 634.711  1.00  8.64           O
ATOM   1977  HN  SER O 124    -132.281 -90.572 634.685  1.00  8.64           H
ATOM   1978  N   MET O 125    -132.739 -91.141 637.718  1.00  8.64           N
ATOM   1979  CA  MET O 125    -133.356 -91.209 639.032  1.00  8.64           C
ATOM   1980  C   MET O 125    -133.856 -92.624 639.330  1.00  8.64           C
ATOM   1981  O   MET O 125    -133.731 -93.107 640.454  1.00  8.64           O
ATOM   1982  HA  MET O 125    -132.571 -90.938 639.738  1.00  8.64           H
ATOM   1983  CB  MET O 125    -134.528 -90.228 639.098  1.00  8.64           C
ATOM   1984 1HB  MET O 125    -135.132 -90.317 638.195  1.00  8.64           H
ATOM   1985 2HB  MET O 125    -135.172 -90.482 639.940  1.00  8.64           H
ATOM   1986  CG  MET O 125    -134.030 -88.789 639.246  1.00  8.64           C
ATOM   1987 1HG  MET O 125    -133.378 -88.533 638.411  1.00  8.64           H
ATOM   1988 2HG  MET O 125    -134.873 -88.099 639.215  1.00  8.64           H
ATOM   1989  SD  MET O 125    -133.148 -88.603 640.787  1.00  8.64           S
ATOM   1990  CE  MET O 125    -131.547 -88.112 640.170  1.00  8.64           C
ATOM   1991 1HE  MET O 125    -131.150 -88.895 639.524  1.00  8.64           H
ATOM   1992 2HE  MET O 125    -131.645 -87.187 639.601  1.00  8.64           H
ATOM   1993 3HE  MET O 125    -130.868 -87.953 641.008  1.00  8.64           H
ATOM   1994  HN  MET O 125    -133.182 -90.515 637.076  1.00  8.64           H
ATOM   1995  N   TYR O 126    -134.413 -93.249 638.303  1.00  8.64           N
ATOM   1996  CA  TYR O 126    -134.922 -94.603 638.437  1.00  8.64           C
ATOM   1997  C   TYR O 126    -133.800 -95.576 638.803  1.00  8.64           C
ATOM   1998  O   TYR O 126    -133.949 -96.387 639.716  1.00  8.64           O
ATOM   1999  HA  TYR O 126    -135.668 -94.605 639.232  1.00  8.64           H
ATOM   2000  CB  TYR O 126    -135.482 -94.981 637.064  1.00  8.64           C
ATOM   2001 1HB  TYR O 126    -136.404 -94.425 636.893  1.00  8.64           H
ATOM   2002 2HB  TYR O 126    -134.774 -94.669 636.296  1.00  8.64           H
ATOM   2003  CG  TYR O 126    -135.766 -96.475 636.898  1.00  8.64           C
ATOM   2004  HD1 TYR O 126    -134.642 -96.636 635.080  1.00  8.64           H
ATOM   2005  CD1 TYR O 126    -135.251 -97.160 635.817  1.00  8.64           C
ATOM   2006  HD2 TYR O 126    -136.945 -96.598 638.685  1.00  8.64           H
ATOM   2007  CD2 TYR O 126    -136.538 -97.138 637.831  1.00  8.64           C
ATOM   2008  CE1 TYR O 126    -135.519 -98.566 635.660  1.00  8.64           C
ATOM   2009  HE1 TYR O 126    -135.119 -99.119 634.810  1.00  8.64           H
ATOM   2010  HE2 TYR O 126    -137.414 -99.080 638.404  1.00  8.64           H
ATOM   2011  CE2 TYR O 126    -136.806 -98.545 637.675  1.00  8.64           C
ATOM   2012  CZ  TYR O 126    -136.283 -99.189 636.597  1.00  8.64           C
ATOM   2013  OH  TYR O 126    -136.536-100.517 636.450  1.00  8.64           O
ATOM   2014  HH  TYR O 126    -137.114-100.840 637.199  1.00  8.64           H
ATOM   2015  HN  TYR O 126    -134.519 -92.846 637.394  1.00  8.64           H
ATOM   2016  N   LYS O 127    -132.701 -95.464 638.071  1.00  8.64           N
ATOM   2017  CA  LYS O 127    -131.589 -96.384 638.245  1.00  8.64           C
ATOM   2018  C   LYS O 127    -130.910 -96.107 639.588  1.00  8.64           C
ATOM   2019  O   LYS O 127    -130.366 -97.017 640.212  1.00  8.64           O
ATOM   2020  HA  LYS O 127    -132.000 -97.393 638.268  1.00  8.64           H
ATOM   2021  CB  LYS O 127    -130.639 -96.308 637.048  1.00  8.64           C
ATOM   2022 1HB  LYS O 127    -130.396 -95.267 636.837  1.00  8.64           H
ATOM   2023 2HB  LYS O 127    -129.702 -96.810 637.291  1.00  8.64           H
ATOM   2024  CG  LYS O 127    -131.264 -96.953 635.810  1.00  8.64           C
ATOM   2025 1HG  LYS O 127    -132.127 -96.369 635.488  1.00  8.64           H
ATOM   2026 2HG  LYS O 127    -130.548 -96.942 634.989  1.00  8.64           H
ATOM   2027  CD  LYS O 127    -131.696 -98.392 636.100  1.00  8.64           C
ATOM   2028 1HD  LYS O 127    -130.868 -98.939 636.552  1.00  8.64           H
ATOM   2029 2HD  LYS O 127    -132.511 -98.392 636.823  1.00  8.64           H
ATOM   2030  CE  LYS O 127    -132.142 -99.099 634.819  1.00  8.64           C
ATOM   2031 1HE  LYS O 127    -132.897 -98.499 634.310  1.00  8.64           H
ATOM   2032 2HE  LYS O 127    -131.298 -99.195 634.136  1.00  8.64           H
ATOM   2033  NZ  LYS O 127    -132.691-100.438 635.130  1.00  8.64           N
ATOM   2034 1HZ  LYS O 127    -132.988-100.889 634.272  1.00  8.64           H
ATOM   2035 2HZ  LYS O 127    -131.977-101.000 635.578  1.00  8.64           H
ATOM   2036 3HZ  LYS O 127    -133.485-100.341 635.753  1.00  8.64           H
ATOM   2037  HN  LYS O 127    -132.564 -94.763 637.371  1.00  8.64           H
ATOM   2038  N   MET O 128    -130.963 -94.846 639.993  1.00  8.64           N
ATOM   2039  CA  MET O 128    -130.431 -94.453 641.287  1.00  8.64           C
ATOM   2040  C   MET O 128    -131.208 -95.118 642.425  1.00  8.64           C
ATOM   2041  O   MET O 128    -130.614 -95.618 643.378  1.00  8.64           O
ATOM   2042  HA  MET O 128    -129.396 -94.797 641.296  1.00  8.64           H
ATOM   2043  CB  MET O 128    -130.513 -92.932 641.432  1.00  8.64           C
ATOM   2044 1HB  MET O 128    -130.096 -92.456 640.545  1.00  8.64           H
ATOM   2045 2HB  MET O 128    -131.557 -92.626 641.498  1.00  8.64           H
ATOM   2046  CG  MET O 128    -129.757 -92.459 642.675  1.00  8.64           C
ATOM   2047 1HG  MET O 128    -130.236 -92.848 643.573  1.00  8.64           H
ATOM   2048 2HG  MET O 128    -128.739 -92.849 642.663  1.00  8.64           H
ATOM   2049  SD  MET O 128    -129.725 -90.675 642.727  1.00  8.64           S
ATOM   2050  CE  MET O 128    -128.660 -90.343 641.333  1.00  8.64           C
ATOM   2051 1HE  MET O 128    -127.689 -90.809 641.499  1.00  8.64           H
ATOM   2052 2HE  MET O 128    -129.109 -90.752 640.428  1.00  8.64           H
ATOM   2053 3HE  MET O 128    -128.533 -89.266 641.221  1.00  8.64           H
ATOM   2054  HN  MET O 128    -131.359 -94.102 639.456  1.00  8.64           H
ATOM   2055  N   ASN O 129    -132.526 -95.101 642.286  1.00  8.64           N
ATOM   2056  CA  ASN O 129    -133.387 -95.778 643.241  1.00  8.64           C
ATOM   2057  C   ASN O 129    -133.092 -97.279 643.213  1.00  8.64           C
ATOM   2058  O   ASN O 129    -132.922 -97.902 644.260  1.00  8.64           O
ATOM   2059  HA  ASN O 129    -133.157 -95.326 644.206  1.00  8.64           H
ATOM   2060  CB  ASN O 129    -134.863 -95.580 642.889  1.00  8.64           C
ATOM   2061 1HB  ASN O 129    -135.138 -94.536 643.034  1.00  8.64           H
ATOM   2062 2HB  ASN O 129    -135.023 -95.808 641.835  1.00  8.64           H
ATOM   2063  CG  ASN O 129    -135.757 -96.474 643.751  1.00  8.64           C
ATOM   2064  OD1 ASN O 129    -135.973 -97.640 643.466  1.00  8.64           O
ATOM   2065  ND2 ASN O 129    -136.263 -95.863 644.819  1.00  8.64           N
ATOM   2066 1HD2 ASN O 129    -136.046 -94.903 644.995  1.00  8.64           H
ATOM   2067 2HD2 ASN O 129    -136.861 -96.364 645.445  1.00  8.64           H
ATOM   2068  HN  ASN O 129    -133.004 -94.638 641.541  1.00  8.64           H
ATOM   2069  N   PHE O 130    -133.039 -97.817 642.003  1.00  8.64           N
ATOM   2070  CA  PHE O 130    -132.891 -99.252 641.828  1.00  8.64           C
ATOM   2071  C   PHE O 130    -131.721 -99.787 642.656  1.00  8.64           C
ATOM   2072  O   PHE O 130    -131.889-100.713 643.449  1.00  8.64           O
ATOM   2073  HA  PHE O 130    -133.817 -99.717 642.167  1.00  8.64           H
ATOM   2074  CB  PHE O 130    -132.603 -99.494 640.345  1.00  8.64           C
ATOM   2075 1HB  PHE O 130    -133.431 -99.099 639.756  1.00  8.64           H
ATOM   2076 2HB  PHE O 130    -131.713 -98.932 640.062  1.00  8.64           H
ATOM   2077  CG  PHE O 130    -132.395-100.966 639.984  1.00  8.64           C
ATOM   2078  HD1 PHE O 130    -130.305-100.735 639.673  1.00  8.64           H
ATOM   2079  CD1 PHE O 130    -131.153-101.420 639.668  1.00  8.64           C
ATOM   2080  HD2 PHE O 130    -134.449-101.457 640.230  1.00  8.64           H
ATOM   2081  CD2 PHE O 130    -133.453-101.821 639.978  1.00  8.64           C
ATOM   2082  CE1 PHE O 130    -130.960-102.786 639.333  1.00  8.64           C
ATOM   2083  HE1 PHE O 130    -129.964-103.150 639.080  1.00  8.64           H
ATOM   2084  CE2 PHE O 130    -133.261-103.187 639.642  1.00  8.64           C
ATOM   2085  HE2 PHE O 130    -134.109-103.872 639.637  1.00  8.64           H
ATOM   2086  CZ  PHE O 130    -132.018-103.641 639.327  1.00  8.64           C
ATOM   2087  HZ  PHE O 130    -131.870-104.690 639.070  1.00  8.64           H
ATOM   2088  HN  PHE O 130    -133.096 -97.291 641.155  1.00  8.64           H
ATOM   2089  N   TYR O 131    -130.561 -99.182 642.444  1.00  8.64           N
ATOM   2090  CA  TYR O 131    -129.349 -99.636 643.104  1.00  8.64           C
ATOM   2091  C   TYR O 131    -129.399 -99.343 644.605  1.00  8.64           C
ATOM   2092  O   TYR O 131    -129.144-100.227 645.422  1.00  8.64           O
ATOM   2093  HA  TYR O 131    -129.267-100.713 642.954  1.00  8.64           H
ATOM   2094  CB  TYR O 131    -128.204 -98.837 642.478  1.00  8.64           C
ATOM   2095 1HB  TYR O 131    -128.482 -97.783 642.452  1.00  8.64           H
ATOM   2096 2HB  TYR O 131    -127.325 -98.919 643.118  1.00  8.64           H
ATOM   2097  CG  TYR O 131    -127.832 -99.286 641.064  1.00  8.64           C
ATOM   2098  HD1 TYR O 131    -127.430-101.308 641.655  1.00  8.64           H
ATOM   2099  CD1 TYR O 131    -127.459-100.595 640.831  1.00  8.64           C
ATOM   2100  HD2 TYR O 131    -128.163 -97.350 640.205  1.00  8.64           H
ATOM   2101  CD2 TYR O 131    -127.868 -98.383 640.021  1.00  8.64           C
ATOM   2102  CE1 TYR O 131    -127.108-101.018 639.500  1.00  8.64           C
ATOM   2103  HE1 TYR O 131    -126.812-102.048 639.303  1.00  8.64           H
ATOM   2104  HE2 TYR O 131    -127.542 -98.103 637.857  1.00  8.64           H
ATOM   2105  CE2 TYR O 131    -127.518 -98.806 638.690  1.00  8.64           C
ATOM   2106  CZ  TYR O 131    -127.155-100.103 638.495  1.00  8.64           C
ATOM   2107  OH  TYR O 131    -126.824-100.502 637.238  1.00  8.64           O
ATOM   2108  HH  TYR O 131    -126.720 -99.705 636.642  1.00  8.64           H
ATOM   2109  HN  TYR O 131    -130.443 -98.398 641.836  1.00  8.64           H
ATOM   2110  N   SER O 132    -129.729 -98.100 644.922  1.00  8.64           N
ATOM   2111  CA  SER O 132    -129.617 -97.622 646.289  1.00  8.64           C
ATOM   2112  C   SER O 132    -130.535 -98.435 647.205  1.00  8.64           C
ATOM   2113  O   SER O 132    -130.154 -98.782 648.322  1.00  8.64           O
ATOM   2114  HA  SER O 132    -128.573 -97.772 646.563  1.00  8.64           H
ATOM   2115  CB  SER O 132    -129.958 -96.133 646.382  1.00  8.64           C
ATOM   2116 1HB  SER O 132    -129.878 -95.807 647.419  1.00  8.64           H
ATOM   2117 2HB  SER O 132    -129.231 -95.558 645.809  1.00  8.64           H
ATOM   2118  HG  SER O 132    -131.216 -95.334 645.046  1.00  8.64           H
ATOM   2119  OG  SER O 132    -131.269 -95.855 645.898  1.00  8.64           O
ATOM   2120  HN  SER O 132    -130.067 -97.426 644.265  1.00  8.64           H
ATOM   2121  N   CYS O 133    -131.727 -98.714 646.698  1.00  8.64           N
ATOM   2122  CA  CYS O 133    -132.741 -99.384 647.494  1.00  8.64           C
ATOM   2123  C   CYS O 133    -132.258-100.804 647.792  1.00  8.64           C
ATOM   2124  O   CYS O 133    -132.321-101.260 648.933  1.00  8.64           O
ATOM   2125  HA  CYS O 133    -132.845 -98.810 648.415  1.00  8.64           H
ATOM   2126  CB  CYS O 133    -134.103 -99.378 646.797  1.00  8.64           C
ATOM   2127 1HB  CYS O 133    -133.988 -99.673 645.754  1.00  8.64           H
ATOM   2128 2HB  CYS O 133    -134.762-100.110 647.264  1.00  8.64           H
ATOM   2129  HG  CYS O 133    -134.051 -97.146 645.995  1.00  8.64           H
ATOM   2130  SG  CYS O 133    -134.850 -97.710 646.897  1.00  8.64           S
ATOM   2131  HN  CYS O 133    -132.003 -98.492 645.763  1.00  8.64           H
ATOM   2132  N   VAL O 134    -131.785-101.466 646.745  1.00  8.64           N
ATOM   2133  CA  VAL O 134    -131.388-102.859 646.857  1.00  8.64           C
ATOM   2134  C   VAL O 134    -130.188-102.969 647.799  1.00  8.64           C
ATOM   2135  O   VAL O 134    -130.109-103.894 648.606  1.00  8.64           O
ATOM   2136  HA  VAL O 134    -132.225-103.406 647.291  1.00  8.64           H
ATOM   2137  HB  VAL O 134    -130.343-102.826 644.996  1.00  8.64           H
ATOM   2138  CB  VAL O 134    -131.113-103.438 645.468  1.00  8.64           C
ATOM   2139  CG1 VAL O 134    -130.581-104.869 645.566  1.00  8.64           C
ATOM   2140 1HG1 VAL O 134    -129.652-104.873 646.137  1.00  8.64           H
ATOM   2141 2HG1 VAL O 134    -131.318-105.497 646.066  1.00  8.64           H
ATOM   2142 3HG1 VAL O 134    -130.394-105.256 644.564  1.00  8.64           H
ATOM   2143  CG2 VAL O 134    -132.365-103.377 644.590  1.00  8.64           C
ATOM   2144 1HG2 VAL O 134    -133.164-103.953 645.057  1.00  8.64           H
ATOM   2145 2HG2 VAL O 134    -132.681-102.340 644.480  1.00  8.64           H
ATOM   2146 3HG2 VAL O 134    -132.141-103.795 643.609  1.00  8.64           H
ATOM   2147  HN  VAL O 134    -131.672-101.066 645.836  1.00  8.64           H
ATOM   2148  N   LEU O 135    -129.282-102.011 647.666  1.00  8.64           N
ATOM   2149  CA  LEU O 135    -128.078-102.001 648.479  1.00  8.64           C
ATOM   2150  C   LEU O 135    -128.458-101.763 649.942  1.00  8.64           C
ATOM   2151  O   LEU O 135    -127.890-102.379 650.843  1.00  8.64           O
ATOM   2152  HA  LEU O 135    -127.620-102.987 648.397  1.00  8.64           H
ATOM   2153  CB  LEU O 135    -127.071-100.987 647.933  1.00  8.64           C
ATOM   2154 1HB  LEU O 135    -127.583-100.035 647.794  1.00  8.64           H
ATOM   2155 2HB  LEU O 135    -126.300-100.827 648.688  1.00  8.64           H
ATOM   2156  HG  LEU O 135    -127.159-101.611 645.889  1.00  8.64           H
ATOM   2157  CG  LEU O 135    -126.386-101.363 646.617  1.00  8.64           C
ATOM   2158  CD1 LEU O 135    -125.595-100.181 646.053  1.00  8.64           C
ATOM   2159 1HD1 LEU O 135    -126.271 -99.346 645.869  1.00  8.64           H
ATOM   2160 2HD1 LEU O 135    -124.832 -99.879 646.770  1.00  8.64           H
ATOM   2161 3HD1 LEU O 135    -125.119-100.476 645.118  1.00  8.64           H
ATOM   2162  CD2 LEU O 135    -125.513-102.607 646.790  1.00  8.64           C
ATOM   2163 1HD2 LEU O 135    -124.746-102.412 647.540  1.00  8.64           H
ATOM   2164 2HD2 LEU O 135    -126.132-103.444 647.114  1.00  8.64           H
ATOM   2165 3HD2 LEU O 135    -125.038-102.853 645.840  1.00  8.64           H
ATOM   2166  HN  LEU O 135    -129.360-101.253 647.017  1.00  8.64           H
ATOM   2167  N   LEU O 136    -129.417-100.869 650.133  1.00  8.64           N
ATOM   2168  CA  LEU O 136    -129.858-100.520 651.473  1.00  8.64           C
ATOM   2169  C   LEU O 136    -130.490-101.747 652.133  1.00  8.64           C
ATOM   2170  O   LEU O 136    -130.237-102.025 653.304  1.00  8.64           O
ATOM   2171  HA  LEU O 136    -128.974-100.237 652.044  1.00  8.64           H
ATOM   2172  CB  LEU O 136    -130.781 -99.300 651.432  1.00  8.64           C
ATOM   2173 1HB  LEU O 136    -131.488 -99.432 650.613  1.00  8.64           H
ATOM   2174 2HB  LEU O 136    -131.362 -99.278 652.354  1.00  8.64           H
ATOM   2175  HG  LEU O 136    -129.378 -98.024 650.444  1.00  8.64           H
ATOM   2176  CG  LEU O 136    -130.094 -97.944 651.262  1.00  8.64           C
ATOM   2177  CD1 LEU O 136    -131.104 -96.862 650.875  1.00  8.64           C
ATOM   2178 1HD1 LEU O 136    -131.582 -97.132 649.934  1.00  8.64           H
ATOM   2179 2HD1 LEU O 136    -131.860 -96.775 651.656  1.00  8.64           H
ATOM   2180 3HD1 LEU O 136    -130.588 -95.908 650.761  1.00  8.64           H
ATOM   2181  CD2 LEU O 136    -129.304 -97.569 652.518  1.00  8.64           C
ATOM   2182 1HD2 LEU O 136    -129.981 -97.513 653.370  1.00  8.64           H
ATOM   2183 2HD2 LEU O 136    -128.542 -98.325 652.708  1.00  8.64           H
ATOM   2184 3HD2 LEU O 136    -128.825 -96.601 652.370  1.00  8.64           H
ATOM   2185  HN  LEU O 136    -129.888-100.388 649.394  1.00  8.64           H
ATOM   2186  N   ILE O 137    -131.299-102.448 651.353  1.00  8.64           N
ATOM   2187  CA  ILE O 137    -132.017-103.603 651.865  1.00  8.64           C
ATOM   2188  C   ILE O 137    -131.015-104.699 652.234  1.00  8.64           C
ATOM   2189  O   ILE O 137    -131.215-105.428 653.204  1.00  8.64           O
ATOM   2190  HA  ILE O 137    -132.535-103.290 652.772  1.00  8.64           H
ATOM   2191  HB  ILE O 137    -132.631-104.099 649.877  1.00  8.64           H
ATOM   2192  CB  ILE O 137    -133.085-104.056 650.867  1.00  8.64           C
ATOM   2193  CG1 ILE O 137    -134.231-103.046 650.795  1.00  8.64           C
ATOM   2194 1HG1 ILE O 137    -134.801-103.070 651.724  1.00  8.64           H
ATOM   2195 2HG1 ILE O 137    -133.828-102.039 650.695  1.00  8.64           H
ATOM   2196  CG2 ILE O 137    -133.582-105.465 651.198  1.00  8.64           C
ATOM   2197 1HG2 ILE O 137    -132.746-106.164 651.157  1.00  8.64           H
ATOM   2198 2HG2 ILE O 137    -134.013-105.473 652.199  1.00  8.64           H
ATOM   2199 3HG2 ILE O 137    -134.340-105.762 650.473  1.00  8.64           H
ATOM   2200  CD1 ILE O 137    -135.157-103.351 649.615  1.00  8.64           C
ATOM   2201 1HD1 ILE O 137    -134.588-103.302 648.686  1.00  8.64           H
ATOM   2202 2HD1 ILE O 137    -135.577-104.349 649.731  1.00  8.64           H
ATOM   2203 3HD1 ILE O 137    -135.963-102.618 649.587  1.00  8.64           H
ATOM   2204  HN  ILE O 137    -131.467-102.239 650.390  1.00  8.64           H
ATOM   2205  N   MET O 138    -129.958-104.781 651.439  1.00  8.64           N
ATOM   2206  CA  MET O 138    -128.869-105.698 651.734  1.00  8.64           C
ATOM   2207  C   MET O 138    -128.219-105.362 653.078  1.00  8.64           C
ATOM   2208  O   MET O 138    -127.998-106.247 653.903  1.00  8.64           O
ATOM   2209  HA  MET O 138    -129.323-106.688 651.780  1.00  8.64           H
ATOM   2210  CB  MET O 138    -127.819-105.617 650.624  1.00  8.64           C
ATOM   2211 1HB  MET O 138    -128.296-105.767 649.656  1.00  8.64           H
ATOM   2212 2HB  MET O 138    -127.375-104.622 650.610  1.00  8.64           H
ATOM   2213  CG  MET O 138    -126.725-106.667 650.828  1.00  8.64           C
ATOM   2214 1HG  MET O 138    -126.295-106.568 651.824  1.00  8.64           H
ATOM   2215 2HG  MET O 138    -127.153-107.668 650.763  1.00  8.64           H
ATOM   2216  SD  MET O 138    -125.452-106.469 649.592  1.00  8.64           S
ATOM   2217  CE  MET O 138    -124.739-104.922 650.127  1.00  8.64           C
ATOM   2218 1HE  MET O 138    -125.502-104.144 650.106  1.00  8.64           H
ATOM   2219 2HE  MET O 138    -124.358-105.030 651.143  1.00  8.64           H
ATOM   2220 3HE  MET O 138    -123.922-104.649 649.460  1.00  8.64           H
ATOM   2221  HN  MET O 138    -129.839-104.237 650.609  1.00  8.64           H
ATOM   2222  N   CYS O 139    -127.930-104.081 653.256  1.00  8.64           N
ATOM   2223  CA  CYS O 139    -127.244-103.628 654.454  1.00  8.64           C
ATOM   2224  C   CYS O 139    -128.165-103.864 655.653  1.00  8.64           C
ATOM   2225  O   CYS O 139    -127.701-104.207 656.739  1.00  8.64           O
ATOM   2226  HA  CYS O 139    -126.337-104.226 654.540  1.00  8.64           H
ATOM   2227  CB  CYS O 139    -126.817-102.163 654.341  1.00  8.64           C
ATOM   2228 1HB  CYS O 139    -127.658-101.555 654.007  1.00  8.64           H
ATOM   2229 2HB  CYS O 139    -126.520-101.786 655.320  1.00  8.64           H
ATOM   2230  HG  CYS O 139    -126.165-102.097 652.062  1.00  8.64           H
ATOM   2231  SG  CYS O 139    -125.425-102.006 653.164  1.00  8.64           S
ATOM   2232  HN  CYS O 139    -128.157-103.361 652.600  1.00  8.64           H
ATOM   2233  N   ILE O 140    -129.454-103.670 655.415  1.00  8.64           N
ATOM   2234  CA  ILE O 140    -130.449-103.899 656.450  1.00  8.64           C
ATOM   2235  C   ILE O 140    -130.384-105.360 656.898  1.00  8.64           C
ATOM   2236  O   ILE O 140    -130.479-105.653 658.089  1.00  8.64           O
ATOM   2237  HA  ILE O 140    -130.189-103.266 657.298  1.00  8.64           H
ATOM   2238  HB  ILE O 140    -131.977-103.841 654.954  1.00  8.64           H
ATOM   2239  CB  ILE O 140    -131.834-103.464 655.967  1.00  8.64           C
ATOM   2240  CG1 ILE O 140    -131.938-101.939 655.901  1.00  8.64           C
ATOM   2241 1HG1 ILE O 140    -132.082-101.537 656.904  1.00  8.64           H
ATOM   2242 2HG1 ILE O 140    -131.004-101.524 655.522  1.00  8.64           H
ATOM   2243  CG2 ILE O 140    -132.935-104.076 656.836  1.00  8.64           C
ATOM   2244 1HG2 ILE O 140    -132.873-105.163 656.788  1.00  8.64           H
ATOM   2245 2HG2 ILE O 140    -132.806-103.750 657.868  1.00  8.64           H
ATOM   2246 3HG2 ILE O 140    -133.909-103.751 656.471  1.00  8.64           H
ATOM   2247  CD1 ILE O 140    -133.097-101.507 655.001  1.00  8.64           C
ATOM   2248 1HD1 ILE O 140    -132.938-101.891 653.993  1.00  8.64           H
ATOM   2249 2HD1 ILE O 140    -134.032-101.904 655.397  1.00  8.64           H
ATOM   2250 3HD1 ILE O 140    -133.148-100.418 654.972  1.00  8.64           H
ATOM   2251  HN  ILE O 140    -129.821-103.362 654.537  1.00  8.64           H
ATOM   2252  N   SER O 141    -130.224-106.240 655.920  1.00  8.64           N
ATOM   2253  CA  SER O 141    -130.243-107.668 656.187  1.00  8.64           C
ATOM   2254  C   SER O 141    -129.024-108.060 657.024  1.00  8.64           C
ATOM   2255  O   SER O 141    -129.129-108.882 657.933  1.00  8.64           O
ATOM   2256  HA  SER O 141    -131.163-107.845 656.745  1.00  8.64           H
ATOM   2257  CB  SER O 141    -130.274-108.471 654.885  1.00  8.64           C
ATOM   2258 1HB  SER O 141    -129.353-108.296 654.330  1.00  8.64           H
ATOM   2259 2HB  SER O 141    -130.309-109.536 655.117  1.00  8.64           H
ATOM   2260  HG  SER O 141    -131.136-107.404 653.428  1.00  8.64           H
ATOM   2261  OG  SER O 141    -131.391-108.126 654.071  1.00  8.64           O
ATOM   2262  HN  SER O 141    -130.083-105.991 654.962  1.00  8.64           H
ATOM   2263  N   VAL O 142    -127.895-107.453 656.687  1.00  8.64           N
ATOM   2264  CA  VAL O 142    -126.664-107.705 657.417  1.00  8.64           C
ATOM   2265  C   VAL O 142    -126.801-107.165 658.842  1.00  8.64           C
ATOM   2266  O   VAL O 142    -126.376-107.812 659.798  1.00  8.64           O
ATOM   2267  HA  VAL O 142    -126.524-108.785 657.463  1.00  8.64           H
ATOM   2268  HB  VAL O 142    -125.676-106.044 656.510  1.00  8.64           H
ATOM   2269  CB  VAL O 142    -125.476-107.105 656.662  1.00  8.64           C
ATOM   2270  CG1 VAL O 142    -124.188-107.228 657.479  1.00  8.64           C
ATOM   2271 1HG1 VAL O 142    -124.305-106.698 658.424  1.00  8.64           H
ATOM   2272 2HG1 VAL O 142    -123.982-108.280 657.675  1.00  8.64           H
ATOM   2273 3HG1 VAL O 142    -123.360-106.794 656.919  1.00  8.64           H
ATOM   2274  CG2 VAL O 142    -125.317-107.754 655.285  1.00  8.64           C
ATOM   2275 1HG2 VAL O 142    -125.149-108.825 655.406  1.00  8.64           H
ATOM   2276 2HG2 VAL O 142    -126.222-107.592 654.700  1.00  8.64           H
ATOM   2277 3HG2 VAL O 142    -124.465-107.309 654.770  1.00  8.64           H
ATOM   2278  HN  VAL O 142    -127.814-106.802 655.933  1.00  8.64           H
ATOM   2279  N   ASP O 143    -127.395-105.985 658.939  1.00  8.64           N
ATOM   2280  CA  ASP O 143    -127.547-105.327 660.225  1.00  8.64           C
ATOM   2281  C   ASP O 143    -128.385-106.212 661.150  1.00  8.64           C
ATOM   2282  O   ASP O 143    -128.102-106.312 662.343  1.00  8.64           O
ATOM   2283  HA  ASP O 143    -126.532-105.181 660.594  1.00  8.64           H
ATOM   2284  CB  ASP O 143    -128.266-103.985 660.076  1.00  8.64           C
ATOM   2285 1HB  ASP O 143    -127.731-103.359 659.362  1.00  8.64           H
ATOM   2286 2HB  ASP O 143    -129.265-104.146 659.671  1.00  8.64           H
ATOM   2287  CG  ASP O 143    -128.366-103.263 661.421  1.00  8.64           C
ATOM   2288  OD1 ASP O 143    -127.303-103.108 662.062  1.00  8.64           O
ATOM   2289  OD2 ASP O 143    -129.501-102.883 661.779  1.00  8.64           O
ATOM   2290  HN  ASP O 143    -127.769-105.481 658.160  1.00  8.64           H
ATOM   2291  N   ARG O 144    -129.400-106.831 660.565  1.00  8.64           N
ATOM   2292  CA  ARG O 144    -130.290-107.692 661.325  1.00  8.64           C
ATOM   2293  C   ARG O 144    -129.553-108.956 661.771  1.00  8.64           C
ATOM   2294  O   ARG O 144    -129.772-109.449 662.877  1.00  8.64           O
ATOM   2295  HA  ARG O 144    -130.593-107.091 662.183  1.00  8.64           H
ATOM   2296  CB  ARG O 144    -131.513-108.088 660.496  1.00  8.64           C
ATOM   2297 1HB  ARG O 144    -131.193-108.443 659.516  1.00  8.64           H
ATOM   2298 2HB  ARG O 144    -132.033-108.915 660.980  1.00  8.64           H
ATOM   2299  CG  ARG O 144    -132.469-106.905 660.329  1.00  8.64           C
ATOM   2300 1HG  ARG O 144    -132.775-106.539 661.309  1.00  8.64           H
ATOM   2301 2HG  ARG O 144    -131.955-106.085 659.828  1.00  8.64           H
ATOM   2302  CD  ARG O 144    -133.705-107.309 659.521  1.00  8.64           C
ATOM   2303 1HD  ARG O 144    -134.215-106.419 659.152  1.00  8.64           H
ATOM   2304 2HD  ARG O 144    -133.405-107.889 658.649  1.00  8.64           H
ATOM   2305  NE  ARG O 144    -134.624-108.104 660.365  1.00  8.64           N
ATOM   2306  HE  ARG O 144    -134.298-108.401 661.263  1.00  8.64           H
ATOM   2307  CZ  ARG O 144    -135.866-108.452 660.002  1.00  8.64           C
ATOM   2308  NH1 ARG O 144    -136.355-108.082 658.811  1.00  8.64           N
ATOM   2309 1HH1 ARG O 144    -135.792-107.543 658.185  1.00  8.64           H
ATOM   2310 2HH1 ARG O 144    -137.283-108.346 658.547  1.00  8.64           H
ATOM   2311  NH2 ARG O 144    -136.612-109.175 660.848  1.00  8.64           N
ATOM   2312 1HH2 ARG O 144    -137.541-109.443 660.593  1.00  8.64           H
ATOM   2313 2HH2 ARG O 144    -136.239-109.447 661.736  1.00  8.64           H
ATOM   2314  HN  ARG O 144    -129.617-106.752 659.592  1.00  8.64           H
ATOM   2315  N   TYR O 145    -128.694-109.445 660.888  1.00  8.64           N
ATOM   2316  CA  TYR O 145    -127.890-110.615 661.196  1.00  8.64           C
ATOM   2317  C   TYR O 145    -126.982-110.356 662.400  1.00  8.64           C
ATOM   2318  O   TYR O 145    -126.957-111.144 663.344  1.00  8.64           O
ATOM   2319  HA  TYR O 145    -128.567-111.436 661.431  1.00  8.64           H
ATOM   2320  CB  TYR O 145    -127.021-110.865 659.961  1.00  8.64           C
ATOM   2321 1HB  TYR O 145    -127.644-111.282 659.170  1.00  8.64           H
ATOM   2322 2HB  TYR O 145    -126.640-109.911 659.598  1.00  8.64           H
ATOM   2323  CG  TYR O 145    -125.842-111.807 660.211  1.00  8.64           C
ATOM   2324  HD1 TYR O 145    -124.369-110.282 659.894  1.00  8.64           H
ATOM   2325  CD1 TYR O 145    -124.549-111.330 660.133  1.00  8.64           C
ATOM   2326  HD2 TYR O 145    -127.091-113.511 660.577  1.00  8.64           H
ATOM   2327  CD2 TYR O 145    -126.071-113.134 660.515  1.00  8.64           C
ATOM   2328  CE1 TYR O 145    -123.439-112.217 660.369  1.00  8.64           C
ATOM   2329  HE1 TYR O 145    -122.413-111.853 660.310  1.00  8.64           H
ATOM   2330  HE2 TYR O 145    -125.127-115.070 660.991  1.00  8.64           H
ATOM   2331  CE2 TYR O 145    -124.960-114.020 660.750  1.00  8.64           C
ATOM   2332  CZ  TYR O 145    -123.699-113.518 660.666  1.00  8.64           C
ATOM   2333  OH  TYR O 145    -122.651-114.355 660.888  1.00  8.64           O
ATOM   2334  HH  TYR O 145    -121.789-113.856 660.798  1.00  8.64           H
ATOM   2335  HN  TYR O 145    -128.545-109.056 659.980  1.00  8.64           H
ATOM   2336  N   ILE O 146    -126.259-109.248 662.327  1.00  8.64           N
ATOM   2337  CA  ILE O 146    -125.296-108.914 663.363  1.00  8.64           C
ATOM   2338  C   ILE O 146    -126.030-108.720 664.692  1.00  8.64           C
ATOM   2339  O   ILE O 146    -125.540-109.134 665.741  1.00  8.64           O
ATOM   2340  HA  ILE O 146    -124.618-109.760 663.464  1.00  8.64           H
ATOM   2341  HB  ILE O 146    -125.131-106.914 662.623  1.00  8.64           H
ATOM   2342  CB  ILE O 146    -124.455-107.706 662.943  1.00  8.64           C
ATOM   2343  CG1 ILE O 146    -123.562-108.049 661.749  1.00  8.64           C
ATOM   2344 1HG1 ILE O 146    -122.759-108.712 662.070  1.00  8.64           H
ATOM   2345 2HG1 ILE O 146    -124.141-108.589 661.001  1.00  8.64           H
ATOM   2346  CG2 ILE O 146    -123.649-107.162 664.125  1.00  8.64           C
ATOM   2347 1HG2 ILE O 146    -124.330-106.855 664.918  1.00  8.64           H
ATOM   2348 2HG2 ILE O 146    -122.983-107.940 664.499  1.00  8.64           H
ATOM   2349 3HG2 ILE O 146    -123.061-106.305 663.799  1.00  8.64           H
ATOM   2350  CD1 ILE O 146    -122.969-106.783 661.128  1.00  8.64           C
ATOM   2351 1HD1 ILE O 146    -123.775-106.134 660.786  1.00  8.64           H
ATOM   2352 2HD1 ILE O 146    -122.370-106.259 661.873  1.00  8.64           H
ATOM   2353 3HD1 ILE O 146    -122.338-107.055 660.281  1.00  8.64           H
ATOM   2354  HN  ILE O 146    -126.323-108.586 661.580  1.00  8.64           H
ATOM   2355  N   ALA O 147    -127.193-108.091 664.603  1.00  8.64           N
ATOM   2356  CA  ALA O 147    -127.955-107.757 665.794  1.00  8.64           C
ATOM   2357  C   ALA O 147    -128.337-109.044 666.528  1.00  8.64           C
ATOM   2358  O   ALA O 147    -128.569-109.028 667.736  1.00  8.64           O
ATOM   2359  HA  ALA O 147    -127.315-107.156 666.440  1.00  8.64           H
ATOM   2360  CB  ALA O 147    -129.178-106.926 665.401  1.00  8.64           C
ATOM   2361 1HB  ALA O 147    -128.852-106.009 664.909  1.00  8.64           H
ATOM   2362 2HB  ALA O 147    -129.804-107.501 664.718  1.00  8.64           H
ATOM   2363 3HB  ALA O 147    -129.750-106.675 666.294  1.00  8.64           H
ATOM   2364  HN  ALA O 147    -127.613-107.812 663.740  1.00  8.64           H
ATOM   2365  N   ILE O 148    -128.390-110.128 665.768  1.00  8.64           N
ATOM   2366  CA  ILE O 148    -128.768-111.415 666.325  1.00  8.64           C
ATOM   2367  C   ILE O 148    -127.513-112.146 666.806  1.00  8.64           C
ATOM   2368  O   ILE O 148    -127.476-112.654 667.926  1.00  8.64           O
ATOM   2369  HA  ILE O 148    -129.407-111.223 667.187  1.00  8.64           H
ATOM   2370  HB  ILE O 148    -129.100-112.158 664.348  1.00  8.64           H
ATOM   2371  CB  ILE O 148    -129.596-112.213 665.317  1.00  8.64           C
ATOM   2372  CG1 ILE O 148    -130.989-111.604 665.146  1.00  8.64           C
ATOM   2373 1HG1 ILE O 148    -131.556-111.720 666.070  1.00  8.64           H
ATOM   2374 2HG1 ILE O 148    -130.901-110.534 664.958  1.00  8.64           H
ATOM   2375  CG2 ILE O 148    -129.661-113.691 665.708  1.00  8.64           C
ATOM   2376 1HG2 ILE O 148    -128.653-114.104 665.737  1.00  8.64           H
ATOM   2377 2HG2 ILE O 148    -130.121-113.787 666.692  1.00  8.64           H
ATOM   2378 3HG2 ILE O 148    -130.256-114.235 664.974  1.00  8.64           H
ATOM   2379  CD1 ILE O 148    -131.742-112.270 663.993  1.00  8.64           C
ATOM   2380 1HD1 ILE O 148    -131.184-112.131 663.067  1.00  8.64           H
ATOM   2381 2HD1 ILE O 148    -131.849-113.335 664.196  1.00  8.64           H
ATOM   2382 3HD1 ILE O 148    -132.729-111.818 663.894  1.00  8.64           H
ATOM   2383  HN  ILE O 148    -128.181-110.136 664.790  1.00  8.64           H
ATOM   2384  N   ALA O 149    -126.514-112.177 665.935  1.00  8.64           N
ATOM   2385  CA  ALA O 149    -125.336-112.992 666.176  1.00  8.64           C
ATOM   2386  C   ALA O 149    -124.538-112.397 667.338  1.00  8.64           C
ATOM   2387  O   ALA O 149    -123.896-113.126 668.092  1.00  8.64           O
ATOM   2388  HA  ALA O 149    -125.674-113.991 666.452  1.00  8.64           H
ATOM   2389  CB  ALA O 149    -124.511-113.089 664.891  1.00  8.64           C
ATOM   2390 1HB  ALA O 149    -125.113-113.545 664.106  1.00  8.64           H
ATOM   2391 2HB  ALA O 149    -124.204-112.090 664.580  1.00  8.64           H
ATOM   2392 3HB  ALA O 149    -123.627-113.700 665.072  1.00  8.64           H
ATOM   2393  HN  ALA O 149    -126.502-111.659 665.080  1.00  8.64           H
ATOM   2394  N   GLN O 150    -124.606-111.078 667.446  1.00  8.64           N
ATOM   2395  CA  GLN O 150    -123.768-110.361 668.392  1.00  8.64           C
ATOM   2396  C   GLN O 150    -124.630-109.507 669.324  1.00  8.64           C
ATOM   2397  O   GLN O 150    -124.242-108.400 669.695  1.00  8.64           O
ATOM   2398  HA  GLN O 150    -123.254-111.132 668.967  1.00  8.64           H
ATOM   2399  CB  GLN O 150    -122.731-109.502 667.665  1.00  8.64           C
ATOM   2400 1HB  GLN O 150    -123.234-108.714 667.105  1.00  8.64           H
ATOM   2401 2HB  GLN O 150    -122.084-109.013 668.393  1.00  8.64           H
ATOM   2402  CG  GLN O 150    -121.886-110.352 666.714  1.00  8.64           C
ATOM   2403 1HG  GLN O 150    -121.520-111.235 667.237  1.00  8.64           H
ATOM   2404 2HG  GLN O 150    -122.504-110.704 665.888  1.00  8.64           H
ATOM   2405  CD  GLN O 150    -120.703-109.550 666.167  1.00  8.64           C
ATOM   2406  OE1 GLN O 150    -120.428-108.437 666.584  1.00  8.64           O
ATOM   2407  NE2 GLN O 150    -120.021-110.176 665.211  1.00  8.64           N
ATOM   2408 1HE2 GLN O 150    -120.300-111.089 664.915  1.00  8.64           H
ATOM   2409 2HE2 GLN O 150    -119.230-109.733 664.790  1.00  8.64           H
ATOM   2410  HN  GLN O 150    -125.217-110.503 666.903  1.00  8.64           H
ATOM   2411  N   ALA O 151    -125.785-110.054 669.676  1.00  8.64           N
ATOM   2412  CA  ALA O 151    -126.803-109.276 670.362  1.00  8.64           C
ATOM   2413  C   ALA O 151    -126.171-108.557 671.555  1.00  8.64           C
ATOM   2414  O   ALA O 151    -126.519-107.414 671.850  1.00  8.64           O
ATOM   2415  HA  ALA O 151    -127.182-108.534 669.660  1.00  8.64           H
ATOM   2416  CB  ALA O 151    -127.954-110.195 670.777  1.00  8.64           C
ATOM   2417 1HB  ALA O 151    -128.386-110.659 669.891  1.00  8.64           H
ATOM   2418 2HB  ALA O 151    -127.577-110.970 671.445  1.00  8.64           H
ATOM   2419 3HB  ALA O 151    -128.717-109.611 671.291  1.00  8.64           H
ATOM   2420  HN  ALA O 151    -126.028-111.008 669.500  1.00  8.64           H
ATOM   2421  N   MET O 152    -125.255-109.255 672.209  1.00  8.64           N
ATOM   2422  CA  MET O 152    -124.630-108.730 673.411  1.00  8.64           C
ATOM   2423  C   MET O 152    -123.793-107.489 673.097  1.00  8.64           C
ATOM   2424  O   MET O 152    -123.921-106.463 673.764  1.00  8.64           O
ATOM   2425  HA  MET O 152    -125.452-108.463 674.076  1.00  8.64           H
ATOM   2426  CB  MET O 152    -123.737-109.804 674.034  1.00  8.64           C
ATOM   2427 1HB  MET O 152    -123.039-110.181 673.286  1.00  8.64           H
ATOM   2428 2HB  MET O 152    -123.141-109.367 674.835  1.00  8.64           H
ATOM   2429  CG  MET O 152    -124.574-110.960 674.586  1.00  8.64           C
ATOM   2430 1HG  MET O 152    -125.633-110.709 674.537  1.00  8.64           H
ATOM   2431 2HG  MET O 152    -124.428-111.850 673.974  1.00  8.64           H
ATOM   2432  SD  MET O 152    -124.106-111.301 676.275  1.00  8.64           S
ATOM   2433  CE  MET O 152    -122.488-112.008 676.012  1.00  8.64           C
ATOM   2434 1HE  MET O 152    -122.577-112.898 675.389  1.00  8.64           H
ATOM   2435 2HE  MET O 152    -121.849-111.278 675.514  1.00  8.64           H
ATOM   2436 3HE  MET O 152    -122.049-112.279 676.972  1.00  8.64           H
ATOM   2437  HN  MET O 152    -124.939-110.162 671.931  1.00  8.64           H
ATOM   2438  N   ARG O 153    -122.953-107.623 672.080  1.00  8.64           N
ATOM   2439  CA  ARG O 153    -122.047-106.548 671.711  1.00  8.64           C
ATOM   2440  C   ARG O 153    -122.818-105.414 671.033  1.00  8.64           C
ATOM   2441  O   ARG O 153    -122.403-104.257 671.089  1.00  8.64           O
ATOM   2442  HA  ARG O 153    -121.610-106.217 672.653  1.00  8.64           H
ATOM   2443  CB  ARG O 153    -120.954-107.050 670.766  1.00  8.64           C
ATOM   2444 1HB  ARG O 153    -121.407-107.596 669.938  1.00  8.64           H
ATOM   2445 2HB  ARG O 153    -120.423-106.201 670.335  1.00  8.64           H
ATOM   2446  CG  ARG O 153    -119.966-107.956 671.502  1.00  8.64           C
ATOM   2447 1HG  ARG O 153    -119.551-107.426 672.360  1.00  8.64           H
ATOM   2448 2HG  ARG O 153    -120.488-108.831 671.890  1.00  8.64           H
ATOM   2449  CD  ARG O 153    -118.833-108.400 670.575  1.00  8.64           C
ATOM   2450 1HD  ARG O 153    -119.231-109.020 669.771  1.00  8.64           H
ATOM   2451 2HD  ARG O 153    -118.372-107.530 670.107  1.00  8.64           H
ATOM   2452  NE  ARG O 153    -117.818-109.158 671.341  1.00  8.64           N
ATOM   2453  HE  ARG O 153    -117.951-109.253 672.328  1.00  8.64           H
ATOM   2454  CZ  ARG O 153    -116.733-109.724 670.796  1.00  8.64           C
ATOM   2455  NH1 ARG O 153    -116.505-109.628 669.479  1.00  8.64           N
ATOM   2456 1HH1 ARG O 153    -117.147-109.131 668.895  1.00  8.64           H
ATOM   2457 2HH1 ARG O 153    -115.693-110.053 669.080  1.00  8.64           H
ATOM   2458  NH2 ARG O 153    -115.880-110.388 671.587  1.00  8.64           N
ATOM   2459 1HH2 ARG O 153    -115.065-110.816 671.196  1.00  8.64           H
ATOM   2460 2HH2 ARG O 153    -116.057-110.455 672.569  1.00  8.64           H
ATOM   2461  HN  ARG O 153    -122.887-108.444 671.514  1.00  8.64           H
ATOM   2462  N   ALA O 154    -123.925-105.785 670.407  1.00  8.64           N
ATOM   2463  CA  ALA O 154    -124.641-104.862 669.542  1.00  8.64           C
ATOM   2464  C   ALA O 154    -125.131-103.671 670.367  1.00  8.64           C
ATOM   2465  O   ALA O 154    -125.378-102.595 669.825  1.00  8.64           O
ATOM   2466  HA  ALA O 154    -123.941-104.506 668.786  1.00  8.64           H
ATOM   2467  CB  ALA O 154    -125.786-105.600 668.845  1.00  8.64           C
ATOM   2468 1HB  ALA O 154    -125.381-106.418 668.248  1.00  8.64           H
ATOM   2469 2HB  ALA O 154    -126.469-105.999 669.594  1.00  8.64           H
ATOM   2470 3HB  ALA O 154    -126.322-104.907 668.196  1.00  8.64           H
ATOM   2471  HN  ALA O 154    -124.333-106.694 670.484  1.00  8.64           H
ATOM   2472  N   HIS O 155    -125.258-103.904 671.666  1.00  8.64           N
ATOM   2473  CA  HIS O 155    -125.775-102.884 672.562  1.00  8.64           C
ATOM   2474  C   HIS O 155    -124.693-101.837 672.828  1.00  8.64           C
ATOM   2475  O   HIS O 155    -124.932-100.640 672.677  1.00  8.64           O
ATOM   2476  HA  HIS O 155    -126.610-102.409 672.046  1.00  8.64           H
ATOM   2477  CB  HIS O 155    -126.318-103.515 673.846  1.00  8.64           C
ATOM   2478 1HB  HIS O 155    -126.976-104.343 673.582  1.00  8.64           H
ATOM   2479 2HB  HIS O 155    -125.487-103.935 674.412  1.00  8.64           H
ATOM   2480  CG  HIS O 155    -127.075-102.552 674.730  1.00  8.64           C
ATOM   2481  HD1 HIS O 155    -125.580-102.105 676.179  1.00  8.64           H
ATOM   2482  ND1 HIS O 155    -126.513-101.962 675.849  1.00  8.64           N
ATOM   2483  CD2 HIS O 155    -128.353-102.083 674.649  1.00  8.64           C
ATOM   2484  HD2 HIS O 155    -129.080-102.346 673.881  1.00  8.64           H
ATOM   2485  CE1 HIS O 155    -127.421-101.176 676.408  1.00  8.64           C
ATOM   2486  HE1 HIS O 155    -127.282-100.574 677.306  1.00  8.64           H
ATOM   2487  NE2 HIS O 155    -128.561-101.253 675.663  1.00  8.64           N
ATOM   2488  HN  HIS O 155    -125.014-104.769 672.105  1.00  8.64           H
ATOM   2489  N   THR O 156    -123.525-102.325 673.219  1.00  8.64           N
ATOM   2490  CA  THR O 156    -122.471-101.449 673.702  1.00  8.64           C
ATOM   2491  C   THR O 156    -121.931-100.585 672.560  1.00  8.64           C
ATOM   2492  O   THR O 156    -121.423 -99.489 672.793  1.00  8.64           O
ATOM   2493  HA  THR O 156    -122.899-100.771 674.441  1.00  8.64           H
ATOM   2494  HB  THR O 156    -120.543-101.716 674.666  1.00  8.64           H
ATOM   2495  CB  THR O 156    -121.401-102.318 674.365  1.00  8.64           C
ATOM   2496  OG1 THR O 156    -121.133-103.334 673.403  1.00  8.64           O
ATOM   2497  HG1 THR O 156    -120.268-103.788 673.617  1.00  8.64           H
ATOM   2498  CG2 THR O 156    -121.936-103.083 675.577  1.00  8.64           C
ATOM   2499 1HG2 THR O 156    -122.751-103.736 675.263  1.00  8.64           H
ATOM   2500 2HG2 THR O 156    -122.303-102.376 676.321  1.00  8.64           H
ATOM   2501 3HG2 THR O 156    -121.136-103.684 676.010  1.00  8.64           H
ATOM   2502  HN  THR O 156    -123.294-103.298 673.210  1.00  8.64           H
ATOM   2503  N   TRP O 157    -122.059-101.111 671.351  1.00  8.64           N
ATOM   2504  CA  TRP O 157    -121.411-100.507 670.200  1.00  8.64           C
ATOM   2505  C   TRP O 157    -122.465 -99.708 669.430  1.00  8.64           C
ATOM   2506  O   TRP O 157    -122.314 -99.466 668.233  1.00  8.64           O
ATOM   2507  HA  TRP O 157    -120.632 -99.839 670.568  1.00  8.64           H
ATOM   2508  CB  TRP O 157    -120.719-101.567 669.340  1.00  8.64           C
ATOM   2509 1HB  TRP O 157    -121.404-102.402 669.191  1.00  8.64           H
ATOM   2510 2HB  TRP O 157    -120.512-101.144 668.357  1.00  8.64           H
ATOM   2511  CG  TRP O 157    -119.414-102.097 669.937  1.00  8.64           C
ATOM   2512  HD1 TRP O 157    -119.734-101.920 672.057  1.00  8.64           H
ATOM   2513  CD1 TRP O 157    -119.083-102.207 671.231  1.00  8.64           C
ATOM   2514  CD2 TRP O 157    -118.271-102.587 669.205  1.00  8.64           C
ATOM   2515  NE1 TRP O 157    -117.816-102.731 671.386  1.00  8.64           N
ATOM   2516  HE1 TRP O 157    -117.350-102.906 672.253  1.00  8.64           H
ATOM   2517  CE2 TRP O 157    -117.306-102.969 670.115  1.00  8.64           C
ATOM   2518  HE3 TRP O 157    -118.805-102.410 667.082  1.00  8.64           H
ATOM   2519  CE3 TRP O 157    -118.059-102.704 667.820  1.00  8.64           C
ATOM   2520  CZ2 TRP O 157    -116.063-103.493 669.740  1.00  8.64           C
ATOM   2521  HZ2 TRP O 157    -115.318-103.788 670.478  1.00  8.64           H
ATOM   2522  CZ3 TRP O 157    -116.812-103.230 667.461  1.00  8.64           C
ATOM   2523  HZ3 TRP O 157    -116.596-103.341 666.399  1.00  8.64           H
ATOM   2524  CH2 TRP O 157    -115.830-103.619 668.365  1.00  8.64           C
ATOM   2525  HH2 TRP O 157    -114.883-104.020 668.005  1.00  8.64           H
ATOM   2526  HN  TRP O 157    -122.592-101.934 671.153  1.00  8.64           H
ATOM   2527  N   ARG O 158    -123.508 -99.320 670.148  1.00  8.64           N
ATOM   2528  CA  ARG O 158    -124.687 -98.757 669.512  1.00  8.64           C
ATOM   2529  C   ARG O 158    -124.313 -97.510 668.709  1.00  8.64           C
ATOM   2530  O   ARG O 158    -124.727 -97.359 667.561  1.00  8.64           O
ATOM   2531  HA  ARG O 158    -125.055 -99.548 668.858  1.00  8.64           H
ATOM   2532  CB  ARG O 158    -125.750 -98.389 670.549  1.00  8.64           C
ATOM   2533 1HB  ARG O 158    -125.984 -99.260 671.161  1.00  8.64           H
ATOM   2534 2HB  ARG O 158    -125.359 -97.624 671.220  1.00  8.64           H
ATOM   2535  CG  ARG O 158    -127.023 -97.878 669.871  1.00  8.64           C
ATOM   2536 1HG  ARG O 158    -126.784 -97.029 669.231  1.00  8.64           H
ATOM   2537 2HG  ARG O 158    -127.434 -98.656 669.228  1.00  8.64           H
ATOM   2538  CD  ARG O 158    -128.068 -97.463 670.909  1.00  8.64           C
ATOM   2539 1HD  ARG O 158    -128.282 -98.298 671.576  1.00  8.64           H
ATOM   2540 2HD  ARG O 158    -127.677 -96.654 671.527  1.00  8.64           H
ATOM   2541  NE  ARG O 158    -129.309 -97.026 670.232  1.00  8.64           N
ATOM   2542  HE  ARG O 158    -129.284 -96.907 669.239  1.00  8.64           H
ATOM   2543  CZ  ARG O 158    -130.464 -96.780 670.865  1.00  8.64           C
ATOM   2544  NH1 ARG O 158    -130.555 -96.923 672.194  1.00  8.64           N
ATOM   2545 1HH1 ARG O 158    -129.757 -97.216 672.721  1.00  8.64           H
ATOM   2546 2HH1 ARG O 158    -131.420 -96.737 672.659  1.00  8.64           H
ATOM   2547  NH2 ARG O 158    -131.527 -96.389 670.149  1.00  8.64           N
ATOM   2548 1HH2 ARG O 158    -132.396 -96.201 670.606  1.00  8.64           H
ATOM   2549 2HH2 ARG O 158    -131.451 -96.284 669.157  1.00  8.64           H
ATOM   2550  HN  ARG O 158    -123.556 -99.384 671.145  1.00  8.64           H
ATOM   2551  N   GLU O 159    -123.535 -96.647 669.346  1.00  8.64           N
ATOM   2552  CA  GLU O 159    -123.226 -95.350 668.769  1.00  8.64           C
ATOM   2553  C   GLU O 159    -122.315 -95.514 667.551  1.00  8.64           C
ATOM   2554  O   GLU O 159    -122.558 -94.914 666.504  1.00  8.64           O
ATOM   2555  HA  GLU O 159    -124.186 -94.935 668.460  1.00  8.64           H
ATOM   2556  CB  GLU O 159    -122.591 -94.424 669.808  1.00  8.64           C
ATOM   2557 1HB  GLU O 159    -121.757 -94.932 670.292  1.00  8.64           H
ATOM   2558 2HB  GLU O 159    -122.308 -93.483 669.337  1.00  8.64           H
ATOM   2559  CG  GLU O 159    -123.591 -94.070 670.911  1.00  8.64           C
ATOM   2560 1HG  GLU O 159    -124.497 -93.658 670.467  1.00  8.64           H
ATOM   2561 2HG  GLU O 159    -123.881 -94.974 671.447  1.00  8.64           H
ATOM   2562  CD  GLU O 159    -122.991 -93.060 671.891  1.00  8.64           C
ATOM   2563  OE1 GLU O 159    -123.787 -92.458 672.643  1.00  8.64           O
ATOM   2564  OE2 GLU O 159    -121.750 -92.913 671.866  1.00  8.64           O
ATOM   2565  HN  GLU O 159    -123.118 -96.822 670.238  1.00  8.64           H
ATOM   2566  N   LYS O 160    -121.285 -96.328 667.727  1.00  8.64           N
ATOM   2567  CA  LYS O 160    -120.357 -96.606 666.645  1.00  8.64           C
ATOM   2568  C   LYS O 160    -121.134 -97.119 665.431  1.00  8.64           C
ATOM   2569  O   LYS O 160    -120.866 -96.713 664.301  1.00  8.64           O
ATOM   2570  HA  LYS O 160    -119.878 -95.665 666.376  1.00  8.64           H
ATOM   2571  CB  LYS O 160    -119.254 -97.556 667.116  1.00  8.64           C
ATOM   2572 1HB  LYS O 160    -119.700 -98.460 667.531  1.00  8.64           H
ATOM   2573 2HB  LYS O 160    -118.646 -97.864 666.265  1.00  8.64           H
ATOM   2574  CG  LYS O 160    -118.367 -96.888 668.169  1.00  8.64           C
ATOM   2575 1HG  LYS O 160    -118.040 -95.913 667.808  1.00  8.64           H
ATOM   2576 2HG  LYS O 160    -118.943 -96.715 669.077  1.00  8.64           H
ATOM   2577  CD  LYS O 160    -117.148 -97.756 668.489  1.00  8.64           C
ATOM   2578 1HD  LYS O 160    -117.475 -98.718 668.882  1.00  8.64           H
ATOM   2579 2HD  LYS O 160    -116.591 -97.958 667.574  1.00  8.64           H
ATOM   2580  CE  LYS O 160    -116.237 -97.066 669.506  1.00  8.64           C
ATOM   2581 1HE  LYS O 160    -115.965 -96.074 669.146  1.00  8.64           H
ATOM   2582 2HE  LYS O 160    -116.770 -96.929 670.447  1.00  8.64           H
ATOM   2583  NZ  LYS O 160    -115.015 -97.869 669.735  1.00  8.64           N
ATOM   2584 1HZ  LYS O 160    -114.425 -97.401 670.414  1.00  8.64           H
ATOM   2585 2HZ  LYS O 160    -115.272 -98.785 670.086  1.00  8.64           H
ATOM   2586 3HZ  LYS O 160    -114.509 -97.971 668.862  1.00  8.64           H
ATOM   2587  HN  LYS O 160    -121.082 -96.794 668.589  1.00  8.64           H
ATOM   2588  N   ARG O 161    -122.081 -98.005 665.706  1.00  8.64           N
ATOM   2589  CA  ARG O 161    -122.896 -98.580 664.650  1.00  8.64           C
ATOM   2590  C   ARG O 161    -123.661 -97.481 663.910  1.00  8.64           C
ATOM   2591  O   ARG O 161    -123.825 -97.545 662.693  1.00  8.64           O
ATOM   2592  HA  ARG O 161    -122.185 -99.077 663.988  1.00  8.64           H
ATOM   2593  CB  ARG O 161    -123.893 -99.594 665.214  1.00  8.64           C
ATOM   2594 1HB  ARG O 161    -124.395 -99.170 666.084  1.00  8.64           H
ATOM   2595 2HB  ARG O 161    -124.664 -99.803 664.472  1.00  8.64           H
ATOM   2596  CG  ARG O 161    -123.189-100.895 665.607  1.00  8.64           C
ATOM   2597 1HG  ARG O 161    -122.780-101.374 664.718  1.00  8.64           H
ATOM   2598 2HG  ARG O 161    -122.349-100.673 666.265  1.00  8.64           H
ATOM   2599  CD  ARG O 161    -124.156-101.850 666.310  1.00  8.64           C
ATOM   2600 1HD  ARG O 161    -123.607-102.696 666.724  1.00  8.64           H
ATOM   2601 2HD  ARG O 161    -124.638-101.343 667.146  1.00  8.64           H
ATOM   2602  NE  ARG O 161    -125.178-102.330 665.353  1.00  8.64           N
ATOM   2603  HE  ARG O 161    -124.993-102.223 664.376  1.00  8.64           H
ATOM   2604  CZ  ARG O 161    -126.336-102.901 665.714  1.00  8.64           C
ATOM   2605  NH1 ARG O 161    -126.636-103.070 667.009  1.00  8.64           N
ATOM   2606 1HH1 ARG O 161    -125.994-102.770 667.714  1.00  8.64           H
ATOM   2607 2HH1 ARG O 161    -127.502-103.496 667.270  1.00  8.64           H
ATOM   2608  NH2 ARG O 161    -127.189-103.299 664.760  1.00  8.64           N
ATOM   2609 1HH2 ARG O 161    -128.057-103.726 665.013  1.00  8.64           H
ATOM   2610 2HH2 ARG O 161    -126.957-103.169 663.796  1.00  8.64           H
ATOM   2611  HN  ARG O 161    -122.294 -98.328 666.628  1.00  8.64           H
ATOM   2612  N   LEU O 162    -124.108 -96.497 664.677  1.00  8.64           N
ATOM   2613  CA  LEU O 162    -124.864 -95.392 664.112  1.00  8.64           C
ATOM   2614  C   LEU O 162    -123.952 -94.569 663.200  1.00  8.64           C
ATOM   2615  O   LEU O 162    -124.380 -94.104 662.145  1.00  8.64           O
ATOM   2616  HA  LEU O 162    -125.663 -95.820 663.506  1.00  8.64           H
ATOM   2617  CB  LEU O 162    -125.526 -94.573 665.221  1.00  8.64           C
ATOM   2618 1HB  LEU O 162    -126.094 -95.252 665.858  1.00  8.64           H
ATOM   2619 2HB  LEU O 162    -124.742 -94.137 665.840  1.00  8.64           H
ATOM   2620  HG  LEU O 162    -125.907 -92.810 664.072  1.00  8.64           H
ATOM   2621  CG  LEU O 162    -126.457 -93.450 664.761  1.00  8.64           C
ATOM   2622  CD1 LEU O 162    -127.657 -94.012 663.996  1.00  8.64           C
ATOM   2623 1HD1 LEU O 162    -127.306 -94.556 663.119  1.00  8.64           H
ATOM   2624 2HD1 LEU O 162    -128.217 -94.688 664.643  1.00  8.64           H
ATOM   2625 3HD1 LEU O 162    -128.303 -93.193 663.680  1.00  8.64           H
ATOM   2626  CD2 LEU O 162    -126.888 -92.577 665.942  1.00  8.64           C
ATOM   2627 1HD2 LEU O 162    -127.415 -93.190 666.674  1.00  8.64           H
ATOM   2628 2HD2 LEU O 162    -126.008 -92.133 666.405  1.00  8.64           H
ATOM   2629 3HD2 LEU O 162    -127.550 -91.787 665.587  1.00  8.64           H
ATOM   2630  HN  LEU O 162    -123.961 -96.447 665.665  1.00  8.64           H
ATOM   2631  N   LEU O 163    -122.712 -94.415 663.639  1.00  8.64           N
ATOM   2632  CA  LEU O 163    -121.744 -93.633 662.889  1.00  8.64           C
ATOM   2633  C   LEU O 163    -121.454 -94.329 661.558  1.00  8.64           C
ATOM   2634  O   LEU O 163    -121.502 -93.700 660.502  1.00  8.64           O
ATOM   2635  HA  LEU O 163    -122.197 -92.664 662.681  1.00  8.64           H
ATOM   2636  CB  LEU O 163    -120.493 -93.376 663.733  1.00  8.64           C
ATOM   2637 1HB  LEU O 163    -120.809 -93.043 664.722  1.00  8.64           H
ATOM   2638 2HB  LEU O 163    -119.969 -94.322 663.868  1.00  8.64           H
ATOM   2639  HG  LEU O 163    -120.051 -91.672 662.519  1.00  8.64           H
ATOM   2640  CG  LEU O 163    -119.504 -92.352 663.172  1.00  8.64           C
ATOM   2641  CD1 LEU O 163    -118.893 -91.509 664.293  1.00  8.64           C
ATOM   2642 1HD1 LEU O 163    -119.684 -90.978 664.821  1.00  8.64           H
ATOM   2643 2HD1 LEU O 163    -118.365 -92.160 664.990  1.00  8.64           H
ATOM   2644 3HD1 LEU O 163    -118.194 -90.790 663.866  1.00  8.64           H
ATOM   2645  CD2 LEU O 163    -118.434 -93.035 662.319  1.00  8.64           C
ATOM   2646 1HD2 LEU O 163    -117.885 -93.753 662.930  1.00  8.64           H
ATOM   2647 2HD2 LEU O 163    -118.909 -93.555 661.487  1.00  8.64           H
ATOM   2648 3HD2 LEU O 163    -117.744 -92.285 661.933  1.00  8.64           H
ATOM   2649  HN  LEU O 163    -122.366 -94.812 664.490  1.00  8.64           H
ATOM   2650  N   TYR O 164    -121.160 -95.617 661.652  1.00  8.64           N
ATOM   2651  CA  TYR O 164    -120.898 -96.414 660.465  1.00  8.64           C
ATOM   2652  C   TYR O 164    -122.096 -96.391 659.513  1.00  8.64           C
ATOM   2653  O   TYR O 164    -121.926 -96.391 658.295  1.00  8.64           O
ATOM   2654  HA  TYR O 164    -120.033 -95.986 659.958  1.00  8.64           H
ATOM   2655  CB  TYR O 164    -120.680 -97.846 660.957  1.00  8.64           C
ATOM   2656 1HB  TYR O 164    -121.528 -98.139 661.575  1.00  8.64           H
ATOM   2657 2HB  TYR O 164    -120.665 -98.516 660.098  1.00  8.64           H
ATOM   2658  CG  TYR O 164    -119.392 -98.038 661.759  1.00  8.64           C
ATOM   2659  HD1 TYR O 164    -118.216 -96.824 660.440  1.00  8.64           H
ATOM   2660  CD1 TYR O 164    -118.222 -97.436 661.342  1.00  8.64           C
ATOM   2661  HD2 TYR O 164    -120.323 -99.290 663.230  1.00  8.64           H
ATOM   2662  CD2 TYR O 164    -119.399 -98.815 662.900  1.00  8.64           C
ATOM   2663  CE1 TYR O 164    -117.009 -97.618 662.097  1.00  8.64           C
ATOM   2664  HE1 TYR O 164    -116.079 -97.148 661.778  1.00  8.64           H
ATOM   2665  HE2 TYR O 164    -118.178 -99.606 664.559  1.00  8.64           H
ATOM   2666  CE2 TYR O 164    -118.186 -98.996 663.655  1.00  8.64           C
ATOM   2667  CZ  TYR O 164    -117.051 -98.389 663.216  1.00  8.64           C
ATOM   2668  OH  TYR O 164    -115.906 -98.560 663.930  1.00  8.64           O
ATOM   2669  HH  TYR O 164    -115.147 -98.095 663.474  1.00  8.64           H
ATOM   2670  HN  TYR O 164    -121.100 -96.116 662.516  1.00  8.64           H
ATOM   2671  N   SER O 165    -123.281 -96.371 660.106  1.00  8.64           N
ATOM   2672  CA  SER O 165    -124.508 -96.381 659.327  1.00  8.64           C
ATOM   2673  C   SER O 165    -124.557 -95.154 658.414  1.00  8.64           C
ATOM   2674  O   SER O 165    -125.072 -95.226 657.299  1.00  8.64           O
ATOM   2675  HA  SER O 165    -124.467 -97.296 658.736  1.00  8.64           H
ATOM   2676  CB  SER O 165    -125.738 -96.415 660.236  1.00  8.64           C
ATOM   2677 1HB  SER O 165    -126.601 -96.757 659.665  1.00  8.64           H
ATOM   2678 2HB  SER O 165    -125.577 -97.139 661.035  1.00  8.64           H
ATOM   2679  HG  SER O 165    -125.280 -94.867 661.418  1.00  8.64           H
ATOM   2680  OG  SER O 165    -126.019 -95.138 660.802  1.00  8.64           O
ATOM   2681  HN  SER O 165    -123.410 -96.350 661.097  1.00  8.64           H
ATOM   2682  N   LYS O 166    -124.014 -94.057 658.920  1.00  8.64           N
ATOM   2683  CA  LYS O 166    -123.969 -92.822 658.155  1.00  8.64           C
ATOM   2684  C   LYS O 166    -123.035 -93.002 656.958  1.00  8.64           C
ATOM   2685  O   LYS O 166    -123.385 -92.648 655.833  1.00  8.64           O
ATOM   2686  HA  LYS O 166    -124.976 -92.633 657.782  1.00  8.64           H
ATOM   2687  CB  LYS O 166    -123.592 -91.646 659.058  1.00  8.64           C
ATOM   2688 1HB  LYS O 166    -122.679 -91.880 659.605  1.00  8.64           H
ATOM   2689 2HB  LYS O 166    -123.382 -90.767 658.448  1.00  8.64           H
ATOM   2690  CG  LYS O 166    -124.717 -91.330 660.046  1.00  8.64           C
ATOM   2691 1HG  LYS O 166    -125.627 -91.084 659.500  1.00  8.64           H
ATOM   2692 2HG  LYS O 166    -124.936 -92.213 660.648  1.00  8.64           H
ATOM   2693  CD  LYS O 166    -124.333 -90.165 660.960  1.00  8.64           C
ATOM   2694 1HD  LYS O 166    -123.457 -90.434 661.550  1.00  8.64           H
ATOM   2695 2HD  LYS O 166    -124.059 -89.300 660.357  1.00  8.64           H
ATOM   2696  CE  LYS O 166    -125.488 -89.797 661.894  1.00  8.64           C
ATOM   2697 1HE  LYS O 166    -126.391 -89.615 661.311  1.00  8.64           H
ATOM   2698 2HE  LYS O 166    -125.703 -90.630 662.562  1.00  8.64           H
ATOM   2699  NZ  LYS O 166    -125.151 -88.593 662.685  1.00  8.64           N
ATOM   2700 1HZ  LYS O 166    -125.918 -88.375 663.312  1.00  8.64           H
ATOM   2701 2HZ  LYS O 166    -124.312 -88.768 663.226  1.00  8.64           H
ATOM   2702 3HZ  LYS O 166    -124.993 -87.810 662.060  1.00  8.64           H
ATOM   2703  HN  LYS O 166    -123.610 -94.003 659.833  1.00  8.64           H
ATOM   2704  N   MET O 167    -121.863 -93.553 657.240  1.00  8.64           N
ATOM   2705  CA  MET O 167    -120.852 -93.731 656.211  1.00  8.64           C
ATOM   2706  C   MET O 167    -121.353 -94.664 655.107  1.00  8.64           C
ATOM   2707  O   MET O 167    -121.157 -94.392 653.923  1.00  8.64           O
ATOM   2708  HA  MET O 167    -120.672 -92.736 655.802  1.00  8.64           H
ATOM   2709  CB  MET O 167    -119.584 -94.314 656.837  1.00  8.64           C
ATOM   2710 1HB  MET O 167    -119.812 -95.270 657.306  1.00  8.64           H
ATOM   2711 2HB  MET O 167    -118.847 -94.509 656.058  1.00  8.64           H
ATOM   2712  CG  MET O 167    -118.995 -93.357 657.875  1.00  8.64           C
ATOM   2713 1HG  MET O 167    -118.764 -92.399 657.410  1.00  8.64           H
ATOM   2714 2HG  MET O 167    -119.727 -93.162 658.659  1.00  8.64           H
ATOM   2715  SD  MET O 167    -117.516 -94.061 658.585  1.00  8.64           S
ATOM   2716  CE  MET O 167    -116.385 -93.847 657.220  1.00  8.64           C
ATOM   2717 1HE  MET O 167    -116.760 -94.387 656.350  1.00  8.64           H
ATOM   2718 2HE  MET O 167    -116.301 -92.787 656.981  1.00  8.64           H
ATOM   2719 3HE  MET O 167    -115.406 -94.237 657.496  1.00  8.64           H
ATOM   2720  HN  MET O 167    -121.600 -93.874 658.150  1.00  8.64           H
ATOM   2721  N   VAL O 168    -121.989 -95.745 655.533  1.00  8.64           N
ATOM   2722  CA  VAL O 168    -122.472 -96.746 654.597  1.00  8.64           C
ATOM   2723  C   VAL O 168    -123.514 -96.113 653.672  1.00  8.64           C
ATOM   2724  O   VAL O 168    -123.560 -96.419 652.482  1.00  8.64           O
ATOM   2725  HA  VAL O 168    -121.623 -97.074 653.998  1.00  8.64           H
ATOM   2726  HB  VAL O 168    -123.721 -97.600 656.103  1.00  8.64           H
ATOM   2727  CB  VAL O 168    -123.009 -97.959 655.360  1.00  8.64           C
ATOM   2728  CG1 VAL O 168    -123.751 -98.913 654.422  1.00  8.64           C
ATOM   2729 1HG1 VAL O 168    -124.590 -98.390 653.961  1.00  8.64           H
ATOM   2730 2HG1 VAL O 168    -123.070 -99.262 653.645  1.00  8.64           H
ATOM   2731 3HG1 VAL O 168    -124.122 -99.766 654.989  1.00  8.64           H
ATOM   2732  CG2 VAL O 168    -121.883 -98.684 656.100  1.00  8.64           C
ATOM   2733 1HG2 VAL O 168    -121.137 -99.025 655.382  1.00  8.64           H
ATOM   2734 2HG2 VAL O 168    -121.417 -98.002 656.811  1.00  8.64           H
ATOM   2735 3HG2 VAL O 168    -122.292 -99.542 656.634  1.00  8.64           H
ATOM   2736  HN  VAL O 168    -122.174 -95.942 656.496  1.00  8.64           H
ATOM   2737  N   CYS O 169    -124.324 -95.242 654.255  1.00  8.64           N
ATOM   2738  CA  CYS O 169    -125.351 -94.551 653.495  1.00  8.64           C
ATOM   2739  C   CYS O 169    -124.666 -93.696 652.427  1.00  8.64           C
ATOM   2740  O   CYS O 169    -125.062 -93.716 651.262  1.00  8.64           O
ATOM   2741  HA  CYS O 169    -125.971 -95.321 653.035  1.00  8.64           H
ATOM   2742  CB  CYS O 169    -126.259 -93.715 654.399  1.00  8.64           C
ATOM   2743 1HB  CYS O 169    -125.656 -93.053 655.021  1.00  8.64           H
ATOM   2744 2HB  CYS O 169    -126.906 -93.081 653.793  1.00  8.64           H
ATOM   2745  HG  CYS O 169    -126.389 -94.908 656.445  1.00  8.64           H
ATOM   2746  SG  CYS O 169    -127.272 -94.812 655.456  1.00  8.64           S
ATOM   2747  HN  CYS O 169    -124.287 -95.006 655.226  1.00  8.64           H
ATOM   2748  N   PHE O 170    -123.649 -92.966 652.862  1.00  8.64           N
ATOM   2749  CA  PHE O 170    -122.948 -92.055 651.973  1.00  8.64           C
ATOM   2750  C   PHE O 170    -122.319 -92.809 650.800  1.00  8.64           C
ATOM   2751  O   PHE O 170    -122.449 -92.394 649.650  1.00  8.64           O
ATOM   2752  HA  PHE O 170    -123.682 -91.344 651.594  1.00  8.64           H
ATOM   2753  CB  PHE O 170    -121.838 -91.395 652.794  1.00  8.64           C
ATOM   2754 1HB  PHE O 170    -122.281 -90.923 653.671  1.00  8.64           H
ATOM   2755 2HB  PHE O 170    -121.160 -92.167 653.156  1.00  8.64           H
ATOM   2756  CG  PHE O 170    -121.031 -90.349 652.022  1.00  8.64           C
ATOM   2757  HD1 PHE O 170    -119.442 -91.695 651.593  1.00  8.64           H
ATOM   2758  CD1 PHE O 170    -119.830 -90.683 651.479  1.00  8.64           C
ATOM   2759  HD2 PHE O 170    -122.478 -88.819 652.315  1.00  8.64           H
ATOM   2760  CD2 PHE O 170    -121.515 -89.086 651.880  1.00  8.64           C
ATOM   2761  CE1 PHE O 170    -119.081 -89.712 650.762  1.00  8.64           C
ATOM   2762  HE1 PHE O 170    -118.118 -89.979 650.327  1.00  8.64           H
ATOM   2763  CE2 PHE O 170    -120.766 -88.116 651.163  1.00  8.64           C
ATOM   2764  HE2 PHE O 170    -121.154 -87.103 651.049  1.00  8.64           H
ATOM   2765  CZ  PHE O 170    -119.565 -88.449 650.620  1.00  8.64           C
ATOM   2766  HZ  PHE O 170    -118.990 -87.704 650.070  1.00  8.64           H
ATOM   2767  HN  PHE O 170    -123.305 -92.989 653.800  1.00  8.64           H
ATOM   2768  N   THR O 171    -121.650 -93.904 651.133  1.00  8.64           N
ATOM   2769  CA  THR O 171    -120.941 -94.681 650.130  1.00  8.64           C
ATOM   2770  C   THR O 171    -121.927 -95.289 649.131  1.00  8.64           C
ATOM   2771  O   THR O 171    -121.608 -95.441 647.953  1.00  8.64           O
ATOM   2772  HA  THR O 171    -120.292 -94.008 649.570  1.00  8.64           H
ATOM   2773  HB  THR O 171    -119.521 -96.325 650.146  1.00  8.64           H
ATOM   2774  CB  THR O 171    -120.089 -95.724 650.856  1.00  8.64           C
ATOM   2775  OG1 THR O 171    -121.026 -96.440 651.657  1.00  8.64           O
ATOM   2776  HG1 THR O 171    -121.530 -97.093 651.092  1.00  8.64           H
ATOM   2777  CG2 THR O 171    -119.133 -95.096 651.872  1.00  8.64           C
ATOM   2778 1HG2 THR O 171    -119.707 -94.550 652.622  1.00  8.64           H
ATOM   2779 2HG2 THR O 171    -118.459 -94.409 651.360  1.00  8.64           H
ATOM   2780 3HG2 THR O 171    -118.553 -95.880 652.359  1.00  8.64           H
ATOM   2781  HN  THR O 171    -121.589 -94.260 652.065  1.00  8.64           H
ATOM   2782  N   ILE O 172    -123.105 -95.622 649.638  1.00  8.64           N
ATOM   2783  CA  ILE O 172    -124.150 -96.182 648.799  1.00  8.64           C
ATOM   2784  C   ILE O 172    -124.592 -95.135 647.775  1.00  8.64           C
ATOM   2785  O   ILE O 172    -124.739 -95.441 646.593  1.00  8.64           O
ATOM   2786  HA  ILE O 172    -123.721 -97.029 648.263  1.00  8.64           H
ATOM   2787  HB  ILE O 172    -125.512 -95.993 650.437  1.00  8.64           H
ATOM   2788  CB  ILE O 172    -125.295 -96.723 649.658  1.00  8.64           C
ATOM   2789  CG1 ILE O 172    -124.889 -98.022 650.357  1.00  8.64           C
ATOM   2790 1HG1 ILE O 172    -124.783 -98.818 649.620  1.00  8.64           H
ATOM   2791 2HG1 ILE O 172    -123.916 -97.896 650.831  1.00  8.64           H
ATOM   2792  CG2 ILE O 172    -126.570 -96.892 648.829  1.00  8.64           C
ATOM   2793 1HG2 ILE O 172    -126.867 -95.927 648.419  1.00  8.64           H
ATOM   2794 2HG2 ILE O 172    -126.383 -97.592 648.014  1.00  8.64           H
ATOM   2795 3HG2 ILE O 172    -127.367 -97.278 649.464  1.00  8.64           H
ATOM   2796  CD1 ILE O 172    -125.926 -98.427 651.407  1.00  8.64           C
ATOM   2797 1HD1 ILE O 172    -126.011 -97.639 652.155  1.00  8.64           H
ATOM   2798 2HD1 ILE O 172    -126.892 -98.576 650.925  1.00  8.64           H
ATOM   2799 3HD1 ILE O 172    -125.613 -99.353 651.888  1.00  8.64           H
ATOM   2800  HN  ILE O 172    -123.349 -95.515 650.602  1.00  8.64           H
ATOM   2801  N   TRP O 173    -124.791 -93.920 648.266  1.00  8.64           N
ATOM   2802  CA  TRP O 173    -125.278 -92.842 647.422  1.00  8.64           C
ATOM   2803  C   TRP O 173    -124.242 -92.599 646.322  1.00  8.64           C
ATOM   2804  O   TRP O 173    -124.593 -92.484 645.149  1.00  8.64           O
ATOM   2805  HA  TRP O 173    -126.221 -93.164 646.981  1.00  8.64           H
ATOM   2806  CB  TRP O 173    -125.576 -91.590 648.249  1.00  8.64           C
ATOM   2807 1HB  TRP O 173    -124.809 -91.483 649.016  1.00  8.64           H
ATOM   2808 2HB  TRP O 173    -125.507 -90.715 647.604  1.00  8.64           H
ATOM   2809  CG  TRP O 173    -126.951 -91.602 648.922  1.00  8.64           C
ATOM   2810  HD1 TRP O 173    -126.475 -91.792 651.011  1.00  8.64           H
ATOM   2811  CD1 TRP O 173    -127.229 -91.702 650.229  1.00  8.64           C
ATOM   2812  CD2 TRP O 173    -128.231 -91.505 648.263  1.00  8.64           C
ATOM   2813  NE1 TRP O 173    -128.589 -91.677 650.459  1.00  8.64           N
ATOM   2814  HE1 TRP O 173    -129.040 -91.737 651.350  1.00  8.64           H
ATOM   2815  CE2 TRP O 173    -129.218 -91.554 649.226  1.00  8.64           C
ATOM   2816  HE3 TRP O 173    -127.784 -91.340 646.118  1.00  8.64           H
ATOM   2817  CE3 TRP O 173    -128.544 -91.380 646.898  1.00  8.64           C
ATOM   2818  CZ2 TRP O 173    -130.584 -91.484 648.928  1.00  8.64           C
ATOM   2819  HZ2 TRP O 173    -131.345 -91.525 649.707  1.00  8.64           H
ATOM   2820  CZ3 TRP O 173    -129.914 -91.312 646.616  1.00  8.64           C
ATOM   2821  HZ3 TRP O 173    -130.213 -91.215 645.573  1.00  8.64           H
ATOM   2822  CH2 TRP O 173    -130.920 -91.360 647.574  1.00  8.64           C
ATOM   2823  HH2 TRP O 173    -131.966 -91.301 647.273  1.00  8.64           H
ATOM   2824  HN  TRP O 173    -124.626 -93.669 649.220  1.00  8.64           H
ATOM   2825  N   VAL O 174    -122.987 -92.527 646.740  1.00  8.64           N
ATOM   2826  CA  VAL O 174    -121.905 -92.244 645.814  1.00  8.64           C
ATOM   2827  C   VAL O 174    -121.837 -93.352 644.761  1.00  8.64           C
ATOM   2828  O   VAL O 174    -121.690 -93.075 643.571  1.00  8.64           O
ATOM   2829  HA  VAL O 174    -122.135 -91.302 645.317  1.00  8.64           H
ATOM   2830  HB  VAL O 174    -120.449 -92.947 647.207  1.00  8.64           H
ATOM   2831  CB  VAL O 174    -120.592 -92.067 646.580  1.00  8.64           C
ATOM   2832  CG1 VAL O 174    -119.405 -91.974 645.620  1.00  8.64           C
ATOM   2833 1HG1 VAL O 174    -119.343 -92.888 645.029  1.00  8.64           H
ATOM   2834 2HG1 VAL O 174    -119.540 -91.120 644.957  1.00  8.64           H
ATOM   2835 3HG1 VAL O 174    -118.485 -91.849 646.191  1.00  8.64           H
ATOM   2836  CG2 VAL O 174    -120.654 -90.843 647.497  1.00  8.64           C
ATOM   2837 1HG2 VAL O 174    -120.832 -89.950 646.899  1.00  8.64           H
ATOM   2838 2HG2 VAL O 174    -121.464 -90.967 648.215  1.00  8.64           H
ATOM   2839 3HG2 VAL O 174    -119.708 -90.741 648.030  1.00  8.64           H
ATOM   2840  HN  VAL O 174    -122.706 -92.659 647.691  1.00  8.64           H
ATOM   2841  N   LEU O 175    -121.947 -94.584 645.236  1.00  8.64           N
ATOM   2842  CA  LEU O 175    -121.823 -95.737 644.362  1.00  8.64           C
ATOM   2843  C   LEU O 175    -122.960 -95.720 643.337  1.00  8.64           C
ATOM   2844  O   LEU O 175    -122.728 -95.914 642.145  1.00  8.64           O
ATOM   2845  HA  LEU O 175    -120.877 -95.643 643.829  1.00  8.64           H
ATOM   2846  CB  LEU O 175    -121.755 -97.027 645.182  1.00  8.64           C
ATOM   2847 1HB  LEU O 175    -120.882 -96.974 645.833  1.00  8.64           H
ATOM   2848 2HB  LEU O 175    -122.632 -97.070 645.828  1.00  8.64           H
ATOM   2849  HG  LEU O 175    -122.559 -98.382 643.736  1.00  8.64           H
ATOM   2850  CG  LEU O 175    -121.682 -98.328 644.381  1.00  8.64           C
ATOM   2851  CD1 LEU O 175    -120.450 -98.345 643.473  1.00  8.64           C
ATOM   2852 1HD1 LEU O 175    -120.502 -97.508 642.776  1.00  8.64           H
ATOM   2853 2HD1 LEU O 175    -119.550 -98.257 644.081  1.00  8.64           H
ATOM   2854 3HD1 LEU O 175    -120.423 -99.281 642.915  1.00  8.64           H
ATOM   2855  CD2 LEU O 175    -121.727 -99.545 645.307  1.00  8.64           C
ATOM   2856 1HD2 LEU O 175    -120.883 -99.510 645.995  1.00  8.64           H
ATOM   2857 2HD2 LEU O 175    -122.658 -99.536 645.874  1.00  8.64           H
ATOM   2858 3HD2 LEU O 175    -121.674-100.457 644.712  1.00  8.64           H
ATOM   2859  HN  LEU O 175    -122.118 -94.799 646.198  1.00  8.64           H
ATOM   2860  N   ALA O 176    -124.163 -95.485 643.840  1.00  8.64           N
ATOM   2861  CA  ALA O 176    -125.345 -95.514 642.995  1.00  8.64           C
ATOM   2862  C   ALA O 176    -125.231 -94.424 641.928  1.00  8.64           C
ATOM   2863  O   ALA O 176    -125.617 -94.633 640.779  1.00  8.64           O
ATOM   2864  HA  ALA O 176    -125.380 -96.487 642.506  1.00  8.64           H
ATOM   2865  CB  ALA O 176    -126.596 -95.353 643.862  1.00  8.64           C
ATOM   2866 1HB  ALA O 176    -126.645 -96.168 644.584  1.00  8.64           H
ATOM   2867 2HB  ALA O 176    -126.551 -94.401 644.391  1.00  8.64           H
ATOM   2868 3HB  ALA O 176    -127.482 -95.374 643.228  1.00  8.64           H
ATOM   2869  HN  ALA O 176    -124.336 -95.278 644.803  1.00  8.64           H
ATOM   2870  N   ALA O 177    -124.699 -93.285 642.346  1.00  8.64           N
ATOM   2871  CA  ALA O 177    -124.552 -92.153 641.446  1.00  8.64           C
ATOM   2872  C   ALA O 177    -123.645 -92.549 640.279  1.00  8.64           C
ATOM   2873  O   ALA O 177    -123.966 -92.287 639.121  1.00  8.64           O
ATOM   2874  HA  ALA O 177    -125.540 -91.906 641.058  1.00  8.64           H
ATOM   2875  CB  ALA O 177    -124.012 -90.950 642.222  1.00  8.64           C
ATOM   2876 1HB  ALA O 177    -124.708 -90.691 643.020  1.00  8.64           H
ATOM   2877 2HB  ALA O 177    -123.042 -91.201 642.652  1.00  8.64           H
ATOM   2878 3HB  ALA O 177    -123.902 -90.102 641.547  1.00  8.64           H
ATOM   2879  HN  ALA O 177    -124.373 -93.128 643.278  1.00  8.64           H
ATOM   2880  N   ALA O 178    -122.529 -93.175 640.625  1.00  8.64           N
ATOM   2881  CA  ALA O 178    -121.546 -93.559 639.627  1.00  8.64           C
ATOM   2882  C   ALA O 178    -122.169 -94.576 638.668  1.00  8.64           C
ATOM   2883  O   ALA O 178    -121.914 -94.538 637.466  1.00  8.64           O
ATOM   2884  HA  ALA O 178    -121.274 -92.664 639.067  1.00  8.64           H
ATOM   2885  CB  ALA O 178    -120.296 -94.103 640.323  1.00  8.64           C
ATOM   2886 1HB  ALA O 178    -119.876 -93.332 640.969  1.00  8.64           H
ATOM   2887 2HB  ALA O 178    -120.564 -94.973 640.922  1.00  8.64           H
ATOM   2888 3HB  ALA O 178    -119.559 -94.391 639.573  1.00  8.64           H
ATOM   2889  HN  ALA O 178    -122.293 -93.418 641.566  1.00  8.64           H
ATOM   2890  N   LEU O 179    -122.974 -95.461 639.237  1.00  8.64           N
ATOM   2891  CA  LEU O 179    -123.574 -96.533 638.462  1.00  8.64           C
ATOM   2892  C   LEU O 179    -124.672 -95.956 637.566  1.00  8.64           C
ATOM   2893  O   LEU O 179    -125.215 -96.656 636.713  1.00  8.64           O
ATOM   2894  HA  LEU O 179    -122.795 -96.952 637.826  1.00  8.64           H
ATOM   2895  CB  LEU O 179    -124.059 -97.654 639.384  1.00  8.64           C
ATOM   2896 1HB  LEU O 179    -124.703 -97.217 640.147  1.00  8.64           H
ATOM   2897 2HB  LEU O 179    -124.675 -98.337 638.799  1.00  8.64           H
ATOM   2898  HG  LEU O 179    -122.302 -97.775 640.597  1.00  8.64           H
ATOM   2899  CG  LEU O 179    -122.967 -98.468 640.082  1.00  8.64           C
ATOM   2900  CD1 LEU O 179    -123.566 -99.393 641.143  1.00  8.64           C
ATOM   2901 1HD1 LEU O 179    -124.090 -98.797 641.890  1.00  8.64           H
ATOM   2902 2HD1 LEU O 179    -124.267-100.081 640.670  1.00  8.64           H
ATOM   2903 3HD1 LEU O 179    -122.768 -99.959 641.623  1.00  8.64           H
ATOM   2904  CD2 LEU O 179    -122.120 -99.235 639.064  1.00  8.64           C
ATOM   2905 1HD2 LEU O 179    -122.758 -99.916 638.501  1.00  8.64           H
ATOM   2906 2HD2 LEU O 179    -121.647 -98.530 638.380  1.00  8.64           H
ATOM   2907 3HD2 LEU O 179    -121.352 -99.804 639.587  1.00  8.64           H
ATOM   2908  HN  LEU O 179    -123.217 -95.454 640.207  1.00  8.64           H
ATOM   2909  N   CYS O 180    -124.967 -94.683 637.791  1.00  8.64           N
ATOM   2910  CA  CYS O 180    -126.012 -94.013 637.036  1.00  8.64           C
ATOM   2911  C   CYS O 180    -125.350 -93.171 635.943  1.00  8.64           C
ATOM   2912  O   CYS O 180    -126.030 -92.465 635.201  1.00  8.64           O
ATOM   2913  HA  CYS O 180    -126.634 -94.794 636.600  1.00  8.64           H
ATOM   2914  CB  CYS O 180    -126.910 -93.168 637.942  1.00  8.64           C
ATOM   2915 1HB  CYS O 180    -126.305 -92.466 638.516  1.00  8.64           H
ATOM   2916 2HB  CYS O 180    -127.596 -92.575 637.336  1.00  8.64           H
ATOM   2917  HG  CYS O 180    -126.797 -94.718 639.733  1.00  8.64           H
ATOM   2918  SG  CYS O 180    -127.854 -94.251 639.075  1.00  8.64           S
ATOM   2919  HN  CYS O 180    -124.507 -94.115 638.473  1.00  8.64           H
ATOM   2920  N   ILE O 181    -124.030 -93.275 635.879  1.00  8.64           N
ATOM   2921  CA  ILE O 181    -123.266 -92.510 634.908  1.00  8.64           C
ATOM   2922  C   ILE O 181    -123.754 -92.850 633.499  1.00  8.64           C
ATOM   2923  O   ILE O 181    -124.016 -91.956 632.696  1.00  8.64           O
ATOM   2924  HA  ILE O 181    -123.463 -91.454 635.096  1.00  8.64           H
ATOM   2925  HB  ILE O 181    -121.596 -93.801 635.253  1.00  8.64           H
ATOM   2926  CB  ILE O 181    -121.766 -92.734 635.111  1.00  8.64           C
ATOM   2927  CG1 ILE O 181    -121.271 -92.026 636.373  1.00  8.64           C
ATOM   2928 1HG1 ILE O 181    -121.349 -90.946 636.243  1.00  8.64           H
ATOM   2929 2HG1 ILE O 181    -121.908 -92.292 637.217  1.00  8.64           H
ATOM   2930  CG2 ILE O 181    -120.977 -92.312 633.870  1.00  8.64           C
ATOM   2931 1HG2 ILE O 181    -121.305 -92.900 633.013  1.00  8.64           H
ATOM   2932 2HG2 ILE O 181    -121.148 -91.254 633.672  1.00  8.64           H
ATOM   2933 3HG2 ILE O 181    -119.914 -92.482 634.041  1.00  8.64           H
ATOM   2934  CD1 ILE O 181    -119.821 -92.404 636.682  1.00  8.64           C
ATOM   2935 1HD1 ILE O 181    -119.752 -93.481 636.835  1.00  8.64           H
ATOM   2936 2HD1 ILE O 181    -119.185 -92.114 635.846  1.00  8.64           H
ATOM   2937 3HD1 ILE O 181    -119.495 -91.887 637.584  1.00  8.64           H
ATOM   2938  HN  ILE O 181    -123.486 -93.866 636.474  1.00  8.64           H
ATOM   2939  N   PRO O 182    -123.885 -94.144 633.173  1.00  8.64           N
ATOM   2940  CA  PRO O 182    -124.292 -94.545 631.825  1.00  8.64           C
ATOM   2941  C   PRO O 182    -125.574 -93.860 631.381  1.00  8.64           C
ATOM   2942  O   PRO O 182    -125.665 -93.374 630.255  1.00  8.64           O
ATOM   2943  HA  PRO O 182    -123.539 -94.237 631.099  1.00  8.64           H
ATOM   2944  CB  PRO O 182    -124.466 -96.061 631.935  1.00  8.64           C
ATOM   2945 1HB  PRO O 182    -125.494 -96.330 632.182  1.00  8.64           H
ATOM   2946 2HB  PRO O 182    -124.224 -96.562 630.998  1.00  8.64           H
ATOM   2947  CG  PRO O 182    -123.499 -96.448 633.047  1.00  8.64           C
ATOM   2948 1HG  PRO O 182    -123.752 -97.414 633.485  1.00  8.64           H
ATOM   2949 2HG  PRO O 182    -122.476 -96.534 632.682  1.00  8.64           H
ATOM   2950  CD  PRO O 182    -123.656 -95.311 634.044  1.00  8.64           C
ATOM   2951 1HD  PRO O 182    -124.496 -95.477 634.719  1.00  8.64           H
ATOM   2952 2HD  PRO O 182    -122.769 -95.193 634.667  1.00  8.64           H
ATOM   2953  N   GLU O 183    -126.540 -93.840 632.288  1.00  8.64           N
ATOM   2954  CA  GLU O 183    -127.844 -93.276 631.980  1.00  8.64           C
ATOM   2955  C   GLU O 183    -127.709 -91.795 631.618  1.00  8.64           C
ATOM   2956  O   GLU O 183    -128.367 -91.316 630.696  1.00  8.64           O
ATOM   2957  HA  GLU O 183    -128.205 -93.836 631.118  1.00  8.64           H
ATOM   2958  CB  GLU O 183    -128.814 -93.469 633.147  1.00  8.64           C
ATOM   2959 1HB  GLU O 183    -128.296 -93.291 634.089  1.00  8.64           H
ATOM   2960 2HB  GLU O 183    -129.687 -92.831 633.008  1.00  8.64           H
ATOM   2961  CG  GLU O 183    -129.335 -94.907 633.194  1.00  8.64           C
ATOM   2962 1HG  GLU O 183    -130.122 -94.988 633.944  1.00  8.64           H
ATOM   2963 2HG  GLU O 183    -129.780 -95.169 632.235  1.00  8.64           H
ATOM   2964  CD  GLU O 183    -128.207 -95.888 633.524  1.00  8.64           C
ATOM   2965  OE1 GLU O 183    -128.378 -97.081 633.192  1.00  8.64           O
ATOM   2966  OE2 GLU O 183    -127.200 -95.422 634.099  1.00  8.64           O
ATOM   2967  HN  GLU O 183    -126.444 -94.199 633.216  1.00  8.64           H
ATOM   2968  N   ILE O 184    -126.853 -91.112 632.364  1.00  8.64           N
ATOM   2969  CA  ILE O 184    -126.711 -89.674 632.213  1.00  8.64           C
ATOM   2970  C   ILE O 184    -126.165 -89.363 630.818  1.00  8.64           C
ATOM   2971  O   ILE O 184    -126.562 -88.378 630.197  1.00  8.64           O
ATOM   2972  HA  ILE O 184    -127.706 -89.237 632.300  1.00  8.64           H
ATOM   2973  HB  ILE O 184    -124.958 -89.699 633.438  1.00  8.64           H
ATOM   2974  CB  ILE O 184    -125.863 -89.098 633.348  1.00  8.64           C
ATOM   2975  CG1 ILE O 184    -126.601 -89.189 634.685  1.00  8.64           C
ATOM   2976 1HG1 ILE O 184    -127.394 -88.443 634.719  1.00  8.64           H
ATOM   2977 2HG1 ILE O 184    -127.078 -90.165 634.775  1.00  8.64           H
ATOM   2978  CG2 ILE O 184    -125.424 -87.666 633.033  1.00  8.64           C
ATOM   2979 1HG2 ILE O 184    -126.304 -87.048 632.851  1.00  8.64           H
ATOM   2980 2HG2 ILE O 184    -124.865 -87.263 633.877  1.00  8.64           H
ATOM   2981 3HG2 ILE O 184    -124.792 -87.667 632.145  1.00  8.64           H
ATOM   2982  CD1 ILE O 184    -125.641 -88.975 635.857  1.00  8.64           C
ATOM   2983 1HD1 ILE O 184    -126.135 -89.254 636.788  1.00  8.64           H
ATOM   2984 2HD1 ILE O 184    -124.753 -89.593 635.718  1.00  8.64           H
ATOM   2985 3HD1 ILE O 184    -125.349 -87.926 635.901  1.00  8.64           H
ATOM   2986  HN  ILE O 184    -126.264 -91.525 633.059  1.00  8.64           H
ATOM   2987  N   LEU O 185    -125.263 -90.221 630.366  1.00  8.64           N
ATOM   2988  CA  LEU O 185    -124.539 -89.966 629.132  1.00  8.64           C
ATOM   2989  C   LEU O 185    -125.468 -90.208 627.941  1.00  8.64           C
ATOM   2990  O   LEU O 185    -125.657 -89.324 627.106  1.00  8.64           O
ATOM   2991  HA  LEU O 185    -124.249 -88.915 629.135  1.00  8.64           H
ATOM   2992  CB  LEU O 185    -123.251 -90.791 629.085  1.00  8.64           C
ATOM   2993 1HB  LEU O 185    -123.507 -91.837 629.256  1.00  8.64           H
ATOM   2994 2HB  LEU O 185    -122.837 -90.724 628.079  1.00  8.64           H
ATOM   2995  HG  LEU O 185    -122.568 -90.492 631.090  1.00  8.64           H
ATOM   2996  CG  LEU O 185    -122.162 -90.392 630.083  1.00  8.64           C
ATOM   2997  CD1 LEU O 185    -120.959 -91.331 629.986  1.00  8.64           C
ATOM   2998 1HD1 LEU O 185    -121.276 -92.351 630.203  1.00  8.64           H
ATOM   2999 2HD1 LEU O 185    -120.544 -91.287 628.979  1.00  8.64           H
ATOM   3000 3HD1 LEU O 185    -120.200 -91.025 630.706  1.00  8.64           H
ATOM   3001  CD2 LEU O 185    -121.762 -88.927 629.901  1.00  8.64           C
ATOM   3002 1HD2 LEU O 185    -121.382 -88.777 628.890  1.00  8.64           H
ATOM   3003 2HD2 LEU O 185    -122.632 -88.290 630.060  1.00  8.64           H
ATOM   3004 3HD2 LEU O 185    -120.987 -88.669 630.623  1.00  8.64           H
ATOM   3005  HN  LEU O 185    -125.024 -91.076 630.826  1.00  8.64           H
ATOM   3006  N   TYR O 186    -126.025 -91.410 627.900  1.00  8.64           N
ATOM   3007  CA  TYR O 186    -126.531 -91.958 626.653  1.00  8.64           C
ATOM   3008  C   TYR O 186    -128.037 -91.723 626.523  1.00  8.64           C
ATOM   3009  O   TYR O 186    -128.622 -91.993 625.475  1.00  8.64           O
ATOM   3010  HA  TYR O 186    -126.020 -91.455 625.833  1.00  8.64           H
ATOM   3011  CB  TYR O 186    -126.265 -93.463 626.716  1.00  8.64           C
ATOM   3012 1HB  TYR O 186    -126.799 -93.881 627.570  1.00  8.64           H
ATOM   3013 2HB  TYR O 186    -126.676 -93.932 625.822  1.00  8.64           H
ATOM   3014  CG  TYR O 186    -124.784 -93.830 626.831  1.00  8.64           C
ATOM   3015  HD1 TYR O 186    -124.194 -92.556 625.210  1.00  8.64           H
ATOM   3016  CD1 TYR O 186    -123.865 -93.264 625.971  1.00  8.64           C
ATOM   3017  HD2 TYR O 186    -125.093 -95.173 628.473  1.00  8.64           H
ATOM   3018  CD2 TYR O 186    -124.367 -94.726 627.794  1.00  8.64           C
ATOM   3019  CE1 TYR O 186    -122.471 -93.608 626.079  1.00  8.64           C
ATOM   3020  HE1 TYR O 186    -121.734 -93.169 625.406  1.00  8.64           H
ATOM   3021  HE2 TYR O 186    -122.631 -95.776 628.658  1.00  8.64           H
ATOM   3022  CE2 TYR O 186    -122.973 -95.070 627.902  1.00  8.64           C
ATOM   3023  CZ  TYR O 186    -122.094 -94.494 627.039  1.00  8.64           C
ATOM   3024  OH  TYR O 186    -120.777 -94.820 627.141  1.00  8.64           O
ATOM   3025  HH  TYR O 186    -120.636 -95.433 627.919  1.00  8.64           H
ATOM   3026  HN  TYR O 186    -126.131 -92.004 628.697  1.00  8.64           H
ATOM   3027  N   SER O 187    -128.621 -91.223 627.601  1.00  8.64           N
ATOM   3028  CA  SER O 187    -130.028 -90.857 627.589  1.00  8.64           C
ATOM   3029  C   SER O 187    -130.249 -89.661 626.661  1.00  8.64           C
ATOM   3030  O   SER O 187    -129.721 -88.577 626.904  1.00  8.64           O
ATOM   3031  HA  SER O 187    -130.551 -91.736 627.212  1.00  8.64           H
ATOM   3032  CB  SER O 187    -130.525 -90.534 629.000  1.00  8.64           C
ATOM   3033 1HB  SER O 187    -129.922 -89.730 629.421  1.00  8.64           H
ATOM   3034 2HB  SER O 187    -131.551 -90.170 628.948  1.00  8.64           H
ATOM   3035  HG  SER O 187    -129.820 -91.504 630.602  1.00  8.64           H
ATOM   3036  OG  SER O 187    -130.468 -91.670 629.859  1.00  8.64           O
ATOM   3037  HN  SER O 187    -128.152 -91.067 628.471  1.00  8.64           H
ATOM   3038  N   GLN O 188    -131.031 -89.899 625.618  1.00  8.64           N
ATOM   3039  CA  GLN O 188    -131.446 -88.823 624.733  1.00  8.64           C
ATOM   3040  C   GLN O 188    -132.868 -89.072 624.227  1.00  8.64           C
ATOM   3041  O   GLN O 188    -133.433 -90.141 624.452  1.00  8.64           O
ATOM   3042  HA  GLN O 188    -131.423 -87.921 625.344  1.00  8.64           H
ATOM   3043  CB  GLN O 188    -130.468 -88.665 623.567  1.00  8.64           C
ATOM   3044 1HB  GLN O 188    -130.732 -87.783 622.984  1.00  8.64           H
ATOM   3045 2HB  GLN O 188    -129.461 -88.502 623.952  1.00  8.64           H
ATOM   3046  CG  GLN O 188    -130.483 -89.902 622.667  1.00  8.64           C
ATOM   3047 1HG  GLN O 188    -130.305 -90.794 623.267  1.00  8.64           H
ATOM   3048 2HG  GLN O 188    -131.467 -90.013 622.212  1.00  8.64           H
ATOM   3049  CD  GLN O 188    -129.418 -89.796 621.573  1.00  8.64           C
ATOM   3050  OE1 GLN O 188    -128.442 -89.074 621.689  1.00  8.64           O
ATOM   3051  NE2 GLN O 188    -129.661 -90.555 620.508  1.00  8.64           N
ATOM   3052 1HE2 GLN O 188    -130.481 -91.125 620.476  1.00  8.64           H
ATOM   3053 2HE2 GLN O 188    -129.022 -90.554 619.738  1.00  8.64           H
ATOM   3054  HN  GLN O 188    -131.378 -90.804 625.375  1.00  8.64           H
ATOM   3055  N   ILE O 189    -133.405 -88.067 623.551  1.00  8.64           N
ATOM   3056  CA  ILE O 189    -134.697 -88.208 622.901  1.00  8.64           C
ATOM   3057  C   ILE O 189    -134.492 -88.715 621.472  1.00  8.64           C
ATOM   3058  O   ILE O 189    -133.671 -88.176 620.731  1.00  8.64           O
ATOM   3059  HA  ILE O 189    -135.262 -88.957 623.456  1.00  8.64           H
ATOM   3060  HB  ILE O 189    -134.898 -86.117 622.496  1.00  8.64           H
ATOM   3061  CB  ILE O 189    -135.483 -86.898 622.982  1.00  8.64           C
ATOM   3062  CG1 ILE O 189    -135.687 -86.469 624.437  1.00  8.64           C
ATOM   3063 1HG1 ILE O 189    -136.348 -87.176 624.938  1.00  8.64           H
ATOM   3064 2HG1 ILE O 189    -134.733 -86.496 624.964  1.00  8.64           H
ATOM   3065  CG2 ILE O 189    -136.809 -87.006 622.225  1.00  8.64           C
ATOM   3066 1HG2 ILE O 189    -136.611 -87.231 621.177  1.00  8.64           H
ATOM   3067 2HG2 ILE O 189    -137.411 -87.803 622.661  1.00  8.64           H
ATOM   3068 3HG2 ILE O 189    -137.347 -86.061 622.299  1.00  8.64           H
ATOM   3069  CD1 ILE O 189    -136.281 -85.061 624.516  1.00  8.64           C
ATOM   3070 1HD1 ILE O 189    -135.605 -84.354 624.035  1.00  8.64           H
ATOM   3071 2HD1 ILE O 189    -137.245 -85.045 624.008  1.00  8.64           H
ATOM   3072 3HD1 ILE O 189    -136.415 -84.782 625.561  1.00  8.64           H
ATOM   3073  HN  ILE O 189    -132.974 -87.171 623.444  1.00  8.64           H
ATOM   3074  N   LYS O 190    -135.252 -89.744 621.129  1.00  8.64           N
ATOM   3075  CA  LYS O 190    -135.293 -90.219 619.756  1.00  8.64           C
ATOM   3076  C   LYS O 190    -136.700 -90.011 619.191  1.00  8.64           C
ATOM   3077  O   LYS O 190    -137.687 -90.400 619.814  1.00  8.64           O
ATOM   3078  HA  LYS O 190    -134.596 -89.611 619.179  1.00  8.64           H
ATOM   3079  CB  LYS O 190    -134.806 -91.667 619.675  1.00  8.64           C
ATOM   3080 1HB  LYS O 190    -133.803 -91.742 620.095  1.00  8.64           H
ATOM   3081 2HB  LYS O 190    -135.452 -92.306 620.278  1.00  8.64           H
ATOM   3082  CG  LYS O 190    -134.798 -92.163 618.228  1.00  8.64           C
ATOM   3083 1HG  LYS O 190    -135.798 -92.076 617.804  1.00  8.64           H
ATOM   3084 2HG  LYS O 190    -134.142 -91.532 617.628  1.00  8.64           H
ATOM   3085  CD  LYS O 190    -134.329 -93.617 618.149  1.00  8.64           C
ATOM   3086 1HD  LYS O 190    -133.247 -93.661 618.273  1.00  8.64           H
ATOM   3087 2HD  LYS O 190    -134.768 -94.189 618.967  1.00  8.64           H
ATOM   3088  CE  LYS O 190    -134.721 -94.247 616.811  1.00  8.64           C
ATOM   3089 1HE  LYS O 190    -135.691 -93.866 616.492  1.00  8.64           H
ATOM   3090 2HE  LYS O 190    -133.999 -93.964 616.044  1.00  8.64           H
ATOM   3091  NZ  LYS O 190    -134.775 -95.722 616.929  1.00  8.64           N
ATOM   3092 1HZ  LYS O 190    -135.509 -96.082 616.329  1.00  8.64           H
ATOM   3093 2HZ  LYS O 190    -133.885 -96.116 616.648  1.00  8.64           H
ATOM   3094 3HZ  LYS O 190    -134.970 -95.977 617.891  1.00  8.64           H
ATOM   3095  HN  LYS O 190    -135.831 -90.250 621.768  1.00  8.64           H
ATOM   3096  N   GLU O 191    -136.746 -89.397 618.018  1.00  8.64           N
ATOM   3097  CA  GLU O 191    -137.997 -89.268 617.290  1.00  8.64           C
ATOM   3098  C   GLU O 191    -138.134 -90.396 616.265  1.00  8.64           C
ATOM   3099  O   GLU O 191    -137.249 -90.595 615.434  1.00  8.64           O
ATOM   3100  HA  GLU O 191    -138.781 -89.355 618.043  1.00  8.64           H
ATOM   3101  CB  GLU O 191    -138.101 -87.899 616.615  1.00  8.64           C
ATOM   3102 1HB  GLU O 191    -137.179 -87.686 616.074  1.00  8.64           H
ATOM   3103 2HB  GLU O 191    -138.988 -87.867 615.984  1.00  8.64           H
ATOM   3104  CG  GLU O 191    -138.270 -86.787 617.653  1.00  8.64           C
ATOM   3105 1HG  GLU O 191    -139.165 -86.973 618.247  1.00  8.64           H
ATOM   3106 2HG  GLU O 191    -137.424 -86.795 618.340  1.00  8.64           H
ATOM   3107  CD  GLU O 191    -138.373 -85.418 616.978  1.00  8.64           C
ATOM   3108  OE1 GLU O 191    -138.405 -84.418 617.727  1.00  8.64           O
ATOM   3109  OE2 GLU O 191    -138.418 -85.403 615.729  1.00  8.64           O
ATOM   3110  HN  GLU O 191    -135.951 -88.993 617.566  1.00  8.64           H
ATOM   3111  N   GLU O 192    -139.249 -91.105 616.358  1.00  8.64           N
ATOM   3112  CA  GLU O 192    -139.534 -92.179 615.421  1.00  8.64           C
ATOM   3113  C   GLU O 192    -141.030 -92.225 615.106  1.00  8.64           C
ATOM   3114  O   GLU O 192    -141.861 -92.142 616.010  1.00  8.64           O
ATOM   3115  HA  GLU O 192    -138.973 -91.932 614.519  1.00  8.64           H
ATOM   3116  CB  GLU O 192    -139.045 -93.524 615.963  1.00  8.64           C
ATOM   3117 1HB  GLU O 192    -138.044 -93.410 616.379  1.00  8.64           H
ATOM   3118 2HB  GLU O 192    -139.767 -93.915 616.679  1.00  8.64           H
ATOM   3119  CG  GLU O 192    -138.943 -94.561 614.843  1.00  8.64           C
ATOM   3120 1HG  GLU O 192    -139.932 -94.752 614.428  1.00  8.64           H
ATOM   3121 2HG  GLU O 192    -138.328 -94.169 614.034  1.00  8.64           H
ATOM   3122  CD  GLU O 192    -138.340 -95.869 615.361  1.00  8.64           C
ATOM   3123  OE1 GLU O 192    -139.073 -96.881 615.333  1.00  8.64           O
ATOM   3124  OE2 GLU O 192    -137.161 -95.826 615.773  1.00  8.64           O
ATOM   3125  HN  GLU O 192    -139.949 -90.957 617.057  1.00  8.64           H
ATOM   3126  N   SER O 193    -141.328 -92.358 613.822  1.00  8.64           N
ATOM   3127  CA  SER O 193    -142.710 -92.435 613.379  1.00  8.64           C
ATOM   3128  C   SER O 193    -143.493 -91.227 613.897  1.00  8.64           C
ATOM   3129  O   SER O 193    -144.709 -91.300 614.071  1.00  8.64           O
ATOM   3130  HA  SER O 193    -142.665 -92.423 612.290  1.00  8.64           H
ATOM   3131  CB  SER O 193    -143.367 -93.735 613.847  1.00  8.64           C
ATOM   3132 1HB  SER O 193    -144.420 -93.730 613.565  1.00  8.64           H
ATOM   3133 2HB  SER O 193    -142.905 -94.579 613.337  1.00  8.64           H
ATOM   3134  HG  SER O 193    -143.890 -93.303 615.730  1.00  8.64           H
ATOM   3135  OG  SER O 193    -143.255 -93.913 615.256  1.00  8.64           O
ATOM   3136  HN  SER O 193    -140.647 -92.414 613.093  1.00  8.64           H
ATOM   3137  N   GLY O 194    -142.765 -90.145 614.129  1.00  8.64           N
ATOM   3138  CA  GLY O 194    -143.380 -88.917 614.602  1.00  8.64           C
ATOM   3139  C   GLY O 194    -143.682 -88.997 616.100  1.00  8.64           C
ATOM   3140  O   GLY O 194    -144.397 -88.153 616.639  1.00  8.64           O
ATOM   3141 1HA  GLY O 194    -142.717 -88.074 614.406  1.00  8.64           H
ATOM   3142 2HA  GLY O 194    -144.302 -88.731 614.052  1.00  8.64           H
ATOM   3143  HN  GLY O 194    -141.775 -90.099 613.998  1.00  8.64           H
ATOM   3144  N   ILE O 195    -143.122 -90.019 616.730  1.00  8.64           N
ATOM   3145  CA  ILE O 195    -143.260 -90.179 618.168  1.00  8.64           C
ATOM   3146  C   ILE O 195    -141.915 -89.894 618.840  1.00  8.64           C
ATOM   3147  O   ILE O 195    -140.898 -90.482 618.476  1.00  8.64           O
ATOM   3148  HA  ILE O 195    -143.981 -89.437 618.511  1.00  8.64           H
ATOM   3149  HB  ILE O 195    -143.126 -92.313 618.162  1.00  8.64           H
ATOM   3150  CB  ILE O 195    -143.834 -91.557 618.501  1.00  8.64           C
ATOM   3151  CG1 ILE O 195    -145.146 -91.800 617.754  1.00  8.64           C
ATOM   3152 1HG1 ILE O 195    -145.878 -91.045 618.042  1.00  8.64           H
ATOM   3153 2HG1 ILE O 195    -144.984 -91.692 616.681  1.00  8.64           H
ATOM   3154  CG2 ILE O 195    -143.994 -91.733 620.013  1.00  8.64           C
ATOM   3155 1HG2 ILE O 195    -143.022 -91.634 620.495  1.00  8.64           H
ATOM   3156 2HG2 ILE O 195    -144.670 -90.970 620.398  1.00  8.64           H
ATOM   3157 3HG2 ILE O 195    -144.404 -92.721 620.222  1.00  8.64           H
ATOM   3158  CD1 ILE O 195    -145.699 -93.194 618.054  1.00  8.64           C
ATOM   3159 1HD1 ILE O 195    -144.975 -93.947 617.742  1.00  8.64           H
ATOM   3160 2HD1 ILE O 195    -145.883 -93.289 619.124  1.00  8.64           H
ATOM   3161 3HD1 ILE O 195    -146.632 -93.341 617.510  1.00  8.64           H
ATOM   3162  HN  ILE O 195    -142.583 -90.728 616.276  1.00  8.64           H
ATOM   3163  N   ALA O 196    -141.953 -88.991 619.809  1.00  8.64           N
ATOM   3164  CA  ALA O 196    -140.777 -88.706 620.614  1.00  8.64           C
ATOM   3165  C   ALA O 196    -140.652 -89.760 621.716  1.00  8.64           C
ATOM   3166  O   ALA O 196    -141.598 -89.993 622.468  1.00  8.64           O
ATOM   3167  HA  ALA O 196    -139.906 -88.769 619.962  1.00  8.64           H
ATOM   3168  CB  ALA O 196    -140.873 -87.286 621.174  1.00  8.64           C
ATOM   3169 1HB  ALA O 196    -140.930 -86.574 620.351  1.00  8.64           H
ATOM   3170 2HB  ALA O 196    -141.766 -87.199 621.792  1.00  8.64           H
ATOM   3171 3HB  ALA O 196    -139.991 -87.073 621.778  1.00  8.64           H
ATOM   3172  HN  ALA O 196    -142.766 -88.459 620.046  1.00  8.64           H
ATOM   3173  N   ILE O 197    -139.478 -90.370 621.777  1.00  8.64           N
ATOM   3174  CA  ILE O 197    -139.220 -91.402 622.767  1.00  8.64           C
ATOM   3175  C   ILE O 197    -137.942 -91.058 623.535  1.00  8.64           C
ATOM   3176  O   ILE O 197    -136.913 -90.757 622.931  1.00  8.64           O
ATOM   3177  HA  ILE O 197    -140.055 -91.397 623.468  1.00  8.64           H
ATOM   3178  HB  ILE O 197    -138.394 -92.787 621.363  1.00  8.64           H
ATOM   3179  CB  ILE O 197    -139.190 -92.782 622.108  1.00  8.64           C
ATOM   3180  CG1 ILE O 197    -140.501 -93.067 621.372  1.00  8.64           C
ATOM   3181 1HG1 ILE O 197    -141.332 -93.035 622.076  1.00  8.64           H
ATOM   3182 2HG1 ILE O 197    -140.681 -92.290 620.630  1.00  8.64           H
ATOM   3183  CG2 ILE O 197    -138.858 -93.871 623.131  1.00  8.64           C
ATOM   3184 1HG2 ILE O 197    -137.880 -93.671 623.569  1.00  8.64           H
ATOM   3185 2HG2 ILE O 197    -139.614 -93.875 623.915  1.00  8.64           H
ATOM   3186 3HG2 ILE O 197    -138.843 -94.842 622.635  1.00  8.64           H
ATOM   3187  CD1 ILE O 197    -140.458 -94.435 620.687  1.00  8.64           C
ATOM   3188 1HD1 ILE O 197    -139.641 -94.455 619.966  1.00  8.64           H
ATOM   3189 2HD1 ILE O 197    -140.302 -95.211 621.436  1.00  8.64           H
ATOM   3190 3HD1 ILE O 197    -141.402 -94.612 620.171  1.00  8.64           H
ATOM   3191  HN  ILE O 197    -138.712 -90.170 621.166  1.00  8.64           H
ATOM   3192  N   CYS O 198    -138.048 -91.115 624.854  1.00  8.64           N
ATOM   3193  CA  CYS O 198    -136.877 -90.993 625.705  1.00  8.64           C
ATOM   3194  C   CYS O 198    -136.215 -92.368 625.812  1.00  8.64           C
ATOM   3195  O   CYS O 198    -136.785 -93.291 626.393  1.00  8.64           O
ATOM   3196  HA  CYS O 198    -136.211 -90.280 625.220  1.00  8.64           H
ATOM   3197  CB  CYS O 198    -137.234 -90.423 627.079  1.00  8.64           C
ATOM   3198 1HB  CYS O 198    -137.531 -89.378 626.983  1.00  8.64           H
ATOM   3199 2HB  CYS O 198    -138.086 -90.959 627.495  1.00  8.64           H
ATOM   3200  SG  CYS O 198    -135.799 -90.562 628.206  1.00  8.64           S
ATOM   3201  HN  CYS O 198    -138.913 -91.242 625.340  1.00  8.64           H
ATOM   3202  N   THR O 199    -135.022 -92.461 625.244  1.00  8.64           N
ATOM   3203  CA  THR O 199    -134.321 -93.732 625.180  1.00  8.64           C
ATOM   3204  C   THR O 199    -132.817 -93.522 625.369  1.00  8.64           C
ATOM   3205  O   THR O 199    -132.325 -92.400 625.258  1.00  8.64           O
ATOM   3206  HA  THR O 199    -134.663 -94.355 626.006  1.00  8.64           H
ATOM   3207  HB  THR O 199    -135.745 -94.314 623.646  1.00  8.64           H
ATOM   3208  CB  THR O 199    -134.678 -94.404 623.852  1.00  8.64           C
ATOM   3209  OG1 THR O 199    -134.189 -95.735 623.993  1.00  8.64           O
ATOM   3210  HG1 THR O 199    -134.679 -96.347 623.373  1.00  8.64           H
ATOM   3211  CG2 THR O 199    -133.881 -93.836 622.676  1.00  8.64           C
ATOM   3212 1HG2 THR O 199    -132.816 -93.987 622.852  1.00  8.64           H
ATOM   3213 2HG2 THR O 199    -134.086 -92.770 622.579  1.00  8.64           H
ATOM   3214 3HG2 THR O 199    -134.174 -94.347 621.759  1.00  8.64           H
ATOM   3215  HN  THR O 199    -134.537 -91.690 624.832  1.00  8.64           H
ATOM   3216  N   MET O 200    -132.129 -94.618 625.651  1.00  8.64           N
ATOM   3217  CA  MET O 200    -130.678 -94.627 625.593  1.00  8.64           C
ATOM   3218  C   MET O 200    -130.187 -95.066 624.212  1.00  8.64           C
ATOM   3219  O   MET O 200    -130.715 -96.015 623.634  1.00  8.64           O
ATOM   3220  HA  MET O 200    -130.370 -93.599 625.785  1.00  8.64           H
ATOM   3221  CB  MET O 200    -130.129 -95.580 626.657  1.00  8.64           C
ATOM   3222 1HB  MET O 200    -130.636 -96.542 626.585  1.00  8.64           H
ATOM   3223 2HB  MET O 200    -129.070 -95.763 626.475  1.00  8.64           H
ATOM   3224  CG  MET O 200    -130.319 -95.001 628.061  1.00  8.64           C
ATOM   3225 1HG  MET O 200    -129.939 -93.980 628.097  1.00  8.64           H
ATOM   3226 2HG  MET O 200    -131.380 -94.955 628.304  1.00  8.64           H
ATOM   3227  SD  MET O 200    -129.463 -96.011 629.258  1.00  8.64           S
ATOM   3228  CE  MET O 200    -130.342 -97.551 629.049  1.00  8.64           C
ATOM   3229 1HE  MET O 200    -131.398 -97.399 629.272  1.00  8.64           H
ATOM   3230 2HE  MET O 200    -130.233 -97.895 628.021  1.00  8.64           H
ATOM   3231 3HE  MET O 200    -129.932 -98.299 629.728  1.00  8.64           H
ATOM   3232  HN  MET O 200    -132.547 -95.488 625.915  1.00  8.64           H
ATOM   3233  N   VAL O 201    -129.181 -94.356 623.723  1.00  8.64           N
ATOM   3234  CA  VAL O 201    -128.510 -94.754 622.497  1.00  8.64           C
ATOM   3235  C   VAL O 201    -126.998 -94.774 622.733  1.00  8.64           C
ATOM   3236  O   VAL O 201    -126.445 -93.845 623.318  1.00  8.64           O
ATOM   3237  HA  VAL O 201    -128.840 -95.764 622.255  1.00  8.64           H
ATOM   3238  HB  VAL O 201    -128.584 -92.824 621.591  1.00  8.64           H
ATOM   3239  CB  VAL O 201    -128.924 -93.831 621.350  1.00  8.64           C
ATOM   3240  CG1 VAL O 201    -128.256 -94.252 620.039  1.00  8.64           C
ATOM   3241 1HG1 VAL O 201    -127.173 -94.204 620.152  1.00  8.64           H
ATOM   3242 2HG1 VAL O 201    -128.551 -95.271 619.792  1.00  8.64           H
ATOM   3243 3HG1 VAL O 201    -128.568 -93.579 619.240  1.00  8.64           H
ATOM   3244  CG2 VAL O 201    -130.446 -93.791 621.201  1.00  8.64           C
ATOM   3245 1HG2 VAL O 201    -130.818 -94.794 620.994  1.00  8.64           H
ATOM   3246 2HG2 VAL O 201    -130.892 -93.422 622.125  1.00  8.64           H
ATOM   3247 3HG2 VAL O 201    -130.713 -93.127 620.378  1.00  8.64           H
ATOM   3248  HN  VAL O 201    -128.825 -93.524 624.148  1.00  8.64           H
ATOM   3249  N   TYR O 202    -126.372 -95.844 622.264  1.00  8.64           N
ATOM   3250  CA  TYR O 202    -124.956 -96.051 622.511  1.00  8.64           C
ATOM   3251  C   TYR O 202    -124.124 -95.667 621.285  1.00  8.64           C
ATOM   3252  O   TYR O 202    -124.053 -96.423 620.318  1.00  8.64           O
ATOM   3253  HA  TYR O 202    -124.665 -95.420 623.350  1.00  8.64           H
ATOM   3254  CB  TYR O 202    -124.788 -97.548 622.778  1.00  8.64           C
ATOM   3255 1HB  TYR O 202    -125.126 -98.103 621.902  1.00  8.64           H
ATOM   3256 2HB  TYR O 202    -123.728 -97.768 622.905  1.00  8.64           H
ATOM   3257  CG  TYR O 202    -125.550 -98.051 624.006  1.00  8.64           C
ATOM   3258  HD1 TYR O 202    -123.956 -97.589 625.363  1.00  8.64           H
ATOM   3259  CD1 TYR O 202    -124.962 -97.992 625.253  1.00  8.64           C
ATOM   3260  HD2 TYR O 202    -127.288 -98.607 622.881  1.00  8.64           H
ATOM   3261  CD2 TYR O 202    -126.824 -98.562 623.866  1.00  8.64           C
ATOM   3262  CE1 TYR O 202    -125.679 -98.465 626.409  1.00  8.64           C
ATOM   3263  HE1 TYR O 202    -125.226 -98.425 627.400  1.00  8.64           H
ATOM   3264  HE2 TYR O 202    -128.548 -99.440 624.927  1.00  8.64           H
ATOM   3265  CE2 TYR O 202    -127.541 -99.034 625.023  1.00  8.64           C
ATOM   3266  CZ  TYR O 202    -126.933 -98.962 626.237  1.00  8.64           C
ATOM   3267  OH  TYR O 202    -127.610 -99.409 627.329  1.00  8.64           O
ATOM   3268  HH  TYR O 202    -126.994 -99.459 628.116  1.00  8.64           H
ATOM   3269  HN  TYR O 202    -126.817 -96.560 621.725  1.00  8.64           H
ATOM   3270  N   PRO O 203    -123.482 -94.491 621.304  1.00  8.64           N
ATOM   3271  CA  PRO O 203    -122.941 -93.908 620.074  1.00  8.64           C
ATOM   3272  C   PRO O 203    -121.763 -94.700 619.530  1.00  8.64           C
ATOM   3273  O   PRO O 203    -121.151 -94.306 618.538  1.00  8.64           O
ATOM   3274  HA  PRO O 203    -123.690 -93.934 619.283  1.00  8.64           H
ATOM   3275  CB  PRO O 203    -122.529 -92.495 620.494  1.00  8.64           C
ATOM   3276 1HB  PRO O 203    -121.658 -92.149 619.938  1.00  8.64           H
ATOM   3277 2HB  PRO O 203    -123.327 -91.775 620.314  1.00  8.64           H
ATOM   3278  CG  PRO O 203    -122.230 -92.632 621.959  1.00  8.64           C
ATOM   3279 1HG  PRO O 203    -121.208 -92.973 622.123  1.00  8.64           H
ATOM   3280 2HG  PRO O 203    -122.333 -91.677 622.474  1.00  8.64           H
ATOM   3281  CD  PRO O 203    -123.223 -93.633 622.474  1.00  8.64           C
ATOM   3282 1HD  PRO O 203    -122.820 -94.205 623.310  1.00  8.64           H
ATOM   3283 2HD  PRO O 203    -124.134 -93.150 622.827  1.00  8.64           H
ATOM   3284  N   SER O 204    -121.475 -95.806 620.199  1.00  8.64           N
ATOM   3285  CA  SER O 204    -120.234 -96.524 619.960  1.00  8.64           C
ATOM   3286  C   SER O 204    -120.412 -97.504 618.799  1.00  8.64           C
ATOM   3287  O   SER O 204    -121.510 -98.011 618.573  1.00  8.64           O
ATOM   3288  HA  SER O 204    -119.502 -95.757 619.705  1.00  8.64           H
ATOM   3289  CB  SER O 204    -119.777 -97.267 621.217  1.00  8.64           C
ATOM   3290 1HB  SER O 204    -118.860 -97.815 621.000  1.00  8.64           H
ATOM   3291 2HB  SER O 204    -119.539 -96.546 621.999  1.00  8.64           H
ATOM   3292  HG  SER O 204    -120.384 -98.758 622.406  1.00  8.64           H
ATOM   3293  OG  SER O 204    -120.769 -98.172 621.693  1.00  8.64           O
ATOM   3294  HN  SER O 204    -122.070 -96.211 620.893  1.00  8.64           H
ATOM   3295  N   ASP O 205    -119.316 -97.741 618.093  1.00  8.64           N
ATOM   3296  CA  ASP O 205    -119.279 -98.804 617.103  1.00  8.64           C
ATOM   3297  C   ASP O 205    -119.500-100.149 617.797  1.00  8.64           C
ATOM   3298  O   ASP O 205    -119.991-101.095 617.184  1.00  8.64           O
ATOM   3299  HA  ASP O 205    -120.073 -98.564 616.396  1.00  8.64           H
ATOM   3300  CB  ASP O 205    -117.922 -98.853 616.399  1.00  8.64           C
ATOM   3301 1HB  ASP O 205    -117.129 -98.631 617.113  1.00  8.64           H
ATOM   3302 2HB  ASP O 205    -117.739 -99.859 616.022  1.00  8.64           H
ATOM   3303  CG  ASP O 205    -117.868 -97.852 615.242  1.00  8.64           C
ATOM   3304  OD1 ASP O 205    -118.786 -97.914 614.395  1.00  8.64           O
ATOM   3305  OD2 ASP O 205    -116.911 -97.048 615.231  1.00  8.64           O
ATOM   3306  HN  ASP O 205    -118.466 -97.223 618.189  1.00  8.64           H
ATOM   3307  N   GLU O 206    -119.126-100.192 619.068  1.00  8.64           N
ATOM   3308  CA  GLU O 206    -119.305-101.397 619.861  1.00  8.64           C
ATOM   3309  C   GLU O 206    -120.530-101.258 620.767  1.00  8.64           C
ATOM   3310  O   GLU O 206    -120.560-101.812 621.865  1.00  8.64           O
ATOM   3311  HA  GLU O 206    -119.468-102.197 619.139  1.00  8.64           H
ATOM   3312  CB  GLU O 206    -118.050-101.706 620.679  1.00  8.64           C
ATOM   3313 1HB  GLU O 206    -117.862-100.897 621.385  1.00  8.64           H
ATOM   3314 2HB  GLU O 206    -118.154-102.680 621.157  1.00  8.64           H
ATOM   3315  CG  GLU O 206    -116.817-101.799 619.777  1.00  8.64           C
ATOM   3316 1HG  GLU O 206    -117.126-101.999 618.751  1.00  8.64           H
ATOM   3317 2HG  GLU O 206    -116.293-100.843 619.771  1.00  8.64           H
ATOM   3318  CD  GLU O 206    -115.870-102.902 620.254  1.00  8.64           C
ATOM   3319  OE1 GLU O 206    -115.468-103.716 619.395  1.00  8.64           O
ATOM   3320  OE2 GLU O 206    -115.570-102.907 621.468  1.00  8.64           O
ATOM   3321  HN  GLU O 206    -118.709 -99.424 619.554  1.00  8.64           H
ATOM   3322  N   SER O 207    -121.510-100.516 620.274  1.00  8.64           N
ATOM   3323  CA  SER O 207    -122.665-100.168 621.084  1.00  8.64           C
ATOM   3324  C   SER O 207    -123.314-101.435 621.643  1.00  8.64           C
ATOM   3325  O   SER O 207    -123.897-101.413 622.726  1.00  8.64           O
ATOM   3326  HA  SER O 207    -122.274 -99.550 621.893  1.00  8.64           H
ATOM   3327  CB  SER O 207    -123.683 -99.362 620.275  1.00  8.64           C
ATOM   3328 1HB  SER O 207    -124.648 -99.384 620.781  1.00  8.64           H
ATOM   3329 2HB  SER O 207    -123.369 -98.319 620.232  1.00  8.64           H
ATOM   3330  HG  SER O 207    -123.375 -99.260 618.300  1.00  8.64           H
ATOM   3331  OG  SER O 207    -123.832 -99.867 618.950  1.00  8.64           O
ATOM   3332  HN  SER O 207    -121.524-100.156 619.341  1.00  8.64           H
ATOM   3333  N   THR O 208    -123.193-102.510 620.878  1.00  8.64           N
ATOM   3334  CA  THR O 208    -123.703-103.800 621.312  1.00  8.64           C
ATOM   3335  C   THR O 208    -122.971-104.267 622.571  1.00  8.64           C
ATOM   3336  O   THR O 208    -123.602-104.677 623.544  1.00  8.64           O
ATOM   3337  HA  THR O 208    -124.754-103.681 621.578  1.00  8.64           H
ATOM   3338  HB  THR O 208    -122.535-105.010 619.937  1.00  8.64           H
ATOM   3339  CB  THR O 208    -123.580-104.776 620.140  1.00  8.64           C
ATOM   3340  OG1 THR O 208    -124.284-104.135 619.079  1.00  8.64           O
ATOM   3341  HG1 THR O 208    -124.060-104.572 618.208  1.00  8.64           H
ATOM   3342  CG2 THR O 208    -124.358-106.072 620.374  1.00  8.64           C
ATOM   3343 1HG2 THR O 208    -124.243-106.726 619.509  1.00  8.64           H
ATOM   3344 2HG2 THR O 208    -125.414-105.842 620.518  1.00  8.64           H
ATOM   3345 3HG2 THR O 208    -123.972-106.573 621.262  1.00  8.64           H
ATOM   3346  HN  THR O 208    -122.755-102.510 619.979  1.00  8.64           H
ATOM   3347  N   LYS O 209    -121.650-104.189 622.513  1.00  8.64           N
ATOM   3348  CA  LYS O 209    -120.827-104.564 623.649  1.00  8.64           C
ATOM   3349  C   LYS O 209    -121.166-103.664 624.839  1.00  8.64           C
ATOM   3350  O   LYS O 209    -121.240-104.131 625.974  1.00  8.64           O
ATOM   3351  HA  LYS O 209    -121.080-105.592 623.911  1.00  8.64           H
ATOM   3352  CB  LYS O 209    -119.345-104.546 623.267  1.00  8.64           C
ATOM   3353 1HB  LYS O 209    -119.077-103.563 622.882  1.00  8.64           H
ATOM   3354 2HB  LYS O 209    -118.735-104.717 624.154  1.00  8.64           H
ATOM   3355  CG  LYS O 209    -119.037-105.614 622.216  1.00  8.64           C
ATOM   3356 1HG  LYS O 209    -119.392-106.584 622.563  1.00  8.64           H
ATOM   3357 2HG  LYS O 209    -119.575-105.388 621.295  1.00  8.64           H
ATOM   3358  CD  LYS O 209    -117.535-105.686 621.931  1.00  8.64           C
ATOM   3359 1HD  LYS O 209    -117.153-104.688 621.719  1.00  8.64           H
ATOM   3360 2HD  LYS O 209    -117.011-106.046 622.817  1.00  8.64           H
ATOM   3361  CE  LYS O 209    -117.245-106.612 620.748  1.00  8.64           C
ATOM   3362 1HE  LYS O 209    -117.496-107.639 621.013  1.00  8.64           H
ATOM   3363 2HE  LYS O 209    -117.875-106.338 619.902  1.00  8.64           H
ATOM   3364  NZ  LYS O 209    -115.819-106.528 620.362  1.00  8.64           N
ATOM   3365 1HZ  LYS O 209    -115.560-107.360 619.844  1.00  8.64           H
ATOM   3366 2HZ  LYS O 209    -115.675-105.710 619.780  1.00  8.64           H
ATOM   3367 3HZ  LYS O 209    -115.247-106.455 621.195  1.00  8.64           H
ATOM   3368  HN  LYS O 209    -121.143-103.876 621.709  1.00  8.64           H
ATOM   3369  N   LEU O 210    -121.363-102.389 624.538  1.00  8.64           N
ATOM   3370  CA  LEU O 210    -121.612-101.404 625.577  1.00  8.64           C
ATOM   3371  C   LEU O 210    -122.947-101.712 626.257  1.00  8.64           C
ATOM   3372  O   LEU O 210    -123.034-101.725 627.484  1.00  8.64           O
ATOM   3373  HA  LEU O 210    -120.817-101.501 626.316  1.00  8.64           H
ATOM   3374  CB  LEU O 210    -121.526 -99.988 625.004  1.00  8.64           C
ATOM   3375 1HB  LEU O 210    -120.568 -99.880 624.496  1.00  8.64           H
ATOM   3376 2HB  LEU O 210    -122.303 -99.875 624.248  1.00  8.64           H
ATOM   3377  HG  LEU O 210    -122.635 -98.943 626.505  1.00  8.64           H
ATOM   3378  CG  LEU O 210    -121.667 -98.846 626.014  1.00  8.64           C
ATOM   3379  CD1 LEU O 210    -120.596 -98.941 627.102  1.00  8.64           C
ATOM   3380 1HD1 LEU O 210    -120.697 -99.889 627.630  1.00  8.64           H
ATOM   3381 2HD1 LEU O 210    -119.608 -98.883 626.645  1.00  8.64           H
ATOM   3382 3HD1 LEU O 210    -120.720 -98.118 627.806  1.00  8.64           H
ATOM   3383  CD2 LEU O 210    -121.652 -97.488 625.311  1.00  8.64           C
ATOM   3384 1HD2 LEU O 210    -120.710 -97.366 624.775  1.00  8.64           H
ATOM   3385 2HD2 LEU O 210    -122.481 -97.434 624.604  1.00  8.64           H
ATOM   3386 3HD2 LEU O 210    -121.754 -96.694 626.051  1.00  8.64           H
ATOM   3387  HN  LEU O 210    -121.355-102.026 623.605  1.00  8.64           H
ATOM   3388  N   LYS O 211    -123.954-101.954 625.430  1.00  8.64           N
ATOM   3389  CA  LYS O 211    -125.281-102.259 625.937  1.00  8.64           C
ATOM   3390  C   LYS O 211    -125.209-103.497 626.833  1.00  8.64           C
ATOM   3391  O   LYS O 211    -125.700-103.481 627.960  1.00  8.64           O
ATOM   3392  HA  LYS O 211    -125.602-101.412 626.544  1.00  8.64           H
ATOM   3393  CB  LYS O 211    -126.277-102.392 624.783  1.00  8.64           C
ATOM   3394 1HB  LYS O 211    -126.281-101.475 624.193  1.00  8.64           H
ATOM   3395 2HB  LYS O 211    -125.964-103.196 624.118  1.00  8.64           H
ATOM   3396  CG  LYS O 211    -127.687-102.675 625.306  1.00  8.64           C
ATOM   3397 1HG  LYS O 211    -127.714-103.658 625.776  1.00  8.64           H
ATOM   3398 2HG  LYS O 211    -127.947-101.947 626.075  1.00  8.64           H
ATOM   3399  CD  LYS O 211    -128.714-102.617 624.173  1.00  8.64           C
ATOM   3400 1HD  LYS O 211    -128.639-101.659 623.658  1.00  8.64           H
ATOM   3401 2HD  LYS O 211    -128.495-103.392 623.439  1.00  8.64           H
ATOM   3402  CE  LYS O 211    -130.134-102.803 624.711  1.00  8.64           C
ATOM   3403 1HE  LYS O 211    -130.246-103.807 625.120  1.00  8.64           H
ATOM   3404 2HE  LYS O 211    -130.315-102.104 625.527  1.00  8.64           H
ATOM   3405  NZ  LYS O 211    -131.128-102.586 623.635  1.00  8.64           N
ATOM   3406 1HZ  LYS O 211    -132.059-102.566 624.035  1.00  8.64           H
ATOM   3407 2HZ  LYS O 211    -130.939-101.703 623.174  1.00  8.64           H
ATOM   3408 3HZ  LYS O 211    -131.066-103.340 622.961  1.00  8.64           H
ATOM   3409  HN  LYS O 211    -123.874-101.945 624.434  1.00  8.64           H
ATOM   3410  N   SER O 212    -124.592-104.540 626.297  1.00  8.64           N
ATOM   3411  CA  SER O 212    -124.563-105.823 626.979  1.00  8.64           C
ATOM   3412  C   SER O 212    -123.778-105.702 628.287  1.00  8.64           C
ATOM   3413  O   SER O 212    -124.146-106.306 629.294  1.00  8.64           O
ATOM   3414  HA  SER O 212    -125.606-106.067 627.180  1.00  8.64           H
ATOM   3415  CB  SER O 212    -123.948-106.906 626.090  1.00  8.64           C
ATOM   3416 1HB  SER O 212    -124.050-107.876 626.576  1.00  8.64           H
ATOM   3417 2HB  SER O 212    -124.500-106.960 625.151  1.00  8.64           H
ATOM   3418  HG  SER O 212    -122.236-107.300 625.131  1.00  8.64           H
ATOM   3419  OG  SER O 212    -122.572-106.655 625.817  1.00  8.64           O
ATOM   3420  HN  SER O 212    -124.120-104.519 625.416  1.00  8.64           H
ATOM   3421  N   ALA O 213    -122.712-104.918 628.230  1.00  8.64           N
ATOM   3422  CA  ALA O 213    -121.884-104.694 629.403  1.00  8.64           C
ATOM   3423  C   ALA O 213    -122.700-103.950 630.463  1.00  8.64           C
ATOM   3424  O   ALA O 213    -122.730-104.353 631.624  1.00  8.64           O
ATOM   3425  HA  ALA O 213    -121.595-105.668 629.797  1.00  8.64           H
ATOM   3426  CB  ALA O 213    -120.621-103.931 628.999  1.00  8.64           C
ATOM   3427 1HB  ALA O 213    -120.063-104.515 628.267  1.00  8.64           H
ATOM   3428 2HB  ALA O 213    -120.899-102.972 628.562  1.00  8.64           H
ATOM   3429 3HB  ALA O 213    -120.000-103.763 629.879  1.00  8.64           H
ATOM   3430  HN  ALA O 213    -122.411-104.442 627.404  1.00  8.64           H
ATOM   3431  N   VAL O 214    -123.342-102.877 630.024  1.00  8.64           N
ATOM   3432  CA  VAL O 214    -124.097-102.032 630.933  1.00  8.64           C
ATOM   3433  C   VAL O 214    -125.211-102.857 631.581  1.00  8.64           C
ATOM   3434  O   VAL O 214    -125.519-102.675 632.758  1.00  8.64           O
ATOM   3435  HA  VAL O 214    -123.414-101.693 631.712  1.00  8.64           H
ATOM   3436  HB  VAL O 214    -125.052-101.135 629.249  1.00  8.64           H
ATOM   3437  CB  VAL O 214    -124.620-100.800 630.192  1.00  8.64           C
ATOM   3438  CG1 VAL O 214    -125.722-100.105 630.993  1.00  8.64           C
ATOM   3439 1HG1 VAL O 214    -126.550-100.797 631.148  1.00  8.64           H
ATOM   3440 2HG1 VAL O 214    -125.326 -99.790 631.958  1.00  8.64           H
ATOM   3441 3HG1 VAL O 214    -126.076 -99.233 630.443  1.00  8.64           H
ATOM   3442  CG2 VAL O 214    -123.481 -99.831 629.869  1.00  8.64           C
ATOM   3443 1HG2 VAL O 214    -123.007 -99.506 630.795  1.00  8.64           H
ATOM   3444 2HG2 VAL O 214    -122.745-100.331 629.240  1.00  8.64           H
ATOM   3445 3HG2 VAL O 214    -123.880 -98.964 629.342  1.00  8.64           H
ATOM   3446  HN  VAL O 214    -123.351-102.583 629.068  1.00  8.64           H
ATOM   3447  N   LEU O 215    -125.785-103.747 630.784  1.00  8.64           N
ATOM   3448  CA  LEU O 215    -126.939-104.512 631.225  1.00  8.64           C
ATOM   3449  C   LEU O 215    -126.478-105.620 632.175  1.00  8.64           C
ATOM   3450  O   LEU O 215    -127.165-105.937 633.145  1.00  8.64           O
ATOM   3451  HA  LEU O 215    -127.589-103.834 631.777  1.00  8.64           H
ATOM   3452  CB  LEU O 215    -127.733-105.024 630.022  1.00  8.64           C
ATOM   3453 1HB  LEU O 215    -127.615-104.314 629.205  1.00  8.64           H
ATOM   3454 2HB  LEU O 215    -127.292-105.965 629.694  1.00  8.64           H
ATOM   3455  HG  LEU O 215    -129.345-106.033 631.002  1.00  8.64           H
ATOM   3456  CG  LEU O 215    -129.229-105.249 630.253  1.00  8.64           C
ATOM   3457  CD1 LEU O 215    -129.893-103.989 630.811  1.00  8.64           C
ATOM   3458 1HD1 LEU O 215    -129.429-103.724 631.761  1.00  8.64           H
ATOM   3459 2HD1 LEU O 215    -129.768-103.168 630.105  1.00  8.64           H
ATOM   3460 3HD1 LEU O 215    -130.956-104.176 630.966  1.00  8.64           H
ATOM   3461  CD2 LEU O 215    -129.914-105.739 628.976  1.00  8.64           C
ATOM   3462 1HD2 LEU O 215    -129.789-104.996 628.188  1.00  8.64           H
ATOM   3463 2HD2 LEU O 215    -129.463-106.681 628.661  1.00  8.64           H
ATOM   3464 3HD2 LEU O 215    -130.976-105.891 629.168  1.00  8.64           H
ATOM   3465  HN  LEU O 215    -125.475-103.948 629.855  1.00  8.64           H
ATOM   3466  N   THR O 216    -125.318-106.179 631.862  1.00  8.64           N
ATOM   3467  CA  THR O 216    -124.720-107.191 632.717  1.00  8.64           C
ATOM   3468  C   THR O 216    -124.460-106.623 634.113  1.00  8.64           C
ATOM   3469  O   THR O 216    -124.757-107.270 635.116  1.00  8.64           O
ATOM   3470  HA  THR O 216    -125.432-108.008 632.832  1.00  8.64           H
ATOM   3471  HB  THR O 216    -122.723-106.909 631.909  1.00  8.64           H
ATOM   3472  CB  THR O 216    -123.457-107.707 632.026  1.00  8.64           C
ATOM   3473  OG1 THR O 216    -123.935-108.285 630.814  1.00  8.64           O
ATOM   3474  HG1 THR O 216    -123.732-107.680 630.043  1.00  8.64           H
ATOM   3475  CG2 THR O 216    -122.819-108.881 632.772  1.00  8.64           C
ATOM   3476 1HG2 THR O 216    -123.531-109.705 632.829  1.00  8.64           H
ATOM   3477 2HG2 THR O 216    -122.546-108.566 633.779  1.00  8.64           H
ATOM   3478 3HG2 THR O 216    -121.927-109.209 632.239  1.00  8.64           H
ATOM   3479  HN  THR O 216    -124.790-105.952 631.044  1.00  8.64           H
ATOM   3480  N   LEU O 217    -123.907-105.419 634.134  1.00  8.64           N
ATOM   3481  CA  LEU O 217    -123.563-104.775 635.390  1.00  8.64           C
ATOM   3482  C   LEU O 217    -124.823-104.626 636.245  1.00  8.64           C
ATOM   3483  O   LEU O 217    -124.786-104.839 637.455  1.00  8.64           O
ATOM   3484  HA  LEU O 217    -122.867-105.431 635.914  1.00  8.64           H
ATOM   3485  CB  LEU O 217    -122.834-103.454 635.134  1.00  8.64           C
ATOM   3486 1HB  LEU O 217    -121.995-103.649 634.465  1.00  8.64           H
ATOM   3487 2HB  LEU O 217    -123.513-102.784 634.606  1.00  8.64           H
ATOM   3488  HG  LEU O 217    -123.123-102.632 637.087  1.00  8.64           H
ATOM   3489  CG  LEU O 217    -122.306-102.728 636.372  1.00  8.64           C
ATOM   3490  CD1 LEU O 217    -121.202-103.539 637.054  1.00  8.64           C
ATOM   3491 1HD1 LEU O 217    -121.599-104.508 637.360  1.00  8.64           H
ATOM   3492 2HD1 LEU O 217    -120.377-103.688 636.358  1.00  8.64           H
ATOM   3493 3HD1 LEU O 217    -120.844-103.000 637.931  1.00  8.64           H
ATOM   3494  CD2 LEU O 217    -121.843-101.312 636.022  1.00  8.64           C
ATOM   3495 1HD2 LEU O 217    -121.046-101.364 635.280  1.00  8.64           H
ATOM   3496 2HD2 LEU O 217    -122.681-100.746 635.616  1.00  8.64           H
ATOM   3497 3HD2 LEU O 217    -121.472-100.819 636.920  1.00  8.64           H
ATOM   3498  HN  LEU O 217    -123.695-104.886 633.315  1.00  8.64           H
ATOM   3499  N   LYS O 218    -125.910-104.261 635.580  1.00  8.64           N
ATOM   3500  CA  LYS O 218    -127.175-104.060 636.267  1.00  8.64           C
ATOM   3501  C   LYS O 218    -127.621-105.379 636.901  1.00  8.64           C
ATOM   3502  O   LYS O 218    -128.081-105.398 638.042  1.00  8.64           O
ATOM   3503  HA  LYS O 218    -127.003-103.335 637.062  1.00  8.64           H
ATOM   3504  CB  LYS O 218    -128.209-103.453 635.317  1.00  8.64           C
ATOM   3505 1HB  LYS O 218    -128.168-103.963 634.354  1.00  8.64           H
ATOM   3506 2HB  LYS O 218    -129.211-103.609 635.717  1.00  8.64           H
ATOM   3507  CG  LYS O 218    -127.961-101.957 635.119  1.00  8.64           C
ATOM   3508 1HG  LYS O 218    -128.309-101.408 635.994  1.00  8.64           H
ATOM   3509 2HG  LYS O 218    -126.890-101.771 635.031  1.00  8.64           H
ATOM   3510  CD  LYS O 218    -128.678-101.442 633.869  1.00  8.64           C
ATOM   3511 1HD  LYS O 218    -128.327-101.989 632.993  1.00  8.64           H
ATOM   3512 2HD  LYS O 218    -129.748-101.631 633.955  1.00  8.64           H
ATOM   3513  CE  LYS O 218    -128.432 -99.945 633.673  1.00  8.64           C
ATOM   3514 1HE  LYS O 218    -129.069 -99.375 634.350  1.00  8.64           H
ATOM   3515 2HE  LYS O 218    -127.400 -99.703 633.927  1.00  8.64           H
ATOM   3516  NZ  LYS O 218    -128.710 -99.553 632.273  1.00  8.64           N
ATOM   3517 1HZ  LYS O 218    -128.112 -98.776 632.015  1.00  8.64           H
ATOM   3518 2HZ  LYS O 218    -128.526-100.339 631.659  1.00  8.64           H
ATOM   3519 3HZ  LYS O 218    -129.681 -99.275 632.186  1.00  8.64           H
ATOM   3520  HN  LYS O 218    -125.936-104.104 634.593  1.00  8.64           H
ATOM   3521  N   VAL O 219    -127.470-106.449 636.135  1.00  8.64           N
ATOM   3522  CA  VAL O 219    -127.968-107.747 636.555  1.00  8.64           C
ATOM   3523  C   VAL O 219    -127.146-108.242 637.747  1.00  8.64           C
ATOM   3524  O   VAL O 219    -127.694-108.812 638.689  1.00  8.64           O
ATOM   3525  HA  VAL O 219    -129.002-107.616 636.873  1.00  8.64           H
ATOM   3526  HB  VAL O 219    -126.993-108.621 634.869  1.00  8.64           H
ATOM   3527  CB  VAL O 219    -127.954-108.720 635.374  1.00  8.64           C
ATOM   3528  CG1 VAL O 219    -128.086-110.167 635.855  1.00  8.64           C
ATOM   3529 1HG1 VAL O 219    -127.253-110.408 636.515  1.00  8.64           H
ATOM   3530 2HG1 VAL O 219    -129.025-110.286 636.395  1.00  8.64           H
ATOM   3531 3HG1 VAL O 219    -128.073-110.837 634.995  1.00  8.64           H
ATOM   3532  CG2 VAL O 219    -129.052-108.375 634.367  1.00  8.64           C
ATOM   3533 1HG2 VAL O 219    -130.025-108.432 634.855  1.00  8.64           H
ATOM   3534 2HG2 VAL O 219    -128.894-107.365 633.989  1.00  8.64           H
ATOM   3535 3HG2 VAL O 219    -129.020-109.082 633.538  1.00  8.64           H
ATOM   3536  HN  VAL O 219    -127.017-106.438 635.243  1.00  8.64           H
ATOM   3537  N   ILE O 220    -125.845-108.006 637.667  1.00  8.64           N
ATOM   3538  CA  ILE O 220    -124.935-108.471 638.699  1.00  8.64           C
ATOM   3539  C   ILE O 220    -125.234-107.734 640.006  1.00  8.64           C
ATOM   3540  O   ILE O 220    -125.495-108.362 641.031  1.00  8.64           O
ATOM   3541  HA  ILE O 220    -125.127-109.534 638.850  1.00  8.64           H
ATOM   3542  HB  ILE O 220    -123.345-107.332 637.834  1.00  8.64           H
ATOM   3543  CB  ILE O 220    -123.483-108.336 638.235  1.00  8.64           C
ATOM   3544  CG1 ILE O 220    -123.174-109.320 637.105  1.00  8.64           C
ATOM   3545 1HG1 ILE O 220    -123.226-110.341 637.484  1.00  8.64           H
ATOM   3546 2HG1 ILE O 220    -123.929-109.231 636.324  1.00  8.64           H
ATOM   3547  CG2 ILE O 220    -122.515-108.490 639.410  1.00  8.64           C
ATOM   3548 1HG2 ILE O 220    -122.718-107.717 640.152  1.00  8.64           H
ATOM   3549 2HG2 ILE O 220    -122.647-109.472 639.863  1.00  8.64           H
ATOM   3550 3HG2 ILE O 220    -121.490-108.389 639.052  1.00  8.64           H
ATOM   3551  CD1 ILE O 220    -121.787-109.059 636.514  1.00  8.64           C
ATOM   3552 1HD1 ILE O 220    -121.748-108.045 636.115  1.00  8.64           H
ATOM   3553 2HD1 ILE O 220    -121.033-109.173 637.293  1.00  8.64           H
ATOM   3554 3HD1 ILE O 220    -121.594-109.772 635.713  1.00  8.64           H
ATOM   3555  HN  ILE O 220    -125.412-107.509 636.915  1.00  8.64           H
ATOM   3556  N   LEU O 221    -125.186-106.413 639.927  1.00  8.64           N
ATOM   3557  CA  LEU O 221    -125.151-105.592 641.126  1.00  8.64           C
ATOM   3558  C   LEU O 221    -126.583-105.291 641.574  1.00  8.64           C
ATOM   3559  O   LEU O 221    -126.820-104.986 642.742  1.00  8.64           O
ATOM   3560  HA  LEU O 221    -124.661-106.174 641.906  1.00  8.64           H
ATOM   3561  CB  LEU O 221    -124.303-104.340 640.894  1.00  8.64           C
ATOM   3562 1HB  LEU O 221    -124.716-103.798 640.043  1.00  8.64           H
ATOM   3563 2HB  LEU O 221    -124.403-103.691 641.764  1.00  8.64           H
ATOM   3564  HG  LEU O 221    -122.714-105.178 639.734  1.00  8.64           H
ATOM   3565  CG  LEU O 221    -122.813-104.577 640.638  1.00  8.64           C
ATOM   3566  CD1 LEU O 221    -122.083-103.256 640.386  1.00  8.64           C
ATOM   3567 1HD1 LEU O 221    -122.514-102.764 639.514  1.00  8.64           H
ATOM   3568 2HD1 LEU O 221    -122.189-102.611 641.258  1.00  8.64           H
ATOM   3569 3HD1 LEU O 221    -121.026-103.454 640.207  1.00  8.64           H
ATOM   3570  CD2 LEU O 221    -122.180-105.373 641.781  1.00  8.64           C
ATOM   3571 1HD2 LEU O 221    -122.291-104.820 642.714  1.00  8.64           H
ATOM   3572 2HD2 LEU O 221    -122.678-106.339 641.870  1.00  8.64           H
ATOM   3573 3HD2 LEU O 221    -121.121-105.528 641.573  1.00  8.64           H
ATOM   3574  HN  LEU O 221    -125.170-105.904 639.067  1.00  8.64           H
ATOM   3575  N   GLY O 222    -127.499-105.386 640.622  1.00  8.64           N
ATOM   3576  CA  GLY O 222    -128.880-105.010 640.872  1.00  8.64           C
ATOM   3577  C   GLY O 222    -129.694-106.208 641.367  1.00  8.64           C
ATOM   3578  O   GLY O 222    -130.789-106.040 641.901  1.00  8.64           O
ATOM   3579 1HA  GLY O 222    -128.915-104.211 641.613  1.00  8.64           H
ATOM   3580 2HA  GLY O 222    -129.325-104.617 639.958  1.00  8.64           H
ATOM   3581  HN  GLY O 222    -127.311-105.713 639.696  1.00  8.64           H
ATOM   3582  N   PHE O 223    -129.126-107.389 641.173  1.00  8.64           N
ATOM   3583  CA  PHE O 223    -129.828-108.619 641.497  1.00  8.64           C
ATOM   3584  C   PHE O 223    -128.914-109.593 642.243  1.00  8.64           C
ATOM   3585  O   PHE O 223    -129.034-109.757 643.456  1.00  8.64           O
ATOM   3586  HA  PHE O 223    -130.670-108.352 642.136  1.00  8.64           H
ATOM   3587  CB  PHE O 223    -130.255-109.252 640.171  1.00  8.64           C
ATOM   3588 1HB  PHE O 223    -130.774-108.504 639.573  1.00  8.64           H
ATOM   3589 2HB  PHE O 223    -129.364-109.542 639.615  1.00  8.64           H
ATOM   3590  CG  PHE O 223    -131.160-110.476 640.329  1.00  8.64           C
ATOM   3591  HD1 PHE O 223    -129.819-111.769 639.305  1.00  8.64           H
ATOM   3592  CD1 PHE O 223    -130.774-111.677 639.823  1.00  8.64           C
ATOM   3593  HD2 PHE O 223    -132.661-109.398 641.380  1.00  8.64           H
ATOM   3594  CD2 PHE O 223    -132.352-110.361 640.975  1.00  8.64           C
ATOM   3595  CE1 PHE O 223    -131.614-112.813 639.969  1.00  8.64           C
ATOM   3596  HE1 PHE O 223    -131.304-113.776 639.564  1.00  8.64           H
ATOM   3597  CE2 PHE O 223    -133.192-111.497 641.121  1.00  8.64           C
ATOM   3598  HE2 PHE O 223    -134.147-111.405 641.639  1.00  8.64           H
ATOM   3599  CZ  PHE O 223    -132.805-112.699 640.615  1.00  8.64           C
ATOM   3600  HZ  PHE O 223    -133.450-113.570 640.728  1.00  8.64           H
ATOM   3601  HN  PHE O 223    -128.205-107.513 640.803  1.00  8.64           H
ATOM   3602  N   PHE O 224    -128.020-110.213 641.486  1.00  8.64           N
ATOM   3603  CA  PHE O 224    -127.373-111.432 641.939  1.00  8.64           C
ATOM   3604  C   PHE O 224    -126.660-111.211 643.274  1.00  8.64           C
ATOM   3605  O   PHE O 224    -126.907-111.930 644.241  1.00  8.64           O
ATOM   3606  HA  PHE O 224    -128.152-112.184 642.066  1.00  8.64           H
ATOM   3607  CB  PHE O 224    -126.338-111.810 640.878  1.00  8.64           C
ATOM   3608 1HB  PHE O 224    -125.894-110.899 640.477  1.00  8.64           H
ATOM   3609 2HB  PHE O 224    -125.535-112.374 641.353  1.00  8.64           H
ATOM   3610  CG  PHE O 224    -126.905-112.636 639.721  1.00  8.64           C
ATOM   3611  HD1 PHE O 224    -127.057-114.410 640.884  1.00  8.64           H
ATOM   3612  CD1 PHE O 224    -127.214-113.947 639.909  1.00  8.64           C
ATOM   3613  HD2 PHE O 224    -126.853-111.008 638.355  1.00  8.64           H
ATOM   3614  CD2 PHE O 224    -127.101-112.059 638.506  1.00  8.64           C
ATOM   3615  CE1 PHE O 224    -127.741-114.714 638.836  1.00  8.64           C
ATOM   3616  HE1 PHE O 224    -127.988-115.764 638.987  1.00  8.64           H
ATOM   3617  CE2 PHE O 224    -127.628-112.825 637.432  1.00  8.64           C
ATOM   3618  HE2 PHE O 224    -127.784-112.363 636.458  1.00  8.64           H
ATOM   3619  CZ  PHE O 224    -127.936-114.136 637.620  1.00  8.64           C
ATOM   3620  HZ  PHE O 224    -128.341-114.725 636.797  1.00  8.64           H
ATOM   3621  HN  PHE O 224    -127.738-109.896 640.580  1.00  8.64           H
ATOM   3622  N   LEU O 225    -125.789-110.212 643.285  1.00  8.64           N
ATOM   3623  CA  LEU O 225    -124.931-109.979 644.435  1.00  8.64           C
ATOM   3624  C   LEU O 225    -125.799-109.744 645.673  1.00  8.64           C
ATOM   3625  O   LEU O 225    -125.661-110.446 646.674  1.00  8.64           O
ATOM   3626  HA  LEU O 225    -124.343-110.883 644.592  1.00  8.64           H
ATOM   3627  CB  LEU O 225    -123.948-108.843 644.148  1.00  8.64           C
ATOM   3628 1HB  LEU O 225    -123.229-109.190 643.406  1.00  8.64           H
ATOM   3629 2HB  LEU O 225    -124.499-108.018 643.697  1.00  8.64           H
ATOM   3630  HG  LEU O 225    -123.886-108.113 646.158  1.00  8.64           H
ATOM   3631  CG  LEU O 225    -123.175-108.304 645.354  1.00  8.64           C
ATOM   3632  CD1 LEU O 225    -122.175-109.340 645.871  1.00  8.64           C
ATOM   3633 1HD1 LEU O 225    -122.709-110.242 646.173  1.00  8.64           H
ATOM   3634 2HD1 LEU O 225    -121.465-109.585 645.082  1.00  8.64           H
ATOM   3635 3HD1 LEU O 225    -121.640-108.932 646.728  1.00  8.64           H
ATOM   3636  CD2 LEU O 225    -122.500-106.972 645.022  1.00  8.64           C
ATOM   3637 1HD2 LEU O 225    -121.804-107.113 644.196  1.00  8.64           H
ATOM   3638 2HD2 LEU O 225    -123.258-106.242 644.738  1.00  8.64           H
ATOM   3639 3HD2 LEU O 225    -121.958-106.612 645.896  1.00  8.64           H
ATOM   3640  HN  LEU O 225    -125.664-109.571 642.528  1.00  8.64           H
ATOM   3641  N   PRO O 226    -126.704-108.758 645.628  1.00  8.64           N
ATOM   3642  CA  PRO O 226    -127.606-108.510 646.756  1.00  8.64           C
ATOM   3643  C   PRO O 226    -128.357-109.762 647.180  1.00  8.64           C
ATOM   3644  O   PRO O 226    -128.484-110.041 648.371  1.00  8.64           O
ATOM   3645  HA  PRO O 226    -127.035-108.210 647.634  1.00  8.64           H
ATOM   3646  CB  PRO O 226    -128.555-107.430 646.231  1.00  8.64           C
ATOM   3647 1HB  PRO O 226    -129.448-107.864 645.782  1.00  8.64           H
ATOM   3648 2HB  PRO O 226    -128.890-106.768 647.030  1.00  8.64           H
ATOM   3649  CG  PRO O 226    -127.710-106.689 645.202  1.00  8.64           C
ATOM   3650 1HG  PRO O 226    -128.328-106.132 644.497  1.00  8.64           H
ATOM   3651 2HG  PRO O 226    -127.047-105.961 645.671  1.00  8.64           H
ATOM   3652  CD  PRO O 226    -126.939-107.810 644.524  1.00  8.64           C
ATOM   3653 1HD  PRO O 226    -127.515-108.268 643.719  1.00  8.64           H
ATOM   3654 2HD  PRO O 226    -126.009-107.452 644.083  1.00  8.64           H
ATOM   3655  N   PHE O 227    -128.839-110.491 646.183  1.00  8.64           N
ATOM   3656  CA  PHE O 227    -129.672-111.653 646.441  1.00  8.64           C
ATOM   3657  C   PHE O 227    -128.917-112.697 647.265  1.00  8.64           C
ATOM   3658  O   PHE O 227    -129.447-113.224 648.242  1.00  8.64           O
ATOM   3659  HA  PHE O 227    -130.542-111.310 647.001  1.00  8.64           H
ATOM   3660  CB  PHE O 227    -130.031-112.256 645.081  1.00  8.64           C
ATOM   3661 1HB  PHE O 227    -130.553-111.505 644.488  1.00  8.64           H
ATOM   3662 2HB  PHE O 227    -129.111-112.499 644.549  1.00  8.64           H
ATOM   3663  CG  PHE O 227    -130.901-113.512 645.167  1.00  8.64           C
ATOM   3664  HD1 PHE O 227    -129.260-114.833 644.881  1.00  8.64           H
ATOM   3665  CD1 PHE O 227    -130.334-114.741 645.042  1.00  8.64           C
ATOM   3666  HD2 PHE O 227    -132.695-112.412 645.468  1.00  8.64           H
ATOM   3667  CD2 PHE O 227    -132.241-113.398 645.369  1.00  8.64           C
ATOM   3668  CE1 PHE O 227    -131.141-115.907 645.122  1.00  8.64           C
ATOM   3669  HE1 PHE O 227    -130.687-116.893 645.022  1.00  8.64           H
ATOM   3670  CE2 PHE O 227    -133.048-114.563 645.449  1.00  8.64           C
ATOM   3671  HE2 PHE O 227    -134.122-114.472 645.610  1.00  8.64           H
ATOM   3672  CZ  PHE O 227    -132.481-115.793 645.324  1.00  8.64           C
ATOM   3673  HZ  PHE O 227    -133.101-116.688 645.385  1.00  8.64           H
ATOM   3674  HN  PHE O 227    -128.669-110.298 645.217  1.00  8.64           H
ATOM   3675  N   VAL O 228    -127.690-112.965 646.841  1.00  8.64           N
ATOM   3676  CA  VAL O 228    -126.869-113.961 647.508  1.00  8.64           C
ATOM   3677  C   VAL O 228    -126.670-113.555 648.970  1.00  8.64           C
ATOM   3678  O   VAL O 228    -126.810-114.381 649.871  1.00  8.64           O
ATOM   3679  HA  VAL O 228    -127.408-114.907 647.477  1.00  8.64           H
ATOM   3680  HB  VAL O 228    -125.109-113.156 646.609  1.00  8.64           H
ATOM   3681  CB  VAL O 228    -125.550-114.142 646.754  1.00  8.64           C
ATOM   3682  CG1 VAL O 228    -124.564-114.982 647.567  1.00  8.64           C
ATOM   3683 1HG1 VAL O 228    -124.359-114.485 648.515  1.00  8.64           H
ATOM   3684 2HG1 VAL O 228    -124.995-115.965 647.758  1.00  8.64           H
ATOM   3685 3HG1 VAL O 228    -123.635-115.095 647.008  1.00  8.64           H
ATOM   3686  CG2 VAL O 228    -125.788-114.758 645.374  1.00  8.64           C
ATOM   3687 1HG2 VAL O 228    -126.261-115.733 645.488  1.00  8.64           H
ATOM   3688 2HG2 VAL O 228    -126.437-114.105 644.791  1.00  8.64           H
ATOM   3689 3HG2 VAL O 228    -124.834-114.876 644.859  1.00  8.64           H
ATOM   3690  HN  VAL O 228    -127.258-112.516 646.059  1.00  8.64           H
ATOM   3691  N   VAL O 229    -126.347-112.284 649.160  1.00  8.64           N
ATOM   3692  CA  VAL O 229    -126.024-111.784 650.486  1.00  8.64           C
ATOM   3693  C   VAL O 229    -127.254-111.911 651.387  1.00  8.64           C
ATOM   3694  O   VAL O 229    -127.148-112.358 652.528  1.00  8.64           O
ATOM   3695  HA  VAL O 229    -125.228-112.410 650.888  1.00  8.64           H
ATOM   3696  HB  VAL O 229    -126.254-109.749 649.886  1.00  8.64           H
ATOM   3697  CB  VAL O 229    -125.498-110.351 650.390  1.00  8.64           C
ATOM   3698  CG1 VAL O 229    -125.274-109.755 651.782  1.00  8.64           C
ATOM   3699 1HG1 VAL O 229    -126.217-109.746 652.329  1.00  8.64           H
ATOM   3700 2HG1 VAL O 229    -124.546-110.360 652.323  1.00  8.64           H
ATOM   3701 3HG1 VAL O 229    -124.900-108.736 651.684  1.00  8.64           H
ATOM   3702  CG2 VAL O 229    -124.217-110.292 649.556  1.00  8.64           C
ATOM   3703 1HG2 VAL O 229    -123.452-110.915 650.020  1.00  8.64           H
ATOM   3704 2HG2 VAL O 229    -124.421-110.657 648.549  1.00  8.64           H
ATOM   3705 3HG2 VAL O 229    -123.864-109.262 649.504  1.00  8.64           H
ATOM   3706  HN  VAL O 229    -126.304-111.603 648.429  1.00  8.64           H
ATOM   3707  N   MET O 230    -128.392-111.509 650.841  1.00  8.64           N
ATOM   3708  CA  MET O 230    -129.633-111.530 651.597  1.00  8.64           C
ATOM   3709  C   MET O 230    -130.009-112.958 651.996  1.00  8.64           C
ATOM   3710  O   MET O 230    -130.380-113.209 653.141  1.00  8.64           O
ATOM   3711  HA  MET O 230    -129.443-110.934 652.490  1.00  8.64           H
ATOM   3712  CB  MET O 230    -130.756-110.923 650.752  1.00  8.64           C
ATOM   3713 1HB  MET O 230    -130.698-111.308 649.734  1.00  8.64           H
ATOM   3714 2HB  MET O 230    -131.722-111.228 651.153  1.00  8.64           H
ATOM   3715  CG  MET O 230    -130.663-109.396 650.733  1.00  8.64           C
ATOM   3716 1HG  MET O 230    -130.604-109.014 651.752  1.00  8.64           H
ATOM   3717 2HG  MET O 230    -129.752-109.085 650.222  1.00  8.64           H
ATOM   3718  SD  MET O 230    -132.089-108.709 649.907  1.00  8.64           S
ATOM   3719  CE  MET O 230    -131.636-109.008 648.206  1.00  8.64           C
ATOM   3720 1HE  MET O 230    -130.702-108.492 647.983  1.00  8.64           H
ATOM   3721 2HE  MET O 230    -131.506-110.079 648.048  1.00  8.64           H
ATOM   3722 3HE  MET O 230    -132.423-108.637 647.550  1.00  8.64           H
ATOM   3723  HN  MET O 230    -128.475-111.175 649.902  1.00  8.64           H
ATOM   3724  N   ALA O 231    -129.899-113.857 651.028  1.00  8.64           N
ATOM   3725  CA  ALA O 231    -130.265-115.245 651.251  1.00  8.64           C
ATOM   3726  C   ALA O 231    -129.430-115.810 652.402  1.00  8.64           C
ATOM   3727  O   ALA O 231    -129.969-116.423 653.322  1.00  8.64           O
ATOM   3728  HA  ALA O 231    -131.318-115.269 651.532  1.00  8.64           H
ATOM   3729  CB  ALA O 231    -130.082-116.036 649.955  1.00  8.64           C
ATOM   3730 1HB  ALA O 231    -130.719-115.613 649.178  1.00  8.64           H
ATOM   3731 2HB  ALA O 231    -129.040-115.982 649.640  1.00  8.64           H
ATOM   3732 3HB  ALA O 231    -130.357-117.078 650.122  1.00  8.64           H
ATOM   3733  HN  ALA O 231    -129.567-113.650 650.108  1.00  8.64           H
ATOM   3734  N   CYS O 232    -128.128-115.584 652.312  1.00  8.64           N
ATOM   3735  CA  CYS O 232    -127.205-116.124 653.296  1.00  8.64           C
ATOM   3736  C   CYS O 232    -127.539-115.509 654.656  1.00  8.64           C
ATOM   3737  O   CYS O 232    -127.458-116.182 655.683  1.00  8.64           O
ATOM   3738  HA  CYS O 232    -127.359-117.203 653.311  1.00  8.64           H
ATOM   3739  CB  CYS O 232    -125.748-115.876 652.900  1.00  8.64           C
ATOM   3740 1HB  CYS O 232    -125.598-114.821 652.675  1.00  8.64           H
ATOM   3741 2HB  CYS O 232    -125.089-116.121 653.734  1.00  8.64           H
ATOM   3742  HG  CYS O 232    -125.760-116.031 650.533  1.00  8.64           H
ATOM   3743  SG  CYS O 232    -125.314-116.894 651.442  1.00  8.64           S
ATOM   3744  HN  CYS O 232    -127.703-115.044 651.586  1.00  8.64           H
ATOM   3745  N   CYS O 233    -127.907-114.236 654.620  1.00  8.64           N
ATOM   3746  CA  CYS O 233    -128.212-113.511 655.842  1.00  8.64           C
ATOM   3747  C   CYS O 233    -129.404-114.190 656.520  1.00  8.64           C
ATOM   3748  O   CYS O 233    -129.338-114.535 657.699  1.00  8.64           O
ATOM   3749  HA  CYS O 233    -127.324-113.569 656.471  1.00  8.64           H
ATOM   3750  CB  CYS O 233    -128.480-112.029 655.568  1.00  8.64           C
ATOM   3751 1HB  CYS O 233    -129.197-111.926 654.753  1.00  8.64           H
ATOM   3752 2HB  CYS O 233    -128.927-111.564 656.446  1.00  8.64           H
ATOM   3753  HG  CYS O 233    -126.800-111.711 653.924  1.00  8.64           H
ATOM   3754  SG  CYS O 233    -126.918-111.180 655.138  1.00  8.64           S
ATOM   3755  HN  CYS O 233    -127.998-113.704 653.779  1.00  8.64           H
ATOM   3756  N   TYR O 234    -130.465-114.363 655.746  1.00  8.64           N
ATOM   3757  CA  TYR O 234    -131.740-114.778 656.305  1.00  8.64           C
ATOM   3758  C   TYR O 234    -131.734-116.273 656.632  1.00  8.64           C
ATOM   3759  O   TYR O 234    -132.418-116.713 657.555  1.00  8.64           O
ATOM   3760  HA  TYR O 234    -131.904-114.214 657.223  1.00  8.64           H
ATOM   3761  CB  TYR O 234    -132.784-114.509 655.220  1.00  8.64           C
ATOM   3762 1HB  TYR O 234    -132.388-114.837 654.259  1.00  8.64           H
ATOM   3763 2HB  TYR O 234    -133.668-115.114 655.423  1.00  8.64           H
ATOM   3764  CG  TYR O 234    -133.202-113.042 655.109  1.00  8.64           C
ATOM   3765  HD1 TYR O 234    -133.909-112.939 657.131  1.00  8.64           H
ATOM   3766  CD1 TYR O 234    -133.763-112.400 656.194  1.00  8.64           C
ATOM   3767  HD2 TYR O 234    -132.575-112.866 653.066  1.00  8.64           H
ATOM   3768  CD2 TYR O 234    -133.018-112.360 653.923  1.00  8.64           C
ATOM   3769  CE1 TYR O 234    -134.157-111.019 656.090  1.00  8.64           C
ATOM   3770  HE1 TYR O 234    -134.601-110.500 656.939  1.00  8.64           H
ATOM   3771  HE2 TYR O 234    -133.272-110.428 652.889  1.00  8.64           H
ATOM   3772  CE2 TYR O 234    -133.412-110.978 653.819  1.00  8.64           C
ATOM   3773  CZ  TYR O 234    -133.962-110.376 654.907  1.00  8.64           C
ATOM   3774  OH  TYR O 234    -134.333-109.072 654.809  1.00  8.64           O
ATOM   3775  HH  TYR O 234    -133.784-108.611 654.111  1.00  8.64           H
ATOM   3776  HN  TYR O 234    -130.463-114.224 654.755  1.00  8.64           H
ATOM   3777  N   THR O 235    -130.955-117.013 655.857  1.00  8.64           N
ATOM   3778  CA  THR O 235    -130.793-118.436 656.099  1.00  8.64           C
ATOM   3779  C   THR O 235    -130.259-118.679 657.512  1.00  8.64           C
ATOM   3780  O   THR O 235    -130.777-119.527 658.238  1.00  8.64           O
ATOM   3781  HA  THR O 235    -131.774-118.908 656.042  1.00  8.64           H
ATOM   3782  HB  THR O 235    -129.694-120.062 655.167  1.00  8.64           H
ATOM   3783  CB  THR O 235    -129.889-119.003 655.002  1.00  8.64           C
ATOM   3784  OG1 THR O 235    -128.743-118.156 655.025  1.00  8.64           O
ATOM   3785  HG1 THR O 235    -127.977-118.605 654.565  1.00  8.64           H
ATOM   3786  CG2 THR O 235    -130.472-118.803 653.602  1.00  8.64           C
ATOM   3787 1HG2 THR O 235    -130.604-117.738 653.411  1.00  8.64           H
ATOM   3788 2HG2 THR O 235    -131.437-119.306 653.535  1.00  8.64           H
ATOM   3789 3HG2 THR O 235    -129.791-119.223 652.861  1.00  8.64           H
ATOM   3790  HN  THR O 235    -130.441-116.656 655.077  1.00  8.64           H
ATOM   3791  N   ILE O 236    -129.230-117.921 657.860  1.00  8.64           N
ATOM   3792  CA  ILE O 236    -128.619-118.045 659.172  1.00  8.64           C
ATOM   3793  C   ILE O 236    -129.590-117.526 660.234  1.00  8.64           C
ATOM   3794  O   ILE O 236    -129.770-118.154 661.276  1.00  8.64           O
ATOM   3795  HA  ILE O 236    -128.445-119.106 659.352  1.00  8.64           H
ATOM   3796  HB  ILE O 236    -127.401-116.302 658.941  1.00  8.64           H
ATOM   3797  CB  ILE O 236    -127.255-117.352 659.196  1.00  8.64           C
ATOM   3798  CG1 ILE O 236    -126.320-117.947 658.141  1.00  8.64           C
ATOM   3799 1HG1 ILE O 236    -126.001-118.942 658.452  1.00  8.64           H
ATOM   3800 2HG1 ILE O 236    -126.856-118.064 657.199  1.00  8.64           H
ATOM   3801  CG2 ILE O 236    -126.641-117.397 660.596  1.00  8.64           C
ATOM   3802 1HG2 ILE O 236    -127.303-116.890 661.299  1.00  8.64           H
ATOM   3803 2HG2 ILE O 236    -126.511-118.435 660.903  1.00  8.64           H
ATOM   3804 3HG2 ILE O 236    -125.672-116.898 660.585  1.00  8.64           H
ATOM   3805  CD1 ILE O 236    -125.094-117.055 657.929  1.00  8.64           C
ATOM   3806 1HD1 ILE O 236    -125.416-116.069 657.595  1.00  8.64           H
ATOM   3807 2HD1 ILE O 236    -124.548-116.960 658.867  1.00  8.64           H
ATOM   3808 3HD1 ILE O 236    -124.446-117.501 657.175  1.00  8.64           H
ATOM   3809  HN  ILE O 236    -128.816-117.233 657.264  1.00  8.64           H
ATOM   3810  N   ILE O 237    -130.191-116.384 659.933  1.00  8.64           N
ATOM   3811  CA  ILE O 237    -131.121-115.761 660.860  1.00  8.64           C
ATOM   3812  C   ILE O 237    -132.204-116.770 661.245  1.00  8.64           C
ATOM   3813  O   ILE O 237    -132.490-116.958 662.427  1.00  8.64           O
ATOM   3814  HA  ILE O 237    -130.560-115.496 661.756  1.00  8.64           H
ATOM   3815  HB  ILE O 237    -131.913-114.635 659.222  1.00  8.64           H
ATOM   3816  CB  ILE O 237    -131.673-114.461 660.271  1.00  8.64           C
ATOM   3817  CG1 ILE O 237    -130.622-113.349 660.315  1.00  8.64           C
ATOM   3818 1HG1 ILE O 237    -130.472-113.027 661.346  1.00  8.64           H
ATOM   3819 2HG1 ILE O 237    -129.667-113.733 659.959  1.00  8.64           H
ATOM   3820  CG2 ILE O 237    -132.971-114.051 660.969  1.00  8.64           C
ATOM   3821 1HG2 ILE O 237    -133.716-114.836 660.842  1.00  8.64           H
ATOM   3822 2HG2 ILE O 237    -132.780-113.900 662.032  1.00  8.64           H
ATOM   3823 3HG2 ILE O 237    -133.342-113.124 660.532  1.00  8.64           H
ATOM   3824  CD1 ILE O 237    -131.051-112.156 659.459  1.00  8.64           C
ATOM   3825 1HD1 ILE O 237    -131.177-112.477 658.425  1.00  8.64           H
ATOM   3826 2HD1 ILE O 237    -131.995-111.760 659.834  1.00  8.64           H
ATOM   3827 3HD1 ILE O 237    -130.286-111.380 659.509  1.00  8.64           H
ATOM   3828  HN  ILE O 237    -130.052-115.888 659.076  1.00  8.64           H
ATOM   3829  N   ILE O 238    -132.777-117.393 660.226  1.00  8.64           N
ATOM   3830  CA  ILE O 238    -133.881-118.314 660.437  1.00  8.64           C
ATOM   3831  C   ILE O 238    -133.408-119.480 661.306  1.00  8.64           C
ATOM   3832  O   ILE O 238    -134.106-119.894 662.231  1.00  8.64           O
ATOM   3833  HA  ILE O 238    -134.659-117.774 660.978  1.00  8.64           H
ATOM   3834  HB  ILE O 238    -133.661-118.991 658.420  1.00  8.64           H
ATOM   3835  CB  ILE O 238    -134.480-118.748 659.098  1.00  8.64           C
ATOM   3836  CG1 ILE O 238    -135.274-117.608 658.456  1.00  8.64           C
ATOM   3837 1HG1 ILE O 238    -136.214-117.470 658.990  1.00  8.64           H
ATOM   3838 2HG1 ILE O 238    -134.716-116.676 658.547  1.00  8.64           H
ATOM   3839  CG2 ILE O 238    -135.324-120.014 659.259  1.00  8.64           C
ATOM   3840 1HG2 ILE O 238    -134.699-120.821 659.641  1.00  8.64           H
ATOM   3841 2HG2 ILE O 238    -136.137-119.822 659.959  1.00  8.64           H
ATOM   3842 3HG2 ILE O 238    -135.738-120.301 658.292  1.00  8.64           H
ATOM   3843  CD1 ILE O 238    -135.556-117.899 656.981  1.00  8.64           C
ATOM   3844 1HD1 ILE O 238    -134.613-118.012 656.446  1.00  8.64           H
ATOM   3845 2HD1 ILE O 238    -136.135-118.818 656.896  1.00  8.64           H
ATOM   3846 3HD1 ILE O 238    -136.121-117.072 656.549  1.00  8.64           H
ATOM   3847  HN  ILE O 238    -132.500-117.278 659.272  1.00  8.64           H
ATOM   3848  N   HIS O 239    -132.225-119.979 660.979  1.00  8.64           N
ATOM   3849  CA  HIS O 239    -131.680-121.132 661.675  1.00  8.64           C
ATOM   3850  C   HIS O 239    -131.553-120.818 663.167  1.00  8.64           C
ATOM   3851  O   HIS O 239    -131.973-121.610 664.009  1.00  8.64           O
ATOM   3852  HA  HIS O 239    -132.396-121.944 661.543  1.00  8.64           H
ATOM   3853  CB  HIS O 239    -130.356-121.571 661.046  1.00  8.64           C
ATOM   3854 1HB  HIS O 239    -130.509-121.737 659.980  1.00  8.64           H
ATOM   3855 2HB  HIS O 239    -129.634-120.759 661.141  1.00  8.64           H
ATOM   3856  CG  HIS O 239    -129.770-122.821 661.657  1.00  8.64           C
ATOM   3857  HD1 HIS O 239    -128.078-122.003 662.658  1.00  8.64           H
ATOM   3858  ND1 HIS O 239    -128.622-122.810 662.430  1.00  8.64           N
ATOM   3859  CD2 HIS O 239    -130.185-124.119 661.602  1.00  8.64           C
ATOM   3860  HD2 HIS O 239    -131.065-124.485 661.072  1.00  8.64           H
ATOM   3861  CE1 HIS O 239    -128.367-124.052 662.817  1.00  8.64           C
ATOM   3862  HE1 HIS O 239    -127.529-124.370 663.437  1.00  8.64           H
ATOM   3863  NE2 HIS O 239    -129.336-124.861 662.302  1.00  8.64           N
ATOM   3864  HN  HIS O 239    -131.643-119.609 660.254  1.00  8.64           H
ATOM   3865  N   THR O 240    -130.971-119.662 663.448  1.00  8.64           N
ATOM   3866  CA  THR O 240    -130.749-119.251 664.824  1.00  8.64           C
ATOM   3867  C   THR O 240    -132.085-119.029 665.536  1.00  8.64           C
ATOM   3868  O   THR O 240    -132.220-119.339 666.719  1.00  8.64           O
ATOM   3869  HA  THR O 240    -130.238-120.060 665.346  1.00  8.64           H
ATOM   3870  HB  THR O 240    -130.382-117.156 664.379  1.00  8.64           H
ATOM   3871  CB  THR O 240    -129.855-118.009 664.808  1.00  8.64           C
ATOM   3872  OG1 THR O 240    -128.689-118.429 664.105  1.00  8.64           O
ATOM   3873  HG1 THR O 240    -128.775-118.202 663.134  1.00  8.64           H
ATOM   3874  CG2 THR O 240    -129.338-117.641 666.200  1.00  8.64           C
ATOM   3875 1HG2 THR O 240    -128.755-118.470 666.601  1.00  8.64           H
ATOM   3876 2HG2 THR O 240    -130.183-117.439 666.859  1.00  8.64           H
ATOM   3877 3HG2 THR O 240    -128.710-116.753 666.132  1.00  8.64           H
ATOM   3878  HN  THR O 240    -130.654-119.012 662.756  1.00  8.64           H
ATOM   3879  N   LEU O 241    -133.037-118.494 664.786  1.00  8.64           N
ATOM   3880  CA  LEU O 241    -134.342-118.181 665.345  1.00  8.64           C
ATOM   3881  C   LEU O 241    -135.050-119.480 665.735  1.00  8.64           C
ATOM   3882  O   LEU O 241    -135.779-119.520 666.725  1.00  8.64           O
ATOM   3883  HA  LEU O 241    -134.178-117.592 666.247  1.00  8.64           H
ATOM   3884  CB  LEU O 241    -135.144-117.310 664.376  1.00  8.64           C
ATOM   3885 1HB  LEU O 241    -135.019-117.710 663.370  1.00  8.64           H
ATOM   3886 2HB  LEU O 241    -136.201-117.402 664.626  1.00  8.64           H
ATOM   3887  HG  LEU O 241    -133.726-115.734 664.092  1.00  8.64           H
ATOM   3888  CG  LEU O 241    -134.781-115.824 664.352  1.00  8.64           C
ATOM   3889  CD1 LEU O 241    -135.577-115.082 663.276  1.00  8.64           C
ATOM   3890 1HD1 LEU O 241    -135.355-115.512 662.299  1.00  8.64           H
ATOM   3891 2HD1 LEU O 241    -136.643-115.179 663.482  1.00  8.64           H
ATOM   3892 3HD1 LEU O 241    -135.300-114.028 663.281  1.00  8.64           H
ATOM   3893  CD2 LEU O 241    -134.961-115.193 665.735  1.00  8.64           C
ATOM   3894 1HD2 LEU O 241    -136.000-115.295 666.048  1.00  8.64           H
ATOM   3895 2HD2 LEU O 241    -134.314-115.700 666.451  1.00  8.64           H
ATOM   3896 3HD2 LEU O 241    -134.696-114.137 665.689  1.00  8.64           H
ATOM   3897  HN  LEU O 241    -132.929-118.276 663.817  1.00  8.64           H
ATOM   3898  N   ILE O 242    -134.811-120.510 664.936  1.00  8.64           N
ATOM   3899  CA  ILE O 242    -135.417-121.806 665.186  1.00  8.64           C
ATOM   3900  C   ILE O 242    -134.837-122.396 666.473  1.00  8.64           C
ATOM   3901  O   ILE O 242    -135.574-122.915 667.310  1.00  8.64           O
ATOM   3902  HA  ILE O 242    -136.485-121.646 665.331  1.00  8.64           H
ATOM   3903  HB  ILE O 242    -134.233-122.627 663.605  1.00  8.64           H
ATOM   3904  CB  ILE O 242    -135.257-122.716 663.966  1.00  8.64           C
ATOM   3905  CG1 ILE O 242    -136.178-122.273 662.827  1.00  8.64           C
ATOM   3906 1HG1 ILE O 242    -137.208-122.540 663.063  1.00  8.64           H
ATOM   3907 2HG1 ILE O 242    -136.145-121.188 662.729  1.00  8.64           H
ATOM   3908  CG2 ILE O 242    -135.477-124.182 664.343  1.00  8.64           C
ATOM   3909 1HG2 ILE O 242    -134.747-124.477 665.096  1.00  8.64           H
ATOM   3910 2HG2 ILE O 242    -136.483-124.308 664.743  1.00  8.64           H
ATOM   3911 3HG2 ILE O 242    -135.358-124.807 663.457  1.00  8.64           H
ATOM   3912  CD1 ILE O 242    -135.766-122.922 661.505  1.00  8.64           C
ATOM   3913 1HD1 ILE O 242    -134.744-122.633 661.260  1.00  8.64           H
ATOM   3914 2HD1 ILE O 242    -135.824-124.007 661.599  1.00  8.64           H
ATOM   3915 3HD1 ILE O 242    -136.437-122.590 660.712  1.00  8.64           H
ATOM   3916  HN  ILE O 242    -134.217-120.468 664.133  1.00  8.64           H
ATOM   3917  N   GLN O 243    -133.521-122.298 666.590  1.00  8.64           N
ATOM   3918  CA  GLN O 243    -132.825-122.887 667.722  1.00  8.64           C
ATOM   3919  C   GLN O 243    -133.200-122.159 669.014  1.00  8.64           C
ATOM   3920  O   GLN O 243    -133.130-122.736 670.098  1.00  8.64           O
ATOM   3921  HA  GLN O 243    -133.167-123.921 667.766  1.00  8.64           H
ATOM   3922  CB  GLN O 243    -131.310-122.869 667.503  1.00  8.64           C
ATOM   3923 1HB  GLN O 243    -130.987-121.859 667.254  1.00  8.64           H
ATOM   3924 2HB  GLN O 243    -130.803-123.148 668.426  1.00  8.64           H
ATOM   3925  CG  GLN O 243    -130.907-123.830 666.382  1.00  8.64           C
ATOM   3926 1HG  GLN O 243    -131.272-124.832 666.609  1.00  8.64           H
ATOM   3927 2HG  GLN O 243    -131.377-123.523 665.448  1.00  8.64           H
ATOM   3928  CD  GLN O 243    -129.387-123.862 666.208  1.00  8.64           C
ATOM   3929  OE1 GLN O 243    -128.670-122.968 666.627  1.00  8.64           O
ATOM   3930  NE2 GLN O 243    -128.938-124.938 665.569  1.00  8.64           N
ATOM   3931 1HE2 GLN O 243    -129.581-125.635 665.251  1.00  8.64           H
ATOM   3932 2HE2 GLN O 243    -127.958-125.050 665.406  1.00  8.64           H
ATOM   3933  HN  GLN O 243    -132.934-121.827 665.931  1.00  8.64           H
ATOM   3934  N   ALA O 244    -133.592-120.903 668.856  1.00  8.64           N
ATOM   3935  CA  ALA O 244    -133.952-120.082 669.999  1.00  8.64           C
ATOM   3936  C   ALA O 244    -135.128-120.728 670.735  1.00  8.64           C
ATOM   3937  O   ALA O 244    -136.065-121.217 670.106  1.00  8.64           O
ATOM   3938  HA  ALA O 244    -133.092-120.047 670.667  1.00  8.64           H
ATOM   3939  CB  ALA O 244    -134.269-118.661 669.527  1.00  8.64           C
ATOM   3940 1HB  ALA O 244    -133.393-118.237 669.038  1.00  8.64           H
ATOM   3941 2HB  ALA O 244    -135.101-118.689 668.824  1.00  8.64           H
ATOM   3942 3HB  ALA O 244    -134.539-118.046 670.385  1.00  8.64           H
ATOM   3943  HN  ALA O 244    -133.665-120.448 667.968  1.00  8.64           H
ATOM   3944  N   LYS O 245    -135.040-120.709 672.057  1.00  8.64           N
ATOM   3945  CA  LYS O 245    -136.072-121.309 672.885  1.00  8.64           C
ATOM   3946  C   LYS O 245    -137.207-120.304 673.087  1.00  8.64           C
ATOM   3947  O   LYS O 245    -138.284-120.664 673.560  1.00  8.64           O
ATOM   3948  HA  LYS O 245    -136.465-122.170 672.343  1.00  8.64           H
ATOM   3949  CB  LYS O 245    -135.473-121.832 674.192  1.00  8.64           C
ATOM   3950 1HB  LYS O 245    -134.877-121.050 674.662  1.00  8.64           H
ATOM   3951 2HB  LYS O 245    -136.273-122.084 674.888  1.00  8.64           H
ATOM   3952  CG  LYS O 245    -134.601-123.064 673.942  1.00  8.64           C
ATOM   3953 1HG  LYS O 245    -135.129-123.761 673.290  1.00  8.64           H
ATOM   3954 2HG  LYS O 245    -133.690-122.770 673.422  1.00  8.64           H
ATOM   3955  CD  LYS O 245    -134.243-123.759 675.257  1.00  8.64           C
ATOM   3956 1HD  LYS O 245    -133.627-123.097 675.866  1.00  8.64           H
ATOM   3957 2HD  LYS O 245    -135.151-123.961 675.825  1.00  8.64           H
ATOM   3958  CE  LYS O 245    -133.495-125.068 674.999  1.00  8.64           C
ATOM   3959 1HE  LYS O 245    -134.045-125.673 674.279  1.00  8.64           H
ATOM   3960 2HE  LYS O 245    -132.520-124.857 674.558  1.00  8.64           H
ATOM   3961  NZ  LYS O 245    -133.321-125.823 676.260  1.00  8.64           N
ATOM   3962 1HZ  LYS O 245    -132.818-126.683 676.073  1.00  8.64           H
ATOM   3963 2HZ  LYS O 245    -132.796-125.261 676.921  1.00  8.64           H
ATOM   3964 3HZ  LYS O 245    -134.231-126.042 676.651  1.00  8.64           H
ATOM   3965  HN  LYS O 245    -134.282-120.293 672.561  1.00  8.64           H
ATOM   3966  N   LYS O 246    -136.927-119.062 672.720  1.00  8.64           N
ATOM   3967  CA  LYS O 246    -137.763-117.950 673.140  1.00  8.64           C
ATOM   3968  C   LYS O 246    -139.032-117.921 672.287  1.00  8.64           C
ATOM   3969  O   LYS O 246    -138.962-117.992 671.061  1.00  8.64           O
ATOM   3970  HA  LYS O 246    -138.048-118.130 674.177  1.00  8.64           H
ATOM   3971  CB  LYS O 246    -136.970-116.642 673.109  1.00  8.64           C
ATOM   3972 1HB  LYS O 246    -135.958-116.816 673.475  1.00  8.64           H
ATOM   3973 2HB  LYS O 246    -136.881-116.291 672.081  1.00  8.64           H
ATOM   3974  CG  LYS O 246    -137.649-115.569 673.963  1.00  8.64           C
ATOM   3975 1HG  LYS O 246    -138.584-115.264 673.494  1.00  8.64           H
ATOM   3976 2HG  LYS O 246    -137.903-115.983 674.939  1.00  8.64           H
ATOM   3977  CD  LYS O 246    -136.739-114.352 674.141  1.00  8.64           C
ATOM   3978 1HD  LYS O 246    -135.751-114.677 674.465  1.00  8.64           H
ATOM   3979 2HD  LYS O 246    -136.610-113.847 673.183  1.00  8.64           H
ATOM   3980  CE  LYS O 246    -137.322-113.376 675.164  1.00  8.64           C
ATOM   3981 1HE  LYS O 246    -138.218-112.905 674.757  1.00  8.64           H
ATOM   3982 2HE  LYS O 246    -137.626-113.917 676.060  1.00  8.64           H
ATOM   3983  NZ  LYS O 246    -136.327-112.339 675.517  1.00  8.64           N
ATOM   3984 1HZ  LYS O 246    -136.740-111.682 676.170  1.00  8.64           H
ATOM   3985 2HZ  LYS O 246    -135.519-112.778 675.945  1.00  8.64           H
ATOM   3986 3HZ  LYS O 246    -136.040-111.847 674.678  1.00  8.64           H
ATOM   3987  HN  LYS O 246    -136.147-118.811 672.146  1.00  8.64           H
ATOM   3988  N   SER O 247    -140.163-117.815 672.969  1.00  8.64           N
ATOM   3989  CA  SER O 247    -141.450-117.972 672.312  1.00  8.64           C
ATOM   3990  C   SER O 247    -141.622-116.899 671.235  1.00  8.64           C
ATOM   3991  O   SER O 247    -142.173-117.168 670.168  1.00  8.64           O
ATOM   3992  HA  SER O 247    -141.426-118.965 671.863  1.00  8.64           H
ATOM   3993  CB  SER O 247    -142.597-117.898 673.323  1.00  8.64           C
ATOM   3994 1HB  SER O 247    -143.534-118.150 672.827  1.00  8.64           H
ATOM   3995 2HB  SER O 247    -142.440-118.641 674.104  1.00  8.64           H
ATOM   3996  HG  SER O 247    -141.881-116.400 674.441  1.00  8.64           H
ATOM   3997  OG  SER O 247    -142.705-116.605 673.913  1.00  8.64           O
ATOM   3998  HN  SER O 247    -140.210-117.627 673.950  1.00  8.64           H
ATOM   3999  N   SER O 248    -141.140-115.706 671.551  1.00  8.64           N
ATOM   4000  CA  SER O 248    -141.348-114.561 670.680  1.00  8.64           C
ATOM   4001  C   SER O 248    -140.697-114.814 669.319  1.00  8.64           C
ATOM   4002  O   SER O 248    -140.882-114.035 668.385  1.00  8.64           O
ATOM   4003  HA  SER O 248    -142.429-114.470 670.577  1.00  8.64           H
ATOM   4004  CB  SER O 248    -140.786-113.284 671.308  1.00  8.64           C
ATOM   4005 1HB  SER O 248    -141.041-112.429 670.681  1.00  8.64           H
ATOM   4006 2HB  SER O 248    -141.257-113.119 672.277  1.00  8.64           H
ATOM   4007  HG  SER O 248    -138.920-113.218 670.589  1.00  8.64           H
ATOM   4008  OG  SER O 248    -139.372-113.346 671.472  1.00  8.64           O
ATOM   4009  HN  SER O 248    -140.618-115.516 672.382  1.00  8.64           H
ATOM   4010  N   LYS O 249    -139.949-115.905 669.250  1.00  8.64           N
ATOM   4011  CA  LYS O 249    -139.198-116.223 668.047  1.00  8.64           C
ATOM   4012  C   LYS O 249    -140.162-116.335 666.864  1.00  8.64           C
ATOM   4013  O   LYS O 249    -139.845-115.904 665.757  1.00  8.64           O
ATOM   4014  HA  LYS O 249    -138.516-115.394 667.859  1.00  8.64           H
ATOM   4015  CB  LYS O 249    -138.343-117.473 668.264  1.00  8.64           C
ATOM   4016 1HB  LYS O 249    -137.654-117.597 667.428  1.00  8.64           H
ATOM   4017 2HB  LYS O 249    -137.736-117.352 669.161  1.00  8.64           H
ATOM   4018  CG  LYS O 249    -139.219-118.720 668.398  1.00  8.64           C
ATOM   4019 1HG  LYS O 249    -140.044-118.518 669.082  1.00  8.64           H
ATOM   4020 2HG  LYS O 249    -139.659-118.966 667.432  1.00  8.64           H
ATOM   4021  CD  LYS O 249    -138.405-119.910 668.911  1.00  8.64           C
ATOM   4022 1HD  LYS O 249    -137.487-120.004 668.330  1.00  8.64           H
ATOM   4023 2HD  LYS O 249    -138.110-119.735 669.945  1.00  8.64           H
ATOM   4024  CE  LYS O 249    -139.210-121.207 668.816  1.00  8.64           C
ATOM   4025 1HE  LYS O 249    -139.987-121.216 669.580  1.00  8.64           H
ATOM   4026 2HE  LYS O 249    -139.712-121.261 667.850  1.00  8.64           H
ATOM   4027  NZ  LYS O 249    -138.324-122.380 668.987  1.00  8.64           N
ATOM   4028 1HZ  LYS O 249    -138.885-123.224 669.031  1.00  8.64           H
ATOM   4029 2HZ  LYS O 249    -137.686-122.440 668.201  1.00  8.64           H
ATOM   4030 3HZ  LYS O 249    -137.794-122.282 669.845  1.00  8.64           H
ATOM   4031  HN  LYS O 249    -139.851-116.564 669.995  1.00  8.64           H
ATOM   4032  N   HIS O 250    -141.321-116.916 667.139  1.00  8.64           N
ATOM   4033  CA  HIS O 250    -142.269-117.231 666.085  1.00  8.64           C
ATOM   4034  C   HIS O 250    -142.735-115.939 665.410  1.00  8.64           C
ATOM   4035  O   HIS O 250    -142.918-115.900 664.194  1.00  8.64           O
ATOM   4036  HA  HIS O 250    -141.735-117.839 665.355  1.00  8.64           H
ATOM   4037  CB  HIS O 250    -143.429-118.067 666.629  1.00  8.64           C
ATOM   4038 1HB  HIS O 250    -143.862-117.554 667.488  1.00  8.64           H
ATOM   4039 2HB  HIS O 250    -144.208-118.128 665.868  1.00  8.64           H
ATOM   4040  CG  HIS O 250    -143.038-119.466 667.041  1.00  8.64           C
ATOM   4041  HD1 HIS O 250    -143.209-120.479 665.176  1.00  8.64           H
ATOM   4042  ND1 HIS O 250    -142.994-120.525 666.151  1.00  8.64           N
ATOM   4043  CD2 HIS O 250    -142.672-119.968 668.256  1.00  8.64           C
ATOM   4044  HD2 HIS O 250    -142.600-119.401 669.184  1.00  8.64           H
ATOM   4045  CE1 HIS O 250    -142.618-121.611 666.812  1.00  8.64           C
ATOM   4046  HE1 HIS O 250    -142.490-122.606 666.388  1.00  8.64           H
ATOM   4047  NE2 HIS O 250    -142.420-121.263 668.116  1.00  8.64           N
ATOM   4048  HN  HIS O 250    -141.615-117.169 668.061  1.00  8.64           H
ATOM   4049  N   LYS O 251    -142.914-114.913 666.229  1.00  8.64           N
ATOM   4050  CA  LYS O 251    -143.370-113.627 665.729  1.00  8.64           C
ATOM   4051  C   LYS O 251    -142.293-113.024 664.826  1.00  8.64           C
ATOM   4052  O   LYS O 251    -142.592-112.537 663.737  1.00  8.64           O
ATOM   4053  HA  LYS O 251    -144.262-113.808 665.129  1.00  8.64           H
ATOM   4054  CB  LYS O 251    -143.781-112.717 666.888  1.00  8.64           C
ATOM   4055 1HB  LYS O 251    -144.428-113.264 667.574  1.00  8.64           H
ATOM   4056 2HB  LYS O 251    -142.897-112.420 667.453  1.00  8.64           H
ATOM   4057  CG  LYS O 251    -144.508-111.471 666.376  1.00  8.64           C
ATOM   4058 1HG  LYS O 251    -143.842-110.897 665.732  1.00  8.64           H
ATOM   4059 2HG  LYS O 251    -145.362-111.768 665.768  1.00  8.64           H
ATOM   4060  CD  LYS O 251    -144.982-110.597 667.539  1.00  8.64           C
ATOM   4061 1HD  LYS O 251    -145.550-111.202 668.246  1.00  8.64           H
ATOM   4062 2HD  LYS O 251    -144.120-110.202 668.077  1.00  8.64           H
ATOM   4063  CE  LYS O 251    -145.849-109.441 667.037  1.00  8.64           C
ATOM   4064 1HE  LYS O 251    -145.270-108.809 666.363  1.00  8.64           H
ATOM   4065 2HE  LYS O 251    -146.690-109.831 666.463  1.00  8.64           H
ATOM   4066  NZ  LYS O 251    -146.348-108.635 668.174  1.00  8.64           N
ATOM   4067 1HZ  LYS O 251    -147.017-107.952 667.836  1.00  8.64           H
ATOM   4068 2HZ  LYS O 251    -146.799-109.245 668.848  1.00  8.64           H
ATOM   4069 3HZ  LYS O 251    -145.571-108.158 668.616  1.00  8.64           H
ATOM   4070  HN  LYS O 251    -142.753-114.950 667.215  1.00  8.64           H
ATOM   4071  N   ALA O 252    -141.061-113.077 665.312  1.00  8.64           N
ATOM   4072  CA  ALA O 252    -139.946-112.490 664.588  1.00  8.64           C
ATOM   4073  C   ALA O 252    -139.744-113.243 663.272  1.00  8.64           C
ATOM   4074  O   ALA O 252    -139.403-112.642 662.255  1.00  8.64           O
ATOM   4075  HA  ALA O 252    -140.201-111.453 664.368  1.00  8.64           H
ATOM   4076  CB  ALA O 252    -138.696-112.513 665.471  1.00  8.64           C
ATOM   4077 1HB  ALA O 252    -138.882-111.939 666.379  1.00  8.64           H
ATOM   4078 2HB  ALA O 252    -138.456-113.543 665.734  1.00  8.64           H
ATOM   4079 3HB  ALA O 252    -137.860-112.072 664.928  1.00  8.64           H
ATOM   4080  HN  ALA O 252    -140.821-113.509 666.181  1.00  8.64           H
ATOM   4081  N   LEU O 253    -139.963-114.548 663.335  1.00  8.64           N
ATOM   4082  CA  LEU O 253    -139.783-115.394 662.167  1.00  8.64           C
ATOM   4083  C   LEU O 253    -140.792-114.992 661.090  1.00  8.64           C
ATOM   4084  O   LEU O 253    -140.415-114.715 659.953  1.00  8.64           O
ATOM   4085  HA  LEU O 253    -138.778-115.212 661.784  1.00  8.64           H
ATOM   4086  CB  LEU O 253    -139.857-116.871 662.559  1.00  8.64           C
ATOM   4087 1HB  LEU O 253    -139.154-117.047 663.374  1.00  8.64           H
ATOM   4088 2HB  LEU O 253    -140.854-117.073 662.950  1.00  8.64           H
ATOM   4089  HG  LEU O 253    -140.249-117.682 660.619  1.00  8.64           H
ATOM   4090  CG  LEU O 253    -139.563-117.877 661.444  1.00  8.64           C
ATOM   4091  CD1 LEU O 253    -138.144-117.697 660.903  1.00  8.64           C
ATOM   4092 1HD1 LEU O 253    -138.032-116.689 660.503  1.00  8.64           H
ATOM   4093 2HD1 LEU O 253    -137.426-117.849 661.709  1.00  8.64           H
ATOM   4094 3HD1 LEU O 253    -137.961-118.424 660.112  1.00  8.64           H
ATOM   4095  CD2 LEU O 253    -139.819-119.309 661.916  1.00  8.64           C
ATOM   4096 1HD2 LEU O 253    -139.175-119.532 662.766  1.00  8.64           H
ATOM   4097 2HD2 LEU O 253    -140.863-119.413 662.214  1.00  8.64           H
ATOM   4098 3HD2 LEU O 253    -139.603-120.004 661.104  1.00  8.64           H
ATOM   4099  HN  LEU O 253    -140.258-115.027 664.162  1.00  8.64           H
ATOM   4100  N   LYS O 254    -142.056-114.973 661.487  1.00  8.64           N
ATOM   4101  CA  LYS O 254    -143.124-114.621 660.567  1.00  8.64           C
ATOM   4102  C   LYS O 254    -142.828-113.253 659.948  1.00  8.64           C
ATOM   4103  O   LYS O 254    -142.907-113.088 658.732  1.00  8.64           O
ATOM   4104  HA  LYS O 254    -143.129-115.366 659.771  1.00  8.64           H
ATOM   4105  CB  LYS O 254    -144.482-114.697 661.268  1.00  8.64           C
ATOM   4106 1HB  LYS O 254    -144.630-115.698 661.674  1.00  8.64           H
ATOM   4107 2HB  LYS O 254    -144.500-114.006 662.110  1.00  8.64           H
ATOM   4108  CG  LYS O 254    -145.618-114.361 660.300  1.00  8.64           C
ATOM   4109 1HG  LYS O 254    -145.513-113.333 659.953  1.00  8.64           H
ATOM   4110 2HG  LYS O 254    -145.554-115.002 659.421  1.00  8.64           H
ATOM   4111  CD  LYS O 254    -146.982-114.541 660.971  1.00  8.64           C
ATOM   4112 1HD  LYS O 254    -147.076-115.561 661.341  1.00  8.64           H
ATOM   4113 2HD  LYS O 254    -147.056-113.880 661.834  1.00  8.64           H
ATOM   4114  CE  LYS O 254    -148.118-114.240 659.992  1.00  8.64           C
ATOM   4115 1HE  LYS O 254    -148.095-113.187 659.710  1.00  8.64           H
ATOM   4116 2HE  LYS O 254    -147.981-114.817 659.077  1.00  8.64           H
ATOM   4117  NZ  LYS O 254    -149.427-114.569 660.600  1.00  8.64           N
ATOM   4118 1HZ  LYS O 254    -150.168-114.356 659.942  1.00  8.64           H
ATOM   4119 2HZ  LYS O 254    -149.453-115.555 660.833  1.00  8.64           H
ATOM   4120 3HZ  LYS O 254    -149.555-114.019 661.443  1.00  8.64           H
ATOM   4121  HN  LYS O 254    -142.354-115.192 662.416  1.00  8.64           H
ATOM   4122  N   VAL O 255    -142.494-112.307 660.813  1.00  8.64           N
ATOM   4123  CA  VAL O 255    -142.156-110.967 660.364  1.00  8.64           C
ATOM   4124  C   VAL O 255    -141.134-111.057 659.229  1.00  8.64           C
ATOM   4125  O   VAL O 255    -141.281-110.395 658.203  1.00  8.64           O
ATOM   4126  HA  VAL O 255    -143.067-110.510 659.980  1.00  8.64           H
ATOM   4127  HB  VAL O 255    -141.220-110.804 662.275  1.00  8.64           H
ATOM   4128  CB  VAL O 255    -141.665-110.128 661.545  1.00  8.64           C
ATOM   4129  CG1 VAL O 255    -140.587-109.137 661.103  1.00  8.64           C
ATOM   4130 1HG1 VAL O 255    -139.740-109.683 660.687  1.00  8.64           H
ATOM   4131 2HG1 VAL O 255    -140.996-108.468 660.345  1.00  8.64           H
ATOM   4132 3HG1 VAL O 255    -140.256-108.553 661.962  1.00  8.64           H
ATOM   4133  CG2 VAL O 255    -142.830-109.404 662.225  1.00  8.64           C
ATOM   4134 1HG2 VAL O 255    -143.317-108.745 661.506  1.00  8.64           H
ATOM   4135 2HG2 VAL O 255    -143.549-110.137 662.591  1.00  8.64           H
ATOM   4136 3HG2 VAL O 255    -142.453-108.815 663.061  1.00  8.64           H
ATOM   4137  HN  VAL O 255    -142.452-112.444 661.803  1.00  8.64           H
ATOM   4138  N   THR O 256    -140.121-111.882 659.452  1.00  8.64           N
ATOM   4139  CA  THR O 256    -138.965-111.901 658.572  1.00  8.64           C
ATOM   4140  C   THR O 256    -139.331-112.524 657.224  1.00  8.64           C
ATOM   4141  O   THR O 256    -138.960-112.003 656.173  1.00  8.64           O
ATOM   4142  HA  THR O 256    -138.663-110.872 658.377  1.00  8.64           H
ATOM   4143  HB  THR O 256    -138.088-113.686 659.448  1.00  8.64           H
ATOM   4144  CB  THR O 256    -137.834-112.637 659.294  1.00  8.64           C
ATOM   4145  OG1 THR O 256    -137.624-111.874 660.479  1.00  8.64           O
ATOM   4146  HG1 THR O 256    -137.917-112.397 661.279  1.00  8.64           H
ATOM   4147  CG2 THR O 256    -136.502-112.540 658.547  1.00  8.64           C
ATOM   4148 1HG2 THR O 256    -136.214-111.493 658.452  1.00  8.64           H
ATOM   4149 2HG2 THR O 256    -136.608-112.979 657.555  1.00  8.64           H
ATOM   4150 3HG2 THR O 256    -135.734-113.078 659.102  1.00  8.64           H
ATOM   4151  HN  THR O 256    -140.082-112.526 660.215  1.00  8.64           H
ATOM   4152  N   ILE O 257    -140.056-113.631 657.297  1.00  8.64           N
ATOM   4153  CA  ILE O 257    -140.463-114.340 656.095  1.00  8.64           C
ATOM   4154  C   ILE O 257    -141.291-113.405 655.213  1.00  8.64           C
ATOM   4155  O   ILE O 257    -141.073-113.330 654.005  1.00  8.64           O
ATOM   4156  HA  ILE O 257    -139.557-114.613 655.554  1.00  8.64           H
ATOM   4157  HB  ILE O 257    -141.963-115.409 657.183  1.00  8.64           H
ATOM   4158  CB  ILE O 257    -141.182-115.641 656.458  1.00  8.64           C
ATOM   4159  CG1 ILE O 257    -140.224-116.629 657.127  1.00  8.64           C
ATOM   4160 1HG1 ILE O 257    -139.492-116.980 656.399  1.00  8.64           H
ATOM   4161 2HG1 ILE O 257    -139.670-116.125 657.919  1.00  8.64           H
ATOM   4162  CG2 ILE O 257    -141.869-116.248 655.233  1.00  8.64           C
ATOM   4163 1HG2 ILE O 257    -142.600-115.542 654.840  1.00  8.64           H
ATOM   4164 2HG2 ILE O 257    -141.123-116.462 654.468  1.00  8.64           H
ATOM   4165 3HG2 ILE O 257    -142.372-117.171 655.519  1.00  8.64           H
ATOM   4166  CD1 ILE O 257    -140.985-117.821 657.709  1.00  8.64           C
ATOM   4167 1HD1 ILE O 257    -141.699-117.469 658.454  1.00  8.64           H
ATOM   4168 2HD1 ILE O 257    -141.518-118.337 656.911  1.00  8.64           H
ATOM   4169 3HD1 ILE O 257    -140.281-118.508 658.178  1.00  8.64           H
ATOM   4170  HN  ILE O 257    -140.363-114.043 658.155  1.00  8.64           H
ATOM   4171  N   THR O 258    -142.226-112.715 655.850  1.00  8.64           N
ATOM   4172  CA  THR O 258    -143.148-111.857 655.126  1.00  8.64           C
ATOM   4173  C   THR O 258    -142.379-110.847 654.272  1.00  8.64           C
ATOM   4174  O   THR O 258    -142.684-110.663 653.095  1.00  8.64           O
ATOM   4175  HA  THR O 258    -143.729-112.477 654.442  1.00  8.64           H
ATOM   4176  HB  THR O 258    -143.527-110.573 656.837  1.00  8.64           H
ATOM   4177  CB  THR O 258    -144.085-111.203 656.144  1.00  8.64           C
ATOM   4178  OG1 THR O 258    -144.779-112.300 656.731  1.00  8.64           O
ATOM   4179  HG1 THR O 258    -144.269-112.645 657.519  1.00  8.64           H
ATOM   4180  CG2 THR O 258    -145.187-110.377 655.479  1.00  8.64           C
ATOM   4181 1HG2 THR O 258    -145.787-111.022 654.837  1.00  8.64           H
ATOM   4182 2HG2 THR O 258    -144.737-109.585 654.880  1.00  8.64           H
ATOM   4183 3HG2 THR O 258    -145.823-109.935 656.246  1.00  8.64           H
ATOM   4184  HN  THR O 258    -142.358-112.735 656.841  1.00  8.64           H
ATOM   4185  N   VAL O 259    -141.394-110.219 654.898  1.00  8.64           N
ATOM   4186  CA  VAL O 259    -140.634-109.173 654.237  1.00  8.64           C
ATOM   4187  C   VAL O 259    -139.892-109.768 653.038  1.00  8.64           C
ATOM   4188  O   VAL O 259    -139.895-109.190 651.953  1.00  8.64           O
ATOM   4189  HA  VAL O 259    -141.343-108.428 653.876  1.00  8.64           H
ATOM   4190  HB  VAL O 259    -139.117-109.267 655.735  1.00  8.64           H
ATOM   4191  CB  VAL O 259    -139.700-108.491 655.239  1.00  8.64           C
ATOM   4192  CG1 VAL O 259    -138.724-107.551 654.528  1.00  8.64           C
ATOM   4193 1HG1 VAL O 259    -138.121-108.121 653.821  1.00  8.64           H
ATOM   4194 2HG1 VAL O 259    -139.284-106.784 653.994  1.00  8.64           H
ATOM   4195 3HG1 VAL O 259    -138.073-107.080 655.264  1.00  8.64           H
ATOM   4196  CG2 VAL O 259    -140.497-107.745 656.311  1.00  8.64           C
ATOM   4197 1HG2 VAL O 259    -141.118-106.984 655.839  1.00  8.64           H
ATOM   4198 2HG2 VAL O 259    -141.132-108.450 656.848  1.00  8.64           H
ATOM   4199 3HG2 VAL O 259    -139.810-107.270 657.011  1.00  8.64           H
ATOM   4200  HN  VAL O 259    -141.115-110.414 655.839  1.00  8.64           H
ATOM   4201  N   LEU O 260    -139.274-110.916 653.276  1.00  8.64           N
ATOM   4202  CA  LEU O 260    -138.478-111.564 652.247  1.00  8.64           C
ATOM   4203  C   LEU O 260    -139.373-111.904 651.054  1.00  8.64           C
ATOM   4204  O   LEU O 260    -139.003-111.662 649.907  1.00  8.64           O
ATOM   4205  HA  LEU O 260    -137.723-110.849 651.920  1.00  8.64           H
ATOM   4206  CB  LEU O 260    -137.737-112.771 652.825  1.00  8.64           C
ATOM   4207 1HB  LEU O 260    -137.105-112.427 653.644  1.00  8.64           H
ATOM   4208 2HB  LEU O 260    -138.472-113.452 653.254  1.00  8.64           H
ATOM   4209  HG  LEU O 260    -137.500-113.898 651.023  1.00  8.64           H
ATOM   4210  CG  LEU O 260    -136.867-113.557 651.842  1.00  8.64           C
ATOM   4211  CD1 LEU O 260    -135.783-112.665 651.234  1.00  8.64           C
ATOM   4212 1HD1 LEU O 260    -136.251-111.836 650.702  1.00  8.64           H
ATOM   4213 2HD1 LEU O 260    -135.147-112.274 652.028  1.00  8.64           H
ATOM   4214 3HD1 LEU O 260    -135.179-113.249 650.539  1.00  8.64           H
ATOM   4215  CD2 LEU O 260    -136.278-114.803 652.506  1.00  8.64           C
ATOM   4216 1HD2 LEU O 260    -135.663-114.506 653.356  1.00  8.64           H
ATOM   4217 2HD2 LEU O 260    -137.086-115.448 652.851  1.00  8.64           H
ATOM   4218 3HD2 LEU O 260    -135.664-115.343 651.786  1.00  8.64           H
ATOM   4219  HN  LEU O 260    -139.311-111.400 654.150  1.00  8.64           H
ATOM   4220  N   THR O 261    -140.534-112.461 651.366  1.00  8.64           N
ATOM   4221  CA  THR O 261    -141.449-112.914 650.332  1.00  8.64           C
ATOM   4222  C   THR O 261    -141.909-111.734 649.474  1.00  8.64           C
ATOM   4223  O   THR O 261    -141.977-111.841 648.250  1.00  8.64           O
ATOM   4224  HA  THR O 261    -140.912-113.598 649.674  1.00  8.64           H
ATOM   4225  HB  THR O 261    -143.172-112.986 651.653  1.00  8.64           H
ATOM   4226  CB  THR O 261    -142.601-113.657 651.012  1.00  8.64           C
ATOM   4227  OG1 THR O 261    -141.967-114.748 651.674  1.00  8.64           O
ATOM   4228  HG1 THR O 261    -141.687-114.474 652.594  1.00  8.64           H
ATOM   4229  CG2 THR O 261    -143.540-114.325 650.007  1.00  8.64           C
ATOM   4230 1HG2 THR O 261    -142.981-115.047 649.411  1.00  8.64           H
ATOM   4231 2HG2 THR O 261    -143.970-113.568 649.352  1.00  8.64           H
ATOM   4232 3HG2 THR O 261    -144.339-114.838 650.542  1.00  8.64           H
ATOM   4233  HN  THR O 261    -140.852-112.603 652.304  1.00  8.64           H
ATOM   4234  N   VAL O 262    -142.215-110.636 650.149  1.00  8.64           N
ATOM   4235  CA  VAL O 262    -142.757-109.469 649.474  1.00  8.64           C
ATOM   4236  C   VAL O 262    -141.721-108.929 648.486  1.00  8.64           C
ATOM   4237  O   VAL O 262    -142.059-108.578 647.356  1.00  8.64           O
ATOM   4238  HA  VAL O 262    -143.638-109.790 648.918  1.00  8.64           H
ATOM   4239  HB  VAL O 262    -142.366-108.252 651.183  1.00  8.64           H
ATOM   4240  CB  VAL O 262    -143.200-108.428 650.504  1.00  8.64           C
ATOM   4241  CG1 VAL O 262    -143.544-107.099 649.827  1.00  8.64           C
ATOM   4242 1HG1 VAL O 262    -142.666-106.721 649.303  1.00  8.64           H
ATOM   4243 2HG1 VAL O 262    -144.354-107.253 649.114  1.00  8.64           H
ATOM   4244 3HG1 VAL O 262    -143.856-106.377 650.582  1.00  8.64           H
ATOM   4245  CG2 VAL O 262    -144.380-108.943 651.331  1.00  8.64           C
ATOM   4246 1HG2 VAL O 262    -145.219-109.160 650.671  1.00  8.64           H
ATOM   4247 2HG2 VAL O 262    -144.086-109.851 651.857  1.00  8.64           H
ATOM   4248 3HG2 VAL O 262    -144.675-108.183 652.055  1.00  8.64           H
ATOM   4249  HN  VAL O 262    -142.097-110.536 651.137  1.00  8.64           H
ATOM   4250  N   PHE O 263    -140.480-108.879 648.947  1.00  8.64           N
ATOM   4251  CA  PHE O 263    -139.399-108.354 648.131  1.00  8.64           C
ATOM   4252  C   PHE O 263    -139.162-109.234 646.902  1.00  8.64           C
ATOM   4253  O   PHE O 263    -139.087-108.734 645.781  1.00  8.64           O
ATOM   4254  HA  PHE O 263    -139.692-107.355 647.809  1.00  8.64           H
ATOM   4255  CB  PHE O 263    -138.139-108.362 648.999  1.00  8.64           C
ATOM   4256 1HB  PHE O 263    -138.329-107.783 649.903  1.00  8.64           H
ATOM   4257 2HB  PHE O 263    -137.932-109.385 649.313  1.00  8.64           H
ATOM   4258  CG  PHE O 263    -136.899-107.797 648.302  1.00  8.64           C
ATOM   4259  HD1 PHE O 263    -136.221-109.708 647.664  1.00  8.64           H
ATOM   4260  CD1 PHE O 263    -136.033-108.635 647.672  1.00  8.64           C
ATOM   4261  HD2 PHE O 263    -137.359-105.786 648.817  1.00  8.64           H
ATOM   4262  CD2 PHE O 263    -136.664-106.457 648.312  1.00  8.64           C
ATOM   4263  CE1 PHE O 263    -134.882-108.111 647.025  1.00  8.64           C
ATOM   4264  HE1 PHE O 263    -134.188-108.782 646.520  1.00  8.64           H
ATOM   4265  CE2 PHE O 263    -135.514-105.933 647.665  1.00  8.64           C
ATOM   4266  HE2 PHE O 263    -135.326-104.860 647.673  1.00  8.64           H
ATOM   4267  CZ  PHE O 263    -134.647-106.771 647.035  1.00  8.64           C
ATOM   4268  HZ  PHE O 263    -133.764-106.369 646.538  1.00  8.64           H
ATOM   4269  HN  PHE O 263    -140.209-109.189 649.858  1.00  8.64           H
ATOM   4270  N   VAL O 264    -139.051-110.530 647.154  1.00  8.64           N
ATOM   4271  CA  VAL O 264    -138.744-111.476 646.094  1.00  8.64           C
ATOM   4272  C   VAL O 264    -139.830-111.398 645.019  1.00  8.64           C
ATOM   4273  O   VAL O 264    -139.526-111.296 643.831  1.00  8.64           O
ATOM   4274  HA  VAL O 264    -137.793-111.179 645.654  1.00  8.64           H
ATOM   4275  HB  VAL O 264    -139.461-113.099 647.281  1.00  8.64           H
ATOM   4276  CB  VAL O 264    -138.579-112.880 646.677  1.00  8.64           C
ATOM   4277  CG1 VAL O 264    -138.499-113.929 645.566  1.00  8.64           C
ATOM   4278 1HG1 VAL O 264    -139.414-113.902 644.974  1.00  8.64           H
ATOM   4279 2HG1 VAL O 264    -137.644-113.714 644.925  1.00  8.64           H
ATOM   4280 3HG1 VAL O 264    -138.382-114.919 646.009  1.00  8.64           H
ATOM   4281  CG2 VAL O 264    -137.354-112.954 647.591  1.00  8.64           C
ATOM   4282 1HG2 VAL O 264    -136.460-112.706 647.020  1.00  8.64           H
ATOM   4283 2HG2 VAL O 264    -137.470-112.246 648.412  1.00  8.64           H
ATOM   4284 3HG2 VAL O 264    -137.260-113.964 647.992  1.00  8.64           H
ATOM   4285  HN  VAL O 264    -139.166-110.935 648.061  1.00  8.64           H
ATOM   4286  N   LEU O 265    -141.073-111.451 645.473  1.00  8.64           N
ATOM   4287  CA  LEU O 265    -142.199-111.564 644.562  1.00  8.64           C
ATOM   4288  C   LEU O 265    -142.305-110.287 643.727  1.00  8.64           C
ATOM   4289  O   LEU O 265    -142.812-110.313 642.607  1.00  8.64           O
ATOM   4290  HA  LEU O 265    -141.994-112.399 643.891  1.00  8.64           H
ATOM   4291  CB  LEU O 265    -143.478-111.905 645.330  1.00  8.64           C
ATOM   4292 1HB  LEU O 265    -143.588-111.192 646.147  1.00  8.64           H
ATOM   4293 2HB  LEU O 265    -144.328-111.760 644.663  1.00  8.64           H
ATOM   4294  HG  LEU O 265    -142.712-113.457 646.586  1.00  8.64           H
ATOM   4295  CG  LEU O 265    -143.556-113.319 645.910  1.00  8.64           C
ATOM   4296  CD1 LEU O 265    -144.831-113.503 646.735  1.00  8.64           C
ATOM   4297 1HD1 LEU O 265    -144.839-112.787 647.556  1.00  8.64           H
ATOM   4298 2HD1 LEU O 265    -145.702-113.338 646.100  1.00  8.64           H
ATOM   4299 3HD1 LEU O 265    -144.861-114.517 647.135  1.00  8.64           H
ATOM   4300  CD2 LEU O 265    -143.429-114.371 644.807  1.00  8.64           C
ATOM   4301 1HD2 LEU O 265    -144.238-114.244 644.088  1.00  8.64           H
ATOM   4302 2HD2 LEU O 265    -142.471-114.254 644.301  1.00  8.64           H
ATOM   4303 3HD2 LEU O 265    -143.487-115.367 645.247  1.00  8.64           H
ATOM   4304  HN  LEU O 265    -141.316-111.417 646.443  1.00  8.64           H
ATOM   4305  N   SER O 266    -141.818-109.198 644.305  1.00  8.64           N
ATOM   4306  CA  SER O 266    -141.930-107.898 643.666  1.00  8.64           C
ATOM   4307  C   SER O 266    -140.783-107.702 642.673  1.00  8.64           C
ATOM   4308  O   SER O 266    -140.991-107.201 641.569  1.00  8.64           O
ATOM   4309  HA  SER O 266    -142.888-107.914 643.146  1.00  8.64           H
ATOM   4310  CB  SER O 266    -141.933-106.773 644.704  1.00  8.64           C
ATOM   4311 1HB  SER O 266    -141.926-105.810 644.194  1.00  8.64           H
ATOM   4312 2HB  SER O 266    -142.853-106.819 645.286  1.00  8.64           H
ATOM   4313  HG  SER O 266    -141.094-107.237 646.460  1.00  8.64           H
ATOM   4314  OG  SER O 266    -140.812-106.853 645.581  1.00  8.64           O
ATOM   4315  HN  SER O 266    -141.354-109.195 645.191  1.00  8.64           H
ATOM   4316  N   GLN O 267    -139.596-108.107 643.102  1.00  8.64           N
ATOM   4317  CA  GLN O 267    -138.380-107.737 642.397  1.00  8.64           C
ATOM   4318  C   GLN O 267    -137.967-108.850 641.432  1.00  8.64           C
ATOM   4319  O   GLN O 267    -137.438-108.577 640.355  1.00  8.64           O
ATOM   4320  HA  GLN O 267    -138.632-106.836 641.838  1.00  8.64           H
ATOM   4321  CB  GLN O 267    -137.252-107.418 643.381  1.00  8.64           C
ATOM   4322 1HB  GLN O 267    -137.097-108.265 644.049  1.00  8.64           H
ATOM   4323 2HB  GLN O 267    -136.321-107.268 642.835  1.00  8.64           H
ATOM   4324  CG  GLN O 267    -137.577-106.167 644.200  1.00  8.64           C
ATOM   4325 1HG  GLN O 267    -138.489-106.331 644.774  1.00  8.64           H
ATOM   4326 2HG  GLN O 267    -136.777-105.981 644.917  1.00  8.64           H
ATOM   4327  CD  GLN O 267    -137.750-104.947 643.293  1.00  8.64           C
ATOM   4328  OE1 GLN O 267    -137.056-104.772 642.305  1.00  8.64           O
ATOM   4329  NE2 GLN O 267    -138.713-104.117 643.682  1.00  8.64           N
ATOM   4330 1HE2 GLN O 267    -139.246-104.319 644.504  1.00  8.64           H
ATOM   4331 2HE2 GLN O 267    -138.903-103.289 643.154  1.00  8.64           H
ATOM   4332  HN  GLN O 267    -139.458-108.676 643.912  1.00  8.64           H
ATOM   4333  N   PHE O 268    -138.224-110.080 641.852  1.00  8.64           N
ATOM   4334  CA  PHE O 268    -137.716-111.237 641.135  1.00  8.64           C
ATOM   4335  C   PHE O 268    -138.214-111.247 639.688  1.00  8.64           C
ATOM   4336  O   PHE O 268    -137.426-111.415 638.758  1.00  8.64           O
ATOM   4337  HA  PHE O 268    -136.628-111.170 641.142  1.00  8.64           H
ATOM   4338  CB  PHE O 268    -138.249-112.478 641.854  1.00  8.64           C
ATOM   4339 1HB  PHE O 268    -138.014-112.399 642.915  1.00  8.64           H
ATOM   4340 2HB  PHE O 268    -139.335-112.497 641.768  1.00  8.64           H
ATOM   4341  CG  PHE O 268    -137.686-113.796 641.319  1.00  8.64           C
ATOM   4342  HD1 PHE O 268    -139.380-114.178 640.092  1.00  8.64           H
ATOM   4343  CD1 PHE O 268    -138.404-114.530 640.426  1.00  8.64           C
ATOM   4344  HD2 PHE O 268    -135.893-113.647 642.451  1.00  8.64           H
ATOM   4345  CD2 PHE O 268    -136.468-114.235 641.735  1.00  8.64           C
ATOM   4346  CE1 PHE O 268    -137.882-115.753 639.930  1.00  8.64           C
ATOM   4347  HE1 PHE O 268    -138.458-116.341 639.214  1.00  8.64           H
ATOM   4348  CE2 PHE O 268    -135.946-115.459 641.239  1.00  8.64           C
ATOM   4349  HE2 PHE O 268    -134.970-115.810 641.573  1.00  8.64           H
ATOM   4350  CZ  PHE O 268    -136.664-116.192 640.346  1.00  8.64           C
ATOM   4351  HZ  PHE O 268    -136.263-117.131 639.965  1.00  8.64           H
ATOM   4352  HN  PHE O 268    -138.767-110.291 642.664  1.00  8.64           H
ATOM   4353  N   PRO O 269    -139.524-111.069 639.472  1.00  8.64           N
ATOM   4354  CA  PRO O 269    -140.089-111.178 638.125  1.00  8.64           C
ATOM   4355  C   PRO O 269    -139.366-110.293 637.123  1.00  8.64           C
ATOM   4356  O   PRO O 269    -139.047-110.730 636.018  1.00  8.64           O
ATOM   4357  HA  PRO O 269    -139.966-112.194 637.748  1.00  8.64           H
ATOM   4358  CB  PRO O 269    -141.548-110.755 638.308  1.00  8.64           C
ATOM   4359 1HB  PRO O 269    -141.680-109.687 638.134  1.00  8.64           H
ATOM   4360 2HB  PRO O 269    -142.206-111.274 637.611  1.00  8.64           H
ATOM   4361  CG  PRO O 269    -141.846-111.132 639.754  1.00  8.64           C
ATOM   4362 1HG  PRO O 269    -142.707-110.589 640.144  1.00  8.64           H
ATOM   4363 2HG  PRO O 269    -142.081-112.191 639.855  1.00  8.64           H
ATOM   4364  CD  PRO O 269    -140.560-110.760 640.474  1.00  8.64           C
ATOM   4365 1HD  PRO O 269    -140.544-109.707 640.754  1.00  8.64           H
ATOM   4366 2HD  PRO O 269    -140.430-111.333 641.392  1.00  8.64           H
ATOM   4367  N   TYR O 270    -139.123-109.058 637.540  1.00  8.64           N
ATOM   4368  CA  TYR O 270    -138.513-108.077 636.658  1.00  8.64           C
ATOM   4369  C   TYR O 270    -137.085-108.485 636.289  1.00  8.64           C
ATOM   4370  O   TYR O 270    -136.703-108.432 635.121  1.00  8.64           O
ATOM   4371  HA  TYR O 270    -139.113-108.021 635.750  1.00  8.64           H
ATOM   4372  CB  TYR O 270    -138.468-106.769 637.451  1.00  8.64           C
ATOM   4373 1HB  TYR O 270    -139.488-106.441 637.649  1.00  8.64           H
ATOM   4374 2HB  TYR O 270    -138.000-106.957 638.417  1.00  8.64           H
ATOM   4375  CG  TYR O 270    -137.713-105.640 636.746  1.00  8.64           C
ATOM   4376  HD1 TYR O 270    -136.139-105.588 638.201  1.00  8.64           H
ATOM   4377  CD1 TYR O 270    -136.533-105.162 637.278  1.00  8.64           C
ATOM   4378  HD2 TYR O 270    -139.144-105.479 635.157  1.00  8.64           H
ATOM   4379  CD2 TYR O 270    -138.212-105.101 635.577  1.00  8.64           C
ATOM   4380  CE1 TYR O 270    -135.823-104.100 636.614  1.00  8.64           C
ATOM   4381  HE1 TYR O 270    -134.890-103.712 637.024  1.00  8.64           H
ATOM   4382  HE2 TYR O 270    -137.884-103.604 633.991  1.00  8.64           H
ATOM   4383  CE2 TYR O 270    -137.501-104.039 634.914  1.00  8.64           C
ATOM   4384  CZ  TYR O 270    -136.342-103.591 635.465  1.00  8.64           C
ATOM   4385  OH  TYR O 270    -135.670-102.587 634.838  1.00  8.64           O
ATOM   4386  HH  TYR O 270    -136.234-102.203 634.107  1.00  8.64           H
ATOM   4387  HN  TYR O 270    -139.336-108.726 638.459  1.00  8.64           H
ATOM   4388  N   ASN O 271    -136.336-108.884 637.306  1.00  8.64           N
ATOM   4389  CA  ASN O 271    -134.925-109.182 637.125  1.00  8.64           C
ATOM   4390  C   ASN O 271    -134.780-110.428 636.249  1.00  8.64           C
ATOM   4391  O   ASN O 271    -133.766-110.602 635.574  1.00  8.64           O
ATOM   4392  HA  ASN O 271    -134.502-108.292 636.659  1.00  8.64           H
ATOM   4393  CB  ASN O 271    -134.246-109.466 638.466  1.00  8.64           C
ATOM   4394 1HB  ASN O 271    -134.869-110.133 639.060  1.00  8.64           H
ATOM   4395 2HB  ASN O 271    -133.299-109.980 638.297  1.00  8.64           H
ATOM   4396  CG  ASN O 271    -133.996-108.169 639.240  1.00  8.64           C
ATOM   4397  OD1 ASN O 271    -133.172-107.347 638.875  1.00  8.64           O
ATOM   4398  ND2 ASN O 271    -134.753-108.033 640.325  1.00  8.64           N
ATOM   4399 1HD2 ASN O 271    -135.411-108.745 640.568  1.00  8.64           H
ATOM   4400 2HD2 ASN O 271    -134.664-107.218 640.898  1.00  8.64           H
ATOM   4401  HN  ASN O 271    -136.677-109.004 638.239  1.00  8.64           H
ATOM   4402  N   CYS O 272    -135.808-111.262 636.287  1.00  8.64           N
ATOM   4403  CA  CYS O 272    -135.868-112.418 635.408  1.00  8.64           C
ATOM   4404  C   CYS O 272    -135.887-111.920 633.962  1.00  8.64           C
ATOM   4405  O   CYS O 272    -135.122-112.400 633.126  1.00  8.64           O
ATOM   4406  HA  CYS O 272    -134.971-113.006 635.604  1.00  8.64           H
ATOM   4407  CB  CYS O 272    -137.073-113.306 635.722  1.00  8.64           C
ATOM   4408 1HB  CYS O 272    -137.976-112.699 635.784  1.00  8.64           H
ATOM   4409 2HB  CYS O 272    -137.226-114.024 634.916  1.00  8.64           H
ATOM   4410  HG  CYS O 272    -137.039-113.143 638.088  1.00  8.64           H
ATOM   4411  SG  CYS O 272    -136.805-114.190 637.302  1.00  8.64           S
ATOM   4412  HN  CYS O 272    -136.589-111.159 636.903  1.00  8.64           H
ATOM   4413  N   ILE O 273    -136.769-110.964 633.710  1.00  8.64           N
ATOM   4414  CA  ILE O 273    -136.933-110.432 632.368  1.00  8.64           C
ATOM   4415  C   ILE O 273    -135.685-109.634 631.984  1.00  8.64           C
ATOM   4416  O   ILE O 273    -135.250-109.671 630.834  1.00  8.64           O
ATOM   4417  HA  ILE O 273    -137.023-111.280 631.689  1.00  8.64           H
ATOM   4418  HB  ILE O 273    -138.186-108.812 632.983  1.00  8.64           H
ATOM   4419  CB  ILE O 273    -138.231-109.630 632.265  1.00  8.64           C
ATOM   4420  CG1 ILE O 273    -139.439-110.491 632.637  1.00  8.64           C
ATOM   4421 1HG1 ILE O 273    -139.332-110.851 633.661  1.00  8.64           H
ATOM   4422 2HG1 ILE O 273    -140.346-109.887 632.606  1.00  8.64           H
ATOM   4423  CG2 ILE O 273    -138.380-109.004 630.876  1.00  8.64           C
ATOM   4424 1HG2 ILE O 273    -137.541-108.335 630.687  1.00  8.64           H
ATOM   4425 2HG2 ILE O 273    -138.395-109.791 630.123  1.00  8.64           H
ATOM   4426 3HG2 ILE O 273    -139.312-108.439 630.831  1.00  8.64           H
ATOM   4427  CD1 ILE O 273    -139.580-111.681 631.685  1.00  8.64           C
ATOM   4428 1HD1 ILE O 273    -139.711-111.316 630.666  1.00  8.64           H
ATOM   4429 2HD1 ILE O 273    -138.681-112.296 631.737  1.00  8.64           H
ATOM   4430 3HD1 ILE O 273    -140.446-112.276 631.972  1.00  8.64           H
ATOM   4431  HN  ILE O 273    -137.364-110.556 634.402  1.00  8.64           H
ATOM   4432  N   LEU O 274    -135.145-108.932 632.969  1.00  8.64           N
ATOM   4433  CA  LEU O 274    -133.953-108.130 632.750  1.00  8.64           C
ATOM   4434  C   LEU O 274    -132.806-109.040 632.305  1.00  8.64           C
ATOM   4435  O   LEU O 274    -131.998-108.658 631.460  1.00  8.64           O
ATOM   4436  HA  LEU O 274    -134.173-107.431 631.943  1.00  8.64           H
ATOM   4437  CB  LEU O 274    -133.631-107.299 633.994  1.00  8.64           C
ATOM   4438 1HB  LEU O 274    -134.546-106.810 634.327  1.00  8.64           H
ATOM   4439 2HB  LEU O 274    -133.323-107.977 634.790  1.00  8.64           H
ATOM   4440  HG  LEU O 274    -131.694-106.686 633.324  1.00  8.64           H
ATOM   4441  CG  LEU O 274    -132.548-106.231 633.825  1.00  8.64           C
ATOM   4442  CD1 LEU O 274    -133.039-105.089 632.931  1.00  8.64           C
ATOM   4443 1HD1 LEU O 274    -133.299-105.483 631.949  1.00  8.64           H
ATOM   4444 2HD1 LEU O 274    -133.918-104.628 633.381  1.00  8.64           H
ATOM   4445 3HD1 LEU O 274    -132.251-104.344 632.828  1.00  8.64           H
ATOM   4446  CD2 LEU O 274    -132.059-105.725 635.183  1.00  8.64           C
ATOM   4447 1HD2 LEU O 274    -132.896-105.292 635.732  1.00  8.64           H
ATOM   4448 2HD2 LEU O 274    -131.644-106.557 635.752  1.00  8.64           H
ATOM   4449 3HD2 LEU O 274    -131.291-104.967 635.034  1.00  8.64           H
ATOM   4450  HN  LEU O 274    -135.507-108.905 633.901  1.00  8.64           H
ATOM   4451  N   LEU O 275    -132.772-110.227 632.893  1.00  8.64           N
ATOM   4452  CA  LEU O 275    -131.757-111.206 632.544  1.00  8.64           C
ATOM   4453  C   LEU O 275    -131.930-111.613 631.079  1.00  8.64           C
ATOM   4454  O   LEU O 275    -130.957-111.672 630.329  1.00  8.64           O
ATOM   4455  HA  LEU O 275    -130.786-110.724 632.656  1.00  8.64           H
ATOM   4456  CB  LEU O 275    -131.793-112.385 633.518  1.00  8.64           C
ATOM   4457 1HB  LEU O 275    -131.554-112.015 634.515  1.00  8.64           H
ATOM   4458 2HB  LEU O 275    -132.812-112.769 633.556  1.00  8.64           H
ATOM   4459  HG  LEU O 275    -131.069-113.896 632.188  1.00  8.64           H
ATOM   4460  CG  LEU O 275    -130.852-113.548 633.198  1.00  8.64           C
ATOM   4461  CD1 LEU O 275    -129.391-113.093 633.215  1.00  8.64           C
ATOM   4462 1HD1 LEU O 275    -129.246-112.311 632.469  1.00  8.64           H
ATOM   4463 2HD1 LEU O 275    -129.143-112.704 634.202  1.00  8.64           H
ATOM   4464 3HD1 LEU O 275    -128.744-113.939 632.984  1.00  8.64           H
ATOM   4465  CD2 LEU O 275    -131.095-114.727 634.143  1.00  8.64           C
ATOM   4466 1HD2 LEU O 275    -130.922-114.409 635.172  1.00  8.64           H
ATOM   4467 2HD2 LEU O 275    -132.124-115.070 634.038  1.00  8.64           H
ATOM   4468 3HD2 LEU O 275    -130.413-115.540 633.894  1.00  8.64           H
ATOM   4469  HN  LEU O 275    -133.420-110.522 633.595  1.00  8.64           H
ATOM   4470  N   VAL O 276    -133.175-111.883 630.716  1.00  8.64           N
ATOM   4471  CA  VAL O 276    -133.488-112.288 629.356  1.00  8.64           C
ATOM   4472  C   VAL O 276    -133.004-111.210 628.384  1.00  8.64           C
ATOM   4473  O   VAL O 276    -132.405-111.519 627.356  1.00  8.64           O
ATOM   4474  HA  VAL O 276    -132.944-113.211 629.154  1.00  8.64           H
ATOM   4475  HB  VAL O 276    -135.529-111.712 629.597  1.00  8.64           H
ATOM   4476  CB  VAL O 276    -134.984-112.581 629.228  1.00  8.64           C
ATOM   4477  CG1 VAL O 276    -135.377-112.796 627.765  1.00  8.64           C
ATOM   4478 1HG1 VAL O 276    -135.146-111.899 627.191  1.00  8.64           H
ATOM   4479 2HG1 VAL O 276    -134.819-113.640 627.359  1.00  8.64           H
ATOM   4480 3HG1 VAL O 276    -136.445-113.003 627.702  1.00  8.64           H
ATOM   4481  CG2 VAL O 276    -135.382-113.785 630.085  1.00  8.64           C
ATOM   4482 1HG2 VAL O 276    -134.824-114.663 629.760  1.00  8.64           H
ATOM   4483 2HG2 VAL O 276    -135.155-113.577 631.131  1.00  8.64           H
ATOM   4484 3HG2 VAL O 276    -136.450-113.971 629.975  1.00  8.64           H
ATOM   4485  HN  VAL O 276    -133.961-111.830 631.332  1.00  8.64           H
ATOM   4486  N   GLN O 277    -133.284-109.965 628.744  1.00  8.64           N
ATOM   4487  CA  GLN O 277    -132.888-108.840 627.916  1.00  8.64           C
ATOM   4488  C   GLN O 277    -131.363-108.763 627.817  1.00  8.64           C
ATOM   4489  O   GLN O 277    -130.824-108.351 626.791  1.00  8.64           O
ATOM   4490  HA  GLN O 277    -133.313-109.041 626.932  1.00  8.64           H
ATOM   4491  CB  GLN O 277    -133.469-107.531 628.455  1.00  8.64           C
ATOM   4492 1HB  GLN O 277    -133.299-107.469 629.529  1.00  8.64           H
ATOM   4493 2HB  GLN O 277    -132.952-106.685 628.001  1.00  8.64           H
ATOM   4494  CG  GLN O 277    -134.968-107.435 628.163  1.00  8.64           C
ATOM   4495 1HG  GLN O 277    -135.140-107.526 627.091  1.00  8.64           H
ATOM   4496 2HG  GLN O 277    -135.489-108.265 628.641  1.00  8.64           H
ATOM   4497  CD  GLN O 277    -135.541-106.109 628.667  1.00  8.64           C
ATOM   4498  OE1 GLN O 277    -134.984-105.451 629.530  1.00  8.64           O
ATOM   4499  NE2 GLN O 277    -136.682-105.755 628.082  1.00  8.64           N
ATOM   4500 1HE2 GLN O 277    -137.086-106.342 627.380  1.00  8.64           H
ATOM   4501 2HE2 GLN O 277    -137.135-104.903 628.344  1.00  8.64           H
ATOM   4502  HN  GLN O 277    -133.771-109.722 629.584  1.00  8.64           H
ATOM   4503  N   THR O 278    -130.711-109.167 628.898  1.00  8.64           N
ATOM   4504  CA  THR O 278    -129.259-109.169 628.938  1.00  8.64           C
ATOM   4505  C   THR O 278    -128.699-110.182 627.938  1.00  8.64           C
ATOM   4506  O   THR O 278    -127.760-109.880 627.203  1.00  8.64           O
ATOM   4507  HA  THR O 278    -128.905-108.186 628.629  1.00  8.64           H
ATOM   4508  HB  THR O 278    -129.045-110.467 630.668  1.00  8.64           H
ATOM   4509  CB  THR O 278    -128.827-109.438 630.381  1.00  8.64           C
ATOM   4510  OG1 THR O 278    -129.497-108.433 631.137  1.00  8.64           O
ATOM   4511  HG1 THR O 278    -130.427-108.731 631.353  1.00  8.64           H
ATOM   4512  CG2 THR O 278    -127.342-109.148 630.611  1.00  8.64           C
ATOM   4513 1HG2 THR O 278    -127.137-108.101 630.389  1.00  8.64           H
ATOM   4514 2HG2 THR O 278    -126.743-109.782 629.958  1.00  8.64           H
ATOM   4515 3HG2 THR O 278    -127.088-109.355 631.651  1.00  8.64           H
ATOM   4516  HN  THR O 278    -131.158-109.488 629.733  1.00  8.64           H
ATOM   4517  N   ILE O 279    -129.299-111.363 627.941  1.00  8.64           N
ATOM   4518  CA  ILE O 279    -128.831-112.443 627.089  1.00  8.64           C
ATOM   4519  C   ILE O 279    -129.047-112.061 625.624  1.00  8.64           C
ATOM   4520  O   ILE O 279    -128.170-112.272 624.788  1.00  8.64           O
ATOM   4521  HA  ILE O 279    -127.760-112.556 627.263  1.00  8.64           H
ATOM   4522  HB  ILE O 279    -130.574-113.613 627.498  1.00  8.64           H
ATOM   4523  CB  ILE O 279    -129.494-113.764 627.485  1.00  8.64           C
ATOM   4524  CG1 ILE O 279    -129.080-114.185 628.896  1.00  8.64           C
ATOM   4525 1HG1 ILE O 279    -128.060-114.569 628.880  1.00  8.64           H
ATOM   4526 2HG1 ILE O 279    -129.083-113.316 629.554  1.00  8.64           H
ATOM   4527  CG2 ILE O 279    -129.203-114.855 626.453  1.00  8.64           C
ATOM   4528 1HG2 ILE O 279    -129.588-114.548 625.480  1.00  8.64           H
ATOM   4529 2HG2 ILE O 279    -128.126-115.011 626.384  1.00  8.64           H
ATOM   4530 3HG2 ILE O 279    -129.686-115.783 626.758  1.00  8.64           H
ATOM   4531  CD1 ILE O 279    -130.024-115.254 629.449  1.00  8.64           C
ATOM   4532 1HD1 ILE O 279    -131.039-114.858 629.487  1.00  8.64           H
ATOM   4533 2HD1 ILE O 279    -129.999-116.130 628.802  1.00  8.64           H
ATOM   4534 3HD1 ILE O 279    -129.707-115.535 630.454  1.00  8.64           H
ATOM   4535  HN  ILE O 279    -130.090-111.587 628.511  1.00  8.64           H
ATOM   4536  N   ASP O 280    -130.220-111.506 625.357  1.00  8.64           N
ATOM   4537  CA  ASP O 280    -130.590-111.156 623.996  1.00  8.64           C
ATOM   4538  C   ASP O 280    -129.722-109.989 623.520  1.00  8.64           C
ATOM   4539  O   ASP O 280    -129.369-109.914 622.344  1.00  8.64           O
ATOM   4540  HA  ASP O 280    -130.427-112.062 623.413  1.00  8.64           H
ATOM   4541  CB  ASP O 280    -132.054-110.718 623.919  1.00  8.64           C
ATOM   4542 1HB  ASP O 280    -132.683-111.450 624.426  1.00  8.64           H
ATOM   4543 2HB  ASP O 280    -132.182-109.771 624.442  1.00  8.64           H
ATOM   4544  CG  ASP O 280    -132.506-110.570 622.465  1.00  8.64           C
ATOM   4545  OD1 ASP O 280    -132.367-111.567 621.723  1.00  8.64           O
ATOM   4546  OD2 ASP O 280    -132.980-109.464 622.127  1.00  8.64           O
ATOM   4547  HN  ASP O 280    -130.909-111.295 626.050  1.00  8.64           H
ATOM   4548  N   ALA O 281    -129.404-109.109 624.457  1.00  8.64           N
ATOM   4549  CA  ALA O 281    -128.563-107.964 624.154  1.00  8.64           C
ATOM   4550  C   ALA O 281    -127.197-108.453 623.668  1.00  8.64           C
ATOM   4551  O   ALA O 281    -126.480-107.725 622.983  1.00  8.64           O
ATOM   4552  HA  ALA O 281    -129.044-107.402 623.353  1.00  8.64           H
ATOM   4553  CB  ALA O 281    -128.455-107.067 625.389  1.00  8.64           C
ATOM   4554 1HB  ALA O 281    -129.449-106.723 625.676  1.00  8.64           H
ATOM   4555 2HB  ALA O 281    -128.016-107.633 626.211  1.00  8.64           H
ATOM   4556 3HB  ALA O 281    -127.824-106.208 625.161  1.00  8.64           H
ATOM   4557  HN  ALA O 281    -129.709-109.169 625.408  1.00  8.64           H
ATOM   4558  N   TYR O 282    -126.878-109.684 624.041  1.00  8.64           N
ATOM   4559  CA  TYR O 282    -125.622-110.289 623.631  1.00  8.64           C
ATOM   4560  C   TYR O 282    -125.824-111.205 622.423  1.00  8.64           C
ATOM   4561  O   TYR O 282    -125.092-111.110 621.439  1.00  8.64           O
ATOM   4562  HA  TYR O 282    -124.936-109.487 623.360  1.00  8.64           H
ATOM   4563  CB  TYR O 282    -125.151-111.129 624.820  1.00  8.64           C
ATOM   4564 1HB  TYR O 282    -125.095-110.492 625.703  1.00  8.64           H
ATOM   4565 2HB  TYR O 282    -125.896-111.896 625.028  1.00  8.64           H
ATOM   4566  CG  TYR O 282    -123.793-111.801 624.607  1.00  8.64           C
ATOM   4567  HD1 TYR O 282    -124.647-113.723 624.192  1.00  8.64           H
ATOM   4568  CD1 TYR O 282    -123.729-113.143 624.291  1.00  8.64           C
ATOM   4569  HD2 TYR O 282    -122.682-110.006 624.982  1.00  8.64           H
ATOM   4570  CD2 TYR O 282    -122.632-111.066 624.732  1.00  8.64           C
ATOM   4571  CE1 TYR O 282    -122.452-113.776 624.090  1.00  8.64           C
ATOM   4572  HE1 TYR O 282    -122.387-114.834 623.840  1.00  8.64           H
ATOM   4573  HE2 TYR O 282    -120.429-111.129 624.627  1.00  8.64           H
ATOM   4574  CE2 TYR O 282    -121.354-111.698 624.532  1.00  8.64           C
ATOM   4575  CZ  TYR O 282    -121.327-113.022 624.221  1.00  8.64           C
ATOM   4576  OH  TYR O 282    -120.120-113.620 624.031  1.00  8.64           O
ATOM   4577  HH  TYR O 282    -120.248-114.586 623.810  1.00  8.64           H
ATOM   4578  HN  TYR O 282    -127.460-110.263 624.612  1.00  8.64           H
ATOM   4579  N   ALA O 283    -126.820-112.071 622.536  1.00  8.64           N
ATOM   4580  CA  ALA O 283    -126.946-113.191 621.619  1.00  8.64           C
ATOM   4581  C   ALA O 283    -127.893-112.808 620.480  1.00  8.64           C
ATOM   4582  O   ALA O 283    -127.867-113.420 619.414  1.00  8.64           O
ATOM   4583  HA  ALA O 283    -125.958-113.395 621.206  1.00  8.64           H
ATOM   4584  CB  ALA O 283    -127.424-114.426 622.385  1.00  8.64           C
ATOM   4585 1HB  ALA O 283    -126.702-114.674 623.163  1.00  8.64           H
ATOM   4586 2HB  ALA O 283    -128.393-114.219 622.840  1.00  8.64           H
ATOM   4587 3HB  ALA O 283    -127.519-115.266 621.696  1.00  8.64           H
ATOM   4588  HN  ALA O 283    -127.531-112.017 623.238  1.00  8.64           H
ATOM   4589  N   MET O 284    -128.707-111.796 620.745  1.00  8.64           N
ATOM   4590  CA  MET O 284    -129.671-111.334 619.762  1.00  8.64           C
ATOM   4591  C   MET O 284    -130.469-112.505 619.183  1.00  8.64           C
ATOM   4592  O   MET O 284    -130.588-112.639 617.967  1.00  8.64           O
ATOM   4593  HA  MET O 284    -130.339-110.661 620.299  1.00  8.64           H
ATOM   4594  CB  MET O 284    -128.940-110.607 618.632  1.00  8.64           C
ATOM   4595 1HB  MET O 284    -128.155-111.249 618.230  1.00  8.64           H
ATOM   4596 2HB  MET O 284    -129.634-110.403 617.816  1.00  8.64           H
ATOM   4597  CG  MET O 284    -128.329-109.296 619.129  1.00  8.64           C
ATOM   4598 1HG  MET O 284    -129.114-108.556 619.286  1.00  8.64           H
ATOM   4599 2HG  MET O 284    -127.843-109.453 620.092  1.00  8.64           H
ATOM   4600  SD  MET O 284    -127.145-108.685 617.941  1.00  8.64           S
ATOM   4601  CE  MET O 284    -125.723-109.668 618.387  1.00  8.64           C
ATOM   4602 1HE  MET O 284    -125.454-109.467 619.424  1.00  8.64           H
ATOM   4603 2HE  MET O 284    -125.961-110.725 618.272  1.00  8.64           H
ATOM   4604 3HE  MET O 284    -124.885-109.411 617.739  1.00  8.64           H
ATOM   4605  HN  MET O 284    -128.715-111.297 621.612  1.00  8.64           H
ATOM   4606  N   PHE O 285    -130.994-113.324 620.083  1.00  8.64           N
ATOM   4607  CA  PHE O 285    -131.640-114.562 619.682  1.00  8.64           C
ATOM   4608  C   PHE O 285    -133.126-114.337 619.398  1.00  8.64           C
ATOM   4609  O   PHE O 285    -133.771-115.165 618.755  1.00  8.64           O
ATOM   4610  HA  PHE O 285    -131.146-114.905 618.773  1.00  8.64           H
ATOM   4611  CB  PHE O 285    -131.498-115.540 620.850  1.00  8.64           C
ATOM   4612 1HB  PHE O 285    -131.725-116.546 620.498  1.00  8.64           H
ATOM   4613 2HB  PHE O 285    -130.460-115.545 621.182  1.00  8.64           H
ATOM   4614  CG  PHE O 285    -132.398-115.217 622.045  1.00  8.64           C
ATOM   4615  HD1 PHE O 285    -130.920-114.035 623.013  1.00  8.64           H
ATOM   4616  CD1 PHE O 285    -131.934-114.433 623.054  1.00  8.64           C
ATOM   4617  HD2 PHE O 285    -134.035-116.343 621.287  1.00  8.64           H
ATOM   4618  CD2 PHE O 285    -133.663-115.714 622.097  1.00  8.64           C
ATOM   4619  CE1 PHE O 285    -132.769-114.134 624.163  1.00  8.64           C
ATOM   4620  HE1 PHE O 285    -132.397-113.506 624.972  1.00  8.64           H
ATOM   4621  CE2 PHE O 285    -134.499-115.415 623.205  1.00  8.64           C
ATOM   4622  HE2 PHE O 285    -135.512-115.814 623.247  1.00  8.64           H
ATOM   4623  CZ  PHE O 285    -134.034-114.631 624.215  1.00  8.64           C
ATOM   4624  HZ  PHE O 285    -134.676-114.402 625.065  1.00  8.64           H
ATOM   4625  HN  PHE O 285    -130.982-113.153 621.069  1.00  8.64           H
ATOM   4626  N   ILE O 286    -133.627-113.214 619.891  1.00  8.64           N
ATOM   4627  CA  ILE O 286    -135.026-112.870 619.698  1.00  8.64           C
ATOM   4628  C   ILE O 286    -135.201-112.219 618.324  1.00  8.64           C
ATOM   4629  O   ILE O 286    -135.200-110.994 618.210  1.00  8.64           O
ATOM   4630  HA  ILE O 286    -135.596-113.799 619.715  1.00  8.64           H
ATOM   4631  HB  ILE O 286    -134.974-111.071 620.852  1.00  8.64           H
ATOM   4632  CB  ILE O 286    -135.531-112.008 620.856  1.00  8.64           C
ATOM   4633  CG1 ILE O 286    -135.264-112.686 622.202  1.00  8.64           C
ATOM   4634 1HG1 ILE O 286    -135.894-113.570 622.298  1.00  8.64           H
ATOM   4635 2HG1 ILE O 286    -134.229-113.026 622.243  1.00  8.64           H
ATOM   4636  CG2 ILE O 286    -137.009-111.656 620.675  1.00  8.64           C
ATOM   4637 1HG2 ILE O 286    -137.139-111.103 619.745  1.00  8.64           H
ATOM   4638 2HG2 ILE O 286    -137.598-112.572 620.638  1.00  8.64           H
ATOM   4639 3HG2 ILE O 286    -137.342-111.043 621.512  1.00  8.64           H
ATOM   4640  CD1 ILE O 286    -135.538-111.728 623.363  1.00  8.64           C
ATOM   4641 1HD1 ILE O 286    -134.889-110.857 623.276  1.00  8.64           H
ATOM   4642 2HD1 ILE O 286    -136.580-111.409 623.332  1.00  8.64           H
ATOM   4643 3HD1 ILE O 286    -135.341-112.236 624.307  1.00  8.64           H
ATOM   4644  HN  ILE O 286    -133.096-112.547 620.414  1.00  8.64           H
ATOM   4645  N   SER O 287    -135.347-113.067 617.317  1.00  8.64           N
ATOM   4646  CA  SER O 287    -135.544-112.589 615.959  1.00  8.64           C
ATOM   4647  C   SER O 287    -137.037-112.414 615.677  1.00  8.64           C
ATOM   4648  O   SER O 287    -137.418-111.711 614.742  1.00  8.64           O
ATOM   4649  HA  SER O 287    -135.031-111.628 615.914  1.00  8.64           H
ATOM   4650  CB  SER O 287    -134.920-113.547 614.942  1.00  8.64           C
ATOM   4651 1HB  SER O 287    -135.088-113.166 613.935  1.00  8.64           H
ATOM   4652 2HB  SER O 287    -133.841-113.584 615.093  1.00  8.64           H
ATOM   4653  HG  SER O 287    -135.011-115.469 614.390  1.00  8.64           H
ATOM   4654  OG  SER O 287    -135.459-114.862 615.047  1.00  8.64           O
ATOM   4655  HN  SER O 287    -135.333-114.062 617.417  1.00  8.64           H
ATOM   4656  N   ASN O 288    -137.843-113.066 616.503  1.00  8.64           N
ATOM   4657  CA  ASN O 288    -139.270-113.151 616.244  1.00  8.64           C
ATOM   4658  C   ASN O 288    -139.971-111.946 616.874  1.00  8.64           C
ATOM   4659  O   ASN O 288    -139.797-111.673 618.061  1.00  8.64           O
ATOM   4660  HA  ASN O 288    -139.364-113.167 615.158  1.00  8.64           H
ATOM   4661  CB  ASN O 288    -139.867-114.419 616.858  1.00  8.64           C
ATOM   4662 1HB  ASN O 288    -139.317-115.292 616.506  1.00  8.64           H
ATOM   4663 2HB  ASN O 288    -139.757-114.389 617.942  1.00  8.64           H
ATOM   4664  CG  ASN O 288    -141.346-114.561 616.493  1.00  8.64           C
ATOM   4665  OD1 ASN O 288    -142.205-113.849 616.987  1.00  8.64           O
ATOM   4666  ND2 ASN O 288    -141.595-115.518 615.604  1.00  8.64           N
ATOM   4667 1HD2 ASN O 288    -140.844-116.068 615.237  1.00  8.64           H
ATOM   4668 2HD2 ASN O 288    -142.533-115.689 615.301  1.00  8.64           H
ATOM   4669  HN  ASN O 288    -137.536-113.530 617.334  1.00  8.64           H
ATOM   4670  N   CYS O 289    -140.749-111.257 616.052  1.00  8.64           N
ATOM   4671  CA  CYS O 289    -141.348-110.000 616.466  1.00  8.64           C
ATOM   4672  C   CYS O 289    -142.406-110.300 617.530  1.00  8.64           C
ATOM   4673  O   CYS O 289    -142.588-109.523 618.466  1.00  8.64           O
ATOM   4674  HA  CYS O 289    -140.545-109.391 616.881  1.00  8.64           H
ATOM   4675  CB  CYS O 289    -141.934-109.234 615.278  1.00  8.64           C
ATOM   4676 1HB  CYS O 289    -141.137-108.731 614.730  1.00  8.64           H
ATOM   4677 2HB  CYS O 289    -142.408-109.929 614.585  1.00  8.64           H
ATOM   4678  SG  CYS O 289    -143.157-108.006 615.867  1.00  8.64           S
ATOM   4679  HN  CYS O 289    -140.970-111.544 615.120  1.00  8.64           H
ATOM   4680  N   ALA O 290    -143.077-111.428 617.350  1.00  8.64           N
ATOM   4681  CA  ALA O 290    -144.152-111.811 618.249  1.00  8.64           C
ATOM   4682  C   ALA O 290    -143.578-112.067 619.644  1.00  8.64           C
ATOM   4683  O   ALA O 290    -144.125-111.596 620.640  1.00  8.64           O
ATOM   4684  HA  ALA O 290    -144.854-110.979 618.301  1.00  8.64           H
ATOM   4685  CB  ALA O 290    -144.879-113.034 617.684  1.00  8.64           C
ATOM   4686 1HB  ALA O 290    -145.293-112.791 616.705  1.00  8.64           H
ATOM   4687 2HB  ALA O 290    -144.176-113.861 617.586  1.00  8.64           H
ATOM   4688 3HB  ALA O 290    -145.685-113.321 618.359  1.00  8.64           H
ATOM   4689  HN  ALA O 290    -142.896-112.074 616.608  1.00  8.64           H
ATOM   4690  N   VAL O 291    -142.483-112.812 619.671  1.00  8.64           N
ATOM   4691  CA  VAL O 291    -141.810-113.109 620.924  1.00  8.64           C
ATOM   4692  C   VAL O 291    -141.315-111.805 621.552  1.00  8.64           C
ATOM   4693  O   VAL O 291    -141.466-111.594 622.755  1.00  8.64           O
ATOM   4694  HA  VAL O 291    -142.543-113.563 621.591  1.00  8.64           H
ATOM   4695  HB  VAL O 291    -139.990-113.690 619.974  1.00  8.64           H
ATOM   4696  CB  VAL O 291    -140.689-114.123 620.689  1.00  8.64           C
ATOM   4697  CG1 VAL O 291    -139.924-114.404 621.984  1.00  8.64           C
ATOM   4698 1HG1 VAL O 291    -139.485-113.478 622.354  1.00  8.64           H
ATOM   4699 2HG1 VAL O 291    -140.608-114.806 622.730  1.00  8.64           H
ATOM   4700 3HG1 VAL O 291    -139.133-115.128 621.788  1.00  8.64           H
ATOM   4701  CG2 VAL O 291    -141.238-115.417 620.085  1.00  8.64           C
ATOM   4702 1HG2 VAL O 291    -141.969-115.855 620.766  1.00  8.64           H
ATOM   4703 2HG2 VAL O 291    -141.717-115.198 619.130  1.00  8.64           H
ATOM   4704 3HG2 VAL O 291    -140.421-116.120 619.928  1.00  8.64           H
ATOM   4705  HN  VAL O 291    -142.057-113.210 618.858  1.00  8.64           H
ATOM   4706  N   SER O 292    -140.733-110.963 620.710  1.00  8.64           N
ATOM   4707  CA  SER O 292    -140.173-109.706 621.176  1.00  8.64           C
ATOM   4708  C   SER O 292    -141.272-108.845 621.805  1.00  8.64           C
ATOM   4709  O   SER O 292    -141.065-108.239 622.854  1.00  8.64           O
ATOM   4710  HA  SER O 292    -139.428-109.980 621.923  1.00  8.64           H
ATOM   4711  CB  SER O 292    -139.494-108.948 620.034  1.00  8.64           C
ATOM   4712 1HB  SER O 292    -138.818-109.620 619.505  1.00  8.64           H
ATOM   4713 2HB  SER O 292    -140.248-108.624 619.315  1.00  8.64           H
ATOM   4714  HG  SER O 292    -137.951-108.114 620.997  1.00  8.64           H
ATOM   4715  OG  SER O 292    -138.767-107.816 620.502  1.00  8.64           O
ATOM   4716  HN  SER O 292    -140.640-111.129 619.729  1.00  8.64           H
ATOM   4717  N   THR O 293    -142.415-108.820 621.135  1.00  8.64           N
ATOM   4718  CA  THR O 293    -143.527-108.001 621.585  1.00  8.64           C
ATOM   4719  C   THR O 293    -143.997-108.452 622.969  1.00  8.64           C
ATOM   4720  O   THR O 293    -144.230-107.625 623.850  1.00  8.64           O
ATOM   4721  HA  THR O 293    -143.178-106.973 621.685  1.00  8.64           H
ATOM   4722  HB  THR O 293    -144.957-109.093 620.367  1.00  8.64           H
ATOM   4723  CB  THR O 293    -144.624-108.067 620.520  1.00  8.64           C
ATOM   4724  OG1 THR O 293    -144.042-107.434 619.383  1.00  8.64           O
ATOM   4725  HG1 THR O 293    -143.742-108.123 618.724  1.00  8.64           H
ATOM   4726  CG2 THR O 293    -145.827-107.185 620.863  1.00  8.64           C
ATOM   4727 1HG2 THR O 293    -145.504-106.148 620.948  1.00  8.64           H
ATOM   4728 2HG2 THR O 293    -146.258-107.511 621.809  1.00  8.64           H
ATOM   4729 3HG2 THR O 293    -146.575-107.269 620.074  1.00  8.64           H
ATOM   4730  HN  THR O 293    -142.587-109.346 620.302  1.00  8.64           H
ATOM   4731  N   ASN O 294    -144.123-109.763 623.118  1.00  8.64           N
ATOM   4732  CA  ASN O 294    -144.599-110.331 624.368  1.00  8.64           C
ATOM   4733  C   ASN O 294    -143.591-110.029 625.478  1.00  8.64           C
ATOM   4734  O   ASN O 294    -143.976-109.753 626.613  1.00  8.64           O
ATOM   4735  HA  ASN O 294    -145.567-109.863 624.545  1.00  8.64           H
ATOM   4736  CB  ASN O 294    -144.744-111.851 624.261  1.00  8.64           C
ATOM   4737 1HB  ASN O 294    -143.834-112.278 623.840  1.00  8.64           H
ATOM   4738 2HB  ASN O 294    -144.866-112.279 625.256  1.00  8.64           H
ATOM   4739  CG  ASN O 294    -145.943-112.227 623.388  1.00  8.64           C
ATOM   4740  OD1 ASN O 294    -146.820-111.425 623.114  1.00  8.64           O
ATOM   4741  ND2 ASN O 294    -145.931-113.489 622.968  1.00  8.64           N
ATOM   4742 1HD2 ASN O 294    -145.180-114.096 623.230  1.00  8.64           H
ATOM   4743 2HD2 ASN O 294    -146.673-113.831 622.391  1.00  8.64           H
ATOM   4744  HN  ASN O 294    -143.906-110.430 622.406  1.00  8.64           H
ATOM   4745  N   ILE O 295    -142.319-110.092 625.111  1.00  8.64           N
ATOM   4746  CA  ILE O 295    -141.251-109.896 626.077  1.00  8.64           C
ATOM   4747  C   ILE O 295    -141.271-108.446 626.564  1.00  8.64           C
ATOM   4748  O   ILE O 295    -141.047-108.181 627.744  1.00  8.64           O
ATOM   4749  HA  ILE O 295    -141.454-110.548 626.926  1.00  8.64           H
ATOM   4750  HB  ILE O 295    -139.857-109.972 624.457  1.00  8.64           H
ATOM   4751  CB  ILE O 295    -139.908-110.328 625.486  1.00  8.64           C
ATOM   4752  CG1 ILE O 295    -139.793-111.853 625.442  1.00  8.64           C
ATOM   4753 1HG1 ILE O 295    -139.738-112.246 626.457  1.00  8.64           H
ATOM   4754 2HG1 ILE O 295    -140.687-112.276 624.985  1.00  8.64           H
ATOM   4755  CG2 ILE O 295    -138.743-109.686 626.243  1.00  8.64           C
ATOM   4756 1HG2 ILE O 295    -138.821-108.601 626.178  1.00  8.64           H
ATOM   4757 2HG2 ILE O 295    -138.779-109.991 627.289  1.00  8.64           H
ATOM   4758 3HG2 ILE O 295    -137.801-110.010 625.802  1.00  8.64           H
ATOM   4759  CD1 ILE O 295    -138.556-112.287 624.653  1.00  8.64           C
ATOM   4760 1HD1 ILE O 295    -138.626-111.913 623.632  1.00  8.64           H
ATOM   4761 2HD1 ILE O 295    -137.662-111.882 625.128  1.00  8.64           H
ATOM   4762 3HD1 ILE O 295    -138.498-113.375 624.638  1.00  8.64           H
ATOM   4763  HN  ILE O 295    -142.015-110.273 624.176  1.00  8.64           H
ATOM   4764  N   ASP O 296    -141.540-107.545 625.631  1.00  8.64           N
ATOM   4765  CA  ASP O 296    -141.561-106.126 625.944  1.00  8.64           C
ATOM   4766  C   ASP O 296    -142.720-105.837 626.900  1.00  8.64           C
ATOM   4767  O   ASP O 296    -142.572-105.062 627.844  1.00  8.64           O
ATOM   4768  HA  ASP O 296    -140.589-105.917 626.391  1.00  8.64           H
ATOM   4769  CB  ASP O 296    -141.768-105.286 624.682  1.00  8.64           C
ATOM   4770 1HB  ASP O 296    -142.663-105.625 624.158  1.00  8.64           H
ATOM   4771 2HB  ASP O 296    -141.935-104.245 624.957  1.00  8.64           H
ATOM   4772  CG  ASP O 296    -140.558-105.387 623.752  1.00  8.64           C
ATOM   4773  OD1 ASP O 296    -139.470-105.721 624.270  1.00  8.64           O
ATOM   4774  OD2 ASP O 296    -140.747-105.127 622.544  1.00  8.64           O
ATOM   4775  HN  ASP O 296    -141.740-107.770 624.677  1.00  8.64           H
ATOM   4776  N   ILE O 297    -143.848-106.474 626.622  1.00  8.64           N
ATOM   4777  CA  ILE O 297    -145.020-106.324 627.467  1.00  8.64           C
ATOM   4778  C   ILE O 297    -144.722-106.899 628.853  1.00  8.64           C
ATOM   4779  O   ILE O 297    -145.055-106.288 629.867  1.00  8.64           O
ATOM   4780  HA  ILE O 297    -145.214-105.256 627.570  1.00  8.64           H
ATOM   4781  HB  ILE O 297    -145.979-107.940 626.446  1.00  8.64           H
ATOM   4782  CB  ILE O 297    -146.248-106.943 626.795  1.00  8.64           C
ATOM   4783  CG1 ILE O 297    -146.669-106.133 625.568  1.00  8.64           C
ATOM   4784 1HG1 ILE O 297    -147.074-105.171 625.885  1.00  8.64           H
ATOM   4785 2HG1 ILE O 297    -145.797-105.923 624.949  1.00  8.64           H
ATOM   4786  CG2 ILE O 297    -147.394-107.109 627.795  1.00  8.64           C
ATOM   4787 1HG2 ILE O 297    -147.075-107.760 628.609  1.00  8.64           H
ATOM   4788 2HG2 ILE O 297    -147.670-106.134 628.196  1.00  8.64           H
ATOM   4789 3HG2 ILE O 297    -148.254-107.552 627.291  1.00  8.64           H
ATOM   4790  CD1 ILE O 297    -147.717-106.886 624.746  1.00  8.64           C
ATOM   4791 1HD1 ILE O 297    -147.300-107.837 624.411  1.00  8.64           H
ATOM   4792 2HD1 ILE O 297    -148.597-107.072 625.362  1.00  8.64           H
ATOM   4793 3HD1 ILE O 297    -147.999-106.288 623.880  1.00  8.64           H
ATOM   4794  HN  ILE O 297    -143.967-107.083 625.837  1.00  8.64           H
ATOM   4795  N   CYS O 298    -144.096-108.067 628.852  1.00  8.64           N
ATOM   4796  CA  CYS O 298    -143.730-108.721 630.096  1.00  8.64           C
ATOM   4797  C   CYS O 298    -142.853-107.761 630.903  1.00  8.64           C
ATOM   4798  O   CYS O 298    -142.987-107.668 632.122  1.00  8.64           O
ATOM   4799  HA  CYS O 298    -144.660-108.932 630.625  1.00  8.64           H
ATOM   4800  CB  CYS O 298    -143.032-110.059 629.848  1.00  8.64           C
ATOM   4801 1HB  CYS O 298    -142.304-109.956 629.043  1.00  8.64           H
ATOM   4802 2HB  CYS O 298    -142.481-110.362 630.739  1.00  8.64           H
ATOM   4803  HG  CYS O 298    -144.449-110.933 628.158  1.00  8.64           H
ATOM   4804  SG  CYS O 298    -144.267-111.338 629.412  1.00  8.64           S
ATOM   4805  HN  CYS O 298    -143.841-108.564 628.022  1.00  8.64           H
ATOM   4806  N   PHE O 299    -141.975-107.071 630.190  1.00  8.64           N
ATOM   4807  CA  PHE O 299    -141.074-106.124 630.825  1.00  8.64           C
ATOM   4808  C   PHE O 299    -141.854-105.007 631.520  1.00  8.64           C
ATOM   4809  O   PHE O 299    -141.567-104.665 632.666  1.00  8.64           O
ATOM   4810  HA  PHE O 299    -140.495-106.676 631.565  1.00  8.64           H
ATOM   4811  CB  PHE O 299    -140.212-105.516 629.717  1.00  8.64           C
ATOM   4812 1HB  PHE O 299    -139.701-106.319 629.186  1.00  8.64           H
ATOM   4813 2HB  PHE O 299    -140.861-105.019 628.996  1.00  8.64           H
ATOM   4814  CG  PHE O 299    -139.171-104.513 630.219  1.00  8.64           C
ATOM   4815  HD1 PHE O 299    -140.442-102.836 629.915  1.00  8.64           H
ATOM   4816  CD1 PHE O 299    -139.465-103.185 630.249  1.00  8.64           C
ATOM   4817  HD2 PHE O 299    -137.716-106.012 630.611  1.00  8.64           H
ATOM   4818  CD2 PHE O 299    -137.952-104.948 630.635  1.00  8.64           C
ATOM   4819  CE1 PHE O 299    -138.499-102.254 630.714  1.00  8.64           C
ATOM   4820  HE1 PHE O 299    -138.735-101.190 630.738  1.00  8.64           H
ATOM   4821  CE2 PHE O 299    -136.986-104.018 631.100  1.00  8.64           C
ATOM   4822  HE2 PHE O 299    -136.008-104.367 631.434  1.00  8.64           H
ATOM   4823  CZ  PHE O 299    -137.280-102.690 631.130  1.00  8.64           C
ATOM   4824  HZ  PHE O 299    -136.538-101.976 631.488  1.00  8.64           H
ATOM   4825  HN  PHE O 299    -141.874-107.150 629.198  1.00  8.64           H
ATOM   4826  N   GLN O 300    -142.824-104.467 630.797  1.00  8.64           N
ATOM   4827  CA  GLN O 300    -143.619-103.366 631.313  1.00  8.64           C
ATOM   4828  C   GLN O 300    -144.353-103.792 632.586  1.00  8.64           C
ATOM   4829  O   GLN O 300    -144.367-103.059 633.574  1.00  8.64           O
ATOM   4830  HA  GLN O 300    -142.904-102.577 631.545  1.00  8.64           H
ATOM   4831  CB  GLN O 300    -144.602-102.857 630.257  1.00  8.64           C
ATOM   4832 1HB  GLN O 300    -145.152-103.696 629.832  1.00  8.64           H
ATOM   4833 2HB  GLN O 300    -145.335-102.199 630.725  1.00  8.64           H
ATOM   4834  CG  GLN O 300    -143.870-102.104 629.144  1.00  8.64           C
ATOM   4835 1HG  GLN O 300    -143.267-101.305 629.576  1.00  8.64           H
ATOM   4836 2HG  GLN O 300    -143.184-102.780 628.633  1.00  8.64           H
ATOM   4837  CD  GLN O 300    -144.860-101.516 628.137  1.00  8.64           C
ATOM   4838  OE1 GLN O 300    -146.027-101.305 628.425  1.00  8.64           O
ATOM   4839  NE2 GLN O 300    -144.331-101.263 626.943  1.00  8.64           N
ATOM   4840 1HE2 GLN O 300    -143.366-101.459 626.772  1.00  8.64           H
ATOM   4841 2HE2 GLN O 300    -144.900-100.877 626.217  1.00  8.64           H
ATOM   4842  HN  GLN O 300    -143.070-104.770 629.876  1.00  8.64           H
ATOM   4843  N   VAL O 301    -144.945-104.976 632.521  1.00  8.64           N
ATOM   4844  CA  VAL O 301    -145.757-105.468 633.621  1.00  8.64           C
ATOM   4845  C   VAL O 301    -144.878-105.635 634.862  1.00  8.64           C
ATOM   4846  O   VAL O 301    -145.198-105.112 635.929  1.00  8.64           O
ATOM   4847  HA  VAL O 301    -146.519-104.717 633.829  1.00  8.64           H
ATOM   4848  HB  VAL O 301    -145.710-107.453 632.840  1.00  8.64           H
ATOM   4849  CB  VAL O 301    -146.466-106.761 633.211  1.00  8.64           C
ATOM   4850  CG1 VAL O 301    -147.152-107.414 634.412  1.00  8.64           C
ATOM   4851 1HG1 VAL O 301    -146.408-107.649 635.173  1.00  8.64           H
ATOM   4852 2HG1 VAL O 301    -147.890-106.727 634.827  1.00  8.64           H
ATOM   4853 3HG1 VAL O 301    -147.648-108.331 634.093  1.00  8.64           H
ATOM   4854  CG2 VAL O 301    -147.464-106.504 632.081  1.00  8.64           C
ATOM   4855 1HG2 VAL O 301    -148.213-105.786 632.415  1.00  8.64           H
ATOM   4856 2HG2 VAL O 301    -146.938-106.104 631.215  1.00  8.64           H
ATOM   4857 3HG2 VAL O 301    -147.954-107.439 631.809  1.00  8.64           H
ATOM   4858  HN  VAL O 301    -144.878-105.593 631.737  1.00  8.64           H
ATOM   4859  N   THR O 302    -143.788-106.367 634.682  1.00  8.64           N
ATOM   4860  CA  THR O 302    -142.929-106.717 635.800  1.00  8.64           C
ATOM   4861  C   THR O 302    -142.243-105.467 636.357  1.00  8.64           C
ATOM   4862  O   THR O 302    -141.992-105.375 637.558  1.00  8.64           O
ATOM   4863  HA  THR O 302    -143.551-107.122 636.598  1.00  8.64           H
ATOM   4864  HB  THR O 302    -141.280-108.092 636.131  1.00  8.64           H
ATOM   4865  CB  THR O 302    -141.946-107.788 635.324  1.00  8.64           C
ATOM   4866  OG1 THR O 302    -141.311-107.198 634.193  1.00  8.64           O
ATOM   4867  HG1 THR O 302    -141.767-107.491 633.352  1.00  8.64           H
ATOM   4868  CG2 THR O 302    -142.653-109.019 634.754  1.00  8.64           C
ATOM   4869 1HG2 THR O 302    -143.267-108.724 633.903  1.00  8.64           H
ATOM   4870 2HG2 THR O 302    -143.286-109.463 635.522  1.00  8.64           H
ATOM   4871 3HG2 THR O 302    -141.910-109.748 634.430  1.00  8.64           H
ATOM   4872  HN  THR O 302    -143.491-106.717 633.794  1.00  8.64           H
ATOM   4873  N   GLN O 303    -141.959-104.537 635.458  1.00  8.64           N
ATOM   4874  CA  GLN O 303    -141.358-103.274 635.852  1.00  8.64           C
ATOM   4875  C   GLN O 303    -142.300-102.504 636.779  1.00  8.64           C
ATOM   4876  O   GLN O 303    -141.865-101.929 637.775  1.00  8.64           O
ATOM   4877  HA  GLN O 303    -140.448-103.541 636.389  1.00  8.64           H
ATOM   4878  CB  GLN O 303    -140.989-102.436 634.626  1.00  8.64           C
ATOM   4879 1HB  GLN O 303    -140.267-102.977 634.015  1.00  8.64           H
ATOM   4880 2HB  GLN O 303    -141.873-102.278 634.009  1.00  8.64           H
ATOM   4881  CG  GLN O 303    -140.402-101.085 635.041  1.00  8.64           C
ATOM   4882 1HG  GLN O 303    -141.209-100.397 635.294  1.00  8.64           H
ATOM   4883 2HG  GLN O 303    -139.796-101.209 635.939  1.00  8.64           H
ATOM   4884  CD  GLN O 303    -139.548-100.490 633.920  1.00  8.64           C
ATOM   4885  OE1 GLN O 303    -140.046 -99.950 632.946  1.00  8.64           O
ATOM   4886  NE2 GLN O 303    -138.238-100.618 634.111  1.00  8.64           N
ATOM   4887 1HE2 GLN O 303    -137.895-101.072 634.933  1.00  8.64           H
ATOM   4888 2HE2 GLN O 303    -137.597-100.260 633.433  1.00  8.64           H
ATOM   4889  HN  GLN O 303    -142.132-104.635 634.478  1.00  8.64           H
ATOM   4890  N   THR O 304    -143.575-102.517 636.418  1.00  8.64           N
ATOM   4891  CA  THR O 304    -144.577-101.795 637.182  1.00  8.64           C
ATOM   4892  C   THR O 304    -144.726-102.404 638.577  1.00  8.64           C
ATOM   4893  O   THR O 304    -144.825-101.681 639.568  1.00  8.64           O
ATOM   4894  HA  THR O 304    -144.233-100.769 637.317  1.00  8.64           H
ATOM   4895  HB  THR O 304    -146.292-102.802 636.306  1.00  8.64           H
ATOM   4896  CB  THR O 304    -145.878-101.796 636.377  1.00  8.64           C
ATOM   4897  OG1 THR O 304    -145.520-101.190 635.138  1.00  8.64           O
ATOM   4898  HG1 THR O 304    -145.343-101.895 634.451  1.00  8.64           H
ATOM   4899  CG2 THR O 304    -146.930-100.852 636.963  1.00  8.64           C
ATOM   4900 1HG2 THR O 304    -146.541 -99.834 636.970  1.00  8.64           H
ATOM   4901 2HG2 THR O 304    -147.166-101.158 637.982  1.00  8.64           H
ATOM   4902 3HG2 THR O 304    -147.833-100.891 636.353  1.00  8.64           H
ATOM   4903  HN  THR O 304    -143.926-103.009 635.621  1.00  8.64           H
ATOM   4904  N   ILE O 305    -144.738-103.729 638.611  1.00  8.64           N
ATOM   4905  CA  ILE O 305    -144.823-104.445 639.873  1.00  8.64           C
ATOM   4906  C   ILE O 305    -143.655-104.031 640.770  1.00  8.64           C
ATOM   4907  O   ILE O 305    -143.818-103.884 641.980  1.00  8.64           O
ATOM   4908  HA  ILE O 305    -145.753-104.144 640.357  1.00  8.64           H
ATOM   4909  HB  ILE O 305    -144.108-106.233 638.943  1.00  8.64           H
ATOM   4910  CB  ILE O 305    -144.908-105.953 639.629  1.00  8.64           C
ATOM   4911  CG1 ILE O 305    -146.231-106.327 638.957  1.00  8.64           C
ATOM   4912 1HG1 ILE O 305    -147.042-106.259 639.682  1.00  8.64           H
ATOM   4913 2HG1 ILE O 305    -146.453-105.615 638.162  1.00  8.64           H
ATOM   4914  CG2 ILE O 305    -144.683-106.732 640.926  1.00  8.64           C
ATOM   4915 1HG2 ILE O 305    -143.696-106.497 641.325  1.00  8.64           H
ATOM   4916 2HG2 ILE O 305    -145.445-106.452 641.654  1.00  8.64           H
ATOM   4917 3HG2 ILE O 305    -144.748-107.801 640.724  1.00  8.64           H
ATOM   4918  CD1 ILE O 305    -146.172-107.742 638.381  1.00  8.64           C
ATOM   4919 1HD1 ILE O 305    -145.375-107.800 637.639  1.00  8.64           H
ATOM   4920 2HD1 ILE O 305    -145.974-108.454 639.183  1.00  8.64           H
ATOM   4921 3HD1 ILE O 305    -147.125-107.983 637.909  1.00  8.64           H
ATOM   4922  HN  ILE O 305    -144.689-104.310 637.799  1.00  8.64           H
ATOM   4923  N   ALA O 306    -142.502-103.855 640.141  1.00  8.64           N
ATOM   4924  CA  ALA O 306    -141.293-103.520 640.875  1.00  8.64           C
ATOM   4925  C   ALA O 306    -141.446-102.129 641.494  1.00  8.64           C
ATOM   4926  O   ALA O 306    -140.830-101.829 642.515  1.00  8.64           O
ATOM   4927  HA  ALA O 306    -141.176-104.253 641.673  1.00  8.64           H
ATOM   4928  CB  ALA O 306    -140.086-103.612 639.939  1.00  8.64           C
ATOM   4929 1HB  ALA O 306    -140.005-104.627 639.550  1.00  8.64           H
ATOM   4930 2HB  ALA O 306    -140.213-102.915 639.112  1.00  8.64           H
ATOM   4931 3HB  ALA O 306    -139.179-103.361 640.490  1.00  8.64           H
ATOM   4932  HN  ALA O 306    -142.386-103.938 639.151  1.00  8.64           H
ATOM   4933  N   PHE O 307    -142.271-101.317 640.849  1.00  8.64           N
ATOM   4934  CA  PHE O 307    -142.478 -99.951 641.297  1.00  8.64           C
ATOM   4935  C   PHE O 307    -143.328 -99.914 642.568  1.00  8.64           C
ATOM   4936  O   PHE O 307    -143.155 -99.034 643.411  1.00  8.64           O
ATOM   4937  HA  PHE O 307    -141.496 -99.527 641.507  1.00  8.64           H
ATOM   4938  CB  PHE O 307    -143.223 -99.221 640.178  1.00  8.64           C
ATOM   4939 1HB  PHE O 307    -144.114 -99.791 639.916  1.00  8.64           H
ATOM   4940 2HB  PHE O 307    -143.561 -98.254 640.551  1.00  8.64           H
ATOM   4941  CG  PHE O 307    -142.388 -99.000 638.915  1.00  8.64           C
ATOM   4942  HD1 PHE O 307    -140.643 -99.883 639.751  1.00  8.64           H
ATOM   4943  CD1 PHE O 307    -141.089 -99.403 638.880  1.00  8.64           C
ATOM   4944  HD2 PHE O 307    -143.984 -98.079 637.856  1.00  8.64           H
ATOM   4945  CD2 PHE O 307    -142.944 -98.401 637.828  1.00  8.64           C
ATOM   4946  CE1 PHE O 307    -140.314 -99.198 637.708  1.00  8.64           C
ATOM   4947  HE1 PHE O 307    -139.273 -99.520 637.680  1.00  8.64           H
ATOM   4948  CE2 PHE O 307    -142.169 -98.197 636.656  1.00  8.64           C
ATOM   4949  HE2 PHE O 307    -142.614 -97.717 635.785  1.00  8.64           H
ATOM   4950  CZ  PHE O 307    -140.870 -98.599 636.621  1.00  8.64           C
ATOM   4951  HZ  PHE O 307    -140.275 -98.442 635.721  1.00  8.64           H
ATOM   4952  HN  PHE O 307    -142.791-101.579 640.036  1.00  8.64           H
ATOM   4953  N   PHE O 308    -144.230-100.880 642.667  1.00  8.64           N
ATOM   4954  CA  PHE O 308    -145.101-100.974 643.826  1.00  8.64           C
ATOM   4955  C   PHE O 308    -144.292-101.214 645.102  1.00  8.64           C
ATOM   4956  O   PHE O 308    -144.777-100.964 646.205  1.00  8.64           O
ATOM   4957  HA  PHE O 308    -145.635-100.027 643.908  1.00  8.64           H
ATOM   4958  CB  PHE O 308    -146.028-102.169 643.593  1.00  8.64           C
ATOM   4959 1HB  PHE O 308    -145.478-102.944 643.058  1.00  8.64           H
ATOM   4960 2HB  PHE O 308    -146.313-102.589 644.557  1.00  8.64           H
ATOM   4961  CG  PHE O 308    -147.296-101.829 642.806  1.00  8.64           C
ATOM   4962  HD1 PHE O 308    -148.333-101.123 644.522  1.00  8.64           H
ATOM   4963  CD1 PHE O 308    -148.373-101.303 643.448  1.00  8.64           C
ATOM   4964  HD2 PHE O 308    -146.482-102.476 640.952  1.00  8.64           H
ATOM   4965  CD2 PHE O 308    -147.345-102.054 641.466  1.00  8.64           C
ATOM   4966  CE1 PHE O 308    -149.550-100.987 642.718  1.00  8.64           C
ATOM   4967  HE1 PHE O 308    -150.413-100.565 643.232  1.00  8.64           H
ATOM   4968  CE2 PHE O 308    -148.522-101.738 640.736  1.00  8.64           C
ATOM   4969  HE2 PHE O 308    -148.561-101.918 639.662  1.00  8.64           H
ATOM   4970  CZ  PHE O 308    -149.599-101.212 641.377  1.00  8.64           C
ATOM   4971  HZ  PHE O 308    -150.502-100.969 640.817  1.00  8.64           H
ATOM   4972  HN  PHE O 308    -144.370-101.587 641.975  1.00  8.64           H
ATOM   4973  N   HIS O 309    -143.073-101.695 644.910  1.00  8.64           N
ATOM   4974  CA  HIS O 309    -142.182-101.944 646.031  1.00  8.64           C
ATOM   4975  C   HIS O 309    -142.008-100.660 646.844  1.00  8.64           C
ATOM   4976  O   HIS O 309    -141.979-100.699 648.073  1.00  8.64           O
ATOM   4977  HA  HIS O 309    -142.666-102.696 646.654  1.00  8.64           H
ATOM   4978  CB  HIS O 309    -140.851-102.525 645.548  1.00  8.64           C
ATOM   4979 1HB  HIS O 309    -141.033-103.504 645.105  1.00  8.64           H
ATOM   4980 2HB  HIS O 309    -140.453-101.887 644.758  1.00  8.64           H
ATOM   4981  CG  HIS O 309    -139.811-102.664 646.634  1.00  8.64           C
ATOM   4982  HD1 HIS O 309    -138.645-100.919 646.276  1.00  8.64           H
ATOM   4983  ND1 HIS O 309    -138.794-101.744 646.821  1.00  8.64           N
ATOM   4984  CD2 HIS O 309    -139.642-103.624 647.588  1.00  8.64           C
ATOM   4985  HD2 HIS O 309    -140.273-104.502 647.727  1.00  8.64           H
ATOM   4986  CE1 HIS O 309    -138.053-102.143 647.844  1.00  8.64           C
ATOM   4987  HE1 HIS O 309    -137.175-101.629 648.238  1.00  8.64           H
ATOM   4988  NE2 HIS O 309    -138.580-103.308 648.318  1.00  8.64           N
ATOM   4989  HN  HIS O 309    -142.693-101.913 644.011  1.00  8.64           H
ATOM   4990  N   SER O 310    -141.897 -99.553 646.126  1.00  8.64           N
ATOM   4991  CA  SER O 310    -141.561 -98.285 646.751  1.00  8.64           C
ATOM   4992  C   SER O 310    -142.713 -97.820 647.644  1.00  8.64           C
ATOM   4993  O   SER O 310    -142.510 -97.031 648.565  1.00  8.64           O
ATOM   4994  HA  SER O 310    -140.671 -98.485 647.348  1.00  8.64           H
ATOM   4995  CB  SER O 310    -141.240 -97.220 645.700  1.00  8.64           C
ATOM   4996 1HB  SER O 310    -142.092 -97.104 645.031  1.00  8.64           H
ATOM   4997 2HB  SER O 310    -141.088 -96.259 646.192  1.00  8.64           H
ATOM   4998  HG  SER O 310    -139.302 -97.695 645.550  1.00  8.64           H
ATOM   4999  OG  SER O 310    -140.082 -97.552 644.940  1.00  8.64           O
[truncated: 233,845 more chars]
