# Supplementary material for: Noncanonical roles of chemokine regions in CCR9 activation revealed by structural modeling and mutational mapping
Source: Nat Commun. 2025 Aug 18;16:7695. doi: 10.1038/s41467-025-62321-9 (PMC12361432; doi:10.1038/s41467-025-62321-9)
Supplement: Supplementary file 3 — Supplementary Data 1 [file 41467_2025_62321_MOESM3_ESM.zip › SuppData1_3D_models/Fig4_CCR9_CCL25/Fig4HIJ_CCR9_CCL25_rnk8.pdb]

HEADER                                                        CCR9_CCL25_RNK8
EXPDTA    THEORETICAL MODEL
REMARK   3                                                              
REMARK   3 REFINEMENT OR HYDROGEN PLACEMENT:                            
REMARK   3   PROGRAM 1                  ICM 3.9                     
REMARK   3   AUTHORS 1      R.ABAGYAN, M.TOTROV                         
SEQRES   1 Q  369  MET THR PRO THR ASP PHE THR SER PRO ILE PRO ASN MET 
SEQRES   2 Q  369  ALA ASP ASP TYR GLY SER GLU SER THR SER SER MET GLU 
SEQRES   3 Q  369  ASP TYR VAL ASN PHE ASN PHE THR ASP PHE TYR CYS GLU 
SEQRES   4 Q  369  LYS ASN ASN VAL ARG GLN PHE ALA SER HIS PHE LEU PRO 
SEQRES   5 Q  369  PRO LEU TYR TRP LEU VAL PHE ILE VAL GLY ALA LEU GLY 
SEQRES   6 Q  369  ASN SER LEU VAL ILE LEU VAL TYR TRP TYR CYS THR ARG 
SEQRES   7 Q  369  VAL LYS THR MET THR ASP MET PHE LEU LEU ASN LEU ALA 
SEQRES   8 Q  369  ILE ALA ASP LEU LEU PHE LEU VAL THR LEU PRO PHE TRP 
SEQRES   9 Q  369  ALA ILE ALA ALA ALA ASP GLN TRP LYS PHE GLN THR PHE 
SEQRES  10 Q  369  MET CYS LYS VAL VAL ASN SER MET TYR LYS MET ASN PHE 
SEQRES  11 Q  369  TYR SER CYS VAL LEU LEU ILE MET CYS ILE SER VAL ASP 
SEQRES  12 Q  369  ARG TYR ILE ALA ILE ALA GLN ALA MET ARG ALA HIS THR 
SEQRES  13 Q  369  TRP ARG GLU LYS ARG LEU LEU TYR SER LYS MET VAL CYS 
SEQRES  14 Q  369  PHE THR ILE TRP VAL LEU ALA ALA ALA LEU CYS ILE PRO 
SEQRES  15 Q  369  GLU ILE LEU TYR SER GLN ILE LYS GLU GLU SER GLY ILE 
SEQRES  16 Q  369  ALA ILE CYS THR MET VAL TYR PRO SER ASP GLU SER THR 
SEQRES  17 Q  369  LYS LEU LYS SER ALA VAL LEU THR LEU LYS VAL ILE LEU 
SEQRES  18 Q  369  GLY PHE PHE LEU PRO PHE VAL VAL MET ALA CYS CYS TYR 
SEQRES  19 Q  369  THR ILE ILE ILE HIS THR LEU ILE GLN ALA LYS LYS SER 
SEQRES  20 Q  369  SER LYS HIS LYS ALA LEU LYS VAL THR ILE THR VAL LEU 
SEQRES  21 Q  369  THR VAL PHE VAL LEU SER GLN PHE PRO TYR ASN CYS ILE 
SEQRES  22 Q  369  LEU LEU VAL GLN THR ILE ASP ALA TYR ALA MET PHE ILE 
SEQRES  23 Q  369  SER ASN CYS ALA VAL SER THR ASN ILE ASP ILE CYS PHE 
SEQRES  24 Q  369  GLN VAL THR GLN THR ILE ALA PHE PHE HIS SER CYS LEU 
SEQRES  25 Q  369  ASN PRO VAL LEU TYR VAL PHE VAL GLY GLU ARG PHE ARG 
SEQRES  26 Q  369  ARG ASP LEU VAL LYS THR LEU LYS ASN LEU GLY CYS ILE 
SEQRES  27 Q  369  SER GLN ALA GLN TRP VAL SER PHE THR ARG ARG GLU GLY 
SEQRES  28 Q  369  SER LEU LYS LEU SER SER MET LEU LEU GLU THR THR SER 
SEQRES  29 Q  369  GLY ALA LEU SER LEU                                 
SEQRES   1 R  127  PCA GLY VAL PHE GLU ASP CYS CYS LEU ALA TYR HIS TYR 
SEQRES   2 R  127  PRO ILE GLY TRP ALA VAL LEU ARG ARG ALA TRP THR TYR 
SEQRES   3 R  127  ARG ILE GLN GLU VAL SER GLY SER CYS ASN LEU PRO ALA 
SEQRES   4 R  127  ALA ILE PHE TYR LEU PRO LYS ARG HIS ARG LYS VAL CYS 
SEQRES   5 R  127  GLY ASN PRO LYS SER ARG GLU VAL GLN ARG ALA MET LYS 
SEQRES   6 R  127  LEU LEU ASP ALA ARG ASN LYS VAL PHE ALA LYS LEU HIS 
SEQRES   7 R  127  HIS ASN THR GLN THR PHE GLN ALA GLY PRO HIS ALA VAL 
SEQRES   8 R  127  LYS LYS LEU SER SER GLY ASN SER LYS LEU SER SER SER 
SEQRES   9 R  127  LYS PHE SER ASN PRO ILE SER SER SER LYS ARG ASN VAL 
SEQRES  10 R  127  SER LEU LEU ILE SER ALA ASN SER GLY LEU             
HELIX    1  HA ASP Q   15  SER Q   19  1
HELIX    2  HB GLU Q   20  SER Q   23  1
HELIX    3  HC MET Q   25  ASN Q   30  1
HELIX    4  HD ASN Q   41  SER Q   48  1
HELIX    5  HE PHE Q   50  TYR Q   75  1
HELIX    6  HF MET Q   82  LEU Q   98  1
HELIX    7  HG VAL Q   99  THR Q  100  1
HELIX    8  HH LEU Q  101  ALA Q  109  1
HELIX    9  HI THR Q  116  SER Q  141  1
HELIX   10  HJ ASP Q  143  ALA Q  149  1
HELIX   11  HK ALA Q  151  THR Q  156  1
HELIX   12  HL ARG Q  158  ALA Q  178  1
HELIX   13  HM LEU Q  179  CYS Q  180  1
HELIX   14  HN ILE Q  181  TYR Q  186  1
HELIX   15  HO VAL Q  201  VAL Q  201  9
HELIX   16  HP SER Q  207  VAL Q  219  1
HELIX   17  HQ ILE Q  220  PHE Q  224  1
HELIX   18  HR LEU Q  225  GLN Q  243  1
HELIX   19  HS SER Q  247  SER Q  248  1
HELIX   20  HT LYS Q  249  SER Q  266  1
HELIX   21  HU PHE Q  268  THR Q  278  1
HELIX   22  HV ASP Q  280  ALA Q  283  1
HELIX   23  HW CYS Q  289  ASN Q  294  1
HELIX   24  HX ASP Q  296  SER Q  310  1
HELIX   25  HY LEU Q  312  VAL Q  320  1
HELIX    0  H@ GLU Q  322  ASN Q  334  1
HELIX    1  HA GLN Q  340  ALA Q  366  1
HELIX    2  HB LEU Q  367  SER Q  368  1
HELIX    3  HC TRP R   17  LEU R   20  1
HELIX    4  HD ARG R   21  ARG R   22  1
HELIX    5  HE SER R   32  SER R   32  9
HELIX    6  HF LYS R   46  HIS R   48  1
HELIX    7  HG ARG R   58  GLN R   82  1
HELIX    8  HH THR R   83  GLN R   85  1
SHEET    1  SA 1 TYR Q  37  CYS Q  38  0
SHEET    2  SB 1 SER Q 187  GLU Q 192  0
SHEET    3  SC 1 ILE Q 195  MET Q 200  0
SHEET    4  SD 1 CYS R   7  CYS R   8  0
SHEET    5  SE 1 THR R  25  GLN R  29  0
SHEET    6  SF 1 ALA R  39  TYR R  43  0
SHEET    7  SG 1 LYS R  50  GLY R  53  0
SSBOND   1 CYS Q   38    CYS Q  289 
SSBOND   2 CYS Q  119    CYS Q  198 
SSBOND   3 CYS R    7    CYS R   35 
SSBOND   4 CYS R   52    CYS R    8 
ATOM      1  N   MET Q   1    -103.980-107.791 542.179  1.00  8.48           N
ATOM      2  CA  MET Q   1    -105.027-108.608 542.769  1.00  8.48           C
ATOM      3  C   MET Q   1    -105.787-107.831 543.846  1.00  8.48           C
ATOM      4  O   MET Q   1    -105.203-107.423 544.850  1.00  8.48           O
ATOM      5  HA  MET Q   1    -105.701-108.858 541.949  1.00  8.48           H
ATOM      6  CB  MET Q   1    -104.409-109.864 543.385  1.00  8.48           C
ATOM      7 1HB  MET Q   1    -103.568-109.586 544.020  1.00  8.48           H
ATOM      8 2HB  MET Q   1    -105.141-110.358 544.024  1.00  8.48           H
ATOM      9  CG  MET Q   1    -103.937-110.832 542.299  1.00  8.48           C
ATOM     10 1HG  MET Q   1    -104.794-111.330 541.846  1.00  8.48           H
ATOM     11 2HG  MET Q   1    -103.432-110.283 541.505  1.00  8.48           H
ATOM     12  SD  MET Q   1    -102.830-112.044 543.000  1.00  8.48           S
ATOM     13  CE  MET Q   1    -102.810-113.247 541.681  1.00  8.48           C
ATOM     14 1HE  MET Q   1    -103.822-113.616 541.512  1.00  8.48           H
ATOM     15 2HE  MET Q   1    -102.436-112.780 540.770  1.00  8.48           H
ATOM     16 3HE  MET Q   1    -102.161-114.078 541.957  1.00  8.48           H
ATOM     17  HN  MET Q   1    -103.933-106.853 542.520  1.00  8.48           H
ATOM     18  N   THR Q   2    -107.076-107.649 543.602  1.00  8.48           N
ATOM     19  CA  THR Q   2    -107.773-106.473 544.094  1.00  8.48           C
ATOM     20  C   THR Q   2    -109.062-106.878 544.811  1.00  8.48           C
ATOM     21  O   THR Q   2    -109.957-106.055 544.999  1.00  8.48           O
ATOM     22  HA  THR Q   2    -107.138-105.981 544.831  1.00  8.48           H
ATOM     23  HB  THR Q   2    -108.508-104.619 543.232  1.00  8.48           H
ATOM     24  CB  THR Q   2    -108.005-105.531 542.911  1.00  8.48           C
ATOM     25  OG1 THR Q   2    -108.718-106.327 541.968  1.00  8.48           O
ATOM     26  HG1 THR Q   2    -109.695-106.319 542.183  1.00  8.48           H
ATOM     27  CG2 THR Q   2    -106.707-105.169 542.186  1.00  8.48           C
ATOM     28 1HG2 THR Q   2    -106.238-106.077 541.806  1.00  8.48           H
ATOM     29 2HG2 THR Q   2    -106.029-104.674 542.882  1.00  8.48           H
ATOM     30 3HG2 THR Q   2    -106.929-104.499 541.356  1.00  8.48           H
ATOM     31  HN  THR Q   2    -107.641-108.287 543.079  1.00  8.48           H
ATOM     32  N   PRO Q   3    -109.181-108.148 545.222  1.00  8.48           N
ATOM     33  CA  PRO Q   3    -110.477-108.686 545.642  1.00  8.48           C
ATOM     34  C   PRO Q   3    -111.141-107.827 546.706  1.00  8.48           C
ATOM     35  O   PRO Q   3    -110.470-107.302 547.593  1.00  8.48           O
ATOM     36  HA  PRO Q   3    -111.173-108.687 544.803  1.00  8.48           H
ATOM     37  CB  PRO Q   3    -110.136-110.081 546.170  1.00  8.48           C
ATOM     38 1HB  PRO Q   3    -109.942-110.068 547.242  1.00  8.48           H
ATOM     39 2HB  PRO Q   3    -110.953-110.784 546.003  1.00  8.48           H
ATOM     40  CG  PRO Q   3    -108.892-110.464 545.377  1.00  8.48           C
ATOM     41 1HG  PRO Q   3    -108.327-111.256 545.868  1.00  8.48           H
ATOM     42 2HG  PRO Q   3    -109.145-110.838 544.384  1.00  8.48           H
ATOM     43  CD  PRO Q   3    -108.114-109.160 545.315  1.00  8.48           C
ATOM     44 1HD  PRO Q   3    -107.500-109.013 546.203  1.00  8.48           H
ATOM     45 2HD  PRO Q   3    -107.442-109.130 544.458  1.00  8.48           H
ATOM     46  N   THR Q   4    -112.455-107.706 546.589  1.00  8.48           N
ATOM     47  CA  THR Q   4    -113.137-106.499 547.023  1.00  8.48           C
ATOM     48  C   THR Q   4    -114.071-106.807 548.196  1.00  8.48           C
ATOM     49  O   THR Q   4    -114.678-105.901 548.765  1.00  8.48           O
ATOM     50  HA  THR Q   4    -112.390-105.794 547.387  1.00  8.48           H
ATOM     51  HB  THR Q   4    -114.747-105.352 546.122  1.00  8.48           H
ATOM     52  CB  THR Q   4    -113.858-105.902 545.813  1.00  8.48           C
ATOM     53  OG1 THR Q   4    -114.091-107.020 544.961  1.00  8.48           O
ATOM     54  HG1 THR Q   4    -114.878-107.542 545.289  1.00  8.48           H
ATOM     55  CG2 THR Q   4    -112.954-104.985 544.987  1.00  8.48           C
ATOM     56 1HG2 THR Q   4    -112.098-105.553 544.621  1.00  8.48           H
ATOM     57 2HG2 THR Q   4    -112.604-104.162 545.610  1.00  8.48           H
ATOM     58 3HG2 THR Q   4    -113.514-104.588 544.140  1.00  8.48           H
ATOM     59  HN  THR Q   4    -113.050-108.413 546.206  1.00  8.48           H
ATOM     60  N   ASP Q   5    -114.157-108.088 548.522  1.00  8.48           N
ATOM     61  CA  ASP Q   5    -115.310-108.602 549.241  1.00  8.48           C
ATOM     62  C   ASP Q   5    -115.261-108.112 550.690  1.00  8.48           C
ATOM     63  O   ASP Q   5    -114.909-108.869 551.593  1.00  8.48           O
ATOM     64  HA  ASP Q   5    -116.178-108.221 548.702  1.00  8.48           H
ATOM     65  CB  ASP Q   5    -115.312-110.132 549.259  1.00  8.48           C
ATOM     66 1HB  ASP Q   5    -114.343-110.496 549.599  1.00  8.48           H
ATOM     67 2HB  ASP Q   5    -116.055-110.490 549.971  1.00  8.48           H
ATOM     68  CG  ASP Q   5    -115.617-110.695 547.869  1.00  8.48           C
ATOM     69  OD1 ASP Q   5    -116.103-109.906 547.031  1.00  8.48           O
ATOM     70  OD2 ASP Q   5    -115.356-111.903 547.677  1.00  8.48           O
ATOM     71  HN  ASP Q   5    -113.458-108.769 548.303  1.00  8.48           H
ATOM     72  N   PHE Q   6    -115.620-106.849 550.867  1.00  8.48           N
ATOM     73  CA  PHE Q   6    -115.725-106.281 552.200  1.00  8.48           C
ATOM     74  C   PHE Q   6    -117.066-106.639 552.844  1.00  8.48           C
ATOM     75  O   PHE Q   6    -117.831-105.755 553.227  1.00  8.48           O
ATOM     76  HA  PHE Q   6    -114.914-106.700 552.795  1.00  8.48           H
ATOM     77  CB  PHE Q   6    -115.637-104.761 552.046  1.00  8.48           C
ATOM     78 1HB  PHE Q   6    -116.249-104.455 551.198  1.00  8.48           H
ATOM     79 2HB  PHE Q   6    -116.064-104.291 552.933  1.00  8.48           H
ATOM     80  CG  PHE Q   6    -114.214-104.237 551.845  1.00  8.48           C
ATOM     81  HD1 PHE Q   6    -113.735-104.348 553.913  1.00  8.48           H
ATOM     82  CD1 PHE Q   6    -113.385-104.092 552.913  1.00  8.48           C
ATOM     83  HD2 PHE Q   6    -114.441-104.034 549.741  1.00  8.48           H
ATOM     84  CD2 PHE Q   6    -113.777-103.918 550.597  1.00  8.48           C
ATOM     85  CE1 PHE Q   6    -112.064-103.606 552.726  1.00  8.48           C
ATOM     86  HE1 PHE Q   6    -111.399-103.489 553.582  1.00  8.48           H
ATOM     87  CE2 PHE Q   6    -112.456-103.432 550.410  1.00  8.48           C
ATOM     88  HE2 PHE Q   6    -112.106-103.175 549.410  1.00  8.48           H
ATOM     89  CZ  PHE Q   6    -111.627-103.286 551.478  1.00  8.48           C
ATOM     90  HZ  PHE Q   6    -110.613-102.914 551.334  1.00  8.48           H
ATOM     91  HN  PHE Q   6    -115.836-106.219 550.121  1.00  8.48           H
ATOM     92  N   THR Q   7    -117.310-107.938 552.944  1.00  8.48           N
ATOM     93  CA  THR Q   7    -118.494-108.426 553.629  1.00  8.48           C
ATOM     94  C   THR Q   7    -118.334-108.278 555.143  1.00  8.48           C
ATOM     95  O   THR Q   7    -118.054-109.253 555.840  1.00  8.48           O
ATOM     96  HA  THR Q   7    -119.342-107.806 553.335  1.00  8.48           H
ATOM     97  HB  THR Q   7    -119.310-110.417 553.931  1.00  8.48           H
ATOM     98  CB  THR Q   7    -118.738-109.869 553.182  1.00  8.48           C
ATOM     99  OG1 THR Q   7    -117.433-110.374 552.914  1.00  8.48           O
ATOM    100  HG1 THR Q   7    -116.941-110.525 553.772  1.00  8.48           H
ATOM    101  CG2 THR Q   7    -119.454-109.951 551.832  1.00  8.48           C
ATOM    102 1HG2 THR Q   7    -118.848-109.461 551.070  1.00  8.48           H
ATOM    103 2HG2 THR Q   7    -120.421-109.454 551.903  1.00  8.48           H
ATOM    104 3HG2 THR Q   7    -119.601-110.997 551.562  1.00  8.48           H
ATOM    105  HN  THR Q   7    -116.716-108.649 552.567  1.00  8.48           H
ATOM    106  N   SER Q   8    -118.517-107.051 555.609  1.00  8.48           N
ATOM    107  CA  SER Q   8    -118.364-106.757 557.023  1.00  8.48           C
ATOM    108  C   SER Q   8    -119.447-107.477 557.828  1.00  8.48           C
ATOM    109  O   SER Q   8    -120.604-107.061 557.830  1.00  8.48           O
ATOM    110  HA  SER Q   8    -117.376-107.131 557.290  1.00  8.48           H
ATOM    111  CB  SER Q   8    -118.424-105.250 557.282  1.00  8.48           C
ATOM    112 1HB  SER Q   8    -118.490-105.068 558.354  1.00  8.48           H
ATOM    113 2HB  SER Q   8    -117.501-104.785 556.936  1.00  8.48           H
ATOM    114  HG  SER Q   8    -120.386-105.068 556.932  1.00  8.48           H
ATOM    115  OG  SER Q   8    -119.535-104.640 556.629  1.00  8.48           O
ATOM    116  HN  SER Q   8    -118.766-106.268 555.038  1.00  8.48           H
ATOM    117  N   PRO Q   9    -119.094-108.566 558.524  1.00  8.48           N
ATOM    118  CA  PRO Q   9    -120.046-109.233 559.416  1.00  8.48           C
ATOM    119  C   PRO Q   9    -120.673-108.273 560.413  1.00  8.48           C
ATOM    120  O   PRO Q   9    -119.991-107.762 561.301  1.00  8.48           O
ATOM    121  HA  PRO Q   9    -120.881-109.632 558.841  1.00  8.48           H
ATOM    122  CB  PRO Q   9    -119.202-110.303 560.112  1.00  8.48           C
ATOM    123 1HB  PRO Q   9    -118.782-109.937 561.049  1.00  8.48           H
ATOM    124 2HB  PRO Q   9    -119.793-111.187 560.352  1.00  8.48           H
ATOM    125  CG  PRO Q   9    -118.114-110.614 559.091  1.00  8.48           C
ATOM    126 1HG  PRO Q   9    -117.246-111.083 559.554  1.00  8.48           H
ATOM    127 2HG  PRO Q   9    -118.463-111.306 558.325  1.00  8.48           H
ATOM    128  CD  PRO Q   9    -117.785-109.245 558.518  1.00  8.48           C
ATOM    129 1HD  PRO Q   9    -117.056-108.714 559.130  1.00  8.48           H
ATOM    130 2HD  PRO Q   9    -117.363-109.316 557.515  1.00  8.48           H
ATOM    131  N   ILE Q  10    -121.967-108.050 560.239  1.00  8.48           N
ATOM    132  CA  ILE Q  10    -122.726-107.262 561.195  1.00  8.48           C
ATOM    133  C   ILE Q  10    -122.965-108.092 562.457  1.00  8.48           C
ATOM    134  O   ILE Q  10    -123.644-109.117 562.412  1.00  8.48           O
ATOM    135  HA  ILE Q  10    -122.119-106.397 561.460  1.00  8.48           H
ATOM    136  HB  ILE Q  10    -124.603-107.587 560.221  1.00  8.48           H
ATOM    137  CB  ILE Q  10    -124.011-106.734 560.553  1.00  8.48           C
ATOM    138  CG1 ILE Q  10    -123.700-105.891 559.315  1.00  8.48           C
ATOM    139 1HG1 ILE Q  10    -123.073-105.045 559.595  1.00  8.48           H
ATOM    140 2HG1 ILE Q  10    -123.131-106.486 558.599  1.00  8.48           H
ATOM    141  CG2 ILE Q  10    -124.857-105.967 561.571  1.00  8.48           C
ATOM    142 1HG2 ILE Q  10    -125.124-106.629 562.395  1.00  8.48           H
ATOM    143 2HG2 ILE Q  10    -124.285-105.122 561.955  1.00  8.48           H
ATOM    144 3HG2 ILE Q  10    -125.764-105.603 561.089  1.00  8.48           H
ATOM    145  CD1 ILE Q  10    -124.986-105.385 558.659  1.00  8.48           C
ATOM    146 1HD1 ILE Q  10    -125.599-106.234 558.358  1.00  8.48           H
ATOM    147 2HD1 ILE Q  10    -125.539-104.771 559.369  1.00  8.48           H
ATOM    148 3HD1 ILE Q  10    -124.735-104.789 557.781  1.00  8.48           H
ATOM    149  HN  ILE Q  10    -122.494-108.397 559.463  1.00  8.48           H
ATOM    150  N   PRO Q  11    -122.415-107.667 563.603  1.00  8.48           N
ATOM    151  CA  PRO Q  11    -122.616-108.402 564.854  1.00  8.48           C
ATOM    152  C   PRO Q  11    -124.050-108.318 565.350  1.00  8.48           C
ATOM    153  O   PRO Q  11    -124.617-107.230 565.439  1.00  8.48           O
ATOM    154  HA  PRO Q  11    -122.430-109.465 564.700  1.00  8.48           H
ATOM    155  CB  PRO Q  11    -121.640-107.736 565.826  1.00  8.48           C
ATOM    156 1HB  PRO Q  11    -122.023-107.741 566.846  1.00  8.48           H
ATOM    157 2HB  PRO Q  11    -120.679-108.250 565.845  1.00  8.48           H
ATOM    158  CG  PRO Q  11    -121.506-106.338 565.294  1.00  8.48           C
ATOM    159 1HG  PRO Q  11    -122.306-105.697 565.665  1.00  8.48           H
ATOM    160 2HG  PRO Q  11    -120.565-105.885 565.606  1.00  8.48           H
ATOM    161  CD  PRO Q  11    -121.572-106.475 563.800  1.00  8.48           C
ATOM    162 1HD  PRO Q  11    -122.010-105.591 563.335  1.00  8.48           H
ATOM    163 2HD  PRO Q  11    -120.581-106.607 563.366  1.00  8.48           H
ATOM    164  N   ASN Q  12    -124.604-109.481 565.661  1.00  8.48           N
ATOM    165  CA  ASN Q  12    -125.902-109.541 566.312  1.00  8.48           C
ATOM    166  C   ASN Q  12    -125.747-109.158 567.785  1.00  8.48           C
ATOM    167  O   ASN Q  12    -125.417-110.001 568.618  1.00  8.48           O
ATOM    168  HA  ASN Q  12    -126.530-108.839 565.763  1.00  8.48           H
ATOM    169  CB  ASN Q  12    -126.485-110.954 566.250  1.00  8.48           C
ATOM    170 1HB  ASN Q  12    -125.679-111.686 566.301  1.00  8.48           H
ATOM    171 2HB  ASN Q  12    -127.127-111.125 567.114  1.00  8.48           H
ATOM    172  CG  ASN Q  12    -127.287-111.160 564.963  1.00  8.48           C
ATOM    173  OD1 ASN Q  12    -127.661-110.223 564.277  1.00  8.48           O
ATOM    174  ND2 ASN Q  12    -127.529-112.435 564.675  1.00  8.48           N
ATOM    175 1HD2 ASN Q  12    -127.193-113.157 565.280  1.00  8.48           H
ATOM    176 2HD2 ASN Q  12    -128.047-112.673 563.853  1.00  8.48           H
ATOM    177  HN  ASN Q  12    -124.183-110.368 565.477  1.00  8.48           H
ATOM    178  N   MET Q  13    -125.992-107.886 568.062  1.00  8.48           N
ATOM    179  CA  MET Q  13    -125.734-107.345 569.386  1.00  8.48           C
ATOM    180  C   MET Q  13    -126.996-107.382 570.249  1.00  8.48           C
ATOM    181  O   MET Q  13    -127.179-106.538 571.125  1.00  8.48           O
ATOM    182  HA  MET Q  13    -124.968-107.987 569.822  1.00  8.48           H
ATOM    183  CB  MET Q  13    -125.243-105.901 569.261  1.00  8.48           C
ATOM    184 1HB  MET Q  13    -124.568-105.815 568.410  1.00  8.48           H
ATOM    185 2HB  MET Q  13    -126.089-105.242 569.066  1.00  8.48           H
ATOM    186  CG  MET Q  13    -124.525-105.454 570.536  1.00  8.48           C
ATOM    187 1HG  MET Q  13    -125.225-105.438 571.371  1.00  8.48           H
ATOM    188 2HG  MET Q  13    -123.741-106.167 570.791  1.00  8.48           H
ATOM    189  SD  MET Q  13    -123.819-103.831 570.302  1.00  8.48           S
ATOM    190  CE  MET Q  13    -123.093-103.573 571.912  1.00  8.48           C
ATOM    191 1HE  MET Q  13    -123.873-103.612 572.672  1.00  8.48           H
ATOM    192 2HE  MET Q  13    -122.356-104.353 572.107  1.00  8.48           H
ATOM    193 3HE  MET Q  13    -122.606-102.598 571.939  1.00  8.48           H
ATOM    194  HN  MET Q  13    -126.359-107.230 567.402  1.00  8.48           H
ATOM    195  N   ALA Q  14    -127.835-108.370 569.972  1.00  8.48           N
ATOM    196  CA  ALA Q  14    -129.266-108.214 570.168  1.00  8.48           C
ATOM    197  C   ALA Q  14    -129.593-108.369 571.654  1.00  8.48           C
ATOM    198  O   ALA Q  14    -129.779-107.379 572.360  1.00  8.48           O
ATOM    199  HA  ALA Q  14    -129.537-107.208 569.848  1.00  8.48           H
ATOM    200  CB  ALA Q  14    -130.014-109.226 569.297  1.00  8.48           C
ATOM    201 1HB  ALA Q  14    -129.770-109.054 568.249  1.00  8.48           H
ATOM    202 2HB  ALA Q  14    -129.717-110.236 569.578  1.00  8.48           H
ATOM    203 3HB  ALA Q  14    -131.088-109.108 569.444  1.00  8.48           H
ATOM    204  HN  ALA Q  14    -127.551-109.263 569.621  1.00  8.48           H
ATOM    205  N   ASP Q  15    -129.654-109.621 572.086  1.00  8.48           N
ATOM    206  CA  ASP Q  15    -130.769-110.078 572.899  1.00  8.48           C
ATOM    207  C   ASP Q  15    -130.402-109.952 574.378  1.00  8.48           C
ATOM    208  O   ASP Q  15    -131.261-110.086 575.248  1.00  8.48           O
ATOM    209  HA  ASP Q  15    -131.607-109.439 572.621  1.00  8.48           H
ATOM    210  CB  ASP Q  15    -131.090-111.547 572.615  1.00  8.48           C
ATOM    211 1HB  ASP Q  15    -130.194-112.152 572.749  1.00  8.48           H
ATOM    212 2HB  ASP Q  15    -131.828-111.907 573.333  1.00  8.48           H
ATOM    213  CG  ASP Q  15    -131.625-111.727 571.193  1.00  8.48           C
ATOM    214  OD1 ASP Q  15    -132.277-110.777 570.707  1.00  8.48           O
ATOM    215  OD2 ASP Q  15    -131.370-112.810 570.623  1.00  8.48           O
ATOM    216  HN  ASP Q  15    -128.961-110.314 571.891  1.00  8.48           H
ATOM    217  N   ASP Q  16    -129.124-109.695 574.619  1.00  8.48           N
ATOM    218  CA  ASP Q  16    -128.521-110.031 575.897  1.00  8.48           C
ATOM    219  C   ASP Q  16    -129.296-109.338 577.020  1.00  8.48           C
ATOM    220  O   ASP Q  16    -129.348-109.838 578.142  1.00  8.48           O
ATOM    221  HA  ASP Q  16    -128.574-111.117 575.962  1.00  8.48           H
ATOM    222  CB  ASP Q  16    -127.068-109.555 575.962  1.00  8.48           C
ATOM    223 1HB  ASP Q  16    -126.553-109.820 575.038  1.00  8.48           H
ATOM    224 2HB  ASP Q  16    -127.041-108.468 576.041  1.00  8.48           H
ATOM    225  CG  ASP Q  16    -126.340-110.177 577.155  1.00  8.48           C
ATOM    226  OD1 ASP Q  16    -126.649-111.350 577.459  1.00  8.48           O
ATOM    227  OD2 ASP Q  16    -125.492-109.467 577.736  1.00  8.48           O
ATOM    228  HN  ASP Q  16    -128.507-109.265 573.959  1.00  8.48           H
ATOM    229  N   TYR Q  17    -129.878-108.199 576.678  1.00  8.48           N
ATOM    230  CA  TYR Q  17    -130.483-107.337 577.680  1.00  8.48           C
ATOM    231  C   TYR Q  17    -131.689-108.016 578.331  1.00  8.48           C
ATOM    232  O   TYR Q  17    -132.148-107.592 579.391  1.00  8.48           O
ATOM    233  HA  TYR Q  17    -129.733-107.133 578.445  1.00  8.48           H
ATOM    234  CB  TYR Q  17    -130.957-106.089 576.932  1.00  8.48           C
ATOM    235 1HB  TYR Q  17    -131.504-106.397 576.042  1.00  8.48           H
ATOM    236 2HB  TYR Q  17    -131.657-105.543 577.564  1.00  8.48           H
ATOM    237  CG  TYR Q  17    -129.826-105.146 576.517  1.00  8.48           C
ATOM    238  HD1 TYR Q  17    -129.615-104.300 578.476  1.00  8.48           H
ATOM    239  CD1 TYR Q  17    -129.258-104.298 577.446  1.00  8.48           C
ATOM    240  HD2 TYR Q  17    -129.823-105.812 574.479  1.00  8.48           H
ATOM    241  CD2 TYR Q  17    -129.374-105.143 575.213  1.00  8.48           C
ATOM    242  CE1 TYR Q  17    -128.194-103.410 577.055  1.00  8.48           C
ATOM    243  HE1 TYR Q  17    -127.737-102.735 577.779  1.00  8.48           H
ATOM    244  HE2 TYR Q  17    -127.943-104.242 573.795  1.00  8.48           H
ATOM    245  CE2 TYR Q  17    -128.310-104.255 574.822  1.00  8.48           C
ATOM    246  CZ  TYR Q  17    -127.772-103.433 575.762  1.00  8.48           C
ATOM    247  OH  TYR Q  17    -126.767-102.594 575.393  1.00  8.48           O
ATOM    248  HH  TYR Q  17    -126.544-102.732 574.427  1.00  8.48           H
ATOM    249  HN  TYR Q  17    -129.941-107.862 575.738  1.00  8.48           H
ATOM    250  N   GLY Q  18    -132.170-109.059 577.669  1.00  8.48           N
ATOM    251  CA  GLY Q  18    -133.506-109.563 577.936  1.00  8.48           C
ATOM    252  C   GLY Q  18    -133.589-110.186 579.330  1.00  8.48           C
ATOM    253  O   GLY Q  18    -134.553-109.959 580.060  1.00  8.48           O
ATOM    254 1HA  GLY Q  18    -134.228-108.751 577.853  1.00  8.48           H
ATOM    255 2HA  GLY Q  18    -133.775-110.306 577.185  1.00  8.48           H
ATOM    256  HN  GLY Q  18    -131.663-109.555 576.964  1.00  8.48           H
ATOM    257  N   SER Q  19    -132.565-110.960 579.660  1.00  8.48           N
ATOM    258  CA  SER Q  19    -132.736-112.083 580.566  1.00  8.48           C
ATOM    259  C   SER Q  19    -132.851-111.579 582.006  1.00  8.48           C
ATOM    260  O   SER Q  19    -133.696-112.050 582.766  1.00  8.48           O
ATOM    261  HA  SER Q  19    -133.662-112.566 580.255  1.00  8.48           H
ATOM    262  CB  SER Q  19    -131.578-113.074 580.441  1.00  8.48           C
ATOM    263 1HB  SER Q  19    -131.799-113.967 581.026  1.00  8.48           H
ATOM    264 2HB  SER Q  19    -131.480-113.389 579.402  1.00  8.48           H
ATOM    265  HG  SER Q  19    -129.589-113.126 580.657  1.00  8.48           H
ATOM    266  OG  SER Q  19    -130.345-112.512 580.883  1.00  8.48           O
ATOM    267  HN  SER Q  19    -131.634-110.831 579.319  1.00  8.48           H
ATOM    268  N   GLU Q  20    -131.989-110.630 582.338  1.00  8.48           N
ATOM    269  CA  GLU Q  20    -131.782-110.259 583.728  1.00  8.48           C
ATOM    270  C   GLU Q  20    -133.052-109.629 584.304  1.00  8.48           C
ATOM    271  O   GLU Q  20    -133.184-109.490 585.519  1.00  8.48           O
ATOM    272  HA  GLU Q  20    -131.564-111.192 584.247  1.00  8.48           H
ATOM    273  CB  GLU Q  20    -130.588-109.314 583.871  1.00  8.48           C
ATOM    274 1HB  GLU Q  20    -129.803-109.605 583.173  1.00  8.48           H
ATOM    275 2HB  GLU Q  20    -130.918-108.283 583.742  1.00  8.48           H
ATOM    276  CG  GLU Q  20    -129.984-109.401 585.274  1.00  8.48           C
ATOM    277 1HG  GLU Q  20    -130.782-109.457 586.014  1.00  8.48           H
ATOM    278 2HG  GLU Q  20    -129.400-110.317 585.366  1.00  8.48           H
ATOM    279  CD  GLU Q  20    -129.095-108.191 585.565  1.00  8.48           C
ATOM    280  OE1 GLU Q  20    -128.576-108.128 586.701  1.00  8.48           O
ATOM    281  OE2 GLU Q  20    -128.953-107.357 584.645  1.00  8.48           O
ATOM    282  HN  GLU Q  20    -131.439-110.118 581.678  1.00  8.48           H
ATOM    283  N   SER Q  21    -133.954-109.265 583.405  1.00  8.48           N
ATOM    284  CA  SER Q  21    -135.048-108.377 583.759  1.00  8.48           C
ATOM    285  C   SER Q  21    -136.032-109.100 584.680  1.00  8.48           C
ATOM    286  O   SER Q  21    -136.421-108.568 585.719  1.00  8.48           O
ATOM    287  HA  SER Q  21    -134.582-107.539 584.279  1.00  8.48           H
ATOM    288  CB  SER Q  21    -135.768-107.864 582.510  1.00  8.48           C
ATOM    289 1HB  SER Q  21    -136.405-107.021 582.779  1.00  8.48           H
ATOM    290 2HB  SER Q  21    -135.034-107.493 581.795  1.00  8.48           H
ATOM    291  HG  SER Q  21    -135.989-109.437 581.292  1.00  8.48           H
ATOM    292  OG  SER Q  21    -136.558-108.878 581.896  1.00  8.48           O
ATOM    293  HN  SER Q  21    -133.947-109.567 582.451  1.00  8.48           H
ATOM    294  N   THR Q  22    -136.407-110.301 584.267  1.00  8.48           N
ATOM    295  CA  THR Q  22    -137.571-110.959 584.836  1.00  8.48           C
ATOM    296  C   THR Q  22    -137.275-111.428 586.262  1.00  8.48           C
ATOM    297  O   THR Q  22    -137.999-111.085 587.195  1.00  8.48           O
ATOM    298  HA  THR Q  22    -138.380-110.232 584.900  1.00  8.48           H
ATOM    299  HB  THR Q  22    -137.230-112.888 583.895  1.00  8.48           H
ATOM    300  CB  THR Q  22    -137.979-112.095 583.895  1.00  8.48           C
ATOM    301  OG1 THR Q  22    -138.191-111.449 582.643  1.00  8.48           O
ATOM    302  HG1 THR Q  22    -138.176-112.123 581.904  1.00  8.48           H
ATOM    303  CG2 THR Q  22    -139.346-112.685 584.247  1.00  8.48           C
ATOM    304 1HG2 THR Q  22    -140.105-111.905 584.181  1.00  8.48           H
ATOM    305 2HG2 THR Q  22    -139.320-113.082 585.262  1.00  8.48           H
ATOM    306 3HG2 THR Q  22    -139.587-113.486 583.549  1.00  8.48           H
ATOM    307  HN  THR Q  22    -135.931-110.823 583.558  1.00  8.48           H
ATOM    308  N   SER Q  23    -136.209-112.206 586.386  1.00  8.48           N
ATOM    309  CA  SER Q  23    -135.890-112.842 587.652  1.00  8.48           C
ATOM    310  C   SER Q  23    -135.844-111.795 588.767  1.00  8.48           C
ATOM    311  O   SER Q  23    -136.293-112.051 589.883  1.00  8.48           O
ATOM    312  HA  SER Q  23    -136.697-113.554 587.829  1.00  8.48           H
ATOM    313  CB  SER Q  23    -134.559-113.591 587.573  1.00  8.48           C
ATOM    314 1HB  SER Q  23    -134.321-114.013 588.549  1.00  8.48           H
ATOM    315 2HB  SER Q  23    -134.653-114.427 586.879  1.00  8.48           H
ATOM    316  HG  SER Q  23    -132.643-113.266 587.091  1.00  8.48           H
ATOM    317  OG  SER Q  23    -133.494-112.743 587.151  1.00  8.48           O
ATOM    318  HN  SER Q  23    -135.571-112.403 585.641  1.00  8.48           H
ATOM    319  N   SER Q  24    -135.297-110.637 588.426  1.00  8.48           N
ATOM    320  CA  SER Q  24    -135.098-109.585 589.407  1.00  8.48           C
ATOM    321  C   SER Q  24    -136.451-109.076 589.910  1.00  8.48           C
ATOM    322  O   SER Q  24    -136.508-108.248 590.818  1.00  8.48           O
ATOM    323  HA  SER Q  24    -134.539-110.050 590.219  1.00  8.48           H
ATOM    324  CB  SER Q  24    -134.282-108.432 588.821  1.00  8.48           C
ATOM    325 1HB  SER Q  24    -133.721-107.943 589.618  1.00  8.48           H
ATOM    326 2HB  SER Q  24    -133.553-108.826 588.114  1.00  8.48           H
ATOM    327  HG  SER Q  24    -135.621-107.910 587.428  1.00  8.48           H
ATOM    328  OG  SER Q  24    -135.107-107.472 588.166  1.00  8.48           O
ATOM    329  HN  SER Q  24    -134.993-110.414 587.499  1.00  8.48           H
ATOM    330  N   MET Q  25    -137.506-109.593 589.298  1.00  8.48           N
ATOM    331  CA  MET Q  25    -138.855-109.220 589.689  1.00  8.48           C
ATOM    332  C   MET Q  25    -139.496-110.306 590.554  1.00  8.48           C
ATOM    333  O   MET Q  25    -140.172-110.003 591.537  1.00  8.48           O
ATOM    334  HA  MET Q  25    -138.750-108.301 590.265  1.00  8.48           H
ATOM    335  CB  MET Q  25    -139.706-108.996 588.437  1.00  8.48           C
ATOM    336 1HB  MET Q  25    -139.185-108.324 587.754  1.00  8.48           H
ATOM    337 2HB  MET Q  25    -139.841-109.942 587.911  1.00  8.48           H
ATOM    338  CG  MET Q  25    -141.070-108.407 588.799  1.00  8.48           C
ATOM    339 1HG  MET Q  25    -141.739-108.461 587.939  1.00  8.48           H
ATOM    340 2HG  MET Q  25    -141.528-108.993 589.596  1.00  8.48           H
ATOM    341  SD  MET Q  25    -140.884-106.710 589.320  1.00  8.48           S
ATOM    342  CE  MET Q  25    -141.281-105.872 587.794  1.00  8.48           C
ATOM    343 1HE  MET Q  25    -140.579-106.177 587.019  1.00  8.48           H
ATOM    344 2HE  MET Q  25    -142.295-106.133 587.490  1.00  8.48           H
ATOM    345 3HE  MET Q  25    -141.213-104.795 587.943  1.00  8.48           H
ATOM    346  HN  MET Q  25    -137.451-110.255 588.550  1.00  8.48           H
ATOM    347  N   GLU Q  26    -139.262-111.548 590.159  1.00  8.48           N
ATOM    348  CA  GLU Q  26    -139.880-112.678 590.832  1.00  8.48           C
ATOM    349  C   GLU Q  26    -139.301-112.839 592.239  1.00  8.48           C
ATOM    350  O   GLU Q  26    -140.045-113.007 593.205  1.00  8.48           O
ATOM    351  HA  GLU Q  26    -140.941-112.432 590.894  1.00  8.48           H
ATOM    352  CB  GLU Q  26    -139.710-113.962 590.018  1.00  8.48           C
ATOM    353 1HB  GLU Q  26    -138.675-114.053 589.689  1.00  8.48           H
ATOM    354 2HB  GLU Q  26    -140.052-114.816 590.603  1.00  8.48           H
ATOM    355  CG  GLU Q  26    -140.573-113.930 588.756  1.00  8.48           C
ATOM    356 1HG  GLU Q  26    -141.590-113.634 589.014  1.00  8.48           H
ATOM    357 2HG  GLU Q  26    -140.188-113.179 588.066  1.00  8.48           H
ATOM    358  CD  GLU Q  26    -140.593-115.298 588.070  1.00  8.48           C
ATOM    359  OE1 GLU Q  26    -141.690-115.689 587.616  1.00  8.48           O
ATOM    360  OE2 GLU Q  26    -139.511-115.921 588.016  1.00  8.48           O
ATOM    361  HN  GLU Q  26    -138.663-111.788 589.395  1.00  8.48           H
ATOM    362  N   ASP Q  27    -137.979-112.782 592.310  1.00  8.48           N
ATOM    363  CA  ASP Q  27    -137.295-112.859 593.590  1.00  8.48           C
ATOM    364  C   ASP Q  27    -137.935-111.870 594.566  1.00  8.48           C
ATOM    365  O   ASP Q  27    -137.933-112.096 595.775  1.00  8.48           O
ATOM    366  HA  ASP Q  27    -137.407-113.894 593.912  1.00  8.48           H
ATOM    367  CB  ASP Q  27    -135.816-112.493 593.447  1.00  8.48           C
ATOM    368 1HB  ASP Q  27    -135.695-111.760 592.649  1.00  8.48           H
ATOM    369 2HB  ASP Q  27    -135.463-112.025 594.366  1.00  8.48           H
ATOM    370  CG  ASP Q  27    -134.972-113.732 593.141  1.00  8.48           C
ATOM    371  OD1 ASP Q  27    -135.514-114.845 593.313  1.00  8.48           O
ATOM    372  OD2 ASP Q  27    -133.804-113.538 592.741  1.00  8.48           O
ATOM    373  HN  ASP Q  27    -137.380-112.685 591.516  1.00  8.48           H
ATOM    374  N   TYR Q  28    -138.466-110.793 594.005  1.00  8.48           N
ATOM    375  CA  TYR Q  28    -138.988-109.707 594.816  1.00  8.48           C
ATOM    376  C   TYR Q  28    -140.288-110.116 595.511  1.00  8.48           C
ATOM    377  O   TYR Q  28    -140.503-109.788 596.676  1.00  8.48           O
ATOM    378  HA  TYR Q  28    -138.241-109.463 595.572  1.00  8.48           H
ATOM    379  CB  TYR Q  28    -139.281-108.560 593.846  1.00  8.48           C
ATOM    380 1HB  TYR Q  28    -139.128-108.912 592.826  1.00  8.48           H
ATOM    381 2HB  TYR Q  28    -140.331-108.283 593.934  1.00  8.48           H
ATOM    382  CG  TYR Q  28    -138.420-107.316 594.075  1.00  8.48           C
ATOM    383  HD1 TYR Q  28    -140.004-106.212 595.006  1.00  8.48           H
ATOM    384  CD1 TYR Q  28    -138.962-106.204 594.687  1.00  8.48           C
ATOM    385  HD2 TYR Q  28    -136.672-108.184 593.187  1.00  8.48           H
ATOM    386  CD2 TYR Q  28    -137.100-107.306 593.670  1.00  8.48           C
ATOM    387  CE1 TYR Q  28    -138.152-105.033 594.902  1.00  8.48           C
ATOM    388  HE1 TYR Q  28    -138.568-104.148 595.383  1.00  8.48           H
ATOM    389  HE2 TYR Q  28    -135.247-106.114 593.571  1.00  8.48           H
ATOM    390  CE2 TYR Q  28    -136.290-106.135 593.886  1.00  8.48           C
ATOM    391  CZ  TYR Q  28    -136.856-105.057 594.491  1.00  8.48           C
ATOM    392  OH  TYR Q  28    -136.090-103.951 594.695  1.00  8.48           O
ATOM    393  HH  TYR Q  28    -135.383-103.890 593.990  1.00  8.48           H
ATOM    394  HN  TYR Q  28    -138.543-110.658 593.017  1.00  8.48           H
ATOM    395  N   VAL Q  29    -141.121-110.827 594.765  1.00  8.48           N
ATOM    396  CA  VAL Q  29    -142.454-111.156 595.239  1.00  8.48           C
ATOM    397  C   VAL Q  29    -142.392-112.434 596.078  1.00  8.48           C
ATOM    398  O   VAL Q  29    -143.038-112.529 597.121  1.00  8.48           O
ATOM    399  HA  VAL Q  29    -142.789-110.336 595.875  1.00  8.48           H
ATOM    400  HB  VAL Q  29    -143.279-112.242 593.598  1.00  8.48           H
ATOM    401  CB  VAL Q  29    -143.419-111.263 594.056  1.00  8.48           C
ATOM    402  CG1 VAL Q  29    -144.873-111.167 594.524  1.00  8.48           C
ATOM    403 1HG1 VAL Q  29    -145.084-111.977 595.222  1.00  8.48           H
ATOM    404 2HG1 VAL Q  29    -145.032-110.210 595.019  1.00  8.48           H
ATOM    405 3HG1 VAL Q  29    -145.537-111.247 593.663  1.00  8.48           H
ATOM    406  CG2 VAL Q  29    -143.111-110.201 593.000  1.00  8.48           C
ATOM    407 1HG2 VAL Q  29    -143.210-109.209 593.442  1.00  8.48           H
ATOM    408 2HG2 VAL Q  29    -142.093-110.335 592.634  1.00  8.48           H
ATOM    409 3HG2 VAL Q  29    -143.811-110.300 592.170  1.00  8.48           H
ATOM    410  HN  VAL Q  29    -140.898-111.176 593.855  1.00  8.48           H
ATOM    411  N   ASN Q  30    -141.609-113.386 595.591  1.00  8.48           N
ATOM    412  CA  ASN Q  30    -141.610-114.722 596.163  1.00  8.48           C
ATOM    413  C   ASN Q  30    -140.593-114.784 597.304  1.00  8.48           C
ATOM    414  O   ASN Q  30    -140.444-115.819 597.952  1.00  8.48           O
ATOM    415  HA  ASN Q  30    -142.632-114.885 596.506  1.00  8.48           H
ATOM    416  CB  ASN Q  30    -141.215-115.768 595.119  1.00  8.48           C
ATOM    417 1HB  ASN Q  30    -140.539-115.322 594.390  1.00  8.48           H
ATOM    418 2HB  ASN Q  30    -140.672-116.581 595.601  1.00  8.48           H
ATOM    419  CG  ASN Q  30    -142.449-116.324 594.406  1.00  8.48           C
ATOM    420  OD1 ASN Q  30    -143.581-116.083 594.789  1.00  8.48           O
ATOM    421  ND2 ASN Q  30    -142.167-117.081 593.349  1.00  8.48           N
ATOM    422 1HD2 ASN Q  30    -141.215-117.240 593.087  1.00  8.48           H
ATOM    423 2HD2 ASN Q  30    -142.907-117.491 592.816  1.00  8.48           H
ATOM    424  HN  ASN Q  30    -140.983-113.256 594.822  1.00  8.48           H
ATOM    425  N   PHE Q  31    -139.919-113.663 597.516  1.00  8.48           N
ATOM    426  CA  PHE Q  31    -139.383-113.349 598.829  1.00  8.48           C
ATOM    427  C   PHE Q  31    -140.509-113.114 599.839  1.00  8.48           C
ATOM    428  O   PHE Q  31    -140.996-111.994 599.982  1.00  8.48           O
ATOM    429  HA  PHE Q  31    -138.784-114.202 599.147  1.00  8.48           H
ATOM    430  CB  PHE Q  31    -138.569-112.062 598.683  1.00  8.48           C
ATOM    431 1HB  PHE Q  31    -138.591-111.746 597.640  1.00  8.48           H
ATOM    432 2HB  PHE Q  31    -139.047-111.273 599.265  1.00  8.48           H
ATOM    433  CG  PHE Q  31    -137.112-112.193 599.131  1.00  8.48           C
ATOM    434  HD1 PHE Q  31    -137.578-111.928 601.188  1.00  8.48           H
ATOM    435  CD1 PHE Q  31    -136.795-112.098 600.450  1.00  8.48           C
ATOM    436  HD2 PHE Q  31    -136.388-112.482 597.153  1.00  8.48           H
ATOM    437  CD2 PHE Q  31    -136.134-112.406 598.210  1.00  8.48           C
ATOM    438  CE1 PHE Q  31    -135.442-112.220 600.866  1.00  8.48           C
ATOM    439  HE1 PHE Q  31    -135.188-112.143 601.923  1.00  8.48           H
ATOM    440  CE2 PHE Q  31    -134.782-112.528 598.626  1.00  8.48           C
ATOM    441  HE2 PHE Q  31    -133.998-112.698 597.888  1.00  8.48           H
ATOM    442  CZ  PHE Q  31    -134.464-112.432 599.945  1.00  8.48           C
ATOM    443  HZ  PHE Q  31    -133.426-112.526 600.264  1.00  8.48           H
ATOM    444  HN  PHE Q  31    -139.739-112.978 596.810  1.00  8.48           H
ATOM    445  N   ASN Q  32    -140.889-114.190 600.513  1.00  8.48           N
ATOM    446  CA  ASN Q  32    -141.328-114.091 601.894  1.00  8.48           C
ATOM    447  C   ASN Q  32    -140.155-113.640 602.767  1.00  8.48           C
ATOM    448  O   ASN Q  32    -139.516-114.459 603.426  1.00  8.48           O
ATOM    449  HA  ASN Q  32    -142.143-113.366 601.885  1.00  8.48           H
ATOM    450  CB  ASN Q  32    -141.813-115.444 602.417  1.00  8.48           C
ATOM    451 1HB  ASN Q  32    -141.160-116.236 602.048  1.00  8.48           H
ATOM    452 2HB  ASN Q  32    -141.752-115.462 603.505  1.00  8.48           H
ATOM    453  CG  ASN Q  32    -143.253-115.718 601.978  1.00  8.48           C
ATOM    454  OD1 ASN Q  32    -144.124-114.867 602.051  1.00  8.48           O
ATOM    455  ND2 ASN Q  32    -143.454-116.950 601.518  1.00  8.48           N
ATOM    456 1HD2 ASN Q  32    -142.695-117.600 601.484  1.00  8.48           H
ATOM    457 2HD2 ASN Q  32    -144.363-117.225 601.206  1.00  8.48           H
ATOM    458  HN  ASN Q  32    -140.900-115.114 600.132  1.00  8.48           H
ATOM    459  N   PHE Q  33    -139.907-112.339 602.743  1.00  8.48           N
ATOM    460  CA  PHE Q  33    -139.139-111.703 603.801  1.00  8.48           C
ATOM    461  C   PHE Q  33    -139.775-111.959 605.169  1.00  8.48           C
ATOM    462  O   PHE Q  33    -140.803-111.371 605.499  1.00  8.48           O
ATOM    463  HA  PHE Q  33    -138.139-112.137 603.780  1.00  8.48           H
ATOM    464  CB  PHE Q  33    -139.150-110.199 603.520  1.00  8.48           C
ATOM    465 1HB  PHE Q  33    -140.174-109.884 603.323  1.00  8.48           H
ATOM    466 2HB  PHE Q  33    -138.820-109.671 604.414  1.00  8.48           H
ATOM    467  CG  PHE Q  33    -138.267-109.780 602.342  1.00  8.48           C
ATOM    468  HD1 PHE Q  33    -136.457-110.200 603.374  1.00  8.48           H
ATOM    469  CD1 PHE Q  33    -136.913-109.848 602.449  1.00  8.48           C
ATOM    470  HD2 PHE Q  33    -139.923-109.286 601.103  1.00  8.48           H
ATOM    471  CD2 PHE Q  33    -138.837-109.340 601.188  1.00  8.48           C
ATOM    472  CE1 PHE Q  33    -136.095-109.458 601.356  1.00  8.48           C
ATOM    473  HE1 PHE Q  33    -135.009-109.512 601.442  1.00  8.48           H
ATOM    474  CE2 PHE Q  33    -138.018-108.951 600.095  1.00  8.48           C
ATOM    475  HE2 PHE Q  33    -138.475-108.598 599.171  1.00  8.48           H
ATOM    476  CZ  PHE Q  33    -136.664-109.018 600.202  1.00  8.48           C
ATOM    477  HZ  PHE Q  33    -136.036-108.720 599.363  1.00  8.48           H
ATOM    478  HN  PHE Q  33    -140.220-111.723 602.020  1.00  8.48           H
ATOM    479  N   THR Q  34    -139.136-112.837 605.928  1.00  8.48           N
ATOM    480  CA  THR Q  34    -139.381-112.908 607.358  1.00  8.48           C
ATOM    481  C   THR Q  34    -139.279-111.516 607.986  1.00  8.48           C
ATOM    482  O   THR Q  34    -138.214-110.901 607.972  1.00  8.48           O
ATOM    483  HA  THR Q  34    -140.402-113.256 607.516  1.00  8.48           H
ATOM    484  HB  THR Q  34    -137.391-113.505 607.993  1.00  8.48           H
ATOM    485  CB  THR Q  34    -138.399-113.918 607.956  1.00  8.48           C
ATOM    486  OG1 THR Q  34    -138.559-115.079 607.147  1.00  8.48           O
ATOM    487  HG1 THR Q  34    -137.782-115.695 607.275  1.00  8.48           H
ATOM    488  CG2 THR Q  34    -138.813-114.379 609.355  1.00  8.48           C
ATOM    489 1HG2 THR Q  34    -139.794-114.852 609.307  1.00  8.48           H
ATOM    490 2HG2 THR Q  34    -138.858-113.518 610.023  1.00  8.48           H
ATOM    491 3HG2 THR Q  34    -138.083-115.094 609.733  1.00  8.48           H
ATOM    492  HN  THR Q  34    -138.463-113.491 605.581  1.00  8.48           H
ATOM    493  N   ASP Q  35    -140.401-111.060 608.522  1.00  8.48           N
ATOM    494  CA  ASP Q  35    -140.536-109.665 608.903  1.00  8.48           C
ATOM    495  C   ASP Q  35    -139.740-109.412 610.185  1.00  8.48           C
ATOM    496  O   ASP Q  35    -140.282-109.507 611.285  1.00  8.48           O
ATOM    497  HA  ASP Q  35    -140.151-109.098 608.055  1.00  8.48           H
ATOM    498  CB  ASP Q  35    -141.998-109.306 609.176  1.00  8.48           C
ATOM    499 1HB  ASP Q  35    -142.646-109.878 608.512  1.00  8.48           H
ATOM    500 2HB  ASP Q  35    -142.261-109.586 610.196  1.00  8.48           H
ATOM    501  CG  ASP Q  35    -142.243-107.810 608.972  1.00  8.48           C
ATOM    502  OD1 ASP Q  35    -141.244-107.099 608.729  1.00  8.48           O
ATOM    503  OD2 ASP Q  35    -143.424-107.410 609.063  1.00  8.48           O
ATOM    504  HN  ASP Q  35    -141.208-111.625 608.696  1.00  8.48           H
ATOM    505  N   PHE Q  36    -138.467-109.094 610.001  1.00  8.48           N
ATOM    506  CA  PHE Q  36    -137.574-108.897 611.130  1.00  8.48           C
ATOM    507  C   PHE Q  36    -137.747-107.500 611.729  1.00  8.48           C
ATOM    508  O   PHE Q  36    -137.204-107.205 612.793  1.00  8.48           O
ATOM    509  HA  PHE Q  36    -137.830-109.646 611.880  1.00  8.48           H
ATOM    510  CB  PHE Q  36    -136.146-109.039 610.600  1.00  8.48           C
ATOM    511 1HB  PHE Q  36    -135.999-108.330 609.786  1.00  8.48           H
ATOM    512 2HB  PHE Q  36    -135.447-108.766 611.391  1.00  8.48           H
ATOM    513  CG  PHE Q  36    -135.804-110.444 610.101  1.00  8.48           C
ATOM    514  HD1 PHE Q  36    -136.785-111.406 611.724  1.00  8.48           H
ATOM    515  CD1 PHE Q  36    -136.213-111.534 610.805  1.00  8.48           C
ATOM    516  HD2 PHE Q  36    -134.762-109.730 608.391  1.00  8.48           H
ATOM    517  CD2 PHE Q  36    -135.090-110.604 608.954  1.00  8.48           C
ATOM    518  CE1 PHE Q  36    -135.896-112.838 610.341  1.00  8.48           C
ATOM    519  HE1 PHE Q  36    -136.223-113.712 610.905  1.00  8.48           H
ATOM    520  CE2 PHE Q  36    -134.773-111.908 608.491  1.00  8.48           C
ATOM    521  HE2 PHE Q  36    -134.201-112.036 607.572  1.00  8.48           H
ATOM    522  CZ  PHE Q  36    -135.182-112.998 609.194  1.00  8.48           C
ATOM    523  HZ  PHE Q  36    -134.939-113.999 608.839  1.00  8.48           H
ATOM    524  HN  PHE Q  36    -138.046-108.971 609.103  1.00  8.48           H
ATOM    525  N   TYR Q  37    -138.505-106.677 611.020  1.00  8.48           N
ATOM    526  CA  TYR Q  37    -138.874-105.369 611.535  1.00  8.48           C
ATOM    527  C   TYR Q  37    -140.170-105.444 612.344  1.00  8.48           C
ATOM    528  O   TYR Q  37    -141.249-105.621 611.780  1.00  8.48           O
ATOM    529  HA  TYR Q  37    -138.069-105.024 612.184  1.00  8.48           H
ATOM    530  CB  TYR Q  37    -139.102-104.482 610.309  1.00  8.48           C
ATOM    531 1HB  TYR Q  37    -138.208-104.504 609.686  1.00  8.48           H
ATOM    532 2HB  TYR Q  37    -139.915-104.902 609.716  1.00  8.48           H
ATOM    533  CG  TYR Q  37    -139.435-103.028 610.647  1.00  8.48           C
ATOM    534  HD1 TYR Q  37    -141.554-103.352 610.615  1.00  8.48           H
ATOM    535  CD1 TYR Q  37    -140.751-102.630 610.764  1.00  8.48           C
ATOM    536  HD2 TYR Q  37    -137.379-102.427 610.743  1.00  8.48           H
ATOM    537  CD2 TYR Q  37    -138.419-102.113 610.835  1.00  8.48           C
ATOM    538  CE1 TYR Q  37    -141.064-101.261 611.081  1.00  8.48           C
ATOM    539  HE1 TYR Q  37    -142.100-100.934 611.176  1.00  8.48           H
ATOM    540  HE2 TYR Q  37    -137.939-100.011 611.304  1.00  8.48           H
ATOM    541  CE2 TYR Q  37    -138.732-100.744 611.153  1.00  8.48           C
ATOM    542  CZ  TYR Q  37    -140.039-100.385 611.260  1.00  8.48           C
ATOM    543  OH  TYR Q  37    -140.335 -99.092 611.561  1.00  8.48           O
ATOM    544  HH  TYR Q  37    -139.494 -98.581 611.734  1.00  8.48           H
ATOM    545  HN  TYR Q  37    -138.864-106.890 610.112  1.00  8.48           H
ATOM    546  N   CYS Q  38    -140.022-105.306 613.653  1.00  8.48           N
ATOM    547  CA  CYS Q  38    -141.149-105.473 614.556  1.00  8.48           C
ATOM    548  C   CYS Q  38    -141.692-104.086 614.908  1.00  8.48           C
ATOM    549  O   CYS Q  38    -141.000-103.286 615.535  1.00  8.48           O
ATOM    550  HA  CYS Q  38    -141.897-106.056 614.018  1.00  8.48           H
ATOM    551  CB  CYS Q  38    -140.761-106.268 615.804  1.00  8.48           C
ATOM    552 1HB  CYS Q  38    -140.239-107.181 615.517  1.00  8.48           H
ATOM    553 2HB  CYS Q  38    -140.071-105.686 616.416  1.00  8.48           H
ATOM    554  SG  CYS Q  38    -142.258-106.682 616.772  1.00  8.48           S
ATOM    555  HN  CYS Q  38    -139.154-105.085 614.098  1.00  8.48           H
ATOM    556  N   GLU Q  39    -142.925-103.845 614.488  1.00  8.48           N
ATOM    557  CA  GLU Q  39    -143.652-102.669 614.937  1.00  8.48           C
ATOM    558  C   GLU Q  39    -144.190-102.887 616.353  1.00  8.48           C
ATOM    559  O   GLU Q  39    -144.875-103.874 616.616  1.00  8.48           O
ATOM    560  HA  GLU Q  39    -142.921-101.861 614.940  1.00  8.48           H
ATOM    561  CB  GLU Q  39    -144.783-102.320 613.968  1.00  8.48           C
ATOM    562 1HB  GLU Q  39    -145.350-103.219 613.727  1.00  8.48           H
ATOM    563 2HB  GLU Q  39    -145.396-101.525 614.391  1.00  8.48           H
ATOM    564  CG  GLU Q  39    -144.227-101.782 612.648  1.00  8.48           C
ATOM    565 1HG  GLU Q  39    -143.482-101.012 612.850  1.00  8.48           H
ATOM    566 2HG  GLU Q  39    -143.721-102.582 612.109  1.00  8.48           H
ATOM    567  CD  GLU Q  39    -145.344-101.201 611.779  1.00  8.48           C
ATOM    568  OE1 GLU Q  39    -145.032-100.825 610.629  1.00  8.48           O
ATOM    569  OE2 GLU Q  39    -146.486-101.146 612.285  1.00  8.48           O
ATOM    570  HN  GLU Q  39    -143.426-104.435 613.855  1.00  8.48           H
ATOM    571  N   LYS Q  40    -143.860-101.948 617.228  1.00  8.48           N
ATOM    572  CA  LYS Q  40    -144.166-102.100 618.640  1.00  8.48           C
ATOM    573  C   LYS Q  40    -145.463-101.354 618.959  1.00  8.48           C
ATOM    574  O   LYS Q  40    -145.727-101.026 620.115  1.00  8.48           O
ATOM    575  HA  LYS Q  40    -144.324-103.162 618.828  1.00  8.48           H
ATOM    576  CB  LYS Q  40    -142.977-101.661 619.497  1.00  8.48           C
ATOM    577 1HB  LYS Q  40    -142.750-100.613 619.301  1.00  8.48           H
ATOM    578 2HB  LYS Q  40    -143.237-101.738 620.553  1.00  8.48           H
ATOM    579  CG  LYS Q  40    -141.745-102.519 619.205  1.00  8.48           C
ATOM    580 1HG  LYS Q  40    -141.483-102.440 618.150  1.00  8.48           H
ATOM    581 2HG  LYS Q  40    -140.894-102.144 619.774  1.00  8.48           H
ATOM    582  CD  LYS Q  40    -141.999-103.984 619.565  1.00  8.48           C
ATOM    583 1HD  LYS Q  40    -142.355-104.054 620.593  1.00  8.48           H
ATOM    584 2HD  LYS Q  40    -142.786-104.387 618.927  1.00  8.48           H
ATOM    585  CE  LYS Q  40    -140.726-104.818 619.402  1.00  8.48           C
ATOM    586 1HE  LYS Q  40    -140.551-105.022 618.346  1.00  8.48           H
ATOM    587 2HE  LYS Q  40    -139.867-104.254 619.766  1.00  8.48           H
ATOM    588  NZ  LYS Q  40    -140.842-106.091 620.147  1.00  8.48           N
ATOM    589 1HZ  LYS Q  40    -140.011-106.651 619.991  1.00  8.48           H
ATOM    590 2HZ  LYS Q  40    -140.937-105.896 621.138  1.00  8.48           H
ATOM    591 3HZ  LYS Q  40    -141.658-106.599 619.823  1.00  8.48           H
ATOM    592  HN  LYS Q  40    -143.393-101.098 616.986  1.00  8.48           H
ATOM    593  N   ASN Q  41    -146.240-101.108 617.914  1.00  8.48           N
ATOM    594  CA  ASN Q  41    -147.463-100.337 618.055  1.00  8.48           C
ATOM    595  C   ASN Q  41    -148.327-100.955 619.156  1.00  8.48           C
ATOM    596  O   ASN Q  41    -148.868-100.242 620.000  1.00  8.48           O
ATOM    597  HA  ASN Q  41    -147.137 -99.326 618.300  1.00  8.48           H
ATOM    598  CB  ASN Q  41    -148.273-100.346 616.758  1.00  8.48           C
ATOM    599 1HB  ASN Q  41    -148.378-101.370 616.398  1.00  8.48           H
ATOM    600 2HB  ASN Q  41    -149.278 -99.971 616.949  1.00  8.48           H
ATOM    601  CG  ASN Q  41    -147.599 -99.489 615.684  1.00  8.48           C
ATOM    602  OD1 ASN Q  41    -146.904 -98.527 615.967  1.00  8.48           O
ATOM    603  ND2 ASN Q  41    -147.843 -99.891 614.440  1.00  8.48           N
ATOM    604 1HD2 ASN Q  41    -148.422-100.689 614.276  1.00  8.48           H
ATOM    605 2HD2 ASN Q  41    -147.446 -99.394 613.668  1.00  8.48           H
ATOM    606  HN  ASN Q  41    -146.045-101.426 616.986  1.00  8.48           H
ATOM    607  N   ASN Q  42    -148.428-102.276 619.113  1.00  8.48           N
ATOM    608  CA  ASN Q  42    -149.249-102.995 620.073  1.00  8.48           C
ATOM    609  C   ASN Q  42    -148.706-102.755 621.483  1.00  8.48           C
ATOM    610  O   ASN Q  42    -149.475-102.585 622.427  1.00  8.48           O
ATOM    611  HA  ASN Q  42    -150.256-102.600 619.941  1.00  8.48           H
ATOM    612  CB  ASN Q  42    -149.218-104.501 619.804  1.00  8.48           C
ATOM    613 1HB  ASN Q  42    -148.187-104.855 619.814  1.00  8.48           H
ATOM    614 2HB  ASN Q  42    -149.743-105.027 620.602  1.00  8.48           H
ATOM    615  CG  ASN Q  42    -149.863-104.831 618.457  1.00  8.48           C
ATOM    616  OD1 ASN Q  42    -150.687-104.097 617.937  1.00  8.48           O
ATOM    617  ND2 ASN Q  42    -149.444-105.975 617.922  1.00  8.48           N
ATOM    618 1HD2 ASN Q  42    -148.765-106.531 618.401  1.00  8.48           H
ATOM    619 2HD2 ASN Q  42    -149.808-106.278 617.041  1.00  8.48           H
ATOM    620  HN  ASN Q  42    -147.963-102.851 618.440  1.00  8.48           H
ATOM    621  N   VAL Q  43    -147.384-102.748 621.580  1.00  8.48           N
ATOM    622  CA  VAL Q  43    -146.730-102.566 622.865  1.00  8.48           C
ATOM    623  C   VAL Q  43    -147.019-101.156 623.385  1.00  8.48           C
ATOM    624  O   VAL Q  43    -147.213-100.961 624.583  1.00  8.48           O
ATOM    625  HA  VAL Q  43    -147.158-103.290 623.558  1.00  8.48           H
ATOM    626  HB  VAL Q  43    -144.810-102.143 622.034  1.00  8.48           H
ATOM    627  CB  VAL Q  43    -145.234-102.861 622.736  1.00  8.48           C
ATOM    628  CG1 VAL Q  43    -144.522-102.681 624.078  1.00  8.48           C
ATOM    629 1HG1 VAL Q  43    -144.648-101.654 624.422  1.00  8.48           H
ATOM    630 2HG1 VAL Q  43    -144.951-103.364 624.812  1.00  8.48           H
ATOM    631 3HG1 VAL Q  43    -143.461-102.897 623.959  1.00  8.48           H
ATOM    632  CG2 VAL Q  43    -144.998-104.264 622.174  1.00  8.48           C
ATOM    633 1HG2 VAL Q  43    -145.443-105.002 622.841  1.00  8.48           H
ATOM    634 2HG2 VAL Q  43    -145.456-104.342 621.188  1.00  8.48           H
ATOM    635 3HG2 VAL Q  43    -143.927-104.448 622.093  1.00  8.48           H
ATOM    636  HN  VAL Q  43    -146.766-102.863 620.803  1.00  8.48           H
ATOM    637  N   ARG Q  44    -147.038-100.210 622.457  1.00  8.48           N
ATOM    638  CA  ARG Q  44    -147.266 -98.820 622.811  1.00  8.48           C
ATOM    639  C   ARG Q  44    -148.719 -98.612 623.240  1.00  8.48           C
ATOM    640  O   ARG Q  44    -148.994 -97.855 624.170  1.00  8.48           O
ATOM    641  HA  ARG Q  44    -146.581 -98.627 623.637  1.00  8.48           H
ATOM    642  CB  ARG Q  44    -146.952 -97.893 621.634  1.00  8.48           C
ATOM    643 1HB  ARG Q  44    -147.509 -98.216 620.754  1.00  8.48           H
ATOM    644 2HB  ARG Q  44    -147.281 -96.881 621.866  1.00  8.48           H
ATOM    645  CG  ARG Q  44    -145.454 -97.891 621.323  1.00  8.48           C
ATOM    646 1HG  ARG Q  44    -144.888 -97.727 622.241  1.00  8.48           H
ATOM    647 2HG  ARG Q  44    -145.157 -98.865 620.935  1.00  8.48           H
ATOM    648  CD  ARG Q  44    -145.107 -96.803 620.304  1.00  8.48           C
ATOM    649 1HD  ARG Q  44    -145.741 -95.931 620.461  1.00  8.48           H
ATOM    650 2HD  ARG Q  44    -144.077 -96.478 620.443  1.00  8.48           H
ATOM    651  NE  ARG Q  44    -145.292 -97.320 618.930  1.00  8.48           N
ATOM    652  HE  ARG Q  44    -145.950 -98.060 618.792  1.00  8.48           H
ATOM    653  CZ  ARG Q  44    -144.633 -96.859 617.858  1.00  8.48           C
ATOM    654  NH1 ARG Q  44    -143.739 -95.868 617.984  1.00  8.48           N
ATOM    655 1HH1 ARG Q  44    -143.561 -95.467 618.883  1.00  8.48           H
ATOM    656 2HH1 ARG Q  44    -143.252 -95.529 617.180  1.00  8.48           H
ATOM    657  NH2 ARG Q  44    -144.880 -97.402 616.659  1.00  8.48           N
ATOM    658 1HH2 ARG Q  44    -144.397 -97.069 615.849  1.00  8.48           H
ATOM    659 2HH2 ARG Q  44    -145.548 -98.142 616.573  1.00  8.48           H
ATOM    660  HN  ARG Q  44    -146.902-100.381 621.481  1.00  8.48           H
ATOM    661  N   GLN Q  45    -149.613 -99.300 622.544  1.00  8.48           N
ATOM    662  CA  GLN Q  45    -151.035 -99.150 622.797  1.00  8.48           C
ATOM    663  C   GLN Q  45    -151.379 -99.648 624.202  1.00  8.48           C
ATOM    664  O   GLN Q  45    -152.160 -99.018 624.914  1.00  8.48           O
ATOM    665  HA  GLN Q  45    -151.232 -98.080 622.725  1.00  8.48           H
ATOM    666  CB  GLN Q  45    -151.861 -99.883 621.738  1.00  8.48           C
ATOM    667 1HB  GLN Q  45    -151.560 -99.554 620.744  1.00  8.48           H
ATOM    668 2HB  GLN Q  45    -151.662-100.954 621.793  1.00  8.48           H
ATOM    669  CG  GLN Q  45    -153.357 -99.627 621.935  1.00  8.48           C
ATOM    670 1HG  GLN Q  45    -153.660 -99.967 622.925  1.00  8.48           H
ATOM    671 2HG  GLN Q  45    -153.555 -98.556 621.891  1.00  8.48           H
ATOM    672  CD  GLN Q  45    -154.181-100.348 620.867  1.00  8.48           C
ATOM    673  OE1 GLN Q  45    -153.663-101.047 620.012  1.00  8.48           O
ATOM    674  NE2 GLN Q  45    -155.492-100.140 620.963  1.00  8.48           N
ATOM    675 1HE2 GLN Q  45    -155.853 -99.554 621.689  1.00  8.48           H
ATOM    676 2HE2 GLN Q  45    -156.115-100.569 620.309  1.00  8.48           H
ATOM    677  HN  GLN Q  45    -149.378 -99.947 621.819  1.00  8.48           H
ATOM    678  N   PHE Q  46    -150.779-100.774 624.560  1.00  8.48           N
ATOM    679  CA  PHE Q  46    -150.961-101.329 625.890  1.00  8.48           C
ATOM    680  C   PHE Q  46    -150.464-100.358 626.963  1.00  8.48           C
ATOM    681  O   PHE Q  46    -151.167-100.088 627.935  1.00  8.48           O
ATOM    682  HA  PHE Q  46    -152.029-101.501 626.026  1.00  8.48           H
ATOM    683  CB  PHE Q  46    -150.131-102.612 625.957  1.00  8.48           C
ATOM    684 1HB  PHE Q  46    -150.551-103.341 625.264  1.00  8.48           H
ATOM    685 2HB  PHE Q  46    -149.118-102.396 625.617  1.00  8.48           H
ATOM    686  CG  PHE Q  46    -150.063-103.238 627.352  1.00  8.48           C
ATOM    687  HD1 PHE Q  46    -148.121-102.469 627.749  1.00  8.48           H
ATOM    688  CD1 PHE Q  46    -148.958-103.058 628.124  1.00  8.48           C
ATOM    689  HD2 PHE Q  46    -151.993-104.116 627.201  1.00  8.48           H
ATOM    690  CD2 PHE Q  46    -151.107-103.973 627.819  1.00  8.48           C
ATOM    691  CE1 PHE Q  46    -148.894-103.639 629.418  1.00  8.48           C
ATOM    692  HE1 PHE Q  46    -148.008-103.495 630.037  1.00  8.48           H
ATOM    693  CE2 PHE Q  46    -151.044-104.553 629.114  1.00  8.48           C
ATOM    694  HE2 PHE Q  46    -151.881-105.142 629.489  1.00  8.48           H
ATOM    695  CZ  PHE Q  46    -149.939-104.374 629.886  1.00  8.48           C
ATOM    696  HZ  PHE Q  46    -149.890-104.819 630.880  1.00  8.48           H
ATOM    697  HN  PHE Q  46    -150.179-101.303 623.960  1.00  8.48           H
ATOM    698  N   ALA Q  47    -149.255 -99.859 626.749  1.00  8.48           N
ATOM    699  CA  ALA Q  47    -148.614 -99.003 627.733  1.00  8.48           C
ATOM    700  C   ALA Q  47    -149.516 -97.802 628.023  1.00  8.48           C
ATOM    701  O   ALA Q  47    -149.695 -97.420 629.178  1.00  8.48           O
ATOM    702  HA  ALA Q  47    -148.491 -99.583 628.648  1.00  8.48           H
ATOM    703  CB  ALA Q  47    -147.232 -98.586 627.224  1.00  8.48           C
ATOM    704 1HB  ALA Q  47    -146.622 -99.475 627.062  1.00  8.48           H
ATOM    705 2HB  ALA Q  47    -147.340 -98.043 626.286  1.00  8.48           H
ATOM    706 3HB  ALA Q  47    -146.752 -97.945 627.963  1.00  8.48           H
ATOM    707  HN  ALA Q  47    -148.718-100.030 625.923  1.00  8.48           H
ATOM    708  N   SER Q  48    -150.060 -97.239 626.953  1.00  8.48           N
ATOM    709  CA  SER Q  48    -150.703 -95.939 627.037  1.00  8.48           C
ATOM    710  C   SER Q  48    -151.972 -96.037 627.887  1.00  8.48           C
ATOM    711  O   SER Q  48    -152.389 -95.056 628.501  1.00  8.48           O
ATOM    712  HA  SER Q  48    -149.972 -95.286 627.515  1.00  8.48           H
ATOM    713  CB  SER Q  48    -151.036 -95.398 625.645  1.00  8.48           C
ATOM    714 1HB  SER Q  48    -151.408 -94.378 625.733  1.00  8.48           H
ATOM    715 2HB  SER Q  48    -150.127 -95.356 625.046  1.00  8.48           H
ATOM    716  HG  SER Q  48    -152.187 -95.834 624.067  1.00  8.48           H
ATOM    717  OG  SER Q  48    -152.006 -96.201 624.979  1.00  8.48           O
ATOM    718  HN  SER Q  48    -150.065 -97.655 626.044  1.00  8.48           H
ATOM    719  N   HIS Q  49    -152.550 -97.229 627.894  1.00  8.48           N
ATOM    720  CA  HIS Q  49    -153.811 -97.444 628.583  1.00  8.48           C
ATOM    721  C   HIS Q  49    -153.540 -97.873 630.027  1.00  8.48           C
ATOM    722  O   HIS Q  49    -154.209 -97.413 630.950  1.00  8.48           O
ATOM    723  HA  HIS Q  49    -154.332 -96.487 628.589  1.00  8.48           H
ATOM    724  CB  HIS Q  49    -154.682 -98.445 627.821  1.00  8.48           C
ATOM    725 1HB  HIS Q  49    -154.103 -99.350 627.637  1.00  8.48           H
ATOM    726 2HB  HIS Q  49    -155.526 -98.729 628.450  1.00  8.48           H
ATOM    727  CG  HIS Q  49    -155.207 -97.924 626.504  1.00  8.48           C
ATOM    728  HD1 HIS Q  49    -153.469 -98.125 625.291  1.00  8.48           H
ATOM    729  ND1 HIS Q  49    -154.428 -97.851 625.363  1.00  8.48           N
ATOM    730  CD2 HIS Q  49    -156.440 -97.454 626.159  1.00  8.48           C
ATOM    731  HD2 HIS Q  49    -157.300 -97.373 626.824  1.00  8.48           H
ATOM    732  CE1 HIS Q  49    -155.168 -97.356 624.382  1.00  8.48           C
ATOM    733  HE1 HIS Q  49    -154.839 -97.177 623.358  1.00  8.48           H
ATOM    734  NE2 HIS Q  49    -156.415 -97.110 624.878  1.00  8.48           N
ATOM    735  HN  HIS Q  49    -152.172 -98.036 627.441  1.00  8.48           H
ATOM    736  N   PHE Q  50    -152.558 -98.749 630.176  1.00  8.48           N
ATOM    737  CA  PHE Q  50    -152.419 -99.516 631.402  1.00  8.48           C
ATOM    738  C   PHE Q  50    -151.532 -98.783 632.410  1.00  8.48           C
ATOM    739  O   PHE Q  50    -151.834 -98.753 633.602  1.00  8.48           O
ATOM    740  HA  PHE Q  50    -153.418 -99.639 631.821  1.00  8.48           H
ATOM    741  CB  PHE Q  50    -151.755-100.843 631.027  1.00  8.48           C
ATOM    742 1HB  PHE Q  50    -152.291-101.281 630.185  1.00  8.48           H
ATOM    743 2HB  PHE Q  50    -150.738-100.645 630.689  1.00  8.48           H
ATOM    744  CG  PHE Q  50    -151.709-101.860 632.169  1.00  8.48           C
ATOM    745  HD1 PHE Q  50    -149.601-101.707 632.402  1.00  8.48           H
ATOM    746  CD1 PHE Q  50    -150.521-102.178 632.750  1.00  8.48           C
ATOM    747  HD2 PHE Q  50    -153.809-102.193 632.138  1.00  8.48           H
ATOM    748  CD2 PHE Q  50    -152.857-102.447 632.603  1.00  8.48           C
ATOM    749  CE1 PHE Q  50    -150.479-103.122 633.809  1.00  8.48           C
ATOM    750  HE1 PHE Q  50    -149.526-103.377 634.275  1.00  8.48           H
ATOM    751  CE2 PHE Q  50    -152.814-103.392 633.663  1.00  8.48           C
ATOM    752  HE2 PHE Q  50    -153.734-103.862 634.011  1.00  8.48           H
ATOM    753  CZ  PHE Q  50    -151.626-103.709 634.244  1.00  8.48           C
ATOM    754  HZ  PHE Q  50    -151.593-104.434 635.057  1.00  8.48           H
ATOM    755  HN  PHE Q  50    -151.867 -98.938 629.478  1.00  8.48           H
ATOM    756  N   LEU Q  51    -150.455 -98.208 631.894  1.00  8.48           N
ATOM    757  CA  LEU Q  51    -149.359 -97.775 632.744  1.00  8.48           C
ATOM    758  C   LEU Q  51    -149.779 -96.519 633.511  1.00  8.48           C
ATOM    759  O   LEU Q  51    -149.615 -96.447 634.728  1.00  8.48           O
ATOM    760  HA  LEU Q  51    -149.168 -98.571 633.463  1.00  8.48           H
ATOM    761  CB  LEU Q  51    -148.082 -97.594 631.920  1.00  8.48           C
ATOM    762 1HB  LEU Q  51    -148.262 -96.821 631.173  1.00  8.48           H
ATOM    763 2HB  LEU Q  51    -147.298 -97.223 632.579  1.00  8.48           H
ATOM    764  HG  LEU Q  51    -148.326 -99.180 630.507  1.00  8.48           H
ATOM    765  CG  LEU Q  51    -147.562 -98.843 631.206  1.00  8.48           C
ATOM    766  CD1 LEU Q  51    -146.309 -98.525 630.388  1.00  8.48           C
ATOM    767 1HD1 LEU Q  51    -146.546 -97.768 629.640  1.00  8.48           H
ATOM    768 2HD1 LEU Q  51    -145.528 -98.149 631.050  1.00  8.48           H
ATOM    769 3HD1 LEU Q  51    -145.960 -99.430 629.891  1.00  8.48           H
ATOM    770  CD2 LEU Q  51    -147.324 -99.982 632.199  1.00  8.48           C
ATOM    771 1HD2 LEU Q  51    -146.588 -99.671 632.940  1.00  8.48           H
ATOM    772 2HD2 LEU Q  51    -148.260-100.230 632.699  1.00  8.48           H
ATOM    773 3HD2 LEU Q  51    -146.954-100.858 631.666  1.00  8.48           H
ATOM    774  HN  LEU Q  51    -150.326 -98.038 630.917  1.00  8.48           H
ATOM    775  N   PRO Q  52    -150.327 -95.512 632.817  1.00  8.48           N
ATOM    776  CA  PRO Q  52    -150.514 -94.192 633.424  1.00  8.48           C
ATOM    777  C   PRO Q  52    -151.269 -94.265 634.742  1.00  8.48           C
ATOM    778  O   PRO Q  52    -150.818 -93.726 635.751  1.00  8.48           O
ATOM    779  HA  PRO Q  52    -149.548 -93.754 633.674  1.00  8.48           H
ATOM    780  CB  PRO Q  52    -151.296 -93.413 632.365  1.00  8.48           C
ATOM    781 1HB  PRO Q  52    -152.372 -93.493 632.521  1.00  8.48           H
ATOM    782 2HB  PRO Q  52    -151.050 -92.352 632.383  1.00  8.48           H
ATOM    783  CG  PRO Q  52    -150.867 -94.068 631.057  1.00  8.48           C
ATOM    784 1HG  PRO Q  52    -151.580 -93.876 630.255  1.00  8.48           H
ATOM    785 2HG  PRO Q  52    -149.906 -93.688 630.711  1.00  8.48           H
ATOM    786  CD  PRO Q  52    -150.800 -95.542 631.421  1.00  8.48           C
ATOM    787 1HD  PRO Q  52    -151.775 -96.024 631.340  1.00  8.48           H
ATOM    788 2HD  PRO Q  52    -150.122 -96.091 630.768  1.00  8.48           H
ATOM    789  N   PRO Q  53    -152.432 -94.931 634.764  1.00  8.48           N
ATOM    790  CA  PRO Q  53    -153.218 -95.035 635.996  1.00  8.48           C
ATOM    791  C   PRO Q  53    -152.398 -95.567 637.160  1.00  8.48           C
ATOM    792  O   PRO Q  53    -152.514 -95.074 638.282  1.00  8.48           O
ATOM    793  HA  PRO Q  53    -153.553 -94.047 636.311  1.00  8.48           H
ATOM    794  CB  PRO Q  53    -154.355 -95.988 635.621  1.00  8.48           C
ATOM    795 1HB  PRO Q  53    -154.103 -97.023 635.850  1.00  8.48           H
ATOM    796 2HB  PRO Q  53    -155.270 -95.756 636.166  1.00  8.48           H
ATOM    797  CG  PRO Q  53    -154.521 -95.767 634.122  1.00  8.48           C
ATOM    798 1HG  PRO Q  53    -155.032 -96.603 633.644  1.00  8.48           H
ATOM    799 2HG  PRO Q  53    -155.116 -94.880 633.908  1.00  8.48           H
ATOM    800  CD  PRO Q  53    -153.087 -95.623 633.639  1.00  8.48           C
ATOM    801 1HD  PRO Q  53    -152.627 -96.592 633.443  1.00  8.48           H
ATOM    802 2HD  PRO Q  53    -153.027 -95.052 632.713  1.00  8.48           H
ATOM    803  N   LEU Q  54    -151.583 -96.567 636.860  1.00  8.48           N
ATOM    804  CA  LEU Q  54    -150.838 -97.262 637.897  1.00  8.48           C
ATOM    805  C   LEU Q  54    -149.749 -96.337 638.444  1.00  8.48           C
ATOM    806  O   LEU Q  54    -149.550 -96.256 639.655  1.00  8.48           O
ATOM    807  HA  LEU Q  54    -151.536 -97.489 638.703  1.00  8.48           H
ATOM    808  CB  LEU Q  54    -150.305 -98.596 637.370  1.00  8.48           C
ATOM    809 1HB  LEU Q  54    -149.683 -98.397 636.498  1.00  8.48           H
ATOM    810 2HB  LEU Q  54    -149.657 -99.031 638.131  1.00  8.48           H
ATOM    811  HG  LEU Q  54    -152.008 -99.197 636.225  1.00  8.48           H
ATOM    812  CG  LEU Q  54    -151.360 -99.635 636.984  1.00  8.48           C
ATOM    813  CD1 LEU Q  54    -150.709-100.872 636.363  1.00  8.48           C
ATOM    814 1HD1 LEU Q  54    -150.159-100.583 635.468  1.00  8.48           H
ATOM    815 2HD1 LEU Q  54    -150.024-101.322 637.082  1.00  8.48           H
ATOM    816 3HD1 LEU Q  54    -151.481-101.594 636.097  1.00  8.48           H
ATOM    817  CD2 LEU Q  54    -152.243 -99.991 638.181  1.00  8.48           C
ATOM    818 1HD2 LEU Q  54    -151.625-100.402 638.979  1.00  8.48           H
ATOM    819 2HD2 LEU Q  54    -152.750 -99.095 638.539  1.00  8.48           H
ATOM    820 3HD2 LEU Q  54    -152.984-100.731 637.879  1.00  8.48           H
ATOM    821  HN  LEU Q  54    -151.428 -96.903 635.931  1.00  8.48           H
ATOM    822  N   TYR Q  55    -149.073 -95.664 637.525  1.00  8.48           N
ATOM    823  CA  TYR Q  55    -147.980 -94.781 637.897  1.00  8.48           C
ATOM    824  C   TYR Q  55    -148.477 -93.635 638.779  1.00  8.48           C
ATOM    825  O   TYR Q  55    -147.780 -93.206 639.697  1.00  8.48           O
ATOM    826  HA  TYR Q  55    -147.249 -95.368 638.453  1.00  8.48           H
ATOM    827  CB  TYR Q  55    -147.440 -94.204 636.587  1.00  8.48           C
ATOM    828 1HB  TYR Q  55    -148.277 -93.848 635.986  1.00  8.48           H
ATOM    829 2HB  TYR Q  55    -146.819 -93.337 636.813  1.00  8.48           H
ATOM    830  CG  TYR Q  55    -146.623 -95.197 635.759  1.00  8.48           C
ATOM    831  HD1 TYR Q  55    -146.752 -96.752 637.229  1.00  8.48           H
ATOM    832  CD1 TYR Q  55    -146.370 -96.461 636.250  1.00  8.48           C
ATOM    833  HD2 TYR Q  55    -146.340 -93.830 634.131  1.00  8.48           H
ATOM    834  CD2 TYR Q  55    -146.140 -94.829 634.520  1.00  8.48           C
ATOM    835  CE1 TYR Q  55    -145.600 -97.396 635.471  1.00  8.48           C
ATOM    836  HE1 TYR Q  55    -145.393 -98.398 635.848  1.00  8.48           H
ATOM    837  HE2 TYR Q  55    -144.982 -95.486 632.760  1.00  8.48           H
ATOM    838  CE2 TYR Q  55    -145.370 -95.764 633.740  1.00  8.48           C
ATOM    839  CZ  TYR Q  55    -145.139 -97.001 634.254  1.00  8.48           C
ATOM    840  OH  TYR Q  55    -144.412 -97.884 633.518  1.00  8.48           O
ATOM    841  HH  TYR Q  55    -143.949 -97.407 632.771  1.00  8.48           H
ATOM    842  HN  TYR Q  55    -149.261 -95.714 636.544  1.00  8.48           H
ATOM    843  N   TRP Q  56    -149.680 -93.172 638.471  1.00  8.48           N
ATOM    844  CA  TRP Q  56    -150.315 -92.144 639.278  1.00  8.48           C
ATOM    845  C   TRP Q  56    -150.630 -92.746 640.648  1.00  8.48           C
ATOM    846  O   TRP Q  56    -150.407 -92.108 641.676  1.00  8.48           O
ATOM    847  HA  TRP Q  56    -149.609 -91.320 639.385  1.00  8.48           H
ATOM    848  CB  TRP Q  56    -151.552 -91.581 638.574  1.00  8.48           C
ATOM    849 1HB  TRP Q  56    -152.056 -92.390 638.045  1.00  8.48           H
ATOM    850 2HB  TRP Q  56    -152.248 -91.209 639.326  1.00  8.48           H
ATOM    851  CG  TRP Q  56    -151.246 -90.456 637.583  1.00  8.48           C
ATOM    852  HD1 TRP Q  56    -151.788 -91.310 635.685  1.00  8.48           H
ATOM    853  CD1 TRP Q  56    -151.404 -90.463 636.252  1.00  8.48           C
ATOM    854  CD2 TRP Q  56    -150.720 -89.150 637.901  1.00  8.48           C
ATOM    855  NE1 TRP Q  56    -151.019 -89.262 635.691  1.00  8.48           N
ATOM    856  HE1 TRP Q  56    -151.045 -89.027 634.720  1.00  8.48           H
ATOM    857  CE2 TRP Q  56    -150.590 -88.438 636.725  1.00  8.48           C
ATOM    858  HE3 TRP Q  56    -150.458 -89.130 640.082  1.00  8.48           H
ATOM    859  CE3 TRP Q  56    -150.365 -88.589 639.140  1.00  8.48           C
ATOM    860  CZ2 TRP Q  56    -150.104 -87.126 636.673  1.00  8.48           C
ATOM    861  HZ2 TRP Q  56    -150.011 -86.585 635.732  1.00  8.48           H
ATOM    862  CZ3 TRP Q  56    -149.881 -87.277 639.071  1.00  8.48           C
ATOM    863  HZ3 TRP Q  56    -149.591 -86.794 640.004  1.00  8.48           H
ATOM    864  CH2 TRP Q  56    -149.744 -86.547 637.896  1.00  8.48           C
ATOM    865  HH2 TRP Q  56    -149.359 -85.528 637.926  1.00  8.48           H
ATOM    866  HN  TRP Q  56    -150.216 -93.486 637.688  1.00  8.48           H
ATOM    867  N   LEU Q  57    -151.143 -93.967 640.619  1.00  8.48           N
ATOM    868  CA  LEU Q  57    -151.505 -94.656 641.846  1.00  8.48           C
ATOM    869  C   LEU Q  57    -150.257 -94.835 642.713  1.00  8.48           C
ATOM    870  O   LEU Q  57    -150.260 -94.486 643.892  1.00  8.48           O
ATOM    871  HA  LEU Q  57    -152.210 -94.021 642.382  1.00  8.48           H
ATOM    872  CB  LEU Q  57    -152.227 -95.968 641.531  1.00  8.48           C
ATOM    873 1HB  LEU Q  57    -153.128 -95.736 640.963  1.00  8.48           H
ATOM    874 2HB  LEU Q  57    -151.587 -96.566 640.882  1.00  8.48           H
ATOM    875  HG  LEU Q  57    -151.737 -96.980 643.350  1.00  8.48           H
ATOM    876  CG  LEU Q  57    -152.624 -96.822 642.737  1.00  8.48           C
ATOM    877  CD1 LEU Q  57    -153.652 -96.096 643.608  1.00  8.48           C
ATOM    878 1HD1 LEU Q  57    -153.226 -95.159 643.968  1.00  8.48           H
ATOM    879 2HD1 LEU Q  57    -154.545 -95.887 643.019  1.00  8.48           H
ATOM    880 3HD1 LEU Q  57    -153.916 -96.725 644.458  1.00  8.48           H
ATOM    881  CD2 LEU Q  57    -153.119 -98.200 642.294  1.00  8.48           C
ATOM    882 1HD2 LEU Q  57    -153.989 -98.083 641.647  1.00  8.48           H
ATOM    883 2HD2 LEU Q  57    -152.327 -98.712 641.748  1.00  8.48           H
ATOM    884 3HD2 LEU Q  57    -153.394 -98.786 643.170  1.00  8.48           H
ATOM    885  HN  LEU Q  57    -151.312 -94.483 639.779  1.00  8.48           H
ATOM    886  N   VAL Q  58    -149.218 -95.378 642.094  1.00  8.48           N
ATOM    887  CA  VAL Q  58    -147.992 -95.678 642.812  1.00  8.48           C
ATOM    888  C   VAL Q  58    -147.401 -94.380 643.368  1.00  8.48           C
ATOM    889  O   VAL Q  58    -146.931 -94.344 644.504  1.00  8.48           O
ATOM    890  HA  VAL Q  58    -148.250 -96.330 643.646  1.00  8.48           H
ATOM    891  HB  VAL Q  58    -146.883 -95.843 640.996  1.00  8.48           H
ATOM    892  CB  VAL Q  58    -147.023 -96.434 641.901  1.00  8.48           C
ATOM    893  CG1 VAL Q  58    -145.657 -96.599 642.570  1.00  8.48           C
ATOM    894 1HG1 VAL Q  58    -145.238 -95.616 642.787  1.00  8.48           H
ATOM    895 2HG1 VAL Q  58    -145.772 -97.158 643.499  1.00  8.48           H
ATOM    896 3HG1 VAL Q  58    -144.987 -97.139 641.901  1.00  8.48           H
ATOM    897  CG2 VAL Q  58    -147.600 -97.790 641.492  1.00  8.48           C
ATOM    898 1HG2 VAL Q  58    -147.783 -98.391 642.383  1.00  8.48           H
ATOM    899 2HG2 VAL Q  58    -148.538 -97.640 640.957  1.00  8.48           H
ATOM    900 3HG2 VAL Q  58    -146.891 -98.307 640.845  1.00  8.48           H
ATOM    901  HN  VAL Q  58    -149.206 -95.612 641.121  1.00  8.48           H
ATOM    902  N   PHE Q  59    -147.445 -93.346 642.540  1.00  8.48           N
ATOM    903  CA  PHE Q  59    -146.950 -92.041 642.947  1.00  8.48           C
ATOM    904  C   PHE Q  59    -147.618 -91.582 644.244  1.00  8.48           C
ATOM    905  O   PHE Q  59    -146.938 -91.281 645.224  1.00  8.48           O
ATOM    906  HA  PHE Q  59    -145.877 -92.138 643.107  1.00  8.48           H
ATOM    907  CB  PHE Q  59    -147.306 -91.060 641.828  1.00  8.48           C
ATOM    908 1HB  PHE Q  59    -146.737 -91.320 640.936  1.00  8.48           H
ATOM    909 2HB  PHE Q  59    -148.361 -91.176 641.579  1.00  8.48           H
ATOM    910  CG  PHE Q  59    -147.038 -89.595 642.177  1.00  8.48           C
ATOM    911  HD1 PHE Q  59    -149.074 -89.027 641.950  1.00  8.48           H
ATOM    912  CD1 PHE Q  59    -148.062 -88.700 642.189  1.00  8.48           C
ATOM    913  HD2 PHE Q  59    -144.954 -89.904 642.466  1.00  8.48           H
ATOM    914  CD2 PHE Q  59    -145.775 -89.187 642.475  1.00  8.48           C
ATOM    915  CE1 PHE Q  59    -147.813 -87.340 642.513  1.00  8.48           C
ATOM    916  HE1 PHE Q  59    -148.634 -86.623 642.522  1.00  8.48           H
ATOM    917  CE2 PHE Q  59    -145.526 -87.827 642.799  1.00  8.48           C
ATOM    918  HE2 PHE Q  59    -144.514 -87.500 643.038  1.00  8.48           H
ATOM    919  CZ  PHE Q  59    -146.550 -86.932 642.811  1.00  8.48           C
ATOM    920  HZ  PHE Q  59    -146.359 -85.888 643.060  1.00  8.48           H
ATOM    921  HN  PHE Q  59    -147.808 -93.389 641.610  1.00  8.48           H
ATOM    922  N   ILE Q  60    -148.942 -91.541 644.208  1.00  8.48           N
ATOM    923  CA  ILE Q  60    -149.702 -90.945 645.294  1.00  8.48           C
ATOM    924  C   ILE Q  60    -149.440 -91.725 646.583  1.00  8.48           C
ATOM    925  O   ILE Q  60    -149.065 -91.143 647.600  1.00  8.48           O
ATOM    926  HA  ILE Q  60    -149.338 -89.926 645.427  1.00  8.48           H
ATOM    927  HB  ILE Q  60    -151.505 -91.824 644.552  1.00  8.48           H
ATOM    928  CB  ILE Q  60    -151.183 -90.851 644.922  1.00  8.48           C
ATOM    929  CG1 ILE Q  60    -151.402 -89.843 643.792  1.00  8.48           C
ATOM    930 1HG1 ILE Q  60    -151.276 -88.830 644.173  1.00  8.48           H
ATOM    931 2HG1 ILE Q  60    -150.648 -89.989 643.019  1.00  8.48           H
ATOM    932  CG2 ILE Q  60    -152.037 -90.529 646.150  1.00  8.48           C
ATOM    933 1HG2 ILE Q  60    -151.913 -91.315 646.895  1.00  8.48           H
ATOM    934 2HG2 ILE Q  60    -151.722 -89.575 646.572  1.00  8.48           H
ATOM    935 3HG2 ILE Q  60    -153.086 -90.468 645.858  1.00  8.48           H
ATOM    936  CD1 ILE Q  60    -152.798 -89.995 643.184  1.00  8.48           C
ATOM    937 1HD1 ILE Q  60    -152.912 -91.002 642.782  1.00  8.48           H
ATOM    938 2HD1 ILE Q  60    -153.550 -89.825 643.955  1.00  8.48           H
ATOM    939 3HD1 ILE Q  60    -152.927 -89.267 642.383  1.00  8.48           H
ATOM    940  HN  ILE Q  60    -149.493 -91.906 643.458  1.00  8.48           H
ATOM    941  N   VAL Q  61    -149.648 -93.031 646.500  1.00  8.48           N
ATOM    942  CA  VAL Q  61    -149.598 -93.874 647.682  1.00  8.48           C
ATOM    943  C   VAL Q  61    -148.166 -93.907 648.220  1.00  8.48           C
ATOM    944  O   VAL Q  61    -147.953 -93.861 649.430  1.00  8.48           O
ATOM    945  HA  VAL Q  61    -150.245 -93.424 648.435  1.00  8.48           H
ATOM    946  HB  VAL Q  61    -149.533 -95.690 646.563  1.00  8.48           H
ATOM    947  CB  VAL Q  61    -150.147 -95.265 647.357  1.00  8.48           C
ATOM    948  CG1 VAL Q  61    -150.051 -96.190 648.571  1.00  8.48           C
ATOM    949 1HG1 VAL Q  61    -149.008 -96.287 648.872  1.00  8.48           H
ATOM    950 2HG1 VAL Q  61    -150.629 -95.770 649.394  1.00  8.48           H
ATOM    951 3HG1 VAL Q  61    -150.448 -97.172 648.312  1.00  8.48           H
ATOM    952  CG2 VAL Q  61    -151.586 -95.180 646.844  1.00  8.48           C
ATOM    953 1HG2 VAL Q  61    -152.217 -94.725 647.607  1.00  8.48           H
ATOM    954 2HG2 VAL Q  61    -151.614 -94.573 645.939  1.00  8.48           H
ATOM    955 3HG2 VAL Q  61    -151.951 -96.183 646.620  1.00  8.48           H
ATOM    956  HN  VAL Q  61    -149.847 -93.512 645.646  1.00  8.48           H
ATOM    957  N   GLY Q  62    -147.222 -93.987 647.294  1.00  8.48           N
ATOM    958  CA  GLY Q  62    -145.818 -94.065 647.661  1.00  8.48           C
ATOM    959  C   GLY Q  62    -145.359 -92.778 648.349  1.00  8.48           C
ATOM    960  O   GLY Q  62    -144.646 -92.826 649.350  1.00  8.48           O
ATOM    961 1HA  GLY Q  62    -145.659 -94.914 648.326  1.00  8.48           H
ATOM    962 2HA  GLY Q  62    -145.215 -94.241 646.770  1.00  8.48           H
ATOM    963  HN  GLY Q  62    -147.403 -93.998 646.310  1.00  8.48           H
ATOM    964  N   ALA Q  63    -145.787 -91.658 647.785  1.00  8.48           N
ATOM    965  CA  ALA Q  63    -145.342 -90.361 648.265  1.00  8.48           C
ATOM    966  C   ALA Q  63    -145.842 -90.154 649.697  1.00  8.48           C
ATOM    967  O   ALA Q  63    -145.082 -89.737 650.569  1.00  8.48           O
ATOM    968  HA  ALA Q  63    -144.252 -90.363 648.267  1.00  8.48           H
ATOM    969  CB  ALA Q  63    -145.832 -89.268 647.313  1.00  8.48           C
ATOM    970 1HB  ALA Q  63    -145.426 -89.445 646.317  1.00  8.48           H
ATOM    971 2HB  ALA Q  63    -146.921 -89.286 647.269  1.00  8.48           H
ATOM    972 3HB  ALA Q  63    -145.499 -88.295 647.674  1.00  8.48           H
ATOM    973  HN  ALA Q  63    -146.424 -91.628 647.014  1.00  8.48           H
ATOM    974  N   LEU Q  64    -147.117 -90.455 649.894  1.00  8.48           N
ATOM    975  CA  LEU Q  64    -147.727 -90.307 651.204  1.00  8.48           C
ATOM    976  C   LEU Q  64    -147.012 -91.222 652.201  1.00  8.48           C
ATOM    977  O   LEU Q  64    -146.675 -90.799 653.305  1.00  8.48           O
ATOM    978  HA  LEU Q  64    -147.581 -89.274 651.518  1.00  8.48           H
ATOM    979  CB  LEU Q  64    -149.236 -90.547 651.123  1.00  8.48           C
ATOM    980 1HB  LEU Q  64    -149.406 -91.511 650.645  1.00  8.48           H
ATOM    981 2HB  LEU Q  64    -149.627 -90.621 652.138  1.00  8.48           H
ATOM    982  HG  LEU Q  64    -149.602 -89.357 649.383  1.00  8.48           H
ATOM    983  CG  LEU Q  64    -150.044 -89.487 650.371  1.00  8.48           C
ATOM    984  CD1 LEU Q  64    -151.489 -89.944 650.163  1.00  8.48           C
ATOM    985 1HD1 LEU Q  64    -151.498 -90.867 649.583  1.00  8.48           H
ATOM    986 2HD1 LEU Q  64    -151.958 -90.119 651.131  1.00  8.48           H
ATOM    987 3HD1 LEU Q  64    -152.041 -89.172 649.626  1.00  8.48           H
ATOM    988  CD2 LEU Q  64    -149.968 -88.133 651.081  1.00  8.48           C
ATOM    989 1HD2 LEU Q  64    -150.370 -88.229 652.089  1.00  8.48           H
ATOM    990 2HD2 LEU Q  64    -148.928 -87.809 651.133  1.00  8.48           H
ATOM    991 3HD2 LEU Q  64    -150.550 -87.399 650.525  1.00  8.48           H
ATOM    992  HN  LEU Q  64    -147.729 -90.793 649.179  1.00  8.48           H
ATOM    993  N   GLY Q  65    -146.802 -92.459 651.774  1.00  8.48           N
ATOM    994  CA  GLY Q  65    -146.248 -93.471 652.658  1.00  8.48           C
ATOM    995  C   GLY Q  65    -144.853 -93.073 653.141  1.00  8.48           C
ATOM    996  O   GLY Q  65    -144.591 -93.049 654.343  1.00  8.48           O
ATOM    997 1HA  GLY Q  65    -146.908 -93.611 653.514  1.00  8.48           H
ATOM    998 2HA  GLY Q  65    -146.197 -94.426 652.135  1.00  8.48           H
ATOM    999  HN  GLY Q  65    -147.003 -92.772 650.846  1.00  8.48           H
ATOM   1000  N   ASN Q  66    -143.992 -92.769 652.180  1.00  8.48           N
ATOM   1001  CA  ASN Q  66    -142.586 -92.552 652.475  1.00  8.48           C
ATOM   1002  C   ASN Q  66    -142.424 -91.222 653.214  1.00  8.48           C
ATOM   1003  O   ASN Q  66    -141.556 -91.088 654.075  1.00  8.48           O
ATOM   1004  HA  ASN Q  66    -142.286 -93.406 653.082  1.00  8.48           H
ATOM   1005  CB  ASN Q  66    -141.758 -92.482 651.191  1.00  8.48           C
ATOM   1006 1HB  ASN Q  66    -142.261 -91.845 650.463  1.00  8.48           H
ATOM   1007 2HB  ASN Q  66    -140.792 -92.024 651.401  1.00  8.48           H
ATOM   1008  CG  ASN Q  66    -141.550 -93.877 650.597  1.00  8.48           C
ATOM   1009  OD1 ASN Q  66    -140.862 -94.719 651.150  1.00  8.48           O
ATOM   1010  ND2 ASN Q  66    -142.180 -94.073 649.442  1.00  8.48           N
ATOM   1011 1HD2 ASN Q  66    -142.729 -93.340 649.042  1.00  8.48           H
ATOM   1012 2HD2 ASN Q  66    -142.105 -94.954 648.975  1.00  8.48           H
ATOM   1013  HN  ASN Q  66    -144.242 -92.671 651.217  1.00  8.48           H
ATOM   1014  N   SER Q  67    -143.274 -90.272 652.852  1.00  8.48           N
ATOM   1015  CA  SER Q  67    -143.297 -88.988 653.531  1.00  8.48           C
ATOM   1016  C   SER Q  67    -143.596 -89.189 655.018  1.00  8.48           C
ATOM   1017  O   SER Q  67    -143.028 -88.504 655.867  1.00  8.48           O
ATOM   1018  HA  SER Q  67    -142.299 -88.572 653.395  1.00  8.48           H
ATOM   1019  CB  SER Q  67    -144.330 -88.051 652.904  1.00  8.48           C
ATOM   1020 1HB  SER Q  67    -145.320 -88.503 652.974  1.00  8.48           H
ATOM   1021 2HB  SER Q  67    -144.365 -87.119 653.468  1.00  8.48           H
ATOM   1022  HG  SER Q  67    -144.706 -88.210 650.944  1.00  8.48           H
ATOM   1023  OG  SER Q  67    -144.035 -87.768 651.539  1.00  8.48           O
ATOM   1024  HN  SER Q  67    -143.938 -90.369 652.109  1.00  8.48           H
ATOM   1025  N   LEU Q  68    -144.487 -90.131 655.288  1.00  8.48           N
ATOM   1026  CA  LEU Q  68    -144.873 -90.426 656.658  1.00  8.48           C
ATOM   1027  C   LEU Q  68    -143.675 -91.016 657.405  1.00  8.48           C
ATOM   1028  O   LEU Q  68    -143.473 -90.731 658.584  1.00  8.48           O
ATOM   1029  HA  LEU Q  68    -145.145 -89.483 657.131  1.00  8.48           H
ATOM   1030  CB  LEU Q  68    -146.115 -91.320 656.684  1.00  8.48           C
ATOM   1031 1HB  LEU Q  68    -146.905 -90.828 656.116  1.00  8.48           H
ATOM   1032 2HB  LEU Q  68    -145.880 -92.249 656.164  1.00  8.48           H
ATOM   1033  HG  LEU Q  68    -145.855 -92.105 658.656  1.00  8.48           H
ATOM   1034  CG  LEU Q  68    -146.662 -91.667 658.070  1.00  8.48           C
ATOM   1035  CD1 LEU Q  68    -147.126 -90.409 658.807  1.00  8.48           C
ATOM   1036 1HD1 LEU Q  68    -146.284 -89.727 658.925  1.00  8.48           H
ATOM   1037 2HD1 LEU Q  68    -147.912 -89.920 658.233  1.00  8.48           H
ATOM   1038 3HD1 LEU Q  68    -147.510 -90.685 659.789  1.00  8.48           H
ATOM   1039  CD2 LEU Q  68    -147.772 -92.717 657.974  1.00  8.48           C
ATOM   1040 1HD2 LEU Q  68    -148.587 -92.329 657.363  1.00  8.48           H
ATOM   1041 2HD2 LEU Q  68    -147.375 -93.624 657.517  1.00  8.48           H
ATOM   1042 3HD2 LEU Q  68    -148.143 -92.945 658.973  1.00  8.48           H
ATOM   1043  HN  LEU Q  68    -144.942 -90.687 654.592  1.00  8.48           H
ATOM   1044  N   VAL Q  69    -142.912 -91.827 656.687  1.00  8.48           N
ATOM   1045  CA  VAL Q  69    -141.758 -92.484 657.276  1.00  8.48           C
ATOM   1046  C   VAL Q  69    -140.766 -91.424 657.762  1.00  8.48           C
ATOM   1047  O   VAL Q  69    -140.284 -91.492 658.891  1.00  8.48           O
ATOM   1048  HA  VAL Q  69    -142.107 -93.056 658.135  1.00  8.48           H
ATOM   1049  HB  VAL Q  69    -140.899 -92.905 655.369  1.00  8.48           H
ATOM   1050  CB  VAL Q  69    -141.144 -93.462 656.273  1.00  8.48           C
ATOM   1051  CG1 VAL Q  69    -139.848 -94.066 656.818  1.00  8.48           C
ATOM   1052 1HG1 VAL Q  69    -139.130 -93.269 657.014  1.00  8.48           H
ATOM   1053 2HG1 VAL Q  69    -140.058 -94.601 657.745  1.00  8.48           H
ATOM   1054 3HG1 VAL Q  69    -139.433 -94.757 656.085  1.00  8.48           H
ATOM   1055  CG2 VAL Q  69    -142.142 -94.558 655.894  1.00  8.48           C
ATOM   1056 1HG2 VAL Q  69    -142.432 -95.110 656.788  1.00  8.48           H
ATOM   1057 2HG2 VAL Q  69    -143.026 -94.105 655.445  1.00  8.48           H
ATOM   1058 3HG2 VAL Q  69    -141.680 -95.240 655.180  1.00  8.48           H
ATOM   1059  HN  VAL Q  69    -143.072 -92.038 655.723  1.00  8.48           H
ATOM   1060  N   ILE Q  70    -140.491 -90.471 656.884  1.00  8.48           N
ATOM   1061  CA  ILE Q  70    -139.539 -89.419 657.195  1.00  8.48           C
ATOM   1062  C   ILE Q  70    -140.050 -88.611 658.390  1.00  8.48           C
ATOM   1063  O   ILE Q  70    -139.279 -88.264 659.284  1.00  8.48           O
ATOM   1064  HA  ILE Q  70    -138.602 -89.900 657.478  1.00  8.48           H
ATOM   1065  HB  ILE Q  70    -140.206 -88.217 655.557  1.00  8.48           H
ATOM   1066  CB  ILE Q  70    -139.254 -88.569 655.955  1.00  8.48           C
ATOM   1067  CG1 ILE Q  70    -138.588 -89.404 654.859  1.00  8.48           C
ATOM   1068 1HG1 ILE Q  70    -137.653 -89.822 655.234  1.00  8.48           H
ATOM   1069 2HG1 ILE Q  70    -139.230 -90.244 654.596  1.00  8.48           H
ATOM   1070  CG2 ILE Q  70    -138.429 -87.332 656.315  1.00  8.48           C
ATOM   1071 1HG2 ILE Q  70    -138.978 -86.726 657.035  1.00  8.48           H
ATOM   1072 2HG2 ILE Q  70    -137.480 -87.643 656.751  1.00  8.48           H
ATOM   1073 3HG2 ILE Q  70    -138.241 -86.746 655.415  1.00  8.48           H
ATOM   1074  CD1 ILE Q  70    -138.312 -88.557 653.616  1.00  8.48           C
ATOM   1075 1HD1 ILE Q  70    -139.252 -88.160 653.230  1.00  8.48           H
ATOM   1076 2HD1 ILE Q  70    -137.650 -87.731 653.878  1.00  8.48           H
ATOM   1077 3HD1 ILE Q  70    -137.839 -89.174 652.853  1.00  8.48           H
ATOM   1078  HN  ILE Q  70    -140.906 -90.410 655.976  1.00  8.48           H
ATOM   1079  N   LEU Q  71    -141.345 -88.336 658.367  1.00  8.48           N
ATOM   1080  CA  LEU Q  71    -141.950 -87.497 659.387  1.00  8.48           C
ATOM   1081  C   LEU Q  71    -141.824 -88.185 660.748  1.00  8.48           C
ATOM   1082  O   LEU Q  71    -141.452 -87.552 661.735  1.00  8.48           O
ATOM   1083  HA  LEU Q  71    -141.388 -86.564 659.419  1.00  8.48           H
ATOM   1084  CB  LEU Q  71    -143.390 -87.145 659.007  1.00  8.48           C
ATOM   1085 1HB  LEU Q  71    -143.410 -86.871 657.953  1.00  8.48           H
ATOM   1086 2HB  LEU Q  71    -144.002 -88.041 659.115  1.00  8.48           H
ATOM   1087  HG  LEU Q  71    -143.290 -85.246 659.984  1.00  8.48           H
ATOM   1088  CG  LEU Q  71    -144.040 -86.018 659.812  1.00  8.48           C
ATOM   1089  CD1 LEU Q  71    -145.182 -85.371 659.025  1.00  8.48           C
ATOM   1090 1HD1 LEU Q  71    -144.794 -84.958 658.095  1.00  8.48           H
ATOM   1091 2HD1 LEU Q  71    -145.940 -86.122 658.802  1.00  8.48           H
ATOM   1092 3HD1 LEU Q  71    -145.626 -84.573 659.620  1.00  8.48           H
ATOM   1093  CD2 LEU Q  71    -144.499 -86.516 661.183  1.00  8.48           C
ATOM   1094 1HD2 LEU Q  71    -145.227 -87.317 661.054  1.00  8.48           H
ATOM   1095 2HD2 LEU Q  71    -143.640 -86.892 661.739  1.00  8.48           H
ATOM   1096 3HD2 LEU Q  71    -144.957 -85.695 661.734  1.00  8.48           H
ATOM   1097  HN  LEU Q  71    -141.977 -88.674 657.669  1.00  8.48           H
ATOM   1098  N   VAL Q  72    -142.140 -89.472 660.756  1.00  8.48           N
ATOM   1099  CA  VAL Q  72    -142.112 -90.241 661.988  1.00  8.48           C
ATOM   1100  C   VAL Q  72    -140.686 -90.258 662.542  1.00  8.48           C
ATOM   1101  O   VAL Q  72    -140.484 -90.169 663.752  1.00  8.48           O
ATOM   1102  HA  VAL Q  72    -142.760 -89.737 662.706  1.00  8.48           H
ATOM   1103  HB  VAL Q  72    -142.128 -92.082 660.910  1.00  8.48           H
ATOM   1104  CB  VAL Q  72    -142.675 -91.642 661.743  1.00  8.48           C
ATOM   1105  CG1 VAL Q  72    -142.468 -92.538 662.966  1.00  8.48           C
ATOM   1106 1HG1 VAL Q  72    -141.402 -92.622 663.179  1.00  8.48           H
ATOM   1107 2HG1 VAL Q  72    -142.977 -92.102 663.826  1.00  8.48           H
ATOM   1108 3HG1 VAL Q  72    -142.877 -93.528 662.765  1.00  8.48           H
ATOM   1109  CG2 VAL Q  72    -144.153 -91.579 661.354  1.00  8.48           C
ATOM   1110 1HG2 VAL Q  72    -144.721 -91.110 662.158  1.00  8.48           H
ATOM   1111 2HG2 VAL Q  72    -144.264 -90.993 660.441  1.00  8.48           H
ATOM   1112 3HG2 VAL Q  72    -144.528 -92.588 661.186  1.00  8.48           H
ATOM   1113  HN  VAL Q  72    -142.411 -89.986 659.943  1.00  8.48           H
ATOM   1114  N   TYR Q  73    -139.732 -90.374 661.629  1.00  8.48           N
ATOM   1115  CA  TYR Q  73    -138.330 -90.399 662.009  1.00  8.48           C
ATOM   1116  C   TYR Q  73    -137.923 -89.090 662.687  1.00  8.48           C
ATOM   1117  O   TYR Q  73    -137.163 -89.097 663.654  1.00  8.48           O
ATOM   1118  HA  TYR Q  73    -138.187 -91.222 662.710  1.00  8.48           H
ATOM   1119  CB  TYR Q  73    -137.542 -90.553 660.707  1.00  8.48           C
ATOM   1120 1HB  TYR Q  73    -137.871 -91.461 660.201  1.00  8.48           H
ATOM   1121 2HB  TYR Q  73    -137.781 -89.718 660.049  1.00  8.48           H
ATOM   1122  CG  TYR Q  73    -136.026 -90.615 660.901  1.00  8.48           C
ATOM   1123  HD1 TYR Q  73    -135.798 -88.483 660.935  1.00  8.48           H
ATOM   1124  CD1 TYR Q  73    -135.295 -89.448 660.997  1.00  8.48           C
ATOM   1125  HD2 TYR Q  73    -135.967 -92.758 660.904  1.00  8.48           H
ATOM   1126  CD2 TYR Q  73    -135.389 -91.837 660.980  1.00  8.48           C
ATOM   1127  CE1 TYR Q  73    -133.868 -89.506 661.180  1.00  8.48           C
ATOM   1128  HE1 TYR Q  73    -133.278 -88.593 661.257  1.00  8.48           H
ATOM   1129  HE2 TYR Q  73    -133.447 -92.853 661.226  1.00  8.48           H
ATOM   1130  CE2 TYR Q  73    -133.962 -91.895 661.162  1.00  8.48           C
ATOM   1131  CZ  TYR Q  73    -133.272 -90.727 661.253  1.00  8.48           C
ATOM   1132  OH  TYR Q  73    -131.924 -90.781 661.426  1.00  8.48           O
ATOM   1133  HH  TYR Q  73    -131.650 -91.707 661.687  1.00  8.48           H
ATOM   1134  HN  TYR Q  73    -139.905 -90.450 660.647  1.00  8.48           H
ATOM   1135  N   TRP Q  74    -138.445 -87.996 662.151  1.00  8.48           N
ATOM   1136  CA  TRP Q  74    -138.048 -86.675 662.608  1.00  8.48           C
ATOM   1137  C   TRP Q  74    -138.636 -86.461 664.004  1.00  8.48           C
ATOM   1138  O   TRP Q  74    -137.908 -86.166 664.950  1.00  8.48           O
ATOM   1139  HA  TRP Q  74    -136.959 -86.653 662.655  1.00  8.48           H
ATOM   1140  CB  TRP Q  74    -138.473 -85.598 661.609  1.00  8.48           C
ATOM   1141 1HB  TRP Q  74    -138.252 -85.946 660.599  1.00  8.48           H
ATOM   1142 2HB  TRP Q  74    -139.553 -85.465 661.670  1.00  8.48           H
ATOM   1143  CG  TRP Q  74    -137.794 -84.244 661.826  1.00  8.48           C
ATOM   1144  HD1 TRP Q  74    -138.586 -83.594 663.718  1.00  8.48           H
ATOM   1145  CD1 TRP Q  74    -137.938 -83.406 662.862  1.00  8.48           C
ATOM   1146  CD2 TRP Q  74    -136.853 -83.602 660.940  1.00  8.48           C
ATOM   1147  NE1 TRP Q  74    -137.162 -82.276 662.709  1.00  8.48           N
ATOM   1148  HE1 TRP Q  74    -137.100 -81.509 663.349  1.00  8.48           H
ATOM   1149  CE2 TRP Q  74    -136.481 -82.398 661.504  1.00  8.48           C
ATOM   1150  HE3 TRP Q  74    -136.611 -84.970 659.239  1.00  8.48           H
ATOM   1151  CE3 TRP Q  74    -136.334 -84.024 659.704  1.00  8.48           C
ATOM   1152  CZ2 TRP Q  74    -135.574 -81.518 660.901  1.00  8.48           C
ATOM   1153  HZ2 TRP Q  74    -135.296 -80.572 661.367  1.00  8.48           H
ATOM   1154  CZ3 TRP Q  74    -135.429 -83.133 659.115  1.00  8.48           C
ATOM   1155  HZ3 TRP Q  74    -134.996 -83.412 658.154  1.00  8.48           H
ATOM   1156  CH2 TRP Q  74    -135.044 -81.918 659.669  1.00  8.48           C
ATOM   1157  HH2 TRP Q  74    -134.332 -81.278 659.146  1.00  8.48           H
ATOM   1158  HN  TRP Q  74    -139.127 -88.002 661.419  1.00  8.48           H
ATOM   1159  N   TYR Q  75    -139.949 -86.619 664.089  1.00  8.48           N
ATOM   1160  CA  TYR Q  75    -140.687 -86.142 665.246  1.00  8.48           C
ATOM   1161  C   TYR Q  75    -140.565 -87.121 666.415  1.00  8.48           C
ATOM   1162  O   TYR Q  75    -140.858 -86.769 667.557  1.00  8.48           O
ATOM   1163  HA  TYR Q  75    -140.266 -85.181 665.541  1.00  8.48           H
ATOM   1164  CB  TYR Q  75    -142.152 -86.067 664.810  1.00  8.48           C
ATOM   1165 1HB  TYR Q  75    -142.381 -86.935 664.192  1.00  8.48           H
ATOM   1166 2HB  TYR Q  75    -142.787 -86.129 665.694  1.00  8.48           H
ATOM   1167  CG  TYR Q  75    -142.506 -84.797 664.033  1.00  8.48           C
ATOM   1168  HD1 TYR Q  75    -142.838 -83.633 665.803  1.00  8.48           H
ATOM   1169  CD1 TYR Q  75    -142.832 -83.641 664.713  1.00  8.48           C
ATOM   1170  HD2 TYR Q  75    -142.240 -85.722 662.117  1.00  8.48           H
ATOM   1171  CD2 TYR Q  75    -142.498 -84.808 662.653  1.00  8.48           C
ATOM   1172  CE1 TYR Q  75    -143.165 -82.446 663.981  1.00  8.48           C
ATOM   1173  HE1 TYR Q  75    -143.425 -81.526 664.505  1.00  8.48           H
ATOM   1174  HE2 TYR Q  75    -142.829 -83.608 660.832  1.00  8.48           H
ATOM   1175  CE2 TYR Q  75    -142.831 -83.613 661.922  1.00  8.48           C
ATOM   1176  CZ  TYR Q  75    -143.148 -82.491 662.622  1.00  8.48           C
ATOM   1177  OH  TYR Q  75    -143.462 -81.363 661.932  1.00  8.48           O
ATOM   1178  HH  TYR Q  75    -143.397 -81.534 660.949  1.00  8.48           H
ATOM   1179  HN  TYR Q  75    -140.505 -87.062 663.386  1.00  8.48           H
ATOM   1180  N   CYS Q  76    -140.132 -88.330 666.091  1.00  8.48           N
ATOM   1181  CA  CYS Q  76    -139.901 -89.341 667.108  1.00  8.48           C
ATOM   1182  C   CYS Q  76    -138.633 -88.967 667.878  1.00  8.48           C
ATOM   1183  O   CYS Q  76    -137.535 -88.994 667.324  1.00  8.48           O
ATOM   1184  HA  CYS Q  76    -140.771 -89.328 667.766  1.00  8.48           H
ATOM   1185  CB  CYS Q  76    -139.808 -90.743 666.503  1.00  8.48           C
ATOM   1186 1HB  CYS Q  76    -140.643 -90.910 665.822  1.00  8.48           H
ATOM   1187 2HB  CYS Q  76    -138.895 -90.835 665.915  1.00  8.48           H
ATOM   1188  HG  CYS Q  76    -139.256 -92.967 667.116  1.00  8.48           H
ATOM   1189  SG  CYS Q  76    -139.825 -92.001 667.832  1.00  8.48           S
ATOM   1190  HN  CYS Q  76    -139.939 -88.623 665.154  1.00  8.48           H
ATOM   1191  N   THR Q  77    -138.826 -88.627 669.144  1.00  8.48           N
ATOM   1192  CA  THR Q  77    -137.713 -88.231 669.991  1.00  8.48           C
ATOM   1193  C   THR Q  77    -136.920 -89.460 670.439  1.00  8.48           C
ATOM   1194  O   THR Q  77    -135.999 -89.348 671.247  1.00  8.48           O
ATOM   1195  HA  THR Q  77    -137.037 -87.611 669.402  1.00  8.48           H
ATOM   1196  HB  THR Q  77    -137.477 -87.102 671.832  1.00  8.48           H
ATOM   1197  CB  THR Q  77    -138.273 -87.411 671.155  1.00  8.48           C
ATOM   1198  OG1 THR Q  77    -139.272 -88.253 671.723  1.00  8.48           O
ATOM   1199  HG1 THR Q  77    -139.527 -87.917 672.630  1.00  8.48           H
ATOM   1200  CG2 THR Q  77    -139.049 -86.179 670.684  1.00  8.48           C
ATOM   1201 1HG2 THR Q  77    -139.886 -86.493 670.061  1.00  8.48           H
ATOM   1202 2HG2 THR Q  77    -138.388 -85.533 670.106  1.00  8.48           H
ATOM   1203 3HG2 THR Q  77    -139.425 -85.633 671.549  1.00  8.48           H
ATOM   1204  HN  THR Q  77    -139.720 -88.619 669.591  1.00  8.48           H
ATOM   1205  N   ARG Q  78    -137.307 -90.605 669.896  1.00  8.48           N
ATOM   1206  CA  ARG Q  78    -136.649 -91.855 670.237  1.00  8.48           C
ATOM   1207  C   ARG Q  78    -135.241 -91.893 669.640  1.00  8.48           C
ATOM   1208  O   ARG Q  78    -135.035 -91.482 668.499  1.00  8.48           O
ATOM   1209  HA  ARG Q  78    -136.614 -91.863 671.326  1.00  8.48           H
ATOM   1210  CB  ARG Q  78    -137.447 -93.055 669.723  1.00  8.48           C
ATOM   1211 1HB  ARG Q  78    -137.232 -93.929 670.337  1.00  8.48           H
ATOM   1212 2HB  ARG Q  78    -138.514 -92.854 669.816  1.00  8.48           H
ATOM   1213  CG  ARG Q  78    -137.105 -93.355 668.262  1.00  8.48           C
ATOM   1214 1HG  ARG Q  78    -137.633 -92.658 667.610  1.00  8.48           H
ATOM   1215 2HG  ARG Q  78    -136.039 -93.202 668.095  1.00  8.48           H
ATOM   1216  CD  ARG Q  78    -137.483 -94.791 667.894  1.00  8.48           C
ATOM   1217 1HD  ARG Q  78    -136.959 -95.492 668.544  1.00  8.48           H
ATOM   1218 2HD  ARG Q  78    -138.550 -94.947 668.053  1.00  8.48           H
ATOM   1219  NE  ARG Q  78    -137.140 -95.059 666.480  1.00  8.48           N
ATOM   1220  HE  ARG Q  78    -136.237 -94.776 666.155  1.00  8.48           H
ATOM   1221  CZ  ARG Q  78    -137.962 -95.657 665.607  1.00  8.48           C
ATOM   1222  NH1 ARG Q  78    -139.183 -96.058 665.987  1.00  8.48           N
ATOM   1223 1HH1 ARG Q  78    -139.487 -95.911 666.929  1.00  8.48           H
ATOM   1224 2HH1 ARG Q  78    -139.790 -96.503 665.330  1.00  8.48           H
ATOM   1225  NH2 ARG Q  78    -137.545 -95.849 664.348  1.00  8.48           N
ATOM   1226 1HH2 ARG Q  78    -138.146 -96.294 663.685  1.00  8.48           H
ATOM   1227 2HH2 ARG Q  78    -136.632 -95.548 664.072  1.00  8.48           H
ATOM   1228  HN  ARG Q  78    -138.053 -90.686 669.235  1.00  8.48           H
ATOM   1229  N   VAL Q  79    -134.308 -92.392 670.438  1.00  8.48           N
ATOM   1230  CA  VAL Q  79    -132.967 -92.659 669.946  1.00  8.48           C
ATOM   1231  C   VAL Q  79    -133.053 -93.529 668.690  1.00  8.48           C
ATOM   1232  O   VAL Q  79    -133.734 -94.553 668.685  1.00  8.48           O
ATOM   1233  HA  VAL Q  79    -132.518 -91.702 669.679  1.00  8.48           H
ATOM   1234  HB  VAL Q  79    -132.468 -94.311 671.201  1.00  8.48           H
ATOM   1235  CB  VAL Q  79    -132.119 -93.289 671.053  1.00  8.48           C
ATOM   1236  CG1 VAL Q  79    -130.645 -93.350 670.647  1.00  8.48           C
ATOM   1237 1HG1 VAL Q  79    -130.542 -93.951 669.743  1.00  8.48           H
ATOM   1238 2HG1 VAL Q  79    -130.279 -92.342 670.457  1.00  8.48           H
ATOM   1239 3HG1 VAL Q  79    -130.066 -93.802 671.451  1.00  8.48           H
ATOM   1240  CG2 VAL Q  79    -132.294 -92.536 672.373  1.00  8.48           C
ATOM   1241 1HG2 VAL Q  79    -131.984 -91.499 672.243  1.00  8.48           H
ATOM   1242 2HG2 VAL Q  79    -133.341 -92.567 672.674  1.00  8.48           H
ATOM   1243 3HG2 VAL Q  79    -131.680 -93.005 673.142  1.00  8.48           H
ATOM   1244  HN  VAL Q  79    -134.456 -92.612 671.402  1.00  8.48           H
ATOM   1245  N   LYS Q  80    -132.352 -93.089 667.655  1.00  8.48           N
ATOM   1246  CA  LYS Q  80    -132.393 -93.778 666.376  1.00  8.48           C
ATOM   1247  C   LYS Q  80    -131.601 -95.083 666.480  1.00  8.48           C
ATOM   1248  O   LYS Q  80    -130.930 -95.328 667.481  1.00  8.48           O
ATOM   1249  HA  LYS Q  80    -133.435 -94.022 666.170  1.00  8.48           H
ATOM   1250  CB  LYS Q  80    -131.913 -92.855 665.255  1.00  8.48           C
ATOM   1251 1HB  LYS Q  80    -130.826 -92.778 665.281  1.00  8.48           H
ATOM   1252 2HB  LYS Q  80    -132.178 -93.283 664.288  1.00  8.48           H
ATOM   1253  CG  LYS Q  80    -132.531 -91.462 665.389  1.00  8.48           C
ATOM   1254 1HG  LYS Q  80    -132.241 -91.022 666.343  1.00  8.48           H
ATOM   1255 2HG  LYS Q  80    -132.142 -90.810 664.606  1.00  8.48           H
ATOM   1256  CD  LYS Q  80    -134.057 -91.527 665.294  1.00  8.48           C
ATOM   1257 1HD  LYS Q  80    -134.350 -91.805 664.282  1.00  8.48           H
ATOM   1258 2HD  LYS Q  80    -134.433 -92.304 665.959  1.00  8.48           H
ATOM   1259  CE  LYS Q  80    -134.687 -90.183 665.662  1.00  8.48           C
ATOM   1260 1HE  LYS Q  80    -134.370 -89.887 666.662  1.00  8.48           H
ATOM   1261 2HE  LYS Q  80    -134.338 -89.411 664.976  1.00  8.48           H
ATOM   1262  NZ  LYS Q  80    -136.164 -90.271 665.609  1.00  8.48           N
ATOM   1263 1HZ  LYS Q  80    -136.566 -89.403 665.945  1.00  8.48           H
ATOM   1264 2HZ  LYS Q  80    -136.458 -90.432 664.652  1.00  8.48           H
ATOM   1265 3HZ  LYS Q  80    -136.478 -91.038 666.193  1.00  8.48           H
ATOM   1266  HN  LYS Q  80    -131.766 -92.279 667.680  1.00  8.48           H
ATOM   1267  N   THR Q  81    -131.706 -95.886 665.431  1.00  8.48           N
ATOM   1268  CA  THR Q  81    -130.852 -97.054 665.295  1.00  8.48           C
ATOM   1269  C   THR Q  81    -130.188 -97.071 663.917  1.00  8.48           C
ATOM   1270  O   THR Q  81    -130.531 -96.270 663.048  1.00  8.48           O
ATOM   1271  HA  THR Q  81    -130.054 -96.985 666.034  1.00  8.48           H
ATOM   1272  HB  THR Q  81    -131.074 -99.182 665.674  1.00  8.48           H
ATOM   1273  CB  THR Q  81    -131.702 -98.296 665.575  1.00  8.48           C
ATOM   1274  OG1 THR Q  81    -132.640 -98.323 664.504  1.00  8.48           O
ATOM   1275  HG1 THR Q  81    -133.053 -99.232 664.434  1.00  8.48           H
ATOM   1276  CG2 THR Q  81    -132.569 -98.141 666.826  1.00  8.48           C
ATOM   1277 1HG2 THR Q  81    -133.243 -97.295 666.699  1.00  8.48           H
ATOM   1278 2HG2 THR Q  81    -131.929 -97.969 667.692  1.00  8.48           H
ATOM   1279 3HG2 THR Q  81    -133.150 -99.050 666.979  1.00  8.48           H
ATOM   1280  HN  THR Q  81    -132.358 -95.750 664.685  1.00  8.48           H
ATOM   1281  N   MET Q  82    -129.249 -97.993 663.759  1.00  8.48           N
ATOM   1282  CA  MET Q  82    -128.614 -98.200 662.469  1.00  8.48           C
ATOM   1283  C   MET Q  82    -129.654 -98.495 661.386  1.00  8.48           C
ATOM   1284  O   MET Q  82    -129.581 -97.952 660.285  1.00  8.48           O
ATOM   1285  HA  MET Q  82    -128.098 -97.267 662.242  1.00  8.48           H
ATOM   1286  CB  MET Q  82    -127.632 -99.370 662.565  1.00  8.48           C
ATOM   1287 1HB  MET Q  82    -127.113 -99.335 663.523  1.00  8.48           H
ATOM   1288 2HB  MET Q  82    -128.179-100.312 662.533  1.00  8.48           H
ATOM   1289  CG  MET Q  82    -126.613 -99.326 661.425  1.00  8.48           C
ATOM   1290 1HG  MET Q  82    -127.115 -99.485 660.471  1.00  8.48           H
ATOM   1291 2HG  MET Q  82    -126.148 -98.341 661.380  1.00  8.48           H
ATOM   1292  SD  MET Q  82    -125.365-100.578 661.673  1.00  8.48           S
ATOM   1293  CE  MET Q  82    -124.562-100.535 660.079  1.00  8.48           C
ATOM   1294 1HE  MET Q  82    -125.286-100.779 659.301  1.00  8.48           H
ATOM   1295 2HE  MET Q  82    -124.160 -99.538 659.901  1.00  8.48           H
ATOM   1296 3HE  MET Q  82    -123.751-101.263 660.062  1.00  8.48           H
ATOM   1297  HN  MET Q  82    -128.923 -98.590 664.492  1.00  8.48           H
ATOM   1298  N   THR Q  83    -130.599 -99.355 661.737  1.00  8.48           N
ATOM   1299  CA  THR Q  83    -131.705 -99.657 660.845  1.00  8.48           C
ATOM   1300  C   THR Q  83    -132.459 -98.377 660.478  1.00  8.48           C
ATOM   1301  O   THR Q  83    -132.723 -98.123 659.304  1.00  8.48           O
ATOM   1302  HA  THR Q  83    -131.298-100.065 659.919  1.00  8.48           H
ATOM   1303  HB  THR Q  83    -133.434-100.241 662.023  1.00  8.48           H
ATOM   1304  CB  THR Q  83    -132.586-100.708 661.522  1.00  8.48           C
ATOM   1305  OG1 THR Q  83    -131.688-101.421 662.368  1.00  8.48           O
ATOM   1306  HG1 THR Q  83    -130.947-101.815 661.825  1.00  8.48           H
ATOM   1307  CG2 THR Q  83    -133.094-101.767 660.542  1.00  8.48           C
ATOM   1308 1HG2 THR Q  83    -132.245-102.281 660.090  1.00  8.48           H
ATOM   1309 2HG2 THR Q  83    -133.685-101.287 659.762  1.00  8.48           H
ATOM   1310 3HG2 THR Q  83    -133.714-102.488 661.074  1.00  8.48           H
ATOM   1311  HN  THR Q  83    -130.617 -99.840 662.611  1.00  8.48           H
ATOM   1312  N   ASP Q  84    -132.784 -97.605 661.504  1.00  8.48           N
ATOM   1313  CA  ASP Q  84    -133.597 -96.416 661.318  1.00  8.48           C
ATOM   1314  C   ASP Q  84    -132.943 -95.515 660.267  1.00  8.48           C
ATOM   1315  O   ASP Q  84    -133.635 -94.862 659.488  1.00  8.48           O
ATOM   1316  HA  ASP Q  84    -134.574 -96.783 661.002  1.00  8.48           H
ATOM   1317  CB  ASP Q  84    -133.713 -95.618 662.618  1.00  8.48           C
ATOM   1318 1HB  ASP Q  84    -132.719 -95.434 663.026  1.00  8.48           H
ATOM   1319 2HB  ASP Q  84    -134.159 -94.644 662.413  1.00  8.48           H
ATOM   1320  CG  ASP Q  84    -134.562 -96.367 663.647  1.00  8.48           C
ATOM   1321  OD1 ASP Q  84    -135.284 -97.294 663.221  1.00  8.48           O
ATOM   1322  OD2 ASP Q  84    -134.470 -95.996 664.837  1.00  8.48           O
ATOM   1323  HN  ASP Q  84    -132.502 -97.781 662.447  1.00  8.48           H
ATOM   1324  N   MET Q  85    -131.618 -95.510 660.281  1.00  8.48           N
ATOM   1325  CA  MET Q  85    -130.864 -94.682 659.356  1.00  8.48           C
ATOM   1326  C   MET Q  85    -131.064 -95.149 657.913  1.00  8.48           C
ATOM   1327  O   MET Q  85    -131.234 -94.332 657.010  1.00  8.48           O
ATOM   1328  HA  MET Q  85    -131.259 -93.673 659.476  1.00  8.48           H
ATOM   1329  CB  MET Q  85    -129.377 -94.744 659.712  1.00  8.48           C
ATOM   1330 1HB  MET Q  85    -129.241 -94.498 660.765  1.00  8.48           H
ATOM   1331 2HB  MET Q  85    -129.008 -95.760 659.572  1.00  8.48           H
ATOM   1332  CG  MET Q  85    -128.566 -93.776 658.847  1.00  8.48           C
ATOM   1333 1HG  MET Q  85    -127.505 -93.870 659.080  1.00  8.48           H
ATOM   1334 2HG  MET Q  85    -128.685 -94.030 657.794  1.00  8.48           H
ATOM   1335  SD  MET Q  85    -129.107 -92.100 659.135  1.00  8.48           S
ATOM   1336  CE  MET Q  85    -128.646 -91.916 660.850  1.00  8.48           C
ATOM   1337 1HE  MET Q  85    -129.171 -92.659 661.449  1.00  8.48           H
ATOM   1338 2HE  MET Q  85    -127.570 -92.058 660.954  1.00  8.48           H
ATOM   1339 3HE  MET Q  85    -128.915 -90.917 661.193  1.00  8.48           H
ATOM   1340  HN  MET Q  85    -131.064 -96.057 660.908  1.00  8.48           H
ATOM   1341  N   PHE Q  86    -131.037 -96.463 657.741  1.00  8.48           N
ATOM   1342  CA  PHE Q  86    -131.218 -97.049 656.424  1.00  8.48           C
ATOM   1343  C   PHE Q  86    -132.651 -96.849 655.927  1.00  8.48           C
ATOM   1344  O   PHE Q  86    -132.871 -96.600 654.743  1.00  8.48           O
ATOM   1345  HA  PHE Q  86    -130.527 -96.545 655.748  1.00  8.48           H
ATOM   1346  CB  PHE Q  86    -130.942 -98.548 656.560  1.00  8.48           C
ATOM   1347 1HB  PHE Q  86    -131.600 -98.960 657.326  1.00  8.48           H
ATOM   1348 2HB  PHE Q  86    -131.198 -99.041 655.622  1.00  8.48           H
ATOM   1349  CG  PHE Q  86    -129.494 -98.885 656.918  1.00  8.48           C
ATOM   1350  HD1 PHE Q  86    -128.687 -97.408 655.619  1.00  8.48           H
ATOM   1351  CD1 PHE Q  86    -128.473 -98.198 656.339  1.00  8.48           C
ATOM   1352  HD2 PHE Q  86    -130.045-100.422 658.280  1.00  8.48           H
ATOM   1353  CD2 PHE Q  86    -129.227 -99.871 657.816  1.00  8.48           C
ATOM   1354  CE1 PHE Q  86    -127.128 -98.511 656.671  1.00  8.48           C
ATOM   1355  HE1 PHE Q  86    -126.310 -97.961 656.206  1.00  8.48           H
ATOM   1356  CE2 PHE Q  86    -127.882-100.184 658.148  1.00  8.48           C
ATOM   1357  HE2 PHE Q  86    -127.668-100.974 658.867  1.00  8.48           H
ATOM   1358  CZ  PHE Q  86    -126.861 -99.497 657.568  1.00  8.48           C
ATOM   1359  HZ  PHE Q  86    -125.829 -99.737 657.824  1.00  8.48           H
ATOM   1360  HN  PHE Q  86    -130.894 -97.121 658.481  1.00  8.48           H
ATOM   1361  N   LEU Q  87    -133.587 -96.964 656.857  1.00  8.48           N
ATOM   1362  CA  LEU Q  87    -134.995 -96.828 656.523  1.00  8.48           C
ATOM   1363  C   LEU Q  87    -135.256 -95.415 655.997  1.00  8.48           C
ATOM   1364  O   LEU Q  87    -136.042 -95.229 655.070  1.00  8.48           O
ATOM   1365  HA  LEU Q  87    -135.211 -97.539 655.725  1.00  8.48           H
ATOM   1366  CB  LEU Q  87    -135.869 -97.211 657.718  1.00  8.48           C
ATOM   1367 1HB  LEU Q  87    -135.726 -96.466 658.501  1.00  8.48           H
ATOM   1368 2HB  LEU Q  87    -136.914 -97.155 657.412  1.00  8.48           H
ATOM   1369  HG  LEU Q  87    -134.726 -98.538 658.945  1.00  8.48           H
ATOM   1370  CG  LEU Q  87    -135.616 -98.595 658.319  1.00  8.48           C
ATOM   1371  CD1 LEU Q  87    -136.776 -99.022 659.220  1.00  8.48           C
ATOM   1372 1HD1 LEU Q  87    -136.889 -98.304 660.032  1.00  8.48           H
ATOM   1373 2HD1 LEU Q  87    -137.696 -99.057 658.636  1.00  8.48           H
ATOM   1374 3HD1 LEU Q  87    -136.571-100.010 659.633  1.00  8.48           H
ATOM   1375  CD2 LEU Q  87    -135.333 -99.624 657.223  1.00  8.48           C
ATOM   1376 1HD2 LEU Q  87    -136.189 -99.686 656.551  1.00  8.48           H
ATOM   1377 2HD2 LEU Q  87    -134.450 -99.321 656.659  1.00  8.48           H
ATOM   1378 3HD2 LEU Q  87    -135.157-100.600 657.677  1.00  8.48           H
ATOM   1379  HN  LEU Q  87    -133.398 -97.146 657.822  1.00  8.48           H
ATOM   1380  N   LEU Q  88    -134.580 -94.455 656.612  1.00  8.48           N
ATOM   1381  CA  LEU Q  88    -134.721 -93.066 656.210  1.00  8.48           C
ATOM   1382  C   LEU Q  88    -134.257 -92.910 654.761  1.00  8.48           C
ATOM   1383  O   LEU Q  88    -134.979 -92.361 653.930  1.00  8.48           O
ATOM   1384  HA  LEU Q  88    -135.780 -92.816 656.262  1.00  8.48           H
ATOM   1385  CB  LEU Q  88    -133.990 -92.148 657.192  1.00  8.48           C
ATOM   1386 1HB  LEU Q  88    -134.458 -92.250 658.171  1.00  8.48           H
ATOM   1387 2HB  LEU Q  88    -132.963 -92.499 657.291  1.00  8.48           H
ATOM   1388  HG  LEU Q  88    -133.665 -90.576 655.779  1.00  8.48           H
ATOM   1389  CG  LEU Q  88    -133.958 -90.663 656.825  1.00  8.48           C
ATOM   1390  CD1 LEU Q  88    -135.348 -90.036 656.958  1.00  8.48           C
ATOM   1391 1HD1 LEU Q  88    -136.042 -90.546 656.291  1.00  8.48           H
ATOM   1392 2HD1 LEU Q  88    -135.694 -90.134 657.987  1.00  8.48           H
ATOM   1393 3HD1 LEU Q  88    -135.297 -88.980 656.691  1.00  8.48           H
ATOM   1394  CD2 LEU Q  88    -132.911 -89.916 657.653  1.00  8.48           C
ATOM   1395 1HD2 LEU Q  88    -133.150 -90.009 658.712  1.00  8.48           H
ATOM   1396 2HD2 LEU Q  88    -131.926 -90.343 657.464  1.00  8.48           H
ATOM   1397 3HD2 LEU Q  88    -132.909 -88.863 657.372  1.00  8.48           H
ATOM   1398  HN  LEU Q  88    -133.948 -94.614 657.370  1.00  8.48           H
ATOM   1399  N   ASN Q  89    -133.054 -93.402 654.501  1.00  8.48           N
ATOM   1400  CA  ASN Q  89    -132.433 -93.213 653.201  1.00  8.48           C
ATOM   1401  C   ASN Q  89    -133.248 -93.953 652.139  1.00  8.48           C
ATOM   1402  O   ASN Q  89    -133.299 -93.530 650.985  1.00  8.48           O
ATOM   1403  HA  ASN Q  89    -132.423 -92.134 653.043  1.00  8.48           H
ATOM   1404  CB  ASN Q  89    -131.011 -93.776 653.184  1.00  8.48           C
ATOM   1405 1HB  ASN Q  89    -130.981 -94.715 653.736  1.00  8.48           H
ATOM   1406 2HB  ASN Q  89    -130.717 -94.001 652.158  1.00  8.48           H
ATOM   1407  CG  ASN Q  89    -130.020 -92.785 653.798  1.00  8.48           C
ATOM   1408  OD1 ASN Q  89    -129.354 -92.028 653.112  1.00  8.48           O
ATOM   1409  ND2 ASN Q  89    -129.961 -92.832 655.126  1.00  8.48           N
ATOM   1410 1HD2 ASN Q  89    -130.535 -93.478 655.629  1.00  8.48           H
ATOM   1411 2HD2 ASN Q  89    -129.342 -92.222 655.621  1.00  8.48           H
ATOM   1412  HN  ASN Q  89    -132.508 -93.920 655.159  1.00  8.48           H
ATOM   1413  N   LEU Q  90    -133.865 -95.044 652.566  1.00  8.48           N
ATOM   1414  CA  LEU Q  90    -134.694 -95.834 651.672  1.00  8.48           C
ATOM   1415  C   LEU Q  90    -135.889 -94.994 651.216  1.00  8.48           C
ATOM   1416  O   LEU Q  90    -136.192 -94.934 650.025  1.00  8.48           O
ATOM   1417  HA  LEU Q  90    -134.091 -96.079 650.798  1.00  8.48           H
ATOM   1418  CB  LEU Q  90    -135.089 -97.156 652.334  1.00  8.48           C
ATOM   1419 1HB  LEU Q  90    -134.248 -97.504 652.934  1.00  8.48           H
ATOM   1420 2HB  LEU Q  90    -135.913 -96.963 653.022  1.00  8.48           H
ATOM   1421  HG  LEU Q  90    -136.125 -97.855 650.599  1.00  8.48           H
ATOM   1422  CG  LEU Q  90    -135.505 -98.283 651.387  1.00  8.48           C
ATOM   1423  CD1 LEU Q  90    -134.284 -98.910 650.712  1.00  8.48           C
ATOM   1424 1HD1 LEU Q  90    -133.755 -98.149 650.139  1.00  8.48           H
ATOM   1425 2HD1 LEU Q  90    -133.619 -99.320 651.472  1.00  8.48           H
ATOM   1426 3HD1 LEU Q  90    -134.608 -99.709 650.044  1.00  8.48           H
ATOM   1427  CD2 LEU Q  90    -136.356 -99.325 652.115  1.00  8.48           C
ATOM   1428 1HD2 LEU Q  90    -135.782 -99.753 652.937  1.00  8.48           H
ATOM   1429 2HD2 LEU Q  90    -137.255 -98.849 652.509  1.00  8.48           H
ATOM   1430 3HD2 LEU Q  90    -136.638-100.115 651.419  1.00  8.48           H
ATOM   1431  HN  LEU Q  90    -133.806 -95.390 653.503  1.00  8.48           H
ATOM   1432  N   ALA Q  91    -136.535 -94.365 652.187  1.00  8.48           N
ATOM   1433  CA  ALA Q  91    -137.737 -93.597 651.911  1.00  8.48           C
ATOM   1434  C   ALA Q  91    -137.382 -92.407 651.017  1.00  8.48           C
ATOM   1435  O   ALA Q  91    -138.195 -91.974 650.202  1.00  8.48           O
ATOM   1436  HA  ALA Q  91    -138.431 -94.247 651.378  1.00  8.48           H
ATOM   1437  CB  ALA Q  91    -138.380 -93.164 653.230  1.00  8.48           C
ATOM   1438 1HB  ALA Q  91    -138.640 -94.047 653.814  1.00  8.48           H
ATOM   1439 2HB  ALA Q  91    -137.677 -92.550 653.792  1.00  8.48           H
ATOM   1440 3HB  ALA Q  91    -139.282 -92.588 653.022  1.00  8.48           H
ATOM   1441  HN  ALA Q  91    -136.250 -94.375 653.145  1.00  8.48           H
ATOM   1442  N   ILE Q  92    -136.167 -91.912 651.200  1.00  8.48           N
ATOM   1443  CA  ILE Q  92    -135.686 -90.795 650.405  1.00  8.48           C
ATOM   1444  C   ILE Q  92    -135.485 -91.252 648.959  1.00  8.48           C
ATOM   1445  O   ILE Q  92    -135.897 -90.568 648.024  1.00  8.48           O
ATOM   1446  HA  ILE Q  92    -136.460 -90.027 650.419  1.00  8.48           H
ATOM   1447  HB  ILE Q  92    -133.740 -90.995 651.268  1.00  8.48           H
ATOM   1448  CB  ILE Q  92    -134.433 -90.186 651.038  1.00  8.48           C
ATOM   1449  CG1 ILE Q  92    -134.769 -89.489 652.358  1.00  8.48           C
ATOM   1450 1HG1 ILE Q  92    -135.317 -88.569 652.158  1.00  8.48           H
ATOM   1451 2HG1 ILE Q  92    -135.422 -90.126 652.954  1.00  8.48           H
ATOM   1452  CG2 ILE Q  92    -133.724 -89.249 650.058  1.00  8.48           C
ATOM   1453 1HG2 ILE Q  92    -133.431 -89.807 649.169  1.00  8.48           H
ATOM   1454 2HG2 ILE Q  92    -134.399 -88.442 649.775  1.00  8.48           H
ATOM   1455 3HG2 ILE Q  92    -132.837 -88.830 650.534  1.00  8.48           H
ATOM   1456  CD1 ILE Q  92    -133.498 -89.171 653.148  1.00  8.48           C
ATOM   1457 1HD1 ILE Q  92    -132.965 -90.096 653.367  1.00  8.48           H
ATOM   1458 2HD1 ILE Q  92    -132.858 -88.514 652.559  1.00  8.48           H
ATOM   1459 3HD1 ILE Q  92    -133.765 -88.676 654.082  1.00  8.48           H
ATOM   1460  HN  ILE Q  92    -135.516 -92.261 651.875  1.00  8.48           H
ATOM   1461  N   ALA Q  93    -134.850 -92.407 648.820  1.00  8.48           N
ATOM   1462  CA  ALA Q  93    -134.513 -92.923 647.505  1.00  8.48           C
ATOM   1463  C   ALA Q  93    -135.799 -93.202 646.725  1.00  8.48           C
ATOM   1464  O   ALA Q  93    -135.861 -92.971 645.519  1.00  8.48           O
ATOM   1465  HA  ALA Q  93    -133.942 -92.154 646.983  1.00  8.48           H
ATOM   1466  CB  ALA Q  93    -133.639 -94.170 647.653  1.00  8.48           C
ATOM   1467 1HB  ALA Q  93    -132.725 -93.911 648.187  1.00  8.48           H
ATOM   1468 2HB  ALA Q  93    -134.184 -94.931 648.212  1.00  8.48           H
ATOM   1469 3HB  ALA Q  93    -133.386 -94.556 646.666  1.00  8.48           H
ATOM   1470  HN  ALA Q  93    -134.569 -92.986 649.586  1.00  8.48           H
ATOM   1471  N   ASP Q  94    -136.795 -93.694 647.447  1.00  8.48           N
ATOM   1472  CA  ASP Q  94    -138.081 -93.996 646.841  1.00  8.48           C
ATOM   1473  C   ASP Q  94    -138.722 -92.699 646.342  1.00  8.48           C
ATOM   1474  O   ASP Q  94    -139.183 -92.629 645.204  1.00  8.48           O
ATOM   1475  HA  ASP Q  94    -137.860 -94.690 646.030  1.00  8.48           H
ATOM   1476  CB  ASP Q  94    -139.032 -94.634 647.856  1.00  8.48           C
ATOM   1477 1HB  ASP Q  94    -138.938 -94.127 648.816  1.00  8.48           H
ATOM   1478 2HB  ASP Q  94    -140.063 -94.502 647.526  1.00  8.48           H
ATOM   1479  CG  ASP Q  94    -138.732 -96.124 648.028  1.00  8.48           C
ATOM   1480  OD1 ASP Q  94    -138.310 -96.737 647.023  1.00  8.48           O
ATOM   1481  OD2 ASP Q  94    -138.932 -96.616 649.159  1.00  8.48           O
ATOM   1482  HN  ASP Q  94    -136.735 -93.886 648.427  1.00  8.48           H
ATOM   1483  N   LEU Q  95    -138.730 -91.706 647.218  1.00  8.48           N
ATOM   1484  CA  LEU Q  95    -139.376 -90.441 646.910  1.00  8.48           C
ATOM   1485  C   LEU Q  95    -138.743 -89.843 645.652  1.00  8.48           C
ATOM   1486  O   LEU Q  95    -139.444 -89.312 644.792  1.00  8.48           O
ATOM   1487  HA  LEU Q  95    -140.425 -90.653 646.701  1.00  8.48           H
ATOM   1488  CB  LEU Q  95    -139.334 -89.508 648.122  1.00  8.48           C
ATOM   1489 1HB  LEU Q  95    -138.361 -89.611 648.601  1.00  8.48           H
ATOM   1490 2HB  LEU Q  95    -139.408 -88.480 647.767  1.00  8.48           H
ATOM   1491  HG  LEU Q  95    -140.470 -90.800 649.393  1.00  8.48           H
ATOM   1492  CG  LEU Q  95    -140.418 -89.733 649.178  1.00  8.48           C
ATOM   1493  CD1 LEU Q  95    -140.063 -89.024 650.487  1.00  8.48           C
ATOM   1494 1HD1 LEU Q  95    -139.118 -89.415 650.867  1.00  8.48           H
ATOM   1495 2HD1 LEU Q  95    -139.967 -87.954 650.306  1.00  8.48           H
ATOM   1496 3HD1 LEU Q  95    -140.850 -89.200 651.220  1.00  8.48           H
ATOM   1497  CD2 LEU Q  95    -141.792 -89.311 648.653  1.00  8.48           C
ATOM   1498 1HD2 LEU Q  95    -141.772 -88.253 648.392  1.00  8.48           H
ATOM   1499 2HD2 LEU Q  95    -142.038 -89.898 647.768  1.00  8.48           H
ATOM   1500 3HD2 LEU Q  95    -142.543 -89.481 649.423  1.00  8.48           H
ATOM   1501  HN  LEU Q  95    -138.306 -91.754 648.123  1.00  8.48           H
ATOM   1502  N   LEU Q  96    -137.424 -89.951 645.583  1.00  8.48           N
ATOM   1503  CA  LEU Q  96    -136.677 -89.328 644.503  1.00  8.48           C
ATOM   1504  C   LEU Q  96    -137.113 -89.939 643.170  1.00  8.48           C
ATOM   1505  O   LEU Q  96    -137.064 -89.276 642.135  1.00  8.48           O
ATOM   1506  HA  LEU Q  96    -136.933 -88.269 644.498  1.00  8.48           H
ATOM   1507  CB  LEU Q  96    -135.173 -89.430 644.764  1.00  8.48           C
ATOM   1508 1HB  LEU Q  96    -134.944 -90.454 645.059  1.00  8.48           H
ATOM   1509 2HB  LEU Q  96    -134.648 -89.243 643.827  1.00  8.48           H
ATOM   1510  HG  LEU Q  96    -135.150 -88.660 646.759  1.00  8.48           H
ATOM   1511  CG  LEU Q  96    -134.611 -88.484 645.828  1.00  8.48           C
ATOM   1512  CD1 LEU Q  96    -133.134 -88.777 646.097  1.00  8.48           C
ATOM   1513 1HD1 LEU Q  96    -133.026 -89.803 646.449  1.00  8.48           H
ATOM   1514 2HD1 LEU Q  96    -132.564 -88.646 645.178  1.00  8.48           H
ATOM   1515 3HD1 LEU Q  96    -132.760 -88.091 646.857  1.00  8.48           H
ATOM   1516  CD2 LEU Q  96    -134.844 -87.022 645.441  1.00  8.48           C
ATOM   1517 1HD2 LEU Q  96    -134.349 -86.815 644.492  1.00  8.48           H
ATOM   1518 2HD2 LEU Q  96    -135.914 -86.839 645.340  1.00  8.48           H
ATOM   1519 3HD2 LEU Q  96    -134.436 -86.372 646.214  1.00  8.48           H
ATOM   1520  HN  LEU Q  96    -136.868 -90.451 646.248  1.00  8.48           H
ATOM   1521  N   PHE Q  97    -137.528 -91.195 643.238  1.00  8.48           N
ATOM   1522  CA  PHE Q  97    -138.005 -91.891 642.055  1.00  8.48           C
ATOM   1523  C   PHE Q  97    -139.466 -91.541 641.766  1.00  8.48           C
ATOM   1524  O   PHE Q  97    -139.824 -91.249 640.626  1.00  8.48           O
ATOM   1525  HA  PHE Q  97    -137.384 -91.571 641.219  1.00  8.48           H
ATOM   1526  CB  PHE Q  97    -137.900 -93.390 642.345  1.00  8.48           C
ATOM   1527 1HB  PHE Q  97    -136.847 -93.674 642.357  1.00  8.48           H
ATOM   1528 2HB  PHE Q  97    -138.294 -93.585 643.342  1.00  8.48           H
ATOM   1529  CG  PHE Q  97    -138.640 -94.272 641.338  1.00  8.48           C
ATOM   1530  HD1 PHE Q  97    -139.902 -95.134 642.816  1.00  8.48           H
ATOM   1531  CD1 PHE Q  97    -139.633 -95.099 641.760  1.00  8.48           C
ATOM   1532  HD2 PHE Q  97    -137.509 -93.565 639.682  1.00  8.48           H
ATOM   1533  CD2 PHE Q  97    -138.305 -94.228 640.020  1.00  8.48           C
ATOM   1534  CE1 PHE Q  97    -140.321 -95.918 640.825  1.00  8.48           C
ATOM   1535  HE1 PHE Q  97    -141.116 -96.582 641.163  1.00  8.48           H
ATOM   1536  CE2 PHE Q  97    -138.993 -95.047 639.086  1.00  8.48           C
ATOM   1537  HE2 PHE Q  97    -138.724 -95.012 638.030  1.00  8.48           H
ATOM   1538  CZ  PHE Q  97    -139.986 -95.875 639.508  1.00  8.48           C
ATOM   1539  HZ  PHE Q  97    -140.513 -96.503 638.790  1.00  8.48           H
ATOM   1540  HN  PHE Q  97    -137.542 -91.735 644.080  1.00  8.48           H
ATOM   1541  N   LEU Q  98    -140.271 -91.583 642.817  1.00  8.48           N
ATOM   1542  CA  LEU Q  98    -141.711 -91.469 642.662  1.00  8.48           C
ATOM   1543  C   LEU Q  98    -142.040 -90.168 641.927  1.00  8.48           C
ATOM   1544  O   LEU Q  98    -142.939 -90.134 641.089  1.00  8.48           O
ATOM   1545  HA  LEU Q  98    -142.041 -92.306 642.046  1.00  8.48           H
ATOM   1546  CB  LEU Q  98    -142.408 -91.603 644.018  1.00  8.48           C
ATOM   1547 1HB  LEU Q  98    -141.932 -90.918 644.718  1.00  8.48           H
ATOM   1548 2HB  LEU Q  98    -143.442 -91.276 643.906  1.00  8.48           H
ATOM   1549  HG  LEU Q  98    -141.416 -93.432 644.509  1.00  8.48           H
ATOM   1550  CG  LEU Q  98    -142.409 -93.002 644.637  1.00  8.48           C
ATOM   1551  CD1 LEU Q  98    -142.683 -92.936 646.140  1.00  8.48           C
ATOM   1552 1HD1 LEU Q  98    -141.910 -92.340 646.625  1.00  8.48           H
ATOM   1553 2HD1 LEU Q  98    -143.657 -92.478 646.312  1.00  8.48           H
ATOM   1554 3HD1 LEU Q  98    -142.678 -93.944 646.555  1.00  8.48           H
ATOM   1555  CD2 LEU Q  98    -143.396 -93.921 643.914  1.00  8.48           C
ATOM   1556 1HD2 LEU Q  98    -144.401 -93.506 643.988  1.00  8.48           H
ATOM   1557 2HD2 LEU Q  98    -143.113 -94.003 642.864  1.00  8.48           H
ATOM   1558 3HD2 LEU Q  98    -143.376 -94.909 644.374  1.00  8.48           H
ATOM   1559  HN  LEU Q  98    -139.955 -91.693 643.760  1.00  8.48           H
ATOM   1560  N   VAL Q  99    -141.292 -89.129 642.269  1.00  8.48           N
ATOM   1561  CA  VAL Q  99    -141.542 -87.812 641.708  1.00  8.48           C
ATOM   1562  C   VAL Q  99    -141.294 -87.849 640.199  1.00  8.48           C
ATOM   1563  O   VAL Q  99    -141.615 -86.897 639.489  1.00  8.48           O
ATOM   1564  HA  VAL Q  99    -142.590 -87.572 641.885  1.00  8.48           H
ATOM   1565  HB  VAL Q  99    -140.869 -85.801 641.954  1.00  8.48           H
ATOM   1566  CB  VAL Q  99    -140.688 -86.766 642.429  1.00  8.48           C
ATOM   1567  CG1 VAL Q  99    -141.091 -86.649 643.900  1.00  8.48           C
ATOM   1568 1HG1 VAL Q  99    -142.138 -86.352 643.968  1.00  8.48           H
ATOM   1569 2HG1 VAL Q  99    -140.953 -87.612 644.392  1.00  8.48           H
ATOM   1570 3HG1 VAL Q  99    -140.469 -85.899 644.388  1.00  8.48           H
ATOM   1571  CG2 VAL Q  99    -139.198 -87.086 642.292  1.00  8.48           C
ATOM   1572 1HG2 VAL Q  99    -138.995 -88.064 642.728  1.00  8.48           H
ATOM   1573 2HG2 VAL Q  99    -138.924 -87.094 641.237  1.00  8.48           H
ATOM   1574 3HG2 VAL Q  99    -138.615 -86.327 642.813  1.00  8.48           H
ATOM   1575  HN  VAL Q  99    -140.530 -89.176 642.914  1.00  8.48           H
ATOM   1576  N   THR Q 100    -140.723 -88.959 639.752  1.00  8.48           N
ATOM   1577  CA  THR Q 100    -140.425 -89.131 638.341  1.00  8.48           C
ATOM   1578  C   THR Q 100    -141.563 -89.879 637.643  1.00  8.48           C
ATOM   1579  O   THR Q 100    -141.655 -89.871 636.416  1.00  8.48           O
ATOM   1580  HA  THR Q 100    -140.361 -88.145 637.880  1.00  8.48           H
ATOM   1581  HB  THR Q 100    -138.659 -89.725 637.224  1.00  8.48           H
ATOM   1582  CB  THR Q 100    -139.073 -89.838 638.226  1.00  8.48           C
ATOM   1583  OG1 THR Q 100    -139.346 -91.177 638.632  1.00  8.48           O
ATOM   1584  HG1 THR Q 100    -139.390 -91.229 639.629  1.00  8.48           H
ATOM   1585  CG2 THR Q 100    -138.060 -89.335 639.257  1.00  8.48           C
ATOM   1586 1HG2 THR Q 100    -138.446 -89.510 640.261  1.00  8.48           H
ATOM   1587 2HG2 THR Q 100    -137.894 -88.268 639.112  1.00  8.48           H
ATOM   1588 3HG2 THR Q 100    -137.119 -89.870 639.131  1.00  8.48           H
ATOM   1589  HN  THR Q 100    -140.467 -89.729 640.336  1.00  8.48           H
ATOM   1590  N   LEU Q 101    -142.401 -90.507 638.454  1.00  8.48           N
ATOM   1591  CA  LEU Q 101    -143.461 -91.351 637.929  1.00  8.48           C
ATOM   1592  C   LEU Q 101    -144.421 -90.498 637.098  1.00  8.48           C
ATOM   1593  O   LEU Q 101    -144.905 -90.938 636.056  1.00  8.48           O
ATOM   1594  HA  LEU Q 101    -142.997 -92.087 637.272  1.00  8.48           H
ATOM   1595  CB  LEU Q 101    -144.144 -92.121 639.061  1.00  8.48           C
ATOM   1596 1HB  LEU Q 101    -144.382 -91.418 639.859  1.00  8.48           H
ATOM   1597 2HB  LEU Q 101    -145.090 -92.512 638.688  1.00  8.48           H
ATOM   1598  HG  LEU Q 101    -142.454 -92.870 640.137  1.00  8.48           H
ATOM   1599  CG  LEU Q 101    -143.346 -93.280 639.661  1.00  8.48           C
ATOM   1600  CD1 LEU Q 101    -144.151 -93.995 640.748  1.00  8.48           C
ATOM   1601 1HD1 LEU Q 101    -144.394 -93.289 641.543  1.00  8.48           H
ATOM   1602 2HD1 LEU Q 101    -145.071 -94.390 640.319  1.00  8.48           H
ATOM   1603 3HD1 LEU Q 101    -143.560 -94.814 641.158  1.00  8.48           H
ATOM   1604  CD2 LEU Q 101    -142.874 -94.243 638.570  1.00  8.48           C
ATOM   1605 1HD2 LEU Q 101    -143.738 -94.649 638.045  1.00  8.48           H
ATOM   1606 2HD2 LEU Q 101    -142.238 -93.709 637.864  1.00  8.48           H
ATOM   1607 3HD2 LEU Q 101    -142.309 -95.058 639.024  1.00  8.48           H
ATOM   1608  HN  LEU Q 101    -142.365 -90.446 639.452  1.00  8.48           H
ATOM   1609  N   PRO Q 102    -144.713 -89.267 637.540  1.00  8.48           N
ATOM   1610  CA  PRO Q 102    -145.629 -88.397 636.799  1.00  8.48           C
ATOM   1611  C   PRO Q 102    -145.227 -88.244 635.341  1.00  8.48           C
ATOM   1612  O   PRO Q 102    -146.080 -88.243 634.455  1.00  8.48           O
ATOM   1613  HA  PRO Q 102    -146.626 -88.836 636.775  1.00  8.48           H
ATOM   1614  CB  PRO Q 102    -145.554 -87.067 637.552  1.00  8.48           C
ATOM   1615 1HB  PRO Q 102    -144.795 -86.409 637.128  1.00  8.48           H
ATOM   1616 2HB  PRO Q 102    -146.500 -86.528 637.511  1.00  8.48           H
ATOM   1617  CG  PRO Q 102    -145.205 -87.486 638.975  1.00  8.48           C
ATOM   1618 1HG  PRO Q 102    -144.775 -86.662 639.545  1.00  8.48           H
ATOM   1619 2HG  PRO Q 102    -146.085 -87.814 639.527  1.00  8.48           H
ATOM   1620  CD  PRO Q 102    -144.209 -88.614 638.762  1.00  8.48           C
ATOM   1621 1HD  PRO Q 102    -143.195 -88.239 638.626  1.00  8.48           H
ATOM   1622 2HD  PRO Q 102    -144.183 -89.296 639.612  1.00  8.48           H
ATOM   1623  N   PHE Q 103    -143.925 -88.116 635.130  1.00  8.48           N
ATOM   1624  CA  PHE Q 103    -143.401 -87.902 633.792  1.00  8.48           C
ATOM   1625  C   PHE Q 103    -143.536 -89.167 632.941  1.00  8.48           C
ATOM   1626  O   PHE Q 103    -143.846 -89.090 631.754  1.00  8.48           O
ATOM   1627  HA  PHE Q 103    -143.985 -87.099 633.341  1.00  8.48           H
ATOM   1628  CB  PHE Q 103    -141.918 -87.558 633.942  1.00  8.48           C
ATOM   1629 1HB  PHE Q 103    -141.418 -88.372 634.467  1.00  8.48           H
ATOM   1630 2HB  PHE Q 103    -141.468 -87.495 632.951  1.00  8.48           H
ATOM   1631  CG  PHE Q 103    -141.655 -86.250 634.690  1.00  8.48           C
ATOM   1632  HD1 PHE Q 103    -141.508 -85.102 632.906  1.00  8.48           H
ATOM   1633  CD1 PHE Q 103    -141.469 -85.095 633.996  1.00  8.48           C
ATOM   1634  HD2 PHE Q 103    -141.755 -87.167 636.605  1.00  8.48           H
ATOM   1635  CD2 PHE Q 103    -141.606 -86.242 636.049  1.00  8.48           C
ATOM   1636  CE1 PHE Q 103    -141.225 -83.881 634.690  1.00  8.48           C
ATOM   1637  HE1 PHE Q 103    -141.076 -82.956 634.134  1.00  8.48           H
ATOM   1638  CE2 PHE Q 103    -141.362 -85.028 636.743  1.00  8.48           C
ATOM   1639  HE2 PHE Q 103    -141.323 -85.021 637.833  1.00  8.48           H
ATOM   1640  CZ  PHE Q 103    -141.176 -83.873 636.049  1.00  8.48           C
ATOM   1641  HZ  PHE Q 103    -140.989 -82.941 636.582  1.00  8.48           H
ATOM   1642  HN  PHE Q 103    -143.235 -88.157 635.853  1.00  8.48           H
ATOM   1643  N   TRP Q 104    -143.297 -90.301 633.583  1.00  8.48           N
ATOM   1644  CA  TRP Q 104    -143.424 -91.583 632.910  1.00  8.48           C
ATOM   1645  C   TRP Q 104    -144.881 -91.742 632.469  1.00  8.48           C
ATOM   1646  O   TRP Q 104    -145.153 -92.272 631.392  1.00  8.48           O
ATOM   1647  HA  TRP Q 104    -142.770 -91.568 632.038  1.00  8.48           H
ATOM   1648  CB  TRP Q 104    -142.943 -92.724 633.808  1.00  8.48           C
ATOM   1649 1HB  TRP Q 104    -143.350 -92.581 634.809  1.00  8.48           H
ATOM   1650 2HB  TRP Q 104    -143.347 -93.664 633.431  1.00  8.48           H
ATOM   1651  CG  TRP Q 104    -141.421 -92.841 633.904  1.00  8.48           C
ATOM   1652  HD1 TRP Q 104    -141.036 -92.562 636.002  1.00  8.48           H
ATOM   1653  CD1 TRP Q 104    -140.653 -92.744 634.998  1.00  8.48           C
ATOM   1654  CD2 TRP Q 104    -140.507 -93.082 632.814  1.00  8.48           C
ATOM   1655  NE1 TRP Q 104    -139.317 -92.905 634.694  1.00  8.48           N
ATOM   1656  HE1 TRP Q 104    -138.555 -92.874 635.341  1.00  8.48           H
ATOM   1657  CE2 TRP Q 104    -139.225 -93.117 633.323  1.00  8.48           C
ATOM   1658  HE3 TRP Q 104    -141.758 -93.243 631.015  1.00  8.48           H
ATOM   1659  CE3 TRP Q 104    -140.755 -93.265 631.442  1.00  8.48           C
ATOM   1660  CZ2 TRP Q 104    -138.091 -93.332 632.532  1.00  8.48           C
ATOM   1661  HZ2 TRP Q 104    -137.088 -93.355 632.959  1.00  8.48           H
ATOM   1662  CZ3 TRP Q 104    -139.611 -93.480 630.664  1.00  8.48           C
ATOM   1663  HZ3 TRP Q 104    -139.747 -93.628 629.593  1.00  8.48           H
ATOM   1664  CH2 TRP Q 104    -138.313 -93.517 631.162  1.00  8.48           C
ATOM   1665  HH2 TRP Q 104    -137.474 -93.690 630.489  1.00  8.48           H
ATOM   1666  HN  TRP Q 104    -143.021 -90.353 634.543  1.00  8.48           H
ATOM   1667  N   ALA Q 105    -145.779 -91.275 633.323  1.00  8.48           N
ATOM   1668  CA  ALA Q 105    -147.202 -91.435 633.076  1.00  8.48           C
ATOM   1669  C   ALA Q 105    -147.585 -90.666 631.810  1.00  8.48           C
ATOM   1670  O   ALA Q 105    -148.280 -91.196 630.944  1.00  8.48           O
ATOM   1671  HA  ALA Q 105    -147.394 -92.496 632.918  1.00  8.48           H
ATOM   1672  CB  ALA Q 105    -147.989 -90.969 634.302  1.00  8.48           C
ATOM   1673 1HB  ALA Q 105    -147.702 -91.566 635.167  1.00  8.48           H
ATOM   1674 2HB  ALA Q 105    -147.771 -89.919 634.496  1.00  8.48           H
ATOM   1675 3HB  ALA Q 105    -149.056 -91.089 634.116  1.00  8.48           H
ATOM   1676  HN  ALA Q 105    -145.549 -90.795 634.170  1.00  8.48           H
ATOM   1677  N   ILE Q 106    -147.114 -89.429 631.742  1.00  8.48           N
ATOM   1678  CA  ILE Q 106    -147.423 -88.572 630.610  1.00  8.48           C
ATOM   1679  C   ILE Q 106    -146.808 -89.168 629.342  1.00  8.48           C
ATOM   1680  O   ILE Q 106    -147.437 -89.171 628.285  1.00  8.48           O
ATOM   1681  HA  ILE Q 106    -148.507 -88.560 630.495  1.00  8.48           H
ATOM   1682  HB  ILE Q 106    -145.962 -87.159 631.275  1.00  8.48           H
ATOM   1683  CB  ILE Q 106    -146.981 -87.135 630.890  1.00  8.48           C
ATOM   1684  CG1 ILE Q 106    -147.856 -86.493 631.969  1.00  8.48           C
ATOM   1685 1HG1 ILE Q 106    -148.828 -86.234 631.547  1.00  8.48           H
ATOM   1686 2HG1 ILE Q 106    -148.037 -87.210 632.770  1.00  8.48           H
ATOM   1687  CG2 ILE Q 106    -146.958 -86.307 629.603  1.00  8.48           C
ATOM   1688 1HG2 ILE Q 106    -146.260 -86.755 628.896  1.00  8.48           H
ATOM   1689 2HG2 ILE Q 106    -147.956 -86.287 629.166  1.00  8.48           H
ATOM   1690 3HG2 ILE Q 106    -146.641 -85.290 629.832  1.00  8.48           H
ATOM   1691  CD1 ILE Q 106    -147.192 -85.238 632.540  1.00  8.48           C
ATOM   1692 1HD1 ILE Q 106    -146.232 -85.505 632.981  1.00  8.48           H
ATOM   1693 2HD1 ILE Q 106    -147.035 -84.514 631.740  1.00  8.48           H
ATOM   1694 3HD1 ILE Q 106    -147.835 -84.802 633.304  1.00  8.48           H
ATOM   1695  HN  ILE Q 106    -146.533 -89.013 632.441  1.00  8.48           H
ATOM   1696  N   ALA Q 107    -145.586 -89.659 629.489  1.00  8.48           N
ATOM   1697  CA  ALA Q 107    -144.836 -90.154 628.348  1.00  8.48           C
ATOM   1698  C   ALA Q 107    -145.519 -91.408 627.798  1.00  8.48           C
ATOM   1699  O   ALA Q 107    -145.468 -91.671 626.598  1.00  8.48           O
ATOM   1700  HA  ALA Q 107    -144.847 -89.379 627.582  1.00  8.48           H
ATOM   1701  CB  ALA Q 107    -143.387 -90.416 628.764  1.00  8.48           C
ATOM   1702 1HB  ALA Q 107    -142.938 -89.488 629.119  1.00  8.48           H
ATOM   1703 2HB  ALA Q 107    -143.366 -91.158 629.562  1.00  8.48           H
ATOM   1704 3HB  ALA Q 107    -142.824 -90.787 627.908  1.00  8.48           H
ATOM   1705  HN  ALA Q 107    -145.111 -89.721 630.367  1.00  8.48           H
ATOM   1706  N   ALA Q 108    -146.144 -92.147 628.703  1.00  8.48           N
ATOM   1707  CA  ALA Q 108    -146.839 -93.365 628.323  1.00  8.48           C
ATOM   1708  C   ALA Q 108    -148.175 -93.003 627.671  1.00  8.48           C
ATOM   1709  O   ALA Q 108    -148.610 -93.666 626.731  1.00  8.48           O
ATOM   1710  HA  ALA Q 108    -146.219 -93.888 627.595  1.00  8.48           H
ATOM   1711  CB  ALA Q 108    -147.014 -94.258 629.554  1.00  8.48           C
ATOM   1712 1HB  ALA Q 108    -146.036 -94.510 629.962  1.00  8.48           H
ATOM   1713 2HB  ALA Q 108    -147.596 -93.728 630.307  1.00  8.48           H
ATOM   1714 3HB  ALA Q 108    -147.536 -95.172 629.268  1.00  8.48           H
ATOM   1715  HN  ALA Q 108    -146.180 -91.926 629.678  1.00  8.48           H
ATOM   1716  N   ALA Q 109    -148.788 -91.952 628.196  1.00  8.48           N
ATOM   1717  CA  ALA Q 109    -150.139 -91.597 627.796  1.00  8.48           C
ATOM   1718  C   ALA Q 109    -150.133 -91.152 626.333  1.00  8.48           C
ATOM   1719  O   ALA Q 109    -151.109 -91.357 625.614  1.00  8.48           O
ATOM   1720  HA  ALA Q 109    -150.759 -92.488 627.893  1.00  8.48           H
ATOM   1721  CB  ALA Q 109    -150.681 -90.515 628.733  1.00  8.48           C
ATOM   1722 1HB  ALA Q 109    -150.692 -90.892 629.755  1.00  8.48           H
ATOM   1723 2HB  ALA Q 109    -150.042 -89.634 628.677  1.00  8.48           H
ATOM   1724 3HB  ALA Q 109    -151.694 -90.249 628.432  1.00  8.48           H
ATOM   1725  HN  ALA Q 109    -148.378 -91.350 628.881  1.00  8.48           H
ATOM   1726  N   ASP Q 110    -149.021 -90.550 625.935  1.00  8.48           N
ATOM   1727  CA  ASP Q 110    -148.927 -89.947 624.617  1.00  8.48           C
ATOM   1728  C   ASP Q 110    -147.496 -90.093 624.094  1.00  8.48           C
ATOM   1729  O   ASP Q 110    -147.183 -91.053 623.392  1.00  8.48           O
ATOM   1730  HA  ASP Q 110    -149.651 -90.483 624.004  1.00  8.48           H
ATOM   1731  CB  ASP Q 110    -149.261 -88.455 624.669  1.00  8.48           C
ATOM   1732 1HB  ASP Q 110    -150.264 -88.317 625.072  1.00  8.48           H
ATOM   1733 2HB  ASP Q 110    -148.573 -87.948 625.345  1.00  8.48           H
ATOM   1734  CG  ASP Q 110    -149.173 -87.824 623.277  1.00  8.48           C
ATOM   1735  OD1 ASP Q 110    -148.770 -88.556 622.347  1.00  8.48           O
ATOM   1736  OD2 ASP Q 110    -149.513 -86.626 623.175  1.00  8.48           O
ATOM   1737  HN  ASP Q 110    -148.196 -90.472 626.495  1.00  8.48           H
ATOM   1738  N   GLN Q 111    -146.666 -89.127 624.457  1.00  8.48           N
ATOM   1739  CA  GLN Q 111    -145.275 -89.137 624.036  1.00  8.48           C
ATOM   1740  C   GLN Q 111    -144.437 -88.243 624.952  1.00  8.48           C
ATOM   1741  O   GLN Q 111    -144.979 -87.513 625.780  1.00  8.48           O
ATOM   1742  HA  GLN Q 111    -144.951 -90.173 624.132  1.00  8.48           H
ATOM   1743  CB  GLN Q 111    -145.142 -88.703 622.575  1.00  8.48           C
ATOM   1744 1HB  GLN Q 111    -144.107 -88.814 622.252  1.00  8.48           H
ATOM   1745 2HB  GLN Q 111    -145.744 -89.354 621.942  1.00  8.48           H
ATOM   1746  CG  GLN Q 111    -145.587 -87.251 622.391  1.00  8.48           C
ATOM   1747 1HG  GLN Q 111    -146.597 -87.124 622.781  1.00  8.48           H
ATOM   1748 2HG  GLN Q 111    -144.937 -86.592 622.968  1.00  8.48           H
ATOM   1749  CD  GLN Q 111    -145.550 -86.848 620.916  1.00  8.48           C
ATOM   1750  OE1 GLN Q 111    -144.503 -86.760 620.296  1.00  8.48           O
ATOM   1751  NE2 GLN Q 111    -146.748 -86.610 620.390  1.00  8.48           N
ATOM   1752 1HE2 GLN Q 111    -147.568 -86.700 620.954  1.00  8.48           H
ATOM   1753 2HE2 GLN Q 111    -146.828 -86.340 619.430  1.00  8.48           H
ATOM   1754  HN  GLN Q 111    -146.929 -88.348 625.028  1.00  8.48           H
ATOM   1755  N   TRP Q 112    -143.127 -88.331 624.773  1.00  8.48           N
ATOM   1756  CA  TRP Q 112    -142.205 -87.577 625.607  1.00  8.48           C
ATOM   1757  C   TRP Q 112    -142.244 -86.117 625.153  1.00  8.48           C
ATOM   1758  O   TRP Q 112    -141.713 -85.777 624.097  1.00  8.48           O
ATOM   1759  HA  TRP Q 112    -142.549 -87.656 626.638  1.00  8.48           H
ATOM   1760  CB  TRP Q 112    -140.801 -88.182 625.557  1.00  8.48           C
ATOM   1761 1HB  TRP Q 112    -140.866 -89.246 625.787  1.00  8.48           H
ATOM   1762 2HB  TRP Q 112    -140.416 -88.099 624.541  1.00  8.48           H
ATOM   1763  CG  TRP Q 112    -139.807 -87.528 626.519  1.00  8.48           C
ATOM   1764  HD1 TRP Q 112    -138.884 -86.005 625.313  1.00  8.48           H
ATOM   1765  CD1 TRP Q 112    -138.967 -86.513 626.274  1.00  8.48           C
ATOM   1766  CD2 TRP Q 112    -139.583 -87.887 627.899  1.00  8.48           C
ATOM   1767  NE1 TRP Q 112    -138.221 -86.193 627.389  1.00  8.48           N
ATOM   1768  HE1 TRP Q 112    -137.529 -85.473 627.452  1.00  8.48           H
ATOM   1769  CE2 TRP Q 112    -138.607 -87.055 628.409  1.00  8.48           C
ATOM   1770  HE3 TRP Q 112    -140.957 -89.550 628.311  1.00  8.48           H
ATOM   1771  CE3 TRP Q 112    -140.185 -88.881 628.690  1.00  8.48           C
ATOM   1772  CZ2 TRP Q 112    -138.147 -87.133 629.729  1.00  8.48           C
ATOM   1773  HZ2 TRP Q 112    -137.374 -86.463 630.108  1.00  8.48           H
ATOM   1774  CZ3 TRP Q 112    -139.713 -88.946 630.007  1.00  8.48           C
ATOM   1775  HZ3 TRP Q 112    -140.147 -89.700 630.663  1.00  8.48           H
ATOM   1776  CH2 TRP Q 112    -138.732 -88.116 630.535  1.00  8.48           C
ATOM   1777  HH2 TRP Q 112    -138.419 -88.231 631.573  1.00  8.48           H
ATOM   1778  HN  TRP Q 112    -142.694 -88.902 624.075  1.00  8.48           H
ATOM   1779  N   LYS Q 113    -142.876 -85.291 625.975  1.00  8.48           N
ATOM   1780  CA  LYS Q 113    -143.110 -83.905 625.609  1.00  8.48           C
ATOM   1781  C   LYS Q 113    -142.035 -83.024 626.249  1.00  8.48           C
ATOM   1782  O   LYS Q 113    -142.068 -81.802 626.114  1.00  8.48           O
ATOM   1783  HA  LYS Q 113    -143.016 -83.833 624.525  1.00  8.48           H
ATOM   1784  CB  LYS Q 113    -144.539 -83.490 625.968  1.00  8.48           C
ATOM   1785 1HB  LYS Q 113    -144.732 -83.708 627.018  1.00  8.48           H
ATOM   1786 2HB  LYS Q 113    -144.651 -82.414 625.840  1.00  8.48           H
ATOM   1787  CG  LYS Q 113    -145.558 -84.223 625.093  1.00  8.48           C
ATOM   1788 1HG  LYS Q 113    -145.416 -83.943 624.050  1.00  8.48           H
ATOM   1789 2HG  LYS Q 113    -145.394 -85.298 625.160  1.00  8.48           H
ATOM   1790  CD  LYS Q 113    -146.988 -83.892 625.525  1.00  8.48           C
ATOM   1791 1HD  LYS Q 113    -147.124 -84.149 626.576  1.00  8.48           H
ATOM   1792 2HD  LYS Q 113    -147.161 -82.819 625.435  1.00  8.48           H
ATOM   1793  CE  LYS Q 113    -148.008 -84.651 624.673  1.00  8.48           C
ATOM   1794 1HE  LYS Q 113    -147.896 -84.370 623.626  1.00  8.48           H
ATOM   1795 2HE  LYS Q 113    -147.818 -85.722 624.737  1.00  8.48           H
ATOM   1796  NZ  LYS Q 113    -149.385 -84.357 625.128  1.00  8.48           N
ATOM   1797 1HZ  LYS Q 113    -150.041 -84.939 624.618  1.00  8.48           H
ATOM   1798 2HZ  LYS Q 113    -149.462 -84.550 626.120  1.00  8.48           H
ATOM   1799 3HZ  LYS Q 113    -149.596 -83.380 624.957  1.00  8.48           H
ATOM   1800  HN  LYS Q 113    -143.224 -85.556 626.874  1.00  8.48           H
ATOM   1801  N   PHE Q 114    -141.107 -83.680 626.931  1.00  8.48           N
ATOM   1802  CA  PHE Q 114    -140.153 -82.971 627.766  1.00  8.48           C
ATOM   1803  C   PHE Q 114    -138.782 -82.896 627.090  1.00  8.48           C
ATOM   1804  O   PHE Q 114    -138.516 -83.626 626.137  1.00  8.48           O
ATOM   1805  HA  PHE Q 114    -140.539 -81.963 627.915  1.00  8.48           H
ATOM   1806  CB  PHE Q 114    -140.023 -83.765 629.068  1.00  8.48           C
ATOM   1807 1HB  PHE Q 114    -139.505 -84.701 628.861  1.00  8.48           H
ATOM   1808 2HB  PHE Q 114    -139.400 -83.203 629.764  1.00  8.48           H
ATOM   1809  CG  PHE Q 114    -141.361 -84.077 629.743  1.00  8.48           C
ATOM   1810  HD1 PHE Q 114    -141.594 -82.103 630.499  1.00  8.48           H
ATOM   1811  CD1 PHE Q 114    -142.019 -83.105 630.429  1.00  8.48           C
ATOM   1812  HD2 PHE Q 114    -141.363 -86.105 629.106  1.00  8.48           H
ATOM   1813  CD2 PHE Q 114    -141.891 -85.326 629.656  1.00  8.48           C
ATOM   1814  CE1 PHE Q 114    -143.261 -83.394 631.055  1.00  8.48           C
ATOM   1815  HE1 PHE Q 114    -143.788 -82.615 631.605  1.00  8.48           H
ATOM   1816  CE2 PHE Q 114    -143.132 -85.616 630.282  1.00  8.48           C
ATOM   1817  HE2 PHE Q 114    -143.557 -86.617 630.212  1.00  8.48           H
ATOM   1818  CZ  PHE Q 114    -143.791 -84.644 630.968  1.00  8.48           C
ATOM   1819  HZ  PHE Q 114    -144.744 -84.866 631.448  1.00  8.48           H
ATOM   1820  HN  PHE Q 114    -141.002 -84.674 626.919  1.00  8.48           H
ATOM   1821  N   GLN Q 115    -137.949 -82.007 627.611  1.00  8.48           N
ATOM   1822  CA  GLN Q 115    -136.622 -81.809 627.054  1.00  8.48           C
ATOM   1823  C   GLN Q 115    -135.721 -82.998 627.396  1.00  8.48           C
ATOM   1824  O   GLN Q 115    -136.034 -83.783 628.289  1.00  8.48           O
ATOM   1825  HA  GLN Q 115    -136.766 -81.752 625.975  1.00  8.48           H
ATOM   1826  CB  GLN Q 115    -136.010 -80.497 627.548  1.00  8.48           C
ATOM   1827 1HB  GLN Q 115    -136.055 -80.458 628.637  1.00  8.48           H
ATOM   1828 2HB  GLN Q 115    -134.956 -80.456 627.272  1.00  8.48           H
ATOM   1829  CG  GLN Q 115    -136.745 -79.293 626.958  1.00  8.48           C
ATOM   1830 1HG  GLN Q 115    -136.757 -79.366 625.871  1.00  8.48           H
ATOM   1831 2HG  GLN Q 115    -137.783 -79.298 627.290  1.00  8.48           H
ATOM   1832  CD  GLN Q 115    -136.076 -77.982 627.378  1.00  8.48           C
ATOM   1833  OE1 GLN Q 115    -135.226 -77.941 628.253  1.00  8.48           O
ATOM   1834  NE2 GLN Q 115    -136.506 -76.917 626.708  1.00  8.48           N
ATOM   1835 1HE2 GLN Q 115    -137.206 -77.019 626.002  1.00  8.48           H
ATOM   1836 2HE2 GLN Q 115    -136.128 -76.013 626.911  1.00  8.48           H
ATOM   1837  HN  GLN Q 115    -138.168 -81.429 628.397  1.00  8.48           H
ATOM   1838  N   THR Q 116    -134.619 -83.093 626.666  1.00  8.48           N
ATOM   1839  CA  THR Q 116    -133.713 -84.218 626.822  1.00  8.48           C
ATOM   1840  C   THR Q 116    -133.173 -84.275 628.252  1.00  8.48           C
ATOM   1841  O   THR Q 116    -132.925 -85.356 628.784  1.00  8.48           O
ATOM   1842  HA  THR Q 116    -134.275 -85.137 626.656  1.00  8.48           H
ATOM   1843  HB  THR Q 116    -131.879 -83.344 626.053  1.00  8.48           H
ATOM   1844  CB  THR Q 116    -132.616 -84.092 625.763  1.00  8.48           C
ATOM   1845  OG1 THR Q 116    -133.326 -83.820 624.558  1.00  8.48           O
ATOM   1846  HG1 THR Q 116    -132.702 -83.452 623.869  1.00  8.48           H
ATOM   1847  CG2 THR Q 116    -131.912 -85.423 625.488  1.00  8.48           C
ATOM   1848 1HG2 THR Q 116    -132.639 -86.152 625.132  1.00  8.48           H
ATOM   1849 2HG2 THR Q 116    -131.451 -85.787 626.406  1.00  8.48           H
ATOM   1850 3HG2 THR Q 116    -131.143 -85.277 624.729  1.00  8.48           H
ATOM   1851  HN  THR Q 116    -134.342 -82.419 625.981  1.00  8.48           H
ATOM   1852  N   PHE Q 117    -133.006 -83.097 628.835  1.00  8.48           N
ATOM   1853  CA  PHE Q 117    -132.507 -82.999 630.196  1.00  8.48           C
ATOM   1854  C   PHE Q 117    -133.368 -83.821 631.156  1.00  8.48           C
ATOM   1855  O   PHE Q 117    -132.845 -84.579 631.972  1.00  8.48           O
ATOM   1856  HA  PHE Q 117    -131.490 -83.392 630.196  1.00  8.48           H
ATOM   1857  CB  PHE Q 117    -132.583 -81.524 630.595  1.00  8.48           C
ATOM   1858 1HB  PHE Q 117    -131.937 -80.945 629.936  1.00  8.48           H
ATOM   1859 2HB  PHE Q 117    -133.601 -81.168 630.437  1.00  8.48           H
ATOM   1860  CG  PHE Q 117    -132.183 -81.251 632.047  1.00  8.48           C
ATOM   1861  HD1 PHE Q 117    -134.131 -80.609 632.606  1.00  8.48           H
ATOM   1862  CD1 PHE Q 117    -133.105 -80.786 632.931  1.00  8.48           C
ATOM   1863  HD2 PHE Q 117    -130.164 -81.845 631.743  1.00  8.48           H
ATOM   1864  CD2 PHE Q 117    -130.904 -81.473 632.452  1.00  8.48           C
ATOM   1865  CE1 PHE Q 117    -132.733 -80.533 634.278  1.00  8.48           C
ATOM   1866  HE1 PHE Q 117    -133.473 -80.160 634.986  1.00  8.48           H
ATOM   1867  CE2 PHE Q 117    -130.532 -81.219 633.799  1.00  8.48           C
ATOM   1868  HE2 PHE Q 117    -129.506 -81.397 634.124  1.00  8.48           H
ATOM   1869  CZ  PHE Q 117    -131.454 -80.755 634.683  1.00  8.48           C
ATOM   1870  HZ  PHE Q 117    -131.169 -80.560 635.717  1.00  8.48           H
ATOM   1871  HN  PHE Q 117    -133.206 -82.222 628.394  1.00  8.48           H
ATOM   1872  N   MET Q 118    -134.675 -83.643 631.028  1.00  8.48           N
ATOM   1873  CA  MET Q 118    -135.615 -84.379 631.856  1.00  8.48           C
ATOM   1874  C   MET Q 118    -135.503 -85.885 631.607  1.00  8.48           C
ATOM   1875  O   MET Q 118    -135.670 -86.684 632.527  1.00  8.48           O
ATOM   1876  HA  MET Q 118    -135.339 -84.153 632.886  1.00  8.48           H
ATOM   1877  CB  MET Q 118    -137.040 -83.916 631.547  1.00  8.48           C
ATOM   1878 1HB  MET Q 118    -137.191 -83.887 630.467  1.00  8.48           H
ATOM   1879 2HB  MET Q 118    -137.755 -84.633 631.949  1.00  8.48           H
ATOM   1880  CG  MET Q 118    -137.308 -82.532 632.141  1.00  8.48           C
ATOM   1881 1HG  MET Q 118    -136.517 -81.841 631.847  1.00  8.48           H
ATOM   1882 2HG  MET Q 118    -138.243 -82.132 631.748  1.00  8.48           H
ATOM   1883  SD  MET Q 118    -137.391 -82.638 633.921  1.00  8.48           S
ATOM   1884  CE  MET Q 118    -135.798 -81.955 634.348  1.00  8.48           C
ATOM   1885 1HE  MET Q 118    -135.011 -82.565 633.904  1.00  8.48           H
ATOM   1886 2HE  MET Q 118    -135.726 -80.936 633.968  1.00  8.48           H
ATOM   1887 3HE  MET Q 118    -135.685 -81.948 635.432  1.00  8.48           H
ATOM   1888  HN  MET Q 118    -135.092 -83.011 630.375  1.00  8.48           H
ATOM   1889  N   CYS Q 119    -135.221 -86.226 630.358  1.00  8.48           N
ATOM   1890  CA  CYS Q 119    -135.099 -87.622 629.974  1.00  8.48           C
ATOM   1891  C   CYS Q 119    -133.924 -88.232 630.742  1.00  8.48           C
ATOM   1892  O   CYS Q 119    -134.044 -89.317 631.307  1.00  8.48           O
ATOM   1893  HA  CYS Q 119    -136.035 -88.106 630.251  1.00  8.48           H
ATOM   1894  CB  CYS Q 119    -134.934 -87.780 628.461  1.00  8.48           C
ATOM   1895 1HB  CYS Q 119    -135.828 -87.420 627.950  1.00  8.48           H
ATOM   1896 2HB  CYS Q 119    -134.101 -87.170 628.112  1.00  8.48           H
ATOM   1897  SG  CYS Q 119    -134.641 -89.537 628.043  1.00  8.48           S
ATOM   1898  HN  CYS Q 119    -135.076 -85.570 629.618  1.00  8.48           H
ATOM   1899  N   LYS Q 120    -132.816 -87.506 630.737  1.00  8.48           N
ATOM   1900  CA  LYS Q 120    -131.623 -87.958 631.434  1.00  8.48           C
ATOM   1901  C   LYS Q 120    -131.948 -88.159 632.915  1.00  8.48           C
ATOM   1902  O   LYS Q 120    -131.666 -89.216 633.478  1.00  8.48           O
ATOM   1903  HA  LYS Q 120    -131.341 -88.921 631.008  1.00  8.48           H
ATOM   1904  CB  LYS Q 120    -130.460 -86.995 631.184  1.00  8.48           C
ATOM   1905 1HB  LYS Q 120    -130.792 -85.969 631.341  1.00  8.48           H
ATOM   1906 2HB  LYS Q 120    -129.665 -87.186 631.905  1.00  8.48           H
ATOM   1907  CG  LYS Q 120    -129.916 -87.149 629.763  1.00  8.48           C
ATOM   1908 1HG  LYS Q 120    -129.464 -88.134 629.647  1.00  8.48           H
ATOM   1909 2HG  LYS Q 120    -130.736 -87.088 629.047  1.00  8.48           H
ATOM   1910  CD  LYS Q 120    -128.880 -86.067 629.452  1.00  8.48           C
ATOM   1911 1HD  LYS Q 120    -129.336 -85.082 629.550  1.00  8.48           H
ATOM   1912 2HD  LYS Q 120    -128.069 -86.116 630.179  1.00  8.48           H
ATOM   1913  CE  LYS Q 120    -128.316 -86.237 628.040  1.00  8.48           C
ATOM   1914 1HE  LYS Q 120    -129.010 -86.818 627.432  1.00  8.48           H
ATOM   1915 2HE  LYS Q 120    -128.214 -85.262 627.563  1.00  8.48           H
ATOM   1916  NZ  LYS Q 120    -127.001 -86.914 628.085  1.00  8.48           N
ATOM   1917 1HZ  LYS Q 120    -126.689 -87.109 627.140  1.00  8.48           H
ATOM   1918 2HZ  LYS Q 120    -126.327 -86.313 628.546  1.00  8.48           H
ATOM   1919 3HZ  LYS Q 120    -127.086 -87.784 628.599  1.00  8.48           H
ATOM   1920  HN  LYS Q 120    -132.725 -86.627 630.270  1.00  8.48           H
ATOM   1921  N   VAL Q 121    -132.537 -87.129 633.504  1.00  8.48           N
ATOM   1922  CA  VAL Q 121    -132.810 -87.138 634.931  1.00  8.48           C
ATOM   1923  C   VAL Q 121    -133.715 -88.325 635.265  1.00  8.48           C
ATOM   1924  O   VAL Q 121    -133.435 -89.081 636.194  1.00  8.48           O
ATOM   1925  HA  VAL Q 121    -131.858 -87.266 635.447  1.00  8.48           H
ATOM   1926  HB  VAL Q 121    -134.245 -85.575 634.702  1.00  8.48           H
ATOM   1927  CB  VAL Q 121    -133.403 -85.795 635.359  1.00  8.48           C
ATOM   1928  CG1 VAL Q 121    -133.932 -85.861 636.793  1.00  8.48           C
ATOM   1929 1HG1 VAL Q 121    -134.709 -86.623 636.859  1.00  8.48           H
ATOM   1930 2HG1 VAL Q 121    -133.116 -86.114 637.470  1.00  8.48           H
ATOM   1931 3HG1 VAL Q 121    -134.349 -84.893 637.072  1.00  8.48           H
ATOM   1932  CG2 VAL Q 121    -132.379 -84.668 635.204  1.00  8.48           C
ATOM   1933 1HG2 VAL Q 121    -131.510 -84.880 635.826  1.00  8.48           H
ATOM   1934 2HG2 VAL Q 121    -132.072 -84.598 634.161  1.00  8.48           H
ATOM   1935 3HG2 VAL Q 121    -132.828 -83.725 635.515  1.00  8.48           H
ATOM   1936  HN  VAL Q 121    -132.826 -86.300 633.024  1.00  8.48           H
ATOM   1937  N   VAL Q 122    -134.781 -88.452 634.490  1.00  8.48           N
ATOM   1938  CA  VAL Q 122    -135.860 -89.359 634.843  1.00  8.48           C
ATOM   1939  C   VAL Q 122    -135.355 -90.801 634.765  1.00  8.48           C
ATOM   1940  O   VAL Q 122    -135.704 -91.631 635.604  1.00  8.48           O
ATOM   1941  HA  VAL Q 122    -136.148 -89.143 635.872  1.00  8.48           H
ATOM   1942  HB  VAL Q 122    -136.727 -89.064 632.915  1.00  8.48           H
ATOM   1943  CB  VAL Q 122    -137.074 -89.102 633.947  1.00  8.48           C
ATOM   1944  CG1 VAL Q 122    -138.089 -90.241 634.060  1.00  8.48           C
ATOM   1945 1HG1 VAL Q 122    -137.621 -91.177 633.755  1.00  8.48           H
ATOM   1946 2HG1 VAL Q 122    -138.428 -90.325 635.093  1.00  8.48           H
ATOM   1947 3HG1 VAL Q 122    -138.942 -90.033 633.414  1.00  8.48           H
ATOM   1948  CG2 VAL Q 122    -137.722 -87.756 634.275  1.00  8.48           C
ATOM   1949 1HG2 VAL Q 122    -138.048 -87.753 635.315  1.00  8.48           H
ATOM   1950 2HG2 VAL Q 122    -136.998 -86.956 634.120  1.00  8.48           H
ATOM   1951 3HG2 VAL Q 122    -138.582 -87.598 633.624  1.00  8.48           H
ATOM   1952  HN  VAL Q 122    -134.914 -87.950 633.635  1.00  8.48           H
ATOM   1953  N   ASN Q 123    -134.540 -91.055 633.752  1.00  8.48           N
ATOM   1954  CA  ASN Q 123    -133.935 -92.366 633.589  1.00  8.48           C
ATOM   1955  C   ASN Q 123    -132.971 -92.625 634.748  1.00  8.48           C
ATOM   1956  O   ASN Q 123    -132.955 -93.717 635.315  1.00  8.48           O
ATOM   1957  HA  ASN Q 123    -134.769 -93.067 633.575  1.00  8.48           H
ATOM   1958  CB  ASN Q 123    -133.138 -92.446 632.285  1.00  8.48           C
ATOM   1959 1HB  ASN Q 123    -132.685 -91.478 632.071  1.00  8.48           H
ATOM   1960 2HB  ASN Q 123    -132.323 -93.162 632.396  1.00  8.48           H
ATOM   1961  CG  ASN Q 123    -134.036 -92.865 631.119  1.00  8.48           C
ATOM   1962  OD1 ASN Q 123    -135.079 -93.473 631.292  1.00  8.48           O
ATOM   1963  ND2 ASN Q 123    -133.574 -92.506 629.924  1.00  8.48           N
ATOM   1964 1HD2 ASN Q 123    -132.710 -92.008 629.852  1.00  8.48           H
ATOM   1965 2HD2 ASN Q 123    -134.090 -92.734 629.099  1.00  8.48           H
ATOM   1966  HN  ASN Q 123    -134.294 -90.386 633.051  1.00  8.48           H
ATOM   1967  N   SER Q 124    -132.190 -91.603 635.067  1.00  8.48           N
ATOM   1968  CA  SER Q 124    -131.102 -91.760 636.017  1.00  8.48           C
ATOM   1969  C   SER Q 124    -131.664 -91.965 637.426  1.00  8.48           C
ATOM   1970  O   SER Q 124    -131.131 -92.758 638.201  1.00  8.48           O
ATOM   1971  HA  SER Q 124    -130.558 -92.645 635.690  1.00  8.48           H
ATOM   1972  CB  SER Q 124    -130.168 -90.548 635.990  1.00  8.48           C
ATOM   1973 1HB  SER Q 124    -130.709 -89.666 636.333  1.00  8.48           H
ATOM   1974 2HB  SER Q 124    -129.346 -90.708 636.688  1.00  8.48           H
ATOM   1975  HG  SER Q 124    -130.051 -89.478 634.303  1.00  8.48           H
ATOM   1976  OG  SER Q 124    -129.644 -90.307 634.687  1.00  8.48           O
ATOM   1977  HN  SER Q 124    -132.291 -90.683 634.688  1.00  8.48           H
ATOM   1978  N   MET Q 125    -132.733 -91.237 637.714  1.00  8.48           N
ATOM   1979  CA  MET Q 125    -133.346 -91.296 639.030  1.00  8.48           C
ATOM   1980  C   MET Q 125    -133.836 -92.711 639.344  1.00  8.48           C
ATOM   1981  O   MET Q 125    -133.699 -93.184 640.471  1.00  8.48           O
ATOM   1982  HA  MET Q 125    -132.561 -91.013 639.732  1.00  8.48           H
ATOM   1983  CB  MET Q 125    -134.524 -90.323 639.089  1.00  8.48           C
ATOM   1984 1HB  MET Q 125    -135.129 -90.424 638.188  1.00  8.48           H
ATOM   1985 2HB  MET Q 125    -135.166 -90.573 639.934  1.00  8.48           H
ATOM   1986  CG  MET Q 125    -134.036 -88.879 639.223  1.00  8.48           C
ATOM   1987 1HG  MET Q 125    -133.398 -88.622 638.377  1.00  8.48           H
ATOM   1988 2HG  MET Q 125    -134.885 -88.195 639.200  1.00  8.48           H
ATOM   1989  SD  MET Q 125    -133.134 -88.678 640.750  1.00  8.48           S
ATOM   1990  CE  MET Q 125    -131.466 -88.608 640.118  1.00  8.48           C
ATOM   1991 1HE  MET Q 125    -131.239 -89.533 639.587  1.00  8.48           H
ATOM   1992 2HE  MET Q 125    -131.372 -87.765 639.434  1.00  8.48           H
ATOM   1993 3HE  MET Q 125    -130.768 -88.484 640.946  1.00  8.48           H
ATOM   1994  HN  MET Q 125    -133.178 -90.617 637.068  1.00  8.48           H
ATOM   1995  N   TYR Q 126    -134.398 -93.348 638.326  1.00  8.48           N
ATOM   1996  CA  TYR Q 126    -134.899 -94.703 638.476  1.00  8.48           C
ATOM   1997  C   TYR Q 126    -133.770 -95.667 638.845  1.00  8.48           C
ATOM   1998  O   TYR Q 126    -133.907 -96.463 639.773  1.00  8.48           O
ATOM   1999  HA  TYR Q 126    -135.641 -94.701 639.274  1.00  8.48           H
ATOM   2000  CB  TYR Q 126    -135.464 -95.097 637.109  1.00  8.48           C
ATOM   2001 1HB  TYR Q 126    -136.375 -94.529 636.927  1.00  8.48           H
ATOM   2002 2HB  TYR Q 126    -134.750 -94.812 636.337  1.00  8.48           H
ATOM   2003  CG  TYR Q 126    -135.774 -96.589 636.971  1.00  8.48           C
ATOM   2004  HD1 TYR Q 126    -134.633 -96.808 635.169  1.00  8.48           H
ATOM   2005  CD1 TYR Q 126    -135.260 -97.305 635.909  1.00  8.48           C
ATOM   2006  HD2 TYR Q 126    -136.973 -96.653 638.747  1.00  8.48           H
ATOM   2007  CD2 TYR Q 126    -136.567 -97.219 637.909  1.00  8.48           C
ATOM   2008  CE1 TYR Q 126    -135.552 -98.709 635.779  1.00  8.48           C
ATOM   2009  HE1 TYR Q 126    -135.152 -99.287 634.945  1.00  8.48           H
ATOM   2010  HE2 TYR Q 126    -137.484 -99.133 638.512  1.00  8.48           H
ATOM   2011  CE2 TYR Q 126    -136.859 -98.623 637.778  1.00  8.48           C
ATOM   2012  CZ  TYR Q 126    -136.337 -99.299 636.720  1.00  8.48           C
ATOM   2013  OH  TYR Q 126    -136.612-100.625 636.597  1.00  8.48           O
ATOM   2014  HH  TYR Q 126    -137.175-100.930 637.366  1.00  8.48           H
ATOM   2015  HN  TYR Q 126    -134.513 -92.953 637.415  1.00  8.48           H
ATOM   2016  N   LYS Q 127    -132.680 -95.565 638.100  1.00  8.48           N
ATOM   2017  CA  LYS Q 127    -131.562 -96.476 638.279  1.00  8.48           C
ATOM   2018  C   LYS Q 127    -130.889 -96.192 639.623  1.00  8.48           C
ATOM   2019  O   LYS Q 127    -130.353 -97.100 640.257  1.00  8.48           O
ATOM   2020  HA  LYS Q 127    -131.966 -97.488 638.302  1.00  8.48           H
ATOM   2021  CB  LYS Q 127    -130.609 -96.395 637.085  1.00  8.48           C
ATOM   2022 1HB  LYS Q 127    -130.371 -95.353 636.873  1.00  8.48           H
ATOM   2023 2HB  LYS Q 127    -129.670 -96.892 637.330  1.00  8.48           H
ATOM   2024  CG  LYS Q 127    -131.227 -97.045 635.845  1.00  8.48           C
ATOM   2025 1HG  LYS Q 127    -132.072 -96.448 635.501  1.00  8.48           H
ATOM   2026 2HG  LYS Q 127    -130.497 -97.060 635.036  1.00  8.48           H
ATOM   2027  CD  LYS Q 127    -131.691 -98.471 636.147  1.00  8.48           C
ATOM   2028 1HD  LYS Q 127    -130.893 -99.018 636.649  1.00  8.48           H
ATOM   2029 2HD  LYS Q 127    -132.539 -98.444 636.832  1.00  8.48           H
ATOM   2030  CE  LYS Q 127    -132.089 -99.202 634.863  1.00  8.48           C
ATOM   2031 1HE  LYS Q 127    -132.836 -98.620 634.323  1.00  8.48           H
ATOM   2032 2HE  LYS Q 127    -131.223 -99.294 634.207  1.00  8.48           H
ATOM   2033  NZ  LYS Q 127    -132.627-100.544 635.176  1.00  8.48           N
ATOM   2034 1HZ  LYS Q 127    -132.909-101.004 634.317  1.00  8.48           H
ATOM   2035 2HZ  LYS Q 127    -131.911-101.096 635.636  1.00  8.48           H
ATOM   2036 3HZ  LYS Q 127    -133.429-100.452 635.789  1.00  8.48           H
ATOM   2037  HN  LYS Q 127    -132.553 -94.876 637.385  1.00  8.48           H
ATOM   2038  N   MET Q 128    -130.938 -94.928 640.019  1.00  8.48           N
ATOM   2039  CA  MET Q 128    -130.407 -94.527 641.310  1.00  8.48           C
ATOM   2040  C   MET Q 128    -131.179 -95.191 642.452  1.00  8.48           C
ATOM   2041  O   MET Q 128    -130.580 -95.690 643.404  1.00  8.48           O
ATOM   2042  HA  MET Q 128    -129.370 -94.865 641.319  1.00  8.48           H
ATOM   2043  CB  MET Q 128    -130.497 -93.006 641.449  1.00  8.48           C
ATOM   2044 1HB  MET Q 128    -130.062 -92.530 640.571  1.00  8.48           H
ATOM   2045 2HB  MET Q 128    -131.543 -92.703 641.491  1.00  8.48           H
ATOM   2046  CG  MET Q 128    -129.772 -92.527 642.708  1.00  8.48           C
ATOM   2047 1HG  MET Q 128    -130.261 -92.928 643.595  1.00  8.48           H
ATOM   2048 2HG  MET Q 128    -128.748 -92.901 642.712  1.00  8.48           H
ATOM   2049  SD  MET Q 128    -129.769 -90.743 642.769  1.00  8.48           S
ATOM   2050  CE  MET Q 128    -128.654 -90.389 641.420  1.00  8.48           C
ATOM   2051 1HE  MET Q 128    -127.683 -90.840 641.623  1.00  8.48           H
ATOM   2052 2HE  MET Q 128    -129.060 -90.800 640.496  1.00  8.48           H
ATOM   2053 3HE  MET Q 128    -128.538 -89.310 641.318  1.00  8.48           H
ATOM   2054  HN  MET Q 128    -131.332 -94.187 639.475  1.00  8.48           H
ATOM   2055  N   ASN Q 129    -132.497 -95.177 642.319  1.00  8.48           N
ATOM   2056  CA  ASN Q 129    -133.354 -95.843 643.284  1.00  8.48           C
ATOM   2057  C   ASN Q 129    -133.067 -97.346 643.263  1.00  8.48           C
ATOM   2058  O   ASN Q 129    -132.921 -97.969 644.314  1.00  8.48           O
ATOM   2059  HA  ASN Q 129    -133.113 -95.387 644.244  1.00  8.48           H
ATOM   2060  CB  ASN Q 129    -134.832 -95.640 642.943  1.00  8.48           C
ATOM   2061 1HB  ASN Q 129    -135.104 -94.596 643.098  1.00  8.48           H
ATOM   2062 2HB  ASN Q 129    -134.998 -95.859 641.888  1.00  8.48           H
ATOM   2063  CG  ASN Q 129    -135.722 -96.538 643.804  1.00  8.48           C
ATOM   2064  OD1 ASN Q 129    -135.947 -97.700 643.507  1.00  8.48           O
ATOM   2065  ND2 ASN Q 129    -136.215 -95.937 644.883  1.00  8.48           N
ATOM   2066 1HD2 ASN Q 129    -135.992 -94.980 645.068  1.00  8.48           H
ATOM   2067 2HD2 ASN Q 129    -136.810 -96.441 645.509  1.00  8.48           H
ATOM   2068  HN  ASN Q 129    -132.979 -94.722 641.570  1.00  8.48           H
ATOM   2069  N   PHE Q 130    -132.994 -97.885 642.055  1.00  8.48           N
ATOM   2070  CA  PHE Q 130    -132.851 -99.321 641.884  1.00  8.48           C
ATOM   2071  C   PHE Q 130    -131.677 -99.857 642.705  1.00  8.48           C
ATOM   2072  O   PHE Q 130    -131.844-100.774 643.508  1.00  8.48           O
ATOM   2073  HA  PHE Q 130    -133.776 -99.782 642.232  1.00  8.48           H
ATOM   2074  CB  PHE Q 130    -132.575 -99.569 640.400  1.00  8.48           C
ATOM   2075 1HB  PHE Q 130    -133.400 -99.163 639.814  1.00  8.48           H
ATOM   2076 2HB  PHE Q 130    -131.679 -99.020 640.110  1.00  8.48           H
ATOM   2077  CG  PHE Q 130    -132.391-101.045 640.039  1.00  8.48           C
ATOM   2078  HD1 PHE Q 130    -130.317-100.824 639.625  1.00  8.48           H
ATOM   2079  CD1 PHE Q 130    -131.167-101.506 639.667  1.00  8.48           C
ATOM   2080  HD2 PHE Q 130    -134.432-101.526 640.389  1.00  8.48           H
ATOM   2081  CD2 PHE Q 130    -133.451-101.895 640.091  1.00  8.48           C
ATOM   2082  CE1 PHE Q 130    -130.995-102.875 639.332  1.00  8.48           C
ATOM   2083  HE1 PHE Q 130    -130.014-103.244 639.034  1.00  8.48           H
ATOM   2084  CE2 PHE Q 130    -133.279-103.265 639.756  1.00  8.48           C
ATOM   2085  HE2 PHE Q 130    -134.129-103.946 639.798  1.00  8.48           H
ATOM   2086  CZ  PHE Q 130    -132.055-103.726 639.384  1.00  8.48           C
ATOM   2087  HZ  PHE Q 130    -131.924-104.777 639.127  1.00  8.48           H
ATOM   2088  HN  PHE Q 130    -133.031 -97.360 641.205  1.00  8.48           H
ATOM   2089  N   TYR Q 131    -130.516 -99.262 642.477  1.00  8.48           N
ATOM   2090  CA  TYR Q 131    -129.301 -99.713 643.135  1.00  8.48           C
ATOM   2091  C   TYR Q 131    -129.345 -99.409 644.634  1.00  8.48           C
ATOM   2092  O   TYR Q 131    -129.074-100.283 645.456  1.00  8.48           O
ATOM   2093  HA  TYR Q 131    -129.222-100.791 642.992  1.00  8.48           H
ATOM   2094  CB  TYR Q 131    -128.158 -98.920 642.499  1.00  8.48           C
ATOM   2095 1HB  TYR Q 131    -128.420 -97.862 642.496  1.00  8.48           H
ATOM   2096 2HB  TYR Q 131    -127.267 -99.026 643.118  1.00  8.48           H
ATOM   2097  CG  TYR Q 131    -127.822 -99.350 641.070  1.00  8.48           C
ATOM   2098  HD1 TYR Q 131    -127.445-101.389 641.617  1.00  8.48           H
ATOM   2099  CD1 TYR Q 131    -127.477-100.660 640.806  1.00  8.48           C
ATOM   2100  HD2 TYR Q 131    -128.134 -97.393 640.252  1.00  8.48           H
ATOM   2101  CD2 TYR Q 131    -127.863 -98.428 640.044  1.00  8.48           C
ATOM   2102  CE1 TYR Q 131    -127.161-101.065 639.461  1.00  8.48           C
ATOM   2103  HE1 TYR Q 131    -126.888-102.097 639.239  1.00  8.48           H
ATOM   2104  HE2 TYR Q 131    -127.574 -98.115 637.879  1.00  8.48           H
ATOM   2105  CE2 TYR Q 131    -127.546 -98.833 638.699  1.00  8.48           C
ATOM   2106  CZ  TYR Q 131    -127.211-100.132 638.474  1.00  8.48           C
ATOM   2107  OH  TYR Q 131    -126.912-100.514 637.203  1.00  8.48           O
ATOM   2108  HH  TYR Q 131    -126.759 -99.709 636.631  1.00  8.48           H
ATOM   2109  HN  TYR Q 131    -130.397 -98.487 641.856  1.00  8.48           H
ATOM   2110  N   SER Q 132    -129.688 -98.168 644.944  1.00  8.48           N
ATOM   2111  CA  SER Q 132    -129.569 -97.677 646.306  1.00  8.48           C
ATOM   2112  C   SER Q 132    -130.478 -98.485 647.234  1.00  8.48           C
ATOM   2113  O   SER Q 132    -130.090 -98.818 648.353  1.00  8.48           O
ATOM   2114  HA  SER Q 132    -128.523 -97.821 646.575  1.00  8.48           H
ATOM   2115  CB  SER Q 132    -129.916 -96.189 646.388  1.00  8.48           C
ATOM   2116 1HB  SER Q 132    -129.826 -95.852 647.420  1.00  8.48           H
ATOM   2117 2HB  SER Q 132    -129.196 -95.616 645.802  1.00  8.48           H
ATOM   2118  HG  SER Q 132    -131.190 -95.392 645.066  1.00  8.48           H
ATOM   2119  OG  SER Q 132    -131.233 -95.921 645.914  1.00  8.48           O
ATOM   2120  HN  SER Q 132    -130.040 -97.503 644.284  1.00  8.48           H
ATOM   2121  N   CYS Q 133    -131.670 -98.777 646.736  1.00  8.48           N
ATOM   2122  CA  CYS Q 133    -132.681 -99.434 647.547  1.00  8.48           C
ATOM   2123  C   CYS Q 133    -132.193-100.848 647.869  1.00  8.48           C
ATOM   2124  O   CYS Q 133    -132.255-101.284 649.017  1.00  8.48           O
ATOM   2125  HA  CYS Q 133    -132.783 -98.844 648.458  1.00  8.48           H
ATOM   2126  CB  CYS Q 133    -134.044 -99.445 646.854  1.00  8.48           C
ATOM   2127 1HB  CYS Q 133    -133.935 -99.778 645.822  1.00  8.48           H
ATOM   2128 2HB  CYS Q 133    -134.708-100.154 647.349  1.00  8.48           H
ATOM   2129  HG  CYS Q 133    -133.990 -97.248 645.960  1.00  8.48           H
ATOM   2130  SG  CYS Q 133    -134.780 -97.769 646.894  1.00  8.48           S
ATOM   2131  HN  CYS Q 133    -131.950 -98.572 645.798  1.00  8.48           H
ATOM   2132  N   VAL Q 134    -131.719-101.526 646.833  1.00  8.48           N
ATOM   2133  CA  VAL Q 134    -131.330-102.920 646.966  1.00  8.48           C
ATOM   2134  C   VAL Q 134    -130.121-103.021 647.899  1.00  8.48           C
ATOM   2135  O   VAL Q 134    -130.033-103.942 648.709  1.00  8.48           O
ATOM   2136  HA  VAL Q 134    -132.166-103.453 647.417  1.00  8.48           H
ATOM   2137  HB  VAL Q 134    -130.295-102.932 645.100  1.00  8.48           H
ATOM   2138  CB  VAL Q 134    -131.071-103.524 645.585  1.00  8.48           C
ATOM   2139  CG1 VAL Q 134    -130.560-104.962 645.702  1.00  8.48           C
ATOM   2140 1HG1 VAL Q 134    -129.629-104.971 646.268  1.00  8.48           H
ATOM   2141 2HG1 VAL Q 134    -131.304-105.571 646.216  1.00  8.48           H
ATOM   2142 3HG1 VAL Q 134    -130.384-105.368 644.706  1.00  8.48           H
ATOM   2143  CG2 VAL Q 134    -132.326-103.458 644.713  1.00  8.48           C
ATOM   2144 1HG2 VAL Q 134    -133.131-104.015 645.192  1.00  8.48           H
ATOM   2145 2HG2 VAL Q 134    -132.628-102.418 644.588  1.00  8.48           H
ATOM   2146 3HG2 VAL Q 134    -132.114-103.894 643.737  1.00  8.48           H
ATOM   2147  HN  VAL Q 134    -131.600-101.139 645.919  1.00  8.48           H
ATOM   2148  N   LEU Q 135    -129.220-102.060 647.754  1.00  8.48           N
ATOM   2149  CA  LEU Q 135    -128.018-102.033 648.570  1.00  8.48           C
ATOM   2150  C   LEU Q 135    -128.403-101.771 650.028  1.00  8.48           C
ATOM   2151  O   LEU Q 135    -127.826-102.360 650.941  1.00  8.48           O
ATOM   2152  HA  LEU Q 135    -127.557-103.018 648.506  1.00  8.48           H
ATOM   2153  CB  LEU Q 135    -127.013-101.025 648.010  1.00  8.48           C
ATOM   2154 1HB  LEU Q 135    -127.526-100.075 647.859  1.00  8.48           H
ATOM   2155 2HB  LEU Q 135    -126.242-100.855 648.761  1.00  8.48           H
ATOM   2156  HG  LEU Q 135    -127.103-101.694 645.980  1.00  8.48           H
ATOM   2157  CG  LEU Q 135    -126.331-101.417 646.698  1.00  8.48           C
ATOM   2158  CD1 LEU Q 135    -125.565-100.234 646.102  1.00  8.48           C
ATOM   2159 1HD1 LEU Q 135    -126.257 -99.415 645.905  1.00  8.48           H
ATOM   2160 2HD1 LEU Q 135    -124.802 -99.903 646.808  1.00  8.48           H
ATOM   2161 3HD1 LEU Q 135    -125.090-100.541 645.171  1.00  8.48           H
ATOM   2162  CD2 LEU Q 135    -125.434-102.642 646.891  1.00  8.48           C
ATOM   2163 1HD2 LEU Q 135    -124.666-102.416 647.631  1.00  8.48           H
ATOM   2164 2HD2 LEU Q 135    -126.036-103.482 647.237  1.00  8.48           H
ATOM   2165 3HD2 LEU Q 135    -124.961-102.899 645.943  1.00  8.48           H
ATOM   2166  HN  LEU Q 135    -129.301-101.312 647.095  1.00  8.48           H
ATOM   2167  N   LEU Q 136    -129.375-100.888 650.201  1.00  8.48           N
ATOM   2168  CA  LEU Q 136    -129.821-100.516 651.533  1.00  8.48           C
ATOM   2169  C   LEU Q 136    -130.443-101.735 652.217  1.00  8.48           C
ATOM   2170  O   LEU Q 136    -130.191-101.988 653.394  1.00  8.48           O
ATOM   2171  HA  LEU Q 136    -128.940-100.215 652.100  1.00  8.48           H
ATOM   2172  CB  LEU Q 136    -130.753 -99.305 651.468  1.00  8.48           C
ATOM   2173 1HB  LEU Q 136    -131.451 -99.453 650.644  1.00  8.48           H
ATOM   2174 2HB  LEU Q 136    -131.342 -99.275 652.384  1.00  8.48           H
ATOM   2175  HG  LEU Q 136    -129.350 -98.031 650.477  1.00  8.48           H
ATOM   2176  CG  LEU Q 136    -130.074 -97.945 651.287  1.00  8.48           C
ATOM   2177  CD1 LEU Q 136    -131.089 -96.877 650.875  1.00  8.48           C
ATOM   2178 1HD1 LEU Q 136    -131.555 -97.163 649.932  1.00  8.48           H
ATOM   2179 2HD1 LEU Q 136    -131.854 -96.786 651.646  1.00  8.48           H
ATOM   2180 3HD1 LEU Q 136    -130.580 -95.921 650.753  1.00  8.48           H
ATOM   2181  CD2 LEU Q 136    -129.301 -97.547 652.545  1.00  8.48           C
ATOM   2182 1HD2 LEU Q 136    -129.988 -97.485 653.390  1.00  8.48           H
ATOM   2183 2HD2 LEU Q 136    -128.536 -98.294 652.754  1.00  8.48           H
ATOM   2184 3HD2 LEU Q 136    -128.829 -96.577 652.389  1.00  8.48           H
ATOM   2185  HN  LEU Q 136    -129.855-100.431 649.452  1.00  8.48           H
ATOM   2186  N   ILE Q 137    -131.245-102.459 651.449  1.00  8.48           N
ATOM   2187  CA  ILE Q 137    -131.953-103.610 651.983  1.00  8.48           C
ATOM   2188  C   ILE Q 137    -130.942-104.696 652.356  1.00  8.48           C
ATOM   2189  O   ILE Q 137    -131.131-105.415 653.337  1.00  8.48           O
ATOM   2190  HA  ILE Q 137    -132.465-103.289 652.889  1.00  8.48           H
ATOM   2191  HB  ILE Q 137    -132.575-104.158 650.011  1.00  8.48           H
ATOM   2192  CB  ILE Q 137    -133.026-104.082 651.000  1.00  8.48           C
ATOM   2193  CG1 ILE Q 137    -134.164-103.063 650.900  1.00  8.48           C
ATOM   2194 1HG1 ILE Q 137    -134.725-103.048 651.834  1.00  8.48           H
ATOM   2195 2HG1 ILE Q 137    -133.751-102.064 650.760  1.00  8.48           H
ATOM   2196  CG2 ILE Q 137    -133.536-105.476 651.372  1.00  8.48           C
ATOM   2197 1HG2 ILE Q 137    -132.707-106.183 651.350  1.00  8.48           H
ATOM   2198 2HG2 ILE Q 137    -133.966-105.450 652.373  1.00  8.48           H
ATOM   2199 3HG2 ILE Q 137    -134.298-105.786 650.657  1.00  8.48           H
ATOM   2200  CD1 ILE Q 137    -135.102-103.401 649.740  1.00  8.48           C
ATOM   2201 1HD1 ILE Q 137    -134.542-103.392 648.805  1.00  8.48           H
ATOM   2202 2HD1 ILE Q 137    -135.532-104.391 649.897  1.00  8.48           H
ATOM   2203 3HD1 ILE Q 137    -135.901-102.662 649.692  1.00  8.48           H
ATOM   2204  HN  ILE Q 137    -131.414-102.269 650.482  1.00  8.48           H
ATOM   2205  N   MET Q 138    -129.890-104.782 651.555  1.00  8.48           N
ATOM   2206  CA  MET Q 138    -128.791-105.684 651.856  1.00  8.48           C
ATOM   2207  C   MET Q 138    -128.146-105.334 653.199  1.00  8.48           C
ATOM   2208  O   MET Q 138    -127.911-106.213 654.026  1.00  8.48           O
ATOM   2209  HA  MET Q 138    -129.234-106.679 651.906  1.00  8.48           H
ATOM   2210  CB  MET Q 138    -127.741-105.598 650.747  1.00  8.48           C
ATOM   2211 1HB  MET Q 138    -128.215-105.758 649.779  1.00  8.48           H
ATOM   2212 2HB  MET Q 138    -127.308-104.597 650.728  1.00  8.48           H
ATOM   2213  CG  MET Q 138    -126.635-106.634 650.957  1.00  8.48           C
ATOM   2214 1HG  MET Q 138    -126.213-106.530 651.957  1.00  8.48           H
ATOM   2215 2HG  MET Q 138    -127.050-107.640 650.890  1.00  8.48           H
ATOM   2216  SD  MET Q 138    -125.357-106.420 649.730  1.00  8.48           S
ATOM   2217  CE  MET Q 138    -124.665-104.866 650.271  1.00  8.48           C
ATOM   2218 1HE  MET Q 138    -125.436-104.096 650.246  1.00  8.48           H
ATOM   2219 2HE  MET Q 138    -124.289-104.970 651.289  1.00  8.48           H
ATOM   2220 3HE  MET Q 138    -123.847-104.582 649.609  1.00  8.48           H
ATOM   2221  HN  MET Q 138    -129.781-104.249 650.716  1.00  8.48           H
ATOM   2222  N   CYS Q 139    -127.878-104.048 653.373  1.00  8.48           N
ATOM   2223  CA  CYS Q 139    -127.209-103.580 654.574  1.00  8.48           C
ATOM   2224  C   CYS Q 139    -128.135-103.825 655.767  1.00  8.48           C
ATOM   2225  O   CYS Q 139    -127.675-104.172 656.854  1.00  8.48           O
ATOM   2226  HA  CYS Q 139    -126.293-104.162 654.670  1.00  8.48           H
ATOM   2227  CB  CYS Q 139    -126.804-102.108 654.459  1.00  8.48           C
ATOM   2228 1HB  CYS Q 139    -127.654-101.515 654.121  1.00  8.48           H
ATOM   2229 2HB  CYS Q 139    -126.516-101.724 655.438  1.00  8.48           H
ATOM   2230  HG  CYS Q 139    -126.146-102.048 652.181  1.00  8.48           H
ATOM   2231  SG  CYS Q 139    -125.412-101.932 653.284  1.00  8.48           S
ATOM   2232  HN  CYS Q 139    -128.110-103.334 652.712  1.00  8.48           H
ATOM   2233  N   ILE Q 140    -129.424-103.636 655.524  1.00  8.48           N
ATOM   2234  CA  ILE Q 140    -130.421-103.861 656.556  1.00  8.48           C
ATOM   2235  C   ILE Q 140    -130.357-105.320 657.012  1.00  8.48           C
ATOM   2236  O   ILE Q 140    -130.511-105.611 658.197  1.00  8.48           O
ATOM   2237  HA  ILE Q 140    -130.165-103.223 657.402  1.00  8.48           H
ATOM   2238  HB  ILE Q 140    -131.942-103.807 655.054  1.00  8.48           H
ATOM   2239  CB  ILE Q 140    -131.805-103.429 656.067  1.00  8.48           C
ATOM   2240  CG1 ILE Q 140    -131.912-101.905 655.999  1.00  8.48           C
ATOM   2241 1HG1 ILE Q 140    -132.047-101.501 657.002  1.00  8.48           H
ATOM   2242 2HG1 ILE Q 140    -130.983-101.488 655.610  1.00  8.48           H
ATOM   2243  CG2 ILE Q 140    -132.908-104.043 656.931  1.00  8.48           C
ATOM   2244 1HG2 ILE Q 140    -132.844-105.130 656.884  1.00  8.48           H
ATOM   2245 2HG2 ILE Q 140    -132.785-103.717 657.964  1.00  8.48           H
ATOM   2246 3HG2 ILE Q 140    -133.882-103.721 656.562  1.00  8.48           H
ATOM   2247  CD1 ILE Q 140    -133.081-101.476 655.109  1.00  8.48           C
ATOM   2248 1HD1 ILE Q 140    -132.931-101.861 654.101  1.00  8.48           H
ATOM   2249 2HD1 ILE Q 140    -134.011-101.874 655.515  1.00  8.48           H
ATOM   2250 3HD1 ILE Q 140    -133.134-100.388 655.079  1.00  8.48           H
ATOM   2251  HN  ILE Q 140    -129.788-103.335 654.643  1.00  8.48           H
ATOM   2252  N   SER Q 141    -130.130-106.198 656.047  1.00  8.48           N
ATOM   2253  CA  SER Q 141    -130.125-107.625 656.320  1.00  8.48           C
ATOM   2254  C   SER Q 141    -128.903-107.992 657.165  1.00  8.48           C
ATOM   2255  O   SER Q 141    -128.998-108.813 658.076  1.00  8.48           O
ATOM   2256  HA  SER Q 141    -131.044-107.817 656.874  1.00  8.48           H
ATOM   2257  CB  SER Q 141    -130.135-108.435 655.022  1.00  8.48           C
ATOM   2258 1HB  SER Q 141    -129.208-108.256 654.476  1.00  8.48           H
ATOM   2259 2HB  SER Q 141    -130.165-109.499 655.258  1.00  8.48           H
ATOM   2260  HG  SER Q 141    -130.990-107.373 653.557  1.00  8.48           H
ATOM   2261  OG  SER Q 141    -131.245-108.101 654.193  1.00  8.48           O
ATOM   2262  HN  SER Q 141    -129.953-105.950 655.095  1.00  8.48           H
ATOM   2263  N   VAL Q 142    -127.784-107.366 656.832  1.00  8.48           N
ATOM   2264  CA  VAL Q 142    -126.553-107.589 657.571  1.00  8.48           C
ATOM   2265  C   VAL Q 142    -126.709-107.039 658.990  1.00  8.48           C
ATOM   2266  O   VAL Q 142    -126.286-107.674 659.956  1.00  8.48           O
ATOM   2267  HA  VAL Q 142    -126.394-108.666 657.628  1.00  8.48           H
ATOM   2268  HB  VAL Q 142    -125.585-105.917 656.665  1.00  8.48           H
ATOM   2269  CB  VAL Q 142    -125.371-106.975 656.818  1.00  8.48           C
ATOM   2270  CG1 VAL Q 142    -124.084-107.081 657.638  1.00  8.48           C
ATOM   2271 1HG1 VAL Q 142    -124.210-106.551 658.582  1.00  8.48           H
ATOM   2272 2HG1 VAL Q 142    -123.865-108.130 657.836  1.00  8.48           H
ATOM   2273 3HG1 VAL Q 142    -123.260-106.636 657.079  1.00  8.48           H
ATOM   2274  CG2 VAL Q 142    -125.201-107.623 655.443  1.00  8.48           C
ATOM   2275 1HG2 VAL Q 142    -125.020-108.691 655.565  1.00  8.48           H
ATOM   2276 2HG2 VAL Q 142    -126.106-107.473 654.855  1.00  8.48           H
ATOM   2277 3HG2 VAL Q 142    -124.354-107.168 654.929  1.00  8.48           H
ATOM   2278  HN  VAL Q 142    -127.710-106.717 656.074  1.00  8.48           H
ATOM   2279  N   ASP Q 143    -127.316-105.864 659.072  1.00  8.48           N
ATOM   2280  CA  ASP Q 143    -127.487-105.198 660.352  1.00  8.48           C
ATOM   2281  C   ASP Q 143    -128.314-106.090 661.280  1.00  8.48           C
ATOM   2282  O   ASP Q 143    -128.024-106.190 662.471  1.00  8.48           O
ATOM   2283  HA  ASP Q 143    -126.477-105.031 660.725  1.00  8.48           H
ATOM   2284  CB  ASP Q 143    -128.230-103.870 660.187  1.00  8.48           C
ATOM   2285 1HB  ASP Q 143    -127.692-103.234 659.484  1.00  8.48           H
ATOM   2286 2HB  ASP Q 143    -129.216-104.052 659.761  1.00  8.48           H
ATOM   2287  CG  ASP Q 143    -128.372-103.151 661.530  1.00  8.48           C
ATOM   2288  OD1 ASP Q 143    -127.335-103.018 662.215  1.00  8.48           O
ATOM   2289  OD2 ASP Q 143    -129.514-102.750 661.840  1.00  8.48           O
ATOM   2290  HN  ASP Q 143    -127.687-105.371 658.286  1.00  8.48           H
ATOM   2291  N   ARG Q 144    -129.327-106.716 660.699  1.00  8.48           N
ATOM   2292  CA  ARG Q 144    -130.183-107.615 661.454  1.00  8.48           C
ATOM   2293  C   ARG Q 144    -129.376-108.807 661.972  1.00  8.48           C
ATOM   2294  O   ARG Q 144    -129.507-109.192 663.133  1.00  8.48           O
ATOM   2295  HA  ARG Q 144    -130.564-107.011 662.278  1.00  8.48           H
ATOM   2296  CB  ARG Q 144    -131.340-108.126 660.593  1.00  8.48           C
ATOM   2297 1HB  ARG Q 144    -130.979-108.353 659.590  1.00  8.48           H
ATOM   2298 2HB  ARG Q 144    -131.726-109.056 661.011  1.00  8.48           H
ATOM   2299  CG  ARG Q 144    -132.464-107.091 660.514  1.00  8.48           C
ATOM   2300 1HG  ARG Q 144    -132.883-106.928 661.507  1.00  8.48           H
ATOM   2301 2HG  ARG Q 144    -132.061-106.136 660.177  1.00  8.48           H
ATOM   2302  CD  ARG Q 144    -133.566-107.551 659.558  1.00  8.48           C
ATOM   2303 1HD  ARG Q 144    -133.221-107.471 658.527  1.00  8.48           H
ATOM   2304 2HD  ARG Q 144    -133.799-108.601 659.736  1.00  8.48           H
ATOM   2305  NE  ARG Q 144    -134.779-106.725 659.749  1.00  8.48           N
ATOM   2306  HE  ARG Q 144    -134.752-106.006 660.444  1.00  8.48           H
ATOM   2307  CZ  ARG Q 144    -135.912-106.880 659.051  1.00  8.48           C
ATOM   2308  NH1 ARG Q 144    -136.005-107.828 658.108  1.00  8.48           N
ATOM   2309 1HH1 ARG Q 144    -135.225-108.426 657.921  1.00  8.48           H
ATOM   2310 2HH1 ARG Q 144    -136.854-107.938 657.591  1.00  8.48           H
ATOM   2311  NH2 ARG Q 144    -136.951-106.074 659.309  1.00  8.48           N
ATOM   2312 1HH2 ARG Q 144    -137.803-106.177 658.797  1.00  8.48           H
ATOM   2313 2HH2 ARG Q 144    -136.873-105.370 660.014  1.00  8.48           H
ATOM   2314  HN  ARG Q 144    -129.565-106.617 659.733  1.00  8.48           H
ATOM   2315  N   TYR Q 145    -128.560-109.358 661.086  1.00  8.48           N
ATOM   2316  CA  TYR Q 145    -127.742-110.507 661.435  1.00  8.48           C
ATOM   2317  C   TYR Q 145    -126.840-110.196 662.630  1.00  8.48           C
ATOM   2318  O   TYR Q 145    -126.794-110.960 663.593  1.00  8.48           O
ATOM   2319  HA  TYR Q 145    -128.410-111.328 661.697  1.00  8.48           H
ATOM   2320  CB  TYR Q 145    -126.868-110.790 660.211  1.00  8.48           C
ATOM   2321 1HB  TYR Q 145    -127.487-111.226 659.428  1.00  8.48           H
ATOM   2322 2HB  TYR Q 145    -126.484-109.845 659.826  1.00  8.48           H
ATOM   2323  CG  TYR Q 145    -125.691-111.726 660.491  1.00  8.48           C
ATOM   2324  HD1 TYR Q 145    -124.213-110.232 660.065  1.00  8.48           H
ATOM   2325  CD1 TYR Q 145    -124.396-111.264 660.364  1.00  8.48           C
ATOM   2326  HD2 TYR Q 145    -126.945-113.398 660.970  1.00  8.48           H
ATOM   2327  CD2 TYR Q 145    -125.923-113.033 660.870  1.00  8.48           C
ATOM   2328  CE1 TYR Q 145    -123.288-112.146 660.627  1.00  8.48           C
ATOM   2329  HE1 TYR Q 145    -122.261-111.794 660.530  1.00  8.48           H
ATOM   2330  HE2 TYR Q 145    -124.984-114.948 661.432  1.00  8.48           H
ATOM   2331  CE2 TYR Q 145    -124.815-113.914 661.133  1.00  8.48           C
ATOM   2332  CZ  TYR Q 145    -123.552-113.427 660.998  1.00  8.48           C
ATOM   2333  OH  TYR Q 145    -122.506-114.259 661.247  1.00  8.48           O
ATOM   2334  HH  TYR Q 145    -121.643-113.773 661.112  1.00  8.48           H
ATOM   2335  HN  TYR Q 145    -128.452-109.032 660.146  1.00  8.48           H
ATOM   2336  N   ILE Q 146    -126.145-109.072 662.530  1.00  8.48           N
ATOM   2337  CA  ILE Q 146    -125.192-108.687 663.557  1.00  8.48           C
ATOM   2338  C   ILE Q 146    -125.932-108.469 664.878  1.00  8.48           C
ATOM   2339  O   ILE Q 146    -125.438-108.846 665.940  1.00  8.48           O
ATOM   2340  HA  ILE Q 146    -124.496-109.516 663.684  1.00  8.48           H
ATOM   2341  HB  ILE Q 146    -125.066-106.708 662.757  1.00  8.48           H
ATOM   2342  CB  ILE Q 146    -124.375-107.476 663.103  1.00  8.48           C
ATOM   2343  CG1 ILE Q 146    -123.472-107.836 661.921  1.00  8.48           C
ATOM   2344 1HG1 ILE Q 146    -122.663-108.482 662.261  1.00  8.48           H
ATOM   2345 2HG1 ILE Q 146    -124.041-108.399 661.182  1.00  8.48           H
ATOM   2346  CG2 ILE Q 146    -123.583-106.880 664.268  1.00  8.48           C
ATOM   2347 1HG2 ILE Q 146    -124.272-106.563 665.051  1.00  8.48           H
ATOM   2348 2HG2 ILE Q 146    -122.902-107.632 664.667  1.00  8.48           H
ATOM   2349 3HG2 ILE Q 146    -123.011-106.021 663.918  1.00  8.48           H
ATOM   2350  CD1 ILE Q 146    -122.890-106.578 661.273  1.00  8.48           C
ATOM   2351 1HD1 ILE Q 146    -123.702-105.946 660.913  1.00  8.48           H
ATOM   2352 2HD1 ILE Q 146    -122.301-106.029 662.008  1.00  8.48           H
ATOM   2353 3HD1 ILE Q 146    -122.252-106.862 660.436  1.00  8.48           H
ATOM   2354  HN  ILE Q 146    -126.225-108.431 661.766  1.00  8.48           H
ATOM   2355  N   ALA Q 147    -127.105-107.862 664.769  1.00  8.48           N
ATOM   2356  CA  ALA Q 147    -127.876-107.507 665.949  1.00  8.48           C
ATOM   2357  C   ALA Q 147    -128.247-108.780 666.712  1.00  8.48           C
ATOM   2358  O   ALA Q 147    -128.468-108.740 667.921  1.00  8.48           O
ATOM   2359  HA  ALA Q 147    -127.244-106.884 666.583  1.00  8.48           H
ATOM   2360  CB  ALA Q 147    -129.105-106.698 665.530  1.00  8.48           C
ATOM   2361 1HB  ALA Q 147    -128.785-105.790 665.018  1.00  8.48           H
ATOM   2362 2HB  ALA Q 147    -129.722-107.295 664.860  1.00  8.48           H
ATOM   2363 3HB  ALA Q 147    -129.683-106.431 666.415  1.00  8.48           H
ATOM   2364  HN  ALA Q 147    -127.527-107.614 663.898  1.00  8.48           H
ATOM   2365  N   ILE Q 148    -128.305-109.879 665.974  1.00  8.48           N
ATOM   2366  CA  ILE Q 148    -128.655-111.159 666.565  1.00  8.48           C
ATOM   2367  C   ILE Q 148    -127.386-111.846 667.072  1.00  8.48           C
ATOM   2368  O   ILE Q 148    -127.327-112.278 668.222  1.00  8.48           O
ATOM   2369  HA  ILE Q 148    -129.304-110.959 667.418  1.00  8.48           H
ATOM   2370  HB  ILE Q 148    -128.938-111.993 664.616  1.00  8.48           H
ATOM   2371  CB  ILE Q 148    -129.458-112.005 665.574  1.00  8.48           C
ATOM   2372  CG1 ILE Q 148    -130.847-111.407 665.342  1.00  8.48           C
ATOM   2373 1HG1 ILE Q 148    -131.443-111.500 666.250  1.00  8.48           H
ATOM   2374 2HG1 ILE Q 148    -130.757-110.342 665.127  1.00  8.48           H
ATOM   2375  CG2 ILE Q 148    -129.530-113.463 666.031  1.00  8.48           C
ATOM   2376 1HG2 ILE Q 148    -128.522-113.872 666.103  1.00  8.48           H
ATOM   2377 2HG2 ILE Q 148    -130.014-113.515 667.006  1.00  8.48           H
ATOM   2378 3HG2 ILE Q 148    -130.106-114.042 665.308  1.00  8.48           H
ATOM   2379  CD1 ILE Q 148    -131.560-112.109 664.184  1.00  8.48           C
ATOM   2380 1HD1 ILE Q 148    -130.973-111.993 663.273  1.00  8.48           H
ATOM   2381 2HD1 ILE Q 148    -131.669-113.169 664.414  1.00  8.48           H
ATOM   2382 3HD1 ILE Q 148    -132.545-111.665 664.041  1.00  8.48           H
ATOM   2383  HN  ILE Q 148    -128.119-109.903 664.992  1.00  8.48           H
ATOM   2384  N   ALA Q 149    -126.401-111.925 666.189  1.00  8.48           N
ATOM   2385  CA  ALA Q 149    -125.222-112.733 666.453  1.00  8.48           C
ATOM   2386  C   ALA Q 149    -124.423-112.104 667.596  1.00  8.48           C
ATOM   2387  O   ALA Q 149    -123.776-112.809 668.368  1.00  8.48           O
ATOM   2388  HA  ALA Q 149    -125.561-113.723 666.760  1.00  8.48           H
ATOM   2389  CB  ALA Q 149    -124.399-112.869 665.171  1.00  8.48           C
ATOM   2390 1HB  ALA Q 149    -125.003-113.348 664.400  1.00  8.48           H
ATOM   2391 2HB  ALA Q 149    -124.092-111.880 664.830  1.00  8.48           H
ATOM   2392 3HB  ALA Q 149    -123.515-113.475 665.369  1.00  8.48           H
ATOM   2393  HN  ALA Q 149    -126.399-111.450 665.309  1.00  8.48           H
ATOM   2394  N   GLN Q 150    -124.494-110.782 667.667  1.00  8.48           N
ATOM   2395  CA  GLN Q 150    -123.667-110.038 668.602  1.00  8.48           C
ATOM   2396  C   GLN Q 150    -124.541-109.179 669.517  1.00  8.48           C
ATOM   2397  O   GLN Q 150    -124.147-108.081 669.907  1.00  8.48           O
ATOM   2398  HA  GLN Q 150    -123.144-110.792 669.190  1.00  8.48           H
ATOM   2399  CB  GLN Q 150    -122.640-109.179 667.861  1.00  8.48           C
ATOM   2400 1HB  GLN Q 150    -123.153-108.421 667.270  1.00  8.48           H
ATOM   2401 2HB  GLN Q 150    -122.014-108.652 668.581  1.00  8.48           H
ATOM   2402  CG  GLN Q 150    -121.763-110.038 666.947  1.00  8.48           C
ATOM   2403 1HG  GLN Q 150    -121.384-110.896 667.503  1.00  8.48           H
ATOM   2404 2HG  GLN Q 150    -122.362-110.430 666.125  1.00  8.48           H
ATOM   2405  CD  GLN Q 150    -120.592-109.227 666.390  1.00  8.48           C
ATOM   2406  OE1 GLN Q 150    -120.369-108.082 666.750  1.00  8.48           O
ATOM   2407  NE2 GLN Q 150    -119.857-109.881 665.495  1.00  8.48           N
ATOM   2408 1HE2 GLN Q 150    -120.095-110.820 665.244  1.00  8.48           H
ATOM   2409 2HE2 GLN Q 150    -119.068-109.435 665.073  1.00  8.48           H
ATOM   2410  HN  GLN Q 150    -125.101-110.224 667.103  1.00  8.48           H
ATOM   2411  N   ALA Q 151    -125.712-109.712 669.835  1.00  8.48           N
ATOM   2412  CA  ALA Q 151    -126.719-108.940 670.541  1.00  8.48           C
ATOM   2413  C   ALA Q 151    -126.078-108.264 671.755  1.00  8.48           C
ATOM   2414  O   ALA Q 151    -126.412-107.127 672.086  1.00  8.48           O
ATOM   2415  HA  ALA Q 151    -127.086-108.172 669.861  1.00  8.48           H
ATOM   2416  CB  ALA Q 151    -127.884-109.853 670.930  1.00  8.48           C
ATOM   2417 1HB  ALA Q 151    -128.323-110.284 670.030  1.00  8.48           H
ATOM   2418 2HB  ALA Q 151    -127.520-110.652 671.576  1.00  8.48           H
ATOM   2419 3HB  ALA Q 151    -128.639-109.273 671.460  1.00  8.48           H
ATOM   2420  HN  ALA Q 151    -125.976-110.652 669.617  1.00  8.48           H
ATOM   2421  N   MET Q 152    -125.170-108.993 672.387  1.00  8.48           N
ATOM   2422  CA  MET Q 152    -124.507-108.493 673.580  1.00  8.48           C
ATOM   2423  C   MET Q 152    -123.722-107.215 673.276  1.00  8.48           C
ATOM   2424  O   MET Q 152    -123.878-106.208 673.965  1.00  8.48           O
ATOM   2425  HA  MET Q 152    -125.305-108.277 674.290  1.00  8.48           H
ATOM   2426  CB  MET Q 152    -123.554-109.561 674.120  1.00  8.48           C
ATOM   2427 1HB  MET Q 152    -122.938-109.948 673.308  1.00  8.48           H
ATOM   2428 2HB  MET Q 152    -122.877-109.115 674.848  1.00  8.48           H
ATOM   2429  CG  MET Q 152    -124.329-110.708 674.771  1.00  8.48           C
ATOM   2430 1HG  MET Q 152    -125.318-110.791 674.322  1.00  8.48           H
ATOM   2431 2HG  MET Q 152    -123.817-111.653 674.590  1.00  8.48           H
ATOM   2432  SD  MET Q 152    -124.479-110.424 676.527  1.00  8.48           S
ATOM   2433  CE  MET Q 152    -122.888-111.020 677.075  1.00  8.48           C
ATOM   2434 1HE  MET Q 152    -122.781-112.070 676.804  1.00  8.48           H
ATOM   2435 2HE  MET Q 152    -122.099-110.439 676.598  1.00  8.48           H
ATOM   2436 3HE  MET Q 152    -122.814-110.915 678.157  1.00  8.48           H
ATOM   2437  HN  MET Q 152    -124.886-109.907 672.097  1.00  8.48           H
ATOM   2438  N   ARG Q 153    -122.895-107.297 672.244  1.00  8.48           N
ATOM   2439  CA  ARG Q 153    -122.013-106.194 671.902  1.00  8.48           C
ATOM   2440  C   ARG Q 153    -122.796-105.089 671.192  1.00  8.48           C
ATOM   2441  O   ARG Q 153    -122.392-103.927 671.210  1.00  8.48           O
ATOM   2442  HA  ARG Q 153    -121.621-105.845 672.858  1.00  8.48           H
ATOM   2443  CB  ARG Q 153    -120.871-106.663 670.999  1.00  8.48           C
ATOM   2444 1HB  ARG Q 153    -121.277-107.203 670.143  1.00  8.48           H
ATOM   2445 2HB  ARG Q 153    -120.336-105.798 670.605  1.00  8.48           H
ATOM   2446  CG  ARG Q 153    -119.900-107.565 671.764  1.00  8.48           C
ATOM   2447 1HG  ARG Q 153    -119.511-107.032 672.632  1.00  8.48           H
ATOM   2448 2HG  ARG Q 153    -120.431-108.440 672.138  1.00  8.48           H
ATOM   2449  CD  ARG Q 153    -118.741-108.007 670.869  1.00  8.48           C
ATOM   2450 1HD  ARG Q 153    -119.117-108.623 670.052  1.00  8.48           H
ATOM   2451 2HD  ARG Q 153    -118.265-107.136 670.419  1.00  8.48           H
ATOM   2452  NE  ARG Q 153    -117.752-108.770 671.662  1.00  8.48           N
ATOM   2453  HE  ARG Q 153    -117.914-108.868 672.644  1.00  8.48           H
ATOM   2454  CZ  ARG Q 153    -116.653-109.338 671.147  1.00  8.48           C
ATOM   2455  NH1 ARG Q 153    -116.386-109.238 669.838  1.00  8.48           N
ATOM   2456 1HH1 ARG Q 153    -117.009-108.737 669.237  1.00  8.48           H
ATOM   2457 2HH1 ARG Q 153    -115.563-109.665 669.461  1.00  8.48           H
ATOM   2458  NH2 ARG Q 153    -115.825-110.006 671.961  1.00  8.48           N
ATOM   2459 1HH2 ARG Q 153    -115.000-110.436 671.593  1.00  8.48           H
ATOM   2460 2HH2 ARG Q 153    -116.031-110.076 672.937  1.00  8.48           H
ATOM   2461  HN  ARG Q 153    -122.823-108.097 671.648  1.00  8.48           H
ATOM   2462  N   ALA Q 154    -123.903-105.489 670.583  1.00  8.48           N
ATOM   2463  CA  ALA Q 154    -124.631-104.600 669.693  1.00  8.48           C
ATOM   2464  C   ALA Q 154    -125.139-103.396 670.487  1.00  8.48           C
ATOM   2465  O   ALA Q 154    -125.420-102.344 669.915  1.00  8.48           O
ATOM   2466  HA  ALA Q 154    -123.936-104.254 668.929  1.00  8.48           H
ATOM   2467  CB  ALA Q 154    -125.765-105.373 669.016  1.00  8.48           C
ATOM   2468 1HB  ALA Q 154    -125.348-106.200 668.441  1.00  8.48           H
ATOM   2469 2HB  ALA Q 154    -126.443-105.763 669.774  1.00  8.48           H
ATOM   2470 3HB  ALA Q 154    -126.310-104.706 668.348  1.00  8.48           H
ATOM   2471  HN  ALA Q 154    -124.301-106.400 670.689  1.00  8.48           H
ATOM   2472  N   HIS Q 155    -125.243-103.589 671.794  1.00  8.48           N
ATOM   2473  CA  HIS Q 155    -125.780-102.556 672.663  1.00  8.48           C
ATOM   2474  C   HIS Q 155    -124.711-101.491 672.916  1.00  8.48           C
ATOM   2475  O   HIS Q 155    -124.966-100.299 672.749  1.00  8.48           O
ATOM   2476  HA  HIS Q 155    -126.615-102.102 672.130  1.00  8.48           H
ATOM   2477  CB  HIS Q 155    -126.328-103.165 673.956  1.00  8.48           C
ATOM   2478 1HB  HIS Q 155    -126.974-104.006 673.704  1.00  8.48           H
ATOM   2479 2HB  HIS Q 155    -125.497-103.564 674.538  1.00  8.48           H
ATOM   2480  CG  HIS Q 155    -127.103-102.192 674.812  1.00  8.48           C
ATOM   2481  HD1 HIS Q 155    -125.622-101.686 676.256  1.00  8.48           H
ATOM   2482  ND1 HIS Q 155    -126.555-101.566 675.918  1.00  8.48           N
ATOM   2483  CD2 HIS Q 155    -128.388-101.744 674.713  1.00  8.48           C
ATOM   2484  HD2 HIS Q 155    -129.107-102.038 673.949  1.00  8.48           H
ATOM   2485  CE1 HIS Q 155    -127.478-100.780 676.454  1.00  8.48           C
ATOM   2486  HE1 HIS Q 155    -127.352-100.153 677.337  1.00  8.48           H
ATOM   2487  NE2 HIS Q 155    -128.613-100.892 675.706  1.00  8.48           N
ATOM   2488  HN  HIS Q 155    -124.968-104.431 672.258  1.00  8.48           H
ATOM   2489  N   THR Q 156    -123.538-101.959 673.314  1.00  8.48           N
ATOM   2490  CA  THR Q 156    -122.495-101.063 673.783  1.00  8.48           C
ATOM   2491  C   THR Q 156    -121.935-100.241 672.621  1.00  8.48           C
ATOM   2492  O   THR Q 156    -121.444 -99.131 672.820  1.00  8.48           O
ATOM   2493  HA  THR Q 156    -122.938-100.359 674.488  1.00  8.48           H
ATOM   2494  HB  THR Q 156    -120.608-101.280 674.839  1.00  8.48           H
ATOM   2495  CB  THR Q 156    -121.435-101.903 674.498  1.00  8.48           C
ATOM   2496  OG1 THR Q 156    -121.095-102.912 673.551  1.00  8.48           O
ATOM   2497  HG1 THR Q 156    -120.224-103.335 673.800  1.00  8.48           H
ATOM   2498  CG2 THR Q 156    -122.008-102.683 675.683  1.00  8.48           C
ATOM   2499 1HG2 THR Q 156    -122.789-103.357 675.332  1.00  8.48           H
ATOM   2500 2HG2 THR Q 156    -122.428-101.986 676.408  1.00  8.48           H
ATOM   2501 3HG2 THR Q 156    -121.214-103.263 676.155  1.00  8.48           H
ATOM   2502  HN  THR Q 156    -123.295-102.929 673.320  1.00  8.48           H
ATOM   2503  N   TRP Q 157    -122.028-100.817 671.431  1.00  8.48           N
ATOM   2504  CA  TRP Q 157    -121.395-100.229 670.263  1.00  8.48           C
ATOM   2505  C   TRP Q 157    -122.463 -99.459 669.484  1.00  8.48           C
ATOM   2506  O   TRP Q 157    -122.314 -99.223 668.286  1.00  8.48           O
ATOM   2507  HA  TRP Q 157    -120.622 -99.545 670.612  1.00  8.48           H
ATOM   2508  CB  TRP Q 157    -120.697-101.299 669.421  1.00  8.48           C
ATOM   2509 1HB  TRP Q 157    -121.385-102.129 669.262  1.00  8.48           H
ATOM   2510 2HB  TRP Q 157    -120.467-100.883 668.440  1.00  8.48           H
ATOM   2511  CG  TRP Q 157    -119.407-101.838 670.045  1.00  8.48           C
ATOM   2512  HD1 TRP Q 157    -119.583-101.266 672.111  1.00  8.48           H
ATOM   2513  CD1 TRP Q 157    -119.010-101.752 671.321  1.00  8.48           C
ATOM   2514  CD2 TRP Q 157    -118.356-102.553 669.362  1.00  8.48           C
ATOM   2515  NE1 TRP Q 157    -117.784-102.358 671.511  1.00  8.48           N
ATOM   2516  HE1 TRP Q 157    -117.284-102.423 672.374  1.00  8.48           H
ATOM   2517  CE2 TRP Q 157    -117.374-102.860 670.282  1.00  8.48           C
ATOM   2518  HE3 TRP Q 157    -119.000-102.698 667.267  1.00  8.48           H
ATOM   2519  CE3 TRP Q 157    -118.239-102.929 668.012  1.00  8.48           C
ATOM   2520  CZ2 TRP Q 157    -116.205-103.556 669.952  1.00  8.48           C
ATOM   2521  HZ2 TRP Q 157    -115.444-103.787 670.697  1.00  8.48           H
ATOM   2522  CZ3 TRP Q 157    -117.065-103.624 667.699  1.00  8.48           C
ATOM   2523  HZ3 TRP Q 157    -116.923-103.938 666.665  1.00  8.48           H
ATOM   2524  CH2 TRP Q 157    -116.067-103.940 668.613  1.00  8.48           C
ATOM   2525  HH2 TRP Q 157    -115.180-104.485 668.288  1.00  8.48           H
ATOM   2526  HN  TRP Q 157    -122.524-101.669 671.260  1.00  8.48           H
ATOM   2527  N   ARG Q 158    -123.517 -99.088 670.196  1.00  8.48           N
ATOM   2528  CA  ARG Q 158    -124.703 -98.548 669.553  1.00  8.48           C
ATOM   2529  C   ARG Q 158    -124.348 -97.295 668.750  1.00  8.48           C
ATOM   2530  O   ARG Q 158    -124.772 -97.146 667.605  1.00  8.48           O
ATOM   2531  HA  ARG Q 158    -125.053 -99.347 668.898  1.00  8.48           H
ATOM   2532  CB  ARG Q 158    -125.778 -98.198 670.583  1.00  8.48           C
ATOM   2533 1HB  ARG Q 158    -126.007 -99.076 671.187  1.00  8.48           H
ATOM   2534 2HB  ARG Q 158    -125.400 -97.434 671.263  1.00  8.48           H
ATOM   2535  CG  ARG Q 158    -127.051 -97.696 669.899  1.00  8.48           C
ATOM   2536 1HG  ARG Q 158    -126.820 -96.821 669.291  1.00  8.48           H
ATOM   2537 2HG  ARG Q 158    -127.431 -98.462 669.223  1.00  8.48           H
ATOM   2538  CD  ARG Q 158    -128.123 -97.339 670.930  1.00  8.48           C
ATOM   2539 1HD  ARG Q 158    -128.334 -98.202 671.562  1.00  8.48           H
ATOM   2540 2HD  ARG Q 158    -127.761 -96.546 671.584  1.00  8.48           H
ATOM   2541  NE  ARG Q 158    -129.360 -96.902 670.244  1.00  8.48           N
ATOM   2542  HE  ARG Q 158    -129.346 -96.844 669.246  1.00  8.48           H
ATOM   2543  CZ  ARG Q 158    -130.497 -96.581 670.876  1.00  8.48           C
ATOM   2544  NH1 ARG Q 158    -130.572 -96.642 672.213  1.00  8.48           N
ATOM   2545 1HH1 ARG Q 158    -129.776 -96.929 672.746  1.00  8.48           H
ATOM   2546 2HH1 ARG Q 158    -131.424 -96.400 672.677  1.00  8.48           H
ATOM   2547  NH2 ARG Q 158    -131.557 -96.198 670.152  1.00  8.48           N
ATOM   2548 1HH2 ARG Q 158    -132.413 -95.955 670.609  1.00  8.48           H
ATOM   2549 2HH2 ARG Q 158    -131.493 -96.156 669.155  1.00  8.48           H
ATOM   2550  HN  ARG Q 158    -123.569 -99.150 671.193  1.00  8.48           H
ATOM   2551  N   GLU Q 159    -123.573 -96.426 669.382  1.00  8.48           N
ATOM   2552  CA  GLU Q 159    -123.269 -95.131 668.798  1.00  8.48           C
ATOM   2553  C   GLU Q 159    -122.359 -95.300 667.579  1.00  8.48           C
ATOM   2554  O   GLU Q 159    -122.617 -94.726 666.523  1.00  8.48           O
ATOM   2555  HA  GLU Q 159    -124.229 -94.720 668.488  1.00  8.48           H
ATOM   2556  CB  GLU Q 159    -122.634 -94.198 669.831  1.00  8.48           C
ATOM   2557 1HB  GLU Q 159    -121.796 -94.701 670.314  1.00  8.48           H
ATOM   2558 2HB  GLU Q 159    -122.356 -93.258 669.355  1.00  8.48           H
ATOM   2559  CG  GLU Q 159    -123.631 -93.844 670.936  1.00  8.48           C
ATOM   2560 1HG  GLU Q 159    -124.545 -93.449 670.493  1.00  8.48           H
ATOM   2561 2HG  GLU Q 159    -123.906 -94.745 671.484  1.00  8.48           H
ATOM   2562  CD  GLU Q 159    -123.039 -92.814 671.900  1.00  8.48           C
ATOM   2563  OE1 GLU Q 159    -123.840 -92.202 672.638  1.00  8.48           O
ATOM   2564  OE2 GLU Q 159    -121.798 -92.663 671.877  1.00  8.48           O
ATOM   2565  HN  GLU Q 159    -123.158 -96.594 670.276  1.00  8.48           H
ATOM   2566  N   LYS Q 160    -121.312 -96.090 667.767  1.00  8.48           N
ATOM   2567  CA  LYS Q 160    -120.378 -96.365 666.689  1.00  8.48           C
ATOM   2568  C   LYS Q 160    -121.146 -96.897 665.477  1.00  8.48           C
ATOM   2569  O   LYS Q 160    -120.881 -96.498 664.345  1.00  8.48           O
ATOM   2570  HA  LYS Q 160    -119.911 -95.419 666.412  1.00  8.48           H
ATOM   2571  CB  LYS Q 160    -119.264 -97.297 667.169  1.00  8.48           C
ATOM   2572 1HB  LYS Q 160    -119.699 -98.188 667.621  1.00  8.48           H
ATOM   2573 2HB  LYS Q 160    -118.671 -97.630 666.317  1.00  8.48           H
ATOM   2574  CG  LYS Q 160    -118.359 -96.593 668.183  1.00  8.48           C
ATOM   2575 1HG  LYS Q 160    -118.004 -95.651 667.766  1.00  8.48           H
ATOM   2576 2HG  LYS Q 160    -118.931 -96.350 669.078  1.00  8.48           H
ATOM   2577  CD  LYS Q 160    -117.165 -97.474 668.556  1.00  8.48           C
ATOM   2578 1HD  LYS Q 160    -117.518 -98.385 669.040  1.00  8.48           H
ATOM   2579 2HD  LYS Q 160    -116.636 -97.777 667.653  1.00  8.48           H
ATOM   2580  CE  LYS Q 160    -116.208 -96.732 669.491  1.00  8.48           C
ATOM   2581 1HE  LYS Q 160    -115.894 -95.795 669.030  1.00  8.48           H
ATOM   2582 2HE  LYS Q 160    -116.720 -96.476 670.418  1.00  8.48           H
ATOM   2583  NZ  LYS Q 160    -115.022 -97.567 669.787  1.00  8.48           N
ATOM   2584 1HZ  LYS Q 160    -114.398 -97.060 670.405  1.00  8.48           H
ATOM   2585 2HZ  LYS Q 160    -115.318 -98.426 670.236  1.00  8.48           H
ATOM   2586 3HZ  LYS Q 160    -114.538 -97.785 668.923  1.00  8.48           H
ATOM   2587  HN  LYS Q 160    -121.099 -96.539 668.635  1.00  8.48           H
ATOM   2588  N   ARG Q 161    -122.083 -97.791 665.758  1.00  8.48           N
ATOM   2589  CA  ARG Q 161    -122.880 -98.396 664.704  1.00  8.48           C
ATOM   2590  C   ARG Q 161    -123.645 -97.318 663.933  1.00  8.48           C
ATOM   2591  O   ARG Q 161    -123.776 -97.398 662.712  1.00  8.48           O
ATOM   2592  HA  ARG Q 161    -122.157 -98.899 664.062  1.00  8.48           H
ATOM   2593  CB  ARG Q 161    -123.875 -99.407 665.277  1.00  8.48           C
ATOM   2594 1HB  ARG Q 161    -124.386 -98.973 666.136  1.00  8.48           H
ATOM   2595 2HB  ARG Q 161    -124.639 -99.633 664.533  1.00  8.48           H
ATOM   2596  CG  ARG Q 161    -123.166-100.697 665.695  1.00  8.48           C
ATOM   2597 1HG  ARG Q 161    -122.751-101.189 664.816  1.00  8.48           H
ATOM   2598 2HG  ARG Q 161    -122.330-100.460 666.353  1.00  8.48           H
ATOM   2599  CD  ARG Q 161    -124.131-101.645 666.409  1.00  8.48           C
ATOM   2600 1HD  ARG Q 161    -123.582-102.488 666.830  1.00  8.48           H
ATOM   2601 2HD  ARG Q 161    -124.611-101.130 667.242  1.00  8.48           H
ATOM   2602  NE  ARG Q 161    -125.156-102.135 665.460  1.00  8.48           N
ATOM   2603  HE  ARG Q 161    -124.967-102.050 664.482  1.00  8.48           H
ATOM   2604  CZ  ARG Q 161    -126.321-102.684 665.829  1.00  8.48           C
ATOM   2605  NH1 ARG Q 161    -126.627-102.822 667.127  1.00  8.48           N
ATOM   2606 1HH1 ARG Q 161    -125.983-102.514 667.828  1.00  8.48           H
ATOM   2607 2HH1 ARG Q 161    -127.499-103.232 667.394  1.00  8.48           H
ATOM   2608  NH2 ARG Q 161    -127.176-103.093 664.882  1.00  8.48           N
ATOM   2609 1HH2 ARG Q 161    -128.049-103.504 665.141  1.00  8.48           H
ATOM   2610 2HH2 ARG Q 161    -126.940-102.986 663.916  1.00  8.48           H
ATOM   2611  HN  ARG Q 161    -122.300 -98.103 666.683  1.00  8.48           H
ATOM   2612  N   LEU Q 162    -124.131 -96.335 664.677  1.00  8.48           N
ATOM   2613  CA  LEU Q 162    -124.901 -95.257 664.082  1.00  8.48           C
ATOM   2614  C   LEU Q 162    -123.994 -94.433 663.166  1.00  8.48           C
ATOM   2615  O   LEU Q 162    -124.416 -93.997 662.096  1.00  8.48           O
ATOM   2616  HA  LEU Q 162    -125.684 -95.711 663.475  1.00  8.48           H
ATOM   2617  CB  LEU Q 162    -125.592 -94.430 665.168  1.00  8.48           C
ATOM   2618 1HB  LEU Q 162    -126.176 -95.104 665.794  1.00  8.48           H
ATOM   2619 2HB  LEU Q 162    -124.825 -93.988 665.804  1.00  8.48           H
ATOM   2620  HG  LEU Q 162    -125.942 -92.671 664.002  1.00  8.48           H
ATOM   2621  CG  LEU Q 162    -126.513 -93.311 664.675  1.00  8.48           C
ATOM   2622  CD1 LEU Q 162    -127.685 -93.879 663.873  1.00  8.48           C
ATOM   2623 1HD1 LEU Q 162    -127.305 -94.425 663.010  1.00  8.48           H
ATOM   2624 2HD1 LEU Q 162    -128.263 -94.555 664.504  1.00  8.48           H
ATOM   2625 3HD1 LEU Q 162    -128.324 -93.063 663.535  1.00  8.48           H
ATOM   2626  CD2 LEU Q 162    -126.984 -92.437 665.839  1.00  8.48           C
ATOM   2627 1HD2 LEU Q 162    -127.531 -93.050 666.555  1.00  8.48           H
ATOM   2628 2HD2 LEU Q 162    -126.120 -91.988 666.329  1.00  8.48           H
ATOM   2629 3HD2 LEU Q 162    -127.637 -91.650 665.461  1.00  8.48           H
ATOM   2630  HN  LEU Q 162    -124.005 -96.269 665.667  1.00  8.48           H
ATOM   2631  N   LEU Q 163    -122.763 -94.244 663.619  1.00  8.48           N
ATOM   2632  CA  LEU Q 163    -121.790 -93.486 662.851  1.00  8.48           C
ATOM   2633  C   LEU Q 163    -121.512 -94.211 661.533  1.00  8.48           C
ATOM   2634  O   LEU Q 163    -121.546 -93.601 660.465  1.00  8.48           O
ATOM   2635  HA  LEU Q 163    -122.236 -92.517 662.624  1.00  8.48           H
ATOM   2636  CB  LEU Q 163    -120.535 -93.223 663.685  1.00  8.48           C
ATOM   2637 1HB  LEU Q 163    -120.697 -93.625 664.685  1.00  8.48           H
ATOM   2638 2HB  LEU Q 163    -119.708 -93.782 663.247  1.00  8.48           H
ATOM   2639  HG  LEU Q 163    -121.010 -91.154 663.946  1.00  8.48           H
ATOM   2640  CG  LEU Q 163    -120.112 -91.759 663.817  1.00  8.48           C
ATOM   2641  CD1 LEU Q 163    -119.243 -91.548 665.058  1.00  8.48           C
ATOM   2642 1HD1 LEU Q 163    -119.806 -91.831 665.948  1.00  8.48           H
ATOM   2643 2HD1 LEU Q 163    -118.348 -92.166 664.984  1.00  8.48           H
ATOM   2644 3HD1 LEU Q 163    -118.957 -90.499 665.128  1.00  8.48           H
ATOM   2645  CD2 LEU Q 163    -119.419 -91.272 662.543  1.00  8.48           C
ATOM   2646 1HD2 LEU Q 163    -118.531 -91.877 662.358  1.00  8.48           H
ATOM   2647 2HD2 LEU Q 163    -120.103 -91.363 661.699  1.00  8.48           H
ATOM   2648 3HD2 LEU Q 163    -119.128 -90.228 662.663  1.00  8.48           H
ATOM   2649  HN  LEU Q 163    -122.429 -94.597 664.493  1.00  8.48           H
ATOM   2650  N   TYR Q 164    -121.242 -95.503 661.651  1.00  8.48           N
ATOM   2651  CA  TYR Q 164    -120.955 -96.318 660.482  1.00  8.48           C
ATOM   2652  C   TYR Q 164    -122.135 -96.314 659.508  1.00  8.48           C
ATOM   2653  O   TYR Q 164    -121.942 -96.325 658.293  1.00  8.48           O
ATOM   2654  HA  TYR Q 164    -120.082 -95.896 659.984  1.00  8.48           H
ATOM   2655  CB  TYR Q 164    -120.743 -97.741 661.002  1.00  8.48           C
ATOM   2656 1HB  TYR Q 164    -121.593 -98.021 661.624  1.00  8.48           H
ATOM   2657 2HB  TYR Q 164    -120.727 -98.427 660.155  1.00  8.48           H
ATOM   2658  CG  TYR Q 164    -119.456 -97.922 661.810  1.00  8.48           C
ATOM   2659  HD1 TYR Q 164    -118.267 -96.764 660.452  1.00  8.48           H
ATOM   2660  CD1 TYR Q 164    -118.280 -97.348 661.373  1.00  8.48           C
ATOM   2661  HD2 TYR Q 164    -120.401 -99.115 663.321  1.00  8.48           H
ATOM   2662  CD2 TYR Q 164    -119.472 -98.661 662.976  1.00  8.48           C
ATOM   2663  CE1 TYR Q 164    -117.069 -97.518 662.134  1.00  8.48           C
ATOM   2664  HE1 TYR Q 164    -116.134 -97.070 661.800  1.00  8.48           H
ATOM   2665  HE2 TYR Q 164    -118.260 -99.412 664.659  1.00  8.48           H
ATOM   2666  CE2 TYR Q 164    -118.262 -98.831 663.736  1.00  8.48           C
ATOM   2667  CZ  TYR Q 164    -117.120 -98.252 663.278  1.00  8.48           C
ATOM   2668  OH  TYR Q 164    -115.977 -98.413 663.997  1.00  8.48           O
ATOM   2669  HH  TYR Q 164    -115.209 -97.985 663.519  1.00  8.48           H
ATOM   2670  HN  TYR Q 164    -121.218 -95.992 662.523  1.00  8.48           H
ATOM   2671  N   SER Q 165    -123.332 -96.299 660.078  1.00  8.48           N
ATOM   2672  CA  SER Q 165    -124.542 -96.257 659.275  1.00  8.48           C
ATOM   2673  C   SER Q 165    -124.526 -95.026 658.367  1.00  8.48           C
ATOM   2674  O   SER Q 165    -124.989 -95.084 657.229  1.00  8.48           O
ATOM   2675  HA  SER Q 165    -124.526 -97.171 658.681  1.00  8.48           H
ATOM   2676  CB  SER Q 165    -125.790 -96.247 660.161  1.00  8.48           C
ATOM   2677 1HB  SER Q 165    -126.637 -95.870 659.588  1.00  8.48           H
ATOM   2678 2HB  SER Q 165    -126.033 -97.268 660.456  1.00  8.48           H
ATOM   2679  HG  SER Q 165    -125.270 -94.542 661.071  1.00  8.48           H
ATOM   2680  OG  SER Q 165    -125.611 -95.447 661.326  1.00  8.48           O
ATOM   2681  HN  SER Q 165    -123.480 -96.313 661.066  1.00  8.48           H
ATOM   2682  N   LYS Q 166    -123.988 -93.941 658.904  1.00  8.48           N
ATOM   2683  CA  LYS Q 166    -123.922 -92.693 658.162  1.00  8.48           C
ATOM   2684  C   LYS Q 166    -122.982 -92.864 656.967  1.00  8.48           C
ATOM   2685  O   LYS Q 166    -123.320 -92.485 655.847  1.00  8.48           O
ATOM   2686  HA  LYS Q 166    -124.923 -92.483 657.786  1.00  8.48           H
ATOM   2687  CB  LYS Q 166    -123.535 -91.539 659.089  1.00  8.48           C
ATOM   2688 1HB  LYS Q 166    -122.641 -91.804 659.653  1.00  8.48           H
ATOM   2689 2HB  LYS Q 166    -123.287 -90.659 658.495  1.00  8.48           H
ATOM   2690  CG  LYS Q 166    -124.674 -91.206 660.055  1.00  8.48           C
ATOM   2691 1HG  LYS Q 166    -125.568 -90.942 659.491  1.00  8.48           H
ATOM   2692 2HG  LYS Q 166    -124.920 -92.086 660.650  1.00  8.48           H
ATOM   2693  CD  LYS Q 166    -124.287 -90.050 660.980  1.00  8.48           C
ATOM   2694 1HD  LYS Q 166    -123.425 -90.334 661.583  1.00  8.48           H
ATOM   2695 2HD  LYS Q 166    -123.989 -89.187 660.384  1.00  8.48           H
ATOM   2696  CE  LYS Q 166    -125.452 -89.667 661.895  1.00  8.48           C
ATOM   2697 1HE  LYS Q 166    -126.344 -89.476 661.297  1.00  8.48           H
ATOM   2698 2HE  LYS Q 166    -125.687 -90.497 662.561  1.00  8.48           H
ATOM   2699  NZ  LYS Q 166    -125.114 -88.466 662.690  1.00  8.48           N
ATOM   2700 1HZ  LYS Q 166    -125.887 -88.239 663.305  1.00  8.48           H
ATOM   2701 2HZ  LYS Q 166    -124.284 -88.649 663.243  1.00  8.48           H
ATOM   2702 3HZ  LYS Q 166    -124.939 -87.686 662.065  1.00  8.48           H
ATOM   2703  HN  LYS Q 166    -123.603 -93.906 659.826  1.00  8.48           H
ATOM   2704  N   MET Q 167    -121.820 -93.436 657.246  1.00  8.48           N
ATOM   2705  CA  MET Q 167    -120.816 -93.633 656.215  1.00  8.48           C
ATOM   2706  C   MET Q 167    -121.328 -94.576 655.124  1.00  8.48           C
ATOM   2707  O   MET Q 167    -121.150 -94.312 653.936  1.00  8.48           O
ATOM   2708  HA  MET Q 167    -120.631 -92.645 655.793  1.00  8.48           H
ATOM   2709  CB  MET Q 167    -119.548 -94.217 656.841  1.00  8.48           C
ATOM   2710 1HB  MET Q 167    -119.779 -95.171 657.317  1.00  8.48           H
ATOM   2711 2HB  MET Q 167    -118.813 -94.420 656.062  1.00  8.48           H
ATOM   2712  CG  MET Q 167    -118.954 -93.257 657.874  1.00  8.48           C
ATOM   2713 1HG  MET Q 167    -118.732 -92.298 657.405  1.00  8.48           H
ATOM   2714 2HG  MET Q 167    -119.679 -93.066 658.664  1.00  8.48           H
ATOM   2715  SD  MET Q 167    -117.464 -93.953 658.569  1.00  8.48           S
ATOM   2716  CE  MET Q 167    -116.341 -93.710 657.203  1.00  8.48           C
ATOM   2717 1HE  MET Q 167    -116.712 -94.243 656.328  1.00  8.48           H
ATOM   2718 2HE  MET Q 167    -116.269 -92.646 656.977  1.00  8.48           H
ATOM   2719 3HE  MET Q 167    -115.356 -94.092 657.471  1.00  8.48           H
ATOM   2720  HN  MET Q 167    -121.561 -93.761 658.156  1.00  8.48           H
ATOM   2721  N   VAL Q 168    -121.953 -95.657 655.567  1.00  8.48           N
ATOM   2722  CA  VAL Q 168    -122.435 -96.673 654.646  1.00  8.48           C
ATOM   2723  C   VAL Q 168    -123.462 -96.050 653.699  1.00  8.48           C
ATOM   2724  O   VAL Q 168    -123.474 -96.350 652.506  1.00  8.48           O
ATOM   2725  HA  VAL Q 168    -121.582 -97.018 654.062  1.00  8.48           H
ATOM   2726  HB  VAL Q 168    -123.702 -97.487 656.159  1.00  8.48           H
ATOM   2727  CB  VAL Q 168    -122.989 -97.866 655.427  1.00  8.48           C
ATOM   2728  CG1 VAL Q 168    -123.734 -98.829 654.501  1.00  8.48           C
ATOM   2729 1HG1 VAL Q 168    -124.564 -98.307 654.026  1.00  8.48           H
ATOM   2730 2HG1 VAL Q 168    -123.052 -99.199 653.735  1.00  8.48           H
ATOM   2731 3HG1 VAL Q 168    -124.117 -99.668 655.081  1.00  8.48           H
ATOM   2732  CG2 VAL Q 168    -121.875 -98.589 656.187  1.00  8.48           C
ATOM   2733 1HG2 VAL Q 168    -121.128 -98.950 655.481  1.00  8.48           H
ATOM   2734 2HG2 VAL Q 168    -121.407 -97.899 656.889  1.00  8.48           H
ATOM   2735 3HG2 VAL Q 168    -122.296 -99.433 656.734  1.00  8.48           H
ATOM   2736  HN  VAL Q 168    -122.132 -95.844 656.533  1.00  8.48           H
ATOM   2737  N   CYS Q 169    -124.300 -95.194 654.265  1.00  8.48           N
ATOM   2738  CA  CYS Q 169    -125.334 -94.533 653.487  1.00  8.48           C
ATOM   2739  C   CYS Q 169    -124.657 -93.672 652.419  1.00  8.48           C
ATOM   2740  O   CYS Q 169    -125.047 -93.702 651.253  1.00  8.48           O
ATOM   2741  HA  CYS Q 169    -125.931 -95.321 653.028  1.00  8.48           H
ATOM   2742  CB  CYS Q 169    -126.270 -93.710 654.375  1.00  8.48           C
ATOM   2743 1HB  CYS Q 169    -125.690 -93.027 654.995  1.00  8.48           H
ATOM   2744 2HB  CYS Q 169    -126.927 -93.099 653.756  1.00  8.48           H
ATOM   2745  HG  CYS Q 169    -126.393 -94.878 656.436  1.00  8.48           H
ATOM   2746  SG  CYS Q 169    -127.266 -94.822 655.434  1.00  8.48           S
ATOM   2747  HN  CYS Q 169    -124.279 -94.950 655.235  1.00  8.48           H
ATOM   2748  N   PHE Q 170    -123.653 -92.925 652.856  1.00  8.48           N
ATOM   2749  CA  PHE Q 170    -122.949 -92.022 651.962  1.00  8.48           C
ATOM   2750  C   PHE Q 170    -122.316 -92.786 650.797  1.00  8.48           C
ATOM   2751  O   PHE Q 170    -122.448 -92.384 649.642  1.00  8.48           O
ATOM   2752  HA  PHE Q 170    -123.681 -91.314 651.575  1.00  8.48           H
ATOM   2753  CB  PHE Q 170    -121.841 -91.356 652.781  1.00  8.48           C
ATOM   2754 1HB  PHE Q 170    -122.286 -90.877 653.654  1.00  8.48           H
ATOM   2755 2HB  PHE Q 170    -121.164 -92.126 653.151  1.00  8.48           H
ATOM   2756  CG  PHE Q 170    -121.031 -90.317 652.004  1.00  8.48           C
ATOM   2757  HD1 PHE Q 170    -119.447 -91.669 651.578  1.00  8.48           H
ATOM   2758  CD1 PHE Q 170    -119.832 -90.656 651.460  1.00  8.48           C
ATOM   2759  HD2 PHE Q 170    -122.472 -88.780 652.292  1.00  8.48           H
ATOM   2760  CD2 PHE Q 170    -121.511 -89.053 651.856  1.00  8.48           C
ATOM   2761  CE1 PHE Q 170    -119.081 -89.691 650.739  1.00  8.48           C
ATOM   2762  HE1 PHE Q 170    -118.119 -89.964 650.303  1.00  8.48           H
ATOM   2763  CE2 PHE Q 170    -120.760 -88.088 651.135  1.00  8.48           C
ATOM   2764  HE2 PHE Q 170    -121.144 -87.075 651.016  1.00  8.48           H
ATOM   2765  CZ  PHE Q 170    -119.560 -88.427 650.591  1.00  8.48           C
ATOM   2766  HZ  PHE Q 170    -118.984 -87.687 650.037  1.00  8.48           H
ATOM   2767  HN  PHE Q 170    -123.322 -92.930 653.800  1.00  8.48           H
ATOM   2768  N   THR Q 171    -121.643 -93.874 651.141  1.00  8.48           N
ATOM   2769  CA  THR Q 171    -120.933 -94.660 650.147  1.00  8.48           C
ATOM   2770  C   THR Q 171    -121.917 -95.275 649.150  1.00  8.48           C
ATOM   2771  O   THR Q 171    -121.598 -95.431 647.973  1.00  8.48           O
ATOM   2772  HA  THR Q 171    -120.281 -93.993 649.582  1.00  8.48           H
ATOM   2773  HB  THR Q 171    -119.523 -96.313 650.178  1.00  8.48           H
ATOM   2774  CB  THR Q 171    -120.084 -95.699 650.883  1.00  8.48           C
ATOM   2775  OG1 THR Q 171    -121.021 -96.398 651.697  1.00  8.48           O
ATOM   2776  HG1 THR Q 171    -121.556 -97.031 651.137  1.00  8.48           H
ATOM   2777  CG2 THR Q 171    -119.120 -95.063 651.886  1.00  8.48           C
ATOM   2778 1HG2 THR Q 171    -119.687 -94.504 652.631  1.00  8.48           H
ATOM   2779 2HG2 THR Q 171    -118.444 -94.388 651.362  1.00  8.48           H
ATOM   2780 3HG2 THR Q 171    -118.543 -95.844 652.380  1.00  8.48           H
ATOM   2781  HN  THR Q 171    -121.578 -94.219 652.078  1.00  8.48           H
ATOM   2782  N   ILE Q 172    -123.094 -95.609 649.660  1.00  8.48           N
ATOM   2783  CA  ILE Q 172    -124.135 -96.183 648.824  1.00  8.48           C
ATOM   2784  C   ILE Q 172    -124.586 -95.147 647.793  1.00  8.48           C
ATOM   2785  O   ILE Q 172    -124.737 -95.464 646.614  1.00  8.48           O
ATOM   2786  HA  ILE Q 172    -123.699 -97.030 648.295  1.00  8.48           H
ATOM   2787  HB  ILE Q 172    -125.504 -95.990 650.457  1.00  8.48           H
ATOM   2788  CB  ILE Q 172    -125.275 -96.728 649.688  1.00  8.48           C
ATOM   2789  CG1 ILE Q 172    -124.854 -98.012 650.405  1.00  8.48           C
ATOM   2790 1HG1 ILE Q 172    -124.741 -98.817 649.679  1.00  8.48           H
ATOM   2791 2HG1 ILE Q 172    -123.882 -97.868 650.876  1.00  8.48           H
ATOM   2792  CG2 ILE Q 172    -126.545 -96.924 648.858  1.00  8.48           C
ATOM   2793 1HG2 ILE Q 172    -126.854 -95.969 648.434  1.00  8.48           H
ATOM   2794 2HG2 ILE Q 172    -126.348 -97.632 648.053  1.00  8.48           H
ATOM   2795 3HG2 ILE Q 172    -127.340 -97.312 649.496  1.00  8.48           H
ATOM   2796  CD1 ILE Q 172    -125.885 -98.412 651.462  1.00  8.48           C
ATOM   2797 1HD1 ILE Q 172    -125.978 -97.615 652.199  1.00  8.48           H
ATOM   2798 2HD1 ILE Q 172    -126.850 -98.579 650.984  1.00  8.48           H
ATOM   2799 3HD1 ILE Q 172    -125.562 -99.328 651.957  1.00  8.48           H
ATOM   2800  HN  ILE Q 172    -123.340 -95.492 650.622  1.00  8.48           H
ATOM   2801  N   TRP Q 173    -124.788 -93.929 648.275  1.00  8.48           N
ATOM   2802  CA  TRP Q 173    -125.279 -92.859 647.422  1.00  8.48           C
ATOM   2803  C   TRP Q 173    -124.246 -92.622 646.319  1.00  8.48           C
ATOM   2804  O   TRP Q 173    -124.599 -92.513 645.146  1.00  8.48           O
ATOM   2805  HA  TRP Q 173    -126.222 -93.188 646.986  1.00  8.48           H
ATOM   2806  CB  TRP Q 173    -125.580 -91.602 648.240  1.00  8.48           C
ATOM   2807 1HB  TRP Q 173    -124.809 -91.482 649.001  1.00  8.48           H
ATOM   2808 2HB  TRP Q 173    -125.519 -90.732 647.586  1.00  8.48           H
ATOM   2809  CG  TRP Q 173    -126.950 -91.615 648.920  1.00  8.48           C
ATOM   2810  HD1 TRP Q 173    -126.462 -91.765 651.010  1.00  8.48           H
ATOM   2811  CD1 TRP Q 173    -127.220 -91.696 650.230  1.00  8.48           C
ATOM   2812  CD2 TRP Q 173    -128.235 -91.542 648.267  1.00  8.48           C
ATOM   2813  NE1 TRP Q 173    -128.580 -91.680 650.469  1.00  8.48           N
ATOM   2814  HE1 TRP Q 173    -129.025 -91.730 651.363  1.00  8.48           H
ATOM   2815  CE2 TRP Q 173    -129.216 -91.584 649.237  1.00  8.48           C
ATOM   2816  HE3 TRP Q 173    -127.802 -91.408 646.118  1.00  8.48           H
ATOM   2817  CE3 TRP Q 173    -128.558 -91.443 646.902  1.00  8.48           C
ATOM   2818  CZ2 TRP Q 173    -130.585 -91.532 648.945  1.00  8.48           C
ATOM   2819  HZ2 TRP Q 173    -131.341 -91.567 649.730  1.00  8.48           H
ATOM   2820  CZ3 TRP Q 173    -129.930 -91.393 646.628  1.00  8.48           C
ATOM   2821  HZ3 TRP Q 173    -130.235 -91.317 645.584  1.00  8.48           H
ATOM   2822  CH2 TRP Q 173    -130.930 -91.434 647.592  1.00  8.48           C
ATOM   2823  HH2 TRP Q 173    -131.978 -91.390 647.296  1.00  8.48           H
ATOM   2824  HN  TRP Q 173    -124.622 -93.669 649.226  1.00  8.48           H
ATOM   2825  N   VAL Q 174    -122.990 -92.548 646.734  1.00  8.48           N
ATOM   2826  CA  VAL Q 174    -121.909 -92.271 645.804  1.00  8.48           C
ATOM   2827  C   VAL Q 174    -121.845 -93.385 644.757  1.00  8.48           C
ATOM   2828  O   VAL Q 174    -121.708 -93.115 643.565  1.00  8.48           O
ATOM   2829  HA  VAL Q 174    -122.139 -91.331 645.302  1.00  8.48           H
ATOM   2830  HB  VAL Q 174    -120.449 -92.970 647.195  1.00  8.48           H
ATOM   2831  CB  VAL Q 174    -120.595 -92.091 646.566  1.00  8.48           C
ATOM   2832  CG1 VAL Q 174    -119.410 -92.001 645.603  1.00  8.48           C
ATOM   2833 1HG1 VAL Q 174    -119.350 -92.916 645.014  1.00  8.48           H
ATOM   2834 2HG1 VAL Q 174    -119.547 -91.149 644.937  1.00  8.48           H
ATOM   2835 3HG1 VAL Q 174    -118.488 -91.873 646.171  1.00  8.48           H
ATOM   2836  CG2 VAL Q 174    -120.654 -90.865 647.479  1.00  8.48           C
ATOM   2837 1HG2 VAL Q 174    -120.834 -89.973 646.879  1.00  8.48           H
ATOM   2838 2HG2 VAL Q 174    -121.462 -90.987 648.200  1.00  8.48           H
ATOM   2839 3HG2 VAL Q 174    -119.707 -90.761 648.009  1.00  8.48           H
ATOM   2840  HN  VAL Q 174    -122.707 -92.672 647.685  1.00  8.48           H
ATOM   2841  N   LEU Q 175    -121.948 -94.614 645.241  1.00  8.48           N
ATOM   2842  CA  LEU Q 175    -121.820 -95.773 644.374  1.00  8.48           C
ATOM   2843  C   LEU Q 175    -122.960 -95.769 643.353  1.00  8.48           C
ATOM   2844  O   LEU Q 175    -122.731 -95.968 642.161  1.00  8.48           O
ATOM   2845  HA  LEU Q 175    -120.876 -95.677 643.837  1.00  8.48           H
ATOM   2846  CB  LEU Q 175    -121.741 -97.057 645.203  1.00  8.48           C
ATOM   2847 1HB  LEU Q 175    -120.871 -96.991 645.856  1.00  8.48           H
ATOM   2848 2HB  LEU Q 175    -122.620 -97.105 645.846  1.00  8.48           H
ATOM   2849  HG  LEU Q 175    -122.521 -98.426 643.756  1.00  8.48           H
ATOM   2850  CG  LEU Q 175    -121.651 -98.362 644.410  1.00  8.48           C
ATOM   2851  CD1 LEU Q 175    -120.411 -98.376 643.515  1.00  8.48           C
ATOM   2852 1HD1 LEU Q 175    -120.460 -97.544 642.812  1.00  8.48           H
ATOM   2853 2HD1 LEU Q 175    -119.517 -98.279 644.131  1.00  8.48           H
ATOM   2854 3HD1 LEU Q 175    -120.371 -99.315 642.963  1.00  8.48           H
ATOM   2855  CD2 LEU Q 175    -121.698 -99.574 645.343  1.00  8.48           C
ATOM   2856 1HD2 LEU Q 175    -120.860 -99.530 646.039  1.00  8.48           H
ATOM   2857 2HD2 LEU Q 175    -122.635 -99.568 645.900  1.00  8.48           H
ATOM   2858 3HD2 LEU Q 175    -121.632-100.489 644.754  1.00  8.48           H
ATOM   2859  HN  LEU Q 175    -122.114 -94.824 646.204  1.00  8.48           H
ATOM   2860  N   ALA Q 176    -124.163 -95.541 643.858  1.00  8.48           N
ATOM   2861  CA  ALA Q 176    -125.348 -95.585 643.019  1.00  8.48           C
ATOM   2862  C   ALA Q 176    -125.248 -94.500 641.945  1.00  8.48           C
ATOM   2863  O   ALA Q 176    -125.643 -94.716 640.800  1.00  8.48           O
ATOM   2864  HA  ALA Q 176    -125.376 -96.562 642.535  1.00  8.48           H
ATOM   2865  CB  ALA Q 176    -126.597 -95.431 643.889  1.00  8.48           C
ATOM   2866 1HB  ALA Q 176    -126.636 -96.242 644.616  1.00  8.48           H
ATOM   2867 2HB  ALA Q 176    -126.558 -94.476 644.413  1.00  8.48           H
ATOM   2868 3HB  ALA Q 176    -127.485 -95.464 643.259  1.00  8.48           H
ATOM   2869  HN  ALA Q 176    -124.334 -95.329 644.821  1.00  8.48           H
ATOM   2870  N   ALA Q 177    -124.717 -93.357 642.352  1.00  8.48           N
ATOM   2871  CA  ALA Q 177    -124.581 -92.230 641.445  1.00  8.48           C
ATOM   2872  C   ALA Q 177    -123.674 -92.626 640.279  1.00  8.48           C
ATOM   2873  O   ALA Q 177    -124.001 -92.374 639.120  1.00  8.48           O
ATOM   2874  HA  ALA Q 177    -125.572 -91.993 641.059  1.00  8.48           H
ATOM   2875  CB  ALA Q 177    -124.048 -91.018 642.212  1.00  8.48           C
ATOM   2876 1HB  ALA Q 177    -124.743 -90.759 643.011  1.00  8.48           H
ATOM   2877 2HB  ALA Q 177    -123.075 -91.259 642.641  1.00  8.48           H
ATOM   2878 3HB  ALA Q 177    -123.946 -90.173 641.532  1.00  8.48           H
ATOM   2879  HN  ALA Q 177    -124.384 -93.194 643.281  1.00  8.48           H
ATOM   2880  N   ALA Q 178    -122.552 -93.241 640.625  1.00  8.48           N
ATOM   2881  CA  ALA Q 178    -121.570 -93.624 639.626  1.00  8.48           C
ATOM   2882  C   ALA Q 178    -122.190 -94.650 638.674  1.00  8.48           C
ATOM   2883  O   ALA Q 178    -121.938 -94.617 637.471  1.00  8.48           O
ATOM   2884  HA  ALA Q 178    -121.305 -92.731 639.060  1.00  8.48           H
ATOM   2885  CB  ALA Q 178    -120.316 -94.158 640.321  1.00  8.48           C
ATOM   2886 1HB  ALA Q 178    -119.898 -93.382 640.962  1.00  8.48           H
ATOM   2887 2HB  ALA Q 178    -120.577 -95.027 640.925  1.00  8.48           H
ATOM   2888 3HB  ALA Q 178    -119.579 -94.446 639.571  1.00  8.48           H
ATOM   2889  HN  ALA Q 178    -122.311 -93.476 641.567  1.00  8.48           H
ATOM   2890  N   LEU Q 179    -122.990 -95.536 639.250  1.00  8.48           N
ATOM   2891  CA  LEU Q 179    -123.585 -96.617 638.483  1.00  8.48           C
ATOM   2892  C   LEU Q 179    -124.684 -96.051 637.581  1.00  8.48           C
ATOM   2893  O   LEU Q 179    -125.218 -96.759 636.729  1.00  8.48           O
ATOM   2894  HA  LEU Q 179    -122.803 -97.038 637.851  1.00  8.48           H
ATOM   2895  CB  LEU Q 179    -124.066 -97.732 639.412  1.00  8.48           C
ATOM   2896 1HB  LEU Q 179    -124.713 -97.292 640.171  1.00  8.48           H
ATOM   2897 2HB  LEU Q 179    -124.678 -98.423 638.832  1.00  8.48           H
ATOM   2898  HG  LEU Q 179    -122.320 -97.836 640.643  1.00  8.48           H
ATOM   2899  CG  LEU Q 179    -122.971 -98.535 640.119  1.00  8.48           C
ATOM   2900  CD1 LEU Q 179    -123.570 -99.470 641.172  1.00  8.48           C
ATOM   2901 1HD1 LEU Q 179    -124.109 -98.882 641.915  1.00  8.48           H
ATOM   2902 2HD1 LEU Q 179    -124.258-100.165 640.691  1.00  8.48           H
ATOM   2903 3HD1 LEU Q 179    -122.771-100.028 641.659  1.00  8.48           H
ATOM   2904  CD2 LEU Q 179    -122.105 -99.289 639.109  1.00  8.48           C
ATOM   2905 1HD2 LEU Q 179    -122.729 -99.977 638.537  1.00  8.48           H
ATOM   2906 2HD2 LEU Q 179    -121.634 -98.577 638.431  1.00  8.48           H
ATOM   2907 3HD2 LEU Q 179    -121.336 -99.851 639.638  1.00  8.48           H
ATOM   2908  HN  LEU Q 179    -123.231 -95.524 640.220  1.00  8.48           H
ATOM   2909  N   CYS Q 180    -124.989 -94.780 637.800  1.00  8.48           N
ATOM   2910  CA  CYS Q 180    -126.037 -94.121 637.040  1.00  8.48           C
ATOM   2911  C   CYS Q 180    -125.379 -93.282 635.942  1.00  8.48           C
ATOM   2912  O   CYS Q 180    -126.064 -92.588 635.192  1.00  8.48           O
ATOM   2913  HA  CYS Q 180    -126.653 -94.909 636.607  1.00  8.48           H
ATOM   2914  CB  CYS Q 180    -126.941 -93.275 637.939  1.00  8.48           C
ATOM   2915 1HB  CYS Q 180    -126.342 -92.558 638.500  1.00  8.48           H
ATOM   2916 2HB  CYS Q 180    -127.639 -92.701 637.330  1.00  8.48           H
ATOM   2917  HG  CYS Q 180    -126.796 -94.800 639.750  1.00  8.48           H
ATOM   2918  SG  CYS Q 180    -127.863 -94.356 639.092  1.00  8.48           S
ATOM   2919  HN  CYS Q 180    -124.534 -94.205 638.480  1.00  8.48           H
ATOM   2920  N   ILE Q 181    -124.059 -93.373 635.883  1.00  8.48           N
ATOM   2921  CA  ILE Q 181    -123.299 -92.610 634.907  1.00  8.48           C
ATOM   2922  C   ILE Q 181    -123.790 -92.957 633.500  1.00  8.48           C
ATOM   2923  O   ILE Q 181    -124.052 -92.067 632.693  1.00  8.48           O
ATOM   2924  HA  ILE Q 181    -123.497 -91.554 635.092  1.00  8.48           H
ATOM   2925  HB  ILE Q 181    -121.626 -93.896 635.258  1.00  8.48           H
ATOM   2926  CB  ILE Q 181    -121.798 -92.830 635.107  1.00  8.48           C
ATOM   2927  CG1 ILE Q 181    -121.300 -92.110 636.361  1.00  8.48           C
ATOM   2928 1HG1 ILE Q 181    -121.381 -91.032 636.222  1.00  8.48           H
ATOM   2929 2HG1 ILE Q 181    -121.932 -92.370 637.210  1.00  8.48           H
ATOM   2930  CG2 ILE Q 181    -121.013 -92.419 633.859  1.00  8.48           C
ATOM   2931 1HG2 ILE Q 181    -121.344 -93.015 633.009  1.00  8.48           H
ATOM   2932 2HG2 ILE Q 181    -121.187 -91.363 633.653  1.00  8.48           H
ATOM   2933 3HG2 ILE Q 181    -119.949 -92.585 634.028  1.00  8.48           H
ATOM   2934  CD1 ILE Q 181    -119.847 -92.481 636.667  1.00  8.48           C
ATOM   2935 1HD1 ILE Q 181    -119.774 -93.557 636.829  1.00  8.48           H
ATOM   2936 2HD1 ILE Q 181    -119.215 -92.197 635.826  1.00  8.48           H
ATOM   2937 3HD1 ILE Q 181    -119.519 -91.955 637.563  1.00  8.48           H
ATOM   2938  HN  ILE Q 181    -123.511 -93.953 636.485  1.00  8.48           H
ATOM   2939  N   PRO Q 182    -123.923 -94.252 633.182  1.00  8.48           N
ATOM   2940  CA  PRO Q 182    -124.332 -94.660 631.836  1.00  8.48           C
ATOM   2941  C   PRO Q 182    -125.615 -93.976 631.391  1.00  8.48           C
ATOM   2942  O   PRO Q 182    -125.703 -93.485 630.267  1.00  8.48           O
ATOM   2943  HA  PRO Q 182    -123.580 -94.357 631.108  1.00  8.48           H
ATOM   2944  CB  PRO Q 182    -124.509 -96.175 631.954  1.00  8.48           C
ATOM   2945 1HB  PRO Q 182    -125.536 -96.441 632.205  1.00  8.48           H
ATOM   2946 2HB  PRO Q 182    -124.269 -96.681 631.020  1.00  8.48           H
ATOM   2947  CG  PRO Q 182    -123.541 -96.558 633.067  1.00  8.48           C
ATOM   2948 1HG  PRO Q 182    -123.794 -97.521 633.510  1.00  8.48           H
ATOM   2949 2HG  PRO Q 182    -122.518 -96.647 632.701  1.00  8.48           H
ATOM   2950  CD  PRO Q 182    -123.694 -95.415 634.058  1.00  8.48           C
ATOM   2951 1HD  PRO Q 182    -124.533 -95.577 634.735  1.00  8.48           H
ATOM   2952 2HD  PRO Q 182    -122.806 -95.296 634.679  1.00  8.48           H
ATOM   2953  N   GLU Q 183    -126.584 -93.960 632.295  1.00  8.48           N
ATOM   2954  CA  GLU Q 183    -127.883 -93.385 631.989  1.00  8.48           C
ATOM   2955  C   GLU Q 183    -127.737 -91.903 631.637  1.00  8.48           C
ATOM   2956  O   GLU Q 183    -128.392 -91.412 630.719  1.00  8.48           O
ATOM   2957  HA  GLU Q 183    -128.247 -93.937 631.123  1.00  8.48           H
ATOM   2958  CB  GLU Q 183    -128.856 -93.579 633.154  1.00  8.48           C
ATOM   2959 1HB  GLU Q 183    -128.333 -93.430 634.098  1.00  8.48           H
ATOM   2960 2HB  GLU Q 183    -129.715 -92.920 633.028  1.00  8.48           H
ATOM   2961  CG  GLU Q 183    -129.407 -95.006 633.175  1.00  8.48           C
ATOM   2962 1HG  GLU Q 183    -130.186 -95.088 633.934  1.00  8.48           H
ATOM   2963 2HG  GLU Q 183    -129.871 -95.235 632.216  1.00  8.48           H
ATOM   2964  CD  GLU Q 183    -128.297 -96.019 633.465  1.00  8.48           C
ATOM   2965  OE1 GLU Q 183    -128.487 -97.194 633.083  1.00  8.48           O
ATOM   2966  OE2 GLU Q 183    -127.284 -95.595 634.062  1.00  8.48           O
ATOM   2967  HN  GLU Q 183    -126.492 -94.331 633.219  1.00  8.48           H
ATOM   2968  N   ILE Q 184    -126.875 -91.232 632.386  1.00  8.48           N
ATOM   2969  CA  ILE Q 184    -126.718 -89.794 632.242  1.00  8.48           C
ATOM   2970  C   ILE Q 184    -126.188 -89.482 630.841  1.00  8.48           C
ATOM   2971  O   ILE Q 184    -126.610 -88.510 630.217  1.00  8.48           O
ATOM   2972  HA  ILE Q 184    -127.707 -89.346 632.345  1.00  8.48           H
ATOM   2973  HB  ILE Q 184    -124.957 -89.856 633.453  1.00  8.48           H
ATOM   2974  CB  ILE Q 184    -125.848 -89.234 633.368  1.00  8.48           C
ATOM   2975  CG1 ILE Q 184    -126.577 -89.304 634.712  1.00  8.48           C
ATOM   2976 1HG1 ILE Q 184    -127.372 -88.559 634.737  1.00  8.48           H
ATOM   2977 2HG1 ILE Q 184    -127.051 -90.280 634.821  1.00  8.48           H
ATOM   2978  CG2 ILE Q 184    -125.379 -87.814 633.044  1.00  8.48           C
ATOM   2979 1HG2 ILE Q 184    -126.245 -87.175 632.877  1.00  8.48           H
ATOM   2980 2HG2 ILE Q 184    -124.795 -87.425 633.879  1.00  8.48           H
ATOM   2981 3HG2 ILE Q 184    -124.761 -87.832 632.146  1.00  8.48           H
ATOM   2982  CD1 ILE Q 184    -125.610 -89.067 635.873  1.00  8.48           C
ATOM   2983 1HD1 ILE Q 184    -125.344 -88.011 635.915  1.00  8.48           H
ATOM   2984 2HD1 ILE Q 184    -126.088 -89.359 636.809  1.00  8.48           H
ATOM   2985 3HD1 ILE Q 184    -124.710 -89.663 635.724  1.00  8.48           H
ATOM   2986  HN  ILE Q 184    -126.291 -91.653 633.080  1.00  8.48           H
ATOM   2987  N   LEU Q 185    -125.271 -90.324 630.389  1.00  8.48           N
ATOM   2988  CA  LEU Q 185    -124.554 -90.057 629.154  1.00  8.48           C
ATOM   2989  C   LEU Q 185    -125.486 -90.299 627.965  1.00  8.48           C
ATOM   2990  O   LEU Q 185    -125.683 -89.413 627.135  1.00  8.48           O
ATOM   2991  HA  LEU Q 185    -124.270 -89.005 629.161  1.00  8.48           H
ATOM   2992  CB  LEU Q 185    -123.261 -90.874 629.097  1.00  8.48           C
ATOM   2993 1HB  LEU Q 185    -123.511 -91.923 629.256  1.00  8.48           H
ATOM   2994 2HB  LEU Q 185    -122.847 -90.793 628.092  1.00  8.48           H
ATOM   2995  HG  LEU Q 185    -122.584 -90.581 631.105  1.00  8.48           H
ATOM   2996  CG  LEU Q 185    -122.175 -90.480 630.100  1.00  8.48           C
ATOM   2997  CD1 LEU Q 185    -120.973 -91.422 630.004  1.00  8.48           C
ATOM   2998 1HD1 LEU Q 185    -121.293 -92.442 630.219  1.00  8.48           H
ATOM   2999 2HD1 LEU Q 185    -120.554 -91.377 628.999  1.00  8.48           H
ATOM   3000 3HD1 LEU Q 185    -120.216 -91.120 630.728  1.00  8.48           H
ATOM   3001  CD2 LEU Q 185    -121.770 -89.015 629.922  1.00  8.48           C
ATOM   3002 1HD2 LEU Q 185    -121.386 -88.864 628.913  1.00  8.48           H
ATOM   3003 2HD2 LEU Q 185    -122.639 -88.377 630.080  1.00  8.48           H
ATOM   3004 3HD2 LEU Q 185    -120.996 -88.762 630.647  1.00  8.48           H
ATOM   3005  HN  LEU Q 185    -125.017 -91.174 630.850  1.00  8.48           H
ATOM   3006  N   TYR Q 186    -126.036 -91.504 627.921  1.00  8.48           N
ATOM   3007  CA  TYR Q 186    -126.542 -92.050 626.673  1.00  8.48           C
ATOM   3008  C   TYR Q 186    -128.052 -91.836 626.552  1.00  8.48           C
ATOM   3009  O   TYR Q 186    -128.643 -92.128 625.514  1.00  8.48           O
ATOM   3010  HA  TYR Q 186    -126.042 -91.534 625.853  1.00  8.48           H
ATOM   3011  CB  TYR Q 186    -126.254 -93.552 626.723  1.00  8.48           C
ATOM   3012 1HB  TYR Q 186    -126.806 -93.990 627.556  1.00  8.48           H
ATOM   3013 2HB  TYR Q 186    -126.633 -94.015 625.812  1.00  8.48           H
ATOM   3014  CG  TYR Q 186    -124.772 -93.897 626.875  1.00  8.48           C
ATOM   3015  HD1 TYR Q 186    -124.142 -92.491 625.384  1.00  8.48           H
ATOM   3016  CD1 TYR Q 186    -123.830 -93.249 626.102  1.00  8.48           C
ATOM   3017  HD2 TYR Q 186    -125.120 -95.369 628.394  1.00  8.48           H
ATOM   3018  CD2 TYR Q 186    -124.376 -94.857 627.784  1.00  8.48           C
ATOM   3019  CE1 TYR Q 186    -122.434 -93.573 626.245  1.00  8.48           C
ATOM   3020  HE1 TYR Q 186    -121.680 -93.069 625.641  1.00  8.48           H
ATOM   3021  HE2 TYR Q 186    -122.654 -95.938 628.641  1.00  8.48           H
ATOM   3022  CE2 TYR Q 186    -122.980 -95.182 627.927  1.00  8.48           C
ATOM   3023  CZ  TYR Q 186    -122.078 -94.524 627.150  1.00  8.48           C
ATOM   3024  OH  TYR Q 186    -120.760 -94.831 627.285  1.00  8.48           O
ATOM   3025  HH  TYR Q 186    -120.641 -95.519 628.001  1.00  8.48           H
ATOM   3026  HN  TYR Q 186    -126.139 -92.101 628.716  1.00  8.48           H
ATOM   3027  N   SER Q 187    -128.633 -91.327 627.629  1.00  8.48           N
ATOM   3028  CA  SER Q 187    -130.035 -90.946 627.613  1.00  8.48           C
ATOM   3029  C   SER Q 187    -130.243 -89.757 626.672  1.00  8.48           C
ATOM   3030  O   SER Q 187    -129.679 -88.686 626.885  1.00  8.48           O
ATOM   3031  HA  SER Q 187    -130.569 -91.822 627.246  1.00  8.48           H
ATOM   3032  CB  SER Q 187    -130.528 -90.601 629.020  1.00  8.48           C
ATOM   3033 1HB  SER Q 187    -129.912 -89.804 629.435  1.00  8.48           H
ATOM   3034 2HB  SER Q 187    -131.547 -90.219 628.963  1.00  8.48           H
ATOM   3035  HG  SER Q 187    -129.849 -91.565 630.637  1.00  8.48           H
ATOM   3036  OG  SER Q 187    -130.492 -91.729 629.889  1.00  8.48           O
ATOM   3037  HN  SER Q 187    -128.164 -91.176 628.499  1.00  8.48           H
ATOM   3038  N   GLN Q 188    -131.055 -89.988 625.650  1.00  8.48           N
ATOM   3039  CA  GLN Q 188    -131.462 -88.913 624.761  1.00  8.48           C
ATOM   3040  C   GLN Q 188    -132.883 -89.157 624.249  1.00  8.48           C
ATOM   3041  O   GLN Q 188    -133.454 -90.222 624.478  1.00  8.48           O
ATOM   3042  HA  GLN Q 188    -131.437 -88.009 625.369  1.00  8.48           H
ATOM   3043  CB  GLN Q 188    -130.479 -88.762 623.598  1.00  8.48           C
ATOM   3044 1HB  GLN Q 188    -130.736 -87.879 623.012  1.00  8.48           H
ATOM   3045 2HB  GLN Q 188    -129.473 -88.604 623.986  1.00  8.48           H
ATOM   3046  CG  GLN Q 188    -130.498 -90.000 622.700  1.00  8.48           C
ATOM   3047 1HG  GLN Q 188    -130.325 -90.893 623.301  1.00  8.48           H
ATOM   3048 2HG  GLN Q 188    -131.482 -90.109 622.244  1.00  8.48           H
ATOM   3049  CD  GLN Q 188    -129.432 -89.901 621.607  1.00  8.48           C
ATOM   3050  OE1 GLN Q 188    -128.432 -89.214 621.739  1.00  8.48           O
ATOM   3051  NE2 GLN Q 188    -129.700 -90.623 620.522  1.00  8.48           N
ATOM   3052 1HE2 GLN Q 188    -130.539 -91.165 620.478  1.00  8.48           H
ATOM   3053 2HE2 GLN Q 188    -129.062 -90.623 619.752  1.00  8.48           H
ATOM   3054  HN  GLN Q 188    -131.432 -90.887 625.427  1.00  8.48           H
ATOM   3055  N   ILE Q 189    -133.413 -88.152 623.567  1.00  8.48           N
ATOM   3056  CA  ILE Q 189    -134.715 -88.281 622.935  1.00  8.48           C
ATOM   3057  C   ILE Q 189    -134.538 -88.851 621.526  1.00  8.48           C
ATOM   3058  O   ILE Q 189    -133.697 -88.379 620.762  1.00  8.48           O
ATOM   3059  HA  ILE Q 189    -135.295 -88.991 623.524  1.00  8.48           H
ATOM   3060  HB  ILE Q 189    -134.844 -86.197 622.475  1.00  8.48           H
ATOM   3061  CB  ILE Q 189    -135.462 -86.947 622.969  1.00  8.48           C
ATOM   3062  CG1 ILE Q 189    -135.678 -86.477 624.409  1.00  8.48           C
ATOM   3063 1HG1 ILE Q 189    -136.366 -87.153 624.917  1.00  8.48           H
ATOM   3064 2HG1 ILE Q 189    -134.734 -86.514 624.953  1.00  8.48           H
ATOM   3065  CG2 ILE Q 189    -136.776 -87.034 622.191  1.00  8.48           C
ATOM   3066 1HG2 ILE Q 189    -136.567 -87.290 621.152  1.00  8.48           H
ATOM   3067 2HG2 ILE Q 189    -137.411 -87.801 622.634  1.00  8.48           H
ATOM   3068 3HG2 ILE Q 189    -137.287 -86.072 622.232  1.00  8.48           H
ATOM   3069  CD1 ILE Q 189    -136.236 -85.053 624.443  1.00  8.48           C
ATOM   3070 1HD1 ILE Q 189    -135.534 -84.376 623.956  1.00  8.48           H
ATOM   3071 2HD1 ILE Q 189    -137.191 -85.024 623.919  1.00  8.48           H
ATOM   3072 3HD1 ILE Q 189    -136.381 -84.744 625.478  1.00  8.48           H
ATOM   3073  HN  ILE Q 189    -132.969 -87.265 623.443  1.00  8.48           H
ATOM   3074  N   LYS Q 190    -135.345 -89.857 621.223  1.00  8.48           N
ATOM   3075  CA  LYS Q 190    -135.374 -90.416 619.882  1.00  8.48           C
ATOM   3076  C   LYS Q 190    -136.762 -90.203 619.275  1.00  8.48           C
ATOM   3077  O   LYS Q 190    -137.772 -90.544 619.890  1.00  8.48           O
ATOM   3078  HA  LYS Q 190    -134.647 -89.867 619.284  1.00  8.48           H
ATOM   3079  CB  LYS Q 190    -134.931 -91.880 619.902  1.00  8.48           C
ATOM   3080 1HB  LYS Q 190    -134.048 -91.989 620.533  1.00  8.48           H
ATOM   3081 2HB  LYS Q 190    -135.714 -92.496 620.345  1.00  8.48           H
ATOM   3082  CG  LYS Q 190    -134.620 -92.379 618.490  1.00  8.48           C
ATOM   3083 1HG  LYS Q 190    -135.412 -92.069 617.808  1.00  8.48           H
ATOM   3084 2HG  LYS Q 190    -133.696 -91.921 618.134  1.00  8.48           H
ATOM   3085  CD  LYS Q 190    -134.484 -93.902 618.463  1.00  8.48           C
ATOM   3086 1HD  LYS Q 190    -133.845 -94.228 619.284  1.00  8.48           H
ATOM   3087 2HD  LYS Q 190    -135.461 -94.361 618.618  1.00  8.48           H
ATOM   3088  CE  LYS Q 190    -133.897 -94.377 617.132  1.00  8.48           C
ATOM   3089 1HE  LYS Q 190    -134.353 -93.827 616.310  1.00  8.48           H
ATOM   3090 2HE  LYS Q 190    -132.828 -94.166 617.103  1.00  8.48           H
ATOM   3091  NZ  LYS Q 190    -134.126 -95.828 616.953  1.00  8.48           N
ATOM   3092 1HZ  LYS Q 190    -133.562 -96.167 616.182  1.00  8.48           H
ATOM   3093 2HZ  LYS Q 190    -133.867 -96.319 617.802  1.00  8.48           H
ATOM   3094 3HZ  LYS Q 190    -135.106 -95.994 616.754  1.00  8.48           H
ATOM   3095  HN  LYS Q 190    -135.970 -90.288 621.874  1.00  8.48           H
ATOM   3096  N   GLU Q 191    -136.769 -89.638 618.077  1.00  8.48           N
ATOM   3097  CA  GLU Q 191    -138.005 -89.479 617.331  1.00  8.48           C
ATOM   3098  C   GLU Q 191    -138.176 -90.629 616.335  1.00  8.48           C
ATOM   3099  O   GLU Q 191    -137.266 -90.928 615.565  1.00  8.48           O
ATOM   3100  HA  GLU Q 191    -138.800 -89.514 618.076  1.00  8.48           H
ATOM   3101  CB  GLU Q 191    -138.046 -88.126 616.618  1.00  8.48           C
ATOM   3102 1HB  GLU Q 191    -137.098 -87.952 616.107  1.00  8.48           H
ATOM   3103 2HB  GLU Q 191    -138.908 -88.087 615.952  1.00  8.48           H
ATOM   3104  CG  GLU Q 191    -138.223 -86.983 617.620  1.00  8.48           C
ATOM   3105 1HG  GLU Q 191    -139.140 -87.134 618.190  1.00  8.48           H
ATOM   3106 2HG  GLU Q 191    -137.399 -86.990 618.334  1.00  8.48           H
ATOM   3107  CD  GLU Q 191    -138.276 -85.631 616.906  1.00  8.48           C
ATOM   3108  OE1 GLU Q 191    -138.279 -84.609 617.626  1.00  8.48           O
ATOM   3109  OE2 GLU Q 191    -138.312 -85.650 615.656  1.00  8.48           O
ATOM   3110  HN  GLU Q 191    -135.950 -89.294 617.616  1.00  8.48           H
ATOM   3111  N   GLU Q 192    -139.350 -91.241 616.384  1.00  8.48           N
ATOM   3112  CA  GLU Q 192    -139.659 -92.339 615.484  1.00  8.48           C
ATOM   3113  C   GLU Q 192    -141.152 -92.347 615.149  1.00  8.48           C
ATOM   3114  O   GLU Q 192    -141.991 -92.180 616.033  1.00  8.48           O
ATOM   3115  HA  GLU Q 192    -139.079 -92.146 614.582  1.00  8.48           H
ATOM   3116  CB  GLU Q 192    -139.224 -93.678 616.082  1.00  8.48           C
ATOM   3117 1HB  GLU Q 192    -138.139 -93.701 616.182  1.00  8.48           H
ATOM   3118 2HB  GLU Q 192    -139.747 -93.847 617.024  1.00  8.48           H
ATOM   3119  CG  GLU Q 192    -139.607 -94.840 615.163  1.00  8.48           C
ATOM   3120 1HG  GLU Q 192    -140.565 -95.255 615.476  1.00  8.48           H
ATOM   3121 2HG  GLU Q 192    -139.735 -94.475 614.144  1.00  8.48           H
ATOM   3122  CD  GLU Q 192    -138.539 -95.935 615.189  1.00  8.48           C
ATOM   3123  OE1 GLU Q 192    -138.491 -96.705 614.205  1.00  8.48           O
ATOM   3124  OE2 GLU Q 192    -137.793 -95.977 616.192  1.00  8.48           O
ATOM   3125  HN  GLU Q 192    -140.081 -91.000 617.022  1.00  8.48           H
ATOM   3126  N   SER Q 193    -141.438 -92.543 613.871  1.00  8.48           N
ATOM   3127  CA  SER Q 193    -142.815 -92.670 613.423  1.00  8.48           C
ATOM   3128  C   SER Q 193    -143.638 -91.479 613.918  1.00  8.48           C
ATOM   3129  O   SER Q 193    -144.849 -91.591 614.103  1.00  8.48           O
ATOM   3130  HA  SER Q 193    -142.765 -92.675 612.334  1.00  8.48           H
ATOM   3131  CB  SER Q 193    -143.434 -93.982 613.910  1.00  8.48           C
ATOM   3132 1HB  SER Q 193    -144.516 -93.871 613.972  1.00  8.48           H
ATOM   3133 2HB  SER Q 193    -143.236 -94.769 613.182  1.00  8.48           H
ATOM   3134  HG  SER Q 193    -142.571 -95.309 615.135  1.00  8.48           H
ATOM   3135  OG  SER Q 193    -142.923 -94.374 615.181  1.00  8.48           O
ATOM   3136  HN  SER Q 193    -140.751 -92.615 613.148  1.00  8.48           H
ATOM   3137  N   GLY Q 194    -142.948 -90.366 614.118  1.00  8.48           N
ATOM   3138  CA  GLY Q 194    -143.608 -89.143 614.542  1.00  8.48           C
ATOM   3139  C   GLY Q 194    -143.830 -89.137 616.056  1.00  8.48           C
ATOM   3140  O   GLY Q 194    -144.541 -88.281 616.579  1.00  8.48           O
ATOM   3141 1HA  GLY Q 194    -143.004 -88.282 614.257  1.00  8.48           H
ATOM   3142 2HA  GLY Q 194    -144.565 -89.045 614.030  1.00  8.48           H
ATOM   3143  HN  GLY Q 194    -141.959 -90.292 613.995  1.00  8.48           H
ATOM   3144  N   ILE Q 195    -143.209 -90.103 616.717  1.00  8.48           N
ATOM   3145  CA  ILE Q 195    -143.353 -90.237 618.157  1.00  8.48           C
ATOM   3146  C   ILE Q 195    -142.000 -89.987 618.826  1.00  8.48           C
ATOM   3147  O   ILE Q 195    -140.999 -90.599 618.458  1.00  8.48           O
ATOM   3148  HA  ILE Q 195    -144.050 -89.467 618.489  1.00  8.48           H
ATOM   3149  HB  ILE Q 195    -143.397 -92.370 618.010  1.00  8.48           H
ATOM   3150  CB  ILE Q 195    -143.973 -91.591 618.509  1.00  8.48           C
ATOM   3151  CG1 ILE Q 195    -145.409 -91.688 617.991  1.00  8.48           C
ATOM   3152 1HG1 ILE Q 195    -146.070 -91.103 618.630  1.00  8.48           H
ATOM   3153 2HG1 ILE Q 195    -145.468 -91.257 616.991  1.00  8.48           H
ATOM   3154  CG2 ILE Q 195    -143.887 -91.858 620.013  1.00  8.48           C
ATOM   3155 1HG2 ILE Q 195    -142.841 -91.861 620.323  1.00  8.48           H
ATOM   3156 2HG2 ILE Q 195    -144.423 -91.077 620.552  1.00  8.48           H
ATOM   3157 3HG2 ILE Q 195    -144.334 -92.827 620.236  1.00  8.48           H
ATOM   3158  CD1 ILE Q 195    -145.881 -93.143 617.955  1.00  8.48           C
ATOM   3159 1HD1 ILE Q 195    -145.232 -93.719 617.296  1.00  8.48           H
ATOM   3160 2HD1 ILE Q 195    -145.843 -93.562 618.960  1.00  8.48           H
ATOM   3161 3HD1 ILE Q 195    -146.905 -93.183 617.583  1.00  8.48           H
ATOM   3162  HN  ILE Q 195    -142.617 -90.784 616.287  1.00  8.48           H
ATOM   3163  N   ALA Q 196    -142.014 -89.086 619.798  1.00  8.48           N
ATOM   3164  CA  ALA Q 196    -140.822 -88.814 620.583  1.00  8.48           C
ATOM   3165  C   ALA Q 196    -140.704 -89.855 621.699  1.00  8.48           C
ATOM   3166  O   ALA Q 196    -141.656 -90.082 622.444  1.00  8.48           O
ATOM   3167  HA  ALA Q 196    -139.961 -88.904 619.922  1.00  8.48           H
ATOM   3168  CB  ALA Q 196    -140.882 -87.384 621.124  1.00  8.48           C
ATOM   3169 1HB  ALA Q 196    -140.936 -86.683 620.292  1.00  8.48           H
ATOM   3170 2HB  ALA Q 196    -141.765 -87.270 621.753  1.00  8.48           H
ATOM   3171 3HB  ALA Q 196    -139.988 -87.181 621.714  1.00  8.48           H
ATOM   3172  HN  ALA Q 196    -142.818 -88.548 620.050  1.00  8.48           H
ATOM   3173  N   ILE Q 197    -139.527 -90.459 621.778  1.00  8.48           N
ATOM   3174  CA  ILE Q 197    -139.278 -91.484 622.778  1.00  8.48           C
ATOM   3175  C   ILE Q 197    -138.019 -91.122 623.569  1.00  8.48           C
ATOM   3176  O   ILE Q 197    -136.983 -90.809 622.985  1.00  8.48           O
ATOM   3177  HA  ILE Q 197    -140.127 -91.486 623.462  1.00  8.48           H
ATOM   3178  HB  ILE Q 197    -138.405 -92.867 621.400  1.00  8.48           H
ATOM   3179  CB  ILE Q 197    -139.219 -92.866 622.125  1.00  8.48           C
ATOM   3180  CG1 ILE Q 197    -140.508 -93.167 621.359  1.00  8.48           C
ATOM   3181 1HG1 ILE Q 197    -141.357 -93.138 622.042  1.00  8.48           H
ATOM   3182 2HG1 ILE Q 197    -140.677 -92.395 620.608  1.00  8.48           H
ATOM   3183  CG2 ILE Q 197    -138.902 -93.948 623.160  1.00  8.48           C
ATOM   3184 1HG2 ILE Q 197    -137.937 -93.738 623.622  1.00  8.48           H
ATOM   3185 2HG2 ILE Q 197    -139.677 -93.956 623.926  1.00  8.48           H
ATOM   3186 3HG2 ILE Q 197    -138.866 -94.921 622.670  1.00  8.48           H
ATOM   3187  CD1 ILE Q 197    -140.437 -94.537 620.682  1.00  8.48           C
ATOM   3188 1HD1 ILE Q 197    -139.602 -94.553 619.981  1.00  8.48           H
ATOM   3189 2HD1 ILE Q 197    -140.292 -95.309 621.438  1.00  8.48           H
ATOM   3190 3HD1 ILE Q 197    -141.366 -94.725 620.144  1.00  8.48           H
ATOM   3191  HN  ILE Q 197    -138.755 -90.260 621.176  1.00  8.48           H
ATOM   3192  N   CYS Q 198    -138.151 -91.178 624.886  1.00  8.48           N
ATOM   3193  CA  CYS Q 198    -136.997 -91.045 625.760  1.00  8.48           C
ATOM   3194  C   CYS Q 198    -136.327 -92.415 625.882  1.00  8.48           C
ATOM   3195  O   CYS Q 198    -136.895 -93.338 626.463  1.00  8.48           O
ATOM   3196  HA  CYS Q 198    -136.327 -90.327 625.286  1.00  8.48           H
ATOM   3197  CB  CYS Q 198    -137.385 -90.476 627.126  1.00  8.48           C
ATOM   3198 1HB  CYS Q 198    -137.689 -89.434 627.022  1.00  8.48           H
ATOM   3199 2HB  CYS Q 198    -138.240 -91.019 627.526  1.00  8.48           H
ATOM   3200  SG  CYS Q 198    -135.970 -90.600 628.280  1.00  8.48           S
ATOM   3201  HN  CYS Q 198    -139.024 -91.311 625.356  1.00  8.48           H
ATOM   3202  N   THR Q 199    -135.128 -92.503 625.324  1.00  8.48           N
ATOM   3203  CA  THR Q 199    -134.417 -93.770 625.274  1.00  8.48           C
ATOM   3204  C   THR Q 199    -132.921 -93.551 625.507  1.00  8.48           C
ATOM   3205  O   THR Q 199    -132.436 -92.423 625.432  1.00  8.48           O
ATOM   3206  HA  THR Q 199    -134.779 -94.399 626.088  1.00  8.48           H
ATOM   3207  HB  THR Q 199    -135.790 -94.334 623.688  1.00  8.48           H
ATOM   3208  CB  THR Q 199    -134.733 -94.437 623.934  1.00  8.48           C
ATOM   3209  OG1 THR Q 199    -134.266 -95.773 624.093  1.00  8.48           O
ATOM   3210  HG1 THR Q 199    -134.700 -96.370 623.418  1.00  8.48           H
ATOM   3211  CG2 THR Q 199    -133.885 -93.879 622.789  1.00  8.48           C
ATOM   3212 1HG2 THR Q 199    -132.830 -94.043 623.005  1.00  8.48           H
ATOM   3213 2HG2 THR Q 199    -134.073 -92.811 622.684  1.00  8.48           H
ATOM   3214 3HG2 THR Q 199    -134.149 -94.387 621.861  1.00  8.48           H
ATOM   3215  HN  THR Q 199    -134.645 -91.731 624.912  1.00  8.48           H
ATOM   3216  N   MET Q 200    -132.231 -94.648 625.784  1.00  8.48           N
ATOM   3217  CA  MET Q 200    -130.781 -94.662 625.695  1.00  8.48           C
ATOM   3218  C   MET Q 200    -130.322 -95.087 624.298  1.00  8.48           C
ATOM   3219  O   MET Q 200    -130.881 -96.013 623.712  1.00  8.48           O
ATOM   3220  HA  MET Q 200    -130.465 -93.638 625.893  1.00  8.48           H
ATOM   3221  CB  MET Q 200    -130.215 -95.631 626.735  1.00  8.48           C
ATOM   3222 1HB  MET Q 200    -130.746 -96.581 626.679  1.00  8.48           H
ATOM   3223 2HB  MET Q 200    -129.168 -95.837 626.513  1.00  8.48           H
ATOM   3224  CG  MET Q 200    -130.339 -95.053 628.146  1.00  8.48           C
ATOM   3225 1HG  MET Q 200    -129.959 -94.032 628.165  1.00  8.48           H
ATOM   3226 2HG  MET Q 200    -131.388 -95.009 628.440  1.00  8.48           H
ATOM   3227  SD  MET Q 200    -129.426 -96.063 629.301  1.00  8.48           S
ATOM   3228  CE  MET Q 200    -130.287 -97.614 629.105  1.00  8.48           C
ATOM   3229 1HE  MET Q 200    -131.337 -97.482 629.366  1.00  8.48           H
ATOM   3230 2HE  MET Q 200    -130.208 -97.945 628.070  1.00  8.48           H
ATOM   3231 3HE  MET Q 200    -129.841 -98.363 629.760  1.00  8.48           H
ATOM   3232  HN  MET Q 200    -132.646 -95.513 626.065  1.00  8.48           H
ATOM   3233  N   VAL Q 201    -129.308 -94.390 623.806  1.00  8.48           N
ATOM   3234  CA  VAL Q 201    -128.671 -94.775 622.558  1.00  8.48           C
ATOM   3235  C   VAL Q 201    -127.164 -94.915 622.782  1.00  8.48           C
ATOM   3236  O   VAL Q 201    -126.520 -93.997 623.288  1.00  8.48           O
ATOM   3237  HA  VAL Q 201    -129.075 -95.745 622.269  1.00  8.48           H
ATOM   3238  HB  VAL Q 201    -128.612 -92.801 621.748  1.00  8.48           H
ATOM   3239  CB  VAL Q 201    -129.022 -93.769 621.460  1.00  8.48           C
ATOM   3240  CG1 VAL Q 201    -128.387 -94.169 620.127  1.00  8.48           C
ATOM   3241 1HG1 VAL Q 201    -127.303 -94.204 620.236  1.00  8.48           H
ATOM   3242 2HG1 VAL Q 201    -128.753 -95.152 619.830  1.00  8.48           H
ATOM   3243 3HG1 VAL Q 201    -128.652 -93.438 619.364  1.00  8.48           H
ATOM   3244  CG2 VAL Q 201    -130.538 -93.614 621.321  1.00  8.48           C
ATOM   3245 1HG2 VAL Q 201    -130.979 -94.578 621.066  1.00  8.48           H
ATOM   3246 2HG2 VAL Q 201    -130.955 -93.262 622.264  1.00  8.48           H
ATOM   3247 3HG2 VAL Q 201    -130.759 -92.894 620.533  1.00  8.48           H
ATOM   3248  HN  VAL Q 201    -128.924 -93.577 624.244  1.00  8.48           H
ATOM   3249  N   TYR Q 202    -126.646 -96.070 622.393  1.00  8.48           N
ATOM   3250  CA  TYR Q 202    -125.252 -96.390 622.651  1.00  8.48           C
ATOM   3251  C   TYR Q 202    -124.376 -96.034 621.448  1.00  8.48           C
ATOM   3252  O   TYR Q 202    -124.447 -96.688 620.409  1.00  8.48           O
ATOM   3253  HA  TYR Q 202    -124.927 -95.806 623.513  1.00  8.48           H
ATOM   3254  CB  TYR Q 202    -125.200 -97.902 622.875  1.00  8.48           C
ATOM   3255 1HB  TYR Q 202    -125.671 -98.401 622.028  1.00  8.48           H
ATOM   3256 2HB  TYR Q 202    -124.158 -98.221 622.894  1.00  8.48           H
ATOM   3257  CG  TYR Q 202    -125.883 -98.364 624.164  1.00  8.48           C
ATOM   3258  HD1 TYR Q 202    -124.161 -97.986 625.384  1.00  8.48           H
ATOM   3259  CD1 TYR Q 202    -125.193 -98.337 625.359  1.00  8.48           C
ATOM   3260  HD2 TYR Q 202    -127.735 -98.830 623.188  1.00  8.48           H
ATOM   3261  CD2 TYR Q 202    -127.189 -98.808 624.132  1.00  8.48           C
ATOM   3262  CE1 TYR Q 202    -125.835 -98.772 626.572  1.00  8.48           C
ATOM   3263  HE1 TYR Q 202    -125.302 -98.755 627.522  1.00  8.48           H
ATOM   3264  HE2 TYR Q 202    -128.863 -99.596 625.334  1.00  8.48           H
ATOM   3265  CE2 TYR Q 202    -127.832 -99.243 625.345  1.00  8.48           C
ATOM   3266  CZ  TYR Q 202    -127.123 -99.203 626.505  1.00  8.48           C
ATOM   3267  OH  TYR Q 202    -127.730 -99.614 627.651  1.00  8.48           O
ATOM   3268  HH  TYR Q 202    -128.600-100.058 627.436  1.00  8.48           H
ATOM   3269  HN  TYR Q 202    -127.160 -96.780 621.912  1.00  8.48           H
ATOM   3270  N   PRO Q 203    -123.538 -94.995 621.566  1.00  8.48           N
ATOM   3271  CA  PRO Q 203    -122.617 -94.642 620.482  1.00  8.48           C
ATOM   3272  C   PRO Q 203    -121.524 -95.682 620.294  1.00  8.48           C
ATOM   3273  O   PRO Q 203    -121.440 -96.645 621.055  1.00  8.48           O
ATOM   3274  HA  PRO Q 203    -123.148 -94.613 619.531  1.00  8.48           H
ATOM   3275  CB  PRO Q 203    -122.047 -93.291 620.917  1.00  8.48           C
ATOM   3276 1HB  PRO Q 203    -121.018 -93.163 620.581  1.00  8.48           H
ATOM   3277 2HB  PRO Q 203    -122.621 -92.462 620.504  1.00  8.48           H
ATOM   3278  CG  PRO Q 203    -122.136 -93.332 622.416  1.00  8.48           C
ATOM   3279 1HG  PRO Q 203    -121.269 -93.832 622.849  1.00  8.48           H
ATOM   3280 2HG  PRO Q 203    -122.167 -92.327 622.836  1.00  8.48           H
ATOM   3281  CD  PRO Q 203    -123.400 -94.084 622.716  1.00  8.48           C
ATOM   3282 1HD  PRO Q 203    -123.327 -94.632 623.656  1.00  8.48           H
ATOM   3283 2HD  PRO Q 203    -124.255 -93.413 622.803  1.00  8.48           H
ATOM   3284  N   SER Q 204    -120.707 -95.457 619.275  1.00  8.48           N
ATOM   3285  CA  SER Q 204    -119.549 -96.304 619.043  1.00  8.48           C
ATOM   3286  C   SER Q 204    -119.946 -97.512 618.193  1.00  8.48           C
ATOM   3287  O   SER Q 204    -121.103 -97.929 618.202  1.00  8.48           O
ATOM   3288  HA  SER Q 204    -118.836 -95.677 618.508  1.00  8.48           H
ATOM   3289  CB  SER Q 204    -118.931 -96.765 620.365  1.00  8.48           C
ATOM   3290 1HB  SER Q 204    -117.867 -96.951 620.221  1.00  8.48           H
ATOM   3291 2HB  SER Q 204    -119.018 -95.968 621.103  1.00  8.48           H
ATOM   3292  HG  SER Q 204    -119.147 -98.204 621.739  1.00  8.48           H
ATOM   3293  OG  SER Q 204    -119.556 -97.944 620.864  1.00  8.48           O
ATOM   3294  HN  SER Q 204    -120.826 -94.714 618.616  1.00  8.48           H
ATOM   3295  N   ASP Q 205    -118.964 -98.040 617.478  1.00  8.48           N
ATOM   3296  CA  ASP Q 205    -119.177 -99.238 616.683  1.00  8.48           C
ATOM   3297  C   ASP Q 205    -119.477-100.415 617.613  1.00  8.48           C
ATOM   3298  O   ASP Q 205    -120.028-101.426 617.182  1.00  8.48           O
ATOM   3299  HA  ASP Q 205    -120.014 -99.001 616.027  1.00  8.48           H
ATOM   3300  CB  ASP Q 205    -117.930 -99.586 615.867  1.00  8.48           C
ATOM   3301 1HB  ASP Q 205    -117.040 -99.239 616.390  1.00  8.48           H
ATOM   3302 2HB  ASP Q 205    -117.843-100.669 615.774  1.00  8.48           H
ATOM   3303  CG  ASP Q 205    -117.991 -98.953 614.476  1.00  8.48           C
ATOM   3304  OD1 ASP Q 205    -118.918 -99.323 613.724  1.00  8.48           O
ATOM   3305  OD2 ASP Q 205    -117.109 -98.113 614.196  1.00  8.48           O
ATOM   3306  HN  ASP Q 205    -118.038 -97.664 617.436  1.00  8.48           H
ATOM   3307  N   GLU Q 206    -119.102-100.244 618.872  1.00  8.48           N
ATOM   3308  CA  GLU Q 206    -119.186-101.331 619.833  1.00  8.48           C
ATOM   3309  C   GLU Q 206    -120.417-101.156 620.725  1.00  8.48           C
ATOM   3310  O   GLU Q 206    -120.461-101.679 621.837  1.00  8.48           O
ATOM   3311  HA  GLU Q 206    -119.287-102.237 619.236  1.00  8.48           H
ATOM   3312  CB  GLU Q 206    -117.910-101.422 620.671  1.00  8.48           C
ATOM   3313 1HB  GLU Q 206    -117.768-100.494 621.226  1.00  8.48           H
ATOM   3314 2HB  GLU Q 206    -117.952-102.304 621.311  1.00  8.48           H
ATOM   3315  CG  GLU Q 206    -116.679-101.595 619.779  1.00  8.48           C
ATOM   3316 1HG  GLU Q 206    -116.985-101.633 618.734  1.00  8.48           H
ATOM   3317 2HG  GLU Q 206    -116.022-100.732 619.888  1.00  8.48           H
ATOM   3318  CD  GLU Q 206    -115.916-102.872 620.140  1.00  8.48           C
ATOM   3319  OE1 GLU Q 206    -115.660-103.662 619.206  1.00  8.48           O
ATOM   3320  OE2 GLU Q 206    -115.607-103.028 621.341  1.00  8.48           O
ATOM   3321  HN  GLU Q 206    -118.746 -99.384 619.238  1.00  8.48           H
ATOM   3322  N   SER Q 207    -121.387-100.419 620.203  1.00  8.48           N
ATOM   3323  CA  SER Q 207    -122.554-100.054 620.988  1.00  8.48           C
ATOM   3324  C   SER Q 207    -123.221-101.311 621.550  1.00  8.48           C
ATOM   3325  O   SER Q 207    -123.818-101.273 622.624  1.00  8.48           O
ATOM   3326  HA  SER Q 207    -122.174 -99.429 621.796  1.00  8.48           H
ATOM   3327  CB  SER Q 207    -123.552 -99.252 620.150  1.00  8.48           C
ATOM   3328 1HB  SER Q 207    -124.506 -99.201 620.674  1.00  8.48           H
ATOM   3329 2HB  SER Q 207    -123.193 -98.229 620.039  1.00  8.48           H
ATOM   3330  HG  SER Q 207    -123.299 -99.269 618.164  1.00  8.48           H
ATOM   3331  OG  SER Q 207    -123.750 -99.827 618.861  1.00  8.48           O
ATOM   3332  HN  SER Q 207    -121.384-100.075 619.264  1.00  8.48           H
ATOM   3333  N   THR Q 208    -123.097-102.394 620.797  1.00  8.48           N
ATOM   3334  CA  THR Q 208    -123.662-103.666 621.218  1.00  8.48           C
ATOM   3335  C   THR Q 208    -122.928-104.193 622.452  1.00  8.48           C
ATOM   3336  O   THR Q 208    -123.557-104.657 623.402  1.00  8.48           O
ATOM   3337  HA  THR Q 208    -124.699-103.502 621.508  1.00  8.48           H
ATOM   3338  HB  THR Q 208    -122.582-104.908 619.799  1.00  8.48           H
ATOM   3339  CB  THR Q 208    -123.610-104.623 620.025  1.00  8.48           C
ATOM   3340  OG1 THR Q 208    -124.297-103.926 618.990  1.00  8.48           O
ATOM   3341  HG1 THR Q 208    -124.105-104.351 618.105  1.00  8.48           H
ATOM   3342  CG2 THR Q 208    -124.450-105.882 620.248  1.00  8.48           C
ATOM   3343 1HG2 THR Q 208    -125.489-105.600 620.419  1.00  8.48           H
ATOM   3344 2HG2 THR Q 208    -124.073-106.421 621.117  1.00  8.48           H
ATOM   3345 3HG2 THR Q 208    -124.387-106.522 619.368  1.00  8.48           H
ATOM   3346  HN  THR Q 208    -122.623-102.413 619.917  1.00  8.48           H
ATOM   3347  N   LYS Q 209    -121.607-104.103 622.400  1.00  8.48           N
ATOM   3348  CA  LYS Q 209    -120.784-104.503 623.528  1.00  8.48           C
ATOM   3349  C   LYS Q 209    -121.141-103.645 624.744  1.00  8.48           C
ATOM   3350  O   LYS Q 209    -121.216-104.149 625.863  1.00  8.48           O
ATOM   3351  HA  LYS Q 209    -121.025-105.542 623.757  1.00  8.48           H
ATOM   3352  CB  LYS Q 209    -119.301-104.454 623.155  1.00  8.48           C
ATOM   3353 1HB  LYS Q 209    -119.061-103.477 622.734  1.00  8.48           H
ATOM   3354 2HB  LYS Q 209    -118.693-104.572 624.051  1.00  8.48           H
ATOM   3355  CG  LYS Q 209    -118.953-105.550 622.146  1.00  8.48           C
ATOM   3356 1HG  LYS Q 209    -119.037-106.527 622.622  1.00  8.48           H
ATOM   3357 2HG  LYS Q 209    -119.668-105.533 621.324  1.00  8.48           H
ATOM   3358  CD  LYS Q 209    -117.536-105.363 621.601  1.00  8.48           C
ATOM   3359 1HD  LYS Q 209    -117.507-104.495 620.943  1.00  8.48           H
ATOM   3360 2HD  LYS Q 209    -116.849-105.163 622.423  1.00  8.48           H
ATOM   3361  CE  LYS Q 209    -117.075-106.605 620.835  1.00  8.48           C
ATOM   3362 1HE  LYS Q 209    -117.126-107.479 621.484  1.00  8.48           H
ATOM   3363 2HE  LYS Q 209    -117.745-106.791 619.996  1.00  8.48           H
ATOM   3364  NZ  LYS Q 209    -115.691-106.426 620.343  1.00  8.48           N
ATOM   3365 1HZ  LYS Q 209    -115.325-107.319 620.030  1.00  8.48           H
ATOM   3366 2HZ  LYS Q 209    -115.689-105.770 619.570  1.00  8.48           H
ATOM   3367 3HZ  LYS Q 209    -115.109-106.067 621.092  1.00  8.48           H
ATOM   3368  HN  LYS Q 209    -121.101-103.765 621.606  1.00  8.48           H
ATOM   3369  N   LEU Q 210    -121.352-102.363 624.482  1.00  8.48           N
ATOM   3370  CA  LEU Q 210    -121.611-101.414 625.551  1.00  8.48           C
ATOM   3371  C   LEU Q 210    -122.942-101.759 626.222  1.00  8.48           C
ATOM   3372  O   LEU Q 210    -123.028-101.811 627.448  1.00  8.48           O
ATOM   3373  HA  LEU Q 210    -120.815-101.525 626.287  1.00  8.48           H
ATOM   3374  CB  LEU Q 210    -121.542 -99.980 625.022  1.00  8.48           C
ATOM   3375 1HB  LEU Q 210    -120.598 -99.854 624.493  1.00  8.48           H
ATOM   3376 2HB  LEU Q 210    -122.338 -99.845 624.289  1.00  8.48           H
ATOM   3377  HG  LEU Q 210    -122.609 -98.995 626.593  1.00  8.48           H
ATOM   3378  CG  LEU Q 210    -121.660 -98.872 626.071  1.00  8.48           C
ATOM   3379  CD1 LEU Q 210    -120.550 -98.988 627.117  1.00  8.48           C
ATOM   3380 1HD1 LEU Q 210    -120.622 -99.953 627.619  1.00  8.48           H
ATOM   3381 2HD1 LEU Q 210    -119.579 -98.904 626.628  1.00  8.48           H
ATOM   3382 3HD1 LEU Q 210    -120.657 -98.188 627.850  1.00  8.48           H
ATOM   3383  CD2 LEU Q 210    -121.683 -97.492 625.410  1.00  8.48           C
ATOM   3384 1HD2 LEU Q 210    -120.762 -97.343 624.846  1.00  8.48           H
ATOM   3385 2HD2 LEU Q 210    -122.537 -97.427 624.735  1.00  8.48           H
ATOM   3386 3HD2 LEU Q 210    -121.767 -96.723 626.178  1.00  8.48           H
ATOM   3387  HN  LEU Q 210    -121.347-101.973 623.561  1.00  8.48           H
ATOM   3388  N   LYS Q 211    -123.947-101.985 625.388  1.00  8.48           N
ATOM   3389  CA  LYS Q 211    -125.275-102.300 625.886  1.00  8.48           C
ATOM   3390  C   LYS Q 211    -125.200-103.541 626.778  1.00  8.48           C
ATOM   3391  O   LYS Q 211    -125.670-103.523 627.914  1.00  8.48           O
ATOM   3392  HA  LYS Q 211    -125.605-101.458 626.494  1.00  8.48           H
ATOM   3393  CB  LYS Q 211    -126.264-102.436 624.726  1.00  8.48           C
ATOM   3394 1HB  LYS Q 211    -126.287-101.509 624.152  1.00  8.48           H
ATOM   3395 2HB  LYS Q 211    -125.930-103.222 624.049  1.00  8.48           H
ATOM   3396  CG  LYS Q 211    -127.669-102.759 625.238  1.00  8.48           C
ATOM   3397 1HG  LYS Q 211    -127.678-103.756 625.680  1.00  8.48           H
ATOM   3398 2HG  LYS Q 211    -127.943-102.058 626.027  1.00  8.48           H
ATOM   3399  CD  LYS Q 211    -128.695-102.688 624.106  1.00  8.48           C
ATOM   3400 1HD  LYS Q 211    -128.629-101.720 623.610  1.00  8.48           H
ATOM   3401 2HD  LYS Q 211    -128.468-103.446 623.356  1.00  8.48           H
ATOM   3402  CE  LYS Q 211    -130.114-102.899 624.637  1.00  8.48           C
ATOM   3403 1HE  LYS Q 211    -130.213-103.908 625.038  1.00  8.48           H
ATOM   3404 2HE  LYS Q 211    -130.307-102.209 625.459  1.00  8.48           H
ATOM   3405  NZ  LYS Q 211    -131.108-102.687 623.561  1.00  8.48           N
ATOM   3406 1HZ  LYS Q 211    -132.041-102.685 623.958  1.00  8.48           H
ATOM   3407 2HZ  LYS Q 211    -130.931-101.797 623.109  1.00  8.48           H
ATOM   3408 3HZ  LYS Q 211    -131.032-103.433 622.879  1.00  8.48           H
ATOM   3409  HN  LYS Q 211    -123.865-101.957 624.392  1.00  8.48           H
ATOM   3410  N   SER Q 212    -124.605-104.590 626.229  1.00  8.48           N
ATOM   3411  CA  SER Q 212    -124.571-105.873 626.911  1.00  8.48           C
ATOM   3412  C   SER Q 212    -123.794-105.748 628.223  1.00  8.48           C
ATOM   3413  O   SER Q 212    -124.167-106.348 629.229  1.00  8.48           O
ATOM   3414  HA  SER Q 212    -125.613-106.124 627.106  1.00  8.48           H
ATOM   3415  CB  SER Q 212    -123.945-106.951 626.024  1.00  8.48           C
ATOM   3416 1HB  SER Q 212    -123.765-107.848 626.616  1.00  8.48           H
ATOM   3417 2HB  SER Q 212    -124.646-107.225 625.236  1.00  8.48           H
ATOM   3418  HG  SER Q 212    -122.883-106.190 624.508  1.00  8.48           H
ATOM   3419  OG  SER Q 212    -122.720-106.517 625.439  1.00  8.48           O
ATOM   3420  HN  SER Q 212    -124.153-104.573 625.337  1.00  8.48           H
ATOM   3421  N   ALA Q 213    -122.727-104.963 628.169  1.00  8.48           N
ATOM   3422  CA  ALA Q 213    -121.901-104.742 629.344  1.00  8.48           C
ATOM   3423  C   ALA Q 213    -122.718-103.998 630.403  1.00  8.48           C
ATOM   3424  O   ALA Q 213    -122.746-104.400 631.565  1.00  8.48           O
ATOM   3425  HA  ALA Q 213    -121.615-105.717 629.737  1.00  8.48           H
ATOM   3426  CB  ALA Q 213    -120.636-103.980 628.943  1.00  8.48           C
ATOM   3427 1HB  ALA Q 213    -120.078-104.564 628.211  1.00  8.48           H
ATOM   3428 2HB  ALA Q 213    -120.913-103.020 628.507  1.00  8.48           H
ATOM   3429 3HB  ALA Q 213    -120.017-103.814 629.825  1.00  8.48           H
ATOM   3430  HN  ALA Q 213    -122.426-104.485 627.345  1.00  8.48           H
ATOM   3431  N   VAL Q 214    -123.362-102.927 629.964  1.00  8.48           N
ATOM   3432  CA  VAL Q 214    -124.120-102.084 630.873  1.00  8.48           C
ATOM   3433  C   VAL Q 214    -125.242-102.907 631.509  1.00  8.48           C
ATOM   3434  O   VAL Q 214    -125.571-102.715 632.678  1.00  8.48           O
ATOM   3435  HA  VAL Q 214    -123.440-101.752 631.657  1.00  8.48           H
ATOM   3436  HB  VAL Q 214    -125.045-101.172 629.180  1.00  8.48           H
ATOM   3437  CB  VAL Q 214    -124.632-100.846 630.134  1.00  8.48           C
ATOM   3438  CG1 VAL Q 214    -125.751-100.161 630.921  1.00  8.48           C
ATOM   3439 1HG1 VAL Q 214    -126.580-100.857 631.054  1.00  8.48           H
ATOM   3440 2HG1 VAL Q 214    -125.374 -99.855 631.897  1.00  8.48           H
ATOM   3441 3HG1 VAL Q 214    -126.096 -99.284 630.374  1.00  8.48           H
ATOM   3442  CG2 VAL Q 214    -123.490 -99.870 629.843  1.00  8.48           C
ATOM   3443 1HG2 VAL Q 214    -123.034 -99.554 630.781  1.00  8.48           H
ATOM   3444 2HG2 VAL Q 214    -122.741-100.362 629.223  1.00  8.48           H
ATOM   3445 3HG2 VAL Q 214    -123.881 -98.999 629.317  1.00  8.48           H
ATOM   3446  HN  VAL Q 214    -123.372-102.634 629.008  1.00  8.48           H
ATOM   3447  N   LEU Q 215    -125.799-103.807 630.711  1.00  8.48           N
ATOM   3448  CA  LEU Q 215    -126.955-104.574 631.140  1.00  8.48           C
ATOM   3449  C   LEU Q 215    -126.504-105.672 632.105  1.00  8.48           C
ATOM   3450  O   LEU Q 215    -127.199-105.977 633.073  1.00  8.48           O
ATOM   3451  HA  LEU Q 215    -127.618-103.894 631.676  1.00  8.48           H
ATOM   3452  CB  LEU Q 215    -127.729-105.099 629.929  1.00  8.48           C
ATOM   3453 1HB  LEU Q 215    -127.617-104.385 629.113  1.00  8.48           H
ATOM   3454 2HB  LEU Q 215    -127.266-106.031 629.603  1.00  8.48           H
ATOM   3455  HG  LEU Q 215    -129.330-106.154 630.877  1.00  8.48           H
ATOM   3456  CG  LEU Q 215    -129.222-105.353 630.146  1.00  8.48           C
ATOM   3457  CD1 LEU Q 215    -129.910-104.115 630.725  1.00  8.48           C
ATOM   3458 1HD1 LEU Q 215    -129.456-103.862 631.683  1.00  8.48           H
ATOM   3459 2HD1 LEU Q 215    -129.795-103.279 630.036  1.00  8.48           H
ATOM   3460 3HD1 LEU Q 215    -130.971-104.323 630.869  1.00  8.48           H
ATOM   3461  CD2 LEU Q 215    -129.891-105.829 628.854  1.00  8.48           C
ATOM   3462 1HD2 LEU Q 215    -129.774-105.067 628.083  1.00  8.48           H
ATOM   3463 2HD2 LEU Q 215    -129.423-106.756 628.523  1.00  8.48           H
ATOM   3464 3HD2 LEU Q 215    -130.951-106.002 629.036  1.00  8.48           H
ATOM   3465  HN  LEU Q 215    -125.473-104.014 629.788  1.00  8.48           H
ATOM   3466  N   THR Q 216    -125.343-106.237 631.807  1.00  8.48           N
ATOM   3467  CA  THR Q 216    -124.752-107.238 632.679  1.00  8.48           C
ATOM   3468  C   THR Q 216    -124.501-106.652 634.070  1.00  8.48           C
ATOM   3469  O   THR Q 216    -124.800-107.289 635.079  1.00  8.48           O
ATOM   3470  HA  THR Q 216    -125.466-108.053 632.799  1.00  8.48           H
ATOM   3471  HB  THR Q 216    -122.743-106.972 631.896  1.00  8.48           H
ATOM   3472  CB  THR Q 216    -123.484-107.764 632.003  1.00  8.48           C
ATOM   3473  OG1 THR Q 216    -123.952-108.338 630.786  1.00  8.48           O
ATOM   3474  HG1 THR Q 216    -123.760-107.723 630.021  1.00  8.48           H
ATOM   3475  CG2 THR Q 216    -122.865-108.943 632.757  1.00  8.48           C
ATOM   3476 1HG2 THR Q 216    -123.584-109.761 632.806  1.00  8.48           H
ATOM   3477 2HG2 THR Q 216    -122.602-108.630 633.768  1.00  8.48           H
ATOM   3478 3HG2 THR Q 216    -121.969-109.278 632.235  1.00  8.48           H
ATOM   3479  HN  THR Q 216    -124.810-106.021 630.989  1.00  8.48           H
ATOM   3480  N   LEU Q 217    -123.954-105.445 634.079  1.00  8.48           N
ATOM   3481  CA  LEU Q 217    -123.617-104.786 635.329  1.00  8.48           C
ATOM   3482  C   LEU Q 217    -124.879-104.644 636.182  1.00  8.48           C
ATOM   3483  O   LEU Q 217    -124.840-104.852 637.394  1.00  8.48           O
ATOM   3484  HA  LEU Q 217    -122.913-105.428 635.857  1.00  8.48           H
ATOM   3485  CB  LEU Q 217    -122.904-103.459 635.059  1.00  8.48           C
ATOM   3486 1HB  LEU Q 217    -122.070-103.648 634.384  1.00  8.48           H
ATOM   3487 2HB  LEU Q 217    -123.595-102.798 634.535  1.00  8.48           H
ATOM   3488  HG  LEU Q 217    -123.183-102.629 637.010  1.00  8.48           H
ATOM   3489  CG  LEU Q 217    -122.371-102.722 636.289  1.00  8.48           C
ATOM   3490  CD1 LEU Q 217    -121.255-103.521 636.966  1.00  8.48           C
ATOM   3491 1HD1 LEU Q 217    -121.641-104.491 637.280  1.00  8.48           H
ATOM   3492 2HD1 LEU Q 217    -120.435-103.666 636.263  1.00  8.48           H
ATOM   3493 3HD1 LEU Q 217    -120.894-102.974 637.837  1.00  8.48           H
ATOM   3494  CD2 LEU Q 217    -121.923-101.304 635.928  1.00  8.48           C
ATOM   3495 1HD2 LEU Q 217    -121.132-101.353 635.180  1.00  8.48           H
ATOM   3496 2HD2 LEU Q 217    -122.769-100.747 635.526  1.00  8.48           H
ATOM   3497 3HD2 LEU Q 217    -121.548-100.803 636.820  1.00  8.48           H
ATOM   3498  HN  LEU Q 217    -123.743-104.921 633.254  1.00  8.48           H
ATOM   3499  N   LYS Q 218    -125.968-104.290 635.516  1.00  8.48           N
ATOM   3500  CA  LYS Q 218    -127.233-104.088 636.203  1.00  8.48           C
ATOM   3501  C   LYS Q 218    -127.677-105.406 636.841  1.00  8.48           C
ATOM   3502  O   LYS Q 218    -128.141-105.423 637.980  1.00  8.48           O
ATOM   3503  HA  LYS Q 218    -127.061-103.361 636.997  1.00  8.48           H
ATOM   3504  CB  LYS Q 218    -128.269-103.484 635.253  1.00  8.48           C
ATOM   3505 1HB  LYS Q 218    -128.245-104.013 634.300  1.00  8.48           H
ATOM   3506 2HB  LYS Q 218    -129.268-103.618 635.666  1.00  8.48           H
ATOM   3507  CG  LYS Q 218    -128.000-101.996 635.023  1.00  8.48           C
ATOM   3508 1HG  LYS Q 218    -128.365-101.421 635.874  1.00  8.48           H
ATOM   3509 2HG  LYS Q 218    -126.926-101.822 634.957  1.00  8.48           H
ATOM   3510  CD  LYS Q 218    -128.681-101.507 633.742  1.00  8.48           C
ATOM   3511 1HD  LYS Q 218    -128.337-102.100 632.895  1.00  8.48           H
ATOM   3512 2HD  LYS Q 218    -129.758-101.656 633.819  1.00  8.48           H
ATOM   3513  CE  LYS Q 218    -128.381-100.028 633.492  1.00  8.48           C
ATOM   3514 1HE  LYS Q 218    -128.945 -99.413 634.193  1.00  8.48           H
ATOM   3515 2HE  LYS Q 218    -127.324 -99.830 633.673  1.00  8.48           H
ATOM   3516  NZ  LYS Q 218    -128.731 -99.656 632.103  1.00  8.48           N
ATOM   3517 1HZ  LYS Q 218    -128.143 -98.887 631.801  1.00  8.48           H
ATOM   3518 2HZ  LYS Q 218    -128.586-100.453 631.493  1.00  8.48           H
ATOM   3519 3HZ  LYS Q 218    -129.704 -99.373 632.064  1.00  8.48           H
ATOM   3520  HN  LYS Q 218    -125.996-104.141 634.528  1.00  8.48           H
ATOM   3521  N   VAL Q 219    -127.520-106.478 636.079  1.00  8.48           N
ATOM   3522  CA  VAL Q 219    -128.005-107.779 636.508  1.00  8.48           C
ATOM   3523  C   VAL Q 219    -127.192-108.249 637.715  1.00  8.48           C
ATOM   3524  O   VAL Q 219    -127.748-108.787 638.671  1.00  8.48           O
ATOM   3525  HA  VAL Q 219    -129.045-107.658 636.811  1.00  8.48           H
ATOM   3526  HB  VAL Q 219    -127.000-108.652 634.840  1.00  8.48           H
ATOM   3527  CB  VAL Q 219    -127.963-108.764 635.338  1.00  8.48           C
ATOM   3528  CG1 VAL Q 219    -128.070-110.208 635.834  1.00  8.48           C
ATOM   3529 1HG1 VAL Q 219    -127.238-110.425 636.504  1.00  8.48           H
ATOM   3530 2HG1 VAL Q 219    -129.011-110.340 636.369  1.00  8.48           H
ATOM   3531 3HG1 VAL Q 219    -128.038-110.888 634.983  1.00  8.48           H
ATOM   3532  CG2 VAL Q 219    -129.060-108.452 634.318  1.00  8.48           C
ATOM   3533 1HG2 VAL Q 219    -130.035-108.523 634.800  1.00  8.48           H
ATOM   3534 2HG2 VAL Q 219    -128.919-107.443 633.930  1.00  8.48           H
ATOM   3535 3HG2 VAL Q 219    -129.007-109.168 633.498  1.00  8.48           H
ATOM   3536  HN  VAL Q 219    -127.072-106.468 635.185  1.00  8.48           H
ATOM   3537  N   ILE Q 220    -125.888-108.028 637.633  1.00  8.48           N
ATOM   3538  CA  ILE Q 220    -124.983-108.491 638.671  1.00  8.48           C
ATOM   3539  C   ILE Q 220    -125.276-107.736 639.970  1.00  8.48           C
ATOM   3540  O   ILE Q 220    -125.552-108.350 640.999  1.00  8.48           O
ATOM   3541  HA  ILE Q 220    -125.187-109.549 638.833  1.00  8.48           H
ATOM   3542  HB  ILE Q 220    -123.381-107.375 637.798  1.00  8.48           H
ATOM   3543  CB  ILE Q 220    -123.530-108.375 638.206  1.00  8.48           C
ATOM   3544  CG1 ILE Q 220    -123.233-109.370 637.083  1.00  8.48           C
ATOM   3545 1HG1 ILE Q 220    -123.300-110.388 637.467  1.00  8.48           H
ATOM   3546 2HG1 ILE Q 220    -123.985-109.275 636.299  1.00  8.48           H
ATOM   3547  CG2 ILE Q 220    -122.564-108.532 639.382  1.00  8.48           C
ATOM   3548 1HG2 ILE Q 220    -122.759-107.752 640.119  1.00  8.48           H
ATOM   3549 2HG2 ILE Q 220    -122.707-109.510 639.842  1.00  8.48           H
ATOM   3550 3HG2 ILE Q 220    -121.538-108.445 639.024  1.00  8.48           H
ATOM   3551  CD1 ILE Q 220    -121.841-109.132 636.494  1.00  8.48           C
ATOM   3552 1HD1 ILE Q 220    -121.786-108.121 636.089  1.00  8.48           H
ATOM   3553 2HD1 ILE Q 220    -121.090-109.252 637.275  1.00  8.48           H
ATOM   3554 3HD1 ILE Q 220    -121.655-109.853 635.697  1.00  8.48           H
ATOM   3555  HN  ILE Q 220    -125.450-107.543 636.876  1.00  8.48           H
ATOM   3556  N   LEU Q 221    -125.204-106.416 639.879  1.00  8.48           N
ATOM   3557  CA  LEU Q 221    -125.155-105.586 641.070  1.00  8.48           C
ATOM   3558  C   LEU Q 221    -126.582-105.255 641.515  1.00  8.48           C
ATOM   3559  O   LEU Q 221    -126.814-104.934 642.679  1.00  8.48           O
ATOM   3560  HA  LEU Q 221    -124.675-106.169 641.856  1.00  8.48           H
ATOM   3561  CB  LEU Q 221    -124.285-104.351 640.827  1.00  8.48           C
ATOM   3562 1HB  LEU Q 221    -124.688-103.810 639.970  1.00  8.48           H
ATOM   3563 2HB  LEU Q 221    -124.375-103.692 641.691  1.00  8.48           H
ATOM   3564  HG  LEU Q 221    -122.709-105.221 639.672  1.00  8.48           H
ATOM   3565  CG  LEU Q 221    -122.800-104.617 640.575  1.00  8.48           C
ATOM   3566  CD1 LEU Q 221    -122.044-103.310 640.321  1.00  8.48           C
ATOM   3567 1HD1 LEU Q 221    -122.464-102.812 639.447  1.00  8.48           H
ATOM   3568 2HD1 LEU Q 221    -122.141-102.660 641.191  1.00  8.48           H
ATOM   3569 3HD1 LEU Q 221    -120.991-103.528 640.145  1.00  8.48           H
ATOM   3570  CD2 LEU Q 221    -122.184-105.421 641.721  1.00  8.48           C
ATOM   3571 1HD2 LEU Q 221    -122.287-104.864 642.653  1.00  8.48           H
ATOM   3572 2HD2 LEU Q 221    -122.700-106.377 641.812  1.00  8.48           H
ATOM   3573 3HD2 LEU Q 221    -121.128-105.596 641.517  1.00  8.48           H
ATOM   3574  HN  LEU Q 221    -125.180-105.916 639.013  1.00  8.48           H
ATOM   3575  N   GLY Q 222    -127.500-105.345 640.564  1.00  8.48           N
ATOM   3576  CA  GLY Q 222    -128.877-104.953 640.813  1.00  8.48           C
ATOM   3577  C   GLY Q 222    -129.690-106.128 641.361  1.00  8.48           C
ATOM   3578  O   GLY Q 222    -130.768-105.933 641.920  1.00  8.48           O
ATOM   3579 1HA  GLY Q 222    -128.900-104.127 641.524  1.00  8.48           H
ATOM   3580 2HA  GLY Q 222    -129.329-104.592 639.890  1.00  8.48           H
ATOM   3581  HN  GLY Q 222    -127.316-105.678 639.639  1.00  8.48           H
ATOM   3582  N   PHE Q 223    -129.143-107.321 641.180  1.00  8.48           N
ATOM   3583  CA  PHE Q 223    -129.858-108.534 641.537  1.00  8.48           C
ATOM   3584  C   PHE Q 223    -128.938-109.520 642.260  1.00  8.48           C
ATOM   3585  O   PHE Q 223    -129.024-109.677 643.477  1.00  8.48           O
ATOM   3586  HA  PHE Q 223    -130.673-108.246 642.201  1.00  8.48           H
ATOM   3587  CB  PHE Q 223    -130.341-109.169 640.231  1.00  8.48           C
ATOM   3588 1HB  PHE Q 223    -130.891-108.422 639.658  1.00  8.48           H
ATOM   3589 2HB  PHE Q 223    -129.474-109.453 639.635  1.00  8.48           H
ATOM   3590  CG  PHE Q 223    -131.232-110.397 640.428  1.00  8.48           C
ATOM   3591  HD1 PHE Q 223    -129.871-111.708 639.455  1.00  8.48           H
ATOM   3592  CD1 PHE Q 223    -130.829-111.610 639.966  1.00  8.48           C
ATOM   3593  HD2 PHE Q 223    -132.750-109.302 641.437  1.00  8.48           H
ATOM   3594  CD2 PHE Q 223    -132.427-110.275 641.066  1.00  8.48           C
ATOM   3595  CE1 PHE Q 223    -131.655-112.750 640.149  1.00  8.48           C
ATOM   3596  HE1 PHE Q 223    -131.332-113.723 639.778  1.00  8.48           H
ATOM   3597  CE2 PHE Q 223    -133.254-111.415 641.249  1.00  8.48           C
ATOM   3598  HE2 PHE Q 223    -134.211-111.317 641.761  1.00  8.48           H
ATOM   3599  CZ  PHE Q 223    -132.850-112.629 640.787  1.00  8.48           C
ATOM   3600  HZ  PHE Q 223    -133.485-113.504 640.928  1.00  8.48           H
ATOM   3601  HN  PHE Q 223    -128.230-107.465 640.799  1.00  8.48           H
ATOM   3602  N   PHE Q 224    -128.079-110.160 641.480  1.00  8.48           N
ATOM   3603  CA  PHE Q 224    -127.446-111.392 641.916  1.00  8.48           C
ATOM   3604  C   PHE Q 224    -126.710-111.191 643.242  1.00  8.48           C
ATOM   3605  O   PHE Q 224    -126.955-111.912 644.208  1.00  8.48           O
ATOM   3606  HA  PHE Q 224    -128.235-112.132 642.049  1.00  8.48           H
ATOM   3607  CB  PHE Q 224    -126.432-111.781 640.838  1.00  8.48           C
ATOM   3608 1HB  PHE Q 224    -126.005-110.873 640.411  1.00  8.48           H
ATOM   3609 2HB  PHE Q 224    -125.614-112.329 641.304  1.00  8.48           H
ATOM   3610  CG  PHE Q 224    -127.019-112.631 639.709  1.00  8.48           C
ATOM   3611  HD1 PHE Q 224    -126.923-114.433 640.834  1.00  8.48           H
ATOM   3612  CD1 PHE Q 224    -127.198-113.967 639.887  1.00  8.48           C
ATOM   3613  HD2 PHE Q 224    -127.219-110.979 638.386  1.00  8.48           H
ATOM   3614  CD2 PHE Q 224    -127.362-112.050 638.528  1.00  8.48           C
ATOM   3615  CE1 PHE Q 224    -127.742-114.756 638.840  1.00  8.48           C
ATOM   3616  HE1 PHE Q 224    -127.885-115.828 638.982  1.00  8.48           H
ATOM   3617  CE2 PHE Q 224    -127.907-112.839 637.481  1.00  8.48           C
ATOM   3618  HE2 PHE Q 224    -128.181-112.374 636.534  1.00  8.48           H
ATOM   3619  CZ  PHE Q 224    -128.085-114.176 637.659  1.00  8.48           C
ATOM   3620  HZ  PHE Q 224    -128.503-114.781 636.855  1.00  8.48           H
ATOM   3621  HN  PHE Q 224    -127.815-109.849 640.566  1.00  8.48           H
ATOM   3622  N   LEU Q 225    -125.823-110.206 643.247  1.00  8.48           N
ATOM   3623  CA  LEU Q 225    -124.947-109.993 644.386  1.00  8.48           C
ATOM   3624  C   LEU Q 225    -125.795-109.737 645.634  1.00  8.48           C
ATOM   3625  O   LEU Q 225    -125.669-110.446 646.631  1.00  8.48           O
ATOM   3626  HA  LEU Q 225    -124.379-110.911 644.538  1.00  8.48           H
ATOM   3627  CB  LEU Q 225    -123.940-108.881 644.087  1.00  8.48           C
ATOM   3628 1HB  LEU Q 225    -123.238-109.246 643.338  1.00  8.48           H
ATOM   3629 2HB  LEU Q 225    -124.476-108.043 643.641  1.00  8.48           H
ATOM   3630  HG  LEU Q 225    -123.840-108.133 646.089  1.00  8.48           H
ATOM   3631  CG  LEU Q 225    -123.141-108.360 645.284  1.00  8.48           C
ATOM   3632  CD1 LEU Q 225    -122.180-109.429 645.808  1.00  8.48           C
ATOM   3633 1HD1 LEU Q 225    -122.747-110.305 646.121  1.00  8.48           H
ATOM   3634 2HD1 LEU Q 225    -121.483-109.710 645.018  1.00  8.48           H
ATOM   3635 3HD1 LEU Q 225    -121.625-109.032 646.658  1.00  8.48           H
ATOM   3636  CD2 LEU Q 225    -122.416-107.059 644.934  1.00  8.48           C
ATOM   3637 1HD2 LEU Q 225    -121.730-107.236 644.106  1.00  8.48           H
ATOM   3638 2HD2 LEU Q 225    -123.146-106.303 644.646  1.00  8.48           H
ATOM   3639 3HD2 LEU Q 225    -121.856-106.711 645.802  1.00  8.48           H
ATOM   3640  HN  LEU Q 225    -125.699-109.562 642.492  1.00  8.48           H
ATOM   3641  N   PRO Q 226    -126.669-108.722 645.603  1.00  8.48           N
ATOM   3642  CA  PRO Q 226    -127.546-108.446 646.744  1.00  8.48           C
ATOM   3643  C   PRO Q 226    -128.330-109.674 647.178  1.00  8.48           C
ATOM   3644  O   PRO Q 226    -128.477-109.931 648.372  1.00  8.48           O
ATOM   3645  HA  PRO Q 226    -126.953-108.165 647.614  1.00  8.48           H
ATOM   3646  CB  PRO Q 226    -128.467-107.336 646.233  1.00  8.48           C
ATOM   3647 1HB  PRO Q 226    -129.380-107.741 645.797  1.00  8.48           H
ATOM   3648 2HB  PRO Q 226    -128.770-106.665 647.037  1.00  8.48           H
ATOM   3649  CG  PRO Q 226    -127.614-106.621 645.192  1.00  8.48           C
ATOM   3650 1HG  PRO Q 226    -128.224-106.045 644.496  1.00  8.48           H
ATOM   3651 2HG  PRO Q 226    -126.922-105.915 645.651  1.00  8.48           H
ATOM   3652  CD  PRO Q 226    -126.889-107.766 644.503  1.00  8.48           C
ATOM   3653 1HD  PRO Q 226    -127.490-108.204 643.706  1.00  8.48           H
ATOM   3654 2HD  PRO Q 226    -125.954-107.438 644.049  1.00  8.48           H
ATOM   3655  N   PHE Q 227    -128.817-110.407 646.187  1.00  8.48           N
ATOM   3656  CA  PHE Q 227    -129.662-111.559 646.453  1.00  8.48           C
ATOM   3657  C   PHE Q 227    -128.910-112.615 647.266  1.00  8.48           C
ATOM   3658  O   PHE Q 227    -129.437-113.141 648.245  1.00  8.48           O
ATOM   3659  HA  PHE Q 227    -130.520-111.205 647.026  1.00  8.48           H
ATOM   3660  CB  PHE Q 227    -130.047-112.154 645.097  1.00  8.48           C
ATOM   3661 1HB  PHE Q 227    -130.565-111.394 644.512  1.00  8.48           H
ATOM   3662 2HB  PHE Q 227    -129.138-112.410 644.553  1.00  8.48           H
ATOM   3663  CG  PHE Q 227    -130.935-113.397 645.193  1.00  8.48           C
ATOM   3664  HD1 PHE Q 227    -129.318-114.741 644.879  1.00  8.48           H
ATOM   3665  CD1 PHE Q 227    -130.388-114.634 645.056  1.00  8.48           C
ATOM   3666  HD2 PHE Q 227    -132.708-112.271 645.523  1.00  8.48           H
ATOM   3667  CD2 PHE Q 227    -132.270-113.263 645.414  1.00  8.48           C
ATOM   3668  CE1 PHE Q 227    -131.212-115.788 645.145  1.00  8.48           C
ATOM   3669  HE1 PHE Q 227    -130.774-116.780 645.035  1.00  8.48           H
ATOM   3670  CE2 PHE Q 227    -133.093-114.417 645.502  1.00  8.48           C
ATOM   3671  HE2 PHE Q 227    -134.164-114.310 645.679  1.00  8.48           H
ATOM   3672  CZ  PHE Q 227    -132.547-115.655 645.366  1.00  8.48           C
ATOM   3673  HZ  PHE Q 227    -133.179-116.540 645.434  1.00  8.48           H
ATOM   3674  HN  PHE Q 227    -128.643-110.225 645.219  1.00  8.48           H
ATOM   3675  N   VAL Q 228    -127.691-112.893 646.829  1.00  8.48           N
ATOM   3676  CA  VAL Q 228    -126.869-113.893 647.491  1.00  8.48           C
ATOM   3677  C   VAL Q 228    -126.656-113.487 648.951  1.00  8.48           C
ATOM   3678  O   VAL Q 228    -126.790-114.311 649.854  1.00  8.48           O
ATOM   3679  HA  VAL Q 228    -127.415-114.836 647.465  1.00  8.48           H
ATOM   3680  HB  VAL Q 228    -125.114-113.098 646.572  1.00  8.48           H
ATOM   3681  CB  VAL Q 228    -125.558-114.082 646.726  1.00  8.48           C
ATOM   3682  CG1 VAL Q 228    -124.568-114.923 647.534  1.00  8.48           C
ATOM   3683 1HG1 VAL Q 228    -124.353-114.422 648.478  1.00  8.48           H
ATOM   3684 2HG1 VAL Q 228    -125.001-115.903 647.733  1.00  8.48           H
ATOM   3685 3HG1 VAL Q 228    -123.645-115.042 646.967  1.00  8.48           H
ATOM   3686  CG2 VAL Q 228    -125.810-114.704 645.351  1.00  8.48           C
ATOM   3687 1HG2 VAL Q 228    -126.287-115.676 645.474  1.00  8.48           H
ATOM   3688 2HG2 VAL Q 228    -126.462-114.051 644.771  1.00  8.48           H
ATOM   3689 3HG2 VAL Q 228    -124.862-114.828 644.828  1.00  8.48           H
ATOM   3690  HN  VAL Q 228    -127.264-112.450 646.041  1.00  8.48           H
ATOM   3691  N   VAL Q 229    -126.329-112.216 649.137  1.00  8.48           N
ATOM   3692  CA  VAL Q 229    -125.991-111.717 650.458  1.00  8.48           C
ATOM   3693  C   VAL Q 229    -127.217-111.820 651.367  1.00  8.48           C
ATOM   3694  O   VAL Q 229    -127.110-112.256 652.512  1.00  8.48           O
ATOM   3695  HA  VAL Q 229    -125.202-112.354 650.859  1.00  8.48           H
ATOM   3696  HB  VAL Q 229    -126.190-109.681 649.850  1.00  8.48           H
ATOM   3697  CB  VAL Q 229    -125.442-110.292 650.354  1.00  8.48           C
ATOM   3698  CG1 VAL Q 229    -125.204-109.694 651.742  1.00  8.48           C
ATOM   3699 1HG1 VAL Q 229    -126.145-109.666 652.292  1.00  8.48           H
ATOM   3700 2HG1 VAL Q 229    -124.484-110.307 652.284  1.00  8.48           H
ATOM   3701 3HG1 VAL Q 229    -124.814-108.681 651.639  1.00  8.48           H
ATOM   3702  CG2 VAL Q 229    -124.162-110.257 649.516  1.00  8.48           C
ATOM   3703 1HG2 VAL Q 229    -123.406-110.890 649.980  1.00  8.48           H
ATOM   3704 2HG2 VAL Q 229    -124.376-110.624 648.512  1.00  8.48           H
ATOM   3705 3HG2 VAL Q 229    -123.794-109.233 649.458  1.00  8.48           H
ATOM   3706  HN  VAL Q 229    -126.293-111.535 648.405  1.00  8.48           H
ATOM   3707  N   MET Q 230    -128.354-111.411 650.823  1.00  8.48           N
ATOM   3708  CA  MET Q 230    -129.594-111.425 651.580  1.00  8.48           C
ATOM   3709  C   MET Q 230    -129.970-112.850 651.989  1.00  8.48           C
ATOM   3710  O   MET Q 230    -130.338-113.093 653.137  1.00  8.48           O
ATOM   3711  HA  MET Q 230    -129.402-110.823 652.468  1.00  8.48           H
ATOM   3712  CB  MET Q 230    -130.716-110.823 650.732  1.00  8.48           C
ATOM   3713 1HB  MET Q 230    -130.647-111.199 649.711  1.00  8.48           H
ATOM   3714 2HB  MET Q 230    -131.683-111.141 651.123  1.00  8.48           H
ATOM   3715  CG  MET Q 230    -130.640-109.295 650.726  1.00  8.48           C
ATOM   3716 1HG  MET Q 230    -130.611-108.920 651.749  1.00  8.48           H
ATOM   3717 2HG  MET Q 230    -129.719-108.971 650.241  1.00  8.48           H
ATOM   3718  SD  MET Q 230    -132.051-108.617 649.869  1.00  8.48           S
ATOM   3719  CE  MET Q 230    -131.528-108.848 648.178  1.00  8.48           C
ATOM   3720 1HE  MET Q 230    -130.601-108.300 648.007  1.00  8.48           H
ATOM   3721 2HE  MET Q 230    -131.363-109.909 647.990  1.00  8.48           H
ATOM   3722 3HE  MET Q 230    -132.299-108.475 647.504  1.00  8.48           H
ATOM   3723  HN  MET Q 230    -128.435-111.076 649.884  1.00  8.48           H
ATOM   3724  N   ALA Q 231    -129.866-113.755 651.027  1.00  8.48           N
ATOM   3725  CA  ALA Q 231    -130.233-115.141 651.261  1.00  8.48           C
ATOM   3726  C   ALA Q 231    -129.383-115.704 652.402  1.00  8.48           C
ATOM   3727  O   ALA Q 231    -129.911-116.311 653.333  1.00  8.48           O
ATOM   3728  HA  ALA Q 231    -131.282-115.162 651.556  1.00  8.48           H
ATOM   3729  CB  ALA Q 231    -130.070-115.938 649.965  1.00  8.48           C
ATOM   3730 1HB  ALA Q 231    -130.716-115.516 649.195  1.00  8.48           H
ATOM   3731 2HB  ALA Q 231    -129.032-115.888 649.636  1.00  8.48           H
ATOM   3732 3HB  ALA Q 231    -130.346-116.978 650.141  1.00  8.48           H
ATOM   3733  HN  ALA Q 231    -129.538-113.555 650.104  1.00  8.48           H
ATOM   3734  N   CYS Q 232    -128.082-115.482 652.293  1.00  8.48           N
ATOM   3735  CA  CYS Q 232    -127.147-116.016 653.269  1.00  8.48           C
ATOM   3736  C   CYS Q 232    -127.462-115.389 654.629  1.00  8.48           C
ATOM   3737  O   CYS Q 232    -127.381-116.058 655.658  1.00  8.48           O
ATOM   3738  HA  CYS Q 232    -127.303-117.095 653.294  1.00  8.48           H
ATOM   3739  CB  CYS Q 232    -125.695-115.775 652.852  1.00  8.48           C
ATOM   3740 1HB  CYS Q 232    -125.543-114.720 652.626  1.00  8.48           H
ATOM   3741 2HB  CYS Q 232    -125.025-116.024 653.676  1.00  8.48           H
ATOM   3742  HG  CYS Q 232    -125.740-115.928 650.486  1.00  8.48           H
ATOM   3743  SG  CYS Q 232    -125.287-116.794 651.388  1.00  8.48           S
ATOM   3744  HN  CYS Q 232    -127.665-114.950 651.556  1.00  8.48           H
ATOM   3745  N   CYS Q 233    -127.815-114.113 654.588  1.00  8.48           N
ATOM   3746  CA  CYS Q 233    -128.096-113.375 655.808  1.00  8.48           C
ATOM   3747  C   CYS Q 233    -129.281-114.042 656.510  1.00  8.48           C
ATOM   3748  O   CYS Q 233    -129.201-114.371 657.693  1.00  8.48           O
ATOM   3749  HA  CYS Q 233    -127.199-113.434 656.424  1.00  8.48           H
ATOM   3750  CB  CYS Q 233    -128.360-111.895 655.526  1.00  8.48           C
ATOM   3751 1HB  CYS Q 233    -129.081-111.794 654.715  1.00  8.48           H
ATOM   3752 2HB  CYS Q 233    -128.800-111.422 656.404  1.00  8.48           H
ATOM   3753  HG  CYS Q 233    -126.684-111.602 653.874  1.00  8.48           H
ATOM   3754  SG  CYS Q 233    -126.797-111.055 655.081  1.00  8.48           S
ATOM   3755  HN  CYS Q 233    -127.909-113.585 653.744  1.00  8.48           H
ATOM   3756  N   TYR Q 234    -130.352-114.223 655.752  1.00  8.48           N
ATOM   3757  CA  TYR Q 234    -131.620-114.631 656.333  1.00  8.48           C
ATOM   3758  C   TYR Q 234    -131.607-116.119 656.687  1.00  8.48           C
ATOM   3759  O   TYR Q 234    -132.276-116.543 657.628  1.00  8.48           O
ATOM   3760  HA  TYR Q 234    -131.776-114.050 657.242  1.00  8.48           H
ATOM   3761  CB  TYR Q 234    -132.677-114.385 655.254  1.00  8.48           C
ATOM   3762 1HB  TYR Q 234    -132.283-114.713 654.292  1.00  8.48           H
ATOM   3763 2HB  TYR Q 234    -133.550-115.001 655.468  1.00  8.48           H
ATOM   3764  CG  TYR Q 234    -133.117-112.924 655.136  1.00  8.48           C
ATOM   3765  HD1 TYR Q 234    -133.711-112.786 657.191  1.00  8.48           H
ATOM   3766  CD1 TYR Q 234    -133.624-112.265 656.238  1.00  8.48           C
ATOM   3767  HD2 TYR Q 234    -132.607-112.786 653.058  1.00  8.48           H
ATOM   3768  CD2 TYR Q 234    -133.007-112.266 653.928  1.00  8.48           C
ATOM   3769  CE1 TYR Q 234    -134.039-110.891 656.127  1.00  8.48           C
ATOM   3770  HE1 TYR Q 234    -134.441-110.359 656.989  1.00  8.48           H
ATOM   3771  HE2 TYR Q 234    -133.340-110.359 652.869  1.00  8.48           H
ATOM   3772  CE2 TYR Q 234    -133.422-110.891 653.817  1.00  8.48           C
ATOM   3773  CZ  TYR Q 234    -133.917-110.271 654.922  1.00  8.48           C
ATOM   3774  OH  TYR Q 234    -134.308-108.973 654.817  1.00  8.48           O
ATOM   3775  HH  TYR Q 234    -134.037-108.605 653.928  1.00  8.48           H
ATOM   3776  HN  TYR Q 234    -130.363-114.095 654.760  1.00  8.48           H
ATOM   3777  N   THR Q 235    -130.838-116.872 655.914  1.00  8.48           N
ATOM   3778  CA  THR Q 235    -130.665-118.289 656.183  1.00  8.48           C
ATOM   3779  C   THR Q 235    -130.089-118.499 657.585  1.00  8.48           C
ATOM   3780  O   THR Q 235    -130.569-119.346 658.337  1.00  8.48           O
ATOM   3781  HA  THR Q 235    -131.646-118.765 656.166  1.00  8.48           H
ATOM   3782  HB  THR Q 235    -129.596-119.936 655.252  1.00  8.48           H
ATOM   3783  CB  THR Q 235    -129.792-118.879 655.073  1.00  8.48           C
ATOM   3784  OG1 THR Q 235    -128.643-118.036 655.051  1.00  8.48           O
ATOM   3785  HG1 THR Q 235    -127.894-118.491 654.569  1.00  8.48           H
ATOM   3786  CG2 THR Q 235    -130.411-118.702 653.685  1.00  8.48           C
ATOM   3787 1HG2 THR Q 235    -130.544-117.640 653.479  1.00  8.48           H
ATOM   3788 2HG2 THR Q 235    -131.379-119.203 653.653  1.00  8.48           H
ATOM   3789 3HG2 THR Q 235    -129.751-119.138 652.935  1.00  8.48           H
ATOM   3790  HN  THR Q 235    -130.340-116.529 655.117  1.00  8.48           H
ATOM   3791  N   ILE Q 236    -129.069-117.713 657.895  1.00  8.48           N
ATOM   3792  CA  ILE Q 236    -128.413-117.812 659.187  1.00  8.48           C
ATOM   3793  C   ILE Q 236    -129.347-117.271 660.272  1.00  8.48           C
ATOM   3794  O   ILE Q 236    -129.430-117.834 661.362  1.00  8.48           O
ATOM   3795  HA  ILE Q 236    -128.233-118.870 659.382  1.00  8.48           H
ATOM   3796  HB  ILE Q 236    -127.199-116.082 658.857  1.00  8.48           H
ATOM   3797  CB  ILE Q 236    -127.048-117.121 659.150  1.00  8.48           C
ATOM   3798  CG1 ILE Q 236    -126.138-117.760 658.099  1.00  8.48           C
ATOM   3799 1HG1 ILE Q 236    -125.821-118.746 658.438  1.00  8.48           H
ATOM   3800 2HG1 ILE Q 236    -126.694-117.905 657.172  1.00  8.48           H
ATOM   3801  CG2 ILE Q 236    -126.402-117.109 660.537  1.00  8.48           C
ATOM   3802 1HG2 ILE Q 236    -127.046-116.573 661.234  1.00  8.48           H
ATOM   3803 2HG2 ILE Q 236    -126.265-118.134 660.883  1.00  8.48           H
ATOM   3804 3HG2 ILE Q 236    -125.433-116.612 660.482  1.00  8.48           H
ATOM   3805  CD1 ILE Q 236    -124.911-116.886 657.833  1.00  8.48           C
ATOM   3806 1HD1 ILE Q 236    -125.231-115.910 657.471  1.00  8.48           H
ATOM   3807 2HD1 ILE Q 236    -124.345-116.763 658.756  1.00  8.48           H
ATOM   3808 3HD1 ILE Q 236    -124.281-117.364 657.082  1.00  8.48           H
ATOM   3809  HN  ILE Q 236    -128.691-117.019 657.281  1.00  8.48           H
ATOM   3810  N   ILE Q 237    -130.027-116.185 659.934  1.00  8.48           N
ATOM   3811  CA  ILE Q 237    -130.954-115.564 660.864  1.00  8.48           C
ATOM   3812  C   ILE Q 237    -132.023-116.581 661.268  1.00  8.48           C
ATOM   3813  O   ILE Q 237    -132.314-116.745 662.452  1.00  8.48           O
ATOM   3814  HA  ILE Q 237    -130.388-115.286 661.753  1.00  8.48           H
ATOM   3815  HB  ILE Q 237    -131.791-114.466 659.230  1.00  8.48           H
ATOM   3816  CB  ILE Q 237    -131.525-114.275 660.270  1.00  8.48           C
ATOM   3817  CG1 ILE Q 237    -130.478-113.159 660.271  1.00  8.48           C
ATOM   3818 1HG1 ILE Q 237    -130.314-112.810 661.291  1.00  8.48           H
ATOM   3819 2HG1 ILE Q 237    -129.526-113.549 659.911  1.00  8.48           H
ATOM   3820  CG2 ILE Q 237    -132.807-113.858 660.994  1.00  8.48           C
ATOM   3821 1HG2 ILE Q 237    -133.552-114.648 660.897  1.00  8.48           H
ATOM   3822 2HG2 ILE Q 237    -132.590-113.691 662.049  1.00  8.48           H
ATOM   3823 3HG2 ILE Q 237    -133.192-112.939 660.552  1.00  8.48           H
ATOM   3824  CD1 ILE Q 237    -130.922-111.989 659.391  1.00  8.48           C
ATOM   3825 1HD1 ILE Q 237    -131.061-112.337 658.367  1.00  8.48           H
ATOM   3826 2HD1 ILE Q 237    -131.862-111.587 659.768  1.00  8.48           H
ATOM   3827 3HD1 ILE Q 237    -130.159-111.211 659.409  1.00  8.48           H
ATOM   3828  HN  ILE Q 237    -129.952-115.732 659.046  1.00  8.48           H
ATOM   3829  N   ILE Q 238    -132.579-117.239 660.261  1.00  8.48           N
ATOM   3830  CA  ILE Q 238    -133.659-118.184 660.489  1.00  8.48           C
ATOM   3831  C   ILE Q 238    -133.153-119.325 661.374  1.00  8.48           C
ATOM   3832  O   ILE Q 238    -133.830-119.732 662.316  1.00  8.48           O
ATOM   3833  HA  ILE Q 238    -134.447-117.656 661.025  1.00  8.48           H
ATOM   3834  HB  ILE Q 238    -133.429-118.900 658.487  1.00  8.48           H
ATOM   3835  CB  ILE Q 238    -134.251-118.653 659.159  1.00  8.48           C
ATOM   3836  CG1 ILE Q 238    -135.058-117.536 658.494  1.00  8.48           C
ATOM   3837 1HG1 ILE Q 238    -136.010-117.414 659.010  1.00  8.48           H
ATOM   3838 2HG1 ILE Q 238    -134.522-116.591 658.585  1.00  8.48           H
ATOM   3839  CG2 ILE Q 238    -135.079-119.926 659.346  1.00  8.48           C
ATOM   3840 1HG2 ILE Q 238    -134.444-120.717 659.744  1.00  8.48           H
ATOM   3841 2HG2 ILE Q 238    -135.895-119.730 660.041  1.00  8.48           H
ATOM   3842 3HG2 ILE Q 238    -135.488-120.237 658.385  1.00  8.48           H
ATOM   3843  CD1 ILE Q 238    -135.309-117.846 657.017  1.00  8.48           C
ATOM   3844 1HD1 ILE Q 238    -134.355-117.943 656.499  1.00  8.48           H
ATOM   3845 2HD1 ILE Q 238    -135.866-118.779 656.931  1.00  8.48           H
ATOM   3846 3HD1 ILE Q 238    -135.885-117.036 656.568  1.00  8.48           H
ATOM   3847  HN  ILE Q 238    -132.304-117.134 659.305  1.00  8.48           H
ATOM   3848  N   HIS Q 239    -131.966-119.810 661.038  1.00  8.48           N
ATOM   3849  CA  HIS Q 239    -131.398-120.949 661.738  1.00  8.48           C
ATOM   3850  C   HIS Q 239    -131.250-120.617 663.224  1.00  8.48           C
ATOM   3851  O   HIS Q 239    -131.657-121.400 664.082  1.00  8.48           O
ATOM   3852  HA  HIS Q 239    -132.106-121.770 661.626  1.00  8.48           H
ATOM   3853  CB  HIS Q 239    -130.079-121.381 661.093  1.00  8.48           C
ATOM   3854 1HB  HIS Q 239    -130.250-121.574 660.034  1.00  8.48           H
ATOM   3855 2HB  HIS Q 239    -129.369-120.556 661.155  1.00  8.48           H
ATOM   3856  CG  HIS Q 239    -129.461-122.607 661.721  1.00  8.48           C
ATOM   3857  HD1 HIS Q 239    -127.831-121.723 662.768  1.00  8.48           H
ATOM   3858  ND1 HIS Q 239    -128.336-122.551 662.525  1.00  8.48           N
ATOM   3859  CD2 HIS Q 239    -129.821-123.921 661.654  1.00  8.48           C
ATOM   3860  HD2 HIS Q 239    -130.670-124.321 661.100  1.00  8.48           H
ATOM   3861  CE1 HIS Q 239    -128.042-123.781 662.919  1.00  8.48           C
ATOM   3862  HE1 HIS Q 239    -127.209-124.066 663.563  1.00  8.48           H
ATOM   3863  NE2 HIS Q 239    -128.963-124.629 662.378  1.00  8.48           N
ATOM   3864  HN  HIS Q 239    -131.397-119.438 660.304  1.00  8.48           H
ATOM   3865  N   THR Q 240    -130.667-119.456 663.483  1.00  8.48           N
ATOM   3866  CA  THR Q 240    -130.398-119.042 664.850  1.00  8.48           C
ATOM   3867  C   THR Q 240    -131.707-118.772 665.593  1.00  8.48           C
ATOM   3868  O   THR Q 240    -131.808-119.027 666.792  1.00  8.48           O
ATOM   3869  HA  THR Q 240    -129.901-119.864 665.366  1.00  8.48           H
ATOM   3870  HB  THR Q 240    -129.299-117.427 665.801  1.00  8.48           H
ATOM   3871  CB  THR Q 240    -129.465-117.831 664.802  1.00  8.48           C
ATOM   3872  OG1 THR Q 240    -130.093-116.946 663.878  1.00  8.48           O
ATOM   3873  HG1 THR Q 240    -129.748-117.113 662.955  1.00  8.48           H
ATOM   3874  CG2 THR Q 240    -128.118-118.153 664.151  1.00  8.48           C
ATOM   3875 1HG2 THR Q 240    -128.281-118.493 663.128  1.00  8.48           H
ATOM   3876 2HG2 THR Q 240    -127.619-118.938 664.720  1.00  8.48           H
ATOM   3877 3HG2 THR Q 240    -127.495-117.259 664.143  1.00  8.48           H
ATOM   3878  HN  THR Q 240    -130.381-118.805 662.780  1.00  8.48           H
ATOM   3879  N   LEU Q 241    -132.678-118.260 664.850  1.00  8.48           N
ATOM   3880  CA  LEU Q 241    -133.977-117.953 665.424  1.00  8.48           C
ATOM   3881  C   LEU Q 241    -134.657-119.252 665.861  1.00  8.48           C
ATOM   3882  O   LEU Q 241    -135.335-119.288 666.887  1.00  8.48           O
ATOM   3883  HA  LEU Q 241    -133.806-117.339 666.308  1.00  8.48           H
ATOM   3884  CB  LEU Q 241    -134.810-117.120 664.448  1.00  8.48           C
ATOM   3885 1HB  LEU Q 241    -134.707-117.552 663.453  1.00  8.48           H
ATOM   3886 2HB  LEU Q 241    -135.860-117.212 664.728  1.00  8.48           H
ATOM   3887  HG  LEU Q 241    -133.414-115.543 664.076  1.00  8.48           H
ATOM   3888  CG  LEU Q 241    -134.461-115.633 664.367  1.00  8.48           C
ATOM   3889  CD1 LEU Q 241    -135.291-114.932 663.290  1.00  8.48           C
ATOM   3890 1HD1 LEU Q 241    -135.091-115.391 662.322  1.00  8.48           H
ATOM   3891 2HD1 LEU Q 241    -136.350-115.030 663.527  1.00  8.48           H
ATOM   3892 3HD1 LEU Q 241    -135.023-113.877 663.254  1.00  8.48           H
ATOM   3893  CD2 LEU Q 241    -134.609-114.960 665.733  1.00  8.48           C
ATOM   3894 1HD2 LEU Q 241    -135.639-115.059 666.077  1.00  8.48           H
ATOM   3895 2HD2 LEU Q 241    -133.940-115.438 666.448  1.00  8.48           H
ATOM   3896 3HD2 LEU Q 241    -134.355-113.903 665.647  1.00  8.48           H
ATOM   3897  HN  LEU Q 241    -132.587-118.056 663.876  1.00  8.48           H
ATOM   3898  N   ILE Q 242    -134.453-120.288 665.060  1.00  8.48           N
ATOM   3899  CA  ILE Q 242    -135.050-121.582 665.343  1.00  8.48           C
ATOM   3900  C   ILE Q 242    -134.439-122.152 666.624  1.00  8.48           C
ATOM   3901  O   ILE Q 242    -135.156-122.663 667.483  1.00  8.48           O
ATOM   3902  HA  ILE Q 242    -136.115-121.420 665.510  1.00  8.48           H
ATOM   3903  HB  ILE Q 242    -133.903-122.419 663.743  1.00  8.48           H
ATOM   3904  CB  ILE Q 242    -134.917-122.509 664.133  1.00  8.48           C
ATOM   3905  CG1 ILE Q 242    -135.871-122.088 663.012  1.00  8.48           C
ATOM   3906 1HG1 ILE Q 242    -136.895-122.337 663.289  1.00  8.48           H
ATOM   3907 2HG1 ILE Q 242    -135.829-121.007 662.882  1.00  8.48           H
ATOM   3908  CG2 ILE Q 242    -135.118-123.971 664.538  1.00  8.48           C
ATOM   3909 1HG2 ILE Q 242    -134.366-124.249 665.276  1.00  8.48           H
ATOM   3910 2HG2 ILE Q 242    -136.112-124.096 664.967  1.00  8.48           H
ATOM   3911 3HG2 ILE Q 242    -135.018-124.608 663.659  1.00  8.48           H
ATOM   3912  CD1 ILE Q 242    -135.510-122.781 661.697  1.00  8.48           C
ATOM   3913 1HD1 ILE Q 242    -134.493-122.511 661.411  1.00  8.48           H
ATOM   3914 2HD1 ILE Q 242    -135.576-123.862 661.825  1.00  8.48           H
ATOM   3915 3HD1 ILE Q 242    -136.203-122.465 660.917  1.00  8.48           H
ATOM   3916  HN  ILE Q 242    -133.892-120.253 664.233  1.00  8.48           H
ATOM   3917  N   GLN Q 243    -133.122-122.044 666.713  1.00  8.48           N
ATOM   3918  CA  GLN Q 243    -132.399-122.603 667.843  1.00  8.48           C
ATOM   3919  C   GLN Q 243    -132.761-121.854 669.127  1.00  8.48           C
ATOM   3920  O   GLN Q 243    -132.654-122.404 670.222  1.00  8.48           O
ATOM   3921  HA  GLN Q 243    -132.729-123.639 667.913  1.00  8.48           H
ATOM   3922  CB  GLN Q 243    -130.889-122.572 667.597  1.00  8.48           C
ATOM   3923 1HB  GLN Q 243    -130.582-121.564 667.321  1.00  8.48           H
ATOM   3924 2HB  GLN Q 243    -130.363-122.825 668.518  1.00  8.48           H
ATOM   3925  CG  GLN Q 243    -130.494-123.553 666.492  1.00  8.48           C
ATOM   3926 1HG  GLN Q 243    -130.837-124.555 666.749  1.00  8.48           H
ATOM   3927 2HG  GLN Q 243    -130.988-123.275 665.561  1.00  8.48           H
ATOM   3928  CD  GLN Q 243    -128.977-123.565 666.286  1.00  8.48           C
ATOM   3929  OE1 GLN Q 243    -128.269-122.640 666.648  1.00  8.48           O
ATOM   3930  NE2 GLN Q 243    -128.521-124.661 665.687  1.00  8.48           N
ATOM   3931 1HE2 GLN Q 243    -129.157-125.383 665.415  1.00  8.48           H
ATOM   3932 2HE2 GLN Q 243    -127.543-124.763 665.508  1.00  8.48           H
ATOM   3933  HN  GLN Q 243    -132.551-121.586 666.031  1.00  8.48           H
ATOM   3934  N   ALA Q 244    -133.183-120.610 668.950  1.00  8.48           N
ATOM   3935  CA  ALA Q 244    -133.543-119.774 670.083  1.00  8.48           C
ATOM   3936  C   ALA Q 244    -134.710-120.418 670.835  1.00  8.48           C
ATOM   3937  O   ALA Q 244    -135.660-120.899 670.219  1.00  8.48           O
ATOM   3938  HA  ALA Q 244    -132.680-119.722 670.745  1.00  8.48           H
ATOM   3939  CB  ALA Q 244    -133.874-118.364 669.591  1.00  8.48           C
ATOM   3940 1HB  ALA Q 244    -133.003-117.940 669.090  1.00  8.48           H
ATOM   3941 2HB  ALA Q 244    -134.709-118.408 668.893  1.00  8.48           H
ATOM   3942 3HB  ALA Q 244    -134.144-117.737 670.441  1.00  8.48           H
ATOM   3943  HN  ALA Q 244    -133.279-120.174 668.056  1.00  8.48           H
ATOM   3944  N   LYS Q 245    -134.600-120.406 672.155  1.00  8.48           N
ATOM   3945  CA  LYS Q 245    -135.632-120.985 672.998  1.00  8.48           C
ATOM   3946  C   LYS Q 245    -136.762-119.970 673.184  1.00  8.48           C
ATOM   3947  O   LYS Q 245    -137.813-120.300 673.732  1.00  8.48           O
ATOM   3948  HA  LYS Q 245    -136.031-121.854 672.474  1.00  8.48           H
ATOM   3949  CB  LYS Q 245    -135.032-121.485 674.313  1.00  8.48           C
ATOM   3950 1HB  LYS Q 245    -134.428-120.698 674.765  1.00  8.48           H
ATOM   3951 2HB  LYS Q 245    -135.831-121.717 675.017  1.00  8.48           H
ATOM   3952  CG  LYS Q 245    -134.170-122.728 674.085  1.00  8.48           C
ATOM   3953 1HG  LYS Q 245    -134.698-123.428 673.437  1.00  8.48           H
ATOM   3954 2HG  LYS Q 245    -133.251-122.449 673.570  1.00  8.48           H
ATOM   3955  CD  LYS Q 245    -133.830-123.411 675.412  1.00  8.48           C
ATOM   3956 1HD  LYS Q 245    -133.215-122.747 676.019  1.00  8.48           H
ATOM   3957 2HD  LYS Q 245    -134.745-123.600 675.972  1.00  8.48           H
ATOM   3958  CE  LYS Q 245    -133.088-124.728 675.176  1.00  8.48           C
ATOM   3959 1HE  LYS Q 245    -133.630-125.333 674.450  1.00  8.48           H
ATOM   3960 2HE  LYS Q 245    -132.104-124.527 674.752  1.00  8.48           H
ATOM   3961  NZ  LYS Q 245    -132.944-125.476 676.445  1.00  8.48           N
ATOM   3962 1HZ  LYS Q 245    -132.437-126.337 676.274  1.00  8.48           H
ATOM   3963 2HZ  LYS Q 245    -132.433-124.911 677.114  1.00  8.48           H
ATOM   3964 3HZ  LYS Q 245    -133.862-125.692 676.816  1.00  8.48           H
ATOM   3965  HN  LYS Q 245    -133.825-120.010 672.648  1.00  8.48           H
ATOM   3966  N   LYS Q 246    -136.507-118.757 672.717  1.00  8.48           N
ATOM   3967  CA  LYS Q 246    -137.310-117.616 673.122  1.00  8.48           C
ATOM   3968  C   LYS Q 246    -138.605-117.594 672.306  1.00  8.48           C
ATOM   3969  O   LYS Q 246    -138.571-117.674 671.079  1.00  8.48           O
ATOM   3970  HA  LYS Q 246    -137.566-117.752 674.172  1.00  8.48           H
ATOM   3971  CB  LYS Q 246    -136.497-116.324 673.018  1.00  8.48           C
ATOM   3972 1HB  LYS Q 246    -135.476-116.505 673.354  1.00  8.48           H
ATOM   3973 2HB  LYS Q 246    -136.438-116.010 671.976  1.00  8.48           H
ATOM   3974  CG  LYS Q 246    -137.126-115.211 673.858  1.00  8.48           C
ATOM   3975 1HG  LYS Q 246    -138.084-114.921 673.425  1.00  8.48           H
ATOM   3976 2HG  LYS Q 246    -137.329-115.579 674.863  1.00  8.48           H
ATOM   3977  CD  LYS Q 246    -136.204-113.992 673.932  1.00  8.48           C
ATOM   3978 1HD  LYS Q 246    -135.193-114.311 674.181  1.00  8.48           H
ATOM   3979 2HD  LYS Q 246    -136.155-113.509 672.956  1.00  8.48           H
ATOM   3980  CE  LYS Q 246    -136.701-112.991 674.977  1.00  8.48           C
ATOM   3981 1HE  LYS Q 246    -137.625-112.526 674.634  1.00  8.48           H
ATOM   3982 2HE  LYS Q 246    -136.933-113.512 675.906  1.00  8.48           H
ATOM   3983  NZ  LYS Q 246    -135.678-111.951 675.227  1.00  8.48           N
ATOM   3984 1HZ  LYS Q 246    -136.039-111.274 675.890  1.00  8.48           H
ATOM   3985 2HZ  LYS Q 246    -134.842-112.383 675.605  1.00  8.48           H
ATOM   3986 3HZ  LYS Q 246    -135.452-111.484 674.356  1.00  8.48           H
ATOM   3987  HN  LYS Q 246    -135.769-118.548 672.076  1.00  8.48           H
ATOM   3988  N   SER Q 247    -139.715-117.485 673.021  1.00  8.48           N
ATOM   3989  CA  SER Q 247    -141.021-117.638 672.403  1.00  8.48           C
ATOM   3990  C   SER Q 247    -141.189-116.619 671.275  1.00  8.48           C
ATOM   3991  O   SER Q 247    -141.721-116.943 670.215  1.00  8.48           O
ATOM   3992  HA  SER Q 247    -141.036-118.654 672.007  1.00  8.48           H
ATOM   3993  CB  SER Q 247    -142.141-117.479 673.434  1.00  8.48           C
ATOM   3994 1HB  SER Q 247    -143.090-117.775 672.987  1.00  8.48           H
ATOM   3995 2HB  SER Q 247    -141.960-118.151 674.273  1.00  8.48           H
ATOM   3996  HG  SER Q 247    -142.553-116.138 674.862  1.00  8.48           H
ATOM   3997  OG  SER Q 247    -142.239-116.140 673.912  1.00  8.48           O
ATOM   3998  HN  SER Q 247    -139.732-117.296 674.003  1.00  8.48           H
ATOM   3999  N   SER Q 248    -140.726-115.406 671.542  1.00  8.48           N
ATOM   4000  CA  SER Q 248    -140.996-114.289 670.654  1.00  8.48           C
ATOM   4001  C   SER Q 248    -140.364-114.545 669.284  1.00  8.48           C
ATOM   4002  O   SER Q 248    -140.589-113.789 668.341  1.00  8.48           O
ATOM   4003  HA  SER Q 248    -142.082-114.242 670.571  1.00  8.48           H
ATOM   4004  CB  SER Q 248    -140.473-112.978 671.243  1.00  8.48           C
ATOM   4005 1HB  SER Q 248    -140.761-112.149 670.596  1.00  8.48           H
ATOM   4006 2HB  SER Q 248    -140.941-112.803 672.212  1.00  8.48           H
ATOM   4007  HG  SER Q 248    -138.615-112.873 670.505  1.00  8.48           H
ATOM   4008  OG  SER Q 248    -139.056-112.989 671.395  1.00  8.48           O
ATOM   4009  HN  SER Q 248    -140.176-115.183 672.347  1.00  8.48           H
ATOM   4010  N   LYS Q 249    -139.584-115.615 669.218  1.00  8.48           N
ATOM   4011  CA  LYS Q 249    -138.856-115.937 668.003  1.00  8.48           C
ATOM   4012  C   LYS Q 249    -139.842-116.057 666.839  1.00  8.48           C
ATOM   4013  O   LYS Q 249    -139.553-115.616 665.728  1.00  8.48           O
ATOM   4014  HA  LYS Q 249    -138.180-115.107 667.798  1.00  8.48           H
ATOM   4015  CB  LYS Q 249    -137.994-117.183 668.209  1.00  8.48           C
ATOM   4016 1HB  LYS Q 249    -137.348-117.331 667.343  1.00  8.48           H
ATOM   4017 2HB  LYS Q 249    -137.342-117.041 669.071  1.00  8.48           H
ATOM   4018  CG  LYS Q 249    -138.864-118.424 668.421  1.00  8.48           C
ATOM   4019 1HG  LYS Q 249    -139.633-118.210 669.164  1.00  8.48           H
ATOM   4020 2HG  LYS Q 249    -139.379-118.674 667.493  1.00  8.48           H
ATOM   4021  CD  LYS Q 249    -138.020-119.614 668.880  1.00  8.48           C
ATOM   4022 1HD  LYS Q 249    -137.189-119.763 668.190  1.00  8.48           H
ATOM   4023 2HD  LYS Q 249    -137.589-119.403 669.858  1.00  8.48           H
ATOM   4024  CE  LYS Q 249    -138.864-120.889 668.953  1.00  8.48           C
ATOM   4025 1HE  LYS Q 249    -139.584-120.809 669.768  1.00  8.48           H
ATOM   4026 2HE  LYS Q 249    -139.437-121.006 668.033  1.00  8.48           H
ATOM   4027  NZ  LYS Q 249    -137.999-122.072 669.161  1.00  8.48           N
ATOM   4028 1HZ  LYS Q 249    -138.577-122.895 669.285  1.00  8.48           H
ATOM   4029 2HZ  LYS Q 249    -137.400-122.198 668.353  1.00  8.48           H
ATOM   4030 3HZ  LYS Q 249    -137.428-121.932 669.987  1.00  8.48           H
ATOM   4031  HN  LYS Q 249    -139.447-116.254 669.975  1.00  8.48           H
ATOM   4032  N   HIS Q 250    -140.987-116.655 667.135  1.00  8.48           N
ATOM   4033  CA  HIS Q 250    -141.947-116.988 666.096  1.00  8.48           C
ATOM   4034  C   HIS Q 250    -142.426-115.706 665.411  1.00  8.48           C
ATOM   4035  O   HIS Q 250    -142.639-115.688 664.200  1.00  8.48           O
ATOM   4036  HA  HIS Q 250    -141.420-117.604 665.368  1.00  8.48           H
ATOM   4037  CB  HIS Q 250    -143.097-117.820 666.666  1.00  8.48           C
ATOM   4038 1HB  HIS Q 250    -143.521-117.297 667.523  1.00  8.48           H
ATOM   4039 2HB  HIS Q 250    -143.885-117.895 665.917  1.00  8.48           H
ATOM   4040  CG  HIS Q 250    -142.695-119.212 667.093  1.00  8.48           C
ATOM   4041  HD1 HIS Q 250    -142.843-120.242 665.235  1.00  8.48           H
ATOM   4042  ND1 HIS Q 250    -142.634-120.278 666.212  1.00  8.48           N
ATOM   4043  CD2 HIS Q 250    -142.333-119.700 668.314  1.00  8.48           C
ATOM   4044  HD2 HIS Q 250    -142.273-119.125 669.238  1.00  8.48           H
ATOM   4045  CE1 HIS Q 250    -142.253-121.354 666.884  1.00  8.48           C
ATOM   4046  HE1 HIS Q 250    -142.112-122.352 666.469  1.00  8.48           H
ATOM   4047  NE2 HIS Q 250    -142.067-120.994 668.187  1.00  8.48           N
ATOM   4048  HN  HIS Q 250    -141.261-116.912 668.062  1.00  8.48           H
ATOM   4049  N   LYS Q 251    -142.581-114.665 666.216  1.00  8.48           N
ATOM   4050  CA  LYS Q 251    -143.081-113.397 665.712  1.00  8.48           C
ATOM   4051  C   LYS Q 251    -142.029-112.767 664.797  1.00  8.48           C
ATOM   4052  O   LYS Q 251    -142.350-112.297 663.707  1.00  8.48           O
ATOM   4053  HA  LYS Q 251    -143.971-113.609 665.119  1.00  8.48           H
ATOM   4054  CB  LYS Q 251    -143.512-112.493 666.868  1.00  8.48           C
ATOM   4055 1HB  LYS Q 251    -144.159-113.048 667.547  1.00  8.48           H
ATOM   4056 2HB  LYS Q 251    -142.636-112.188 667.442  1.00  8.48           H
ATOM   4057  CG  LYS Q 251    -144.247-111.255 666.352  1.00  8.48           C
ATOM   4058 1HG  LYS Q 251    -143.564-110.641 665.764  1.00  8.48           H
ATOM   4059 2HG  LYS Q 251    -145.055-111.559 665.687  1.00  8.48           H
ATOM   4060  CD  LYS Q 251    -144.814-110.431 667.510  1.00  8.48           C
ATOM   4061 1HD  LYS Q 251    -145.400-111.074 668.166  1.00  8.48           H
ATOM   4062 2HD  LYS Q 251    -143.997-110.026 668.107  1.00  8.48           H
ATOM   4063  CE  LYS Q 251    -145.689-109.288 666.992  1.00  8.48           C
ATOM   4064 1HE  LYS Q 251    -145.088-108.604 666.393  1.00  8.48           H
ATOM   4065 2HE  LYS Q 251    -146.466-109.684 666.339  1.00  8.48           H
ATOM   4066  NZ  LYS Q 251    -146.307-108.556 668.120  1.00  8.48           N
ATOM   4067 1HZ  LYS Q 251    -146.933-107.845 667.760  1.00  8.48           H
ATOM   4068 2HZ  LYS Q 251    -146.830-109.205 668.698  1.00  8.48           H
ATOM   4069 3HZ  LYS Q 251    -145.582-108.117 668.676  1.00  8.48           H
ATOM   4070  HN  LYS Q 251    -142.372-114.678 667.194  1.00  8.48           H
ATOM   4071  N   ALA Q 252    -140.793-112.777 665.275  1.00  8.48           N
ATOM   4072  CA  ALA Q 252    -139.696-112.188 664.526  1.00  8.48           C
ATOM   4073  C   ALA Q 252    -139.495-112.968 663.225  1.00  8.48           C
ATOM   4074  O   ALA Q 252    -139.200-112.382 662.185  1.00  8.48           O
ATOM   4075  HA  ALA Q 252    -139.973-111.161 664.285  1.00  8.48           H
ATOM   4076  CB  ALA Q 252    -138.437-112.168 665.395  1.00  8.48           C
ATOM   4077 1HB  ALA Q 252    -138.623-111.577 666.291  1.00  8.48           H
ATOM   4078 2HB  ALA Q 252    -138.176-113.188 665.679  1.00  8.48           H
ATOM   4079 3HB  ALA Q 252    -137.614-111.726 664.832  1.00  8.48           H
ATOM   4080  HN  ALA Q 252    -140.537-113.178 666.155  1.00  8.48           H
ATOM   4081  N   LEU Q 253    -139.663-114.278 663.327  1.00  8.48           N
ATOM   4082  CA  LEU Q 253    -139.494-115.146 662.173  1.00  8.48           C
ATOM   4083  C   LEU Q 253    -140.524-114.773 661.105  1.00  8.48           C
ATOM   4084  O   LEU Q 253    -140.169-114.528 659.954  1.00  8.48           O
ATOM   4085  HA  LEU Q 253    -138.498-114.964 661.771  1.00  8.48           H
ATOM   4086  CB  LEU Q 253    -139.551-116.616 662.595  1.00  8.48           C
ATOM   4087 1HB  LEU Q 253    -138.832-116.770 663.400  1.00  8.48           H
ATOM   4088 2HB  LEU Q 253    -140.540-116.816 663.009  1.00  8.48           H
ATOM   4089  HG  LEU Q 253    -139.964-117.458 660.674  1.00  8.48           H
ATOM   4090  CG  LEU Q 253    -139.271-117.641 661.495  1.00  8.48           C
ATOM   4091  CD1 LEU Q 253    -137.855-117.474 660.938  1.00  8.48           C
ATOM   4092 1HD1 LEU Q 253    -137.745-116.474 660.520  1.00  8.48           H
ATOM   4093 2HD1 LEU Q 253    -137.131-117.615 661.740  1.00  8.48           H
ATOM   4094 3HD1 LEU Q 253    -137.683-118.216 660.158  1.00  8.48           H
ATOM   4095  CD2 LEU Q 253    -139.527-119.064 661.994  1.00  8.48           C
ATOM   4096 1HD2 LEU Q 253    -138.875-119.275 662.842  1.00  8.48           H
ATOM   4097 2HD2 LEU Q 253    -140.568-119.159 662.303  1.00  8.48           H
ATOM   4098 3HD2 LEU Q 253    -139.320-119.773 661.192  1.00  8.48           H
ATOM   4099  HN  LEU Q 253    -139.908-114.747 664.175  1.00  8.48           H
ATOM   4100  N   LYS Q 254    -141.781-114.742 661.525  1.00  8.48           N
ATOM   4101  CA  LYS Q 254    -142.867-114.422 660.614  1.00  8.48           C
ATOM   4102  C   LYS Q 254    -142.583-113.078 659.940  1.00  8.48           C
ATOM   4103  O   LYS Q 254    -142.668-112.963 658.719  1.00  8.48           O
ATOM   4104  HA  LYS Q 254    -142.887-115.196 659.847  1.00  8.48           H
ATOM   4105  CB  LYS Q 254    -144.210-114.472 661.344  1.00  8.48           C
ATOM   4106 1HB  LYS Q 254    -144.366-115.468 661.760  1.00  8.48           H
ATOM   4107 2HB  LYS Q 254    -144.199-113.775 662.182  1.00  8.48           H
ATOM   4108  CG  LYS Q 254    -145.361-114.123 660.399  1.00  8.48           C
ATOM   4109 1HG  LYS Q 254    -145.275-113.083 660.084  1.00  8.48           H
ATOM   4110 2HG  LYS Q 254    -145.296-114.735 659.499  1.00  8.48           H
ATOM   4111  CD  LYS Q 254    -146.715-114.346 661.076  1.00  8.48           C
ATOM   4112 1HD  LYS Q 254    -146.797-115.384 661.400  1.00  8.48           H
ATOM   4113 2HD  LYS Q 254    -146.784-113.727 661.971  1.00  8.48           H
ATOM   4114  CE  LYS Q 254    -147.866-114.010 660.126  1.00  8.48           C
ATOM   4115 1HE  LYS Q 254    -147.882-112.938 659.930  1.00  8.48           H
ATOM   4116 2HE  LYS Q 254    -147.712-114.507 659.169  1.00  8.48           H
ATOM   4117  NZ  LYS Q 254    -149.159-114.433 660.709  1.00  8.48           N
ATOM   4118 1HZ  LYS Q 254    -149.911-114.195 660.071  1.00  8.48           H
ATOM   4119 2HZ  LYS Q 254    -149.149-115.435 660.861  1.00  8.48           H
ATOM   4120 3HZ  LYS Q 254    -149.303-113.958 661.593  1.00  8.48           H
ATOM   4121  HN  LYS Q 254    -142.060-114.929 662.467  1.00  8.48           H
ATOM   4122  N   VAL Q 255    -142.251-112.097 660.766  1.00  8.48           N
ATOM   4123  CA  VAL Q 255    -141.922-110.774 660.262  1.00  8.48           C
ATOM   4124  C   VAL Q 255    -140.899-110.903 659.132  1.00  8.48           C
ATOM   4125  O   VAL Q 255    -141.061-110.301 658.072  1.00  8.48           O
ATOM   4126  HA  VAL Q 255    -142.837-110.339 659.860  1.00  8.48           H
ATOM   4127  HB  VAL Q 255    -141.052-110.530 662.196  1.00  8.48           H
ATOM   4128  CB  VAL Q 255    -141.438-109.883 661.408  1.00  8.48           C
ATOM   4129  CG1 VAL Q 255    -140.298-108.971 660.949  1.00  8.48           C
ATOM   4130 1HG1 VAL Q 255    -139.463-109.580 660.602  1.00  8.48           H
ATOM   4131 2HG1 VAL Q 255    -140.647-108.336 660.135  1.00  8.48           H
ATOM   4132 3HG1 VAL Q 255    -139.973-108.349 661.783  1.00  8.48           H
ATOM   4133  CG2 VAL Q 255    -142.592-109.067 661.993  1.00  8.48           C
ATOM   4134 1HG2 VAL Q 255    -143.020-108.434 661.215  1.00  8.48           H
ATOM   4135 2HG2 VAL Q 255    -143.358-109.742 662.375  1.00  8.48           H
ATOM   4136 3HG2 VAL Q 255    -142.220-108.442 662.805  1.00  8.48           H
ATOM   4137  HN  VAL Q 255    -142.205-112.194 661.760  1.00  8.48           H
ATOM   4138  N   THR Q 256    -139.869-111.693 659.396  1.00  8.48           N
ATOM   4139  CA  THR Q 256    -138.707-111.724 658.525  1.00  8.48           C
ATOM   4140  C   THR Q 256    -139.064-112.366 657.183  1.00  8.48           C
ATOM   4141  O   THR Q 256    -138.679-111.864 656.128  1.00  8.48           O
ATOM   4142  HA  THR Q 256    -138.405-110.697 658.318  1.00  8.48           H
ATOM   4143  HB  THR Q 256    -137.873-113.468 659.517  1.00  8.48           H
ATOM   4144  CB  THR Q 256    -137.580-112.448 659.264  1.00  8.48           C
ATOM   4145  OG1 THR Q 256    -137.290-111.600 660.372  1.00  8.48           O
ATOM   4146  HG1 THR Q 256    -137.651-112.000 661.214  1.00  8.48           H
ATOM   4147  CG2 THR Q 256    -136.277-112.475 658.464  1.00  8.48           C
ATOM   4148 1HG2 THR Q 256    -135.948-111.454 658.270  1.00  8.48           H
ATOM   4149 2HG2 THR Q 256    -136.442-112.990 657.518  1.00  8.48           H
ATOM   4150 3HG2 THR Q 256    -135.511-113.001 659.034  1.00  8.48           H
ATOM   4151  HN  THR Q 256    -139.820-112.302 660.188  1.00  8.48           H
ATOM   4152  N   ILE Q 257    -139.795-113.468 657.266  1.00  8.48           N
ATOM   4153  CA  ILE Q 257    -140.220-114.177 656.071  1.00  8.48           C
ATOM   4154  C   ILE Q 257    -141.061-113.241 655.200  1.00  8.48           C
ATOM   4155  O   ILE Q 257    -140.859-113.167 653.989  1.00  8.48           O
ATOM   4156  HA  ILE Q 257    -139.321-114.450 655.517  1.00  8.48           H
ATOM   4157  HB  ILE Q 257    -141.713-115.243 657.169  1.00  8.48           H
ATOM   4158  CB  ILE Q 257    -140.934-115.477 656.445  1.00  8.48           C
ATOM   4159  CG1 ILE Q 257    -139.971-116.458 657.117  1.00  8.48           C
ATOM   4160 1HG1 ILE Q 257    -139.270-116.848 656.380  1.00  8.48           H
ATOM   4161 2HG1 ILE Q 257    -139.383-115.935 657.872  1.00  8.48           H
ATOM   4162  CG2 ILE Q 257    -141.622-116.095 655.225  1.00  8.48           C
ATOM   4163 1HG2 ILE Q 257    -142.356-115.394 654.829  1.00  8.48           H
ATOM   4164 2HG2 ILE Q 257    -140.877-116.312 654.460  1.00  8.48           H
ATOM   4165 3HG2 ILE Q 257    -142.122-117.018 655.519  1.00  8.48           H
ATOM   4166  CD1 ILE Q 257    -140.733-117.615 657.768  1.00  8.48           C
ATOM   4167 1HD1 ILE Q 257    -141.415-117.222 658.522  1.00  8.48           H
ATOM   4168 2HD1 ILE Q 257    -141.301-118.149 657.007  1.00  8.48           H
ATOM   4169 3HD1 ILE Q 257    -140.025-118.296 658.239  1.00  8.48           H
ATOM   4170  HN  ILE Q 257    -140.097-113.875 658.128  1.00  8.48           H
ATOM   4171  N   THR Q 258    -141.985-112.551 655.851  1.00  8.48           N
ATOM   4172  CA  THR Q 258    -142.915-111.690 655.140  1.00  8.48           C
ATOM   4173  C   THR Q 258    -142.155-110.681 654.278  1.00  8.48           C
ATOM   4174  O   THR Q 258    -142.474-110.497 653.104  1.00  8.48           O
ATOM   4175  HA  THR Q 258    -143.506-112.308 654.463  1.00  8.48           H
ATOM   4176  HB  THR Q 258    -143.271-110.399 656.851  1.00  8.48           H
ATOM   4177  CB  THR Q 258    -143.837-111.036 656.171  1.00  8.48           C
ATOM   4178  OG1 THR Q 258    -144.514-112.134 656.777  1.00  8.48           O
ATOM   4179  HG1 THR Q 258    -143.977-112.486 657.544  1.00  8.48           H
ATOM   4180  CG2 THR Q 258    -144.957-110.220 655.522  1.00  8.48           C
ATOM   4181 1HG2 THR Q 258    -145.564-110.872 654.894  1.00  8.48           H
ATOM   4182 2HG2 THR Q 258    -144.522-109.429 654.910  1.00  8.48           H
ATOM   4183 3HG2 THR Q 258    -145.581-109.778 656.298  1.00  8.48           H
ATOM   4184  HN  THR Q 258    -142.104-112.573 656.844  1.00  8.48           H
ATOM   4185  N   VAL Q 259    -141.164-110.053 654.893  1.00  8.48           N
ATOM   4186  CA  VAL Q 259    -140.401-109.016 654.219  1.00  8.48           C
ATOM   4187  C   VAL Q 259    -139.672-109.625 653.019  1.00  8.48           C
ATOM   4188  O   VAL Q 259    -139.681-109.055 651.929  1.00  8.48           O
ATOM   4189  HA  VAL Q 259    -141.108-108.270 653.858  1.00  8.48           H
ATOM   4190  HB  VAL Q 259    -138.863-109.109 655.695  1.00  8.48           H
ATOM   4191  CB  VAL Q 259    -139.455-108.334 655.209  1.00  8.48           C
ATOM   4192  CG1 VAL Q 259    -138.493-107.390 654.486  1.00  8.48           C
ATOM   4193 1HG1 VAL Q 259    -137.898-107.956 653.769  1.00  8.48           H
ATOM   4194 2HG1 VAL Q 259    -139.062-106.623 653.961  1.00  8.48           H
ATOM   4195 3HG1 VAL Q 259    -137.832-106.918 655.214  1.00  8.48           H
ATOM   4196  CG2 VAL Q 259    -140.240-107.593 656.294  1.00  8.48           C
ATOM   4197 1HG2 VAL Q 259    -140.869-106.833 655.832  1.00  8.48           H
ATOM   4198 2HG2 VAL Q 259    -140.865-108.301 656.838  1.00  8.48           H
ATOM   4199 3HG2 VAL Q 259    -139.543-107.117 656.984  1.00  8.48           H
ATOM   4200  HN  VAL Q 259    -140.880-110.242 655.833  1.00  8.48           H
ATOM   4201  N   LEU Q 260    -139.059-110.774 653.260  1.00  8.48           N
ATOM   4202  CA  LEU Q 260    -138.270-111.432 652.232  1.00  8.48           C
ATOM   4203  C   LEU Q 260    -139.176-111.796 651.054  1.00  8.48           C
ATOM   4204  O   LEU Q 260    -138.820-111.570 649.899  1.00  8.48           O
ATOM   4205  HA  LEU Q 260    -137.524-110.716 651.885  1.00  8.48           H
ATOM   4206  CB  LEU Q 260    -137.514-112.625 652.818  1.00  8.48           C
ATOM   4207 1HB  LEU Q 260    -136.865-112.263 653.616  1.00  8.48           H
ATOM   4208 2HB  LEU Q 260    -138.238-113.299 653.277  1.00  8.48           H
ATOM   4209  HG  LEU Q 260    -137.317-113.806 651.046  1.00  8.48           H
ATOM   4210  CG  LEU Q 260    -136.664-113.431 651.833  1.00  8.48           C
ATOM   4211  CD1 LEU Q 260    -135.613-112.543 651.164  1.00  8.48           C
ATOM   4212 1HD1 LEU Q 260    -136.109-111.739 650.621  1.00  8.48           H
ATOM   4213 2HD1 LEU Q 260    -134.958-112.118 651.925  1.00  8.48           H
ATOM   4214 3HD1 LEU Q 260    -135.022-113.140 650.469  1.00  8.48           H
ATOM   4215  CD2 LEU Q 260    -136.036-114.647 652.517  1.00  8.48           C
ATOM   4216 1HD2 LEU Q 260    -135.400-114.314 653.337  1.00  8.48           H
ATOM   4217 2HD2 LEU Q 260    -136.824-115.291 652.907  1.00  8.48           H
ATOM   4218 3HD2 LEU Q 260    -135.438-115.201 651.795  1.00  8.48           H
ATOM   4219  HN  LEU Q 260    -139.095-111.254 654.137  1.00  8.48           H
ATOM   4220  N   THR Q 261    -140.331-112.353 651.388  1.00  8.48           N
ATOM   4221  CA  THR Q 261    -141.260-112.816 650.371  1.00  8.48           C
ATOM   4222  C   THR Q 261    -141.733-111.645 649.507  1.00  8.48           C
ATOM   4223  O   THR Q 261    -141.806-111.761 648.285  1.00  8.48           O
ATOM   4224  HA  THR Q 261    -140.733-113.507 649.713  1.00  8.48           H
ATOM   4225  HB  THR Q 261    -142.960-112.877 651.723  1.00  8.48           H
ATOM   4226  CB  THR Q 261    -142.402-113.553 651.074  1.00  8.48           C
ATOM   4227  OG1 THR Q 261    -141.760-114.644 651.729  1.00  8.48           O
ATOM   4228  HG1 THR Q 261    -141.454-114.364 652.639  1.00  8.48           H
ATOM   4229  CG2 THR Q 261    -143.362-114.222 650.089  1.00  8.48           C
ATOM   4230 1HG2 THR Q 261    -142.816-114.948 649.486  1.00  8.48           H
ATOM   4231 2HG2 THR Q 261    -143.801-113.466 649.438  1.00  8.48           H
ATOM   4232 3HG2 THR Q 261    -144.153-114.731 650.640  1.00  8.48           H
ATOM   4233  HN  THR Q 261    -140.635-112.489 652.331  1.00  8.48           H
ATOM   4234  N   VAL Q 262    -142.042-110.545 650.177  1.00  8.48           N
ATOM   4235  CA  VAL Q 262    -142.590-109.384 649.496  1.00  8.48           C
ATOM   4236  C   VAL Q 262    -141.561-108.851 648.497  1.00  8.48           C
ATOM   4237  O   VAL Q 262    -141.906-108.518 647.364  1.00  8.48           O
ATOM   4238  HA  VAL Q 262    -143.474-109.710 648.949  1.00  8.48           H
ATOM   4239  HB  VAL Q 262    -142.197-108.169 651.206  1.00  8.48           H
ATOM   4240  CB  VAL Q 262    -143.028-108.335 650.521  1.00  8.48           C
ATOM   4241  CG1 VAL Q 262    -143.348-107.003 649.839  1.00  8.48           C
ATOM   4242 1HG1 VAL Q 262    -142.461-106.637 649.321  1.00  8.48           H
ATOM   4243 2HG1 VAL Q 262    -144.155-107.147 649.120  1.00  8.48           H
ATOM   4244 3HG1 VAL Q 262    -143.656-106.275 650.590  1.00  8.48           H
ATOM   4245  CG2 VAL Q 262    -144.220-108.832 651.340  1.00  8.48           C
ATOM   4246 1HG2 VAL Q 262    -145.057-109.040 650.674  1.00  8.48           H
ATOM   4247 2HG2 VAL Q 262    -143.942-109.743 651.870  1.00  8.48           H
ATOM   4248 3HG2 VAL Q 262    -144.511-108.067 652.060  1.00  8.48           H
ATOM   4249  HN  VAL Q 262    -141.924-110.439 651.164  1.00  8.48           H
ATOM   4250  N   PHE Q 263    -140.319-108.786 648.953  1.00  8.48           N
ATOM   4251  CA  PHE Q 263    -139.242-108.278 648.121  1.00  8.48           C
ATOM   4252  C   PHE Q 263    -139.033-109.165 646.892  1.00  8.48           C
ATOM   4253  O   PHE Q 263    -138.985-108.671 645.767  1.00  8.48           O
ATOM   4254  HA  PHE Q 263    -139.527-107.276 647.800  1.00  8.48           H
ATOM   4255  CB  PHE Q 263    -137.971-108.298 648.973  1.00  8.48           C
ATOM   4256 1HB  PHE Q 263    -138.136-107.700 649.868  1.00  8.48           H
ATOM   4257 2HB  PHE Q 263    -137.784-109.320 649.303  1.00  8.48           H
ATOM   4258  CG  PHE Q 263    -136.728-107.776 648.249  1.00  8.48           C
ATOM   4259  HD1 PHE Q 263    -136.128-109.709 647.599  1.00  8.48           H
ATOM   4260  CD1 PHE Q 263    -135.904-108.642 647.602  1.00  8.48           C
ATOM   4261  HD2 PHE Q 263    -137.110-105.750 648.772  1.00  8.48           H
ATOM   4262  CD2 PHE Q 263    -136.449-106.445 648.253  1.00  8.48           C
ATOM   4263  CE1 PHE Q 263    -134.750-108.157 646.930  1.00  8.48           C
ATOM   4264  HE1 PHE Q 263    -134.089-108.851 646.412  1.00  8.48           H
ATOM   4265  CE2 PHE Q 263    -135.296-105.959 647.582  1.00  8.48           C
ATOM   4266  HE2 PHE Q 263    -135.072-104.893 647.585  1.00  8.48           H
ATOM   4267  CZ  PHE Q 263    -134.471-106.826 646.934  1.00  8.48           C
ATOM   4268  HZ  PHE Q 263    -133.586-106.453 646.419  1.00  8.48           H
ATOM   4269  HN  PHE Q 263    -140.045-109.074 649.871  1.00  8.48           H
ATOM   4270  N   VAL Q 264    -138.914-110.459 647.149  1.00  8.48           N
ATOM   4271  CA  VAL Q 264    -138.620-111.409 646.090  1.00  8.48           C
ATOM   4272  C   VAL Q 264    -139.723-111.342 645.031  1.00  8.48           C
ATOM   4273  O   VAL Q 264    -139.438-111.247 643.838  1.00  8.48           O
ATOM   4274  HA  VAL Q 264    -137.677-111.110 645.632  1.00  8.48           H
ATOM   4275  HB  VAL Q 264    -139.309-113.028 647.298  1.00  8.48           H
ATOM   4276  CB  VAL Q 264    -138.439-112.809 646.678  1.00  8.48           C
ATOM   4277  CG1 VAL Q 264    -138.374-113.864 645.571  1.00  8.48           C
ATOM   4278 1HG1 VAL Q 264    -139.300-113.844 644.995  1.00  8.48           H
ATOM   4279 2HG1 VAL Q 264    -137.532-113.650 644.914  1.00  8.48           H
ATOM   4280 3HG1 VAL Q 264    -138.246-114.851 646.017  1.00  8.48           H
ATOM   4281  CG2 VAL Q 264    -137.198-112.874 647.570  1.00  8.48           C
ATOM   4282 1HG2 VAL Q 264    -136.314-112.625 646.981  1.00  8.48           H
ATOM   4283 2HG2 VAL Q 264    -137.301-112.162 648.388  1.00  8.48           H
ATOM   4284 3HG2 VAL Q 264    -137.093-113.880 647.974  1.00  8.48           H
ATOM   4285  HN  VAL Q 264    -139.014-110.860 648.060  1.00  8.48           H
ATOM   4286  N   LEU Q 265    -140.958-111.395 645.506  1.00  8.48           N
ATOM   4287  CA  LEU Q 265    -142.098-111.522 644.614  1.00  8.48           C
ATOM   4288  C   LEU Q 265    -142.215-110.257 643.760  1.00  8.48           C
ATOM   4289  O   LEU Q 265    -142.737-110.301 642.647  1.00  8.48           O
ATOM   4290  HA  LEU Q 265    -141.904-112.367 643.954  1.00  8.48           H
ATOM   4291  CB  LEU Q 265    -143.366-111.847 645.406  1.00  8.48           C
ATOM   4292 1HB  LEU Q 265    -143.458-111.126 646.218  1.00  8.48           H
ATOM   4293 2HB  LEU Q 265    -144.226-111.704 644.753  1.00  8.48           H
ATOM   4294  HG  LEU Q 265    -142.589-113.390 646.667  1.00  8.48           H
ATOM   4295  CG  LEU Q 265    -143.441-113.255 646.001  1.00  8.48           C
ATOM   4296  CD1 LEU Q 265    -144.706-113.426 646.846  1.00  8.48           C
ATOM   4297 1HD1 LEU Q 265    -144.700-112.702 647.660  1.00  8.48           H
ATOM   4298 2HD1 LEU Q 265    -145.584-113.262 646.221  1.00  8.48           H
ATOM   4299 3HD1 LEU Q 265    -144.735-114.435 647.256  1.00  8.48           H
ATOM   4300  CD2 LEU Q 265    -143.334-114.319 644.907  1.00  8.48           C
ATOM   4301 1HD2 LEU Q 265    -144.153-114.195 644.198  1.00  8.48           H
ATOM   4302 2HD2 LEU Q 265    -142.383-114.210 644.387  1.00  8.48           H
ATOM   4303 3HD2 LEU Q 265    -143.391-115.310 645.358  1.00  8.48           H
ATOM   4304  HN  LEU Q 265    -141.186-111.353 646.479  1.00  8.48           H
ATOM   4305  N   SER Q 266    -141.720-109.160 644.314  1.00  8.48           N
ATOM   4306  CA  SER Q 266    -141.833-107.871 643.652  1.00  8.48           C
ATOM   4307  C   SER Q 266    -140.689-107.695 642.651  1.00  8.48           C
ATOM   4308  O   SER Q 266    -140.903-107.219 641.537  1.00  8.48           O
ATOM   4309  HA  SER Q 266    -142.793-107.895 643.136  1.00  8.48           H
ATOM   4310  CB  SER Q 266    -141.830-106.728 644.669  1.00  8.48           C
ATOM   4311 1HB  SER Q 266    -141.834-105.774 644.141  1.00  8.48           H
ATOM   4312 2HB  SER Q 266    -142.744-106.768 645.262  1.00  8.48           H
ATOM   4313  HG  SER Q 266    -140.961-107.191 646.411  1.00  8.48           H
ATOM   4314  OG  SER Q 266    -140.700-106.786 645.535  1.00  8.48           O
ATOM   4315  HN  SER Q 266    -141.250-109.142 645.196  1.00  8.48           H
ATOM   4316  N   GLN Q 267    -139.500-108.087 643.085  1.00  8.48           N
ATOM   4317  CA  GLN Q 267    -138.287-107.725 642.373  1.00  8.48           C
ATOM   4318  C   GLN Q 267    -137.885-108.842 641.407  1.00  8.48           C
ATOM   4319  O   GLN Q 267    -137.364-108.574 640.325  1.00  8.48           O
ATOM   4320  HA  GLN Q 267    -138.538-106.824 641.812  1.00  8.48           H
ATOM   4321  CB  GLN Q 267    -137.152-107.408 643.348  1.00  8.48           C
ATOM   4322 1HB  GLN Q 267    -136.989-108.258 644.011  1.00  8.48           H
ATOM   4323 2HB  GLN Q 267    -136.225-107.253 642.796  1.00  8.48           H
ATOM   4324  CG  GLN Q 267    -137.472-106.162 644.177  1.00  8.48           C
ATOM   4325 1HG  GLN Q 267    -138.375-106.334 644.763  1.00  8.48           H
ATOM   4326 2HG  GLN Q 267    -136.664-105.973 644.883  1.00  8.48           H
ATOM   4327  CD  GLN Q 267    -137.667-104.941 643.277  1.00  8.48           C
ATOM   4328  OE1 GLN Q 267    -136.962-104.737 642.302  1.00  8.48           O
ATOM   4329  NE2 GLN Q 267    -138.659-104.141 643.657  1.00  8.48           N
ATOM   4330 1HE2 GLN Q 267    -139.200-104.366 644.468  1.00  8.48           H
ATOM   4331 2HE2 GLN Q 267    -138.865-103.315 643.132  1.00  8.48           H
ATOM   4332  HN  GLN Q 267    -139.359-108.641 643.906  1.00  8.48           H
ATOM   4333  N   PHE Q 268    -138.142-110.070 641.834  1.00  8.48           N
ATOM   4334  CA  PHE Q 268    -137.646-111.231 641.115  1.00  8.48           C
ATOM   4335  C   PHE Q 268    -138.151-111.239 639.671  1.00  8.48           C
ATOM   4336  O   PHE Q 268    -137.367-111.395 638.736  1.00  8.48           O
ATOM   4337  HA  PHE Q 268    -136.557-111.171 641.117  1.00  8.48           H
ATOM   4338  CB  PHE Q 268    -138.183-112.468 641.837  1.00  8.48           C
ATOM   4339 1HB  PHE Q 268    -137.936-112.393 642.896  1.00  8.48           H
ATOM   4340 2HB  PHE Q 268    -139.270-112.475 641.764  1.00  8.48           H
ATOM   4341  CG  PHE Q 268    -137.640-113.791 641.294  1.00  8.48           C
ATOM   4342  HD1 PHE Q 268    -139.349-114.149 640.080  1.00  8.48           H
ATOM   4343  CD1 PHE Q 268    -138.374-114.513 640.405  1.00  8.48           C
ATOM   4344  HD2 PHE Q 268    -135.836-113.666 642.411  1.00  8.48           H
ATOM   4345  CD2 PHE Q 268    -136.424-114.245 641.699  1.00  8.48           C
ATOM   4346  CE1 PHE Q 268    -137.870-115.741 639.901  1.00  8.48           C
ATOM   4347  HE1 PHE Q 268    -138.458-116.320 639.189  1.00  8.48           H
ATOM   4348  CE2 PHE Q 268    -135.920-115.473 641.194  1.00  8.48           C
ATOM   4349  HE2 PHE Q 268    -134.945-115.836 641.519  1.00  8.48           H
ATOM   4350  CZ  PHE Q 268    -136.654-116.195 640.306  1.00  8.48           C
ATOM   4351  HZ  PHE Q 268    -136.267-117.137 639.918  1.00  8.48           H
ATOM   4352  HN  PHE Q 268    -138.678-110.277 642.652  1.00  8.48           H
ATOM   4353  N   PRO Q 269    -139.464-111.071 639.463  1.00  8.48           N
ATOM   4354  CA  PRO Q 269    -140.036-111.186 638.119  1.00  8.48           C
ATOM   4355  C   PRO Q 269    -139.326-110.296 637.112  1.00  8.48           C
ATOM   4356  O   PRO Q 269    -139.017-110.731 636.003  1.00  8.48           O
ATOM   4357  HA  PRO Q 269    -139.908-112.201 637.743  1.00  8.48           H
ATOM   4358  CB  PRO Q 269    -141.497-110.773 638.310  1.00  8.48           C
ATOM   4359 1HB  PRO Q 269    -141.638-109.706 638.136  1.00  8.48           H
ATOM   4360 2HB  PRO Q 269    -142.156-111.298 637.619  1.00  8.48           H
ATOM   4361  CG  PRO Q 269    -141.784-111.150 639.759  1.00  8.48           C
ATOM   4362 1HG  PRO Q 269    -142.646-110.613 640.154  1.00  8.48           H
ATOM   4363 2HG  PRO Q 269    -142.010-112.212 639.863  1.00  8.48           H
ATOM   4364  CD  PRO Q 269    -140.496-110.768 640.470  1.00  8.48           C
ATOM   4365 1HD  PRO Q 269    -140.486-109.714 640.749  1.00  8.48           H
ATOM   4366 2HD  PRO Q 269    -140.356-111.339 641.388  1.00  8.48           H
ATOM   4367  N   TYR Q 270    -139.083-109.062 637.528  1.00  8.48           N
ATOM   4368  CA  TYR Q 270    -138.484-108.078 636.642  1.00  8.48           C
ATOM   4369  C   TYR Q 270    -137.059-108.481 636.259  1.00  8.48           C
ATOM   4370  O   TYR Q 270    -136.686-108.418 635.089  1.00  8.48           O
ATOM   4371  HA  TYR Q 270    -139.093-108.022 635.740  1.00  8.48           H
ATOM   4372  CB  TYR Q 270    -138.435-106.771 637.436  1.00  8.48           C
ATOM   4373 1HB  TYR Q 270    -139.455-106.443 637.639  1.00  8.48           H
ATOM   4374 2HB  TYR Q 270    -137.964-106.960 638.400  1.00  8.48           H
ATOM   4375  CG  TYR Q 270    -137.683-105.641 636.730  1.00  8.48           C
ATOM   4376  HD1 TYR Q 270    -136.099-105.596 638.174  1.00  8.48           H
ATOM   4377  CD1 TYR Q 270    -136.499-105.167 637.255  1.00  8.48           C
ATOM   4378  HD2 TYR Q 270    -139.124-105.472 635.151  1.00  8.48           H
ATOM   4379  CD2 TYR Q 270    -138.189-105.097 635.566  1.00  8.48           C
ATOM   4380  CE1 TYR Q 270    -135.791-104.104 636.590  1.00  8.48           C
ATOM   4381  HE1 TYR Q 270    -134.854-103.719 636.995  1.00  8.48           H
ATOM   4382  HE2 TYR Q 270    -137.869-103.596 633.982  1.00  8.48           H
ATOM   4383  CE2 TYR Q 270    -137.481-104.034 634.901  1.00  8.48           C
ATOM   4384  CZ  TYR Q 270    -136.317-103.590 635.446  1.00  8.48           C
ATOM   4385  OH  TYR Q 270    -135.648-102.586 634.818  1.00  8.48           O
ATOM   4386  HH  TYR Q 270    -136.226-102.180 634.111  1.00  8.48           H
ATOM   4387  HN  TYR Q 270    -139.289-108.732 638.449  1.00  8.48           H
ATOM   4388  N   ASN Q 271    -136.301-108.887 637.267  1.00  8.48           N
ATOM   4389  CA  ASN Q 271    -134.892-109.182 637.073  1.00  8.48           C
ATOM   4390  C   ASN Q 271    -134.753-110.435 636.205  1.00  8.48           C
ATOM   4391  O   ASN Q 271    -133.742-110.616 635.529  1.00  8.48           O
ATOM   4392  HA  ASN Q 271    -134.477-108.295 636.595  1.00  8.48           H
ATOM   4393  CB  ASN Q 271    -134.197-109.453 638.409  1.00  8.48           C
ATOM   4394 1HB  ASN Q 271    -134.810-110.122 639.013  1.00  8.48           H
ATOM   4395 2HB  ASN Q 271    -133.249-109.962 638.233  1.00  8.48           H
ATOM   4396  CG  ASN Q 271    -133.949-108.150 639.172  1.00  8.48           C
ATOM   4397  OD1 ASN Q 271    -133.142-107.319 638.788  1.00  8.48           O
ATOM   4398  ND2 ASN Q 271    -134.686-108.019 640.271  1.00  8.48           N
ATOM   4399 1HD2 ASN Q 271    -135.330-108.739 640.531  1.00  8.48           H
ATOM   4400 2HD2 ASN Q 271    -134.596-107.201 640.839  1.00  8.48           H
ATOM   4401  HN  ASN Q 271    -136.635-109.015 638.201  1.00  8.48           H
ATOM   4402  N   CYS Q 272    -135.783-111.266 636.253  1.00  8.48           N
ATOM   4403  CA  CYS Q 272    -135.852-112.423 635.376  1.00  8.48           C
ATOM   4404  C   CYS Q 272    -135.874-111.927 633.928  1.00  8.48           C
ATOM   4405  O   CYS Q 272    -135.115-112.412 633.091  1.00  8.48           O
ATOM   4406  HA  CYS Q 272    -134.958-113.016 635.568  1.00  8.48           H
ATOM   4407  CB  CYS Q 272    -137.062-113.304 635.696  1.00  8.48           C
ATOM   4408 1HB  CYS Q 272    -137.963-112.693 635.749  1.00  8.48           H
ATOM   4409 2HB  CYS Q 272    -137.215-114.029 634.896  1.00  8.48           H
ATOM   4410  HG  CYS Q 272    -137.042-113.119 638.060  1.00  8.48           H
ATOM   4411  SG  CYS Q 272    -136.800-114.172 637.285  1.00  8.48           S
ATOM   4412  HN  CYS Q 272    -136.559-111.160 636.874  1.00  8.48           H
ATOM   4413  N   ILE Q 273    -136.753-110.968 633.678  1.00  8.48           N
ATOM   4414  CA  ILE Q 273    -136.918-110.435 632.336  1.00  8.48           C
ATOM   4415  C   ILE Q 273    -135.666-109.646 631.948  1.00  8.48           C
ATOM   4416  O   ILE Q 273    -135.235-109.685 630.797  1.00  8.48           O
ATOM   4417  HA  ILE Q 273    -137.015-111.283 631.658  1.00  8.48           H
ATOM   4418  HB  ILE Q 273    -138.159-108.809 632.958  1.00  8.48           H
ATOM   4419  CB  ILE Q 273    -138.211-109.624 632.237  1.00  8.48           C
ATOM   4420  CG1 ILE Q 273    -139.424-110.479 632.608  1.00  8.48           C
ATOM   4421 1HG1 ILE Q 273    -139.318-110.844 633.629  1.00  8.48           H
ATOM   4422 2HG1 ILE Q 273    -140.327-109.868 632.581  1.00  8.48           H
ATOM   4423  CG2 ILE Q 273    -138.357-108.992 630.851  1.00  8.48           C
ATOM   4424 1HG2 ILE Q 273    -137.513-108.329 630.663  1.00  8.48           H
ATOM   4425 2HG2 ILE Q 273    -138.378-109.777 630.094  1.00  8.48           H
ATOM   4426 3HG2 ILE Q 273    -139.285-108.422 630.808  1.00  8.48           H
ATOM   4427  CD1 ILE Q 273    -139.574-111.663 631.650  1.00  8.48           C
ATOM   4428 1HD1 ILE Q 273    -139.705-111.293 630.633  1.00  8.48           H
ATOM   4429 2HD1 ILE Q 273    -138.681-112.285 631.698  1.00  8.48           H
ATOM   4430 3HD1 ILE Q 273    -140.444-112.254 631.936  1.00  8.48           H
ATOM   4431  HN  ILE Q 273    -137.345-110.557 634.371  1.00  8.48           H
ATOM   4432  N   LEU Q 274    -135.117-108.948 632.932  1.00  8.48           N
ATOM   4433  CA  LEU Q 274    -133.923-108.150 632.708  1.00  8.48           C
ATOM   4434  C   LEU Q 274    -132.782-109.064 632.255  1.00  8.48           C
ATOM   4435  O   LEU Q 274    -131.973-108.681 631.412  1.00  8.48           O
ATOM   4436  HA  LEU Q 274    -134.144-107.450 631.902  1.00  8.48           H
ATOM   4437  CB  LEU Q 274    -133.591-107.321 633.950  1.00  8.48           C
ATOM   4438 1HB  LEU Q 274    -134.507-106.843 634.299  1.00  8.48           H
ATOM   4439 2HB  LEU Q 274    -133.266-108.000 634.739  1.00  8.48           H
ATOM   4440  HG  LEU Q 274    -131.670-106.688 633.257  1.00  8.48           H
ATOM   4441  CG  LEU Q 274    -132.522-106.242 633.771  1.00  8.48           C
ATOM   4442  CD1 LEU Q 274    -133.035-105.102 632.890  1.00  8.48           C
ATOM   4443 1HD1 LEU Q 274    -133.305-105.494 631.909  1.00  8.48           H
ATOM   4444 2HD1 LEU Q 274    -133.912-104.651 633.354  1.00  8.48           H
ATOM   4445 3HD1 LEU Q 274    -132.255-104.349 632.778  1.00  8.48           H
ATOM   4446  CD2 LEU Q 274    -132.019-105.738 635.125  1.00  8.48           C
ATOM   4447 1HD2 LEU Q 274    -132.851-105.315 635.687  1.00  8.48           H
ATOM   4448 2HD2 LEU Q 274    -131.587-106.569 635.684  1.00  8.48           H
ATOM   4449 3HD2 LEU Q 274    -131.259-104.972 634.968  1.00  8.48           H
ATOM   4450  HN  LEU Q 274    -135.473-108.922 633.866  1.00  8.48           H
ATOM   4451  N   LEU Q 275    -132.754-110.254 632.837  1.00  8.48           N
ATOM   4452  CA  LEU Q 275    -131.745-111.238 632.479  1.00  8.48           C
ATOM   4453  C   LEU Q 275    -131.929-111.641 631.015  1.00  8.48           C
ATOM   4454  O   LEU Q 275    -130.961-111.705 630.259  1.00  8.48           O
ATOM   4455  HA  LEU Q 275    -130.771-110.760 632.587  1.00  8.48           H
ATOM   4456  CB  LEU Q 275    -131.781-112.419 633.452  1.00  8.48           C
ATOM   4457 1HB  LEU Q 275    -131.539-112.050 634.449  1.00  8.48           H
ATOM   4458 2HB  LEU Q 275    -132.801-112.800 633.491  1.00  8.48           H
ATOM   4459  HG  LEU Q 275    -131.066-113.931 632.119  1.00  8.48           H
ATOM   4460  CG  LEU Q 275    -130.842-113.583 633.127  1.00  8.48           C
ATOM   4461  CD1 LEU Q 275    -129.381-113.127 633.134  1.00  8.48           C
ATOM   4462 1HD1 LEU Q 275    -129.241-112.346 632.387  1.00  8.48           H
ATOM   4463 2HD1 LEU Q 275    -129.127-112.737 634.120  1.00  8.48           H
ATOM   4464 3HD1 LEU Q 275    -128.736-113.974 632.901  1.00  8.48           H
ATOM   4465  CD2 LEU Q 275    -131.080-114.759 634.075  1.00  8.48           C
ATOM   4466 1HD2 LEU Q 275    -130.900-114.441 635.102  1.00  8.48           H
ATOM   4467 2HD2 LEU Q 275    -132.110-115.103 633.977  1.00  8.48           H
ATOM   4468 3HD2 LEU Q 275    -130.400-115.573 633.823  1.00  8.48           H
ATOM   4469  HN  LEU Q 275    -133.402-110.550 633.538  1.00  8.48           H
ATOM   4470  N   VAL Q 276    -133.178-111.903 630.659  1.00  8.48           N
ATOM   4471  CA  VAL Q 276    -133.500-112.301 629.299  1.00  8.48           C
ATOM   4472  C   VAL Q 276    -133.014-111.223 628.328  1.00  8.48           C
ATOM   4473  O   VAL Q 276    -132.419-111.533 627.297  1.00  8.48           O
ATOM   4474  HA  VAL Q 276    -132.965-113.227 629.091  1.00  8.48           H
ATOM   4475  HB  VAL Q 276    -135.536-111.712 629.556  1.00  8.48           H
ATOM   4476  CB  VAL Q 276    -134.999-112.582 629.177  1.00  8.48           C
ATOM   4477  CG1 VAL Q 276    -135.403-112.783 627.715  1.00  8.48           C
ATOM   4478 1HG1 VAL Q 276    -135.169-111.883 627.147  1.00  8.48           H
ATOM   4479 2HG1 VAL Q 276    -134.854-113.628 627.300  1.00  8.48           H
ATOM   4480 3HG1 VAL Q 276    -136.473-112.981 627.658  1.00  8.48           H
ATOM   4481  CG2 VAL Q 276    -135.401-113.789 630.028  1.00  8.48           C
ATOM   4482 1HG2 VAL Q 276    -134.852-114.668 629.693  1.00  8.48           H
ATOM   4483 2HG2 VAL Q 276    -135.166-113.590 631.074  1.00  8.48           H
ATOM   4484 3HG2 VAL Q 276    -136.472-113.966 629.923  1.00  8.48           H
ATOM   4485  HN  VAL Q 276    -133.960-111.847 631.279  1.00  8.48           H
ATOM   4486  N   GLN Q 277    -133.285-109.978 628.692  1.00  8.48           N
ATOM   4487  CA  GLN Q 277    -132.884-108.852 627.865  1.00  8.48           C
ATOM   4488  C   GLN Q 277    -131.359-108.786 627.762  1.00  8.48           C
ATOM   4489  O   GLN Q 277    -130.820-108.371 626.737  1.00  8.48           O
ATOM   4490  HA  GLN Q 277    -133.313-109.047 626.882  1.00  8.48           H
ATOM   4491  CB  GLN Q 277    -133.454-107.541 628.410  1.00  8.48           C
ATOM   4492 1HB  GLN Q 277    -133.269-107.478 629.482  1.00  8.48           H
ATOM   4493 2HB  GLN Q 277    -132.941-106.698 627.948  1.00  8.48           H
ATOM   4494  CG  GLN Q 277    -134.956-107.442 628.139  1.00  8.48           C
ATOM   4495 1HG  GLN Q 277    -135.142-107.526 627.068  1.00  8.48           H
ATOM   4496 2HG  GLN Q 277    -135.472-108.274 628.618  1.00  8.48           H
ATOM   4497  CD  GLN Q 277    -135.520-106.118 628.658  1.00  8.48           C
ATOM   4498  OE1 GLN Q 277    -134.958-105.471 629.526  1.00  8.48           O
ATOM   4499  NE2 GLN Q 277    -136.661-105.752 628.079  1.00  8.48           N
ATOM   4500 1HE2 GLN Q 277    -137.070-106.329 627.372  1.00  8.48           H
ATOM   4501 2HE2 GLN Q 277    -137.108-104.900 628.351  1.00  8.48           H
ATOM   4502  HN  GLN Q 277    -133.767-109.733 629.533  1.00  8.48           H
ATOM   4503  N   THR Q 278    -130.706-109.202 628.837  1.00  8.48           N
ATOM   4504  CA  THR Q 278    -129.253-109.214 628.873  1.00  8.48           C
ATOM   4505  C   THR Q 278    -128.703-110.222 627.861  1.00  8.48           C
ATOM   4506  O   THR Q 278    -127.776-109.914 627.115  1.00  8.48           O
ATOM   4507  HA  THR Q 278    -128.894-108.230 628.572  1.00  8.48           H
ATOM   4508  HB  THR Q 278    -129.036-110.530 630.588  1.00  8.48           H
ATOM   4509  CB  THR Q 278    -128.818-109.498 630.312  1.00  8.48           C
ATOM   4510  OG1 THR Q 278    -129.487-108.502 631.080  1.00  8.48           O
ATOM   4511  HG1 THR Q 278    -130.425-108.790 631.272  1.00  8.48           H
ATOM   4512  CG2 THR Q 278    -127.333-109.212 630.542  1.00  8.48           C
ATOM   4513 1HG2 THR Q 278    -127.128-108.162 630.331  1.00  8.48           H
ATOM   4514 2HG2 THR Q 278    -126.735-109.839 629.880  1.00  8.48           H
ATOM   4515 3HG2 THR Q 278    -127.077-109.430 631.579  1.00  8.48           H
ATOM   4516  HN  THR Q 278    -131.152-109.525 629.672  1.00  8.48           H
ATOM   4517  N   ILE Q 279    -129.299-111.405 627.870  1.00  8.48           N
ATOM   4518  CA  ILE Q 279    -128.830-112.485 627.017  1.00  8.48           C
ATOM   4519  C   ILE Q 279    -129.056-112.107 625.552  1.00  8.48           C
ATOM   4520  O   ILE Q 279    -128.188-112.328 624.709  1.00  8.48           O
ATOM   4521  HA  ILE Q 279    -127.759-112.592 627.185  1.00  8.48           H
ATOM   4522  HB  ILE Q 279    -130.566-113.663 627.434  1.00  8.48           H
ATOM   4523  CB  ILE Q 279    -129.486-113.808 627.419  1.00  8.48           C
ATOM   4524  CG1 ILE Q 279    -129.066-114.221 628.831  1.00  8.48           C
ATOM   4525 1HG1 ILE Q 279    -128.045-114.603 628.814  1.00  8.48           H
ATOM   4526 2HG1 ILE Q 279    -129.069-113.349 629.485  1.00  8.48           H
ATOM   4527  CG2 ILE Q 279    -129.190-114.901 626.390  1.00  8.48           C
ATOM   4528 1HG2 ILE Q 279    -129.580-114.599 625.418  1.00  8.48           H
ATOM   4529 2HG2 ILE Q 279    -128.113-115.052 626.320  1.00  8.48           H
ATOM   4530 3HG2 ILE Q 279    -129.668-115.830 626.700  1.00  8.48           H
ATOM   4531  CD1 ILE Q 279    -130.006-115.289 629.392  1.00  8.48           C
ATOM   4532 1HD1 ILE Q 279    -131.022-114.895 629.431  1.00  8.48           H
ATOM   4533 2HD1 ILE Q 279    -129.982-116.169 628.749  1.00  8.48           H
ATOM   4534 3HD1 ILE Q 279    -129.685-115.565 630.397  1.00  8.48           H
ATOM   4535  HN  ILE Q 279    -130.086-111.631 628.444  1.00  8.48           H
ATOM   4536  N   ASP Q 280    -130.227-111.542 625.294  1.00  8.48           N
ATOM   4537  CA  ASP Q 280    -130.604-111.191 623.935  1.00  8.48           C
ATOM   4538  C   ASP Q 280    -129.740-110.023 623.456  1.00  8.48           C
ATOM   4539  O   ASP Q 280    -129.395-109.943 622.278  1.00  8.48           O
ATOM   4540  HA  ASP Q 280    -130.443-112.096 623.350  1.00  8.48           H
ATOM   4541  CB  ASP Q 280    -132.069-110.755 623.866  1.00  8.48           C
ATOM   4542 1HB  ASP Q 280    -132.695-111.486 624.379  1.00  8.48           H
ATOM   4543 2HB  ASP Q 280    -132.195-109.806 624.387  1.00  8.48           H
ATOM   4544  CG  ASP Q 280    -132.530-110.611 622.414  1.00  8.48           C
ATOM   4545  OD1 ASP Q 280    -132.389-111.607 621.672  1.00  8.48           O
ATOM   4546  OD2 ASP Q 280    -133.014-109.508 622.079  1.00  8.48           O
ATOM   4547  HN  ASP Q 280    -130.910-111.326 625.991  1.00  8.48           H
ATOM   4548  N   ALA Q 281    -129.415-109.146 624.394  1.00  8.48           N
ATOM   4549  CA  ALA Q 281    -128.573-108.001 624.089  1.00  8.48           C
ATOM   4550  C   ALA Q 281    -127.207-108.493 623.606  1.00  8.48           C
ATOM   4551  O   ALA Q 281    -126.483-107.762 622.932  1.00  8.48           O
ATOM   4552  HA  ALA Q 281    -129.052-107.441 623.287  1.00  8.48           H
ATOM   4553  CB  ALA Q 281    -128.466-107.103 625.323  1.00  8.48           C
ATOM   4554 1HB  ALA Q 281    -129.459-106.757 625.608  1.00  8.48           H
ATOM   4555 2HB  ALA Q 281    -128.027-107.667 626.146  1.00  8.48           H
ATOM   4556 3HB  ALA Q 281    -127.834-106.245 625.093  1.00  8.48           H
ATOM   4557  HN  ALA Q 281    -129.716-109.207 625.346  1.00  8.48           H
ATOM   4558  N   TYR Q 282    -126.896-109.729 623.968  1.00  8.48           N
ATOM   4559  CA  TYR Q 282    -125.640-110.335 623.560  1.00  8.48           C
ATOM   4560  C   TYR Q 282    -125.841-111.254 622.353  1.00  8.48           C
ATOM   4561  O   TYR Q 282    -125.117-111.153 621.365  1.00  8.48           O
ATOM   4562  HA  TYR Q 282    -124.953-109.535 623.288  1.00  8.48           H
ATOM   4563  CB  TYR Q 282    -125.170-111.173 624.751  1.00  8.48           C
ATOM   4564 1HB  TYR Q 282    -125.118-110.535 625.633  1.00  8.48           H
ATOM   4565 2HB  TYR Q 282    -125.915-111.943 624.958  1.00  8.48           H
ATOM   4566  CG  TYR Q 282    -123.810-111.843 624.543  1.00  8.48           C
ATOM   4567  HD1 TYR Q 282    -124.660-113.759 624.092  1.00  8.48           H
ATOM   4568  CD1 TYR Q 282    -123.744-113.180 624.208  1.00  8.48           C
ATOM   4569  HD2 TYR Q 282    -122.703-110.053 624.955  1.00  8.48           H
ATOM   4570  CD2 TYR Q 282    -122.651-111.109 624.690  1.00  8.48           C
ATOM   4571  CE1 TYR Q 282    -122.464-113.810 624.012  1.00  8.48           C
ATOM   4572  HE1 TYR Q 282    -122.397-114.865 623.747  1.00  8.48           H
ATOM   4573  HE2 TYR Q 282    -120.447-111.172 624.607  1.00  8.48           H
ATOM   4574  CE2 TYR Q 282    -121.371-111.739 624.494  1.00  8.48           C
ATOM   4575  CZ  TYR Q 282    -121.340-113.058 624.165  1.00  8.48           C
ATOM   4576  OH  TYR Q 282    -120.132-113.653 623.979  1.00  8.48           O
ATOM   4577  HH  TYR Q 282    -119.399-112.983 624.096  1.00  8.48           H
ATOM   4578  HN  TYR Q 282    -127.484-110.312 624.529  1.00  8.48           H
ATOM   4579  N   ALA Q 283    -126.829-112.129 622.474  1.00  8.48           N
ATOM   4580  CA  ALA Q 283    -126.955-113.246 621.554  1.00  8.48           C
ATOM   4581  C   ALA Q 283    -127.914-112.865 620.424  1.00  8.48           C
ATOM   4582  O   ALA Q 283    -127.901-113.482 619.360  1.00  8.48           O
ATOM   4583  HA  ALA Q 283    -125.969-113.442 621.132  1.00  8.48           H
ATOM   4584  CB  ALA Q 283    -127.420-114.488 622.318  1.00  8.48           C
ATOM   4585 1HB  ALA Q 283    -126.690-114.733 623.090  1.00  8.48           H
ATOM   4586 2HB  ALA Q 283    -128.386-114.288 622.782  1.00  8.48           H
ATOM   4587 3HB  ALA Q 283    -127.514-115.325 621.627  1.00  8.48           H
ATOM   4588  HN  ALA Q 283    -127.533-112.084 623.183  1.00  8.48           H
ATOM   4589  N   MET Q 284    -128.721-111.850 620.693  1.00  8.48           N
ATOM   4590  CA  MET Q 284    -129.682-111.377 619.711  1.00  8.48           C
ATOM   4591  C   MET Q 284    -130.490-112.539 619.131  1.00  8.48           C
ATOM   4592  O   MET Q 284    -130.625-112.660 617.914  1.00  8.48           O
ATOM   4593  HA  MET Q 284    -130.344-110.699 620.251  1.00  8.48           H
ATOM   4594  CB  MET Q 284    -128.945-110.654 618.582  1.00  8.48           C
ATOM   4595 1HB  MET Q 284    -128.163-111.299 618.182  1.00  8.48           H
ATOM   4596 2HB  MET Q 284    -129.636-110.447 617.766  1.00  8.48           H
ATOM   4597  CG  MET Q 284    -128.329-109.345 619.080  1.00  8.48           C
ATOM   4598 1HG  MET Q 284    -129.115-108.619 619.288  1.00  8.48           H
ATOM   4599 2HG  MET Q 284    -127.798-109.516 620.017  1.00  8.48           H
ATOM   4600  SD  MET Q 284    -127.207-108.693 617.854  1.00  8.48           S
ATOM   4601  CE  MET Q 284    -125.653-109.259 618.524  1.00  8.48           C
ATOM   4602 1HE  MET Q 284    -125.512-108.840 619.521  1.00  8.48           H
ATOM   4603 2HE  MET Q 284    -125.658-110.347 618.585  1.00  8.48           H
ATOM   4604 3HE  MET Q 284    -124.838-108.935 617.876  1.00  8.48           H
ATOM   4605  HN  MET Q 284    -128.726-111.354 621.562  1.00  8.48           H
ATOM   4606  N   PHE Q 285    -131.008-113.365 620.029  1.00  8.48           N
ATOM   4607  CA  PHE Q 285    -131.652-114.603 619.624  1.00  8.48           C
ATOM   4608  C   PHE Q 285    -133.139-114.379 619.341  1.00  8.48           C
ATOM   4609  O   PHE Q 285    -133.783-115.206 618.697  1.00  8.48           O
ATOM   4610  HA  PHE Q 285    -131.158-114.942 618.713  1.00  8.48           H
ATOM   4611  CB  PHE Q 285    -131.508-115.584 620.789  1.00  8.48           C
ATOM   4612 1HB  PHE Q 285    -131.740-116.588 620.435  1.00  8.48           H
ATOM   4613 2HB  PHE Q 285    -130.469-115.593 621.116  1.00  8.48           H
ATOM   4614  CG  PHE Q 285    -132.403-115.262 621.988  1.00  8.48           C
ATOM   4615  HD1 PHE Q 285    -130.923-114.073 622.945  1.00  8.48           H
ATOM   4616  CD1 PHE Q 285    -131.935-114.474 622.993  1.00  8.48           C
ATOM   4617  HD2 PHE Q 285    -134.041-116.394 621.242  1.00  8.48           H
ATOM   4618  CD2 PHE Q 285    -133.666-115.763 622.048  1.00  8.48           C
ATOM   4619  CE1 PHE Q 285    -132.765-114.175 624.106  1.00  8.48           C
ATOM   4620  HE1 PHE Q 285    -132.390-113.544 624.911  1.00  8.48           H
ATOM   4621  CE2 PHE Q 285    -134.496-115.464 623.161  1.00  8.48           C
ATOM   4622  HE2 PHE Q 285    -135.508-115.865 623.209  1.00  8.48           H
ATOM   4623  CZ  PHE Q 285    -134.028-114.676 624.166  1.00  8.48           C
ATOM   4624  HZ  PHE Q 285    -134.665-114.447 625.020  1.00  8.48           H
ATOM   4625  HN  PHE Q 285    -130.991-113.200 621.015  1.00  8.48           H
ATOM   4626  N   ILE Q 286    -133.641-113.258 619.836  1.00  8.48           N
ATOM   4627  CA  ILE Q 286    -135.041-112.916 619.647  1.00  8.48           C
ATOM   4628  C   ILE Q 286    -135.218-112.253 618.279  1.00  8.48           C
ATOM   4629  O   ILE Q 286    -135.209-111.028 618.174  1.00  8.48           O
ATOM   4630  HA  ILE Q 286    -135.608-113.847 619.655  1.00  8.48           H
ATOM   4631  HB  ILE Q 286    -134.992-111.128 620.819  1.00  8.48           H
ATOM   4632  CB  ILE Q 286    -135.548-112.066 620.813  1.00  8.48           C
ATOM   4633  CG1 ILE Q 286    -135.281-112.758 622.152  1.00  8.48           C
ATOM   4634 1HG1 ILE Q 286    -135.923-113.634 622.247  1.00  8.48           H
ATOM   4635 2HG1 ILE Q 286    -134.251-113.113 622.183  1.00  8.48           H
ATOM   4636  CG2 ILE Q 286    -137.026-111.715 620.634  1.00  8.48           C
ATOM   4637 1HG2 ILE Q 286    -137.156-111.153 619.709  1.00  8.48           H
ATOM   4638 2HG2 ILE Q 286    -137.614-112.632 620.587  1.00  8.48           H
ATOM   4639 3HG2 ILE Q 286    -137.361-111.111 621.477  1.00  8.48           H
ATOM   4640  CD1 ILE Q 286    -135.534-111.804 623.321  1.00  8.48           C
ATOM   4641 1HD1 ILE Q 286    -134.873-110.941 623.236  1.00  8.48           H
ATOM   4642 2HD1 ILE Q 286    -136.571-111.471 623.301  1.00  8.48           H
ATOM   4643 3HD1 ILE Q 286    -135.337-112.321 624.261  1.00  8.48           H
ATOM   4644  HN  ILE Q 286    -133.110-112.590 620.358  1.00  8.48           H
ATOM   4645  N   SER Q 287    -135.376-113.092 617.266  1.00  8.48           N
ATOM   4646  CA  SER Q 287    -135.577-112.602 615.913  1.00  8.48           C
ATOM   4647  C   SER Q 287    -137.071-112.429 615.635  1.00  8.48           C
ATOM   4648  O   SER Q 287    -137.455-111.736 614.694  1.00  8.48           O
ATOM   4649  HA  SER Q 287    -135.067-111.639 615.876  1.00  8.48           H
ATOM   4650  CB  SER Q 287    -134.952-113.548 614.886  1.00  8.48           C
ATOM   4651 1HB  SER Q 287    -135.119-113.157 613.883  1.00  8.48           H
ATOM   4652 2HB  SER Q 287    -133.873-113.586 615.037  1.00  8.48           H
ATOM   4653  HG  SER Q 287    -135.040-115.464 614.314  1.00  8.48           H
ATOM   4654  OG  SER Q 287    -135.489-114.865 614.977  1.00  8.48           O
ATOM   4655  HN  SER Q 287    -135.369-114.088 617.358  1.00  8.48           H
ATOM   4656  N   ASN Q 288    -137.874-113.073 616.470  1.00  8.48           N
ATOM   4657  CA  ASN Q 288    -139.302-113.159 616.217  1.00  8.48           C
ATOM   4658  C   ASN Q 288    -140.003-111.960 616.858  1.00  8.48           C
ATOM   4659  O   ASN Q 288    -139.831-111.699 618.048  1.00  8.48           O
ATOM   4660  HA  ASN Q 288    -139.401-113.168 615.131  1.00  8.48           H
ATOM   4661  CB  ASN Q 288    -139.893-114.433 616.825  1.00  8.48           C
ATOM   4662 1HB  ASN Q 288    -139.339-115.301 616.469  1.00  8.48           H
ATOM   4663 2HB  ASN Q 288    -139.783-114.407 617.909  1.00  8.48           H
ATOM   4664  CG  ASN Q 288    -141.372-114.580 616.461  1.00  8.48           C
ATOM   4665  OD1 ASN Q 288    -142.233-113.873 616.958  1.00  8.48           O
ATOM   4666  ND2 ASN Q 288    -141.617-115.535 615.568  1.00  8.48           N
ATOM   4667 1HD2 ASN Q 288    -140.864-116.079 615.200  1.00  8.48           H
ATOM   4668 2HD2 ASN Q 288    -142.554-115.708 615.266  1.00  8.48           H
ATOM   4669  HN  ASN Q 288    -137.564-113.528 617.304  1.00  8.48           H
ATOM   4670  N   CYS Q 289    -140.779-111.263 616.041  1.00  8.48           N
ATOM   4671  CA  CYS Q 289    -141.378-110.009 616.467  1.00  8.48           C
ATOM   4672  C   CYS Q 289    -142.434-110.317 617.531  1.00  8.48           C
ATOM   4673  O   CYS Q 289    -142.616-109.546 618.471  1.00  8.48           O
ATOM   4674  HA  CYS Q 289    -140.574-109.403 616.884  1.00  8.48           H
ATOM   4675  CB  CYS Q 289    -141.967-109.234 615.286  1.00  8.48           C
ATOM   4676 1HB  CYS Q 289    -141.191-109.035 614.548  1.00  8.48           H
ATOM   4677 2HB  CYS Q 289    -142.731-109.834 614.792  1.00  8.48           H
ATOM   4678  SG  CYS Q 289    -142.692-107.659 615.871  1.00  8.48           S
ATOM   4679  HN  CYS Q 289    -141.000-111.541 615.107  1.00  8.48           H
ATOM   4680  N   ALA Q 290    -143.101-111.447 617.347  1.00  8.48           N
ATOM   4681  CA  ALA Q 290    -144.175-111.837 618.245  1.00  8.48           C
ATOM   4682  C   ALA Q 290    -143.599-112.101 619.637  1.00  8.48           C
ATOM   4683  O   ALA Q 290    -144.151-111.647 620.638  1.00  8.48           O
ATOM   4684  HA  ALA Q 290    -144.877-111.005 618.303  1.00  8.48           H
ATOM   4685  CB  ALA Q 290    -144.901-113.056 617.673  1.00  8.48           C
ATOM   4686 1HB  ALA Q 290    -145.317-112.806 616.697  1.00  8.48           H
ATOM   4687 2HB  ALA Q 290    -144.198-113.882 617.568  1.00  8.48           H
ATOM   4688 3HB  ALA Q 290    -145.707-113.348 618.347  1.00  8.48           H
ATOM   4689  HN  ALA Q 290    -142.919-112.089 616.602  1.00  8.48           H
ATOM   4690  N   VAL Q 291    -142.496-112.835 619.657  1.00  8.48           N
ATOM   4691  CA  VAL Q 291    -141.818-113.135 620.907  1.00  8.48           C
ATOM   4692  C   VAL Q 291    -141.327-111.832 621.541  1.00  8.48           C
ATOM   4693  O   VAL Q 291    -141.477-111.629 622.745  1.00  8.48           O
ATOM   4694  HA  VAL Q 291    -142.547-113.597 621.573  1.00  8.48           H
ATOM   4695  HB  VAL Q 291    -139.994-113.699 619.955  1.00  8.48           H
ATOM   4696  CB  VAL Q 291    -140.693-114.143 620.664  1.00  8.48           C
ATOM   4697  CG1 VAL Q 291    -139.930-114.435 621.957  1.00  8.48           C
ATOM   4698 1HG1 VAL Q 291    -139.495-113.511 622.339  1.00  8.48           H
ATOM   4699 2HG1 VAL Q 291    -140.615-114.848 622.698  1.00  8.48           H
ATOM   4700 3HG1 VAL Q 291    -139.136-115.154 621.756  1.00  8.48           H
ATOM   4701  CG2 VAL Q 291    -141.236-115.432 620.044  1.00  8.48           C
ATOM   4702 1HG2 VAL Q 291    -141.966-115.880 620.718  1.00  8.48           H
ATOM   4703 2HG2 VAL Q 291    -141.713-115.204 619.091  1.00  8.48           H
ATOM   4704 3HG2 VAL Q 291    -140.416-116.131 619.881  1.00  8.48           H
ATOM   4705  HN  VAL Q 291    -142.066-113.221 618.840  1.00  8.48           H
ATOM   4706  N   SER Q 292    -140.751-110.983 620.703  1.00  8.48           N
ATOM   4707  CA  SER Q 292    -140.200-109.724 621.173  1.00  8.48           C
ATOM   4708  C   SER Q 292    -141.307-108.867 621.792  1.00  8.48           C
ATOM   4709  O   SER Q 292    -141.112-108.261 622.845  1.00  8.48           O
ATOM   4710  HA  SER Q 292    -139.461-109.996 621.927  1.00  8.48           H
ATOM   4711  CB  SER Q 292    -139.514-108.964 620.037  1.00  8.48           C
ATOM   4712 1HB  SER Q 292    -138.846-109.639 619.501  1.00  8.48           H
ATOM   4713 2HB  SER Q 292    -140.264-108.624 619.323  1.00  8.48           H
ATOM   4714  HG  SER Q 292    -137.950-108.158 620.991  1.00  8.48           H
ATOM   4715  OG  SER Q 292    -138.772-107.845 620.515  1.00  8.48           O
ATOM   4716  HN  SER Q 292    -140.658-111.144 619.720  1.00  8.48           H
ATOM   4717  N   THR Q 293    -142.444-108.845 621.112  1.00  8.48           N
ATOM   4718  CA  THR Q 293    -143.571-108.047 621.566  1.00  8.48           C
ATOM   4719  C   THR Q 293    -144.011-108.492 622.962  1.00  8.48           C
ATOM   4720  O   THR Q 293    -144.226-107.660 623.843  1.00  8.48           O
ATOM   4721  HA  THR Q 293    -143.247-107.010 621.647  1.00  8.48           H
ATOM   4722  HB  THR Q 293    -144.951-109.197 620.343  1.00  8.48           H
ATOM   4723  CB  THR Q 293    -144.679-108.156 620.516  1.00  8.48           C
ATOM   4724  OG1 THR Q 293    -144.157-107.460 619.387  1.00  8.48           O
ATOM   4725  HG1 THR Q 293    -143.778-108.112 618.729  1.00  8.48           H
ATOM   4726  CG2 THR Q 293    -145.928-107.359 620.899  1.00  8.48           C
ATOM   4727 1HG2 THR Q 293    -145.668-106.306 621.006  1.00  8.48           H
ATOM   4728 2HG2 THR Q 293    -146.322-107.734 621.843  1.00  8.48           H
ATOM   4729 3HG2 THR Q 293    -146.682-107.470 620.120  1.00  8.48           H
ATOM   4730  HN  THR Q 293    -142.601-109.357 620.268  1.00  8.48           H
ATOM   4731  N   ASN Q 294    -144.132-109.802 623.121  1.00  8.48           N
ATOM   4732  CA  ASN Q 294    -144.607-110.363 624.374  1.00  8.48           C
ATOM   4733  C   ASN Q 294    -143.595-110.057 625.480  1.00  8.48           C
ATOM   4734  O   ASN Q 294    -143.976-109.785 626.617  1.00  8.48           O
ATOM   4735  HA  ASN Q 294    -145.573-109.891 624.551  1.00  8.48           H
ATOM   4736  CB  ASN Q 294    -144.756-111.882 624.276  1.00  8.48           C
ATOM   4737 1HB  ASN Q 294    -143.849-112.313 623.850  1.00  8.48           H
ATOM   4738 2HB  ASN Q 294    -144.872-112.305 625.273  1.00  8.48           H
ATOM   4739  CG  ASN Q 294    -145.960-112.261 623.412  1.00  8.48           C
ATOM   4740  OD1 ASN Q 294    -146.833-111.456 623.131  1.00  8.48           O
ATOM   4741  ND2 ASN Q 294    -145.960-113.528 623.007  1.00  8.48           N
ATOM   4742 1HD2 ASN Q 294    -145.212-114.137 623.273  1.00  8.48           H
ATOM   4743 2HD2 ASN Q 294    -146.706-113.871 622.437  1.00  8.48           H
ATOM   4744  HN  ASN Q 294    -143.913-110.473 622.413  1.00  8.48           H
ATOM   4745  N   ILE Q 295    -142.325-110.113 625.108  1.00  8.48           N
ATOM   4746  CA  ILE Q 295    -141.254-109.915 626.070  1.00  8.48           C
ATOM   4747  C   ILE Q 295    -141.274-108.466 626.558  1.00  8.48           C
ATOM   4748  O   ILE Q 295    -141.044-108.201 627.737  1.00  8.48           O
ATOM   4749  HA  ILE Q 295    -141.453-110.569 626.919  1.00  8.48           H
ATOM   4750  HB  ILE Q 295    -139.867-109.990 624.444  1.00  8.48           H
ATOM   4751  CB  ILE Q 295    -139.912-110.345 625.473  1.00  8.48           C
ATOM   4752  CG1 ILE Q 295    -139.793-111.870 625.432  1.00  8.48           C
ATOM   4753 1HG1 ILE Q 295    -139.723-112.260 626.447  1.00  8.48           H
ATOM   4754 2HG1 ILE Q 295    -140.692-112.296 624.987  1.00  8.48           H
ATOM   4755  CG2 ILE Q 295    -138.746-109.699 626.225  1.00  8.48           C
ATOM   4756 1HG2 ILE Q 295    -138.827-108.614 626.158  1.00  8.48           H
ATOM   4757 2HG2 ILE Q 295    -138.776-110.002 627.271  1.00  8.48           H
ATOM   4758 3HG2 ILE Q 295    -137.804-110.021 625.780  1.00  8.48           H
ATOM   4759  CD1 ILE Q 295    -138.565-112.302 624.628  1.00  8.48           C
ATOM   4760 1HD1 ILE Q 295    -138.650-111.931 623.607  1.00  8.48           H
ATOM   4761 2HD1 ILE Q 295    -137.666-111.894 625.090  1.00  8.48           H
ATOM   4762 3HD1 ILE Q 295    -138.504-113.390 624.615  1.00  8.48           H
ATOM   4763  HN  ILE Q 295    -142.024-110.289 624.171  1.00  8.48           H
ATOM   4764  N   ASP Q 296    -141.550-107.565 625.627  1.00  8.48           N
ATOM   4765  CA  ASP Q 296    -141.573-106.146 625.941  1.00  8.48           C
ATOM   4766  C   ASP Q 296    -142.733-105.858 626.895  1.00  8.48           C
ATOM   4767  O   ASP Q 296    -142.589-105.078 627.836  1.00  8.48           O
ATOM   4768  HA  ASP Q 296    -140.602-105.937 626.390  1.00  8.48           H
ATOM   4769  CB  ASP Q 296    -141.779-105.306 624.679  1.00  8.48           C
ATOM   4770 1HB  ASP Q 296    -142.669-105.648 624.151  1.00  8.48           H
ATOM   4771 2HB  ASP Q 296    -141.952-104.266 624.955  1.00  8.48           H
ATOM   4772  CG  ASP Q 296    -140.563-105.398 623.754  1.00  8.48           C
ATOM   4773  OD1 ASP Q 296    -139.478-105.735 624.276  1.00  8.48           O
ATOM   4774  OD2 ASP Q 296    -140.746-105.130 622.547  1.00  8.48           O
ATOM   4775  HN  ASP Q 296    -141.756-107.790 624.674  1.00  8.48           H
ATOM   4776  N   ILE Q 297    -143.858-106.502 626.621  1.00  8.48           N
ATOM   4777  CA  ILE Q 297    -145.029-106.358 627.468  1.00  8.48           C
ATOM   4778  C   ILE Q 297    -144.725-106.929 628.854  1.00  8.48           C
ATOM   4779  O   ILE Q 297    -145.060-106.319 629.868  1.00  8.48           O
ATOM   4780  HA  ILE Q 297    -145.229-105.291 627.570  1.00  8.48           H
ATOM   4781  HB  ILE Q 297    -145.981-107.982 626.453  1.00  8.48           H
ATOM   4782  CB  ILE Q 297    -146.254-106.985 626.799  1.00  8.48           C
ATOM   4783  CG1 ILE Q 297    -146.681-106.181 625.570  1.00  8.48           C
ATOM   4784 1HG1 ILE Q 297    -147.087-105.219 625.884  1.00  8.48           H
ATOM   4785 2HG1 ILE Q 297    -145.810-105.971 624.948  1.00  8.48           H
ATOM   4786  CG2 ILE Q 297    -147.399-107.153 627.800  1.00  8.48           C
ATOM   4787 1HG2 ILE Q 297    -147.077-107.799 628.616  1.00  8.48           H
ATOM   4788 2HG2 ILE Q 297    -147.679-106.178 628.198  1.00  8.48           H
ATOM   4789 3HG2 ILE Q 297    -148.257-107.601 627.299  1.00  8.48           H
ATOM   4790  CD1 ILE Q 297    -147.727-106.941 624.753  1.00  8.48           C
ATOM   4791 1HD1 ILE Q 297    -147.309-107.891 624.421  1.00  8.48           H
ATOM   4792 2HD1 ILE Q 297    -148.606-107.127 625.371  1.00  8.48           H
ATOM   4793 3HD1 ILE Q 297    -148.013-106.346 623.885  1.00  8.48           H
ATOM   4794  HN  ILE Q 297    -143.975-107.113 625.837  1.00  8.48           H
ATOM   4795  N   CYS Q 298    -144.093-108.094 628.853  1.00  8.48           N
ATOM   4796  CA  CYS Q 298    -143.722-108.745 630.098  1.00  8.48           C
ATOM   4797  C   CYS Q 298    -142.847-107.782 630.902  1.00  8.48           C
ATOM   4798  O   CYS Q 298    -142.985-107.681 632.120  1.00  8.48           O
ATOM   4799  HA  CYS Q 298    -144.650-108.959 630.628  1.00  8.48           H
ATOM   4800  CB  CYS Q 298    -143.020-110.082 629.850  1.00  8.48           C
ATOM   4801 1HB  CYS Q 298    -142.299-109.979 629.039  1.00  8.48           H
ATOM   4802 2HB  CYS Q 298    -142.461-110.379 630.737  1.00  8.48           H
ATOM   4803  HG  CYS Q 298    -144.451-110.966 628.177  1.00  8.48           H
ATOM   4804  SG  CYS Q 298    -144.253-111.368 629.429  1.00  8.48           S
ATOM   4805  HN  CYS Q 298    -143.836-108.590 628.024  1.00  8.48           H
ATOM   4806  N   PHE Q 299    -141.966-107.097 630.188  1.00  8.48           N
ATOM   4807  CA  PHE Q 299    -141.069-106.144 630.819  1.00  8.48           C
ATOM   4808  C   PHE Q 299    -141.854-105.037 631.525  1.00  8.48           C
ATOM   4809  O   PHE Q 299    -141.568-104.703 632.673  1.00  8.48           O
ATOM   4810  HA  PHE Q 299    -140.479-106.693 631.553  1.00  8.48           H
ATOM   4811  CB  PHE Q 299    -140.221-105.523 629.707  1.00  8.48           C
ATOM   4812 1HB  PHE Q 299    -139.702-106.318 629.172  1.00  8.48           H
ATOM   4813 2HB  PHE Q 299    -140.881-105.035 628.991  1.00  8.48           H
ATOM   4814  CG  PHE Q 299    -139.191-104.506 630.204  1.00  8.48           C
ATOM   4815  HD1 PHE Q 299    -140.490-102.848 629.919  1.00  8.48           H
ATOM   4816  CD1 PHE Q 299    -139.505-103.184 630.242  1.00  8.48           C
ATOM   4817  HD2 PHE Q 299    -137.710-105.986 630.577  1.00  8.48           H
ATOM   4818  CD2 PHE Q 299    -137.962-104.926 630.608  1.00  8.48           C
ATOM   4819  CE1 PHE Q 299    -138.549-102.240 630.704  1.00  8.48           C
ATOM   4820  HE1 PHE Q 299    -138.801-101.180 630.734  1.00  8.48           H
ATOM   4821  CE2 PHE Q 299    -137.006-103.982 631.069  1.00  8.48           C
ATOM   4822  HE2 PHE Q 299    -136.021-104.318 631.393  1.00  8.48           H
ATOM   4823  CZ  PHE Q 299    -137.320-102.659 631.107  1.00  8.48           C
ATOM   4824  HZ  PHE Q 299    -136.586-101.935 631.461  1.00  8.48           H
ATOM   4825  HN  PHE Q 299    -141.859-107.185 629.197  1.00  8.48           H
ATOM   4826  N   GLN Q 300    -142.829-104.497 630.807  1.00  8.48           N
ATOM   4827  CA  GLN Q 300    -143.624-103.399 631.330  1.00  8.48           C
ATOM   4828  C   GLN Q 300    -144.349-103.830 632.607  1.00  8.48           C
ATOM   4829  O   GLN Q 300    -144.356-103.101 633.597  1.00  8.48           O
ATOM   4830  HA  GLN Q 300    -142.910-102.608 631.559  1.00  8.48           H
ATOM   4831  CB  GLN Q 300    -144.615-102.892 630.281  1.00  8.48           C
ATOM   4832 1HB  GLN Q 300    -145.170-103.732 629.864  1.00  8.48           H
ATOM   4833 2HB  GLN Q 300    -145.343-102.232 630.753  1.00  8.48           H
ATOM   4834  CG  GLN Q 300    -143.892-102.143 629.160  1.00  8.48           C
ATOM   4835 1HG  GLN Q 300    -143.296-101.335 629.583  1.00  8.48           H
ATOM   4836 2HG  GLN Q 300    -143.201-102.818 628.655  1.00  8.48           H
ATOM   4837  CD  GLN Q 300    -144.889-101.575 628.148  1.00  8.48           C
ATOM   4838  OE1 GLN Q 300    -146.048-101.339 628.446  1.00  8.48           O
ATOM   4839  NE2 GLN Q 300    -144.374-101.369 626.939  1.00  8.48           N
ATOM   4840 1HE2 GLN Q 300    -143.414-101.584 626.761  1.00  8.48           H
ATOM   4841 2HE2 GLN Q 300    -144.948-100.999 626.208  1.00  8.48           H
ATOM   4842  HN  GLN Q 300    -143.078-104.798 629.886  1.00  8.48           H
ATOM   4843  N   VAL Q 301    -144.942-105.013 632.542  1.00  8.48           N
ATOM   4844  CA  VAL Q 301    -145.755-105.504 633.642  1.00  8.48           C
ATOM   4845  C   VAL Q 301    -144.874-105.684 634.880  1.00  8.48           C
ATOM   4846  O   VAL Q 301    -145.191-105.167 635.951  1.00  8.48           O
ATOM   4847  HA  VAL Q 301    -146.511-104.749 633.855  1.00  8.48           H
ATOM   4848  HB  VAL Q 301    -145.724-107.488 632.854  1.00  8.48           H
ATOM   4849  CB  VAL Q 301    -146.473-106.790 633.228  1.00  8.48           C
ATOM   4850  CG1 VAL Q 301    -147.165-107.442 634.427  1.00  8.48           C
ATOM   4851 1HG1 VAL Q 301    -146.422-107.685 635.187  1.00  8.48           H
ATOM   4852 2HG1 VAL Q 301    -147.898-106.750 634.844  1.00  8.48           H
ATOM   4853 3HG1 VAL Q 301    -147.668-108.353 634.105  1.00  8.48           H
ATOM   4854  CG2 VAL Q 301    -147.470-106.522 632.099  1.00  8.48           C
ATOM   4855 1HG2 VAL Q 301    -148.214-105.799 632.435  1.00  8.48           H
ATOM   4856 2HG2 VAL Q 301    -146.941-106.123 631.234  1.00  8.48           H
ATOM   4857 3HG2 VAL Q 301    -147.967-107.452 631.824  1.00  8.48           H
ATOM   4858  HN  VAL Q 301    -144.874-105.631 631.758  1.00  8.48           H
ATOM   4859  N   THR Q 302    -143.787-106.417 634.693  1.00  8.48           N
ATOM   4860  CA  THR Q 302    -142.918-106.764 635.805  1.00  8.48           C
ATOM   4861  C   THR Q 302    -142.241-105.511 636.364  1.00  8.48           C
ATOM   4862  O   THR Q 302    -141.990-105.421 637.565  1.00  8.48           O
ATOM   4863  HA  THR Q 302    -143.532-107.180 636.604  1.00  8.48           H
ATOM   4864  HB  THR Q 302    -141.253-108.124 636.120  1.00  8.48           H
ATOM   4865  CB  THR Q 302    -141.928-107.824 635.318  1.00  8.48           C
ATOM   4866  OG1 THR Q 302    -141.306-107.223 634.184  1.00  8.48           O
ATOM   4867  HG1 THR Q 302    -141.764-107.521 633.346  1.00  8.48           H
ATOM   4868  CG2 THR Q 302    -142.626-109.060 634.748  1.00  8.48           C
ATOM   4869 1HG2 THR Q 302    -143.249-108.769 633.903  1.00  8.48           H
ATOM   4870 2HG2 THR Q 302    -143.249-109.513 635.520  1.00  8.48           H
ATOM   4871 3HG2 THR Q 302    -141.877-109.780 634.417  1.00  8.48           H
ATOM   4872  HN  THR Q 302    -143.498-106.771 633.804  1.00  8.48           H
ATOM   4873  N   GLN Q 303    -141.966-104.576 635.467  1.00  8.48           N
ATOM   4874  CA  GLN Q 303    -141.377-103.308 635.865  1.00  8.48           C
ATOM   4875  C   GLN Q 303    -142.326-102.550 636.795  1.00  8.48           C
ATOM   4876  O   GLN Q 303    -141.897-101.985 637.799  1.00  8.48           O
ATOM   4877  HA  GLN Q 303    -140.464-103.568 636.400  1.00  8.48           H
ATOM   4878  CB  GLN Q 303    -141.017-102.463 634.641  1.00  8.48           C
ATOM   4879 1HB  GLN Q 303    -140.291-102.997 634.027  1.00  8.48           H
ATOM   4880 2HB  GLN Q 303    -141.904-102.311 634.026  1.00  8.48           H
ATOM   4881  CG  GLN Q 303    -140.441-101.109 635.060  1.00  8.48           C
ATOM   4882 1HG  GLN Q 303    -141.253-100.426 635.309  1.00  8.48           H
ATOM   4883 2HG  GLN Q 303    -139.838-101.229 635.960  1.00  8.48           H
ATOM   4884  CD  GLN Q 303    -139.586-100.508 633.943  1.00  8.48           C
ATOM   4885  OE1 GLN Q 303    -140.076-100.088 632.908  1.00  8.48           O
ATOM   4886  NE2 GLN Q 303    -138.283-100.490 634.210  1.00  8.48           N
ATOM   4887 1HE2 GLN Q 303    -137.945-100.850 635.080  1.00  8.48           H
ATOM   4888 2HE2 GLN Q 303    -137.641-100.116 633.541  1.00  8.48           H
ATOM   4889  HN  GLN Q 303    -142.138-104.673 634.487  1.00  8.48           H
ATOM   4890  N   THR Q 304    -143.599-102.564 636.427  1.00  8.48           N
ATOM   4891  CA  THR Q 304    -144.607-101.850 637.193  1.00  8.48           C
ATOM   4892  C   THR Q 304    -144.740-102.453 638.592  1.00  8.48           C
ATOM   4893  O   THR Q 304    -144.842-101.725 639.579  1.00  8.48           O
ATOM   4894  HA  THR Q 304    -144.276-100.819 637.319  1.00  8.48           H
ATOM   4895  HB  THR Q 304    -146.308-102.887 636.326  1.00  8.48           H
ATOM   4896  CB  THR Q 304    -145.912-101.874 636.394  1.00  8.48           C
ATOM   4897  OG1 THR Q 304    -145.572-101.261 635.154  1.00  8.48           O
ATOM   4898  HG1 THR Q 304    -145.390-101.962 634.464  1.00  8.48           H
ATOM   4899  CG2 THR Q 304    -146.978-100.949 636.987  1.00  8.48           C
ATOM   4900 1HG2 THR Q 304    -146.607 -99.924 636.993  1.00  8.48           H
ATOM   4901 2HG2 THR Q 304    -147.202-101.260 638.007  1.00  8.48           H
ATOM   4902 3HG2 THR Q 304    -147.883-101.004 636.382  1.00  8.48           H
ATOM   4903  HN  THR Q 304    -143.944-103.050 635.624  1.00  8.48           H
ATOM   4904  N   ILE Q 305    -144.733-103.777 638.635  1.00  8.48           N
ATOM   4905  CA  ILE Q 305    -144.807-104.486 639.901  1.00  8.48           C
ATOM   4906  C   ILE Q 305    -143.633-104.062 640.786  1.00  8.48           C
ATOM   4907  O   ILE Q 305    -143.788-103.907 641.996  1.00  8.48           O
ATOM   4908  HA  ILE Q 305    -145.734-104.186 640.390  1.00  8.48           H
ATOM   4909  HB  ILE Q 305    -144.087-106.277 638.981  1.00  8.48           H
ATOM   4910  CB  ILE Q 305    -144.887-105.995 639.666  1.00  8.48           C
ATOM   4911  CG1 ILE Q 305    -146.209-106.377 638.998  1.00  8.48           C
ATOM   4912 1HG1 ILE Q 305    -147.021-106.304 639.722  1.00  8.48           H
ATOM   4913 2HG1 ILE Q 305    -146.433-105.673 638.197  1.00  8.48           H
ATOM   4914  CG2 ILE Q 305    -144.659-106.766 640.968  1.00  8.48           C
ATOM   4915 1HG2 ILE Q 305    -143.672-106.526 641.364  1.00  8.48           H
ATOM   4916 2HG2 ILE Q 305    -145.420-106.484 641.695  1.00  8.48           H
ATOM   4917 3HG2 ILE Q 305    -144.721-107.836 640.773  1.00  8.48           H
ATOM   4918  CD1 ILE Q 305    -146.149-107.798 638.435  1.00  8.48           C
ATOM   4919 1HD1 ILE Q 305    -145.352-107.861 637.693  1.00  8.48           H
ATOM   4920 2HD1 ILE Q 305    -145.949-108.502 639.243  1.00  8.48           H
ATOM   4921 3HD1 ILE Q 305    -147.102-108.044 637.966  1.00  8.48           H
ATOM   4922  HN  ILE Q 305    -144.679-104.362 637.825  1.00  8.48           H
ATOM   4923  N   ALA Q 306    -142.485-103.888 640.148  1.00  8.48           N
ATOM   4924  CA  ALA Q 306    -141.273-103.541 640.870  1.00  8.48           C
ATOM   4925  C   ALA Q 306    -141.434-102.152 641.491  1.00  8.48           C
ATOM   4926  O   ALA Q 306    -140.839-101.858 642.527  1.00  8.48           O
ATOM   4927  HA  ALA Q 306    -141.140-104.272 641.667  1.00  8.48           H
ATOM   4928  CB  ALA Q 306    -140.073-103.620 639.923  1.00  8.48           C
ATOM   4929 1HB  ALA Q 306    -139.986-104.634 639.533  1.00  8.48           H
ATOM   4930 2HB  ALA Q 306    -140.216-102.924 639.097  1.00  8.48           H
ATOM   4931 3HB  ALA Q 306    -139.164-103.360 640.465  1.00  8.48           H
ATOM   4932  HN  ALA Q 306    -142.375-103.980 639.159  1.00  8.48           H
ATOM   4933  N   PHE Q 307    -142.241-101.334 640.831  1.00  8.48           N
ATOM   4934  CA  PHE Q 307    -142.444 -99.965 641.273  1.00  8.48           C
ATOM   4935  C   PHE Q 307    -143.288 -99.919 642.549  1.00  8.48           C
ATOM   4936  O   PHE Q 307    -143.101 -99.042 643.390  1.00  8.48           O
ATOM   4937  HA  PHE Q 307    -141.460 -99.541 641.476  1.00  8.48           H
ATOM   4938  CB  PHE Q 307    -143.193 -99.239 640.154  1.00  8.48           C
ATOM   4939 1HB  PHE Q 307    -144.083 -99.813 639.895  1.00  8.48           H
ATOM   4940 2HB  PHE Q 307    -143.534 -98.273 640.525  1.00  8.48           H
ATOM   4941  CG  PHE Q 307    -142.361 -99.019 638.889  1.00  8.48           C
ATOM   4942  HD1 PHE Q 307    -140.630 -99.947 639.703  1.00  8.48           H
ATOM   4943  CD1 PHE Q 307    -141.071 -99.446 638.841  1.00  8.48           C
ATOM   4944  HD2 PHE Q 307    -143.944 -98.052 637.852  1.00  8.48           H
ATOM   4945  CD2 PHE Q 307    -142.911 -98.395 637.813  1.00  8.48           C
ATOM   4946  CE1 PHE Q 307    -140.298 -99.242 637.668  1.00  8.48           C
ATOM   4947  HE1 PHE Q 307    -139.264 -99.584 637.629  1.00  8.48           H
ATOM   4948  CE2 PHE Q 307    -142.138 -98.190 636.640  1.00  8.48           C
ATOM   4949  HE2 PHE Q 307    -142.579 -97.689 635.777  1.00  8.48           H
ATOM   4950  CZ  PHE Q 307    -140.848 -98.617 636.592  1.00  8.48           C
ATOM   4951  HZ  PHE Q 307    -140.255 -98.460 635.691  1.00  8.48           H
ATOM   4952  HN  PHE Q 307    -142.751-101.593 640.011  1.00  8.48           H
ATOM   4953  N   PHE Q 308    -144.200-100.875 642.651  1.00  8.48           N
ATOM   4954  CA  PHE Q 308    -145.065-100.962 643.815  1.00  8.48           C
ATOM   4955  C   PHE Q 308    -144.249-101.188 645.089  1.00  8.48           C
ATOM   4956  O   PHE Q 308    -144.714-100.889 646.189  1.00  8.48           O
ATOM   4957  HA  PHE Q 308    -145.601-100.016 643.891  1.00  8.48           H
ATOM   4958  CB  PHE Q 308    -145.989-102.162 643.596  1.00  8.48           C
ATOM   4959 1HB  PHE Q 308    -145.444-102.933 643.051  1.00  8.48           H
ATOM   4960 2HB  PHE Q 308    -146.255-102.585 644.565  1.00  8.48           H
ATOM   4961  CG  PHE Q 308    -147.272-101.829 642.833  1.00  8.48           C
ATOM   4962  HD1 PHE Q 308    -148.276-101.108 644.564  1.00  8.48           H
ATOM   4963  CD1 PHE Q 308    -148.337-101.297 643.492  1.00  8.48           C
ATOM   4964  HD2 PHE Q 308    -146.496-102.490 640.968  1.00  8.48           H
ATOM   4965  CD2 PHE Q 308    -147.349-102.064 641.496  1.00  8.48           C
ATOM   4966  CE1 PHE Q 308    -149.528-100.987 642.783  1.00  8.48           C
ATOM   4967  HE1 PHE Q 308    -150.381-100.561 643.312  1.00  8.48           H
ATOM   4968  CE2 PHE Q 308    -148.540-101.754 640.787  1.00  8.48           C
ATOM   4969  HE2 PHE Q 308    -148.601-101.942 639.715  1.00  8.48           H
ATOM   4970  CZ  PHE Q 308    -149.604-101.222 641.446  1.00  8.48           C
ATOM   4971  HZ  PHE Q 308    -150.518-100.984 640.902  1.00  8.48           H
ATOM   4972  HN  PHE Q 308    -144.351-101.581 641.958  1.00  8.48           H
ATOM   4973  N   HIS Q 309    -143.048-101.712 644.900  1.00  8.48           N
ATOM   4974  CA  HIS Q 309    -142.162-101.980 646.021  1.00  8.48           C
ATOM   4975  C   HIS Q 309    -141.952-100.696 646.826  1.00  8.48           C
ATOM   4976  O   HIS Q 309    -141.915-100.730 648.055  1.00  8.48           O
ATOM   4977  HA  HIS Q 309    -142.666-102.714 646.649  1.00  8.48           H
ATOM   4978  CB  HIS Q 309    -140.849-102.599 645.539  1.00  8.48           C
ATOM   4979 1HB  HIS Q 309    -141.065-103.550 645.052  1.00  8.48           H
ATOM   4980 2HB  HIS Q 309    -140.406-101.948 644.786  1.00  8.48           H
ATOM   4981  CG  HIS Q 309    -139.840-102.832 646.639  1.00  8.48           C
ATOM   4982  HD1 HIS Q 309    -138.636-101.087 646.431  1.00  8.48           H
ATOM   4983  ND1 HIS Q 309    -138.814-101.945 646.914  1.00  8.48           N
ATOM   4984  CD2 HIS Q 309    -139.712-103.857 647.530  1.00  8.48           C
ATOM   4985  HD2 HIS Q 309    -140.361-104.731 647.592  1.00  8.48           H
ATOM   4986  CE1 HIS Q 309    -138.105-102.426 647.925  1.00  8.48           C
ATOM   4987  HE1 HIS Q 309    -137.230-101.957 648.375  1.00  8.48           H
ATOM   4988  NE2 HIS Q 309    -138.664-103.611 648.305  1.00  8.48           N
ATOM   4989  HN  HIS Q 309    -142.678-101.953 644.002  1.00  8.48           H
ATOM   4990  N   SER Q 310    -141.820 -99.595 646.101  1.00  8.48           N
ATOM   4991  CA  SER Q 310    -141.477 -98.327 646.722  1.00  8.48           C
ATOM   4992  C   SER Q 310    -142.628 -97.852 647.612  1.00  8.48           C
ATOM   4993  O   SER Q 310    -142.423 -97.049 648.521  1.00  8.48           O
ATOM   4994  HA  SER Q 310    -140.589 -98.530 647.321  1.00  8.48           H
ATOM   4995  CB  SER Q 310    -141.149 -97.268 645.667  1.00  8.48           C
ATOM   4996 1HB  SER Q 310    -141.994 -97.160 644.988  1.00  8.48           H
ATOM   4997 2HB  SER Q 310    -141.006 -96.304 646.154  1.00  8.48           H
ATOM   4998  HG  SER Q 310    -139.203 -97.715 645.539  1.00  8.48           H
ATOM   4999  OG  SER Q 310    -139.981 -97.601 644.922  1.00  8.48           O
[truncated: 233,845 more chars]
